# Supplementary material for: CRISPR-Cas12a exploits R-loop asymmetry to form double-strand breaks
Source: eLife. 2020 Jun 10;9:e55143. doi: 10.7554/eLife.55143 (PMC7286691; doi:10.7554/eLife.55143)
Supplement: Figure 5—source data 2. [file elife-55143-fig5-data2.zip › Figure 5ΓÇöSource Data 2/Example_MD_trajectories/5prime_boundary/5prime_boundary_44.pdb]

ATOM      1  C5' CYT B   1      19.424 -12.703 -56.203  1.00  0.00      BS   C  
ATOM      2  O5' CYT B   1      20.435 -13.155 -55.306  1.00  0.00      BS   O  
ATOM      3  C4' CYT B   1      17.999 -12.683 -55.622  1.00  0.00      BS   C  
ATOM      4  O4' CYT B   1      17.580 -14.010 -55.035  1.00  0.00      BS   O  
ATOM      5  C3' CYT B   1      17.946 -11.848 -54.327  1.00  0.00      BS   C  
ATOM      6  O3' CYT B   1      17.556 -10.484 -54.669  1.00  0.00      BS   O  
ATOM      7  C2' CYT B   1      16.818 -12.497 -53.547  1.00  0.00      BS   C  
ATOM      8  C1' CYT B   1      16.348 -13.697 -54.429  1.00  0.00      BS   C  
ATOM      9  N1  CYT B   1      15.920 -14.928 -53.649  1.00  0.00      BS   N  
ATOM     10  C2  CYT B   1      14.628 -14.854 -53.098  1.00  0.00      BS   C  
ATOM     11  O2  CYT B   1      13.886 -13.865 -53.280  1.00  0.00      BS   O  
ATOM     12  N3  CYT B   1      14.166 -15.928 -52.409  1.00  0.00      BS   N  
ATOM     13  C4  CYT B   1      14.944 -16.983 -52.134  1.00  0.00      BS   C  
ATOM     14  N4  CYT B   1      14.319 -18.061 -51.594  1.00  0.00      BS   N  
ATOM     15  C5  CYT B   1      16.274 -16.957 -52.445  1.00  0.00      BS   C  
ATOM     16  C6  CYT B   1      16.764 -15.914 -53.204  1.00  0.00      BS   C  
ATOM     17  H5  CYT B   1      16.969 -17.758 -52.193  1.00  0.00      BS   H  
ATOM     18  H6  CYT B   1      17.779 -15.717 -53.550  1.00  0.00      BS   H  
ATOM     19  H1' CYT B   1      15.637 -13.363 -55.215  1.00  0.00      BS   H  
ATOM     20  H2' CYT B   1      15.962 -11.811 -53.371  1.00  0.00      BS   H  
ATOM     21  H3' CYT B   1      18.881 -11.923 -53.732  1.00  0.00      BS   H  
ATOM     22  H4' CYT B   1      17.154 -12.291 -56.226  1.00  0.00      BS   H  
ATOM     23  H41 CYT B   1      13.338 -17.935 -51.456  1.00  0.00      BS   H  
ATOM     24  H5' CYT B   1      19.425 -13.435 -57.039  1.00  0.00      BS   H  
ATOM     25  H42 CYT B   1      14.781 -18.911 -51.339  1.00  0.00      BS   H  
ATOM     26  H5T CYT B   1      21.151 -12.517 -55.341  1.00  0.00      BS   H  
ATOM     27 H2'' CYT B   1      17.277 -12.807 -52.585  1.00  0.00      BS   H  
ATOM     28 H5'' CYT B   1      19.620 -11.719 -56.680  1.00  0.00      BS   H  
ATOM     29  P   THY B   2      17.637  -9.438 -53.441  1.00  0.00      BS   P  
ATOM     30  O1P THY B   2      18.475  -8.345 -53.904  1.00  0.00      BS   O  
ATOM     31  O2P THY B   2      17.963 -10.007 -52.104  1.00  0.00      BS   O  
ATOM     32  C5' THY B   2      15.446  -8.699 -54.598  1.00  0.00      BS   C  
ATOM     33  O5' THY B   2      16.234  -8.837 -53.394  1.00  0.00      BS   O  
ATOM     34  C4' THY B   2      14.066  -8.135 -54.244  1.00  0.00      BS   C  
ATOM     35  O4' THY B   2      13.180  -9.126 -53.642  1.00  0.00      BS   O  
ATOM     36  C3' THY B   2      14.151  -6.887 -53.339  1.00  0.00      BS   C  
ATOM     37  O3' THY B   2      13.249  -5.846 -53.794  1.00  0.00      BS   O  
ATOM     38  C2' THY B   2      13.842  -7.507 -51.913  1.00  0.00      BS   C  
ATOM     39  C1' THY B   2      12.926  -8.725 -52.213  1.00  0.00      BS   C  
ATOM     40  N1  THY B   2      13.179 -10.013 -51.416  1.00  0.00      BS   N  
ATOM     41  C2  THY B   2      12.063 -10.891 -51.128  1.00  0.00      BS   C  
ATOM     42  O2  THY B   2      10.925 -10.692 -51.526  1.00  0.00      BS   O  
ATOM     43  N3  THY B   2      12.413 -11.950 -50.375  1.00  0.00      BS   N  
ATOM     44  C4  THY B   2      13.690 -12.407 -50.052  1.00  0.00      BS   C  
ATOM     45  O4  THY B   2      13.815 -13.550 -49.705  1.00  0.00      BS   O  
ATOM     46  C5  THY B   2      14.772 -11.457 -50.354  1.00  0.00      BS   C  
ATOM     47  C5M THY B   2      16.192 -11.570 -49.953  1.00  0.00      BS   C  
ATOM     48  C6  THY B   2      14.442 -10.350 -51.006  1.00  0.00      BS   C  
ATOM     49  H3  THY B   2      11.671 -12.544 -50.033  1.00  0.00      BS   H  
ATOM     50  H6  THY B   2      15.263  -9.672 -51.240  1.00  0.00      BS   H  
ATOM     51  H1' THY B   2      11.864  -8.397 -52.228  1.00  0.00      BS   H  
ATOM     52  H2' THY B   2      13.405  -6.792 -51.184  1.00  0.00      BS   H  
ATOM     53  H3' THY B   2      15.159  -6.433 -53.441  1.00  0.00      BS   H  
ATOM     54  H4' THY B   2      13.724  -7.802 -55.247  1.00  0.00      BS   H  
ATOM     55  H5' THY B   2      15.358  -9.713 -55.041  1.00  0.00      BS   H  
ATOM     56  H51 THY B   2      16.348 -11.825 -48.883  1.00  0.00      BS   H  
ATOM     57  H52 THY B   2      16.705 -10.608 -50.173  1.00  0.00      BS   H  
ATOM     58  H53 THY B   2      16.730 -12.285 -50.612  1.00  0.00      BS   H  
ATOM     59 H2'' THY B   2      14.850  -7.760 -51.522  1.00  0.00      BS   H  
ATOM     60 H5'' THY B   2      15.885  -7.939 -55.280  1.00  0.00      BS   H  
ATOM     61  P   THY B   3      13.609  -4.393 -53.243  1.00  0.00      BS   P  
ATOM     62  O1P THY B   3      13.501  -3.515 -54.434  1.00  0.00      BS   O  
ATOM     63  O2P THY B   3      14.828  -4.327 -52.474  1.00  0.00      BS   O  
ATOM     64  C5' THY B   3      11.060  -4.463 -52.370  1.00  0.00      BS   C  
ATOM     65  O5' THY B   3      12.469  -4.092 -52.196  1.00  0.00      BS   O  
ATOM     66  C4' THY B   3      10.372  -4.697 -51.017  1.00  0.00      BS   C  
ATOM     67  O4' THY B   3      10.806  -5.999 -50.392  1.00  0.00      BS   O  
ATOM     68  C3' THY B   3      10.674  -3.591 -49.940  1.00  0.00      BS   C  
ATOM     69  O3' THY B   3       9.499  -3.436 -49.088  1.00  0.00      BS   O  
ATOM     70  C2' THY B   3      11.751  -4.242 -49.132  1.00  0.00      BS   C  
ATOM     71  C1' THY B   3      11.166  -5.674 -49.040  1.00  0.00      BS   C  
ATOM     72  N1  THY B   3      12.040  -6.678 -48.521  1.00  0.00      BS   N  
ATOM     73  C2  THY B   3      11.494  -7.863 -48.010  1.00  0.00      BS   C  
ATOM     74  O2  THY B   3      10.291  -8.086 -47.982  1.00  0.00      BS   O  
ATOM     75  N3  THY B   3      12.348  -8.839 -47.533  1.00  0.00      BS   N  
ATOM     76  C4  THY B   3      13.707  -8.794 -47.602  1.00  0.00      BS   C  
ATOM     77  O4  THY B   3      14.420  -9.699 -47.173  1.00  0.00      BS   O  
ATOM     78  C5  THY B   3      14.220  -7.584 -48.116  1.00  0.00      BS   C  
ATOM     79  C5M THY B   3      15.724  -7.521 -48.147  1.00  0.00      BS   C  
ATOM     80  C6  THY B   3      13.415  -6.604 -48.594  1.00  0.00      BS   C  
ATOM     81  H3  THY B   3      11.909  -9.555 -46.971  1.00  0.00      BS   H  
ATOM     82  H6  THY B   3      13.875  -5.754 -49.097  1.00  0.00      BS   H  
ATOM     83  H1' THY B   3      10.209  -5.634 -48.478  1.00  0.00      BS   H  
ATOM     84  H2' THY B   3      11.772  -3.854 -48.092  1.00  0.00      BS   H  
ATOM     85  H3' THY B   3      11.037  -2.736 -50.548  1.00  0.00      BS   H  
ATOM     86  H4' THY B   3       9.262  -4.742 -50.996  1.00  0.00      BS   H  
ATOM     87  H5' THY B   3      10.968  -5.429 -52.908  1.00  0.00      BS   H  
ATOM     88  H51 THY B   3      16.272  -8.366 -48.614  1.00  0.00      BS   H  
ATOM     89  H52 THY B   3      16.026  -7.477 -47.078  1.00  0.00      BS   H  
ATOM     90  H53 THY B   3      15.920  -6.661 -48.824  1.00  0.00      BS   H  
ATOM     91 H2'' THY B   3      12.698  -4.305 -49.713  1.00  0.00      BS   H  
ATOM     92 H5'' THY B   3      10.523  -3.670 -52.932  1.00  0.00      BS   H  
ATOM     93  P   ADE B   4       8.959  -1.917 -48.949  1.00  0.00      BS   P  
ATOM     94  O1P ADE B   4       8.367  -1.481 -50.269  1.00  0.00      BS   O  
ATOM     95  O2P ADE B   4      10.041  -1.038 -48.327  1.00  0.00      BS   O  
ATOM     96  C5' ADE B   4       6.509  -2.638 -48.301  1.00  0.00      BS   C  
ATOM     97  O5' ADE B   4       7.779  -2.156 -47.929  1.00  0.00      BS   O  
ATOM     98  C4' ADE B   4       5.850  -3.632 -47.334  1.00  0.00      BS   C  
ATOM     99  O4' ADE B   4       6.727  -4.761 -47.042  1.00  0.00      BS   O  
ATOM    100  C3' ADE B   4       5.560  -2.992 -45.995  1.00  0.00      BS   C  
ATOM    101  O3' ADE B   4       4.266  -3.269 -45.519  1.00  0.00      BS   O  
ATOM    102  C2' ADE B   4       6.806  -3.488 -45.088  1.00  0.00      BS   C  
ATOM    103  C1' ADE B   4       7.052  -4.851 -45.630  1.00  0.00      BS   C  
ATOM    104  N1  ADE B   4      10.534  -8.513 -44.132  1.00  0.00      BS   N  
ATOM    105  C2  ADE B   4       9.191  -8.547 -44.089  1.00  0.00      BS   C  
ATOM    106  N3  ADE B   4       8.337  -7.576 -44.496  1.00  0.00      BS   N  
ATOM    107  C4  ADE B   4       8.967  -6.483 -44.951  1.00  0.00      BS   C  
ATOM    108  C5  ADE B   4      10.365  -6.278 -45.039  1.00  0.00      BS   C  
ATOM    109  C6  ADE B   4      11.172  -7.420 -44.635  1.00  0.00      BS   C  
ATOM    110  N6  ADE B   4      12.518  -7.421 -44.587  1.00  0.00      BS   N  
ATOM    111  N7  ADE B   4      10.684  -5.071 -45.710  1.00  0.00      BS   N  
ATOM    112  C8  ADE B   4       9.522  -4.544 -45.871  1.00  0.00      BS   C  
ATOM    113  N9  ADE B   4       8.454  -5.326 -45.458  1.00  0.00      BS   N  
ATOM    114  H2  ADE B   4       8.728  -9.473 -43.747  1.00  0.00      BS   H  
ATOM    115  H8  ADE B   4       9.323  -3.612 -46.398  1.00  0.00      BS   H  
ATOM    116  H1' ADE B   4       6.394  -5.623 -45.178  1.00  0.00      BS   H  
ATOM    117  H2' ADE B   4       6.594  -3.657 -44.010  1.00  0.00      BS   H  
ATOM    118  H3' ADE B   4       5.614  -1.886 -46.079  1.00  0.00      BS   H  
ATOM    119  H4' ADE B   4       4.852  -3.975 -47.680  1.00  0.00      BS   H  
ATOM    120  H5' ADE B   4       6.453  -3.065 -49.325  1.00  0.00      BS   H  
ATOM    121  H61 ADE B   4      12.979  -8.241 -44.248  1.00  0.00      BS   H  
ATOM    122  H62 ADE B   4      13.101  -6.633 -44.790  1.00  0.00      BS   H  
ATOM    123 H2'' ADE B   4       7.567  -2.682 -45.167  1.00  0.00      BS   H  
ATOM    124 H5'' ADE B   4       5.859  -1.738 -48.286  1.00  0.00      BS   H  
ATOM    125  P   THY B   5       4.009  -2.547 -44.051  1.00  0.00      BS   P  
ATOM    126  O1P THY B   5       2.613  -2.143 -44.117  1.00  0.00      BS   O  
ATOM    127  O2P THY B   5       4.951  -1.473 -43.785  1.00  0.00      BS   O  
ATOM    128  C5' THY B   5       3.491  -4.982 -43.355  1.00  0.00      BS   C  
ATOM    129  O5' THY B   5       4.097  -3.742 -43.015  1.00  0.00      BS   O  
ATOM    130  C4' THY B   5       4.027  -6.226 -42.588  1.00  0.00      BS   C  
ATOM    131  O4' THY B   5       5.468  -6.216 -42.688  1.00  0.00      BS   O  
ATOM    132  C3' THY B   5       3.723  -6.211 -41.066  1.00  0.00      BS   C  
ATOM    133  O3' THY B   5       3.256  -7.387 -40.509  1.00  0.00      BS   O  
ATOM    134  C2' THY B   5       5.044  -5.740 -40.522  1.00  0.00      BS   C  
ATOM    135  C1' THY B   5       6.023  -6.481 -41.403  1.00  0.00      BS   C  
ATOM    136  N1  THY B   5       7.443  -6.005 -41.421  1.00  0.00      BS   N  
ATOM    137  C2  THY B   5       8.458  -6.931 -41.107  1.00  0.00      BS   C  
ATOM    138  O2  THY B   5       8.185  -8.021 -40.716  1.00  0.00      BS   O  
ATOM    139  N3  THY B   5       9.676  -6.361 -41.211  1.00  0.00      BS   N  
ATOM    140  C4  THY B   5      10.029  -5.130 -41.642  1.00  0.00      BS   C  
ATOM    141  O4  THY B   5      11.200  -4.842 -41.977  1.00  0.00      BS   O  
ATOM    142  C5  THY B   5       8.928  -4.096 -41.786  1.00  0.00      BS   C  
ATOM    143  C5M THY B   5       9.181  -2.811 -42.488  1.00  0.00      BS   C  
ATOM    144  C6  THY B   5       7.726  -4.657 -41.757  1.00  0.00      BS   C  
ATOM    145  H3  THY B   5      10.431  -7.027 -41.289  1.00  0.00      BS   H  
ATOM    146  H6  THY B   5       6.877  -4.059 -42.088  1.00  0.00      BS   H  
ATOM    147  H1' THY B   5       5.778  -7.554 -41.249  1.00  0.00      BS   H  
ATOM    148  H2' THY B   5       5.246  -5.819 -39.432  1.00  0.00      BS   H  
ATOM    149  H3' THY B   5       2.950  -5.415 -41.115  1.00  0.00      BS   H  
ATOM    150  H4' THY B   5       3.547  -7.092 -43.093  1.00  0.00      BS   H  
ATOM    151  H5' THY B   5       3.644  -5.168 -44.440  1.00  0.00      BS   H  
ATOM    152  H51 THY B   5       8.344  -2.117 -42.258  1.00  0.00      BS   H  
ATOM    153  H52 THY B   5       9.178  -2.953 -43.589  1.00  0.00      BS   H  
ATOM    154  H53 THY B   5      10.167  -2.415 -42.166  1.00  0.00      BS   H  
ATOM    155 H2'' THY B   5       5.073  -4.645 -40.707  1.00  0.00      BS   H  
ATOM    156 H5'' THY B   5       2.392  -4.996 -43.193  1.00  0.00      BS   H  
ATOM    157  P   ADE B   6       2.474  -7.078 -39.130  1.00  0.00      BS   P  
ATOM    158  O1P ADE B   6       1.140  -7.796 -39.302  1.00  0.00      BS   O  
ATOM    159  O2P ADE B   6       2.482  -5.665 -38.800  1.00  0.00      BS   O  
ATOM    160  C5' ADE B   6       4.100  -9.079 -38.446  1.00  0.00      BS   C  
ATOM    161  O5' ADE B   6       3.450  -7.817 -38.144  1.00  0.00      BS   O  
ATOM    162  C4' ADE B   6       5.286  -9.350 -37.529  1.00  0.00      BS   C  
ATOM    163  O4' ADE B   6       6.427  -8.482 -37.825  1.00  0.00      BS   O  
ATOM    164  C3' ADE B   6       4.962  -9.068 -36.049  1.00  0.00      BS   C  
ATOM    165  O3' ADE B   6       5.434 -10.081 -35.162  1.00  0.00      BS   O  
ATOM    166  C2' ADE B   6       5.843  -7.865 -35.744  1.00  0.00      BS   C  
ATOM    167  C1' ADE B   6       7.052  -8.133 -36.660  1.00  0.00      BS   C  
ATOM    168  N1  ADE B   6      11.662  -6.456 -38.035  1.00  0.00      BS   N  
ATOM    169  C2  ADE B   6      11.165  -7.675 -37.767  1.00  0.00      BS   C  
ATOM    170  N3  ADE B   6       9.944  -8.040 -37.330  1.00  0.00      BS   N  
ATOM    171  C4  ADE B   6       9.090  -6.993 -37.447  1.00  0.00      BS   C  
ATOM    172  C5  ADE B   6       9.448  -5.638 -37.735  1.00  0.00      BS   C  
ATOM    173  C6  ADE B   6      10.808  -5.368 -38.104  1.00  0.00      BS   C  
ATOM    174  N6  ADE B   6      11.305  -4.166 -38.440  1.00  0.00      BS   N  
ATOM    175  N7  ADE B   6       8.347  -4.838 -37.552  1.00  0.00      BS   N  
ATOM    176  C8  ADE B   6       7.455  -5.645 -37.110  1.00  0.00      BS   C  
ATOM    177  N9  ADE B   6       7.833  -6.963 -37.019  1.00  0.00      BS   N  
ATOM    178  H2  ADE B   6      11.963  -8.418 -37.732  1.00  0.00      BS   H  
ATOM    179  H8  ADE B   6       6.406  -5.373 -37.000  1.00  0.00      BS   H  
ATOM    180  H1' ADE B   6       7.678  -8.964 -36.271  1.00  0.00      BS   H  
ATOM    181  H2' ADE B   6       6.109  -7.740 -34.673  1.00  0.00      BS   H  
ATOM    182  H3' ADE B   6       3.881  -8.842 -35.928  1.00  0.00      BS   H  
ATOM    183  H4' ADE B   6       5.555 -10.428 -37.529  1.00  0.00      BS   H  
ATOM    184  H5' ADE B   6       4.575  -9.056 -39.450  1.00  0.00      BS   H  
ATOM    185  H61 ADE B   6      12.299  -4.102 -38.337  1.00  0.00      BS   H  
ATOM    186  H62 ADE B   6      10.814  -3.311 -38.600  1.00  0.00      BS   H  
ATOM    187 H2'' ADE B   6       5.255  -6.966 -36.030  1.00  0.00      BS   H  
ATOM    188 H5'' ADE B   6       3.444  -9.975 -38.392  1.00  0.00      BS   H  
ATOM    189  P   THY B   7       4.410 -10.971 -34.445  1.00  0.00      BS   P  
ATOM    190  O1P THY B   7       4.645 -12.369 -34.937  1.00  0.00      BS   O  
ATOM    191  O2P THY B   7       3.022 -10.477 -34.483  1.00  0.00      BS   O  
ATOM    192  C5' THY B   7       6.056 -11.668 -32.534  1.00  0.00      BS   C  
ATOM    193  O5' THY B   7       4.896 -10.877 -32.981  1.00  0.00      BS   O  
ATOM    194  C4' THY B   7       7.067 -10.839 -31.615  1.00  0.00      BS   C  
ATOM    195  O4' THY B   7       7.641  -9.651 -32.343  1.00  0.00      BS   O  
ATOM    196  C3' THY B   7       6.499 -10.145 -30.332  1.00  0.00      BS   C  
ATOM    197  O3' THY B   7       7.344 -10.202 -29.189  1.00  0.00      BS   O  
ATOM    198  C2' THY B   7       6.461  -8.712 -30.839  1.00  0.00      BS   C  
ATOM    199  C1' THY B   7       7.779  -8.574 -31.475  1.00  0.00      BS   C  
ATOM    200  N1  THY B   7       8.071  -7.355 -32.245  1.00  0.00      BS   N  
ATOM    201  C2  THY B   7       9.376  -7.112 -32.545  1.00  0.00      BS   C  
ATOM    202  O2  THY B   7      10.273  -7.889 -32.214  1.00  0.00      BS   O  
ATOM    203  N3  THY B   7       9.589  -6.017 -33.273  1.00  0.00      BS   N  
ATOM    204  C4  THY B   7       8.658  -5.070 -33.587  1.00  0.00      BS   C  
ATOM    205  O4  THY B   7       8.935  -4.074 -34.264  1.00  0.00      BS   O  
ATOM    206  C5  THY B   7       7.308  -5.408 -33.252  1.00  0.00      BS   C  
ATOM    207  C5M THY B   7       6.282  -4.364 -33.563  1.00  0.00      BS   C  
ATOM    208  C6  THY B   7       7.069  -6.528 -32.596  1.00  0.00      BS   C  
ATOM    209  H3  THY B   7      10.545  -5.767 -33.485  1.00  0.00      BS   H  
ATOM    210  H6  THY B   7       6.060  -6.892 -32.403  1.00  0.00      BS   H  
ATOM    211  H1' THY B   7       8.665  -8.766 -30.833  1.00  0.00      BS   H  
ATOM    212  H2' THY B   7       6.315  -7.991 -30.006  1.00  0.00      BS   H  
ATOM    213  H3' THY B   7       5.464 -10.533 -30.209  1.00  0.00      BS   H  
ATOM    214  H4' THY B   7       7.811 -11.520 -31.150  1.00  0.00      BS   H  
ATOM    215  H5' THY B   7       6.673 -12.054 -33.374  1.00  0.00      BS   H  
ATOM    216  H51 THY B   7       6.289  -3.755 -32.634  1.00  0.00      BS   H  
ATOM    217  H52 THY B   7       5.330  -4.893 -33.785  1.00  0.00      BS   H  
ATOM    218  H53 THY B   7       6.521  -3.692 -34.415  1.00  0.00      BS   H  
ATOM    219 H2'' THY B   7       5.662  -8.688 -31.610  1.00  0.00      BS   H  
ATOM    220 H5'' THY B   7       5.711 -12.458 -31.833  1.00  0.00      BS   H  
ATOM    221  P   ADE B   8       6.972 -10.727 -27.795  1.00  0.00      BS   P  
ATOM    222  O1P ADE B   8       6.309 -12.027 -27.912  1.00  0.00      BS   O  
ATOM    223  O2P ADE B   8       6.279  -9.638 -27.058  1.00  0.00      BS   O  
ATOM    224  C5' ADE B   8       9.558 -11.678 -27.711  1.00  0.00      BS   C  
ATOM    225  O5' ADE B   8       8.430 -10.931 -27.143  1.00  0.00      BS   O  
ATOM    226  C4' ADE B   8      10.847 -10.879 -27.618  1.00  0.00      BS   C  
ATOM    227  O4' ADE B   8      10.747  -9.636 -28.445  1.00  0.00      BS   O  
ATOM    228  C3' ADE B   8      11.192 -10.287 -26.253  1.00  0.00      BS   C  
ATOM    229  O3' ADE B   8      12.583 -10.279 -26.015  1.00  0.00      BS   O  
ATOM    230  C2' ADE B   8      10.558  -8.904 -26.233  1.00  0.00      BS   C  
ATOM    231  C1' ADE B   8      10.838  -8.444 -27.622  1.00  0.00      BS   C  
ATOM    232  N1  ADE B   8      10.209  -4.014 -30.192  1.00  0.00      BS   N  
ATOM    233  C2  ADE B   8      11.321  -4.724 -29.930  1.00  0.00      BS   C  
ATOM    234  N3  ADE B   8      11.416  -5.943 -29.431  1.00  0.00      BS   N  
ATOM    235  C4  ADE B   8      10.192  -6.341 -28.983  1.00  0.00      BS   C  
ATOM    236  C5  ADE B   8       8.972  -5.777 -29.167  1.00  0.00      BS   C  
ATOM    237  C6  ADE B   8       8.979  -4.529 -29.860  1.00  0.00      BS   C  
ATOM    238  N6  ADE B   8       7.756  -3.973 -30.177  1.00  0.00      BS   N  
ATOM    239  N7  ADE B   8       7.959  -6.417 -28.509  1.00  0.00      BS   N  
ATOM    240  C8  ADE B   8       8.596  -7.421 -27.944  1.00  0.00      BS   C  
ATOM    241  N9  ADE B   8       9.945  -7.449 -28.146  1.00  0.00      BS   N  
ATOM    242  H2  ADE B   8      12.231  -4.272 -30.325  1.00  0.00      BS   H  
ATOM    243  H8  ADE B   8       8.099  -8.129 -27.280  1.00  0.00      BS   H  
ATOM    244  H1' ADE B   8      11.914  -8.194 -27.742  1.00  0.00      BS   H  
ATOM    245  H2' ADE B   8      10.900  -8.171 -25.473  1.00  0.00      BS   H  
ATOM    246  H3' ADE B   8      10.705 -10.944 -25.502  1.00  0.00      BS   H  
ATOM    247  H4' ADE B   8      11.670 -11.487 -28.050  1.00  0.00      BS   H  
ATOM    248  H5' ADE B   8       9.281 -11.931 -28.757  1.00  0.00      BS   H  
ATOM    249  H61 ADE B   8       7.001  -4.627 -30.220  1.00  0.00      BS   H  
ATOM    250  H62 ADE B   8       7.670  -2.977 -30.182  1.00  0.00      BS   H  
ATOM    251 H2'' ADE B   8       9.488  -9.055 -25.978  1.00  0.00      BS   H  
ATOM    252 H5'' ADE B   8       9.590 -12.665 -27.203  1.00  0.00      BS   H  
ATOM    253  P   THY B   9      13.146 -10.022 -24.526  1.00  0.00      BS   P  
ATOM    254  O1P THY B   9      14.506 -10.577 -24.494  1.00  0.00      BS   O  
ATOM    255  O2P THY B   9      12.195 -10.555 -23.514  1.00  0.00      BS   O  
ATOM    256  C5' THY B   9      13.872  -7.752 -25.533  1.00  0.00      BS   C  
ATOM    257  O5' THY B   9      13.236  -8.504 -24.455  1.00  0.00      BS   O  
ATOM    258  C4' THY B   9      13.561  -6.220 -25.415  1.00  0.00      BS   C  
ATOM    259  O4' THY B   9      12.289  -5.874 -25.964  1.00  0.00      BS   O  
ATOM    260  C3' THY B   9      13.484  -5.679 -23.922  1.00  0.00      BS   C  
ATOM    261  O3' THY B   9      14.421  -4.567 -23.622  1.00  0.00      BS   O  
ATOM    262  C2' THY B   9      12.116  -5.110 -23.826  1.00  0.00      BS   C  
ATOM    263  C1' THY B   9      11.884  -4.701 -25.254  1.00  0.00      BS   C  
ATOM    264  N1  THY B   9      10.540  -4.439 -25.705  1.00  0.00      BS   N  
ATOM    265  C2  THY B   9      10.306  -3.544 -26.674  1.00  0.00      BS   C  
ATOM    266  O2  THY B   9      11.254  -3.000 -27.235  1.00  0.00      BS   O  
ATOM    267  N3  THY B   9       8.988  -3.325 -26.971  1.00  0.00      BS   N  
ATOM    268  C4  THY B   9       7.884  -4.039 -26.498  1.00  0.00      BS   C  
ATOM    269  O4  THY B   9       6.753  -3.678 -26.786  1.00  0.00      BS   O  
ATOM    270  C5  THY B   9       8.227  -5.029 -25.517  1.00  0.00      BS   C  
ATOM    271  C5M THY B   9       7.063  -5.828 -24.924  1.00  0.00      BS   C  
ATOM    272  C6  THY B   9       9.501  -5.169 -25.149  1.00  0.00      BS   C  
ATOM    273  H3  THY B   9       8.865  -2.615 -27.679  1.00  0.00      BS   H  
ATOM    274  H6  THY B   9       9.827  -6.183 -24.918  1.00  0.00      BS   H  
ATOM    275  H1' THY B   9      12.585  -3.891 -25.546  1.00  0.00      BS   H  
ATOM    276  H2' THY B   9      12.000  -4.252 -23.130  1.00  0.00      BS   H  
ATOM    277  H3' THY B   9      13.626  -6.541 -23.236  1.00  0.00      BS   H  
ATOM    278  H4' THY B   9      14.313  -5.610 -25.961  1.00  0.00      BS   H  
ATOM    279  H5' THY B   9      13.673  -8.122 -26.561  1.00  0.00      BS   H  
ATOM    280  H51 THY B   9       6.892  -5.562 -23.860  1.00  0.00      BS   H  
ATOM    281  H52 THY B   9       7.483  -6.857 -24.892  1.00  0.00      BS   H  
ATOM    282  H53 THY B   9       6.152  -5.776 -25.558  1.00  0.00      BS   H  
ATOM    283 H2'' THY B   9      11.417  -5.900 -23.477  1.00  0.00      BS   H  
ATOM    284 H5'' THY B   9      14.960  -7.844 -25.328  1.00  0.00      BS   H  
ATOM    285  P   ADE B  10      14.592  -4.161 -22.135  1.00  0.00      BS   P  
ATOM    286  O1P ADE B  10      15.352  -5.252 -21.484  1.00  0.00      BS   O  
ATOM    287  O2P ADE B  10      13.343  -3.851 -21.420  1.00  0.00      BS   O  
ATOM    288  C5' ADE B  10      15.802  -2.177 -23.399  1.00  0.00      BS   C  
ATOM    289  O5' ADE B  10      15.473  -2.943 -22.142  1.00  0.00      BS   O  
ATOM    290  C4' ADE B  10      14.961  -0.889 -23.591  1.00  0.00      BS   C  
ATOM    291  O4' ADE B  10      13.629  -1.273 -24.007  1.00  0.00      BS   O  
ATOM    292  C3' ADE B  10      14.771  -0.015 -22.337  1.00  0.00      BS   C  
ATOM    293  O3' ADE B  10      15.407   1.221 -22.589  1.00  0.00      BS   O  
ATOM    294  C2' ADE B  10      13.255   0.092 -22.158  1.00  0.00      BS   C  
ATOM    295  C1' ADE B  10      12.761  -0.259 -23.574  1.00  0.00      BS   C  
ATOM    296  N1  ADE B  10       7.957   0.746 -25.477  1.00  0.00      BS   N  
ATOM    297  C2  ADE B  10       9.074   1.452 -25.597  1.00  0.00      BS   C  
ATOM    298  N3  ADE B  10      10.318   1.150 -25.110  1.00  0.00      BS   N  
ATOM    299  C4  ADE B  10      10.356  -0.021 -24.375  1.00  0.00      BS   C  
ATOM    300  C5  ADE B  10       9.182  -0.800 -24.165  1.00  0.00      BS   C  
ATOM    301  C6  ADE B  10       7.950  -0.381 -24.817  1.00  0.00      BS   C  
ATOM    302  N6  ADE B  10       6.815  -1.130 -24.774  1.00  0.00      BS   N  
ATOM    303  N7  ADE B  10       9.481  -1.772 -23.334  1.00  0.00      BS   N  
ATOM    304  C8  ADE B  10      10.747  -1.631 -22.961  1.00  0.00      BS   C  
ATOM    305  N9  ADE B  10      11.347  -0.604 -23.679  1.00  0.00      BS   N  
ATOM    306  H2  ADE B  10       9.013   2.323 -26.250  1.00  0.00      BS   H  
ATOM    307  H8  ADE B  10      11.433  -2.052 -22.227  1.00  0.00      BS   H  
ATOM    308  H1' ADE B  10      13.038   0.522 -24.315  1.00  0.00      BS   H  
ATOM    309  H2' ADE B  10      12.828   1.100 -21.969  1.00  0.00      BS   H  
ATOM    310  H3' ADE B  10      15.154  -0.603 -21.476  1.00  0.00      BS   H  
ATOM    311  H4' ADE B  10      15.324  -0.299 -24.460  1.00  0.00      BS   H  
ATOM    312  H5' ADE B  10      15.840  -2.870 -24.266  1.00  0.00      BS   H  
ATOM    313  H61 ADE B  10       5.983  -0.878 -25.266  1.00  0.00      BS   H  
ATOM    314  H62 ADE B  10       6.707  -1.755 -24.000  1.00  0.00      BS   H  
ATOM    315 H2'' ADE B  10      12.978  -0.612 -21.344  1.00  0.00      BS   H  
ATOM    316 H5'' ADE B  10      16.836  -1.776 -23.332  1.00  0.00      BS   H  
ATOM    317  P   CYT B  11      16.663   1.563 -21.765  1.00  0.00      BS   P  
ATOM    318  O1P CYT B  11      17.440   0.334 -21.354  1.00  0.00      BS   O  
ATOM    319  O2P CYT B  11      16.395   2.479 -20.591  1.00  0.00      BS   O  
ATOM    320  C5' CYT B  11      17.723   1.996 -24.243  1.00  0.00      BS   C  
ATOM    321  O5' CYT B  11      17.408   2.399 -22.900  1.00  0.00      BS   O  
ATOM    322  C4' CYT B  11      19.017   2.552 -24.768  1.00  0.00      BS   C  
ATOM    323  O4' CYT B  11      19.005   4.002 -24.852  1.00  0.00      BS   O  
ATOM    324  C3' CYT B  11      20.341   2.190 -24.068  1.00  0.00      BS   C  
ATOM    325  O3' CYT B  11      21.271   1.509 -24.944  1.00  0.00      BS   O  
ATOM    326  C2' CYT B  11      20.962   3.582 -23.740  1.00  0.00      BS   C  
ATOM    327  C1' CYT B  11      20.361   4.480 -24.785  1.00  0.00      BS   C  
ATOM    328  N1  CYT B  11      20.426   6.009 -24.551  1.00  0.00      BS   N  
ATOM    329  C2  CYT B  11      21.654   6.597 -24.794  1.00  0.00      BS   C  
ATOM    330  O2  CYT B  11      22.671   5.931 -25.229  1.00  0.00      BS   O  
ATOM    331  N3  CYT B  11      21.790   7.957 -24.666  1.00  0.00      BS   N  
ATOM    332  C4  CYT B  11      20.746   8.686 -24.187  1.00  0.00      BS   C  
ATOM    333  N4  CYT B  11      20.854   9.959 -24.051  1.00  0.00      BS   N  
ATOM    334  C5  CYT B  11      19.476   8.052 -23.941  1.00  0.00      BS   C  
ATOM    335  C6  CYT B  11      19.360   6.728 -24.109  1.00  0.00      BS   C  
ATOM    336  H5  CYT B  11      18.557   8.549 -23.631  1.00  0.00      BS   H  
ATOM    337  H6  CYT B  11      18.391   6.241 -24.002  1.00  0.00      BS   H  
ATOM    338  H1' CYT B  11      20.742   4.095 -25.756  1.00  0.00      BS   H  
ATOM    339  H2' CYT B  11      22.064   3.525 -23.607  1.00  0.00      BS   H  
ATOM    340  H3' CYT B  11      20.111   1.731 -23.082  1.00  0.00      BS   H  
ATOM    341  H4' CYT B  11      19.028   2.136 -25.799  1.00  0.00      BS   H  
ATOM    342  H41 CYT B  11      20.050  10.552 -24.096  1.00  0.00      BS   H  
ATOM    343  H5' CYT B  11      16.937   2.373 -24.932  1.00  0.00      BS   H  
ATOM    344  H42 CYT B  11      21.742  10.410 -24.140  1.00  0.00      BS   H  
ATOM    345 H2'' CYT B  11      20.555   3.897 -22.756  1.00  0.00      BS   H  
ATOM    346 H5'' CYT B  11      17.773   0.893 -24.371  1.00  0.00      BS   H  
ATOM    347  P   GUA B  12      21.479  -0.048 -24.715  1.00  0.00      BS   P  
ATOM    348  O1P GUA B  12      20.442  -0.669 -23.853  1.00  0.00      BS   O  
ATOM    349  O2P GUA B  12      22.854  -0.374 -24.285  1.00  0.00      BS   O  
ATOM    350  C5' GUA B  12      21.587  -1.677 -26.883  1.00  0.00      BS   C  
ATOM    351  O5' GUA B  12      21.234  -0.432 -26.230  1.00  0.00      BS   O  
ATOM    352  C4' GUA B  12      20.897  -1.886 -28.260  1.00  0.00      BS   C  
ATOM    353  O4' GUA B  12      19.332  -1.898 -28.146  1.00  0.00      BS   O  
ATOM    354  C3' GUA B  12      21.191  -0.712 -29.234  1.00  0.00      BS   C  
ATOM    355  O3' GUA B  12      21.472  -0.892 -30.612  1.00  0.00      BS   O  
ATOM    356  C2' GUA B  12      19.883   0.180 -29.071  1.00  0.00      BS   C  
ATOM    357  C1' GUA B  12      18.783  -0.873 -28.954  1.00  0.00      BS   C  
ATOM    358  N1  GUA B  12      13.941  -1.904 -27.764  1.00  0.00      BS   N  
ATOM    359  C2  GUA B  12      14.880  -2.839 -28.236  1.00  0.00      BS   C  
ATOM    360  N2  GUA B  12      14.531  -4.066 -28.445  1.00  0.00      BS   N  
ATOM    361  N3  GUA B  12      16.162  -2.450 -28.450  1.00  0.00      BS   N  
ATOM    362  C4  GUA B  12      16.347  -1.129 -28.175  1.00  0.00      BS   C  
ATOM    363  C5  GUA B  12      15.435  -0.236 -27.740  1.00  0.00      BS   C  
ATOM    364  C6  GUA B  12      14.086  -0.634 -27.509  1.00  0.00      BS   C  
ATOM    365  O6  GUA B  12      13.119   0.030 -27.092  1.00  0.00      BS   O  
ATOM    366  N7  GUA B  12      15.982   1.000 -27.554  1.00  0.00      BS   N  
ATOM    367  C8  GUA B  12      17.222   0.871 -27.987  1.00  0.00      BS   C  
ATOM    368  N9  GUA B  12      17.550  -0.378 -28.380  1.00  0.00      BS   N  
ATOM    369  H1  GUA B  12      12.991  -2.246 -27.723  1.00  0.00      BS   H  
ATOM    370  H8  GUA B  12      17.979   1.655 -27.980  1.00  0.00      BS   H  
ATOM    371  H1' GUA B  12      18.647  -1.260 -29.987  1.00  0.00      BS   H  
ATOM    372  H2' GUA B  12      19.717   0.766 -30.000  1.00  0.00      BS   H  
ATOM    373  H21 GUA B  12      15.222  -4.623 -28.904  1.00  0.00      BS   H  
ATOM    374  H3' GUA B  12      21.992  -0.088 -28.782  1.00  0.00      BS   H  
ATOM    375  H22 GUA B  12      13.729  -4.499 -28.033  1.00  0.00      BS   H  
ATOM    376  H4' GUA B  12      21.126  -2.861 -28.742  1.00  0.00      BS   H  
ATOM    377  H5' GUA B  12      21.083  -2.486 -26.314  1.00  0.00      BS   H  
ATOM    378  H3T GUA B  12      21.435   0.018 -30.917  1.00  0.00      BS   H  
ATOM    379 H2'' GUA B  12      19.835   0.810 -28.157  1.00  0.00      BS   H  
ATOM    380 H5'' GUA B  12      22.694  -1.759 -26.914  1.00  0.00      BS   H  
TER   
ATOM    381  C5' GUA R  11      13.269   4.258 -20.548  1.00  0.00      R    C  
ATOM    382  O5' GUA R  11      12.580   3.039 -20.104  1.00  0.00      R    O  
ATOM    383  C4' GUA R  11      12.702   4.988 -21.765  1.00  0.00      R    C  
ATOM    384  O4' GUA R  11      12.259   4.082 -22.846  1.00  0.00      R    O  
ATOM    385  C3' GUA R  11      11.398   5.758 -21.446  1.00  0.00      R    C  
ATOM    386  O3' GUA R  11      11.724   6.978 -20.741  1.00  0.00      R    O  
ATOM    387  C2' GUA R  11      10.727   5.906 -22.740  1.00  0.00      R    C  
ATOM    388  O2' GUA R  11      11.339   6.850 -23.550  1.00  0.00      R    O  
ATOM    389  C1' GUA R  11      10.982   4.555 -23.284  1.00  0.00      R    C  
ATOM    390  N1  GUA R  11       6.173   3.013 -23.806  1.00  0.00      R    N  
ATOM    391  C2  GUA R  11       6.828   4.080 -24.368  1.00  0.00      R    C  
ATOM    392  N2  GUA R  11       6.080   4.823 -25.102  1.00  0.00      R    N  
ATOM    393  N3  GUA R  11       8.130   4.285 -24.287  1.00  0.00      R    N  
ATOM    394  C4  GUA R  11       8.679   3.426 -23.347  1.00  0.00      R    C  
ATOM    395  C5  GUA R  11       8.078   2.386 -22.629  1.00  0.00      R    C  
ATOM    396  C6  GUA R  11       6.650   2.149 -22.816  1.00  0.00      R    C  
ATOM    397  O6  GUA R  11       5.840   1.345 -22.367  1.00  0.00      R    O  
ATOM    398  N7  GUA R  11       8.991   1.819 -21.692  1.00  0.00      R    N  
ATOM    399  C8  GUA R  11      10.044   2.625 -21.826  1.00  0.00      R    C  
ATOM    400  N9  GUA R  11       9.939   3.597 -22.851  1.00  0.00      R    N  
ATOM    401  H1  GUA R  11       5.179   2.962 -23.979  1.00  0.00      R    H  
ATOM    402  H8  GUA R  11      10.959   2.545 -21.240  1.00  0.00      R    H  
ATOM    403  H1' GUA R  11      10.985   4.417 -24.386  1.00  0.00      R    H  
ATOM    404  H2' GUA R  11      10.828   6.625 -24.331  1.00  0.00      R    H  
ATOM    405  H21 GUA R  11       5.098   4.649 -25.184  1.00  0.00      R    H  
ATOM    406  H3' GUA R  11      10.798   5.036 -20.853  1.00  0.00      R    H  
ATOM    407  H22 GUA R  11       6.537   5.702 -25.241  1.00  0.00      R    H  
ATOM    408  H4' GUA R  11      13.438   5.741 -22.119  1.00  0.00      R    H  
ATOM    409  H5' GUA R  11      14.357   4.051 -20.634  1.00  0.00      R    H  
ATOM    410  H5T GUA R  11      13.308   2.565 -19.696  1.00  0.00      R    H  
ATOM    411 H2'' GUA R  11       9.649   6.164 -22.678  1.00  0.00      R    H  
ATOM    412 H5'' GUA R  11      13.265   4.978 -19.702  1.00  0.00      R    H  
ATOM    413  P   CYT R  12      10.816   7.346 -19.463  1.00  0.00      R    P  
ATOM    414  O1P CYT R  12      11.218   8.618 -18.877  1.00  0.00      R    O  
ATOM    415  O2P CYT R  12      11.111   6.170 -18.547  1.00  0.00      R    O  
ATOM    416  C5' CYT R  12       8.853   8.427 -20.772  1.00  0.00      R    C  
ATOM    417  O5' CYT R  12       9.341   7.271 -20.059  1.00  0.00      R    O  
ATOM    418  C4' CYT R  12       7.402   8.259 -21.324  1.00  0.00      R    C  
ATOM    419  O4' CYT R  12       7.190   6.923 -22.022  1.00  0.00      R    O  
ATOM    420  C3' CYT R  12       6.286   8.198 -20.221  1.00  0.00      R    C  
ATOM    421  O3' CYT R  12       6.080   9.554 -19.620  1.00  0.00      R    O  
ATOM    422  C2' CYT R  12       5.132   7.576 -20.946  1.00  0.00      R    C  
ATOM    423  O2' CYT R  12       4.530   8.581 -21.785  1.00  0.00      R    O  
ATOM    424  C1' CYT R  12       5.874   6.560 -21.868  1.00  0.00      R    C  
ATOM    425  N1  CYT R  12       5.685   5.201 -21.271  1.00  0.00      R    N  
ATOM    426  C2  CYT R  12       4.411   4.576 -21.273  1.00  0.00      R    C  
ATOM    427  O2  CYT R  12       3.527   5.246 -21.847  1.00  0.00      R    O  
ATOM    428  N3  CYT R  12       4.231   3.358 -20.596  1.00  0.00      R    N  
ATOM    429  C4  CYT R  12       5.236   2.772 -19.941  1.00  0.00      R    C  
ATOM    430  N4  CYT R  12       5.028   1.610 -19.421  1.00  0.00      R    N  
ATOM    431  C5  CYT R  12       6.533   3.471 -19.896  1.00  0.00      R    C  
ATOM    432  C6  CYT R  12       6.663   4.685 -20.473  1.00  0.00      R    C  
ATOM    433  H5  CYT R  12       7.409   3.092 -19.369  1.00  0.00      R    H  
ATOM    434  H6  CYT R  12       7.624   5.201 -20.468  1.00  0.00      R    H  
ATOM    435  H1' CYT R  12       5.516   6.587 -22.920  1.00  0.00      R    H  
ATOM    436  H2' CYT R  12       3.636   8.386 -22.075  1.00  0.00      R    H  
ATOM    437  H3' CYT R  12       6.662   7.380 -19.570  1.00  0.00      R    H  
ATOM    438  H4' CYT R  12       7.114   9.171 -21.888  1.00  0.00      R    H  
ATOM    439  H41 CYT R  12       5.610   1.327 -18.659  1.00  0.00      R    H  
ATOM    440  H5' CYT R  12       9.467   8.620 -21.679  1.00  0.00      R    H  
ATOM    441  H42 CYT R  12       4.098   1.266 -19.551  1.00  0.00      R    H  
ATOM    442 H2'' CYT R  12       4.436   7.096 -20.225  1.00  0.00      R    H  
ATOM    443 H5'' CYT R  12       8.932   9.329 -20.130  1.00  0.00      R    H  
ATOM    444  P   URA R  13       5.739   9.774 -18.115  1.00  0.00      R    P  
ATOM    445  O1P URA R  13       5.835  11.184 -17.688  1.00  0.00      R    O  
ATOM    446  O2P URA R  13       6.464   8.877 -17.241  1.00  0.00      R    O  
ATOM    447  C5' URA R  13       3.234   9.836 -18.861  1.00  0.00      R    C  
ATOM    448  O5' URA R  13       4.258   9.391 -17.970  1.00  0.00      R    O  
ATOM    449  C4' URA R  13       1.991   8.929 -18.836  1.00  0.00      R    C  
ATOM    450  O4' URA R  13       2.208   7.693 -19.544  1.00  0.00      R    O  
ATOM    451  C3' URA R  13       1.286   8.613 -17.548  1.00  0.00      R    C  
ATOM    452  O3' URA R  13       0.613   9.753 -16.976  1.00  0.00      R    O  
ATOM    453  C2' URA R  13       0.319   7.560 -18.047  1.00  0.00      R    C  
ATOM    454  O2' URA R  13      -0.868   8.095 -18.651  1.00  0.00      R    O  
ATOM    455  C1' URA R  13       1.209   6.837 -19.054  1.00  0.00      R    C  
ATOM    456  N1  URA R  13       1.800   5.524 -18.461  1.00  0.00      R    N  
ATOM    457  C2  URA R  13       1.039   4.379 -18.626  1.00  0.00      R    C  
ATOM    458  O2  URA R  13      -0.022   4.285 -19.241  1.00  0.00      R    O  
ATOM    459  N3  URA R  13       1.545   3.318 -17.972  1.00  0.00      R    N  
ATOM    460  C4  URA R  13       2.807   3.182 -17.367  1.00  0.00      R    C  
ATOM    461  O4  URA R  13       3.213   2.073 -17.005  1.00  0.00      R    O  
ATOM    462  C5  URA R  13       3.487   4.494 -17.259  1.00  0.00      R    C  
ATOM    463  C6  URA R  13       2.978   5.559 -17.844  1.00  0.00      R    C  
ATOM    464  H3  URA R  13       0.906   2.547 -17.839  1.00  0.00      R    H  
ATOM    465  H5  URA R  13       4.395   4.571 -16.660  1.00  0.00      R    H  
ATOM    466  H6  URA R  13       3.577   6.467 -17.776  1.00  0.00      R    H  
ATOM    467  H1' URA R  13       0.646   6.616 -19.987  1.00  0.00      R    H  
ATOM    468  H2' URA R  13      -1.536   7.978 -17.972  1.00  0.00      R    H  
ATOM    469  H3' URA R  13       2.105   8.191 -16.927  1.00  0.00      R    H  
ATOM    470  H4' URA R  13       1.269   9.565 -19.392  1.00  0.00      R    H  
ATOM    471  H5' URA R  13       3.563   9.928 -19.918  1.00  0.00      R    H  
ATOM    472 H2'' URA R  13       0.045   6.962 -17.151  1.00  0.00      R    H  
ATOM    473 H5'' URA R  13       2.924  10.885 -18.664  1.00  0.00      R    H  
ATOM    474  P   URA R  14       0.294   9.736 -15.403  1.00  0.00      R    P  
ATOM    475  O1P URA R  14      -0.165  11.071 -15.046  1.00  0.00      R    O  
ATOM    476  O2P URA R  14       1.507   9.318 -14.667  1.00  0.00      R    O  
ATOM    477  C5' URA R  14      -2.208   8.954 -15.480  1.00  0.00      R    C  
ATOM    478  O5' URA R  14      -0.819   8.630 -15.227  1.00  0.00      R    O  
ATOM    479  C4' URA R  14      -3.101   7.761 -15.847  1.00  0.00      R    C  
ATOM    480  O4' URA R  14      -2.367   6.756 -16.697  1.00  0.00      R    O  
ATOM    481  C3' URA R  14      -3.573   6.939 -14.541  1.00  0.00      R    C  
ATOM    482  O3' URA R  14      -4.642   7.609 -13.870  1.00  0.00      R    O  
ATOM    483  C2' URA R  14      -3.958   5.591 -15.167  1.00  0.00      R    C  
ATOM    484  O2' URA R  14      -5.200   5.681 -15.814  1.00  0.00      R    O  
ATOM    485  C1' URA R  14      -2.806   5.454 -16.278  1.00  0.00      R    C  
ATOM    486  N1  URA R  14      -1.647   4.603 -15.764  1.00  0.00      R    N  
ATOM    487  C2  URA R  14      -1.821   3.248 -15.732  1.00  0.00      R    C  
ATOM    488  O2  URA R  14      -2.820   2.610 -16.162  1.00  0.00      R    O  
ATOM    489  N3  URA R  14      -0.775   2.591 -15.069  1.00  0.00      R    N  
ATOM    490  C4  URA R  14       0.396   3.108 -14.593  1.00  0.00      R    C  
ATOM    491  O4  URA R  14       1.291   2.381 -14.202  1.00  0.00      R    O  
ATOM    492  C5  URA R  14       0.472   4.528 -14.629  1.00  0.00      R    C  
ATOM    493  C6  URA R  14      -0.509   5.260 -15.205  1.00  0.00      R    C  
ATOM    494  H3  URA R  14      -0.866   1.587 -15.018  1.00  0.00      R    H  
ATOM    495  H5  URA R  14       1.428   4.963 -14.341  1.00  0.00      R    H  
ATOM    496  H6  URA R  14      -0.376   6.340 -15.276  1.00  0.00      R    H  
ATOM    497  H1' URA R  14      -3.363   5.000 -17.125  1.00  0.00      R    H  
ATOM    498  H2' URA R  14      -5.744   4.905 -15.658  1.00  0.00      R    H  
ATOM    499  H3' URA R  14      -2.664   6.700 -13.948  1.00  0.00      R    H  
ATOM    500  H4' URA R  14      -4.045   8.090 -16.333  1.00  0.00      R    H  
ATOM    501  H5' URA R  14      -2.277   9.757 -16.245  1.00  0.00      R    H  
ATOM    502 H2'' URA R  14      -3.948   4.749 -14.442  1.00  0.00      R    H  
ATOM    503 H5'' URA R  14      -2.607   9.477 -14.584  1.00  0.00      R    H  
ATOM    504  P   ADE R  15      -4.716   7.538 -12.288  1.00  0.00      R    P  
ATOM    505  O1P ADE R  15      -5.781   8.318 -11.664  1.00  0.00      R    O  
ATOM    506  O2P ADE R  15      -3.303   7.721 -11.834  1.00  0.00      R    O  
ATOM    507  C5' ADE R  15      -6.464   5.665 -12.285  1.00  0.00      R    C  
ATOM    508  O5' ADE R  15      -5.097   6.015 -12.030  1.00  0.00      R    O  
ATOM    509  C4' ADE R  15      -6.757   4.201 -11.984  1.00  0.00      R    C  
ATOM    510  O4' ADE R  15      -5.941   3.363 -12.829  1.00  0.00      R    O  
ATOM    511  C3' ADE R  15      -6.373   3.748 -10.505  1.00  0.00      R    C  
ATOM    512  O3' ADE R  15      -7.459   4.100  -9.622  1.00  0.00      R    O  
ATOM    513  C2' ADE R  15      -6.148   2.269 -10.713  1.00  0.00      R    C  
ATOM    514  O2' ADE R  15      -7.356   1.478 -10.762  1.00  0.00      R    O  
ATOM    515  C1' ADE R  15      -5.551   2.137 -12.082  1.00  0.00      R    C  
ATOM    516  N1  ADE R  15      -1.645  -0.954 -11.101  1.00  0.00      R    N  
ATOM    517  C2  ADE R  15      -2.927  -1.199 -11.162  1.00  0.00      R    C  
ATOM    518  N3  ADE R  15      -3.958  -0.389 -11.521  1.00  0.00      R    N  
ATOM    519  C4  ADE R  15      -3.485   0.860 -11.664  1.00  0.00      R    C  
ATOM    520  C5  ADE R  15      -2.182   1.308 -11.574  1.00  0.00      R    C  
ATOM    521  C6  ADE R  15      -1.236   0.313 -11.226  1.00  0.00      R    C  
ATOM    522  N6  ADE R  15       0.085   0.553 -11.201  1.00  0.00      R    N  
ATOM    523  N7  ADE R  15      -2.031   2.667 -11.974  1.00  0.00      R    N  
ATOM    524  C8  ADE R  15      -3.283   2.973 -12.199  1.00  0.00      R    C  
ATOM    525  N9  ADE R  15      -4.184   1.994 -12.063  1.00  0.00      R    N  
ATOM    526  H2  ADE R  15      -3.213  -2.245 -11.064  1.00  0.00      R    H  
ATOM    527  H8  ADE R  15      -3.631   3.984 -12.408  1.00  0.00      R    H  
ATOM    528  H1' ADE R  15      -5.962   1.266 -12.636  1.00  0.00      R    H  
ATOM    529  H2' ADE R  15      -7.424   1.055  -9.904  1.00  0.00      R    H  
ATOM    530  H3' ADE R  15      -5.397   4.258 -10.349  1.00  0.00      R    H  
ATOM    531  H4' ADE R  15      -7.840   4.011 -12.147  1.00  0.00      R    H  
ATOM    532  H5' ADE R  15      -6.748   5.818 -13.348  1.00  0.00      R    H  
ATOM    533  H61 ADE R  15       0.333   1.519 -11.273  1.00  0.00      R    H  
ATOM    534  H62 ADE R  15       0.745  -0.197 -11.220  1.00  0.00      R    H  
ATOM    535 H2'' ADE R  15      -5.569   1.897  -9.840  1.00  0.00      R    H  
ATOM    536 H5'' ADE R  15      -7.106   6.299 -11.638  1.00  0.00      R    H  
ATOM    537  P   CYT R  16      -7.063   4.816  -8.253  1.00  0.00      R    P  
ATOM    538  O1P CYT R  16      -8.240   5.490  -7.646  1.00  0.00      R    O  
ATOM    539  O2P CYT R  16      -5.798   5.625  -8.404  1.00  0.00      R    O  
ATOM    540  C5' CYT R  16      -7.701   2.600  -7.067  1.00  0.00      R    C  
ATOM    541  O5' CYT R  16      -6.734   3.599  -7.351  1.00  0.00      R    O  
ATOM    542  C4' CYT R  16      -7.154   1.165  -6.848  1.00  0.00      R    C  
ATOM    543  O4' CYT R  16      -6.244   0.733  -7.941  1.00  0.00      R    O  
ATOM    544  C3' CYT R  16      -6.200   1.104  -5.625  1.00  0.00      R    C  
ATOM    545  O3' CYT R  16      -6.936   1.166  -4.323  1.00  0.00      R    O  
ATOM    546  C2' CYT R  16      -5.454  -0.168  -5.913  1.00  0.00      R    C  
ATOM    547  O2' CYT R  16      -6.264  -1.248  -5.557  1.00  0.00      R    O  
ATOM    548  C1' CYT R  16      -5.163  -0.048  -7.377  1.00  0.00      R    C  
ATOM    549  N1  CYT R  16      -3.749   0.525  -7.652  1.00  0.00      R    N  
ATOM    550  C2  CYT R  16      -2.700  -0.285  -7.508  1.00  0.00      R    C  
ATOM    551  O2  CYT R  16      -2.905  -1.495  -7.215  1.00  0.00      R    O  
ATOM    552  N3  CYT R  16      -1.433   0.138  -7.742  1.00  0.00      R    N  
ATOM    553  C4  CYT R  16      -1.174   1.384  -8.055  1.00  0.00      R    C  
ATOM    554  N4  CYT R  16       0.025   1.812  -8.404  1.00  0.00      R    N  
ATOM    555  C5  CYT R  16      -2.259   2.361  -8.064  1.00  0.00      R    C  
ATOM    556  C6  CYT R  16      -3.519   1.862  -7.796  1.00  0.00      R    C  
ATOM    557  H5  CYT R  16      -2.128   3.413  -8.320  1.00  0.00      R    H  
ATOM    558  H6  CYT R  16      -4.420   2.472  -7.855  1.00  0.00      R    H  
ATOM    559  H1' CYT R  16      -5.245  -1.072  -7.798  1.00  0.00      R    H  
ATOM    560  H2' CYT R  16      -5.701  -2.021  -5.643  1.00  0.00      R    H  
ATOM    561  H3' CYT R  16      -5.567   2.015  -5.676  1.00  0.00      R    H  
ATOM    562  H4' CYT R  16      -7.970   0.425  -6.699  1.00  0.00      R    H  
ATOM    563  H41 CYT R  16       0.794   1.202  -8.595  1.00  0.00      R    H  
ATOM    564  H5' CYT R  16      -8.447   2.425  -7.871  1.00  0.00      R    H  
ATOM    565  H42 CYT R  16       0.245   2.787  -8.365  1.00  0.00      R    H  
ATOM    566 H2'' CYT R  16      -4.492  -0.284  -5.369  1.00  0.00      R    H  
ATOM    567 H5'' CYT R  16      -8.265   2.901  -6.157  1.00  0.00      R    H  
ATOM    568  P   ADE R  17      -6.068   1.477  -2.992  1.00  0.00      R    P  
ATOM    569  O1P ADE R  17      -6.909   1.538  -1.812  1.00  0.00      R    O  
ATOM    570  O2P ADE R  17      -5.120   2.642  -3.185  1.00  0.00      R    O  
ATOM    571  C5' ADE R  17      -5.644  -1.061  -2.353  1.00  0.00      R    C  
ATOM    572  O5' ADE R  17      -5.148   0.236  -2.779  1.00  0.00      R    O  
ATOM    573  C4' ADE R  17      -4.493  -2.108  -2.447  1.00  0.00      R    C  
ATOM    574  O4' ADE R  17      -3.880  -2.012  -3.785  1.00  0.00      R    O  
ATOM    575  C3' ADE R  17      -3.325  -1.843  -1.505  1.00  0.00      R    C  
ATOM    576  O3' ADE R  17      -3.407  -2.451  -0.200  1.00  0.00      R    O  
ATOM    577  C2' ADE R  17      -2.247  -2.622  -2.260  1.00  0.00      R    C  
ATOM    578  O2' ADE R  17      -2.332  -4.012  -2.196  1.00  0.00      R    O  
ATOM    579  C1' ADE R  17      -2.462  -2.205  -3.673  1.00  0.00      R    C  
ATOM    580  N1  ADE R  17       2.212  -0.403  -4.812  1.00  0.00      R    N  
ATOM    581  C2  ADE R  17       1.744  -1.610  -4.395  1.00  0.00      R    C  
ATOM    582  N3  ADE R  17       0.457  -2.007  -4.147  1.00  0.00      R    N  
ATOM    583  C4  ADE R  17      -0.395  -0.948  -4.149  1.00  0.00      R    C  
ATOM    584  C5  ADE R  17      -0.094   0.317  -4.506  1.00  0.00      R    C  
ATOM    585  C6  ADE R  17       1.232   0.578  -4.931  1.00  0.00      R    C  
ATOM    586  N6  ADE R  17       1.610   1.748  -5.413  1.00  0.00      R    N  
ATOM    587  N7  ADE R  17      -1.231   1.089  -4.601  1.00  0.00      R    N  
ATOM    588  C8  ADE R  17      -2.183   0.277  -4.180  1.00  0.00      R    C  
ATOM    589  N9  ADE R  17      -1.713  -0.985  -3.975  1.00  0.00      R    N  
ATOM    590  H2  ADE R  17       2.594  -2.289  -4.340  1.00  0.00      R    H  
ATOM    591  H8  ADE R  17      -3.202   0.588  -3.957  1.00  0.00      R    H  
ATOM    592  H1' ADE R  17      -2.308  -2.992  -4.443  1.00  0.00      R    H  
ATOM    593  H2' ADE R  17      -2.481  -4.157  -1.259  1.00  0.00      R    H  
ATOM    594  H3' ADE R  17      -3.368  -0.733  -1.481  1.00  0.00      R    H  
ATOM    595  H4' ADE R  17      -4.980  -3.071  -2.183  1.00  0.00      R    H  
ATOM    596  H5' ADE R  17      -6.520  -1.320  -2.984  1.00  0.00      R    H  
ATOM    597  H61 ADE R  17       1.002   2.463  -5.758  1.00  0.00      R    H  
ATOM    598  H62 ADE R  17       2.585   1.858  -5.606  1.00  0.00      R    H  
ATOM    599 H2'' ADE R  17      -1.303  -2.226  -1.828  1.00  0.00      R    H  
ATOM    600 H5'' ADE R  17      -6.070  -0.998  -1.329  1.00  0.00      R    H  
ATOM    601  P   ADE R  18      -2.512  -1.844   1.016  1.00  0.00      R    P  
ATOM    602  O1P ADE R  18      -3.157  -2.143   2.341  1.00  0.00      R    O  
ATOM    603  O2P ADE R  18      -2.205  -0.407   0.743  1.00  0.00      R    O  
ATOM    604  C5' ADE R  18      -0.964  -3.900   1.435  1.00  0.00      R    C  
ATOM    605  O5' ADE R  18      -1.168  -2.572   0.915  1.00  0.00      R    O  
ATOM    606  C4' ADE R  18       0.494  -4.321   1.082  1.00  0.00      R    C  
ATOM    607  O4' ADE R  18       0.801  -3.985  -0.328  1.00  0.00      R    O  
ATOM    608  C3' ADE R  18       1.619  -3.461   1.774  1.00  0.00      R    C  
ATOM    609  O3' ADE R  18       1.834  -3.808   3.125  1.00  0.00      R    O  
ATOM    610  C2' ADE R  18       2.845  -3.609   0.793  1.00  0.00      R    C  
ATOM    611  O2' ADE R  18       3.637  -4.813   1.000  1.00  0.00      R    O  
ATOM    612  C1' ADE R  18       2.124  -3.434  -0.476  1.00  0.00      R    C  
ATOM    613  N1  ADE R  18       5.000   0.403  -2.527  1.00  0.00      R    N  
ATOM    614  C2  ADE R  18       5.266  -0.815  -2.007  1.00  0.00      R    C  
ATOM    615  N3  ADE R  18       4.497  -1.759  -1.467  1.00  0.00      R    N  
ATOM    616  C4  ADE R  18       3.237  -1.304  -1.352  1.00  0.00      R    C  
ATOM    617  C5  ADE R  18       2.819  -0.007  -1.666  1.00  0.00      R    C  
ATOM    618  C6  ADE R  18       3.706   0.871  -2.379  1.00  0.00      R    C  
ATOM    619  N6  ADE R  18       3.457   2.151  -2.714  1.00  0.00      R    N  
ATOM    620  N7  ADE R  18       1.408   0.149  -1.342  1.00  0.00      R    N  
ATOM    621  C8  ADE R  18       1.079  -1.092  -0.901  1.00  0.00      R    C  
ATOM    622  N9  ADE R  18       2.123  -2.018  -0.944  1.00  0.00      R    N  
ATOM    623  H2  ADE R  18       6.280  -1.130  -2.254  1.00  0.00      R    H  
ATOM    624  H8  ADE R  18       0.047  -1.346  -0.661  1.00  0.00      R    H  
ATOM    625  H1' ADE R  18       2.682  -4.086  -1.182  1.00  0.00      R    H  
ATOM    626  H2' ADE R  18       4.498  -4.734   0.582  1.00  0.00      R    H  
ATOM    627  H3' ADE R  18       1.227  -2.428   1.653  1.00  0.00      R    H  
ATOM    628  H4' ADE R  18       0.719  -5.392   1.266  1.00  0.00      R    H  
ATOM    629  H5' ADE R  18      -1.624  -4.676   0.991  1.00  0.00      R    H  
ATOM    630  H61 ADE R  18       2.625   2.691  -2.583  1.00  0.00      R    H  
ATOM    631  H62 ADE R  18       4.080   2.631  -3.333  1.00  0.00      R    H  
ATOM    632 H2'' ADE R  18       3.531  -2.766   1.031  1.00  0.00      R    H  
ATOM    633 H5'' ADE R  18      -1.032  -3.826   2.542  1.00  0.00      R    H  
ATOM    634  P   CYT R  19       1.696  -2.704   4.276  1.00  0.00      R    P  
ATOM    635  O1P CYT R  19       2.193  -3.222   5.519  1.00  0.00      R    O  
ATOM    636  O2P CYT R  19       0.330  -2.068   4.256  1.00  0.00      R    O  
ATOM    637  C5' CYT R  19       4.166  -1.993   3.852  1.00  0.00      R    C  
ATOM    638  O5' CYT R  19       2.764  -1.649   3.887  1.00  0.00      R    O  
ATOM    639  C4' CYT R  19       4.980  -0.917   3.112  1.00  0.00      R    C  
ATOM    640  O4' CYT R  19       4.420  -0.684   1.812  1.00  0.00      R    O  
ATOM    641  C3' CYT R  19       5.044   0.445   3.829  1.00  0.00      R    C  
ATOM    642  O3' CYT R  19       5.984   0.415   4.924  1.00  0.00      R    O  
ATOM    643  C2' CYT R  19       5.332   1.427   2.663  1.00  0.00      R    C  
ATOM    644  O2' CYT R  19       6.667   1.559   2.246  1.00  0.00      R    O  
ATOM    645  C1' CYT R  19       4.514   0.695   1.504  1.00  0.00      R    C  
ATOM    646  N1  CYT R  19       3.214   1.370   1.251  1.00  0.00      R    N  
ATOM    647  C2  CYT R  19       3.049   2.615   0.705  1.00  0.00      R    C  
ATOM    648  O2  CYT R  19       4.097   3.162   0.264  1.00  0.00      R    O  
ATOM    649  N3  CYT R  19       1.863   3.167   0.481  1.00  0.00      R    N  
ATOM    650  C4  CYT R  19       0.726   2.564   0.883  1.00  0.00      R    C  
ATOM    651  N4  CYT R  19      -0.426   3.180   0.657  1.00  0.00      R    N  
ATOM    652  C5  CYT R  19       0.760   1.255   1.440  1.00  0.00      R    C  
ATOM    653  C6  CYT R  19       1.989   0.664   1.688  1.00  0.00      R    C  
ATOM    654  H5  CYT R  19      -0.155   0.744   1.737  1.00  0.00      R    H  
ATOM    655  H6  CYT R  19       2.141  -0.356   2.042  1.00  0.00      R    H  
ATOM    656  H1' CYT R  19       5.101   0.923   0.589  1.00  0.00      R    H  
ATOM    657  H2' CYT R  19       7.118   1.906   3.020  1.00  0.00      R    H  
ATOM    658  H3' CYT R  19       4.032   0.735   4.185  1.00  0.00      R    H  
ATOM    659  H4' CYT R  19       6.030  -1.221   2.909  1.00  0.00      R    H  
ATOM    660  H41 CYT R  19      -0.529   3.929   0.004  1.00  0.00      R    H  
ATOM    661  H5' CYT R  19       4.404  -3.004   3.458  1.00  0.00      R    H  
ATOM    662  H42 CYT R  19      -1.350   2.835   0.827  1.00  0.00      R    H  
ATOM    663 H2'' CYT R  19       4.889   2.419   2.891  1.00  0.00      R    H  
ATOM    664 H5'' CYT R  19       4.636  -1.993   4.858  1.00  0.00      R    H  
ATOM    665  P   ADE R  20       6.262   1.752   5.765  1.00  0.00      R    P  
ATOM    666  O1P ADE R  20       6.982   1.353   7.005  1.00  0.00      R    O  
ATOM    667  O2P ADE R  20       5.053   2.568   5.799  1.00  0.00      R    O  
ATOM    668  C5' ADE R  20       8.670   2.192   4.768  1.00  0.00      R    C  
ATOM    669  O5' ADE R  20       7.325   2.609   4.975  1.00  0.00      R    O  
ATOM    670  C4' ADE R  20       9.548   3.300   4.157  1.00  0.00      R    C  
ATOM    671  O4' ADE R  20       8.849   3.918   3.042  1.00  0.00      R    O  
ATOM    672  C3' ADE R  20       9.860   4.414   5.206  1.00  0.00      R    C  
ATOM    673  O3' ADE R  20      11.155   5.095   5.089  1.00  0.00      R    O  
ATOM    674  C2' ADE R  20       8.652   5.377   4.886  1.00  0.00      R    C  
ATOM    675  O2' ADE R  20       8.934   6.676   5.380  1.00  0.00      R    O  
ATOM    676  C1' ADE R  20       8.644   5.283   3.369  1.00  0.00      R    C  
ATOM    677  N1  ADE R  20       6.613   9.421   1.097  1.00  0.00      R    N  
ATOM    678  C2  ADE R  20       7.853   9.088   1.478  1.00  0.00      R    C  
ATOM    679  N3  ADE R  20       8.336   7.943   1.978  1.00  0.00      R    N  
ATOM    680  C4  ADE R  20       7.355   7.113   2.141  1.00  0.00      R    C  
ATOM    681  C5  ADE R  20       6.052   7.213   1.726  1.00  0.00      R    C  
ATOM    682  C6  ADE R  20       5.638   8.509   1.259  1.00  0.00      R    C  
ATOM    683  N6  ADE R  20       4.433   8.862   0.917  1.00  0.00      R    N  
ATOM    684  N7  ADE R  20       5.408   5.999   1.976  1.00  0.00      R    N  
ATOM    685  C8  ADE R  20       6.287   5.262   2.610  1.00  0.00      R    C  
ATOM    686  N9  ADE R  20       7.453   5.823   2.732  1.00  0.00      R    N  
ATOM    687  H2  ADE R  20       8.576   9.893   1.344  1.00  0.00      R    H  
ATOM    688  H8  ADE R  20       6.155   4.248   2.985  1.00  0.00      R    H  
ATOM    689  H1' ADE R  20       9.566   5.836   3.086  1.00  0.00      R    H  
ATOM    690  H2' ADE R  20       8.206   7.283   5.229  1.00  0.00      R    H  
ATOM    691  H3' ADE R  20       9.616   4.087   6.239  1.00  0.00      R    H  
ATOM    692  H4' ADE R  20      10.512   2.900   3.776  1.00  0.00      R    H  
ATOM    693  H5' ADE R  20       8.713   1.259   4.168  1.00  0.00      R    H  
ATOM    694  H61 ADE R  20       3.726   8.155   0.880  1.00  0.00      R    H  
ATOM    695  H62 ADE R  20       4.098   9.788   1.093  1.00  0.00      R    H  
ATOM    696  H3T ADE R  20      11.185   5.935   5.554  1.00  0.00      R    H  
ATOM    697 H2'' ADE R  20       7.728   4.955   5.336  1.00  0.00      R    H  
ATOM    698 H5'' ADE R  20       9.115   2.044   5.776  1.00  0.00      R    H  
TER   
ATOM    699  C5' THY T   1      14.078  10.281  -6.078  1.00  0.00      TS   C  
ATOM    700  O5' THY T   1      13.709  11.462  -6.674  1.00  0.00      TS   O  
ATOM    701  C4' THY T   1      15.203  10.476  -5.065  1.00  0.00      TS   C  
ATOM    702  O4' THY T   1      16.526  10.733  -5.729  1.00  0.00      TS   O  
ATOM    703  C3' THY T   1      15.012  11.607  -4.022  1.00  0.00      TS   C  
ATOM    704  O3' THY T   1      15.390  11.132  -2.695  1.00  0.00      TS   O  
ATOM    705  C2' THY T   1      16.006  12.673  -4.419  1.00  0.00      TS   C  
ATOM    706  C1' THY T   1      17.178  11.866  -5.134  1.00  0.00      TS   C  
ATOM    707  N1  THY T   1      17.967  12.543  -6.141  1.00  0.00      TS   N  
ATOM    708  C2  THY T   1      19.292  12.328  -6.254  1.00  0.00      TS   C  
ATOM    709  O2  THY T   1      19.958  11.658  -5.499  1.00  0.00      TS   O  
ATOM    710  N3  THY T   1      19.963  12.840  -7.287  1.00  0.00      TS   N  
ATOM    711  C4  THY T   1      19.525  13.683  -8.200  1.00  0.00      TS   C  
ATOM    712  O4  THY T   1      20.322  14.261  -8.985  1.00  0.00      TS   O  
ATOM    713  C5  THY T   1      18.105  13.906  -8.174  1.00  0.00      TS   C  
ATOM    714  C5M THY T   1      17.300  14.723  -9.239  1.00  0.00      TS   C  
ATOM    715  C6  THY T   1      17.356  13.282  -7.205  1.00  0.00      TS   C  
ATOM    716  H3  THY T   1      20.949  12.799  -7.072  1.00  0.00      TS   H  
ATOM    717  H6  THY T   1      16.268  13.322  -7.165  1.00  0.00      TS   H  
ATOM    718  H1' THY T   1      17.727  11.436  -4.269  1.00  0.00      TS   H  
ATOM    719  H2' THY T   1      16.437  13.250  -3.574  1.00  0.00      TS   H  
ATOM    720  H3' THY T   1      13.950  11.929  -4.085  1.00  0.00      TS   H  
ATOM    721  H4' THY T   1      15.260   9.496  -4.547  1.00  0.00      TS   H  
ATOM    722  H5' THY T   1      14.260   9.396  -6.725  1.00  0.00      TS   H  
ATOM    723  H51 THY T   1      18.063  15.460  -9.568  1.00  0.00      TS   H  
ATOM    724  H52 THY T   1      16.460  15.252  -8.741  1.00  0.00      TS   H  
ATOM    725  H53 THY T   1      16.983  14.095 -10.099  1.00  0.00      TS   H  
ATOM    726  H5T THY T   1      12.760  11.424  -6.814  1.00  0.00      TS   H  
ATOM    727 H2'' THY T   1      15.494  13.443  -5.037  1.00  0.00      TS   H  
ATOM    728 H5'' THY T   1      13.121  10.009  -5.583  1.00  0.00      TS   H  
ATOM    729  P   GUA T   2      14.336  11.029  -1.485  1.00  0.00      TS   P  
ATOM    730  O1P GUA T   2      13.547  12.241  -1.492  1.00  0.00      TS   O  
ATOM    731  O2P GUA T   2      15.074  10.665  -0.252  1.00  0.00      TS   O  
ATOM    732  C5' GUA T   2      13.927   8.418  -1.863  1.00  0.00      TS   C  
ATOM    733  O5' GUA T   2      13.458   9.816  -2.057  1.00  0.00      TS   O  
ATOM    734  C4' GUA T   2      12.873   7.406  -2.324  1.00  0.00      TS   C  
ATOM    735  O4' GUA T   2      11.484   7.756  -1.976  1.00  0.00      TS   O  
ATOM    736  C3' GUA T   2      12.714   7.146  -3.806  1.00  0.00      TS   C  
ATOM    737  O3' GUA T   2      13.768   6.352  -4.287  1.00  0.00      TS   O  
ATOM    738  C2' GUA T   2      11.289   6.546  -3.913  1.00  0.00      TS   C  
ATOM    739  C1' GUA T   2      10.764   6.622  -2.556  1.00  0.00      TS   C  
ATOM    740  N1  GUA T   2       6.425   4.696  -0.602  1.00  0.00      TS   N  
ATOM    741  C2  GUA T   2       7.648   4.197  -0.522  1.00  0.00      TS   C  
ATOM    742  N2  GUA T   2       7.642   3.032   0.061  1.00  0.00      TS   N  
ATOM    743  N3  GUA T   2       8.741   4.829  -1.073  1.00  0.00      TS   N  
ATOM    744  C4  GUA T   2       8.456   5.963  -1.690  1.00  0.00      TS   C  
ATOM    745  C5  GUA T   2       7.220   6.600  -1.773  1.00  0.00      TS   C  
ATOM    746  C6  GUA T   2       6.093   5.920  -1.183  1.00  0.00      TS   C  
ATOM    747  O6  GUA T   2       4.928   6.399  -1.208  1.00  0.00      TS   O  
ATOM    748  N7  GUA T   2       7.326   7.757  -2.447  1.00  0.00      TS   N  
ATOM    749  C8  GUA T   2       8.550   7.841  -2.808  1.00  0.00      TS   C  
ATOM    750  N9  GUA T   2       9.316   6.777  -2.386  1.00  0.00      TS   N  
ATOM    751  H1  GUA T   2       5.595   4.256  -0.232  1.00  0.00      TS   H  
ATOM    752  H8  GUA T   2       8.897   8.706  -3.374  1.00  0.00      TS   H  
ATOM    753  H1' GUA T   2      11.062   5.691  -2.028  1.00  0.00      TS   H  
ATOM    754  H2' GUA T   2      11.384   5.481  -4.211  1.00  0.00      TS   H  
ATOM    755  H21 GUA T   2       6.809   2.611   0.421  1.00  0.00      TS   H  
ATOM    756  H3' GUA T   2      12.760   8.104  -4.367  1.00  0.00      TS   H  
ATOM    757  H22 GUA T   2       8.349   2.389  -0.234  1.00  0.00      TS   H  
ATOM    758  H4' GUA T   2      13.097   6.443  -1.816  1.00  0.00      TS   H  
ATOM    759  H5' GUA T   2      14.218   8.143  -0.827  1.00  0.00      TS   H  
ATOM    760 H2'' GUA T   2      10.698   7.073  -4.693  1.00  0.00      TS   H  
ATOM    761 H5'' GUA T   2      14.821   8.204  -2.487  1.00  0.00      TS   H  
ATOM    762  P   THY T   3      13.929   6.010  -5.863  1.00  0.00      TS   P  
ATOM    763  O1P THY T   3      15.316   6.037  -6.317  1.00  0.00      TS   O  
ATOM    764  O2P THY T   3      13.062   6.852  -6.642  1.00  0.00      TS   O  
ATOM    765  C5' THY T   3      13.510   3.494  -5.165  1.00  0.00      TS   C  
ATOM    766  O5' THY T   3      13.319   4.632  -6.038  1.00  0.00      TS   O  
ATOM    767  C4' THY T   3      12.301   2.555  -5.118  1.00  0.00      TS   C  
ATOM    768  O4' THY T   3      11.130   3.247  -4.621  1.00  0.00      TS   O  
ATOM    769  C3' THY T   3      11.879   2.048  -6.514  1.00  0.00      TS   C  
ATOM    770  O3' THY T   3      12.550   0.731  -6.834  1.00  0.00      TS   O  
ATOM    771  C2' THY T   3      10.370   1.869  -6.286  1.00  0.00      TS   C  
ATOM    772  C1' THY T   3      10.127   2.217  -4.803  1.00  0.00      TS   C  
ATOM    773  N1  THY T   3       8.850   2.790  -4.565  1.00  0.00      TS   N  
ATOM    774  C2  THY T   3       7.977   1.962  -3.952  1.00  0.00      TS   C  
ATOM    775  O2  THY T   3       8.290   0.773  -3.720  1.00  0.00      TS   O  
ATOM    776  N3  THY T   3       6.744   2.549  -3.667  1.00  0.00      TS   N  
ATOM    777  C4  THY T   3       6.308   3.742  -4.213  1.00  0.00      TS   C  
ATOM    778  O4  THY T   3       5.151   4.074  -3.939  1.00  0.00      TS   O  
ATOM    779  C5  THY T   3       7.231   4.530  -4.928  1.00  0.00      TS   C  
ATOM    780  C5M THY T   3       6.680   5.808  -5.458  1.00  0.00      TS   C  
ATOM    781  C6  THY T   3       8.413   3.984  -5.162  1.00  0.00      TS   C  
ATOM    782  H3  THY T   3       6.044   1.933  -3.276  1.00  0.00      TS   H  
ATOM    783  H6  THY T   3       9.166   4.528  -5.733  1.00  0.00      TS   H  
ATOM    784  H1' THY T   3      10.477   1.332  -4.229  1.00  0.00      TS   H  
ATOM    785  H2' THY T   3       9.846   0.900  -6.427  1.00  0.00      TS   H  
ATOM    786  H3' THY T   3      11.979   2.853  -7.274  1.00  0.00      TS   H  
ATOM    787  H4' THY T   3      12.436   1.622  -4.531  1.00  0.00      TS   H  
ATOM    788  H5' THY T   3      13.531   3.911  -4.136  1.00  0.00      TS   H  
ATOM    789  H51 THY T   3       6.078   5.463  -6.325  1.00  0.00      TS   H  
ATOM    790  H52 THY T   3       7.533   6.390  -5.868  1.00  0.00      TS   H  
ATOM    791  H53 THY T   3       6.077   6.387  -4.726  1.00  0.00      TS   H  
ATOM    792 H2'' THY T   3       9.957   2.586  -7.028  1.00  0.00      TS   H  
ATOM    793 H5'' THY T   3      14.485   2.979  -5.307  1.00  0.00      TS   H  
ATOM    794  P   THY T   4      12.093   0.103  -8.266  1.00  0.00      TS   P  
ATOM    795  O1P THY T   4      13.218  -0.512  -9.002  1.00  0.00      TS   O  
ATOM    796  O2P THY T   4      11.239   1.029  -9.023  1.00  0.00      TS   O  
ATOM    797  C5' THY T   4      11.395  -1.757  -6.542  1.00  0.00      TS   C  
ATOM    798  O5' THY T   4      11.134  -1.106  -7.757  1.00  0.00      TS   O  
ATOM    799  C4' THY T   4      10.299  -2.666  -6.193  1.00  0.00      TS   C  
ATOM    800  O4' THY T   4       9.085  -1.981  -5.796  1.00  0.00      TS   O  
ATOM    801  C3' THY T   4       9.850  -3.556  -7.331  1.00  0.00      TS   C  
ATOM    802  O3' THY T   4       9.663  -4.955  -6.879  1.00  0.00      TS   O  
ATOM    803  C2' THY T   4       8.491  -2.947  -7.792  1.00  0.00      TS   C  
ATOM    804  C1' THY T   4       7.976  -2.459  -6.437  1.00  0.00      TS   C  
ATOM    805  N1  THY T   4       7.035  -1.335  -6.453  1.00  0.00      TS   N  
ATOM    806  C2  THY T   4       5.819  -1.377  -5.737  1.00  0.00      TS   C  
ATOM    807  O2  THY T   4       5.496  -2.405  -5.132  1.00  0.00      TS   O  
ATOM    808  N3  THY T   4       5.055  -0.224  -5.848  1.00  0.00      TS   N  
ATOM    809  C4  THY T   4       5.293   0.840  -6.702  1.00  0.00      TS   C  
ATOM    810  O4  THY T   4       4.475   1.771  -6.663  1.00  0.00      TS   O  
ATOM    811  C5  THY T   4       6.548   0.860  -7.389  1.00  0.00      TS   C  
ATOM    812  C5M THY T   4       6.879   2.061  -8.073  1.00  0.00      TS   C  
ATOM    813  C6  THY T   4       7.340  -0.215  -7.252  1.00  0.00      TS   C  
ATOM    814  H3  THY T   4       4.125  -0.374  -5.483  1.00  0.00      TS   H  
ATOM    815  H6  THY T   4       8.269  -0.273  -7.819  1.00  0.00      TS   H  
ATOM    816  H1' THY T   4       7.792  -3.337  -5.782  1.00  0.00      TS   H  
ATOM    817  H2' THY T   4       7.809  -3.729  -8.192  1.00  0.00      TS   H  
ATOM    818  H3' THY T   4      10.611  -3.542  -8.141  1.00  0.00      TS   H  
ATOM    819  H4' THY T   4      10.581  -3.214  -5.270  1.00  0.00      TS   H  
ATOM    820  H5' THY T   4      11.656  -1.111  -5.678  1.00  0.00      TS   H  
ATOM    821  H51 THY T   4       7.745   1.936  -8.758  1.00  0.00      TS   H  
ATOM    822  H52 THY T   4       7.101   2.865  -7.339  1.00  0.00      TS   H  
ATOM    823  H53 THY T   4       6.052   2.538  -8.640  1.00  0.00      TS   H  
ATOM    824 H2'' THY T   4       8.649  -2.089  -8.478  1.00  0.00      TS   H  
ATOM    825 H5'' THY T   4      12.246  -2.459  -6.673  1.00  0.00      TS   H  
ATOM    826  P   GUA T   5       9.661  -6.002  -8.044  1.00  0.00      TS   P  
ATOM    827  O1P GUA T   5      10.433  -7.118  -7.422  1.00  0.00      TS   O  
ATOM    828  O2P GUA T   5      10.259  -5.540  -9.373  1.00  0.00      TS   O  
ATOM    829  C5' GUA T   5       7.482  -7.000  -7.063  1.00  0.00      TS   C  
ATOM    830  O5' GUA T   5       8.198  -6.548  -8.254  1.00  0.00      TS   O  
ATOM    831  C4' GUA T   5       5.967  -6.917  -7.310  1.00  0.00      TS   C  
ATOM    832  O4' GUA T   5       5.538  -5.601  -6.861  1.00  0.00      TS   O  
ATOM    833  C3' GUA T   5       5.468  -6.996  -8.800  1.00  0.00      TS   C  
ATOM    834  O3' GUA T   5       5.528  -8.423  -9.157  1.00  0.00      TS   O  
ATOM    835  C2' GUA T   5       4.034  -6.533  -8.446  1.00  0.00      TS   C  
ATOM    836  C1' GUA T   5       4.148  -5.566  -7.240  1.00  0.00      TS   C  
ATOM    837  N1  GUA T   5       0.593  -1.757  -7.934  1.00  0.00      TS   N  
ATOM    838  C2  GUA T   5       0.420  -2.969  -7.346  1.00  0.00      TS   C  
ATOM    839  N2  GUA T   5      -0.799  -3.339  -7.012  1.00  0.00      TS   N  
ATOM    840  N3  GUA T   5       1.398  -3.879  -7.372  1.00  0.00      TS   N  
ATOM    841  C4  GUA T   5       2.621  -3.441  -7.665  1.00  0.00      TS   C  
ATOM    842  C5  GUA T   5       2.877  -2.225  -8.222  1.00  0.00      TS   C  
ATOM    843  C6  GUA T   5       1.913  -1.258  -8.345  1.00  0.00      TS   C  
ATOM    844  O6  GUA T   5       2.077  -0.097  -8.729  1.00  0.00      TS   O  
ATOM    845  N7  GUA T   5       4.279  -2.078  -8.402  1.00  0.00      TS   N  
ATOM    846  C8  GUA T   5       4.812  -3.257  -8.045  1.00  0.00      TS   C  
ATOM    847  N9  GUA T   5       3.849  -4.094  -7.590  1.00  0.00      TS   N  
ATOM    848  H1  GUA T   5      -0.156  -1.080  -7.933  1.00  0.00      TS   H  
ATOM    849  H8  GUA T   5       5.847  -3.585  -7.946  1.00  0.00      TS   H  
ATOM    850  H1' GUA T   5       3.467  -5.965  -6.458  1.00  0.00      TS   H  
ATOM    851  H2' GUA T   5       3.398  -7.402  -8.175  1.00  0.00      TS   H  
ATOM    852  H21 GUA T   5      -1.547  -2.680  -7.091  1.00  0.00      TS   H  
ATOM    853  H3' GUA T   5       6.035  -6.291  -9.444  1.00  0.00      TS   H  
ATOM    854  H22 GUA T   5      -0.851  -4.304  -6.754  1.00  0.00      TS   H  
ATOM    855  H4' GUA T   5       5.472  -7.706  -6.704  1.00  0.00      TS   H  
ATOM    856  H5' GUA T   5       7.592  -6.387  -6.143  1.00  0.00      TS   H  
ATOM    857 H2'' GUA T   5       3.595  -6.177  -9.403  1.00  0.00      TS   H  
ATOM    858 H5'' GUA T   5       7.804  -8.061  -6.977  1.00  0.00      TS   H  
ATOM    859  P   THY T   6       5.042  -8.687 -10.675  1.00  0.00      TS   P  
ATOM    860  O1P THY T   6       5.190 -10.073 -10.995  1.00  0.00      TS   O  
ATOM    861  O2P THY T   6       5.758  -7.781 -11.583  1.00  0.00      TS   O  
ATOM    862  C5' THY T   6       2.626  -9.145 -10.053  1.00  0.00      TS   C  
ATOM    863  O5' THY T   6       3.508  -8.248 -10.672  1.00  0.00      TS   O  
ATOM    864  C4' THY T   6       1.114  -8.669 -10.156  1.00  0.00      TS   C  
ATOM    865  O4' THY T   6       0.896  -7.489  -9.358  1.00  0.00      TS   O  
ATOM    866  C3' THY T   6       0.692  -8.228 -11.606  1.00  0.00      TS   C  
ATOM    867  O3' THY T   6       0.349  -9.379 -12.395  1.00  0.00      TS   O  
ATOM    868  C2' THY T   6      -0.530  -7.411 -11.282  1.00  0.00      TS   C  
ATOM    869  C1' THY T   6      -0.113  -6.648 -10.011  1.00  0.00      TS   C  
ATOM    870  N1  THY T   6       0.523  -5.326 -10.306  1.00  0.00      TS   N  
ATOM    871  C2  THY T   6      -0.337  -4.267 -10.531  1.00  0.00      TS   C  
ATOM    872  O2  THY T   6      -1.557  -4.392 -10.342  1.00  0.00      TS   O  
ATOM    873  N3  THY T   6       0.270  -3.120 -10.926  1.00  0.00      TS   N  
ATOM    874  C4  THY T   6       1.624  -2.959 -11.240  1.00  0.00      TS   C  
ATOM    875  O4  THY T   6       1.984  -1.822 -11.624  1.00  0.00      TS   O  
ATOM    876  C5  THY T   6       2.451  -4.110 -11.101  1.00  0.00      TS   C  
ATOM    877  C5M THY T   6       3.801  -4.049 -11.702  1.00  0.00      TS   C  
ATOM    878  C6  THY T   6       1.820  -5.268 -10.841  1.00  0.00      TS   C  
ATOM    879  H3  THY T   6      -0.365  -2.344 -11.045  1.00  0.00      TS   H  
ATOM    880  H6  THY T   6       2.382  -6.200 -10.784  1.00  0.00      TS   H  
ATOM    881  H1' THY T   6      -0.980  -6.566  -9.321  1.00  0.00      TS   H  
ATOM    882  H2' THY T   6      -1.435  -8.014 -11.054  1.00  0.00      TS   H  
ATOM    883  H3' THY T   6       1.566  -7.670 -12.006  1.00  0.00      TS   H  
ATOM    884  H4' THY T   6       0.409  -9.404  -9.710  1.00  0.00      TS   H  
ATOM    885  H5' THY T   6       2.845  -9.320  -8.978  1.00  0.00      TS   H  
ATOM    886  H51 THY T   6       4.504  -4.719 -11.161  1.00  0.00      TS   H  
ATOM    887  H52 THY T   6       4.318  -3.094 -11.468  1.00  0.00      TS   H  
ATOM    888  H53 THY T   6       3.770  -4.304 -12.783  1.00  0.00      TS   H  
ATOM    889 H2'' THY T   6      -0.763  -6.745 -12.139  1.00  0.00      TS   H  
ATOM    890 H5'' THY T   6       2.591 -10.121 -10.584  1.00  0.00      TS   H  
ATOM    891  P   ADE T   7       0.287  -9.229 -13.963  1.00  0.00      TS   P  
ATOM    892  O1P ADE T   7      -0.073 -10.556 -14.455  1.00  0.00      TS   O  
ATOM    893  O2P ADE T   7       1.589  -8.592 -14.314  1.00  0.00      TS   O  
ATOM    894  C5' ADE T   7      -2.229  -8.665 -14.153  1.00  0.00      TS   C  
ATOM    895  O5' ADE T   7      -0.850  -8.171 -14.226  1.00  0.00      TS   O  
ATOM    896  C4' ADE T   7      -3.152  -7.440 -14.380  1.00  0.00      TS   C  
ATOM    897  O4' ADE T   7      -2.726  -6.371 -13.439  1.00  0.00      TS   O  
ATOM    898  C3' ADE T   7      -3.167  -6.807 -15.710  1.00  0.00      TS   C  
ATOM    899  O3' ADE T   7      -3.993  -7.507 -16.665  1.00  0.00      TS   O  
ATOM    900  C2' ADE T   7      -3.823  -5.510 -15.290  1.00  0.00      TS   C  
ATOM    901  C1' ADE T   7      -3.083  -5.134 -13.979  1.00  0.00      TS   C  
ATOM    902  N1  ADE T   7      -1.684  -0.131 -14.650  1.00  0.00      TS   N  
ATOM    903  C2  ADE T   7      -2.884  -0.762 -14.625  1.00  0.00      TS   C  
ATOM    904  N3  ADE T   7      -3.180  -2.062 -14.457  1.00  0.00      TS   N  
ATOM    905  C4  ADE T   7      -2.052  -2.799 -14.299  1.00  0.00      TS   C  
ATOM    906  C5  ADE T   7      -0.768  -2.339 -14.368  1.00  0.00      TS   C  
ATOM    907  C6  ADE T   7      -0.599  -0.945 -14.525  1.00  0.00      TS   C  
ATOM    908  N6  ADE T   7       0.552  -0.389 -14.215  1.00  0.00      TS   N  
ATOM    909  N7  ADE T   7       0.156  -3.397 -14.259  1.00  0.00      TS   N  
ATOM    910  C8  ADE T   7      -0.640  -4.470 -14.132  1.00  0.00      TS   C  
ATOM    911  N9  ADE T   7      -1.945  -4.190 -14.135  1.00  0.00      TS   N  
ATOM    912  H2  ADE T   7      -3.833  -0.229 -14.670  1.00  0.00      TS   H  
ATOM    913  H8  ADE T   7      -0.253  -5.484 -14.040  1.00  0.00      TS   H  
ATOM    914  H1' ADE T   7      -3.697  -4.653 -13.187  1.00  0.00      TS   H  
ATOM    915  H2' ADE T   7      -4.916  -5.628 -15.132  1.00  0.00      TS   H  
ATOM    916  H3' ADE T   7      -2.082  -6.800 -15.947  1.00  0.00      TS   H  
ATOM    917  H4' ADE T   7      -4.219  -7.697 -14.211  1.00  0.00      TS   H  
ATOM    918  H5' ADE T   7      -2.521  -9.117 -13.180  1.00  0.00      TS   H  
ATOM    919  H61 ADE T   7       1.294  -1.024 -14.002  1.00  0.00      TS   H  
ATOM    920  H62 ADE T   7       0.607   0.590 -14.020  1.00  0.00      TS   H  
ATOM    921 H2'' ADE T   7      -3.620  -4.709 -16.034  1.00  0.00      TS   H  
ATOM    922 H5'' ADE T   7      -2.391  -9.403 -14.966  1.00  0.00      TS   H  
ATOM    923  P   ADE T   8      -3.430  -7.498 -18.208  1.00  0.00      TS   P  
ATOM    924  O1P ADE T   8      -4.324  -8.382 -19.003  1.00  0.00      TS   O  
ATOM    925  O2P ADE T   8      -1.981  -7.765 -18.227  1.00  0.00      TS   O  
ATOM    926  C5' ADE T   8      -5.005  -5.549 -18.785  1.00  0.00      TS   C  
ATOM    927  O5' ADE T   8      -3.627  -5.983 -18.653  1.00  0.00      TS   O  
ATOM    928  C4' ADE T   8      -5.091  -4.129 -19.118  1.00  0.00      TS   C  
ATOM    929  O4' ADE T   8      -4.474  -3.257 -18.039  1.00  0.00      TS   O  
ATOM    930  C3' ADE T   8      -4.302  -3.820 -20.394  1.00  0.00      TS   C  
ATOM    931  O3' ADE T   8      -5.154  -4.132 -21.506  1.00  0.00      TS   O  
ATOM    932  C2' ADE T   8      -4.136  -2.336 -20.277  1.00  0.00      TS   C  
ATOM    933  C1' ADE T   8      -3.919  -2.172 -18.716  1.00  0.00      TS   C  
ATOM    934  N1  ADE T   8      -0.225   1.168 -18.022  1.00  0.00      TS   N  
ATOM    935  C2  ADE T   8      -1.497   1.242 -18.469  1.00  0.00      TS   C  
ATOM    936  N3  ADE T   8      -2.386   0.212 -18.700  1.00  0.00      TS   N  
ATOM    937  C4  ADE T   8      -1.862  -0.932 -18.290  1.00  0.00      TS   C  
ATOM    938  C5  ADE T   8      -0.624  -1.142 -17.768  1.00  0.00      TS   C  
ATOM    939  C6  ADE T   8       0.264  -0.032 -17.684  1.00  0.00      TS   C  
ATOM    940  N6  ADE T   8       1.455  -0.057 -17.202  1.00  0.00      TS   N  
ATOM    941  N7  ADE T   8      -0.502  -2.487 -17.473  1.00  0.00      TS   N  
ATOM    942  C8  ADE T   8      -1.655  -2.980 -17.813  1.00  0.00      TS   C  
ATOM    943  N9  ADE T   8      -2.522  -2.065 -18.330  1.00  0.00      TS   N  
ATOM    944  H2  ADE T   8      -1.872   2.234 -18.721  1.00  0.00      TS   H  
ATOM    945  H8  ADE T   8      -1.939  -4.032 -17.823  1.00  0.00      TS   H  
ATOM    946  H1' ADE T   8      -4.532  -1.278 -18.468  1.00  0.00      TS   H  
ATOM    947  H2' ADE T   8      -5.011  -1.748 -20.627  1.00  0.00      TS   H  
ATOM    948  H3' ADE T   8      -3.311  -4.321 -20.368  1.00  0.00      TS   H  
ATOM    949  H4' ADE T   8      -6.111  -3.689 -19.107  1.00  0.00      TS   H  
ATOM    950  H5' ADE T   8      -5.519  -5.654 -17.806  1.00  0.00      TS   H  
ATOM    951  H61 ADE T   8       1.941  -0.910 -17.012  1.00  0.00      TS   H  
ATOM    952  H62 ADE T   8       1.911   0.818 -17.036  1.00  0.00      TS   H  
ATOM    953 H2'' ADE T   8      -3.275  -1.924 -20.846  1.00  0.00      TS   H  
ATOM    954 H5'' ADE T   8      -5.460  -6.104 -19.633  1.00  0.00      TS   H  
ATOM    955  P   GUA T   9      -4.641  -4.099 -22.960  1.00  0.00      TS   P  
ATOM    956  O1P GUA T   9      -5.680  -4.527 -23.874  1.00  0.00      TS   O  
ATOM    957  O2P GUA T   9      -3.325  -4.783 -22.982  1.00  0.00      TS   O  
ATOM    958  C5' GUA T   9      -5.313  -1.714 -23.511  1.00  0.00      TS   C  
ATOM    959  O5' GUA T   9      -4.202  -2.619 -23.269  1.00  0.00      TS   O  
ATOM    960  C4' GUA T   9      -4.848  -0.310 -23.910  1.00  0.00      TS   C  
ATOM    961  O4' GUA T   9      -3.899   0.248 -23.023  1.00  0.00      TS   O  
ATOM    962  C3' GUA T   9      -4.095  -0.412 -25.247  1.00  0.00      TS   C  
ATOM    963  O3' GUA T   9      -4.457   0.771 -26.127  1.00  0.00      TS   O  
ATOM    964  C2' GUA T   9      -2.589  -0.367 -24.882  1.00  0.00      TS   C  
ATOM    965  C1' GUA T   9      -2.534   0.463 -23.625  1.00  0.00      TS   C  
ATOM    966  N1  GUA T   9       1.646   1.994 -21.239  1.00  0.00      TS   N  
ATOM    967  C2  GUA T   9       0.679   2.708 -21.938  1.00  0.00      TS   C  
ATOM    968  N2  GUA T   9       1.002   3.946 -22.216  1.00  0.00      TS   N  
ATOM    969  N3  GUA T   9      -0.424   2.208 -22.373  1.00  0.00      TS   N  
ATOM    970  C4  GUA T   9      -0.551   0.936 -22.136  1.00  0.00      TS   C  
ATOM    971  C5  GUA T   9       0.231   0.092 -21.374  1.00  0.00      TS   C  
ATOM    972  C6  GUA T   9       1.475   0.642 -20.870  1.00  0.00      TS   C  
ATOM    973  O6  GUA T   9       2.321   0.048 -20.208  1.00  0.00      TS   O  
ATOM    974  N7  GUA T   9      -0.239  -1.238 -21.434  1.00  0.00      TS   N  
ATOM    975  C8  GUA T   9      -1.320  -1.115 -22.193  1.00  0.00      TS   C  
ATOM    976  N9  GUA T   9      -1.465   0.132 -22.669  1.00  0.00      TS   N  
ATOM    977  H1  GUA T   9       2.487   2.405 -20.857  1.00  0.00      TS   H  
ATOM    978  H8  GUA T   9      -1.981  -1.968 -22.352  1.00  0.00      TS   H  
ATOM    979  H1' GUA T   9      -2.407   1.523 -23.929  1.00  0.00      TS   H  
ATOM    980  H2' GUA T   9      -1.967  -0.149 -25.776  1.00  0.00      TS   H  
ATOM    981  H21 GUA T   9       1.882   4.360 -21.984  1.00  0.00      TS   H  
ATOM    982  H3' GUA T   9      -4.394  -1.329 -25.799  1.00  0.00      TS   H  
ATOM    983  H22 GUA T   9       0.472   4.675 -22.650  1.00  0.00      TS   H  
ATOM    984  H4' GUA T   9      -5.734   0.360 -23.902  1.00  0.00      TS   H  
ATOM    985  H5' GUA T   9      -5.885  -1.616 -22.563  1.00  0.00      TS   H  
ATOM    986 H2'' GUA T   9      -2.356  -1.428 -24.649  1.00  0.00      TS   H  
ATOM    987 H5'' GUA T   9      -5.945  -2.087 -24.345  1.00  0.00      TS   H  
ATOM    988  P   CYT T  10      -3.752   0.904 -27.526  1.00  0.00      TS   P  
ATOM    989  O1P CYT T  10      -4.686   1.471 -28.493  1.00  0.00      TS   O  
ATOM    990  O2P CYT T  10      -3.167  -0.373 -28.001  1.00  0.00      TS   O  
ATOM    991  C5' CYT T  10      -2.694   3.218 -27.660  1.00  0.00      TS   C  
ATOM    992  O5' CYT T  10      -2.467   1.855 -27.324  1.00  0.00      TS   O  
ATOM    993  C4' CYT T  10      -1.385   4.018 -27.424  1.00  0.00      TS   C  
ATOM    994  O4' CYT T  10      -0.801   3.657 -26.057  1.00  0.00      TS   O  
ATOM    995  C3' CYT T  10      -0.252   3.616 -28.314  1.00  0.00      TS   C  
ATOM    996  O3' CYT T  10      -0.355   4.237 -29.654  1.00  0.00      TS   O  
ATOM    997  C2' CYT T  10       0.896   4.181 -27.587  1.00  0.00      TS   C  
ATOM    998  C1' CYT T  10       0.592   3.928 -26.092  1.00  0.00      TS   C  
ATOM    999  N1  CYT T  10       1.410   2.893 -25.375  1.00  0.00      TS   N  
ATOM   1000  C2  CYT T  10       2.647   3.300 -24.802  1.00  0.00      TS   C  
ATOM   1001  O2  CYT T  10       3.046   4.479 -24.952  1.00  0.00      TS   O  
ATOM   1002  N3  CYT T  10       3.344   2.292 -24.133  1.00  0.00      TS   N  
ATOM   1003  C4  CYT T  10       2.842   1.003 -24.171  1.00  0.00      TS   C  
ATOM   1004  N4  CYT T  10       3.585   0.027 -23.686  1.00  0.00      TS   N  
ATOM   1005  C5  CYT T  10       1.597   0.663 -24.748  1.00  0.00      TS   C  
ATOM   1006  C6  CYT T  10       0.946   1.651 -25.395  1.00  0.00      TS   C  
ATOM   1007  H5  CYT T  10       1.175  -0.325 -24.934  1.00  0.00      TS   H  
ATOM   1008  H6  CYT T  10      -0.016   1.511 -25.889  1.00  0.00      TS   H  
ATOM   1009  H1' CYT T  10       0.621   4.919 -25.590  1.00  0.00      TS   H  
ATOM   1010  H2' CYT T  10       0.903   5.287 -27.700  1.00  0.00      TS   H  
ATOM   1011  H3' CYT T  10      -0.325   2.510 -28.369  1.00  0.00      TS   H  
ATOM   1012  H4' CYT T  10      -1.693   5.083 -27.499  1.00  0.00      TS   H  
ATOM   1013  H41 CYT T  10       4.405   0.236 -23.154  1.00  0.00      TS   H  
ATOM   1014  H5' CYT T  10      -3.569   3.627 -27.111  1.00  0.00      TS   H  
ATOM   1015  H42 CYT T  10       3.376  -0.918 -23.939  1.00  0.00      TS   H  
ATOM   1016 H2'' CYT T  10       1.850   3.767 -27.977  1.00  0.00      TS   H  
ATOM   1017 H5'' CYT T  10      -2.858   3.262 -28.757  1.00  0.00      TS   H  
ATOM   1018  P   THY T  11       0.603   3.719 -30.782  1.00  0.00      TS   P  
ATOM   1019  O1P THY T  11       0.054   4.400 -31.964  1.00  0.00      TS   O  
ATOM   1020  O2P THY T  11       0.551   2.214 -30.832  1.00  0.00      TS   O  
ATOM   1021  C5' THY T  11       2.280   5.698 -30.431  1.00  0.00      TS   C  
ATOM   1022  O5' THY T  11       2.119   4.247 -30.564  1.00  0.00      TS   O  
ATOM   1023  C4' THY T  11       3.725   6.087 -29.947  1.00  0.00      TS   C  
ATOM   1024  O4' THY T  11       4.049   5.394 -28.749  1.00  0.00      TS   O  
ATOM   1025  C3' THY T  11       4.806   5.908 -31.039  1.00  0.00      TS   C  
ATOM   1026  O3' THY T  11       5.636   7.033 -31.292  1.00  0.00      TS   O  
ATOM   1027  C2' THY T  11       5.471   4.662 -30.489  1.00  0.00      TS   C  
ATOM   1028  C1' THY T  11       5.216   4.663 -28.949  1.00  0.00      TS   C  
ATOM   1029  N1  THY T  11       5.086   3.328 -28.364  1.00  0.00      TS   N  
ATOM   1030  C2  THY T  11       6.181   2.795 -27.655  1.00  0.00      TS   C  
ATOM   1031  O2  THY T  11       7.315   3.253 -27.566  1.00  0.00      TS   O  
ATOM   1032  N3  THY T  11       5.874   1.626 -27.068  1.00  0.00      TS   N  
ATOM   1033  C4  THY T  11       4.791   0.838 -27.211  1.00  0.00      TS   C  
ATOM   1034  O4  THY T  11       4.873  -0.266 -26.740  1.00  0.00      TS   O  
ATOM   1035  C5  THY T  11       3.801   1.346 -28.198  1.00  0.00      TS   C  
ATOM   1036  C5M THY T  11       2.598   0.491 -28.577  1.00  0.00      TS   C  
ATOM   1037  C6  THY T  11       3.986   2.533 -28.712  1.00  0.00      TS   C  
ATOM   1038  H3  THY T  11       6.644   1.217 -26.560  1.00  0.00      TS   H  
ATOM   1039  H6  THY T  11       3.242   3.116 -29.255  1.00  0.00      TS   H  
ATOM   1040  H1' THY T  11       5.963   5.325 -28.462  1.00  0.00      TS   H  
ATOM   1041  H2' THY T  11       6.561   4.480 -30.609  1.00  0.00      TS   H  
ATOM   1042  H3' THY T  11       4.315   5.601 -31.987  1.00  0.00      TS   H  
ATOM   1043  H4' THY T  11       3.640   7.168 -29.706  1.00  0.00      TS   H  
ATOM   1044  H5' THY T  11       1.670   6.107 -29.596  1.00  0.00      TS   H  
ATOM   1045  H51 THY T  11       2.589  -0.533 -28.148  1.00  0.00      TS   H  
ATOM   1046  H52 THY T  11       2.413   0.345 -29.662  1.00  0.00      TS   H  
ATOM   1047  H53 THY T  11       1.688   1.028 -28.237  1.00  0.00      TS   H  
ATOM   1048 H2'' THY T  11       4.890   3.782 -30.836  1.00  0.00      TS   H  
ATOM   1049 H5'' THY T  11       2.049   6.301 -31.334  1.00  0.00      TS   H  
ATOM   1050  P   ADE T  12       6.779   7.175 -32.391  1.00  0.00      TS   P  
ATOM   1051  O1P ADE T  12       7.256   8.550 -32.400  1.00  0.00      TS   O  
ATOM   1052  O2P ADE T  12       6.147   6.627 -33.588  1.00  0.00      TS   O  
ATOM   1053  C5' ADE T  12       8.875   6.440 -30.950  1.00  0.00      TS   C  
ATOM   1054  O5' ADE T  12       7.899   6.220 -31.994  1.00  0.00      TS   O  
ATOM   1055  C4' ADE T  12      10.248   5.767 -31.105  1.00  0.00      TS   C  
ATOM   1056  O4' ADE T  12      10.230   4.484 -30.388  1.00  0.00      TS   O  
ATOM   1057  C3' ADE T  12      10.730   5.363 -32.509  1.00  0.00      TS   C  
ATOM   1058  O3' ADE T  12      12.164   5.574 -32.671  1.00  0.00      TS   O  
ATOM   1059  C2' ADE T  12      10.140   3.966 -32.726  1.00  0.00      TS   C  
ATOM   1060  C1' ADE T  12      10.254   3.365 -31.339  1.00  0.00      TS   C  
ATOM   1061  N1  ADE T  12       8.771  -0.750 -28.666  1.00  0.00      TS   N  
ATOM   1062  C2  ADE T  12       9.917  -0.034 -28.701  1.00  0.00      TS   C  
ATOM   1063  N3  ADE T  12      10.184   0.993 -29.480  1.00  0.00      TS   N  
ATOM   1064  C4  ADE T  12       9.132   1.425 -30.167  1.00  0.00      TS   C  
ATOM   1065  C5  ADE T  12       7.875   0.899 -30.182  1.00  0.00      TS   C  
ATOM   1066  C6  ADE T  12       7.745  -0.348 -29.417  1.00  0.00      TS   C  
ATOM   1067  N6  ADE T  12       6.681  -1.231 -29.435  1.00  0.00      TS   N  
ATOM   1068  N7  ADE T  12       7.028   1.570 -31.093  1.00  0.00      TS   N  
ATOM   1069  C8  ADE T  12       7.838   2.566 -31.546  1.00  0.00      TS   C  
ATOM   1070  N9  ADE T  12       9.133   2.530 -31.008  1.00  0.00      TS   N  
ATOM   1071  H2  ADE T  12      10.664  -0.348 -27.972  1.00  0.00      TS   H  
ATOM   1072  H8  ADE T  12       7.511   3.248 -32.329  1.00  0.00      TS   H  
ATOM   1073  H1' ADE T  12      11.234   2.849 -31.254  1.00  0.00      TS   H  
ATOM   1074  H2' ADE T  12      10.726   3.411 -33.489  1.00  0.00      TS   H  
ATOM   1075  H3' ADE T  12      10.297   6.040 -33.276  1.00  0.00      TS   H  
ATOM   1076  H4' ADE T  12      10.920   6.517 -30.634  1.00  0.00      TS   H  
ATOM   1077  H5' ADE T  12       8.435   6.253 -29.947  1.00  0.00      TS   H  
ATOM   1078  H61 ADE T  12       6.563  -1.840 -28.651  1.00  0.00      TS   H  
ATOM   1079  H62 ADE T  12       5.888  -1.125 -30.035  1.00  0.00      TS   H  
ATOM   1080 H2'' ADE T  12       9.095   4.072 -33.092  1.00  0.00      TS   H  
ATOM   1081 H5'' ADE T  12       9.159   7.512 -30.872  1.00  0.00      TS   H  
ATOM   1082  P   THY T  13      13.109   4.899 -33.771  1.00  0.00      TS   P  
ATOM   1083  O1P THY T  13      14.197   5.826 -33.962  1.00  0.00      TS   O  
ATOM   1084  O2P THY T  13      12.307   4.536 -34.945  1.00  0.00      TS   O  
ATOM   1085  C5' THY T  13      14.939   3.608 -32.399  1.00  0.00      TS   C  
ATOM   1086  O5' THY T  13      13.612   3.593 -33.019  1.00  0.00      TS   O  
ATOM   1087  C4' THY T  13      15.343   2.165 -31.971  1.00  0.00      TS   C  
ATOM   1088  O4' THY T  13      14.196   1.537 -31.274  1.00  0.00      TS   O  
ATOM   1089  C3' THY T  13      15.617   1.183 -33.158  1.00  0.00      TS   C  
ATOM   1090  O3' THY T  13      16.959   1.362 -33.666  1.00  0.00      TS   O  
ATOM   1091  C2' THY T  13      15.318  -0.233 -32.558  1.00  0.00      TS   C  
ATOM   1092  C1' THY T  13      14.257   0.098 -31.528  1.00  0.00      TS   C  
ATOM   1093  N1  THY T  13      12.838  -0.274 -31.912  1.00  0.00      TS   N  
ATOM   1094  C2  THY T  13      12.191  -1.478 -31.358  1.00  0.00      TS   C  
ATOM   1095  O2  THY T  13      12.773  -2.257 -30.571  1.00  0.00      TS   O  
ATOM   1096  N3  THY T  13      10.918  -1.614 -31.671  1.00  0.00      TS   N  
ATOM   1097  C4  THY T  13      10.199  -0.876 -32.560  1.00  0.00      TS   C  
ATOM   1098  O4  THY T  13       9.030  -1.002 -32.666  1.00  0.00      TS   O  
ATOM   1099  C5  THY T  13      11.086   0.003 -33.374  1.00  0.00      TS   C  
ATOM   1100  C5M THY T  13      10.520   0.652 -34.551  1.00  0.00      TS   C  
ATOM   1101  C6  THY T  13      12.283   0.300 -33.001  1.00  0.00      TS   C  
ATOM   1102  H3  THY T  13      10.457  -2.323 -31.118  1.00  0.00      TS   H  
ATOM   1103  H6  THY T  13      12.886   1.139 -33.350  1.00  0.00      TS   H  
ATOM   1104  H1' THY T  13      14.424  -0.436 -30.567  1.00  0.00      TS   H  
ATOM   1105  H2' THY T  13      16.218  -0.622 -32.036  1.00  0.00      TS   H  
ATOM   1106  H3' THY T  13      14.865   1.428 -33.939  1.00  0.00      TS   H  
ATOM   1107  H4' THY T  13      16.217   2.245 -31.289  1.00  0.00      TS   H  
ATOM   1108  H5' THY T  13      14.945   4.268 -31.505  1.00  0.00      TS   H  
ATOM   1109  H51 THY T  13      10.012   1.594 -34.252  1.00  0.00      TS   H  
ATOM   1110  H52 THY T  13       9.725   0.029 -35.013  1.00  0.00      TS   H  
ATOM   1111  H53 THY T  13      11.149   0.933 -35.423  1.00  0.00      TS   H  
ATOM   1112 H2'' THY T  13      15.032  -0.971 -33.338  1.00  0.00      TS   H  
ATOM   1113 H5'' THY T  13      15.674   3.984 -33.143  1.00  0.00      TS   H  
ATOM   1114  P   ADE T  14      17.470   0.733 -34.977  1.00  0.00      TS   P  
ATOM   1115  O1P ADE T  14      18.533   1.628 -35.531  1.00  0.00      TS   O  
ATOM   1116  O2P ADE T  14      16.407   0.402 -35.932  1.00  0.00      TS   O  
ATOM   1117  C5' ADE T  14      19.042  -0.790 -33.289  1.00  0.00      TS   C  
ATOM   1118  O5' ADE T  14      18.241  -0.589 -34.464  1.00  0.00      TS   O  
ATOM   1119  C4' ADE T  14      19.034  -2.277 -32.987  1.00  0.00      TS   C  
ATOM   1120  O4' ADE T  14      17.729  -2.910 -32.699  1.00  0.00      TS   O  
ATOM   1121  C3' ADE T  14      19.688  -3.049 -34.126  1.00  0.00      TS   C  
ATOM   1122  O3' ADE T  14      20.690  -3.978 -33.689  1.00  0.00      TS   O  
ATOM   1123  C2' ADE T  14      18.488  -3.586 -34.916  1.00  0.00      TS   C  
ATOM   1124  C1' ADE T  14      17.406  -3.810 -33.798  1.00  0.00      TS   C  
ATOM   1125  N1  ADE T  14      12.401  -4.686 -33.424  1.00  0.00      TS   N  
ATOM   1126  C2  ADE T  14      13.486  -5.281 -32.817  1.00  0.00      TS   C  
ATOM   1127  N3  ADE T  14      14.725  -4.987 -32.893  1.00  0.00      TS   N  
ATOM   1128  C4  ADE T  14      14.931  -4.015 -33.841  1.00  0.00      TS   C  
ATOM   1129  C5  ADE T  14      13.931  -3.492 -34.690  1.00  0.00      TS   C  
ATOM   1130  C6  ADE T  14      12.554  -3.719 -34.399  1.00  0.00      TS   C  
ATOM   1131  N6  ADE T  14      11.494  -2.982 -34.946  1.00  0.00      TS   N  
ATOM   1132  N7  ADE T  14      14.562  -2.737 -35.704  1.00  0.00      TS   N  
ATOM   1133  C8  ADE T  14      15.798  -2.712 -35.373  1.00  0.00      TS   C  
ATOM   1134  N9  ADE T  14      16.070  -3.493 -34.302  1.00  0.00      TS   N  
ATOM   1135  H2  ADE T  14      13.260  -6.046 -32.073  1.00  0.00      TS   H  
ATOM   1136  H8  ADE T  14      16.541  -2.205 -35.989  1.00  0.00      TS   H  
ATOM   1137  H1' ADE T  14      17.585  -4.869 -33.515  1.00  0.00      TS   H  
ATOM   1138  H2' ADE T  14      18.650  -4.570 -35.406  1.00  0.00      TS   H  
ATOM   1139  H3' ADE T  14      20.172  -2.353 -34.842  1.00  0.00      TS   H  
ATOM   1140  H4' ADE T  14      19.582  -2.441 -32.035  1.00  0.00      TS   H  
ATOM   1141  H5' ADE T  14      18.556  -0.256 -32.445  1.00  0.00      TS   H  
ATOM   1142  H61 ADE T  14      10.526  -3.235 -34.935  1.00  0.00      TS   H  
ATOM   1143  H62 ADE T  14      11.822  -2.396 -35.686  1.00  0.00      TS   H  
ATOM   1144 H2'' ADE T  14      18.305  -2.795 -35.675  1.00  0.00      TS   H  
ATOM   1145 H5'' ADE T  14      20.051  -0.347 -33.429  1.00  0.00      TS   H  
ATOM   1146  P   THY T  15      21.587  -4.761 -34.729  1.00  0.00      TS   P  
ATOM   1147  O1P THY T  15      22.766  -5.242 -33.982  1.00  0.00      TS   O  
ATOM   1148  O2P THY T  15      21.896  -3.975 -35.937  1.00  0.00      TS   O  
ATOM   1149  C5' THY T  15      20.174  -6.946 -34.095  1.00  0.00      TS   C  
ATOM   1150  O5' THY T  15      20.752  -6.099 -35.137  1.00  0.00      TS   O  
ATOM   1151  C4' THY T  15      19.038  -7.784 -34.638  1.00  0.00      TS   C  
ATOM   1152  O4' THY T  15      17.873  -6.967 -35.008  1.00  0.00      TS   O  
ATOM   1153  C3' THY T  15      19.326  -8.737 -35.909  1.00  0.00      TS   C  
ATOM   1154  O3' THY T  15      18.923 -10.123 -35.619  1.00  0.00      TS   O  
ATOM   1155  C2' THY T  15      18.493  -8.113 -36.983  1.00  0.00      TS   C  
ATOM   1156  C1' THY T  15      17.286  -7.566 -36.155  1.00  0.00      TS   C  
ATOM   1157  N1  THY T  15      16.503  -6.543 -36.869  1.00  0.00      TS   N  
ATOM   1158  C2  THY T  15      15.144  -6.721 -37.034  1.00  0.00      TS   C  
ATOM   1159  O2  THY T  15      14.476  -7.624 -36.554  1.00  0.00      TS   O  
ATOM   1160  N3  THY T  15      14.527  -5.788 -37.858  1.00  0.00      TS   N  
ATOM   1161  C4  THY T  15      15.018  -4.522 -38.203  1.00  0.00      TS   C  
ATOM   1162  O4  THY T  15      14.234  -3.674 -38.575  1.00  0.00      TS   O  
ATOM   1163  C5  THY T  15      16.426  -4.425 -38.115  1.00  0.00      TS   C  
ATOM   1164  C5M THY T  15      17.184  -3.233 -38.626  1.00  0.00      TS   C  
ATOM   1165  C6  THY T  15      17.125  -5.444 -37.523  1.00  0.00      TS   C  
ATOM   1166  H3  THY T  15      13.521  -5.818 -37.770  1.00  0.00      TS   H  
ATOM   1167  H6  THY T  15      18.196  -5.371 -37.335  1.00  0.00      TS   H  
ATOM   1168  H1' THY T  15      16.604  -8.352 -35.766  1.00  0.00      TS   H  
ATOM   1169  H2' THY T  15      18.163  -8.710 -37.859  1.00  0.00      TS   H  
ATOM   1170  H3' THY T  15      20.405  -8.677 -36.166  1.00  0.00      TS   H  
ATOM   1171  H4' THY T  15      18.673  -8.414 -33.800  1.00  0.00      TS   H  
ATOM   1172  H5' THY T  15      19.709  -6.348 -33.282  1.00  0.00      TS   H  
ATOM   1173  H51 THY T  15      16.358  -2.757 -39.196  1.00  0.00      TS   H  
ATOM   1174  H52 THY T  15      18.115  -3.307 -39.229  1.00  0.00      TS   H  
ATOM   1175  H53 THY T  15      17.445  -2.712 -37.681  1.00  0.00      TS   H  
ATOM   1176 H2'' THY T  15      19.136  -7.311 -37.403  1.00  0.00      TS   H  
ATOM   1177 H5'' THY T  15      21.016  -7.568 -33.723  1.00  0.00      TS   H  
ATOM   1178  P   ADE T  16      19.324 -11.185 -36.682  1.00  0.00      TS   P  
ATOM   1179  O1P ADE T  16      20.064 -12.294 -35.998  1.00  0.00      TS   O  
ATOM   1180  O2P ADE T  16      19.965 -10.553 -37.882  1.00  0.00      TS   O  
ATOM   1181  C5' ADE T  16      17.172 -12.439 -36.124  1.00  0.00      TS   C  
ATOM   1182  O5' ADE T  16      17.929 -11.728 -37.166  1.00  0.00      TS   O  
ATOM   1183  C4' ADE T  16      15.757 -12.871 -36.620  1.00  0.00      TS   C  
ATOM   1184  O4' ADE T  16      14.906 -11.791 -37.064  1.00  0.00      TS   O  
ATOM   1185  C3' ADE T  16      15.773 -13.833 -37.747  1.00  0.00      TS   C  
ATOM   1186  O3' ADE T  16      14.704 -14.777 -37.719  1.00  0.00      TS   O  
ATOM   1187  C2' ADE T  16      15.708 -12.946 -38.904  1.00  0.00      TS   C  
ATOM   1188  C1' ADE T  16      14.656 -11.966 -38.438  1.00  0.00      TS   C  
ATOM   1189  N1  ADE T  16      11.789  -8.467 -40.884  1.00  0.00      TS   N  
ATOM   1190  C2  ADE T  16      11.501  -9.657 -40.385  1.00  0.00      TS   C  
ATOM   1191  N3  ADE T  16      12.369 -10.506 -39.800  1.00  0.00      TS   N  
ATOM   1192  C4  ADE T  16      13.596 -10.028 -39.616  1.00  0.00      TS   C  
ATOM   1193  C5  ADE T  16      14.065  -8.820 -40.159  1.00  0.00      TS   C  
ATOM   1194  C6  ADE T  16      13.046  -8.014 -40.803  1.00  0.00      TS   C  
ATOM   1195  N6  ADE T  16      13.391  -6.829 -41.353  1.00  0.00      TS   N  
ATOM   1196  N7  ADE T  16      15.424  -8.608 -39.867  1.00  0.00      TS   N  
ATOM   1197  C8  ADE T  16      15.788  -9.691 -39.200  1.00  0.00      TS   C  
ATOM   1198  N9  ADE T  16      14.702 -10.613 -39.026  1.00  0.00      TS   N  
ATOM   1199  H2  ADE T  16      10.477  -9.969 -40.592  1.00  0.00      TS   H  
ATOM   1200  H8  ADE T  16      16.703  -9.806 -38.618  1.00  0.00      TS   H  
ATOM   1201  H1' ADE T  16      13.662 -12.463 -38.454  1.00  0.00      TS   H  
ATOM   1202  H2' ADE T  16      15.375 -13.420 -39.851  1.00  0.00      TS   H  
ATOM   1203  H3' ADE T  16      16.710 -14.419 -37.634  1.00  0.00      TS   H  
ATOM   1204  H4' ADE T  16      15.328 -13.384 -35.733  1.00  0.00      TS   H  
ATOM   1205  H5' ADE T  16      16.909 -11.761 -35.286  1.00  0.00      TS   H  
ATOM   1206  H61 ADE T  16      12.648  -6.503 -41.936  1.00  0.00      TS   H  
ATOM   1207  H62 ADE T  16      14.274  -6.367 -41.266  1.00  0.00      TS   H  
ATOM   1208 H2'' ADE T  16      16.681 -12.461 -39.135  1.00  0.00      TS   H  
ATOM   1209 H5'' ADE T  16      17.571 -13.384 -35.699  1.00  0.00      TS   H  
ATOM   1210  P   THY T  17      14.668 -15.961 -38.808  1.00  0.00      TS   P  
ATOM   1211  O1P THY T  17      14.619 -17.178 -37.995  1.00  0.00      TS   O  
ATOM   1212  O2P THY T  17      15.911 -15.839 -39.713  1.00  0.00      TS   O  
ATOM   1213  C5' THY T  17      12.123 -15.396 -38.882  1.00  0.00      TS   C  
ATOM   1214  O5' THY T  17      13.394 -15.730 -39.610  1.00  0.00      TS   O  
ATOM   1215  C4' THY T  17      10.980 -15.227 -39.914  1.00  0.00      TS   C  
ATOM   1216  O4' THY T  17      10.896 -13.857 -40.484  1.00  0.00      TS   O  
ATOM   1217  C3' THY T  17      10.895 -16.126 -41.211  1.00  0.00      TS   C  
ATOM   1218  O3' THY T  17       9.641 -16.730 -41.538  1.00  0.00      TS   O  
ATOM   1219  C2' THY T  17      11.300 -15.259 -42.375  1.00  0.00      TS   C  
ATOM   1220  C1' THY T  17      10.860 -13.852 -41.914  1.00  0.00      TS   C  
ATOM   1221  N1  THY T  17      11.705 -12.744 -42.365  1.00  0.00      TS   N  
ATOM   1222  C2  THY T  17      11.184 -11.610 -42.959  1.00  0.00      TS   C  
ATOM   1223  O2  THY T  17      10.008 -11.496 -43.263  1.00  0.00      TS   O  
ATOM   1224  N3  THY T  17      12.111 -10.697 -43.404  1.00  0.00      TS   N  
ATOM   1225  C4  THY T  17      13.459 -10.719 -43.042  1.00  0.00      TS   C  
ATOM   1226  O4  THY T  17      14.140  -9.724 -43.391  1.00  0.00      TS   O  
ATOM   1227  C5  THY T  17      13.951 -11.936 -42.395  1.00  0.00      TS   C  
ATOM   1228  C5M THY T  17      15.430 -12.161 -42.447  1.00  0.00      TS   C  
ATOM   1229  C6  THY T  17      13.053 -12.886 -42.108  1.00  0.00      TS   C  
ATOM   1230  H3  THY T  17      11.733  -9.858 -43.820  1.00  0.00      TS   H  
ATOM   1231  H6  THY T  17      13.438 -13.903 -42.033  1.00  0.00      TS   H  
ATOM   1232  H1' THY T  17       9.835 -13.686 -42.310  1.00  0.00      TS   H  
ATOM   1233  H2' THY T  17      10.832 -15.526 -43.347  1.00  0.00      TS   H  
ATOM   1234  H3' THY T  17      11.589 -16.948 -40.933  1.00  0.00      TS   H  
ATOM   1235  H4' THY T  17       9.980 -15.442 -39.480  1.00  0.00      TS   H  
ATOM   1236  H5' THY T  17      12.260 -14.461 -38.297  1.00  0.00      TS   H  
ATOM   1237  H51 THY T  17      15.672 -12.671 -43.405  1.00  0.00      TS   H  
ATOM   1238  H52 THY T  17      15.858 -12.730 -41.595  1.00  0.00      TS   H  
ATOM   1239  H53 THY T  17      15.916 -11.184 -42.656  1.00  0.00      TS   H  
ATOM   1240 H2'' THY T  17      12.393 -15.431 -42.473  1.00  0.00      TS   H  
ATOM   1241 H5'' THY T  17      11.912 -16.269 -38.228  1.00  0.00      TS   H  
ATOM   1242  P   ADE T  18       9.558 -17.995 -42.461  1.00  0.00      TS   P  
ATOM   1243  O1P ADE T  18       8.904 -19.081 -41.664  1.00  0.00      TS   O  
ATOM   1244  O2P ADE T  18      10.863 -18.425 -42.935  1.00  0.00      TS   O  
ATOM   1245  C5' ADE T  18       7.409 -16.817 -43.541  1.00  0.00      TS   C  
ATOM   1246  O5' ADE T  18       8.623 -17.581 -43.605  1.00  0.00      TS   O  
ATOM   1247  C4' ADE T  18       6.886 -16.190 -44.862  1.00  0.00      TS   C  
ATOM   1248  O4' ADE T  18       7.753 -15.139 -45.306  1.00  0.00      TS   O  
ATOM   1249  C3' ADE T  18       6.885 -17.217 -45.967  1.00  0.00      TS   C  
ATOM   1250  O3' ADE T  18       5.839 -16.944 -46.901  1.00  0.00      TS   O  
ATOM   1251  C2' ADE T  18       8.212 -17.006 -46.585  1.00  0.00      TS   C  
ATOM   1252  C1' ADE T  18       8.328 -15.479 -46.592  1.00  0.00      TS   C  
ATOM   1253  N1  ADE T  18      11.362 -11.273 -46.256  1.00  0.00      TS   N  
ATOM   1254  C2  ADE T  18      10.035 -11.373 -46.249  1.00  0.00      TS   C  
ATOM   1255  N3  ADE T  18       9.238 -12.454 -46.353  1.00  0.00      TS   N  
ATOM   1256  C4  ADE T  18      10.049 -13.611 -46.433  1.00  0.00      TS   C  
ATOM   1257  C5  ADE T  18      11.422 -13.567 -46.461  1.00  0.00      TS   C  
ATOM   1258  C6  ADE T  18      12.115 -12.353 -46.354  1.00  0.00      TS   C  
ATOM   1259  N6  ADE T  18      13.412 -12.159 -46.334  1.00  0.00      TS   N  
ATOM   1260  N7  ADE T  18      11.885 -14.850 -46.656  1.00  0.00      TS   N  
ATOM   1261  C8  ADE T  18      10.865 -15.631 -46.675  1.00  0.00      TS   C  
ATOM   1262  N9  ADE T  18       9.690 -14.928 -46.619  1.00  0.00      TS   N  
ATOM   1263  H2  ADE T  18       9.449 -10.454 -46.263  1.00  0.00      TS   H  
ATOM   1264  H8  ADE T  18      10.946 -16.717 -46.730  1.00  0.00      TS   H  
ATOM   1265  H1' ADE T  18       7.634 -15.012 -47.324  1.00  0.00      TS   H  
ATOM   1266  H2' ADE T  18       8.326 -17.425 -47.608  1.00  0.00      TS   H  
ATOM   1267  H3' ADE T  18       6.719 -18.168 -45.415  1.00  0.00      TS   H  
ATOM   1268  H4' ADE T  18       5.870 -15.743 -44.812  1.00  0.00      TS   H  
ATOM   1269  H5' ADE T  18       7.376 -15.931 -42.873  1.00  0.00      TS   H  
ATOM   1270  H61 ADE T  18      13.762 -11.223 -46.320  1.00  0.00      TS   H  
ATOM   1271  H62 ADE T  18      14.012 -12.910 -46.060  1.00  0.00      TS   H  
ATOM   1272 H2'' ADE T  18       8.997 -17.432 -45.925  1.00  0.00      TS   H  
ATOM   1273 H5'' ADE T  18       6.640 -17.459 -43.058  1.00  0.00      TS   H  
ATOM   1274  P   ADE T  19       4.612 -18.055 -46.858  1.00  0.00      TS   P  
ATOM   1275  O1P ADE T  19       3.998 -18.025 -45.521  1.00  0.00      TS   O  
ATOM   1276  O2P ADE T  19       5.174 -19.321 -47.312  1.00  0.00      TS   O  
ATOM   1277  C5' ADE T  19       3.077 -16.287 -47.825  1.00  0.00      TS   C  
ATOM   1278  O5' ADE T  19       3.538 -17.611 -47.927  1.00  0.00      TS   O  
ATOM   1279  C4' ADE T  19       3.393 -15.583 -49.100  1.00  0.00      TS   C  
ATOM   1280  O4' ADE T  19       4.769 -15.123 -49.265  1.00  0.00      TS   O  
ATOM   1281  C3' ADE T  19       3.130 -16.447 -50.369  1.00  0.00      TS   C  
ATOM   1282  O3' ADE T  19       2.422 -15.771 -51.405  1.00  0.00      TS   O  
ATOM   1283  C2' ADE T  19       4.548 -16.832 -50.830  1.00  0.00      TS   C  
ATOM   1284  C1' ADE T  19       5.340 -15.578 -50.502  1.00  0.00      TS   C  
ATOM   1285  N1  ADE T  19       9.966 -13.337 -49.510  1.00  0.00      TS   N  
ATOM   1286  C2  ADE T  19       8.706 -12.831 -49.610  1.00  0.00      TS   C  
ATOM   1287  N3  ADE T  19       7.515 -13.515 -49.927  1.00  0.00      TS   N  
ATOM   1288  C4  ADE T  19       7.730 -14.802 -50.193  1.00  0.00      TS   C  
ATOM   1289  C5  ADE T  19       8.969 -15.429 -50.230  1.00  0.00      TS   C  
ATOM   1290  C6  ADE T  19      10.134 -14.638 -49.938  1.00  0.00      TS   C  
ATOM   1291  N6  ADE T  19      11.390 -15.120 -50.141  1.00  0.00      TS   N  
ATOM   1292  N7  ADE T  19       8.806 -16.819 -50.443  1.00  0.00      TS   N  
ATOM   1293  C8  ADE T  19       7.481 -16.930 -50.638  1.00  0.00      TS   C  
ATOM   1294  N9  ADE T  19       6.788 -15.726 -50.369  1.00  0.00      TS   N  
ATOM   1295  H2  ADE T  19       8.654 -11.796 -49.272  1.00  0.00      TS   H  
ATOM   1296  H8  ADE T  19       6.908 -17.851 -50.746  1.00  0.00      TS   H  
ATOM   1297  H1' ADE T  19       5.036 -14.815 -51.251  1.00  0.00      TS   H  
ATOM   1298  H2' ADE T  19       4.613 -17.151 -51.892  1.00  0.00      TS   H  
ATOM   1299  H3' ADE T  19       2.693 -17.401 -50.005  1.00  0.00      TS   H  
ATOM   1300  H4' ADE T  19       2.815 -14.637 -49.166  1.00  0.00      TS   H  
ATOM   1301  H5' ADE T  19       3.415 -15.742 -46.918  1.00  0.00      TS   H  
ATOM   1302  H61 ADE T  19      11.478 -16.098 -49.952  1.00  0.00      TS   H  
ATOM   1303  H62 ADE T  19      12.244 -14.603 -50.187  1.00  0.00      TS   H  
ATOM   1304 H2'' ADE T  19       4.931 -17.637 -50.167  1.00  0.00      TS   H  
ATOM   1305 H5'' ADE T  19       1.969 -16.273 -47.898  1.00  0.00      TS   H  
ATOM   1306  P   GUA T  20       1.898 -16.509 -52.666  1.00  0.00      TS   P  
ATOM   1307  O1P GUA T  20       0.608 -15.944 -53.106  1.00  0.00      TS   O  
ATOM   1308  O2P GUA T  20       1.880 -17.986 -52.491  1.00  0.00      TS   O  
ATOM   1309  C5' GUA T  20       3.391 -14.797 -53.943  1.00  0.00      TS   C  
ATOM   1310  O5' GUA T  20       3.087 -16.182 -53.621  1.00  0.00      TS   O  
ATOM   1311  C4' GUA T  20       4.499 -14.800 -55.072  1.00  0.00      TS   C  
ATOM   1312  O4' GUA T  20       5.747 -15.140 -54.440  1.00  0.00      TS   O  
ATOM   1313  C3' GUA T  20       4.315 -15.732 -56.235  1.00  0.00      TS   C  
ATOM   1314  O3' GUA T  20       4.601 -15.219 -57.505  1.00  0.00      TS   O  
ATOM   1315  C2' GUA T  20       5.308 -16.843 -55.874  1.00  0.00      TS   C  
ATOM   1316  C1' GUA T  20       6.460 -16.014 -55.344  1.00  0.00      TS   C  
ATOM   1317  N1  GUA T  20      11.016 -15.945 -53.005  1.00  0.00      TS   N  
ATOM   1318  C2  GUA T  20      10.326 -14.796 -53.529  1.00  0.00      TS   C  
ATOM   1319  N2  GUA T  20      10.865 -13.595 -53.458  1.00  0.00      TS   N  
ATOM   1320  N3  GUA T  20       9.113 -14.960 -54.106  1.00  0.00      TS   N  
ATOM   1321  C4  GUA T  20       8.631 -16.292 -54.052  1.00  0.00      TS   C  
ATOM   1322  C5  GUA T  20       9.299 -17.426 -53.534  1.00  0.00      TS   C  
ATOM   1323  C6  GUA T  20      10.554 -17.260 -53.025  1.00  0.00      TS   C  
ATOM   1324  O6  GUA T  20      11.231 -18.133 -52.468  1.00  0.00      TS   O  
ATOM   1325  N7  GUA T  20       8.449 -18.496 -53.593  1.00  0.00      TS   N  
ATOM   1326  C8  GUA T  20       7.369 -18.060 -54.225  1.00  0.00      TS   C  
ATOM   1327  N9  GUA T  20       7.481 -16.765 -54.600  1.00  0.00      TS   N  
ATOM   1328  H1  GUA T  20      11.941 -15.853 -52.608  1.00  0.00      TS   H  
ATOM   1329  H8  GUA T  20       6.478 -18.630 -54.493  1.00  0.00      TS   H  
ATOM   1330  H1' GUA T  20       6.930 -15.420 -56.158  1.00  0.00      TS   H  
ATOM   1331  H2' GUA T  20       5.461 -17.424 -56.808  1.00  0.00      TS   H  
ATOM   1332  H21 GUA T  20      10.501 -12.907 -54.087  1.00  0.00      TS   H  
ATOM   1333  H3' GUA T  20       3.317 -16.216 -56.301  1.00  0.00      TS   H  
ATOM   1334  H22 GUA T  20      11.792 -13.561 -53.083  1.00  0.00      TS   H  
ATOM   1335  H4' GUA T  20       4.449 -13.767 -55.475  1.00  0.00      TS   H  
ATOM   1336  H5' GUA T  20       3.638 -14.023 -53.184  1.00  0.00      TS   H  
ATOM   1337  H3T GUA T  20       4.554 -15.905 -58.175  1.00  0.00      TS   H  
ATOM   1338 H2'' GUA T  20       4.960 -17.465 -55.022  1.00  0.00      TS   H  
ATOM   1339 H5'' GUA T  20       2.532 -14.420 -54.538  1.00  0.00      TS   H  
TER   
END
