# Supplementary material for: CRISPR-Cas12a exploits R-loop asymmetry to form double-strand breaks
Source: eLife. 2020 Jun 10;9:e55143. doi: 10.7554/eLife.55143 (PMC7286691; doi:10.7554/eLife.55143)
Supplement: Figure 5—source data 2. [file elife-55143-fig5-data2.zip › Figure 5ΓÇöSource Data 2/Example_MD_trajectories/5prime_boundary/5prime_boundary_50.pdb]

ATOM      1  C5' CYT B   1      22.379 -10.945 -53.801  1.00  0.00      BS   C  
ATOM      2  O5' CYT B   1      22.675 -11.701 -52.586  1.00  0.00      BS   O  
ATOM      3  C4' CYT B   1      21.071 -10.192 -54.003  1.00  0.00      BS   C  
ATOM      4  O4' CYT B   1      19.916 -11.042 -54.047  1.00  0.00      BS   O  
ATOM      5  C3' CYT B   1      20.738  -9.134 -52.897  1.00  0.00      BS   C  
ATOM      6  O3' CYT B   1      20.391  -7.799 -53.401  1.00  0.00      BS   O  
ATOM      7  C2' CYT B   1      19.714  -9.840 -52.003  1.00  0.00      BS   C  
ATOM      8  C1' CYT B   1      18.958 -10.647 -53.096  1.00  0.00      BS   C  
ATOM      9  N1  CYT B   1      18.250 -11.834 -52.547  1.00  0.00      BS   N  
ATOM     10  C2  CYT B   1      16.879 -12.127 -52.914  1.00  0.00      BS   C  
ATOM     11  O2  CYT B   1      16.247 -11.474 -53.818  1.00  0.00      BS   O  
ATOM     12  N3  CYT B   1      16.277 -13.223 -52.359  1.00  0.00      BS   N  
ATOM     13  C4  CYT B   1      16.913 -13.979 -51.398  1.00  0.00      BS   C  
ATOM     14  N4  CYT B   1      16.179 -14.853 -50.781  1.00  0.00      BS   N  
ATOM     15  C5  CYT B   1      18.369 -13.841 -51.244  1.00  0.00      BS   C  
ATOM     16  C6  CYT B   1      18.935 -12.788 -51.887  1.00  0.00      BS   C  
ATOM     17  H5  CYT B   1      18.954 -14.426 -50.535  1.00  0.00      BS   H  
ATOM     18  H6  CYT B   1      20.024 -12.826 -51.883  1.00  0.00      BS   H  
ATOM     19  H1' CYT B   1      18.193 -10.019 -53.601  1.00  0.00      BS   H  
ATOM     20  H2' CYT B   1      19.072  -9.164 -51.398  1.00  0.00      BS   H  
ATOM     21  H3' CYT B   1      21.628  -8.904 -52.273  1.00  0.00      BS   H  
ATOM     22  H4' CYT B   1      21.273  -9.644 -54.948  1.00  0.00      BS   H  
ATOM     23  H41 CYT B   1      15.307 -15.086 -51.210  1.00  0.00      BS   H  
ATOM     24  H5' CYT B   1      22.539 -11.620 -54.669  1.00  0.00      BS   H  
ATOM     25  H42 CYT B   1      16.533 -15.484 -50.089  1.00  0.00      BS   H  
ATOM     26  H5T CYT B   1      23.090 -12.486 -52.951  1.00  0.00      BS   H  
ATOM     27 H2'' CYT B   1      20.261 -10.461 -51.262  1.00  0.00      BS   H  
ATOM     28 H5'' CYT B   1      23.135 -10.133 -53.870  1.00  0.00      BS   H  
ATOM     29  P   THY B   2      19.568  -6.750 -52.643  1.00  0.00      BS   P  
ATOM     30  O1P THY B   2      19.811  -5.494 -53.342  1.00  0.00      BS   O  
ATOM     31  O2P THY B   2      19.922  -6.832 -51.236  1.00  0.00      BS   O  
ATOM     32  C5' THY B   2      17.310  -7.185 -54.039  1.00  0.00      BS   C  
ATOM     33  O5' THY B   2      18.092  -7.221 -52.800  1.00  0.00      BS   O  
ATOM     34  C4' THY B   2      15.719  -7.105 -53.862  1.00  0.00      BS   C  
ATOM     35  O4' THY B   2      15.145  -8.326 -53.354  1.00  0.00      BS   O  
ATOM     36  C3' THY B   2      15.415  -5.989 -52.834  1.00  0.00      BS   C  
ATOM     37  O3' THY B   2      14.239  -5.247 -53.134  1.00  0.00      BS   O  
ATOM     38  C2' THY B   2      15.184  -6.798 -51.575  1.00  0.00      BS   C  
ATOM     39  C1' THY B   2      14.549  -8.061 -52.041  1.00  0.00      BS   C  
ATOM     40  N1  THY B   2      14.807  -9.189 -51.178  1.00  0.00      BS   N  
ATOM     41  C2  THY B   2      13.743 -10.008 -50.840  1.00  0.00      BS   C  
ATOM     42  O2  THY B   2      12.636  -9.835 -51.301  1.00  0.00      BS   O  
ATOM     43  N3  THY B   2      14.067 -11.036 -49.993  1.00  0.00      BS   N  
ATOM     44  C4  THY B   2      15.290 -11.210 -49.367  1.00  0.00      BS   C  
ATOM     45  O4  THY B   2      15.431 -12.103 -48.530  1.00  0.00      BS   O  
ATOM     46  C5  THY B   2      16.324 -10.291 -49.739  1.00  0.00      BS   C  
ATOM     47  C5M THY B   2      17.640 -10.316 -48.941  1.00  0.00      BS   C  
ATOM     48  C6  THY B   2      15.999  -9.297 -50.588  1.00  0.00      BS   C  
ATOM     49  H3  THY B   2      13.285 -11.496 -49.551  1.00  0.00      BS   H  
ATOM     50  H6  THY B   2      16.733  -8.626 -51.032  1.00  0.00      BS   H  
ATOM     51  H1' THY B   2      13.463  -7.908 -52.214  1.00  0.00      BS   H  
ATOM     52  H2' THY B   2      14.438  -6.390 -50.860  1.00  0.00      BS   H  
ATOM     53  H3' THY B   2      16.327  -5.356 -52.869  1.00  0.00      BS   H  
ATOM     54  H4' THY B   2      15.258  -6.862 -54.842  1.00  0.00      BS   H  
ATOM     55  H5' THY B   2      17.553  -8.061 -54.678  1.00  0.00      BS   H  
ATOM     56  H51 THY B   2      17.622  -9.772 -47.972  1.00  0.00      BS   H  
ATOM     57  H52 THY B   2      18.508  -9.827 -49.431  1.00  0.00      BS   H  
ATOM     58  H53 THY B   2      17.882 -11.391 -48.796  1.00  0.00      BS   H  
ATOM     59 H2'' THY B   2      16.174  -6.934 -51.090  1.00  0.00      BS   H  
ATOM     60 H5'' THY B   2      17.567  -6.353 -54.729  1.00  0.00      BS   H  
ATOM     61  P   THY B   3      14.069  -3.787 -52.543  1.00  0.00      BS   P  
ATOM     62  O1P THY B   3      13.848  -2.823 -53.656  1.00  0.00      BS   O  
ATOM     63  O2P THY B   3      15.204  -3.508 -51.570  1.00  0.00      BS   O  
ATOM     64  C5' THY B   3      11.602  -4.344 -52.468  1.00  0.00      BS   C  
ATOM     65  O5' THY B   3      12.789  -3.885 -51.841  1.00  0.00      BS   O  
ATOM     66  C4' THY B   3      10.737  -5.351 -51.695  1.00  0.00      BS   C  
ATOM     67  O4' THY B   3      11.499  -6.443 -51.043  1.00  0.00      BS   O  
ATOM     68  C3' THY B   3       9.869  -4.694 -50.547  1.00  0.00      BS   C  
ATOM     69  O3' THY B   3       8.486  -4.971 -50.763  1.00  0.00      BS   O  
ATOM     70  C2' THY B   3      10.406  -5.471 -49.296  1.00  0.00      BS   C  
ATOM     71  C1' THY B   3      10.824  -6.867 -49.888  1.00  0.00      BS   C  
ATOM     72  N1  THY B   3      11.812  -7.560 -48.952  1.00  0.00      BS   N  
ATOM     73  C2  THY B   3      11.394  -8.740 -48.270  1.00  0.00      BS   C  
ATOM     74  O2  THY B   3      10.263  -9.248 -48.276  1.00  0.00      BS   O  
ATOM     75  N3  THY B   3      12.363  -9.231 -47.450  1.00  0.00      BS   N  
ATOM     76  C4  THY B   3      13.633  -8.819 -47.271  1.00  0.00      BS   C  
ATOM     77  O4  THY B   3      14.457  -9.570 -46.691  1.00  0.00      BS   O  
ATOM     78  C5  THY B   3      13.994  -7.633 -47.994  1.00  0.00      BS   C  
ATOM     79  C5M THY B   3      15.423  -7.170 -47.841  1.00  0.00      BS   C  
ATOM     80  C6  THY B   3      13.050  -7.030 -48.755  1.00  0.00      BS   C  
ATOM     81  H3  THY B   3      12.089 -10.038 -46.909  1.00  0.00      BS   H  
ATOM     82  H6  THY B   3      13.353  -6.094 -49.225  1.00  0.00      BS   H  
ATOM     83  H1' THY B   3       9.938  -7.446 -50.226  1.00  0.00      BS   H  
ATOM     84  H2' THY B   3       9.623  -5.555 -48.513  1.00  0.00      BS   H  
ATOM     85  H3' THY B   3      10.118  -3.612 -50.605  1.00  0.00      BS   H  
ATOM     86  H4' THY B   3      10.064  -5.916 -52.376  1.00  0.00      BS   H  
ATOM     87  H5' THY B   3      11.841  -4.832 -53.438  1.00  0.00      BS   H  
ATOM     88  H51 THY B   3      16.101  -8.044 -47.943  1.00  0.00      BS   H  
ATOM     89  H52 THY B   3      15.468  -6.683 -46.844  1.00  0.00      BS   H  
ATOM     90  H53 THY B   3      15.594  -6.472 -48.689  1.00  0.00      BS   H  
ATOM     91 H2'' THY B   3      11.249  -4.895 -48.856  1.00  0.00      BS   H  
ATOM     92 H5'' THY B   3      11.015  -3.449 -52.766  1.00  0.00      BS   H  
ATOM     93  P   ADE B   4       7.374  -4.305 -49.944  1.00  0.00      BS   P  
ATOM     94  O1P ADE B   4       6.151  -4.155 -50.738  1.00  0.00      BS   O  
ATOM     95  O2P ADE B   4       7.890  -2.977 -49.374  1.00  0.00      BS   O  
ATOM     96  C5' ADE B   4       6.634  -6.673 -49.072  1.00  0.00      BS   C  
ATOM     97  O5' ADE B   4       7.062  -5.303 -48.714  1.00  0.00      BS   O  
ATOM     98  C4' ADE B   4       5.799  -7.418 -48.044  1.00  0.00      BS   C  
ATOM     99  O4' ADE B   4       6.699  -8.177 -47.175  1.00  0.00      BS   O  
ATOM    100  C3' ADE B   4       5.100  -6.500 -47.103  1.00  0.00      BS   C  
ATOM    101  O3' ADE B   4       3.893  -7.059 -46.647  1.00  0.00      BS   O  
ATOM    102  C2' ADE B   4       6.078  -6.296 -45.936  1.00  0.00      BS   C  
ATOM    103  C1' ADE B   4       6.914  -7.511 -45.946  1.00  0.00      BS   C  
ATOM    104  N1  ADE B   4      10.974  -9.498 -43.703  1.00  0.00      BS   N  
ATOM    105  C2  ADE B   4       9.752  -9.992 -43.756  1.00  0.00      BS   C  
ATOM    106  N3  ADE B   4       8.663  -9.393 -44.305  1.00  0.00      BS   N  
ATOM    107  C4  ADE B   4       9.077  -8.278 -44.954  1.00  0.00      BS   C  
ATOM    108  C5  ADE B   4      10.326  -7.707 -44.997  1.00  0.00      BS   C  
ATOM    109  C6  ADE B   4      11.312  -8.391 -44.342  1.00  0.00      BS   C  
ATOM    110  N6  ADE B   4      12.609  -7.986 -44.335  1.00  0.00      BS   N  
ATOM    111  N7  ADE B   4      10.336  -6.511 -45.734  1.00  0.00      BS   N  
ATOM    112  C8  ADE B   4       9.086  -6.307 -46.021  1.00  0.00      BS   C  
ATOM    113  N9  ADE B   4       8.301  -7.351 -45.607  1.00  0.00      BS   N  
ATOM    114  H2  ADE B   4       9.571 -10.880 -43.151  1.00  0.00      BS   H  
ATOM    115  H8  ADE B   4       8.616  -5.444 -46.493  1.00  0.00      BS   H  
ATOM    116  H1' ADE B   4       6.480  -8.259 -45.249  1.00  0.00      BS   H  
ATOM    117  H2' ADE B   4       5.606  -6.158 -44.939  1.00  0.00      BS   H  
ATOM    118  H3' ADE B   4       4.914  -5.557 -47.660  1.00  0.00      BS   H  
ATOM    119  H4' ADE B   4       5.042  -8.128 -48.442  1.00  0.00      BS   H  
ATOM    120  H5' ADE B   4       7.535  -7.264 -49.343  1.00  0.00      BS   H  
ATOM    121  H61 ADE B   4      12.923  -7.074 -44.597  1.00  0.00      BS   H  
ATOM    122  H62 ADE B   4      13.151  -8.577 -43.737  1.00  0.00      BS   H  
ATOM    123 H2'' ADE B   4       6.773  -5.446 -46.107  1.00  0.00      BS   H  
ATOM    124 H5'' ADE B   4       5.992  -6.718 -49.978  1.00  0.00      BS   H  
ATOM    125  P   THY B   5       2.900  -6.293 -45.681  1.00  0.00      BS   P  
ATOM    126  O1P THY B   5       1.606  -6.447 -46.394  1.00  0.00      BS   O  
ATOM    127  O2P THY B   5       3.492  -4.921 -45.547  1.00  0.00      BS   O  
ATOM    128  C5' THY B   5       3.404  -8.289 -44.005  1.00  0.00      BS   C  
ATOM    129  O5' THY B   5       2.792  -6.985 -44.239  1.00  0.00      BS   O  
ATOM    130  C4' THY B   5       3.847  -8.460 -42.519  1.00  0.00      BS   C  
ATOM    131  O4' THY B   5       5.317  -8.345 -42.485  1.00  0.00      BS   O  
ATOM    132  C3' THY B   5       3.303  -7.433 -41.516  1.00  0.00      BS   C  
ATOM    133  O3' THY B   5       2.915  -7.995 -40.263  1.00  0.00      BS   O  
ATOM    134  C2' THY B   5       4.466  -6.487 -41.317  1.00  0.00      BS   C  
ATOM    135  C1' THY B   5       5.636  -7.465 -41.403  1.00  0.00      BS   C  
ATOM    136  N1  THY B   5       7.040  -6.896 -41.671  1.00  0.00      BS   N  
ATOM    137  C2  THY B   5       8.022  -7.681 -41.323  1.00  0.00      BS   C  
ATOM    138  O2  THY B   5       7.860  -8.811 -40.918  1.00  0.00      BS   O  
ATOM    139  N3  THY B   5       9.275  -7.166 -41.433  1.00  0.00      BS   N  
ATOM    140  C4  THY B   5       9.651  -5.975 -41.974  1.00  0.00      BS   C  
ATOM    141  O4  THY B   5      10.784  -5.676 -42.127  1.00  0.00      BS   O  
ATOM    142  C5  THY B   5       8.505  -5.173 -42.300  1.00  0.00      BS   C  
ATOM    143  C5M THY B   5       8.621  -3.748 -42.723  1.00  0.00      BS   C  
ATOM    144  C6  THY B   5       7.294  -5.625 -42.084  1.00  0.00      BS   C  
ATOM    145  H3  THY B   5       9.951  -7.847 -41.117  1.00  0.00      BS   H  
ATOM    146  H6  THY B   5       6.494  -4.925 -41.840  1.00  0.00      BS   H  
ATOM    147  H1' THY B   5       5.533  -7.969 -40.419  1.00  0.00      BS   H  
ATOM    148  H2' THY B   5       4.410  -5.824 -40.427  1.00  0.00      BS   H  
ATOM    149  H3' THY B   5       2.439  -6.896 -41.959  1.00  0.00      BS   H  
ATOM    150  H4' THY B   5       3.517  -9.463 -42.177  1.00  0.00      BS   H  
ATOM    151  H5' THY B   5       4.313  -8.387 -44.638  1.00  0.00      BS   H  
ATOM    152  H51 THY B   5       8.655  -3.153 -41.786  1.00  0.00      BS   H  
ATOM    153  H52 THY B   5       7.758  -3.357 -43.304  1.00  0.00      BS   H  
ATOM    154  H53 THY B   5       9.517  -3.577 -43.356  1.00  0.00      BS   H  
ATOM    155 H2'' THY B   5       4.558  -5.859 -42.230  1.00  0.00      BS   H  
ATOM    156 H5'' THY B   5       2.716  -9.096 -44.333  1.00  0.00      BS   H  
ATOM    157  P   ADE B   6       1.450  -8.250 -39.770  1.00  0.00      BS   P  
ATOM    158  O1P ADE B   6       0.544  -8.555 -40.970  1.00  0.00      BS   O  
ATOM    159  O2P ADE B   6       1.007  -7.222 -38.892  1.00  0.00      BS   O  
ATOM    160  C5' ADE B   6       2.280 -10.729 -39.426  1.00  0.00      BS   C  
ATOM    161  O5' ADE B   6       1.646  -9.571 -38.931  1.00  0.00      BS   O  
ATOM    162  C4' ADE B   6       3.273 -11.340 -38.505  1.00  0.00      BS   C  
ATOM    163  O4' ADE B   6       4.591 -10.637 -38.612  1.00  0.00      BS   O  
ATOM    164  C3' ADE B   6       2.928 -11.205 -36.936  1.00  0.00      BS   C  
ATOM    165  O3' ADE B   6       3.160 -12.412 -36.103  1.00  0.00      BS   O  
ATOM    166  C2' ADE B   6       3.761 -10.011 -36.499  1.00  0.00      BS   C  
ATOM    167  C1' ADE B   6       4.993 -10.099 -37.338  1.00  0.00      BS   C  
ATOM    168  N1  ADE B   6       9.441  -7.321 -37.492  1.00  0.00      BS   N  
ATOM    169  C2  ADE B   6       9.212  -8.504 -37.029  1.00  0.00      BS   C  
ATOM    170  N3  ADE B   6       8.074  -9.204 -37.096  1.00  0.00      BS   N  
ATOM    171  C4  ADE B   6       7.020  -8.403 -37.455  1.00  0.00      BS   C  
ATOM    172  C5  ADE B   6       7.042  -7.059 -37.746  1.00  0.00      BS   C  
ATOM    173  C6  ADE B   6       8.350  -6.544 -37.769  1.00  0.00      BS   C  
ATOM    174  N6  ADE B   6       8.566  -5.276 -38.248  1.00  0.00      BS   N  
ATOM    175  N7  ADE B   6       5.793  -6.488 -37.906  1.00  0.00      BS   N  
ATOM    176  C8  ADE B   6       4.983  -7.560 -37.794  1.00  0.00      BS   C  
ATOM    177  N9  ADE B   6       5.688  -8.740 -37.536  1.00  0.00      BS   N  
ATOM    178  H2  ADE B   6      10.109  -9.085 -36.818  1.00  0.00      BS   H  
ATOM    179  H8  ADE B   6       3.914  -7.542 -38.003  1.00  0.00      BS   H  
ATOM    180  H1' ADE B   6       5.731 -10.851 -36.986  1.00  0.00      BS   H  
ATOM    181  H2' ADE B   6       4.101 -10.029 -35.441  1.00  0.00      BS   H  
ATOM    182  H3' ADE B   6       1.859 -10.900 -36.941  1.00  0.00      BS   H  
ATOM    183  H4' ADE B   6       3.421 -12.419 -38.725  1.00  0.00      BS   H  
ATOM    184  H5' ADE B   6       2.708 -10.572 -40.439  1.00  0.00      BS   H  
ATOM    185  H61 ADE B   6       9.545  -5.077 -38.279  1.00  0.00      BS   H  
ATOM    186  H62 ADE B   6       7.868  -4.643 -38.580  1.00  0.00      BS   H  
ATOM    187 H2'' ADE B   6       3.166  -9.074 -36.529  1.00  0.00      BS   H  
ATOM    188 H5'' ADE B   6       1.508 -11.517 -39.562  1.00  0.00      BS   H  
ATOM    189  P   THY B   7       2.829 -12.298 -34.556  1.00  0.00      BS   P  
ATOM    190  O1P THY B   7       2.428 -13.669 -34.201  1.00  0.00      BS   O  
ATOM    191  O2P THY B   7       1.991 -11.160 -34.133  1.00  0.00      BS   O  
ATOM    192  C5' THY B   7       5.375 -12.741 -34.334  1.00  0.00      BS   C  
ATOM    193  O5' THY B   7       4.224 -12.110 -33.765  1.00  0.00      BS   O  
ATOM    194  C4' THY B   7       6.648 -12.542 -33.525  1.00  0.00      BS   C  
ATOM    195  O4' THY B   7       7.376 -11.389 -33.958  1.00  0.00      BS   O  
ATOM    196  C3' THY B   7       6.474 -12.332 -32.009  1.00  0.00      BS   C  
ATOM    197  O3' THY B   7       7.515 -12.983 -31.209  1.00  0.00      BS   O  
ATOM    198  C2' THY B   7       6.478 -10.876 -31.859  1.00  0.00      BS   C  
ATOM    199  C1' THY B   7       7.452 -10.394 -32.918  1.00  0.00      BS   C  
ATOM    200  N1  THY B   7       7.237  -9.078 -33.486  1.00  0.00      BS   N  
ATOM    201  C2  THY B   7       8.280  -8.348 -34.049  1.00  0.00      BS   C  
ATOM    202  O2  THY B   7       9.473  -8.656 -34.081  1.00  0.00      BS   O  
ATOM    203  N3  THY B   7       7.909  -7.063 -34.331  1.00  0.00      BS   N  
ATOM    204  C4  THY B   7       6.667  -6.532 -34.503  1.00  0.00      BS   C  
ATOM    205  O4  THY B   7       6.488  -5.362 -34.836  1.00  0.00      BS   O  
ATOM    206  C5  THY B   7       5.618  -7.477 -34.198  1.00  0.00      BS   C  
ATOM    207  C5M THY B   7       4.224  -6.881 -34.184  1.00  0.00      BS   C  
ATOM    208  C6  THY B   7       5.965  -8.669 -33.693  1.00  0.00      BS   C  
ATOM    209  H3  THY B   7       8.574  -6.346 -34.581  1.00  0.00      BS   H  
ATOM    210  H6  THY B   7       5.206  -9.451 -33.725  1.00  0.00      BS   H  
ATOM    211  H1' THY B   7       8.470 -10.523 -32.490  1.00  0.00      BS   H  
ATOM    212  H2' THY B   7       6.776 -10.572 -30.834  1.00  0.00      BS   H  
ATOM    213  H3' THY B   7       5.441 -12.648 -31.750  1.00  0.00      BS   H  
ATOM    214  H4' THY B   7       7.244 -13.438 -33.800  1.00  0.00      BS   H  
ATOM    215  H5' THY B   7       5.706 -12.404 -35.340  1.00  0.00      BS   H  
ATOM    216  H51 THY B   7       3.833  -6.514 -33.211  1.00  0.00      BS   H  
ATOM    217  H52 THY B   7       3.446  -7.641 -34.413  1.00  0.00      BS   H  
ATOM    218  H53 THY B   7       3.978  -6.128 -34.963  1.00  0.00      BS   H  
ATOM    219 H2'' THY B   7       5.523 -10.361 -32.099  1.00  0.00      BS   H  
ATOM    220 H5'' THY B   7       5.145 -13.819 -34.469  1.00  0.00      BS   H  
ATOM    221  P   ADE B   8       7.297 -13.251 -29.649  1.00  0.00      BS   P  
ATOM    222  O1P ADE B   8       7.907 -14.560 -29.328  1.00  0.00      BS   O  
ATOM    223  O2P ADE B   8       5.872 -13.105 -29.375  1.00  0.00      BS   O  
ATOM    224  C5' ADE B   8       9.611 -12.041 -29.056  1.00  0.00      BS   C  
ATOM    225  O5' ADE B   8       8.165 -12.160 -28.914  1.00  0.00      BS   O  
ATOM    226  C4' ADE B   8      10.112 -10.551 -29.038  1.00  0.00      BS   C  
ATOM    227  O4' ADE B   8       9.579  -9.802 -30.140  1.00  0.00      BS   O  
ATOM    228  C3' ADE B   8       9.770  -9.545 -27.963  1.00  0.00      BS   C  
ATOM    229  O3' ADE B   8      10.605  -9.764 -26.787  1.00  0.00      BS   O  
ATOM    230  C2' ADE B   8      10.259  -8.271 -28.583  1.00  0.00      BS   C  
ATOM    231  C1' ADE B   8      10.073  -8.482 -30.110  1.00  0.00      BS   C  
ATOM    232  N1  ADE B   8       9.677  -3.602 -31.918  1.00  0.00      BS   N  
ATOM    233  C2  ADE B   8      10.728  -4.388 -31.534  1.00  0.00      BS   C  
ATOM    234  N3  ADE B   8      10.757  -5.610 -31.087  1.00  0.00      BS   N  
ATOM    235  C4  ADE B   8       9.558  -6.165 -31.080  1.00  0.00      BS   C  
ATOM    236  C5  ADE B   8       8.395  -5.518 -31.450  1.00  0.00      BS   C  
ATOM    237  C6  ADE B   8       8.418  -4.175 -31.902  1.00  0.00      BS   C  
ATOM    238  N6  ADE B   8       7.354  -3.380 -32.106  1.00  0.00      BS   N  
ATOM    239  N7  ADE B   8       7.286  -6.394 -31.268  1.00  0.00      BS   N  
ATOM    240  C8  ADE B   8       7.789  -7.543 -30.882  1.00  0.00      BS   C  
ATOM    241  N9  ADE B   8       9.206  -7.481 -30.764  1.00  0.00      BS   N  
ATOM    242  H2  ADE B   8      11.679  -3.881 -31.692  1.00  0.00      BS   H  
ATOM    243  H8  ADE B   8       7.308  -8.453 -30.523  1.00  0.00      BS   H  
ATOM    244  H1' ADE B   8      11.039  -8.527 -30.657  1.00  0.00      BS   H  
ATOM    245  H2' ADE B   8      11.348  -8.093 -28.448  1.00  0.00      BS   H  
ATOM    246  H3' ADE B   8       8.677  -9.643 -27.795  1.00  0.00      BS   H  
ATOM    247  H4' ADE B   8      11.218 -10.462 -29.108  1.00  0.00      BS   H  
ATOM    248  H5' ADE B   8       9.831 -12.443 -30.068  1.00  0.00      BS   H  
ATOM    249  H61 ADE B   8       6.446  -3.784 -31.991  1.00  0.00      BS   H  
ATOM    250  H62 ADE B   8       7.424  -2.601 -32.729  1.00  0.00      BS   H  
ATOM    251 H2'' ADE B   8       9.747  -7.405 -28.112  1.00  0.00      BS   H  
ATOM    252 H5'' ADE B   8      10.130 -12.569 -28.228  1.00  0.00      BS   H  
ATOM    253  P   THY B   9      10.168  -8.975 -25.501  1.00  0.00      BS   P  
ATOM    254  O1P THY B   9      10.421  -9.880 -24.335  1.00  0.00      BS   O  
ATOM    255  O2P THY B   9       8.763  -8.389 -25.673  1.00  0.00      BS   O  
ATOM    256  C5' THY B   9      12.652  -7.957 -25.808  1.00  0.00      BS   C  
ATOM    257  O5' THY B   9      11.237  -7.835 -25.385  1.00  0.00      BS   O  
ATOM    258  C4' THY B   9      13.285  -6.671 -26.289  1.00  0.00      BS   C  
ATOM    259  O4' THY B   9      12.453  -6.028 -27.274  1.00  0.00      BS   O  
ATOM    260  C3' THY B   9      13.489  -5.585 -25.217  1.00  0.00      BS   C  
ATOM    261  O3' THY B   9      14.834  -5.055 -25.185  1.00  0.00      BS   O  
ATOM    262  C2' THY B   9      12.547  -4.527 -25.604  1.00  0.00      BS   C  
ATOM    263  C1' THY B   9      12.358  -4.671 -27.049  1.00  0.00      BS   C  
ATOM    264  N1  THY B   9      11.028  -4.246 -27.555  1.00  0.00      BS   N  
ATOM    265  C2  THY B   9      10.860  -2.962 -28.186  1.00  0.00      BS   C  
ATOM    266  O2  THY B   9      11.785  -2.149 -28.181  1.00  0.00      BS   O  
ATOM    267  N3  THY B   9       9.668  -2.738 -28.704  1.00  0.00      BS   N  
ATOM    268  C4  THY B   9       8.500  -3.518 -28.578  1.00  0.00      BS   C  
ATOM    269  O4  THY B   9       7.521  -3.125 -29.148  1.00  0.00      BS   O  
ATOM    270  C5  THY B   9       8.601  -4.686 -27.775  1.00  0.00      BS   C  
ATOM    271  C5M THY B   9       7.489  -5.607 -27.555  1.00  0.00      BS   C  
ATOM    272  C6  THY B   9       9.833  -5.014 -27.302  1.00  0.00      BS   C  
ATOM    273  H3  THY B   9       9.516  -1.942 -29.306  1.00  0.00      BS   H  
ATOM    274  H6  THY B   9       9.979  -5.923 -26.717  1.00  0.00      BS   H  
ATOM    275  H1' THY B   9      13.187  -4.298 -27.689  1.00  0.00      BS   H  
ATOM    276  H2' THY B   9      12.801  -3.483 -25.320  1.00  0.00      BS   H  
ATOM    277  H3' THY B   9      13.179  -6.104 -24.284  1.00  0.00      BS   H  
ATOM    278  H4' THY B   9      14.210  -6.967 -26.827  1.00  0.00      BS   H  
ATOM    279  H5' THY B   9      12.778  -8.658 -26.661  1.00  0.00      BS   H  
ATOM    280  H51 THY B   9       7.488  -6.548 -28.146  1.00  0.00      BS   H  
ATOM    281  H52 THY B   9       6.509  -5.130 -27.768  1.00  0.00      BS   H  
ATOM    282  H53 THY B   9       7.508  -5.972 -26.507  1.00  0.00      BS   H  
ATOM    283 H2'' THY B   9      11.620  -4.723 -25.024  1.00  0.00      BS   H  
ATOM    284 H5'' THY B   9      13.175  -8.446 -24.958  1.00  0.00      BS   H  
ATOM    285  P   ADE B  10      15.351  -4.363 -23.892  1.00  0.00      BS   P  
ATOM    286  O1P ADE B  10      16.763  -4.838 -23.751  1.00  0.00      BS   O  
ATOM    287  O2P ADE B  10      14.418  -4.715 -22.811  1.00  0.00      BS   O  
ATOM    288  C5' ADE B  10      15.862  -2.029 -25.205  1.00  0.00      BS   C  
ATOM    289  O5' ADE B  10      15.282  -2.846 -24.156  1.00  0.00      BS   O  
ATOM    290  C4' ADE B  10      15.183  -0.615 -25.432  1.00  0.00      BS   C  
ATOM    291  O4' ADE B  10      13.814  -0.826 -25.879  1.00  0.00      BS   O  
ATOM    292  C3' ADE B  10      14.994   0.170 -24.096  1.00  0.00      BS   C  
ATOM    293  O3' ADE B  10      15.251   1.561 -24.214  1.00  0.00      BS   O  
ATOM    294  C2' ADE B  10      13.518  -0.007 -23.723  1.00  0.00      BS   C  
ATOM    295  C1' ADE B  10      12.873  -0.100 -25.066  1.00  0.00      BS   C  
ATOM    296  N1  ADE B  10       8.008   0.240 -26.701  1.00  0.00      BS   N  
ATOM    297  C2  ADE B  10       9.098   1.098 -26.880  1.00  0.00      BS   C  
ATOM    298  N3  ADE B  10      10.347   0.885 -26.473  1.00  0.00      BS   N  
ATOM    299  C4  ADE B  10      10.438  -0.289 -25.778  1.00  0.00      BS   C  
ATOM    300  C5  ADE B  10       9.468  -1.240 -25.565  1.00  0.00      BS   C  
ATOM    301  C6  ADE B  10       8.164  -0.923 -26.024  1.00  0.00      BS   C  
ATOM    302  N6  ADE B  10       7.024  -1.655 -25.886  1.00  0.00      BS   N  
ATOM    303  N7  ADE B  10       9.905  -2.244 -24.769  1.00  0.00      BS   N  
ATOM    304  C8  ADE B  10      11.122  -1.884 -24.538  1.00  0.00      BS   C  
ATOM    305  N9  ADE B  10      11.600  -0.749 -25.113  1.00  0.00      BS   N  
ATOM    306  H2  ADE B  10       8.965   2.042 -27.411  1.00  0.00      BS   H  
ATOM    307  H8  ADE B  10      11.733  -2.528 -23.908  1.00  0.00      BS   H  
ATOM    308  H1' ADE B  10      12.848   0.940 -25.454  1.00  0.00      BS   H  
ATOM    309  H2' ADE B  10      13.240   0.864 -23.092  1.00  0.00      BS   H  
ATOM    310  H3' ADE B  10      15.616  -0.356 -23.341  1.00  0.00      BS   H  
ATOM    311  H4' ADE B  10      15.786  -0.036 -26.164  1.00  0.00      BS   H  
ATOM    312  H5' ADE B  10      15.889  -2.563 -26.179  1.00  0.00      BS   H  
ATOM    313  H61 ADE B  10       6.205  -1.121 -26.095  1.00  0.00      BS   H  
ATOM    314  H62 ADE B  10       6.963  -2.455 -25.288  1.00  0.00      BS   H  
ATOM    315 H2'' ADE B  10      13.386  -0.953 -23.154  1.00  0.00      BS   H  
ATOM    316 H5'' ADE B  10      16.948  -1.843 -25.068  1.00  0.00      BS   H  
ATOM    317  P   CYT B  11      16.571   2.189 -23.599  1.00  0.00      BS   P  
ATOM    318  O1P CYT B  11      16.412   2.470 -22.168  1.00  0.00      BS   O  
ATOM    319  O2P CYT B  11      16.773   3.439 -24.328  1.00  0.00      BS   O  
ATOM    320  C5' CYT B  11      18.283   0.994 -25.294  1.00  0.00      BS   C  
ATOM    321  O5' CYT B  11      17.844   1.267 -23.910  1.00  0.00      BS   O  
ATOM    322  C4' CYT B  11      19.816   0.964 -25.440  1.00  0.00      BS   C  
ATOM    323  O4' CYT B  11      20.359   2.282 -25.179  1.00  0.00      BS   O  
ATOM    324  C3' CYT B  11      20.627   0.039 -24.518  1.00  0.00      BS   C  
ATOM    325  O3' CYT B  11      21.717  -0.691 -25.135  1.00  0.00      BS   O  
ATOM    326  C2' CYT B  11      21.137   0.966 -23.388  1.00  0.00      BS   C  
ATOM    327  C1' CYT B  11      21.310   2.288 -24.059  1.00  0.00      BS   C  
ATOM    328  N1  CYT B  11      21.084   3.386 -23.073  1.00  0.00      BS   N  
ATOM    329  C2  CYT B  11      22.164   3.940 -22.383  1.00  0.00      BS   C  
ATOM    330  O2  CYT B  11      23.335   3.603 -22.620  1.00  0.00      BS   O  
ATOM    331  N3  CYT B  11      21.859   4.838 -21.396  1.00  0.00      BS   N  
ATOM    332  C4  CYT B  11      20.642   5.328 -21.261  1.00  0.00      BS   C  
ATOM    333  N4  CYT B  11      20.469   6.335 -20.366  1.00  0.00      BS   N  
ATOM    334  C5  CYT B  11      19.494   4.735 -21.917  1.00  0.00      BS   C  
ATOM    335  C6  CYT B  11      19.795   3.801 -22.877  1.00  0.00      BS   C  
ATOM    336  H5  CYT B  11      18.440   4.997 -21.827  1.00  0.00      BS   H  
ATOM    337  H6  CYT B  11      19.118   3.203 -23.487  1.00  0.00      BS   H  
ATOM    338  H1' CYT B  11      22.322   2.317 -24.517  1.00  0.00      BS   H  
ATOM    339  H2' CYT B  11      22.063   0.611 -22.887  1.00  0.00      BS   H  
ATOM    340  H3' CYT B  11      19.964  -0.756 -24.115  1.00  0.00      BS   H  
ATOM    341  H4' CYT B  11      20.058   0.785 -26.510  1.00  0.00      BS   H  
ATOM    342  H41 CYT B  11      21.219   6.516 -19.730  1.00  0.00      BS   H  
ATOM    343  H5' CYT B  11      17.969   1.652 -26.132  1.00  0.00      BS   H  
ATOM    344  H42 CYT B  11      19.589   6.752 -20.139  1.00  0.00      BS   H  
ATOM    345 H2'' CYT B  11      20.426   1.133 -22.551  1.00  0.00      BS   H  
ATOM    346 H5'' CYT B  11      17.980  -0.047 -25.535  1.00  0.00      BS   H  
ATOM    347  P   GUA B  12      21.522  -2.159 -25.764  1.00  0.00      BS   P  
ATOM    348  O1P GUA B  12      20.861  -3.019 -24.765  1.00  0.00      BS   O  
ATOM    349  O2P GUA B  12      22.835  -2.544 -26.218  1.00  0.00      BS   O  
ATOM    350  C5' GUA B  12      19.171  -2.496 -26.923  1.00  0.00      BS   C  
ATOM    351  O5' GUA B  12      20.490  -1.948 -26.922  1.00  0.00      BS   O  
ATOM    352  C4' GUA B  12      18.459  -2.330 -28.266  1.00  0.00      BS   C  
ATOM    353  O4' GUA B  12      17.710  -1.077 -28.328  1.00  0.00      BS   O  
ATOM    354  C3' GUA B  12      19.467  -2.204 -29.462  1.00  0.00      BS   C  
ATOM    355  O3' GUA B  12      19.224  -3.214 -30.465  1.00  0.00      BS   O  
ATOM    356  C2' GUA B  12      19.243  -0.818 -30.017  1.00  0.00      BS   C  
ATOM    357  C1' GUA B  12      17.799  -0.602 -29.648  1.00  0.00      BS   C  
ATOM    358  N1  GUA B  12      14.023   2.917 -29.123  1.00  0.00      BS   N  
ATOM    359  C2  GUA B  12      14.035   1.625 -28.792  1.00  0.00      BS   C  
ATOM    360  N2  GUA B  12      12.894   1.140 -28.599  1.00  0.00      BS   N  
ATOM    361  N3  GUA B  12      15.125   0.831 -28.804  1.00  0.00      BS   N  
ATOM    362  C4  GUA B  12      16.203   1.465 -29.246  1.00  0.00      BS   C  
ATOM    363  C5  GUA B  12      16.343   2.790 -29.505  1.00  0.00      BS   C  
ATOM    364  C6  GUA B  12      15.166   3.631 -29.438  1.00  0.00      BS   C  
ATOM    365  O6  GUA B  12      15.117   4.853 -29.650  1.00  0.00      BS   O  
ATOM    366  N7  GUA B  12      17.656   3.096 -29.963  1.00  0.00      BS   N  
ATOM    367  C8  GUA B  12      18.219   1.880 -30.017  1.00  0.00      BS   C  
ATOM    368  N9  GUA B  12      17.377   0.849 -29.654  1.00  0.00      BS   N  
ATOM    369  H1  GUA B  12      13.170   3.456 -29.075  1.00  0.00      BS   H  
ATOM    370  H8  GUA B  12      19.258   1.658 -30.260  1.00  0.00      BS   H  
ATOM    371  H1' GUA B  12      17.181  -1.266 -30.288  1.00  0.00      BS   H  
ATOM    372  H2' GUA B  12      19.404  -0.680 -31.107  1.00  0.00      BS   H  
ATOM    373  H21 GUA B  12      12.108   1.758 -28.565  1.00  0.00      BS   H  
ATOM    374  H3' GUA B  12      20.546  -2.203 -29.197  1.00  0.00      BS   H  
ATOM    375  H22 GUA B  12      12.881   0.399 -27.928  1.00  0.00      BS   H  
ATOM    376  H4' GUA B  12      17.773  -3.197 -28.363  1.00  0.00      BS   H  
ATOM    377  H5' GUA B  12      18.614  -2.124 -26.037  1.00  0.00      BS   H  
ATOM    378  H3T GUA B  12      19.744  -3.034 -31.253  1.00  0.00      BS   H  
ATOM    379 H2'' GUA B  12      20.037  -0.138 -29.643  1.00  0.00      BS   H  
ATOM    380 H5'' GUA B  12      19.286  -3.590 -26.762  1.00  0.00      BS   H  
TER   
ATOM    381  C5' GUA R  11      12.720   4.711 -22.341  1.00  0.00      R    C  
ATOM    382  O5' GUA R  11      12.196   3.751 -21.499  1.00  0.00      R    O  
ATOM    383  C4' GUA R  11      11.836   5.357 -23.427  1.00  0.00      R    C  
ATOM    384  O4' GUA R  11      11.541   4.431 -24.358  1.00  0.00      R    O  
ATOM    385  C3' GUA R  11      10.468   5.957 -22.964  1.00  0.00      R    C  
ATOM    386  O3' GUA R  11      10.586   7.189 -22.273  1.00  0.00      R    O  
ATOM    387  C2' GUA R  11       9.684   5.963 -24.271  1.00  0.00      R    C  
ATOM    388  O2' GUA R  11      10.242   6.991 -25.027  1.00  0.00      R    O  
ATOM    389  C1' GUA R  11      10.156   4.566 -24.750  1.00  0.00      R    C  
ATOM    390  N1  GUA R  11       5.539   2.739 -24.776  1.00  0.00      R    N  
ATOM    391  C2  GUA R  11       6.048   3.806 -25.412  1.00  0.00      R    C  
ATOM    392  N2  GUA R  11       5.245   4.442 -26.186  1.00  0.00      R    N  
ATOM    393  N3  GUA R  11       7.271   4.128 -25.338  1.00  0.00      R    N  
ATOM    394  C4  GUA R  11       8.029   3.326 -24.591  1.00  0.00      R    C  
ATOM    395  C5  GUA R  11       7.613   2.155 -23.937  1.00  0.00      R    C  
ATOM    396  C6  GUA R  11       6.203   1.833 -23.911  1.00  0.00      R    C  
ATOM    397  O6  GUA R  11       5.693   0.861 -23.366  1.00  0.00      R    O  
ATOM    398  N7  GUA R  11       8.719   1.560 -23.206  1.00  0.00      R    N  
ATOM    399  C8  GUA R  11       9.728   2.379 -23.446  1.00  0.00      R    C  
ATOM    400  N9  GUA R  11       9.363   3.442 -24.282  1.00  0.00      R    N  
ATOM    401  H1  GUA R  11       4.566   2.540 -24.961  1.00  0.00      R    H  
ATOM    402  H8  GUA R  11      10.742   2.209 -23.086  1.00  0.00      R    H  
ATOM    403  H1' GUA R  11      10.174   4.487 -25.858  1.00  0.00      R    H  
ATOM    404  H2' GUA R  11       9.604   7.190 -25.716  1.00  0.00      R    H  
ATOM    405  H21 GUA R  11       4.288   4.304 -25.933  1.00  0.00      R    H  
ATOM    406  H3' GUA R  11      10.049   5.170 -22.300  1.00  0.00      R    H  
ATOM    407  H22 GUA R  11       5.457   5.361 -26.519  1.00  0.00      R    H  
ATOM    408  H4' GUA R  11      12.418   6.151 -23.942  1.00  0.00      R    H  
ATOM    409  H5' GUA R  11      13.606   4.206 -22.780  1.00  0.00      R    H  
ATOM    410  H5T GUA R  11      12.870   3.192 -21.107  1.00  0.00      R    H  
ATOM    411 H2'' GUA R  11       8.594   6.134 -24.139  1.00  0.00      R    H  
ATOM    412 H5'' GUA R  11      13.110   5.586 -21.781  1.00  0.00      R    H  
ATOM    413  P   CYT R  12       9.581   7.523 -21.120  1.00  0.00      R    P  
ATOM    414  O1P CYT R  12       9.901   8.807 -20.464  1.00  0.00      R    O  
ATOM    415  O2P CYT R  12       9.692   6.389 -20.149  1.00  0.00      R    O  
ATOM    416  C5' CYT R  12       7.822   8.475 -22.798  1.00  0.00      R    C  
ATOM    417  O5' CYT R  12       8.121   7.507 -21.756  1.00  0.00      R    O  
ATOM    418  C4' CYT R  12       6.368   8.213 -23.247  1.00  0.00      R    C  
ATOM    419  O4' CYT R  12       6.150   6.842 -23.696  1.00  0.00      R    O  
ATOM    420  C3' CYT R  12       5.267   8.420 -22.180  1.00  0.00      R    C  
ATOM    421  O3' CYT R  12       4.918   9.856 -22.025  1.00  0.00      R    O  
ATOM    422  C2' CYT R  12       4.121   7.635 -22.671  1.00  0.00      R    C  
ATOM    423  O2' CYT R  12       3.434   8.342 -23.608  1.00  0.00      R    O  
ATOM    424  C1' CYT R  12       4.861   6.463 -23.353  1.00  0.00      R    C  
ATOM    425  N1  CYT R  12       4.867   5.241 -22.571  1.00  0.00      R    N  
ATOM    426  C2  CYT R  12       3.680   4.534 -22.368  1.00  0.00      R    C  
ATOM    427  O2  CYT R  12       2.598   4.982 -22.787  1.00  0.00      R    O  
ATOM    428  N3  CYT R  12       3.769   3.388 -21.642  1.00  0.00      R    N  
ATOM    429  C4  CYT R  12       4.922   2.901 -21.045  1.00  0.00      R    C  
ATOM    430  N4  CYT R  12       4.945   1.740 -20.366  1.00  0.00      R    N  
ATOM    431  C5  CYT R  12       6.142   3.673 -21.188  1.00  0.00      R    C  
ATOM    432  C6  CYT R  12       6.026   4.787 -21.954  1.00  0.00      R    C  
ATOM    433  H5  CYT R  12       7.153   3.411 -20.874  1.00  0.00      R    H  
ATOM    434  H6  CYT R  12       6.924   5.392 -22.079  1.00  0.00      R    H  
ATOM    435  H1' CYT R  12       4.361   6.261 -24.324  1.00  0.00      R    H  
ATOM    436  H2' CYT R  12       2.508   8.235 -23.376  1.00  0.00      R    H  
ATOM    437  H3' CYT R  12       5.737   7.947 -21.293  1.00  0.00      R    H  
ATOM    438  H4' CYT R  12       6.052   8.865 -24.089  1.00  0.00      R    H  
ATOM    439  H41 CYT R  12       4.155   1.176 -20.604  1.00  0.00      R    H  
ATOM    440  H5' CYT R  12       8.579   8.522 -23.609  1.00  0.00      R    H  
ATOM    441  H42 CYT R  12       5.757   1.203 -20.141  1.00  0.00      R    H  
ATOM    442 H2'' CYT R  12       3.420   7.251 -21.900  1.00  0.00      R    H  
ATOM    443 H5'' CYT R  12       7.906   9.463 -22.297  1.00  0.00      R    H  
ATOM    444  P   URA R  13       4.660  10.456 -20.617  1.00  0.00      R    P  
ATOM    445  O1P URA R  13       4.682  11.948 -20.645  1.00  0.00      R    O  
ATOM    446  O2P URA R  13       5.607   9.941 -19.609  1.00  0.00      R    O  
ATOM    447  C5' URA R  13       1.988  10.412 -21.074  1.00  0.00      R    C  
ATOM    448  O5' URA R  13       3.146  10.149 -20.233  1.00  0.00      R    O  
ATOM    449  C4' URA R  13       0.837   9.450 -21.007  1.00  0.00      R    C  
ATOM    450  O4' URA R  13       1.097   8.142 -21.623  1.00  0.00      R    O  
ATOM    451  C3' URA R  13       0.298   9.068 -19.598  1.00  0.00      R    C  
ATOM    452  O3' URA R  13      -0.299  10.255 -18.939  1.00  0.00      R    O  
ATOM    453  C2' URA R  13      -0.616   8.026 -19.964  1.00  0.00      R    C  
ATOM    454  O2' URA R  13      -1.832   8.479 -20.502  1.00  0.00      R    O  
ATOM    455  C1' URA R  13       0.095   7.254 -21.001  1.00  0.00      R    C  
ATOM    456  N1  URA R  13       0.801   6.131 -20.371  1.00  0.00      R    N  
ATOM    457  C2  URA R  13       0.060   5.075 -19.963  1.00  0.00      R    C  
ATOM    458  O2  URA R  13      -1.163   5.083 -20.107  1.00  0.00      R    O  
ATOM    459  N3  URA R  13       0.765   4.112 -19.345  1.00  0.00      R    N  
ATOM    460  C4  URA R  13       1.982   4.170 -18.781  1.00  0.00      R    C  
ATOM    461  O4  URA R  13       2.451   3.156 -18.234  1.00  0.00      R    O  
ATOM    462  C5  URA R  13       2.668   5.424 -19.006  1.00  0.00      R    C  
ATOM    463  C6  URA R  13       2.005   6.366 -19.728  1.00  0.00      R    C  
ATOM    464  H3  URA R  13       0.265   3.266 -19.110  1.00  0.00      R    H  
ATOM    465  H5  URA R  13       3.681   5.561 -18.628  1.00  0.00      R    H  
ATOM    466  H6  URA R  13       2.401   7.380 -19.785  1.00  0.00      R    H  
ATOM    467  H1' URA R  13      -0.627   6.880 -21.758  1.00  0.00      R    H  
ATOM    468  H2' URA R  13      -2.504   8.032 -19.983  1.00  0.00      R    H  
ATOM    469  H3' URA R  13       1.187   8.731 -19.025  1.00  0.00      R    H  
ATOM    470  H4' URA R  13       0.012   9.873 -21.619  1.00  0.00      R    H  
ATOM    471  H5' URA R  13       2.243  10.419 -22.155  1.00  0.00      R    H  
ATOM    472 H2'' URA R  13      -0.862   7.477 -19.029  1.00  0.00      R    H  
ATOM    473 H5'' URA R  13       1.657  11.436 -20.799  1.00  0.00      R    H  
ATOM    474  P   URA R  14      -0.382  10.074 -17.315  1.00  0.00      R    P  
ATOM    475  O1P URA R  14      -0.956  11.317 -16.744  1.00  0.00      R    O  
ATOM    476  O2P URA R  14       0.929   9.700 -16.828  1.00  0.00      R    O  
ATOM    477  C5' URA R  14      -2.828   9.029 -17.404  1.00  0.00      R    C  
ATOM    478  O5' URA R  14      -1.394   8.922 -17.130  1.00  0.00      R    O  
ATOM    479  C4' URA R  14      -3.496   7.747 -16.960  1.00  0.00      R    C  
ATOM    480  O4' URA R  14      -3.016   6.472 -17.583  1.00  0.00      R    O  
ATOM    481  C3' URA R  14      -3.521   7.408 -15.486  1.00  0.00      R    C  
ATOM    482  O3' URA R  14      -4.357   8.272 -14.713  1.00  0.00      R    O  
ATOM    483  C2' URA R  14      -3.994   5.992 -15.440  1.00  0.00      R    C  
ATOM    484  O2' URA R  14      -5.439   5.913 -15.413  1.00  0.00      R    O  
ATOM    485  C1' URA R  14      -3.361   5.389 -16.721  1.00  0.00      R    C  
ATOM    486  N1  URA R  14      -2.169   4.638 -16.385  1.00  0.00      R    N  
ATOM    487  C2  URA R  14      -2.165   3.320 -16.297  1.00  0.00      R    C  
ATOM    488  O2  URA R  14      -3.119   2.650 -16.660  1.00  0.00      R    O  
ATOM    489  N3  URA R  14      -1.003   2.728 -15.800  1.00  0.00      R    N  
ATOM    490  C4  URA R  14       0.147   3.347 -15.444  1.00  0.00      R    C  
ATOM    491  O4  URA R  14       1.114   2.712 -15.021  1.00  0.00      R    O  
ATOM    492  C5  URA R  14       0.176   4.745 -15.768  1.00  0.00      R    C  
ATOM    493  C6  URA R  14      -0.984   5.342 -16.186  1.00  0.00      R    C  
ATOM    494  H3  URA R  14      -1.147   1.761 -15.546  1.00  0.00      R    H  
ATOM    495  H5  URA R  14       1.056   5.363 -15.591  1.00  0.00      R    H  
ATOM    496  H6  URA R  14      -1.059   6.424 -16.294  1.00  0.00      R    H  
ATOM    497  H1' URA R  14      -4.073   4.805 -17.342  1.00  0.00      R    H  
ATOM    498  H2' URA R  14      -5.620   5.835 -14.474  1.00  0.00      R    H  
ATOM    499  H3' URA R  14      -2.445   7.565 -15.261  1.00  0.00      R    H  
ATOM    500  H4' URA R  14      -4.571   7.773 -17.240  1.00  0.00      R    H  
ATOM    501  H5' URA R  14      -2.936   9.236 -18.490  1.00  0.00      R    H  
ATOM    502 H2'' URA R  14      -3.512   5.483 -14.578  1.00  0.00      R    H  
ATOM    503 H5'' URA R  14      -3.255   9.860 -16.804  1.00  0.00      R    H  
ATOM    504  P   ADE R  15      -3.977   8.483 -13.180  1.00  0.00      R    P  
ATOM    505  O1P ADE R  15      -4.752   9.594 -12.627  1.00  0.00      R    O  
ATOM    506  O2P ADE R  15      -2.516   8.624 -13.039  1.00  0.00      R    O  
ATOM    507  C5' ADE R  15      -5.867   7.018 -12.246  1.00  0.00      R    C  
ATOM    508  O5' ADE R  15      -4.397   7.186 -12.376  1.00  0.00      R    O  
ATOM    509  C4' ADE R  15      -6.220   5.527 -12.037  1.00  0.00      R    C  
ATOM    510  O4' ADE R  15      -5.513   4.529 -12.896  1.00  0.00      R    O  
ATOM    511  C3' ADE R  15      -5.812   5.122 -10.564  1.00  0.00      R    C  
ATOM    512  O3' ADE R  15      -6.681   5.676  -9.522  1.00  0.00      R    O  
ATOM    513  C2' ADE R  15      -5.832   3.596 -10.737  1.00  0.00      R    C  
ATOM    514  O2' ADE R  15      -7.112   3.075 -10.731  1.00  0.00      R    O  
ATOM    515  C1' ADE R  15      -5.250   3.359 -12.153  1.00  0.00      R    C  
ATOM    516  N1  ADE R  15      -1.674  -0.274 -11.186  1.00  0.00      R    N  
ATOM    517  C2  ADE R  15      -3.015  -0.270 -11.201  1.00  0.00      R    C  
ATOM    518  N3  ADE R  15      -3.902   0.725 -11.445  1.00  0.00      R    N  
ATOM    519  C4  ADE R  15      -3.268   1.886 -11.723  1.00  0.00      R    C  
ATOM    520  C5  ADE R  15      -1.906   2.059 -11.844  1.00  0.00      R    C  
ATOM    521  C6  ADE R  15      -1.089   0.875 -11.512  1.00  0.00      R    C  
ATOM    522  N6  ADE R  15       0.265   0.900 -11.671  1.00  0.00      R    N  
ATOM    523  N7  ADE R  15      -1.594   3.323 -12.283  1.00  0.00      R    N  
ATOM    524  C8  ADE R  15      -2.788   3.875 -12.421  1.00  0.00      R    C  
ATOM    525  N9  ADE R  15      -3.825   3.103 -12.104  1.00  0.00      R    N  
ATOM    526  H2  ADE R  15      -3.439  -1.237 -10.931  1.00  0.00      R    H  
ATOM    527  H8  ADE R  15      -2.969   4.864 -12.841  1.00  0.00      R    H  
ATOM    528  H1' ADE R  15      -5.806   2.573 -12.710  1.00  0.00      R    H  
ATOM    529  H2' ADE R  15      -7.082   2.160 -10.441  1.00  0.00      R    H  
ATOM    530  H3' ADE R  15      -4.795   5.527 -10.375  1.00  0.00      R    H  
ATOM    531  H4' ADE R  15      -7.322   5.405 -12.128  1.00  0.00      R    H  
ATOM    532  H5' ADE R  15      -6.361   7.435 -13.149  1.00  0.00      R    H  
ATOM    533  H61 ADE R  15       0.704   1.684 -12.110  1.00  0.00      R    H  
ATOM    534  H62 ADE R  15       0.787   0.049 -11.607  1.00  0.00      R    H  
ATOM    535 H2'' ADE R  15      -5.251   3.020  -9.987  1.00  0.00      R    H  
ATOM    536 H5'' ADE R  15      -6.237   7.597 -11.373  1.00  0.00      R    H  
ATOM    537  P   CYT R  16      -6.198   6.142  -8.098  1.00  0.00      R    P  
ATOM    538  O1P CYT R  16      -7.396   6.524  -7.334  1.00  0.00      R    O  
ATOM    539  O2P CYT R  16      -5.129   7.167  -8.223  1.00  0.00      R    O  
ATOM    540  C5' CYT R  16      -6.773   3.849  -7.075  1.00  0.00      R    C  
ATOM    541  O5' CYT R  16      -5.697   4.791  -7.503  1.00  0.00      R    O  
ATOM    542  C4' CYT R  16      -6.090   2.553  -6.595  1.00  0.00      R    C  
ATOM    543  O4' CYT R  16      -5.325   1.924  -7.669  1.00  0.00      R    O  
ATOM    544  C3' CYT R  16      -5.093   2.775  -5.528  1.00  0.00      R    C  
ATOM    545  O3' CYT R  16      -5.697   3.190  -4.237  1.00  0.00      R    O  
ATOM    546  C2' CYT R  16      -4.421   1.380  -5.592  1.00  0.00      R    C  
ATOM    547  O2' CYT R  16      -5.151   0.339  -4.957  1.00  0.00      R    O  
ATOM    548  C1' CYT R  16      -4.203   1.189  -7.067  1.00  0.00      R    C  
ATOM    549  N1  CYT R  16      -2.833   1.595  -7.522  1.00  0.00      R    N  
ATOM    550  C2  CYT R  16      -1.756   0.796  -7.286  1.00  0.00      R    C  
ATOM    551  O2  CYT R  16      -1.916  -0.185  -6.513  1.00  0.00      R    O  
ATOM    552  N3  CYT R  16      -0.566   1.106  -7.860  1.00  0.00      R    N  
ATOM    553  C4  CYT R  16      -0.366   2.263  -8.508  1.00  0.00      R    C  
ATOM    554  N4  CYT R  16       0.840   2.597  -9.040  1.00  0.00      R    N  
ATOM    555  C5  CYT R  16      -1.469   3.085  -8.810  1.00  0.00      R    C  
ATOM    556  C6  CYT R  16      -2.717   2.717  -8.322  1.00  0.00      R    C  
ATOM    557  H5  CYT R  16      -1.243   3.999  -9.358  1.00  0.00      R    H  
ATOM    558  H6  CYT R  16      -3.544   3.425  -8.266  1.00  0.00      R    H  
ATOM    559  H1' CYT R  16      -4.372   0.129  -7.356  1.00  0.00      R    H  
ATOM    560  H2' CYT R  16      -4.841   0.206  -4.059  1.00  0.00      R    H  
ATOM    561  H3' CYT R  16      -4.418   3.615  -5.796  1.00  0.00      R    H  
ATOM    562  H4' CYT R  16      -6.778   1.705  -6.391  1.00  0.00      R    H  
ATOM    563  H41 CYT R  16       1.486   1.894  -9.333  1.00  0.00      R    H  
ATOM    564  H5' CYT R  16      -7.492   3.517  -7.855  1.00  0.00      R    H  
ATOM    565  H42 CYT R  16       0.932   3.552  -9.321  1.00  0.00      R    H  
ATOM    566 H2'' CYT R  16      -3.478   1.449  -5.007  1.00  0.00      R    H  
ATOM    567 H5'' CYT R  16      -7.357   4.289  -6.239  1.00  0.00      R    H  
ATOM    568  P   ADE R  17      -4.706   3.545  -3.020  1.00  0.00      R    P  
ATOM    569  O1P ADE R  17      -5.560   4.231  -2.008  1.00  0.00      R    O  
ATOM    570  O2P ADE R  17      -3.452   4.250  -3.421  1.00  0.00      R    O  
ATOM    571  C5' ADE R  17      -5.196   1.190  -1.875  1.00  0.00      R    C  
ATOM    572  O5' ADE R  17      -4.260   2.070  -2.572  1.00  0.00      R    O  
ATOM    573  C4' ADE R  17      -4.549  -0.246  -1.695  1.00  0.00      R    C  
ATOM    574  O4' ADE R  17      -3.688  -0.670  -2.884  1.00  0.00      R    O  
ATOM    575  C3' ADE R  17      -3.500  -0.202  -0.614  1.00  0.00      R    C  
ATOM    576  O3' ADE R  17      -4.065  -0.200   0.712  1.00  0.00      R    O  
ATOM    577  C2' ADE R  17      -2.632  -1.327  -1.005  1.00  0.00      R    C  
ATOM    578  O2' ADE R  17      -3.171  -2.566  -0.663  1.00  0.00      R    O  
ATOM    579  C1' ADE R  17      -2.492  -1.190  -2.443  1.00  0.00      R    C  
ATOM    580  N1  ADE R  17       2.565  -1.028  -3.250  1.00  0.00      R    N  
ATOM    581  C2  ADE R  17       1.769  -2.033  -2.753  1.00  0.00      R    C  
ATOM    582  N3  ADE R  17       0.480  -1.924  -2.396  1.00  0.00      R    N  
ATOM    583  C4  ADE R  17      -0.060  -0.761  -2.833  1.00  0.00      R    C  
ATOM    584  C5  ADE R  17       0.640   0.289  -3.412  1.00  0.00      R    C  
ATOM    585  C6  ADE R  17       2.053   0.181  -3.530  1.00  0.00      R    C  
ATOM    586  N6  ADE R  17       2.840   1.048  -4.058  1.00  0.00      R    N  
ATOM    587  N7  ADE R  17      -0.213   1.297  -3.731  1.00  0.00      R    N  
ATOM    588  C8  ADE R  17      -1.409   0.877  -3.394  1.00  0.00      R    C  
ATOM    589  N9  ADE R  17      -1.402  -0.407  -2.837  1.00  0.00      R    N  
ATOM    590  H2  ADE R  17       2.286  -2.963  -2.516  1.00  0.00      R    H  
ATOM    591  H8  ADE R  17      -2.357   1.412  -3.449  1.00  0.00      R    H  
ATOM    592  H1' ADE R  17      -2.378  -2.162  -2.969  1.00  0.00      R    H  
ATOM    593  H2' ADE R  17      -2.470  -3.193  -0.473  1.00  0.00      R    H  
ATOM    594  H3' ADE R  17      -3.009   0.774  -0.815  1.00  0.00      R    H  
ATOM    595  H4' ADE R  17      -5.361  -0.991  -1.545  1.00  0.00      R    H  
ATOM    596  H5' ADE R  17      -6.101   0.989  -2.489  1.00  0.00      R    H  
ATOM    597  H61 ADE R  17       3.800   0.974  -4.326  1.00  0.00      R    H  
ATOM    598  H62 ADE R  17       2.460   1.943  -4.288  1.00  0.00      R    H  
ATOM    599 H2'' ADE R  17      -1.633  -1.209  -0.535  1.00  0.00      R    H  
ATOM    600 H5'' ADE R  17      -5.368   1.518  -0.828  1.00  0.00      R    H  
ATOM    601  P   ADE R  18      -3.121   0.582   1.776  1.00  0.00      R    P  
ATOM    602  O1P ADE R  18      -4.015   0.687   2.961  1.00  0.00      R    O  
ATOM    603  O2P ADE R  18      -2.635   1.822   1.255  1.00  0.00      R    O  
ATOM    604  C5' ADE R  18      -1.904  -1.769   2.420  1.00  0.00      R    C  
ATOM    605  O5' ADE R  18      -1.934  -0.338   2.067  1.00  0.00      R    O  
ATOM    606  C4' ADE R  18      -0.467  -2.383   2.353  1.00  0.00      R    C  
ATOM    607  O4' ADE R  18       0.073  -2.258   0.941  1.00  0.00      R    O  
ATOM    608  C3' ADE R  18       0.729  -1.870   3.227  1.00  0.00      R    C  
ATOM    609  O3' ADE R  18       0.610  -2.492   4.515  1.00  0.00      R    O  
ATOM    610  C2' ADE R  18       1.913  -2.461   2.425  1.00  0.00      R    C  
ATOM    611  O2' ADE R  18       1.892  -3.839   2.665  1.00  0.00      R    O  
ATOM    612  C1' ADE R  18       1.440  -2.204   0.999  1.00  0.00      R    C  
ATOM    613  N1  ADE R  18       5.402   0.652  -0.790  1.00  0.00      R    N  
ATOM    614  C2  ADE R  18       5.345  -0.554  -0.121  1.00  0.00      R    C  
ATOM    615  N3  ADE R  18       4.252  -1.244   0.242  1.00  0.00      R    N  
ATOM    616  C4  ADE R  18       3.142  -0.539   0.139  1.00  0.00      R    C  
ATOM    617  C5  ADE R  18       3.033   0.745  -0.425  1.00  0.00      R    C  
ATOM    618  C6  ADE R  18       4.195   1.304  -1.006  1.00  0.00      R    C  
ATOM    619  N6  ADE R  18       4.194   2.442  -1.650  1.00  0.00      R    N  
ATOM    620  N7  ADE R  18       1.706   1.160  -0.256  1.00  0.00      R    N  
ATOM    621  C8  ADE R  18       1.127   0.124   0.250  1.00  0.00      R    C  
ATOM    622  N9  ADE R  18       1.904  -0.861   0.509  1.00  0.00      R    N  
ATOM    623  H2  ADE R  18       6.335  -1.009  -0.136  1.00  0.00      R    H  
ATOM    624  H8  ADE R  18       0.041   0.097   0.335  1.00  0.00      R    H  
ATOM    625  H1' ADE R  18       1.953  -2.951   0.356  1.00  0.00      R    H  
ATOM    626  H2' ADE R  18       1.531  -3.948   3.549  1.00  0.00      R    H  
ATOM    627  H3' ADE R  18       0.762  -0.760   3.278  1.00  0.00      R    H  
ATOM    628  H4' ADE R  18      -0.523  -3.481   2.511  1.00  0.00      R    H  
ATOM    629  H5' ADE R  18      -2.685  -2.295   1.830  1.00  0.00      R    H  
ATOM    630  H61 ADE R  18       3.337   2.949  -1.737  1.00  0.00      R    H  
ATOM    631  H62 ADE R  18       4.971   2.980  -1.978  1.00  0.00      R    H  
ATOM    632 H2'' ADE R  18       2.905  -1.997   2.616  1.00  0.00      R    H  
ATOM    633 H5'' ADE R  18      -2.212  -1.886   3.481  1.00  0.00      R    H  
ATOM    634  P   CYT R  19       0.885  -1.707   5.839  1.00  0.00      R    P  
ATOM    635  O1P CYT R  19       1.410  -2.677   6.838  1.00  0.00      R    O  
ATOM    636  O2P CYT R  19      -0.309  -0.944   6.108  1.00  0.00      R    O  
ATOM    637  C5' CYT R  19       3.378  -1.147   5.277  1.00  0.00      R    C  
ATOM    638  O5' CYT R  19       1.972  -0.664   5.528  1.00  0.00      R    O  
ATOM    639  C4' CYT R  19       4.270  -0.048   4.670  1.00  0.00      R    C  
ATOM    640  O4' CYT R  19       3.788   0.251   3.281  1.00  0.00      R    O  
ATOM    641  C3' CYT R  19       4.422   1.342   5.277  1.00  0.00      R    C  
ATOM    642  O3' CYT R  19       5.229   1.256   6.447  1.00  0.00      R    O  
ATOM    643  C2' CYT R  19       5.082   2.058   4.116  1.00  0.00      R    C  
ATOM    644  O2' CYT R  19       6.427   1.715   3.889  1.00  0.00      R    O  
ATOM    645  C1' CYT R  19       4.301   1.523   2.912  1.00  0.00      R    C  
ATOM    646  N1  CYT R  19       3.219   2.502   2.526  1.00  0.00      R    N  
ATOM    647  C2  CYT R  19       3.665   3.665   2.038  1.00  0.00      R    C  
ATOM    648  O2  CYT R  19       4.875   3.922   1.915  1.00  0.00      R    O  
ATOM    649  N3  CYT R  19       2.766   4.571   1.639  1.00  0.00      R    N  
ATOM    650  C4  CYT R  19       1.441   4.336   1.755  1.00  0.00      R    C  
ATOM    651  N4  CYT R  19       0.530   5.199   1.354  1.00  0.00      R    N  
ATOM    652  C5  CYT R  19       0.979   3.112   2.324  1.00  0.00      R    C  
ATOM    653  C6  CYT R  19       1.917   2.300   2.743  1.00  0.00      R    C  
ATOM    654  H5  CYT R  19      -0.066   3.018   2.618  1.00  0.00      R    H  
ATOM    655  H6  CYT R  19       1.673   1.348   3.216  1.00  0.00      R    H  
ATOM    656  H1' CYT R  19       4.987   1.427   2.045  1.00  0.00      R    H  
ATOM    657  H2' CYT R  19       6.990   2.304   4.396  1.00  0.00      R    H  
ATOM    658  H3' CYT R  19       3.472   1.884   5.474  1.00  0.00      R    H  
ATOM    659  H4' CYT R  19       5.281  -0.505   4.611  1.00  0.00      R    H  
ATOM    660  H41 CYT R  19       0.819   6.147   1.220  1.00  0.00      R    H  
ATOM    661  H5' CYT R  19       3.412  -2.063   4.648  1.00  0.00      R    H  
ATOM    662  H42 CYT R  19      -0.403   5.004   1.657  1.00  0.00      R    H  
ATOM    663 H2'' CYT R  19       5.068   3.161   4.251  1.00  0.00      R    H  
ATOM    664 H5'' CYT R  19       3.829  -1.393   6.263  1.00  0.00      R    H  
ATOM    665  P   ADE R  20       5.575   2.534   7.324  1.00  0.00      R    P  
ATOM    666  O1P ADE R  20       5.748   2.190   8.725  1.00  0.00      R    O  
ATOM    667  O2P ADE R  20       4.653   3.625   6.993  1.00  0.00      R    O  
ATOM    668  C5' ADE R  20       8.057   1.977   6.794  1.00  0.00      R    C  
ATOM    669  O5' ADE R  20       6.993   2.949   6.839  1.00  0.00      R    O  
ATOM    670  C4' ADE R  20       9.384   2.547   6.230  1.00  0.00      R    C  
ATOM    671  O4' ADE R  20       9.134   3.235   4.983  1.00  0.00      R    O  
ATOM    672  C3' ADE R  20      10.201   3.526   7.152  1.00  0.00      R    C  
ATOM    673  O3' ADE R  20      11.503   2.978   7.533  1.00  0.00      R    O  
ATOM    674  C2' ADE R  20      10.279   4.883   6.382  1.00  0.00      R    C  
ATOM    675  O2' ADE R  20      11.614   5.456   6.423  1.00  0.00      R    O  
ATOM    676  C1' ADE R  20       9.978   4.399   4.985  1.00  0.00      R    C  
ATOM    677  N1  ADE R  20      10.422   7.913   1.175  1.00  0.00      R    N  
ATOM    678  C2  ADE R  20      11.251   6.918   1.620  1.00  0.00      R    C  
ATOM    679  N3  ADE R  20      11.125   6.033   2.568  1.00  0.00      R    N  
ATOM    680  C4  ADE R  20       9.923   6.094   3.161  1.00  0.00      R    C  
ATOM    681  C5  ADE R  20       8.968   7.066   2.819  1.00  0.00      R    C  
ATOM    682  C6  ADE R  20       9.250   7.995   1.753  1.00  0.00      R    C  
ATOM    683  N6  ADE R  20       8.418   8.944   1.426  1.00  0.00      R    N  
ATOM    684  N7  ADE R  20       7.864   6.936   3.617  1.00  0.00      R    N  
ATOM    685  C8  ADE R  20       8.140   5.992   4.426  1.00  0.00      R    C  
ATOM    686  N9  ADE R  20       9.335   5.440   4.182  1.00  0.00      R    N  
ATOM    687  H2  ADE R  20      12.248   6.786   1.199  1.00  0.00      R    H  
ATOM    688  H8  ADE R  20       7.524   5.567   5.219  1.00  0.00      R    H  
ATOM    689  H1' ADE R  20      10.898   4.038   4.478  1.00  0.00      R    H  
ATOM    690  H2' ADE R  20      11.558   6.313   5.992  1.00  0.00      R    H  
ATOM    691  H3' ADE R  20       9.599   3.654   8.077  1.00  0.00      R    H  
ATOM    692  H4' ADE R  20      10.028   1.656   6.074  1.00  0.00      R    H  
ATOM    693  H5' ADE R  20       7.769   1.055   6.245  1.00  0.00      R    H  
ATOM    694  H61 ADE R  20       7.517   9.115   1.824  1.00  0.00      R    H  
ATOM    695  H62 ADE R  20       8.882   9.720   0.998  1.00  0.00      R    H  
ATOM    696  H3T ADE R  20      12.090   3.695   7.783  1.00  0.00      R    H  
ATOM    697 H2'' ADE R  20       9.501   5.631   6.643  1.00  0.00      R    H  
ATOM    698 H5'' ADE R  20       8.431   1.662   7.793  1.00  0.00      R    H  
TER   
ATOM    699  C5' THY T   1      17.545   8.898  -5.225  1.00  0.00      TS   C  
ATOM    700  O5' THY T   1      16.847  10.094  -5.675  1.00  0.00      TS   O  
ATOM    701  C4' THY T   1      18.457   9.161  -4.002  1.00  0.00      TS   C  
ATOM    702  O4' THY T   1      19.666   9.893  -4.326  1.00  0.00      TS   O  
ATOM    703  C3' THY T   1      17.805   9.983  -2.877  1.00  0.00      TS   C  
ATOM    704  O3' THY T   1      16.835   9.181  -2.142  1.00  0.00      TS   O  
ATOM    705  C2' THY T   1      19.009  10.177  -2.022  1.00  0.00      TS   C  
ATOM    706  C1' THY T   1      20.167  10.408  -3.068  1.00  0.00      TS   C  
ATOM    707  N1  THY T   1      20.583  11.808  -3.275  1.00  0.00      TS   N  
ATOM    708  C2  THY T   1      22.002  12.051  -3.403  1.00  0.00      TS   C  
ATOM    709  O2  THY T   1      22.864  11.162  -3.399  1.00  0.00      TS   O  
ATOM    710  N3  THY T   1      22.284  13.354  -3.558  1.00  0.00      TS   N  
ATOM    711  C4  THY T   1      21.424  14.435  -3.755  1.00  0.00      TS   C  
ATOM    712  O4  THY T   1      21.957  15.509  -3.947  1.00  0.00      TS   O  
ATOM    713  C5  THY T   1      20.028  14.147  -3.560  1.00  0.00      TS   C  
ATOM    714  C5M THY T   1      18.970  15.165  -3.983  1.00  0.00      TS   C  
ATOM    715  C6  THY T   1      19.677  12.854  -3.357  1.00  0.00      TS   C  
ATOM    716  H3  THY T   1      23.220  13.617  -3.283  1.00  0.00      TS   H  
ATOM    717  H6  THY T   1      18.695  12.471  -3.638  1.00  0.00      TS   H  
ATOM    718  H1' THY T   1      20.984   9.713  -2.780  1.00  0.00      TS   H  
ATOM    719  H2' THY T   1      19.243   9.246  -1.463  1.00  0.00      TS   H  
ATOM    720  H3' THY T   1      17.404  10.898  -3.363  1.00  0.00      TS   H  
ATOM    721  H4' THY T   1      18.737   8.120  -3.732  1.00  0.00      TS   H  
ATOM    722  H5' THY T   1      18.197   8.587  -6.069  1.00  0.00      TS   H  
ATOM    723  H51 THY T   1      19.154  16.193  -3.604  1.00  0.00      TS   H  
ATOM    724  H52 THY T   1      17.938  14.977  -3.619  1.00  0.00      TS   H  
ATOM    725  H53 THY T   1      18.905  15.265  -5.088  1.00  0.00      TS   H  
ATOM    726  H5T THY T   1      16.131  10.217  -5.047  1.00  0.00      TS   H  
ATOM    727 H2'' THY T   1      18.934  11.064  -1.360  1.00  0.00      TS   H  
ATOM    728 H5'' THY T   1      16.771   8.169  -4.904  1.00  0.00      TS   H  
ATOM    729  P   GUA T   2      15.280   9.570  -2.402  1.00  0.00      TS   P  
ATOM    730  O1P GUA T   2      14.986  10.373  -3.625  1.00  0.00      TS   O  
ATOM    731  O2P GUA T   2      14.922  10.253  -1.144  1.00  0.00      TS   O  
ATOM    732  C5' GUA T   2      14.816   7.218  -1.480  1.00  0.00      TS   C  
ATOM    733  O5' GUA T   2      14.559   8.188  -2.466  1.00  0.00      TS   O  
ATOM    734  C4' GUA T   2      13.766   6.059  -1.494  1.00  0.00      TS   C  
ATOM    735  O4' GUA T   2      12.469   6.566  -1.224  1.00  0.00      TS   O  
ATOM    736  C3' GUA T   2      13.649   5.392  -2.922  1.00  0.00      TS   C  
ATOM    737  O3' GUA T   2      13.964   4.018  -2.893  1.00  0.00      TS   O  
ATOM    738  C2' GUA T   2      12.201   5.604  -3.232  1.00  0.00      TS   C  
ATOM    739  C1' GUA T   2      11.624   5.623  -1.793  1.00  0.00      TS   C  
ATOM    740  N1  GUA T   2       7.054   5.234   0.474  1.00  0.00      TS   N  
ATOM    741  C2  GUA T   2       8.057   4.457   0.606  1.00  0.00      TS   C  
ATOM    742  N2  GUA T   2       7.883   3.299   1.317  1.00  0.00      TS   N  
ATOM    743  N3  GUA T   2       9.257   4.718   0.059  1.00  0.00      TS   N  
ATOM    744  C4  GUA T   2       9.210   5.727  -0.874  1.00  0.00      TS   C  
ATOM    745  C5  GUA T   2       8.198   6.614  -1.127  1.00  0.00      TS   C  
ATOM    746  C6  GUA T   2       7.002   6.380  -0.363  1.00  0.00      TS   C  
ATOM    747  O6  GUA T   2       6.037   7.093  -0.486  1.00  0.00      TS   O  
ATOM    748  N7  GUA T   2       8.565   7.522  -2.096  1.00  0.00      TS   N  
ATOM    749  C8  GUA T   2       9.768   7.200  -2.376  1.00  0.00      TS   C  
ATOM    750  N9  GUA T   2      10.216   6.151  -1.725  1.00  0.00      TS   N  
ATOM    751  H1  GUA T   2       6.232   5.113   1.048  1.00  0.00      TS   H  
ATOM    752  H8  GUA T   2      10.337   7.844  -3.048  1.00  0.00      TS   H  
ATOM    753  H1' GUA T   2      11.707   4.600  -1.366  1.00  0.00      TS   H  
ATOM    754  H2' GUA T   2      11.673   4.818  -3.813  1.00  0.00      TS   H  
ATOM    755  H21 GUA T   2       7.103   3.053   1.893  1.00  0.00      TS   H  
ATOM    756  H3' GUA T   2      14.264   5.988  -3.630  1.00  0.00      TS   H  
ATOM    757  H22 GUA T   2       8.635   2.641   1.372  1.00  0.00      TS   H  
ATOM    758  H4' GUA T   2      13.991   5.307  -0.707  1.00  0.00      TS   H  
ATOM    759  H5' GUA T   2      14.735   7.684  -0.475  1.00  0.00      TS   H  
ATOM    760 H2'' GUA T   2      12.144   6.645  -3.616  1.00  0.00      TS   H  
ATOM    761 H5'' GUA T   2      15.852   6.827  -1.562  1.00  0.00      TS   H  
ATOM    762  P   THY T   3      15.420   3.550  -2.876  1.00  0.00      TS   P  
ATOM    763  O1P THY T   3      16.110   3.679  -1.594  1.00  0.00      TS   O  
ATOM    764  O2P THY T   3      16.115   4.234  -3.997  1.00  0.00      TS   O  
ATOM    765  C5' THY T   3      14.628   1.079  -2.097  1.00  0.00      TS   C  
ATOM    766  O5' THY T   3      15.212   2.042  -3.090  1.00  0.00      TS   O  
ATOM    767  C4' THY T   3      13.278   0.489  -2.387  1.00  0.00      TS   C  
ATOM    768  O4' THY T   3      12.219   1.439  -2.243  1.00  0.00      TS   O  
ATOM    769  C3' THY T   3      12.900  -0.034  -3.807  1.00  0.00      TS   C  
ATOM    770  O3' THY T   3      13.198  -1.386  -4.027  1.00  0.00      TS   O  
ATOM    771  C2' THY T   3      11.398   0.059  -3.828  1.00  0.00      TS   C  
ATOM    772  C1' THY T   3      11.048   0.751  -2.494  1.00  0.00      TS   C  
ATOM    773  N1  THY T   3       9.900   1.664  -2.653  1.00  0.00      TS   N  
ATOM    774  C2  THY T   3       8.795   1.310  -1.923  1.00  0.00      TS   C  
ATOM    775  O2  THY T   3       8.740   0.442  -1.066  1.00  0.00      TS   O  
ATOM    776  N3  THY T   3       7.661   1.994  -2.167  1.00  0.00      TS   N  
ATOM    777  C4  THY T   3       7.551   3.113  -2.969  1.00  0.00      TS   C  
ATOM    778  O4  THY T   3       6.464   3.735  -2.952  1.00  0.00      TS   O  
ATOM    779  C5  THY T   3       8.787   3.496  -3.727  1.00  0.00      TS   C  
ATOM    780  C5M THY T   3       8.795   4.629  -4.733  1.00  0.00      TS   C  
ATOM    781  C6  THY T   3       9.809   2.617  -3.578  1.00  0.00      TS   C  
ATOM    782  H3  THY T   3       6.870   1.840  -1.558  1.00  0.00      TS   H  
ATOM    783  H6  THY T   3      10.699   2.594  -4.205  1.00  0.00      TS   H  
ATOM    784  H1' THY T   3      10.871   0.050  -1.651  1.00  0.00      TS   H  
ATOM    785  H2' THY T   3      10.916  -0.938  -3.919  1.00  0.00      TS   H  
ATOM    786  H3' THY T   3      13.441   0.661  -4.484  1.00  0.00      TS   H  
ATOM    787  H4' THY T   3      13.018  -0.307  -1.656  1.00  0.00      TS   H  
ATOM    788  H5' THY T   3      14.623   1.383  -1.028  1.00  0.00      TS   H  
ATOM    789  H51 THY T   3       7.835   5.187  -4.686  1.00  0.00      TS   H  
ATOM    790  H52 THY T   3       8.882   4.313  -5.795  1.00  0.00      TS   H  
ATOM    791  H53 THY T   3       9.702   5.249  -4.571  1.00  0.00      TS   H  
ATOM    792 H2'' THY T   3      11.185   0.625  -4.760  1.00  0.00      TS   H  
ATOM    793 H5'' THY T   3      15.235   0.150  -2.151  1.00  0.00      TS   H  
ATOM    794  P   THY T   4      13.039  -2.083  -5.462  1.00  0.00      TS   P  
ATOM    795  O1P THY T   4      14.280  -2.895  -5.543  1.00  0.00      TS   O  
ATOM    796  O2P THY T   4      12.904  -1.042  -6.504  1.00  0.00      TS   O  
ATOM    797  C5' THY T   4      11.670  -4.044  -4.263  1.00  0.00      TS   C  
ATOM    798  O5' THY T   4      11.754  -3.060  -5.317  1.00  0.00      TS   O  
ATOM    799  C4' THY T   4      10.263  -4.403  -4.102  1.00  0.00      TS   C  
ATOM    800  O4' THY T   4       9.624  -3.418  -3.169  1.00  0.00      TS   O  
ATOM    801  C3' THY T   4       9.298  -4.440  -5.263  1.00  0.00      TS   C  
ATOM    802  O3' THY T   4       9.599  -5.541  -6.177  1.00  0.00      TS   O  
ATOM    803  C2' THY T   4       8.077  -4.683  -4.392  1.00  0.00      TS   C  
ATOM    804  C1' THY T   4       8.203  -3.602  -3.308  1.00  0.00      TS   C  
ATOM    805  N1  THY T   4       7.562  -2.355  -3.544  1.00  0.00      TS   N  
ATOM    806  C2  THY T   4       6.281  -2.251  -3.118  1.00  0.00      TS   C  
ATOM    807  O2  THY T   4       5.724  -3.149  -2.482  1.00  0.00      TS   O  
ATOM    808  N3  THY T   4       5.676  -1.067  -3.505  1.00  0.00      TS   N  
ATOM    809  C4  THY T   4       6.148  -0.112  -4.302  1.00  0.00      TS   C  
ATOM    810  O4  THY T   4       5.466   0.844  -4.652  1.00  0.00      TS   O  
ATOM    811  C5  THY T   4       7.522  -0.299  -4.782  1.00  0.00      TS   C  
ATOM    812  C5M THY T   4       7.995   0.597  -5.879  1.00  0.00      TS   C  
ATOM    813  C6  THY T   4       8.179  -1.383  -4.390  1.00  0.00      TS   C  
ATOM    814  H3  THY T   4       4.682  -0.989  -3.341  1.00  0.00      TS   H  
ATOM    815  H6  THY T   4       9.063  -1.684  -4.951  1.00  0.00      TS   H  
ATOM    816  H1' THY T   4       7.968  -3.986  -2.292  1.00  0.00      TS   H  
ATOM    817  H2' THY T   4       8.075  -5.624  -3.803  1.00  0.00      TS   H  
ATOM    818  H3' THY T   4       9.298  -3.439  -5.746  1.00  0.00      TS   H  
ATOM    819  H4' THY T   4      10.104  -5.395  -3.626  1.00  0.00      TS   H  
ATOM    820  H5' THY T   4      12.091  -3.672  -3.305  1.00  0.00      TS   H  
ATOM    821  H51 THY T   4       7.594   1.619  -5.703  1.00  0.00      TS   H  
ATOM    822  H52 THY T   4       7.686   0.175  -6.860  1.00  0.00      TS   H  
ATOM    823  H53 THY T   4       9.091   0.765  -5.805  1.00  0.00      TS   H  
ATOM    824 H2'' THY T   4       7.142  -4.620  -4.988  1.00  0.00      TS   H  
ATOM    825 H5'' THY T   4      12.302  -4.904  -4.570  1.00  0.00      TS   H  
ATOM    826  P   GUA T   5       8.846  -5.373  -7.562  1.00  0.00      TS   P  
ATOM    827  O1P GUA T   5       9.378  -6.333  -8.578  1.00  0.00      TS   O  
ATOM    828  O2P GUA T   5       8.875  -3.962  -7.901  1.00  0.00      TS   O  
ATOM    829  C5' GUA T   5       6.991  -6.941  -6.587  1.00  0.00      TS   C  
ATOM    830  O5' GUA T   5       7.361  -5.749  -7.336  1.00  0.00      TS   O  
ATOM    831  C4' GUA T   5       5.541  -7.021  -6.167  1.00  0.00      TS   C  
ATOM    832  O4' GUA T   5       5.034  -5.884  -5.342  1.00  0.00      TS   O  
ATOM    833  C3' GUA T   5       4.573  -6.946  -7.373  1.00  0.00      TS   C  
ATOM    834  O3' GUA T   5       4.409  -8.289  -7.954  1.00  0.00      TS   O  
ATOM    835  C2' GUA T   5       3.332  -6.569  -6.690  1.00  0.00      TS   C  
ATOM    836  C1' GUA T   5       3.760  -5.498  -5.678  1.00  0.00      TS   C  
ATOM    837  N1  GUA T   5       1.201  -1.173  -6.704  1.00  0.00      TS   N  
ATOM    838  C2  GUA T   5       0.762  -2.353  -6.090  1.00  0.00      TS   C  
ATOM    839  N2  GUA T   5      -0.505  -2.398  -5.778  1.00  0.00      TS   N  
ATOM    840  N3  GUA T   5       1.538  -3.391  -5.880  1.00  0.00      TS   N  
ATOM    841  C4  GUA T   5       2.794  -3.154  -6.251  1.00  0.00      TS   C  
ATOM    842  C5  GUA T   5       3.325  -2.065  -6.935  1.00  0.00      TS   C  
ATOM    843  C6  GUA T   5       2.467  -0.941  -7.196  1.00  0.00      TS   C  
ATOM    844  O6  GUA T   5       2.789   0.030  -7.782  1.00  0.00      TS   O  
ATOM    845  N7  GUA T   5       4.663  -2.228  -7.224  1.00  0.00      TS   N  
ATOM    846  C8  GUA T   5       4.958  -3.488  -6.845  1.00  0.00      TS   C  
ATOM    847  N9  GUA T   5       3.863  -4.042  -6.222  1.00  0.00      TS   N  
ATOM    848  H1  GUA T   5       0.545  -0.495  -7.066  1.00  0.00      TS   H  
ATOM    849  H8  GUA T   5       5.954  -3.932  -6.826  1.00  0.00      TS   H  
ATOM    850  H1' GUA T   5       3.144  -5.646  -4.767  1.00  0.00      TS   H  
ATOM    851  H2' GUA T   5       2.897  -7.391  -6.083  1.00  0.00      TS   H  
ATOM    852  H21 GUA T   5      -1.165  -1.708  -6.074  1.00  0.00      TS   H  
ATOM    853  H3' GUA T   5       4.971  -6.208  -8.101  1.00  0.00      TS   H  
ATOM    854  H22 GUA T   5      -0.829  -3.337  -5.659  1.00  0.00      TS   H  
ATOM    855  H4' GUA T   5       5.322  -7.970  -5.634  1.00  0.00      TS   H  
ATOM    856  H5' GUA T   5       7.607  -7.032  -5.667  1.00  0.00      TS   H  
ATOM    857 H2'' GUA T   5       2.514  -6.192  -7.342  1.00  0.00      TS   H  
ATOM    858 H5'' GUA T   5       7.214  -7.846  -7.190  1.00  0.00      TS   H  
ATOM    859  P   THY T   6       4.018  -8.313  -9.469  1.00  0.00      TS   P  
ATOM    860  O1P THY T   6       3.894  -9.736  -9.881  1.00  0.00      TS   O  
ATOM    861  O2P THY T   6       4.942  -7.419 -10.187  1.00  0.00      TS   O  
ATOM    862  C5' THY T   6       1.454  -8.518  -8.929  1.00  0.00      TS   C  
ATOM    863  O5' THY T   6       2.523  -7.631  -9.439  1.00  0.00      TS   O  
ATOM    864  C4' THY T   6       0.048  -7.825  -8.967  1.00  0.00      TS   C  
ATOM    865  O4' THY T   6       0.001  -6.588  -8.115  1.00  0.00      TS   O  
ATOM    866  C3' THY T   6      -0.402  -7.257 -10.300  1.00  0.00      TS   C  
ATOM    867  O3' THY T   6      -0.954  -8.287 -11.096  1.00  0.00      TS   O  
ATOM    868  C2' THY T   6      -1.440  -6.208  -9.906  1.00  0.00      TS   C  
ATOM    869  C1' THY T   6      -0.707  -5.557  -8.723  1.00  0.00      TS   C  
ATOM    870  N1  THY T   6       0.075  -4.425  -9.165  1.00  0.00      TS   N  
ATOM    871  C2  THY T   6      -0.715  -3.303  -9.407  1.00  0.00      TS   C  
ATOM    872  O2  THY T   6      -1.915  -3.266  -9.129  1.00  0.00      TS   O  
ATOM    873  N3  THY T   6       0.044  -2.198  -9.926  1.00  0.00      TS   N  
ATOM    874  C4  THY T   6       1.397  -2.242 -10.113  1.00  0.00      TS   C  
ATOM    875  O4  THY T   6       1.929  -1.269 -10.613  1.00  0.00      TS   O  
ATOM    876  C5  THY T   6       2.129  -3.383  -9.714  1.00  0.00      TS   C  
ATOM    877  C5M THY T   6       3.603  -3.497 -10.028  1.00  0.00      TS   C  
ATOM    878  C6  THY T   6       1.450  -4.416  -9.232  1.00  0.00      TS   C  
ATOM    879  H3  THY T   6      -0.449  -1.356 -10.187  1.00  0.00      TS   H  
ATOM    880  H6  THY T   6       1.811  -5.402  -8.940  1.00  0.00      TS   H  
ATOM    881  H1' THY T   6      -1.435  -5.370  -7.905  1.00  0.00      TS   H  
ATOM    882  H2' THY T   6      -2.308  -6.705  -9.424  1.00  0.00      TS   H  
ATOM    883  H3' THY T   6       0.550  -6.892 -10.742  1.00  0.00      TS   H  
ATOM    884  H4' THY T   6      -0.695  -8.501  -8.491  1.00  0.00      TS   H  
ATOM    885  H5' THY T   6       1.607  -8.840  -7.877  1.00  0.00      TS   H  
ATOM    886  H51 THY T   6       4.185  -4.050  -9.259  1.00  0.00      TS   H  
ATOM    887  H52 THY T   6       4.053  -2.486 -10.124  1.00  0.00      TS   H  
ATOM    888  H53 THY T   6       3.743  -4.096 -10.952  1.00  0.00      TS   H  
ATOM    889 H2'' THY T   6      -1.755  -5.501 -10.703  1.00  0.00      TS   H  
ATOM    890 H5'' THY T   6       1.417  -9.387  -9.619  1.00  0.00      TS   H  
ATOM    891  P   ADE T   7      -0.621  -8.285 -12.667  1.00  0.00      TS   P  
ATOM    892  O1P ADE T   7      -1.025  -9.572 -13.315  1.00  0.00      TS   O  
ATOM    893  O2P ADE T   7       0.719  -7.779 -13.043  1.00  0.00      TS   O  
ATOM    894  C5' ADE T   7      -2.990  -7.627 -13.376  1.00  0.00      TS   C  
ATOM    895  O5' ADE T   7      -1.656  -7.208 -13.156  1.00  0.00      TS   O  
ATOM    896  C4' ADE T   7      -4.015  -6.484 -13.552  1.00  0.00      TS   C  
ATOM    897  O4' ADE T   7      -3.828  -5.303 -12.713  1.00  0.00      TS   O  
ATOM    898  C3' ADE T   7      -3.873  -5.980 -15.082  1.00  0.00      TS   C  
ATOM    899  O3' ADE T   7      -4.629  -6.751 -15.980  1.00  0.00      TS   O  
ATOM    900  C2' ADE T   7      -4.538  -4.633 -14.882  1.00  0.00      TS   C  
ATOM    901  C1' ADE T   7      -3.960  -4.141 -13.504  1.00  0.00      TS   C  
ATOM    902  N1  ADE T   7      -1.561   0.053 -15.208  1.00  0.00      TS   N  
ATOM    903  C2  ADE T   7      -2.802  -0.412 -15.346  1.00  0.00      TS   C  
ATOM    904  N3  ADE T   7      -3.360  -1.468 -14.798  1.00  0.00      TS   N  
ATOM    905  C4  ADE T   7      -2.479  -2.237 -14.229  1.00  0.00      TS   C  
ATOM    906  C5  ADE T   7      -1.083  -2.055 -14.123  1.00  0.00      TS   C  
ATOM    907  C6  ADE T   7      -0.600  -0.759 -14.604  1.00  0.00      TS   C  
ATOM    908  N6  ADE T   7       0.725  -0.316 -14.609  1.00  0.00      TS   N  
ATOM    909  N7  ADE T   7      -0.478  -3.109 -13.517  1.00  0.00      TS   N  
ATOM    910  C8  ADE T   7      -1.451  -3.936 -13.179  1.00  0.00      TS   C  
ATOM    911  N9  ADE T   7      -2.700  -3.454 -13.624  1.00  0.00      TS   N  
ATOM    912  H2  ADE T   7      -3.446   0.267 -15.905  1.00  0.00      TS   H  
ATOM    913  H8  ADE T   7      -1.266  -4.960 -12.855  1.00  0.00      TS   H  
ATOM    914  H1' ADE T   7      -4.761  -3.547 -13.013  1.00  0.00      TS   H  
ATOM    915  H2' ADE T   7      -5.625  -4.808 -14.732  1.00  0.00      TS   H  
ATOM    916  H3' ADE T   7      -2.794  -5.832 -15.300  1.00  0.00      TS   H  
ATOM    917  H4' ADE T   7      -5.051  -6.853 -13.390  1.00  0.00      TS   H  
ATOM    918  H5' ADE T   7      -3.334  -8.226 -12.507  1.00  0.00      TS   H  
ATOM    919  H61 ADE T   7       1.369  -1.058 -14.418  1.00  0.00      TS   H  
ATOM    920  H62 ADE T   7       1.086   0.572 -14.894  1.00  0.00      TS   H  
ATOM    921 H2'' ADE T   7      -4.254  -3.987 -15.739  1.00  0.00      TS   H  
ATOM    922 H5'' ADE T   7      -3.114  -8.309 -14.245  1.00  0.00      TS   H  
ATOM    923  P   ADE T   8      -4.041  -7.131 -17.437  1.00  0.00      TS   P  
ATOM    924  O1P ADE T   8      -4.894  -8.168 -18.067  1.00  0.00      TS   O  
ATOM    925  O2P ADE T   8      -2.558  -7.491 -17.396  1.00  0.00      TS   O  
ATOM    926  C5' ADE T   8      -5.496  -5.400 -18.710  1.00  0.00      TS   C  
ATOM    927  O5' ADE T   8      -4.224  -5.738 -18.163  1.00  0.00      TS   O  
ATOM    928  C4' ADE T   8      -5.513  -4.016 -19.430  1.00  0.00      TS   C  
ATOM    929  O4' ADE T   8      -4.867  -2.984 -18.681  1.00  0.00      TS   O  
ATOM    930  C3' ADE T   8      -4.604  -3.926 -20.713  1.00  0.00      TS   C  
ATOM    931  O3' ADE T   8      -5.379  -4.337 -21.795  1.00  0.00      TS   O  
ATOM    932  C2' ADE T   8      -4.285  -2.483 -20.847  1.00  0.00      TS   C  
ATOM    933  C1' ADE T   8      -4.194  -1.977 -19.412  1.00  0.00      TS   C  
ATOM    934  N1  ADE T   8      -0.467   1.493 -18.909  1.00  0.00      TS   N  
ATOM    935  C2  ADE T   8      -1.725   1.564 -19.432  1.00  0.00      TS   C  
ATOM    936  N3  ADE T   8      -2.637   0.605 -19.574  1.00  0.00      TS   N  
ATOM    937  C4  ADE T   8      -2.169  -0.541 -19.034  1.00  0.00      TS   C  
ATOM    938  C5  ADE T   8      -0.900  -0.784 -18.502  1.00  0.00      TS   C  
ATOM    939  C6  ADE T   8      -0.052   0.319 -18.363  1.00  0.00      TS   C  
ATOM    940  N6  ADE T   8       1.122   0.318 -17.860  1.00  0.00      TS   N  
ATOM    941  N7  ADE T   8      -0.885  -2.089 -17.968  1.00  0.00      TS   N  
ATOM    942  C8  ADE T   8      -1.976  -2.616 -18.373  1.00  0.00      TS   C  
ATOM    943  N9  ADE T   8      -2.810  -1.777 -18.927  1.00  0.00      TS   N  
ATOM    944  H2  ADE T   8      -1.938   2.541 -19.869  1.00  0.00      TS   H  
ATOM    945  H8  ADE T   8      -2.219  -3.647 -18.116  1.00  0.00      TS   H  
ATOM    946  H1' ADE T   8      -4.659  -0.970 -19.333  1.00  0.00      TS   H  
ATOM    947  H2' ADE T   8      -5.185  -1.920 -21.176  1.00  0.00      TS   H  
ATOM    948  H3' ADE T   8      -3.723  -4.563 -20.483  1.00  0.00      TS   H  
ATOM    949  H4' ADE T   8      -6.506  -3.769 -19.861  1.00  0.00      TS   H  
ATOM    950  H5' ADE T   8      -6.304  -5.280 -17.958  1.00  0.00      TS   H  
ATOM    951  H61 ADE T   8       1.706   1.021 -18.267  1.00  0.00      TS   H  
ATOM    952  H62 ADE T   8       1.316   0.091 -16.906  1.00  0.00      TS   H  
ATOM    953 H2'' ADE T   8      -3.457  -2.187 -21.526  1.00  0.00      TS   H  
ATOM    954 H5'' ADE T   8      -5.888  -6.194 -19.380  1.00  0.00      TS   H  
ATOM    955  P   GUA T   9      -4.823  -4.695 -23.178  1.00  0.00      TS   P  
ATOM    956  O1P GUA T   9      -5.925  -5.323 -23.962  1.00  0.00      TS   O  
ATOM    957  O2P GUA T   9      -3.658  -5.578 -22.923  1.00  0.00      TS   O  
ATOM    958  C5' GUA T   9      -5.475  -2.433 -24.082  1.00  0.00      TS   C  
ATOM    959  O5' GUA T   9      -4.419  -3.280 -23.740  1.00  0.00      TS   O  
ATOM    960  C4' GUA T   9      -4.968  -1.072 -24.523  1.00  0.00      TS   C  
ATOM    961  O4' GUA T   9      -3.947  -0.619 -23.533  1.00  0.00      TS   O  
ATOM    962  C3' GUA T   9      -4.139  -1.193 -25.923  1.00  0.00      TS   C  
ATOM    963  O3' GUA T   9      -4.492  -0.063 -26.773  1.00  0.00      TS   O  
ATOM    964  C2' GUA T   9      -2.677  -1.087 -25.431  1.00  0.00      TS   C  
ATOM    965  C1' GUA T   9      -2.775  -0.170 -24.226  1.00  0.00      TS   C  
ATOM    966  N1  GUA T   9       0.921   2.408 -22.046  1.00  0.00      TS   N  
ATOM    967  C2  GUA T   9      -0.133   2.829 -22.787  1.00  0.00      TS   C  
ATOM    968  N2  GUA T   9      -0.056   4.072 -23.221  1.00  0.00      TS   N  
ATOM    969  N3  GUA T   9      -1.111   2.075 -23.188  1.00  0.00      TS   N  
ATOM    970  C4  GUA T   9      -0.949   0.800 -22.904  1.00  0.00      TS   C  
ATOM    971  C5  GUA T   9       0.089   0.227 -22.208  1.00  0.00      TS   C  
ATOM    972  C6  GUA T   9       1.094   1.110 -21.686  1.00  0.00      TS   C  
ATOM    973  O6  GUA T   9       2.068   0.850 -20.974  1.00  0.00      TS   O  
ATOM    974  N7  GUA T   9      -0.061  -1.184 -22.046  1.00  0.00      TS   N  
ATOM    975  C8  GUA T   9      -1.149  -1.430 -22.716  1.00  0.00      TS   C  
ATOM    976  N9  GUA T   9      -1.686  -0.243 -23.329  1.00  0.00      TS   N  
ATOM    977  H1  GUA T   9       1.765   2.959 -22.008  1.00  0.00      TS   H  
ATOM    978  H8  GUA T   9      -1.565  -2.427 -22.852  1.00  0.00      TS   H  
ATOM    979  H1' GUA T   9      -2.927   0.878 -24.564  1.00  0.00      TS   H  
ATOM    980  H2' GUA T   9      -1.896  -0.801 -26.167  1.00  0.00      TS   H  
ATOM    981  H21 GUA T   9       0.748   4.627 -23.008  1.00  0.00      TS   H  
ATOM    982  H3' GUA T   9      -4.310  -2.174 -26.412  1.00  0.00      TS   H  
ATOM    983  H22 GUA T   9      -0.667   4.484 -23.895  1.00  0.00      TS   H  
ATOM    984  H4' GUA T   9      -5.781  -0.317 -24.583  1.00  0.00      TS   H  
ATOM    985  H5' GUA T   9      -6.122  -2.193 -23.211  1.00  0.00      TS   H  
ATOM    986 H2'' GUA T   9      -2.370  -2.073 -25.020  1.00  0.00      TS   H  
ATOM    987 H5'' GUA T   9      -6.104  -2.862 -24.890  1.00  0.00      TS   H  
ATOM    988  P   CYT T  10      -3.778   0.105 -28.172  1.00  0.00      TS   P  
ATOM    989  O1P CYT T  10      -4.761   0.492 -29.183  1.00  0.00      TS   O  
ATOM    990  O2P CYT T  10      -2.981  -1.067 -28.515  1.00  0.00      TS   O  
ATOM    991  C5' CYT T  10      -3.397   2.613 -27.587  1.00  0.00      TS   C  
ATOM    992  O5' CYT T  10      -2.826   1.323 -27.814  1.00  0.00      TS   O  
ATOM    993  C4' CYT T  10      -2.310   3.626 -27.718  1.00  0.00      TS   C  
ATOM    994  O4' CYT T  10      -1.331   3.449 -26.645  1.00  0.00      TS   O  
ATOM    995  C3' CYT T  10      -1.460   3.537 -29.081  1.00  0.00      TS   C  
ATOM    996  O3' CYT T  10      -1.343   4.860 -29.629  1.00  0.00      TS   O  
ATOM    997  C2' CYT T  10      -0.104   2.976 -28.686  1.00  0.00      TS   C  
ATOM    998  C1' CYT T  10       0.008   3.354 -27.198  1.00  0.00      TS   C  
ATOM    999  N1  CYT T  10       0.810   2.451 -26.286  1.00  0.00      TS   N  
ATOM   1000  C2  CYT T  10       1.971   2.849 -25.646  1.00  0.00      TS   C  
ATOM   1001  O2  CYT T  10       2.276   4.029 -25.663  1.00  0.00      TS   O  
ATOM   1002  N3  CYT T  10       2.784   1.899 -25.084  1.00  0.00      TS   N  
ATOM   1003  C4  CYT T  10       2.310   0.649 -24.919  1.00  0.00      TS   C  
ATOM   1004  N4  CYT T  10       3.084  -0.170 -24.201  1.00  0.00      TS   N  
ATOM   1005  C5  CYT T  10       1.092   0.206 -25.453  1.00  0.00      TS   C  
ATOM   1006  C6  CYT T  10       0.370   1.118 -26.149  1.00  0.00      TS   C  
ATOM   1007  H5  CYT T  10       0.819  -0.850 -25.429  1.00  0.00      TS   H  
ATOM   1008  H6  CYT T  10      -0.567   0.896 -26.660  1.00  0.00      TS   H  
ATOM   1009  H1' CYT T  10       0.356   4.406 -27.117  1.00  0.00      TS   H  
ATOM   1010  H2' CYT T  10       0.780   3.381 -29.224  1.00  0.00      TS   H  
ATOM   1011  H3' CYT T  10      -2.083   2.914 -29.760  1.00  0.00      TS   H  
ATOM   1012  H4' CYT T  10      -2.698   4.641 -27.485  1.00  0.00      TS   H  
ATOM   1013  H41 CYT T  10       4.055   0.067 -24.205  1.00  0.00      TS   H  
ATOM   1014  H5' CYT T  10      -3.888   2.554 -26.592  1.00  0.00      TS   H  
ATOM   1015  H42 CYT T  10       2.823  -1.136 -24.210  1.00  0.00      TS   H  
ATOM   1016 H2'' CYT T  10      -0.050   1.875 -28.827  1.00  0.00      TS   H  
ATOM   1017 H5'' CYT T  10      -4.092   2.997 -28.363  1.00  0.00      TS   H  
ATOM   1018  P   THY T  11      -0.946   5.059 -31.128  1.00  0.00      TS   P  
ATOM   1019  O1P THY T  11      -1.361   6.473 -31.454  1.00  0.00      TS   O  
ATOM   1020  O2P THY T  11      -1.496   3.972 -31.971  1.00  0.00      TS   O  
ATOM   1021  C5' THY T  11       1.502   6.044 -30.605  1.00  0.00      TS   C  
ATOM   1022  O5' THY T  11       0.665   4.972 -31.192  1.00  0.00      TS   O  
ATOM   1023  C4' THY T  11       3.073   5.785 -30.565  1.00  0.00      TS   C  
ATOM   1024  O4' THY T  11       3.392   4.919 -29.447  1.00  0.00      TS   O  
ATOM   1025  C3' THY T  11       3.791   5.130 -31.858  1.00  0.00      TS   C  
ATOM   1026  O3' THY T  11       5.097   5.645 -32.227  1.00  0.00      TS   O  
ATOM   1027  C2' THY T  11       3.850   3.705 -31.410  1.00  0.00      TS   C  
ATOM   1028  C1' THY T  11       4.296   3.871 -29.951  1.00  0.00      TS   C  
ATOM   1029  N1  THY T  11       4.225   2.604 -29.149  1.00  0.00      TS   N  
ATOM   1030  C2  THY T  11       5.465   2.264 -28.635  1.00  0.00      TS   C  
ATOM   1031  O2  THY T  11       6.476   2.923 -28.859  1.00  0.00      TS   O  
ATOM   1032  N3  THY T  11       5.502   1.033 -27.956  1.00  0.00      TS   N  
ATOM   1033  C4  THY T  11       4.471   0.119 -27.831  1.00  0.00      TS   C  
ATOM   1034  O4  THY T  11       4.563  -0.858 -27.087  1.00  0.00      TS   O  
ATOM   1035  C5  THY T  11       3.268   0.521 -28.629  1.00  0.00      TS   C  
ATOM   1036  C5M THY T  11       2.151  -0.511 -28.699  1.00  0.00      TS   C  
ATOM   1037  C6  THY T  11       3.263   1.705 -29.317  1.00  0.00      TS   C  
ATOM   1038  H3  THY T  11       6.392   0.847 -27.517  1.00  0.00      TS   H  
ATOM   1039  H6  THY T  11       2.619   1.882 -30.179  1.00  0.00      TS   H  
ATOM   1040  H1' THY T  11       5.292   4.365 -29.947  1.00  0.00      TS   H  
ATOM   1041  H2' THY T  11       4.527   3.112 -32.061  1.00  0.00      TS   H  
ATOM   1042  H3' THY T  11       2.997   5.279 -32.621  1.00  0.00      TS   H  
ATOM   1043  H4' THY T  11       3.661   6.718 -30.437  1.00  0.00      TS   H  
ATOM   1044  H5' THY T  11       1.182   6.250 -29.562  1.00  0.00      TS   H  
ATOM   1045  H51 THY T  11       2.297  -1.126 -29.613  1.00  0.00      TS   H  
ATOM   1046  H52 THY T  11       1.114  -0.168 -28.903  1.00  0.00      TS   H  
ATOM   1047  H53 THY T  11       2.045  -1.085 -27.754  1.00  0.00      TS   H  
ATOM   1048 H2'' THY T  11       2.784   3.389 -31.405  1.00  0.00      TS   H  
ATOM   1049 H5'' THY T  11       1.461   7.011 -31.150  1.00  0.00      TS   H  
ATOM   1050  P   ADE T  12       5.190   6.888 -33.161  1.00  0.00      TS   P  
ATOM   1051  O1P ADE T  12       4.572   8.118 -32.575  1.00  0.00      TS   O  
ATOM   1052  O2P ADE T  12       4.600   6.396 -34.402  1.00  0.00      TS   O  
ATOM   1053  C5' ADE T  12       7.707   7.488 -32.577  1.00  0.00      TS   C  
ATOM   1054  O5' ADE T  12       6.721   7.128 -33.536  1.00  0.00      TS   O  
ATOM   1055  C4' ADE T  12       8.932   6.549 -32.468  1.00  0.00      TS   C  
ATOM   1056  O4' ADE T  12       8.503   5.345 -31.780  1.00  0.00      TS   O  
ATOM   1057  C3' ADE T  12       9.407   5.995 -33.836  1.00  0.00      TS   C  
ATOM   1058  O3' ADE T  12      10.832   6.071 -33.956  1.00  0.00      TS   O  
ATOM   1059  C2' ADE T  12       8.886   4.621 -33.929  1.00  0.00      TS   C  
ATOM   1060  C1' ADE T  12       9.056   4.201 -32.455  1.00  0.00      TS   C  
ATOM   1061  N1  ADE T  12       8.969  -0.178 -29.909  1.00  0.00      TS   N  
ATOM   1062  C2  ADE T  12       9.873   0.804 -29.989  1.00  0.00      TS   C  
ATOM   1063  N3  ADE T  12       9.718   2.022 -30.509  1.00  0.00      TS   N  
ATOM   1064  C4  ADE T  12       8.588   2.088 -31.144  1.00  0.00      TS   C  
ATOM   1065  C5  ADE T  12       7.534   1.200 -31.073  1.00  0.00      TS   C  
ATOM   1066  C6  ADE T  12       7.750  -0.048 -30.473  1.00  0.00      TS   C  
ATOM   1067  N6  ADE T  12       6.790  -0.933 -30.579  1.00  0.00      TS   N  
ATOM   1068  N7  ADE T  12       6.555   1.607 -32.001  1.00  0.00      TS   N  
ATOM   1069  C8  ADE T  12       6.988   2.704 -32.505  1.00  0.00      TS   C  
ATOM   1070  N9  ADE T  12       8.210   3.029 -32.043  1.00  0.00      TS   N  
ATOM   1071  H2  ADE T  12      10.732   0.789 -29.319  1.00  0.00      TS   H  
ATOM   1072  H8  ADE T  12       6.608   3.161 -33.418  1.00  0.00      TS   H  
ATOM   1073  H1' ADE T  12      10.150   4.144 -32.270  1.00  0.00      TS   H  
ATOM   1074  H2' ADE T  12       9.403   3.952 -34.649  1.00  0.00      TS   H  
ATOM   1075  H3' ADE T  12       9.024   6.595 -34.688  1.00  0.00      TS   H  
ATOM   1076  H4' ADE T  12       9.771   6.940 -31.853  1.00  0.00      TS   H  
ATOM   1077  H5' ADE T  12       7.257   7.513 -31.561  1.00  0.00      TS   H  
ATOM   1078  H61 ADE T  12       6.915  -1.788 -30.076  1.00  0.00      TS   H  
ATOM   1079  H62 ADE T  12       5.889  -0.667 -30.922  1.00  0.00      TS   H  
ATOM   1080 H2'' ADE T  12       7.800   4.577 -34.157  1.00  0.00      TS   H  
ATOM   1081 H5'' ADE T  12       8.074   8.517 -32.775  1.00  0.00      TS   H  
ATOM   1082  P   THY T  13      11.607   5.861 -35.314  1.00  0.00      TS   P  
ATOM   1083  O1P THY T  13      12.261   7.142 -35.727  1.00  0.00      TS   O  
ATOM   1084  O2P THY T  13      10.792   5.146 -36.369  1.00  0.00      TS   O  
ATOM   1085  C5' THY T  13      13.405   4.925 -33.510  1.00  0.00      TS   C  
ATOM   1086  O5' THY T  13      12.671   4.818 -34.711  1.00  0.00      TS   O  
ATOM   1087  C4' THY T  13      13.722   3.470 -32.875  1.00  0.00      TS   C  
ATOM   1088  O4' THY T  13      12.479   2.844 -32.284  1.00  0.00      TS   O  
ATOM   1089  C3' THY T  13      14.167   2.439 -33.875  1.00  0.00      TS   C  
ATOM   1090  O3' THY T  13      15.541   2.559 -34.161  1.00  0.00      TS   O  
ATOM   1091  C2' THY T  13      13.982   1.161 -33.020  1.00  0.00      TS   C  
ATOM   1092  C1' THY T  13      12.741   1.459 -32.208  1.00  0.00      TS   C  
ATOM   1093  N1  THY T  13      11.597   0.703 -32.897  1.00  0.00      TS   N  
ATOM   1094  C2  THY T  13      11.280  -0.571 -32.466  1.00  0.00      TS   C  
ATOM   1095  O2  THY T  13      11.987  -1.160 -31.651  1.00  0.00      TS   O  
ATOM   1096  N3  THY T  13      10.227  -1.126 -33.173  1.00  0.00      TS   N  
ATOM   1097  C4  THY T  13       9.459  -0.553 -34.080  1.00  0.00      TS   C  
ATOM   1098  O4  THY T  13       8.461  -1.199 -34.487  1.00  0.00      TS   O  
ATOM   1099  C5  THY T  13       9.881   0.701 -34.579  1.00  0.00      TS   C  
ATOM   1100  C5M THY T  13       9.059   1.283 -35.655  1.00  0.00      TS   C  
ATOM   1101  C6  THY T  13      10.899   1.301 -33.981  1.00  0.00      TS   C  
ATOM   1102  H3  THY T  13       9.894  -2.022 -32.851  1.00  0.00      TS   H  
ATOM   1103  H6  THY T  13      11.083   2.363 -34.146  1.00  0.00      TS   H  
ATOM   1104  H1' THY T  13      12.950   1.190 -31.151  1.00  0.00      TS   H  
ATOM   1105  H2' THY T  13      14.783   1.077 -32.253  1.00  0.00      TS   H  
ATOM   1106  H3' THY T  13      13.522   2.492 -34.777  1.00  0.00      TS   H  
ATOM   1107  H4' THY T  13      14.517   3.598 -32.110  1.00  0.00      TS   H  
ATOM   1108  H5' THY T  13      12.814   5.509 -32.771  1.00  0.00      TS   H  
ATOM   1109  H51 THY T  13       8.649   0.481 -36.304  1.00  0.00      TS   H  
ATOM   1110  H52 THY T  13       9.557   1.961 -36.382  1.00  0.00      TS   H  
ATOM   1111  H53 THY T  13       8.276   1.874 -35.134  1.00  0.00      TS   H  
ATOM   1112 H2'' THY T  13      14.013   0.304 -33.725  1.00  0.00      TS   H  
ATOM   1113 H5'' THY T  13      14.358   5.456 -33.718  1.00  0.00      TS   H  
ATOM   1114  P   ADE T  14      16.130   1.837 -35.316  1.00  0.00      TS   P  
ATOM   1115  O1P ADE T  14      17.497   2.348 -35.422  1.00  0.00      TS   O  
ATOM   1116  O2P ADE T  14      15.225   2.033 -36.500  1.00  0.00      TS   O  
ATOM   1117  C5' ADE T  14      16.955  -0.220 -33.869  1.00  0.00      TS   C  
ATOM   1118  O5' ADE T  14      16.244   0.294 -34.918  1.00  0.00      TS   O  
ATOM   1119  C4' ADE T  14      16.848  -1.749 -33.716  1.00  0.00      TS   C  
ATOM   1120  O4' ADE T  14      15.509  -2.282 -33.432  1.00  0.00      TS   O  
ATOM   1121  C3' ADE T  14      17.400  -2.453 -34.892  1.00  0.00      TS   C  
ATOM   1122  O3' ADE T  14      18.302  -3.431 -34.480  1.00  0.00      TS   O  
ATOM   1123  C2' ADE T  14      16.151  -3.074 -35.544  1.00  0.00      TS   C  
ATOM   1124  C1' ADE T  14      15.182  -3.298 -34.421  1.00  0.00      TS   C  
ATOM   1125  N1  ADE T  14      10.277  -5.319 -34.804  1.00  0.00      TS   N  
ATOM   1126  C2  ADE T  14      11.438  -5.807 -34.347  1.00  0.00      TS   C  
ATOM   1127  N3  ADE T  14      12.652  -5.265 -34.223  1.00  0.00      TS   N  
ATOM   1128  C4  ADE T  14      12.677  -4.009 -34.731  1.00  0.00      TS   C  
ATOM   1129  C5  ADE T  14      11.594  -3.299 -35.228  1.00  0.00      TS   C  
ATOM   1130  C6  ADE T  14      10.342  -3.996 -35.209  1.00  0.00      TS   C  
ATOM   1131  N6  ADE T  14       9.257  -3.453 -35.669  1.00  0.00      TS   N  
ATOM   1132  N7  ADE T  14      12.027  -1.966 -35.560  1.00  0.00      TS   N  
ATOM   1133  C8  ADE T  14      13.310  -1.959 -35.267  1.00  0.00      TS   C  
ATOM   1134  N9  ADE T  14      13.776  -3.162 -34.783  1.00  0.00      TS   N  
ATOM   1135  H2  ADE T  14      11.299  -6.789 -33.895  1.00  0.00      TS   H  
ATOM   1136  H8  ADE T  14      13.996  -1.133 -35.456  1.00  0.00      TS   H  
ATOM   1137  H1' ADE T  14      15.348  -4.254 -33.880  1.00  0.00      TS   H  
ATOM   1138  H2' ADE T  14      16.450  -3.986 -36.105  1.00  0.00      TS   H  
ATOM   1139  H3' ADE T  14      17.825  -1.676 -35.563  1.00  0.00      TS   H  
ATOM   1140  H4' ADE T  14      17.464  -2.016 -32.830  1.00  0.00      TS   H  
ATOM   1141  H5' ADE T  14      16.757   0.238 -32.876  1.00  0.00      TS   H  
ATOM   1142  H61 ADE T  14       8.575  -4.181 -35.752  1.00  0.00      TS   H  
ATOM   1143  H62 ADE T  14       8.998  -2.533 -35.375  1.00  0.00      TS   H  
ATOM   1144 H2'' ADE T  14      15.669  -2.406 -36.288  1.00  0.00      TS   H  
ATOM   1145 H5'' ADE T  14      18.025   0.010 -34.061  1.00  0.00      TS   H  
ATOM   1146  P   THY T  15      19.397  -4.055 -35.340  1.00  0.00      TS   P  
ATOM   1147  O1P THY T  15      20.742  -4.073 -34.649  1.00  0.00      TS   O  
ATOM   1148  O2P THY T  15      19.459  -3.288 -36.604  1.00  0.00      TS   O  
ATOM   1149  C5' THY T  15      18.699  -6.520 -34.624  1.00  0.00      TS   C  
ATOM   1150  O5' THY T  15      18.869  -5.520 -35.668  1.00  0.00      TS   O  
ATOM   1151  C4' THY T  15      17.641  -7.530 -35.136  1.00  0.00      TS   C  
ATOM   1152  O4' THY T  15      16.286  -7.001 -35.413  1.00  0.00      TS   O  
ATOM   1153  C3' THY T  15      17.967  -8.294 -36.513  1.00  0.00      TS   C  
ATOM   1154  O3' THY T  15      17.892  -9.663 -36.389  1.00  0.00      TS   O  
ATOM   1155  C2' THY T  15      16.947  -7.745 -37.454  1.00  0.00      TS   C  
ATOM   1156  C1' THY T  15      15.741  -7.679 -36.535  1.00  0.00      TS   C  
ATOM   1157  N1  THY T  15      14.587  -6.861 -37.131  1.00  0.00      TS   N  
ATOM   1158  C2  THY T  15      13.243  -7.291 -36.977  1.00  0.00      TS   C  
ATOM   1159  O2  THY T  15      13.023  -8.355 -36.367  1.00  0.00      TS   O  
ATOM   1160  N3  THY T  15      12.319  -6.481 -37.573  1.00  0.00      TS   N  
ATOM   1161  C4  THY T  15      12.526  -5.265 -38.186  1.00  0.00      TS   C  
ATOM   1162  O4  THY T  15      11.529  -4.694 -38.602  1.00  0.00      TS   O  
ATOM   1163  C5  THY T  15      13.904  -4.853 -38.350  1.00  0.00      TS   C  
ATOM   1164  C5M THY T  15      14.177  -3.717 -39.269  1.00  0.00      TS   C  
ATOM   1165  C6  THY T  15      14.892  -5.659 -37.802  1.00  0.00      TS   C  
ATOM   1166  H3  THY T  15      11.384  -6.862 -37.572  1.00  0.00      TS   H  
ATOM   1167  H6  THY T  15      15.954  -5.470 -37.955  1.00  0.00      TS   H  
ATOM   1168  H1' THY T  15      15.423  -8.733 -36.382  1.00  0.00      TS   H  
ATOM   1169  H2' THY T  15      16.850  -8.408 -38.340  1.00  0.00      TS   H  
ATOM   1170  H3' THY T  15      18.991  -7.942 -36.763  1.00  0.00      TS   H  
ATOM   1171  H4' THY T  15      17.478  -8.274 -34.326  1.00  0.00      TS   H  
ATOM   1172  H5' THY T  15      18.288  -6.051 -33.704  1.00  0.00      TS   H  
ATOM   1173  H51 THY T  15      13.234  -3.204 -39.556  1.00  0.00      TS   H  
ATOM   1174  H52 THY T  15      14.811  -4.001 -40.136  1.00  0.00      TS   H  
ATOM   1175  H53 THY T  15      14.817  -2.942 -38.796  1.00  0.00      TS   H  
ATOM   1176 H2'' THY T  15      17.359  -6.763 -37.770  1.00  0.00      TS   H  
ATOM   1177 H5'' THY T  15      19.666  -7.011 -34.383  1.00  0.00      TS   H  
ATOM   1178  P   ADE T  16      19.135 -10.566 -36.843  1.00  0.00      TS   P  
ATOM   1179  O1P ADE T  16      20.053 -10.678 -35.712  1.00  0.00      TS   O  
ATOM   1180  O2P ADE T  16      19.692 -10.007 -38.105  1.00  0.00      TS   O  
ATOM   1181  C5' ADE T  16      17.570 -12.661 -36.159  1.00  0.00      TS   C  
ATOM   1182  O5' ADE T  16      18.335 -11.939 -37.116  1.00  0.00      TS   O  
ATOM   1183  C4' ADE T  16      16.192 -13.176 -36.754  1.00  0.00      TS   C  
ATOM   1184  O4' ADE T  16      15.170 -12.130 -36.705  1.00  0.00      TS   O  
ATOM   1185  C3' ADE T  16      16.105 -13.814 -38.190  1.00  0.00      TS   C  
ATOM   1186  O3' ADE T  16      16.437 -15.217 -38.088  1.00  0.00      TS   O  
ATOM   1187  C2' ADE T  16      14.600 -13.623 -38.378  1.00  0.00      TS   C  
ATOM   1188  C1' ADE T  16      14.242 -12.308 -37.773  1.00  0.00      TS   C  
ATOM   1189  N1  ADE T  16      11.301  -8.874 -40.156  1.00  0.00      TS   N  
ATOM   1190  C2  ADE T  16      11.045  -9.973 -39.410  1.00  0.00      TS   C  
ATOM   1191  N3  ADE T  16      11.924 -10.816 -38.923  1.00  0.00      TS   N  
ATOM   1192  C4  ADE T  16      13.210 -10.535 -39.158  1.00  0.00      TS   C  
ATOM   1193  C5  ADE T  16      13.669  -9.409 -39.812  1.00  0.00      TS   C  
ATOM   1194  C6  ADE T  16      12.622  -8.586 -40.392  1.00  0.00      TS   C  
ATOM   1195  N6  ADE T  16      12.913  -7.400 -41.018  1.00  0.00      TS   N  
ATOM   1196  N7  ADE T  16      15.051  -9.357 -39.747  1.00  0.00      TS   N  
ATOM   1197  C8  ADE T  16      15.386 -10.422 -39.024  1.00  0.00      TS   C  
ATOM   1198  N9  ADE T  16      14.295 -11.109 -38.582  1.00  0.00      TS   N  
ATOM   1199  H2  ADE T  16      10.019 -10.282 -39.214  1.00  0.00      TS   H  
ATOM   1200  H8  ADE T  16      16.382 -10.745 -38.720  1.00  0.00      TS   H  
ATOM   1201  H1' ADE T  16      13.281 -12.464 -37.238  1.00  0.00      TS   H  
ATOM   1202  H2' ADE T  16      14.227 -14.409 -37.687  1.00  0.00      TS   H  
ATOM   1203  H3' ADE T  16      16.722 -13.283 -38.946  1.00  0.00      TS   H  
ATOM   1204  H4' ADE T  16      15.837 -13.972 -36.063  1.00  0.00      TS   H  
ATOM   1205  H5' ADE T  16      17.480 -12.116 -35.196  1.00  0.00      TS   H  
ATOM   1206  H61 ADE T  16      13.848  -7.148 -41.265  1.00  0.00      TS   H  
ATOM   1207  H62 ADE T  16      12.171  -6.764 -41.229  1.00  0.00      TS   H  
ATOM   1208 H2'' ADE T  16      14.100 -13.765 -39.361  1.00  0.00      TS   H  
ATOM   1209 H5'' ADE T  16      18.060 -13.617 -35.876  1.00  0.00      TS   H  
ATOM   1210  P   THY T  17      16.610 -16.179 -39.323  1.00  0.00      TS   P  
ATOM   1211  O1P THY T  17      17.049 -17.509 -38.895  1.00  0.00      TS   O  
ATOM   1212  O2P THY T  17      17.626 -15.485 -40.209  1.00  0.00      TS   O  
ATOM   1213  C5' THY T  17      14.116 -16.939 -39.350  1.00  0.00      TS   C  
ATOM   1214  O5' THY T  17      15.197 -16.243 -40.032  1.00  0.00      TS   O  
ATOM   1215  C4' THY T  17      12.712 -16.946 -39.985  1.00  0.00      TS   C  
ATOM   1216  O4' THY T  17      12.342 -15.578 -40.338  1.00  0.00      TS   O  
ATOM   1217  C3' THY T  17      12.615 -17.639 -41.310  1.00  0.00      TS   C  
ATOM   1218  O3' THY T  17      11.379 -18.346 -41.419  1.00  0.00      TS   O  
ATOM   1219  C2' THY T  17      12.868 -16.624 -42.399  1.00  0.00      TS   C  
ATOM   1220  C1' THY T  17      12.193 -15.376 -41.689  1.00  0.00      TS   C  
ATOM   1221  N1  THY T  17      12.845 -14.047 -42.034  1.00  0.00      TS   N  
ATOM   1222  C2  THY T  17      11.996 -12.976 -42.232  1.00  0.00      TS   C  
ATOM   1223  O2  THY T  17      10.780 -13.138 -42.278  1.00  0.00      TS   O  
ATOM   1224  N3  THY T  17      12.649 -11.746 -42.506  1.00  0.00      TS   N  
ATOM   1225  C4  THY T  17      14.036 -11.584 -42.673  1.00  0.00      TS   C  
ATOM   1226  O4  THY T  17      14.456 -10.497 -42.978  1.00  0.00      TS   O  
ATOM   1227  C5  THY T  17      14.841 -12.715 -42.378  1.00  0.00      TS   C  
ATOM   1228  C5M THY T  17      16.363 -12.587 -42.217  1.00  0.00      TS   C  
ATOM   1229  C6  THY T  17      14.196 -13.857 -42.052  1.00  0.00      TS   C  
ATOM   1230  H3  THY T  17      12.049 -11.006 -42.842  1.00  0.00      TS   H  
ATOM   1231  H6  THY T  17      14.842 -14.645 -41.669  1.00  0.00      TS   H  
ATOM   1232  H1' THY T  17      11.108 -15.402 -41.930  1.00  0.00      TS   H  
ATOM   1233  H2' THY T  17      12.361 -16.794 -43.373  1.00  0.00      TS   H  
ATOM   1234  H3' THY T  17      13.435 -18.382 -41.416  1.00  0.00      TS   H  
ATOM   1235  H4' THY T  17      11.985 -17.317 -39.230  1.00  0.00      TS   H  
ATOM   1236  H5' THY T  17      14.009 -16.514 -38.330  1.00  0.00      TS   H  
ATOM   1237  H51 THY T  17      16.777 -13.198 -43.047  1.00  0.00      TS   H  
ATOM   1238  H52 THY T  17      16.673 -12.970 -41.221  1.00  0.00      TS   H  
ATOM   1239  H53 THY T  17      16.698 -11.538 -42.356  1.00  0.00      TS   H  
ATOM   1240 H2'' THY T  17      13.972 -16.693 -42.508  1.00  0.00      TS   H  
ATOM   1241 H5'' THY T  17      14.405 -18.012 -39.332  1.00  0.00      TS   H  
ATOM   1242  P   ADE T  18      11.106 -19.338 -42.700  1.00  0.00      TS   P  
ATOM   1243  O1P ADE T  18      10.284 -20.522 -42.351  1.00  0.00      TS   O  
ATOM   1244  O2P ADE T  18      12.322 -19.527 -43.507  1.00  0.00      TS   O  
ATOM   1245  C5' ADE T  18       8.865 -18.018 -42.981  1.00  0.00      TS   C  
ATOM   1246  O5' ADE T  18      10.179 -18.314 -43.532  1.00  0.00      TS   O  
ATOM   1247  C4' ADE T  18       7.999 -17.395 -44.082  1.00  0.00      TS   C  
ATOM   1248  O4' ADE T  18       8.523 -16.079 -44.466  1.00  0.00      TS   O  
ATOM   1249  C3' ADE T  18       7.845 -18.210 -45.471  1.00  0.00      TS   C  
ATOM   1250  O3' ADE T  18       6.551 -18.065 -45.968  1.00  0.00      TS   O  
ATOM   1251  C2' ADE T  18       8.799 -17.531 -46.372  1.00  0.00      TS   C  
ATOM   1252  C1' ADE T  18       8.913 -16.093 -45.847  1.00  0.00      TS   C  
ATOM   1253  N1  ADE T  18      11.626 -11.751 -46.064  1.00  0.00      TS   N  
ATOM   1254  C2  ADE T  18      10.347 -12.031 -46.254  1.00  0.00      TS   C  
ATOM   1255  N3  ADE T  18       9.691 -13.178 -46.219  1.00  0.00      TS   N  
ATOM   1256  C4  ADE T  18      10.580 -14.180 -45.955  1.00  0.00      TS   C  
ATOM   1257  C5  ADE T  18      11.917 -14.095 -45.963  1.00  0.00      TS   C  
ATOM   1258  C6  ADE T  18      12.507 -12.784 -45.921  1.00  0.00      TS   C  
ATOM   1259  N6  ADE T  18      13.765 -12.445 -46.088  1.00  0.00      TS   N  
ATOM   1260  N7  ADE T  18      12.478 -15.321 -45.806  1.00  0.00      TS   N  
ATOM   1261  C8  ADE T  18      11.459 -16.120 -45.730  1.00  0.00      TS   C  
ATOM   1262  N9  ADE T  18      10.270 -15.524 -45.937  1.00  0.00      TS   N  
ATOM   1263  H2  ADE T  18       9.803 -11.111 -46.472  1.00  0.00      TS   H  
ATOM   1264  H8  ADE T  18      11.601 -17.200 -45.693  1.00  0.00      TS   H  
ATOM   1265  H1' ADE T  18       8.168 -15.472 -46.390  1.00  0.00      TS   H  
ATOM   1266  H2' ADE T  18       8.524 -17.356 -47.434  1.00  0.00      TS   H  
ATOM   1267  H3' ADE T  18       8.127 -19.282 -45.390  1.00  0.00      TS   H  
ATOM   1268  H4' ADE T  18       6.949 -17.289 -43.734  1.00  0.00      TS   H  
ATOM   1269  H5' ADE T  18       8.964 -17.363 -42.088  1.00  0.00      TS   H  
ATOM   1270  H61 ADE T  18      14.422 -13.053 -45.640  1.00  0.00      TS   H  
ATOM   1271  H62 ADE T  18      14.065 -11.504 -46.235  1.00  0.00      TS   H  
ATOM   1272 H2'' ADE T  18       9.823 -17.958 -46.323  1.00  0.00      TS   H  
ATOM   1273 H5'' ADE T  18       8.368 -18.907 -42.538  1.00  0.00      TS   H  
ATOM   1274  P   ADE T  19       6.139 -18.792 -47.304  1.00  0.00      TS   P  
ATOM   1275  O1P ADE T  19       4.895 -19.578 -47.052  1.00  0.00      TS   O  
ATOM   1276  O2P ADE T  19       7.190 -19.633 -47.898  1.00  0.00      TS   O  
ATOM   1277  C5' ADE T  19       4.934 -16.563 -47.940  1.00  0.00      TS   C  
ATOM   1278  O5' ADE T  19       5.746 -17.703 -48.358  1.00  0.00      TS   O  
ATOM   1279  C4' ADE T  19       5.258 -15.259 -48.722  1.00  0.00      TS   C  
ATOM   1280  O4' ADE T  19       6.648 -14.844 -48.660  1.00  0.00      TS   O  
ATOM   1281  C3' ADE T  19       4.960 -15.450 -50.223  1.00  0.00      TS   C  
ATOM   1282  O3' ADE T  19       4.204 -14.393 -50.871  1.00  0.00      TS   O  
ATOM   1283  C2' ADE T  19       6.384 -15.786 -50.774  1.00  0.00      TS   C  
ATOM   1284  C1' ADE T  19       7.227 -14.771 -49.970  1.00  0.00      TS   C  
ATOM   1285  N1  ADE T  19      11.986 -12.847 -49.291  1.00  0.00      TS   N  
ATOM   1286  C2  ADE T  19      10.783 -12.242 -49.412  1.00  0.00      TS   C  
ATOM   1287  N3  ADE T  19       9.578 -12.828 -49.432  1.00  0.00      TS   N  
ATOM   1288  C4  ADE T  19       9.634 -14.196 -49.514  1.00  0.00      TS   C  
ATOM   1289  C5  ADE T  19      10.868 -14.942 -49.345  1.00  0.00      TS   C  
ATOM   1290  C6  ADE T  19      12.050 -14.218 -49.178  1.00  0.00      TS   C  
ATOM   1291  N6  ADE T  19      13.233 -14.774 -48.786  1.00  0.00      TS   N  
ATOM   1292  N7  ADE T  19      10.595 -16.297 -49.538  1.00  0.00      TS   N  
ATOM   1293  C8  ADE T  19       9.299 -16.320 -49.823  1.00  0.00      TS   C  
ATOM   1294  N9  ADE T  19       8.621 -15.117 -49.777  1.00  0.00      TS   N  
ATOM   1295  H2  ADE T  19      10.822 -11.184 -49.673  1.00  0.00      TS   H  
ATOM   1296  H8  ADE T  19       8.753 -17.256 -49.951  1.00  0.00      TS   H  
ATOM   1297  H1' ADE T  19       7.054 -13.742 -50.348  1.00  0.00      TS   H  
ATOM   1298  H2' ADE T  19       6.417 -15.564 -51.861  1.00  0.00      TS   H  
ATOM   1299  H3' ADE T  19       4.386 -16.400 -50.263  1.00  0.00      TS   H  
ATOM   1300  H4' ADE T  19       4.642 -14.389 -48.409  1.00  0.00      TS   H  
ATOM   1301  H5' ADE T  19       4.964 -16.320 -46.856  1.00  0.00      TS   H  
ATOM   1302  H61 ADE T  19      13.695 -15.521 -49.263  1.00  0.00      TS   H  
ATOM   1303  H62 ADE T  19      13.850 -14.164 -48.288  1.00  0.00      TS   H  
ATOM   1304 H2'' ADE T  19       6.671 -16.845 -50.594  1.00  0.00      TS   H  
ATOM   1305 H5'' ADE T  19       3.898 -16.844 -48.224  1.00  0.00      TS   H  
ATOM   1306  P   GUA T  20       3.741 -14.638 -52.312  1.00  0.00      TS   P  
ATOM   1307  O1P GUA T  20       2.400 -14.026 -52.470  1.00  0.00      TS   O  
ATOM   1308  O2P GUA T  20       3.798 -16.077 -52.541  1.00  0.00      TS   O  
ATOM   1309  C5' GUA T  20       5.275 -12.493 -53.007  1.00  0.00      TS   C  
ATOM   1310  O5' GUA T  20       4.693 -13.808 -53.299  1.00  0.00      TS   O  
ATOM   1311  C4' GUA T  20       6.420 -12.170 -53.897  1.00  0.00      TS   C  
ATOM   1312  O4' GUA T  20       7.676 -12.669 -53.346  1.00  0.00      TS   O  
ATOM   1313  C3' GUA T  20       6.429 -12.855 -55.287  1.00  0.00      TS   C  
ATOM   1314  O3' GUA T  20       6.563 -12.065 -56.484  1.00  0.00      TS   O  
ATOM   1315  C2' GUA T  20       7.556 -13.888 -55.361  1.00  0.00      TS   C  
ATOM   1316  C1' GUA T  20       8.533 -13.177 -54.437  1.00  0.00      TS   C  
ATOM   1317  N1  GUA T  20      13.452 -13.475 -53.264  1.00  0.00      TS   N  
ATOM   1318  C2  GUA T  20      12.765 -12.378 -53.772  1.00  0.00      TS   C  
ATOM   1319  N2  GUA T  20      13.569 -11.367 -54.109  1.00  0.00      TS   N  
ATOM   1320  N3  GUA T  20      11.403 -12.371 -53.885  1.00  0.00      TS   N  
ATOM   1321  C4  GUA T  20      10.859 -13.613 -53.534  1.00  0.00      TS   C  
ATOM   1322  C5  GUA T  20      11.473 -14.790 -53.068  1.00  0.00      TS   C  
ATOM   1323  C6  GUA T  20      12.912 -14.732 -52.804  1.00  0.00      TS   C  
ATOM   1324  O6  GUA T  20      13.732 -15.597 -52.398  1.00  0.00      TS   O  
ATOM   1325  N7  GUA T  20      10.572 -15.865 -52.839  1.00  0.00      TS   N  
ATOM   1326  C8  GUA T  20       9.431 -15.315 -53.294  1.00  0.00      TS   C  
ATOM   1327  N9  GUA T  20       9.572 -14.063 -53.827  1.00  0.00      TS   N  
ATOM   1328  H1  GUA T  20      14.331 -13.245 -52.822  1.00  0.00      TS   H  
ATOM   1329  H8  GUA T  20       8.565 -15.958 -53.455  1.00  0.00      TS   H  
ATOM   1330  H1' GUA T  20       9.014 -12.324 -54.961  1.00  0.00      TS   H  
ATOM   1331  H2' GUA T  20       8.071 -14.039 -56.334  1.00  0.00      TS   H  
ATOM   1332  H21 GUA T  20      13.257 -10.433 -54.292  1.00  0.00      TS   H  
ATOM   1333  H3' GUA T  20       5.481 -13.412 -55.445  1.00  0.00      TS   H  
ATOM   1334  H22 GUA T  20      14.473 -11.409 -53.684  1.00  0.00      TS   H  
ATOM   1335  H4' GUA T  20       6.479 -11.065 -53.999  1.00  0.00      TS   H  
ATOM   1336  H5' GUA T  20       5.613 -12.460 -51.949  1.00  0.00      TS   H  
ATOM   1337  H3T GUA T  20       5.893 -11.386 -56.382  1.00  0.00      TS   H  
ATOM   1338 H2'' GUA T  20       7.129 -14.883 -55.113  1.00  0.00      TS   H  
ATOM   1339 H5'' GUA T  20       4.506 -11.720 -53.217  1.00  0.00      TS   H  
TER   
END
