# Supplementary material for: CRISPR-Cas12a exploits R-loop asymmetry to form double-strand breaks
Source: eLife. 2020 Jun 10;9:e55143. doi: 10.7554/eLife.55143 (PMC7286691; doi:10.7554/eLife.55143)
Supplement: Figure 5—source data 2. [file elife-55143-fig5-data2.zip › Figure 5ΓÇöSource Data 2/Example_MD_trajectories/5prime_boundary/5prime_boundary_51.pdb]

ATOM      1  C5' CYT B   1      24.122 -11.490 -51.007  1.00  0.00      BS   C  
ATOM      2  O5' CYT B   1      23.415 -11.983 -49.841  1.00  0.00      BS   O  
ATOM      3  C4' CYT B   1      23.138 -11.068 -52.130  1.00  0.00      BS   C  
ATOM      4  O4' CYT B   1      22.314 -12.132 -52.565  1.00  0.00      BS   O  
ATOM      5  C3' CYT B   1      22.173  -9.939 -51.787  1.00  0.00      BS   C  
ATOM      6  O3' CYT B   1      22.896  -8.748 -51.699  1.00  0.00      BS   O  
ATOM      7  C2' CYT B   1      21.266 -10.018 -53.018  1.00  0.00      BS   C  
ATOM      8  C1' CYT B   1      21.116 -11.559 -53.207  1.00  0.00      BS   C  
ATOM      9  N1  CYT B   1      19.878 -12.102 -52.594  1.00  0.00      BS   N  
ATOM     10  C2  CYT B   1      18.697 -11.895 -53.332  1.00  0.00      BS   C  
ATOM     11  O2  CYT B   1      18.705 -11.274 -54.400  1.00  0.00      BS   O  
ATOM     12  N3  CYT B   1      17.523 -12.353 -52.804  1.00  0.00      BS   N  
ATOM     13  C4  CYT B   1      17.580 -13.120 -51.713  1.00  0.00      BS   C  
ATOM     14  N4  CYT B   1      16.494 -13.712 -51.457  1.00  0.00      BS   N  
ATOM     15  C5  CYT B   1      18.715 -13.328 -50.946  1.00  0.00      BS   C  
ATOM     16  C6  CYT B   1      19.836 -12.748 -51.386  1.00  0.00      BS   C  
ATOM     17  H5  CYT B   1      18.729 -14.041 -50.121  1.00  0.00      BS   H  
ATOM     18  H6  CYT B   1      20.768 -12.897 -50.841  1.00  0.00      BS   H  
ATOM     19  H1' CYT B   1      21.239 -11.869 -54.267  1.00  0.00      BS   H  
ATOM     20  H2' CYT B   1      21.610  -9.527 -53.953  1.00  0.00      BS   H  
ATOM     21  H3' CYT B   1      21.686 -10.327 -50.868  1.00  0.00      BS   H  
ATOM     22  H4' CYT B   1      23.871 -10.679 -52.868  1.00  0.00      BS   H  
ATOM     23  H41 CYT B   1      15.682 -13.625 -52.035  1.00  0.00      BS   H  
ATOM     24  H5' CYT B   1      24.782 -12.262 -51.455  1.00  0.00      BS   H  
ATOM     25  H42 CYT B   1      16.234 -14.214 -50.632  1.00  0.00      BS   H  
ATOM     26  H5T CYT B   1      23.278 -12.922 -49.988  1.00  0.00      BS   H  
ATOM     27 H2'' CYT B   1      20.316  -9.480 -52.811  1.00  0.00      BS   H  
ATOM     28 H5'' CYT B   1      24.787 -10.611 -50.867  1.00  0.00      BS   H  
ATOM     29  P   THY B   2      22.372  -7.398 -51.166  1.00  0.00      BS   P  
ATOM     30  O1P THY B   2      23.287  -6.335 -51.613  1.00  0.00      BS   O  
ATOM     31  O2P THY B   2      22.229  -7.587 -49.700  1.00  0.00      BS   O  
ATOM     32  C5' THY B   2      20.740  -6.603 -53.148  1.00  0.00      BS   C  
ATOM     33  O5' THY B   2      20.916  -7.165 -51.777  1.00  0.00      BS   O  
ATOM     34  C4' THY B   2      19.269  -6.397 -53.560  1.00  0.00      BS   C  
ATOM     35  O4' THY B   2      18.602  -7.732 -53.846  1.00  0.00      BS   O  
ATOM     36  C3' THY B   2      18.302  -5.655 -52.538  1.00  0.00      BS   C  
ATOM     37  O3' THY B   2      18.428  -4.251 -52.603  1.00  0.00      BS   O  
ATOM     38  C2' THY B   2      16.955  -6.143 -53.077  1.00  0.00      BS   C  
ATOM     39  C1' THY B   2      17.265  -7.642 -53.412  1.00  0.00      BS   C  
ATOM     40  N1  THY B   2      17.016  -8.634 -52.315  1.00  0.00      BS   N  
ATOM     41  C2  THY B   2      15.789  -9.149 -52.078  1.00  0.00      BS   C  
ATOM     42  O2  THY B   2      14.841  -8.909 -52.864  1.00  0.00      BS   O  
ATOM     43  N3  THY B   2      15.695  -9.979 -51.006  1.00  0.00      BS   N  
ATOM     44  C4  THY B   2      16.711 -10.229 -50.090  1.00  0.00      BS   C  
ATOM     45  O4  THY B   2      16.531 -11.076 -49.245  1.00  0.00      BS   O  
ATOM     46  C5  THY B   2      17.948  -9.546 -50.345  1.00  0.00      BS   C  
ATOM     47  C5M THY B   2      19.083  -9.505 -49.391  1.00  0.00      BS   C  
ATOM     48  C6  THY B   2      18.005  -8.715 -51.363  1.00  0.00      BS   C  
ATOM     49  H3  THY B   2      14.782 -10.378 -50.842  1.00  0.00      BS   H  
ATOM     50  H6  THY B   2      18.965  -8.338 -51.717  1.00  0.00      BS   H  
ATOM     51  H1' THY B   2      16.631  -7.845 -54.301  1.00  0.00      BS   H  
ATOM     52  H2' THY B   2      16.603  -5.656 -54.011  1.00  0.00      BS   H  
ATOM     53  H3' THY B   2      18.600  -6.094 -51.562  1.00  0.00      BS   H  
ATOM     54  H4' THY B   2      19.325  -5.786 -54.486  1.00  0.00      BS   H  
ATOM     55  H5' THY B   2      21.165  -7.270 -53.928  1.00  0.00      BS   H  
ATOM     56  H51 THY B   2      18.688  -9.093 -48.437  1.00  0.00      BS   H  
ATOM     57  H52 THY B   2      19.981  -9.051 -49.859  1.00  0.00      BS   H  
ATOM     58  H53 THY B   2      19.294 -10.576 -49.186  1.00  0.00      BS   H  
ATOM     59 H2'' THY B   2      16.056  -6.192 -52.425  1.00  0.00      BS   H  
ATOM     60 H5'' THY B   2      21.212  -5.607 -53.292  1.00  0.00      BS   H  
ATOM     61  P   THY B   3      17.735  -3.327 -51.565  1.00  0.00      BS   P  
ATOM     62  O1P THY B   3      17.785  -1.958 -52.151  1.00  0.00      BS   O  
ATOM     63  O2P THY B   3      18.335  -3.585 -50.227  1.00  0.00      BS   O  
ATOM     64  C5' THY B   3      15.344  -3.044 -52.638  1.00  0.00      BS   C  
ATOM     65  O5' THY B   3      16.157  -3.656 -51.575  1.00  0.00      BS   O  
ATOM     66  C4' THY B   3      13.884  -3.553 -52.662  1.00  0.00      BS   C  
ATOM     67  O4' THY B   3      13.767  -4.900 -52.302  1.00  0.00      BS   O  
ATOM     68  C3' THY B   3      13.025  -2.756 -51.652  1.00  0.00      BS   C  
ATOM     69  O3' THY B   3      11.759  -2.433 -52.202  1.00  0.00      BS   O  
ATOM     70  C2' THY B   3      13.042  -3.621 -50.436  1.00  0.00      BS   C  
ATOM     71  C1' THY B   3      13.036  -5.012 -51.113  1.00  0.00      BS   C  
ATOM     72  N1  THY B   3      13.619  -6.160 -50.298  1.00  0.00      BS   N  
ATOM     73  C2  THY B   3      12.701  -7.136 -49.937  1.00  0.00      BS   C  
ATOM     74  O2  THY B   3      11.606  -7.221 -50.429  1.00  0.00      BS   O  
ATOM     75  N3  THY B   3      13.175  -8.057 -49.063  1.00  0.00      BS   N  
ATOM     76  C4  THY B   3      14.378  -8.197 -48.475  1.00  0.00      BS   C  
ATOM     77  O4  THY B   3      14.644  -9.236 -47.884  1.00  0.00      BS   O  
ATOM     78  C5  THY B   3      15.281  -7.064 -48.735  1.00  0.00      BS   C  
ATOM     79  C5M THY B   3      16.384  -6.993 -47.734  1.00  0.00      BS   C  
ATOM     80  C6  THY B   3      14.821  -6.072 -49.616  1.00  0.00      BS   C  
ATOM     81  H3  THY B   3      12.596  -8.857 -48.844  1.00  0.00      BS   H  
ATOM     82  H6  THY B   3      15.398  -5.233 -50.005  1.00  0.00      BS   H  
ATOM     83  H1' THY B   3      12.029  -5.277 -51.498  1.00  0.00      BS   H  
ATOM     84  H2' THY B   3      12.262  -3.483 -49.656  1.00  0.00      BS   H  
ATOM     85  H3' THY B   3      13.498  -1.808 -51.318  1.00  0.00      BS   H  
ATOM     86  H4' THY B   3      13.453  -3.410 -53.676  1.00  0.00      BS   H  
ATOM     87  H5' THY B   3      15.775  -3.350 -53.615  1.00  0.00      BS   H  
ATOM     88  H51 THY B   3      17.119  -6.172 -47.867  1.00  0.00      BS   H  
ATOM     89  H52 THY B   3      16.956  -7.928 -47.556  1.00  0.00      BS   H  
ATOM     90  H53 THY B   3      15.911  -6.711 -46.770  1.00  0.00      BS   H  
ATOM     91 H2'' THY B   3      14.024  -3.580 -49.920  1.00  0.00      BS   H  
ATOM     92 H5'' THY B   3      15.309  -1.934 -52.606  1.00  0.00      BS   H  
ATOM     93  P   ADE B   4      10.711  -1.560 -51.423  1.00  0.00      BS   P  
ATOM     94  O1P ADE B   4       9.842  -0.872 -52.408  1.00  0.00      BS   O  
ATOM     95  O2P ADE B   4      11.411  -0.658 -50.475  1.00  0.00      BS   O  
ATOM     96  C5' ADE B   4       9.162  -3.672 -51.286  1.00  0.00      BS   C  
ATOM     97  O5' ADE B   4       9.849  -2.530 -50.608  1.00  0.00      BS   O  
ATOM     98  C4' ADE B   4       8.273  -4.476 -50.430  1.00  0.00      BS   C  
ATOM     99  O4' ADE B   4       9.049  -5.466 -49.709  1.00  0.00      BS   O  
ATOM    100  C3' ADE B   4       7.535  -3.758 -49.329  1.00  0.00      BS   C  
ATOM    101  O3' ADE B   4       6.170  -4.268 -49.229  1.00  0.00      BS   O  
ATOM    102  C2' ADE B   4       8.331  -3.998 -48.031  1.00  0.00      BS   C  
ATOM    103  C1' ADE B   4       8.856  -5.386 -48.303  1.00  0.00      BS   C  
ATOM    104  N1  ADE B   4      11.283  -8.338 -44.848  1.00  0.00      BS   N  
ATOM    105  C2  ADE B   4      10.110  -8.477 -45.450  1.00  0.00      BS   C  
ATOM    106  N3  ADE B   4       9.578  -7.686 -46.405  1.00  0.00      BS   N  
ATOM    107  C4  ADE B   4      10.461  -6.696 -46.775  1.00  0.00      BS   C  
ATOM    108  C5  ADE B   4      11.744  -6.623 -46.465  1.00  0.00      BS   C  
ATOM    109  C6  ADE B   4      12.223  -7.520 -45.448  1.00  0.00      BS   C  
ATOM    110  N6  ADE B   4      13.472  -7.509 -45.010  1.00  0.00      BS   N  
ATOM    111  N7  ADE B   4      12.319  -5.486 -47.038  1.00  0.00      BS   N  
ATOM    112  C8  ADE B   4      11.334  -4.873 -47.712  1.00  0.00      BS   C  
ATOM    113  N9  ADE B   4      10.182  -5.645 -47.678  1.00  0.00      BS   N  
ATOM    114  H2  ADE B   4       9.498  -9.113 -44.811  1.00  0.00      BS   H  
ATOM    115  H8  ADE B   4      11.453  -4.006 -48.362  1.00  0.00      BS   H  
ATOM    116  H1' ADE B   4       8.061  -6.095 -47.987  1.00  0.00      BS   H  
ATOM    117  H2' ADE B   4       7.711  -4.140 -47.121  1.00  0.00      BS   H  
ATOM    118  H3' ADE B   4       7.544  -2.664 -49.531  1.00  0.00      BS   H  
ATOM    119  H4' ADE B   4       7.551  -5.012 -51.084  1.00  0.00      BS   H  
ATOM    120  H5' ADE B   4       9.811  -4.167 -52.040  1.00  0.00      BS   H  
ATOM    121  H61 ADE B   4      14.333  -7.355 -45.495  1.00  0.00      BS   H  
ATOM    122  H62 ADE B   4      13.580  -8.204 -44.300  1.00  0.00      BS   H  
ATOM    123 H2'' ADE B   4       9.147  -3.261 -47.866  1.00  0.00      BS   H  
ATOM    124 H5'' ADE B   4       8.398  -3.305 -52.004  1.00  0.00      BS   H  
ATOM    125  P   THY B   5       4.999  -3.628 -48.383  1.00  0.00      BS   P  
ATOM    126  O1P THY B   5       3.713  -4.057 -49.056  1.00  0.00      BS   O  
ATOM    127  O2P THY B   5       5.220  -2.158 -48.348  1.00  0.00      BS   O  
ATOM    128  C5' THY B   5       4.951  -5.593 -46.738  1.00  0.00      BS   C  
ATOM    129  O5' THY B   5       5.107  -4.213 -46.904  1.00  0.00      BS   O  
ATOM    130  C4' THY B   5       5.133  -5.985 -45.264  1.00  0.00      BS   C  
ATOM    131  O4' THY B   5       6.541  -6.101 -44.963  1.00  0.00      BS   O  
ATOM    132  C3' THY B   5       4.496  -4.993 -44.204  1.00  0.00      BS   C  
ATOM    133  O3' THY B   5       3.791  -5.648 -43.192  1.00  0.00      BS   O  
ATOM    134  C2' THY B   5       5.743  -4.358 -43.612  1.00  0.00      BS   C  
ATOM    135  C1' THY B   5       6.779  -5.515 -43.732  1.00  0.00      BS   C  
ATOM    136  N1  THY B   5       8.184  -5.252 -43.643  1.00  0.00      BS   N  
ATOM    137  C2  THY B   5       8.911  -5.992 -42.813  1.00  0.00      BS   C  
ATOM    138  O2  THY B   5       8.389  -6.862 -42.127  1.00  0.00      BS   O  
ATOM    139  N3  THY B   5      10.225  -5.736 -42.822  1.00  0.00      BS   N  
ATOM    140  C4  THY B   5      10.897  -4.688 -43.452  1.00  0.00      BS   C  
ATOM    141  O4  THY B   5      12.127  -4.547 -43.305  1.00  0.00      BS   O  
ATOM    142  C5  THY B   5      10.067  -3.868 -44.267  1.00  0.00      BS   C  
ATOM    143  C5M THY B   5      10.628  -2.723 -44.977  1.00  0.00      BS   C  
ATOM    144  C6  THY B   5       8.762  -4.134 -44.309  1.00  0.00      BS   C  
ATOM    145  H3  THY B   5      10.799  -6.233 -42.156  1.00  0.00      BS   H  
ATOM    146  H6  THY B   5       8.039  -3.397 -44.659  1.00  0.00      BS   H  
ATOM    147  H1' THY B   5       6.496  -6.232 -42.932  1.00  0.00      BS   H  
ATOM    148  H2' THY B   5       5.681  -4.080 -42.538  1.00  0.00      BS   H  
ATOM    149  H3' THY B   5       3.830  -4.268 -44.719  1.00  0.00      BS   H  
ATOM    150  H4' THY B   5       4.737  -7.024 -45.284  1.00  0.00      BS   H  
ATOM    151  H5' THY B   5       5.743  -6.129 -47.302  1.00  0.00      BS   H  
ATOM    152  H51 THY B   5      10.889  -1.936 -44.238  1.00  0.00      BS   H  
ATOM    153  H52 THY B   5       9.915  -2.307 -45.720  1.00  0.00      BS   H  
ATOM    154  H53 THY B   5      11.545  -3.059 -45.507  1.00  0.00      BS   H  
ATOM    155 H2'' THY B   5       6.019  -3.421 -44.140  1.00  0.00      BS   H  
ATOM    156 H5'' THY B   5       3.922  -5.876 -47.051  1.00  0.00      BS   H  
ATOM    157  P   ADE B   6       2.209  -6.056 -43.189  1.00  0.00      BS   P  
ATOM    158  O1P ADE B   6       1.784  -6.577 -44.559  1.00  0.00      BS   O  
ATOM    159  O2P ADE B   6       1.455  -4.887 -42.723  1.00  0.00      BS   O  
ATOM    160  C5' ADE B   6       2.585  -8.542 -42.251  1.00  0.00      BS   C  
ATOM    161  O5' ADE B   6       2.180  -7.127 -42.081  1.00  0.00      BS   O  
ATOM    162  C4' ADE B   6       3.082  -9.100 -40.988  1.00  0.00      BS   C  
ATOM    163  O4' ADE B   6       4.415  -8.752 -40.635  1.00  0.00      BS   O  
ATOM    164  C3' ADE B   6       2.237  -8.819 -39.681  1.00  0.00      BS   C  
ATOM    165  O3' ADE B   6       2.145 -10.045 -38.937  1.00  0.00      BS   O  
ATOM    166  C2' ADE B   6       3.112  -7.784 -38.958  1.00  0.00      BS   C  
ATOM    167  C1' ADE B   6       4.566  -8.045 -39.410  1.00  0.00      BS   C  
ATOM    168  N1  ADE B   6       9.405  -6.225 -39.074  1.00  0.00      BS   N  
ATOM    169  C2  ADE B   6       8.877  -7.450 -38.960  1.00  0.00      BS   C  
ATOM    170  N3  ADE B   6       7.669  -7.837 -39.077  1.00  0.00      BS   N  
ATOM    171  C4  ADE B   6       6.829  -6.864 -39.449  1.00  0.00      BS   C  
ATOM    172  C5  ADE B   6       7.249  -5.554 -39.725  1.00  0.00      BS   C  
ATOM    173  C6  ADE B   6       8.626  -5.274 -39.565  1.00  0.00      BS   C  
ATOM    174  N6  ADE B   6       9.153  -4.096 -39.852  1.00  0.00      BS   N  
ATOM    175  N7  ADE B   6       6.195  -4.812 -40.173  1.00  0.00      BS   N  
ATOM    176  C8  ADE B   6       5.130  -5.648 -40.084  1.00  0.00      BS   C  
ATOM    177  N9  ADE B   6       5.458  -6.880 -39.662  1.00  0.00      BS   N  
ATOM    178  H2  ADE B   6       9.562  -8.249 -38.677  1.00  0.00      BS   H  
ATOM    179  H8  ADE B   6       4.144  -5.317 -40.412  1.00  0.00      BS   H  
ATOM    180  H1' ADE B   6       5.100  -8.758 -38.746  1.00  0.00      BS   H  
ATOM    181  H2' ADE B   6       2.920  -7.709 -37.866  1.00  0.00      BS   H  
ATOM    182  H3' ADE B   6       1.258  -8.502 -40.097  1.00  0.00      BS   H  
ATOM    183  H4' ADE B   6       2.971 -10.192 -41.155  1.00  0.00      BS   H  
ATOM    184  H5' ADE B   6       3.403  -8.575 -43.003  1.00  0.00      BS   H  
ATOM    185  H61 ADE B   6       8.641  -3.238 -39.858  1.00  0.00      BS   H  
ATOM    186  H62 ADE B   6      10.146  -3.992 -39.790  1.00  0.00      BS   H  
ATOM    187 H2'' ADE B   6       2.717  -6.844 -39.397  1.00  0.00      BS   H  
ATOM    188 H5'' ADE B   6       1.706  -9.131 -42.593  1.00  0.00      BS   H  
ATOM    189  P   THY B   7       1.204 -10.178 -37.703  1.00  0.00      BS   P  
ATOM    190  O1P THY B   7       0.416 -11.482 -37.670  1.00  0.00      BS   O  
ATOM    191  O2P THY B   7       0.338  -8.998 -37.381  1.00  0.00      BS   O  
ATOM    192  C5' THY B   7       2.929 -11.508 -36.334  1.00  0.00      BS   C  
ATOM    193  O5' THY B   7       2.263 -10.268 -36.513  1.00  0.00      BS   O  
ATOM    194  C4' THY B   7       4.221 -11.341 -35.533  1.00  0.00      BS   C  
ATOM    195  O4' THY B   7       5.078 -10.178 -35.995  1.00  0.00      BS   O  
ATOM    196  C3' THY B   7       4.041 -11.099 -34.028  1.00  0.00      BS   C  
ATOM    197  O3' THY B   7       4.955 -11.858 -33.187  1.00  0.00      BS   O  
ATOM    198  C2' THY B   7       4.325  -9.596 -33.850  1.00  0.00      BS   C  
ATOM    199  C1' THY B   7       5.519  -9.393 -34.932  1.00  0.00      BS   C  
ATOM    200  N1  THY B   7       5.696  -8.077 -35.428  1.00  0.00      BS   N  
ATOM    201  C2  THY B   7       6.998  -7.521 -35.551  1.00  0.00      BS   C  
ATOM    202  O2  THY B   7       7.930  -8.229 -35.264  1.00  0.00      BS   O  
ATOM    203  N3  THY B   7       7.025  -6.223 -35.887  1.00  0.00      BS   N  
ATOM    204  C4  THY B   7       5.935  -5.472 -36.265  1.00  0.00      BS   C  
ATOM    205  O4  THY B   7       6.070  -4.260 -36.583  1.00  0.00      BS   O  
ATOM    206  C5  THY B   7       4.674  -6.092 -36.249  1.00  0.00      BS   C  
ATOM    207  C5M THY B   7       3.474  -5.221 -36.570  1.00  0.00      BS   C  
ATOM    208  C6  THY B   7       4.539  -7.368 -35.869  1.00  0.00      BS   C  
ATOM    209  H3  THY B   7       7.910  -5.739 -35.843  1.00  0.00      BS   H  
ATOM    210  H6  THY B   7       3.545  -7.798 -35.741  1.00  0.00      BS   H  
ATOM    211  H1' THY B   7       6.452  -9.870 -34.559  1.00  0.00      BS   H  
ATOM    212  H2' THY B   7       4.593  -9.342 -32.801  1.00  0.00      BS   H  
ATOM    213  H3' THY B   7       2.971 -11.232 -33.756  1.00  0.00      BS   H  
ATOM    214  H4' THY B   7       4.837 -12.258 -35.651  1.00  0.00      BS   H  
ATOM    215  H5' THY B   7       3.121 -11.921 -37.347  1.00  0.00      BS   H  
ATOM    216  H51 THY B   7       3.287  -4.406 -35.838  1.00  0.00      BS   H  
ATOM    217  H52 THY B   7       2.590  -5.892 -36.532  1.00  0.00      BS   H  
ATOM    218  H53 THY B   7       3.644  -4.781 -37.575  1.00  0.00      BS   H  
ATOM    219 H2'' THY B   7       3.386  -9.094 -34.166  1.00  0.00      BS   H  
ATOM    220 H5'' THY B   7       2.351 -12.284 -35.790  1.00  0.00      BS   H  
ATOM    221  P   ADE B   8       4.510 -12.094 -31.665  1.00  0.00      BS   P  
ATOM    222  O1P ADE B   8       3.658 -13.288 -31.601  1.00  0.00      BS   O  
ATOM    223  O2P ADE B   8       3.881 -10.897 -31.054  1.00  0.00      BS   O  
ATOM    224  C5' ADE B   8       6.970 -13.111 -31.519  1.00  0.00      BS   C  
ATOM    225  O5' ADE B   8       5.821 -12.448 -30.933  1.00  0.00      BS   O  
ATOM    226  C4' ADE B   8       8.295 -12.495 -30.966  1.00  0.00      BS   C  
ATOM    227  O4' ADE B   8       8.459 -11.156 -31.455  1.00  0.00      BS   O  
ATOM    228  C3' ADE B   8       8.293 -12.385 -29.368  1.00  0.00      BS   C  
ATOM    229  O3' ADE B   8       9.503 -12.593 -28.731  1.00  0.00      BS   O  
ATOM    230  C2' ADE B   8       7.901 -10.890 -29.154  1.00  0.00      BS   C  
ATOM    231  C1' ADE B   8       8.460 -10.248 -30.356  1.00  0.00      BS   C  
ATOM    232  N1  ADE B   8       8.514  -5.451 -32.350  1.00  0.00      BS   N  
ATOM    233  C2  ADE B   8       9.546  -6.200 -31.929  1.00  0.00      BS   C  
ATOM    234  N3  ADE B   8       9.480  -7.349 -31.331  1.00  0.00      BS   N  
ATOM    235  C4  ADE B   8       8.206  -7.829 -31.237  1.00  0.00      BS   C  
ATOM    236  C5  ADE B   8       7.057  -7.111 -31.523  1.00  0.00      BS   C  
ATOM    237  C6  ADE B   8       7.224  -5.849 -32.138  1.00  0.00      BS   C  
ATOM    238  N6  ADE B   8       6.228  -5.032 -32.540  1.00  0.00      BS   N  
ATOM    239  N7  ADE B   8       5.949  -7.809 -31.321  1.00  0.00      BS   N  
ATOM    240  C8  ADE B   8       6.344  -8.993 -30.896  1.00  0.00      BS   C  
ATOM    241  N9  ADE B   8       7.708  -9.101 -30.783  1.00  0.00      BS   N  
ATOM    242  H2  ADE B   8      10.473  -5.688 -32.185  1.00  0.00      BS   H  
ATOM    243  H8  ADE B   8       5.710  -9.833 -30.613  1.00  0.00      BS   H  
ATOM    244  H1' ADE B   8       9.501  -9.919 -30.154  1.00  0.00      BS   H  
ATOM    245  H2' ADE B   8       8.142 -10.506 -28.140  1.00  0.00      BS   H  
ATOM    246  H3' ADE B   8       7.489 -13.036 -28.963  1.00  0.00      BS   H  
ATOM    247  H4' ADE B   8       9.171 -13.038 -31.380  1.00  0.00      BS   H  
ATOM    248  H5' ADE B   8       6.896 -13.030 -32.624  1.00  0.00      BS   H  
ATOM    249  H61 ADE B   8       5.429  -5.408 -33.009  1.00  0.00      BS   H  
ATOM    250  H62 ADE B   8       6.523  -4.121 -32.827  1.00  0.00      BS   H  
ATOM    251 H2'' ADE B   8       6.797 -10.770 -29.190  1.00  0.00      BS   H  
ATOM    252 H5'' ADE B   8       7.049 -14.188 -31.254  1.00  0.00      BS   H  
ATOM    253  P   THY B   9       9.669 -12.685 -27.136  1.00  0.00      BS   P  
ATOM    254  O1P THY B   9      10.829 -13.545 -26.808  1.00  0.00      BS   O  
ATOM    255  O2P THY B   9       8.315 -13.108 -26.539  1.00  0.00      BS   O  
ATOM    256  C5' THY B   9      11.017 -10.436 -27.190  1.00  0.00      BS   C  
ATOM    257  O5' THY B   9       9.989 -11.247 -26.586  1.00  0.00      BS   O  
ATOM    258  C4' THY B   9      11.037  -8.958 -26.646  1.00  0.00      BS   C  
ATOM    259  O4' THY B   9      10.037  -8.225 -27.365  1.00  0.00      BS   O  
ATOM    260  C3' THY B   9      10.613  -8.702 -25.198  1.00  0.00      BS   C  
ATOM    261  O3' THY B   9      11.409  -7.743 -24.565  1.00  0.00      BS   O  
ATOM    262  C2' THY B   9       9.197  -8.205 -25.219  1.00  0.00      BS   C  
ATOM    263  C1' THY B   9       9.206  -7.425 -26.484  1.00  0.00      BS   C  
ATOM    264  N1  THY B   9       7.896  -7.076 -27.213  1.00  0.00      BS   N  
ATOM    265  C2  THY B   9       7.891  -5.907 -27.947  1.00  0.00      BS   C  
ATOM    266  O2  THY B   9       8.880  -5.182 -27.959  1.00  0.00      BS   O  
ATOM    267  N3  THY B   9       6.721  -5.680 -28.566  1.00  0.00      BS   N  
ATOM    268  C4  THY B   9       5.565  -6.377 -28.538  1.00  0.00      BS   C  
ATOM    269  O4  THY B   9       4.585  -6.036 -29.170  1.00  0.00      BS   O  
ATOM    270  C5  THY B   9       5.693  -7.628 -27.860  1.00  0.00      BS   C  
ATOM    271  C5M THY B   9       4.587  -8.650 -28.028  1.00  0.00      BS   C  
ATOM    272  C6  THY B   9       6.865  -7.926 -27.331  1.00  0.00      BS   C  
ATOM    273  H3  THY B   9       6.651  -4.870 -29.165  1.00  0.00      BS   H  
ATOM    274  H6  THY B   9       7.077  -8.836 -26.771  1.00  0.00      BS   H  
ATOM    275  H1' THY B   9       9.857  -6.542 -26.307  1.00  0.00      BS   H  
ATOM    276  H2' THY B   9       8.883  -7.582 -24.355  1.00  0.00      BS   H  
ATOM    277  H3' THY B   9      10.622  -9.656 -24.627  1.00  0.00      BS   H  
ATOM    278  H4' THY B   9      11.988  -8.413 -26.829  1.00  0.00      BS   H  
ATOM    279  H5' THY B   9      10.943 -10.489 -28.297  1.00  0.00      BS   H  
ATOM    280  H51 THY B   9       3.589  -8.214 -27.810  1.00  0.00      BS   H  
ATOM    281  H52 THY B   9       4.798  -9.535 -27.389  1.00  0.00      BS   H  
ATOM    282  H53 THY B   9       4.398  -8.923 -29.088  1.00  0.00      BS   H  
ATOM    283 H2'' THY B   9       8.426  -8.998 -25.321  1.00  0.00      BS   H  
ATOM    284 H5'' THY B   9      12.020 -10.862 -26.974  1.00  0.00      BS   H  
ATOM    285  P   ADE B  10      12.484  -8.067 -23.404  1.00  0.00      BS   P  
ATOM    286  O1P ADE B  10      13.561  -9.004 -23.934  1.00  0.00      BS   O  
ATOM    287  O2P ADE B  10      11.822  -8.496 -22.136  1.00  0.00      BS   O  
ATOM    288  C5' ADE B  10      13.767  -5.958 -24.247  1.00  0.00      BS   C  
ATOM    289  O5' ADE B  10      13.096  -6.682 -23.188  1.00  0.00      BS   O  
ATOM    290  C4' ADE B  10      13.554  -4.459 -24.130  1.00  0.00      BS   C  
ATOM    291  O4' ADE B  10      12.165  -4.162 -24.589  1.00  0.00      BS   O  
ATOM    292  C3' ADE B  10      13.602  -3.986 -22.570  1.00  0.00      BS   C  
ATOM    293  O3' ADE B  10      14.202  -2.707 -22.406  1.00  0.00      BS   O  
ATOM    294  C2' ADE B  10      12.117  -3.923 -22.185  1.00  0.00      BS   C  
ATOM    295  C1' ADE B  10      11.458  -3.539 -23.494  1.00  0.00      BS   C  
ATOM    296  N1  ADE B  10       6.942  -2.844 -25.828  1.00  0.00      BS   N  
ATOM    297  C2  ADE B  10       7.989  -2.055 -25.754  1.00  0.00      BS   C  
ATOM    298  N3  ADE B  10       9.186  -2.352 -25.282  1.00  0.00      BS   N  
ATOM    299  C4  ADE B  10       9.121  -3.485 -24.466  1.00  0.00      BS   C  
ATOM    300  C5  ADE B  10       7.966  -4.187 -24.242  1.00  0.00      BS   C  
ATOM    301  C6  ADE B  10       6.862  -3.952 -25.068  1.00  0.00      BS   C  
ATOM    302  N6  ADE B  10       5.695  -4.668 -24.990  1.00  0.00      BS   N  
ATOM    303  N7  ADE B  10       8.174  -5.158 -23.295  1.00  0.00      BS   N  
ATOM    304  C8  ADE B  10       9.444  -4.968 -22.941  1.00  0.00      BS   C  
ATOM    305  N9  ADE B  10      10.053  -3.973 -23.612  1.00  0.00      BS   N  
ATOM    306  H2  ADE B  10       7.911  -1.130 -26.328  1.00  0.00      BS   H  
ATOM    307  H8  ADE B  10       9.980  -5.543 -22.186  1.00  0.00      BS   H  
ATOM    308  H1' ADE B  10      11.653  -2.478 -23.759  1.00  0.00      BS   H  
ATOM    309  H2' ADE B  10      11.885  -3.190 -21.383  1.00  0.00      BS   H  
ATOM    310  H3' ADE B  10      14.006  -4.746 -21.868  1.00  0.00      BS   H  
ATOM    311  H4' ADE B  10      14.346  -3.992 -24.752  1.00  0.00      BS   H  
ATOM    312  H5' ADE B  10      13.440  -6.220 -25.276  1.00  0.00      BS   H  
ATOM    313  H61 ADE B  10       4.806  -4.218 -25.082  1.00  0.00      BS   H  
ATOM    314  H62 ADE B  10       5.700  -5.489 -24.419  1.00  0.00      BS   H  
ATOM    315 H2'' ADE B  10      11.756  -4.917 -21.843  1.00  0.00      BS   H  
ATOM    316 H5'' ADE B  10      14.867  -6.088 -24.144  1.00  0.00      BS   H  
ATOM    317  P   CYT B  11      15.630  -2.548 -21.660  1.00  0.00      BS   P  
ATOM    318  O1P CYT B  11      15.398  -3.148 -20.307  1.00  0.00      BS   O  
ATOM    319  O2P CYT B  11      15.986  -1.125 -21.699  1.00  0.00      BS   O  
ATOM    320  C5' CYT B  11      16.839  -3.152 -23.934  1.00  0.00      BS   C  
ATOM    321  O5' CYT B  11      16.632  -3.384 -22.551  1.00  0.00      BS   O  
ATOM    322  C4' CYT B  11      18.297  -2.699 -24.337  1.00  0.00      BS   C  
ATOM    323  O4' CYT B  11      18.315  -1.343 -23.964  1.00  0.00      BS   O  
ATOM    324  C3' CYT B  11      19.557  -3.245 -23.661  1.00  0.00      BS   C  
ATOM    325  O3' CYT B  11      20.327  -3.897 -24.683  1.00  0.00      BS   O  
ATOM    326  C2' CYT B  11      20.174  -2.035 -23.084  1.00  0.00      BS   C  
ATOM    327  C1' CYT B  11      19.669  -0.955 -23.937  1.00  0.00      BS   C  
ATOM    328  N1  CYT B  11      19.809   0.411 -23.394  1.00  0.00      BS   N  
ATOM    329  C2  CYT B  11      21.107   1.016 -23.486  1.00  0.00      BS   C  
ATOM    330  O2  CYT B  11      21.986   0.425 -24.124  1.00  0.00      BS   O  
ATOM    331  N3  CYT B  11      21.297   2.237 -22.938  1.00  0.00      BS   N  
ATOM    332  C4  CYT B  11      20.279   2.854 -22.317  1.00  0.00      BS   C  
ATOM    333  N4  CYT B  11      20.568   4.014 -21.692  1.00  0.00      BS   N  
ATOM    334  C5  CYT B  11      18.990   2.283 -22.220  1.00  0.00      BS   C  
ATOM    335  C6  CYT B  11      18.804   1.117 -22.786  1.00  0.00      BS   C  
ATOM    336  H5  CYT B  11      18.277   2.819 -21.595  1.00  0.00      BS   H  
ATOM    337  H6  CYT B  11      17.812   0.667 -22.743  1.00  0.00      BS   H  
ATOM    338  H1' CYT B  11      20.062  -1.068 -24.969  1.00  0.00      BS   H  
ATOM    339  H2' CYT B  11      21.275  -2.110 -23.205  1.00  0.00      BS   H  
ATOM    340  H3' CYT B  11      19.195  -3.877 -22.822  1.00  0.00      BS   H  
ATOM    341  H4' CYT B  11      18.361  -2.663 -25.445  1.00  0.00      BS   H  
ATOM    342  H41 CYT B  11      21.517   4.317 -21.770  1.00  0.00      BS   H  
ATOM    343  H5' CYT B  11      16.068  -2.502 -24.400  1.00  0.00      BS   H  
ATOM    344  H42 CYT B  11      19.885   4.682 -21.392  1.00  0.00      BS   H  
ATOM    345 H2'' CYT B  11      19.999  -1.777 -22.017  1.00  0.00      BS   H  
ATOM    346 H5'' CYT B  11      16.622  -4.161 -24.347  1.00  0.00      BS   H  
ATOM    347  P   GUA B  12      20.510  -5.427 -24.719  1.00  0.00      BS   P  
ATOM    348  O1P GUA B  12      19.922  -6.024 -23.510  1.00  0.00      BS   O  
ATOM    349  O2P GUA B  12      21.923  -5.814 -24.914  1.00  0.00      BS   O  
ATOM    350  C5' GUA B  12      18.606  -6.889 -25.891  1.00  0.00      BS   C  
ATOM    351  O5' GUA B  12      19.699  -5.924 -25.990  1.00  0.00      BS   O  
ATOM    352  C4' GUA B  12      17.966  -6.907 -27.280  1.00  0.00      BS   C  
ATOM    353  O4' GUA B  12      17.036  -5.793 -27.458  1.00  0.00      BS   O  
ATOM    354  C3' GUA B  12      18.936  -6.844 -28.504  1.00  0.00      BS   C  
ATOM    355  O3' GUA B  12      18.413  -7.588 -29.627  1.00  0.00      BS   O  
ATOM    356  C2' GUA B  12      18.820  -5.378 -28.843  1.00  0.00      BS   C  
ATOM    357  C1' GUA B  12      17.379  -5.018 -28.624  1.00  0.00      BS   C  
ATOM    358  N1  GUA B  12      14.078  -1.006 -28.303  1.00  0.00      BS   N  
ATOM    359  C2  GUA B  12      13.801  -2.357 -28.394  1.00  0.00      BS   C  
ATOM    360  N2  GUA B  12      12.447  -2.635 -28.342  1.00  0.00      BS   N  
ATOM    361  N3  GUA B  12      14.741  -3.292 -28.375  1.00  0.00      BS   N  
ATOM    362  C4  GUA B  12      15.994  -2.807 -28.266  1.00  0.00      BS   C  
ATOM    363  C5  GUA B  12      16.375  -1.445 -28.122  1.00  0.00      BS   C  
ATOM    364  C6  GUA B  12      15.362  -0.448 -28.195  1.00  0.00      BS   C  
ATOM    365  O6  GUA B  12      15.543   0.826 -28.213  1.00  0.00      BS   O  
ATOM    366  N7  GUA B  12      17.773  -1.337 -28.077  1.00  0.00      BS   N  
ATOM    367  C8  GUA B  12      18.175  -2.583 -28.270  1.00  0.00      BS   C  
ATOM    368  N9  GUA B  12      17.139  -3.533 -28.346  1.00  0.00      BS   N  
ATOM    369  H1  GUA B  12      13.354  -0.312 -28.178  1.00  0.00      BS   H  
ATOM    370  H8  GUA B  12      19.226  -2.866 -28.204  1.00  0.00      BS   H  
ATOM    371  H1' GUA B  12      16.796  -5.289 -29.531  1.00  0.00      BS   H  
ATOM    372  H2' GUA B  12      19.271  -5.123 -29.826  1.00  0.00      BS   H  
ATOM    373  H21 GUA B  12      11.739  -1.947 -28.184  1.00  0.00      BS   H  
ATOM    374  H3' GUA B  12      19.972  -7.032 -28.150  1.00  0.00      BS   H  
ATOM    375  H22 GUA B  12      12.262  -3.599 -28.152  1.00  0.00      BS   H  
ATOM    376  H4' GUA B  12      17.380  -7.849 -27.317  1.00  0.00      BS   H  
ATOM    377  H5' GUA B  12      17.935  -6.624 -25.046  1.00  0.00      BS   H  
ATOM    378  H3T GUA B  12      18.818  -7.128 -30.367  1.00  0.00      BS   H  
ATOM    379 H2'' GUA B  12      19.463  -4.830 -28.121  1.00  0.00      BS   H  
ATOM    380 H5'' GUA B  12      19.001  -7.920 -25.782  1.00  0.00      BS   H  
TER   
ATOM    381  C5' GUA R  11      12.403  -0.194 -20.035  1.00  0.00      R    C  
ATOM    382  O5' GUA R  11      11.558  -0.899 -19.093  1.00  0.00      R    O  
ATOM    383  C4' GUA R  11      11.736   0.542 -21.233  1.00  0.00      R    C  
ATOM    384  O4' GUA R  11      11.197  -0.497 -22.184  1.00  0.00      R    O  
ATOM    385  C3' GUA R  11      10.538   1.338 -20.819  1.00  0.00      R    C  
ATOM    386  O3' GUA R  11      10.935   2.548 -20.084  1.00  0.00      R    O  
ATOM    387  C2' GUA R  11       9.965   1.526 -22.268  1.00  0.00      R    C  
ATOM    388  O2' GUA R  11      10.660   2.456 -23.089  1.00  0.00      R    O  
ATOM    389  C1' GUA R  11      10.060   0.069 -22.750  1.00  0.00      R    C  
ATOM    390  N1  GUA R  11       4.986  -0.945 -23.121  1.00  0.00      R    N  
ATOM    391  C2  GUA R  11       5.680   0.038 -23.703  1.00  0.00      R    C  
ATOM    392  N2  GUA R  11       4.925   0.859 -24.396  1.00  0.00      R    N  
ATOM    393  N3  GUA R  11       6.987   0.281 -23.537  1.00  0.00      R    N  
ATOM    394  C4  GUA R  11       7.551  -0.659 -22.758  1.00  0.00      R    C  
ATOM    395  C5  GUA R  11       6.922  -1.757 -22.166  1.00  0.00      R    C  
ATOM    396  C6  GUA R  11       5.540  -1.957 -22.322  1.00  0.00      R    C  
ATOM    397  O6  GUA R  11       4.775  -2.809 -21.849  1.00  0.00      R    O  
ATOM    398  N7  GUA R  11       7.831  -2.558 -21.488  1.00  0.00      R    N  
ATOM    399  C8  GUA R  11       8.969  -1.957 -21.624  1.00  0.00      R    C  
ATOM    400  N9  GUA R  11       8.876  -0.792 -22.420  1.00  0.00      R    N  
ATOM    401  H1  GUA R  11       4.017  -1.093 -23.366  1.00  0.00      R    H  
ATOM    402  H8  GUA R  11       9.954  -2.322 -21.333  1.00  0.00      R    H  
ATOM    403  H1' GUA R  11      10.176  -0.023 -23.852  1.00  0.00      R    H  
ATOM    404  H2' GUA R  11      10.305   2.480 -23.981  1.00  0.00      R    H  
ATOM    405  H21 GUA R  11       4.178   0.386 -24.864  1.00  0.00      R    H  
ATOM    406  H3' GUA R  11       9.840   0.749 -20.185  1.00  0.00      R    H  
ATOM    407  H22 GUA R  11       5.432   1.517 -24.951  1.00  0.00      R    H  
ATOM    408  H4' GUA R  11      12.460   1.096 -21.869  1.00  0.00      R    H  
ATOM    409  H5' GUA R  11      13.056  -1.034 -20.355  1.00  0.00      R    H  
ATOM    410  H5T GUA R  11      12.127  -1.650 -18.910  1.00  0.00      R    H  
ATOM    411 H2'' GUA R  11       8.893   1.802 -22.183  1.00  0.00      R    H  
ATOM    412 H5'' GUA R  11      12.963   0.566 -19.449  1.00  0.00      R    H  
ATOM    413  P   CYT R  12      10.071   3.038 -18.818  1.00  0.00      R    P  
ATOM    414  O1P CYT R  12      10.700   4.217 -18.208  1.00  0.00      R    O  
ATOM    415  O2P CYT R  12       9.739   2.029 -17.843  1.00  0.00      R    O  
ATOM    416  C5' CYT R  12       8.722   4.649 -20.348  1.00  0.00      R    C  
ATOM    417  O5' CYT R  12       8.694   3.573 -19.385  1.00  0.00      R    O  
ATOM    418  C4' CYT R  12       7.444   4.911 -21.101  1.00  0.00      R    C  
ATOM    419  O4' CYT R  12       7.020   3.619 -21.812  1.00  0.00      R    O  
ATOM    420  C3' CYT R  12       6.231   5.222 -20.212  1.00  0.00      R    C  
ATOM    421  O3' CYT R  12       6.182   6.701 -19.907  1.00  0.00      R    O  
ATOM    422  C2' CYT R  12       5.134   4.765 -21.063  1.00  0.00      R    C  
ATOM    423  O2' CYT R  12       4.833   5.724 -22.027  1.00  0.00      R    O  
ATOM    424  C1' CYT R  12       5.635   3.449 -21.607  1.00  0.00      R    C  
ATOM    425  N1  CYT R  12       5.433   2.234 -20.756  1.00  0.00      R    N  
ATOM    426  C2  CYT R  12       4.173   1.698 -20.649  1.00  0.00      R    C  
ATOM    427  O2  CYT R  12       3.251   2.303 -21.208  1.00  0.00      R    O  
ATOM    428  N3  CYT R  12       4.007   0.553 -19.941  1.00  0.00      R    N  
ATOM    429  C4  CYT R  12       5.088  -0.107 -19.468  1.00  0.00      R    C  
ATOM    430  N4  CYT R  12       4.840  -1.252 -18.819  1.00  0.00      R    N  
ATOM    431  C5  CYT R  12       6.390   0.408 -19.541  1.00  0.00      R    C  
ATOM    432  C6  CYT R  12       6.497   1.532 -20.253  1.00  0.00      R    C  
ATOM    433  H5  CYT R  12       7.212  -0.217 -19.192  1.00  0.00      R    H  
ATOM    434  H6  CYT R  12       7.512   1.871 -20.460  1.00  0.00      R    H  
ATOM    435  H1' CYT R  12       5.338   3.320 -22.669  1.00  0.00      R    H  
ATOM    436  H2' CYT R  12       3.887   5.848 -22.122  1.00  0.00      R    H  
ATOM    437  H3' CYT R  12       6.460   4.595 -19.323  1.00  0.00      R    H  
ATOM    438  H4' CYT R  12       7.565   5.710 -21.864  1.00  0.00      R    H  
ATOM    439  H41 CYT R  12       3.919  -1.447 -18.480  1.00  0.00      R    H  
ATOM    440  H5' CYT R  12       9.485   4.524 -21.147  1.00  0.00      R    H  
ATOM    441  H42 CYT R  12       5.608  -1.744 -18.408  1.00  0.00      R    H  
ATOM    442 H2'' CYT R  12       4.255   4.596 -20.406  1.00  0.00      R    H  
ATOM    443 H5'' CYT R  12       8.990   5.611 -19.859  1.00  0.00      R    H  
ATOM    444  P   URA R  13       5.759   7.188 -18.499  1.00  0.00      R    P  
ATOM    445  O1P URA R  13       5.810   8.685 -18.501  1.00  0.00      R    O  
ATOM    446  O2P URA R  13       6.509   6.481 -17.428  1.00  0.00      R    O  
ATOM    447  C5' URA R  13       3.280   7.430 -19.321  1.00  0.00      R    C  
ATOM    448  O5' URA R  13       4.143   6.794 -18.324  1.00  0.00      R    O  
ATOM    449  C4' URA R  13       1.835   6.791 -19.389  1.00  0.00      R    C  
ATOM    450  O4' URA R  13       1.939   5.412 -19.836  1.00  0.00      R    O  
ATOM    451  C3' URA R  13       1.128   6.754 -18.094  1.00  0.00      R    C  
ATOM    452  O3' URA R  13       0.474   7.972 -17.876  1.00  0.00      R    O  
ATOM    453  C2' URA R  13       0.150   5.594 -18.238  1.00  0.00      R    C  
ATOM    454  O2' URA R  13      -1.033   5.953 -18.809  1.00  0.00      R    O  
ATOM    455  C1' URA R  13       0.933   4.628 -19.085  1.00  0.00      R    C  
ATOM    456  N1  URA R  13       1.595   3.471 -18.411  1.00  0.00      R    N  
ATOM    457  C2  URA R  13       0.779   2.517 -17.862  1.00  0.00      R    C  
ATOM    458  O2  URA R  13      -0.475   2.639 -17.867  1.00  0.00      R    O  
ATOM    459  N3  URA R  13       1.358   1.484 -17.171  1.00  0.00      R    N  
ATOM    460  C4  URA R  13       2.659   1.344 -16.925  1.00  0.00      R    C  
ATOM    461  O4  URA R  13       3.067   0.252 -16.504  1.00  0.00      R    O  
ATOM    462  C5  URA R  13       3.484   2.540 -17.266  1.00  0.00      R    C  
ATOM    463  C6  URA R  13       2.943   3.442 -18.013  1.00  0.00      R    C  
ATOM    464  H3  URA R  13       0.849   0.627 -17.002  1.00  0.00      R    H  
ATOM    465  H5  URA R  13       4.555   2.342 -17.269  1.00  0.00      R    H  
ATOM    466  H6  URA R  13       3.453   4.203 -18.602  1.00  0.00      R    H  
ATOM    467  H1' URA R  13       0.228   4.241 -19.850  1.00  0.00      R    H  
ATOM    468  H2' URA R  13      -1.670   6.105 -18.107  1.00  0.00      R    H  
ATOM    469  H3' URA R  13       1.848   6.444 -17.307  1.00  0.00      R    H  
ATOM    470  H4' URA R  13       1.251   7.351 -20.150  1.00  0.00      R    H  
ATOM    471  H5' URA R  13       3.605   7.396 -20.383  1.00  0.00      R    H  
ATOM    472 H2'' URA R  13      -0.000   5.254 -17.191  1.00  0.00      R    H  
ATOM    473 H5'' URA R  13       3.181   8.484 -18.980  1.00  0.00      R    H  
ATOM    474  P   URA R  14       0.348   8.555 -16.432  1.00  0.00      R    P  
ATOM    475  O1P URA R  14      -0.198   9.957 -16.545  1.00  0.00      R    O  
ATOM    476  O2P URA R  14       1.627   8.389 -15.700  1.00  0.00      R    O  
ATOM    477  C5' URA R  14      -2.152   7.936 -16.134  1.00  0.00      R    C  
ATOM    478  O5' URA R  14      -0.777   7.672 -15.695  1.00  0.00      R    O  
ATOM    479  C4' URA R  14      -3.162   6.698 -15.740  1.00  0.00      R    C  
ATOM    480  O4' URA R  14      -2.596   5.406 -16.242  1.00  0.00      R    O  
ATOM    481  C3' URA R  14      -3.298   6.433 -14.257  1.00  0.00      R    C  
ATOM    482  O3' URA R  14      -4.233   7.394 -13.642  1.00  0.00      R    O  
ATOM    483  C2' URA R  14      -3.884   4.988 -14.346  1.00  0.00      R    C  
ATOM    484  O2' URA R  14      -5.232   4.940 -14.783  1.00  0.00      R    O  
ATOM    485  C1' URA R  14      -3.006   4.375 -15.436  1.00  0.00      R    C  
ATOM    486  N1  URA R  14      -1.892   3.544 -14.865  1.00  0.00      R    N  
ATOM    487  C2  URA R  14      -2.093   2.192 -14.521  1.00  0.00      R    C  
ATOM    488  O2  URA R  14      -3.196   1.721 -14.511  1.00  0.00      R    O  
ATOM    489  N3  URA R  14      -0.999   1.484 -14.127  1.00  0.00      R    N  
ATOM    490  C4  URA R  14       0.267   1.943 -14.077  1.00  0.00      R    C  
ATOM    491  O4  URA R  14       1.177   1.202 -13.807  1.00  0.00      R    O  
ATOM    492  C5  URA R  14       0.411   3.285 -14.374  1.00  0.00      R    C  
ATOM    493  C6  URA R  14      -0.596   4.008 -14.845  1.00  0.00      R    C  
ATOM    494  H3  URA R  14      -1.100   0.533 -13.801  1.00  0.00      R    H  
ATOM    495  H5  URA R  14       1.368   3.726 -14.095  1.00  0.00      R    H  
ATOM    496  H6  URA R  14      -0.451   5.083 -14.954  1.00  0.00      R    H  
ATOM    497  H1' URA R  14      -3.709   3.746 -16.021  1.00  0.00      R    H  
ATOM    498  H2' URA R  14      -5.770   5.575 -14.304  1.00  0.00      R    H  
ATOM    499  H3' URA R  14      -2.279   6.551 -13.831  1.00  0.00      R    H  
ATOM    500  H4' URA R  14      -4.179   6.898 -16.140  1.00  0.00      R    H  
ATOM    501  H5' URA R  14      -2.147   8.047 -17.240  1.00  0.00      R    H  
ATOM    502 H2'' URA R  14      -3.726   4.514 -13.354  1.00  0.00      R    H  
ATOM    503 H5'' URA R  14      -2.491   8.874 -15.643  1.00  0.00      R    H  
ATOM    504  P   ADE R  15      -4.200   7.651 -12.129  1.00  0.00      R    P  
ATOM    505  O1P ADE R  15      -5.319   8.539 -11.795  1.00  0.00      R    O  
ATOM    506  O2P ADE R  15      -2.909   8.199 -11.773  1.00  0.00      R    O  
ATOM    507  C5' ADE R  15      -5.708   5.613 -11.278  1.00  0.00      R    C  
ATOM    508  O5' ADE R  15      -4.382   6.217 -11.420  1.00  0.00      R    O  
ATOM    509  C4' ADE R  15      -5.638   4.294 -10.414  1.00  0.00      R    C  
ATOM    510  O4' ADE R  15      -4.889   3.303 -11.220  1.00  0.00      R    O  
ATOM    511  C3' ADE R  15      -4.823   4.318  -9.094  1.00  0.00      R    C  
ATOM    512  O3' ADE R  15      -5.559   5.063  -8.076  1.00  0.00      R    O  
ATOM    513  C2' ADE R  15      -4.509   2.847  -8.907  1.00  0.00      R    C  
ATOM    514  O2' ADE R  15      -5.610   2.063  -8.441  1.00  0.00      R    O  
ATOM    515  C1' ADE R  15      -4.239   2.429 -10.375  1.00  0.00      R    C  
ATOM    516  N1  ADE R  15       0.156  -0.132  -9.562  1.00  0.00      R    N  
ATOM    517  C2  ADE R  15      -1.067  -0.326  -9.140  1.00  0.00      R    C  
ATOM    518  N3  ADE R  15      -2.185   0.422  -9.334  1.00  0.00      R    N  
ATOM    519  C4  ADE R  15      -1.855   1.483 -10.124  1.00  0.00      R    C  
ATOM    520  C5  ADE R  15      -0.648   1.908 -10.581  1.00  0.00      R    C  
ATOM    521  C6  ADE R  15       0.417   1.016 -10.256  1.00  0.00      R    C  
ATOM    522  N6  ADE R  15       1.696   1.206 -10.546  1.00  0.00      R    N  
ATOM    523  N7  ADE R  15      -0.733   3.137 -11.243  1.00  0.00      R    N  
ATOM    524  C8  ADE R  15      -2.064   3.417 -11.193  1.00  0.00      R    C  
ATOM    525  N9  ADE R  15      -2.760   2.416 -10.643  1.00  0.00      R    N  
ATOM    526  H2  ADE R  15      -1.271  -1.152  -8.459  1.00  0.00      R    H  
ATOM    527  H8  ADE R  15      -2.502   4.297 -11.664  1.00  0.00      R    H  
ATOM    528  H1' ADE R  15      -4.667   1.427 -10.595  1.00  0.00      R    H  
ATOM    529  H2' ADE R  15      -5.246   1.479  -7.772  1.00  0.00      R    H  
ATOM    530  H3' ADE R  15      -3.939   4.867  -9.485  1.00  0.00      R    H  
ATOM    531  H4' ADE R  15      -6.659   3.918 -10.189  1.00  0.00      R    H  
ATOM    532  H5' ADE R  15      -6.030   5.381 -12.316  1.00  0.00      R    H  
ATOM    533  H61 ADE R  15       1.967   1.941 -11.168  1.00  0.00      R    H  
ATOM    534  H62 ADE R  15       2.310   0.417 -10.513  1.00  0.00      R    H  
ATOM    535 H2'' ADE R  15      -3.668   2.593  -8.226  1.00  0.00      R    H  
ATOM    536 H5'' ADE R  15      -6.500   6.307 -10.925  1.00  0.00      R    H  
ATOM    537  P   CYT R  16      -4.821   5.347  -6.694  1.00  0.00      R    P  
ATOM    538  O1P CYT R  16      -5.783   6.042  -5.795  1.00  0.00      R    O  
ATOM    539  O2P CYT R  16      -3.565   6.082  -6.943  1.00  0.00      R    O  
ATOM    540  C5' CYT R  16      -5.354   3.099  -5.453  1.00  0.00      R    C  
ATOM    541  O5' CYT R  16      -4.394   3.974  -5.984  1.00  0.00      R    O  
ATOM    542  C4' CYT R  16      -4.865   1.769  -4.878  1.00  0.00      R    C  
ATOM    543  O4' CYT R  16      -4.156   1.082  -5.942  1.00  0.00      R    O  
ATOM    544  C3' CYT R  16      -3.750   1.966  -3.817  1.00  0.00      R    C  
ATOM    545  O3' CYT R  16      -4.372   2.213  -2.517  1.00  0.00      R    O  
ATOM    546  C2' CYT R  16      -3.019   0.588  -3.962  1.00  0.00      R    C  
ATOM    547  O2' CYT R  16      -3.649  -0.427  -3.150  1.00  0.00      R    O  
ATOM    548  C1' CYT R  16      -3.045   0.380  -5.389  1.00  0.00      R    C  
ATOM    549  N1  CYT R  16      -1.752   0.826  -5.963  1.00  0.00      R    N  
ATOM    550  C2  CYT R  16      -0.540   0.096  -5.918  1.00  0.00      R    C  
ATOM    551  O2  CYT R  16      -0.470  -1.016  -5.363  1.00  0.00      R    O  
ATOM    552  N3  CYT R  16       0.609   0.666  -6.376  1.00  0.00      R    N  
ATOM    553  C4  CYT R  16       0.605   1.873  -6.919  1.00  0.00      R    C  
ATOM    554  N4  CYT R  16       1.773   2.297  -7.306  1.00  0.00      R    N  
ATOM    555  C5  CYT R  16      -0.541   2.571  -7.089  1.00  0.00      R    C  
ATOM    556  C6  CYT R  16      -1.695   2.060  -6.572  1.00  0.00      R    C  
ATOM    557  H5  CYT R  16      -0.500   3.602  -7.443  1.00  0.00      R    H  
ATOM    558  H6  CYT R  16      -2.593   2.681  -6.571  1.00  0.00      R    H  
ATOM    559  H1' CYT R  16      -3.347  -0.676  -5.557  1.00  0.00      R    H  
ATOM    560  H2' CYT R  16      -3.107  -0.407  -2.358  1.00  0.00      R    H  
ATOM    561  H3' CYT R  16      -3.109   2.788  -4.202  1.00  0.00      R    H  
ATOM    562  H4' CYT R  16      -5.641   1.073  -4.493  1.00  0.00      R    H  
ATOM    563  H41 CYT R  16       2.640   1.804  -7.224  1.00  0.00      R    H  
ATOM    564  H5' CYT R  16      -6.119   2.739  -6.174  1.00  0.00      R    H  
ATOM    565  H42 CYT R  16       1.849   3.168  -7.790  1.00  0.00      R    H  
ATOM    566 H2'' CYT R  16      -1.991   0.751  -3.573  1.00  0.00      R    H  
ATOM    567 H5'' CYT R  16      -5.872   3.694  -4.670  1.00  0.00      R    H  
ATOM    568  P   ADE R  17      -3.448   3.124  -1.572  1.00  0.00      R    P  
ATOM    569  O1P ADE R  17      -4.268   3.559  -0.403  1.00  0.00      R    O  
ATOM    570  O2P ADE R  17      -2.794   4.201  -2.326  1.00  0.00      R    O  
ATOM    571  C5' ADE R  17      -2.429   1.150  -0.142  1.00  0.00      R    C  
ATOM    572  O5' ADE R  17      -2.296   2.229  -1.106  1.00  0.00      R    O  
ATOM    573  C4' ADE R  17      -1.219   0.169  -0.260  1.00  0.00      R    C  
ATOM    574  O4' ADE R  17      -0.785  -0.272  -1.638  1.00  0.00      R    O  
ATOM    575  C3' ADE R  17       0.078   0.587   0.340  1.00  0.00      R    C  
ATOM    576  O3' ADE R  17      -0.086   0.483   1.752  1.00  0.00      R    O  
ATOM    577  C2' ADE R  17       1.061  -0.377  -0.213  1.00  0.00      R    C  
ATOM    578  O2' ADE R  17       0.987  -1.613   0.419  1.00  0.00      R    O  
ATOM    579  C1' ADE R  17       0.623  -0.396  -1.675  1.00  0.00      R    C  
ATOM    580  N1  ADE R  17       4.858   1.541  -3.673  1.00  0.00      R    N  
ATOM    581  C2  ADE R  17       4.627   0.534  -2.882  1.00  0.00      R    C  
ATOM    582  N3  ADE R  17       3.487   0.063  -2.403  1.00  0.00      R    N  
ATOM    583  C4  ADE R  17       2.470   0.784  -2.797  1.00  0.00      R    C  
ATOM    584  C5  ADE R  17       2.556   1.867  -3.654  1.00  0.00      R    C  
ATOM    585  C6  ADE R  17       3.831   2.252  -4.158  1.00  0.00      R    C  
ATOM    586  N6  ADE R  17       4.025   3.215  -5.062  1.00  0.00      R    N  
ATOM    587  N7  ADE R  17       1.365   2.525  -3.757  1.00  0.00      R    N  
ATOM    588  C8  ADE R  17       0.564   1.775  -3.071  1.00  0.00      R    C  
ATOM    589  N9  ADE R  17       1.146   0.609  -2.553  1.00  0.00      R    N  
ATOM    590  H2  ADE R  17       5.567   0.012  -2.704  1.00  0.00      R    H  
ATOM    591  H8  ADE R  17      -0.485   1.982  -2.862  1.00  0.00      R    H  
ATOM    592  H1' ADE R  17       0.885  -1.415  -2.036  1.00  0.00      R    H  
ATOM    593  H2' ADE R  17       1.816  -2.087   0.327  1.00  0.00      R    H  
ATOM    594  H3' ADE R  17       0.409   1.591  -0.003  1.00  0.00      R    H  
ATOM    595  H4' ADE R  17      -1.516  -0.749   0.290  1.00  0.00      R    H  
ATOM    596  H5' ADE R  17      -3.378   0.573  -0.152  1.00  0.00      R    H  
ATOM    597  H61 ADE R  17       3.226   3.619  -5.506  1.00  0.00      R    H  
ATOM    598  H62 ADE R  17       4.883   3.662  -5.315  1.00  0.00      R    H  
ATOM    599 H2'' ADE R  17       2.075   0.065  -0.111  1.00  0.00      R    H  
ATOM    600 H5'' ADE R  17      -2.408   1.478   0.918  1.00  0.00      R    H  
ATOM    601  P   ADE R  18       0.391   1.754   2.610  1.00  0.00      R    P  
ATOM    602  O1P ADE R  18      -0.160   1.641   3.986  1.00  0.00      R    O  
ATOM    603  O2P ADE R  18       0.026   2.934   1.808  1.00  0.00      R    O  
ATOM    604  C5' ADE R  18       2.414   0.343   3.316  1.00  0.00      R    C  
ATOM    605  O5' ADE R  18       1.900   1.452   2.671  1.00  0.00      R    O  
ATOM    606  C4' ADE R  18       3.849   0.153   2.861  1.00  0.00      R    C  
ATOM    607  O4' ADE R  18       3.831   0.141   1.422  1.00  0.00      R    O  
ATOM    608  C3' ADE R  18       4.872   1.200   3.239  1.00  0.00      R    C  
ATOM    609  O3' ADE R  18       5.296   1.031   4.627  1.00  0.00      R    O  
ATOM    610  C2' ADE R  18       5.972   0.952   2.215  1.00  0.00      R    C  
ATOM    611  O2' ADE R  18       6.709  -0.178   2.634  1.00  0.00      R    O  
ATOM    612  C1' ADE R  18       5.124   0.655   1.012  1.00  0.00      R    C  
ATOM    613  N1  ADE R  18       6.885   3.988  -2.671  1.00  0.00      R    N  
ATOM    614  C2  ADE R  18       7.410   2.954  -2.046  1.00  0.00      R    C  
ATOM    615  N3  ADE R  18       6.969   2.125  -1.067  1.00  0.00      R    N  
ATOM    616  C4  ADE R  18       5.774   2.537  -0.612  1.00  0.00      R    C  
ATOM    617  C5  ADE R  18       4.989   3.640  -1.182  1.00  0.00      R    C  
ATOM    618  C6  ADE R  18       5.637   4.391  -2.227  1.00  0.00      R    C  
ATOM    619  N6  ADE R  18       5.052   5.511  -2.725  1.00  0.00      R    N  
ATOM    620  N7  ADE R  18       3.705   3.674  -0.601  1.00  0.00      R    N  
ATOM    621  C8  ADE R  18       3.716   2.712   0.288  1.00  0.00      R    C  
ATOM    622  N9  ADE R  18       4.861   1.901   0.270  1.00  0.00      R    N  
ATOM    623  H2  ADE R  18       8.380   2.700  -2.474  1.00  0.00      R    H  
ATOM    624  H8  ADE R  18       2.922   2.525   1.010  1.00  0.00      R    H  
ATOM    625  H1' ADE R  18       5.523  -0.153   0.363  1.00  0.00      R    H  
ATOM    626  H2' ADE R  18       7.381  -0.296   1.959  1.00  0.00      R    H  
ATOM    627  H3' ADE R  18       4.469   2.209   3.003  1.00  0.00      R    H  
ATOM    628  H4' ADE R  18       4.365  -0.765   3.215  1.00  0.00      R    H  
ATOM    629  H5' ADE R  18       1.905  -0.601   3.027  1.00  0.00      R    H  
ATOM    630  H61 ADE R  18       5.380   5.701  -3.651  1.00  0.00      R    H  
ATOM    631  H62 ADE R  18       4.074   5.621  -2.547  1.00  0.00      R    H  
ATOM    632 H2'' ADE R  18       6.725   1.750   2.039  1.00  0.00      R    H  
ATOM    633 H5'' ADE R  18       2.372   0.598   4.397  1.00  0.00      R    H  
ATOM    634  P   CYT R  19       5.215   2.252   5.575  1.00  0.00      R    P  
ATOM    635  O1P CYT R  19       6.093   2.073   6.729  1.00  0.00      R    O  
ATOM    636  O2P CYT R  19       3.783   2.556   5.885  1.00  0.00      R    O  
ATOM    637  C5' CYT R  19       7.173   3.320   4.333  1.00  0.00      R    C  
ATOM    638  O5' CYT R  19       5.726   3.452   4.754  1.00  0.00      R    O  
ATOM    639  C4' CYT R  19       7.491   4.400   3.291  1.00  0.00      R    C  
ATOM    640  O4' CYT R  19       6.675   4.267   2.134  1.00  0.00      R    O  
ATOM    641  C3' CYT R  19       7.246   5.823   3.740  1.00  0.00      R    C  
ATOM    642  O3' CYT R  19       8.263   6.210   4.746  1.00  0.00      R    O  
ATOM    643  C2' CYT R  19       7.203   6.610   2.451  1.00  0.00      R    C  
ATOM    644  O2' CYT R  19       8.543   6.795   2.009  1.00  0.00      R    O  
ATOM    645  C1' CYT R  19       6.593   5.600   1.553  1.00  0.00      R    C  
ATOM    646  N1  CYT R  19       5.138   5.986   1.262  1.00  0.00      R    N  
ATOM    647  C2  CYT R  19       4.897   6.918   0.326  1.00  0.00      R    C  
ATOM    648  O2  CYT R  19       5.847   7.440  -0.231  1.00  0.00      R    O  
ATOM    649  N3  CYT R  19       3.616   7.327   0.070  1.00  0.00      R    N  
ATOM    650  C4  CYT R  19       2.565   6.774   0.670  1.00  0.00      R    C  
ATOM    651  N4  CYT R  19       1.330   7.192   0.382  1.00  0.00      R    N  
ATOM    652  C5  CYT R  19       2.834   5.877   1.771  1.00  0.00      R    C  
ATOM    653  C6  CYT R  19       4.108   5.538   2.064  1.00  0.00      R    C  
ATOM    654  H5  CYT R  19       2.049   5.361   2.322  1.00  0.00      R    H  
ATOM    655  H6  CYT R  19       4.309   4.744   2.783  1.00  0.00      R    H  
ATOM    656  H1' CYT R  19       7.119   5.567   0.576  1.00  0.00      R    H  
ATOM    657  H2' CYT R  19       8.960   7.410   2.617  1.00  0.00      R    H  
ATOM    658  H3' CYT R  19       6.219   5.890   4.159  1.00  0.00      R    H  
ATOM    659  H4' CYT R  19       8.584   4.325   3.105  1.00  0.00      R    H  
ATOM    660  H41 CYT R  19       1.140   7.950  -0.243  1.00  0.00      R    H  
ATOM    661  H5' CYT R  19       7.429   2.321   3.921  1.00  0.00      R    H  
ATOM    662  H42 CYT R  19       0.562   6.602   0.632  1.00  0.00      R    H  
ATOM    663 H2'' CYT R  19       6.629   7.561   2.490  1.00  0.00      R    H  
ATOM    664 H5'' CYT R  19       7.870   3.427   5.192  1.00  0.00      R    H  
ATOM    665  P   ADE R  20       8.080   7.656   5.340  1.00  0.00      R    P  
ATOM    666  O1P ADE R  20       8.554   7.566   6.757  1.00  0.00      R    O  
ATOM    667  O2P ADE R  20       6.708   8.095   5.162  1.00  0.00      R    O  
ATOM    668  C5' ADE R  20      10.390   8.201   4.314  1.00  0.00      R    C  
ATOM    669  O5' ADE R  20       9.042   8.481   4.448  1.00  0.00      R    O  
ATOM    670  C4' ADE R  20      11.133   9.255   3.410  1.00  0.00      R    C  
ATOM    671  O4' ADE R  20      10.489   9.519   2.098  1.00  0.00      R    O  
ATOM    672  C3' ADE R  20      11.119  10.655   4.133  1.00  0.00      R    C  
ATOM    673  O3' ADE R  20      12.318  11.433   3.955  1.00  0.00      R    O  
ATOM    674  C2' ADE R  20       9.852  11.308   3.542  1.00  0.00      R    C  
ATOM    675  O2' ADE R  20       9.929  12.697   3.509  1.00  0.00      R    O  
ATOM    676  C1' ADE R  20       9.887  10.791   2.151  1.00  0.00      R    C  
ATOM    677  N1  ADE R  20       6.896  10.742  -2.113  1.00  0.00      R    N  
ATOM    678  C2  ADE R  20       8.176  10.824  -1.911  1.00  0.00      R    C  
ATOM    679  N3  ADE R  20       8.881  11.039  -0.767  1.00  0.00      R    N  
ATOM    680  C4  ADE R  20       8.114  10.713   0.260  1.00  0.00      R    C  
ATOM    681  C5  ADE R  20       6.761  10.384   0.258  1.00  0.00      R    C  
ATOM    682  C6  ADE R  20       6.185  10.367  -1.031  1.00  0.00      R    C  
ATOM    683  N6  ADE R  20       4.896   9.943  -1.253  1.00  0.00      R    N  
ATOM    684  N7  ADE R  20       6.339  10.104   1.549  1.00  0.00      R    N  
ATOM    685  C8  ADE R  20       7.435  10.233   2.316  1.00  0.00      R    C  
ATOM    686  N9  ADE R  20       8.504  10.640   1.560  1.00  0.00      R    N  
ATOM    687  H2  ADE R  20       8.752  11.107  -2.792  1.00  0.00      R    H  
ATOM    688  H8  ADE R  20       7.461  10.134   3.401  1.00  0.00      R    H  
ATOM    689  H1' ADE R  20      10.489  11.439   1.480  1.00  0.00      R    H  
ATOM    690  H2' ADE R  20       9.036  13.047   3.519  1.00  0.00      R    H  
ATOM    691  H3' ADE R  20      10.998  10.412   5.210  1.00  0.00      R    H  
ATOM    692  H4' ADE R  20      12.199   8.961   3.309  1.00  0.00      R    H  
ATOM    693  H5' ADE R  20      10.528   7.235   3.784  1.00  0.00      R    H  
ATOM    694  H61 ADE R  20       4.623   9.119  -0.758  1.00  0.00      R    H  
ATOM    695  H62 ADE R  20       4.548  10.081  -2.179  1.00  0.00      R    H  
ATOM    696  H3T ADE R  20      11.990  12.300   3.705  1.00  0.00      R    H  
ATOM    697 H2'' ADE R  20       8.975  10.954   4.125  1.00  0.00      R    H  
ATOM    698 H5'' ADE R  20      10.886   8.091   5.302  1.00  0.00      R    H  
TER   
ATOM    699  C5' THY T   1      12.193  16.623  -3.465  1.00  0.00      TS   C  
ATOM    700  O5' THY T   1      11.473  17.832  -3.515  1.00  0.00      TS   O  
ATOM    701  C4' THY T   1      11.237  15.414  -3.089  1.00  0.00      TS   C  
ATOM    702  O4' THY T   1      10.341  15.643  -2.008  1.00  0.00      TS   O  
ATOM    703  C3' THY T   1      10.266  15.012  -4.294  1.00  0.00      TS   C  
ATOM    704  O3' THY T   1      10.527  13.700  -4.955  1.00  0.00      TS   O  
ATOM    705  C2' THY T   1       8.876  14.932  -3.650  1.00  0.00      TS   C  
ATOM    706  C1' THY T   1       9.306  14.784  -2.180  1.00  0.00      TS   C  
ATOM    707  N1  THY T   1       8.300  15.161  -1.058  1.00  0.00      TS   N  
ATOM    708  C2  THY T   1       8.481  14.576   0.170  1.00  0.00      TS   C  
ATOM    709  O2  THY T   1       9.431  13.838   0.355  1.00  0.00      TS   O  
ATOM    710  N3  THY T   1       7.506  14.832   1.119  1.00  0.00      TS   N  
ATOM    711  C4  THY T   1       6.364  15.648   0.932  1.00  0.00      TS   C  
ATOM    712  O4  THY T   1       5.543  15.807   1.807  1.00  0.00      TS   O  
ATOM    713  C5  THY T   1       6.246  16.250  -0.441  1.00  0.00      TS   C  
ATOM    714  C5M THY T   1       5.151  17.313  -0.691  1.00  0.00      TS   C  
ATOM    715  C6  THY T   1       7.282  16.035  -1.280  1.00  0.00      TS   C  
ATOM    716  H3  THY T   1       7.550  14.235   1.933  1.00  0.00      TS   H  
ATOM    717  H6  THY T   1       7.310  16.441  -2.291  1.00  0.00      TS   H  
ATOM    718  H1' THY T   1       9.748  13.770  -2.070  1.00  0.00      TS   H  
ATOM    719  H2' THY T   1       8.319  14.027  -3.976  1.00  0.00      TS   H  
ATOM    720  H3' THY T   1      10.328  15.839  -5.033  1.00  0.00      TS   H  
ATOM    721  H4' THY T   1      11.928  14.624  -2.725  1.00  0.00      TS   H  
ATOM    722  H5' THY T   1      13.006  16.786  -2.727  1.00  0.00      TS   H  
ATOM    723  H51 THY T   1       5.020  17.710  -1.720  1.00  0.00      TS   H  
ATOM    724  H52 THY T   1       5.232  18.281  -0.150  1.00  0.00      TS   H  
ATOM    725  H53 THY T   1       4.315  16.708  -0.280  1.00  0.00      TS   H  
ATOM    726  H5T THY T   1      12.002  18.632  -3.467  1.00  0.00      TS   H  
ATOM    727 H2'' THY T   1       8.455  15.948  -3.809  1.00  0.00      TS   H  
ATOM    728 H5'' THY T   1      12.642  16.532  -4.478  1.00  0.00      TS   H  
ATOM    729  P   GUA T   2      11.134  13.655  -6.393  1.00  0.00      TS   P  
ATOM    730  O1P GUA T   2      12.370  14.482  -6.446  1.00  0.00      TS   O  
ATOM    731  O2P GUA T   2      10.028  13.922  -7.350  1.00  0.00      TS   O  
ATOM    732  C5' GUA T   2      12.893  11.771  -5.958  1.00  0.00      TS   C  
ATOM    733  O5' GUA T   2      11.598  12.174  -6.557  1.00  0.00      TS   O  
ATOM    734  C4' GUA T   2      13.102  10.205  -5.732  1.00  0.00      TS   C  
ATOM    735  O4' GUA T   2      11.952   9.634  -5.006  1.00  0.00      TS   O  
ATOM    736  C3' GUA T   2      13.220   9.414  -7.043  1.00  0.00      TS   C  
ATOM    737  O3' GUA T   2      14.222   8.419  -6.996  1.00  0.00      TS   O  
ATOM    738  C2' GUA T   2      11.788   8.899  -7.313  1.00  0.00      TS   C  
ATOM    739  C1' GUA T   2      11.328   8.629  -5.854  1.00  0.00      TS   C  
ATOM    740  N1  GUA T   2       7.322   7.678  -2.837  1.00  0.00      TS   N  
ATOM    741  C2  GUA T   2       8.645   7.527  -2.540  1.00  0.00      TS   C  
ATOM    742  N2  GUA T   2       8.923   7.370  -1.308  1.00  0.00      TS   N  
ATOM    743  N3  GUA T   2       9.569   7.653  -3.489  1.00  0.00      TS   N  
ATOM    744  C4  GUA T   2       9.134   8.291  -4.574  1.00  0.00      TS   C  
ATOM    745  C5  GUA T   2       7.843   8.536  -4.873  1.00  0.00      TS   C  
ATOM    746  C6  GUA T   2       6.812   8.115  -4.012  1.00  0.00      TS   C  
ATOM    747  O6  GUA T   2       5.590   8.236  -4.209  1.00  0.00      TS   O  
ATOM    748  N7  GUA T   2       7.728   9.250  -6.108  1.00  0.00      TS   N  
ATOM    749  C8  GUA T   2       8.990   9.436  -6.475  1.00  0.00      TS   C  
ATOM    750  N9  GUA T   2       9.876   8.737  -5.643  1.00  0.00      TS   N  
ATOM    751  H1  GUA T   2       6.670   7.593  -2.071  1.00  0.00      TS   H  
ATOM    752  H8  GUA T   2       9.363   9.912  -7.382  1.00  0.00      TS   H  
ATOM    753  H1' GUA T   2      11.737   7.620  -5.631  1.00  0.00      TS   H  
ATOM    754  H2' GUA T   2      11.776   7.949  -7.889  1.00  0.00      TS   H  
ATOM    755  H21 GUA T   2       8.181   7.266  -0.645  1.00  0.00      TS   H  
ATOM    756  H3' GUA T   2      13.527  10.095  -7.866  1.00  0.00      TS   H  
ATOM    757  H22 GUA T   2       9.886   7.244  -1.070  1.00  0.00      TS   H  
ATOM    758  H4' GUA T   2      14.092  10.033  -5.258  1.00  0.00      TS   H  
ATOM    759  H5' GUA T   2      13.055  12.291  -4.990  1.00  0.00      TS   H  
ATOM    760 H2'' GUA T   2      11.321   9.753  -7.849  1.00  0.00      TS   H  
ATOM    761 H5'' GUA T   2      13.770  12.086  -6.564  1.00  0.00      TS   H  
ATOM    762  P   THY T   3      14.784   7.664  -8.256  1.00  0.00      TS   P  
ATOM    763  O1P THY T   3      16.281   7.680  -8.129  1.00  0.00      TS   O  
ATOM    764  O2P THY T   3      14.257   8.243  -9.558  1.00  0.00      TS   O  
ATOM    765  C5' THY T   3      14.846   5.347  -7.061  1.00  0.00      TS   C  
ATOM    766  O5' THY T   3      14.294   6.150  -8.097  1.00  0.00      TS   O  
ATOM    767  C4' THY T   3      13.815   4.382  -6.500  1.00  0.00      TS   C  
ATOM    768  O4' THY T   3      12.662   5.148  -5.964  1.00  0.00      TS   O  
ATOM    769  C3' THY T   3      13.078   3.533  -7.618  1.00  0.00      TS   C  
ATOM    770  O3' THY T   3      13.915   2.412  -8.035  1.00  0.00      TS   O  
ATOM    771  C2' THY T   3      11.855   3.101  -6.831  1.00  0.00      TS   C  
ATOM    772  C1' THY T   3      11.702   4.146  -5.737  1.00  0.00      TS   C  
ATOM    773  N1  THY T   3      10.379   4.763  -5.733  1.00  0.00      TS   N  
ATOM    774  C2  THY T   3       9.560   4.789  -4.656  1.00  0.00      TS   C  
ATOM    775  O2  THY T   3       9.942   4.385  -3.532  1.00  0.00      TS   O  
ATOM    776  N3  THY T   3       8.315   5.193  -4.877  1.00  0.00      TS   N  
ATOM    777  C4  THY T   3       7.726   5.463  -6.096  1.00  0.00      TS   C  
ATOM    778  O4  THY T   3       6.489   5.717  -6.155  1.00  0.00      TS   O  
ATOM    779  C5  THY T   3       8.662   5.648  -7.169  1.00  0.00      TS   C  
ATOM    780  C5M THY T   3       8.100   6.015  -8.525  1.00  0.00      TS   C  
ATOM    781  C6  THY T   3       9.926   5.228  -6.971  1.00  0.00      TS   C  
ATOM    782  H3  THY T   3       7.748   4.880  -4.103  1.00  0.00      TS   H  
ATOM    783  H6  THY T   3      10.735   5.293  -7.698  1.00  0.00      TS   H  
ATOM    784  H1' THY T   3      11.940   3.654  -4.768  1.00  0.00      TS   H  
ATOM    785  H2' THY T   3      12.064   2.108  -6.379  1.00  0.00      TS   H  
ATOM    786  H3' THY T   3      12.729   4.215  -8.423  1.00  0.00      TS   H  
ATOM    787  H4' THY T   3      14.275   3.705  -5.749  1.00  0.00      TS   H  
ATOM    788  H5' THY T   3      15.180   6.013  -6.236  1.00  0.00      TS   H  
ATOM    789  H51 THY T   3       8.872   6.166  -9.309  1.00  0.00      TS   H  
ATOM    790  H52 THY T   3       7.572   6.991  -8.476  1.00  0.00      TS   H  
ATOM    791  H53 THY T   3       7.404   5.212  -8.846  1.00  0.00      TS   H  
ATOM    792 H2'' THY T   3      10.907   2.921  -7.383  1.00  0.00      TS   H  
ATOM    793 H5'' THY T   3      15.684   4.701  -7.398  1.00  0.00      TS   H  
ATOM    794  P   THY T   4      13.250   1.444  -9.170  1.00  0.00      TS   P  
ATOM    795  O1P THY T   4      14.341   0.606  -9.678  1.00  0.00      TS   O  
ATOM    796  O2P THY T   4      12.411   2.196 -10.125  1.00  0.00      TS   O  
ATOM    797  C5' THY T   4      13.006  -0.514  -7.508  1.00  0.00      TS   C  
ATOM    798  O5' THY T   4      12.321   0.488  -8.339  1.00  0.00      TS   O  
ATOM    799  C4' THY T   4      12.121  -1.140  -6.398  1.00  0.00      TS   C  
ATOM    800  O4' THY T   4      11.520  -0.176  -5.538  1.00  0.00      TS   O  
ATOM    801  C3' THY T   4      10.966  -1.924  -6.988  1.00  0.00      TS   C  
ATOM    802  O3' THY T   4      11.383  -3.228  -7.424  1.00  0.00      TS   O  
ATOM    803  C2' THY T   4      10.093  -2.016  -5.728  1.00  0.00      TS   C  
ATOM    804  C1' THY T   4      10.169  -0.661  -5.135  1.00  0.00      TS   C  
ATOM    805  N1  THY T   4       9.123   0.223  -5.630  1.00  0.00      TS   N  
ATOM    806  C2  THY T   4       7.881   0.299  -5.028  1.00  0.00      TS   C  
ATOM    807  O2  THY T   4       7.705  -0.333  -3.998  1.00  0.00      TS   O  
ATOM    808  N3  THY T   4       6.946   1.106  -5.606  1.00  0.00      TS   N  
ATOM    809  C4  THY T   4       7.149   1.824  -6.739  1.00  0.00      TS   C  
ATOM    810  O4  THY T   4       6.203   2.531  -7.080  1.00  0.00      TS   O  
ATOM    811  C5  THY T   4       8.405   1.735  -7.350  1.00  0.00      TS   C  
ATOM    812  C5M THY T   4       8.554   2.296  -8.734  1.00  0.00      TS   C  
ATOM    813  C6  THY T   4       9.277   0.910  -6.833  1.00  0.00      TS   C  
ATOM    814  H3  THY T   4       6.166   1.279  -4.988  1.00  0.00      TS   H  
ATOM    815  H6  THY T   4      10.191   0.659  -7.371  1.00  0.00      TS   H  
ATOM    816  H1' THY T   4      10.129  -0.696  -4.025  1.00  0.00      TS   H  
ATOM    817  H2' THY T   4      10.489  -2.764  -5.010  1.00  0.00      TS   H  
ATOM    818  H3' THY T   4      10.577  -1.252  -7.782  1.00  0.00      TS   H  
ATOM    819  H4' THY T   4      12.669  -1.934  -5.847  1.00  0.00      TS   H  
ATOM    820  H5' THY T   4      13.840  -0.060  -6.931  1.00  0.00      TS   H  
ATOM    821  H51 THY T   4       8.014   1.670  -9.477  1.00  0.00      TS   H  
ATOM    822  H52 THY T   4       9.596   2.442  -9.091  1.00  0.00      TS   H  
ATOM    823  H53 THY T   4       8.126   3.321  -8.755  1.00  0.00      TS   H  
ATOM    824 H2'' THY T   4       9.055  -2.295  -6.011  1.00  0.00      TS   H  
ATOM    825 H5'' THY T   4      13.422  -1.335  -8.131  1.00  0.00      TS   H  
ATOM    826  P   GUA T   5      10.638  -3.833  -8.616  1.00  0.00      TS   P  
ATOM    827  O1P GUA T   5      11.479  -4.837  -9.351  1.00  0.00      TS   O  
ATOM    828  O2P GUA T   5      10.078  -2.717  -9.457  1.00  0.00      TS   O  
ATOM    829  C5' GUA T   5       9.554  -5.703  -7.028  1.00  0.00      TS   C  
ATOM    830  O5' GUA T   5       9.451  -4.600  -8.024  1.00  0.00      TS   O  
ATOM    831  C4' GUA T   5       8.287  -5.916  -6.213  1.00  0.00      TS   C  
ATOM    832  O4' GUA T   5       7.950  -4.622  -5.508  1.00  0.00      TS   O  
ATOM    833  C3' GUA T   5       7.076  -6.194  -7.034  1.00  0.00      TS   C  
ATOM    834  O3' GUA T   5       6.933  -7.587  -7.198  1.00  0.00      TS   O  
ATOM    835  C2' GUA T   5       5.968  -5.695  -6.124  1.00  0.00      TS   C  
ATOM    836  C1' GUA T   5       6.556  -4.454  -5.474  1.00  0.00      TS   C  
ATOM    837  N1  GUA T   5       3.036  -0.955  -6.173  1.00  0.00      TS   N  
ATOM    838  C2  GUA T   5       3.051  -2.030  -5.288  1.00  0.00      TS   C  
ATOM    839  N2  GUA T   5       1.999  -2.183  -4.531  1.00  0.00      TS   N  
ATOM    840  N3  GUA T   5       4.115  -2.815  -5.068  1.00  0.00      TS   N  
ATOM    841  C4  GUA T   5       5.060  -2.470  -5.960  1.00  0.00      TS   C  
ATOM    842  C5  GUA T   5       5.092  -1.435  -6.915  1.00  0.00      TS   C  
ATOM    843  C6  GUA T   5       4.028  -0.616  -7.102  1.00  0.00      TS   C  
ATOM    844  O6  GUA T   5       3.877   0.314  -7.889  1.00  0.00      TS   O  
ATOM    845  N7  GUA T   5       6.200  -1.561  -7.714  1.00  0.00      TS   N  
ATOM    846  C8  GUA T   5       6.911  -2.564  -7.180  1.00  0.00      TS   C  
ATOM    847  N9  GUA T   5       6.230  -3.195  -6.151  1.00  0.00      TS   N  
ATOM    848  H1  GUA T   5       2.143  -0.519  -6.354  1.00  0.00      TS   H  
ATOM    849  H8  GUA T   5       7.741  -3.072  -7.671  1.00  0.00      TS   H  
ATOM    850  H1' GUA T   5       6.274  -4.389  -4.401  1.00  0.00      TS   H  
ATOM    851  H2' GUA T   5       5.935  -6.423  -5.285  1.00  0.00      TS   H  
ATOM    852  H21 GUA T   5       1.137  -1.704  -4.703  1.00  0.00      TS   H  
ATOM    853  H3' GUA T   5       7.107  -5.640  -7.996  1.00  0.00      TS   H  
ATOM    854  H22 GUA T   5       2.045  -2.854  -3.792  1.00  0.00      TS   H  
ATOM    855  H4' GUA T   5       8.383  -6.802  -5.548  1.00  0.00      TS   H  
ATOM    856  H5' GUA T   5      10.315  -5.538  -6.237  1.00  0.00      TS   H  
ATOM    857 H2'' GUA T   5       4.977  -5.573  -6.610  1.00  0.00      TS   H  
ATOM    858 H5'' GUA T   5       9.828  -6.617  -7.597  1.00  0.00      TS   H  
ATOM    859  P   THY T   6       5.917  -8.089  -8.278  1.00  0.00      TS   P  
ATOM    860  O1P THY T   6       5.895  -9.579  -8.009  1.00  0.00      TS   O  
ATOM    861  O2P THY T   6       6.316  -7.560  -9.629  1.00  0.00      TS   O  
ATOM    862  C5' THY T   6       3.643  -8.203  -7.021  1.00  0.00      TS   C  
ATOM    863  O5' THY T   6       4.475  -7.560  -8.014  1.00  0.00      TS   O  
ATOM    864  C4' THY T   6       2.423  -7.352  -6.605  1.00  0.00      TS   C  
ATOM    865  O4' THY T   6       2.710  -5.890  -6.287  1.00  0.00      TS   O  
ATOM    866  C3' THY T   6       1.555  -7.294  -7.877  1.00  0.00      TS   C  
ATOM    867  O3' THY T   6       0.907  -8.545  -8.082  1.00  0.00      TS   O  
ATOM    868  C2' THY T   6       0.628  -6.209  -7.539  1.00  0.00      TS   C  
ATOM    869  C1' THY T   6       1.578  -5.142  -6.896  1.00  0.00      TS   C  
ATOM    870  N1  THY T   6       2.100  -4.201  -7.983  1.00  0.00      TS   N  
ATOM    871  C2  THY T   6       1.339  -3.087  -8.258  1.00  0.00      TS   C  
ATOM    872  O2  THY T   6       0.217  -2.799  -7.825  1.00  0.00      TS   O  
ATOM    873  N3  THY T   6       1.985  -2.241  -9.160  1.00  0.00      TS   N  
ATOM    874  C4  THY T   6       3.127  -2.469  -9.901  1.00  0.00      TS   C  
ATOM    875  O4  THY T   6       3.391  -1.723 -10.865  1.00  0.00      TS   O  
ATOM    876  C5  THY T   6       3.862  -3.601  -9.453  1.00  0.00      TS   C  
ATOM    877  C5M THY T   6       5.081  -4.033 -10.214  1.00  0.00      TS   C  
ATOM    878  C6  THY T   6       3.333  -4.416  -8.604  1.00  0.00      TS   C  
ATOM    879  H3  THY T   6       1.428  -1.413  -9.316  1.00  0.00      TS   H  
ATOM    880  H6  THY T   6       3.688  -5.436  -8.452  1.00  0.00      TS   H  
ATOM    881  H1' THY T   6       1.084  -4.637  -6.039  1.00  0.00      TS   H  
ATOM    882  H2' THY T   6      -0.153  -6.642  -6.878  1.00  0.00      TS   H  
ATOM    883  H3' THY T   6       2.231  -7.034  -8.720  1.00  0.00      TS   H  
ATOM    884  H4' THY T   6       1.834  -7.751  -5.752  1.00  0.00      TS   H  
ATOM    885  H5' THY T   6       4.222  -8.395  -6.091  1.00  0.00      TS   H  
ATOM    886  H51 THY T   6       5.625  -3.143 -10.597  1.00  0.00      TS   H  
ATOM    887  H52 THY T   6       4.789  -4.649 -11.092  1.00  0.00      TS   H  
ATOM    888  H53 THY T   6       5.797  -4.536  -9.528  1.00  0.00      TS   H  
ATOM    889 H2'' THY T   6       0.176  -5.806  -8.470  1.00  0.00      TS   H  
ATOM    890 H5'' THY T   6       3.353  -9.214  -7.377  1.00  0.00      TS   H  
ATOM    891  P   ADE T   7       0.620  -9.233  -9.452  1.00  0.00      TS   P  
ATOM    892  O1P ADE T   7       0.129 -10.633  -9.255  1.00  0.00      TS   O  
ATOM    893  O2P ADE T   7       1.844  -9.024 -10.293  1.00  0.00      TS   O  
ATOM    894  C5' ADE T   7      -1.932  -8.780  -9.859  1.00  0.00      TS   C  
ATOM    895  O5' ADE T   7      -0.496  -8.355 -10.080  1.00  0.00      TS   O  
ATOM    896  C4' ADE T   7      -3.001  -7.705 -10.277  1.00  0.00      TS   C  
ATOM    897  O4' ADE T   7      -2.698  -6.377  -9.688  1.00  0.00      TS   O  
ATOM    898  C3' ADE T   7      -2.920  -7.385 -11.796  1.00  0.00      TS   C  
ATOM    899  O3' ADE T   7      -3.591  -8.395 -12.557  1.00  0.00      TS   O  
ATOM    900  C2' ADE T   7      -3.702  -6.068 -11.849  1.00  0.00      TS   C  
ATOM    901  C1' ADE T   7      -3.122  -5.397 -10.625  1.00  0.00      TS   C  
ATOM    902  N1  ADE T   7      -1.474  -0.999 -12.795  1.00  0.00      TS   N  
ATOM    903  C2  ADE T   7      -2.712  -1.502 -12.610  1.00  0.00      TS   C  
ATOM    904  N3  ADE T   7      -3.078  -2.711 -12.054  1.00  0.00      TS   N  
ATOM    905  C4  ADE T   7      -1.958  -3.348 -11.615  1.00  0.00      TS   C  
ATOM    906  C5  ADE T   7      -0.664  -3.072 -12.002  1.00  0.00      TS   C  
ATOM    907  C6  ADE T   7      -0.401  -1.804 -12.464  1.00  0.00      TS   C  
ATOM    908  N6  ADE T   7       0.837  -1.406 -12.712  1.00  0.00      TS   N  
ATOM    909  N7  ADE T   7       0.261  -4.058 -11.484  1.00  0.00      TS   N  
ATOM    910  C8  ADE T   7      -0.545  -4.940 -10.995  1.00  0.00      TS   C  
ATOM    911  N9  ADE T   7      -1.951  -4.543 -11.024  1.00  0.00      TS   N  
ATOM    912  H2  ADE T   7      -3.510  -0.770 -12.739  1.00  0.00      TS   H  
ATOM    913  H8  ADE T   7      -0.200  -5.839 -10.484  1.00  0.00      TS   H  
ATOM    914  H1' ADE T   7      -3.831  -4.694 -10.139  1.00  0.00      TS   H  
ATOM    915  H2' ADE T   7      -4.797  -6.249 -11.795  1.00  0.00      TS   H  
ATOM    916  H3' ADE T   7      -1.842  -7.227 -12.013  1.00  0.00      TS   H  
ATOM    917  H4' ADE T   7      -4.052  -8.054 -10.184  1.00  0.00      TS   H  
ATOM    918  H5' ADE T   7      -2.159  -8.978  -8.790  1.00  0.00      TS   H  
ATOM    919  H61 ADE T   7       1.061  -0.593 -13.248  1.00  0.00      TS   H  
ATOM    920  H62 ADE T   7       1.606  -1.959 -12.392  1.00  0.00      TS   H  
ATOM    921 H2'' ADE T   7      -3.630  -5.451 -12.769  1.00  0.00      TS   H  
ATOM    922 H5'' ADE T   7      -2.110  -9.721 -10.423  1.00  0.00      TS   H  
ATOM    923  P   ADE T   8      -3.134  -8.464 -14.094  1.00  0.00      TS   P  
ATOM    924  O1P ADE T   8      -3.931  -9.607 -14.650  1.00  0.00      TS   O  
ATOM    925  O2P ADE T   8      -1.697  -8.610 -14.250  1.00  0.00      TS   O  
ATOM    926  C5' ADE T   8      -5.028  -6.979 -15.034  1.00  0.00      TS   C  
ATOM    927  O5' ADE T   8      -3.589  -7.144 -14.882  1.00  0.00      TS   O  
ATOM    928  C4' ADE T   8      -5.411  -5.612 -15.628  1.00  0.00      TS   C  
ATOM    929  O4' ADE T   8      -5.065  -4.503 -14.730  1.00  0.00      TS   O  
ATOM    930  C3' ADE T   8      -4.969  -5.239 -17.031  1.00  0.00      TS   C  
ATOM    931  O3' ADE T   8      -5.996  -5.678 -17.998  1.00  0.00      TS   O  
ATOM    932  C2' ADE T   8      -4.965  -3.712 -16.939  1.00  0.00      TS   C  
ATOM    933  C1' ADE T   8      -4.473  -3.463 -15.479  1.00  0.00      TS   C  
ATOM    934  N1  ADE T   8      -0.198  -0.768 -16.337  1.00  0.00      TS   N  
ATOM    935  C2  ADE T   8      -1.480  -0.463 -16.408  1.00  0.00      TS   C  
ATOM    936  N3  ADE T   8      -2.583  -1.180 -16.286  1.00  0.00      TS   N  
ATOM    937  C4  ADE T   8      -2.234  -2.435 -15.809  1.00  0.00      TS   C  
ATOM    938  C5  ADE T   8      -0.939  -2.858 -15.565  1.00  0.00      TS   C  
ATOM    939  C6  ADE T   8       0.145  -1.996 -15.932  1.00  0.00      TS   C  
ATOM    940  N6  ADE T   8       1.484  -2.238 -15.816  1.00  0.00      TS   N  
ATOM    941  N7  ADE T   8      -0.925  -4.001 -14.832  1.00  0.00      TS   N  
ATOM    942  C8  ADE T   8      -2.174  -4.328 -14.813  1.00  0.00      TS   C  
ATOM    943  N9  ADE T   8      -3.013  -3.472 -15.311  1.00  0.00      TS   N  
ATOM    944  H2  ADE T   8      -1.696   0.485 -16.901  1.00  0.00      TS   H  
ATOM    945  H8  ADE T   8      -2.459  -5.266 -14.339  1.00  0.00      TS   H  
ATOM    946  H1' ADE T   8      -4.905  -2.491 -15.159  1.00  0.00      TS   H  
ATOM    947  H2' ADE T   8      -6.036  -3.422 -16.992  1.00  0.00      TS   H  
ATOM    948  H3' ADE T   8      -3.931  -5.620 -17.140  1.00  0.00      TS   H  
ATOM    949  H4' ADE T   8      -6.519  -5.537 -15.666  1.00  0.00      TS   H  
ATOM    950  H5' ADE T   8      -5.512  -7.080 -14.039  1.00  0.00      TS   H  
ATOM    951  H61 ADE T   8       1.919  -2.980 -15.306  1.00  0.00      TS   H  
ATOM    952  H62 ADE T   8       2.060  -1.487 -16.142  1.00  0.00      TS   H  
ATOM    953 H2'' ADE T   8      -4.327  -3.217 -17.702  1.00  0.00      TS   H  
ATOM    954 H5'' ADE T   8      -5.455  -7.828 -15.611  1.00  0.00      TS   H  
ATOM    955  P   GUA T   9      -5.599  -6.107 -19.440  1.00  0.00      TS   P  
ATOM    956  O1P GUA T   9      -6.843  -6.588 -20.047  1.00  0.00      TS   O  
ATOM    957  O2P GUA T   9      -4.456  -7.028 -19.392  1.00  0.00      TS   O  
ATOM    958  C5' GUA T   9      -6.213  -3.688 -20.274  1.00  0.00      TS   C  
ATOM    959  O5' GUA T   9      -5.207  -4.680 -20.167  1.00  0.00      TS   O  
ATOM    960  C4' GUA T   9      -5.615  -2.526 -21.039  1.00  0.00      TS   C  
ATOM    961  O4' GUA T   9      -4.444  -1.944 -20.359  1.00  0.00      TS   O  
ATOM    962  C3' GUA T   9      -5.148  -2.762 -22.453  1.00  0.00      TS   C  
ATOM    963  O3' GUA T   9      -5.513  -1.593 -23.262  1.00  0.00      TS   O  
ATOM    964  C2' GUA T   9      -3.667  -2.852 -22.326  1.00  0.00      TS   C  
ATOM    965  C1' GUA T   9      -3.309  -1.902 -21.180  1.00  0.00      TS   C  
ATOM    966  N1  GUA T   9       1.382  -0.624 -19.947  1.00  0.00      TS   N  
ATOM    967  C2  GUA T   9       0.408   0.098 -20.695  1.00  0.00      TS   C  
ATOM    968  N2  GUA T   9       0.803   1.249 -21.102  1.00  0.00      TS   N  
ATOM    969  N3  GUA T   9      -0.752  -0.361 -21.000  1.00  0.00      TS   N  
ATOM    970  C4  GUA T   9      -0.954  -1.557 -20.381  1.00  0.00      TS   C  
ATOM    971  C5  GUA T   9      -0.218  -2.322 -19.563  1.00  0.00      TS   C  
ATOM    972  C6  GUA T   9       1.143  -1.912 -19.326  1.00  0.00      TS   C  
ATOM    973  O6  GUA T   9       1.981  -2.519 -18.615  1.00  0.00      TS   O  
ATOM    974  N7  GUA T   9      -0.884  -3.441 -19.024  1.00  0.00      TS   N  
ATOM    975  C8  GUA T   9      -2.020  -3.357 -19.639  1.00  0.00      TS   C  
ATOM    976  N9  GUA T   9      -2.113  -2.244 -20.420  1.00  0.00      TS   N  
ATOM    977  H1  GUA T   9       2.318  -0.254 -19.855  1.00  0.00      TS   H  
ATOM    978  H8  GUA T   9      -2.881  -4.022 -19.564  1.00  0.00      TS   H  
ATOM    979  H1' GUA T   9      -3.187  -0.864 -21.554  1.00  0.00      TS   H  
ATOM    980  H2' GUA T   9      -3.097  -2.574 -23.237  1.00  0.00      TS   H  
ATOM    981  H21 GUA T   9       1.733   1.539 -20.880  1.00  0.00      TS   H  
ATOM    982  H3' GUA T   9      -5.642  -3.681 -22.839  1.00  0.00      TS   H  
ATOM    983  H22 GUA T   9       0.115   1.884 -21.455  1.00  0.00      TS   H  
ATOM    984  H4' GUA T   9      -6.392  -1.735 -21.108  1.00  0.00      TS   H  
ATOM    985  H5' GUA T   9      -6.508  -3.308 -19.272  1.00  0.00      TS   H  
ATOM    986 H2'' GUA T   9      -3.400  -3.888 -22.026  1.00  0.00      TS   H  
ATOM    987 H5'' GUA T   9      -7.040  -4.050 -20.919  1.00  0.00      TS   H  
ATOM    988  P   CYT T  10      -5.204  -1.589 -24.842  1.00  0.00      TS   P  
ATOM    989  O1P CYT T  10      -6.340  -1.162 -25.578  1.00  0.00      TS   O  
ATOM    990  O2P CYT T  10      -4.541  -2.778 -25.355  1.00  0.00      TS   O  
ATOM    991  C5' CYT T  10      -4.112   0.721 -24.264  1.00  0.00      TS   C  
ATOM    992  O5' CYT T  10      -4.028  -0.545 -24.925  1.00  0.00      TS   O  
ATOM    993  C4' CYT T  10      -2.852   1.559 -24.585  1.00  0.00      TS   C  
ATOM    994  O4' CYT T  10      -1.692   1.083 -23.825  1.00  0.00      TS   O  
ATOM    995  C3' CYT T  10      -2.426   1.500 -26.099  1.00  0.00      TS   C  
ATOM    996  O3' CYT T  10      -2.093   2.795 -26.529  1.00  0.00      TS   O  
ATOM    997  C2' CYT T  10      -1.189   0.551 -26.078  1.00  0.00      TS   C  
ATOM    998  C1' CYT T  10      -0.600   0.766 -24.687  1.00  0.00      TS   C  
ATOM    999  N1  CYT T  10       0.129  -0.416 -24.088  1.00  0.00      TS   N  
ATOM   1000  C2  CYT T  10       1.489  -0.451 -24.035  1.00  0.00      TS   C  
ATOM   1001  O2  CYT T  10       2.203   0.501 -24.522  1.00  0.00      TS   O  
ATOM   1002  N3  CYT T  10       2.111  -1.554 -23.515  1.00  0.00      TS   N  
ATOM   1003  C4  CYT T  10       1.391  -2.602 -23.135  1.00  0.00      TS   C  
ATOM   1004  N4  CYT T  10       2.014  -3.536 -22.526  1.00  0.00      TS   N  
ATOM   1005  C5  CYT T  10      -0.003  -2.676 -23.416  1.00  0.00      TS   C  
ATOM   1006  C6  CYT T  10      -0.577  -1.579 -23.921  1.00  0.00      TS   C  
ATOM   1007  H5  CYT T  10      -0.544  -3.593 -23.182  1.00  0.00      TS   H  
ATOM   1008  H6  CYT T  10      -1.663  -1.527 -23.990  1.00  0.00      TS   H  
ATOM   1009  H1' CYT T  10       0.009   1.693 -24.613  1.00  0.00      TS   H  
ATOM   1010  H2' CYT T  10      -0.437   0.749 -26.872  1.00  0.00      TS   H  
ATOM   1011  H3' CYT T  10      -3.172   0.972 -26.729  1.00  0.00      TS   H  
ATOM   1012  H4' CYT T  10      -3.087   2.571 -24.195  1.00  0.00      TS   H  
ATOM   1013  H41 CYT T  10       2.952  -3.291 -22.280  1.00  0.00      TS   H  
ATOM   1014  H5' CYT T  10      -4.198   0.737 -23.156  1.00  0.00      TS   H  
ATOM   1015  H42 CYT T  10       1.602  -4.425 -22.323  1.00  0.00      TS   H  
ATOM   1016 H2'' CYT T  10      -1.573  -0.473 -26.275  1.00  0.00      TS   H  
ATOM   1017 H5'' CYT T  10      -5.001   1.288 -24.612  1.00  0.00      TS   H  
ATOM   1018  P   THY T  11      -2.060   3.205 -28.078  1.00  0.00      TS   P  
ATOM   1019  O1P THY T  11      -2.332   4.612 -28.036  1.00  0.00      TS   O  
ATOM   1020  O2P THY T  11      -3.010   2.339 -28.830  1.00  0.00      TS   O  
ATOM   1021  C5' THY T  11       0.544   3.848 -28.026  1.00  0.00      TS   C  
ATOM   1022  O5' THY T  11      -0.526   2.995 -28.519  1.00  0.00      TS   O  
ATOM   1023  C4' THY T  11       1.970   3.280 -28.155  1.00  0.00      TS   C  
ATOM   1024  O4' THY T  11       2.050   1.932 -27.570  1.00  0.00      TS   O  
ATOM   1025  C3' THY T  11       2.329   3.033 -29.626  1.00  0.00      TS   C  
ATOM   1026  O3' THY T  11       2.862   4.198 -30.240  1.00  0.00      TS   O  
ATOM   1027  C2' THY T  11       3.344   1.847 -29.532  1.00  0.00      TS   C  
ATOM   1028  C1' THY T  11       3.305   1.429 -27.982  1.00  0.00      TS   C  
ATOM   1029  N1  THY T  11       3.378  -0.055 -27.638  1.00  0.00      TS   N  
ATOM   1030  C2  THY T  11       4.588  -0.636 -27.443  1.00  0.00      TS   C  
ATOM   1031  O2  THY T  11       5.618  -0.010 -27.565  1.00  0.00      TS   O  
ATOM   1032  N3  THY T  11       4.565  -1.964 -27.202  1.00  0.00      TS   N  
ATOM   1033  C4  THY T  11       3.414  -2.765 -27.260  1.00  0.00      TS   C  
ATOM   1034  O4  THY T  11       3.472  -3.953 -27.079  1.00  0.00      TS   O  
ATOM   1035  C5  THY T  11       2.145  -2.083 -27.501  1.00  0.00      TS   C  
ATOM   1036  C5M THY T  11       0.897  -2.906 -27.388  1.00  0.00      TS   C  
ATOM   1037  C6  THY T  11       2.141  -0.769 -27.720  1.00  0.00      TS   C  
ATOM   1038  H3  THY T  11       5.440  -2.457 -27.103  1.00  0.00      TS   H  
ATOM   1039  H6  THY T  11       1.199  -0.253 -27.905  1.00  0.00      TS   H  
ATOM   1040  H1' THY T  11       4.069   2.029 -27.443  1.00  0.00      TS   H  
ATOM   1041  H2' THY T  11       4.386   2.164 -29.751  1.00  0.00      TS   H  
ATOM   1042  H3' THY T  11       1.469   2.694 -30.243  1.00  0.00      TS   H  
ATOM   1043  H4' THY T  11       2.700   3.942 -27.640  1.00  0.00      TS   H  
ATOM   1044  H5' THY T  11       0.465   3.994 -26.928  1.00  0.00      TS   H  
ATOM   1045  H51 THY T  11       0.985  -3.791 -26.722  1.00  0.00      TS   H  
ATOM   1046  H52 THY T  11       0.778  -3.344 -28.402  1.00  0.00      TS   H  
ATOM   1047  H53 THY T  11      -0.056  -2.448 -27.044  1.00  0.00      TS   H  
ATOM   1048 H2'' THY T  11       3.039   1.005 -30.188  1.00  0.00      TS   H  
ATOM   1049 H5'' THY T  11       0.473   4.817 -28.563  1.00  0.00      TS   H  
ATOM   1050  P   ADE T  12       3.486   4.218 -31.586  1.00  0.00      TS   P  
ATOM   1051  O1P ADE T  12       3.192   5.490 -32.327  1.00  0.00      TS   O  
ATOM   1052  O2P ADE T  12       3.138   3.011 -32.357  1.00  0.00      TS   O  
ATOM   1053  C5' ADE T  12       5.664   4.818 -30.131  1.00  0.00      TS   C  
ATOM   1054  O5' ADE T  12       4.959   4.215 -31.283  1.00  0.00      TS   O  
ATOM   1055  C4' ADE T  12       7.135   4.243 -29.989  1.00  0.00      TS   C  
ATOM   1056  O4' ADE T  12       7.088   2.804 -29.662  1.00  0.00      TS   O  
ATOM   1057  C3' ADE T  12       8.015   4.305 -31.257  1.00  0.00      TS   C  
ATOM   1058  O3' ADE T  12       9.401   4.445 -30.963  1.00  0.00      TS   O  
ATOM   1059  C2' ADE T  12       7.745   2.971 -31.937  1.00  0.00      TS   C  
ATOM   1060  C1' ADE T  12       7.666   2.024 -30.688  1.00  0.00      TS   C  
ATOM   1061  N1  ADE T  12       6.342  -2.977 -29.691  1.00  0.00      TS   N  
ATOM   1062  C2  ADE T  12       7.429  -2.255 -29.343  1.00  0.00      TS   C  
ATOM   1063  N3  ADE T  12       7.735  -1.015 -29.693  1.00  0.00      TS   N  
ATOM   1064  C4  ADE T  12       6.773  -0.440 -30.366  1.00  0.00      TS   C  
ATOM   1065  C5  ADE T  12       5.562  -1.077 -30.763  1.00  0.00      TS   C  
ATOM   1066  C6  ADE T  12       5.402  -2.386 -30.403  1.00  0.00      TS   C  
ATOM   1067  N6  ADE T  12       4.333  -3.096 -30.739  1.00  0.00      TS   N  
ATOM   1068  N7  ADE T  12       4.773  -0.224 -31.505  1.00  0.00      TS   N  
ATOM   1069  C8  ADE T  12       5.487   0.887 -31.563  1.00  0.00      TS   C  
ATOM   1070  N9  ADE T  12       6.687   0.843 -30.885  1.00  0.00      TS   N  
ATOM   1071  H2  ADE T  12       8.209  -2.764 -28.776  1.00  0.00      TS   H  
ATOM   1072  H8  ADE T  12       5.216   1.841 -32.013  1.00  0.00      TS   H  
ATOM   1073  H1' ADE T  12       8.654   1.641 -30.352  1.00  0.00      TS   H  
ATOM   1074  H2' ADE T  12       8.535   2.559 -32.600  1.00  0.00      TS   H  
ATOM   1075  H3' ADE T  12       7.683   5.108 -31.949  1.00  0.00      TS   H  
ATOM   1076  H4' ADE T  12       7.591   4.839 -29.171  1.00  0.00      TS   H  
ATOM   1077  H5' ADE T  12       5.238   4.692 -29.112  1.00  0.00      TS   H  
ATOM   1078  H61 ADE T  12       3.819  -2.734 -31.517  1.00  0.00      TS   H  
ATOM   1079  H62 ADE T  12       4.257  -4.041 -30.420  1.00  0.00      TS   H  
ATOM   1080 H2'' ADE T  12       6.787   3.038 -32.496  1.00  0.00      TS   H  
ATOM   1081 H5'' ADE T  12       5.760   5.919 -30.238  1.00  0.00      TS   H  
ATOM   1082  P   THY T  13      10.572   4.692 -31.946  1.00  0.00      TS   P  
ATOM   1083  O1P THY T  13      11.503   5.703 -31.268  1.00  0.00      TS   O  
ATOM   1084  O2P THY T  13      10.029   5.147 -33.250  1.00  0.00      TS   O  
ATOM   1085  C5' THY T  13      12.042   2.816 -30.804  1.00  0.00      TS   C  
ATOM   1086  O5' THY T  13      11.299   3.231 -32.030  1.00  0.00      TS   O  
ATOM   1087  C4' THY T  13      12.491   1.389 -30.773  1.00  0.00      TS   C  
ATOM   1088  O4' THY T  13      11.436   0.445 -30.888  1.00  0.00      TS   O  
ATOM   1089  C3' THY T  13      13.396   1.057 -32.000  1.00  0.00      TS   C  
ATOM   1090  O3' THY T  13      14.501   0.247 -31.823  1.00  0.00      TS   O  
ATOM   1091  C2' THY T  13      12.438   0.315 -32.972  1.00  0.00      TS   C  
ATOM   1092  C1' THY T  13      11.622  -0.451 -31.974  1.00  0.00      TS   C  
ATOM   1093  N1  THY T  13      10.333  -0.883 -32.484  1.00  0.00      TS   N  
ATOM   1094  C2  THY T  13       9.971  -2.196 -32.359  1.00  0.00      TS   C  
ATOM   1095  O2  THY T  13      10.805  -2.995 -31.968  1.00  0.00      TS   O  
ATOM   1096  N3  THY T  13       8.704  -2.472 -32.911  1.00  0.00      TS   N  
ATOM   1097  C4  THY T  13       7.861  -1.566 -33.465  1.00  0.00      TS   C  
ATOM   1098  O4  THY T  13       6.720  -1.903 -33.772  1.00  0.00      TS   O  
ATOM   1099  C5  THY T  13       8.399  -0.222 -33.617  1.00  0.00      TS   C  
ATOM   1100  C5M THY T  13       7.641   0.725 -34.498  1.00  0.00      TS   C  
ATOM   1101  C6  THY T  13       9.544   0.045 -33.039  1.00  0.00      TS   C  
ATOM   1102  H3  THY T  13       8.445  -3.411 -32.641  1.00  0.00      TS   H  
ATOM   1103  H6  THY T  13       9.905   1.074 -33.011  1.00  0.00      TS   H  
ATOM   1104  H1' THY T  13      12.318  -1.253 -31.647  1.00  0.00      TS   H  
ATOM   1105  H2' THY T  13      13.013  -0.263 -33.727  1.00  0.00      TS   H  
ATOM   1106  H3' THY T  13      13.694   2.019 -32.470  1.00  0.00      TS   H  
ATOM   1107  H4' THY T  13      13.115   1.227 -29.868  1.00  0.00      TS   H  
ATOM   1108  H5' THY T  13      11.422   2.899 -29.885  1.00  0.00      TS   H  
ATOM   1109  H51 THY T  13       7.683   0.257 -35.504  1.00  0.00      TS   H  
ATOM   1110  H52 THY T  13       8.024   1.764 -34.422  1.00  0.00      TS   H  
ATOM   1111  H53 THY T  13       6.567   0.890 -34.265  1.00  0.00      TS   H  
ATOM   1112 H2'' THY T  13      11.834   1.115 -33.451  1.00  0.00      TS   H  
ATOM   1113 H5'' THY T  13      12.913   3.501 -30.731  1.00  0.00      TS   H  
ATOM   1114  P   ADE T  14      15.638   0.053 -32.816  1.00  0.00      TS   P  
ATOM   1115  O1P ADE T  14      16.778   0.707 -32.248  1.00  0.00      TS   O  
ATOM   1116  O2P ADE T  14      15.359   0.541 -34.176  1.00  0.00      TS   O  
ATOM   1117  C5' ADE T  14      15.819  -2.284 -31.581  1.00  0.00      TS   C  
ATOM   1118  O5' ADE T  14      15.804  -1.544 -32.814  1.00  0.00      TS   O  
ATOM   1119  C4' ADE T  14      15.696  -3.794 -31.948  1.00  0.00      TS   C  
ATOM   1120  O4' ADE T  14      14.435  -3.986 -32.561  1.00  0.00      TS   O  
ATOM   1121  C3' ADE T  14      16.745  -4.358 -32.919  1.00  0.00      TS   C  
ATOM   1122  O3' ADE T  14      17.112  -5.689 -32.637  1.00  0.00      TS   O  
ATOM   1123  C2' ADE T  14      15.974  -4.297 -34.276  1.00  0.00      TS   C  
ATOM   1124  C1' ADE T  14      14.565  -4.509 -33.853  1.00  0.00      TS   C  
ATOM   1125  N1  ADE T  14       9.850  -4.937 -35.536  1.00  0.00      TS   N  
ATOM   1126  C2  ADE T  14      10.632  -5.747 -34.728  1.00  0.00      TS   C  
ATOM   1127  N3  ADE T  14      11.832  -5.522 -34.289  1.00  0.00      TS   N  
ATOM   1128  C4  ADE T  14      12.315  -4.391 -34.821  1.00  0.00      TS   C  
ATOM   1129  C5  ADE T  14      11.626  -3.437 -35.545  1.00  0.00      TS   C  
ATOM   1130  C6  ADE T  14      10.290  -3.786 -35.884  1.00  0.00      TS   C  
ATOM   1131  N6  ADE T  14       9.347  -3.086 -36.529  1.00  0.00      TS   N  
ATOM   1132  N7  ADE T  14      12.474  -2.413 -35.852  1.00  0.00      TS   N  
ATOM   1133  C8  ADE T  14      13.600  -2.745 -35.261  1.00  0.00      TS   C  
ATOM   1134  N9  ADE T  14      13.528  -3.934 -34.665  1.00  0.00      TS   N  
ATOM   1135  H2  ADE T  14      10.156  -6.693 -34.465  1.00  0.00      TS   H  
ATOM   1136  H8  ADE T  14      14.405  -2.014 -35.178  1.00  0.00      TS   H  
ATOM   1137  H1' ADE T  14      14.316  -5.589 -33.765  1.00  0.00      TS   H  
ATOM   1138  H2' ADE T  14      16.321  -5.002 -35.063  1.00  0.00      TS   H  
ATOM   1139  H3' ADE T  14      17.575  -3.622 -32.850  1.00  0.00      TS   H  
ATOM   1140  H4' ADE T  14      15.797  -4.447 -31.055  1.00  0.00      TS   H  
ATOM   1141  H5' ADE T  14      14.978  -2.192 -30.862  1.00  0.00      TS   H  
ATOM   1142  H61 ADE T  14       8.400  -3.369 -36.373  1.00  0.00      TS   H  
ATOM   1143  H62 ADE T  14       9.456  -2.269 -37.095  1.00  0.00      TS   H  
ATOM   1144 H2'' ADE T  14      16.081  -3.260 -34.659  1.00  0.00      TS   H  
ATOM   1145 H5'' ADE T  14      16.815  -2.040 -31.153  1.00  0.00      TS   H  
ATOM   1146  P   THY T  15      18.359  -6.338 -33.285  1.00  0.00      TS   P  
ATOM   1147  O1P THY T  15      19.105  -7.178 -32.245  1.00  0.00      TS   O  
ATOM   1148  O2P THY T  15      19.184  -5.318 -33.959  1.00  0.00      TS   O  
ATOM   1149  C5' THY T  15      16.585  -8.177 -33.749  1.00  0.00      TS   C  
ATOM   1150  O5' THY T  15      17.540  -7.206 -34.276  1.00  0.00      TS   O  
ATOM   1151  C4' THY T  15      15.804  -8.878 -34.860  1.00  0.00      TS   C  
ATOM   1152  O4' THY T  15      14.828  -7.924 -35.390  1.00  0.00      TS   O  
ATOM   1153  C3' THY T  15      16.511  -9.345 -36.149  1.00  0.00      TS   C  
ATOM   1154  O3' THY T  15      16.131 -10.662 -36.570  1.00  0.00      TS   O  
ATOM   1155  C2' THY T  15      16.174  -8.239 -37.207  1.00  0.00      TS   C  
ATOM   1156  C1' THY T  15      14.781  -8.032 -36.784  1.00  0.00      TS   C  
ATOM   1157  N1  THY T  15      14.077  -6.868 -37.395  1.00  0.00      TS   N  
ATOM   1158  C2  THY T  15      12.746  -6.978 -37.780  1.00  0.00      TS   C  
ATOM   1159  O2  THY T  15      12.132  -8.057 -37.658  1.00  0.00      TS   O  
ATOM   1160  N3  THY T  15      12.211  -5.801 -38.333  1.00  0.00      TS   N  
ATOM   1161  C4  THY T  15      12.861  -4.708 -38.736  1.00  0.00      TS   C  
ATOM   1162  O4  THY T  15      12.241  -3.822 -39.337  1.00  0.00      TS   O  
ATOM   1163  C5  THY T  15      14.251  -4.609 -38.379  1.00  0.00      TS   C  
ATOM   1164  C5M THY T  15      15.024  -3.404 -38.736  1.00  0.00      TS   C  
ATOM   1165  C6  THY T  15      14.766  -5.682 -37.689  1.00  0.00      TS   C  
ATOM   1166  H3  THY T  15      11.246  -5.902 -38.615  1.00  0.00      TS   H  
ATOM   1167  H6  THY T  15      15.734  -5.644 -37.189  1.00  0.00      TS   H  
ATOM   1168  H1' THY T  15      14.294  -9.010 -36.985  1.00  0.00      TS   H  
ATOM   1169  H2' THY T  15      16.193  -8.599 -38.257  1.00  0.00      TS   H  
ATOM   1170  H3' THY T  15      17.614  -9.379 -36.018  1.00  0.00      TS   H  
ATOM   1171  H4' THY T  15      15.196  -9.733 -34.492  1.00  0.00      TS   H  
ATOM   1172  H5' THY T  15      15.860  -7.710 -33.048  1.00  0.00      TS   H  
ATOM   1173  H51 THY T  15      15.802  -3.381 -37.943  1.00  0.00      TS   H  
ATOM   1174  H52 THY T  15      14.476  -2.442 -38.643  1.00  0.00      TS   H  
ATOM   1175  H53 THY T  15      15.575  -3.410 -39.701  1.00  0.00      TS   H  
ATOM   1176 H2'' THY T  15      16.841  -7.409 -36.887  1.00  0.00      TS   H  
ATOM   1177 H5'' THY T  15      16.980  -8.978 -33.087  1.00  0.00      TS   H  
ATOM   1178  P   ADE T  16      17.021 -11.920 -36.473  1.00  0.00      TS   P  
ATOM   1179  O1P ADE T  16      17.521 -12.146 -35.071  1.00  0.00      TS   O  
ATOM   1180  O2P ADE T  16      18.099 -11.780 -37.558  1.00  0.00      TS   O  
ATOM   1181  C5' ADE T  16      14.780 -13.366 -36.224  1.00  0.00      TS   C  
ATOM   1182  O5' ADE T  16      16.010 -13.014 -36.911  1.00  0.00      TS   O  
ATOM   1183  C4' ADE T  16      13.485 -13.310 -37.053  1.00  0.00      TS   C  
ATOM   1184  O4' ADE T  16      13.253 -11.993 -37.612  1.00  0.00      TS   O  
ATOM   1185  C3' ADE T  16      13.627 -14.265 -38.290  1.00  0.00      TS   C  
ATOM   1186  O3' ADE T  16      12.472 -14.953 -38.768  1.00  0.00      TS   O  
ATOM   1187  C2' ADE T  16      14.033 -13.303 -39.400  1.00  0.00      TS   C  
ATOM   1188  C1' ADE T  16      13.138 -12.066 -39.069  1.00  0.00      TS   C  
ATOM   1189  N1  ADE T  16      11.518  -7.828 -41.583  1.00  0.00      TS   N  
ATOM   1190  C2  ADE T  16      10.833  -8.883 -41.159  1.00  0.00      TS   C  
ATOM   1191  N3  ADE T  16      11.289 -10.001 -40.510  1.00  0.00      TS   N  
ATOM   1192  C4  ADE T  16      12.561  -9.857 -40.251  1.00  0.00      TS   C  
ATOM   1193  C5  ADE T  16      13.447  -8.836 -40.626  1.00  0.00      TS   C  
ATOM   1194  C6  ADE T  16      12.866  -7.717 -41.306  1.00  0.00      TS   C  
ATOM   1195  N6  ADE T  16      13.544  -6.562 -41.542  1.00  0.00      TS   N  
ATOM   1196  N7  ADE T  16      14.770  -9.114 -40.346  1.00  0.00      TS   N  
ATOM   1197  C8  ADE T  16      14.742 -10.246 -39.702  1.00  0.00      TS   C  
ATOM   1198  N9  ADE T  16      13.446 -10.725 -39.599  1.00  0.00      TS   N  
ATOM   1199  H2  ADE T  16       9.756  -8.950 -41.315  1.00  0.00      TS   H  
ATOM   1200  H8  ADE T  16      15.573 -10.828 -39.303  1.00  0.00      TS   H  
ATOM   1201  H1' ADE T  16      12.075 -12.271 -39.321  1.00  0.00      TS   H  
ATOM   1202  H2' ADE T  16      13.778 -13.613 -40.436  1.00  0.00      TS   H  
ATOM   1203  H3' ADE T  16      14.481 -14.928 -38.034  1.00  0.00      TS   H  
ATOM   1204  H4' ADE T  16      12.630 -13.617 -36.412  1.00  0.00      TS   H  
ATOM   1205  H5' ADE T  16      14.645 -12.701 -35.344  1.00  0.00      TS   H  
ATOM   1206  H61 ADE T  16      14.516  -6.340 -41.484  1.00  0.00      TS   H  
ATOM   1207  H62 ADE T  16      13.057  -5.826 -42.014  1.00  0.00      TS   H  
ATOM   1208 H2'' ADE T  16      15.110 -13.169 -39.161  1.00  0.00      TS   H  
ATOM   1209 H5'' ADE T  16      14.878 -14.392 -35.808  1.00  0.00      TS   H  
ATOM   1210  P   THY T  17      12.613 -16.448 -39.093  1.00  0.00      TS   P  
ATOM   1211  O1P THY T  17      12.196 -17.301 -37.937  1.00  0.00      TS   O  
ATOM   1212  O2P THY T  17      13.874 -16.763 -39.764  1.00  0.00      TS   O  
ATOM   1213  C5' THY T  17      10.077 -16.101 -39.985  1.00  0.00      TS   C  
ATOM   1214  O5' THY T  17      11.492 -16.466 -40.173  1.00  0.00      TS   O  
ATOM   1215  C4' THY T  17       9.584 -15.396 -41.316  1.00  0.00      TS   C  
ATOM   1216  O4' THY T  17      10.305 -14.169 -41.493  1.00  0.00      TS   O  
ATOM   1217  C3' THY T  17       9.872 -16.227 -42.582  1.00  0.00      TS   C  
ATOM   1218  O3' THY T  17       8.748 -16.365 -43.392  1.00  0.00      TS   O  
ATOM   1219  C2' THY T  17      10.930 -15.471 -43.279  1.00  0.00      TS   C  
ATOM   1220  C1' THY T  17      10.521 -14.048 -42.879  1.00  0.00      TS   C  
ATOM   1221  N1  THY T  17      11.589 -13.024 -43.079  1.00  0.00      TS   N  
ATOM   1222  C2  THY T  17      11.211 -11.824 -43.585  1.00  0.00      TS   C  
ATOM   1223  O2  THY T  17      10.026 -11.562 -43.790  1.00  0.00      TS   O  
ATOM   1224  N3  THY T  17      12.274 -10.866 -43.681  1.00  0.00      TS   N  
ATOM   1225  C4  THY T  17      13.579 -11.084 -43.427  1.00  0.00      TS   C  
ATOM   1226  O4  THY T  17      14.387 -10.242 -43.611  1.00  0.00      TS   O  
ATOM   1227  C5  THY T  17      13.934 -12.354 -42.907  1.00  0.00      TS   C  
ATOM   1228  C5M THY T  17      15.392 -12.667 -42.739  1.00  0.00      TS   C  
ATOM   1229  C6  THY T  17      12.971 -13.280 -42.860  1.00  0.00      TS   C  
ATOM   1230  H3  THY T  17      12.083  -9.965 -44.094  1.00  0.00      TS   H  
ATOM   1231  H6  THY T  17      13.332 -14.282 -42.632  1.00  0.00      TS   H  
ATOM   1232  H1' THY T  17       9.590 -13.909 -43.469  1.00  0.00      TS   H  
ATOM   1233  H2' THY T  17      10.968 -15.650 -44.375  1.00  0.00      TS   H  
ATOM   1234  H3' THY T  17      10.191 -17.202 -42.156  1.00  0.00      TS   H  
ATOM   1235  H4' THY T  17       8.482 -15.282 -41.248  1.00  0.00      TS   H  
ATOM   1236  H5' THY T  17       9.898 -15.354 -39.182  1.00  0.00      TS   H  
ATOM   1237  H51 THY T  17      15.928 -11.798 -42.302  1.00  0.00      TS   H  
ATOM   1238  H52 THY T  17      15.748 -12.925 -43.760  1.00  0.00      TS   H  
ATOM   1239  H53 THY T  17      15.559 -13.557 -42.095  1.00  0.00      TS   H  
ATOM   1240 H2'' THY T  17      11.936 -15.647 -42.841  1.00  0.00      TS   H  
ATOM   1241 H5'' THY T  17       9.472 -17.031 -39.929  1.00  0.00      TS   H  
ATOM   1242  P   ADE T  18       8.719 -17.618 -44.374  1.00  0.00      TS   P  
ATOM   1243  O1P ADE T  18       7.647 -18.506 -43.918  1.00  0.00      TS   O  
ATOM   1244  O2P ADE T  18      10.046 -18.225 -44.628  1.00  0.00      TS   O  
ATOM   1245  C5' ADE T  18       6.950 -16.525 -45.772  1.00  0.00      TS   C  
ATOM   1246  O5' ADE T  18       8.312 -16.989 -45.695  1.00  0.00      TS   O  
ATOM   1247  C4' ADE T  18       6.647 -15.494 -46.905  1.00  0.00      TS   C  
ATOM   1248  O4' ADE T  18       7.594 -14.347 -46.845  1.00  0.00      TS   O  
ATOM   1249  C3' ADE T  18       6.865 -16.107 -48.307  1.00  0.00      TS   C  
ATOM   1250  O3' ADE T  18       5.902 -15.634 -49.163  1.00  0.00      TS   O  
ATOM   1251  C2' ADE T  18       8.205 -15.617 -48.761  1.00  0.00      TS   C  
ATOM   1252  C1' ADE T  18       8.349 -14.278 -48.042  1.00  0.00      TS   C  
ATOM   1253  N1  ADE T  18      11.540 -10.387 -47.712  1.00  0.00      TS   N  
ATOM   1254  C2  ADE T  18      10.332 -10.524 -48.316  1.00  0.00      TS   C  
ATOM   1255  N3  ADE T  18       9.562 -11.552 -48.401  1.00  0.00      TS   N  
ATOM   1256  C4  ADE T  18      10.191 -12.623 -47.893  1.00  0.00      TS   C  
ATOM   1257  C5  ADE T  18      11.481 -12.701 -47.394  1.00  0.00      TS   C  
ATOM   1258  C6  ADE T  18      12.165 -11.502 -47.269  1.00  0.00      TS   C  
ATOM   1259  N6  ADE T  18      13.381 -11.404 -46.791  1.00  0.00      TS   N  
ATOM   1260  N7  ADE T  18      11.763 -14.023 -46.910  1.00  0.00      TS   N  
ATOM   1261  C8  ADE T  18      10.631 -14.705 -47.066  1.00  0.00      TS   C  
ATOM   1262  N9  ADE T  18       9.670 -13.883 -47.727  1.00  0.00      TS   N  
ATOM   1263  H2  ADE T  18       9.951  -9.554 -48.635  1.00  0.00      TS   H  
ATOM   1264  H8  ADE T  18      10.415 -15.730 -46.766  1.00  0.00      TS   H  
ATOM   1265  H1' ADE T  18       7.816 -13.538 -48.676  1.00  0.00      TS   H  
ATOM   1266  H2' ADE T  18       8.247 -15.518 -49.867  1.00  0.00      TS   H  
ATOM   1267  H3' ADE T  18       6.857 -17.218 -48.301  1.00  0.00      TS   H  
ATOM   1268  H4' ADE T  18       5.634 -15.057 -46.774  1.00  0.00      TS   H  
ATOM   1269  H5' ADE T  18       6.513 -16.041 -44.872  1.00  0.00      TS   H  
ATOM   1270  H61 ADE T  18      13.948 -10.678 -47.182  1.00  0.00      TS   H  
ATOM   1271  H62 ADE T  18      13.838 -12.215 -46.428  1.00  0.00      TS   H  
ATOM   1272 H2'' ADE T  18       8.994 -16.344 -48.471  1.00  0.00      TS   H  
ATOM   1273 H5'' ADE T  18       6.207 -17.330 -45.952  1.00  0.00      TS   H  
ATOM   1274  P   ADE T  19       5.393 -16.164 -50.543  1.00  0.00      TS   P  
ATOM   1275  O1P ADE T  19       3.940 -16.075 -50.398  1.00  0.00      TS   O  
ATOM   1276  O2P ADE T  19       5.933 -17.535 -50.771  1.00  0.00      TS   O  
ATOM   1277  C5' ADE T  19       5.268 -13.793 -51.575  1.00  0.00      TS   C  
ATOM   1278  O5' ADE T  19       5.936 -15.120 -51.626  1.00  0.00      TS   O  
ATOM   1279  C4' ADE T  19       6.051 -12.693 -52.414  1.00  0.00      TS   C  
ATOM   1280  O4' ADE T  19       7.374 -12.488 -51.806  1.00  0.00      TS   O  
ATOM   1281  C3' ADE T  19       6.361 -13.178 -53.817  1.00  0.00      TS   C  
ATOM   1282  O3' ADE T  19       6.267 -12.080 -54.687  1.00  0.00      TS   O  
ATOM   1283  C2' ADE T  19       7.820 -13.649 -53.761  1.00  0.00      TS   C  
ATOM   1284  C1' ADE T  19       8.382 -12.605 -52.766  1.00  0.00      TS   C  
ATOM   1285  N1  ADE T  19      12.831 -10.916 -50.778  1.00  0.00      TS   N  
ATOM   1286  C2  ADE T  19      11.889 -10.297 -51.497  1.00  0.00      TS   C  
ATOM   1287  N3  ADE T  19      10.736 -10.782 -51.951  1.00  0.00      TS   N  
ATOM   1288  C4  ADE T  19      10.665 -12.117 -51.738  1.00  0.00      TS   C  
ATOM   1289  C5  ADE T  19      11.626 -12.883 -51.055  1.00  0.00      TS   C  
ATOM   1290  C6  ADE T  19      12.755 -12.211 -50.532  1.00  0.00      TS   C  
ATOM   1291  N6  ADE T  19      13.728 -12.842 -49.950  1.00  0.00      TS   N  
ATOM   1292  N7  ADE T  19      11.161 -14.186 -50.918  1.00  0.00      TS   N  
ATOM   1293  C8  ADE T  19      10.045 -14.180 -51.586  1.00  0.00      TS   C  
ATOM   1294  N9  ADE T  19       9.666 -12.950 -52.074  1.00  0.00      TS   N  
ATOM   1295  H2  ADE T  19      12.107  -9.238 -51.627  1.00  0.00      TS   H  
ATOM   1296  H8  ADE T  19       9.403 -15.057 -51.669  1.00  0.00      TS   H  
ATOM   1297  H1' ADE T  19       8.382 -11.603 -53.245  1.00  0.00      TS   H  
ATOM   1298  H2' ADE T  19       8.372 -13.537 -54.719  1.00  0.00      TS   H  
ATOM   1299  H3' ADE T  19       5.599 -13.932 -54.108  1.00  0.00      TS   H  
ATOM   1300  H4' ADE T  19       5.501 -11.729 -52.379  1.00  0.00      TS   H  
ATOM   1301  H5' ADE T  19       5.065 -13.449 -50.538  1.00  0.00      TS   H  
ATOM   1302  H61 ADE T  19      14.635 -12.431 -50.048  1.00  0.00      TS   H  
ATOM   1303  H62 ADE T  19      13.681 -13.826 -50.118  1.00  0.00      TS   H  
ATOM   1304 H2'' ADE T  19       7.900 -14.722 -53.485  1.00  0.00      TS   H  
ATOM   1305 H5'' ADE T  19       4.282 -13.937 -52.067  1.00  0.00      TS   H  
ATOM   1306  P   GUA T  20       6.221 -12.279 -56.206  1.00  0.00      TS   P  
ATOM   1307  O1P GUA T  20       4.969 -11.700 -56.739  1.00  0.00      TS   O  
ATOM   1308  O2P GUA T  20       6.437 -13.717 -56.582  1.00  0.00      TS   O  
ATOM   1309  C5' GUA T  20       7.451 -10.029 -56.440  1.00  0.00      TS   C  
ATOM   1310  O5' GUA T  20       7.489 -11.489 -56.657  1.00  0.00      TS   O  
ATOM   1311  C4' GUA T  20       8.801  -9.399 -56.850  1.00  0.00      TS   C  
ATOM   1312  O4' GUA T  20       9.920  -9.765 -56.013  1.00  0.00      TS   O  
ATOM   1313  C3' GUA T  20       9.231  -9.759 -58.292  1.00  0.00      TS   C  
ATOM   1314  O3' GUA T  20       9.741  -8.609 -58.952  1.00  0.00      TS   O  
ATOM   1315  C2' GUA T  20      10.377 -10.763 -58.090  1.00  0.00      TS   C  
ATOM   1316  C1' GUA T  20      11.045 -10.340 -56.689  1.00  0.00      TS   C  
ATOM   1317  N1  GUA T  20      15.005 -12.383 -54.208  1.00  0.00      TS   N  
ATOM   1318  C2  GUA T  20      14.992 -11.235 -55.011  1.00  0.00      TS   C  
ATOM   1319  N2  GUA T  20      16.168 -10.655 -55.168  1.00  0.00      TS   N  
ATOM   1320  N3  GUA T  20      13.946 -10.775 -55.617  1.00  0.00      TS   N  
ATOM   1321  C4  GUA T  20      12.860 -11.557 -55.409  1.00  0.00      TS   C  
ATOM   1322  C5  GUA T  20      12.785 -12.726 -54.635  1.00  0.00      TS   C  
ATOM   1323  C6  GUA T  20      13.938 -13.209 -53.938  1.00  0.00      TS   C  
ATOM   1324  O6  GUA T  20      14.013 -14.188 -53.201  1.00  0.00      TS   O  
ATOM   1325  N7  GUA T  20      11.512 -13.250 -54.704  1.00  0.00      TS   N  
ATOM   1326  C8  GUA T  20      10.892 -12.431 -55.482  1.00  0.00      TS   C  
ATOM   1327  N9  GUA T  20      11.598 -11.333 -55.896  1.00  0.00      TS   N  
ATOM   1328  H1  GUA T  20      15.873 -12.645 -53.761  1.00  0.00      TS   H  
ATOM   1329  H8  GUA T  20       9.814 -12.560 -55.581  1.00  0.00      TS   H  
ATOM   1330  H1' GUA T  20      11.780  -9.532 -56.889  1.00  0.00      TS   H  
ATOM   1331  H2' GUA T  20      11.167 -10.731 -58.870  1.00  0.00      TS   H  
ATOM   1332  H21 GUA T  20      16.187  -9.807 -55.699  1.00  0.00      TS   H  
ATOM   1333  H3' GUA T  20       8.349 -10.149 -58.841  1.00  0.00      TS   H  
ATOM   1334  H22 GUA T  20      16.967 -10.886 -54.613  1.00  0.00      TS   H  
ATOM   1335  H4' GUA T  20       8.668  -8.300 -56.751  1.00  0.00      TS   H  
ATOM   1336  H5' GUA T  20       7.250  -9.650 -55.416  1.00  0.00      TS   H  
ATOM   1337  H3T GUA T  20      10.244  -8.911 -59.713  1.00  0.00      TS   H  
ATOM   1338 H2'' GUA T  20      10.017 -11.808 -57.974  1.00  0.00      TS   H  
ATOM   1339 H5'' GUA T  20       6.702  -9.558 -57.112  1.00  0.00      TS   H  
TER   
END
