# Supplementary material for: CRISPR-Cas12a exploits R-loop asymmetry to form double-strand breaks
Source: eLife. 2020 Jun 10;9:e55143. doi: 10.7554/eLife.55143 (PMC7286691; doi:10.7554/eLife.55143)
Supplement: Figure 5—source data 2. [file elife-55143-fig5-data2.zip › Figure 5ΓÇöSource Data 2/Example_MD_trajectories/5prime_boundary/5prime_boundary_45.pdb]

ATOM      1  C5' CYT B   1      21.396  -4.917 -51.056  1.00  0.00      BS   C  
ATOM      2  O5' CYT B   1      21.556  -5.922 -50.038  1.00  0.00      BS   O  
ATOM      3  C4' CYT B   1      20.033  -5.018 -51.817  1.00  0.00      BS   C  
ATOM      4  O4' CYT B   1      19.997  -6.172 -52.680  1.00  0.00      BS   O  
ATOM      5  C3' CYT B   1      18.819  -5.043 -50.979  1.00  0.00      BS   C  
ATOM      6  O3' CYT B   1      18.472  -3.684 -50.458  1.00  0.00      BS   O  
ATOM      7  C2' CYT B   1      17.856  -5.475 -52.061  1.00  0.00      BS   C  
ATOM      8  C1' CYT B   1      18.663  -6.398 -53.008  1.00  0.00      BS   C  
ATOM      9  N1  CYT B   1      18.350  -7.854 -52.971  1.00  0.00      BS   N  
ATOM     10  C2  CYT B   1      17.151  -8.272 -53.556  1.00  0.00      BS   C  
ATOM     11  O2  CYT B   1      16.484  -7.408 -54.088  1.00  0.00      BS   O  
ATOM     12  N3  CYT B   1      16.816  -9.649 -53.575  1.00  0.00      BS   N  
ATOM     13  C4  CYT B   1      17.483 -10.501 -52.801  1.00  0.00      BS   C  
ATOM     14  N4  CYT B   1      17.190 -11.837 -52.948  1.00  0.00      BS   N  
ATOM     15  C5  CYT B   1      18.607 -10.003 -52.005  1.00  0.00      BS   C  
ATOM     16  C6  CYT B   1      18.981  -8.701 -52.138  1.00  0.00      BS   C  
ATOM     17  H5  CYT B   1      19.088 -10.707 -51.325  1.00  0.00      BS   H  
ATOM     18  H6  CYT B   1      19.786  -8.243 -51.564  1.00  0.00      BS   H  
ATOM     19  H1' CYT B   1      18.634  -6.015 -54.051  1.00  0.00      BS   H  
ATOM     20  H2' CYT B   1      17.486  -4.567 -52.583  1.00  0.00      BS   H  
ATOM     21  H3' CYT B   1      18.937  -5.770 -50.146  1.00  0.00      BS   H  
ATOM     22  H4' CYT B   1      19.873  -4.159 -52.503  1.00  0.00      BS   H  
ATOM     23  H41 CYT B   1      16.606 -12.077 -53.722  1.00  0.00      BS   H  
ATOM     24  H5' CYT B   1      22.157  -5.149 -51.830  1.00  0.00      BS   H  
ATOM     25  H42 CYT B   1      17.702 -12.483 -52.382  1.00  0.00      BS   H  
ATOM     26  H5T CYT B   1      21.126  -5.692 -49.211  1.00  0.00      BS   H  
ATOM     27 H2'' CYT B   1      17.016  -6.053 -51.618  1.00  0.00      BS   H  
ATOM     28 H5'' CYT B   1      21.635  -3.924 -50.617  1.00  0.00      BS   H  
ATOM     29  P   THY B   2      17.449  -3.543 -49.339  1.00  0.00      BS   P  
ATOM     30  O1P THY B   2      17.419  -2.114 -48.982  1.00  0.00      BS   O  
ATOM     31  O2P THY B   2      18.018  -4.407 -48.300  1.00  0.00      BS   O  
ATOM     32  C5' THY B   2      15.373  -3.217 -50.796  1.00  0.00      BS   C  
ATOM     33  O5' THY B   2      16.068  -4.053 -49.836  1.00  0.00      BS   O  
ATOM     34  C4' THY B   2      14.102  -3.837 -51.397  1.00  0.00      BS   C  
ATOM     35  O4' THY B   2      14.250  -5.226 -51.861  1.00  0.00      BS   O  
ATOM     36  C3' THY B   2      12.925  -4.012 -50.458  1.00  0.00      BS   C  
ATOM     37  O3' THY B   2      11.647  -3.768 -51.078  1.00  0.00      BS   O  
ATOM     38  C2' THY B   2      12.862  -5.481 -50.031  1.00  0.00      BS   C  
ATOM     39  C1' THY B   2      13.426  -6.193 -51.194  1.00  0.00      BS   C  
ATOM     40  N1  THY B   2      14.276  -7.345 -50.872  1.00  0.00      BS   N  
ATOM     41  C2  THY B   2      13.792  -8.575 -51.239  1.00  0.00      BS   C  
ATOM     42  O2  THY B   2      12.712  -8.747 -51.801  1.00  0.00      BS   O  
ATOM     43  N3  THY B   2      14.664  -9.705 -50.903  1.00  0.00      BS   N  
ATOM     44  C4  THY B   2      15.736  -9.676 -50.042  1.00  0.00      BS   C  
ATOM     45  O4  THY B   2      16.351 -10.700 -49.792  1.00  0.00      BS   O  
ATOM     46  C5  THY B   2      16.109  -8.307 -49.604  1.00  0.00      BS   C  
ATOM     47  C5M THY B   2      17.275  -8.131 -48.706  1.00  0.00      BS   C  
ATOM     48  C6  THY B   2      15.307  -7.286 -49.920  1.00  0.00      BS   C  
ATOM     49  H3  THY B   2      14.245 -10.620 -50.990  1.00  0.00      BS   H  
ATOM     50  H6  THY B   2      15.535  -6.363 -49.387  1.00  0.00      BS   H  
ATOM     51  H1' THY B   2      12.603  -6.438 -51.899  1.00  0.00      BS   H  
ATOM     52  H2' THY B   2      11.881  -5.873 -49.686  1.00  0.00      BS   H  
ATOM     53  H3' THY B   2      13.074  -3.363 -49.569  1.00  0.00      BS   H  
ATOM     54  H4' THY B   2      13.823  -3.258 -52.304  1.00  0.00      BS   H  
ATOM     55  H5' THY B   2      16.093  -2.900 -51.581  1.00  0.00      BS   H  
ATOM     56  H51 THY B   2      18.111  -8.695 -49.173  1.00  0.00      BS   H  
ATOM     57  H52 THY B   2      17.012  -8.435 -47.670  1.00  0.00      BS   H  
ATOM     58  H53 THY B   2      17.621  -7.083 -48.582  1.00  0.00      BS   H  
ATOM     59 H2'' THY B   2      13.640  -5.540 -49.239  1.00  0.00      BS   H  
ATOM     60 H5'' THY B   2      14.928  -2.356 -50.252  1.00  0.00      BS   H  
ATOM     61  P   THY B   3      10.866  -2.381 -50.887  1.00  0.00      BS   P  
ATOM     62  O1P THY B   3      10.601  -1.877 -52.260  1.00  0.00      BS   O  
ATOM     63  O2P THY B   3      11.607  -1.504 -49.959  1.00  0.00      BS   O  
ATOM     64  C5' THY B   3       8.320  -3.235 -50.831  1.00  0.00      BS   C  
ATOM     65  O5' THY B   3       9.497  -2.721 -50.263  1.00  0.00      BS   O  
ATOM     66  C4' THY B   3       7.570  -4.257 -49.843  1.00  0.00      BS   C  
ATOM     67  O4' THY B   3       8.494  -5.277 -49.397  1.00  0.00      BS   O  
ATOM     68  C3' THY B   3       7.176  -3.435 -48.565  1.00  0.00      BS   C  
ATOM     69  O3' THY B   3       5.889  -3.835 -48.125  1.00  0.00      BS   O  
ATOM     70  C2' THY B   3       8.344  -3.805 -47.609  1.00  0.00      BS   C  
ATOM     71  C1' THY B   3       8.561  -5.272 -48.012  1.00  0.00      BS   C  
ATOM     72  N1  THY B   3       9.806  -5.883 -47.567  1.00  0.00      BS   N  
ATOM     73  C2  THY B   3       9.857  -7.259 -47.599  1.00  0.00      BS   C  
ATOM     74  O2  THY B   3       8.895  -7.951 -47.962  1.00  0.00      BS   O  
ATOM     75  N3  THY B   3      11.047  -7.797 -47.169  1.00  0.00      BS   N  
ATOM     76  C4  THY B   3      12.166  -7.133 -46.716  1.00  0.00      BS   C  
ATOM     77  O4  THY B   3      13.172  -7.785 -46.403  1.00  0.00      BS   O  
ATOM     78  C5  THY B   3      12.075  -5.741 -46.687  1.00  0.00      BS   C  
ATOM     79  C5M THY B   3      13.241  -5.013 -46.102  1.00  0.00      BS   C  
ATOM     80  C6  THY B   3      10.908  -5.162 -47.081  1.00  0.00      BS   C  
ATOM     81  H3  THY B   3      11.227  -8.778 -47.328  1.00  0.00      BS   H  
ATOM     82  H6  THY B   3      10.845  -4.075 -47.075  1.00  0.00      BS   H  
ATOM     83  H1' THY B   3       7.676  -5.805 -47.604  1.00  0.00      BS   H  
ATOM     84  H2' THY B   3       8.205  -3.755 -46.509  1.00  0.00      BS   H  
ATOM     85  H3' THY B   3       7.298  -2.354 -48.787  1.00  0.00      BS   H  
ATOM     86  H4' THY B   3       6.651  -4.677 -50.305  1.00  0.00      BS   H  
ATOM     87  H5' THY B   3       8.479  -3.857 -51.738  1.00  0.00      BS   H  
ATOM     88  H51 THY B   3      13.805  -5.663 -45.399  1.00  0.00      BS   H  
ATOM     89  H52 THY B   3      12.979  -4.138 -45.470  1.00  0.00      BS   H  
ATOM     90  H53 THY B   3      13.873  -4.661 -46.946  1.00  0.00      BS   H  
ATOM     91 H2'' THY B   3       9.159  -3.111 -47.907  1.00  0.00      BS   H  
ATOM     92 H5'' THY B   3       7.609  -2.412 -51.059  1.00  0.00      BS   H  
ATOM     93  P   ADE B   4       4.814  -2.826 -48.027  1.00  0.00      BS   P  
ATOM     94  O1P ADE B   4       4.758  -2.075 -49.288  1.00  0.00      BS   O  
ATOM     95  O2P ADE B   4       4.953  -1.912 -46.847  1.00  0.00      BS   O  
ATOM     96  C5' ADE B   4       3.389  -4.943 -48.610  1.00  0.00      BS   C  
ATOM     97  O5' ADE B   4       3.522  -3.656 -47.924  1.00  0.00      BS   O  
ATOM     98  C4' ADE B   4       3.036  -6.124 -47.638  1.00  0.00      BS   C  
ATOM     99  O4' ADE B   4       4.269  -6.764 -47.279  1.00  0.00      BS   O  
ATOM    100  C3' ADE B   4       2.266  -5.791 -46.382  1.00  0.00      BS   C  
ATOM    101  O3' ADE B   4       1.180  -6.752 -46.124  1.00  0.00      BS   O  
ATOM    102  C2' ADE B   4       3.409  -5.940 -45.368  1.00  0.00      BS   C  
ATOM    103  C1' ADE B   4       4.291  -7.009 -45.889  1.00  0.00      BS   C  
ATOM    104  N1  ADE B   4       8.589  -9.458 -44.637  1.00  0.00      BS   N  
ATOM    105  C2  ADE B   4       7.434  -9.884 -45.065  1.00  0.00      BS   C  
ATOM    106  N3  ADE B   4       6.236  -9.261 -45.329  1.00  0.00      BS   N  
ATOM    107  C4  ADE B   4       6.523  -7.941 -45.219  1.00  0.00      BS   C  
ATOM    108  C5  ADE B   4       7.699  -7.340 -44.804  1.00  0.00      BS   C  
ATOM    109  C6  ADE B   4       8.791  -8.128 -44.446  1.00  0.00      BS   C  
ATOM    110  N6  ADE B   4       9.960  -7.655 -44.101  1.00  0.00      BS   N  
ATOM    111  N7  ADE B   4       7.597  -5.971 -44.868  1.00  0.00      BS   N  
ATOM    112  C8  ADE B   4       6.375  -5.741 -45.149  1.00  0.00      BS   C  
ATOM    113  N9  ADE B   4       5.700  -6.879 -45.443  1.00  0.00      BS   N  
ATOM    114  H2  ADE B   4       7.357 -10.968 -45.137  1.00  0.00      BS   H  
ATOM    115  H8  ADE B   4       5.945  -4.741 -45.216  1.00  0.00      BS   H  
ATOM    116  H1' ADE B   4       3.821  -8.011 -45.793  1.00  0.00      BS   H  
ATOM    117  H2' ADE B   4       3.125  -6.231 -44.334  1.00  0.00      BS   H  
ATOM    118  H3' ADE B   4       2.009  -4.710 -46.395  1.00  0.00      BS   H  
ATOM    119  H4' ADE B   4       2.467  -6.813 -48.298  1.00  0.00      BS   H  
ATOM    120  H5' ADE B   4       4.304  -5.215 -49.180  1.00  0.00      BS   H  
ATOM    121  H61 ADE B   4      10.648  -8.375 -44.019  1.00  0.00      BS   H  
ATOM    122  H62 ADE B   4      10.142  -6.766 -43.682  1.00  0.00      BS   H  
ATOM    123 H2'' ADE B   4       3.941  -4.975 -45.217  1.00  0.00      BS   H  
ATOM    124 H5'' ADE B   4       2.569  -4.812 -49.348  1.00  0.00      BS   H  
ATOM    125  P   THY B   5       0.194  -6.526 -44.938  1.00  0.00      BS   P  
ATOM    126  O1P THY B   5      -1.206  -6.959 -45.284  1.00  0.00      BS   O  
ATOM    127  O2P THY B   5       0.331  -5.123 -44.443  1.00  0.00      BS   O  
ATOM    128  C5' THY B   5       0.664  -8.930 -44.036  1.00  0.00      BS   C  
ATOM    129  O5' THY B   5       0.695  -7.494 -43.796  1.00  0.00      BS   O  
ATOM    130  C4' THY B   5       1.534  -9.883 -43.217  1.00  0.00      BS   C  
ATOM    131  O4' THY B   5       2.881  -9.869 -43.675  1.00  0.00      BS   O  
ATOM    132  C3' THY B   5       1.648  -9.808 -41.692  1.00  0.00      BS   C  
ATOM    133  O3' THY B   5       0.420 -10.198 -41.072  1.00  0.00      BS   O  
ATOM    134  C2' THY B   5       2.826 -10.767 -41.465  1.00  0.00      BS   C  
ATOM    135  C1' THY B   5       3.784 -10.454 -42.656  1.00  0.00      BS   C  
ATOM    136  N1  THY B   5       4.798  -9.440 -42.347  1.00  0.00      BS   N  
ATOM    137  C2  THY B   5       6.143  -9.943 -42.246  1.00  0.00      BS   C  
ATOM    138  O2  THY B   5       6.385 -11.148 -42.373  1.00  0.00      BS   O  
ATOM    139  N3  THY B   5       7.046  -8.998 -41.873  1.00  0.00      BS   N  
ATOM    140  C4  THY B   5       6.856  -7.664 -41.610  1.00  0.00      BS   C  
ATOM    141  O4  THY B   5       7.858  -6.894 -41.502  1.00  0.00      BS   O  
ATOM    142  C5  THY B   5       5.479  -7.246 -41.665  1.00  0.00      BS   C  
ATOM    143  C5M THY B   5       5.227  -5.853 -41.235  1.00  0.00      BS   C  
ATOM    144  C6  THY B   5       4.499  -8.126 -41.949  1.00  0.00      BS   C  
ATOM    145  H3  THY B   5       7.962  -9.420 -41.818  1.00  0.00      BS   H  
ATOM    146  H6  THY B   5       3.429  -7.964 -42.077  1.00  0.00      BS   H  
ATOM    147  H1' THY B   5       4.155 -11.401 -43.101  1.00  0.00      BS   H  
ATOM    148  H2' THY B   5       2.494 -11.827 -41.490  1.00  0.00      BS   H  
ATOM    149  H3' THY B   5       1.904  -8.752 -41.459  1.00  0.00      BS   H  
ATOM    150  H4' THY B   5       1.248 -10.941 -43.396  1.00  0.00      BS   H  
ATOM    151  H5' THY B   5       0.967  -9.036 -45.100  1.00  0.00      BS   H  
ATOM    152  H51 THY B   5       4.121  -5.756 -41.287  1.00  0.00      BS   H  
ATOM    153  H52 THY B   5       5.629  -5.094 -41.940  1.00  0.00      BS   H  
ATOM    154  H53 THY B   5       5.462  -5.638 -40.171  1.00  0.00      BS   H  
ATOM    155 H2'' THY B   5       3.336 -10.545 -40.504  1.00  0.00      BS   H  
ATOM    156 H5'' THY B   5      -0.397  -9.243 -43.937  1.00  0.00      BS   H  
ATOM    157  P   ADE B   6       0.026  -9.657 -39.644  1.00  0.00      BS   P  
ATOM    158  O1P ADE B   6      -1.268 -10.212 -39.458  1.00  0.00      BS   O  
ATOM    159  O2P ADE B   6       0.130  -8.188 -39.442  1.00  0.00      BS   O  
ATOM    160  C5' ADE B   6       1.093 -11.686 -38.299  1.00  0.00      BS   C  
ATOM    161  O5' ADE B   6       1.043 -10.347 -38.646  1.00  0.00      BS   O  
ATOM    162  C4' ADE B   6       2.401 -12.108 -37.674  1.00  0.00      BS   C  
ATOM    163  O4' ADE B   6       3.571 -11.474 -38.229  1.00  0.00      BS   O  
ATOM    164  C3' ADE B   6       2.422 -11.835 -36.147  1.00  0.00      BS   C  
ATOM    165  O3' ADE B   6       2.848 -12.997 -35.424  1.00  0.00      BS   O  
ATOM    166  C2' ADE B   6       3.408 -10.683 -36.094  1.00  0.00      BS   C  
ATOM    167  C1' ADE B   6       4.419 -11.019 -37.213  1.00  0.00      BS   C  
ATOM    168  N1  ADE B   6       9.066  -9.037 -37.231  1.00  0.00      BS   N  
ATOM    169  C2  ADE B   6       8.505 -10.116 -36.636  1.00  0.00      BS   C  
ATOM    170  N3  ADE B   6       7.260 -10.565 -36.579  1.00  0.00      BS   N  
ATOM    171  C4  ADE B   6       6.462  -9.805 -37.415  1.00  0.00      BS   C  
ATOM    172  C5  ADE B   6       6.846  -8.606 -38.034  1.00  0.00      BS   C  
ATOM    173  C6  ADE B   6       8.179  -8.223 -37.920  1.00  0.00      BS   C  
ATOM    174  N6  ADE B   6       8.705  -7.103 -38.362  1.00  0.00      BS   N  
ATOM    175  N7  ADE B   6       5.751  -8.047 -38.616  1.00  0.00      BS   N  
ATOM    176  C8  ADE B   6       4.762  -8.922 -38.480  1.00  0.00      BS   C  
ATOM    177  N9  ADE B   6       5.187  -9.981 -37.735  1.00  0.00      BS   N  
ATOM    178  H2  ADE B   6       9.156 -10.670 -35.959  1.00  0.00      BS   H  
ATOM    179  H8  ADE B   6       3.758  -8.794 -38.883  1.00  0.00      BS   H  
ATOM    180  H1' ADE B   6       5.110 -11.876 -37.068  1.00  0.00      BS   H  
ATOM    181  H2' ADE B   6       3.923 -10.628 -35.112  1.00  0.00      BS   H  
ATOM    182  H3' ADE B   6       1.361 -11.630 -35.885  1.00  0.00      BS   H  
ATOM    183  H4' ADE B   6       2.416 -13.205 -37.853  1.00  0.00      BS   H  
ATOM    184  H5' ADE B   6       0.991 -12.273 -39.238  1.00  0.00      BS   H  
ATOM    185  H61 ADE B   6       8.181  -6.252 -38.318  1.00  0.00      BS   H  
ATOM    186  H62 ADE B   6       9.679  -6.920 -38.228  1.00  0.00      BS   H  
ATOM    187 H2'' ADE B   6       2.902  -9.722 -36.327  1.00  0.00      BS   H  
ATOM    188 H5'' ADE B   6       0.240 -11.987 -37.656  1.00  0.00      BS   H  
ATOM    189  P   THY B   7       2.846 -13.001 -33.876  1.00  0.00      BS   P  
ATOM    190  O1P THY B   7       2.322 -14.241 -33.362  1.00  0.00      BS   O  
ATOM    191  O2P THY B   7       2.159 -11.797 -33.422  1.00  0.00      BS   O  
ATOM    192  C5' THY B   7       5.299 -13.930 -33.545  1.00  0.00      BS   C  
ATOM    193  O5' THY B   7       4.390 -12.829 -33.539  1.00  0.00      BS   O  
ATOM    194  C4' THY B   7       6.557 -13.567 -32.781  1.00  0.00      BS   C  
ATOM    195  O4' THY B   7       7.258 -12.381 -33.336  1.00  0.00      BS   O  
ATOM    196  C3' THY B   7       6.416 -13.292 -31.257  1.00  0.00      BS   C  
ATOM    197  O3' THY B   7       7.325 -14.063 -30.479  1.00  0.00      BS   O  
ATOM    198  C2' THY B   7       6.638 -11.819 -31.128  1.00  0.00      BS   C  
ATOM    199  C1' THY B   7       7.613 -11.494 -32.282  1.00  0.00      BS   C  
ATOM    200  N1  THY B   7       7.435 -10.149 -32.905  1.00  0.00      BS   N  
ATOM    201  C2  THY B   7       8.516  -9.338 -33.216  1.00  0.00      BS   C  
ATOM    202  O2  THY B   7       9.655  -9.597 -32.849  1.00  0.00      BS   O  
ATOM    203  N3  THY B   7       8.290  -8.227 -33.895  1.00  0.00      BS   N  
ATOM    204  C4  THY B   7       7.106  -7.711 -34.205  1.00  0.00      BS   C  
ATOM    205  O4  THY B   7       7.052  -6.591 -34.702  1.00  0.00      BS   O  
ATOM    206  C5  THY B   7       5.906  -8.483 -33.769  1.00  0.00      BS   C  
ATOM    207  C5M THY B   7       4.601  -8.027 -34.199  1.00  0.00      BS   C  
ATOM    208  C6  THY B   7       6.139  -9.726 -33.262  1.00  0.00      BS   C  
ATOM    209  H3  THY B   7       9.060  -7.595 -34.060  1.00  0.00      BS   H  
ATOM    210  H6  THY B   7       5.423 -10.544 -33.190  1.00  0.00      BS   H  
ATOM    211  H1' THY B   7       8.649 -11.746 -31.967  1.00  0.00      BS   H  
ATOM    212  H2' THY B   7       6.940 -11.414 -30.138  1.00  0.00      BS   H  
ATOM    213  H3' THY B   7       5.366 -13.518 -30.969  1.00  0.00      BS   H  
ATOM    214  H4' THY B   7       7.289 -14.402 -32.781  1.00  0.00      BS   H  
ATOM    215  H5' THY B   7       5.607 -14.072 -34.602  1.00  0.00      BS   H  
ATOM    216  H51 THY B   7       4.461  -8.401 -35.235  1.00  0.00      BS   H  
ATOM    217  H52 THY B   7       4.451  -6.930 -34.287  1.00  0.00      BS   H  
ATOM    218  H53 THY B   7       3.784  -8.388 -33.538  1.00  0.00      BS   H  
ATOM    219 H2'' THY B   7       5.641 -11.374 -31.336  1.00  0.00      BS   H  
ATOM    220 H5'' THY B   7       4.867 -14.834 -33.065  1.00  0.00      BS   H  
ATOM    221  P   ADE B   8       7.028 -14.133 -28.924  1.00  0.00      BS   P  
ATOM    222  O1P ADE B   8       7.307 -15.515 -28.447  1.00  0.00      BS   O  
ATOM    223  O2P ADE B   8       5.674 -13.691 -28.562  1.00  0.00      BS   O  
ATOM    224  C5' ADE B   8       9.472 -13.453 -28.448  1.00  0.00      BS   C  
ATOM    225  O5' ADE B   8       8.034 -13.157 -28.276  1.00  0.00      BS   O  
ATOM    226  C4' ADE B   8      10.351 -12.280 -27.966  1.00  0.00      BS   C  
ATOM    227  O4' ADE B   8      10.288 -11.121 -28.854  1.00  0.00      BS   O  
ATOM    228  C3' ADE B   8      10.032 -11.828 -26.594  1.00  0.00      BS   C  
ATOM    229  O3' ADE B   8      11.177 -11.648 -25.788  1.00  0.00      BS   O  
ATOM    230  C2' ADE B   8       9.198 -10.546 -26.799  1.00  0.00      BS   C  
ATOM    231  C1' ADE B   8       9.928  -9.984 -28.024  1.00  0.00      BS   C  
ATOM    232  N1  ADE B   8       9.935  -6.243 -31.357  1.00  0.00      BS   N  
ATOM    233  C2  ADE B   8      10.834  -6.891 -30.683  1.00  0.00      BS   C  
ATOM    234  N3  ADE B   8      10.728  -7.838 -29.780  1.00  0.00      BS   N  
ATOM    235  C4  ADE B   8       9.482  -8.154 -29.639  1.00  0.00      BS   C  
ATOM    236  C5  ADE B   8       8.398  -7.645 -30.265  1.00  0.00      BS   C  
ATOM    237  C6  ADE B   8       8.674  -6.603 -31.176  1.00  0.00      BS   C  
ATOM    238  N6  ADE B   8       7.693  -5.938 -31.740  1.00  0.00      BS   N  
ATOM    239  N7  ADE B   8       7.223  -8.320 -29.872  1.00  0.00      BS   N  
ATOM    240  C8  ADE B   8       7.673  -9.166 -28.937  1.00  0.00      BS   C  
ATOM    241  N9  ADE B   8       9.043  -9.130 -28.861  1.00  0.00      BS   N  
ATOM    242  H2  ADE B   8      11.850  -6.572 -30.918  1.00  0.00      BS   H  
ATOM    243  H8  ADE B   8       7.183 -10.002 -28.437  1.00  0.00      BS   H  
ATOM    244  H1' ADE B   8      10.871  -9.457 -27.763  1.00  0.00      BS   H  
ATOM    245  H2' ADE B   8       9.120  -9.829 -25.955  1.00  0.00      BS   H  
ATOM    246  H3' ADE B   8       9.418 -12.673 -26.216  1.00  0.00      BS   H  
ATOM    247  H4' ADE B   8      11.395 -12.631 -28.116  1.00  0.00      BS   H  
ATOM    248  H5' ADE B   8       9.687 -13.815 -29.475  1.00  0.00      BS   H  
ATOM    249  H61 ADE B   8       7.997  -5.410 -32.533  1.00  0.00      BS   H  
ATOM    250  H62 ADE B   8       6.700  -6.025 -31.657  1.00  0.00      BS   H  
ATOM    251 H2'' ADE B   8       8.120 -10.756 -26.958  1.00  0.00      BS   H  
ATOM    252 H5'' ADE B   8       9.664 -14.288 -27.739  1.00  0.00      BS   H  
ATOM    253  P   THY B   9      11.038 -11.392 -24.229  1.00  0.00      BS   P  
ATOM    254  O1P THY B   9      12.179 -12.047 -23.593  1.00  0.00      BS   O  
ATOM    255  O2P THY B   9       9.679 -11.939 -23.814  1.00  0.00      BS   O  
ATOM    256  C5' THY B   9      12.179  -9.162 -24.757  1.00  0.00      BS   C  
ATOM    257  O5' THY B   9      11.084  -9.863 -24.087  1.00  0.00      BS   O  
ATOM    258  C4' THY B   9      12.005  -7.672 -24.997  1.00  0.00      BS   C  
ATOM    259  O4' THY B   9      10.954  -7.399 -25.971  1.00  0.00      BS   O  
ATOM    260  C3' THY B   9      11.425  -7.055 -23.687  1.00  0.00      BS   C  
ATOM    261  O3' THY B   9      12.152  -5.954 -23.255  1.00  0.00      BS   O  
ATOM    262  C2' THY B   9       9.989  -6.768 -24.038  1.00  0.00      BS   C  
ATOM    263  C1' THY B   9      10.241  -6.302 -25.431  1.00  0.00      BS   C  
ATOM    264  N1  THY B   9       9.069  -5.979 -26.200  1.00  0.00      BS   N  
ATOM    265  C2  THY B   9       9.071  -4.762 -26.910  1.00  0.00      BS   C  
ATOM    266  O2  THY B   9       9.984  -3.939 -26.880  1.00  0.00      BS   O  
ATOM    267  N3  THY B   9       8.017  -4.570 -27.735  1.00  0.00      BS   N  
ATOM    268  C4  THY B   9       6.896  -5.353 -27.910  1.00  0.00      BS   C  
ATOM    269  O4  THY B   9       5.963  -4.960 -28.591  1.00  0.00      BS   O  
ATOM    270  C5  THY B   9       6.916  -6.602 -27.006  1.00  0.00      BS   C  
ATOM    271  C5M THY B   9       5.605  -7.305 -26.858  1.00  0.00      BS   C  
ATOM    272  C6  THY B   9       7.992  -6.816 -26.226  1.00  0.00      BS   C  
ATOM    273  H3  THY B   9       8.098  -3.701 -28.242  1.00  0.00      BS   H  
ATOM    274  H6  THY B   9       7.826  -7.434 -25.344  1.00  0.00      BS   H  
ATOM    275  H1' THY B   9      10.990  -5.485 -25.351  1.00  0.00      BS   H  
ATOM    276  H2' THY B   9       9.635  -5.877 -23.477  1.00  0.00      BS   H  
ATOM    277  H3' THY B   9      11.426  -7.895 -22.961  1.00  0.00      BS   H  
ATOM    278  H4' THY B   9      13.005  -7.254 -25.239  1.00  0.00      BS   H  
ATOM    279  H5' THY B   9      12.258  -9.502 -25.812  1.00  0.00      BS   H  
ATOM    280  H51 THY B   9       5.194  -6.876 -25.919  1.00  0.00      BS   H  
ATOM    281  H52 THY B   9       5.785  -8.397 -26.755  1.00  0.00      BS   H  
ATOM    282  H53 THY B   9       4.898  -7.129 -27.696  1.00  0.00      BS   H  
ATOM    283 H2'' THY B   9       9.323  -7.657 -24.026  1.00  0.00      BS   H  
ATOM    284 H5'' THY B   9      13.214  -9.211 -24.360  1.00  0.00      BS   H  
ATOM    285  P   ADE B  10      13.082  -5.976 -21.995  1.00  0.00      BS   P  
ATOM    286  O1P ADE B  10      13.522  -7.361 -21.794  1.00  0.00      BS   O  
ATOM    287  O2P ADE B  10      12.307  -5.385 -20.912  1.00  0.00      BS   O  
ATOM    288  C5' ADE B  10      14.783  -4.800 -23.621  1.00  0.00      BS   C  
ATOM    289  O5' ADE B  10      14.320  -5.116 -22.307  1.00  0.00      BS   O  
ATOM    290  C4' ADE B  10      14.479  -3.327 -24.196  1.00  0.00      BS   C  
ATOM    291  O4' ADE B  10      13.049  -3.180 -24.679  1.00  0.00      BS   O  
ATOM    292  C3' ADE B  10      14.582  -2.191 -23.120  1.00  0.00      BS   C  
ATOM    293  O3' ADE B  10      15.298  -1.072 -23.672  1.00  0.00      BS   O  
ATOM    294  C2' ADE B  10      13.182  -1.841 -22.828  1.00  0.00      BS   C  
ATOM    295  C1' ADE B  10      12.416  -2.017 -24.192  1.00  0.00      BS   C  
ATOM    296  N1  ADE B  10       7.675  -0.798 -25.798  1.00  0.00      BS   N  
ATOM    297  C2  ADE B  10       8.867  -0.241 -26.041  1.00  0.00      BS   C  
ATOM    298  N3  ADE B  10      10.085  -0.591 -25.505  1.00  0.00      BS   N  
ATOM    299  C4  ADE B  10      10.057  -1.734 -24.835  1.00  0.00      BS   C  
ATOM    300  C5  ADE B  10       8.916  -2.398 -24.479  1.00  0.00      BS   C  
ATOM    301  C6  ADE B  10       7.673  -1.910 -24.984  1.00  0.00      BS   C  
ATOM    302  N6  ADE B  10       6.426  -2.501 -24.734  1.00  0.00      BS   N  
ATOM    303  N7  ADE B  10       9.162  -3.352 -23.494  1.00  0.00      BS   N  
ATOM    304  C8  ADE B  10      10.483  -3.260 -23.306  1.00  0.00      BS   C  
ATOM    305  N9  ADE B  10      11.040  -2.371 -24.150  1.00  0.00      BS   N  
ATOM    306  H2  ADE B  10       8.835   0.635 -26.690  1.00  0.00      BS   H  
ATOM    307  H8  ADE B  10      11.061  -3.867 -22.609  1.00  0.00      BS   H  
ATOM    308  H1' ADE B  10      12.672  -1.088 -24.745  1.00  0.00      BS   H  
ATOM    309  H2' ADE B  10      12.982  -0.823 -22.431  1.00  0.00      BS   H  
ATOM    310  H3' ADE B  10      14.952  -2.566 -22.141  1.00  0.00      BS   H  
ATOM    311  H4' ADE B  10      15.146  -3.246 -25.080  1.00  0.00      BS   H  
ATOM    312  H5' ADE B  10      14.555  -5.505 -24.449  1.00  0.00      BS   H  
ATOM    313  H61 ADE B  10       5.624  -2.172 -25.233  1.00  0.00      BS   H  
ATOM    314  H62 ADE B  10       6.383  -3.351 -24.208  1.00  0.00      BS   H  
ATOM    315 H2'' ADE B  10      12.906  -2.581 -22.046  1.00  0.00      BS   H  
ATOM    316 H5'' ADE B  10      15.891  -4.891 -23.609  1.00  0.00      BS   H  
ATOM    317  P   CYT B  11      16.880  -1.038 -23.547  1.00  0.00      BS   P  
ATOM    318  O1P CYT B  11      17.538  -2.387 -23.708  1.00  0.00      BS   O  
ATOM    319  O2P CYT B  11      17.077  -0.439 -22.256  1.00  0.00      BS   O  
ATOM    320  C5' CYT B  11      17.371  -0.420 -26.084  1.00  0.00      BS   C  
ATOM    321  O5' CYT B  11      17.359  -0.070 -24.673  1.00  0.00      BS   O  
ATOM    322  C4' CYT B  11      18.491   0.191 -26.935  1.00  0.00      BS   C  
ATOM    323  O4' CYT B  11      18.084   1.523 -27.465  1.00  0.00      BS   O  
ATOM    324  C3' CYT B  11      19.835   0.409 -26.188  1.00  0.00      BS   C  
ATOM    325  O3' CYT B  11      20.990   0.130 -27.036  1.00  0.00      BS   O  
ATOM    326  C2' CYT B  11      19.798   1.883 -25.845  1.00  0.00      BS   C  
ATOM    327  C1' CYT B  11      18.885   2.547 -26.881  1.00  0.00      BS   C  
ATOM    328  N1  CYT B  11      18.023   3.643 -26.451  1.00  0.00      BS   N  
ATOM    329  C2  CYT B  11      18.060   4.914 -27.029  1.00  0.00      BS   C  
ATOM    330  O2  CYT B  11      18.833   5.147 -27.960  1.00  0.00      BS   O  
ATOM    331  N3  CYT B  11      17.234   5.855 -26.502  1.00  0.00      BS   N  
ATOM    332  C4  CYT B  11      16.393   5.594 -25.559  1.00  0.00      BS   C  
ATOM    333  N4  CYT B  11      15.674   6.677 -25.300  1.00  0.00      BS   N  
ATOM    334  C5  CYT B  11      16.376   4.326 -24.934  1.00  0.00      BS   C  
ATOM    335  C6  CYT B  11      17.168   3.367 -25.428  1.00  0.00      BS   C  
ATOM    336  H5  CYT B  11      15.771   4.283 -24.028  1.00  0.00      BS   H  
ATOM    337  H6  CYT B  11      17.089   2.323 -25.125  1.00  0.00      BS   H  
ATOM    338  H1' CYT B  11      19.567   2.826 -27.713  1.00  0.00      BS   H  
ATOM    339  H2' CYT B  11      20.774   2.373 -26.055  1.00  0.00      BS   H  
ATOM    340  H3' CYT B  11      19.796  -0.260 -25.303  1.00  0.00      BS   H  
ATOM    341  H4' CYT B  11      18.666  -0.474 -27.808  1.00  0.00      BS   H  
ATOM    342  H41 CYT B  11      15.012   6.567 -24.558  1.00  0.00      BS   H  
ATOM    343  H5' CYT B  11      16.444  -0.075 -26.589  1.00  0.00      BS   H  
ATOM    344  H42 CYT B  11      15.524   7.389 -25.987  1.00  0.00      BS   H  
ATOM    345 H2'' CYT B  11      19.461   2.051 -24.800  1.00  0.00      BS   H  
ATOM    346 H5'' CYT B  11      17.501  -1.516 -26.218  1.00  0.00      BS   H  
ATOM    347  P   GUA B  12      21.674  -1.230 -26.781  1.00  0.00      BS   P  
ATOM    348  O1P GUA B  12      21.926  -1.438 -25.333  1.00  0.00      BS   O  
ATOM    349  O2P GUA B  12      22.945  -1.413 -27.574  1.00  0.00      BS   O  
ATOM    350  C5' GUA B  12      20.640  -3.602 -27.178  1.00  0.00      BS   C  
ATOM    351  O5' GUA B  12      20.587  -2.223 -27.254  1.00  0.00      BS   O  
ATOM    352  C4' GUA B  12      19.678  -4.229 -28.203  1.00  0.00      BS   C  
ATOM    353  O4' GUA B  12      18.248  -3.925 -28.003  1.00  0.00      BS   O  
ATOM    354  C3' GUA B  12      19.919  -3.675 -29.592  1.00  0.00      BS   C  
ATOM    355  O3' GUA B  12      19.930  -4.577 -30.674  1.00  0.00      BS   O  
ATOM    356  C2' GUA B  12      18.762  -2.752 -29.918  1.00  0.00      BS   C  
ATOM    357  C1' GUA B  12      17.682  -3.610 -29.301  1.00  0.00      BS   C  
ATOM    358  N1  GUA B  12      12.788  -3.687 -27.655  1.00  0.00      BS   N  
ATOM    359  C2  GUA B  12      13.673  -4.772 -27.801  1.00  0.00      BS   C  
ATOM    360  N2  GUA B  12      13.213  -5.927 -27.392  1.00  0.00      BS   N  
ATOM    361  N3  GUA B  12      14.961  -4.651 -28.202  1.00  0.00      BS   N  
ATOM    362  C4  GUA B  12      15.261  -3.362 -28.526  1.00  0.00      BS   C  
ATOM    363  C5  GUA B  12      14.388  -2.260 -28.436  1.00  0.00      BS   C  
ATOM    364  C6  GUA B  12      13.071  -2.344 -27.966  1.00  0.00      BS   C  
ATOM    365  O6  GUA B  12      12.373  -1.358 -27.847  1.00  0.00      BS   O  
ATOM    366  N7  GUA B  12      15.098  -1.060 -28.859  1.00  0.00      BS   N  
ATOM    367  C8  GUA B  12      16.243  -1.481 -29.180  1.00  0.00      BS   C  
ATOM    368  N9  GUA B  12      16.427  -2.894 -29.051  1.00  0.00      BS   N  
ATOM    369  H1  GUA B  12      11.892  -3.842 -27.213  1.00  0.00      BS   H  
ATOM    370  H8  GUA B  12      17.054  -0.832 -29.513  1.00  0.00      BS   H  
ATOM    371  H1' GUA B  12      17.584  -4.457 -30.015  1.00  0.00      BS   H  
ATOM    372  H2' GUA B  12      18.604  -2.573 -31.003  1.00  0.00      BS   H  
ATOM    373  H21 GUA B  12      13.962  -6.516 -27.084  1.00  0.00      BS   H  
ATOM    374  H3' GUA B  12      20.917  -3.192 -29.526  1.00  0.00      BS   H  
ATOM    375  H22 GUA B  12      12.251  -6.082 -27.169  1.00  0.00      BS   H  
ATOM    376  H4' GUA B  12      19.822  -5.330 -28.240  1.00  0.00      BS   H  
ATOM    377  H5' GUA B  12      20.287  -3.886 -26.164  1.00  0.00      BS   H  
ATOM    378  H3T GUA B  12      20.297  -4.103 -31.426  1.00  0.00      BS   H  
ATOM    379 H2'' GUA B  12      18.981  -1.830 -29.337  1.00  0.00      BS   H  
ATOM    380 H5'' GUA B  12      21.699  -3.937 -27.192  1.00  0.00      BS   H  
TER   
ATOM    381  C5' GUA R  11      14.484   2.331 -21.680  1.00  0.00      R    C  
ATOM    382  O5' GUA R  11      13.905   1.204 -20.973  1.00  0.00      R    O  
ATOM    383  C4' GUA R  11      13.557   3.178 -22.512  1.00  0.00      R    C  
ATOM    384  O4' GUA R  11      12.751   2.292 -23.425  1.00  0.00      R    O  
ATOM    385  C3' GUA R  11      12.459   3.986 -21.771  1.00  0.00      R    C  
ATOM    386  O3' GUA R  11      12.835   5.325 -21.364  1.00  0.00      R    O  
ATOM    387  C2' GUA R  11      11.189   3.991 -22.708  1.00  0.00      R    C  
ATOM    388  O2' GUA R  11      11.213   5.114 -23.590  1.00  0.00      R    O  
ATOM    389  C1' GUA R  11      11.360   2.742 -23.434  1.00  0.00      R    C  
ATOM    390  N1  GUA R  11       6.488   1.240 -23.609  1.00  0.00      R    N  
ATOM    391  C2  GUA R  11       7.139   2.152 -24.359  1.00  0.00      R    C  
ATOM    392  N2  GUA R  11       6.381   2.856 -25.156  1.00  0.00      R    N  
ATOM    393  N3  GUA R  11       8.450   2.400 -24.407  1.00  0.00      R    N  
ATOM    394  C4  GUA R  11       9.051   1.637 -23.464  1.00  0.00      R    C  
ATOM    395  C5  GUA R  11       8.539   0.618 -22.676  1.00  0.00      R    C  
ATOM    396  C6  GUA R  11       7.121   0.433 -22.647  1.00  0.00      R    C  
ATOM    397  O6  GUA R  11       6.500  -0.426 -22.000  1.00  0.00      R    O  
ATOM    398  N7  GUA R  11       9.554   0.146 -21.806  1.00  0.00      R    N  
ATOM    399  C8  GUA R  11      10.596   0.897 -22.064  1.00  0.00      R    C  
ATOM    400  N9  GUA R  11      10.323   1.797 -23.042  1.00  0.00      R    N  
ATOM    401  H1  GUA R  11       5.501   1.074 -23.748  1.00  0.00      R    H  
ATOM    402  H8  GUA R  11      11.610   0.925 -21.666  1.00  0.00      R    H  
ATOM    403  H1' GUA R  11      11.170   2.983 -24.501  1.00  0.00      R    H  
ATOM    404  H2' GUA R  11      10.539   5.710 -23.258  1.00  0.00      R    H  
ATOM    405  H21 GUA R  11       5.409   2.671 -25.020  1.00  0.00      R    H  
ATOM    406  H3' GUA R  11      12.170   3.370 -20.892  1.00  0.00      R    H  
ATOM    407  H22 GUA R  11       6.741   3.440 -25.884  1.00  0.00      R    H  
ATOM    408  H4' GUA R  11      14.134   3.878 -23.154  1.00  0.00      R    H  
ATOM    409  H5' GUA R  11      15.235   1.895 -22.373  1.00  0.00      R    H  
ATOM    410  H5T GUA R  11      14.638   0.636 -20.723  1.00  0.00      R    H  
ATOM    411 H2'' GUA R  11      10.233   4.014 -22.143  1.00  0.00      R    H  
ATOM    412 H5'' GUA R  11      15.084   2.962 -20.990  1.00  0.00      R    H  
ATOM    413  P   CYT R  12      12.292   5.994 -20.029  1.00  0.00      R    P  
ATOM    414  O1P CYT R  12      13.121   7.188 -19.771  1.00  0.00      R    O  
ATOM    415  O2P CYT R  12      12.335   4.955 -19.001  1.00  0.00      R    O  
ATOM    416  C5' CYT R  12      10.482   7.582 -21.171  1.00  0.00      R    C  
ATOM    417  O5' CYT R  12      10.770   6.411 -20.359  1.00  0.00      R    O  
ATOM    418  C4' CYT R  12       9.052   7.580 -21.661  1.00  0.00      R    C  
ATOM    419  O4' CYT R  12       8.769   6.446 -22.385  1.00  0.00      R    O  
ATOM    420  C3' CYT R  12       7.875   7.778 -20.642  1.00  0.00      R    C  
ATOM    421  O3' CYT R  12       7.705   9.086 -20.100  1.00  0.00      R    O  
ATOM    422  C2' CYT R  12       6.737   7.367 -21.491  1.00  0.00      R    C  
ATOM    423  O2' CYT R  12       6.274   8.443 -22.338  1.00  0.00      R    O  
ATOM    424  C1' CYT R  12       7.422   6.164 -22.234  1.00  0.00      R    C  
ATOM    425  N1  CYT R  12       7.281   4.842 -21.506  1.00  0.00      R    N  
ATOM    426  C2  CYT R  12       6.149   4.074 -21.746  1.00  0.00      R    C  
ATOM    427  O2  CYT R  12       5.311   4.399 -22.582  1.00  0.00      R    O  
ATOM    428  N3  CYT R  12       5.837   2.964 -21.022  1.00  0.00      R    N  
ATOM    429  C4  CYT R  12       6.754   2.488 -20.138  1.00  0.00      R    C  
ATOM    430  N4  CYT R  12       6.579   1.269 -19.574  1.00  0.00      R    N  
ATOM    431  C5  CYT R  12       7.877   3.255 -19.792  1.00  0.00      R    C  
ATOM    432  C6  CYT R  12       8.137   4.402 -20.484  1.00  0.00      R    C  
ATOM    433  H5  CYT R  12       8.564   2.844 -19.054  1.00  0.00      R    H  
ATOM    434  H6  CYT R  12       9.014   5.024 -20.307  1.00  0.00      R    H  
ATOM    435  H1' CYT R  12       7.097   6.022 -23.287  1.00  0.00      R    H  
ATOM    436  H2' CYT R  12       6.706   9.182 -21.903  1.00  0.00      R    H  
ATOM    437  H3' CYT R  12       7.957   7.037 -19.818  1.00  0.00      R    H  
ATOM    438  H4' CYT R  12       9.035   8.422 -22.386  1.00  0.00      R    H  
ATOM    439  H41 CYT R  12       7.237   0.960 -18.886  1.00  0.00      R    H  
ATOM    440  H5' CYT R  12      11.208   7.575 -22.013  1.00  0.00      R    H  
ATOM    441  H42 CYT R  12       5.786   0.691 -19.769  1.00  0.00      R    H  
ATOM    442 H2'' CYT R  12       5.954   7.002 -20.791  1.00  0.00      R    H  
ATOM    443 H5'' CYT R  12      10.685   8.530 -20.628  1.00  0.00      R    H  
ATOM    444  P   URA R  13       7.020   9.334 -18.738  1.00  0.00      R    P  
ATOM    445  O1P URA R  13       6.818  10.764 -18.602  1.00  0.00      R    O  
ATOM    446  O2P URA R  13       7.993   8.704 -17.741  1.00  0.00      R    O  
ATOM    447  C5' URA R  13       4.555   9.410 -19.090  1.00  0.00      R    C  
ATOM    448  O5' URA R  13       5.654   8.591 -18.771  1.00  0.00      R    O  
ATOM    449  C4' URA R  13       3.220   8.734 -19.103  1.00  0.00      R    C  
ATOM    450  O4' URA R  13       3.247   7.459 -19.786  1.00  0.00      R    O  
ATOM    451  C3' URA R  13       2.676   8.337 -17.738  1.00  0.00      R    C  
ATOM    452  O3' URA R  13       2.162   9.464 -17.084  1.00  0.00      R    O  
ATOM    453  C2' URA R  13       1.632   7.300 -18.084  1.00  0.00      R    C  
ATOM    454  O2' URA R  13       0.386   7.853 -18.570  1.00  0.00      R    O  
ATOM    455  C1' URA R  13       2.362   6.549 -19.163  1.00  0.00      R    C  
ATOM    456  N1  URA R  13       3.110   5.384 -18.554  1.00  0.00      R    N  
ATOM    457  C2  URA R  13       2.343   4.316 -18.333  1.00  0.00      R    C  
ATOM    458  O2  URA R  13       1.129   4.270 -18.648  1.00  0.00      R    O  
ATOM    459  N3  URA R  13       3.007   3.214 -17.827  1.00  0.00      R    N  
ATOM    460  C4  URA R  13       4.240   3.239 -17.243  1.00  0.00      R    C  
ATOM    461  O4  URA R  13       4.576   2.268 -16.576  1.00  0.00      R    O  
ATOM    462  C5  URA R  13       5.026   4.402 -17.562  1.00  0.00      R    C  
ATOM    463  C6  URA R  13       4.420   5.442 -18.192  1.00  0.00      R    C  
ATOM    464  H3  URA R  13       2.446   2.384 -17.705  1.00  0.00      R    H  
ATOM    465  H5  URA R  13       6.013   4.517 -17.114  1.00  0.00      R    H  
ATOM    466  H6  URA R  13       4.728   6.486 -18.256  1.00  0.00      R    H  
ATOM    467  H1' URA R  13       1.756   6.237 -20.041  1.00  0.00      R    H  
ATOM    468  H2' URA R  13      -0.322   7.412 -18.095  1.00  0.00      R    H  
ATOM    469  H3' URA R  13       3.583   7.914 -17.255  1.00  0.00      R    H  
ATOM    470  H4' URA R  13       2.470   9.385 -19.601  1.00  0.00      R    H  
ATOM    471  H5' URA R  13       4.703   9.764 -20.133  1.00  0.00      R    H  
ATOM    472 H2'' URA R  13       1.419   6.674 -17.192  1.00  0.00      R    H  
ATOM    473 H5'' URA R  13       4.509  10.330 -18.467  1.00  0.00      R    H  
ATOM    474  P   URA R  14       2.129   9.353 -15.492  1.00  0.00      R    P  
ATOM    475  O1P URA R  14       2.066  10.778 -15.096  1.00  0.00      R    O  
ATOM    476  O2P URA R  14       3.244   8.527 -15.001  1.00  0.00      R    O  
ATOM    477  C5' URA R  14      -0.531   9.106 -15.626  1.00  0.00      R    C  
ATOM    478  O5' URA R  14       0.764   8.669 -15.188  1.00  0.00      R    O  
ATOM    479  C4' URA R  14      -1.496   7.987 -15.732  1.00  0.00      R    C  
ATOM    480  O4' URA R  14      -0.957   6.812 -16.461  1.00  0.00      R    O  
ATOM    481  C3' URA R  14      -2.129   7.288 -14.483  1.00  0.00      R    C  
ATOM    482  O3' URA R  14      -3.067   8.113 -13.764  1.00  0.00      R    O  
ATOM    483  C2' URA R  14      -2.705   6.001 -15.078  1.00  0.00      R    C  
ATOM    484  O2' URA R  14      -3.872   6.082 -15.887  1.00  0.00      R    O  
ATOM    485  C1' URA R  14      -1.541   5.584 -15.983  1.00  0.00      R    C  
ATOM    486  N1  URA R  14      -0.503   4.735 -15.340  1.00  0.00      R    N  
ATOM    487  C2  URA R  14      -0.523   3.333 -15.548  1.00  0.00      R    C  
ATOM    488  O2  URA R  14      -1.423   2.751 -16.136  1.00  0.00      R    O  
ATOM    489  N3  URA R  14       0.550   2.715 -14.973  1.00  0.00      R    N  
ATOM    490  C4  URA R  14       1.696   3.245 -14.361  1.00  0.00      R    C  
ATOM    491  O4  URA R  14       2.619   2.540 -13.985  1.00  0.00      R    O  
ATOM    492  C5  URA R  14       1.602   4.647 -14.268  1.00  0.00      R    C  
ATOM    493  C6  URA R  14       0.586   5.302 -14.743  1.00  0.00      R    C  
ATOM    494  H3  URA R  14       0.687   1.743 -15.211  1.00  0.00      R    H  
ATOM    495  H5  URA R  14       2.476   4.999 -13.718  1.00  0.00      R    H  
ATOM    496  H6  URA R  14       0.478   6.377 -14.599  1.00  0.00      R    H  
ATOM    497  H1' URA R  14      -1.963   4.992 -16.823  1.00  0.00      R    H  
ATOM    498  H2' URA R  14      -4.384   5.298 -16.102  1.00  0.00      R    H  
ATOM    499  H3' URA R  14      -1.234   6.947 -13.920  1.00  0.00      R    H  
ATOM    500  H4' URA R  14      -2.333   8.310 -16.388  1.00  0.00      R    H  
ATOM    501  H5' URA R  14      -0.475   9.557 -16.640  1.00  0.00      R    H  
ATOM    502 H2'' URA R  14      -2.910   5.208 -14.327  1.00  0.00      R    H  
ATOM    503 H5'' URA R  14      -0.888   9.950 -14.996  1.00  0.00      R    H  
ATOM    504  P   ADE R  15      -3.076   8.065 -12.252  1.00  0.00      R    P  
ATOM    505  O1P ADE R  15      -4.076   8.956 -11.669  1.00  0.00      R    O  
ATOM    506  O2P ADE R  15      -1.716   8.321 -11.755  1.00  0.00      R    O  
ATOM    507  C5' ADE R  15      -4.791   6.065 -12.417  1.00  0.00      R    C  
ATOM    508  O5' ADE R  15      -3.522   6.590 -12.000  1.00  0.00      R    O  
ATOM    509  C4' ADE R  15      -5.023   4.587 -12.056  1.00  0.00      R    C  
ATOM    510  O4' ADE R  15      -4.044   3.802 -12.820  1.00  0.00      R    O  
ATOM    511  C3' ADE R  15      -4.823   4.259 -10.594  1.00  0.00      R    C  
ATOM    512  O3' ADE R  15      -6.009   4.576  -9.806  1.00  0.00      R    O  
ATOM    513  C2' ADE R  15      -4.547   2.739 -10.755  1.00  0.00      R    C  
ATOM    514  O2' ADE R  15      -5.695   1.930 -10.947  1.00  0.00      R    O  
ATOM    515  C1' ADE R  15      -3.657   2.678 -12.007  1.00  0.00      R    C  
ATOM    516  N1  ADE R  15       0.185  -0.244 -10.287  1.00  0.00      R    N  
ATOM    517  C2  ADE R  15      -1.120  -0.448 -10.376  1.00  0.00      R    C  
ATOM    518  N3  ADE R  15      -2.016   0.304 -10.975  1.00  0.00      R    N  
ATOM    519  C4  ADE R  15      -1.521   1.518 -11.315  1.00  0.00      R    C  
ATOM    520  C5  ADE R  15      -0.203   1.929 -11.200  1.00  0.00      R    C  
ATOM    521  C6  ADE R  15       0.669   0.988 -10.711  1.00  0.00      R    C  
ATOM    522  N6  ADE R  15       2.032   1.216 -10.560  1.00  0.00      R    N  
ATOM    523  N7  ADE R  15      -0.100   3.289 -11.537  1.00  0.00      R    N  
ATOM    524  C8  ADE R  15      -1.326   3.604 -11.929  1.00  0.00      R    C  
ATOM    525  N9  ADE R  15      -2.216   2.616 -11.754  1.00  0.00      R    N  
ATOM    526  H2  ADE R  15      -1.611  -1.369 -10.064  1.00  0.00      R    H  
ATOM    527  H8  ADE R  15      -1.629   4.564 -12.349  1.00  0.00      R    H  
ATOM    528  H1' ADE R  15      -3.900   1.764 -12.590  1.00  0.00      R    H  
ATOM    529  H2' ADE R  15      -6.427   2.446 -10.602  1.00  0.00      R    H  
ATOM    530  H3' ADE R  15      -3.930   4.852 -10.300  1.00  0.00      R    H  
ATOM    531  H4' ADE R  15      -5.983   4.183 -12.443  1.00  0.00      R    H  
ATOM    532  H5' ADE R  15      -4.909   6.104 -13.521  1.00  0.00      R    H  
ATOM    533  H61 ADE R  15       2.603   0.442 -10.287  1.00  0.00      R    H  
ATOM    534  H62 ADE R  15       2.462   2.112 -10.443  1.00  0.00      R    H  
ATOM    535 H2'' ADE R  15      -4.085   2.315  -9.838  1.00  0.00      R    H  
ATOM    536 H5'' ADE R  15      -5.570   6.687 -11.925  1.00  0.00      R    H  
ATOM    537  P   CYT R  16      -5.810   5.177  -8.384  1.00  0.00      R    P  
ATOM    538  O1P CYT R  16      -7.158   5.483  -7.889  1.00  0.00      R    O  
ATOM    539  O2P CYT R  16      -4.830   6.266  -8.494  1.00  0.00      R    O  
ATOM    540  C5' CYT R  16      -6.048   2.826  -7.280  1.00  0.00      R    C  
ATOM    541  O5' CYT R  16      -5.255   3.976  -7.608  1.00  0.00      R    O  
ATOM    542  C4' CYT R  16      -5.319   1.739  -6.686  1.00  0.00      R    C  
ATOM    543  O4' CYT R  16      -4.252   1.324  -7.644  1.00  0.00      R    O  
ATOM    544  C3' CYT R  16      -4.453   2.095  -5.477  1.00  0.00      R    C  
ATOM    545  O3' CYT R  16      -5.261   2.338  -4.264  1.00  0.00      R    O  
ATOM    546  C2' CYT R  16      -3.557   0.888  -5.438  1.00  0.00      R    C  
ATOM    547  O2' CYT R  16      -4.206  -0.241  -4.866  1.00  0.00      R    O  
ATOM    548  C1' CYT R  16      -3.190   0.764  -6.913  1.00  0.00      R    C  
ATOM    549  N1  CYT R  16      -1.793   1.295  -7.189  1.00  0.00      R    N  
ATOM    550  C2  CYT R  16      -0.685   0.650  -6.666  1.00  0.00      R    C  
ATOM    551  O2  CYT R  16      -0.843  -0.389  -5.997  1.00  0.00      R    O  
ATOM    552  N3  CYT R  16       0.551   1.188  -6.842  1.00  0.00      R    N  
ATOM    553  C4  CYT R  16       0.676   2.353  -7.548  1.00  0.00      R    C  
ATOM    554  N4  CYT R  16       1.878   2.983  -7.548  1.00  0.00      R    N  
ATOM    555  C5  CYT R  16      -0.454   2.974  -8.181  1.00  0.00      R    C  
ATOM    556  C6  CYT R  16      -1.651   2.510  -7.846  1.00  0.00      R    C  
ATOM    557  H5  CYT R  16      -0.378   3.954  -8.652  1.00  0.00      R    H  
ATOM    558  H6  CYT R  16      -2.511   2.974  -8.328  1.00  0.00      R    H  
ATOM    559  H1' CYT R  16      -3.223  -0.302  -7.223  1.00  0.00      R    H  
ATOM    560  H2' CYT R  16      -3.995  -0.166  -3.933  1.00  0.00      R    H  
ATOM    561  H3' CYT R  16      -3.761   2.929  -5.723  1.00  0.00      R    H  
ATOM    562  H4' CYT R  16      -5.944   0.862  -6.409  1.00  0.00      R    H  
ATOM    563  H41 CYT R  16       2.651   2.538  -7.095  1.00  0.00      R    H  
ATOM    564  H5' CYT R  16      -6.580   2.421  -8.167  1.00  0.00      R    H  
ATOM    565  H42 CYT R  16       1.975   3.870  -8.001  1.00  0.00      R    H  
ATOM    566 H2'' CYT R  16      -2.645   1.132  -4.853  1.00  0.00      R    H  
ATOM    567 H5'' CYT R  16      -6.735   3.132  -6.463  1.00  0.00      R    H  
ATOM    568  P   ADE R  17      -4.711   3.217  -3.093  1.00  0.00      R    P  
ATOM    569  O1P ADE R  17      -5.870   3.683  -2.310  1.00  0.00      R    O  
ATOM    570  O2P ADE R  17      -3.829   4.286  -3.604  1.00  0.00      R    O  
ATOM    571  C5' ADE R  17      -4.183   1.292  -1.233  1.00  0.00      R    C  
ATOM    572  O5' ADE R  17      -3.872   2.264  -2.190  1.00  0.00      R    O  
ATOM    573  C4' ADE R  17      -3.096   0.175  -1.120  1.00  0.00      R    C  
ATOM    574  O4' ADE R  17      -2.407  -0.125  -2.387  1.00  0.00      R    O  
ATOM    575  C3' ADE R  17      -1.987   0.536  -0.156  1.00  0.00      R    C  
ATOM    576  O3' ADE R  17      -2.417   0.436   1.226  1.00  0.00      R    O  
ATOM    577  C2' ADE R  17      -0.910  -0.446  -0.551  1.00  0.00      R    C  
ATOM    578  O2' ADE R  17      -1.264  -1.751  -0.222  1.00  0.00      R    O  
ATOM    579  C1' ADE R  17      -1.046  -0.410  -2.104  1.00  0.00      R    C  
ATOM    580  N1  ADE R  17       3.745   0.822  -3.522  1.00  0.00      R    N  
ATOM    581  C2  ADE R  17       3.286  -0.207  -2.858  1.00  0.00      R    C  
ATOM    582  N3  ADE R  17       1.985  -0.448  -2.544  1.00  0.00      R    N  
ATOM    583  C4  ADE R  17       1.235   0.548  -2.924  1.00  0.00      R    C  
ATOM    584  C5  ADE R  17       1.546   1.719  -3.558  1.00  0.00      R    C  
ATOM    585  C6  ADE R  17       2.935   1.821  -3.875  1.00  0.00      R    C  
ATOM    586  N6  ADE R  17       3.222   2.855  -4.706  1.00  0.00      R    N  
ATOM    587  N7  ADE R  17       0.440   2.497  -3.827  1.00  0.00      R    N  
ATOM    588  C8  ADE R  17      -0.515   1.812  -3.373  1.00  0.00      R    C  
ATOM    589  N9  ADE R  17      -0.154   0.643  -2.762  1.00  0.00      R    N  
ATOM    590  H2  ADE R  17       3.954  -1.036  -2.627  1.00  0.00      R    H  
ATOM    591  H8  ADE R  17      -1.561   2.098  -3.488  1.00  0.00      R    H  
ATOM    592  H1' ADE R  17      -0.724  -1.397  -2.500  1.00  0.00      R    H  
ATOM    593  H2' ADE R  17      -0.490  -2.259  -0.474  1.00  0.00      R    H  
ATOM    594  H3' ADE R  17      -1.633   1.548  -0.448  1.00  0.00      R    H  
ATOM    595  H4' ADE R  17      -3.592  -0.768  -0.806  1.00  0.00      R    H  
ATOM    596  H5' ADE R  17      -5.096   0.740  -1.544  1.00  0.00      R    H  
ATOM    597  H61 ADE R  17       4.194   3.091  -4.726  1.00  0.00      R    H  
ATOM    598  H62 ADE R  17       2.670   3.665  -4.902  1.00  0.00      R    H  
ATOM    599 H2'' ADE R  17       0.130  -0.195  -0.253  1.00  0.00      R    H  
ATOM    600 H5'' ADE R  17      -4.335   1.696  -0.210  1.00  0.00      R    H  
ATOM    601  P   ADE R  18      -1.714   1.427   2.256  1.00  0.00      R    P  
ATOM    602  O1P ADE R  18      -2.330   1.341   3.611  1.00  0.00      R    O  
ATOM    603  O2P ADE R  18      -1.649   2.788   1.624  1.00  0.00      R    O  
ATOM    604  C5' ADE R  18      -0.007  -0.435   2.896  1.00  0.00      R    C  
ATOM    605  O5' ADE R  18      -0.226   0.890   2.318  1.00  0.00      R    O  
ATOM    606  C4' ADE R  18       1.420  -0.825   2.810  1.00  0.00      R    C  
ATOM    607  O4' ADE R  18       1.911  -0.873   1.454  1.00  0.00      R    O  
ATOM    608  C3' ADE R  18       2.501  -0.002   3.397  1.00  0.00      R    C  
ATOM    609  O3' ADE R  18       2.569  -0.310   4.837  1.00  0.00      R    O  
ATOM    610  C2' ADE R  18       3.761  -0.461   2.650  1.00  0.00      R    C  
ATOM    611  O2' ADE R  18       4.163  -1.763   3.007  1.00  0.00      R    O  
ATOM    612  C1' ADE R  18       3.268  -0.457   1.275  1.00  0.00      R    C  
ATOM    613  N1  ADE R  18       6.033   3.067  -1.450  1.00  0.00      R    N  
ATOM    614  C2  ADE R  18       6.451   1.916  -0.792  1.00  0.00      R    C  
ATOM    615  N3  ADE R  18       5.764   1.061  -0.064  1.00  0.00      R    N  
ATOM    616  C4  ADE R  18       4.493   1.485   0.019  1.00  0.00      R    C  
ATOM    617  C5  ADE R  18       3.961   2.694  -0.495  1.00  0.00      R    C  
ATOM    618  C6  ADE R  18       4.781   3.472  -1.324  1.00  0.00      R    C  
ATOM    619  N6  ADE R  18       4.393   4.634  -1.958  1.00  0.00      R    N  
ATOM    620  N7  ADE R  18       2.588   2.756  -0.276  1.00  0.00      R    N  
ATOM    621  C8  ADE R  18       2.327   1.788   0.447  1.00  0.00      R    C  
ATOM    622  N9  ADE R  18       3.403   0.897   0.648  1.00  0.00      R    N  
ATOM    623  H2  ADE R  18       7.522   1.726  -0.859  1.00  0.00      R    H  
ATOM    624  H8  ADE R  18       1.329   1.582   0.832  1.00  0.00      R    H  
ATOM    625  H1' ADE R  18       3.863  -1.267   0.801  1.00  0.00      R    H  
ATOM    626  H2' ADE R  18       4.762  -1.740   3.757  1.00  0.00      R    H  
ATOM    627  H3' ADE R  18       2.317   1.065   3.141  1.00  0.00      R    H  
ATOM    628  H4' ADE R  18       1.538  -1.853   3.214  1.00  0.00      R    H  
ATOM    629  H5' ADE R  18      -0.817  -1.089   2.508  1.00  0.00      R    H  
ATOM    630  H61 ADE R  18       5.129   5.164  -2.380  1.00  0.00      R    H  
ATOM    631  H62 ADE R  18       3.443   4.935  -1.874  1.00  0.00      R    H  
ATOM    632 H2'' ADE R  18       4.597   0.230   2.889  1.00  0.00      R    H  
ATOM    633 H5'' ADE R  18      -0.303  -0.285   3.957  1.00  0.00      R    H  
ATOM    634  P   CYT R  19       2.202   0.749   5.857  1.00  0.00      R    P  
ATOM    635  O1P CYT R  19       2.755   0.232   7.113  1.00  0.00      R    O  
ATOM    636  O2P CYT R  19       0.784   1.083   5.806  1.00  0.00      R    O  
ATOM    637  C5' CYT R  19       4.434   2.071   5.662  1.00  0.00      R    C  
ATOM    638  O5' CYT R  19       3.026   1.990   5.379  1.00  0.00      R    O  
ATOM    639  C4' CYT R  19       5.213   2.985   4.704  1.00  0.00      R    C  
ATOM    640  O4' CYT R  19       4.759   2.858   3.314  1.00  0.00      R    O  
ATOM    641  C3' CYT R  19       5.209   4.413   5.080  1.00  0.00      R    C  
ATOM    642  O3' CYT R  19       6.119   4.678   6.200  1.00  0.00      R    O  
ATOM    643  C2' CYT R  19       5.545   5.080   3.721  1.00  0.00      R    C  
ATOM    644  O2' CYT R  19       6.963   5.057   3.538  1.00  0.00      R    O  
ATOM    645  C1' CYT R  19       4.808   4.184   2.732  1.00  0.00      R    C  
ATOM    646  N1  CYT R  19       3.455   4.691   2.373  1.00  0.00      R    N  
ATOM    647  C2  CYT R  19       3.380   5.645   1.369  1.00  0.00      R    C  
ATOM    648  O2  CYT R  19       4.382   6.014   0.801  1.00  0.00      R    O  
ATOM    649  N3  CYT R  19       2.232   6.356   1.164  1.00  0.00      R    N  
ATOM    650  C4  CYT R  19       1.086   6.061   1.866  1.00  0.00      R    C  
ATOM    651  N4  CYT R  19      -0.076   6.599   1.583  1.00  0.00      R    N  
ATOM    652  C5  CYT R  19       1.176   5.094   2.957  1.00  0.00      R    C  
ATOM    653  C6  CYT R  19       2.394   4.547   3.199  1.00  0.00      R    C  
ATOM    654  H5  CYT R  19       0.343   4.881   3.627  1.00  0.00      R    H  
ATOM    655  H6  CYT R  19       2.523   3.848   4.024  1.00  0.00      R    H  
ATOM    656  H1' CYT R  19       5.384   4.009   1.798  1.00  0.00      R    H  
ATOM    657  H2' CYT R  19       7.325   5.854   3.932  1.00  0.00      R    H  
ATOM    658  H3' CYT R  19       4.165   4.621   5.399  1.00  0.00      R    H  
ATOM    659  H4' CYT R  19       6.300   2.757   4.702  1.00  0.00      R    H  
ATOM    660  H41 CYT R  19      -0.163   7.305   0.881  1.00  0.00      R    H  
ATOM    661  H5' CYT R  19       4.935   1.089   5.526  1.00  0.00      R    H  
ATOM    662  H42 CYT R  19      -0.962   6.299   1.936  1.00  0.00      R    H  
ATOM    663 H2'' CYT R  19       5.152   6.093   3.487  1.00  0.00      R    H  
ATOM    664 H5'' CYT R  19       4.657   2.504   6.661  1.00  0.00      R    H  
ATOM    665  P   ADE R  20       5.935   6.042   6.866  1.00  0.00      R    P  
ATOM    666  O1P ADE R  20       5.747   5.905   8.327  1.00  0.00      R    O  
ATOM    667  O2P ADE R  20       4.914   6.872   6.113  1.00  0.00      R    O  
ATOM    668  C5' ADE R  20       8.565   6.217   6.293  1.00  0.00      R    C  
ATOM    669  O5' ADE R  20       7.299   6.773   6.692  1.00  0.00      R    O  
ATOM    670  C4' ADE R  20       9.191   6.892   5.175  1.00  0.00      R    C  
ATOM    671  O4' ADE R  20       8.223   7.255   4.127  1.00  0.00      R    O  
ATOM    672  C3' ADE R  20       9.771   8.218   5.663  1.00  0.00      R    C  
ATOM    673  O3' ADE R  20      11.027   8.547   5.029  1.00  0.00      R    O  
ATOM    674  C2' ADE R  20       8.552   9.134   5.393  1.00  0.00      R    C  
ATOM    675  O2' ADE R  20       8.877  10.484   5.433  1.00  0.00      R    O  
ATOM    676  C1' ADE R  20       8.228   8.627   4.008  1.00  0.00      R    C  
ATOM    677  N1  ADE R  20       5.569  10.283  -0.114  1.00  0.00      R    N  
ATOM    678  C2  ADE R  20       6.864  10.122   0.105  1.00  0.00      R    C  
ATOM    679  N3  ADE R  20       7.514   9.640   1.242  1.00  0.00      R    N  
ATOM    680  C4  ADE R  20       6.625   9.407   2.182  1.00  0.00      R    C  
ATOM    681  C5  ADE R  20       5.228   9.665   2.167  1.00  0.00      R    C  
ATOM    682  C6  ADE R  20       4.689  10.087   0.919  1.00  0.00      R    C  
ATOM    683  N6  ADE R  20       3.357  10.116   0.725  1.00  0.00      R    N  
ATOM    684  N7  ADE R  20       4.749   9.497   3.402  1.00  0.00      R    N  
ATOM    685  C8  ADE R  20       5.728   9.093   4.152  1.00  0.00      R    C  
ATOM    686  N9  ADE R  20       6.898   9.047   3.453  1.00  0.00      R    N  
ATOM    687  H2  ADE R  20       7.547  10.321  -0.722  1.00  0.00      R    H  
ATOM    688  H8  ADE R  20       5.786   8.943   5.231  1.00  0.00      R    H  
ATOM    689  H1' ADE R  20       9.023   8.882   3.275  1.00  0.00      R    H  
ATOM    690  H2' ADE R  20       8.157  11.030   5.110  1.00  0.00      R    H  
ATOM    691  H3' ADE R  20       9.880   8.293   6.766  1.00  0.00      R    H  
ATOM    692  H4' ADE R  20      10.013   6.325   4.688  1.00  0.00      R    H  
ATOM    693  H5' ADE R  20       8.530   5.108   6.222  1.00  0.00      R    H  
ATOM    694  H61 ADE R  20       2.696   9.926   1.451  1.00  0.00      R    H  
ATOM    695  H62 ADE R  20       3.051  10.153  -0.227  1.00  0.00      R    H  
ATOM    696  H3T ADE R  20      11.347   9.405   5.319  1.00  0.00      R    H  
ATOM    697 H2'' ADE R  20       7.731   9.064   6.139  1.00  0.00      R    H  
ATOM    698 H5'' ADE R  20       9.280   6.418   7.118  1.00  0.00      R    H  
TER   
ATOM    699  C5' THY T   1      10.179  15.981  -1.749  1.00  0.00      TS   C  
ATOM    700  O5' THY T   1       9.336  17.048  -2.304  1.00  0.00      TS   O  
ATOM    701  C4' THY T   1       9.463  14.648  -1.575  1.00  0.00      TS   C  
ATOM    702  O4' THY T   1       8.255  14.725  -0.769  1.00  0.00      TS   O  
ATOM    703  C3' THY T   1       8.822  13.991  -2.849  1.00  0.00      TS   C  
ATOM    704  O3' THY T   1       9.694  13.016  -3.370  1.00  0.00      TS   O  
ATOM    705  C2' THY T   1       7.545  13.343  -2.339  1.00  0.00      TS   C  
ATOM    706  C1' THY T   1       7.661  13.414  -0.838  1.00  0.00      TS   C  
ATOM    707  N1  THY T   1       6.475  13.525  -0.109  1.00  0.00      TS   N  
ATOM    708  C2  THY T   1       6.634  13.283   1.253  1.00  0.00      TS   C  
ATOM    709  O2  THY T   1       7.708  13.021   1.697  1.00  0.00      TS   O  
ATOM    710  N3  THY T   1       5.559  13.353   2.019  1.00  0.00      TS   N  
ATOM    711  C4  THY T   1       4.257  13.497   1.570  1.00  0.00      TS   C  
ATOM    712  O4  THY T   1       3.316  13.391   2.334  1.00  0.00      TS   O  
ATOM    713  C5  THY T   1       4.092  13.630   0.093  1.00  0.00      TS   C  
ATOM    714  C5M THY T   1       2.696  13.728  -0.382  1.00  0.00      TS   C  
ATOM    715  C6  THY T   1       5.225  13.663  -0.637  1.00  0.00      TS   C  
ATOM    716  H3  THY T   1       5.657  13.116   2.996  1.00  0.00      TS   H  
ATOM    717  H6  THY T   1       5.232  13.877  -1.706  1.00  0.00      TS   H  
ATOM    718  H1' THY T   1       8.359  12.669  -0.397  1.00  0.00      TS   H  
ATOM    719  H2' THY T   1       7.456  12.288  -2.674  1.00  0.00      TS   H  
ATOM    720  H3' THY T   1       8.629  14.838  -3.541  1.00  0.00      TS   H  
ATOM    721  H4' THY T   1      10.140  13.948  -1.041  1.00  0.00      TS   H  
ATOM    722  H5' THY T   1      10.538  16.384  -0.778  1.00  0.00      TS   H  
ATOM    723  H51 THY T   1       2.533  13.619  -1.476  1.00  0.00      TS   H  
ATOM    724  H52 THY T   1       2.368  14.731  -0.032  1.00  0.00      TS   H  
ATOM    725  H53 THY T   1       1.925  13.071   0.073  1.00  0.00      TS   H  
ATOM    726  H5T THY T   1       9.869  17.599  -2.881  1.00  0.00      TS   H  
ATOM    727 H2'' THY T   1       6.639  13.843  -2.745  1.00  0.00      TS   H  
ATOM    728 H5'' THY T   1      11.104  15.804  -2.340  1.00  0.00      TS   H  
ATOM    729  P   GUA T   2       9.571  12.754  -4.932  1.00  0.00      TS   P  
ATOM    730  O1P GUA T   2      10.011  13.964  -5.665  1.00  0.00      TS   O  
ATOM    731  O2P GUA T   2       8.157  12.297  -5.192  1.00  0.00      TS   O  
ATOM    732  C5' GUA T   2      11.870  11.511  -4.757  1.00  0.00      TS   C  
ATOM    733  O5' GUA T   2      10.532  11.621  -5.291  1.00  0.00      TS   O  
ATOM    734  C4' GUA T   2      12.251  10.063  -4.130  1.00  0.00      TS   C  
ATOM    735  O4' GUA T   2      11.395   9.871  -2.965  1.00  0.00      TS   O  
ATOM    736  C3' GUA T   2      11.987   8.859  -5.007  1.00  0.00      TS   C  
ATOM    737  O3' GUA T   2      13.075   8.534  -5.879  1.00  0.00      TS   O  
ATOM    738  C2' GUA T   2      11.699   7.788  -3.967  1.00  0.00      TS   C  
ATOM    739  C1' GUA T   2      11.015   8.528  -2.848  1.00  0.00      TS   C  
ATOM    740  N1  GUA T   2       6.738   6.816  -0.416  1.00  0.00      TS   N  
ATOM    741  C2  GUA T   2       8.045   6.654  -0.066  1.00  0.00      TS   C  
ATOM    742  N2  GUA T   2       8.256   6.014   1.027  1.00  0.00      TS   N  
ATOM    743  N3  GUA T   2       9.089   7.116  -0.755  1.00  0.00      TS   N  
ATOM    744  C4  GUA T   2       8.721   7.833  -1.819  1.00  0.00      TS   C  
ATOM    745  C5  GUA T   2       7.431   8.169  -2.162  1.00  0.00      TS   C  
ATOM    746  C6  GUA T   2       6.327   7.489  -1.568  1.00  0.00      TS   C  
ATOM    747  O6  GUA T   2       5.162   7.557  -1.889  1.00  0.00      TS   O  
ATOM    748  N7  GUA T   2       7.491   9.030  -3.218  1.00  0.00      TS   N  
ATOM    749  C8  GUA T   2       8.753   9.137  -3.588  1.00  0.00      TS   C  
ATOM    750  N9  GUA T   2       9.603   8.432  -2.718  1.00  0.00      TS   N  
ATOM    751  H1  GUA T   2       5.961   6.401   0.078  1.00  0.00      TS   H  
ATOM    752  H8  GUA T   2       9.243   9.731  -4.359  1.00  0.00      TS   H  
ATOM    753  H1' GUA T   2      11.462   8.229  -1.875  1.00  0.00      TS   H  
ATOM    754  H2' GUA T   2      12.666   7.418  -3.565  1.00  0.00      TS   H  
ATOM    755  H21 GUA T   2       7.482   5.774   1.612  1.00  0.00      TS   H  
ATOM    756  H3' GUA T   2      11.108   9.041  -5.660  1.00  0.00      TS   H  
ATOM    757  H22 GUA T   2       9.198   5.974   1.360  1.00  0.00      TS   H  
ATOM    758  H4' GUA T   2      13.347  10.067  -3.945  1.00  0.00      TS   H  
ATOM    759  H5' GUA T   2      12.081  12.238  -3.945  1.00  0.00      TS   H  
ATOM    760 H2'' GUA T   2      10.983   6.994  -4.270  1.00  0.00      TS   H  
ATOM    761 H5'' GUA T   2      12.522  11.789  -5.612  1.00  0.00      TS   H  
ATOM    762  P   THY T   3      12.682   7.380  -6.959  1.00  0.00      TS   P  
ATOM    763  O1P THY T   3      13.797   7.416  -7.900  1.00  0.00      TS   O  
ATOM    764  O2P THY T   3      11.327   7.675  -7.499  1.00  0.00      TS   O  
ATOM    765  C5' THY T   3      13.850   5.553  -5.470  1.00  0.00      TS   C  
ATOM    766  O5' THY T   3      12.686   5.949  -6.145  1.00  0.00      TS   O  
ATOM    767  C4' THY T   3      13.588   4.344  -4.533  1.00  0.00      TS   C  
ATOM    768  O4' THY T   3      12.428   4.539  -3.719  1.00  0.00      TS   O  
ATOM    769  C3' THY T   3      13.360   3.066  -5.402  1.00  0.00      TS   C  
ATOM    770  O3' THY T   3      13.849   1.911  -4.771  1.00  0.00      TS   O  
ATOM    771  C2' THY T   3      11.834   3.069  -5.616  1.00  0.00      TS   C  
ATOM    772  C1' THY T   3      11.379   3.622  -4.196  1.00  0.00      TS   C  
ATOM    773  N1  THY T   3      10.091   4.154  -4.107  1.00  0.00      TS   N  
ATOM    774  C2  THY T   3       9.294   3.760  -3.044  1.00  0.00      TS   C  
ATOM    775  O2  THY T   3       9.555   2.907  -2.237  1.00  0.00      TS   O  
ATOM    776  N3  THY T   3       8.001   4.339  -3.089  1.00  0.00      TS   N  
ATOM    777  C4  THY T   3       7.522   5.222  -4.031  1.00  0.00      TS   C  
ATOM    778  O4  THY T   3       6.346   5.537  -3.997  1.00  0.00      TS   O  
ATOM    779  C5  THY T   3       8.391   5.548  -5.101  1.00  0.00      TS   C  
ATOM    780  C5M THY T   3       7.959   6.603  -6.107  1.00  0.00      TS   C  
ATOM    781  C6  THY T   3       9.629   5.035  -5.114  1.00  0.00      TS   C  
ATOM    782  H3  THY T   3       7.265   3.952  -2.517  1.00  0.00      TS   H  
ATOM    783  H6  THY T   3      10.206   5.165  -6.029  1.00  0.00      TS   H  
ATOM    784  H1' THY T   3      11.543   2.821  -3.444  1.00  0.00      TS   H  
ATOM    785  H2' THY T   3      11.476   2.024  -5.738  1.00  0.00      TS   H  
ATOM    786  H3' THY T   3      13.837   3.183  -6.398  1.00  0.00      TS   H  
ATOM    787  H4' THY T   3      14.463   4.255  -3.855  1.00  0.00      TS   H  
ATOM    788  H5' THY T   3      14.376   6.322  -4.862  1.00  0.00      TS   H  
ATOM    789  H51 THY T   3       8.658   7.303  -6.613  1.00  0.00      TS   H  
ATOM    790  H52 THY T   3       7.119   7.174  -5.655  1.00  0.00      TS   H  
ATOM    791  H53 THY T   3       7.576   6.054  -6.994  1.00  0.00      TS   H  
ATOM    792 H2'' THY T   3      11.560   3.648  -6.523  1.00  0.00      TS   H  
ATOM    793 H5'' THY T   3      14.542   5.242  -6.282  1.00  0.00      TS   H  
ATOM    794  P   THY T   4      14.002   0.582  -5.752  1.00  0.00      TS   P  
ATOM    795  O1P THY T   4      15.261  -0.174  -5.464  1.00  0.00      TS   O  
ATOM    796  O2P THY T   4      13.753   0.947  -7.133  1.00  0.00      TS   O  
ATOM    797  C5' THY T   4      13.000  -1.157  -4.113  1.00  0.00      TS   C  
ATOM    798  O5' THY T   4      12.772  -0.271  -5.238  1.00  0.00      TS   O  
ATOM    799  C4' THY T   4      11.668  -1.697  -3.682  1.00  0.00      TS   C  
ATOM    800  O4' THY T   4      10.708  -0.678  -3.209  1.00  0.00      TS   O  
ATOM    801  C3' THY T   4      10.848  -2.343  -4.753  1.00  0.00      TS   C  
ATOM    802  O3' THY T   4      11.382  -3.667  -5.006  1.00  0.00      TS   O  
ATOM    803  C2' THY T   4       9.485  -2.480  -3.962  1.00  0.00      TS   C  
ATOM    804  C1' THY T   4       9.432  -1.135  -3.230  1.00  0.00      TS   C  
ATOM    805  N1  THY T   4       8.613  -0.061  -3.940  1.00  0.00      TS   N  
ATOM    806  C2  THY T   4       7.363   0.018  -3.490  1.00  0.00      TS   C  
ATOM    807  O2  THY T   4       6.879  -0.687  -2.595  1.00  0.00      TS   O  
ATOM    808  N3  THY T   4       6.649   0.976  -4.213  1.00  0.00      TS   N  
ATOM    809  C4  THY T   4       6.941   1.547  -5.426  1.00  0.00      TS   C  
ATOM    810  O4  THY T   4       6.122   2.255  -6.028  1.00  0.00      TS   O  
ATOM    811  C5  THY T   4       8.319   1.271  -5.911  1.00  0.00      TS   C  
ATOM    812  C5M THY T   4       8.729   1.992  -7.104  1.00  0.00      TS   C  
ATOM    813  C6  THY T   4       9.045   0.423  -5.151  1.00  0.00      TS   C  
ATOM    814  H3  THY T   4       5.715   1.114  -3.855  1.00  0.00      TS   H  
ATOM    815  H6  THY T   4      10.079   0.195  -5.411  1.00  0.00      TS   H  
ATOM    816  H1' THY T   4       9.140  -1.191  -2.160  1.00  0.00      TS   H  
ATOM    817  H2' THY T   4       9.481  -3.318  -3.232  1.00  0.00      TS   H  
ATOM    818  H3' THY T   4      10.690  -1.702  -5.647  1.00  0.00      TS   H  
ATOM    819  H4' THY T   4      11.837  -2.516  -2.952  1.00  0.00      TS   H  
ATOM    820  H5' THY T   4      13.550  -0.683  -3.273  1.00  0.00      TS   H  
ATOM    821  H51 THY T   4       7.926   2.038  -7.869  1.00  0.00      TS   H  
ATOM    822  H52 THY T   4       9.573   1.414  -7.538  1.00  0.00      TS   H  
ATOM    823  H53 THY T   4       9.063   3.042  -6.959  1.00  0.00      TS   H  
ATOM    824 H2'' THY T   4       8.608  -2.610  -4.632  1.00  0.00      TS   H  
ATOM    825 H5'' THY T   4      13.444  -2.119  -4.446  1.00  0.00      TS   H  
ATOM    826  P   GUA T   5      10.893  -4.267  -6.439  1.00  0.00      TS   P  
ATOM    827  O1P GUA T   5      11.703  -5.464  -6.880  1.00  0.00      TS   O  
ATOM    828  O2P GUA T   5      10.872  -3.146  -7.403  1.00  0.00      TS   O  
ATOM    829  C5' GUA T   5       9.041  -5.795  -5.368  1.00  0.00      TS   C  
ATOM    830  O5' GUA T   5       9.425  -4.744  -6.225  1.00  0.00      TS   O  
ATOM    831  C4' GUA T   5       7.552  -5.906  -5.214  1.00  0.00      TS   C  
ATOM    832  O4' GUA T   5       6.997  -4.720  -4.656  1.00  0.00      TS   O  
ATOM    833  C3' GUA T   5       6.690  -6.202  -6.475  1.00  0.00      TS   C  
ATOM    834  O3' GUA T   5       6.627  -7.575  -6.859  1.00  0.00      TS   O  
ATOM    835  C2' GUA T   5       5.314  -5.805  -5.977  1.00  0.00      TS   C  
ATOM    836  C1' GUA T   5       5.666  -4.574  -5.062  1.00  0.00      TS   C  
ATOM    837  N1  GUA T   5       2.557  -0.905  -6.484  1.00  0.00      TS   N  
ATOM    838  C2  GUA T   5       2.327  -1.990  -5.649  1.00  0.00      TS   C  
ATOM    839  N2  GUA T   5       1.061  -2.293  -5.446  1.00  0.00      TS   N  
ATOM    840  N3  GUA T   5       3.245  -2.854  -5.338  1.00  0.00      TS   N  
ATOM    841  C4  GUA T   5       4.397  -2.532  -5.891  1.00  0.00      TS   C  
ATOM    842  C5  GUA T   5       4.719  -1.375  -6.647  1.00  0.00      TS   C  
ATOM    843  C6  GUA T   5       3.757  -0.488  -7.056  1.00  0.00      TS   C  
ATOM    844  O6  GUA T   5       3.783   0.552  -7.736  1.00  0.00      TS   O  
ATOM    845  N7  GUA T   5       6.080  -1.400  -6.932  1.00  0.00      TS   N  
ATOM    846  C8  GUA T   5       6.465  -2.519  -6.453  1.00  0.00      TS   C  
ATOM    847  N9  GUA T   5       5.520  -3.247  -5.742  1.00  0.00      TS   N  
ATOM    848  H1  GUA T   5       1.849  -0.211  -6.677  1.00  0.00      TS   H  
ATOM    849  H8  GUA T   5       7.505  -2.838  -6.521  1.00  0.00      TS   H  
ATOM    850  H1' GUA T   5       5.070  -4.620  -4.125  1.00  0.00      TS   H  
ATOM    851  H2' GUA T   5       4.829  -6.560  -5.324  1.00  0.00      TS   H  
ATOM    852  H21 GUA T   5       0.256  -1.841  -5.831  1.00  0.00      TS   H  
ATOM    853  H3' GUA T   5       7.006  -5.507  -7.280  1.00  0.00      TS   H  
ATOM    854  H22 GUA T   5       0.874  -3.098  -4.882  1.00  0.00      TS   H  
ATOM    855  H4' GUA T   5       7.352  -6.768  -4.543  1.00  0.00      TS   H  
ATOM    856  H5' GUA T   5       9.426  -5.571  -4.351  1.00  0.00      TS   H  
ATOM    857 H2'' GUA T   5       4.635  -5.586  -6.830  1.00  0.00      TS   H  
ATOM    858 H5'' GUA T   5       9.457  -6.764  -5.714  1.00  0.00      TS   H  
ATOM    859  P   THY T   6       6.722  -8.065  -8.359  1.00  0.00      TS   P  
ATOM    860  O1P THY T   6       6.885  -9.528  -8.382  1.00  0.00      TS   O  
ATOM    861  O2P THY T   6       7.802  -7.439  -9.180  1.00  0.00      TS   O  
ATOM    862  C5' THY T   6       4.195  -8.474  -8.318  1.00  0.00      TS   C  
ATOM    863  O5' THY T   6       5.279  -7.717  -8.881  1.00  0.00      TS   O  
ATOM    864  C4' THY T   6       2.806  -7.899  -8.619  1.00  0.00      TS   C  
ATOM    865  O4' THY T   6       2.621  -6.616  -7.836  1.00  0.00      TS   O  
ATOM    866  C3' THY T   6       2.502  -7.398 -10.040  1.00  0.00      TS   C  
ATOM    867  O3' THY T   6       2.180  -8.530 -10.896  1.00  0.00      TS   O  
ATOM    868  C2' THY T   6       1.243  -6.674  -9.709  1.00  0.00      TS   C  
ATOM    869  C1' THY T   6       1.674  -5.814  -8.558  1.00  0.00      TS   C  
ATOM    870  N1  THY T   6       2.169  -4.530  -8.874  1.00  0.00      TS   N  
ATOM    871  C2  THY T   6       1.254  -3.576  -9.157  1.00  0.00      TS   C  
ATOM    872  O2  THY T   6       0.048  -3.809  -9.044  1.00  0.00      TS   O  
ATOM    873  N3  THY T   6       1.821  -2.356  -9.533  1.00  0.00      TS   N  
ATOM    874  C4  THY T   6       3.187  -2.131  -9.785  1.00  0.00      TS   C  
ATOM    875  O4  THY T   6       3.528  -1.049 -10.310  1.00  0.00      TS   O  
ATOM    876  C5  THY T   6       4.051  -3.165  -9.445  1.00  0.00      TS   C  
ATOM    877  C5M THY T   6       5.521  -3.177  -9.800  1.00  0.00      TS   C  
ATOM    878  C6  THY T   6       3.535  -4.359  -9.111  1.00  0.00      TS   C  
ATOM    879  H3  THY T   6       1.248  -1.552  -9.747  1.00  0.00      TS   H  
ATOM    880  H6  THY T   6       4.347  -5.031  -8.837  1.00  0.00      TS   H  
ATOM    881  H1' THY T   6       0.859  -5.726  -7.809  1.00  0.00      TS   H  
ATOM    882  H2' THY T   6       0.412  -7.339  -9.393  1.00  0.00      TS   H  
ATOM    883  H3' THY T   6       3.406  -6.822 -10.332  1.00  0.00      TS   H  
ATOM    884  H4' THY T   6       1.964  -8.576  -8.356  1.00  0.00      TS   H  
ATOM    885  H5' THY T   6       4.298  -8.562  -7.214  1.00  0.00      TS   H  
ATOM    886  H51 THY T   6       5.537  -3.316 -10.903  1.00  0.00      TS   H  
ATOM    887  H52 THY T   6       6.125  -3.998  -9.360  1.00  0.00      TS   H  
ATOM    888  H53 THY T   6       5.925  -2.171  -9.552  1.00  0.00      TS   H  
ATOM    889 H2'' THY T   6       0.808  -6.039 -10.511  1.00  0.00      TS   H  
ATOM    890 H5'' THY T   6       4.288  -9.512  -8.704  1.00  0.00      TS   H  
ATOM    891  P   ADE T   7       2.465  -8.366 -12.462  1.00  0.00      TS   P  
ATOM    892  O1P ADE T   7       2.496  -9.668 -13.134  1.00  0.00      TS   O  
ATOM    893  O2P ADE T   7       3.684  -7.568 -12.654  1.00  0.00      TS   O  
ATOM    894  C5' ADE T   7      -0.050  -8.203 -12.706  1.00  0.00      TS   C  
ATOM    895  O5' ADE T   7       1.218  -7.595 -12.926  1.00  0.00      TS   O  
ATOM    896  C4' ADE T   7      -1.117  -7.243 -13.217  1.00  0.00      TS   C  
ATOM    897  O4' ADE T   7      -1.337  -5.996 -12.408  1.00  0.00      TS   O  
ATOM    898  C3' ADE T   7      -0.884  -6.710 -14.647  1.00  0.00      TS   C  
ATOM    899  O3' ADE T   7      -1.243  -7.748 -15.590  1.00  0.00      TS   O  
ATOM    900  C2' ADE T   7      -1.872  -5.575 -14.694  1.00  0.00      TS   C  
ATOM    901  C1' ADE T   7      -1.661  -4.968 -13.242  1.00  0.00      TS   C  
ATOM    902  N1  ADE T   7       0.014  -0.152 -14.257  1.00  0.00      TS   N  
ATOM    903  C2  ADE T   7      -1.130  -0.766 -14.532  1.00  0.00      TS   C  
ATOM    904  N3  ADE T   7      -1.511  -2.001 -14.141  1.00  0.00      TS   N  
ATOM    905  C4  ADE T   7      -0.592  -2.698 -13.510  1.00  0.00      TS   C  
ATOM    906  C5  ADE T   7       0.747  -2.263 -13.242  1.00  0.00      TS   C  
ATOM    907  C6  ADE T   7       0.915  -0.892 -13.616  1.00  0.00      TS   C  
ATOM    908  N6  ADE T   7       2.080  -0.263 -13.392  1.00  0.00      TS   N  
ATOM    909  N7  ADE T   7       1.530  -3.260 -12.816  1.00  0.00      TS   N  
ATOM    910  C8  ADE T   7       0.747  -4.292 -12.697  1.00  0.00      TS   C  
ATOM    911  N9  ADE T   7      -0.569  -4.003 -13.153  1.00  0.00      TS   N  
ATOM    912  H2  ADE T   7      -1.796  -0.175 -15.161  1.00  0.00      TS   H  
ATOM    913  H8  ADE T   7       1.100  -5.274 -12.381  1.00  0.00      TS   H  
ATOM    914  H1' ADE T   7      -2.601  -4.480 -12.906  1.00  0.00      TS   H  
ATOM    915  H2' ADE T   7      -2.908  -5.958 -14.818  1.00  0.00      TS   H  
ATOM    916  H3' ADE T   7       0.153  -6.365 -14.845  1.00  0.00      TS   H  
ATOM    917  H4' ADE T   7      -2.072  -7.807 -13.176  1.00  0.00      TS   H  
ATOM    918  H5' ADE T   7      -0.171  -8.438 -11.627  1.00  0.00      TS   H  
ATOM    919  H61 ADE T   7       2.916  -0.589 -12.951  1.00  0.00      TS   H  
ATOM    920  H62 ADE T   7       2.175   0.702 -13.638  1.00  0.00      TS   H  
ATOM    921 H2'' ADE T   7      -1.654  -4.746 -15.400  1.00  0.00      TS   H  
ATOM    922 H5'' ADE T   7      -0.245  -9.140 -13.268  1.00  0.00      TS   H  
ATOM    923  P   ADE T   8      -0.709  -7.690 -17.070  1.00  0.00      TS   P  
ATOM    924  O1P ADE T   8      -1.453  -8.813 -17.668  1.00  0.00      TS   O  
ATOM    925  O2P ADE T   8       0.779  -7.828 -17.040  1.00  0.00      TS   O  
ATOM    926  C5' ADE T   8      -2.550  -6.101 -17.973  1.00  0.00      TS   C  
ATOM    927  O5' ADE T   8      -1.150  -6.296 -17.655  1.00  0.00      TS   O  
ATOM    928  C4' ADE T   8      -2.972  -4.722 -18.522  1.00  0.00      TS   C  
ATOM    929  O4' ADE T   8      -2.810  -3.673 -17.526  1.00  0.00      TS   O  
ATOM    930  C3' ADE T   8      -2.203  -4.262 -19.786  1.00  0.00      TS   C  
ATOM    931  O3' ADE T   8      -2.736  -4.759 -21.007  1.00  0.00      TS   O  
ATOM    932  C2' ADE T   8      -2.419  -2.805 -19.734  1.00  0.00      TS   C  
ATOM    933  C1' ADE T   8      -2.351  -2.512 -18.221  1.00  0.00      TS   C  
ATOM    934  N1  ADE T   8       1.179   1.088 -17.730  1.00  0.00      TS   N  
ATOM    935  C2  ADE T   8      -0.059   1.081 -18.174  1.00  0.00      TS   C  
ATOM    936  N3  ADE T   8      -0.868   0.080 -18.191  1.00  0.00      TS   N  
ATOM    937  C4  ADE T   8      -0.349  -1.056 -17.679  1.00  0.00      TS   C  
ATOM    938  C5  ADE T   8       0.892  -1.234 -17.231  1.00  0.00      TS   C  
ATOM    939  C6  ADE T   8       1.708  -0.111 -17.229  1.00  0.00      TS   C  
ATOM    940  N6  ADE T   8       3.022  -0.241 -16.804  1.00  0.00      TS   N  
ATOM    941  N7  ADE T   8       1.071  -2.578 -16.904  1.00  0.00      TS   N  
ATOM    942  C8  ADE T   8      -0.025  -3.200 -17.229  1.00  0.00      TS   C  
ATOM    943  N9  ADE T   8      -0.979  -2.244 -17.668  1.00  0.00      TS   N  
ATOM    944  H2  ADE T   8      -0.525   2.019 -18.474  1.00  0.00      TS   H  
ATOM    945  H8  ADE T   8      -0.225  -4.271 -17.188  1.00  0.00      TS   H  
ATOM    946  H1' ADE T   8      -2.981  -1.656 -17.898  1.00  0.00      TS   H  
ATOM    947  H2' ADE T   8      -3.351  -2.336 -20.117  1.00  0.00      TS   H  
ATOM    948  H3' ADE T   8      -1.159  -4.608 -19.622  1.00  0.00      TS   H  
ATOM    949  H4' ADE T   8      -4.060  -4.596 -18.713  1.00  0.00      TS   H  
ATOM    950  H5' ADE T   8      -3.179  -6.384 -17.102  1.00  0.00      TS   H  
ATOM    951  H61 ADE T   8       3.661   0.527 -16.750  1.00  0.00      TS   H  
ATOM    952  H62 ADE T   8       3.290  -1.003 -16.215  1.00  0.00      TS   H  
ATOM    953 H2'' ADE T   8      -1.555  -2.288 -20.204  1.00  0.00      TS   H  
ATOM    954 H5'' ADE T   8      -2.905  -6.854 -18.709  1.00  0.00      TS   H  
ATOM    955  P   GUA T   9      -1.727  -4.808 -22.279  1.00  0.00      TS   P  
ATOM    956  O1P GUA T   9      -2.073  -6.004 -23.070  1.00  0.00      TS   O  
ATOM    957  O2P GUA T   9      -0.325  -4.765 -21.754  1.00  0.00      TS   O  
ATOM    958  C5' GUA T   9      -3.236  -2.822 -23.152  1.00  0.00      TS   C  
ATOM    959  O5' GUA T   9      -1.908  -3.415 -23.051  1.00  0.00      TS   O  
ATOM    960  C4' GUA T   9      -3.226  -1.354 -23.412  1.00  0.00      TS   C  
ATOM    961  O4' GUA T   9      -2.454  -0.612 -22.396  1.00  0.00      TS   O  
ATOM    962  C3' GUA T   9      -2.546  -1.028 -24.769  1.00  0.00      TS   C  
ATOM    963  O3' GUA T   9      -3.210   0.018 -25.546  1.00  0.00      TS   O  
ATOM    964  C2' GUA T   9      -1.119  -0.590 -24.308  1.00  0.00      TS   C  
ATOM    965  C1' GUA T   9      -1.331   0.084 -22.923  1.00  0.00      TS   C  
ATOM    966  N1  GUA T   9       3.138   1.742 -21.060  1.00  0.00      TS   N  
ATOM    967  C2  GUA T   9       2.268   2.417 -21.852  1.00  0.00      TS   C  
ATOM    968  N2  GUA T   9       2.604   3.655 -22.085  1.00  0.00      TS   N  
ATOM    969  N3  GUA T   9       1.053   1.973 -22.111  1.00  0.00      TS   N  
ATOM    970  C4  GUA T   9       1.007   0.669 -21.836  1.00  0.00      TS   C  
ATOM    971  C5  GUA T   9       1.798  -0.145 -21.095  1.00  0.00      TS   C  
ATOM    972  C6  GUA T   9       3.013   0.432 -20.680  1.00  0.00      TS   C  
ATOM    973  O6  GUA T   9       3.866  -0.145 -20.001  1.00  0.00      TS   O  
ATOM    974  N7  GUA T   9       1.336  -1.454 -20.964  1.00  0.00      TS   N  
ATOM    975  C8  GUA T   9       0.271  -1.479 -21.672  1.00  0.00      TS   C  
ATOM    976  N9  GUA T   9      -0.064  -0.203 -22.117  1.00  0.00      TS   N  
ATOM    977  H1  GUA T   9       3.986   2.221 -20.792  1.00  0.00      TS   H  
ATOM    978  H8  GUA T   9      -0.290  -2.380 -21.921  1.00  0.00      TS   H  
ATOM    979  H1' GUA T   9      -1.455   1.186 -22.881  1.00  0.00      TS   H  
ATOM    980  H2' GUA T   9      -0.690   0.024 -25.128  1.00  0.00      TS   H  
ATOM    981  H21 GUA T   9       3.564   3.934 -22.068  1.00  0.00      TS   H  
ATOM    982  H3' GUA T   9      -2.455  -2.015 -25.272  1.00  0.00      TS   H  
ATOM    983  H22 GUA T   9       2.050   4.246 -22.672  1.00  0.00      TS   H  
ATOM    984  H4' GUA T   9      -4.210  -0.839 -23.433  1.00  0.00      TS   H  
ATOM    985  H5' GUA T   9      -3.881  -2.852 -22.248  1.00  0.00      TS   H  
ATOM    986 H2'' GUA T   9      -0.571  -1.556 -24.295  1.00  0.00      TS   H  
ATOM    987 H5'' GUA T   9      -3.806  -3.374 -23.929  1.00  0.00      TS   H  
ATOM    988  P   CYT T  10      -3.427  -0.051 -27.026  1.00  0.00      TS   P  
ATOM    989  O1P CYT T  10      -4.795   0.406 -27.246  1.00  0.00      TS   O  
ATOM    990  O2P CYT T  10      -3.099  -1.384 -27.530  1.00  0.00      TS   O  
ATOM    991  C5' CYT T  10      -1.818   2.158 -26.844  1.00  0.00      TS   C  
ATOM    992  O5' CYT T  10      -2.412   1.000 -27.573  1.00  0.00      TS   O  
ATOM    993  C4' CYT T  10      -0.473   2.534 -27.338  1.00  0.00      TS   C  
ATOM    994  O4' CYT T  10       0.547   2.296 -26.344  1.00  0.00      TS   O  
ATOM    995  C3' CYT T  10      -0.011   1.772 -28.587  1.00  0.00      TS   C  
ATOM    996  O3' CYT T  10       0.801   2.618 -29.369  1.00  0.00      TS   O  
ATOM    997  C2' CYT T  10       0.736   0.569 -27.954  1.00  0.00      TS   C  
ATOM    998  C1' CYT T  10       1.535   1.366 -26.842  1.00  0.00      TS   C  
ATOM    999  N1  CYT T  10       2.119   0.636 -25.800  1.00  0.00      TS   N  
ATOM   1000  C2  CYT T  10       3.117   1.161 -24.973  1.00  0.00      TS   C  
ATOM   1001  O2  CYT T  10       3.567   2.295 -25.241  1.00  0.00      TS   O  
ATOM   1002  N3  CYT T  10       3.636   0.378 -24.016  1.00  0.00      TS   N  
ATOM   1003  C4  CYT T  10       3.327  -0.934 -23.899  1.00  0.00      TS   C  
ATOM   1004  N4  CYT T  10       3.942  -1.590 -22.902  1.00  0.00      TS   N  
ATOM   1005  C5  CYT T  10       2.387  -1.489 -24.773  1.00  0.00      TS   C  
ATOM   1006  C6  CYT T  10       1.830  -0.695 -25.708  1.00  0.00      TS   C  
ATOM   1007  H5  CYT T  10       2.154  -2.551 -24.688  1.00  0.00      TS   H  
ATOM   1008  H6  CYT T  10       1.234  -1.197 -26.471  1.00  0.00      TS   H  
ATOM   1009  H1' CYT T  10       2.363   1.912 -27.342  1.00  0.00      TS   H  
ATOM   1010  H2' CYT T  10       1.311   0.020 -28.728  1.00  0.00      TS   H  
ATOM   1011  H3' CYT T  10      -0.883   1.359 -29.137  1.00  0.00      TS   H  
ATOM   1012  H4' CYT T  10      -0.521   3.620 -27.566  1.00  0.00      TS   H  
ATOM   1013  H41 CYT T  10       4.688  -1.096 -22.456  1.00  0.00      TS   H  
ATOM   1014  H5' CYT T  10      -1.892   2.077 -25.738  1.00  0.00      TS   H  
ATOM   1015  H42 CYT T  10       4.004  -2.582 -22.794  1.00  0.00      TS   H  
ATOM   1016 H2'' CYT T  10      -0.011  -0.118 -27.503  1.00  0.00      TS   H  
ATOM   1017 H5'' CYT T  10      -2.548   2.975 -27.033  1.00  0.00      TS   H  
ATOM   1018  P   THY T  11       0.279   3.270 -30.652  1.00  0.00      TS   P  
ATOM   1019  O1P THY T  11      -0.684   4.304 -30.311  1.00  0.00      TS   O  
ATOM   1020  O2P THY T  11      -0.270   2.210 -31.481  1.00  0.00      TS   O  
ATOM   1021  C5' THY T  11       2.428   4.736 -30.523  1.00  0.00      TS   C  
ATOM   1022  O5' THY T  11       1.509   3.946 -31.246  1.00  0.00      TS   O  
ATOM   1023  C4' THY T  11       3.875   4.313 -30.715  1.00  0.00      TS   C  
ATOM   1024  O4' THY T  11       4.213   3.268 -29.716  1.00  0.00      TS   O  
ATOM   1025  C3' THY T  11       4.274   3.689 -32.069  1.00  0.00      TS   C  
ATOM   1026  O3' THY T  11       5.576   4.113 -32.509  1.00  0.00      TS   O  
ATOM   1027  C2' THY T  11       4.225   2.236 -31.765  1.00  0.00      TS   C  
ATOM   1028  C1' THY T  11       4.879   2.267 -30.378  1.00  0.00      TS   C  
ATOM   1029  N1  THY T  11       4.660   1.042 -29.527  1.00  0.00      TS   N  
ATOM   1030  C2  THY T  11       5.504   0.950 -28.408  1.00  0.00      TS   C  
ATOM   1031  O2  THY T  11       6.394   1.735 -28.118  1.00  0.00      TS   O  
ATOM   1032  N3  THY T  11       5.302  -0.187 -27.640  1.00  0.00      TS   N  
ATOM   1033  C4  THY T  11       4.516  -1.258 -27.919  1.00  0.00      TS   C  
ATOM   1034  O4  THY T  11       4.465  -2.184 -27.104  1.00  0.00      TS   O  
ATOM   1035  C5  THY T  11       3.785  -1.150 -29.183  1.00  0.00      TS   C  
ATOM   1036  C5M THY T  11       3.052  -2.350 -29.559  1.00  0.00      TS   C  
ATOM   1037  C6  THY T  11       3.789  -0.018 -29.886  1.00  0.00      TS   C  
ATOM   1038  H3  THY T  11       6.038  -0.483 -27.014  1.00  0.00      TS   H  
ATOM   1039  H6  THY T  11       3.086   0.127 -30.706  1.00  0.00      TS   H  
ATOM   1040  H1' THY T  11       5.921   2.650 -30.373  1.00  0.00      TS   H  
ATOM   1041  H2' THY T  11       4.803   1.515 -32.381  1.00  0.00      TS   H  
ATOM   1042  H3' THY T  11       3.471   3.981 -32.778  1.00  0.00      TS   H  
ATOM   1043  H4' THY T  11       4.507   5.194 -30.471  1.00  0.00      TS   H  
ATOM   1044  H5' THY T  11       2.190   4.780 -29.438  1.00  0.00      TS   H  
ATOM   1045  H51 THY T  11       3.658  -3.280 -29.600  1.00  0.00      TS   H  
ATOM   1046  H52 THY T  11       2.770  -2.107 -30.605  1.00  0.00      TS   H  
ATOM   1047  H53 THY T  11       2.113  -2.553 -29.002  1.00  0.00      TS   H  
ATOM   1048 H2'' THY T  11       3.172   1.909 -31.632  1.00  0.00      TS   H  
ATOM   1049 H5'' THY T  11       2.378   5.715 -31.044  1.00  0.00      TS   H  
ATOM   1050  P   ADE T  12       5.999   4.592 -33.857  1.00  0.00      TS   P  
ATOM   1051  O1P ADE T  12       5.759   6.050 -33.976  1.00  0.00      TS   O  
ATOM   1052  O2P ADE T  12       5.406   3.775 -34.891  1.00  0.00      TS   O  
ATOM   1053  C5' ADE T  12       8.361   5.143 -33.079  1.00  0.00      TS   C  
ATOM   1054  O5' ADE T  12       7.565   4.364 -33.978  1.00  0.00      TS   O  
ATOM   1055  C4' ADE T  12       9.544   4.398 -32.438  1.00  0.00      TS   C  
ATOM   1056  O4' ADE T  12       9.002   3.271 -31.663  1.00  0.00      TS   O  
ATOM   1057  C3' ADE T  12      10.494   3.792 -33.467  1.00  0.00      TS   C  
ATOM   1058  O3' ADE T  12      11.911   3.931 -33.174  1.00  0.00      TS   O  
ATOM   1059  C2' ADE T  12      10.075   2.281 -33.411  1.00  0.00      TS   C  
ATOM   1060  C1' ADE T  12       9.605   2.007 -31.978  1.00  0.00      TS   C  
ATOM   1061  N1  ADE T  12       8.163  -2.111 -29.295  1.00  0.00      TS   N  
ATOM   1062  C2  ADE T  12       9.153  -1.162 -29.166  1.00  0.00      TS   C  
ATOM   1063  N3  ADE T  12       9.390  -0.020 -29.847  1.00  0.00      TS   N  
ATOM   1064  C4  ADE T  12       8.632   0.011 -30.921  1.00  0.00      TS   C  
ATOM   1065  C5  ADE T  12       7.568  -0.841 -31.244  1.00  0.00      TS   C  
ATOM   1066  C6  ADE T  12       7.388  -1.979 -30.413  1.00  0.00      TS   C  
ATOM   1067  N6  ADE T  12       6.538  -2.968 -30.724  1.00  0.00      TS   N  
ATOM   1068  N7  ADE T  12       6.930  -0.460 -32.340  1.00  0.00      TS   N  
ATOM   1069  C8  ADE T  12       7.484   0.636 -32.680  1.00  0.00      TS   C  
ATOM   1070  N9  ADE T  12       8.578   0.974 -31.866  1.00  0.00      TS   N  
ATOM   1071  H2  ADE T  12       9.736  -1.392 -28.275  1.00  0.00      TS   H  
ATOM   1072  H8  ADE T  12       7.301   1.169 -33.613  1.00  0.00      TS   H  
ATOM   1073  H1' ADE T  12      10.469   1.762 -31.324  1.00  0.00      TS   H  
ATOM   1074  H2' ADE T  12      10.860   1.548 -33.693  1.00  0.00      TS   H  
ATOM   1075  H3' ADE T  12      10.130   4.221 -34.425  1.00  0.00      TS   H  
ATOM   1076  H4' ADE T  12      10.118   5.078 -31.772  1.00  0.00      TS   H  
ATOM   1077  H5' ADE T  12       7.768   5.521 -32.218  1.00  0.00      TS   H  
ATOM   1078  H61 ADE T  12       6.464  -3.820 -30.205  1.00  0.00      TS   H  
ATOM   1079  H62 ADE T  12       6.100  -2.796 -31.605  1.00  0.00      TS   H  
ATOM   1080 H2'' ADE T  12       9.179   2.243 -34.066  1.00  0.00      TS   H  
ATOM   1081 H5'' ADE T  12       8.720   6.007 -33.678  1.00  0.00      TS   H  
ATOM   1082  P   THY T  13      13.018   3.759 -34.327  1.00  0.00      TS   P  
ATOM   1083  O1P THY T  13      13.885   4.905 -34.244  1.00  0.00      TS   O  
ATOM   1084  O2P THY T  13      12.345   3.460 -35.562  1.00  0.00      TS   O  
ATOM   1085  C5' THY T  13      14.317   2.076 -32.666  1.00  0.00      TS   C  
ATOM   1086  O5' THY T  13      13.803   2.458 -33.920  1.00  0.00      TS   O  
ATOM   1087  C4' THY T  13      14.226   0.555 -32.352  1.00  0.00      TS   C  
ATOM   1088  O4' THY T  13      12.810   0.156 -32.378  1.00  0.00      TS   O  
ATOM   1089  C3' THY T  13      14.721  -0.391 -33.464  1.00  0.00      TS   C  
ATOM   1090  O3' THY T  13      16.103  -0.571 -33.422  1.00  0.00      TS   O  
ATOM   1091  C2' THY T  13      14.006  -1.653 -33.140  1.00  0.00      TS   C  
ATOM   1092  C1' THY T  13      12.870  -1.256 -32.200  1.00  0.00      TS   C  
ATOM   1093  N1  THY T  13      11.562  -1.890 -32.541  1.00  0.00      TS   N  
ATOM   1094  C2  THY T  13      11.175  -3.038 -31.988  1.00  0.00      TS   C  
ATOM   1095  O2  THY T  13      11.899  -3.538 -31.126  1.00  0.00      TS   O  
ATOM   1096  N3  THY T  13      10.020  -3.578 -32.388  1.00  0.00      TS   N  
ATOM   1097  C4  THY T  13       9.231  -3.119 -33.394  1.00  0.00      TS   C  
ATOM   1098  O4  THY T  13       8.140  -3.623 -33.666  1.00  0.00      TS   O  
ATOM   1099  C5  THY T  13       9.797  -1.991 -34.143  1.00  0.00      TS   C  
ATOM   1100  C5M THY T  13       9.179  -1.655 -35.399  1.00  0.00      TS   C  
ATOM   1101  C6  THY T  13      10.934  -1.437 -33.691  1.00  0.00      TS   C  
ATOM   1102  H3  THY T  13       9.881  -4.511 -32.026  1.00  0.00      TS   H  
ATOM   1103  H6  THY T  13      11.463  -0.620 -34.183  1.00  0.00      TS   H  
ATOM   1104  H1' THY T  13      13.191  -1.426 -31.151  1.00  0.00      TS   H  
ATOM   1105  H2' THY T  13      14.610  -2.440 -32.642  1.00  0.00      TS   H  
ATOM   1106  H3' THY T  13      14.412   0.087 -34.419  1.00  0.00      TS   H  
ATOM   1107  H4' THY T  13      14.702   0.312 -31.378  1.00  0.00      TS   H  
ATOM   1108  H5' THY T  13      13.889   2.650 -31.816  1.00  0.00      TS   H  
ATOM   1109  H51 THY T  13       8.538  -0.800 -35.097  1.00  0.00      TS   H  
ATOM   1110  H52 THY T  13       8.467  -2.394 -35.823  1.00  0.00      TS   H  
ATOM   1111  H53 THY T  13       9.830  -1.320 -36.236  1.00  0.00      TS   H  
ATOM   1112 H2'' THY T  13      13.486  -2.064 -34.032  1.00  0.00      TS   H  
ATOM   1113 H5'' THY T  13      15.417   2.226 -32.690  1.00  0.00      TS   H  
ATOM   1114  P   ADE T  14      16.840  -1.132 -34.739  1.00  0.00      TS   P  
ATOM   1115  O1P ADE T  14      18.150  -0.533 -34.898  1.00  0.00      TS   O  
ATOM   1116  O2P ADE T  14      15.926  -0.977 -35.878  1.00  0.00      TS   O  
ATOM   1117  C5' ADE T  14      17.676  -3.126 -33.312  1.00  0.00      TS   C  
ATOM   1118  O5' ADE T  14      17.075  -2.725 -34.540  1.00  0.00      TS   O  
ATOM   1119  C4' ADE T  14      17.531  -4.655 -33.021  1.00  0.00      TS   C  
ATOM   1120  O4' ADE T  14      16.176  -4.969 -33.053  1.00  0.00      TS   O  
ATOM   1121  C3' ADE T  14      18.155  -5.628 -34.111  1.00  0.00      TS   C  
ATOM   1122  O3' ADE T  14      18.613  -6.922 -33.703  1.00  0.00      TS   O  
ATOM   1123  C2' ADE T  14      16.995  -5.721 -35.075  1.00  0.00      TS   C  
ATOM   1124  C1' ADE T  14      15.846  -5.821 -34.107  1.00  0.00      TS   C  
ATOM   1125  N1  ADE T  14      10.845  -6.980 -34.413  1.00  0.00      TS   N  
ATOM   1126  C2  ADE T  14      11.917  -7.487 -33.745  1.00  0.00      TS   C  
ATOM   1127  N3  ADE T  14      13.208  -7.106 -33.644  1.00  0.00      TS   N  
ATOM   1128  C4  ADE T  14      13.343  -5.938 -34.308  1.00  0.00      TS   C  
ATOM   1129  C5  ADE T  14      12.448  -5.316 -35.103  1.00  0.00      TS   C  
ATOM   1130  C6  ADE T  14      11.144  -5.840 -35.156  1.00  0.00      TS   C  
ATOM   1131  N6  ADE T  14      10.150  -5.313 -35.889  1.00  0.00      TS   N  
ATOM   1132  N7  ADE T  14      13.036  -4.274 -35.791  1.00  0.00      TS   N  
ATOM   1133  C8  ADE T  14      14.275  -4.310 -35.504  1.00  0.00      TS   C  
ATOM   1134  N9  ADE T  14      14.566  -5.384 -34.627  1.00  0.00      TS   N  
ATOM   1135  H2  ADE T  14      11.753  -8.435 -33.233  1.00  0.00      TS   H  
ATOM   1136  H8  ADE T  14      15.006  -3.583 -35.857  1.00  0.00      TS   H  
ATOM   1137  H1' ADE T  14      15.794  -6.849 -33.687  1.00  0.00      TS   H  
ATOM   1138  H2' ADE T  14      16.935  -6.674 -35.643  1.00  0.00      TS   H  
ATOM   1139  H3' ADE T  14      19.060  -5.092 -34.470  1.00  0.00      TS   H  
ATOM   1140  H4' ADE T  14      17.921  -4.918 -32.014  1.00  0.00      TS   H  
ATOM   1141  H5' ADE T  14      17.375  -2.465 -32.473  1.00  0.00      TS   H  
ATOM   1142  H61 ADE T  14       9.260  -5.601 -35.533  1.00  0.00      TS   H  
ATOM   1143  H62 ADE T  14      10.306  -4.635 -36.608  1.00  0.00      TS   H  
ATOM   1144 H2'' ADE T  14      17.002  -4.851 -35.766  1.00  0.00      TS   H  
ATOM   1145 H5'' ADE T  14      18.766  -3.025 -33.495  1.00  0.00      TS   H  
ATOM   1146  P   THY T  15      19.636  -7.559 -34.698  1.00  0.00      TS   P  
ATOM   1147  O1P THY T  15      20.840  -7.921 -33.894  1.00  0.00      TS   O  
ATOM   1148  O2P THY T  15      19.888  -6.742 -35.886  1.00  0.00      TS   O  
ATOM   1149  C5' THY T  15      18.118  -9.661 -34.176  1.00  0.00      TS   C  
ATOM   1150  O5' THY T  15      18.964  -8.917 -35.114  1.00  0.00      TS   O  
ATOM   1151  C4' THY T  15      17.044 -10.386 -34.935  1.00  0.00      TS   C  
ATOM   1152  O4' THY T  15      16.054  -9.430 -35.281  1.00  0.00      TS   O  
ATOM   1153  C3' THY T  15      17.256 -11.007 -36.342  1.00  0.00      TS   C  
ATOM   1154  O3' THY T  15      17.549 -12.341 -36.343  1.00  0.00      TS   O  
ATOM   1155  C2' THY T  15      15.944 -10.741 -37.040  1.00  0.00      TS   C  
ATOM   1156  C1' THY T  15      15.059 -10.119 -36.046  1.00  0.00      TS   C  
ATOM   1157  N1  THY T  15      14.175  -9.193 -36.647  1.00  0.00      TS   N  
ATOM   1158  C2  THY T  15      12.832  -9.573 -36.763  1.00  0.00      TS   C  
ATOM   1159  O2  THY T  15      12.460 -10.725 -36.393  1.00  0.00      TS   O  
ATOM   1160  N3  THY T  15      11.995  -8.667 -37.387  1.00  0.00      TS   N  
ATOM   1161  C4  THY T  15      12.478  -7.480 -38.011  1.00  0.00      TS   C  
ATOM   1162  O4  THY T  15      11.661  -6.755 -38.604  1.00  0.00      TS   O  
ATOM   1163  C5  THY T  15      13.843  -7.351 -38.005  1.00  0.00      TS   C  
ATOM   1164  C5M THY T  15      14.441  -6.223 -38.792  1.00  0.00      TS   C  
ATOM   1165  C6  THY T  15      14.623  -8.104 -37.279  1.00  0.00      TS   C  
ATOM   1166  H3  THY T  15      10.999  -8.841 -37.406  1.00  0.00      TS   H  
ATOM   1167  H6  THY T  15      15.712  -8.090 -37.274  1.00  0.00      TS   H  
ATOM   1168  H1' THY T  15      14.562 -10.865 -35.391  1.00  0.00      TS   H  
ATOM   1169  H2' THY T  15      15.393 -11.634 -37.406  1.00  0.00      TS   H  
ATOM   1170  H3' THY T  15      17.976 -10.350 -36.876  1.00  0.00      TS   H  
ATOM   1171  H4' THY T  15      16.451 -11.036 -34.256  1.00  0.00      TS   H  
ATOM   1172  H5' THY T  15      17.553  -8.983 -33.501  1.00  0.00      TS   H  
ATOM   1173  H51 THY T  15      15.545  -6.339 -38.799  1.00  0.00      TS   H  
ATOM   1174  H52 THY T  15      14.186  -5.205 -38.426  1.00  0.00      TS   H  
ATOM   1175  H53 THY T  15      14.088  -6.219 -39.846  1.00  0.00      TS   H  
ATOM   1176 H2'' THY T  15      16.176 -10.060 -37.886  1.00  0.00      TS   H  
ATOM   1177 H5'' THY T  15      18.737 -10.331 -33.542  1.00  0.00      TS   H  
ATOM   1178  P   ADE T  16      18.168 -12.996 -37.666  1.00  0.00      TS   P  
ATOM   1179  O1P ADE T  16      19.031 -14.125 -37.221  1.00  0.00      TS   O  
ATOM   1180  O2P ADE T  16      18.834 -12.006 -38.485  1.00  0.00      TS   O  
ATOM   1181  C5' ADE T  16      16.025 -14.547 -37.598  1.00  0.00      TS   C  
ATOM   1182  O5' ADE T  16      16.921 -13.705 -38.353  1.00  0.00      TS   O  
ATOM   1183  C4' ADE T  16      14.773 -15.001 -38.396  1.00  0.00      TS   C  
ATOM   1184  O4' ADE T  16      14.114 -13.766 -38.552  1.00  0.00      TS   O  
ATOM   1185  C3' ADE T  16      14.940 -15.411 -39.863  1.00  0.00      TS   C  
ATOM   1186  O3' ADE T  16      14.590 -16.747 -40.030  1.00  0.00      TS   O  
ATOM   1187  C2' ADE T  16      14.022 -14.460 -40.663  1.00  0.00      TS   C  
ATOM   1188  C1' ADE T  16      13.228 -13.866 -39.658  1.00  0.00      TS   C  
ATOM   1189  N1  ADE T  16       9.419 -10.646 -41.135  1.00  0.00      TS   N  
ATOM   1190  C2  ADE T  16       9.490 -12.025 -41.121  1.00  0.00      TS   C  
ATOM   1191  N3  ADE T  16      10.492 -12.786 -40.639  1.00  0.00      TS   N  
ATOM   1192  C4  ADE T  16      11.636 -12.079 -40.324  1.00  0.00      TS   C  
ATOM   1193  C5  ADE T  16      11.691 -10.703 -40.472  1.00  0.00      TS   C  
ATOM   1194  C6  ADE T  16      10.531  -9.970 -40.835  1.00  0.00      TS   C  
ATOM   1195  N6  ADE T  16      10.378  -8.610 -40.712  1.00  0.00      TS   N  
ATOM   1196  N7  ADE T  16      12.994 -10.255 -40.298  1.00  0.00      TS   N  
ATOM   1197  C8  ADE T  16      13.656 -11.381 -39.944  1.00  0.00      TS   C  
ATOM   1198  N9  ADE T  16      12.836 -12.492 -39.962  1.00  0.00      TS   N  
ATOM   1199  H2  ADE T  16       8.513 -12.451 -41.348  1.00  0.00      TS   H  
ATOM   1200  H8  ADE T  16      14.714 -11.515 -39.719  1.00  0.00      TS   H  
ATOM   1201  H1' ADE T  16      12.359 -14.501 -39.383  1.00  0.00      TS   H  
ATOM   1202  H2' ADE T  16      13.501 -14.991 -41.488  1.00  0.00      TS   H  
ATOM   1203  H3' ADE T  16      15.949 -15.253 -40.299  1.00  0.00      TS   H  
ATOM   1204  H4' ADE T  16      14.147 -15.761 -37.882  1.00  0.00      TS   H  
ATOM   1205  H5' ADE T  16      15.708 -14.042 -36.660  1.00  0.00      TS   H  
ATOM   1206  H61 ADE T  16      11.076  -8.116 -40.194  1.00  0.00      TS   H  
ATOM   1207  H62 ADE T  16       9.532  -8.090 -40.829  1.00  0.00      TS   H  
ATOM   1208 H2'' ADE T  16      14.648 -13.628 -41.048  1.00  0.00      TS   H  
ATOM   1209 H5'' ADE T  16      16.485 -15.533 -37.374  1.00  0.00      TS   H  
ATOM   1210  P   THY T  17      15.075 -17.525 -41.331  1.00  0.00      TS   P  
ATOM   1211  O1P THY T  17      14.913 -18.981 -41.095  1.00  0.00      TS   O  
ATOM   1212  O2P THY T  17      16.434 -17.077 -41.699  1.00  0.00      TS   O  
ATOM   1213  C5' THY T  17      12.727 -17.478 -42.342  1.00  0.00      TS   C  
ATOM   1214  O5' THY T  17      14.092 -17.012 -42.467  1.00  0.00      TS   O  
ATOM   1215  C4' THY T  17      11.760 -17.141 -43.444  1.00  0.00      TS   C  
ATOM   1216  O4' THY T  17      11.182 -15.752 -43.318  1.00  0.00      TS   O  
ATOM   1217  C3' THY T  17      12.026 -17.307 -44.990  1.00  0.00      TS   C  
ATOM   1218  O3' THY T  17      10.987 -18.082 -45.615  1.00  0.00      TS   O  
ATOM   1219  C2' THY T  17      12.037 -15.876 -45.523  1.00  0.00      TS   C  
ATOM   1220  C1' THY T  17      11.091 -15.106 -44.575  1.00  0.00      TS   C  
ATOM   1221  N1  THY T  17      11.462 -13.720 -44.360  1.00  0.00      TS   N  
ATOM   1222  C2  THY T  17      10.464 -12.861 -44.233  1.00  0.00      TS   C  
ATOM   1223  O2  THY T  17       9.271 -13.192 -44.300  1.00  0.00      TS   O  
ATOM   1224  N3  THY T  17      10.844 -11.523 -44.125  1.00  0.00      TS   N  
ATOM   1225  C4  THY T  17      12.110 -11.064 -43.811  1.00  0.00      TS   C  
ATOM   1226  O4  THY T  17      12.275  -9.820 -43.815  1.00  0.00      TS   O  
ATOM   1227  C5  THY T  17      13.129 -12.095 -43.619  1.00  0.00      TS   C  
ATOM   1228  C5M THY T  17      14.614 -11.634 -43.480  1.00  0.00      TS   C  
ATOM   1229  C6  THY T  17      12.782 -13.305 -43.981  1.00  0.00      TS   C  
ATOM   1230  H3  THY T  17      10.056 -10.895 -44.191  1.00  0.00      TS   H  
ATOM   1231  H6  THY T  17      13.463 -14.146 -43.848  1.00  0.00      TS   H  
ATOM   1232  H1' THY T  17      10.051 -15.253 -44.934  1.00  0.00      TS   H  
ATOM   1233  H2' THY T  17      11.585 -15.842 -46.537  1.00  0.00      TS   H  
ATOM   1234  H3' THY T  17      12.983 -17.857 -45.115  1.00  0.00      TS   H  
ATOM   1235  H4' THY T  17      10.876 -17.740 -43.138  1.00  0.00      TS   H  
ATOM   1236  H5' THY T  17      12.241 -17.235 -41.372  1.00  0.00      TS   H  
ATOM   1237  H51 THY T  17      15.208 -12.366 -42.891  1.00  0.00      TS   H  
ATOM   1238  H52 THY T  17      14.555 -10.714 -42.860  1.00  0.00      TS   H  
ATOM   1239  H53 THY T  17      15.206 -11.469 -44.404  1.00  0.00      TS   H  
ATOM   1240 H2'' THY T  17      13.119 -15.644 -45.609  1.00  0.00      TS   H  
ATOM   1241 H5'' THY T  17      12.641 -18.577 -42.484  1.00  0.00      TS   H  
ATOM   1242  P   ADE T  18      11.337 -19.136 -46.751  1.00  0.00      TS   P  
ATOM   1243  O1P ADE T  18      10.328 -20.246 -46.777  1.00  0.00      TS   O  
ATOM   1244  O2P ADE T  18      12.782 -19.434 -46.834  1.00  0.00      TS   O  
ATOM   1245  C5' ADE T  18       9.504 -18.148 -48.404  1.00  0.00      TS   C  
ATOM   1246  O5' ADE T  18      10.923 -18.271 -47.957  1.00  0.00      TS   O  
ATOM   1247  C4' ADE T  18       9.482 -17.057 -49.523  1.00  0.00      TS   C  
ATOM   1248  O4' ADE T  18       9.867 -15.752 -48.929  1.00  0.00      TS   O  
ATOM   1249  C3' ADE T  18      10.417 -17.179 -50.700  1.00  0.00      TS   C  
ATOM   1250  O3' ADE T  18       9.808 -16.632 -51.802  1.00  0.00      TS   O  
ATOM   1251  C2' ADE T  18      11.625 -16.314 -50.335  1.00  0.00      TS   C  
ATOM   1252  C1' ADE T  18      10.882 -15.165 -49.778  1.00  0.00      TS   C  
ATOM   1253  N1  ADE T  18      11.377 -10.652 -47.284  1.00  0.00      TS   N  
ATOM   1254  C2  ADE T  18      10.291 -11.255 -47.718  1.00  0.00      TS   C  
ATOM   1255  N3  ADE T  18      10.164 -12.481 -48.281  1.00  0.00      TS   N  
ATOM   1256  C4  ADE T  18      11.329 -13.107 -48.303  1.00  0.00      TS   C  
ATOM   1257  C5  ADE T  18      12.514 -12.664 -47.682  1.00  0.00      TS   C  
ATOM   1258  C6  ADE T  18      12.551 -11.383 -47.154  1.00  0.00      TS   C  
ATOM   1259  N6  ADE T  18      13.658 -10.782 -46.750  1.00  0.00      TS   N  
ATOM   1260  N7  ADE T  18      13.587 -13.549 -47.915  1.00  0.00      TS   N  
ATOM   1261  C8  ADE T  18      13.055 -14.552 -48.623  1.00  0.00      TS   C  
ATOM   1262  N9  ADE T  18      11.723 -14.285 -48.952  1.00  0.00      TS   N  
ATOM   1263  H2  ADE T  18       9.387 -10.652 -47.628  1.00  0.00      TS   H  
ATOM   1264  H8  ADE T  18      13.581 -15.428 -49.002  1.00  0.00      TS   H  
ATOM   1265  H1' ADE T  18      10.370 -14.588 -50.577  1.00  0.00      TS   H  
ATOM   1266  H2' ADE T  18      12.341 -16.052 -51.143  1.00  0.00      TS   H  
ATOM   1267  H3' ADE T  18      10.841 -18.203 -50.779  1.00  0.00      TS   H  
ATOM   1268  H4' ADE T  18       8.465 -16.834 -49.911  1.00  0.00      TS   H  
ATOM   1269  H5' ADE T  18       8.778 -17.921 -47.596  1.00  0.00      TS   H  
ATOM   1270  H61 ADE T  18      13.623  -9.784 -46.752  1.00  0.00      TS   H  
ATOM   1271  H62 ADE T  18      14.567 -11.194 -46.820  1.00  0.00      TS   H  
ATOM   1272 H2'' ADE T  18      12.149 -16.835 -49.505  1.00  0.00      TS   H  
ATOM   1273 H5'' ADE T  18       9.125 -19.123 -48.778  1.00  0.00      TS   H  
ATOM   1274  P   ADE T  19       9.228 -17.608 -52.919  1.00  0.00      TS   P  
ATOM   1275  O1P ADE T  19       8.300 -18.635 -52.391  1.00  0.00      TS   O  
ATOM   1276  O2P ADE T  19      10.377 -18.234 -53.613  1.00  0.00      TS   O  
ATOM   1277  C5' ADE T  19       7.271 -15.994 -53.472  1.00  0.00      TS   C  
ATOM   1278  O5' ADE T  19       8.475 -16.659 -53.922  1.00  0.00      TS   O  
ATOM   1279  C4' ADE T  19       7.096 -14.571 -54.079  1.00  0.00      TS   C  
ATOM   1280  O4' ADE T  19       8.123 -13.592 -53.582  1.00  0.00      TS   O  
ATOM   1281  C3' ADE T  19       7.097 -14.435 -55.630  1.00  0.00      TS   C  
ATOM   1282  O3' ADE T  19       6.025 -13.508 -56.091  1.00  0.00      TS   O  
ATOM   1283  C2' ADE T  19       8.547 -14.033 -55.904  1.00  0.00      TS   C  
ATOM   1284  C1' ADE T  19       8.958 -13.235 -54.665  1.00  0.00      TS   C  
ATOM   1285  N1  ADE T  19      12.590 -11.879 -51.298  1.00  0.00      TS   N  
ATOM   1286  C2  ADE T  19      11.392 -11.452 -51.554  1.00  0.00      TS   C  
ATOM   1287  N3  ADE T  19      10.425 -11.741 -52.471  1.00  0.00      TS   N  
ATOM   1288  C4  ADE T  19      10.983 -12.781 -53.214  1.00  0.00      TS   C  
ATOM   1289  C5  ADE T  19      12.210 -13.418 -53.055  1.00  0.00      TS   C  
ATOM   1290  C6  ADE T  19      13.104 -12.929 -52.061  1.00  0.00      TS   C  
ATOM   1291  N6  ADE T  19      14.238 -13.500 -51.692  1.00  0.00      TS   N  
ATOM   1292  N7  ADE T  19      12.302 -14.547 -53.910  1.00  0.00      TS   N  
ATOM   1293  C8  ADE T  19      11.199 -14.546 -54.537  1.00  0.00      TS   C  
ATOM   1294  N9  ADE T  19      10.352 -13.461 -54.192  1.00  0.00      TS   N  
ATOM   1295  H2  ADE T  19      11.023 -10.720 -50.835  1.00  0.00      TS   H  
ATOM   1296  H8  ADE T  19      11.057 -15.150 -55.434  1.00  0.00      TS   H  
ATOM   1297  H1' ADE T  19       8.807 -12.160 -54.899  1.00  0.00      TS   H  
ATOM   1298  H2' ADE T  19       8.759 -13.509 -56.860  1.00  0.00      TS   H  
ATOM   1299  H3' ADE T  19       6.925 -15.489 -55.932  1.00  0.00      TS   H  
ATOM   1300  H4' ADE T  19       6.077 -14.295 -53.738  1.00  0.00      TS   H  
ATOM   1301  H5' ADE T  19       7.154 -15.913 -52.371  1.00  0.00      TS   H  
ATOM   1302  H61 ADE T  19      14.712 -14.146 -52.290  1.00  0.00      TS   H  
ATOM   1303  H62 ADE T  19      14.733 -13.295 -50.848  1.00  0.00      TS   H  
ATOM   1304 H2'' ADE T  19       9.137 -14.975 -55.876  1.00  0.00      TS   H  
ATOM   1305 H5'' ADE T  19       6.440 -16.630 -53.846  1.00  0.00      TS   H  
ATOM   1306  P   GUA T  20       5.746 -13.286 -57.600  1.00  0.00      TS   P  
ATOM   1307  O1P GUA T  20       4.448 -12.520 -57.673  1.00  0.00      TS   O  
ATOM   1308  O2P GUA T  20       5.826 -14.553 -58.343  1.00  0.00      TS   O  
ATOM   1309  C5' GUA T  20       7.069 -11.121 -57.489  1.00  0.00      TS   C  
ATOM   1310  O5' GUA T  20       6.904 -12.321 -58.153  1.00  0.00      TS   O  
ATOM   1311  C4' GUA T  20       8.162 -10.257 -58.214  1.00  0.00      TS   C  
ATOM   1312  O4' GUA T  20       9.371 -10.492 -57.455  1.00  0.00      TS   O  
ATOM   1313  C3' GUA T  20       8.507 -10.737 -59.655  1.00  0.00      TS   C  
ATOM   1314  O3' GUA T  20       8.855  -9.638 -60.580  1.00  0.00      TS   O  
ATOM   1315  C2' GUA T  20       9.702 -11.596 -59.440  1.00  0.00      TS   C  
ATOM   1316  C1' GUA T  20      10.403 -10.769 -58.316  1.00  0.00      TS   C  
ATOM   1317  N1  GUA T  20      14.393 -10.434 -54.958  1.00  0.00      TS   N  
ATOM   1318  C2  GUA T  20      13.655  -9.433 -55.496  1.00  0.00      TS   C  
ATOM   1319  N2  GUA T  20      13.995  -8.174 -55.119  1.00  0.00      TS   N  
ATOM   1320  N3  GUA T  20      12.532  -9.612 -56.299  1.00  0.00      TS   N  
ATOM   1321  C4  GUA T  20      12.392 -10.922 -56.552  1.00  0.00      TS   C  
ATOM   1322  C5  GUA T  20      13.089 -12.026 -56.071  1.00  0.00      TS   C  
ATOM   1323  C6  GUA T  20      14.247 -11.793 -55.254  1.00  0.00      TS   C  
ATOM   1324  O6  GUA T  20      15.056 -12.549 -54.723  1.00  0.00      TS   O  
ATOM   1325  N7  GUA T  20      12.639 -13.223 -56.721  1.00  0.00      TS   N  
ATOM   1326  C8  GUA T  20      11.641 -12.795 -57.481  1.00  0.00      TS   C  
ATOM   1327  N9  GUA T  20      11.475 -11.423 -57.492  1.00  0.00      TS   N  
ATOM   1328  H1  GUA T  20      15.208 -10.150 -54.432  1.00  0.00      TS   H  
ATOM   1329  H8  GUA T  20      10.916 -13.435 -57.986  1.00  0.00      TS   H  
ATOM   1330  H1' GUA T  20      10.822  -9.849 -58.779  1.00  0.00      TS   H  
ATOM   1331  H2' GUA T  20      10.357 -11.617 -60.338  1.00  0.00      TS   H  
ATOM   1332  H21 GUA T  20      13.271  -7.495 -55.238  1.00  0.00      TS   H  
ATOM   1333  H3' GUA T  20       7.664 -11.317 -60.089  1.00  0.00      TS   H  
ATOM   1334  H22 GUA T  20      14.873  -7.912 -54.720  1.00  0.00      TS   H  
ATOM   1335  H4' GUA T  20       8.028  -9.155 -58.272  1.00  0.00      TS   H  
ATOM   1336  H5' GUA T  20       7.270 -11.228 -56.401  1.00  0.00      TS   H  
ATOM   1337  H3T GUA T  20       9.438  -9.951 -61.275  1.00  0.00      TS   H  
ATOM   1338 H2'' GUA T  20       9.413 -12.605 -59.077  1.00  0.00      TS   H  
ATOM   1339 H5'' GUA T  20       6.148 -10.501 -57.525  1.00  0.00      TS   H  
TER   
END
