# Supplementary material for: CRISPR-Cas12a exploits R-loop asymmetry to form double-strand breaks
Source: eLife. 2020 Jun 10;9:e55143. doi: 10.7554/eLife.55143 (PMC7286691; doi:10.7554/eLife.55143)
Supplement: Figure 5—source data 2. [file elife-55143-fig5-data2.zip › Figure 5ΓÇöSource Data 2/Example_MD_trajectories/5prime_boundary/5prime_boundary_47.pdb]

ATOM      1  C5' CYT B   1      18.614  -8.846 -55.494  1.00  0.00      BS   C  
ATOM      2  O5' CYT B   1      18.671  -9.444 -54.164  1.00  0.00      BS   O  
ATOM      3  C4' CYT B   1      17.226  -8.531 -55.952  1.00  0.00      BS   C  
ATOM      4  O4' CYT B   1      16.428  -9.759 -56.082  1.00  0.00      BS   O  
ATOM      5  C3' CYT B   1      16.517  -7.640 -55.041  1.00  0.00      BS   C  
ATOM      6  O3' CYT B   1      15.806  -6.650 -55.860  1.00  0.00      BS   O  
ATOM      7  C2' CYT B   1      15.525  -8.549 -54.226  1.00  0.00      BS   C  
ATOM      8  C1' CYT B   1      15.244  -9.768 -55.236  1.00  0.00      BS   C  
ATOM      9  N1  CYT B   1      15.101 -11.136 -54.627  1.00  0.00      BS   N  
ATOM     10  C2  CYT B   1      13.796 -11.555 -54.566  1.00  0.00      BS   C  
ATOM     11  O2  CYT B   1      12.890 -10.810 -54.899  1.00  0.00      BS   O  
ATOM     12  N3  CYT B   1      13.534 -12.752 -54.030  1.00  0.00      BS   N  
ATOM     13  C4  CYT B   1      14.510 -13.593 -53.553  1.00  0.00      BS   C  
ATOM     14  N4  CYT B   1      14.184 -14.744 -52.949  1.00  0.00      BS   N  
ATOM     15  C5  CYT B   1      15.917 -13.164 -53.642  1.00  0.00      BS   C  
ATOM     16  C6  CYT B   1      16.098 -11.933 -54.183  1.00  0.00      BS   C  
ATOM     17  H5  CYT B   1      16.757 -13.810 -53.387  1.00  0.00      BS   H  
ATOM     18  H6  CYT B   1      17.046 -11.397 -54.240  1.00  0.00      BS   H  
ATOM     19  H1' CYT B   1      14.436  -9.471 -55.939  1.00  0.00      BS   H  
ATOM     20  H2' CYT B   1      14.572  -8.031 -53.988  1.00  0.00      BS   H  
ATOM     21  H3' CYT B   1      17.218  -7.161 -54.324  1.00  0.00      BS   H  
ATOM     22  H4' CYT B   1      17.278  -8.049 -56.952  1.00  0.00      BS   H  
ATOM     23  H41 CYT B   1      13.263 -15.112 -53.079  1.00  0.00      BS   H  
ATOM     24  H5' CYT B   1      19.135  -9.597 -56.127  1.00  0.00      BS   H  
ATOM     25  H42 CYT B   1      14.860 -15.283 -52.446  1.00  0.00      BS   H  
ATOM     26  H5T CYT B   1      18.627  -8.799 -53.455  1.00  0.00      BS   H  
ATOM     27 H2'' CYT B   1      16.112  -8.884 -53.344  1.00  0.00      BS   H  
ATOM     28 H5'' CYT B   1      19.277  -7.961 -55.382  1.00  0.00      BS   H  
ATOM     29  P   THY B   2      15.706  -5.191 -55.243  1.00  0.00      BS   P  
ATOM     30  O1P THY B   2      15.226  -4.274 -56.297  1.00  0.00      BS   O  
ATOM     31  O2P THY B   2      17.023  -4.892 -54.653  1.00  0.00      BS   O  
ATOM     32  C5' THY B   2      13.248  -5.570 -54.637  1.00  0.00      BS   C  
ATOM     33  O5' THY B   2      14.583  -5.291 -54.081  1.00  0.00      BS   O  
ATOM     34  C4' THY B   2      12.228  -5.905 -53.469  1.00  0.00      BS   C  
ATOM     35  O4' THY B   2      12.226  -7.342 -53.037  1.00  0.00      BS   O  
ATOM     36  C3' THY B   2      12.510  -5.095 -52.167  1.00  0.00      BS   C  
ATOM     37  O3' THY B   2      11.295  -4.602 -51.619  1.00  0.00      BS   O  
ATOM     38  C2' THY B   2      13.078  -6.099 -51.220  1.00  0.00      BS   C  
ATOM     39  C1' THY B   2      12.331  -7.371 -51.666  1.00  0.00      BS   C  
ATOM     40  N1  THY B   2      12.931  -8.680 -51.279  1.00  0.00      BS   N  
ATOM     41  C2  THY B   2      12.059  -9.703 -51.148  1.00  0.00      BS   C  
ATOM     42  O2  THY B   2      10.853  -9.581 -51.156  1.00  0.00      BS   O  
ATOM     43  N3  THY B   2      12.592 -10.856 -50.733  1.00  0.00      BS   N  
ATOM     44  C4  THY B   2      13.912 -11.083 -50.454  1.00  0.00      BS   C  
ATOM     45  O4  THY B   2      14.260 -12.232 -50.137  1.00  0.00      BS   O  
ATOM     46  C5  THY B   2      14.826 -10.002 -50.730  1.00  0.00      BS   C  
ATOM     47  C5M THY B   2      16.235 -10.184 -50.442  1.00  0.00      BS   C  
ATOM     48  C6  THY B   2      14.291  -8.812 -51.012  1.00  0.00      BS   C  
ATOM     49  H3  THY B   2      11.950 -11.622 -50.585  1.00  0.00      BS   H  
ATOM     50  H6  THY B   2      14.943  -8.021 -51.380  1.00  0.00      BS   H  
ATOM     51  H1' THY B   2      11.307  -7.279 -51.243  1.00  0.00      BS   H  
ATOM     52  H2' THY B   2      12.857  -5.945 -50.142  1.00  0.00      BS   H  
ATOM     53  H3' THY B   2      13.331  -4.362 -52.322  1.00  0.00      BS   H  
ATOM     54  H4' THY B   2      11.224  -5.563 -53.798  1.00  0.00      BS   H  
ATOM     55  H5' THY B   2      13.329  -6.433 -55.330  1.00  0.00      BS   H  
ATOM     56  H51 THY B   2      16.836  -9.372 -50.902  1.00  0.00      BS   H  
ATOM     57  H52 THY B   2      16.595 -11.168 -50.813  1.00  0.00      BS   H  
ATOM     58  H53 THY B   2      16.430 -10.025 -49.359  1.00  0.00      BS   H  
ATOM     59 H2'' THY B   2      14.166  -6.149 -51.438  1.00  0.00      BS   H  
ATOM     60 H5'' THY B   2      12.781  -4.759 -55.235  1.00  0.00      BS   H  
ATOM     61  P   THY B   3      10.758  -3.186 -51.774  1.00  0.00      BS   P  
ATOM     62  O1P THY B   3      10.193  -3.016 -53.129  1.00  0.00      BS   O  
ATOM     63  O2P THY B   3      11.788  -2.217 -51.376  1.00  0.00      BS   O  
ATOM     64  C5' THY B   3       8.460  -4.076 -51.130  1.00  0.00      BS   C  
ATOM     65  O5' THY B   3       9.573  -3.258 -50.773  1.00  0.00      BS   O  
ATOM     66  C4' THY B   3       7.919  -4.816 -49.859  1.00  0.00      BS   C  
ATOM     67  O4' THY B   3       8.741  -5.998 -49.673  1.00  0.00      BS   O  
ATOM     68  C3' THY B   3       8.137  -4.061 -48.496  1.00  0.00      BS   C  
ATOM     69  O3' THY B   3       6.996  -4.146 -47.658  1.00  0.00      BS   O  
ATOM     70  C2' THY B   3       9.273  -4.789 -47.788  1.00  0.00      BS   C  
ATOM     71  C1' THY B   3       9.021  -6.162 -48.303  1.00  0.00      BS   C  
ATOM     72  N1  THY B   3      10.119  -7.182 -48.097  1.00  0.00      BS   N  
ATOM     73  C2  THY B   3       9.757  -8.496 -48.074  1.00  0.00      BS   C  
ATOM     74  O2  THY B   3       8.597  -8.835 -48.284  1.00  0.00      BS   O  
ATOM     75  N3  THY B   3      10.750  -9.351 -47.934  1.00  0.00      BS   N  
ATOM     76  C4  THY B   3      12.027  -9.145 -47.627  1.00  0.00      BS   C  
ATOM     77  O4  THY B   3      12.747 -10.062 -47.494  1.00  0.00      BS   O  
ATOM     78  C5  THY B   3      12.355  -7.712 -47.645  1.00  0.00      BS   C  
ATOM     79  C5M THY B   3      13.765  -7.264 -47.332  1.00  0.00      BS   C  
ATOM     80  C6  THY B   3      11.389  -6.815 -47.820  1.00  0.00      BS   C  
ATOM     81  H3  THY B   3      10.434 -10.310 -47.956  1.00  0.00      BS   H  
ATOM     82  H6  THY B   3      11.629  -5.758 -47.949  1.00  0.00      BS   H  
ATOM     83  H1' THY B   3       8.026  -6.479 -47.923  1.00  0.00      BS   H  
ATOM     84  H2' THY B   3       9.133  -4.665 -46.692  1.00  0.00      BS   H  
ATOM     85  H3' THY B   3       8.491  -3.012 -48.578  1.00  0.00      BS   H  
ATOM     86  H4' THY B   3       6.840  -5.044 -49.991  1.00  0.00      BS   H  
ATOM     87  H5' THY B   3       8.708  -4.831 -51.906  1.00  0.00      BS   H  
ATOM     88  H51 THY B   3      14.086  -7.740 -46.380  1.00  0.00      BS   H  
ATOM     89  H52 THY B   3      14.026  -6.204 -47.538  1.00  0.00      BS   H  
ATOM     90  H53 THY B   3      14.442  -7.742 -48.073  1.00  0.00      BS   H  
ATOM     91 H2'' THY B   3      10.241  -4.453 -48.215  1.00  0.00      BS   H  
ATOM     92 H5'' THY B   3       7.731  -3.391 -51.615  1.00  0.00      BS   H  
ATOM     93  P   ADE B   4       6.113  -2.899 -47.369  1.00  0.00      BS   P  
ATOM     94  O1P ADE B   4       6.038  -1.994 -48.512  1.00  0.00      BS   O  
ATOM     95  O2P ADE B   4       6.732  -2.289 -46.141  1.00  0.00      BS   O  
ATOM     96  C5' ADE B   4       4.160  -4.550 -47.803  1.00  0.00      BS   C  
ATOM     97  O5' ADE B   4       4.783  -3.594 -46.893  1.00  0.00      BS   O  
ATOM     98  C4' ADE B   4       3.873  -5.957 -47.305  1.00  0.00      BS   C  
ATOM     99  O4' ADE B   4       5.160  -6.752 -47.245  1.00  0.00      BS   O  
ATOM    100  C3' ADE B   4       3.335  -5.934 -45.846  1.00  0.00      BS   C  
ATOM    101  O3' ADE B   4       2.270  -6.827 -45.637  1.00  0.00      BS   O  
ATOM    102  C2' ADE B   4       4.567  -6.283 -44.984  1.00  0.00      BS   C  
ATOM    103  C1' ADE B   4       5.264  -7.280 -45.888  1.00  0.00      BS   C  
ATOM    104  N1  ADE B   4       9.390 -10.291 -44.841  1.00  0.00      BS   N  
ATOM    105  C2  ADE B   4       8.151 -10.685 -45.193  1.00  0.00      BS   C  
ATOM    106  N3  ADE B   4       7.048  -9.829 -45.456  1.00  0.00      BS   N  
ATOM    107  C4  ADE B   4       7.433  -8.541 -45.309  1.00  0.00      BS   C  
ATOM    108  C5  ADE B   4       8.628  -8.071 -44.845  1.00  0.00      BS   C  
ATOM    109  C6  ADE B   4       9.588  -8.991 -44.569  1.00  0.00      BS   C  
ATOM    110  N6  ADE B   4      10.790  -8.589 -44.186  1.00  0.00      BS   N  
ATOM    111  N7  ADE B   4       8.633  -6.697 -44.842  1.00  0.00      BS   N  
ATOM    112  C8  ADE B   4       7.437  -6.316 -45.213  1.00  0.00      BS   C  
ATOM    113  N9  ADE B   4       6.650  -7.437 -45.529  1.00  0.00      BS   N  
ATOM    114  H2  ADE B   4       7.875 -11.728 -45.353  1.00  0.00      BS   H  
ATOM    115  H8  ADE B   4       7.083  -5.292 -45.329  1.00  0.00      BS   H  
ATOM    116  H1' ADE B   4       4.756  -8.265 -45.957  1.00  0.00      BS   H  
ATOM    117  H2' ADE B   4       4.298  -6.720 -43.998  1.00  0.00      BS   H  
ATOM    118  H3' ADE B   4       2.986  -4.901 -45.633  1.00  0.00      BS   H  
ATOM    119  H4' ADE B   4       3.204  -6.476 -48.024  1.00  0.00      BS   H  
ATOM    120  H5' ADE B   4       4.682  -4.681 -48.776  1.00  0.00      BS   H  
ATOM    121  H61 ADE B   4      11.439  -9.310 -43.945  1.00  0.00      BS   H  
ATOM    122  H62 ADE B   4      10.885  -7.627 -43.928  1.00  0.00      BS   H  
ATOM    123 H2'' ADE B   4       5.059  -5.289 -44.923  1.00  0.00      BS   H  
ATOM    124 H5'' ADE B   4       3.193  -4.083 -48.089  1.00  0.00      BS   H  
ATOM    125  P   THY B   5       1.458  -6.887 -44.309  1.00  0.00      BS   P  
ATOM    126  O1P THY B   5       0.083  -7.414 -44.674  1.00  0.00      BS   O  
ATOM    127  O2P THY B   5       1.529  -5.607 -43.536  1.00  0.00      BS   O  
ATOM    128  C5' THY B   5       1.674  -9.410 -43.632  1.00  0.00      BS   C  
ATOM    129  O5' THY B   5       2.165  -8.039 -43.485  1.00  0.00      BS   O  
ATOM    130  C4' THY B   5       2.648 -10.414 -42.925  1.00  0.00      BS   C  
ATOM    131  O4' THY B   5       3.959 -10.346 -43.464  1.00  0.00      BS   O  
ATOM    132  C3' THY B   5       2.807 -10.292 -41.429  1.00  0.00      BS   C  
ATOM    133  O3' THY B   5       1.614 -10.950 -40.937  1.00  0.00      BS   O  
ATOM    134  C2' THY B   5       4.037 -11.090 -41.295  1.00  0.00      BS   C  
ATOM    135  C1' THY B   5       4.897 -10.686 -42.483  1.00  0.00      BS   C  
ATOM    136  N1  THY B   5       5.814  -9.555 -42.294  1.00  0.00      BS   N  
ATOM    137  C2  THY B   5       7.045  -9.879 -41.767  1.00  0.00      BS   C  
ATOM    138  O2  THY B   5       7.394 -11.049 -41.527  1.00  0.00      BS   O  
ATOM    139  N3  THY B   5       7.845  -8.810 -41.471  1.00  0.00      BS   N  
ATOM    140  C4  THY B   5       7.552  -7.548 -41.559  1.00  0.00      BS   C  
ATOM    141  O4  THY B   5       8.387  -6.657 -41.355  1.00  0.00      BS   O  
ATOM    142  C5  THY B   5       6.178  -7.240 -41.907  1.00  0.00      BS   C  
ATOM    143  C5M THY B   5       5.711  -5.883 -41.701  1.00  0.00      BS   C  
ATOM    144  C6  THY B   5       5.408  -8.238 -42.286  1.00  0.00      BS   C  
ATOM    145  H3  THY B   5       8.754  -9.128 -41.166  1.00  0.00      BS   H  
ATOM    146  H6  THY B   5       4.331  -8.078 -42.358  1.00  0.00      BS   H  
ATOM    147  H1' THY B   5       5.365 -11.588 -42.932  1.00  0.00      BS   H  
ATOM    148  H2' THY B   5       3.806 -12.176 -41.289  1.00  0.00      BS   H  
ATOM    149  H3' THY B   5       2.881  -9.210 -41.190  1.00  0.00      BS   H  
ATOM    150  H4' THY B   5       2.361 -11.479 -43.064  1.00  0.00      BS   H  
ATOM    151  H5' THY B   5       1.601  -9.663 -44.711  1.00  0.00      BS   H  
ATOM    152  H51 THY B   5       5.840  -5.360 -42.673  1.00  0.00      BS   H  
ATOM    153  H52 THY B   5       6.253  -5.426 -40.845  1.00  0.00      BS   H  
ATOM    154  H53 THY B   5       4.642  -5.840 -41.402  1.00  0.00      BS   H  
ATOM    155 H2'' THY B   5       4.579 -10.976 -40.332  1.00  0.00      BS   H  
ATOM    156 H5'' THY B   5       0.683  -9.491 -43.136  1.00  0.00      BS   H  
ATOM    157  P   ADE B   6       1.155 -10.618 -39.491  1.00  0.00      BS   P  
ATOM    158  O1P ADE B   6      -0.040 -11.396 -39.121  1.00  0.00      BS   O  
ATOM    159  O2P ADE B   6       1.008  -9.125 -39.547  1.00  0.00      BS   O  
ATOM    160  C5' ADE B   6       2.643 -12.582 -38.493  1.00  0.00      BS   C  
ATOM    161  O5' ADE B   6       2.329 -11.127 -38.522  1.00  0.00      BS   O  
ATOM    162  C4' ADE B   6       3.972 -12.828 -37.653  1.00  0.00      BS   C  
ATOM    163  O4' ADE B   6       5.162 -12.337 -38.319  1.00  0.00      BS   O  
ATOM    164  C3' ADE B   6       4.035 -12.114 -36.320  1.00  0.00      BS   C  
ATOM    165  O3' ADE B   6       3.181 -12.710 -35.323  1.00  0.00      BS   O  
ATOM    166  C2' ADE B   6       5.444 -12.190 -35.934  1.00  0.00      BS   C  
ATOM    167  C1' ADE B   6       6.124 -11.909 -37.314  1.00  0.00      BS   C  
ATOM    168  N1  ADE B   6      10.079  -8.818 -37.151  1.00  0.00      BS   N  
ATOM    169  C2  ADE B   6       9.805  -9.966 -36.554  1.00  0.00      BS   C  
ATOM    170  N3  ADE B   6       8.727 -10.694 -36.590  1.00  0.00      BS   N  
ATOM    171  C4  ADE B   6       7.742 -10.045 -37.218  1.00  0.00      BS   C  
ATOM    172  C5  ADE B   6       7.819  -8.816 -37.872  1.00  0.00      BS   C  
ATOM    173  C6  ADE B   6       9.075  -8.253 -37.871  1.00  0.00      BS   C  
ATOM    174  N6  ADE B   6       9.356  -7.128 -38.575  1.00  0.00      BS   N  
ATOM    175  N7  ADE B   6       6.675  -8.416 -38.436  1.00  0.00      BS   N  
ATOM    176  C8  ADE B   6       5.891  -9.537 -38.299  1.00  0.00      BS   C  
ATOM    177  N9  ADE B   6       6.503 -10.508 -37.619  1.00  0.00      BS   N  
ATOM    178  H2  ADE B   6      10.664 -10.406 -36.047  1.00  0.00      BS   H  
ATOM    179  H8  ADE B   6       4.871  -9.731 -38.630  1.00  0.00      BS   H  
ATOM    180  H1' ADE B   6       7.013 -12.573 -37.370  1.00  0.00      BS   H  
ATOM    181  H2' ADE B   6       5.788 -13.224 -35.713  1.00  0.00      BS   H  
ATOM    182  H3' ADE B   6       3.733 -11.063 -36.519  1.00  0.00      BS   H  
ATOM    183  H4' ADE B   6       4.051 -13.931 -37.542  1.00  0.00      BS   H  
ATOM    184  H5' ADE B   6       2.801 -12.971 -39.521  1.00  0.00      BS   H  
ATOM    185  H61 ADE B   6      10.202  -6.668 -38.302  1.00  0.00      BS   H  
ATOM    186  H62 ADE B   6       8.787  -6.802 -39.330  1.00  0.00      BS   H  
ATOM    187 H2'' ADE B   6       5.707 -11.448 -35.150  1.00  0.00      BS   H  
ATOM    188 H5'' ADE B   6       1.881 -13.254 -38.040  1.00  0.00      BS   H  
ATOM    189  P   THY B   7       2.853 -11.894 -33.993  1.00  0.00      BS   P  
ATOM    190  O1P THY B   7       1.548 -12.481 -33.548  1.00  0.00      BS   O  
ATOM    191  O2P THY B   7       2.760 -10.452 -34.327  1.00  0.00      BS   O  
ATOM    192  C5' THY B   7       4.627 -13.365 -32.741  1.00  0.00      BS   C  
ATOM    193  O5' THY B   7       3.921 -12.204 -32.979  1.00  0.00      BS   O  
ATOM    194  C4' THY B   7       5.981 -13.017 -32.167  1.00  0.00      BS   C  
ATOM    195  O4' THY B   7       6.725 -12.068 -33.029  1.00  0.00      BS   O  
ATOM    196  C3' THY B   7       5.937 -12.378 -30.807  1.00  0.00      BS   C  
ATOM    197  O3' THY B   7       7.045 -12.843 -29.971  1.00  0.00      BS   O  
ATOM    198  C2' THY B   7       6.072 -10.881 -31.105  1.00  0.00      BS   C  
ATOM    199  C1' THY B   7       7.009 -10.919 -32.309  1.00  0.00      BS   C  
ATOM    200  N1  THY B   7       7.075  -9.749 -33.169  1.00  0.00      BS   N  
ATOM    201  C2  THY B   7       8.290  -9.199 -33.454  1.00  0.00      BS   C  
ATOM    202  O2  THY B   7       9.331  -9.670 -33.014  1.00  0.00      BS   O  
ATOM    203  N3  THY B   7       8.282  -8.064 -34.220  1.00  0.00      BS   N  
ATOM    204  C4  THY B   7       7.185  -7.413 -34.714  1.00  0.00      BS   C  
ATOM    205  O4  THY B   7       7.308  -6.362 -35.267  1.00  0.00      BS   O  
ATOM    206  C5  THY B   7       5.946  -8.114 -34.526  1.00  0.00      BS   C  
ATOM    207  C5M THY B   7       4.596  -7.499 -34.789  1.00  0.00      BS   C  
ATOM    208  C6  THY B   7       5.926  -9.204 -33.714  1.00  0.00      BS   C  
ATOM    209  H3  THY B   7       9.088  -7.468 -34.349  1.00  0.00      BS   H  
ATOM    210  H6  THY B   7       4.964  -9.600 -33.389  1.00  0.00      BS   H  
ATOM    211  H1' THY B   7       7.989 -11.182 -31.858  1.00  0.00      BS   H  
ATOM    212  H2' THY B   7       6.439 -10.188 -30.317  1.00  0.00      BS   H  
ATOM    213  H3' THY B   7       4.946 -12.487 -30.316  1.00  0.00      BS   H  
ATOM    214  H4' THY B   7       6.553 -13.969 -32.201  1.00  0.00      BS   H  
ATOM    215  H5' THY B   7       4.862 -13.851 -33.713  1.00  0.00      BS   H  
ATOM    216  H51 THY B   7       4.367  -6.617 -34.153  1.00  0.00      BS   H  
ATOM    217  H52 THY B   7       3.840  -8.278 -34.556  1.00  0.00      BS   H  
ATOM    218  H53 THY B   7       4.525  -7.167 -35.847  1.00  0.00      BS   H  
ATOM    219 H2'' THY B   7       5.122 -10.474 -31.511  1.00  0.00      BS   H  
ATOM    220 H5'' THY B   7       4.138 -14.078 -32.044  1.00  0.00      BS   H  
ATOM    221  P   ADE B   8       7.124 -12.472 -28.473  1.00  0.00      BS   P  
ATOM    222  O1P ADE B   8       7.547 -13.618 -27.730  1.00  0.00      BS   O  
ATOM    223  O2P ADE B   8       5.901 -11.718 -28.017  1.00  0.00      BS   O  
ATOM    224  C5' ADE B   8       9.565 -11.627 -28.964  1.00  0.00      BS   C  
ATOM    225  O5' ADE B   8       8.292 -11.425 -28.399  1.00  0.00      BS   O  
ATOM    226  C4' ADE B   8      10.569 -10.565 -28.502  1.00  0.00      BS   C  
ATOM    227  O4' ADE B   8      10.449  -9.343 -29.308  1.00  0.00      BS   O  
ATOM    228  C3' ADE B   8      10.424 -10.109 -27.058  1.00  0.00      BS   C  
ATOM    229  O3' ADE B   8      11.704  -9.877 -26.524  1.00  0.00      BS   O  
ATOM    230  C2' ADE B   8       9.701  -8.733 -27.129  1.00  0.00      BS   C  
ATOM    231  C1' ADE B   8      10.237  -8.203 -28.500  1.00  0.00      BS   C  
ATOM    232  N1  ADE B   8       9.953  -4.521 -32.046  1.00  0.00      BS   N  
ATOM    233  C2  ADE B   8      10.966  -5.080 -31.447  1.00  0.00      BS   C  
ATOM    234  N3  ADE B   8      11.040  -6.000 -30.533  1.00  0.00      BS   N  
ATOM    235  C4  ADE B   8       9.821  -6.379 -30.171  1.00  0.00      BS   C  
ATOM    236  C5  ADE B   8       8.663  -5.912 -30.715  1.00  0.00      BS   C  
ATOM    237  C6  ADE B   8       8.733  -4.922 -31.677  1.00  0.00      BS   C  
ATOM    238  N6  ADE B   8       7.646  -4.308 -32.136  1.00  0.00      BS   N  
ATOM    239  N7  ADE B   8       7.569  -6.340 -29.963  1.00  0.00      BS   N  
ATOM    240  C8  ADE B   8       8.083  -7.334 -29.235  1.00  0.00      BS   C  
ATOM    241  N9  ADE B   8       9.425  -7.271 -29.211  1.00  0.00      BS   N  
ATOM    242  H2  ADE B   8      11.962  -4.710 -31.688  1.00  0.00      BS   H  
ATOM    243  H8  ADE B   8       7.469  -7.982 -28.612  1.00  0.00      BS   H  
ATOM    244  H1' ADE B   8      11.238  -7.734 -28.394  1.00  0.00      BS   H  
ATOM    245  H2' ADE B   8       9.792  -7.999 -26.300  1.00  0.00      BS   H  
ATOM    246  H3' ADE B   8       9.826 -10.801 -26.427  1.00  0.00      BS   H  
ATOM    247  H4' ADE B   8      11.542 -11.042 -28.745  1.00  0.00      BS   H  
ATOM    248  H5' ADE B   8       9.441 -11.570 -30.066  1.00  0.00      BS   H  
ATOM    249  H61 ADE B   8       6.765  -4.754 -31.981  1.00  0.00      BS   H  
ATOM    250  H62 ADE B   8       7.721  -3.551 -32.785  1.00  0.00      BS   H  
ATOM    251 H2'' ADE B   8       8.635  -9.046 -27.144  1.00  0.00      BS   H  
ATOM    252 H5'' ADE B   8       9.954 -12.637 -28.711  1.00  0.00      BS   H  
ATOM    253  P   THY B   9      11.932  -9.927 -24.931  1.00  0.00      BS   P  
ATOM    254  O1P THY B   9      12.969 -10.942 -24.684  1.00  0.00      BS   O  
ATOM    255  O2P THY B   9      10.655 -10.019 -24.208  1.00  0.00      BS   O  
ATOM    256  C5' THY B   9      13.609  -7.976 -25.472  1.00  0.00      BS   C  
ATOM    257  O5' THY B   9      12.507  -8.502 -24.688  1.00  0.00      BS   O  
ATOM    258  C4' THY B   9      13.701  -6.444 -25.386  1.00  0.00      BS   C  
ATOM    259  O4' THY B   9      12.702  -5.937 -26.309  1.00  0.00      BS   O  
ATOM    260  C3' THY B   9      13.241  -5.794 -23.974  1.00  0.00      BS   C  
ATOM    261  O3' THY B   9      14.281  -4.856 -23.639  1.00  0.00      BS   O  
ATOM    262  C2' THY B   9      11.866  -5.182 -24.285  1.00  0.00      BS   C  
ATOM    263  C1' THY B   9      12.046  -4.769 -25.710  1.00  0.00      BS   C  
ATOM    264  N1  THY B   9      10.860  -4.430 -26.514  1.00  0.00      BS   N  
ATOM    265  C2  THY B   9      10.950  -3.659 -27.630  1.00  0.00      BS   C  
ATOM    266  O2  THY B   9      12.018  -3.203 -27.951  1.00  0.00      BS   O  
ATOM    267  N3  THY B   9       9.774  -3.382 -28.305  1.00  0.00      BS   N  
ATOM    268  C4  THY B   9       8.533  -3.815 -27.977  1.00  0.00      BS   C  
ATOM    269  O4  THY B   9       7.553  -3.365 -28.571  1.00  0.00      BS   O  
ATOM    270  C5  THY B   9       8.501  -4.734 -26.844  1.00  0.00      BS   C  
ATOM    271  C5M THY B   9       7.302  -5.488 -26.424  1.00  0.00      BS   C  
ATOM    272  C6  THY B   9       9.665  -5.040 -26.183  1.00  0.00      BS   C  
ATOM    273  H3  THY B   9       9.882  -2.705 -29.048  1.00  0.00      BS   H  
ATOM    274  H6  THY B   9       9.644  -5.822 -25.424  1.00  0.00      BS   H  
ATOM    275  H1' THY B   9      12.702  -3.872 -25.686  1.00  0.00      BS   H  
ATOM    276  H2' THY B   9      11.506  -4.333 -23.666  1.00  0.00      BS   H  
ATOM    277  H3' THY B   9      13.165  -6.645 -23.263  1.00  0.00      BS   H  
ATOM    278  H4' THY B   9      14.738  -6.163 -25.668  1.00  0.00      BS   H  
ATOM    279  H5' THY B   9      13.465  -8.248 -26.539  1.00  0.00      BS   H  
ATOM    280  H51 THY B   9       6.744  -4.905 -25.661  1.00  0.00      BS   H  
ATOM    281  H52 THY B   9       7.334  -6.525 -26.025  1.00  0.00      BS   H  
ATOM    282  H53 THY B   9       6.659  -5.740 -27.295  1.00  0.00      BS   H  
ATOM    283 H2'' THY B   9      11.175  -6.052 -24.250  1.00  0.00      BS   H  
ATOM    284 H5'' THY B   9      14.572  -8.411 -25.127  1.00  0.00      BS   H  
ATOM    285  P   ADE B  10      14.104  -4.078 -22.210  1.00  0.00      BS   P  
ATOM    286  O1P ADE B  10      14.941  -4.836 -21.280  1.00  0.00      BS   O  
ATOM    287  O2P ADE B  10      12.695  -3.905 -21.751  1.00  0.00      BS   O  
ATOM    288  C5' ADE B  10      15.741  -2.304 -23.312  1.00  0.00      BS   C  
ATOM    289  O5' ADE B  10      14.724  -2.619 -22.349  1.00  0.00      BS   O  
ATOM    290  C4' ADE B  10      15.634  -0.798 -23.681  1.00  0.00      BS   C  
ATOM    291  O4' ADE B  10      14.622  -0.654 -24.719  1.00  0.00      BS   O  
ATOM    292  C3' ADE B  10      15.331   0.184 -22.582  1.00  0.00      BS   C  
ATOM    293  O3' ADE B  10      16.029   1.444 -22.682  1.00  0.00      BS   O  
ATOM    294  C2' ADE B  10      13.860   0.397 -22.653  1.00  0.00      BS   C  
ATOM    295  C1' ADE B  10      13.646   0.200 -24.214  1.00  0.00      BS   C  
ATOM    296  N1  ADE B  10       9.463   1.168 -26.995  1.00  0.00      BS   N  
ATOM    297  C2  ADE B  10      10.610   1.768 -26.810  1.00  0.00      BS   C  
ATOM    298  N3  ADE B  10      11.694   1.450 -26.085  1.00  0.00      BS   N  
ATOM    299  C4  ADE B  10      11.459   0.261 -25.498  1.00  0.00      BS   C  
ATOM    300  C5  ADE B  10      10.346  -0.551 -25.524  1.00  0.00      BS   C  
ATOM    301  C6  ADE B  10       9.318  -0.077 -26.421  1.00  0.00      BS   C  
ATOM    302  N6  ADE B  10       8.180  -0.732 -26.629  1.00  0.00      BS   N  
ATOM    303  N7  ADE B  10      10.459  -1.687 -24.619  1.00  0.00      BS   N  
ATOM    304  C8  ADE B  10      11.680  -1.510 -24.160  1.00  0.00      BS   C  
ATOM    305  N9  ADE B  10      12.297  -0.351 -24.583  1.00  0.00      BS   N  
ATOM    306  H2  ADE B  10      10.721   2.673 -27.409  1.00  0.00      BS   H  
ATOM    307  H8  ADE B  10      12.040  -2.078 -23.302  1.00  0.00      BS   H  
ATOM    308  H1' ADE B  10      13.924   1.150 -24.719  1.00  0.00      BS   H  
ATOM    309  H2' ADE B  10      13.551   1.375 -22.224  1.00  0.00      BS   H  
ATOM    310  H3' ADE B  10      15.546  -0.326 -21.618  1.00  0.00      BS   H  
ATOM    311  H4' ADE B  10      16.623  -0.524 -24.106  1.00  0.00      BS   H  
ATOM    312  H5' ADE B  10      15.680  -2.888 -24.255  1.00  0.00      BS   H  
ATOM    313  H61 ADE B  10       7.634  -1.204 -25.937  1.00  0.00      BS   H  
ATOM    314  H62 ADE B  10       7.600  -0.305 -27.324  1.00  0.00      BS   H  
ATOM    315 H2'' ADE B  10      13.218  -0.368 -22.167  1.00  0.00      BS   H  
ATOM    316 H5'' ADE B  10      16.732  -2.496 -22.847  1.00  0.00      BS   H  
ATOM    317  P   CYT B  11      17.184   1.698 -21.691  1.00  0.00      BS   P  
ATOM    318  O1P CYT B  11      17.890   0.415 -21.364  1.00  0.00      BS   O  
ATOM    319  O2P CYT B  11      16.667   2.509 -20.641  1.00  0.00      BS   O  
ATOM    320  C5' CYT B  11      18.685   2.114 -23.886  1.00  0.00      BS   C  
ATOM    321  O5' CYT B  11      18.148   2.544 -22.614  1.00  0.00      BS   O  
ATOM    322  C4' CYT B  11      20.118   2.582 -24.094  1.00  0.00      BS   C  
ATOM    323  O4' CYT B  11      20.124   3.891 -24.696  1.00  0.00      BS   O  
ATOM    324  C3' CYT B  11      21.014   2.703 -22.835  1.00  0.00      BS   C  
ATOM    325  O3' CYT B  11      22.349   2.373 -23.134  1.00  0.00      BS   O  
ATOM    326  C2' CYT B  11      20.901   4.185 -22.471  1.00  0.00      BS   C  
ATOM    327  C1' CYT B  11      20.809   4.883 -23.838  1.00  0.00      BS   C  
ATOM    328  N1  CYT B  11      19.838   6.042 -23.861  1.00  0.00      BS   N  
ATOM    329  C2  CYT B  11      20.282   7.207 -24.559  1.00  0.00      BS   C  
ATOM    330  O2  CYT B  11      21.352   7.297 -25.156  1.00  0.00      BS   O  
ATOM    331  N3  CYT B  11      19.475   8.283 -24.454  1.00  0.00      BS   N  
ATOM    332  C4  CYT B  11      18.211   8.151 -24.017  1.00  0.00      BS   C  
ATOM    333  N4  CYT B  11      17.454   9.241 -24.100  1.00  0.00      BS   N  
ATOM    334  C5  CYT B  11      17.728   6.968 -23.417  1.00  0.00      BS   C  
ATOM    335  C6  CYT B  11      18.627   5.955 -23.369  1.00  0.00      BS   C  
ATOM    336  H5  CYT B  11      16.706   6.855 -23.058  1.00  0.00      BS   H  
ATOM    337  H6  CYT B  11      18.478   5.107 -22.700  1.00  0.00      BS   H  
ATOM    338  H1' CYT B  11      21.791   5.017 -24.340  1.00  0.00      BS   H  
ATOM    339  H2' CYT B  11      21.813   4.487 -21.914  1.00  0.00      BS   H  
ATOM    340  H3' CYT B  11      20.605   2.033 -22.049  1.00  0.00      BS   H  
ATOM    341  H4' CYT B  11      20.510   1.861 -24.843  1.00  0.00      BS   H  
ATOM    342  H41 CYT B  11      17.996  10.043 -24.352  1.00  0.00      BS   H  
ATOM    343  H5' CYT B  11      18.040   2.350 -24.760  1.00  0.00      BS   H  
ATOM    344  H42 CYT B  11      16.575   9.330 -23.630  1.00  0.00      BS   H  
ATOM    345 H2'' CYT B  11      19.972   4.293 -21.872  1.00  0.00      BS   H  
ATOM    346 H5'' CYT B  11      18.758   1.006 -23.853  1.00  0.00      BS   H  
ATOM    347  P   GUA B  12      22.868   0.911 -22.865  1.00  0.00      BS   P  
ATOM    348  O1P GUA B  12      22.610   0.487 -21.464  1.00  0.00      BS   O  
ATOM    349  O2P GUA B  12      24.315   0.916 -23.293  1.00  0.00      BS   O  
ATOM    350  C5' GUA B  12      22.222  -1.360 -24.056  1.00  0.00      BS   C  
ATOM    351  O5' GUA B  12      22.058   0.081 -23.865  1.00  0.00      BS   O  
ATOM    352  C4' GUA B  12      21.586  -1.854 -25.420  1.00  0.00      BS   C  
ATOM    353  O4' GUA B  12      20.190  -1.649 -25.507  1.00  0.00      BS   O  
ATOM    354  C3' GUA B  12      22.205  -1.085 -26.609  1.00  0.00      BS   C  
ATOM    355  O3' GUA B  12      22.988  -1.997 -27.370  1.00  0.00      BS   O  
ATOM    356  C2' GUA B  12      21.052  -0.634 -27.465  1.00  0.00      BS   C  
ATOM    357  C1' GUA B  12      19.883  -1.512 -26.899  1.00  0.00      BS   C  
ATOM    358  N1  GUA B  12      14.940  -2.370 -27.906  1.00  0.00      BS   N  
ATOM    359  C2  GUA B  12      15.907  -3.304 -27.591  1.00  0.00      BS   C  
ATOM    360  N2  GUA B  12      15.530  -4.592 -27.682  1.00  0.00      BS   N  
ATOM    361  N3  GUA B  12      17.202  -2.986 -27.233  1.00  0.00      BS   N  
ATOM    362  C4  GUA B  12      17.331  -1.615 -27.180  1.00  0.00      BS   C  
ATOM    363  C5  GUA B  12      16.382  -0.675 -27.616  1.00  0.00      BS   C  
ATOM    364  C6  GUA B  12      15.110  -1.025 -28.010  1.00  0.00      BS   C  
ATOM    365  O6  GUA B  12      14.214  -0.249 -28.311  1.00  0.00      BS   O  
ATOM    366  N7  GUA B  12      16.974   0.545 -27.761  1.00  0.00      BS   N  
ATOM    367  C8  GUA B  12      18.237   0.346 -27.464  1.00  0.00      BS   C  
ATOM    368  N9  GUA B  12      18.493  -0.947 -27.088  1.00  0.00      BS   N  
ATOM    369  H1  GUA B  12      14.028  -2.693 -28.194  1.00  0.00      BS   H  
ATOM    370  H8  GUA B  12      19.029   1.080 -27.608  1.00  0.00      BS   H  
ATOM    371  H1' GUA B  12      19.955  -2.526 -27.346  1.00  0.00      BS   H  
ATOM    372  H2' GUA B  12      21.151  -0.813 -28.557  1.00  0.00      BS   H  
ATOM    373  H21 GUA B  12      16.025  -5.084 -26.965  1.00  0.00      BS   H  
ATOM    374  H3' GUA B  12      22.867  -0.312 -26.164  1.00  0.00      BS   H  
ATOM    375  H22 GUA B  12      14.633  -4.964 -27.919  1.00  0.00      BS   H  
ATOM    376  H4' GUA B  12      21.777  -2.947 -25.450  1.00  0.00      BS   H  
ATOM    377  H5' GUA B  12      21.720  -1.919 -23.239  1.00  0.00      BS   H  
ATOM    378  H3T GUA B  12      22.978  -1.765 -28.301  1.00  0.00      BS   H  
ATOM    379 H2'' GUA B  12      20.924   0.456 -27.296  1.00  0.00      BS   H  
ATOM    380 H5'' GUA B  12      23.285  -1.683 -24.058  1.00  0.00      BS   H  
TER   
ATOM    381  C5' GUA R  11      14.725   5.122 -21.304  1.00  0.00      R    C  
ATOM    382  O5' GUA R  11      14.215   3.916 -20.692  1.00  0.00      R    O  
ATOM    383  C4' GUA R  11      13.843   5.750 -22.335  1.00  0.00      R    C  
ATOM    384  O4' GUA R  11      13.473   4.814 -23.423  1.00  0.00      R    O  
ATOM    385  C3' GUA R  11      12.495   6.142 -21.771  1.00  0.00      R    C  
ATOM    386  O3' GUA R  11      12.631   7.326 -21.056  1.00  0.00      R    O  
ATOM    387  C2' GUA R  11      11.675   6.245 -23.138  1.00  0.00      R    C  
ATOM    388  O2' GUA R  11      12.016   7.429 -23.898  1.00  0.00      R    O  
ATOM    389  C1' GUA R  11      12.141   4.994 -23.886  1.00  0.00      R    C  
ATOM    390  N1  GUA R  11       7.591   2.968 -24.871  1.00  0.00      R    N  
ATOM    391  C2  GUA R  11       8.148   4.103 -25.372  1.00  0.00      R    C  
ATOM    392  N2  GUA R  11       7.431   4.903 -26.056  1.00  0.00      R    N  
ATOM    393  N3  GUA R  11       9.427   4.436 -25.103  1.00  0.00      R    N  
ATOM    394  C4  GUA R  11      10.012   3.626 -24.161  1.00  0.00      R    C  
ATOM    395  C5  GUA R  11       9.518   2.468 -23.609  1.00  0.00      R    C  
ATOM    396  C6  GUA R  11       8.293   2.024 -24.104  1.00  0.00      R    C  
ATOM    397  O6  GUA R  11       7.819   0.966 -23.675  1.00  0.00      R    O  
ATOM    398  N7  GUA R  11      10.396   1.983 -22.668  1.00  0.00      R    N  
ATOM    399  C8  GUA R  11      11.392   2.879 -22.656  1.00  0.00      R    C  
ATOM    400  N9  GUA R  11      11.243   3.858 -23.593  1.00  0.00      R    N  
ATOM    401  H1  GUA R  11       6.672   2.741 -25.222  1.00  0.00      R    H  
ATOM    402  H8  GUA R  11      12.233   2.937 -21.966  1.00  0.00      R    H  
ATOM    403  H1' GUA R  11      12.249   5.090 -24.988  1.00  0.00      R    H  
ATOM    404  H2' GUA R  11      11.438   7.602 -24.645  1.00  0.00      R    H  
ATOM    405  H21 GUA R  11       6.559   4.538 -26.380  1.00  0.00      R    H  
ATOM    406  H3' GUA R  11      12.091   5.326 -21.134  1.00  0.00      R    H  
ATOM    407  H22 GUA R  11       7.739   5.817 -26.320  1.00  0.00      R    H  
ATOM    408  H4' GUA R  11      14.239   6.675 -22.807  1.00  0.00      R    H  
ATOM    409  H5' GUA R  11      15.720   4.849 -21.715  1.00  0.00      R    H  
ATOM    410  H5T GUA R  11      15.000   3.363 -20.693  1.00  0.00      R    H  
ATOM    411 H2'' GUA R  11      10.569   6.198 -23.054  1.00  0.00      R    H  
ATOM    412 H5'' GUA R  11      15.027   5.715 -20.414  1.00  0.00      R    H  
ATOM    413  P   CYT R  12      11.563   7.845 -20.008  1.00  0.00      R    P  
ATOM    414  O1P CYT R  12      11.914   9.252 -19.711  1.00  0.00      R    O  
ATOM    415  O2P CYT R  12      11.497   6.854 -18.863  1.00  0.00      R    O  
ATOM    416  C5' CYT R  12       9.889   9.199 -21.594  1.00  0.00      R    C  
ATOM    417  O5' CYT R  12      10.240   7.997 -20.832  1.00  0.00      R    O  
ATOM    418  C4' CYT R  12       8.467   9.019 -22.235  1.00  0.00      R    C  
ATOM    419  O4' CYT R  12       8.285   7.857 -23.162  1.00  0.00      R    O  
ATOM    420  C3' CYT R  12       7.360   8.806 -21.266  1.00  0.00      R    C  
ATOM    421  O3' CYT R  12       7.130  10.054 -20.685  1.00  0.00      R    O  
ATOM    422  C2' CYT R  12       6.217   8.235 -22.196  1.00  0.00      R    C  
ATOM    423  O2' CYT R  12       5.677   9.296 -23.000  1.00  0.00      R    O  
ATOM    424  C1' CYT R  12       7.023   7.244 -23.004  1.00  0.00      R    C  
ATOM    425  N1  CYT R  12       6.997   5.925 -22.390  1.00  0.00      R    N  
ATOM    426  C2  CYT R  12       5.869   5.118 -22.416  1.00  0.00      R    C  
ATOM    427  O2  CYT R  12       4.839   5.503 -23.015  1.00  0.00      R    O  
ATOM    428  N3  CYT R  12       5.831   3.984 -21.755  1.00  0.00      R    N  
ATOM    429  C4  CYT R  12       6.884   3.603 -21.072  1.00  0.00      R    C  
ATOM    430  N4  CYT R  12       6.781   2.445 -20.424  1.00  0.00      R    N  
ATOM    431  C5  CYT R  12       8.102   4.349 -21.048  1.00  0.00      R    C  
ATOM    432  C6  CYT R  12       8.139   5.497 -21.702  1.00  0.00      R    C  
ATOM    433  H5  CYT R  12       8.948   3.988 -20.463  1.00  0.00      R    H  
ATOM    434  H6  CYT R  12       9.046   6.103 -21.707  1.00  0.00      R    H  
ATOM    435  H1' CYT R  12       6.656   7.219 -24.051  1.00  0.00      R    H  
ATOM    436  H2' CYT R  12       5.228   8.948 -23.775  1.00  0.00      R    H  
ATOM    437  H3' CYT R  12       7.704   8.003 -20.578  1.00  0.00      R    H  
ATOM    438  H4' CYT R  12       8.233   9.923 -22.837  1.00  0.00      R    H  
ATOM    439  H41 CYT R  12       7.578   1.934 -20.103  1.00  0.00      R    H  
ATOM    440  H5' CYT R  12      10.654   9.368 -22.382  1.00  0.00      R    H  
ATOM    441  H42 CYT R  12       5.921   1.942 -20.504  1.00  0.00      R    H  
ATOM    442 H2'' CYT R  12       5.359   7.813 -21.630  1.00  0.00      R    H  
ATOM    443 H5'' CYT R  12       9.839  10.120 -20.974  1.00  0.00      R    H  
ATOM    444  P   URA R  13       6.557  10.081 -19.187  1.00  0.00      R    P  
ATOM    445  O1P URA R  13       6.521  11.538 -18.728  1.00  0.00      R    O  
ATOM    446  O2P URA R  13       7.261   9.255 -18.189  1.00  0.00      R    O  
ATOM    447  C5' URA R  13       4.160  10.317 -20.005  1.00  0.00      R    C  
ATOM    448  O5' URA R  13       5.115   9.526 -19.328  1.00  0.00      R    O  
ATOM    449  C4' URA R  13       2.821   9.573 -20.156  1.00  0.00      R    C  
ATOM    450  O4' URA R  13       3.043   8.297 -20.787  1.00  0.00      R    O  
ATOM    451  C3' URA R  13       2.272   9.117 -18.790  1.00  0.00      R    C  
ATOM    452  O3' URA R  13       1.520  10.158 -18.127  1.00  0.00      R    O  
ATOM    453  C2' URA R  13       1.414   7.957 -19.185  1.00  0.00      R    C  
ATOM    454  O2' URA R  13       0.105   8.312 -19.654  1.00  0.00      R    O  
ATOM    455  C1' URA R  13       2.222   7.368 -20.240  1.00  0.00      R    C  
ATOM    456  N1  URA R  13       2.914   6.138 -19.686  1.00  0.00      R    N  
ATOM    457  C2  URA R  13       2.218   4.959 -19.673  1.00  0.00      R    C  
ATOM    458  O2  URA R  13       1.147   4.828 -20.248  1.00  0.00      R    O  
ATOM    459  N3  URA R  13       2.788   3.966 -18.992  1.00  0.00      R    N  
ATOM    460  C4  URA R  13       3.988   3.973 -18.288  1.00  0.00      R    C  
ATOM    461  O4  URA R  13       4.337   2.949 -17.712  1.00  0.00      R    O  
ATOM    462  C5  URA R  13       4.594   5.267 -18.270  1.00  0.00      R    C  
ATOM    463  C6  URA R  13       4.036   6.321 -18.878  1.00  0.00      R    C  
ATOM    464  H3  URA R  13       2.197   3.156 -18.869  1.00  0.00      R    H  
ATOM    465  H5  URA R  13       5.525   5.314 -17.705  1.00  0.00      R    H  
ATOM    466  H6  URA R  13       4.501   7.298 -19.002  1.00  0.00      R    H  
ATOM    467  H1' URA R  13       1.459   7.040 -20.977  1.00  0.00      R    H  
ATOM    468  H2' URA R  13      -0.504   8.208 -18.920  1.00  0.00      R    H  
ATOM    469  H3' URA R  13       3.162   8.907 -18.159  1.00  0.00      R    H  
ATOM    470  H4' URA R  13       2.051  10.196 -20.657  1.00  0.00      R    H  
ATOM    471  H5' URA R  13       4.549  10.533 -21.023  1.00  0.00      R    H  
ATOM    472 H2'' URA R  13       1.283   7.201 -18.382  1.00  0.00      R    H  
ATOM    473 H5'' URA R  13       3.849  11.274 -19.536  1.00  0.00      R    H  
ATOM    474  P   URA R  14       1.360  10.309 -16.593  1.00  0.00      R    P  
ATOM    475  O1P URA R  14       0.990  11.672 -16.279  1.00  0.00      R    O  
ATOM    476  O2P URA R  14       2.546   9.686 -15.851  1.00  0.00      R    O  
ATOM    477  C5' URA R  14      -1.185   9.629 -16.850  1.00  0.00      R    C  
ATOM    478  O5' URA R  14       0.138   9.445 -16.316  1.00  0.00      R    O  
ATOM    479  C4' URA R  14      -2.117   8.405 -16.883  1.00  0.00      R    C  
ATOM    480  O4' URA R  14      -1.473   7.331 -17.638  1.00  0.00      R    O  
ATOM    481  C3' URA R  14      -2.353   7.741 -15.485  1.00  0.00      R    C  
ATOM    482  O3' URA R  14      -3.381   8.492 -14.754  1.00  0.00      R    O  
ATOM    483  C2' URA R  14      -2.734   6.357 -15.886  1.00  0.00      R    C  
ATOM    484  O2' URA R  14      -4.011   6.374 -16.518  1.00  0.00      R    O  
ATOM    485  C1' URA R  14      -1.687   6.085 -16.968  1.00  0.00      R    C  
ATOM    486  N1  URA R  14      -0.385   5.553 -16.412  1.00  0.00      R    N  
ATOM    487  C2  URA R  14      -0.147   4.237 -16.478  1.00  0.00      R    C  
ATOM    488  O2  URA R  14      -0.892   3.437 -17.080  1.00  0.00      R    O  
ATOM    489  N3  URA R  14       0.909   3.684 -15.875  1.00  0.00      R    N  
ATOM    490  C4  URA R  14       1.939   4.477 -15.310  1.00  0.00      R    C  
ATOM    491  O4  URA R  14       2.875   3.867 -14.818  1.00  0.00      R    O  
ATOM    492  C5  URA R  14       1.683   5.883 -15.408  1.00  0.00      R    C  
ATOM    493  C6  URA R  14       0.545   6.378 -15.870  1.00  0.00      R    C  
ATOM    494  H3  URA R  14       1.074   2.693 -15.982  1.00  0.00      R    H  
ATOM    495  H5  URA R  14       2.541   6.527 -15.212  1.00  0.00      R    H  
ATOM    496  H6  URA R  14       0.298   7.433 -15.749  1.00  0.00      R    H  
ATOM    497  H1' URA R  14      -2.200   5.401 -17.678  1.00  0.00      R    H  
ATOM    498  H2' URA R  14      -4.469   5.535 -16.430  1.00  0.00      R    H  
ATOM    499  H3' URA R  14      -1.368   7.778 -14.973  1.00  0.00      R    H  
ATOM    500  H4' URA R  14      -3.119   8.678 -17.277  1.00  0.00      R    H  
ATOM    501  H5' URA R  14      -1.195  10.149 -17.833  1.00  0.00      R    H  
ATOM    502 H2'' URA R  14      -2.786   5.565 -15.108  1.00  0.00      R    H  
ATOM    503 H5'' URA R  14      -1.579  10.419 -16.176  1.00  0.00      R    H  
ATOM    504  P   ADE R  15      -3.385   8.308 -13.162  1.00  0.00      R    P  
ATOM    505  O1P ADE R  15      -4.443   9.234 -12.714  1.00  0.00      R    O  
ATOM    506  O2P ADE R  15      -2.002   8.608 -12.644  1.00  0.00      R    O  
ATOM    507  C5' ADE R  15      -5.144   6.345 -13.260  1.00  0.00      R    C  
ATOM    508  O5' ADE R  15      -3.838   6.811 -12.877  1.00  0.00      R    O  
ATOM    509  C4' ADE R  15      -5.266   4.822 -13.245  1.00  0.00      R    C  
ATOM    510  O4' ADE R  15      -4.308   4.213 -14.159  1.00  0.00      R    O  
ATOM    511  C3' ADE R  15      -4.932   4.183 -11.862  1.00  0.00      R    C  
ATOM    512  O3' ADE R  15      -6.140   4.358 -11.019  1.00  0.00      R    O  
ATOM    513  C2' ADE R  15      -4.603   2.760 -12.333  1.00  0.00      R    C  
ATOM    514  O2' ADE R  15      -5.814   2.018 -12.633  1.00  0.00      R    O  
ATOM    515  C1' ADE R  15      -3.758   3.007 -13.638  1.00  0.00      R    C  
ATOM    516  N1  ADE R  15       0.460   0.453 -12.441  1.00  0.00      R    N  
ATOM    517  C2  ADE R  15      -0.820   0.084 -12.524  1.00  0.00      R    C  
ATOM    518  N3  ADE R  15      -1.885   0.750 -12.822  1.00  0.00      R    N  
ATOM    519  C4  ADE R  15      -1.535   2.060 -12.993  1.00  0.00      R    C  
ATOM    520  C5  ADE R  15      -0.273   2.626 -12.708  1.00  0.00      R    C  
ATOM    521  C6  ADE R  15       0.820   1.729 -12.511  1.00  0.00      R    C  
ATOM    522  N6  ADE R  15       2.039   2.043 -12.371  1.00  0.00      R    N  
ATOM    523  N7  ADE R  15      -0.322   3.985 -12.936  1.00  0.00      R    N  
ATOM    524  C8  ADE R  15      -1.574   4.228 -13.207  1.00  0.00      R    C  
ATOM    525  N9  ADE R  15      -2.330   3.082 -13.240  1.00  0.00      R    N  
ATOM    526  H2  ADE R  15      -0.987  -0.992 -12.548  1.00  0.00      R    H  
ATOM    527  H8  ADE R  15      -2.009   5.226 -13.157  1.00  0.00      R    H  
ATOM    528  H1' ADE R  15      -3.967   2.228 -14.402  1.00  0.00      R    H  
ATOM    529  H2' ADE R  15      -6.401   2.268 -11.914  1.00  0.00      R    H  
ATOM    530  H3' ADE R  15      -4.016   4.640 -11.430  1.00  0.00      R    H  
ATOM    531  H4' ADE R  15      -6.289   4.590 -13.609  1.00  0.00      R    H  
ATOM    532  H5' ADE R  15      -5.466   6.606 -14.291  1.00  0.00      R    H  
ATOM    533  H61 ADE R  15       2.289   2.989 -12.161  1.00  0.00      R    H  
ATOM    534  H62 ADE R  15       2.711   1.546 -12.922  1.00  0.00      R    H  
ATOM    535 H2'' ADE R  15      -3.968   2.248 -11.577  1.00  0.00      R    H  
ATOM    536 H5'' ADE R  15      -5.936   6.788 -12.619  1.00  0.00      R    H  
ATOM    537  P   CYT R  16      -5.847   4.701  -9.542  1.00  0.00      R    P  
ATOM    538  O1P CYT R  16      -7.147   5.066  -8.921  1.00  0.00      R    O  
ATOM    539  O2P CYT R  16      -4.687   5.591  -9.345  1.00  0.00      R    O  
ATOM    540  C5' CYT R  16      -6.312   2.177  -8.910  1.00  0.00      R    C  
ATOM    541  O5' CYT R  16      -5.399   3.302  -8.964  1.00  0.00      R    O  
ATOM    542  C4' CYT R  16      -5.556   0.893  -8.538  1.00  0.00      R    C  
ATOM    543  O4' CYT R  16      -4.658   0.571  -9.553  1.00  0.00      R    O  
ATOM    544  C3' CYT R  16      -4.637   0.879  -7.248  1.00  0.00      R    C  
ATOM    545  O3' CYT R  16      -5.512   0.839  -6.033  1.00  0.00      R    O  
ATOM    546  C2' CYT R  16      -3.769  -0.311  -7.551  1.00  0.00      R    C  
ATOM    547  O2' CYT R  16      -4.521  -1.514  -7.283  1.00  0.00      R    O  
ATOM    548  C1' CYT R  16      -3.465  -0.064  -9.007  1.00  0.00      R    C  
ATOM    549  N1  CYT R  16      -2.210   0.792  -9.171  1.00  0.00      R    N  
ATOM    550  C2  CYT R  16      -0.942   0.110  -9.056  1.00  0.00      R    C  
ATOM    551  O2  CYT R  16      -0.986  -1.112  -8.773  1.00  0.00      R    O  
ATOM    552  N3  CYT R  16       0.203   0.809  -9.178  1.00  0.00      R    N  
ATOM    553  C4  CYT R  16       0.124   2.162  -9.239  1.00  0.00      R    C  
ATOM    554  N4  CYT R  16       1.269   2.765  -9.195  1.00  0.00      R    N  
ATOM    555  C5  CYT R  16      -1.095   2.874  -9.418  1.00  0.00      R    C  
ATOM    556  C6  CYT R  16      -2.228   2.138  -9.487  1.00  0.00      R    C  
ATOM    557  H5  CYT R  16      -1.201   3.944  -9.596  1.00  0.00      R    H  
ATOM    558  H6  CYT R  16      -3.190   2.595  -9.720  1.00  0.00      R    H  
ATOM    559  H1' CYT R  16      -3.374  -1.057  -9.496  1.00  0.00      R    H  
ATOM    560  H2' CYT R  16      -3.831  -2.181  -7.240  1.00  0.00      R    H  
ATOM    561  H3' CYT R  16      -3.938   1.741  -7.222  1.00  0.00      R    H  
ATOM    562  H4' CYT R  16      -6.223   0.004  -8.530  1.00  0.00      R    H  
ATOM    563  H41 CYT R  16       1.963   2.073  -8.999  1.00  0.00      R    H  
ATOM    564  H5' CYT R  16      -6.794   1.998  -9.895  1.00  0.00      R    H  
ATOM    565  H42 CYT R  16       1.581   3.689  -9.417  1.00  0.00      R    H  
ATOM    566 H2'' CYT R  16      -2.853  -0.285  -6.923  1.00  0.00      R    H  
ATOM    567 H5'' CYT R  16      -7.103   2.320  -8.144  1.00  0.00      R    H  
ATOM    568  P   ADE R  17      -4.909   1.356  -4.629  1.00  0.00      R    P  
ATOM    569  O1P ADE R  17      -6.047   1.382  -3.619  1.00  0.00      R    O  
ATOM    570  O2P ADE R  17      -4.225   2.615  -4.875  1.00  0.00      R    O  
ATOM    571  C5' ADE R  17      -4.250  -1.026  -3.816  1.00  0.00      R    C  
ATOM    572  O5' ADE R  17      -3.820   0.328  -4.269  1.00  0.00      R    O  
ATOM    573  C4' ADE R  17      -3.081  -2.062  -3.830  1.00  0.00      R    C  
ATOM    574  O4' ADE R  17      -2.230  -1.935  -4.983  1.00  0.00      R    O  
ATOM    575  C3' ADE R  17      -2.226  -1.665  -2.546  1.00  0.00      R    C  
ATOM    576  O3' ADE R  17      -2.850  -2.134  -1.292  1.00  0.00      R    O  
ATOM    577  C2' ADE R  17      -0.987  -2.379  -3.049  1.00  0.00      R    C  
ATOM    578  O2' ADE R  17      -1.204  -3.757  -2.890  1.00  0.00      R    O  
ATOM    579  C1' ADE R  17      -0.867  -2.061  -4.511  1.00  0.00      R    C  
ATOM    580  N1  ADE R  17       3.896  -0.051  -4.979  1.00  0.00      R    N  
ATOM    581  C2  ADE R  17       3.433  -1.228  -4.589  1.00  0.00      R    C  
ATOM    582  N3  ADE R  17       2.188  -1.651  -4.389  1.00  0.00      R    N  
ATOM    583  C4  ADE R  17       1.291  -0.739  -4.815  1.00  0.00      R    C  
ATOM    584  C5  ADE R  17       1.562   0.546  -5.314  1.00  0.00      R    C  
ATOM    585  C6  ADE R  17       2.932   0.880  -5.370  1.00  0.00      R    C  
ATOM    586  N6  ADE R  17       3.358   2.060  -5.912  1.00  0.00      R    N  
ATOM    587  N7  ADE R  17       0.351   1.184  -5.602  1.00  0.00      R    N  
ATOM    588  C8  ADE R  17      -0.586   0.320  -5.345  1.00  0.00      R    C  
ATOM    589  N9  ADE R  17      -0.086  -0.889  -4.894  1.00  0.00      R    N  
ATOM    590  H2  ADE R  17       4.208  -1.990  -4.508  1.00  0.00      R    H  
ATOM    591  H8  ADE R  17      -1.654   0.410  -5.547  1.00  0.00      R    H  
ATOM    592  H1' ADE R  17      -0.334  -2.880  -5.041  1.00  0.00      R    H  
ATOM    593  H2' ADE R  17      -1.435  -3.720  -1.960  1.00  0.00      R    H  
ATOM    594  H3' ADE R  17      -2.269  -0.556  -2.488  1.00  0.00      R    H  
ATOM    595  H4' ADE R  17      -3.496  -3.092  -3.789  1.00  0.00      R    H  
ATOM    596  H5' ADE R  17      -4.995  -1.416  -4.541  1.00  0.00      R    H  
ATOM    597  H61 ADE R  17       4.327   2.164  -6.134  1.00  0.00      R    H  
ATOM    598  H62 ADE R  17       2.779   2.845  -6.135  1.00  0.00      R    H  
ATOM    599 H2'' ADE R  17      -0.080  -2.030  -2.508  1.00  0.00      R    H  
ATOM    600 H5'' ADE R  17      -4.714  -1.023  -2.807  1.00  0.00      R    H  
ATOM    601  P   ADE R  18      -2.240  -1.717   0.022  1.00  0.00      R    P  
ATOM    602  O1P ADE R  18      -3.004  -2.383   1.113  1.00  0.00      R    O  
ATOM    603  O2P ADE R  18      -2.093  -0.214   0.014  1.00  0.00      R    O  
ATOM    604  C5' ADE R  18      -0.384  -3.448   0.559  1.00  0.00      R    C  
ATOM    605  O5' ADE R  18      -0.819  -2.236  -0.082  1.00  0.00      R    O  
ATOM    606  C4' ADE R  18       1.166  -3.384   0.805  1.00  0.00      R    C  
ATOM    607  O4' ADE R  18       1.840  -3.076  -0.454  1.00  0.00      R    O  
ATOM    608  C3' ADE R  18       1.730  -2.290   1.778  1.00  0.00      R    C  
ATOM    609  O3' ADE R  18       1.578  -2.705   3.184  1.00  0.00      R    O  
ATOM    610  C2' ADE R  18       3.181  -2.206   1.375  1.00  0.00      R    C  
ATOM    611  O2' ADE R  18       4.028  -3.261   1.870  1.00  0.00      R    O  
ATOM    612  C1' ADE R  18       2.992  -2.288  -0.117  1.00  0.00      R    C  
ATOM    613  N1  ADE R  18       5.538   1.533  -2.230  1.00  0.00      R    N  
ATOM    614  C2  ADE R  18       5.916   0.395  -1.712  1.00  0.00      R    C  
ATOM    615  N3  ADE R  18       5.201  -0.564  -1.117  1.00  0.00      R    N  
ATOM    616  C4  ADE R  18       3.936  -0.213  -1.141  1.00  0.00      R    C  
ATOM    617  C5  ADE R  18       3.361   1.046  -1.567  1.00  0.00      R    C  
ATOM    618  C6  ADE R  18       4.217   1.956  -2.235  1.00  0.00      R    C  
ATOM    619  N6  ADE R  18       3.879   3.166  -2.764  1.00  0.00      R    N  
ATOM    620  N7  ADE R  18       1.980   1.072  -1.259  1.00  0.00      R    N  
ATOM    621  C8  ADE R  18       1.808  -0.114  -0.735  1.00  0.00      R    C  
ATOM    622  N9  ADE R  18       2.935  -0.913  -0.658  1.00  0.00      R    N  
ATOM    623  H2  ADE R  18       6.995   0.242  -1.750  1.00  0.00      R    H  
ATOM    624  H8  ADE R  18       0.886  -0.507  -0.307  1.00  0.00      R    H  
ATOM    625  H1' ADE R  18       3.852  -2.876  -0.500  1.00  0.00      R    H  
ATOM    626  H2' ADE R  18       4.481  -2.985   2.670  1.00  0.00      R    H  
ATOM    627  H3' ADE R  18       1.079  -1.399   1.642  1.00  0.00      R    H  
ATOM    628  H4' ADE R  18       1.464  -4.408   1.114  1.00  0.00      R    H  
ATOM    629  H5' ADE R  18      -0.678  -4.374   0.021  1.00  0.00      R    H  
ATOM    630  H61 ADE R  18       4.577   3.863  -2.926  1.00  0.00      R    H  
ATOM    631  H62 ADE R  18       3.047   3.386  -3.273  1.00  0.00      R    H  
ATOM    632 H2'' ADE R  18       3.621  -1.237   1.697  1.00  0.00      R    H  
ATOM    633 H5'' ADE R  18      -0.726  -3.655   1.596  1.00  0.00      R    H  
ATOM    634  P   CYT R  19       0.694  -2.087   4.286  1.00  0.00      R    P  
ATOM    635  O1P CYT R  19      -0.132  -3.174   4.928  1.00  0.00      R    O  
ATOM    636  O2P CYT R  19      -0.044  -0.968   3.686  1.00  0.00      R    O  
ATOM    637  C5' CYT R  19       2.816  -2.220   5.868  1.00  0.00      R    C  
ATOM    638  O5' CYT R  19       1.726  -1.453   5.260  1.00  0.00      R    O  
ATOM    639  C4' CYT R  19       4.175  -1.530   5.804  1.00  0.00      R    C  
ATOM    640  O4' CYT R  19       4.576  -1.310   4.423  1.00  0.00      R    O  
ATOM    641  C3' CYT R  19       4.199  -0.154   6.371  1.00  0.00      R    C  
ATOM    642  O3' CYT R  19       4.265  -0.110   7.829  1.00  0.00      R    O  
ATOM    643  C2' CYT R  19       5.416   0.530   5.700  1.00  0.00      R    C  
ATOM    644  O2' CYT R  19       6.668   0.116   6.309  1.00  0.00      R    O  
ATOM    645  C1' CYT R  19       5.338  -0.160   4.290  1.00  0.00      R    C  
ATOM    646  N1  CYT R  19       4.755   0.769   3.299  1.00  0.00      R    N  
ATOM    647  C2  CYT R  19       5.548   1.778   2.697  1.00  0.00      R    C  
ATOM    648  O2  CYT R  19       6.717   1.895   3.130  1.00  0.00      R    O  
ATOM    649  N3  CYT R  19       5.050   2.646   1.799  1.00  0.00      R    N  
ATOM    650  C4  CYT R  19       3.732   2.702   1.638  1.00  0.00      R    C  
ATOM    651  N4  CYT R  19       3.215   3.605   0.857  1.00  0.00      R    N  
ATOM    652  C5  CYT R  19       2.852   1.725   2.224  1.00  0.00      R    C  
ATOM    653  C6  CYT R  19       3.404   0.862   3.136  1.00  0.00      R    C  
ATOM    654  H5  CYT R  19       1.809   1.781   1.915  1.00  0.00      R    H  
ATOM    655  H6  CYT R  19       2.852   0.087   3.668  1.00  0.00      R    H  
ATOM    656  H1' CYT R  19       6.332  -0.584   4.031  1.00  0.00      R    H  
ATOM    657  H2' CYT R  19       7.097   0.959   6.470  1.00  0.00      R    H  
ATOM    658  H3' CYT R  19       3.287   0.302   5.928  1.00  0.00      R    H  
ATOM    659  H4' CYT R  19       4.912  -2.102   6.407  1.00  0.00      R    H  
ATOM    660  H41 CYT R  19       3.918   4.164   0.415  1.00  0.00      R    H  
ATOM    661  H5' CYT R  19       2.878  -3.258   5.478  1.00  0.00      R    H  
ATOM    662  H42 CYT R  19       2.362   3.401   0.376  1.00  0.00      R    H  
ATOM    663 H2'' CYT R  19       5.252   1.624   5.597  1.00  0.00      R    H  
ATOM    664 H5'' CYT R  19       2.629  -2.501   6.927  1.00  0.00      R    H  
ATOM    665  P   ADE R  20       3.438   0.969   8.649  1.00  0.00      R    P  
ATOM    666  O1P ADE R  20       3.105   0.337   9.910  1.00  0.00      R    O  
ATOM    667  O2P ADE R  20       2.267   1.491   7.913  1.00  0.00      R    O  
ATOM    668  C5' ADE R  20       5.742   1.964   9.526  1.00  0.00      R    C  
ATOM    669  O5' ADE R  20       4.411   2.211   8.975  1.00  0.00      R    O  
ATOM    670  C4' ADE R  20       6.783   3.040   8.965  1.00  0.00      R    C  
ATOM    671  O4' ADE R  20       6.874   2.931   7.493  1.00  0.00      R    O  
ATOM    672  C3' ADE R  20       6.579   4.578   9.201  1.00  0.00      R    C  
ATOM    673  O3' ADE R  20       6.991   5.037  10.497  1.00  0.00      R    O  
ATOM    674  C2' ADE R  20       7.330   5.201   8.045  1.00  0.00      R    C  
ATOM    675  O2' ADE R  20       8.694   5.322   8.326  1.00  0.00      R    O  
ATOM    676  C1' ADE R  20       7.223   4.163   6.897  1.00  0.00      R    C  
ATOM    677  N1  ADE R  20       6.193   6.854   2.647  1.00  0.00      R    N  
ATOM    678  C2  ADE R  20       7.290   6.576   3.327  1.00  0.00      R    C  
ATOM    679  N3  ADE R  20       7.550   5.826   4.414  1.00  0.00      R    N  
ATOM    680  C4  ADE R  20       6.368   5.288   4.802  1.00  0.00      R    C  
ATOM    681  C5  ADE R  20       5.063   5.457   4.240  1.00  0.00      R    C  
ATOM    682  C6  ADE R  20       5.028   6.288   3.097  1.00  0.00      R    C  
ATOM    683  N6  ADE R  20       3.892   6.680   2.519  1.00  0.00      R    N  
ATOM    684  N7  ADE R  20       4.144   4.806   5.006  1.00  0.00      R    N  
ATOM    685  C8  ADE R  20       4.844   4.296   6.075  1.00  0.00      R    C  
ATOM    686  N9  ADE R  20       6.204   4.601   5.996  1.00  0.00      R    N  
ATOM    687  H2  ADE R  20       8.166   7.101   2.945  1.00  0.00      R    H  
ATOM    688  H8  ADE R  20       4.390   3.638   6.815  1.00  0.00      R    H  
ATOM    689  H1' ADE R  20       8.141   4.052   6.280  1.00  0.00      R    H  
ATOM    690  H2' ADE R  20       9.023   6.173   8.030  1.00  0.00      R    H  
ATOM    691  H3' ADE R  20       5.497   4.794   9.076  1.00  0.00      R    H  
ATOM    692  H4' ADE R  20       7.812   2.773   9.287  1.00  0.00      R    H  
ATOM    693  H5' ADE R  20       6.137   0.934   9.394  1.00  0.00      R    H  
ATOM    694  H61 ADE R  20       3.082   6.105   2.633  1.00  0.00      R    H  
ATOM    695  H62 ADE R  20       4.011   7.066   1.604  1.00  0.00      R    H  
ATOM    696  H3T ADE R  20       7.030   5.995  10.546  1.00  0.00      R    H  
ATOM    697 H2'' ADE R  20       6.964   6.247   7.963  1.00  0.00      R    H  
ATOM    698 H5'' ADE R  20       5.828   2.163  10.615  1.00  0.00      R    H  
TER   
ATOM    699  C5' THY T   1       4.179  12.695   0.623  1.00  0.00      TS   C  
ATOM    700  O5' THY T   1       3.432  11.563   0.351  1.00  0.00      TS   O  
ATOM    701  C4' THY T   1       5.592  12.441   1.199  1.00  0.00      TS   C  
ATOM    702  O4' THY T   1       5.465  11.962   2.621  1.00  0.00      TS   O  
ATOM    703  C3' THY T   1       6.399  11.345   0.363  1.00  0.00      TS   C  
ATOM    704  O3' THY T   1       7.765  11.763   0.174  1.00  0.00      TS   O  
ATOM    705  C2' THY T   1       6.419  10.245   1.447  1.00  0.00      TS   C  
ATOM    706  C1' THY T   1       6.423  10.958   2.796  1.00  0.00      TS   C  
ATOM    707  N1  THY T   1       5.937  10.056   3.929  1.00  0.00      TS   N  
ATOM    708  C2  THY T   1       6.958   9.681   4.761  1.00  0.00      TS   C  
ATOM    709  O2  THY T   1       8.167  10.023   4.627  1.00  0.00      TS   O  
ATOM    710  N3  THY T   1       6.619   8.818   5.799  1.00  0.00      TS   N  
ATOM    711  C4  THY T   1       5.346   8.295   6.013  1.00  0.00      TS   C  
ATOM    712  O4  THY T   1       5.251   7.377   6.831  1.00  0.00      TS   O  
ATOM    713  C5  THY T   1       4.299   8.835   5.121  1.00  0.00      TS   C  
ATOM    714  C5M THY T   1       2.870   8.488   5.438  1.00  0.00      TS   C  
ATOM    715  C6  THY T   1       4.643   9.789   4.200  1.00  0.00      TS   C  
ATOM    716  H3  THY T   1       7.392   8.676   6.435  1.00  0.00      TS   H  
ATOM    717  H6  THY T   1       4.000  10.053   3.360  1.00  0.00      TS   H  
ATOM    718  H1' THY T   1       7.439  11.392   2.918  1.00  0.00      TS   H  
ATOM    719  H2' THY T   1       7.333   9.616   1.428  1.00  0.00      TS   H  
ATOM    720  H3' THY T   1       5.793  11.166  -0.550  1.00  0.00      TS   H  
ATOM    721  H4' THY T   1       6.151  13.401   1.177  1.00  0.00      TS   H  
ATOM    722  H5' THY T   1       3.537  13.432   1.151  1.00  0.00      TS   H  
ATOM    723  H51 THY T   1       2.641   7.533   5.958  1.00  0.00      TS   H  
ATOM    724  H52 THY T   1       2.282   8.517   4.496  1.00  0.00      TS   H  
ATOM    725  H53 THY T   1       2.470   9.361   5.995  1.00  0.00      TS   H  
ATOM    726  H5T THY T   1       2.579  11.692   0.774  1.00  0.00      TS   H  
ATOM    727 H2'' THY T   1       5.523   9.605   1.293  1.00  0.00      TS   H  
ATOM    728 H5'' THY T   1       4.313  13.138  -0.388  1.00  0.00      TS   H  
ATOM    729  P   GUA T   2       8.158  12.505  -1.167  1.00  0.00      TS   P  
ATOM    730  O1P GUA T   2       8.666  13.863  -0.948  1.00  0.00      TS   O  
ATOM    731  O2P GUA T   2       7.072  12.444  -2.179  1.00  0.00      TS   O  
ATOM    732  C5' GUA T   2      10.713  11.826  -1.117  1.00  0.00      TS   C  
ATOM    733  O5' GUA T   2       9.394  11.763  -1.756  1.00  0.00      TS   O  
ATOM    734  C4' GUA T   2      11.192  10.405  -0.740  1.00  0.00      TS   C  
ATOM    735  O4' GUA T   2      10.192   9.817   0.265  1.00  0.00      TS   O  
ATOM    736  C3' GUA T   2      11.199   9.268  -1.852  1.00  0.00      TS   C  
ATOM    737  O3' GUA T   2      12.391   9.318  -2.714  1.00  0.00      TS   O  
ATOM    738  C2' GUA T   2      11.313   8.058  -0.904  1.00  0.00      TS   C  
ATOM    739  C1' GUA T   2      10.228   8.376   0.229  1.00  0.00      TS   C  
ATOM    740  N1  GUA T   2       7.034   4.492   0.415  1.00  0.00      TS   N  
ATOM    741  C2  GUA T   2       8.231   4.603   1.028  1.00  0.00      TS   C  
ATOM    742  N2  GUA T   2       8.679   3.616   1.874  1.00  0.00      TS   N  
ATOM    743  N3  GUA T   2       9.077   5.577   0.734  1.00  0.00      TS   N  
ATOM    744  C4  GUA T   2       8.431   6.608   0.083  1.00  0.00      TS   C  
ATOM    745  C5  GUA T   2       7.162   6.578  -0.550  1.00  0.00      TS   C  
ATOM    746  C6  GUA T   2       6.414   5.427  -0.416  1.00  0.00      TS   C  
ATOM    747  O6  GUA T   2       5.298   5.067  -0.900  1.00  0.00      TS   O  
ATOM    748  N7  GUA T   2       6.866   7.768  -1.132  1.00  0.00      TS   N  
ATOM    749  C8  GUA T   2       7.888   8.506  -0.858  1.00  0.00      TS   C  
ATOM    750  N9  GUA T   2       8.910   7.882  -0.131  1.00  0.00      TS   N  
ATOM    751  H1  GUA T   2       6.413   3.713   0.576  1.00  0.00      TS   H  
ATOM    752  H8  GUA T   2       8.081   9.528  -1.183  1.00  0.00      TS   H  
ATOM    753  H1' GUA T   2      10.589   7.944   1.186  1.00  0.00      TS   H  
ATOM    754  H2' GUA T   2      12.336   7.963  -0.481  1.00  0.00      TS   H  
ATOM    755  H21 GUA T   2       8.069   2.888   2.188  1.00  0.00      TS   H  
ATOM    756  H3' GUA T   2      10.290   9.280  -2.489  1.00  0.00      TS   H  
ATOM    757  H22 GUA T   2       9.618   3.573   2.215  1.00  0.00      TS   H  
ATOM    758  H4' GUA T   2      12.190  10.358  -0.255  1.00  0.00      TS   H  
ATOM    759  H5' GUA T   2      10.885  12.452  -0.215  1.00  0.00      TS   H  
ATOM    760 H2'' GUA T   2      11.188   7.135  -1.510  1.00  0.00      TS   H  
ATOM    761 H5'' GUA T   2      11.440  12.207  -1.867  1.00  0.00      TS   H  
ATOM    762  P   THY T   3      12.398   8.437  -4.073  1.00  0.00      TS   P  
ATOM    763  O1P THY T   3      13.710   8.551  -4.667  1.00  0.00      TS   O  
ATOM    764  O2P THY T   3      11.267   8.910  -4.845  1.00  0.00      TS   O  
ATOM    765  C5' THY T   3      13.439   6.164  -3.356  1.00  0.00      TS   C  
ATOM    766  O5' THY T   3      12.274   6.899  -3.731  1.00  0.00      TS   O  
ATOM    767  C4' THY T   3      13.099   4.757  -2.858  1.00  0.00      TS   C  
ATOM    768  O4' THY T   3      11.987   4.809  -1.995  1.00  0.00      TS   O  
ATOM    769  C3' THY T   3      12.594   3.897  -3.965  1.00  0.00      TS   C  
ATOM    770  O3' THY T   3      13.699   3.387  -4.701  1.00  0.00      TS   O  
ATOM    771  C2' THY T   3      11.884   2.866  -3.149  1.00  0.00      TS   C  
ATOM    772  C1' THY T   3      11.135   3.648  -2.111  1.00  0.00      TS   C  
ATOM    773  N1  THY T   3       9.764   3.986  -2.427  1.00  0.00      TS   N  
ATOM    774  C2  THY T   3       8.739   3.010  -2.204  1.00  0.00      TS   C  
ATOM    775  O2  THY T   3       8.914   1.861  -1.743  1.00  0.00      TS   O  
ATOM    776  N3  THY T   3       7.559   3.538  -2.560  1.00  0.00      TS   N  
ATOM    777  C4  THY T   3       7.269   4.691  -3.242  1.00  0.00      TS   C  
ATOM    778  O4  THY T   3       6.136   4.930  -3.656  1.00  0.00      TS   O  
ATOM    779  C5  THY T   3       8.395   5.480  -3.658  1.00  0.00      TS   C  
ATOM    780  C5M THY T   3       8.259   6.837  -4.254  1.00  0.00      TS   C  
ATOM    781  C6  THY T   3       9.547   5.101  -3.184  1.00  0.00      TS   C  
ATOM    782  H3  THY T   3       6.823   2.869  -2.386  1.00  0.00      TS   H  
ATOM    783  H6  THY T   3      10.416   5.734  -3.362  1.00  0.00      TS   H  
ATOM    784  H1' THY T   3      11.040   3.131  -1.131  1.00  0.00      TS   H  
ATOM    785  H2' THY T   3      12.620   2.160  -2.707  1.00  0.00      TS   H  
ATOM    786  H3' THY T   3      11.862   4.483  -4.561  1.00  0.00      TS   H  
ATOM    787  H4' THY T   3      13.851   4.181  -2.279  1.00  0.00      TS   H  
ATOM    788  H5' THY T   3      14.055   6.602  -2.541  1.00  0.00      TS   H  
ATOM    789  H51 THY T   3       7.504   6.798  -5.068  1.00  0.00      TS   H  
ATOM    790  H52 THY T   3       9.199   7.138  -4.765  1.00  0.00      TS   H  
ATOM    791  H53 THY T   3       8.053   7.670  -3.548  1.00  0.00      TS   H  
ATOM    792 H2'' THY T   3      11.167   2.337  -3.812  1.00  0.00      TS   H  
ATOM    793 H5'' THY T   3      14.196   6.028  -4.158  1.00  0.00      TS   H  
ATOM    794  P   THY T   4      13.562   2.462  -5.900  1.00  0.00      TS   P  
ATOM    795  O1P THY T   4      14.878   1.988  -6.336  1.00  0.00      TS   O  
ATOM    796  O2P THY T   4      12.758   3.140  -6.948  1.00  0.00      TS   O  
ATOM    797  C5' THY T   4      13.260  -0.079  -4.994  1.00  0.00      TS   C  
ATOM    798  O5' THY T   4      12.703   1.188  -5.338  1.00  0.00      TS   O  
ATOM    799  C4' THY T   4      12.131  -1.097  -4.936  1.00  0.00      TS   C  
ATOM    800  O4' THY T   4      11.121  -0.578  -4.029  1.00  0.00      TS   O  
ATOM    801  C3' THY T   4      11.311  -1.377  -6.276  1.00  0.00      TS   C  
ATOM    802  O3' THY T   4      11.933  -2.349  -7.141  1.00  0.00      TS   O  
ATOM    803  C2' THY T   4      10.031  -1.901  -5.581  1.00  0.00      TS   C  
ATOM    804  C1' THY T   4       9.830  -1.011  -4.404  1.00  0.00      TS   C  
ATOM    805  N1  THY T   4       8.905   0.131  -4.721  1.00  0.00      TS   N  
ATOM    806  C2  THY T   4       7.543  -0.091  -4.581  1.00  0.00      TS   C  
ATOM    807  O2  THY T   4       7.137  -1.156  -4.119  1.00  0.00      TS   O  
ATOM    808  N3  THY T   4       6.757   0.860  -5.063  1.00  0.00      TS   N  
ATOM    809  C4  THY T   4       7.107   2.129  -5.574  1.00  0.00      TS   C  
ATOM    810  O4  THY T   4       6.247   2.896  -5.986  1.00  0.00      TS   O  
ATOM    811  C5  THY T   4       8.539   2.328  -5.682  1.00  0.00      TS   C  
ATOM    812  C5M THY T   4       8.985   3.498  -6.540  1.00  0.00      TS   C  
ATOM    813  C6  THY T   4       9.334   1.316  -5.326  1.00  0.00      TS   C  
ATOM    814  H3  THY T   4       5.774   0.627  -5.043  1.00  0.00      TS   H  
ATOM    815  H6  THY T   4      10.399   1.229  -5.541  1.00  0.00      TS   H  
ATOM    816  H1' THY T   4       9.537  -1.554  -3.480  1.00  0.00      TS   H  
ATOM    817  H2' THY T   4      10.367  -2.922  -5.298  1.00  0.00      TS   H  
ATOM    818  H3' THY T   4      11.235  -0.416  -6.828  1.00  0.00      TS   H  
ATOM    819  H4' THY T   4      12.602  -2.058  -4.639  1.00  0.00      TS   H  
ATOM    820  H5' THY T   4      13.788   0.055  -4.025  1.00  0.00      TS   H  
ATOM    821  H51 THY T   4       8.965   3.381  -7.645  1.00  0.00      TS   H  
ATOM    822  H52 THY T   4      10.080   3.612  -6.389  1.00  0.00      TS   H  
ATOM    823  H53 THY T   4       8.385   4.399  -6.292  1.00  0.00      TS   H  
ATOM    824 H2'' THY T   4       9.187  -2.065  -6.283  1.00  0.00      TS   H  
ATOM    825 H5'' THY T   4      13.978  -0.384  -5.784  1.00  0.00      TS   H  
ATOM    826  P   GUA T   5      11.347  -2.438  -8.646  1.00  0.00      TS   P  
ATOM    827  O1P GUA T   5      12.233  -3.399  -9.336  1.00  0.00      TS   O  
ATOM    828  O2P GUA T   5      10.971  -1.145  -9.233  1.00  0.00      TS   O  
ATOM    829  C5' GUA T   5       9.893  -4.545  -8.151  1.00  0.00      TS   C  
ATOM    830  O5' GUA T   5       9.923  -3.097  -8.315  1.00  0.00      TS   O  
ATOM    831  C4' GUA T   5       8.477  -4.927  -7.799  1.00  0.00      TS   C  
ATOM    832  O4' GUA T   5       7.800  -4.040  -6.922  1.00  0.00      TS   O  
ATOM    833  C3' GUA T   5       7.594  -4.895  -9.050  1.00  0.00      TS   C  
ATOM    834  O3' GUA T   5       7.830  -6.020  -9.854  1.00  0.00      TS   O  
ATOM    835  C2' GUA T   5       6.298  -5.013  -8.370  1.00  0.00      TS   C  
ATOM    836  C1' GUA T   5       6.334  -3.990  -7.248  1.00  0.00      TS   C  
ATOM    837  N1  GUA T   5       2.504  -0.856  -8.334  1.00  0.00      TS   N  
ATOM    838  C2  GUA T   5       2.428  -2.098  -7.867  1.00  0.00      TS   C  
ATOM    839  N2  GUA T   5       1.207  -2.550  -7.608  1.00  0.00      TS   N  
ATOM    840  N3  GUA T   5       3.495  -2.893  -7.763  1.00  0.00      TS   N  
ATOM    841  C4  GUA T   5       4.679  -2.186  -7.831  1.00  0.00      TS   C  
ATOM    842  C5  GUA T   5       4.817  -0.848  -8.100  1.00  0.00      TS   C  
ATOM    843  C6  GUA T   5       3.678  -0.126  -8.598  1.00  0.00      TS   C  
ATOM    844  O6  GUA T   5       3.588   1.033  -9.020  1.00  0.00      TS   O  
ATOM    845  N7  GUA T   5       6.150  -0.452  -7.999  1.00  0.00      TS   N  
ATOM    846  C8  GUA T   5       6.794  -1.584  -7.759  1.00  0.00      TS   C  
ATOM    847  N9  GUA T   5       5.949  -2.674  -7.597  1.00  0.00      TS   N  
ATOM    848  H1  GUA T   5       1.620  -0.371  -8.399  1.00  0.00      TS   H  
ATOM    849  H8  GUA T   5       7.873  -1.733  -7.734  1.00  0.00      TS   H  
ATOM    850  H1' GUA T   5       5.799  -4.297  -6.323  1.00  0.00      TS   H  
ATOM    851  H2' GUA T   5       6.189  -6.068  -8.041  1.00  0.00      TS   H  
ATOM    852  H21 GUA T   5       0.407  -2.013  -7.877  1.00  0.00      TS   H  
ATOM    853  H3' GUA T   5       7.752  -3.895  -9.506  1.00  0.00      TS   H  
ATOM    854  H22 GUA T   5       1.111  -3.482  -7.259  1.00  0.00      TS   H  
ATOM    855  H4' GUA T   5       8.353  -5.969  -7.432  1.00  0.00      TS   H  
ATOM    856  H5' GUA T   5      10.568  -4.785  -7.301  1.00  0.00      TS   H  
ATOM    857 H2'' GUA T   5       5.381  -4.868  -8.981  1.00  0.00      TS   H  
ATOM    858 H5'' GUA T   5      10.181  -5.132  -9.048  1.00  0.00      TS   H  
ATOM    859  P   THY T   6       7.309  -6.384 -11.254  1.00  0.00      TS   P  
ATOM    860  O1P THY T   6       7.729  -7.772 -11.534  1.00  0.00      TS   O  
ATOM    861  O2P THY T   6       7.708  -5.357 -12.228  1.00  0.00      TS   O  
ATOM    862  C5' THY T   6       4.939  -7.487 -10.631  1.00  0.00      TS   C  
ATOM    863  O5' THY T   6       5.764  -6.377 -11.056  1.00  0.00      TS   O  
ATOM    864  C4' THY T   6       3.477  -7.110 -10.776  1.00  0.00      TS   C  
ATOM    865  O4' THY T   6       3.116  -5.943  -9.936  1.00  0.00      TS   O  
ATOM    866  C3' THY T   6       2.974  -6.623 -12.129  1.00  0.00      TS   C  
ATOM    867  O3' THY T   6       2.664  -7.821 -12.855  1.00  0.00      TS   O  
ATOM    868  C2' THY T   6       1.660  -5.869 -11.821  1.00  0.00      TS   C  
ATOM    869  C1' THY T   6       2.126  -5.144 -10.589  1.00  0.00      TS   C  
ATOM    870  N1  THY T   6       2.757  -3.831 -10.885  1.00  0.00      TS   N  
ATOM    871  C2  THY T   6       1.850  -2.794 -11.000  1.00  0.00      TS   C  
ATOM    872  O2  THY T   6       0.679  -2.984 -10.743  1.00  0.00      TS   O  
ATOM    873  N3  THY T   6       2.410  -1.667 -11.387  1.00  0.00      TS   N  
ATOM    874  C4  THY T   6       3.689  -1.364 -11.796  1.00  0.00      TS   C  
ATOM    875  O4  THY T   6       3.951  -0.276 -12.387  1.00  0.00      TS   O  
ATOM    876  C5  THY T   6       4.616  -2.450 -11.519  1.00  0.00      TS   C  
ATOM    877  C5M THY T   6       6.076  -2.207 -11.368  1.00  0.00      TS   C  
ATOM    878  C6  THY T   6       4.108  -3.638 -11.212  1.00  0.00      TS   C  
ATOM    879  H3  THY T   6       1.690  -0.993 -11.610  1.00  0.00      TS   H  
ATOM    880  H6  THY T   6       4.790  -4.443 -10.937  1.00  0.00      TS   H  
ATOM    881  H1' THY T   6       1.330  -5.071  -9.818  1.00  0.00      TS   H  
ATOM    882  H2' THY T   6       0.806  -6.565 -11.685  1.00  0.00      TS   H  
ATOM    883  H3' THY T   6       3.888  -6.087 -12.460  1.00  0.00      TS   H  
ATOM    884  H4' THY T   6       2.867  -7.896 -10.281  1.00  0.00      TS   H  
ATOM    885  H5' THY T   6       5.075  -7.720  -9.554  1.00  0.00      TS   H  
ATOM    886  H51 THY T   6       6.715  -3.104 -11.514  1.00  0.00      TS   H  
ATOM    887  H52 THY T   6       6.274  -1.780 -10.361  1.00  0.00      TS   H  
ATOM    888  H53 THY T   6       6.230  -1.451 -12.167  1.00  0.00      TS   H  
ATOM    889 H2'' THY T   6       1.487  -5.173 -12.669  1.00  0.00      TS   H  
ATOM    890 H5'' THY T   6       5.223  -8.427 -11.151  1.00  0.00      TS   H  
ATOM    891  P   ADE T   7       2.903  -7.926 -14.392  1.00  0.00      TS   P  
ATOM    892  O1P ADE T   7       2.942  -9.369 -14.716  1.00  0.00      TS   O  
ATOM    893  O2P ADE T   7       4.036  -7.094 -14.869  1.00  0.00      TS   O  
ATOM    894  C5' ADE T   7       0.257  -7.479 -14.767  1.00  0.00      TS   C  
ATOM    895  O5' ADE T   7       1.659  -7.378 -15.153  1.00  0.00      TS   O  
ATOM    896  C4' ADE T   7      -0.502  -6.230 -15.191  1.00  0.00      TS   C  
ATOM    897  O4' ADE T   7      -0.331  -4.954 -14.405  1.00  0.00      TS   O  
ATOM    898  C3' ADE T   7      -0.293  -5.722 -16.581  1.00  0.00      TS   C  
ATOM    899  O3' ADE T   7      -0.779  -6.653 -17.499  1.00  0.00      TS   O  
ATOM    900  C2' ADE T   7      -1.088  -4.471 -16.546  1.00  0.00      TS   C  
ATOM    901  C1' ADE T   7      -0.675  -3.850 -15.224  1.00  0.00      TS   C  
ATOM    902  N1  ADE T   7       1.363   0.816 -15.796  1.00  0.00      TS   N  
ATOM    903  C2  ADE T   7       0.106   0.356 -16.071  1.00  0.00      TS   C  
ATOM    904  N3  ADE T   7      -0.321  -0.977 -16.030  1.00  0.00      TS   N  
ATOM    905  C4  ADE T   7       0.705  -1.778 -15.658  1.00  0.00      TS   C  
ATOM    906  C5  ADE T   7       2.044  -1.460 -15.437  1.00  0.00      TS   C  
ATOM    907  C6  ADE T   7       2.375  -0.054 -15.574  1.00  0.00      TS   C  
ATOM    908  N6  ADE T   7       3.591   0.446 -15.315  1.00  0.00      TS   N  
ATOM    909  N7  ADE T   7       2.820  -2.598 -15.056  1.00  0.00      TS   N  
ATOM    910  C8  ADE T   7       1.914  -3.488 -14.888  1.00  0.00      TS   C  
ATOM    911  N9  ADE T   7       0.628  -3.061 -15.278  1.00  0.00      TS   N  
ATOM    912  H2  ADE T   7      -0.664   1.100 -16.265  1.00  0.00      TS   H  
ATOM    913  H8  ADE T   7       2.155  -4.530 -14.674  1.00  0.00      TS   H  
ATOM    914  H1' ADE T   7      -1.509  -3.266 -14.782  1.00  0.00      TS   H  
ATOM    915  H2' ADE T   7      -2.188  -4.622 -16.541  1.00  0.00      TS   H  
ATOM    916  H3' ADE T   7       0.804  -5.547 -16.611  1.00  0.00      TS   H  
ATOM    917  H4' ADE T   7      -1.571  -6.531 -15.159  1.00  0.00      TS   H  
ATOM    918  H5' ADE T   7       0.132  -7.664 -13.678  1.00  0.00      TS   H  
ATOM    919  H61 ADE T   7       3.701   1.439 -15.357  1.00  0.00      TS   H  
ATOM    920  H62 ADE T   7       4.043   0.012 -14.535  1.00  0.00      TS   H  
ATOM    921 H2'' ADE T   7      -0.851  -3.918 -17.480  1.00  0.00      TS   H  
ATOM    922 H5'' ADE T   7      -0.216  -8.361 -15.249  1.00  0.00      TS   H  
ATOM    923  P   ADE T   8      -0.191  -6.706 -18.941  1.00  0.00      TS   P  
ATOM    924  O1P ADE T   8      -0.325  -8.082 -19.549  1.00  0.00      TS   O  
ATOM    925  O2P ADE T   8       1.210  -6.157 -18.849  1.00  0.00      TS   O  
ATOM    926  C5' ADE T   8      -2.461  -5.611 -19.776  1.00  0.00      TS   C  
ATOM    927  O5' ADE T   8      -0.999  -5.649 -19.775  1.00  0.00      TS   O  
ATOM    928  C4' ADE T   8      -3.014  -4.256 -20.313  1.00  0.00      TS   C  
ATOM    929  O4' ADE T   8      -2.460  -3.090 -19.685  1.00  0.00      TS   O  
ATOM    930  C3' ADE T   8      -2.716  -4.077 -21.837  1.00  0.00      TS   C  
ATOM    931  O3' ADE T   8      -3.796  -3.445 -22.535  1.00  0.00      TS   O  
ATOM    932  C2' ADE T   8      -1.494  -3.246 -21.841  1.00  0.00      TS   C  
ATOM    933  C1' ADE T   8      -1.651  -2.291 -20.619  1.00  0.00      TS   C  
ATOM    934  N1  ADE T   8       1.188   1.611 -18.904  1.00  0.00      TS   N  
ATOM    935  C2  ADE T   8      -0.080   1.544 -19.335  1.00  0.00      TS   C  
ATOM    936  N3  ADE T   8      -0.764   0.499 -19.758  1.00  0.00      TS   N  
ATOM    937  C4  ADE T   8      -0.029  -0.642 -19.654  1.00  0.00      TS   C  
ATOM    938  C5  ADE T   8       1.209  -0.780 -19.063  1.00  0.00      TS   C  
ATOM    939  C6  ADE T   8       1.901   0.486 -18.819  1.00  0.00      TS   C  
ATOM    940  N6  ADE T   8       3.206   0.484 -18.468  1.00  0.00      TS   N  
ATOM    941  N7  ADE T   8       1.541  -2.044 -18.908  1.00  0.00      TS   N  
ATOM    942  C8  ADE T   8       0.626  -2.703 -19.528  1.00  0.00      TS   C  
ATOM    943  N9  ADE T   8      -0.421  -1.917 -19.961  1.00  0.00      TS   N  
ATOM    944  H2  ADE T   8      -0.494   2.544 -19.471  1.00  0.00      TS   H  
ATOM    945  H8  ADE T   8       0.650  -3.783 -19.679  1.00  0.00      TS   H  
ATOM    946  H1' ADE T   8      -2.162  -1.370 -20.970  1.00  0.00      TS   H  
ATOM    947  H2' ADE T   8      -1.361  -2.603 -22.737  1.00  0.00      TS   H  
ATOM    948  H3' ADE T   8      -2.417  -5.050 -22.284  1.00  0.00      TS   H  
ATOM    949  H4' ADE T   8      -4.113  -4.284 -20.151  1.00  0.00      TS   H  
ATOM    950  H5' ADE T   8      -2.848  -5.676 -18.736  1.00  0.00      TS   H  
ATOM    951  H61 ADE T   8       3.860  -0.056 -18.998  1.00  0.00      TS   H  
ATOM    952  H62 ADE T   8       3.543   1.309 -18.015  1.00  0.00      TS   H  
ATOM    953 H2'' ADE T   8      -0.563  -3.847 -21.757  1.00  0.00      TS   H  
ATOM    954 H5'' ADE T   8      -2.759  -6.545 -20.297  1.00  0.00      TS   H  
ATOM    955  P   GUA T   9      -3.883  -3.861 -24.093  1.00  0.00      TS   P  
ATOM    956  O1P GUA T   9      -5.319  -4.019 -24.399  1.00  0.00      TS   O  
ATOM    957  O2P GUA T   9      -3.062  -5.054 -24.450  1.00  0.00      TS   O  
ATOM    958  C5' GUA T   9      -3.814  -1.328 -24.478  1.00  0.00      TS   C  
ATOM    959  O5' GUA T   9      -3.409  -2.656 -24.836  1.00  0.00      TS   O  
ATOM    960  C4' GUA T   9      -2.886  -0.235 -24.997  1.00  0.00      TS   C  
ATOM    961  O4' GUA T   9      -1.796  -0.137 -24.045  1.00  0.00      TS   O  
ATOM    962  C3' GUA T   9      -2.178  -0.483 -26.378  1.00  0.00      TS   C  
ATOM    963  O3' GUA T   9      -2.043   0.643 -27.196  1.00  0.00      TS   O  
ATOM    964  C2' GUA T   9      -0.792  -0.818 -25.941  1.00  0.00      TS   C  
ATOM    965  C1' GUA T   9      -0.637   0.272 -24.796  1.00  0.00      TS   C  
ATOM    966  N1  GUA T   9       3.234   2.582 -22.381  1.00  0.00      TS   N  
ATOM    967  C2  GUA T   9       2.258   3.099 -23.180  1.00  0.00      TS   C  
ATOM    968  N2  GUA T   9       2.287   4.344 -23.519  1.00  0.00      TS   N  
ATOM    969  N3  GUA T   9       1.240   2.378 -23.763  1.00  0.00      TS   N  
ATOM    970  C4  GUA T   9       1.319   1.075 -23.420  1.00  0.00      TS   C  
ATOM    971  C5  GUA T   9       2.331   0.477 -22.620  1.00  0.00      TS   C  
ATOM    972  C6  GUA T   9       3.309   1.244 -21.977  1.00  0.00      TS   C  
ATOM    973  O6  GUA T   9       4.171   0.737 -21.276  1.00  0.00      TS   O  
ATOM    974  N7  GUA T   9       2.085  -0.906 -22.543  1.00  0.00      TS   N  
ATOM    975  C8  GUA T   9       1.014  -1.142 -23.295  1.00  0.00      TS   C  
ATOM    976  N9  GUA T   9       0.507   0.064 -23.890  1.00  0.00      TS   N  
ATOM    977  H1  GUA T   9       3.787   3.300 -21.935  1.00  0.00      TS   H  
ATOM    978  H8  GUA T   9       0.588  -2.129 -23.473  1.00  0.00      TS   H  
ATOM    979  H1' GUA T   9      -0.701   1.275 -25.269  1.00  0.00      TS   H  
ATOM    980  H2' GUA T   9      -0.086  -0.584 -26.766  1.00  0.00      TS   H  
ATOM    981  H21 GUA T   9       3.138   4.803 -23.268  1.00  0.00      TS   H  
ATOM    982  H3' GUA T   9      -2.720  -1.252 -26.970  1.00  0.00      TS   H  
ATOM    983  H22 GUA T   9       1.744   4.474 -24.349  1.00  0.00      TS   H  
ATOM    984  H4' GUA T   9      -3.427   0.735 -25.003  1.00  0.00      TS   H  
ATOM    985  H5' GUA T   9      -3.889  -1.203 -23.377  1.00  0.00      TS   H  
ATOM    986 H2'' GUA T   9      -0.684  -1.851 -25.547  1.00  0.00      TS   H  
ATOM    987 H5'' GUA T   9      -4.841  -1.126 -24.848  1.00  0.00      TS   H  
ATOM    988  P   CYT T  10      -1.778   0.622 -28.713  1.00  0.00      TS   P  
ATOM    989  O1P CYT T  10      -3.052   0.833 -29.372  1.00  0.00      TS   O  
ATOM    990  O2P CYT T  10      -0.914  -0.459 -29.156  1.00  0.00      TS   O  
ATOM    991  C5' CYT T  10      -0.988   3.063 -27.840  1.00  0.00      TS   C  
ATOM    992  O5' CYT T  10      -0.904   1.981 -28.754  1.00  0.00      TS   O  
ATOM    993  C4' CYT T  10       0.171   4.024 -27.919  1.00  0.00      TS   C  
ATOM    994  O4' CYT T  10       1.130   3.805 -26.889  1.00  0.00      TS   O  
ATOM    995  C3' CYT T  10       0.930   4.193 -29.281  1.00  0.00      TS   C  
ATOM    996  O3' CYT T  10       1.228   5.558 -29.678  1.00  0.00      TS   O  
ATOM    997  C2' CYT T  10       2.182   3.357 -28.941  1.00  0.00      TS   C  
ATOM    998  C1' CYT T  10       2.418   3.713 -27.487  1.00  0.00      TS   C  
ATOM    999  N1  CYT T  10       3.215   2.674 -26.771  1.00  0.00      TS   N  
ATOM   1000  C2  CYT T  10       4.420   2.948 -26.119  1.00  0.00      TS   C  
ATOM   1001  O2  CYT T  10       4.933   4.101 -26.188  1.00  0.00      TS   O  
ATOM   1002  N3  CYT T  10       4.992   1.903 -25.464  1.00  0.00      TS   N  
ATOM   1003  C4  CYT T  10       4.545   0.662 -25.581  1.00  0.00      TS   C  
ATOM   1004  N4  CYT T  10       5.128  -0.337 -24.944  1.00  0.00      TS   N  
ATOM   1005  C5  CYT T  10       3.297   0.395 -26.241  1.00  0.00      TS   C  
ATOM   1006  C6  CYT T  10       2.688   1.396 -26.848  1.00  0.00      TS   C  
ATOM   1007  H5  CYT T  10       2.834  -0.592 -26.265  1.00  0.00      TS   H  
ATOM   1008  H6  CYT T  10       1.652   1.341 -27.185  1.00  0.00      TS   H  
ATOM   1009  H1' CYT T  10       2.949   4.688 -27.450  1.00  0.00      TS   H  
ATOM   1010  H2' CYT T  10       3.007   3.661 -29.621  1.00  0.00      TS   H  
ATOM   1011  H3' CYT T  10       0.338   3.653 -30.051  1.00  0.00      TS   H  
ATOM   1012  H4' CYT T  10      -0.190   5.031 -27.620  1.00  0.00      TS   H  
ATOM   1013  H41 CYT T  10       5.864  -0.066 -24.324  1.00  0.00      TS   H  
ATOM   1014  H5' CYT T  10      -1.102   2.709 -26.793  1.00  0.00      TS   H  
ATOM   1015  H42 CYT T  10       4.682  -1.233 -24.916  1.00  0.00      TS   H  
ATOM   1016 H2'' CYT T  10       1.910   2.330 -29.262  1.00  0.00      TS   H  
ATOM   1017 H5'' CYT T  10      -1.923   3.594 -28.118  1.00  0.00      TS   H  
ATOM   1018  P   THY T  11       1.787   5.740 -31.164  1.00  0.00      TS   P  
ATOM   1019  O1P THY T  11       1.131   6.913 -31.798  1.00  0.00      TS   O  
ATOM   1020  O2P THY T  11       1.755   4.450 -31.887  1.00  0.00      TS   O  
ATOM   1021  C5' THY T  11       3.769   7.299 -30.360  1.00  0.00      TS   C  
ATOM   1022  O5' THY T  11       3.341   6.117 -31.057  1.00  0.00      TS   O  
ATOM   1023  C4' THY T  11       5.311   7.505 -30.321  1.00  0.00      TS   C  
ATOM   1024  O4' THY T  11       5.848   6.427 -29.417  1.00  0.00      TS   O  
ATOM   1025  C3' THY T  11       6.005   7.354 -31.669  1.00  0.00      TS   C  
ATOM   1026  O3' THY T  11       7.054   8.334 -31.893  1.00  0.00      TS   O  
ATOM   1027  C2' THY T  11       6.492   5.912 -31.732  1.00  0.00      TS   C  
ATOM   1028  C1' THY T  11       6.780   5.634 -30.286  1.00  0.00      TS   C  
ATOM   1029  N1  THY T  11       6.760   4.248 -29.827  1.00  0.00      TS   N  
ATOM   1030  C2  THY T  11       7.841   3.666 -29.147  1.00  0.00      TS   C  
ATOM   1031  O2  THY T  11       8.816   4.229 -28.802  1.00  0.00      TS   O  
ATOM   1032  N3  THY T  11       7.596   2.362 -28.699  1.00  0.00      TS   N  
ATOM   1033  C4  THY T  11       6.459   1.580 -28.983  1.00  0.00      TS   C  
ATOM   1034  O4  THY T  11       6.316   0.544 -28.361  1.00  0.00      TS   O  
ATOM   1035  C5  THY T  11       5.528   2.196 -29.939  1.00  0.00      TS   C  
ATOM   1036  C5M THY T  11       4.389   1.277 -30.206  1.00  0.00      TS   C  
ATOM   1037  C6  THY T  11       5.646   3.510 -30.237  1.00  0.00      TS   C  
ATOM   1038  H3  THY T  11       8.166   2.005 -27.946  1.00  0.00      TS   H  
ATOM   1039  H6  THY T  11       4.927   4.020 -30.878  1.00  0.00      TS   H  
ATOM   1040  H1' THY T  11       7.753   6.038 -29.932  1.00  0.00      TS   H  
ATOM   1041  H2' THY T  11       7.402   5.774 -32.354  1.00  0.00      TS   H  
ATOM   1042  H3' THY T  11       5.210   7.494 -32.432  1.00  0.00      TS   H  
ATOM   1043  H4' THY T  11       5.590   8.525 -29.981  1.00  0.00      TS   H  
ATOM   1044  H5' THY T  11       3.455   7.350 -29.295  1.00  0.00      TS   H  
ATOM   1045  H51 THY T  11       3.803   1.085 -29.282  1.00  0.00      TS   H  
ATOM   1046  H52 THY T  11       4.577   0.283 -30.664  1.00  0.00      TS   H  
ATOM   1047  H53 THY T  11       3.735   1.810 -30.928  1.00  0.00      TS   H  
ATOM   1048 H2'' THY T  11       5.694   5.268 -32.159  1.00  0.00      TS   H  
ATOM   1049 H5'' THY T  11       3.325   8.253 -30.719  1.00  0.00      TS   H  
ATOM   1050  P   ADE T  12       7.906   8.495 -33.179  1.00  0.00      TS   P  
ATOM   1051  O1P ADE T  12       8.555   9.800 -33.133  1.00  0.00      TS   O  
ATOM   1052  O2P ADE T  12       7.235   8.227 -34.466  1.00  0.00      TS   O  
ATOM   1053  C5' ADE T  12      10.041   7.480 -32.051  1.00  0.00      TS   C  
ATOM   1054  O5' ADE T  12       8.985   7.383 -33.058  1.00  0.00      TS   O  
ATOM   1055  C4' ADE T  12      10.870   6.189 -31.714  1.00  0.00      TS   C  
ATOM   1056  O4' ADE T  12       9.976   5.080 -31.353  1.00  0.00      TS   O  
ATOM   1057  C3' ADE T  12      11.504   5.657 -33.009  1.00  0.00      TS   C  
ATOM   1058  O3' ADE T  12      12.929   5.589 -32.985  1.00  0.00      TS   O  
ATOM   1059  C2' ADE T  12      10.896   4.178 -33.271  1.00  0.00      TS   C  
ATOM   1060  C1' ADE T  12      10.591   3.859 -31.842  1.00  0.00      TS   C  
ATOM   1061  N1  ADE T  12      10.040  -0.837 -29.899  1.00  0.00      TS   N  
ATOM   1062  C2  ADE T  12      11.003   0.028 -29.788  1.00  0.00      TS   C  
ATOM   1063  N3  ADE T  12      11.066   1.288 -30.211  1.00  0.00      TS   N  
ATOM   1064  C4  ADE T  12      10.020   1.582 -31.012  1.00  0.00      TS   C  
ATOM   1065  C5  ADE T  12       8.966   0.745 -31.259  1.00  0.00      TS   C  
ATOM   1066  C6  ADE T  12       8.934  -0.493 -30.599  1.00  0.00      TS   C  
ATOM   1067  N6  ADE T  12       7.847  -1.265 -30.575  1.00  0.00      TS   N  
ATOM   1068  N7  ADE T  12       8.109   1.343 -32.148  1.00  0.00      TS   N  
ATOM   1069  C8  ADE T  12       8.638   2.525 -32.404  1.00  0.00      TS   C  
ATOM   1070  N9  ADE T  12       9.729   2.707 -31.668  1.00  0.00      TS   N  
ATOM   1071  H2  ADE T  12      11.757  -0.362 -29.106  1.00  0.00      TS   H  
ATOM   1072  H8  ADE T  12       8.223   3.339 -32.998  1.00  0.00      TS   H  
ATOM   1073  H1' ADE T  12      11.523   3.738 -31.249  1.00  0.00      TS   H  
ATOM   1074  H2' ADE T  12      11.623   3.521 -33.794  1.00  0.00      TS   H  
ATOM   1075  H3' ADE T  12      11.195   6.370 -33.804  1.00  0.00      TS   H  
ATOM   1076  H4' ADE T  12      11.572   6.323 -30.864  1.00  0.00      TS   H  
ATOM   1077  H5' ADE T  12       9.572   7.769 -31.086  1.00  0.00      TS   H  
ATOM   1078  H61 ADE T  12       7.836  -2.111 -30.040  1.00  0.00      TS   H  
ATOM   1079  H62 ADE T  12       6.967  -0.942 -30.919  1.00  0.00      TS   H  
ATOM   1080 H2'' ADE T  12       9.974   4.357 -33.864  1.00  0.00      TS   H  
ATOM   1081 H5'' ADE T  12      10.720   8.328 -32.282  1.00  0.00      TS   H  
ATOM   1082  P   THY T  13      13.711   5.600 -34.370  1.00  0.00      TS   P  
ATOM   1083  O1P THY T  13      14.810   6.592 -34.267  1.00  0.00      TS   O  
ATOM   1084  O2P THY T  13      12.744   5.715 -35.462  1.00  0.00      TS   O  
ATOM   1085  C5' THY T  13      14.881   3.526 -33.120  1.00  0.00      TS   C  
ATOM   1086  O5' THY T  13      14.360   4.172 -34.312  1.00  0.00      TS   O  
ATOM   1087  C4' THY T  13      14.779   2.016 -33.324  1.00  0.00      TS   C  
ATOM   1088  O4' THY T  13      13.374   1.664 -33.163  1.00  0.00      TS   O  
ATOM   1089  C3' THY T  13      15.139   1.308 -34.637  1.00  0.00      TS   C  
ATOM   1090  O3' THY T  13      16.584   1.168 -34.766  1.00  0.00      TS   O  
ATOM   1091  C2' THY T  13      14.401  -0.025 -34.332  1.00  0.00      TS   C  
ATOM   1092  C1' THY T  13      13.388   0.261 -33.208  1.00  0.00      TS   C  
ATOM   1093  N1  THY T  13      12.089  -0.231 -33.516  1.00  0.00      TS   N  
ATOM   1094  C2  THY T  13      11.679  -1.432 -33.044  1.00  0.00      TS   C  
ATOM   1095  O2  THY T  13      12.353  -2.064 -32.255  1.00  0.00      TS   O  
ATOM   1096  N3  THY T  13      10.366  -1.794 -33.346  1.00  0.00      TS   N  
ATOM   1097  C4  THY T  13       9.515  -1.037 -34.060  1.00  0.00      TS   C  
ATOM   1098  O4  THY T  13       8.376  -1.353 -34.062  1.00  0.00      TS   O  
ATOM   1099  C5  THY T  13      10.074   0.146 -34.715  1.00  0.00      TS   C  
ATOM   1100  C5M THY T  13       9.166   1.014 -35.623  1.00  0.00      TS   C  
ATOM   1101  C6  THY T  13      11.267   0.516 -34.358  1.00  0.00      TS   C  
ATOM   1102  H3  THY T  13      10.129  -2.748 -33.117  1.00  0.00      TS   H  
ATOM   1103  H6  THY T  13      11.716   1.420 -34.769  1.00  0.00      TS   H  
ATOM   1104  H1' THY T  13      13.730  -0.156 -32.236  1.00  0.00      TS   H  
ATOM   1105  H2' THY T  13      15.092  -0.813 -33.966  1.00  0.00      TS   H  
ATOM   1106  H3' THY T  13      14.614   1.863 -35.444  1.00  0.00      TS   H  
ATOM   1107  H4' THY T  13      15.377   1.623 -32.475  1.00  0.00      TS   H  
ATOM   1108  H5' THY T  13      14.304   3.838 -32.224  1.00  0.00      TS   H  
ATOM   1109  H51 THY T  13       8.668   0.398 -36.402  1.00  0.00      TS   H  
ATOM   1110  H52 THY T  13       9.801   1.753 -36.158  1.00  0.00      TS   H  
ATOM   1111  H53 THY T  13       8.408   1.571 -35.033  1.00  0.00      TS   H  
ATOM   1112 H2'' THY T  13      13.980  -0.427 -35.277  1.00  0.00      TS   H  
ATOM   1113 H5'' THY T  13      15.944   3.765 -32.904  1.00  0.00      TS   H  
ATOM   1114  P   ADE T  14      16.950   0.476 -36.066  1.00  0.00      TS   P  
ATOM   1115  O1P ADE T  14      18.285   0.887 -36.458  1.00  0.00      TS   O  
ATOM   1116  O2P ADE T  14      15.884   0.772 -37.105  1.00  0.00      TS   O  
ATOM   1117  C5' ADE T  14      17.654  -1.612 -34.642  1.00  0.00      TS   C  
ATOM   1118  O5' ADE T  14      16.890  -1.072 -35.810  1.00  0.00      TS   O  
ATOM   1119  C4' ADE T  14      17.366  -3.067 -34.206  1.00  0.00      TS   C  
ATOM   1120  O4' ADE T  14      16.039  -3.146 -33.646  1.00  0.00      TS   O  
ATOM   1121  C3' ADE T  14      17.320  -4.102 -35.369  1.00  0.00      TS   C  
ATOM   1122  O3' ADE T  14      18.658  -4.568 -35.642  1.00  0.00      TS   O  
ATOM   1123  C2' ADE T  14      16.558  -5.227 -34.713  1.00  0.00      TS   C  
ATOM   1124  C1' ADE T  14      15.504  -4.464 -33.845  1.00  0.00      TS   C  
ATOM   1125  N1  ADE T  14      10.921  -6.704 -34.165  1.00  0.00      TS   N  
ATOM   1126  C2  ADE T  14      12.101  -7.051 -33.600  1.00  0.00      TS   C  
ATOM   1127  N3  ADE T  14      13.321  -6.481 -33.573  1.00  0.00      TS   N  
ATOM   1128  C4  ADE T  14      13.320  -5.369 -34.362  1.00  0.00      TS   C  
ATOM   1129  C5  ADE T  14      12.184  -4.958 -35.104  1.00  0.00      TS   C  
ATOM   1130  C6  ADE T  14      10.933  -5.673 -34.978  1.00  0.00      TS   C  
ATOM   1131  N6  ADE T  14       9.856  -5.296 -35.623  1.00  0.00      TS   N  
ATOM   1132  N7  ADE T  14      12.546  -3.824 -35.713  1.00  0.00      TS   N  
ATOM   1133  C8  ADE T  14      13.753  -3.534 -35.357  1.00  0.00      TS   C  
ATOM   1134  N9  ADE T  14      14.215  -4.394 -34.496  1.00  0.00      TS   N  
ATOM   1135  H2  ADE T  14      12.003  -7.930 -32.965  1.00  0.00      TS   H  
ATOM   1136  H8  ADE T  14      14.277  -2.585 -35.473  1.00  0.00      TS   H  
ATOM   1137  H1' ADE T  14      15.506  -4.940 -32.841  1.00  0.00      TS   H  
ATOM   1138  H2' ADE T  14      17.188  -5.781 -33.984  1.00  0.00      TS   H  
ATOM   1139  H3' ADE T  14      16.682  -3.695 -36.182  1.00  0.00      TS   H  
ATOM   1140  H4' ADE T  14      18.128  -3.446 -33.492  1.00  0.00      TS   H  
ATOM   1141  H5' ADE T  14      17.505  -0.954 -33.759  1.00  0.00      TS   H  
ATOM   1142  H61 ADE T  14       9.064  -5.877 -35.433  1.00  0.00      TS   H  
ATOM   1143  H62 ADE T  14       9.599  -4.331 -35.675  1.00  0.00      TS   H  
ATOM   1144 H2'' ADE T  14      16.127  -5.927 -35.462  1.00  0.00      TS   H  
ATOM   1145 H5'' ADE T  14      18.757  -1.513 -34.738  1.00  0.00      TS   H  
ATOM   1146  P   THY T  15      18.764  -5.462 -36.954  1.00  0.00      TS   P  
ATOM   1147  O1P THY T  15      20.180  -5.422 -37.270  1.00  0.00      TS   O  
ATOM   1148  O2P THY T  15      17.837  -4.995 -38.013  1.00  0.00      TS   O  
ATOM   1149  C5' THY T  15      18.912  -7.677 -35.423  1.00  0.00      TS   C  
ATOM   1150  O5' THY T  15      18.427  -6.919 -36.492  1.00  0.00      TS   O  
ATOM   1151  C4' THY T  15      18.072  -8.971 -35.110  1.00  0.00      TS   C  
ATOM   1152  O4' THY T  15      16.613  -8.605 -35.147  1.00  0.00      TS   O  
ATOM   1153  C3' THY T  15      18.198 -10.073 -36.125  1.00  0.00      TS   C  
ATOM   1154  O3' THY T  15      18.081 -11.363 -35.553  1.00  0.00      TS   O  
ATOM   1155  C2' THY T  15      17.086  -9.730 -37.131  1.00  0.00      TS   C  
ATOM   1156  C1' THY T  15      16.016  -9.217 -36.187  1.00  0.00      TS   C  
ATOM   1157  N1  THY T  15      15.013  -8.323 -36.830  1.00  0.00      TS   N  
ATOM   1158  C2  THY T  15      13.658  -8.545 -36.460  1.00  0.00      TS   C  
ATOM   1159  O2  THY T  15      13.300  -9.339 -35.601  1.00  0.00      TS   O  
ATOM   1160  N3  THY T  15      12.737  -7.782 -37.142  1.00  0.00      TS   N  
ATOM   1161  C4  THY T  15      13.063  -6.716 -37.975  1.00  0.00      TS   C  
ATOM   1162  O4  THY T  15      12.153  -5.986 -38.368  1.00  0.00      TS   O  
ATOM   1163  C5  THY T  15      14.447  -6.536 -38.289  1.00  0.00      TS   C  
ATOM   1164  C5M THY T  15      14.975  -5.368 -39.071  1.00  0.00      TS   C  
ATOM   1165  C6  THY T  15      15.347  -7.281 -37.661  1.00  0.00      TS   C  
ATOM   1166  H3  THY T  15      11.752  -7.818 -36.923  1.00  0.00      TS   H  
ATOM   1167  H6  THY T  15      16.414  -7.349 -37.876  1.00  0.00      TS   H  
ATOM   1168  H1' THY T  15      15.541 -10.123 -35.753  1.00  0.00      TS   H  
ATOM   1169  H2' THY T  15      16.825 -10.648 -37.699  1.00  0.00      TS   H  
ATOM   1170  H3' THY T  15      19.198 -10.005 -36.604  1.00  0.00      TS   H  
ATOM   1171  H4' THY T  15      18.350  -9.453 -34.148  1.00  0.00      TS   H  
ATOM   1172  H5' THY T  15      19.035  -7.069 -34.501  1.00  0.00      TS   H  
ATOM   1173  H51 THY T  15      15.226  -4.464 -38.476  1.00  0.00      TS   H  
ATOM   1174  H52 THY T  15      14.273  -4.930 -39.813  1.00  0.00      TS   H  
ATOM   1175  H53 THY T  15      15.946  -5.588 -39.563  1.00  0.00      TS   H  
ATOM   1176 H2'' THY T  15      17.547  -8.928 -37.748  1.00  0.00      TS   H  
ATOM   1177 H5'' THY T  15      19.947  -8.031 -35.616  1.00  0.00      TS   H  
ATOM   1178  P   ADE T  16      18.132 -12.620 -36.405  1.00  0.00      TS   P  
ATOM   1179  O1P ADE T  16      18.921 -13.676 -35.719  1.00  0.00      TS   O  
ATOM   1180  O2P ADE T  16      18.590 -12.212 -37.757  1.00  0.00      TS   O  
ATOM   1181  C5' ADE T  16      15.954 -13.786 -35.613  1.00  0.00      TS   C  
ATOM   1182  O5' ADE T  16      16.593 -12.945 -36.549  1.00  0.00      TS   O  
ATOM   1183  C4' ADE T  16      14.487 -14.160 -36.100  1.00  0.00      TS   C  
ATOM   1184  O4' ADE T  16      13.561 -13.078 -36.089  1.00  0.00      TS   O  
ATOM   1185  C3' ADE T  16      14.402 -14.723 -37.624  1.00  0.00      TS   C  
ATOM   1186  O3' ADE T  16      14.911 -16.037 -37.745  1.00  0.00      TS   O  
ATOM   1187  C2' ADE T  16      12.903 -14.523 -37.873  1.00  0.00      TS   C  
ATOM   1188  C1' ADE T  16      12.638 -13.169 -37.193  1.00  0.00      TS   C  
ATOM   1189  N1  ADE T  16      10.361  -9.988 -40.405  1.00  0.00      TS   N  
ATOM   1190  C2  ADE T  16       9.908 -11.005 -39.717  1.00  0.00      TS   C  
ATOM   1191  N3  ADE T  16      10.568 -11.762 -38.929  1.00  0.00      TS   N  
ATOM   1192  C4  ADE T  16      11.911 -11.439 -38.795  1.00  0.00      TS   C  
ATOM   1193  C5  ADE T  16      12.522 -10.461 -39.439  1.00  0.00      TS   C  
ATOM   1194  C6  ADE T  16      11.711  -9.695 -40.309  1.00  0.00      TS   C  
ATOM   1195  N6  ADE T  16      12.191  -8.629 -41.076  1.00  0.00      TS   N  
ATOM   1196  N7  ADE T  16      13.828 -10.375 -39.091  1.00  0.00      TS   N  
ATOM   1197  C8  ADE T  16      13.933 -11.350 -38.217  1.00  0.00      TS   C  
ATOM   1198  N9  ADE T  16      12.825 -12.032 -38.011  1.00  0.00      TS   N  
ATOM   1199  H2  ADE T  16       8.835 -11.163 -39.826  1.00  0.00      TS   H  
ATOM   1200  H8  ADE T  16      14.872 -11.592 -37.719  1.00  0.00      TS   H  
ATOM   1201  H1' ADE T  16      11.620 -13.125 -36.748  1.00  0.00      TS   H  
ATOM   1202  H2' ADE T  16      12.240 -15.300 -37.436  1.00  0.00      TS   H  
ATOM   1203  H3' ADE T  16      14.971 -14.005 -38.251  1.00  0.00      TS   H  
ATOM   1204  H4' ADE T  16      14.149 -14.975 -35.425  1.00  0.00      TS   H  
ATOM   1205  H5' ADE T  16      15.744 -13.221 -34.680  1.00  0.00      TS   H  
ATOM   1206  H61 ADE T  16      11.493  -8.008 -41.429  1.00  0.00      TS   H  
ATOM   1207  H62 ADE T  16      13.180  -8.585 -41.216  1.00  0.00      TS   H  
ATOM   1208 H2'' ADE T  16      12.677 -14.590 -38.959  1.00  0.00      TS   H  
ATOM   1209 H5'' ADE T  16      16.529 -14.729 -35.486  1.00  0.00      TS   H  
ATOM   1210  P   THY T  17      15.424 -16.610 -39.082  1.00  0.00      TS   P  
ATOM   1211  O1P THY T  17      15.918 -18.026 -38.860  1.00  0.00      TS   O  
ATOM   1212  O2P THY T  17      16.324 -15.605 -39.697  1.00  0.00      TS   O  
ATOM   1213  C5' THY T  17      13.122 -17.654 -39.646  1.00  0.00      TS   C  
ATOM   1214  O5' THY T  17      14.192 -16.639 -40.061  1.00  0.00      TS   O  
ATOM   1215  C4' THY T  17      11.876 -17.462 -40.478  1.00  0.00      TS   C  
ATOM   1216  O4' THY T  17      11.506 -15.989 -40.723  1.00  0.00      TS   O  
ATOM   1217  C3' THY T  17      11.737 -18.136 -41.838  1.00  0.00      TS   C  
ATOM   1218  O3' THY T  17      10.519 -18.832 -42.013  1.00  0.00      TS   O  
ATOM   1219  C2' THY T  17      11.796 -16.963 -42.834  1.00  0.00      TS   C  
ATOM   1220  C1' THY T  17      11.133 -15.798 -42.162  1.00  0.00      TS   C  
ATOM   1221  N1  THY T  17      11.572 -14.441 -42.528  1.00  0.00      TS   N  
ATOM   1222  C2  THY T  17      10.647 -13.577 -43.051  1.00  0.00      TS   C  
ATOM   1223  O2  THY T  17       9.480 -13.896 -43.298  1.00  0.00      TS   O  
ATOM   1224  N3  THY T  17      11.189 -12.341 -43.459  1.00  0.00      TS   N  
ATOM   1225  C4  THY T  17      12.496 -11.930 -43.324  1.00  0.00      TS   C  
ATOM   1226  O4  THY T  17      12.719 -10.776 -43.667  1.00  0.00      TS   O  
ATOM   1227  C5  THY T  17      13.381 -12.860 -42.704  1.00  0.00      TS   C  
ATOM   1228  C5M THY T  17      14.670 -12.525 -42.203  1.00  0.00      TS   C  
ATOM   1229  C6  THY T  17      12.823 -14.043 -42.262  1.00  0.00      TS   C  
ATOM   1230  H3  THY T  17      10.540 -11.678 -43.859  1.00  0.00      TS   H  
ATOM   1231  H6  THY T  17      13.485 -14.787 -41.819  1.00  0.00      TS   H  
ATOM   1232  H1' THY T  17      10.045 -16.007 -42.243  1.00  0.00      TS   H  
ATOM   1233  H2' THY T  17      11.443 -17.142 -43.872  1.00  0.00      TS   H  
ATOM   1234  H3' THY T  17      12.579 -18.860 -41.890  1.00  0.00      TS   H  
ATOM   1235  H4' THY T  17      10.967 -17.838 -39.960  1.00  0.00      TS   H  
ATOM   1236  H5' THY T  17      12.871 -17.406 -38.592  1.00  0.00      TS   H  
ATOM   1237  H51 THY T  17      15.377 -13.372 -42.330  1.00  0.00      TS   H  
ATOM   1238  H52 THY T  17      14.755 -12.111 -41.176  1.00  0.00      TS   H  
ATOM   1239  H53 THY T  17      15.078 -11.635 -42.728  1.00  0.00      TS   H  
ATOM   1240 H2'' THY T  17      12.858 -16.641 -42.886  1.00  0.00      TS   H  
ATOM   1241 H5'' THY T  17      13.475 -18.704 -39.724  1.00  0.00      TS   H  
ATOM   1242  P   ADE T  18      10.297 -19.706 -43.347  1.00  0.00      TS   P  
ATOM   1243  O1P ADE T  18       9.721 -20.990 -42.890  1.00  0.00      TS   O  
ATOM   1244  O2P ADE T  18      11.603 -19.891 -44.034  1.00  0.00      TS   O  
ATOM   1245  C5' ADE T  18       8.089 -18.357 -43.570  1.00  0.00      TS   C  
ATOM   1246  O5' ADE T  18       9.325 -18.828 -44.213  1.00  0.00      TS   O  
ATOM   1247  C4' ADE T  18       7.085 -17.922 -44.660  1.00  0.00      TS   C  
ATOM   1248  O4' ADE T  18       7.541 -16.588 -45.161  1.00  0.00      TS   O  
ATOM   1249  C3' ADE T  18       6.965 -18.854 -45.888  1.00  0.00      TS   C  
ATOM   1250  O3' ADE T  18       5.609 -18.888 -46.414  1.00  0.00      TS   O  
ATOM   1251  C2' ADE T  18       7.898 -18.202 -46.908  1.00  0.00      TS   C  
ATOM   1252  C1' ADE T  18       7.852 -16.695 -46.556  1.00  0.00      TS   C  
ATOM   1253  N1  ADE T  18      10.058 -12.180 -47.480  1.00  0.00      TS   N  
ATOM   1254  C2  ADE T  18       8.802 -12.601 -47.593  1.00  0.00      TS   C  
ATOM   1255  N3  ADE T  18       8.235 -13.804 -47.316  1.00  0.00      TS   N  
ATOM   1256  C4  ADE T  18       9.228 -14.646 -46.864  1.00  0.00      TS   C  
ATOM   1257  C5  ADE T  18      10.545 -14.391 -46.699  1.00  0.00      TS   C  
ATOM   1258  C6  ADE T  18      10.939 -13.047 -46.916  1.00  0.00      TS   C  
ATOM   1259  N6  ADE T  18      12.221 -12.686 -46.736  1.00  0.00      TS   N  
ATOM   1260  N7  ADE T  18      11.290 -15.504 -46.376  1.00  0.00      TS   N  
ATOM   1261  C8  ADE T  18      10.399 -16.465 -46.411  1.00  0.00      TS   C  
ATOM   1262  N9  ADE T  18       9.108 -16.005 -46.631  1.00  0.00      TS   N  
ATOM   1263  H2  ADE T  18       8.067 -11.877 -47.944  1.00  0.00      TS   H  
ATOM   1264  H8  ADE T  18      10.678 -17.489 -46.160  1.00  0.00      TS   H  
ATOM   1265  H1' ADE T  18       7.010 -16.125 -47.005  1.00  0.00      TS   H  
ATOM   1266  H2' ADE T  18       7.547 -18.290 -47.959  1.00  0.00      TS   H  
ATOM   1267  H3' ADE T  18       7.285 -19.849 -45.512  1.00  0.00      TS   H  
ATOM   1268  H4' ADE T  18       6.157 -17.878 -44.050  1.00  0.00      TS   H  
ATOM   1269  H5' ADE T  18       8.338 -17.424 -43.020  1.00  0.00      TS   H  
ATOM   1270  H61 ADE T  18      12.919 -13.185 -46.222  1.00  0.00      TS   H  
ATOM   1271  H62 ADE T  18      12.477 -11.730 -46.881  1.00  0.00      TS   H  
ATOM   1272 H2'' ADE T  18       8.939 -18.580 -46.821  1.00  0.00      TS   H  
ATOM   1273 H5'' ADE T  18       7.556 -19.010 -42.846  1.00  0.00      TS   H  
ATOM   1274  P   ADE T  19       5.305 -19.877 -47.628  1.00  0.00      TS   P  
ATOM   1275  O1P ADE T  19       3.955 -20.489 -47.484  1.00  0.00      TS   O  
ATOM   1276  O2P ADE T  19       6.408 -20.860 -47.807  1.00  0.00      TS   O  
ATOM   1277  C5' ADE T  19       4.398 -17.993 -49.148  1.00  0.00      TS   C  
ATOM   1278  O5' ADE T  19       5.258 -19.070 -48.935  1.00  0.00      TS   O  
ATOM   1279  C4' ADE T  19       4.801 -16.937 -50.232  1.00  0.00      TS   C  
ATOM   1280  O4' ADE T  19       6.045 -16.378 -49.905  1.00  0.00      TS   O  
ATOM   1281  C3' ADE T  19       4.967 -17.689 -51.596  1.00  0.00      TS   C  
ATOM   1282  O3' ADE T  19       4.309 -16.912 -52.591  1.00  0.00      TS   O  
ATOM   1283  C2' ADE T  19       6.537 -17.758 -51.786  1.00  0.00      TS   C  
ATOM   1284  C1' ADE T  19       6.854 -16.474 -51.034  1.00  0.00      TS   C  
ATOM   1285  N1  ADE T  19      10.529 -12.973 -50.758  1.00  0.00      TS   N  
ATOM   1286  C2  ADE T  19       9.221 -12.941 -51.065  1.00  0.00      TS   C  
ATOM   1287  N3  ADE T  19       8.298 -13.912 -51.080  1.00  0.00      TS   N  
ATOM   1288  C4  ADE T  19       8.867 -15.065 -50.693  1.00  0.00      TS   C  
ATOM   1289  C5  ADE T  19      10.193 -15.251 -50.252  1.00  0.00      TS   C  
ATOM   1290  C6  ADE T  19      11.092 -14.084 -50.220  1.00  0.00      TS   C  
ATOM   1291  N6  ADE T  19      12.402 -14.254 -49.916  1.00  0.00      TS   N  
ATOM   1292  N7  ADE T  19      10.373 -16.573 -50.026  1.00  0.00      TS   N  
ATOM   1293  C8  ADE T  19       9.228 -17.176 -50.256  1.00  0.00      TS   C  
ATOM   1294  N9  ADE T  19       8.223 -16.288 -50.621  1.00  0.00      TS   N  
ATOM   1295  H2  ADE T  19       8.911 -11.945 -51.381  1.00  0.00      TS   H  
ATOM   1296  H8  ADE T  19       9.084 -18.210 -49.943  1.00  0.00      TS   H  
ATOM   1297  H1' ADE T  19       6.461 -15.626 -51.634  1.00  0.00      TS   H  
ATOM   1298  H2' ADE T  19       6.771 -17.748 -52.871  1.00  0.00      TS   H  
ATOM   1299  H3' ADE T  19       4.495 -18.692 -51.520  1.00  0.00      TS   H  
ATOM   1300  H4' ADE T  19       4.146 -16.046 -50.333  1.00  0.00      TS   H  
ATOM   1301  H5' ADE T  19       4.066 -17.391 -48.275  1.00  0.00      TS   H  
ATOM   1302  H61 ADE T  19      13.053 -13.499 -49.834  1.00  0.00      TS   H  
ATOM   1303  H62 ADE T  19      12.805 -14.987 -49.369  1.00  0.00      TS   H  
ATOM   1304 H2'' ADE T  19       7.092 -18.573 -51.275  1.00  0.00      TS   H  
ATOM   1305 H5'' ADE T  19       3.432 -18.478 -49.408  1.00  0.00      TS   H  
ATOM   1306  P   GUA T  20       3.422 -17.585 -53.704  1.00  0.00      TS   P  
ATOM   1307  O1P GUA T  20       2.088 -17.787 -53.128  1.00  0.00      TS   O  
ATOM   1308  O2P GUA T  20       4.070 -18.774 -54.225  1.00  0.00      TS   O  
ATOM   1309  C5' GUA T  20       2.627 -15.191 -54.477  1.00  0.00      TS   C  
ATOM   1310  O5' GUA T  20       3.207 -16.501 -54.773  1.00  0.00      TS   O  
ATOM   1311  C4' GUA T  20       3.511 -13.976 -54.940  1.00  0.00      TS   C  
ATOM   1312  O4' GUA T  20       4.856 -13.962 -54.392  1.00  0.00      TS   O  
ATOM   1313  C3' GUA T  20       3.720 -14.085 -56.447  1.00  0.00      TS   C  
ATOM   1314  O3' GUA T  20       3.781 -12.867 -57.194  1.00  0.00      TS   O  
ATOM   1315  C2' GUA T  20       5.055 -14.785 -56.543  1.00  0.00      TS   C  
ATOM   1316  C1' GUA T  20       5.789 -14.102 -55.430  1.00  0.00      TS   C  
ATOM   1317  N1  GUA T  20      10.622 -13.308 -54.007  1.00  0.00      TS   N  
ATOM   1318  C2  GUA T  20       9.620 -12.366 -54.234  1.00  0.00      TS   C  
ATOM   1319  N2  GUA T  20      10.004 -11.056 -54.150  1.00  0.00      TS   N  
ATOM   1320  N3  GUA T  20       8.339 -12.659 -54.465  1.00  0.00      TS   N  
ATOM   1321  C4  GUA T  20       8.184 -14.046 -54.557  1.00  0.00      TS   C  
ATOM   1322  C5  GUA T  20       9.097 -15.043 -54.190  1.00  0.00      TS   C  
ATOM   1323  C6  GUA T  20      10.467 -14.700 -53.920  1.00  0.00      TS   C  
ATOM   1324  O6  GUA T  20      11.336 -15.546 -53.527  1.00  0.00      TS   O  
ATOM   1325  N7  GUA T  20       8.523 -16.264 -54.393  1.00  0.00      TS   N  
ATOM   1326  C8  GUA T  20       7.323 -16.053 -54.936  1.00  0.00      TS   C  
ATOM   1327  N9  GUA T  20       7.037 -14.644 -54.976  1.00  0.00      TS   N  
ATOM   1328  H1  GUA T  20      11.566 -12.987 -53.844  1.00  0.00      TS   H  
ATOM   1329  H8  GUA T  20       6.602 -16.834 -55.178  1.00  0.00      TS   H  
ATOM   1330  H1' GUA T  20       5.955 -13.044 -55.726  1.00  0.00      TS   H  
ATOM   1331  H2' GUA T  20       5.599 -14.645 -57.501  1.00  0.00      TS   H  
ATOM   1332  H21 GUA T  20       9.360 -10.304 -54.284  1.00  0.00      TS   H  
ATOM   1333  H3' GUA T  20       2.974 -14.762 -56.916  1.00  0.00      TS   H  
ATOM   1334  H22 GUA T  20      10.974 -10.845 -54.272  1.00  0.00      TS   H  
ATOM   1335  H4' GUA T  20       3.077 -12.991 -54.662  1.00  0.00      TS   H  
ATOM   1336  H5' GUA T  20       2.570 -15.015 -53.381  1.00  0.00      TS   H  
ATOM   1337  H3T GUA T  20       2.863 -12.585 -57.222  1.00  0.00      TS   H  
ATOM   1338 H2'' GUA T  20       4.922 -15.887 -56.494  1.00  0.00      TS   H  
ATOM   1339 H5'' GUA T  20       1.666 -15.106 -55.026  1.00  0.00      TS   H  
TER   
END
