# Supplementary material for: CRISPR-Cas12a exploits R-loop asymmetry to form double-strand breaks
Source: eLife. 2020 Jun 10;9:e55143. doi: 10.7554/eLife.55143 (PMC7286691; doi:10.7554/eLife.55143)
Supplement: Figure 5—source data 2. [file elife-55143-fig5-data2.zip › Figure 5ΓÇöSource Data 2/Example_MD_trajectories/5prime_boundary/5prime_boundary_46.pdb]

ATOM      1  C5' CYT B   1      16.813  -7.569 -58.431  1.00  0.00      BS   C  
ATOM      2  O5' CYT B   1      17.613  -8.330 -57.484  1.00  0.00      BS   O  
ATOM      3  C4' CYT B   1      15.578  -6.870 -57.842  1.00  0.00      BS   C  
ATOM      4  O4' CYT B   1      14.670  -7.932 -57.404  1.00  0.00      BS   O  
ATOM      5  C3' CYT B   1      15.748  -6.001 -56.645  1.00  0.00      BS   C  
ATOM      6  O3' CYT B   1      15.081  -4.820 -56.789  1.00  0.00      BS   O  
ATOM      7  C2' CYT B   1      15.344  -6.793 -55.460  1.00  0.00      BS   C  
ATOM      8  C1' CYT B   1      14.278  -7.685 -56.079  1.00  0.00      BS   C  
ATOM      9  N1  CYT B   1      14.123  -9.048 -55.468  1.00  0.00      BS   N  
ATOM     10  C2  CYT B   1      12.859  -9.558 -55.371  1.00  0.00      BS   C  
ATOM     11  O2  CYT B   1      11.910  -8.916 -55.806  1.00  0.00      BS   O  
ATOM     12  N3  CYT B   1      12.623 -10.769 -54.889  1.00  0.00      BS   N  
ATOM     13  C4  CYT B   1      13.724 -11.519 -54.531  1.00  0.00      BS   C  
ATOM     14  N4  CYT B   1      13.565 -12.692 -53.928  1.00  0.00      BS   N  
ATOM     15  C5  CYT B   1      15.047 -11.009 -54.572  1.00  0.00      BS   C  
ATOM     16  C6  CYT B   1      15.241  -9.812 -55.132  1.00  0.00      BS   C  
ATOM     17  H5  CYT B   1      15.880 -11.530 -54.101  1.00  0.00      BS   H  
ATOM     18  H6  CYT B   1      16.192  -9.304 -55.296  1.00  0.00      BS   H  
ATOM     19  H1' CYT B   1      13.311  -7.145 -56.169  1.00  0.00      BS   H  
ATOM     20  H2' CYT B   1      14.985  -6.248 -54.561  1.00  0.00      BS   H  
ATOM     21  H3' CYT B   1      16.854  -5.925 -56.587  1.00  0.00      BS   H  
ATOM     22  H4' CYT B   1      15.121  -6.247 -58.642  1.00  0.00      BS   H  
ATOM     23  H41 CYT B   1      12.660 -13.092 -53.782  1.00  0.00      BS   H  
ATOM     24  H5' CYT B   1      16.544  -8.167 -59.327  1.00  0.00      BS   H  
ATOM     25  H42 CYT B   1      14.312 -13.196 -53.493  1.00  0.00      BS   H  
ATOM     26  H5T CYT B   1      18.238  -7.811 -56.973  1.00  0.00      BS   H  
ATOM     27 H2'' CYT B   1      16.236  -7.329 -55.070  1.00  0.00      BS   H  
ATOM     28 H5'' CYT B   1      17.287  -6.655 -58.849  1.00  0.00      BS   H  
ATOM     29  P   THY B   2      14.874  -3.756 -55.671  1.00  0.00      BS   P  
ATOM     30  O1P THY B   2      14.975  -2.461 -56.335  1.00  0.00      BS   O  
ATOM     31  O2P THY B   2      15.778  -3.906 -54.487  1.00  0.00      BS   O  
ATOM     32  C5' THY B   2      12.275  -4.112 -56.024  1.00  0.00      BS   C  
ATOM     33  O5' THY B   2      13.432  -3.903 -55.146  1.00  0.00      BS   O  
ATOM     34  C4' THY B   2      10.953  -4.285 -55.228  1.00  0.00      BS   C  
ATOM     35  O4' THY B   2      10.918  -5.605 -54.624  1.00  0.00      BS   O  
ATOM     36  C3' THY B   2      10.870  -3.302 -54.012  1.00  0.00      BS   C  
ATOM     37  O3' THY B   2       9.523  -2.907 -53.629  1.00  0.00      BS   O  
ATOM     38  C2' THY B   2      11.442  -4.151 -52.923  1.00  0.00      BS   C  
ATOM     39  C1' THY B   2      10.939  -5.585 -53.252  1.00  0.00      BS   C  
ATOM     40  N1  THY B   2      11.571  -6.761 -52.654  1.00  0.00      BS   N  
ATOM     41  C2  THY B   2      10.846  -7.872 -52.399  1.00  0.00      BS   C  
ATOM     42  O2  THY B   2       9.629  -7.958 -52.678  1.00  0.00      BS   O  
ATOM     43  N3  THY B   2      11.461  -8.939 -51.877  1.00  0.00      BS   N  
ATOM     44  C4  THY B   2      12.841  -9.047 -51.683  1.00  0.00      BS   C  
ATOM     45  O4  THY B   2      13.267 -10.030 -51.085  1.00  0.00      BS   O  
ATOM     46  C5  THY B   2      13.635  -7.816 -52.015  1.00  0.00      BS   C  
ATOM     47  C5M THY B   2      15.099  -7.813 -51.783  1.00  0.00      BS   C  
ATOM     48  C6  THY B   2      12.922  -6.827 -52.607  1.00  0.00      BS   C  
ATOM     49  H3  THY B   2      10.860  -9.738 -51.727  1.00  0.00      BS   H  
ATOM     50  H6  THY B   2      13.500  -5.948 -52.892  1.00  0.00      BS   H  
ATOM     51  H1' THY B   2       9.904  -5.500 -52.857  1.00  0.00      BS   H  
ATOM     52  H2' THY B   2      10.983  -3.831 -51.964  1.00  0.00      BS   H  
ATOM     53  H3' THY B   2      11.623  -2.506 -54.202  1.00  0.00      BS   H  
ATOM     54  H4' THY B   2      10.102  -4.064 -55.907  1.00  0.00      BS   H  
ATOM     55  H5' THY B   2      12.393  -4.997 -56.685  1.00  0.00      BS   H  
ATOM     56  H51 THY B   2      15.283  -8.316 -50.809  1.00  0.00      BS   H  
ATOM     57  H52 THY B   2      15.562  -6.807 -51.879  1.00  0.00      BS   H  
ATOM     58  H53 THY B   2      15.628  -8.462 -52.514  1.00  0.00      BS   H  
ATOM     59 H2'' THY B   2      12.533  -3.970 -52.808  1.00  0.00      BS   H  
ATOM     60 H5'' THY B   2      12.168  -3.161 -56.587  1.00  0.00      BS   H  
ATOM     61  P   THY B   3       9.338  -1.594 -52.710  1.00  0.00      BS   P  
ATOM     62  O1P THY B   3       8.731  -0.492 -53.541  1.00  0.00      BS   O  
ATOM     63  O2P THY B   3      10.525  -1.288 -51.873  1.00  0.00      BS   O  
ATOM     64  C5' THY B   3       6.973  -2.672 -52.321  1.00  0.00      BS   C  
ATOM     65  O5' THY B   3       8.225  -2.058 -51.781  1.00  0.00      BS   O  
ATOM     66  C4' THY B   3       6.558  -3.876 -51.442  1.00  0.00      BS   C  
ATOM     67  O4' THY B   3       7.689  -4.817 -51.251  1.00  0.00      BS   O  
ATOM     68  C3' THY B   3       6.192  -3.448 -50.040  1.00  0.00      BS   C  
ATOM     69  O3' THY B   3       4.828  -3.720 -49.709  1.00  0.00      BS   O  
ATOM     70  C2' THY B   3       7.169  -4.266 -49.176  1.00  0.00      BS   C  
ATOM     71  C1' THY B   3       7.380  -5.457 -50.048  1.00  0.00      BS   C  
ATOM     72  N1  THY B   3       8.675  -6.064 -49.608  1.00  0.00      BS   N  
ATOM     73  C2  THY B   3       8.624  -7.382 -49.061  1.00  0.00      BS   C  
ATOM     74  O2  THY B   3       7.613  -8.049 -48.929  1.00  0.00      BS   O  
ATOM     75  N3  THY B   3       9.770  -7.934 -48.691  1.00  0.00      BS   N  
ATOM     76  C4  THY B   3      11.047  -7.337 -48.762  1.00  0.00      BS   C  
ATOM     77  O4  THY B   3      12.007  -7.858 -48.243  1.00  0.00      BS   O  
ATOM     78  C5  THY B   3      11.043  -6.046 -49.314  1.00  0.00      BS   C  
ATOM     79  C5M THY B   3      12.254  -5.263 -49.302  1.00  0.00      BS   C  
ATOM     80  C6  THY B   3       9.908  -5.438 -49.637  1.00  0.00      BS   C  
ATOM     81  H3  THY B   3       9.782  -8.850 -48.267  1.00  0.00      BS   H  
ATOM     82  H6  THY B   3      10.031  -4.508 -50.192  1.00  0.00      BS   H  
ATOM     83  H1' THY B   3       6.467  -6.058 -50.251  1.00  0.00      BS   H  
ATOM     84  H2' THY B   3       6.554  -4.620 -48.322  1.00  0.00      BS   H  
ATOM     85  H3' THY B   3       6.484  -2.396 -49.838  1.00  0.00      BS   H  
ATOM     86  H4' THY B   3       5.785  -4.594 -51.791  1.00  0.00      BS   H  
ATOM     87  H5' THY B   3       7.056  -2.966 -53.389  1.00  0.00      BS   H  
ATOM     88  H51 THY B   3      12.611  -5.092 -48.264  1.00  0.00      BS   H  
ATOM     89  H52 THY B   3      12.175  -4.299 -49.848  1.00  0.00      BS   H  
ATOM     90  H53 THY B   3      13.079  -5.842 -49.769  1.00  0.00      BS   H  
ATOM     91 H2'' THY B   3       8.051  -3.641 -48.920  1.00  0.00      BS   H  
ATOM     92 H5'' THY B   3       6.193  -1.881 -52.342  1.00  0.00      BS   H  
ATOM     93  P   ADE B   4       4.117  -3.324 -48.351  1.00  0.00      BS   P  
ATOM     94  O1P ADE B   4       2.669  -3.211 -48.538  1.00  0.00      BS   O  
ATOM     95  O2P ADE B   4       4.862  -2.192 -47.743  1.00  0.00      BS   O  
ATOM     96  C5' ADE B   4       4.011  -5.879 -48.094  1.00  0.00      BS   C  
ATOM     97  O5' ADE B   4       4.381  -4.655 -47.442  1.00  0.00      BS   O  
ATOM     98  C4' ADE B   4       4.082  -7.091 -47.119  1.00  0.00      BS   C  
ATOM     99  O4' ADE B   4       5.411  -7.560 -46.883  1.00  0.00      BS   O  
ATOM    100  C3' ADE B   4       3.467  -6.753 -45.734  1.00  0.00      BS   C  
ATOM    101  O3' ADE B   4       2.596  -7.755 -45.212  1.00  0.00      BS   O  
ATOM    102  C2' ADE B   4       4.743  -6.484 -44.908  1.00  0.00      BS   C  
ATOM    103  C1' ADE B   4       5.807  -7.422 -45.527  1.00  0.00      BS   C  
ATOM    104  N1  ADE B   4      10.664  -8.590 -44.580  1.00  0.00      BS   N  
ATOM    105  C2  ADE B   4       9.548  -9.378 -44.570  1.00  0.00      BS   C  
ATOM    106  N3  ADE B   4       8.303  -8.964 -44.898  1.00  0.00      BS   N  
ATOM    107  C4  ADE B   4       8.281  -7.639 -45.201  1.00  0.00      BS   C  
ATOM    108  C5  ADE B   4       9.423  -6.832 -45.355  1.00  0.00      BS   C  
ATOM    109  C6  ADE B   4      10.665  -7.305 -44.931  1.00  0.00      BS   C  
ATOM    110  N6  ADE B   4      11.695  -6.529 -44.684  1.00  0.00      BS   N  
ATOM    111  N7  ADE B   4       9.025  -5.624 -45.846  1.00  0.00      BS   N  
ATOM    112  C8  ADE B   4       7.711  -5.705 -46.004  1.00  0.00      BS   C  
ATOM    113  N9  ADE B   4       7.167  -6.893 -45.507  1.00  0.00      BS   N  
ATOM    114  H2  ADE B   4       9.575 -10.396 -44.179  1.00  0.00      BS   H  
ATOM    115  H8  ADE B   4       7.078  -4.830 -46.151  1.00  0.00      BS   H  
ATOM    116  H1' ADE B   4       5.716  -8.377 -44.968  1.00  0.00      BS   H  
ATOM    117  H2' ADE B   4       4.615  -6.813 -43.854  1.00  0.00      BS   H  
ATOM    118  H3' ADE B   4       2.911  -5.824 -45.984  1.00  0.00      BS   H  
ATOM    119  H4' ADE B   4       3.402  -7.892 -47.483  1.00  0.00      BS   H  
ATOM    120  H5' ADE B   4       4.659  -6.163 -48.950  1.00  0.00      BS   H  
ATOM    121  H61 ADE B   4      11.628  -5.532 -44.657  1.00  0.00      BS   H  
ATOM    122  H62 ADE B   4      12.422  -6.962 -44.150  1.00  0.00      BS   H  
ATOM    123 H2'' ADE B   4       4.969  -5.397 -44.960  1.00  0.00      BS   H  
ATOM    124 H5'' ADE B   4       2.976  -5.765 -48.481  1.00  0.00      BS   H  
ATOM    125  P   THY B   5       1.789  -7.647 -43.977  1.00  0.00      BS   P  
ATOM    126  O1P THY B   5       0.523  -8.394 -44.270  1.00  0.00      BS   O  
ATOM    127  O2P THY B   5       1.513  -6.228 -43.658  1.00  0.00      BS   O  
ATOM    128  C5' THY B   5       3.138  -9.678 -43.113  1.00  0.00      BS   C  
ATOM    129  O5' THY B   5       2.637  -8.387 -42.845  1.00  0.00      BS   O  
ATOM    130  C4' THY B   5       4.116 -10.058 -42.047  1.00  0.00      BS   C  
ATOM    131  O4' THY B   5       5.510  -9.390 -42.362  1.00  0.00      BS   O  
ATOM    132  C3' THY B   5       3.788  -9.564 -40.507  1.00  0.00      BS   C  
ATOM    133  O3' THY B   5       3.928 -10.562 -39.562  1.00  0.00      BS   O  
ATOM    134  C2' THY B   5       4.901  -8.514 -40.256  1.00  0.00      BS   C  
ATOM    135  C1' THY B   5       6.084  -9.080 -41.124  1.00  0.00      BS   C  
ATOM    136  N1  THY B   5       7.219  -8.232 -41.341  1.00  0.00      BS   N  
ATOM    137  C2  THY B   5       8.452  -8.714 -41.137  1.00  0.00      BS   C  
ATOM    138  O2  THY B   5       8.705  -9.835 -40.740  1.00  0.00      BS   O  
ATOM    139  N3  THY B   5       9.510  -7.811 -41.289  1.00  0.00      BS   N  
ATOM    140  C4  THY B   5       9.422  -6.438 -41.631  1.00  0.00      BS   C  
ATOM    141  O4  THY B   5      10.445  -5.824 -41.786  1.00  0.00      BS   O  
ATOM    142  C5  THY B   5       8.027  -6.025 -41.890  1.00  0.00      BS   C  
ATOM    143  C5M THY B   5       7.639  -4.562 -42.349  1.00  0.00      BS   C  
ATOM    144  C6  THY B   5       7.069  -6.898 -41.672  1.00  0.00      BS   C  
ATOM    145  H3  THY B   5      10.419  -8.224 -41.133  1.00  0.00      BS   H  
ATOM    146  H6  THY B   5       6.035  -6.597 -41.838  1.00  0.00      BS   H  
ATOM    147  H1' THY B   5       6.451 -10.086 -40.831  1.00  0.00      BS   H  
ATOM    148  H2' THY B   5       5.269  -8.356 -39.220  1.00  0.00      BS   H  
ATOM    149  H3' THY B   5       2.783  -9.088 -40.496  1.00  0.00      BS   H  
ATOM    150  H4' THY B   5       4.318 -11.151 -42.047  1.00  0.00      BS   H  
ATOM    151  H5' THY B   5       3.723  -9.721 -44.057  1.00  0.00      BS   H  
ATOM    152  H51 THY B   5       7.609  -3.869 -41.481  1.00  0.00      BS   H  
ATOM    153  H52 THY B   5       6.584  -4.354 -42.627  1.00  0.00      BS   H  
ATOM    154  H53 THY B   5       8.393  -4.104 -43.025  1.00  0.00      BS   H  
ATOM    155 H2'' THY B   5       4.655  -7.496 -40.626  1.00  0.00      BS   H  
ATOM    156 H5'' THY B   5       2.350 -10.453 -43.223  1.00  0.00      BS   H  
ATOM    157  P   ADE B   6       2.802 -11.580 -39.314  1.00  0.00      BS   P  
ATOM    158  O1P ADE B   6       2.221 -11.964 -40.626  1.00  0.00      BS   O  
ATOM    159  O2P ADE B   6       1.959 -10.984 -38.290  1.00  0.00      BS   O  
ATOM    160  C5' ADE B   6       4.627 -13.483 -39.592  1.00  0.00      BS   C  
ATOM    161  O5' ADE B   6       3.609 -12.842 -38.754  1.00  0.00      BS   O  
ATOM    162  C4' ADE B   6       5.863 -13.916 -38.742  1.00  0.00      BS   C  
ATOM    163  O4' ADE B   6       6.804 -12.783 -38.827  1.00  0.00      BS   O  
ATOM    164  C3' ADE B   6       5.610 -14.060 -37.227  1.00  0.00      BS   C  
ATOM    165  O3' ADE B   6       6.308 -15.175 -36.698  1.00  0.00      BS   O  
ATOM    166  C2' ADE B   6       6.062 -12.740 -36.665  1.00  0.00      BS   C  
ATOM    167  C1' ADE B   6       7.188 -12.367 -37.531  1.00  0.00      BS   C  
ATOM    168  N1  ADE B   6      10.970  -8.839 -37.817  1.00  0.00      BS   N  
ATOM    169  C2  ADE B   6      10.955 -10.138 -37.746  1.00  0.00      BS   C  
ATOM    170  N3  ADE B   6       9.974 -11.048 -37.735  1.00  0.00      BS   N  
ATOM    171  C4  ADE B   6       8.801 -10.416 -37.660  1.00  0.00      BS   C  
ATOM    172  C5  ADE B   6       8.658  -9.042 -37.621  1.00  0.00      BS   C  
ATOM    173  C6  ADE B   6       9.770  -8.226 -37.757  1.00  0.00      BS   C  
ATOM    174  N6  ADE B   6       9.706  -6.879 -37.864  1.00  0.00      BS   N  
ATOM    175  N7  ADE B   6       7.347  -8.681 -37.553  1.00  0.00      BS   N  
ATOM    176  C8  ADE B   6       6.682  -9.874 -37.574  1.00  0.00      BS   C  
ATOM    177  N9  ADE B   6       7.533 -10.927 -37.534  1.00  0.00      BS   N  
ATOM    178  H2  ADE B   6      11.931 -10.570 -37.972  1.00  0.00      BS   H  
ATOM    179  H8  ADE B   6       5.617 -10.068 -37.707  1.00  0.00      BS   H  
ATOM    180  H1' ADE B   6       8.058 -12.905 -37.096  1.00  0.00      BS   H  
ATOM    181  H2' ADE B   6       6.495 -12.841 -35.647  1.00  0.00      BS   H  
ATOM    182  H3' ADE B   6       4.526 -14.214 -37.042  1.00  0.00      BS   H  
ATOM    183  H4' ADE B   6       6.336 -14.795 -39.229  1.00  0.00      BS   H  
ATOM    184  H5' ADE B   6       4.926 -12.985 -40.540  1.00  0.00      BS   H  
ATOM    185  H61 ADE B   6      10.517  -6.299 -37.946  1.00  0.00      BS   H  
ATOM    186  H62 ADE B   6       8.783  -6.496 -37.909  1.00  0.00      BS   H  
ATOM    187 H2'' ADE B   6       5.219 -12.016 -36.656  1.00  0.00      BS   H  
ATOM    188 H5'' ADE B   6       4.249 -14.489 -39.874  1.00  0.00      BS   H  
ATOM    189  P   THY B   7       5.846 -15.792 -35.325  1.00  0.00      BS   P  
ATOM    190  O1P THY B   7       6.275 -17.167 -35.277  1.00  0.00      BS   O  
ATOM    191  O2P THY B   7       4.427 -15.479 -35.126  1.00  0.00      BS   O  
ATOM    192  C5' THY B   7       8.091 -15.209 -34.275  1.00  0.00      BS   C  
ATOM    193  O5' THY B   7       6.670 -14.990 -34.262  1.00  0.00      BS   O  
ATOM    194  C4' THY B   7       8.779 -14.144 -33.356  1.00  0.00      BS   C  
ATOM    195  O4' THY B   7       8.525 -12.890 -33.982  1.00  0.00      BS   O  
ATOM    196  C3' THY B   7       8.155 -13.797 -31.985  1.00  0.00      BS   C  
ATOM    197  O3' THY B   7       8.644 -14.687 -30.970  1.00  0.00      BS   O  
ATOM    198  C2' THY B   7       8.563 -12.344 -31.768  1.00  0.00      BS   C  
ATOM    199  C1' THY B   7       9.131 -11.909 -33.118  1.00  0.00      BS   C  
ATOM    200  N1  THY B   7       8.780 -10.598 -33.531  1.00  0.00      BS   N  
ATOM    201  C2  THY B   7       9.794  -9.624 -33.579  1.00  0.00      BS   C  
ATOM    202  O2  THY B   7      11.003  -9.919 -33.353  1.00  0.00      BS   O  
ATOM    203  N3  THY B   7       9.342  -8.372 -33.929  1.00  0.00      BS   N  
ATOM    204  C4  THY B   7       8.062  -7.960 -34.220  1.00  0.00      BS   C  
ATOM    205  O4  THY B   7       7.869  -6.762 -34.309  1.00  0.00      BS   O  
ATOM    206  C5  THY B   7       7.031  -8.952 -34.064  1.00  0.00      BS   C  
ATOM    207  C5M THY B   7       5.594  -8.510 -34.478  1.00  0.00      BS   C  
ATOM    208  C6  THY B   7       7.452 -10.167 -33.786  1.00  0.00      BS   C  
ATOM    209  H3  THY B   7      10.080  -7.720 -34.154  1.00  0.00      BS   H  
ATOM    210  H6  THY B   7       6.901 -11.106 -33.765  1.00  0.00      BS   H  
ATOM    211  H1' THY B   7      10.212 -12.165 -33.096  1.00  0.00      BS   H  
ATOM    212  H2' THY B   7       9.435 -12.259 -31.084  1.00  0.00      BS   H  
ATOM    213  H3' THY B   7       7.056 -13.847 -32.143  1.00  0.00      BS   H  
ATOM    214  H4' THY B   7       9.848 -14.442 -33.335  1.00  0.00      BS   H  
ATOM    215  H5' THY B   7       8.476 -15.107 -35.312  1.00  0.00      BS   H  
ATOM    216  H51 THY B   7       5.703  -8.111 -35.509  1.00  0.00      BS   H  
ATOM    217  H52 THY B   7       5.088  -7.813 -33.777  1.00  0.00      BS   H  
ATOM    218  H53 THY B   7       4.982  -9.437 -34.505  1.00  0.00      BS   H  
ATOM    219 H2'' THY B   7       7.672 -11.805 -31.379  1.00  0.00      BS   H  
ATOM    220 H5'' THY B   7       8.421 -16.176 -33.840  1.00  0.00      BS   H  
ATOM    221  P   ADE B   8       8.020 -14.479 -29.551  1.00  0.00      BS   P  
ATOM    222  O1P ADE B   8       8.444 -15.655 -28.781  1.00  0.00      BS   O  
ATOM    223  O2P ADE B   8       6.581 -14.108 -29.655  1.00  0.00      BS   O  
ATOM    224  C5' ADE B   8      10.046 -13.619 -28.326  1.00  0.00      BS   C  
ATOM    225  O5' ADE B   8       8.869 -13.294 -29.008  1.00  0.00      BS   O  
ATOM    226  C4' ADE B   8      11.087 -12.545 -28.346  1.00  0.00      BS   C  
ATOM    227  O4' ADE B   8      11.025 -11.817 -29.528  1.00  0.00      BS   O  
ATOM    228  C3' ADE B   8      10.821 -11.470 -27.213  1.00  0.00      BS   C  
ATOM    229  O3' ADE B   8      11.262 -11.931 -25.925  1.00  0.00      BS   O  
ATOM    230  C2' ADE B   8      11.698 -10.397 -27.775  1.00  0.00      BS   C  
ATOM    231  C1' ADE B   8      11.488 -10.461 -29.277  1.00  0.00      BS   C  
ATOM    232  N1  ADE B   8      10.958  -5.666 -30.376  1.00  0.00      BS   N  
ATOM    233  C2  ADE B   8      12.043  -6.415 -30.012  1.00  0.00      BS   C  
ATOM    234  N3  ADE B   8      12.142  -7.673 -29.958  1.00  0.00      BS   N  
ATOM    235  C4  ADE B   8      10.892  -8.249 -30.125  1.00  0.00      BS   C  
ATOM    236  C5  ADE B   8       9.753  -7.660 -30.535  1.00  0.00      BS   C  
ATOM    237  C6  ADE B   8       9.778  -6.258 -30.608  1.00  0.00      BS   C  
ATOM    238  N6  ADE B   8       8.750  -5.489 -30.879  1.00  0.00      BS   N  
ATOM    239  N7  ADE B   8       8.666  -8.538 -30.469  1.00  0.00      BS   N  
ATOM    240  C8  ADE B   8       9.175  -9.674 -29.970  1.00  0.00      BS   C  
ATOM    241  N9  ADE B   8      10.532  -9.589 -29.855  1.00  0.00      BS   N  
ATOM    242  H2  ADE B   8      12.977  -5.860 -29.928  1.00  0.00      BS   H  
ATOM    243  H8  ADE B   8       8.647 -10.610 -29.788  1.00  0.00      BS   H  
ATOM    244  H1' ADE B   8      12.457 -10.405 -29.817  1.00  0.00      BS   H  
ATOM    245  H2' ADE B   8      12.767 -10.599 -27.547  1.00  0.00      BS   H  
ATOM    246  H3' ADE B   8       9.747 -11.198 -27.296  1.00  0.00      BS   H  
ATOM    247  H4' ADE B   8      12.100 -12.924 -28.094  1.00  0.00      BS   H  
ATOM    248  H5' ADE B   8      10.646 -14.436 -28.780  1.00  0.00      BS   H  
ATOM    249  H61 ADE B   8       8.884  -4.564 -31.234  1.00  0.00      BS   H  
ATOM    250  H62 ADE B   8       7.829  -5.868 -30.788  1.00  0.00      BS   H  
ATOM    251 H2'' ADE B   8      11.490  -9.381 -27.377  1.00  0.00      BS   H  
ATOM    252 H5'' ADE B   8       9.797 -13.831 -27.265  1.00  0.00      BS   H  
ATOM    253  P   THY B   9      10.534 -11.280 -24.727  1.00  0.00      BS   P  
ATOM    254  O1P THY B   9      10.751 -12.090 -23.526  1.00  0.00      BS   O  
ATOM    255  O2P THY B   9       9.123 -10.944 -25.017  1.00  0.00      BS   O  
ATOM    256  C5' THY B   9      12.746  -9.830 -24.273  1.00  0.00      BS   C  
ATOM    257  O5' THY B   9      11.317  -9.906 -24.511  1.00  0.00      BS   O  
ATOM    258  C4' THY B   9      13.435  -8.422 -24.313  1.00  0.00      BS   C  
ATOM    259  O4' THY B   9      12.997  -7.688 -25.474  1.00  0.00      BS   O  
ATOM    260  C3' THY B   9      13.135  -7.509 -23.102  1.00  0.00      BS   C  
ATOM    261  O3' THY B   9      14.299  -6.801 -22.506  1.00  0.00      BS   O  
ATOM    262  C2' THY B   9      11.951  -6.651 -23.585  1.00  0.00      BS   C  
ATOM    263  C1' THY B   9      12.353  -6.474 -25.033  1.00  0.00      BS   C  
ATOM    264  N1  THY B   9      11.229  -6.228 -25.935  1.00  0.00      BS   N  
ATOM    265  C2  THY B   9      11.120  -5.084 -26.638  1.00  0.00      BS   C  
ATOM    266  O2  THY B   9      11.901  -4.157 -26.501  1.00  0.00      BS   O  
ATOM    267  N3  THY B   9       9.935  -4.905 -27.365  1.00  0.00      BS   N  
ATOM    268  C4  THY B   9       8.780  -5.658 -27.303  1.00  0.00      BS   C  
ATOM    269  O4  THY B   9       7.735  -5.228 -27.805  1.00  0.00      BS   O  
ATOM    270  C5  THY B   9       8.968  -6.911 -26.582  1.00  0.00      BS   C  
ATOM    271  C5M THY B   9       7.932  -8.052 -26.648  1.00  0.00      BS   C  
ATOM    272  C6  THY B   9      10.189  -7.158 -25.962  1.00  0.00      BS   C  
ATOM    273  H3  THY B   9       9.866  -4.162 -28.046  1.00  0.00      BS   H  
ATOM    274  H6  THY B   9      10.307  -8.133 -25.488  1.00  0.00      BS   H  
ATOM    275  H1' THY B   9      13.153  -5.704 -25.044  1.00  0.00      BS   H  
ATOM    276  H2' THY B   9      11.957  -5.648 -23.107  1.00  0.00      BS   H  
ATOM    277  H3' THY B   9      12.818  -8.228 -22.315  1.00  0.00      BS   H  
ATOM    278  H4' THY B   9      14.545  -8.450 -24.339  1.00  0.00      BS   H  
ATOM    279  H5' THY B   9      13.318 -10.348 -25.073  1.00  0.00      BS   H  
ATOM    280  H51 THY B   9       7.529  -8.085 -27.683  1.00  0.00      BS   H  
ATOM    281  H52 THY B   9       7.162  -7.882 -25.866  1.00  0.00      BS   H  
ATOM    282  H53 THY B   9       8.416  -9.039 -26.483  1.00  0.00      BS   H  
ATOM    283 H2'' THY B   9      11.007  -7.215 -23.424  1.00  0.00      BS   H  
ATOM    284 H5'' THY B   9      13.091 -10.204 -23.286  1.00  0.00      BS   H  
ATOM    285  P   ADE B  10      14.061  -5.819 -21.322  1.00  0.00      BS   P  
ATOM    286  O1P ADE B  10      15.132  -6.004 -20.266  1.00  0.00      BS   O  
ATOM    287  O2P ADE B  10      12.655  -5.880 -20.852  1.00  0.00      BS   O  
ATOM    288  C5' ADE B  10      15.422  -4.160 -22.900  1.00  0.00      BS   C  
ATOM    289  O5' ADE B  10      14.346  -4.337 -22.013  1.00  0.00      BS   O  
ATOM    290  C4' ADE B  10      15.254  -2.847 -23.707  1.00  0.00      BS   C  
ATOM    291  O4' ADE B  10      14.056  -2.680 -24.556  1.00  0.00      BS   O  
ATOM    292  C3' ADE B  10      15.397  -1.565 -22.798  1.00  0.00      BS   C  
ATOM    293  O3' ADE B  10      16.125  -0.457 -23.423  1.00  0.00      BS   O  
ATOM    294  C2' ADE B  10      13.911  -1.199 -22.694  1.00  0.00      BS   C  
ATOM    295  C1' ADE B  10      13.358  -1.590 -24.062  1.00  0.00      BS   C  
ATOM    296  N1  ADE B  10       8.670  -0.809 -25.732  1.00  0.00      BS   N  
ATOM    297  C2  ADE B  10       9.783  -0.162 -26.057  1.00  0.00      BS   C  
ATOM    298  N3  ADE B  10      10.939  -0.401 -25.558  1.00  0.00      BS   N  
ATOM    299  C4  ADE B  10      10.932  -1.435 -24.722  1.00  0.00      BS   C  
ATOM    300  C5  ADE B  10       9.844  -2.245 -24.352  1.00  0.00      BS   C  
ATOM    301  C6  ADE B  10       8.633  -1.897 -24.953  1.00  0.00      BS   C  
ATOM    302  N6  ADE B  10       7.428  -2.540 -24.837  1.00  0.00      BS   N  
ATOM    303  N7  ADE B  10      10.179  -3.208 -23.393  1.00  0.00      BS   N  
ATOM    304  C8  ADE B  10      11.458  -3.027 -23.268  1.00  0.00      BS   C  
ATOM    305  N9  ADE B  10      11.952  -1.927 -24.031  1.00  0.00      BS   N  
ATOM    306  H2  ADE B  10       9.741   0.645 -26.788  1.00  0.00      BS   H  
ATOM    307  H8  ADE B  10      12.118  -3.508 -22.546  1.00  0.00      BS   H  
ATOM    308  H1' ADE B  10      13.517  -0.893 -24.913  1.00  0.00      BS   H  
ATOM    309  H2' ADE B  10      13.619  -0.158 -22.439  1.00  0.00      BS   H  
ATOM    310  H3' ADE B  10      15.675  -1.861 -21.764  1.00  0.00      BS   H  
ATOM    311  H4' ADE B  10      16.092  -2.823 -24.436  1.00  0.00      BS   H  
ATOM    312  H5' ADE B  10      15.555  -4.995 -23.621  1.00  0.00      BS   H  
ATOM    313  H61 ADE B  10       7.442  -3.455 -24.436  1.00  0.00      BS   H  
ATOM    314  H62 ADE B  10       6.684  -2.263 -25.446  1.00  0.00      BS   H  
ATOM    315 H2'' ADE B  10      13.472  -1.909 -21.961  1.00  0.00      BS   H  
ATOM    316 H5'' ADE B  10      16.275  -3.945 -22.221  1.00  0.00      BS   H  
ATOM    317  P   CYT B  11      17.411  -0.065 -22.704  1.00  0.00      BS   P  
ATOM    318  O1P CYT B  11      18.343  -1.227 -22.532  1.00  0.00      BS   O  
ATOM    319  O2P CYT B  11      17.018   0.736 -21.557  1.00  0.00      BS   O  
ATOM    320  C5' CYT B  11      18.655   0.485 -24.912  1.00  0.00      BS   C  
ATOM    321  O5' CYT B  11      17.850   0.926 -23.824  1.00  0.00      BS   O  
ATOM    322  C4' CYT B  11      19.949   1.301 -25.058  1.00  0.00      BS   C  
ATOM    323  O4' CYT B  11      19.618   2.817 -25.019  1.00  0.00      BS   O  
ATOM    324  C3' CYT B  11      20.814   1.136 -23.800  1.00  0.00      BS   C  
ATOM    325  O3' CYT B  11      22.201   0.988 -24.047  1.00  0.00      BS   O  
ATOM    326  C2' CYT B  11      20.515   2.296 -22.904  1.00  0.00      BS   C  
ATOM    327  C1' CYT B  11      20.398   3.423 -23.969  1.00  0.00      BS   C  
ATOM    328  N1  CYT B  11      19.723   4.666 -23.628  1.00  0.00      BS   N  
ATOM    329  C2  CYT B  11      20.077   5.820 -24.291  1.00  0.00      BS   C  
ATOM    330  O2  CYT B  11      20.978   5.744 -25.088  1.00  0.00      BS   O  
ATOM    331  N3  CYT B  11      19.410   6.965 -24.010  1.00  0.00      BS   N  
ATOM    332  C4  CYT B  11      18.362   6.971 -23.159  1.00  0.00      BS   C  
ATOM    333  N4  CYT B  11      17.697   8.081 -23.060  1.00  0.00      BS   N  
ATOM    334  C5  CYT B  11      17.996   5.812 -22.467  1.00  0.00      BS   C  
ATOM    335  C6  CYT B  11      18.644   4.664 -22.762  1.00  0.00      BS   C  
ATOM    336  H5  CYT B  11      17.325   5.916 -21.614  1.00  0.00      BS   H  
ATOM    337  H6  CYT B  11      18.299   3.716 -22.349  1.00  0.00      BS   H  
ATOM    338  H1' CYT B  11      21.442   3.602 -24.305  1.00  0.00      BS   H  
ATOM    339  H2' CYT B  11      21.131   2.450 -21.992  1.00  0.00      BS   H  
ATOM    340  H3' CYT B  11      20.380   0.207 -23.371  1.00  0.00      BS   H  
ATOM    341  H4' CYT B  11      20.516   0.898 -25.925  1.00  0.00      BS   H  
ATOM    342  H41 CYT B  11      17.051   8.139 -22.299  1.00  0.00      BS   H  
ATOM    343  H5' CYT B  11      18.071   0.564 -25.854  1.00  0.00      BS   H  
ATOM    344  H42 CYT B  11      17.694   8.887 -23.652  1.00  0.00      BS   H  
ATOM    345 H2'' CYT B  11      19.474   2.172 -22.536  1.00  0.00      BS   H  
ATOM    346 H5'' CYT B  11      18.836  -0.611 -24.897  1.00  0.00      BS   H  
ATOM    347  P   GUA B  12      22.771  -0.535 -24.008  1.00  0.00      BS   P  
ATOM    348  O1P GUA B  12      22.488  -1.167 -22.729  1.00  0.00      BS   O  
ATOM    349  O2P GUA B  12      24.175  -0.531 -24.433  1.00  0.00      BS   O  
ATOM    350  C5' GUA B  12      21.667  -2.601 -25.156  1.00  0.00      BS   C  
ATOM    351  O5' GUA B  12      21.867  -1.191 -25.110  1.00  0.00      BS   O  
ATOM    352  C4' GUA B  12      21.007  -2.852 -26.484  1.00  0.00      BS   C  
ATOM    353  O4' GUA B  12      19.564  -2.447 -26.509  1.00  0.00      BS   O  
ATOM    354  C3' GUA B  12      21.591  -2.194 -27.738  1.00  0.00      BS   C  
ATOM    355  O3' GUA B  12      22.189  -3.080 -28.626  1.00  0.00      BS   O  
ATOM    356  C2' GUA B  12      20.355  -1.443 -28.391  1.00  0.00      BS   C  
ATOM    357  C1' GUA B  12      19.233  -2.352 -27.912  1.00  0.00      BS   C  
ATOM    358  N1  GUA B  12      14.148  -2.988 -27.426  1.00  0.00      BS   N  
ATOM    359  C2  GUA B  12      15.190  -3.938 -27.372  1.00  0.00      BS   C  
ATOM    360  N2  GUA B  12      14.791  -5.131 -27.043  1.00  0.00      BS   N  
ATOM    361  N3  GUA B  12      16.435  -3.738 -27.721  1.00  0.00      BS   N  
ATOM    362  C4  GUA B  12      16.676  -2.420 -28.067  1.00  0.00      BS   C  
ATOM    363  C5  GUA B  12      15.752  -1.367 -28.113  1.00  0.00      BS   C  
ATOM    364  C6  GUA B  12      14.403  -1.613 -27.621  1.00  0.00      BS   C  
ATOM    365  O6  GUA B  12      13.542  -0.727 -27.617  1.00  0.00      BS   O  
ATOM    366  N7  GUA B  12      16.309  -0.171 -28.404  1.00  0.00      BS   N  
ATOM    367  C8  GUA B  12      17.557  -0.463 -28.354  1.00  0.00      BS   C  
ATOM    368  N9  GUA B  12      17.869  -1.812 -28.133  1.00  0.00      BS   N  
ATOM    369  H1  GUA B  12      13.307  -3.109 -26.879  1.00  0.00      BS   H  
ATOM    370  H8  GUA B  12      18.317   0.256 -28.662  1.00  0.00      BS   H  
ATOM    371  H1' GUA B  12      19.300  -3.396 -28.283  1.00  0.00      BS   H  
ATOM    372  H2' GUA B  12      20.355  -1.385 -29.500  1.00  0.00      BS   H  
ATOM    373  H21 GUA B  12      15.452  -5.766 -26.642  1.00  0.00      BS   H  
ATOM    374  H3' GUA B  12      22.372  -1.434 -27.515  1.00  0.00      BS   H  
ATOM    375  H22 GUA B  12      13.798  -5.218 -26.979  1.00  0.00      BS   H  
ATOM    376  H4' GUA B  12      20.996  -3.912 -26.814  1.00  0.00      BS   H  
ATOM    377  H5' GUA B  12      21.054  -2.954 -24.298  1.00  0.00      BS   H  
ATOM    378  H3T GUA B  12      22.111  -2.807 -29.544  1.00  0.00      BS   H  
ATOM    379 H2'' GUA B  12      20.285  -0.416 -27.972  1.00  0.00      BS   H  
ATOM    380 H5'' GUA B  12      22.630  -3.155 -25.152  1.00  0.00      BS   H  
TER   
ATOM    381  C5' GUA R  11      15.363   3.352 -22.243  1.00  0.00      R    C  
ATOM    382  O5' GUA R  11      15.185   2.446 -21.112  1.00  0.00      R    O  
ATOM    383  C4' GUA R  11      14.052   3.713 -22.901  1.00  0.00      R    C  
ATOM    384  O4' GUA R  11      13.348   2.492 -23.287  1.00  0.00      R    O  
ATOM    385  C3' GUA R  11      13.088   4.460 -22.028  1.00  0.00      R    C  
ATOM    386  O3' GUA R  11      13.554   5.778 -21.684  1.00  0.00      R    O  
ATOM    387  C2' GUA R  11      11.851   4.340 -22.925  1.00  0.00      R    C  
ATOM    388  O2' GUA R  11      11.807   5.365 -23.902  1.00  0.00      R    O  
ATOM    389  C1' GUA R  11      12.000   2.918 -23.529  1.00  0.00      R    C  
ATOM    390  N1  GUA R  11       7.071   1.327 -23.626  1.00  0.00      R    N  
ATOM    391  C2  GUA R  11       7.686   2.388 -24.294  1.00  0.00      R    C  
ATOM    392  N2  GUA R  11       6.919   3.037 -25.165  1.00  0.00      R    N  
ATOM    393  N3  GUA R  11       8.941   2.741 -24.123  1.00  0.00      R    N  
ATOM    394  C4  GUA R  11       9.617   1.919 -23.251  1.00  0.00      R    C  
ATOM    395  C5  GUA R  11       9.146   0.811 -22.518  1.00  0.00      R    C  
ATOM    396  C6  GUA R  11       7.759   0.435 -22.726  1.00  0.00      R    C  
ATOM    397  O6  GUA R  11       7.053  -0.455 -22.197  1.00  0.00      R    O  
ATOM    398  N7  GUA R  11      10.150   0.237 -21.743  1.00  0.00      R    N  
ATOM    399  C8  GUA R  11      11.220   1.028 -21.974  1.00  0.00      R    C  
ATOM    400  N9  GUA R  11      10.993   1.974 -22.926  1.00  0.00      R    N  
ATOM    401  H1  GUA R  11       6.094   1.144 -23.805  1.00  0.00      R    H  
ATOM    402  H8  GUA R  11      12.196   0.930 -21.500  1.00  0.00      R    H  
ATOM    403  H1' GUA R  11      11.848   2.908 -24.630  1.00  0.00      R    H  
ATOM    404  H2' GUA R  11      10.926   5.509 -24.254  1.00  0.00      R    H  
ATOM    405  H21 GUA R  11       5.920   2.978 -25.163  1.00  0.00      R    H  
ATOM    406  H3' GUA R  11      12.853   3.855 -21.127  1.00  0.00      R    H  
ATOM    407  H22 GUA R  11       7.338   3.831 -25.604  1.00  0.00      R    H  
ATOM    408  H4' GUA R  11      14.247   4.318 -23.811  1.00  0.00      R    H  
ATOM    409  H5' GUA R  11      15.943   2.740 -22.966  1.00  0.00      R    H  
ATOM    410  H5T GUA R  11      15.910   1.818 -21.159  1.00  0.00      R    H  
ATOM    411 H2'' GUA R  11      10.939   4.446 -22.300  1.00  0.00      R    H  
ATOM    412 H5'' GUA R  11      15.961   4.221 -21.895  1.00  0.00      R    H  
ATOM    413  P   CYT R  12      12.857   6.648 -20.589  1.00  0.00      R    P  
ATOM    414  O1P CYT R  12      13.418   8.011 -20.501  1.00  0.00      R    O  
ATOM    415  O2P CYT R  12      12.869   5.933 -19.321  1.00  0.00      R    O  
ATOM    416  C5' CYT R  12      10.940   7.854 -21.854  1.00  0.00      R    C  
ATOM    417  O5' CYT R  12      11.447   6.752 -21.096  1.00  0.00      R    O  
ATOM    418  C4' CYT R  12       9.390   7.707 -21.952  1.00  0.00      R    C  
ATOM    419  O4' CYT R  12       9.095   6.433 -22.546  1.00  0.00      R    O  
ATOM    420  C3' CYT R  12       8.582   7.696 -20.661  1.00  0.00      R    C  
ATOM    421  O3' CYT R  12       8.520   8.993 -20.096  1.00  0.00      R    O  
ATOM    422  C2' CYT R  12       7.303   7.102 -21.119  1.00  0.00      R    C  
ATOM    423  O2' CYT R  12       6.550   8.013 -21.949  1.00  0.00      R    O  
ATOM    424  C1' CYT R  12       7.783   6.008 -22.100  1.00  0.00      R    C  
ATOM    425  N1  CYT R  12       7.786   4.691 -21.458  1.00  0.00      R    N  
ATOM    426  C2  CYT R  12       6.561   4.045 -21.378  1.00  0.00      R    C  
ATOM    427  O2  CYT R  12       5.540   4.559 -21.877  1.00  0.00      R    O  
ATOM    428  N3  CYT R  12       6.505   2.831 -20.721  1.00  0.00      R    N  
ATOM    429  C4  CYT R  12       7.533   2.365 -20.035  1.00  0.00      R    C  
ATOM    430  N4  CYT R  12       7.405   1.159 -19.463  1.00  0.00      R    N  
ATOM    431  C5  CYT R  12       8.699   3.133 -19.907  1.00  0.00      R    C  
ATOM    432  C6  CYT R  12       8.806   4.290 -20.648  1.00  0.00      R    C  
ATOM    433  H5  CYT R  12       9.609   2.820 -19.396  1.00  0.00      R    H  
ATOM    434  H6  CYT R  12       9.705   4.904 -20.700  1.00  0.00      R    H  
ATOM    435  H1' CYT R  12       7.066   6.005 -22.949  1.00  0.00      R    H  
ATOM    436  H2' CYT R  12       5.801   8.038 -21.349  1.00  0.00      R    H  
ATOM    437  H3' CYT R  12       9.100   7.051 -19.919  1.00  0.00      R    H  
ATOM    438  H4' CYT R  12       8.971   8.536 -22.563  1.00  0.00      R    H  
ATOM    439  H41 CYT R  12       8.137   0.772 -18.903  1.00  0.00      R    H  
ATOM    440  H5' CYT R  12      11.433   7.947 -22.845  1.00  0.00      R    H  
ATOM    441  H42 CYT R  12       6.558   0.659 -19.647  1.00  0.00      R    H  
ATOM    442 H2'' CYT R  12       6.592   6.729 -20.352  1.00  0.00      R    H  
ATOM    443 H5'' CYT R  12      11.095   8.850 -21.387  1.00  0.00      R    H  
ATOM    444  P   URA R  13       7.859   9.178 -18.671  1.00  0.00      R    P  
ATOM    445  O1P URA R  13       8.053  10.589 -18.349  1.00  0.00      R    O  
ATOM    446  O2P URA R  13       8.384   8.174 -17.768  1.00  0.00      R    O  
ATOM    447  C5' URA R  13       5.263   9.804 -19.240  1.00  0.00      R    C  
ATOM    448  O5' URA R  13       6.279   8.914 -18.823  1.00  0.00      R    O  
ATOM    449  C4' URA R  13       3.990   9.022 -19.665  1.00  0.00      R    C  
ATOM    450  O4' URA R  13       4.358   7.700 -20.197  1.00  0.00      R    O  
ATOM    451  C3' URA R  13       3.045   8.698 -18.463  1.00  0.00      R    C  
ATOM    452  O3' URA R  13       2.357   9.930 -18.023  1.00  0.00      R    O  
ATOM    453  C2' URA R  13       2.223   7.538 -19.077  1.00  0.00      R    C  
ATOM    454  O2' URA R  13       1.266   8.092 -19.957  1.00  0.00      R    O  
ATOM    455  C1' URA R  13       3.284   6.818 -19.877  1.00  0.00      R    C  
ATOM    456  N1  URA R  13       3.790   5.537 -19.166  1.00  0.00      R    N  
ATOM    457  C2  URA R  13       3.036   4.435 -19.260  1.00  0.00      R    C  
ATOM    458  O2  URA R  13       1.992   4.445 -19.912  1.00  0.00      R    O  
ATOM    459  N3  URA R  13       3.491   3.362 -18.517  1.00  0.00      R    N  
ATOM    460  C4  URA R  13       4.447   3.364 -17.603  1.00  0.00      R    C  
ATOM    461  O4  URA R  13       4.627   2.362 -16.885  1.00  0.00      R    O  
ATOM    462  C5  URA R  13       5.245   4.521 -17.596  1.00  0.00      R    C  
ATOM    463  C6  URA R  13       4.925   5.550 -18.384  1.00  0.00      R    C  
ATOM    464  H3  URA R  13       2.800   2.628 -18.466  1.00  0.00      R    H  
ATOM    465  H5  URA R  13       6.044   4.475 -16.855  1.00  0.00      R    H  
ATOM    466  H6  URA R  13       5.452   6.499 -18.278  1.00  0.00      R    H  
ATOM    467  H1' URA R  13       2.849   6.504 -20.850  1.00  0.00      R    H  
ATOM    468  H2' URA R  13       0.460   7.920 -19.463  1.00  0.00      R    H  
ATOM    469  H3' URA R  13       3.665   8.177 -17.702  1.00  0.00      R    H  
ATOM    470  H4' URA R  13       3.484   9.539 -20.508  1.00  0.00      R    H  
ATOM    471  H5' URA R  13       5.495  10.372 -20.168  1.00  0.00      R    H  
ATOM    472 H2'' URA R  13       1.655   6.874 -18.390  1.00  0.00      R    H  
ATOM    473 H5'' URA R  13       5.014  10.568 -18.472  1.00  0.00      R    H  
ATOM    474  P   URA R  14       1.765  10.028 -16.589  1.00  0.00      R    P  
ATOM    475  O1P URA R  14       1.040  11.341 -16.441  1.00  0.00      R    O  
ATOM    476  O2P URA R  14       2.713   9.622 -15.536  1.00  0.00      R    O  
ATOM    477  C5' URA R  14      -0.697   9.086 -16.984  1.00  0.00      R    C  
ATOM    478  O5' URA R  14       0.718   8.902 -16.600  1.00  0.00      R    O  
ATOM    479  C4' URA R  14      -1.484   7.817 -17.272  1.00  0.00      R    C  
ATOM    480  O4' URA R  14      -0.704   6.836 -18.037  1.00  0.00      R    O  
ATOM    481  C3' URA R  14      -1.909   7.133 -15.978  1.00  0.00      R    C  
ATOM    482  O3' URA R  14      -3.031   7.881 -15.372  1.00  0.00      R    O  
ATOM    483  C2' URA R  14      -2.090   5.694 -16.383  1.00  0.00      R    C  
ATOM    484  O2' URA R  14      -3.331   5.440 -16.951  1.00  0.00      R    O  
ATOM    485  C1' URA R  14      -0.986   5.488 -17.467  1.00  0.00      R    C  
ATOM    486  N1  URA R  14       0.156   4.860 -16.830  1.00  0.00      R    N  
ATOM    487  C2  URA R  14       0.103   3.514 -16.588  1.00  0.00      R    C  
ATOM    488  O2  URA R  14      -0.861   2.782 -16.872  1.00  0.00      R    O  
ATOM    489  N3  URA R  14       1.154   3.027 -15.813  1.00  0.00      R    N  
ATOM    490  C4  URA R  14       2.077   3.783 -15.058  1.00  0.00      R    C  
ATOM    491  O4  URA R  14       2.813   3.265 -14.214  1.00  0.00      R    O  
ATOM    492  C5  URA R  14       2.008   5.156 -15.375  1.00  0.00      R    C  
ATOM    493  C6  URA R  14       1.095   5.625 -16.174  1.00  0.00      R    C  
ATOM    494  H3  URA R  14       0.919   2.121 -15.434  1.00  0.00      R    H  
ATOM    495  H5  URA R  14       2.535   5.906 -14.787  1.00  0.00      R    H  
ATOM    496  H6  URA R  14       1.071   6.684 -16.431  1.00  0.00      R    H  
ATOM    497  H1' URA R  14      -1.307   4.947 -18.382  1.00  0.00      R    H  
ATOM    498  H2' URA R  14      -3.685   4.569 -16.757  1.00  0.00      R    H  
ATOM    499  H3' URA R  14      -0.988   7.173 -15.358  1.00  0.00      R    H  
ATOM    500  H4' URA R  14      -2.398   7.964 -17.886  1.00  0.00      R    H  
ATOM    501  H5' URA R  14      -0.904   9.804 -17.807  1.00  0.00      R    H  
ATOM    502 H2'' URA R  14      -1.930   5.123 -15.444  1.00  0.00      R    H  
ATOM    503 H5'' URA R  14      -1.204   9.579 -16.127  1.00  0.00      R    H  
ATOM    504  P   ADE R  15      -3.302   7.687 -13.831  1.00  0.00      R    P  
ATOM    505  O1P ADE R  15      -4.553   8.456 -13.468  1.00  0.00      R    O  
ATOM    506  O2P ADE R  15      -2.071   7.976 -13.058  1.00  0.00      R    O  
ATOM    507  C5' ADE R  15      -5.014   5.710 -13.743  1.00  0.00      R    C  
ATOM    508  O5' ADE R  15      -3.636   6.214 -13.643  1.00  0.00      R    O  
ATOM    509  C4' ADE R  15      -5.076   4.264 -13.210  1.00  0.00      R    C  
ATOM    510  O4' ADE R  15      -4.109   3.356 -13.940  1.00  0.00      R    O  
ATOM    511  C3' ADE R  15      -4.706   4.130 -11.745  1.00  0.00      R    C  
ATOM    512  O3' ADE R  15      -5.802   4.568 -11.032  1.00  0.00      R    O  
ATOM    513  C2' ADE R  15      -4.434   2.601 -11.761  1.00  0.00      R    C  
ATOM    514  O2' ADE R  15      -5.576   1.781 -11.777  1.00  0.00      R    O  
ATOM    515  C1' ADE R  15      -3.607   2.442 -13.001  1.00  0.00      R    C  
ATOM    516  N1  ADE R  15       0.195  -0.004 -10.752  1.00  0.00      R    N  
ATOM    517  C2  ADE R  15      -1.014  -0.379 -11.182  1.00  0.00      R    C  
ATOM    518  N3  ADE R  15      -1.996   0.356 -11.712  1.00  0.00      R    N  
ATOM    519  C4  ADE R  15      -1.527   1.575 -11.963  1.00  0.00      R    C  
ATOM    520  C5  ADE R  15      -0.238   2.058 -11.758  1.00  0.00      R    C  
ATOM    521  C6  ADE R  15       0.650   1.272 -11.020  1.00  0.00      R    C  
ATOM    522  N6  ADE R  15       1.924   1.586 -10.684  1.00  0.00      R    N  
ATOM    523  N7  ADE R  15      -0.121   3.457 -12.168  1.00  0.00      R    N  
ATOM    524  C8  ADE R  15      -1.309   3.600 -12.717  1.00  0.00      R    C  
ATOM    525  N9  ADE R  15      -2.143   2.565 -12.626  1.00  0.00      R    N  
ATOM    526  H2  ADE R  15      -1.277  -1.396 -10.894  1.00  0.00      R    H  
ATOM    527  H8  ADE R  15      -1.631   4.526 -13.190  1.00  0.00      R    H  
ATOM    528  H1' ADE R  15      -3.838   1.449 -13.442  1.00  0.00      R    H  
ATOM    529  H2' ADE R  15      -5.338   0.857 -11.669  1.00  0.00      R    H  
ATOM    530  H3' ADE R  15      -3.757   4.655 -11.504  1.00  0.00      R    H  
ATOM    531  H4' ADE R  15      -6.096   3.882 -13.430  1.00  0.00      R    H  
ATOM    532  H5' ADE R  15      -5.286   5.757 -14.818  1.00  0.00      R    H  
ATOM    533  H61 ADE R  15       2.198   2.533 -10.849  1.00  0.00      R    H  
ATOM    534  H62 ADE R  15       2.650   1.073 -10.226  1.00  0.00      R    H  
ATOM    535 H2'' ADE R  15      -3.945   2.464 -10.772  1.00  0.00      R    H  
ATOM    536 H5'' ADE R  15      -5.652   6.391 -13.141  1.00  0.00      R    H  
ATOM    537  P   CYT R  16      -5.653   4.986  -9.562  1.00  0.00      R    P  
ATOM    538  O1P CYT R  16      -7.023   5.286  -9.100  1.00  0.00      R    O  
ATOM    539  O2P CYT R  16      -4.758   6.123  -9.485  1.00  0.00      R    O  
ATOM    540  C5' CYT R  16      -5.959   2.670  -8.698  1.00  0.00      R    C  
ATOM    541  O5' CYT R  16      -5.005   3.782  -8.795  1.00  0.00      R    O  
ATOM    542  C4' CYT R  16      -5.370   1.415  -8.158  1.00  0.00      R    C  
ATOM    543  O4' CYT R  16      -4.213   1.037  -8.917  1.00  0.00      R    O  
ATOM    544  C3' CYT R  16      -4.855   1.444  -6.713  1.00  0.00      R    C  
ATOM    545  O3' CYT R  16      -5.934   1.461  -5.802  1.00  0.00      R    O  
ATOM    546  C2' CYT R  16      -4.090   0.133  -6.679  1.00  0.00      R    C  
ATOM    547  O2' CYT R  16      -4.872  -0.995  -6.646  1.00  0.00      R    O  
ATOM    548  C1' CYT R  16      -3.358   0.217  -8.012  1.00  0.00      R    C  
ATOM    549  N1  CYT R  16      -2.022   0.774  -7.929  1.00  0.00      R    N  
ATOM    550  C2  CYT R  16      -1.068   0.184  -7.162  1.00  0.00      R    C  
ATOM    551  O2  CYT R  16      -1.294  -0.963  -6.665  1.00  0.00      R    O  
ATOM    552  N3  CYT R  16       0.153   0.752  -7.030  1.00  0.00      R    N  
ATOM    553  C4  CYT R  16       0.470   1.850  -7.723  1.00  0.00      R    C  
ATOM    554  N4  CYT R  16       1.709   2.420  -7.703  1.00  0.00      R    N  
ATOM    555  C5  CYT R  16      -0.520   2.541  -8.432  1.00  0.00      R    C  
ATOM    556  C6  CYT R  16      -1.699   1.994  -8.556  1.00  0.00      R    C  
ATOM    557  H5  CYT R  16      -0.264   3.470  -8.941  1.00  0.00      R    H  
ATOM    558  H6  CYT R  16      -2.508   2.551  -9.029  1.00  0.00      R    H  
ATOM    559  H1' CYT R  16      -3.284  -0.766  -8.522  1.00  0.00      R    H  
ATOM    560  H2' CYT R  16      -4.375  -1.722  -6.265  1.00  0.00      R    H  
ATOM    561  H3' CYT R  16      -4.071   2.230  -6.663  1.00  0.00      R    H  
ATOM    562  H4' CYT R  16      -6.085   0.566  -8.169  1.00  0.00      R    H  
ATOM    563  H41 CYT R  16       2.456   1.771  -7.556  1.00  0.00      R    H  
ATOM    564  H5' CYT R  16      -6.341   2.502  -9.727  1.00  0.00      R    H  
ATOM    565  H42 CYT R  16       1.712   3.386  -7.962  1.00  0.00      R    H  
ATOM    566 H2'' CYT R  16      -3.476   0.186  -5.755  1.00  0.00      R    H  
ATOM    567 H5'' CYT R  16      -6.675   2.777  -7.855  1.00  0.00      R    H  
ATOM    568  P   ADE R  17      -6.026   2.803  -4.957  1.00  0.00      R    P  
ATOM    569  O1P ADE R  17      -7.389   3.402  -5.124  1.00  0.00      R    O  
ATOM    570  O2P ADE R  17      -4.915   3.766  -5.294  1.00  0.00      R    O  
ATOM    571  C5' ADE R  17      -6.480   1.357  -2.856  1.00  0.00      R    C  
ATOM    572  O5' ADE R  17      -5.761   2.408  -3.498  1.00  0.00      R    O  
ATOM    573  C4' ADE R  17      -5.430   0.315  -2.403  1.00  0.00      R    C  
ATOM    574  O4' ADE R  17      -4.553   0.001  -3.453  1.00  0.00      R    O  
ATOM    575  C3' ADE R  17      -4.515   0.746  -1.270  1.00  0.00      R    C  
ATOM    576  O3' ADE R  17      -5.077   0.951  -0.026  1.00  0.00      R    O  
ATOM    577  C2' ADE R  17      -3.460  -0.382  -1.409  1.00  0.00      R    C  
ATOM    578  O2' ADE R  17      -3.960  -1.689  -0.979  1.00  0.00      R    O  
ATOM    579  C1' ADE R  17      -3.298  -0.308  -2.953  1.00  0.00      R    C  
ATOM    580  N1  ADE R  17       1.691  -0.065  -3.504  1.00  0.00      R    N  
ATOM    581  C2  ADE R  17       0.840  -0.996  -2.988  1.00  0.00      R    C  
ATOM    582  N3  ADE R  17      -0.488  -0.967  -3.025  1.00  0.00      R    N  
ATOM    583  C4  ADE R  17      -0.912   0.201  -3.347  1.00  0.00      R    C  
ATOM    584  C5  ADE R  17      -0.180   1.276  -3.843  1.00  0.00      R    C  
ATOM    585  C6  ADE R  17       1.164   1.082  -3.965  1.00  0.00      R    C  
ATOM    586  N6  ADE R  17       2.031   2.053  -4.439  1.00  0.00      R    N  
ATOM    587  N7  ADE R  17      -0.989   2.390  -4.077  1.00  0.00      R    N  
ATOM    588  C8  ADE R  17      -2.189   1.869  -3.802  1.00  0.00      R    C  
ATOM    589  N9  ADE R  17      -2.200   0.564  -3.396  1.00  0.00      R    N  
ATOM    590  H2  ADE R  17       1.378  -1.925  -2.799  1.00  0.00      R    H  
ATOM    591  H8  ADE R  17      -3.170   2.337  -3.883  1.00  0.00      R    H  
ATOM    592  H1' ADE R  17      -3.073  -1.342  -3.292  1.00  0.00      R    H  
ATOM    593  H2' ADE R  17      -3.250  -2.323  -0.851  1.00  0.00      R    H  
ATOM    594  H3' ADE R  17      -4.061   1.714  -1.572  1.00  0.00      R    H  
ATOM    595  H4' ADE R  17      -5.957  -0.553  -1.954  1.00  0.00      R    H  
ATOM    596  H5' ADE R  17      -7.335   0.945  -3.435  1.00  0.00      R    H  
ATOM    597  H61 ADE R  17       3.014   1.870  -4.462  1.00  0.00      R    H  
ATOM    598  H62 ADE R  17       1.670   2.929  -4.762  1.00  0.00      R    H  
ATOM    599 H2'' ADE R  17      -2.614  -0.037  -0.775  1.00  0.00      R    H  
ATOM    600 H5'' ADE R  17      -6.919   1.873  -1.974  1.00  0.00      R    H  
ATOM    601  P   ADE R  18      -4.458   1.848   1.125  1.00  0.00      R    P  
ATOM    602  O1P ADE R  18      -5.334   1.770   2.297  1.00  0.00      R    O  
ATOM    603  O2P ADE R  18      -4.003   3.131   0.580  1.00  0.00      R    O  
ATOM    604  C5' ADE R  18      -2.985  -0.159   2.310  1.00  0.00      R    C  
ATOM    605  O5' ADE R  18      -3.093   1.091   1.575  1.00  0.00      R    O  
ATOM    606  C4' ADE R  18      -1.505  -0.505   2.474  1.00  0.00      R    C  
ATOM    607  O4' ADE R  18      -0.741  -0.808   1.223  1.00  0.00      R    O  
ATOM    608  C3' ADE R  18      -0.588   0.510   3.161  1.00  0.00      R    C  
ATOM    609  O3' ADE R  18      -0.817   0.564   4.620  1.00  0.00      R    O  
ATOM    610  C2' ADE R  18       0.816   0.041   2.749  1.00  0.00      R    C  
ATOM    611  O2' ADE R  18       1.182  -1.164   3.444  1.00  0.00      R    O  
ATOM    612  C1' ADE R  18       0.586  -0.332   1.269  1.00  0.00      R    C  
ATOM    613  N1  ADE R  18       4.401   2.212  -1.015  1.00  0.00      R    N  
ATOM    614  C2  ADE R  18       4.394   1.200  -0.170  1.00  0.00      R    C  
ATOM    615  N3  ADE R  18       3.287   0.600   0.360  1.00  0.00      R    N  
ATOM    616  C4  ADE R  18       2.147   1.109  -0.077  1.00  0.00      R    C  
ATOM    617  C5  ADE R  18       2.001   2.183  -0.922  1.00  0.00      R    C  
ATOM    618  C6  ADE R  18       3.200   2.761  -1.423  1.00  0.00      R    C  
ATOM    619  N6  ADE R  18       3.179   3.828  -2.187  1.00  0.00      R    N  
ATOM    620  N7  ADE R  18       0.629   2.459  -1.042  1.00  0.00      R    N  
ATOM    621  C8  ADE R  18       0.009   1.557  -0.330  1.00  0.00      R    C  
ATOM    622  N9  ADE R  18       0.874   0.717   0.300  1.00  0.00      R    N  
ATOM    623  H2  ADE R  18       5.354   0.798   0.155  1.00  0.00      R    H  
ATOM    624  H8  ADE R  18      -1.079   1.482  -0.343  1.00  0.00      R    H  
ATOM    625  H1' ADE R  18       1.260  -1.150   0.937  1.00  0.00      R    H  
ATOM    626  H2' ADE R  18       2.134  -1.041   3.463  1.00  0.00      R    H  
ATOM    627  H3' ADE R  18      -0.751   1.494   2.670  1.00  0.00      R    H  
ATOM    628  H4' ADE R  18      -1.461  -1.443   3.067  1.00  0.00      R    H  
ATOM    629  H5' ADE R  18      -3.513  -0.956   1.744  1.00  0.00      R    H  
ATOM    630  H61 ADE R  18       2.371   4.213  -2.634  1.00  0.00      R    H  
ATOM    631  H62 ADE R  18       4.043   4.197  -2.530  1.00  0.00      R    H  
ATOM    632 H2'' ADE R  18       1.423   0.959   2.894  1.00  0.00      R    H  
ATOM    633 H5'' ADE R  18      -3.491  -0.113   3.298  1.00  0.00      R    H  
ATOM    634  P   CYT R  19      -0.567   1.997   5.264  1.00  0.00      R    P  
ATOM    635  O1P CYT R  19      -0.736   1.990   6.747  1.00  0.00      R    O  
ATOM    636  O2P CYT R  19      -1.295   3.023   4.522  1.00  0.00      R    O  
ATOM    637  C5' CYT R  19       1.906   1.352   5.797  1.00  0.00      R    C  
ATOM    638  O5' CYT R  19       1.022   2.120   4.945  1.00  0.00      R    O  
ATOM    639  C4' CYT R  19       3.400   1.508   5.466  1.00  0.00      R    C  
ATOM    640  O4' CYT R  19       3.610   1.403   4.023  1.00  0.00      R    O  
ATOM    641  C3' CYT R  19       4.066   2.796   5.849  1.00  0.00      R    C  
ATOM    642  O3' CYT R  19       4.292   2.785   7.312  1.00  0.00      R    O  
ATOM    643  C2' CYT R  19       5.306   2.857   4.892  1.00  0.00      R    C  
ATOM    644  O2' CYT R  19       6.330   2.029   5.405  1.00  0.00      R    O  
ATOM    645  C1' CYT R  19       4.619   2.290   3.578  1.00  0.00      R    C  
ATOM    646  N1  CYT R  19       4.102   3.331   2.642  1.00  0.00      R    N  
ATOM    647  C2  CYT R  19       5.000   3.959   1.701  1.00  0.00      R    C  
ATOM    648  O2  CYT R  19       6.185   3.688   1.877  1.00  0.00      R    O  
ATOM    649  N3  CYT R  19       4.521   4.819   0.735  1.00  0.00      R    N  
ATOM    650  C4  CYT R  19       3.211   5.136   0.780  1.00  0.00      R    C  
ATOM    651  N4  CYT R  19       2.657   6.008  -0.079  1.00  0.00      R    N  
ATOM    652  C5  CYT R  19       2.312   4.565   1.735  1.00  0.00      R    C  
ATOM    653  C6  CYT R  19       2.781   3.618   2.524  1.00  0.00      R    C  
ATOM    654  H5  CYT R  19       1.242   4.755   1.814  1.00  0.00      R    H  
ATOM    655  H6  CYT R  19       2.261   3.180   3.375  1.00  0.00      R    H  
ATOM    656  H1' CYT R  19       5.323   1.633   3.023  1.00  0.00      R    H  
ATOM    657  H2' CYT R  19       7.084   2.101   4.816  1.00  0.00      R    H  
ATOM    658  H3' CYT R  19       3.405   3.625   5.522  1.00  0.00      R    H  
ATOM    659  H4' CYT R  19       3.999   0.774   6.046  1.00  0.00      R    H  
ATOM    660  H41 CYT R  19       3.280   6.280  -0.812  1.00  0.00      R    H  
ATOM    661  H5' CYT R  19       1.590   0.289   5.729  1.00  0.00      R    H  
ATOM    662  H42 CYT R  19       1.689   6.261  -0.073  1.00  0.00      R    H  
ATOM    663 H2'' CYT R  19       5.852   3.799   4.669  1.00  0.00      R    H  
ATOM    664 H5'' CYT R  19       1.710   1.729   6.824  1.00  0.00      R    H  
ATOM    665  P   ADE R  20       4.249   4.209   8.024  1.00  0.00      R    P  
ATOM    666  O1P ADE R  20       4.669   3.954   9.436  1.00  0.00      R    O  
ATOM    667  O2P ADE R  20       2.994   4.978   7.804  1.00  0.00      R    O  
ATOM    668  C5' ADE R  20       6.739   4.827   7.667  1.00  0.00      R    C  
ATOM    669  O5' ADE R  20       5.351   5.063   7.352  1.00  0.00      R    O  
ATOM    670  C4' ADE R  20       7.738   5.829   7.083  1.00  0.00      R    C  
ATOM    671  O4' ADE R  20       7.380   6.131   5.637  1.00  0.00      R    O  
ATOM    672  C3' ADE R  20       7.560   7.241   7.734  1.00  0.00      R    C  
ATOM    673  O3' ADE R  20       8.844   7.909   8.007  1.00  0.00      R    O  
ATOM    674  C2' ADE R  20       6.578   7.959   6.784  1.00  0.00      R    C  
ATOM    675  O2' ADE R  20       6.628   9.373   6.796  1.00  0.00      R    O  
ATOM    676  C1' ADE R  20       6.921   7.432   5.446  1.00  0.00      R    C  
ATOM    677  N1  ADE R  20       4.845   9.880   1.313  1.00  0.00      R    N  
ATOM    678  C2  ADE R  20       6.089   9.883   1.898  1.00  0.00      R    C  
ATOM    679  N3  ADE R  20       6.542   9.102   2.843  1.00  0.00      R    N  
ATOM    680  C4  ADE R  20       5.661   8.289   3.309  1.00  0.00      R    C  
ATOM    681  C5  ADE R  20       4.429   8.216   2.867  1.00  0.00      R    C  
ATOM    682  C6  ADE R  20       3.960   8.971   1.809  1.00  0.00      R    C  
ATOM    683  N6  ADE R  20       2.765   8.972   1.220  1.00  0.00      R    N  
ATOM    684  N7  ADE R  20       3.763   7.177   3.603  1.00  0.00      R    N  
ATOM    685  C8  ADE R  20       4.606   6.815   4.511  1.00  0.00      R    C  
ATOM    686  N9  ADE R  20       5.752   7.522   4.465  1.00  0.00      R    N  
ATOM    687  H2  ADE R  20       6.772  10.596   1.436  1.00  0.00      R    H  
ATOM    688  H8  ADE R  20       4.379   6.192   5.376  1.00  0.00      R    H  
ATOM    689  H1' ADE R  20       7.815   7.896   4.977  1.00  0.00      R    H  
ATOM    690  H2' ADE R  20       5.884   9.768   6.336  1.00  0.00      R    H  
ATOM    691  H3' ADE R  20       6.989   7.166   8.684  1.00  0.00      R    H  
ATOM    692  H4' ADE R  20       8.802   5.537   7.215  1.00  0.00      R    H  
ATOM    693  H5' ADE R  20       7.068   3.952   7.066  1.00  0.00      R    H  
ATOM    694  H61 ADE R  20       2.813   9.437   0.335  1.00  0.00      R    H  
ATOM    695  H62 ADE R  20       1.968   8.479   1.568  1.00  0.00      R    H  
ATOM    696  H3T ADE R  20       8.607   8.826   8.166  1.00  0.00      R    H  
ATOM    697 H2'' ADE R  20       5.571   7.565   7.036  1.00  0.00      R    H  
ATOM    698 H5'' ADE R  20       6.885   4.669   8.756  1.00  0.00      R    H  
TER   
ATOM    699  C5' THY T   1       7.506  16.520  -4.483  1.00  0.00      TS   C  
ATOM    700  O5' THY T   1       6.237  16.488  -5.250  1.00  0.00      TS   O  
ATOM    701  C4' THY T   1       7.878  15.211  -3.760  1.00  0.00      TS   C  
ATOM    702  O4' THY T   1       6.706  14.593  -3.095  1.00  0.00      TS   O  
ATOM    703  C3' THY T   1       8.294  14.053  -4.783  1.00  0.00      TS   C  
ATOM    704  O3' THY T   1       9.520  13.475  -4.480  1.00  0.00      TS   O  
ATOM    705  C2' THY T   1       7.127  13.081  -4.759  1.00  0.00      TS   C  
ATOM    706  C1' THY T   1       6.914  13.166  -3.194  1.00  0.00      TS   C  
ATOM    707  N1  THY T   1       5.707  12.503  -2.725  1.00  0.00      TS   N  
ATOM    708  C2  THY T   1       5.623  12.077  -1.391  1.00  0.00      TS   C  
ATOM    709  O2  THY T   1       6.563  12.331  -0.683  1.00  0.00      TS   O  
ATOM    710  N3  THY T   1       4.520  11.289  -1.071  1.00  0.00      TS   N  
ATOM    711  C4  THY T   1       3.478  10.916  -1.920  1.00  0.00      TS   C  
ATOM    712  O4  THY T   1       2.686  10.082  -1.558  1.00  0.00      TS   O  
ATOM    713  C5  THY T   1       3.463  11.671  -3.164  1.00  0.00      TS   C  
ATOM    714  C5M THY T   1       2.296  11.861  -4.018  1.00  0.00      TS   C  
ATOM    715  C6  THY T   1       4.575  12.355  -3.521  1.00  0.00      TS   C  
ATOM    716  H3  THY T   1       4.528  10.933  -0.125  1.00  0.00      TS   H  
ATOM    717  H6  THY T   1       4.571  12.936  -4.444  1.00  0.00      TS   H  
ATOM    718  H1' THY T   1       7.813  12.922  -2.590  1.00  0.00      TS   H  
ATOM    719  H2' THY T   1       7.422  12.054  -5.062  1.00  0.00      TS   H  
ATOM    720  H3' THY T   1       8.134  14.456  -5.807  1.00  0.00      TS   H  
ATOM    721  H4' THY T   1       8.709  15.384  -3.046  1.00  0.00      TS   H  
ATOM    722  H5' THY T   1       7.388  17.307  -3.708  1.00  0.00      TS   H  
ATOM    723  H51 THY T   1       1.877  12.859  -3.764  1.00  0.00      TS   H  
ATOM    724  H52 THY T   1       1.560  11.070  -3.765  1.00  0.00      TS   H  
ATOM    725  H53 THY T   1       2.566  11.948  -5.092  1.00  0.00      TS   H  
ATOM    726  H5T THY T   1       5.667  16.036  -4.624  1.00  0.00      TS   H  
ATOM    727 H2'' THY T   1       6.408  13.688  -5.350  1.00  0.00      TS   H  
ATOM    728 H5'' THY T   1       8.330  16.801  -5.174  1.00  0.00      TS   H  
ATOM    729  P   GUA T   2      10.305  12.561  -5.466  1.00  0.00      TS   P  
ATOM    730  O1P GUA T   2      11.667  13.038  -5.801  1.00  0.00      TS   O  
ATOM    731  O2P GUA T   2       9.478  12.102  -6.541  1.00  0.00      TS   O  
ATOM    732  C5' GUA T   2      11.884  11.130  -3.937  1.00  0.00      TS   C  
ATOM    733  O5' GUA T   2      10.558  11.326  -4.546  1.00  0.00      TS   O  
ATOM    734  C4' GUA T   2      11.791  10.387  -2.576  1.00  0.00      TS   C  
ATOM    735  O4' GUA T   2      10.777  10.851  -1.734  1.00  0.00      TS   O  
ATOM    736  C3' GUA T   2      11.559   8.852  -2.681  1.00  0.00      TS   C  
ATOM    737  O3' GUA T   2      12.764   8.228  -2.974  1.00  0.00      TS   O  
ATOM    738  C2' GUA T   2      11.205   8.528  -1.256  1.00  0.00      TS   C  
ATOM    739  C1' GUA T   2      10.310   9.740  -0.953  1.00  0.00      TS   C  
ATOM    740  N1  GUA T   2       6.405   6.783  -0.049  1.00  0.00      TS   N  
ATOM    741  C2  GUA T   2       7.617   6.939   0.614  1.00  0.00      TS   C  
ATOM    742  N2  GUA T   2       7.800   6.174   1.719  1.00  0.00      TS   N  
ATOM    743  N3  GUA T   2       8.473   7.869   0.300  1.00  0.00      TS   N  
ATOM    744  C4  GUA T   2       8.085   8.587  -0.724  1.00  0.00      TS   C  
ATOM    745  C5  GUA T   2       6.951   8.460  -1.536  1.00  0.00      TS   C  
ATOM    746  C6  GUA T   2       6.004   7.497  -1.152  1.00  0.00      TS   C  
ATOM    747  O6  GUA T   2       4.948   7.293  -1.796  1.00  0.00      TS   O  
ATOM    748  N7  GUA T   2       7.112   9.282  -2.718  1.00  0.00      TS   N  
ATOM    749  C8  GUA T   2       8.298   9.762  -2.583  1.00  0.00      TS   C  
ATOM    750  N9  GUA T   2       8.879   9.486  -1.373  1.00  0.00      TS   N  
ATOM    751  H1  GUA T   2       5.760   6.033   0.159  1.00  0.00      TS   H  
ATOM    752  H8  GUA T   2       8.763  10.551  -3.175  1.00  0.00      TS   H  
ATOM    753  H1' GUA T   2      10.253  10.082   0.102  1.00  0.00      TS   H  
ATOM    754  H2' GUA T   2      12.092   8.719  -0.616  1.00  0.00      TS   H  
ATOM    755  H21 GUA T   2       7.211   5.396   1.939  1.00  0.00      TS   H  
ATOM    756  H3' GUA T   2      10.682   8.588  -3.310  1.00  0.00      TS   H  
ATOM    757  H22 GUA T   2       8.685   6.353   2.148  1.00  0.00      TS   H  
ATOM    758  H4' GUA T   2      12.734  10.450  -1.992  1.00  0.00      TS   H  
ATOM    759  H5' GUA T   2      12.273  12.124  -3.627  1.00  0.00      TS   H  
ATOM    760 H2'' GUA T   2      10.646   7.572  -1.159  1.00  0.00      TS   H  
ATOM    761 H5'' GUA T   2      12.682  10.654  -4.546  1.00  0.00      TS   H  
ATOM    762  P   THY T   3      13.037   6.799  -3.695  1.00  0.00      TS   P  
ATOM    763  O1P THY T   3      14.519   6.570  -3.743  1.00  0.00      TS   O  
ATOM    764  O2P THY T   3      12.336   6.820  -5.017  1.00  0.00      TS   O  
ATOM    765  C5' THY T   3      13.042   5.290  -1.601  1.00  0.00      TS   C  
ATOM    766  O5' THY T   3      12.338   5.705  -2.831  1.00  0.00      TS   O  
ATOM    767  C4' THY T   3      12.305   4.027  -0.974  1.00  0.00      TS   C  
ATOM    768  O4' THY T   3      11.128   4.549  -0.291  1.00  0.00      TS   O  
ATOM    769  C3' THY T   3      11.803   2.973  -1.884  1.00  0.00      TS   C  
ATOM    770  O3' THY T   3      12.880   2.005  -2.188  1.00  0.00      TS   O  
ATOM    771  C2' THY T   3      10.709   2.376  -1.027  1.00  0.00      TS   C  
ATOM    772  C1' THY T   3      10.128   3.579  -0.364  1.00  0.00      TS   C  
ATOM    773  N1  THY T   3       8.949   4.055  -1.096  1.00  0.00      TS   N  
ATOM    774  C2  THY T   3       7.839   3.261  -0.876  1.00  0.00      TS   C  
ATOM    775  O2  THY T   3       7.833   2.305  -0.133  1.00  0.00      TS   O  
ATOM    776  N3  THY T   3       6.731   3.655  -1.628  1.00  0.00      TS   N  
ATOM    777  C4  THY T   3       6.742   4.644  -2.608  1.00  0.00      TS   C  
ATOM    778  O4  THY T   3       5.728   4.870  -3.228  1.00  0.00      TS   O  
ATOM    779  C5  THY T   3       7.942   5.382  -2.759  1.00  0.00      TS   C  
ATOM    780  C5M THY T   3       8.040   6.346  -3.860  1.00  0.00      TS   C  
ATOM    781  C6  THY T   3       9.010   5.105  -1.984  1.00  0.00      TS   C  
ATOM    782  H3  THY T   3       5.906   3.076  -1.556  1.00  0.00      TS   H  
ATOM    783  H6  THY T   3      10.015   5.524  -2.030  1.00  0.00      TS   H  
ATOM    784  H1' THY T   3       9.854   3.276   0.669  1.00  0.00      TS   H  
ATOM    785  H2' THY T   3      10.993   1.679  -0.211  1.00  0.00      TS   H  
ATOM    786  H3' THY T   3      11.378   3.511  -2.758  1.00  0.00      TS   H  
ATOM    787  H4' THY T   3      12.895   3.669  -0.104  1.00  0.00      TS   H  
ATOM    788  H5' THY T   3      13.064   6.070  -0.811  1.00  0.00      TS   H  
ATOM    789  H51 THY T   3       7.067   6.860  -4.013  1.00  0.00      TS   H  
ATOM    790  H52 THY T   3       8.402   5.840  -4.780  1.00  0.00      TS   H  
ATOM    791  H53 THY T   3       8.875   7.061  -3.698  1.00  0.00      TS   H  
ATOM    792 H2'' THY T   3      10.022   1.773  -1.657  1.00  0.00      TS   H  
ATOM    793 H5'' THY T   3      14.084   4.958  -1.794  1.00  0.00      TS   H  
ATOM    794  P   THY T   4      12.748   1.351  -3.620  1.00  0.00      TS   P  
ATOM    795  O1P THY T   4      13.992   0.712  -3.925  1.00  0.00      TS   O  
ATOM    796  O2P THY T   4      12.236   2.312  -4.600  1.00  0.00      TS   O  
ATOM    797  C5' THY T   4      11.716  -0.752  -2.458  1.00  0.00      TS   C  
ATOM    798  O5' THY T   4      11.570   0.271  -3.418  1.00  0.00      TS   O  
ATOM    799  C4' THY T   4      10.454  -1.600  -2.259  1.00  0.00      TS   C  
ATOM    800  O4' THY T   4       9.320  -0.713  -1.918  1.00  0.00      TS   O  
ATOM    801  C3' THY T   4       9.940  -2.221  -3.541  1.00  0.00      TS   C  
ATOM    802  O3' THY T   4      10.730  -3.352  -3.969  1.00  0.00      TS   O  
ATOM    803  C2' THY T   4       8.568  -2.657  -2.948  1.00  0.00      TS   C  
ATOM    804  C1' THY T   4       8.106  -1.492  -2.208  1.00  0.00      TS   C  
ATOM    805  N1  THY T   4       7.119  -0.600  -2.879  1.00  0.00      TS   N  
ATOM    806  C2  THY T   4       5.755  -0.855  -2.828  1.00  0.00      TS   C  
ATOM    807  O2  THY T   4       5.232  -1.764  -2.248  1.00  0.00      TS   O  
ATOM    808  N3  THY T   4       4.948   0.030  -3.553  1.00  0.00      TS   N  
ATOM    809  C4  THY T   4       5.415   1.157  -4.241  1.00  0.00      TS   C  
ATOM    810  O4  THY T   4       4.601   1.744  -4.950  1.00  0.00      TS   O  
ATOM    811  C5  THY T   4       6.829   1.393  -4.197  1.00  0.00      TS   C  
ATOM    812  C5M THY T   4       7.486   2.415  -5.070  1.00  0.00      TS   C  
ATOM    813  C6  THY T   4       7.565   0.470  -3.626  1.00  0.00      TS   C  
ATOM    814  H3  THY T   4       3.948  -0.118  -3.571  1.00  0.00      TS   H  
ATOM    815  H6  THY T   4       8.623   0.702  -3.507  1.00  0.00      TS   H  
ATOM    816  H1' THY T   4       7.737  -1.782  -1.202  1.00  0.00      TS   H  
ATOM    817  H2' THY T   4       8.717  -3.435  -2.168  1.00  0.00      TS   H  
ATOM    818  H3' THY T   4      10.002  -1.330  -4.201  1.00  0.00      TS   H  
ATOM    819  H4' THY T   4      10.519  -2.283  -1.385  1.00  0.00      TS   H  
ATOM    820  H5' THY T   4      11.865  -0.340  -1.437  1.00  0.00      TS   H  
ATOM    821  H51 THY T   4       8.008   2.009  -5.963  1.00  0.00      TS   H  
ATOM    822  H52 THY T   4       8.173   3.066  -4.489  1.00  0.00      TS   H  
ATOM    823  H53 THY T   4       6.744   3.179  -5.384  1.00  0.00      TS   H  
ATOM    824 H2'' THY T   4       7.808  -2.986  -3.688  1.00  0.00      TS   H  
ATOM    825 H5'' THY T   4      12.522  -1.434  -2.804  1.00  0.00      TS   H  
ATOM    826  P   GUA T   5      10.736  -3.671  -5.531  1.00  0.00      TS   P  
ATOM    827  O1P GUA T   5      11.822  -4.595  -5.776  1.00  0.00      TS   O  
ATOM    828  O2P GUA T   5      10.819  -2.467  -6.390  1.00  0.00      TS   O  
ATOM    829  C5' GUA T   5       9.184  -5.785  -5.605  1.00  0.00      TS   C  
ATOM    830  O5' GUA T   5       9.392  -4.362  -5.846  1.00  0.00      TS   O  
ATOM    831  C4' GUA T   5       7.690  -6.101  -5.411  1.00  0.00      TS   C  
ATOM    832  O4' GUA T   5       6.972  -5.137  -4.564  1.00  0.00      TS   O  
ATOM    833  C3' GUA T   5       6.972  -5.995  -6.771  1.00  0.00      TS   C  
ATOM    834  O3' GUA T   5       7.035  -7.293  -7.512  1.00  0.00      TS   O  
ATOM    835  C2' GUA T   5       5.544  -5.879  -6.251  1.00  0.00      TS   C  
ATOM    836  C1' GUA T   5       5.610  -4.930  -5.081  1.00  0.00      TS   C  
ATOM    837  N1  GUA T   5       2.318  -1.297  -6.337  1.00  0.00      TS   N  
ATOM    838  C2  GUA T   5       2.057  -2.440  -5.727  1.00  0.00      TS   C  
ATOM    839  N2  GUA T   5       0.806  -2.666  -5.466  1.00  0.00      TS   N  
ATOM    840  N3  GUA T   5       2.983  -3.367  -5.529  1.00  0.00      TS   N  
ATOM    841  C4  GUA T   5       4.278  -2.883  -5.797  1.00  0.00      TS   C  
ATOM    842  C5  GUA T   5       4.618  -1.664  -6.297  1.00  0.00      TS   C  
ATOM    843  C6  GUA T   5       3.551  -0.754  -6.617  1.00  0.00      TS   C  
ATOM    844  O6  GUA T   5       3.612   0.369  -7.189  1.00  0.00      TS   O  
ATOM    845  N7  GUA T   5       6.012  -1.496  -6.387  1.00  0.00      TS   N  
ATOM    846  C8  GUA T   5       6.435  -2.625  -5.828  1.00  0.00      TS   C  
ATOM    847  N9  GUA T   5       5.466  -3.538  -5.525  1.00  0.00      TS   N  
ATOM    848  H1  GUA T   5       1.580  -0.612  -6.419  1.00  0.00      TS   H  
ATOM    849  H8  GUA T   5       7.473  -2.956  -5.777  1.00  0.00      TS   H  
ATOM    850  H1' GUA T   5       4.907  -5.292  -4.301  1.00  0.00      TS   H  
ATOM    851  H2' GUA T   5       5.239  -6.864  -5.841  1.00  0.00      TS   H  
ATOM    852  H21 GUA T   5       0.247  -1.836  -5.467  1.00  0.00      TS   H  
ATOM    853  H3' GUA T   5       7.270  -5.072  -7.315  1.00  0.00      TS   H  
ATOM    854  H22 GUA T   5       0.461  -3.551  -5.154  1.00  0.00      TS   H  
ATOM    855  H4' GUA T   5       7.467  -7.137  -5.077  1.00  0.00      TS   H  
ATOM    856  H5' GUA T   5       9.686  -6.116  -4.670  1.00  0.00      TS   H  
ATOM    857 H2'' GUA T   5       4.761  -5.568  -6.974  1.00  0.00      TS   H  
ATOM    858 H5'' GUA T   5       9.598  -6.432  -6.407  1.00  0.00      TS   H  
ATOM    859  P   THY T   6       6.807  -7.353  -9.097  1.00  0.00      TS   P  
ATOM    860  O1P THY T   6       7.061  -8.705  -9.602  1.00  0.00      TS   O  
ATOM    861  O2P THY T   6       7.637  -6.284  -9.661  1.00  0.00      TS   O  
ATOM    862  C5' THY T   6       4.289  -8.021  -8.915  1.00  0.00      TS   C  
ATOM    863  O5' THY T   6       5.250  -6.964  -9.254  1.00  0.00      TS   O  
ATOM    864  C4' THY T   6       2.793  -7.640  -8.799  1.00  0.00      TS   C  
ATOM    865  O4' THY T   6       2.574  -6.545  -7.969  1.00  0.00      TS   O  
ATOM    866  C3' THY T   6       2.283  -7.175 -10.116  1.00  0.00      TS   C  
ATOM    867  O3' THY T   6       1.964  -8.345 -10.920  1.00  0.00      TS   O  
ATOM    868  C2' THY T   6       1.015  -6.393  -9.756  1.00  0.00      TS   C  
ATOM    869  C1' THY T   6       1.547  -5.704  -8.500  1.00  0.00      TS   C  
ATOM    870  N1  THY T   6       2.115  -4.370  -8.858  1.00  0.00      TS   N  
ATOM    871  C2  THY T   6       1.247  -3.329  -9.126  1.00  0.00      TS   C  
ATOM    872  O2  THY T   6      -0.003  -3.407  -9.019  1.00  0.00      TS   O  
ATOM    873  N3  THY T   6       1.845  -2.160  -9.498  1.00  0.00      TS   N  
ATOM    874  C4  THY T   6       3.205  -1.936  -9.817  1.00  0.00      TS   C  
ATOM    875  O4  THY T   6       3.627  -0.801 -10.064  1.00  0.00      TS   O  
ATOM    876  C5  THY T   6       4.047  -3.059  -9.533  1.00  0.00      TS   C  
ATOM    877  C5M THY T   6       5.535  -2.957  -9.682  1.00  0.00      TS   C  
ATOM    878  C6  THY T   6       3.483  -4.183  -9.102  1.00  0.00      TS   C  
ATOM    879  H3  THY T   6       1.276  -1.375  -9.778  1.00  0.00      TS   H  
ATOM    880  H6  THY T   6       4.142  -4.909  -8.625  1.00  0.00      TS   H  
ATOM    881  H1' THY T   6       0.654  -5.603  -7.846  1.00  0.00      TS   H  
ATOM    882  H2' THY T   6       0.149  -7.037  -9.494  1.00  0.00      TS   H  
ATOM    883  H3' THY T   6       2.993  -6.422 -10.520  1.00  0.00      TS   H  
ATOM    884  H4' THY T   6       2.110  -8.447  -8.457  1.00  0.00      TS   H  
ATOM    885  H5' THY T   6       4.495  -8.322  -7.866  1.00  0.00      TS   H  
ATOM    886  H51 THY T   6       6.000  -3.320 -10.624  1.00  0.00      TS   H  
ATOM    887  H52 THY T   6       5.872  -3.464  -8.753  1.00  0.00      TS   H  
ATOM    888  H53 THY T   6       5.779  -1.877  -9.592  1.00  0.00      TS   H  
ATOM    889 H2'' THY T   6       0.730  -5.657 -10.539  1.00  0.00      TS   H  
ATOM    890 H5'' THY T   6       4.431  -8.882  -9.603  1.00  0.00      TS   H  
ATOM    891  P   ADE T   7       2.412  -8.195 -12.430  1.00  0.00      TS   P  
ATOM    892  O1P ADE T   7       2.458  -9.541 -13.157  1.00  0.00      TS   O  
ATOM    893  O2P ADE T   7       3.608  -7.328 -12.571  1.00  0.00      TS   O  
ATOM    894  C5' ADE T   7      -0.014  -7.715 -12.931  1.00  0.00      TS   C  
ATOM    895  O5' ADE T   7       1.327  -7.340 -13.146  1.00  0.00      TS   O  
ATOM    896  C4' ADE T   7      -0.983  -6.607 -13.217  1.00  0.00      TS   C  
ATOM    897  O4' ADE T   7      -0.747  -5.391 -12.470  1.00  0.00      TS   O  
ATOM    898  C3' ADE T   7      -0.936  -6.092 -14.665  1.00  0.00      TS   C  
ATOM    899  O3' ADE T   7      -1.567  -6.998 -15.541  1.00  0.00      TS   O  
ATOM    900  C2' ADE T   7      -1.782  -4.866 -14.528  1.00  0.00      TS   C  
ATOM    901  C1' ADE T   7      -1.218  -4.299 -13.205  1.00  0.00      TS   C  
ATOM    902  N1  ADE T   7       0.228   0.506 -14.566  1.00  0.00      TS   N  
ATOM    903  C2  ADE T   7      -0.911  -0.197 -14.654  1.00  0.00      TS   C  
ATOM    904  N3  ADE T   7      -1.138  -1.517 -14.394  1.00  0.00      TS   N  
ATOM    905  C4  ADE T   7      -0.060  -2.074 -13.800  1.00  0.00      TS   C  
ATOM    906  C5  ADE T   7       1.142  -1.509 -13.576  1.00  0.00      TS   C  
ATOM    907  C6  ADE T   7       1.310  -0.181 -13.946  1.00  0.00      TS   C  
ATOM    908  N6  ADE T   7       2.504   0.361 -13.669  1.00  0.00      TS   N  
ATOM    909  N7  ADE T   7       1.954  -2.403 -12.913  1.00  0.00      TS   N  
ATOM    910  C8  ADE T   7       1.276  -3.527 -12.882  1.00  0.00      TS   C  
ATOM    911  N9  ADE T   7      -0.027  -3.369 -13.352  1.00  0.00      TS   N  
ATOM    912  H2  ADE T   7      -1.748   0.203 -15.227  1.00  0.00      TS   H  
ATOM    913  H8  ADE T   7       1.635  -4.472 -12.476  1.00  0.00      TS   H  
ATOM    914  H1' ADE T   7      -2.027  -3.760 -12.668  1.00  0.00      TS   H  
ATOM    915  H2' ADE T   7      -2.813  -5.223 -14.321  1.00  0.00      TS   H  
ATOM    916  H3' ADE T   7       0.140  -5.887 -14.852  1.00  0.00      TS   H  
ATOM    917  H4' ADE T   7      -2.032  -6.953 -13.095  1.00  0.00      TS   H  
ATOM    918  H5' ADE T   7      -0.156  -8.118 -11.905  1.00  0.00      TS   H  
ATOM    919  H61 ADE T   7       2.763   1.283 -13.956  1.00  0.00      TS   H  
ATOM    920  H62 ADE T   7       2.983  -0.099 -12.921  1.00  0.00      TS   H  
ATOM    921 H2'' ADE T   7      -1.842  -4.250 -15.451  1.00  0.00      TS   H  
ATOM    922 H5'' ADE T   7      -0.207  -8.505 -13.689  1.00  0.00      TS   H  
ATOM    923  P   ADE T   8      -1.067  -7.448 -16.882  1.00  0.00      TS   P  
ATOM    924  O1P ADE T   8      -1.797  -8.667 -17.325  1.00  0.00      TS   O  
ATOM    925  O2P ADE T   8       0.395  -7.515 -16.826  1.00  0.00      TS   O  
ATOM    926  C5' ADE T   8      -2.880  -5.853 -17.681  1.00  0.00      TS   C  
ATOM    927  O5' ADE T   8      -1.478  -6.231 -17.875  1.00  0.00      TS   O  
ATOM    928  C4' ADE T   8      -3.156  -4.512 -18.402  1.00  0.00      TS   C  
ATOM    929  O4' ADE T   8      -2.385  -3.440 -17.870  1.00  0.00      TS   O  
ATOM    930  C3' ADE T   8      -2.827  -4.507 -19.890  1.00  0.00      TS   C  
ATOM    931  O3' ADE T   8      -3.917  -3.809 -20.585  1.00  0.00      TS   O  
ATOM    932  C2' ADE T   8      -1.550  -3.785 -20.014  1.00  0.00      TS   C  
ATOM    933  C1' ADE T   8      -1.748  -2.762 -18.895  1.00  0.00      TS   C  
ATOM    934  N1  ADE T   8       1.827   1.061 -18.340  1.00  0.00      TS   N  
ATOM    935  C2  ADE T   8       0.602   1.150 -18.880  1.00  0.00      TS   C  
ATOM    936  N3  ADE T   8      -0.310   0.203 -18.948  1.00  0.00      TS   N  
ATOM    937  C4  ADE T   8       0.069  -0.980 -18.398  1.00  0.00      TS   C  
ATOM    938  C5  ADE T   8       1.232  -1.102 -17.644  1.00  0.00      TS   C  
ATOM    939  C6  ADE T   8       2.201  -0.062 -17.724  1.00  0.00      TS   C  
ATOM    940  N6  ADE T   8       3.362  -0.055 -17.139  1.00  0.00      TS   N  
ATOM    941  N7  ADE T   8       1.259  -2.371 -17.020  1.00  0.00      TS   N  
ATOM    942  C8  ADE T   8       0.205  -2.946 -17.526  1.00  0.00      TS   C  
ATOM    943  N9  ADE T   8      -0.526  -2.197 -18.364  1.00  0.00      TS   N  
ATOM    944  H2  ADE T   8       0.400   2.121 -19.330  1.00  0.00      TS   H  
ATOM    945  H8  ADE T   8      -0.075  -3.943 -17.184  1.00  0.00      TS   H  
ATOM    946  H1' ADE T   8      -2.377  -1.910 -19.233  1.00  0.00      TS   H  
ATOM    947  H2' ADE T   8      -1.207  -3.369 -20.985  1.00  0.00      TS   H  
ATOM    948  H3' ADE T   8      -2.720  -5.526 -20.321  1.00  0.00      TS   H  
ATOM    949  H4' ADE T   8      -4.212  -4.210 -18.238  1.00  0.00      TS   H  
ATOM    950  H5' ADE T   8      -3.084  -5.485 -16.654  1.00  0.00      TS   H  
ATOM    951  H61 ADE T   8       3.680  -0.793 -16.543  1.00  0.00      TS   H  
ATOM    952  H62 ADE T   8       3.914   0.740 -17.390  1.00  0.00      TS   H  
ATOM    953 H2'' ADE T   8      -0.729  -4.505 -19.813  1.00  0.00      TS   H  
ATOM    954 H5'' ADE T   8      -3.598  -6.653 -17.959  1.00  0.00      TS   H  
ATOM    955  P   GUA T   9      -4.257  -4.110 -22.075  1.00  0.00      TS   P  
ATOM    956  O1P GUA T   9      -5.615  -3.644 -22.316  1.00  0.00      TS   O  
ATOM    957  O2P GUA T   9      -3.991  -5.454 -22.467  1.00  0.00      TS   O  
ATOM    958  C5' GUA T   9      -3.613  -1.869 -23.250  1.00  0.00      TS   C  
ATOM    959  O5' GUA T   9      -3.286  -3.193 -22.853  1.00  0.00      TS   O  
ATOM    960  C4' GUA T   9      -2.400  -1.095 -23.750  1.00  0.00      TS   C  
ATOM    961  O4' GUA T   9      -1.408  -0.739 -22.682  1.00  0.00      TS   O  
ATOM    962  C3' GUA T   9      -1.497  -1.801 -24.703  1.00  0.00      TS   C  
ATOM    963  O3' GUA T   9      -1.254  -1.040 -25.882  1.00  0.00      TS   O  
ATOM    964  C2' GUA T   9      -0.228  -2.186 -24.027  1.00  0.00      TS   C  
ATOM    965  C1' GUA T   9      -0.104  -0.865 -23.278  1.00  0.00      TS   C  
ATOM    966  N1  GUA T   9       3.759   1.709 -21.295  1.00  0.00      TS   N  
ATOM    967  C2  GUA T   9       2.852   2.059 -22.274  1.00  0.00      TS   C  
ATOM    968  N2  GUA T   9       3.138   3.281 -22.755  1.00  0.00      TS   N  
ATOM    969  N3  GUA T   9       1.914   1.253 -22.781  1.00  0.00      TS   N  
ATOM    970  C4  GUA T   9       1.844   0.144 -22.019  1.00  0.00      TS   C  
ATOM    971  C5  GUA T   9       2.654  -0.302 -20.982  1.00  0.00      TS   C  
ATOM    972  C6  GUA T   9       3.817   0.450 -20.659  1.00  0.00      TS   C  
ATOM    973  O6  GUA T   9       4.659   0.216 -19.723  1.00  0.00      TS   O  
ATOM    974  N7  GUA T   9       2.286  -1.595 -20.625  1.00  0.00      TS   N  
ATOM    975  C8  GUA T   9       1.266  -1.826 -21.394  1.00  0.00      TS   C  
ATOM    976  N9  GUA T   9       0.964  -0.867 -22.258  1.00  0.00      TS   N  
ATOM    977  H1  GUA T   9       4.495   2.350 -21.037  1.00  0.00      TS   H  
ATOM    978  H8  GUA T   9       0.823  -2.820 -21.334  1.00  0.00      TS   H  
ATOM    979  H1' GUA T   9      -0.060   0.034 -23.930  1.00  0.00      TS   H  
ATOM    980  H2' GUA T   9       0.661  -2.355 -24.670  1.00  0.00      TS   H  
ATOM    981  H21 GUA T   9       3.677   3.906 -22.191  1.00  0.00      TS   H  
ATOM    982  H3' GUA T   9      -1.930  -2.784 -24.986  1.00  0.00      TS   H  
ATOM    983  H22 GUA T   9       2.774   3.674 -23.599  1.00  0.00      TS   H  
ATOM    984  H4' GUA T   9      -2.754  -0.179 -24.269  1.00  0.00      TS   H  
ATOM    985  H5' GUA T   9      -4.173  -1.304 -22.475  1.00  0.00      TS   H  
ATOM    986 H2'' GUA T   9      -0.232  -3.107 -23.406  1.00  0.00      TS   H  
ATOM    987 H5'' GUA T   9      -4.248  -1.910 -24.161  1.00  0.00      TS   H  
ATOM    988  P   CYT T  10      -2.022  -1.110 -27.246  1.00  0.00      TS   P  
ATOM    989  O1P CYT T  10      -3.430  -1.038 -26.771  1.00  0.00      TS   O  
ATOM    990  O2P CYT T  10      -1.601  -2.377 -27.920  1.00  0.00      TS   O  
ATOM    991  C5' CYT T  10      -1.816   1.472 -27.375  1.00  0.00      TS   C  
ATOM    992  O5' CYT T  10      -1.542   0.224 -28.010  1.00  0.00      TS   O  
ATOM    993  C4' CYT T  10      -0.629   2.408 -27.672  1.00  0.00      TS   C  
ATOM    994  O4' CYT T  10       0.356   2.318 -26.643  1.00  0.00      TS   O  
ATOM    995  C3' CYT T  10       0.105   2.169 -29.015  1.00  0.00      TS   C  
ATOM    996  O3' CYT T  10       0.454   3.365 -29.690  1.00  0.00      TS   O  
ATOM    997  C2' CYT T  10       1.292   1.362 -28.525  1.00  0.00      TS   C  
ATOM    998  C1' CYT T  10       1.589   1.977 -27.143  1.00  0.00      TS   C  
ATOM    999  N1  CYT T  10       2.447   1.179 -26.186  1.00  0.00      TS   N  
ATOM   1000  C2  CYT T  10       3.619   1.625 -25.533  1.00  0.00      TS   C  
ATOM   1001  O2  CYT T  10       3.902   2.814 -25.690  1.00  0.00      TS   O  
ATOM   1002  N3  CYT T  10       4.352   0.793 -24.743  1.00  0.00      TS   N  
ATOM   1003  C4  CYT T  10       3.951  -0.427 -24.464  1.00  0.00      TS   C  
ATOM   1004  N4  CYT T  10       4.615  -1.080 -23.474  1.00  0.00      TS   N  
ATOM   1005  C5  CYT T  10       2.775  -0.944 -25.010  1.00  0.00      TS   C  
ATOM   1006  C6  CYT T  10       2.065  -0.116 -25.823  1.00  0.00      TS   C  
ATOM   1007  H5  CYT T  10       2.371  -1.929 -24.776  1.00  0.00      TS   H  
ATOM   1008  H6  CYT T  10       1.185  -0.588 -26.258  1.00  0.00      TS   H  
ATOM   1009  H1' CYT T  10       2.141   2.932 -27.271  1.00  0.00      TS   H  
ATOM   1010  H2' CYT T  10       2.150   1.282 -29.227  1.00  0.00      TS   H  
ATOM   1011  H3' CYT T  10      -0.483   1.446 -29.622  1.00  0.00      TS   H  
ATOM   1012  H4' CYT T  10      -0.937   3.475 -27.670  1.00  0.00      TS   H  
ATOM   1013  H41 CYT T  10       5.537  -0.823 -23.184  1.00  0.00      TS   H  
ATOM   1014  H5' CYT T  10      -2.013   1.471 -26.283  1.00  0.00      TS   H  
ATOM   1015  H42 CYT T  10       4.075  -1.666 -22.870  1.00  0.00      TS   H  
ATOM   1016 H2'' CYT T  10       0.921   0.325 -28.372  1.00  0.00      TS   H  
ATOM   1017 H5'' CYT T  10      -2.751   1.820 -27.863  1.00  0.00      TS   H  
ATOM   1018  P   THY T  11       1.063   3.450 -31.088  1.00  0.00      TS   P  
ATOM   1019  O1P THY T  11       0.558   4.746 -31.711  1.00  0.00      TS   O  
ATOM   1020  O2P THY T  11       0.786   2.194 -31.877  1.00  0.00      TS   O  
ATOM   1021  C5' THY T  11       3.137   4.706 -29.927  1.00  0.00      TS   C  
ATOM   1022  O5' THY T  11       2.585   3.633 -30.755  1.00  0.00      TS   O  
ATOM   1023  C4' THY T  11       4.688   4.797 -29.985  1.00  0.00      TS   C  
ATOM   1024  O4' THY T  11       5.395   3.938 -29.010  1.00  0.00      TS   O  
ATOM   1025  C3' THY T  11       5.397   4.548 -31.315  1.00  0.00      TS   C  
ATOM   1026  O3' THY T  11       6.501   5.400 -31.442  1.00  0.00      TS   O  
ATOM   1027  C2' THY T  11       5.804   3.140 -31.225  1.00  0.00      TS   C  
ATOM   1028  C1' THY T  11       6.265   3.096 -29.721  1.00  0.00      TS   C  
ATOM   1029  N1  THY T  11       6.060   1.810 -29.107  1.00  0.00      TS   N  
ATOM   1030  C2  THY T  11       7.054   1.309 -28.285  1.00  0.00      TS   C  
ATOM   1031  O2  THY T  11       8.166   1.847 -28.175  1.00  0.00      TS   O  
ATOM   1032  N3  THY T  11       6.755   0.086 -27.729  1.00  0.00      TS   N  
ATOM   1033  C4  THY T  11       5.629  -0.753 -28.020  1.00  0.00      TS   C  
ATOM   1034  O4  THY T  11       5.433  -1.766 -27.454  1.00  0.00      TS   O  
ATOM   1035  C5  THY T  11       4.705  -0.152 -28.956  1.00  0.00      TS   C  
ATOM   1036  C5M THY T  11       3.670  -0.977 -29.555  1.00  0.00      TS   C  
ATOM   1037  C6  THY T  11       4.917   1.091 -29.393  1.00  0.00      TS   C  
ATOM   1038  H3  THY T  11       7.404  -0.251 -27.033  1.00  0.00      TS   H  
ATOM   1039  H6  THY T  11       4.334   1.524 -30.205  1.00  0.00      TS   H  
ATOM   1040  H1' THY T  11       7.212   3.584 -29.409  1.00  0.00      TS   H  
ATOM   1041  H2' THY T  11       6.755   2.968 -31.774  1.00  0.00      TS   H  
ATOM   1042  H3' THY T  11       4.622   4.718 -32.093  1.00  0.00      TS   H  
ATOM   1043  H4' THY T  11       4.931   5.826 -29.647  1.00  0.00      TS   H  
ATOM   1044  H5' THY T  11       2.906   4.454 -28.869  1.00  0.00      TS   H  
ATOM   1045  H51 THY T  11       2.847  -1.273 -28.869  1.00  0.00      TS   H  
ATOM   1046  H52 THY T  11       4.215  -1.935 -29.702  1.00  0.00      TS   H  
ATOM   1047  H53 THY T  11       3.266  -0.668 -30.543  1.00  0.00      TS   H  
ATOM   1048 H2'' THY T  11       4.943   2.492 -31.492  1.00  0.00      TS   H  
ATOM   1049 H5'' THY T  11       2.616   5.657 -30.174  1.00  0.00      TS   H  
ATOM   1050  P   ADE T  12       7.360   5.393 -32.772  1.00  0.00      TS   P  
ATOM   1051  O1P ADE T  12       7.704   6.797 -33.127  1.00  0.00      TS   O  
ATOM   1052  O2P ADE T  12       6.691   4.652 -33.823  1.00  0.00      TS   O  
ATOM   1053  C5' ADE T  12       9.586   5.079 -31.241  1.00  0.00      TS   C  
ATOM   1054  O5' ADE T  12       8.705   4.703 -32.337  1.00  0.00      TS   O  
ATOM   1055  C4' ADE T  12      10.749   4.064 -31.139  1.00  0.00      TS   C  
ATOM   1056  O4' ADE T  12      10.290   2.828 -30.631  1.00  0.00      TS   O  
ATOM   1057  C3' ADE T  12      11.344   3.623 -32.498  1.00  0.00      TS   C  
ATOM   1058  O3' ADE T  12      12.784   3.567 -32.510  1.00  0.00      TS   O  
ATOM   1059  C2' ADE T  12      10.733   2.282 -32.848  1.00  0.00      TS   C  
ATOM   1060  C1' ADE T  12      10.611   1.772 -31.495  1.00  0.00      TS   C  
ATOM   1061  N1  ADE T  12       9.540  -2.297 -28.575  1.00  0.00      TS   N  
ATOM   1062  C2  ADE T  12      10.600  -1.568 -28.604  1.00  0.00      TS   C  
ATOM   1063  N3  ADE T  12      10.767  -0.496 -29.376  1.00  0.00      TS   N  
ATOM   1064  C4  ADE T  12       9.805  -0.244 -30.309  1.00  0.00      TS   C  
ATOM   1065  C5  ADE T  12       8.647  -1.060 -30.454  1.00  0.00      TS   C  
ATOM   1066  C6  ADE T  12       8.567  -2.150 -29.507  1.00  0.00      TS   C  
ATOM   1067  N6  ADE T  12       7.454  -2.827 -29.565  1.00  0.00      TS   N  
ATOM   1068  N7  ADE T  12       7.725  -0.461 -31.292  1.00  0.00      TS   N  
ATOM   1069  C8  ADE T  12       8.392   0.575 -31.716  1.00  0.00      TS   C  
ATOM   1070  N9  ADE T  12       9.666   0.703 -31.298  1.00  0.00      TS   N  
ATOM   1071  H2  ADE T  12      11.431  -1.831 -27.949  1.00  0.00      TS   H  
ATOM   1072  H8  ADE T  12       7.997   1.357 -32.363  1.00  0.00      TS   H  
ATOM   1073  H1' ADE T  12      11.649   1.534 -31.176  1.00  0.00      TS   H  
ATOM   1074  H2' ADE T  12      11.386   1.639 -33.476  1.00  0.00      TS   H  
ATOM   1075  H3' ADE T  12      10.917   4.264 -33.299  1.00  0.00      TS   H  
ATOM   1076  H4' ADE T  12      11.554   4.503 -30.510  1.00  0.00      TS   H  
ATOM   1077  H5' ADE T  12       9.116   5.194 -30.240  1.00  0.00      TS   H  
ATOM   1078  H61 ADE T  12       6.786  -2.748 -30.305  1.00  0.00      TS   H  
ATOM   1079  H62 ADE T  12       7.311  -3.477 -28.818  1.00  0.00      TS   H  
ATOM   1080 H2'' ADE T  12       9.738   2.409 -33.327  1.00  0.00      TS   H  
ATOM   1081 H5'' ADE T  12       9.930   6.111 -31.465  1.00  0.00      TS   H  
ATOM   1082  P   THY T  13      13.552   4.493 -33.526  1.00  0.00      TS   P  
ATOM   1083  O1P THY T  13      13.981   5.741 -32.828  1.00  0.00      TS   O  
ATOM   1084  O2P THY T  13      12.744   4.596 -34.784  1.00  0.00      TS   O  
ATOM   1085  C5' THY T  13      15.441   2.880 -32.670  1.00  0.00      TS   C  
ATOM   1086  O5' THY T  13      14.787   3.537 -33.761  1.00  0.00      TS   O  
ATOM   1087  C4' THY T  13      15.319   1.271 -32.653  1.00  0.00      TS   C  
ATOM   1088  O4' THY T  13      14.024   0.744 -32.573  1.00  0.00      TS   O  
ATOM   1089  C3' THY T  13      15.966   0.542 -33.890  1.00  0.00      TS   C  
ATOM   1090  O3' THY T  13      17.290   0.116 -33.657  1.00  0.00      TS   O  
ATOM   1091  C2' THY T  13      15.073  -0.757 -33.980  1.00  0.00      TS   C  
ATOM   1092  C1' THY T  13      14.281  -0.615 -32.705  1.00  0.00      TS   C  
ATOM   1093  N1  THY T  13      13.021  -1.500 -32.768  1.00  0.00      TS   N  
ATOM   1094  C2  THY T  13      12.722  -2.442 -31.789  1.00  0.00      TS   C  
ATOM   1095  O2  THY T  13      13.425  -2.681 -30.847  1.00  0.00      TS   O  
ATOM   1096  N3  THY T  13      11.469  -2.992 -31.924  1.00  0.00      TS   N  
ATOM   1097  C4  THY T  13      10.509  -2.709 -32.889  1.00  0.00      TS   C  
ATOM   1098  O4  THY T  13       9.350  -3.129 -32.845  1.00  0.00      TS   O  
ATOM   1099  C5  THY T  13      10.916  -1.771 -33.845  1.00  0.00      TS   C  
ATOM   1100  C5M THY T  13       9.925  -1.341 -34.913  1.00  0.00      TS   C  
ATOM   1101  C6  THY T  13      12.095  -1.190 -33.740  1.00  0.00      TS   C  
ATOM   1102  H3  THY T  13      11.370  -3.744 -31.257  1.00  0.00      TS   H  
ATOM   1103  H6  THY T  13      12.270  -0.287 -34.324  1.00  0.00      TS   H  
ATOM   1104  H1' THY T  13      14.801  -0.841 -31.749  1.00  0.00      TS   H  
ATOM   1105  H2' THY T  13      15.631  -1.696 -34.185  1.00  0.00      TS   H  
ATOM   1106  H3' THY T  13      15.971   1.146 -34.822  1.00  0.00      TS   H  
ATOM   1107  H4' THY T  13      16.010   0.891 -31.872  1.00  0.00      TS   H  
ATOM   1108  H5' THY T  13      15.188   3.269 -31.660  1.00  0.00      TS   H  
ATOM   1109  H51 THY T  13      10.544  -0.701 -35.578  1.00  0.00      TS   H  
ATOM   1110  H52 THY T  13       9.077  -0.717 -34.560  1.00  0.00      TS   H  
ATOM   1111  H53 THY T  13       9.586  -2.242 -35.468  1.00  0.00      TS   H  
ATOM   1112 H2'' THY T  13      14.468  -0.514 -34.880  1.00  0.00      TS   H  
ATOM   1113 H5'' THY T  13      16.536   3.059 -32.721  1.00  0.00      TS   H  
ATOM   1114  P   ADE T  14      18.094  -0.635 -34.751  1.00  0.00      TS   P  
ATOM   1115  O1P ADE T  14      19.519  -0.254 -34.597  1.00  0.00      TS   O  
ATOM   1116  O2P ADE T  14      17.376  -0.574 -36.060  1.00  0.00      TS   O  
ATOM   1117  C5' ADE T  14      18.237  -2.521 -32.903  1.00  0.00      TS   C  
ATOM   1118  O5' ADE T  14      18.049  -2.075 -34.257  1.00  0.00      TS   O  
ATOM   1119  C4' ADE T  14      18.199  -4.018 -32.894  1.00  0.00      TS   C  
ATOM   1120  O4' ADE T  14      16.807  -4.452 -32.999  1.00  0.00      TS   O  
ATOM   1121  C3' ADE T  14      18.993  -4.778 -33.919  1.00  0.00      TS   C  
ATOM   1122  O3' ADE T  14      19.615  -5.963 -33.394  1.00  0.00      TS   O  
ATOM   1123  C2' ADE T  14      17.896  -5.075 -35.014  1.00  0.00      TS   C  
ATOM   1124  C1' ADE T  14      16.640  -5.281 -34.109  1.00  0.00      TS   C  
ATOM   1125  N1  ADE T  14      11.677  -6.574 -34.351  1.00  0.00      TS   N  
ATOM   1126  C2  ADE T  14      12.753  -7.107 -33.742  1.00  0.00      TS   C  
ATOM   1127  N3  ADE T  14      14.031  -6.735 -33.751  1.00  0.00      TS   N  
ATOM   1128  C4  ADE T  14      14.203  -5.633 -34.493  1.00  0.00      TS   C  
ATOM   1129  C5  ADE T  14      13.203  -4.960 -35.190  1.00  0.00      TS   C  
ATOM   1130  C6  ADE T  14      11.826  -5.442 -35.039  1.00  0.00      TS   C  
ATOM   1131  N6  ADE T  14      10.823  -4.832 -35.729  1.00  0.00      TS   N  
ATOM   1132  N7  ADE T  14      13.761  -3.868 -35.799  1.00  0.00      TS   N  
ATOM   1133  C8  ADE T  14      15.061  -3.907 -35.531  1.00  0.00      TS   C  
ATOM   1134  N9  ADE T  14      15.362  -4.998 -34.726  1.00  0.00      TS   N  
ATOM   1135  H2  ADE T  14      12.597  -8.066 -33.250  1.00  0.00      TS   H  
ATOM   1136  H8  ADE T  14      15.881  -3.333 -35.962  1.00  0.00      TS   H  
ATOM   1137  H1' ADE T  14      16.597  -6.303 -33.676  1.00  0.00      TS   H  
ATOM   1138  H2' ADE T  14      18.128  -6.024 -35.542  1.00  0.00      TS   H  
ATOM   1139  H3' ADE T  14      19.677  -3.964 -34.239  1.00  0.00      TS   H  
ATOM   1140  H4' ADE T  14      18.544  -4.389 -31.905  1.00  0.00      TS   H  
ATOM   1141  H5' ADE T  14      17.414  -2.225 -32.219  1.00  0.00      TS   H  
ATOM   1142  H61 ADE T  14       9.854  -5.052 -35.619  1.00  0.00      TS   H  
ATOM   1143  H62 ADE T  14      10.945  -4.248 -36.532  1.00  0.00      TS   H  
ATOM   1144 H2'' ADE T  14      17.879  -4.234 -35.740  1.00  0.00      TS   H  
ATOM   1145 H5'' ADE T  14      19.245  -2.152 -32.612  1.00  0.00      TS   H  
ATOM   1146  P   THY T  15      20.688  -6.587 -34.323  1.00  0.00      TS   P  
ATOM   1147  O1P THY T  15      21.580  -7.391 -33.480  1.00  0.00      TS   O  
ATOM   1148  O2P THY T  15      21.380  -5.464 -34.973  1.00  0.00      TS   O  
ATOM   1149  C5' THY T  15      19.336  -8.764 -35.090  1.00  0.00      TS   C  
ATOM   1150  O5' THY T  15      20.025  -7.501 -35.429  1.00  0.00      TS   O  
ATOM   1151  C4' THY T  15      18.456  -9.310 -36.214  1.00  0.00      TS   C  
ATOM   1152  O4' THY T  15      17.180  -8.665 -36.354  1.00  0.00      TS   O  
ATOM   1153  C3' THY T  15      19.074  -9.156 -37.721  1.00  0.00      TS   C  
ATOM   1154  O3' THY T  15      18.978 -10.367 -38.520  1.00  0.00      TS   O  
ATOM   1155  C2' THY T  15      18.104  -8.193 -38.312  1.00  0.00      TS   C  
ATOM   1156  C1' THY T  15      16.824  -8.642 -37.700  1.00  0.00      TS   C  
ATOM   1157  N1  THY T  15      15.646  -7.757 -37.854  1.00  0.00      TS   N  
ATOM   1158  C2  THY T  15      14.371  -8.160 -37.452  1.00  0.00      TS   C  
ATOM   1159  O2  THY T  15      14.154  -9.197 -36.836  1.00  0.00      TS   O  
ATOM   1160  N3  THY T  15      13.389  -7.217 -37.789  1.00  0.00      TS   N  
ATOM   1161  C4  THY T  15      13.447  -6.049 -38.463  1.00  0.00      TS   C  
ATOM   1162  O4  THY T  15      12.419  -5.395 -38.668  1.00  0.00      TS   O  
ATOM   1163  C5  THY T  15      14.776  -5.651 -38.727  1.00  0.00      TS   C  
ATOM   1164  C5M THY T  15      15.232  -4.321 -39.314  1.00  0.00      TS   C  
ATOM   1165  C6  THY T  15      15.795  -6.490 -38.465  1.00  0.00      TS   C  
ATOM   1166  H3  THY T  15      12.458  -7.508 -37.529  1.00  0.00      TS   H  
ATOM   1167  H6  THY T  15      16.767  -6.192 -38.858  1.00  0.00      TS   H  
ATOM   1168  H1' THY T  15      16.673  -9.699 -38.006  1.00  0.00      TS   H  
ATOM   1169  H2' THY T  15      18.069  -8.188 -39.422  1.00  0.00      TS   H  
ATOM   1170  H3' THY T  15      20.137  -8.837 -37.698  1.00  0.00      TS   H  
ATOM   1171  H4' THY T  15      18.286 -10.383 -35.983  1.00  0.00      TS   H  
ATOM   1172  H5' THY T  15      18.652  -8.628 -34.225  1.00  0.00      TS   H  
ATOM   1173  H51 THY T  15      14.510  -3.477 -39.296  1.00  0.00      TS   H  
ATOM   1174  H52 THY T  15      15.685  -4.531 -40.307  1.00  0.00      TS   H  
ATOM   1175  H53 THY T  15      16.159  -3.965 -38.815  1.00  0.00      TS   H  
ATOM   1176 H2'' THY T  15      18.363  -7.199 -37.891  1.00  0.00      TS   H  
ATOM   1177 H5'' THY T  15      20.071  -9.591 -34.990  1.00  0.00      TS   H  
ATOM   1178  P   ADE T  16      20.222 -11.301 -38.654  1.00  0.00      TS   P  
ATOM   1179  O1P ADE T  16      20.833 -11.614 -37.338  1.00  0.00      TS   O  
ATOM   1180  O2P ADE T  16      21.128 -10.791 -39.658  1.00  0.00      TS   O  
ATOM   1181  C5' ADE T  16      18.620 -13.214 -38.335  1.00  0.00      TS   C  
ATOM   1182  O5' ADE T  16      19.453 -12.568 -39.191  1.00  0.00      TS   O  
ATOM   1183  C4' ADE T  16      17.314 -13.596 -39.024  1.00  0.00      TS   C  
ATOM   1184  O4' ADE T  16      16.509 -12.365 -39.239  1.00  0.00      TS   O  
ATOM   1185  C3' ADE T  16      17.417 -14.323 -40.370  1.00  0.00      TS   C  
ATOM   1186  O3' ADE T  16      16.613 -15.502 -40.403  1.00  0.00      TS   O  
ATOM   1187  C2' ADE T  16      16.813 -13.224 -41.360  1.00  0.00      TS   C  
ATOM   1188  C1' ADE T  16      15.808 -12.450 -40.478  1.00  0.00      TS   C  
ATOM   1189  N1  ADE T  16      11.989  -9.203 -41.186  1.00  0.00      TS   N  
ATOM   1190  C2  ADE T  16      12.000 -10.472 -40.830  1.00  0.00      TS   C  
ATOM   1191  N3  ADE T  16      13.119 -11.221 -40.713  1.00  0.00      TS   N  
ATOM   1192  C4  ADE T  16      14.221 -10.577 -40.952  1.00  0.00      TS   C  
ATOM   1193  C5  ADE T  16      14.360  -9.277 -41.355  1.00  0.00      TS   C  
ATOM   1194  C6  ADE T  16      13.178  -8.553 -41.410  1.00  0.00      TS   C  
ATOM   1195  N6  ADE T  16      13.195  -7.254 -41.785  1.00  0.00      TS   N  
ATOM   1196  N7  ADE T  16      15.676  -8.980 -41.515  1.00  0.00      TS   N  
ATOM   1197  C8  ADE T  16      16.351 -10.056 -41.198  1.00  0.00      TS   C  
ATOM   1198  N9  ADE T  16      15.481 -11.098 -40.917  1.00  0.00      TS   N  
ATOM   1199  H2  ADE T  16      11.014 -10.936 -40.864  1.00  0.00      TS   H  
ATOM   1200  H8  ADE T  16      17.438 -10.117 -41.143  1.00  0.00      TS   H  
ATOM   1201  H1' ADE T  16      14.920 -13.099 -40.314  1.00  0.00      TS   H  
ATOM   1202  H2' ADE T  16      16.352 -13.643 -42.280  1.00  0.00      TS   H  
ATOM   1203  H3' ADE T  16      18.471 -14.481 -40.681  1.00  0.00      TS   H  
ATOM   1204  H4' ADE T  16      16.722 -14.286 -38.386  1.00  0.00      TS   H  
ATOM   1205  H5' ADE T  16      18.363 -12.735 -37.366  1.00  0.00      TS   H  
ATOM   1206  H61 ADE T  16      12.287  -6.845 -41.881  1.00  0.00      TS   H  
ATOM   1207  H62 ADE T  16      14.066  -6.793 -41.955  1.00  0.00      TS   H  
ATOM   1208 H2'' ADE T  16      17.671 -12.587 -41.665  1.00  0.00      TS   H  
ATOM   1209 H5'' ADE T  16      19.122 -14.116 -37.925  1.00  0.00      TS   H  
ATOM   1210  P   THY T  17      16.932 -16.520 -41.601  1.00  0.00      TS   P  
ATOM   1211  O1P THY T  17      17.098 -17.859 -41.031  1.00  0.00      TS   O  
ATOM   1212  O2P THY T  17      17.967 -15.932 -42.491  1.00  0.00      TS   O  
ATOM   1213  C5' THY T  17      14.274 -16.690 -41.704  1.00  0.00      TS   C  
ATOM   1214  O5' THY T  17      15.577 -16.475 -42.362  1.00  0.00      TS   O  
ATOM   1215  C4' THY T  17      13.181 -16.064 -42.495  1.00  0.00      TS   C  
ATOM   1216  O4' THY T  17      13.428 -14.558 -42.606  1.00  0.00      TS   O  
ATOM   1217  C3' THY T  17      13.119 -16.527 -43.991  1.00  0.00      TS   C  
ATOM   1218  O3' THY T  17      11.775 -16.911 -44.342  1.00  0.00      TS   O  
ATOM   1219  C2' THY T  17      13.467 -15.231 -44.781  1.00  0.00      TS   C  
ATOM   1220  C1' THY T  17      12.913 -14.136 -43.891  1.00  0.00      TS   C  
ATOM   1221  N1  THY T  17      13.482 -12.776 -44.141  1.00  0.00      TS   N  
ATOM   1222  C2  THY T  17      12.518 -11.793 -44.209  1.00  0.00      TS   C  
ATOM   1223  O2  THY T  17      11.286 -11.991 -44.088  1.00  0.00      TS   O  
ATOM   1224  N3  THY T  17      13.051 -10.506 -44.459  1.00  0.00      TS   N  
ATOM   1225  C4  THY T  17      14.281 -10.068 -44.784  1.00  0.00      TS   C  
ATOM   1226  O4  THY T  17      14.536  -8.928 -45.210  1.00  0.00      TS   O  
ATOM   1227  C5  THY T  17      15.258 -11.176 -44.636  1.00  0.00      TS   C  
ATOM   1228  C5M THY T  17      16.647 -10.767 -44.882  1.00  0.00      TS   C  
ATOM   1229  C6  THY T  17      14.818 -12.460 -44.393  1.00  0.00      TS   C  
ATOM   1230  H3  THY T  17      12.375  -9.798 -44.704  1.00  0.00      TS   H  
ATOM   1231  H6  THY T  17      15.563 -13.251 -44.296  1.00  0.00      TS   H  
ATOM   1232  H1' THY T  17      11.805 -14.200 -43.926  1.00  0.00      TS   H  
ATOM   1233  H2' THY T  17      12.934 -15.154 -45.752  1.00  0.00      TS   H  
ATOM   1234  H3' THY T  17      13.871 -17.342 -44.066  1.00  0.00      TS   H  
ATOM   1235  H4' THY T  17      12.221 -16.299 -41.988  1.00  0.00      TS   H  
ATOM   1236  H5' THY T  17      14.268 -16.142 -40.739  1.00  0.00      TS   H  
ATOM   1237  H51 THY T  17      17.302 -11.350 -44.199  1.00  0.00      TS   H  
ATOM   1238  H52 THY T  17      16.913  -9.748 -44.528  1.00  0.00      TS   H  
ATOM   1239  H53 THY T  17      16.919 -10.895 -45.951  1.00  0.00      TS   H  
ATOM   1240 H2'' THY T  17      14.559 -15.097 -44.931  1.00  0.00      TS   H  
ATOM   1241 H5'' THY T  17      14.204 -17.793 -41.595  1.00  0.00      TS   H  
ATOM   1242  P   ADE T  18      11.601 -17.840 -45.588  1.00  0.00      TS   P  
ATOM   1243  O1P ADE T  18      11.672 -19.214 -45.088  1.00  0.00      TS   O  
ATOM   1244  O2P ADE T  18      12.512 -17.509 -46.695  1.00  0.00      TS   O  
ATOM   1245  C5' ADE T  18       9.088 -17.218 -45.140  1.00  0.00      TS   C  
ATOM   1246  O5' ADE T  18      10.073 -17.561 -46.118  1.00  0.00      TS   O  
ATOM   1247  C4' ADE T  18       7.798 -16.855 -45.878  1.00  0.00      TS   C  
ATOM   1248  O4' ADE T  18       7.655 -15.424 -46.170  1.00  0.00      TS   O  
ATOM   1249  C3' ADE T  18       7.487 -17.593 -47.196  1.00  0.00      TS   C  
ATOM   1250  O3' ADE T  18       6.087 -17.775 -47.297  1.00  0.00      TS   O  
ATOM   1251  C2' ADE T  18       7.885 -16.607 -48.187  1.00  0.00      TS   C  
ATOM   1252  C1' ADE T  18       7.838 -15.268 -47.499  1.00  0.00      TS   C  
ATOM   1253  N1  ADE T  18       9.740 -10.525 -47.519  1.00  0.00      TS   N  
ATOM   1254  C2  ADE T  18       8.503 -11.026 -47.334  1.00  0.00      TS   C  
ATOM   1255  N3  ADE T  18       8.161 -12.286 -47.212  1.00  0.00      TS   N  
ATOM   1256  C4  ADE T  18       9.134 -13.098 -47.505  1.00  0.00      TS   C  
ATOM   1257  C5  ADE T  18      10.453 -12.723 -47.644  1.00  0.00      TS   C  
ATOM   1258  C6  ADE T  18      10.704 -11.347 -47.652  1.00  0.00      TS   C  
ATOM   1259  N6  ADE T  18      11.962 -10.816 -47.783  1.00  0.00      TS   N  
ATOM   1260  N7  ADE T  18      11.280 -13.837 -47.681  1.00  0.00      TS   N  
ATOM   1261  C8  ADE T  18      10.468 -14.857 -47.629  1.00  0.00      TS   C  
ATOM   1262  N9  ADE T  18       9.083 -14.469 -47.575  1.00  0.00      TS   N  
ATOM   1263  H2  ADE T  18       7.740 -10.293 -47.070  1.00  0.00      TS   H  
ATOM   1264  H8  ADE T  18      10.603 -15.936 -47.704  1.00  0.00      TS   H  
ATOM   1265  H1' ADE T  18       7.032 -14.610 -47.885  1.00  0.00      TS   H  
ATOM   1266  H2' ADE T  18       7.294 -16.640 -49.126  1.00  0.00      TS   H  
ATOM   1267  H3' ADE T  18       8.036 -18.559 -47.179  1.00  0.00      TS   H  
ATOM   1268  H4' ADE T  18       7.024 -17.188 -45.152  1.00  0.00      TS   H  
ATOM   1269  H5' ADE T  18       9.361 -16.375 -44.470  1.00  0.00      TS   H  
ATOM   1270  H61 ADE T  18      12.044  -9.834 -47.950  1.00  0.00      TS   H  
ATOM   1271  H62 ADE T  18      12.756 -11.404 -47.934  1.00  0.00      TS   H  
ATOM   1272 H2'' ADE T  18       8.890 -16.900 -48.562  1.00  0.00      TS   H  
ATOM   1273 H5'' ADE T  18       8.957 -18.091 -44.465  1.00  0.00      TS   H  
ATOM   1274  P   ADE T  19       5.599 -18.761 -48.413  1.00  0.00      TS   P  
ATOM   1275  O1P ADE T  19       4.210 -19.258 -48.066  1.00  0.00      TS   O  
ATOM   1276  O2P ADE T  19       6.569 -19.836 -48.824  1.00  0.00      TS   O  
ATOM   1277  C5' ADE T  19       4.698 -16.573 -49.282  1.00  0.00      TS   C  
ATOM   1278  O5' ADE T  19       5.318 -17.823 -49.687  1.00  0.00      TS   O  
ATOM   1279  C4' ADE T  19       4.530 -15.715 -50.519  1.00  0.00      TS   C  
ATOM   1280  O4' ADE T  19       5.561 -14.684 -50.507  1.00  0.00      TS   O  
ATOM   1281  C3' ADE T  19       4.570 -16.292 -51.958  1.00  0.00      TS   C  
ATOM   1282  O3' ADE T  19       3.764 -15.569 -52.913  1.00  0.00      TS   O  
ATOM   1283  C2' ADE T  19       6.005 -16.224 -52.281  1.00  0.00      TS   C  
ATOM   1284  C1' ADE T  19       6.342 -14.892 -51.703  1.00  0.00      TS   C  
ATOM   1285  N1  ADE T  19       9.816 -11.249 -51.098  1.00  0.00      TS   N  
ATOM   1286  C2  ADE T  19       8.534 -11.266 -51.302  1.00  0.00      TS   C  
ATOM   1287  N3  ADE T  19       7.626 -12.267 -51.189  1.00  0.00      TS   N  
ATOM   1288  C4  ADE T  19       8.286 -13.466 -51.201  1.00  0.00      TS   C  
ATOM   1289  C5  ADE T  19       9.658 -13.629 -50.925  1.00  0.00      TS   C  
ATOM   1290  C6  ADE T  19      10.455 -12.460 -50.949  1.00  0.00      TS   C  
ATOM   1291  N6  ADE T  19      11.778 -12.517 -50.724  1.00  0.00      TS   N  
ATOM   1292  N7  ADE T  19       9.957 -15.026 -50.976  1.00  0.00      TS   N  
ATOM   1293  C8  ADE T  19       8.828 -15.626 -51.233  1.00  0.00      TS   C  
ATOM   1294  N9  ADE T  19       7.742 -14.712 -51.348  1.00  0.00      TS   N  
ATOM   1295  H2  ADE T  19       8.108 -10.264 -51.357  1.00  0.00      TS   H  
ATOM   1296  H8  ADE T  19       8.818 -16.709 -51.361  1.00  0.00      TS   H  
ATOM   1297  H1' ADE T  19       5.994 -14.016 -52.291  1.00  0.00      TS   H  
ATOM   1298  H2' ADE T  19       6.140 -16.298 -53.381  1.00  0.00      TS   H  
ATOM   1299  H3' ADE T  19       4.237 -17.351 -51.932  1.00  0.00      TS   H  
ATOM   1300  H4' ADE T  19       3.574 -15.172 -50.357  1.00  0.00      TS   H  
ATOM   1301  H5' ADE T  19       5.304 -15.923 -48.614  1.00  0.00      TS   H  
ATOM   1302  H61 ADE T  19      12.214 -13.387 -50.491  1.00  0.00      TS   H  
ATOM   1303  H62 ADE T  19      12.331 -11.686 -50.785  1.00  0.00      TS   H  
ATOM   1304 H2'' ADE T  19       6.552 -17.092 -51.855  1.00  0.00      TS   H  
ATOM   1305 H5'' ADE T  19       3.683 -16.730 -48.859  1.00  0.00      TS   H  
ATOM   1306  P   GUA T  20       2.967 -16.346 -53.981  1.00  0.00      TS   P  
ATOM   1307  O1P GUA T  20       1.650 -16.655 -53.509  1.00  0.00      TS   O  
ATOM   1308  O2P GUA T  20       3.734 -17.408 -54.617  1.00  0.00      TS   O  
ATOM   1309  C5' GUA T  20       2.002 -14.033 -54.856  1.00  0.00      TS   C  
ATOM   1310  O5' GUA T  20       2.772 -15.251 -55.127  1.00  0.00      TS   O  
ATOM   1311  C4' GUA T  20       2.582 -12.738 -55.522  1.00  0.00      TS   C  
ATOM   1312  O4' GUA T  20       3.943 -12.564 -55.001  1.00  0.00      TS   O  
ATOM   1313  C3' GUA T  20       2.867 -12.930 -57.075  1.00  0.00      TS   C  
ATOM   1314  O3' GUA T  20       2.549 -11.802 -57.862  1.00  0.00      TS   O  
ATOM   1315  C2' GUA T  20       4.353 -13.286 -57.226  1.00  0.00      TS   C  
ATOM   1316  C1' GUA T  20       4.922 -12.494 -56.052  1.00  0.00      TS   C  
ATOM   1317  N1  GUA T  20       9.775 -11.533 -54.929  1.00  0.00      TS   N  
ATOM   1318  C2  GUA T  20       8.781 -10.562 -55.220  1.00  0.00      TS   C  
ATOM   1319  N2  GUA T  20       9.166  -9.263 -55.242  1.00  0.00      TS   N  
ATOM   1320  N3  GUA T  20       7.461 -10.931 -55.389  1.00  0.00      TS   N  
ATOM   1321  C4  GUA T  20       7.333 -12.254 -55.231  1.00  0.00      TS   C  
ATOM   1322  C5  GUA T  20       8.229 -13.263 -54.828  1.00  0.00      TS   C  
ATOM   1323  C6  GUA T  20       9.593 -12.907 -54.728  1.00  0.00      TS   C  
ATOM   1324  O6  GUA T  20      10.545 -13.620 -54.437  1.00  0.00      TS   O  
ATOM   1325  N7  GUA T  20       7.647 -14.519 -54.838  1.00  0.00      TS   N  
ATOM   1326  C8  GUA T  20       6.460 -14.266 -55.293  1.00  0.00      TS   C  
ATOM   1327  N9  GUA T  20       6.186 -12.950 -55.505  1.00  0.00      TS   N  
ATOM   1328  H1  GUA T  20      10.764 -11.362 -55.042  1.00  0.00      TS   H  
ATOM   1329  H8  GUA T  20       5.812 -15.123 -55.474  1.00  0.00      TS   H  
ATOM   1330  H1' GUA T  20       5.009 -11.434 -56.375  1.00  0.00      TS   H  
ATOM   1331  H2' GUA T  20       4.768 -12.982 -58.210  1.00  0.00      TS   H  
ATOM   1332  H21 GUA T  20       8.492  -8.619 -55.603  1.00  0.00      TS   H  
ATOM   1333  H3' GUA T  20       2.245 -13.788 -57.407  1.00  0.00      TS   H  
ATOM   1334  H22 GUA T  20      10.075  -8.913 -55.015  1.00  0.00      TS   H  
ATOM   1335  H4' GUA T  20       1.931 -11.853 -55.354  1.00  0.00      TS   H  
ATOM   1336  H5' GUA T  20       1.900 -13.875 -53.761  1.00  0.00      TS   H  
ATOM   1337  H3T GUA T  20       1.629 -11.597 -57.677  1.00  0.00      TS   H  
ATOM   1338 H2'' GUA T  20       4.495 -14.379 -57.083  1.00  0.00      TS   H  
ATOM   1339 H5'' GUA T  20       0.948 -14.127 -55.195  1.00  0.00      TS   H  
TER   
END
