# Supplementary material for: CRISPR-Cas12a exploits R-loop asymmetry to form double-strand breaks
Source: eLife. 2020 Jun 10;9:e55143. doi: 10.7554/eLife.55143 (PMC7286691; doi:10.7554/eLife.55143)
Supplement: Figure 5—source data 2. [file elife-55143-fig5-data2.zip › Figure 5ΓÇöSource Data 2/Example_MD_trajectories/5prime_boundary/5prime_boundary_42.pdb]

ATOM      1  C5' CYT B   1      22.024  -9.286 -53.809  1.00  0.00      BS   C  
ATOM      2  O5' CYT B   1      22.144 -10.138 -52.714  1.00  0.00      BS   O  
ATOM      3  C4' CYT B   1      20.594  -9.275 -54.449  1.00  0.00      BS   C  
ATOM      4  O4' CYT B   1      20.022 -10.633 -54.688  1.00  0.00      BS   O  
ATOM      5  C3' CYT B   1      19.528  -8.704 -53.570  1.00  0.00      BS   C  
ATOM      6  O3' CYT B   1      19.780  -7.338 -53.614  1.00  0.00      BS   O  
ATOM      7  C2' CYT B   1      18.328  -9.069 -54.294  1.00  0.00      BS   C  
ATOM      8  C1' CYT B   1      18.587 -10.556 -54.578  1.00  0.00      BS   C  
ATOM      9  N1  CYT B   1      18.041 -11.513 -53.562  1.00  0.00      BS   N  
ATOM     10  C2  CYT B   1      16.700 -11.777 -53.455  1.00  0.00      BS   C  
ATOM     11  O2  CYT B   1      15.923 -11.343 -54.299  1.00  0.00      BS   O  
ATOM     12  N3  CYT B   1      16.219 -12.538 -52.517  1.00  0.00      BS   N  
ATOM     13  C4  CYT B   1      16.979 -12.910 -51.486  1.00  0.00      BS   C  
ATOM     14  N4  CYT B   1      16.553 -13.557 -50.405  1.00  0.00      BS   N  
ATOM     15  C5  CYT B   1      18.369 -12.587 -51.458  1.00  0.00      BS   C  
ATOM     16  C6  CYT B   1      18.838 -11.874 -52.496  1.00  0.00      BS   C  
ATOM     17  H5  CYT B   1      19.008 -12.965 -50.659  1.00  0.00      BS   H  
ATOM     18  H6  CYT B   1      19.834 -11.485 -52.708  1.00  0.00      BS   H  
ATOM     19  H1' CYT B   1      18.236 -10.802 -55.603  1.00  0.00      BS   H  
ATOM     20  H2' CYT B   1      18.096  -8.459 -55.193  1.00  0.00      BS   H  
ATOM     21  H3' CYT B   1      19.592  -9.162 -52.560  1.00  0.00      BS   H  
ATOM     22  H4' CYT B   1      20.690  -8.718 -55.405  1.00  0.00      BS   H  
ATOM     23  H41 CYT B   1      15.655 -13.997 -50.406  1.00  0.00      BS   H  
ATOM     24  H5' CYT B   1      22.722  -9.676 -54.580  1.00  0.00      BS   H  
ATOM     25  H42 CYT B   1      17.216 -13.865 -49.720  1.00  0.00      BS   H  
ATOM     26  H5T CYT B   1      23.041 -10.039 -52.387  1.00  0.00      BS   H  
ATOM     27 H2'' CYT B   1      17.442  -8.993 -53.628  1.00  0.00      BS   H  
ATOM     28 H5'' CYT B   1      22.293  -8.240 -53.551  1.00  0.00      BS   H  
ATOM     29  P   THY B   2      19.094  -6.375 -52.537  1.00  0.00      BS   P  
ATOM     30  O1P THY B   2      19.469  -4.988 -52.881  1.00  0.00      BS   O  
ATOM     31  O2P THY B   2      19.490  -6.820 -51.133  1.00  0.00      BS   O  
ATOM     32  C5' THY B   2      16.733  -5.950 -53.685  1.00  0.00      BS   C  
ATOM     33  O5' THY B   2      17.573  -6.685 -52.769  1.00  0.00      BS   O  
ATOM     34  C4' THY B   2      15.297  -6.324 -53.447  1.00  0.00      BS   C  
ATOM     35  O4' THY B   2      15.016  -7.822 -53.519  1.00  0.00      BS   O  
ATOM     36  C3' THY B   2      14.625  -6.033 -52.123  1.00  0.00      BS   C  
ATOM     37  O3' THY B   2      14.292  -4.609 -52.099  1.00  0.00      BS   O  
ATOM     38  C2' THY B   2      13.355  -6.909 -52.260  1.00  0.00      BS   C  
ATOM     39  C1' THY B   2      13.868  -8.202 -52.776  1.00  0.00      BS   C  
ATOM     40  N1  THY B   2      14.343  -9.202 -51.733  1.00  0.00      BS   N  
ATOM     41  C2  THY B   2      13.352  -9.901 -51.098  1.00  0.00      BS   C  
ATOM     42  O2  THY B   2      12.216  -9.790 -51.486  1.00  0.00      BS   O  
ATOM     43  N3  THY B   2      13.707 -10.690 -50.002  1.00  0.00      BS   N  
ATOM     44  C4  THY B   2      14.970 -10.623 -49.425  1.00  0.00      BS   C  
ATOM     45  O4  THY B   2      15.177 -11.372 -48.473  1.00  0.00      BS   O  
ATOM     46  C5  THY B   2      15.968  -9.806 -50.062  1.00  0.00      BS   C  
ATOM     47  C5M THY B   2      17.341  -9.853 -49.483  1.00  0.00      BS   C  
ATOM     48  C6  THY B   2      15.599  -9.166 -51.163  1.00  0.00      BS   C  
ATOM     49  H3  THY B   2      12.942 -11.062 -49.457  1.00  0.00      BS   H  
ATOM     50  H6  THY B   2      16.317  -8.611 -51.767  1.00  0.00      BS   H  
ATOM     51  H1' THY B   2      13.181  -8.593 -53.557  1.00  0.00      BS   H  
ATOM     52  H2' THY B   2      12.618  -6.428 -52.938  1.00  0.00      BS   H  
ATOM     53  H3' THY B   2      15.337  -6.313 -51.317  1.00  0.00      BS   H  
ATOM     54  H4' THY B   2      14.653  -5.828 -54.204  1.00  0.00      BS   H  
ATOM     55  H5' THY B   2      17.021  -6.105 -54.746  1.00  0.00      BS   H  
ATOM     56  H51 THY B   2      17.344  -9.568 -48.409  1.00  0.00      BS   H  
ATOM     57  H52 THY B   2      18.085  -9.197 -49.983  1.00  0.00      BS   H  
ATOM     58  H53 THY B   2      17.777 -10.873 -49.542  1.00  0.00      BS   H  
ATOM     59 H2'' THY B   2      12.926  -6.911 -51.235  1.00  0.00      BS   H  
ATOM     60 H5'' THY B   2      16.798  -4.866 -53.449  1.00  0.00      BS   H  
ATOM     61  P   THY B   3      13.896  -3.838 -50.791  1.00  0.00      BS   P  
ATOM     62  O1P THY B   3      13.640  -2.373 -50.983  1.00  0.00      BS   O  
ATOM     63  O2P THY B   3      15.010  -4.137 -49.883  1.00  0.00      BS   O  
ATOM     64  C5' THY B   3      11.402  -4.506 -50.872  1.00  0.00      BS   C  
ATOM     65  O5' THY B   3      12.660  -4.509 -50.202  1.00  0.00      BS   O  
ATOM     66  C4' THY B   3      10.288  -5.173 -50.085  1.00  0.00      BS   C  
ATOM     67  O4' THY B   3      10.717  -6.492 -49.731  1.00  0.00      BS   O  
ATOM     68  C3' THY B   3       9.999  -4.408 -48.833  1.00  0.00      BS   C  
ATOM     69  O3' THY B   3       8.583  -4.348 -48.661  1.00  0.00      BS   O  
ATOM     70  C2' THY B   3      10.592  -5.317 -47.771  1.00  0.00      BS   C  
ATOM     71  C1' THY B   3      10.381  -6.704 -48.353  1.00  0.00      BS   C  
ATOM     72  N1  THY B   3      11.318  -7.673 -47.844  1.00  0.00      BS   N  
ATOM     73  C2  THY B   3      10.930  -8.846 -47.328  1.00  0.00      BS   C  
ATOM     74  O2  THY B   3       9.752  -9.153 -47.277  1.00  0.00      BS   O  
ATOM     75  N3  THY B   3      11.953  -9.687 -46.934  1.00  0.00      BS   N  
ATOM     76  C4  THY B   3      13.299  -9.305 -46.733  1.00  0.00      BS   C  
ATOM     77  O4  THY B   3      14.035 -10.047 -46.076  1.00  0.00      BS   O  
ATOM     78  C5  THY B   3      13.637  -8.040 -47.351  1.00  0.00      BS   C  
ATOM     79  C5M THY B   3      15.098  -7.709 -47.362  1.00  0.00      BS   C  
ATOM     80  C6  THY B   3      12.636  -7.314 -47.932  1.00  0.00      BS   C  
ATOM     81  H3  THY B   3      11.557 -10.490 -46.466  1.00  0.00      BS   H  
ATOM     82  H6  THY B   3      12.849  -6.492 -48.614  1.00  0.00      BS   H  
ATOM     83  H1' THY B   3       9.322  -7.033 -48.282  1.00  0.00      BS   H  
ATOM     84  H2' THY B   3      10.001  -5.234 -46.835  1.00  0.00      BS   H  
ATOM     85  H3' THY B   3      10.441  -3.412 -49.049  1.00  0.00      BS   H  
ATOM     86  H4' THY B   3       9.393  -5.284 -50.733  1.00  0.00      BS   H  
ATOM     87  H5' THY B   3      11.405  -5.015 -51.859  1.00  0.00      BS   H  
ATOM     88  H51 THY B   3      15.259  -6.674 -46.991  1.00  0.00      BS   H  
ATOM     89  H52 THY B   3      15.525  -7.782 -48.385  1.00  0.00      BS   H  
ATOM     90  H53 THY B   3      15.620  -8.458 -46.729  1.00  0.00      BS   H  
ATOM     91 H2'' THY B   3      11.683  -5.155 -47.631  1.00  0.00      BS   H  
ATOM     92 H5'' THY B   3      10.981  -3.488 -51.017  1.00  0.00      BS   H  
ATOM     93  P   ADE B   4       7.992  -3.180 -47.815  1.00  0.00      BS   P  
ATOM     94  O1P ADE B   4       7.258  -2.299 -48.728  1.00  0.00      BS   O  
ATOM     95  O2P ADE B   4       9.034  -2.549 -46.982  1.00  0.00      BS   O  
ATOM     96  C5' ADE B   4       5.729  -4.608 -47.385  1.00  0.00      BS   C  
ATOM     97  O5' ADE B   4       7.006  -4.062 -46.947  1.00  0.00      BS   O  
ATOM     98  C4' ADE B   4       5.266  -5.981 -46.733  1.00  0.00      BS   C  
ATOM     99  O4' ADE B   4       6.342  -6.955 -46.927  1.00  0.00      BS   O  
ATOM    100  C3' ADE B   4       5.151  -6.021 -45.210  1.00  0.00      BS   C  
ATOM    101  O3' ADE B   4       3.889  -5.664 -44.848  1.00  0.00      BS   O  
ATOM    102  C2' ADE B   4       5.282  -7.560 -44.926  1.00  0.00      BS   C  
ATOM    103  C1' ADE B   4       6.410  -7.900 -45.805  1.00  0.00      BS   C  
ATOM    104  N1  ADE B   4       9.518 -10.111 -42.478  1.00  0.00      BS   N  
ATOM    105  C2  ADE B   4       8.297 -10.308 -42.879  1.00  0.00      BS   C  
ATOM    106  N3  ADE B   4       7.590  -9.744 -43.813  1.00  0.00      BS   N  
ATOM    107  C4  ADE B   4       8.250  -8.687 -44.277  1.00  0.00      BS   C  
ATOM    108  C5  ADE B   4       9.509  -8.250 -43.916  1.00  0.00      BS   C  
ATOM    109  C6  ADE B   4      10.219  -9.080 -42.992  1.00  0.00      BS   C  
ATOM    110  N6  ADE B   4      11.538  -8.898 -42.910  1.00  0.00      BS   N  
ATOM    111  N7  ADE B   4       9.804  -7.071 -44.602  1.00  0.00      BS   N  
ATOM    112  C8  ADE B   4       8.713  -6.783 -45.265  1.00  0.00      BS   C  
ATOM    113  N9  ADE B   4       7.757  -7.786 -45.163  1.00  0.00      BS   N  
ATOM    114  H2  ADE B   4       7.861 -11.173 -42.379  1.00  0.00      BS   H  
ATOM    115  H8  ADE B   4       8.494  -5.936 -45.916  1.00  0.00      BS   H  
ATOM    116  H1' ADE B   4       6.361  -8.937 -46.203  1.00  0.00      BS   H  
ATOM    117  H2' ADE B   4       4.370  -8.104 -45.254  1.00  0.00      BS   H  
ATOM    118  H3' ADE B   4       5.939  -5.435 -44.691  1.00  0.00      BS   H  
ATOM    119  H4' ADE B   4       4.338  -6.318 -47.242  1.00  0.00      BS   H  
ATOM    120  H5' ADE B   4       5.692  -4.722 -48.489  1.00  0.00      BS   H  
ATOM    121  H61 ADE B   4      12.019  -8.191 -43.428  1.00  0.00      BS   H  
ATOM    122  H62 ADE B   4      12.003  -9.646 -42.435  1.00  0.00      BS   H  
ATOM    123 H2'' ADE B   4       5.496  -7.799 -43.862  1.00  0.00      BS   H  
ATOM    124 H5'' ADE B   4       4.906  -3.930 -47.070  1.00  0.00      BS   H  
ATOM    125  P   THY B   5       3.462  -4.790 -43.586  1.00  0.00      BS   P  
ATOM    126  O1P THY B   5       2.360  -3.917 -43.941  1.00  0.00      BS   O  
ATOM    127  O2P THY B   5       4.630  -4.145 -43.012  1.00  0.00      BS   O  
ATOM    128  C5' THY B   5       2.263  -6.986 -42.901  1.00  0.00      BS   C  
ATOM    129  O5' THY B   5       2.990  -5.785 -42.496  1.00  0.00      BS   O  
ATOM    130  C4' THY B   5       2.449  -8.202 -42.004  1.00  0.00      BS   C  
ATOM    131  O4' THY B   5       3.867  -8.597 -41.948  1.00  0.00      BS   O  
ATOM    132  C3' THY B   5       2.121  -7.705 -40.569  1.00  0.00      BS   C  
ATOM    133  O3' THY B   5       1.434  -8.714 -39.800  1.00  0.00      BS   O  
ATOM    134  C2' THY B   5       3.513  -7.410 -39.913  1.00  0.00      BS   C  
ATOM    135  C1' THY B   5       4.402  -8.475 -40.591  1.00  0.00      BS   C  
ATOM    136  N1  THY B   5       5.791  -8.010 -40.722  1.00  0.00      BS   N  
ATOM    137  C2  THY B   5       6.693  -8.607 -39.905  1.00  0.00      BS   C  
ATOM    138  O2  THY B   5       6.455  -9.513 -39.100  1.00  0.00      BS   O  
ATOM    139  N3  THY B   5       8.023  -8.277 -40.210  1.00  0.00      BS   N  
ATOM    140  C4  THY B   5       8.373  -7.052 -40.772  1.00  0.00      BS   C  
ATOM    141  O4  THY B   5       9.565  -6.780 -40.830  1.00  0.00      BS   O  
ATOM    142  C5  THY B   5       7.322  -6.317 -41.380  1.00  0.00      BS   C  
ATOM    143  C5M THY B   5       7.671  -4.994 -42.058  1.00  0.00      BS   C  
ATOM    144  C6  THY B   5       6.108  -6.849 -41.330  1.00  0.00      BS   C  
ATOM    145  H3  THY B   5       8.766  -8.703 -39.675  1.00  0.00      BS   H  
ATOM    146  H6  THY B   5       5.247  -6.432 -41.853  1.00  0.00      BS   H  
ATOM    147  H1' THY B   5       4.231  -9.460 -40.105  1.00  0.00      BS   H  
ATOM    148  H2' THY B   5       3.429  -7.625 -38.826  1.00  0.00      BS   H  
ATOM    149  H3' THY B   5       1.578  -6.737 -40.621  1.00  0.00      BS   H  
ATOM    150  H4' THY B   5       1.927  -9.085 -42.429  1.00  0.00      BS   H  
ATOM    151  H5' THY B   5       2.495  -7.387 -43.911  1.00  0.00      BS   H  
ATOM    152  H51 THY B   5       6.771  -4.345 -42.119  1.00  0.00      BS   H  
ATOM    153  H52 THY B   5       8.037  -5.203 -43.087  1.00  0.00      BS   H  
ATOM    154  H53 THY B   5       8.465  -4.388 -41.573  1.00  0.00      BS   H  
ATOM    155 H2'' THY B   5       3.936  -6.419 -40.185  1.00  0.00      BS   H  
ATOM    156 H5'' THY B   5       1.160  -6.855 -42.908  1.00  0.00      BS   H  
ATOM    157  P   ADE B   6       0.863  -8.402 -38.328  1.00  0.00      BS   P  
ATOM    158  O1P ADE B   6      -0.507  -8.918 -38.285  1.00  0.00      BS   O  
ATOM    159  O2P ADE B   6       0.998  -6.943 -38.067  1.00  0.00      BS   O  
ATOM    160  C5' ADE B   6       2.383 -10.444 -37.581  1.00  0.00      BS   C  
ATOM    161  O5' ADE B   6       1.885  -9.109 -37.348  1.00  0.00      BS   O  
ATOM    162  C4' ADE B   6       3.160 -10.950 -36.397  1.00  0.00      BS   C  
ATOM    163  O4' ADE B   6       4.559 -10.477 -36.564  1.00  0.00      BS   O  
ATOM    164  C3' ADE B   6       2.689 -10.486 -34.984  1.00  0.00      BS   C  
ATOM    165  O3' ADE B   6       2.799 -11.576 -33.946  1.00  0.00      BS   O  
ATOM    166  C2' ADE B   6       3.641  -9.341 -34.692  1.00  0.00      BS   C  
ATOM    167  C1' ADE B   6       4.983  -9.739 -35.404  1.00  0.00      BS   C  
ATOM    168  N1  ADE B   6       9.614  -7.686 -35.876  1.00  0.00      BS   N  
ATOM    169  C2  ADE B   6       9.173  -8.871 -35.339  1.00  0.00      BS   C  
ATOM    170  N3  ADE B   6       7.951  -9.295 -35.184  1.00  0.00      BS   N  
ATOM    171  C4  ADE B   6       7.094  -8.478 -35.808  1.00  0.00      BS   C  
ATOM    172  C5  ADE B   6       7.366  -7.252 -36.377  1.00  0.00      BS   C  
ATOM    173  C6  ADE B   6       8.693  -6.860 -36.454  1.00  0.00      BS   C  
ATOM    174  N6  ADE B   6       9.128  -5.783 -37.228  1.00  0.00      BS   N  
ATOM    175  N7  ADE B   6       6.213  -6.678 -36.822  1.00  0.00      BS   N  
ATOM    176  C8  ADE B   6       5.293  -7.539 -36.592  1.00  0.00      BS   C  
ATOM    177  N9  ADE B   6       5.693  -8.611 -35.841  1.00  0.00      BS   N  
ATOM    178  H2  ADE B   6       9.951  -9.587 -35.078  1.00  0.00      BS   H  
ATOM    179  H8  ADE B   6       4.275  -7.304 -36.901  1.00  0.00      BS   H  
ATOM    180  H1' ADE B   6       5.428 -10.380 -34.613  1.00  0.00      BS   H  
ATOM    181  H2' ADE B   6       3.625  -9.134 -33.601  1.00  0.00      BS   H  
ATOM    182  H3' ADE B   6       1.611 -10.238 -35.096  1.00  0.00      BS   H  
ATOM    183  H4' ADE B   6       3.259 -12.057 -36.418  1.00  0.00      BS   H  
ATOM    184  H5' ADE B   6       2.973 -10.454 -38.522  1.00  0.00      BS   H  
ATOM    185  H61 ADE B   6       8.556  -5.046 -37.589  1.00  0.00      BS   H  
ATOM    186  H62 ADE B   6      10.078  -5.565 -37.448  1.00  0.00      BS   H  
ATOM    187 H2'' ADE B   6       3.220  -8.446 -35.197  1.00  0.00      BS   H  
ATOM    188 H5'' ADE B   6       1.517 -11.118 -37.757  1.00  0.00      BS   H  
ATOM    189  P   THY B   7       2.032 -11.479 -32.617  1.00  0.00      BS   P  
ATOM    190  O1P THY B   7       1.430 -12.813 -32.396  1.00  0.00      BS   O  
ATOM    191  O2P THY B   7       1.160 -10.291 -32.691  1.00  0.00      BS   O  
ATOM    192  C5' THY B   7       4.219 -12.240 -31.450  1.00  0.00      BS   C  
ATOM    193  O5' THY B   7       3.188 -11.232 -31.509  1.00  0.00      BS   O  
ATOM    194  C4' THY B   7       5.404 -11.794 -30.733  1.00  0.00      BS   C  
ATOM    195  O4' THY B   7       6.231 -10.785 -31.446  1.00  0.00      BS   O  
ATOM    196  C3' THY B   7       5.174 -11.162 -29.344  1.00  0.00      BS   C  
ATOM    197  O3' THY B   7       6.102 -11.659 -28.351  1.00  0.00      BS   O  
ATOM    198  C2' THY B   7       5.334  -9.671 -29.587  1.00  0.00      BS   C  
ATOM    199  C1' THY B   7       6.429  -9.670 -30.665  1.00  0.00      BS   C  
ATOM    200  N1  THY B   7       6.473  -8.506 -31.579  1.00  0.00      BS   N  
ATOM    201  C2  THY B   7       7.782  -8.130 -31.926  1.00  0.00      BS   C  
ATOM    202  O2  THY B   7       8.834  -8.672 -31.519  1.00  0.00      BS   O  
ATOM    203  N3  THY B   7       7.887  -6.980 -32.768  1.00  0.00      BS   N  
ATOM    204  C4  THY B   7       6.807  -6.126 -33.098  1.00  0.00      BS   C  
ATOM    205  O4  THY B   7       7.088  -5.152 -33.786  1.00  0.00      BS   O  
ATOM    206  C5  THY B   7       5.506  -6.661 -32.703  1.00  0.00      BS   C  
ATOM    207  C5M THY B   7       4.280  -5.961 -33.181  1.00  0.00      BS   C  
ATOM    208  C6  THY B   7       5.362  -7.755 -31.985  1.00  0.00      BS   C  
ATOM    209  H3  THY B   7       8.812  -6.593 -32.881  1.00  0.00      BS   H  
ATOM    210  H6  THY B   7       4.434  -7.877 -31.427  1.00  0.00      BS   H  
ATOM    211  H1' THY B   7       7.381  -9.810 -30.110  1.00  0.00      BS   H  
ATOM    212  H2' THY B   7       5.771  -9.131 -28.720  1.00  0.00      BS   H  
ATOM    213  H3' THY B   7       4.131 -11.405 -29.049  1.00  0.00      BS   H  
ATOM    214  H4' THY B   7       6.087 -12.655 -30.573  1.00  0.00      BS   H  
ATOM    215  H5' THY B   7       4.488 -12.732 -32.409  1.00  0.00      BS   H  
ATOM    216  H51 THY B   7       3.378  -6.605 -33.261  1.00  0.00      BS   H  
ATOM    217  H52 THY B   7       4.469  -5.616 -34.221  1.00  0.00      BS   H  
ATOM    218  H53 THY B   7       4.020  -5.150 -32.468  1.00  0.00      BS   H  
ATOM    219 H2'' THY B   7       4.348  -9.272 -29.909  1.00  0.00      BS   H  
ATOM    220 H5'' THY B   7       3.821 -13.041 -30.790  1.00  0.00      BS   H  
ATOM    221  P   ADE B   8       5.896 -11.412 -26.826  1.00  0.00      BS   P  
ATOM    222  O1P ADE B   8       5.967 -12.741 -26.183  1.00  0.00      BS   O  
ATOM    223  O2P ADE B   8       4.679 -10.594 -26.518  1.00  0.00      BS   O  
ATOM    224  C5' ADE B   8       8.448 -11.144 -26.328  1.00  0.00      BS   C  
ATOM    225  O5' ADE B   8       7.090 -10.544 -26.433  1.00  0.00      BS   O  
ATOM    226  C4' ADE B   8       9.602 -10.119 -26.578  1.00  0.00      BS   C  
ATOM    227  O4' ADE B   8       9.538  -9.550 -27.832  1.00  0.00      BS   O  
ATOM    228  C3' ADE B   8       9.601  -9.003 -25.557  1.00  0.00      BS   C  
ATOM    229  O3' ADE B   8      10.246  -9.329 -24.351  1.00  0.00      BS   O  
ATOM    230  C2' ADE B   8      10.388  -7.994 -26.283  1.00  0.00      BS   C  
ATOM    231  C1' ADE B   8      10.014  -8.185 -27.748  1.00  0.00      BS   C  
ATOM    232  N1  ADE B   8       9.429  -3.891 -30.292  1.00  0.00      BS   N  
ATOM    233  C2  ADE B   8      10.485  -4.430 -29.681  1.00  0.00      BS   C  
ATOM    234  N3  ADE B   8      10.589  -5.629 -29.091  1.00  0.00      BS   N  
ATOM    235  C4  ADE B   8       9.376  -6.110 -28.841  1.00  0.00      BS   C  
ATOM    236  C5  ADE B   8       8.167  -5.544 -29.195  1.00  0.00      BS   C  
ATOM    237  C6  ADE B   8       8.192  -4.447 -30.065  1.00  0.00      BS   C  
ATOM    238  N6  ADE B   8       7.086  -3.829 -30.564  1.00  0.00      BS   N  
ATOM    239  N7  ADE B   8       7.098  -6.333 -28.718  1.00  0.00      BS   N  
ATOM    240  C8  ADE B   8       7.715  -7.354 -28.176  1.00  0.00      BS   C  
ATOM    241  N9  ADE B   8       9.062  -7.291 -28.249  1.00  0.00      BS   N  
ATOM    242  H2  ADE B   8      11.477  -4.079 -29.967  1.00  0.00      BS   H  
ATOM    243  H8  ADE B   8       7.179  -8.225 -27.796  1.00  0.00      BS   H  
ATOM    244  H1' ADE B   8      10.952  -8.029 -28.321  1.00  0.00      BS   H  
ATOM    245  H2' ADE B   8      11.487  -8.151 -26.281  1.00  0.00      BS   H  
ATOM    246  H3' ADE B   8       8.504  -8.843 -25.492  1.00  0.00      BS   H  
ATOM    247  H4' ADE B   8      10.596 -10.584 -26.406  1.00  0.00      BS   H  
ATOM    248  H5' ADE B   8       8.541 -12.001 -27.028  1.00  0.00      BS   H  
ATOM    249  H61 ADE B   8       6.290  -4.418 -30.700  1.00  0.00      BS   H  
ATOM    250  H62 ADE B   8       7.286  -3.152 -31.274  1.00  0.00      BS   H  
ATOM    251 H2'' ADE B   8      10.077  -7.013 -25.862  1.00  0.00      BS   H  
ATOM    252 H5'' ADE B   8       8.764 -11.631 -25.381  1.00  0.00      BS   H  
ATOM    253  P   THY B   9      10.172  -8.477 -23.072  1.00  0.00      BS   P  
ATOM    254  O1P THY B   9      10.586  -9.286 -21.938  1.00  0.00      BS   O  
ATOM    255  O2P THY B   9       8.750  -7.963 -22.910  1.00  0.00      BS   O  
ATOM    256  C5' THY B   9      12.547  -7.437 -23.557  1.00  0.00      BS   C  
ATOM    257  O5' THY B   9      11.122  -7.251 -23.212  1.00  0.00      BS   O  
ATOM    258  C4' THY B   9      13.137  -6.187 -24.244  1.00  0.00      BS   C  
ATOM    259  O4' THY B   9      12.243  -5.636 -25.260  1.00  0.00      BS   O  
ATOM    260  C3' THY B   9      13.372  -5.017 -23.225  1.00  0.00      BS   C  
ATOM    261  O3' THY B   9      14.645  -4.354 -23.428  1.00  0.00      BS   O  
ATOM    262  C2' THY B   9      12.241  -4.089 -23.589  1.00  0.00      BS   C  
ATOM    263  C1' THY B   9      12.148  -4.173 -25.079  1.00  0.00      BS   C  
ATOM    264  N1  THY B   9      10.883  -3.866 -25.726  1.00  0.00      BS   N  
ATOM    265  C2  THY B   9      10.775  -2.770 -26.622  1.00  0.00      BS   C  
ATOM    266  O2  THY B   9      11.750  -2.072 -26.954  1.00  0.00      BS   O  
ATOM    267  N3  THY B   9       9.516  -2.621 -27.154  1.00  0.00      BS   N  
ATOM    268  C4  THY B   9       8.350  -3.163 -26.685  1.00  0.00      BS   C  
ATOM    269  O4  THY B   9       7.258  -2.751 -27.160  1.00  0.00      BS   O  
ATOM    270  C5  THY B   9       8.500  -4.282 -25.782  1.00  0.00      BS   C  
ATOM    271  C5M THY B   9       7.265  -4.972 -25.280  1.00  0.00      BS   C  
ATOM    272  C6  THY B   9       9.740  -4.521 -25.272  1.00  0.00      BS   C  
ATOM    273  H3  THY B   9       9.407  -1.785 -27.711  1.00  0.00      BS   H  
ATOM    274  H6  THY B   9      10.024  -5.362 -24.639  1.00  0.00      BS   H  
ATOM    275  H1' THY B   9      13.014  -3.733 -25.617  1.00  0.00      BS   H  
ATOM    276  H2' THY B   9      12.411  -3.015 -23.355  1.00  0.00      BS   H  
ATOM    277  H3' THY B   9      13.199  -5.431 -22.209  1.00  0.00      BS   H  
ATOM    278  H4' THY B   9      14.056  -6.429 -24.819  1.00  0.00      BS   H  
ATOM    279  H5' THY B   9      12.753  -8.270 -24.265  1.00  0.00      BS   H  
ATOM    280  H51 THY B   9       6.959  -4.516 -24.314  1.00  0.00      BS   H  
ATOM    281  H52 THY B   9       7.508  -6.032 -25.052  1.00  0.00      BS   H  
ATOM    282  H53 THY B   9       6.451  -4.892 -26.031  1.00  0.00      BS   H  
ATOM    283 H2'' THY B   9      11.357  -4.561 -23.110  1.00  0.00      BS   H  
ATOM    284 H5'' THY B   9      13.197  -7.608 -22.673  1.00  0.00      BS   H  
ATOM    285  P   ADE B  10      15.129  -3.264 -22.323  1.00  0.00      BS   P  
ATOM    286  O1P ADE B  10      16.596  -3.280 -22.308  1.00  0.00      BS   O  
ATOM    287  O2P ADE B  10      14.537  -3.514 -21.029  1.00  0.00      BS   O  
ATOM    288  C5' ADE B  10      15.204  -1.499 -24.249  1.00  0.00      BS   C  
ATOM    289  O5' ADE B  10      14.691  -1.891 -22.957  1.00  0.00      BS   O  
ATOM    290  C4' ADE B  10      15.207  -0.031 -24.565  1.00  0.00      BS   C  
ATOM    291  O4' ADE B  10      13.972   0.416 -25.067  1.00  0.00      BS   O  
ATOM    292  C3' ADE B  10      15.459   0.786 -23.227  1.00  0.00      BS   C  
ATOM    293  O3' ADE B  10      16.231   1.976 -23.427  1.00  0.00      BS   O  
ATOM    294  C2' ADE B  10      14.060   1.202 -22.818  1.00  0.00      BS   C  
ATOM    295  C1' ADE B  10      13.265   1.233 -24.177  1.00  0.00      BS   C  
ATOM    296  N1  ADE B  10       8.547   1.949 -25.851  1.00  0.00      BS   N  
ATOM    297  C2  ADE B  10       9.592   2.702 -25.873  1.00  0.00      BS   C  
ATOM    298  N3  ADE B  10      10.856   2.471 -25.520  1.00  0.00      BS   N  
ATOM    299  C4  ADE B  10      10.915   1.257 -24.873  1.00  0.00      BS   C  
ATOM    300  C5  ADE B  10       9.871   0.394 -24.704  1.00  0.00      BS   C  
ATOM    301  C6  ADE B  10       8.616   0.724 -25.264  1.00  0.00      BS   C  
ATOM    302  N6  ADE B  10       7.518  -0.033 -25.210  1.00  0.00      BS   N  
ATOM    303  N7  ADE B  10      10.267  -0.700 -23.895  1.00  0.00      BS   N  
ATOM    304  C8  ADE B  10      11.553  -0.442 -23.597  1.00  0.00      BS   C  
ATOM    305  N9  ADE B  10      11.977   0.740 -24.177  1.00  0.00      BS   N  
ATOM    306  H2  ADE B  10       9.432   3.654 -26.380  1.00  0.00      BS   H  
ATOM    307  H8  ADE B  10      12.343  -1.012 -23.109  1.00  0.00      BS   H  
ATOM    308  H1' ADE B  10      13.315   2.291 -24.513  1.00  0.00      BS   H  
ATOM    309  H2' ADE B  10      14.146   2.218 -22.377  1.00  0.00      BS   H  
ATOM    310  H3' ADE B  10      15.888   0.180 -22.402  1.00  0.00      BS   H  
ATOM    311  H4' ADE B  10      15.950   0.269 -25.335  1.00  0.00      BS   H  
ATOM    312  H5' ADE B  10      14.692  -2.081 -25.044  1.00  0.00      BS   H  
ATOM    313  H61 ADE B  10       6.727   0.433 -25.608  1.00  0.00      BS   H  
ATOM    314  H62 ADE B  10       7.464  -1.006 -24.987  1.00  0.00      BS   H  
ATOM    315 H2'' ADE B  10      13.704   0.457 -22.074  1.00  0.00      BS   H  
ATOM    316 H5'' ADE B  10      16.295  -1.685 -24.340  1.00  0.00      BS   H  
ATOM    317  P   CYT B  11      17.656   2.000 -22.864  1.00  0.00      BS   P  
ATOM    318  O1P CYT B  11      18.157   0.634 -23.165  1.00  0.00      BS   O  
ATOM    319  O2P CYT B  11      17.590   2.508 -21.487  1.00  0.00      BS   O  
ATOM    320  C5' CYT B  11      18.139   3.010 -25.311  1.00  0.00      BS   C  
ATOM    321  O5' CYT B  11      18.382   2.908 -23.836  1.00  0.00      BS   O  
ATOM    322  C4' CYT B  11      18.473   4.415 -25.893  1.00  0.00      BS   C  
ATOM    323  O4' CYT B  11      17.791   5.465 -25.229  1.00  0.00      BS   O  
ATOM    324  C3' CYT B  11      19.946   4.770 -25.725  1.00  0.00      BS   C  
ATOM    325  O3' CYT B  11      20.600   5.335 -26.833  1.00  0.00      BS   O  
ATOM    326  C2' CYT B  11      20.026   5.764 -24.539  1.00  0.00      BS   C  
ATOM    327  C1' CYT B  11      18.707   6.513 -24.778  1.00  0.00      BS   C  
ATOM    328  N1  CYT B  11      18.126   7.151 -23.599  1.00  0.00      BS   N  
ATOM    329  C2  CYT B  11      18.216   8.537 -23.427  1.00  0.00      BS   C  
ATOM    330  O2  CYT B  11      18.762   9.207 -24.313  1.00  0.00      BS   O  
ATOM    331  N3  CYT B  11      17.745   9.139 -22.275  1.00  0.00      BS   N  
ATOM    332  C4  CYT B  11      17.121   8.383 -21.368  1.00  0.00      BS   C  
ATOM    333  N4  CYT B  11      16.768   9.024 -20.187  1.00  0.00      BS   N  
ATOM    334  C5  CYT B  11      16.966   6.967 -21.524  1.00  0.00      BS   C  
ATOM    335  C6  CYT B  11      17.507   6.444 -22.614  1.00  0.00      BS   C  
ATOM    336  H5  CYT B  11      16.556   6.292 -20.774  1.00  0.00      BS   H  
ATOM    337  H6  CYT B  11      17.550   5.386 -22.873  1.00  0.00      BS   H  
ATOM    338  H1' CYT B  11      18.808   7.213 -25.636  1.00  0.00      BS   H  
ATOM    339  H2' CYT B  11      20.900   6.431 -24.375  1.00  0.00      BS   H  
ATOM    340  H3' CYT B  11      20.495   3.880 -25.350  1.00  0.00      BS   H  
ATOM    341  H4' CYT B  11      18.190   4.411 -26.967  1.00  0.00      BS   H  
ATOM    342  H41 CYT B  11      16.372   8.419 -19.495  1.00  0.00      BS   H  
ATOM    343  H5' CYT B  11      17.059   2.822 -25.490  1.00  0.00      BS   H  
ATOM    344  H42 CYT B  11      17.111   9.890 -19.822  1.00  0.00      BS   H  
ATOM    345 H2'' CYT B  11      19.955   5.224 -23.571  1.00  0.00      BS   H  
ATOM    346 H5'' CYT B  11      18.793   2.327 -25.894  1.00  0.00      BS   H  
ATOM    347  P   GUA B  12      21.842   4.539 -27.475  1.00  0.00      BS   P  
ATOM    348  O1P GUA B  12      22.857   4.268 -26.471  1.00  0.00      BS   O  
ATOM    349  O2P GUA B  12      22.295   5.374 -28.634  1.00  0.00      BS   O  
ATOM    350  C5' GUA B  12      21.787   1.851 -27.590  1.00  0.00      BS   C  
ATOM    351  O5' GUA B  12      21.252   3.132 -28.079  1.00  0.00      BS   O  
ATOM    352  C4' GUA B  12      21.093   0.671 -28.380  1.00  0.00      BS   C  
ATOM    353  O4' GUA B  12      19.709   0.559 -27.920  1.00  0.00      BS   O  
ATOM    354  C3' GUA B  12      21.048   0.793 -29.934  1.00  0.00      BS   C  
ATOM    355  O3' GUA B  12      21.273  -0.375 -30.808  1.00  0.00      BS   O  
ATOM    356  C2' GUA B  12      19.674   1.278 -30.239  1.00  0.00      BS   C  
ATOM    357  C1' GUA B  12      18.985   0.400 -29.134  1.00  0.00      BS   C  
ATOM    358  N1  GUA B  12      14.155  -0.862 -27.960  1.00  0.00      BS   N  
ATOM    359  C2  GUA B  12      15.129  -1.758 -28.379  1.00  0.00      BS   C  
ATOM    360  N2  GUA B  12      14.941  -3.052 -28.244  1.00  0.00      BS   N  
ATOM    361  N3  GUA B  12      16.348  -1.324 -28.643  1.00  0.00      BS   N  
ATOM    362  C4  GUA B  12      16.462   0.066 -28.733  1.00  0.00      BS   C  
ATOM    363  C5  GUA B  12      15.418   0.942 -28.547  1.00  0.00      BS   C  
ATOM    364  C6  GUA B  12      14.188   0.517 -28.047  1.00  0.00      BS   C  
ATOM    365  O6  GUA B  12      13.262   1.267 -27.793  1.00  0.00      BS   O  
ATOM    366  N7  GUA B  12      15.853   2.257 -28.700  1.00  0.00      BS   N  
ATOM    367  C8  GUA B  12      17.120   2.149 -28.940  1.00  0.00      BS   C  
ATOM    368  N9  GUA B  12      17.644   0.860 -28.959  1.00  0.00      BS   N  
ATOM    369  H1  GUA B  12      13.255  -1.224 -27.679  1.00  0.00      BS   H  
ATOM    370  H8  GUA B  12      17.784   2.992 -29.131  1.00  0.00      BS   H  
ATOM    371  H1' GUA B  12      18.866  -0.660 -29.442  1.00  0.00      BS   H  
ATOM    372  H2' GUA B  12      19.238   0.961 -31.210  1.00  0.00      BS   H  
ATOM    373  H21 GUA B  12      15.767  -3.598 -28.381  1.00  0.00      BS   H  
ATOM    374  H3' GUA B  12      21.733   1.635 -30.171  1.00  0.00      BS   H  
ATOM    375  H22 GUA B  12      14.132  -3.424 -27.788  1.00  0.00      BS   H  
ATOM    376  H4' GUA B  12      21.574  -0.321 -28.236  1.00  0.00      BS   H  
ATOM    377  H5' GUA B  12      21.467   1.810 -26.527  1.00  0.00      BS   H  
ATOM    378  H3T GUA B  12      20.965  -0.183 -31.696  1.00  0.00      BS   H  
ATOM    379 H2'' GUA B  12      19.626   2.382 -30.125  1.00  0.00      BS   H  
ATOM    380 H5'' GUA B  12      22.896   1.825 -27.661  1.00  0.00      BS   H  
TER   
ATOM    381  C5' GUA R  11      13.843   5.095 -21.324  1.00  0.00      R    C  
ATOM    382  O5' GUA R  11      13.526   4.215 -20.249  1.00  0.00      R    O  
ATOM    383  C4' GUA R  11      12.582   5.592 -22.022  1.00  0.00      R    C  
ATOM    384  O4' GUA R  11      11.938   4.467 -22.721  1.00  0.00      R    O  
ATOM    385  C3' GUA R  11      11.359   6.185 -21.273  1.00  0.00      R    C  
ATOM    386  O3' GUA R  11      11.813   7.407 -20.737  1.00  0.00      R    O  
ATOM    387  C2' GUA R  11      10.349   6.215 -22.445  1.00  0.00      R    C  
ATOM    388  O2' GUA R  11      10.489   7.341 -23.211  1.00  0.00      R    O  
ATOM    389  C1' GUA R  11      10.687   4.960 -23.193  1.00  0.00      R    C  
ATOM    390  N1  GUA R  11       5.812   3.752 -23.971  1.00  0.00      R    N  
ATOM    391  C2  GUA R  11       6.506   4.897 -24.359  1.00  0.00      R    C  
ATOM    392  N2  GUA R  11       5.876   5.676 -25.147  1.00  0.00      R    N  
ATOM    393  N3  GUA R  11       7.816   5.121 -24.095  1.00  0.00      R    N  
ATOM    394  C4  GUA R  11       8.370   4.030 -23.413  1.00  0.00      R    C  
ATOM    395  C5  GUA R  11       7.696   2.927 -22.987  1.00  0.00      R    C  
ATOM    396  C6  GUA R  11       6.299   2.760 -23.191  1.00  0.00      R    C  
ATOM    397  O6  GUA R  11       5.607   1.836 -22.782  1.00  0.00      R    O  
ATOM    398  N7  GUA R  11       8.574   2.069 -22.263  1.00  0.00      R    N  
ATOM    399  C8  GUA R  11       9.710   2.692 -22.271  1.00  0.00      R    C  
ATOM    400  N9  GUA R  11       9.660   3.872 -22.998  1.00  0.00      R    N  
ATOM    401  H1  GUA R  11       4.844   3.649 -24.240  1.00  0.00      R    H  
ATOM    402  H8  GUA R  11      10.631   2.276 -21.862  1.00  0.00      R    H  
ATOM    403  H1' GUA R  11      10.863   5.066 -24.285  1.00  0.00      R    H  
ATOM    404  H2' GUA R  11       9.755   7.931 -23.021  1.00  0.00      R    H  
ATOM    405  H21 GUA R  11       4.904   5.496 -25.300  1.00  0.00      R    H  
ATOM    406  H3' GUA R  11      11.033   5.496 -20.465  1.00  0.00      R    H  
ATOM    407  H22 GUA R  11       6.425   6.335 -25.659  1.00  0.00      R    H  
ATOM    408  H4' GUA R  11      12.907   6.276 -22.836  1.00  0.00      R    H  
ATOM    409  H5' GUA R  11      14.585   4.690 -22.045  1.00  0.00      R    H  
ATOM    410  H5T GUA R  11      14.349   3.896 -19.872  1.00  0.00      R    H  
ATOM    411 H2'' GUA R  11       9.330   6.224 -22.002  1.00  0.00      R    H  
ATOM    412 H5'' GUA R  11      14.213   6.051 -20.894  1.00  0.00      R    H  
ATOM    413  P   CYT R  12      11.095   7.964 -19.439  1.00  0.00      R    P  
ATOM    414  O1P CYT R  12      11.921   9.107 -18.959  1.00  0.00      R    O  
ATOM    415  O2P CYT R  12      10.843   6.881 -18.498  1.00  0.00      R    O  
ATOM    416  C5' CYT R  12       9.831   9.710 -20.848  1.00  0.00      R    C  
ATOM    417  O5' CYT R  12       9.714   8.538 -19.922  1.00  0.00      R    O  
ATOM    418  C4' CYT R  12       8.469  10.169 -21.424  1.00  0.00      R    C  
ATOM    419  O4' CYT R  12       7.944   9.154 -22.356  1.00  0.00      R    O  
ATOM    420  C3' CYT R  12       7.356  10.220 -20.339  1.00  0.00      R    C  
ATOM    421  O3' CYT R  12       7.339  11.514 -19.643  1.00  0.00      R    O  
ATOM    422  C2' CYT R  12       6.102  10.007 -21.135  1.00  0.00      R    C  
ATOM    423  O2' CYT R  12       5.876  11.224 -21.827  1.00  0.00      R    O  
ATOM    424  C1' CYT R  12       6.535   8.935 -22.186  1.00  0.00      R    C  
ATOM    425  N1  CYT R  12       6.197   7.590 -21.704  1.00  0.00      R    N  
ATOM    426  C2  CYT R  12       4.957   6.992 -21.923  1.00  0.00      R    C  
ATOM    427  O2  CYT R  12       4.126   7.643 -22.611  1.00  0.00      R    O  
ATOM    428  N3  CYT R  12       4.647   5.765 -21.469  1.00  0.00      R    N  
ATOM    429  C4  CYT R  12       5.641   5.053 -20.830  1.00  0.00      R    C  
ATOM    430  N4  CYT R  12       5.339   3.829 -20.275  1.00  0.00      R    N  
ATOM    431  C5  CYT R  12       6.991   5.603 -20.612  1.00  0.00      R    C  
ATOM    432  C6  CYT R  12       7.192   6.848 -21.033  1.00  0.00      R    C  
ATOM    433  H5  CYT R  12       7.747   4.975 -20.141  1.00  0.00      R    H  
ATOM    434  H6  CYT R  12       8.120   7.405 -20.904  1.00  0.00      R    H  
ATOM    435  H1' CYT R  12       5.947   9.084 -23.116  1.00  0.00      R    H  
ATOM    436  H2' CYT R  12       4.947  11.398 -21.993  1.00  0.00      R    H  
ATOM    437  H3' CYT R  12       7.581   9.333 -19.708  1.00  0.00      R    H  
ATOM    438  H4' CYT R  12       8.463  11.193 -21.856  1.00  0.00      R    H  
ATOM    439  H41 CYT R  12       5.902   3.373 -19.586  1.00  0.00      R    H  
ATOM    440  H5' CYT R  12      10.413   9.457 -21.760  1.00  0.00      R    H  
ATOM    441  H42 CYT R  12       4.509   3.435 -20.670  1.00  0.00      R    H  
ATOM    442 H2'' CYT R  12       5.235   9.743 -20.493  1.00  0.00      R    H  
ATOM    443 H5'' CYT R  12      10.367  10.598 -20.452  1.00  0.00      R    H  
ATOM    444  P   URA R  13       7.034  11.375 -18.105  1.00  0.00      R    P  
ATOM    445  O1P URA R  13       7.030  12.750 -17.477  1.00  0.00      R    O  
ATOM    446  O2P URA R  13       8.096  10.448 -17.578  1.00  0.00      R    O  
ATOM    447  C5' URA R  13       4.444  11.471 -18.338  1.00  0.00      R    C  
ATOM    448  O5' URA R  13       5.584  10.753 -17.956  1.00  0.00      R    O  
ATOM    449  C4' URA R  13       3.124  10.744 -18.354  1.00  0.00      R    C  
ATOM    450  O4' URA R  13       3.206   9.573 -19.195  1.00  0.00      R    O  
ATOM    451  C3' URA R  13       2.532  10.169 -17.028  1.00  0.00      R    C  
ATOM    452  O3' URA R  13       2.006  11.252 -16.229  1.00  0.00      R    O  
ATOM    453  C2' URA R  13       1.582   9.078 -17.492  1.00  0.00      R    C  
ATOM    454  O2' URA R  13       0.319   9.580 -17.858  1.00  0.00      R    O  
ATOM    455  C1' URA R  13       2.306   8.541 -18.672  1.00  0.00      R    C  
ATOM    456  N1  URA R  13       3.010   7.225 -18.320  1.00  0.00      R    N  
ATOM    457  C2  URA R  13       2.185   6.075 -18.322  1.00  0.00      R    C  
ATOM    458  O2  URA R  13       0.978   6.189 -18.566  1.00  0.00      R    O  
ATOM    459  N3  URA R  13       2.861   4.875 -18.009  1.00  0.00      R    N  
ATOM    460  C4  URA R  13       4.189   4.758 -17.542  1.00  0.00      R    C  
ATOM    461  O4  URA R  13       4.668   3.655 -17.207  1.00  0.00      R    O  
ATOM    462  C5  URA R  13       4.908   6.009 -17.516  1.00  0.00      R    C  
ATOM    463  C6  URA R  13       4.257   7.102 -18.009  1.00  0.00      R    C  
ATOM    464  H3  URA R  13       2.339   4.014 -18.075  1.00  0.00      R    H  
ATOM    465  H5  URA R  13       5.916   6.016 -17.103  1.00  0.00      R    H  
ATOM    466  H6  URA R  13       4.843   8.019 -18.074  1.00  0.00      R    H  
ATOM    467  H1' URA R  13       1.547   8.412 -19.474  1.00  0.00      R    H  
ATOM    468  H2' URA R  13      -0.247   8.817 -17.722  1.00  0.00      R    H  
ATOM    469  H3' URA R  13       3.450   9.766 -16.550  1.00  0.00      R    H  
ATOM    470  H4' URA R  13       2.331  11.331 -18.863  1.00  0.00      R    H  
ATOM    471  H5' URA R  13       4.663  11.866 -19.352  1.00  0.00      R    H  
ATOM    472 H2'' URA R  13       1.480   8.392 -16.624  1.00  0.00      R    H  
ATOM    473 H5'' URA R  13       4.305  12.422 -17.780  1.00  0.00      R    H  
ATOM    474  P   URA R  14       1.774  11.003 -14.701  1.00  0.00      R    P  
ATOM    475  O1P URA R  14       1.208  12.273 -14.169  1.00  0.00      R    O  
ATOM    476  O2P URA R  14       3.018  10.472 -14.091  1.00  0.00      R    O  
ATOM    477  C5' URA R  14      -0.714  10.221 -14.705  1.00  0.00      R    C  
ATOM    478  O5' URA R  14       0.718   9.913 -14.555  1.00  0.00      R    O  
ATOM    479  C4' URA R  14      -1.610   8.939 -14.763  1.00  0.00      R    C  
ATOM    480  O4' URA R  14      -0.976   7.917 -15.543  1.00  0.00      R    O  
ATOM    481  C3' URA R  14      -1.729   8.268 -13.401  1.00  0.00      R    C  
ATOM    482  O3' URA R  14      -2.591   9.068 -12.590  1.00  0.00      R    O  
ATOM    483  C2' URA R  14      -2.270   6.945 -13.872  1.00  0.00      R    C  
ATOM    484  O2' URA R  14      -3.734   6.951 -14.118  1.00  0.00      R    O  
ATOM    485  C1' URA R  14      -1.589   6.697 -15.161  1.00  0.00      R    C  
ATOM    486  N1  URA R  14      -0.478   5.593 -15.091  1.00  0.00      R    N  
ATOM    487  C2  URA R  14      -0.697   4.319 -15.562  1.00  0.00      R    C  
ATOM    488  O2  URA R  14      -1.787   3.902 -15.959  1.00  0.00      R    O  
ATOM    489  N3  URA R  14       0.380   3.472 -15.554  1.00  0.00      R    N  
ATOM    490  C4  URA R  14       1.644   3.689 -15.056  1.00  0.00      R    C  
ATOM    491  O4  URA R  14       2.471   2.744 -15.093  1.00  0.00      R    O  
ATOM    492  C5  URA R  14       1.843   5.094 -14.633  1.00  0.00      R    C  
ATOM    493  C6  URA R  14       0.825   5.927 -14.672  1.00  0.00      R    C  
ATOM    494  H3  URA R  14       0.195   2.522 -15.840  1.00  0.00      R    H  
ATOM    495  H5  URA R  14       2.843   5.335 -14.271  1.00  0.00      R    H  
ATOM    496  H6  URA R  14       0.903   6.975 -14.383  1.00  0.00      R    H  
ATOM    497  H1' URA R  14      -2.381   6.519 -15.919  1.00  0.00      R    H  
ATOM    498  H2' URA R  14      -4.035   6.040 -14.163  1.00  0.00      R    H  
ATOM    499  H3' URA R  14      -0.668   8.211 -13.077  1.00  0.00      R    H  
ATOM    500  H4' URA R  14      -2.615   9.175 -15.176  1.00  0.00      R    H  
ATOM    501  H5' URA R  14      -0.894  10.893 -15.571  1.00  0.00      R    H  
ATOM    502 H2'' URA R  14      -2.059   6.247 -13.034  1.00  0.00      R    H  
ATOM    503 H5'' URA R  14      -1.134  10.708 -13.798  1.00  0.00      R    H  
ATOM    504  P   ADE R  15      -2.593   8.759 -11.010  1.00  0.00      R    P  
ATOM    505  O1P ADE R  15      -3.564   9.695 -10.374  1.00  0.00      R    O  
ATOM    506  O2P ADE R  15      -1.177   8.821 -10.562  1.00  0.00      R    O  
ATOM    507  C5' ADE R  15      -4.573   6.991 -10.650  1.00  0.00      R    C  
ATOM    508  O5' ADE R  15      -3.137   7.323 -10.642  1.00  0.00      R    O  
ATOM    509  C4' ADE R  15      -4.722   5.415 -10.622  1.00  0.00      R    C  
ATOM    510  O4' ADE R  15      -4.041   4.782 -11.814  1.00  0.00      R    O  
ATOM    511  C3' ADE R  15      -4.041   4.693  -9.430  1.00  0.00      R    C  
ATOM    512  O3' ADE R  15      -4.733   4.886  -8.195  1.00  0.00      R    O  
ATOM    513  C2' ADE R  15      -4.068   3.261  -9.968  1.00  0.00      R    C  
ATOM    514  O2' ADE R  15      -5.329   2.656  -9.819  1.00  0.00      R    O  
ATOM    515  C1' ADE R  15      -3.854   3.451 -11.445  1.00  0.00      R    C  
ATOM    516  N1  ADE R  15      -0.362  -0.197 -12.479  1.00  0.00      R    N  
ATOM    517  C2  ADE R  15      -1.703  -0.241 -12.341  1.00  0.00      R    C  
ATOM    518  N3  ADE R  15      -2.522   0.743 -11.995  1.00  0.00      R    N  
ATOM    519  C4  ADE R  15      -1.921   1.925 -12.063  1.00  0.00      R    C  
ATOM    520  C5  ADE R  15      -0.538   2.110 -12.217  1.00  0.00      R    C  
ATOM    521  C6  ADE R  15       0.282   0.991 -12.470  1.00  0.00      R    C  
ATOM    522  N6  ADE R  15       1.556   1.004 -12.743  1.00  0.00      R    N  
ATOM    523  N7  ADE R  15      -0.219   3.420 -12.154  1.00  0.00      R    N  
ATOM    524  C8  ADE R  15      -1.343   4.043 -11.795  1.00  0.00      R    C  
ATOM    525  N9  ADE R  15      -2.432   3.151 -11.750  1.00  0.00      R    N  
ATOM    526  H2  ADE R  15      -2.132  -1.243 -12.348  1.00  0.00      R    H  
ATOM    527  H8  ADE R  15      -1.424   5.096 -11.527  1.00  0.00      R    H  
ATOM    528  H1' ADE R  15      -4.523   2.780 -12.027  1.00  0.00      R    H  
ATOM    529  H2' ADE R  15      -5.243   1.886  -9.250  1.00  0.00      R    H  
ATOM    530  H3' ADE R  15      -3.031   5.138  -9.297  1.00  0.00      R    H  
ATOM    531  H4' ADE R  15      -5.814   5.210 -10.636  1.00  0.00      R    H  
ATOM    532  H5' ADE R  15      -5.123   7.388 -11.530  1.00  0.00      R    H  
ATOM    533  H61 ADE R  15       2.056   0.188 -13.036  1.00  0.00      R    H  
ATOM    534  H62 ADE R  15       1.923   1.890 -13.027  1.00  0.00      R    H  
ATOM    535 H2'' ADE R  15      -3.270   2.599  -9.568  1.00  0.00      R    H  
ATOM    536 H5'' ADE R  15      -4.947   7.417  -9.695  1.00  0.00      R    H  
ATOM    537  P   CYT R  16      -4.156   4.531  -6.758  1.00  0.00      R    P  
ATOM    538  O1P CYT R  16      -4.976   5.252  -5.755  1.00  0.00      R    O  
ATOM    539  O2P CYT R  16      -2.724   4.971  -6.629  1.00  0.00      R    O  
ATOM    540  C5' CYT R  16      -5.447   2.268  -6.525  1.00  0.00      R    C  
ATOM    541  O5' CYT R  16      -4.200   2.968  -6.533  1.00  0.00      R    O  
ATOM    542  C4' CYT R  16      -5.265   0.755  -6.830  1.00  0.00      R    C  
ATOM    543  O4' CYT R  16      -4.573   0.613  -8.112  1.00  0.00      R    O  
ATOM    544  C3' CYT R  16      -4.410  -0.095  -5.864  1.00  0.00      R    C  
ATOM    545  O3' CYT R  16      -5.202  -0.528  -4.736  1.00  0.00      R    O  
ATOM    546  C2' CYT R  16      -4.006  -1.302  -6.817  1.00  0.00      R    C  
ATOM    547  O2' CYT R  16      -5.022  -2.292  -6.946  1.00  0.00      R    O  
ATOM    548  C1' CYT R  16      -3.793  -0.596  -8.115  1.00  0.00      R    C  
ATOM    549  N1  CYT R  16      -2.306  -0.205  -8.283  1.00  0.00      R    N  
ATOM    550  C2  CYT R  16      -1.394  -1.193  -8.560  1.00  0.00      R    C  
ATOM    551  O2  CYT R  16      -1.749  -2.409  -8.754  1.00  0.00      R    O  
ATOM    552  N3  CYT R  16      -0.042  -0.887  -8.632  1.00  0.00      R    N  
ATOM    553  C4  CYT R  16       0.321   0.391  -8.484  1.00  0.00      R    C  
ATOM    554  N4  CYT R  16       1.610   0.826  -8.637  1.00  0.00      R    N  
ATOM    555  C5  CYT R  16      -0.620   1.394  -8.028  1.00  0.00      R    C  
ATOM    556  C6  CYT R  16      -1.856   1.024  -7.859  1.00  0.00      R    C  
ATOM    557  H5  CYT R  16      -0.266   2.399  -7.797  1.00  0.00      R    H  
ATOM    558  H6  CYT R  16      -2.628   1.607  -7.358  1.00  0.00      R    H  
ATOM    559  H1' CYT R  16      -4.122  -1.265  -8.939  1.00  0.00      R    H  
ATOM    560  H2' CYT R  16      -4.564  -3.135  -6.915  1.00  0.00      R    H  
ATOM    561  H3' CYT R  16      -3.556   0.594  -5.688  1.00  0.00      R    H  
ATOM    562  H4' CYT R  16      -6.260   0.266  -6.883  1.00  0.00      R    H  
ATOM    563  H41 CYT R  16       2.360   0.195  -8.834  1.00  0.00      R    H  
ATOM    564  H5' CYT R  16      -6.160   2.690  -7.265  1.00  0.00      R    H  
ATOM    565  H42 CYT R  16       1.794   1.794  -8.465  1.00  0.00      R    H  
ATOM    566 H2'' CYT R  16      -3.068  -1.641  -6.327  1.00  0.00      R    H  
ATOM    567 H5'' CYT R  16      -5.868   2.421  -5.510  1.00  0.00      R    H  
ATOM    568  P   ADE R  17      -4.541  -0.622  -3.362  1.00  0.00      R    P  
ATOM    569  O1P ADE R  17      -5.614  -0.725  -2.370  1.00  0.00      R    O  
ATOM    570  O2P ADE R  17      -3.665   0.494  -3.145  1.00  0.00      R    O  
ATOM    571  C5' ADE R  17      -3.985  -3.164  -3.029  1.00  0.00      R    C  
ATOM    572  O5' ADE R  17      -3.575  -1.827  -3.390  1.00  0.00      R    O  
ATOM    573  C4' ADE R  17      -2.690  -4.027  -3.144  1.00  0.00      R    C  
ATOM    574  O4' ADE R  17      -2.061  -3.964  -4.479  1.00  0.00      R    O  
ATOM    575  C3' ADE R  17      -1.489  -3.779  -2.229  1.00  0.00      R    C  
ATOM    576  O3' ADE R  17      -1.853  -4.304  -0.939  1.00  0.00      R    O  
ATOM    577  C2' ADE R  17      -0.410  -4.489  -3.017  1.00  0.00      R    C  
ATOM    578  O2' ADE R  17      -0.485  -5.877  -2.916  1.00  0.00      R    O  
ATOM    579  C1' ADE R  17      -0.671  -4.028  -4.391  1.00  0.00      R    C  
ATOM    580  N1  ADE R  17       3.686  -1.659  -5.753  1.00  0.00      R    N  
ATOM    581  C2  ADE R  17       3.455  -2.932  -5.362  1.00  0.00      R    C  
ATOM    582  N3  ADE R  17       2.270  -3.421  -5.059  1.00  0.00      R    N  
ATOM    583  C4  ADE R  17       1.344  -2.475  -5.053  1.00  0.00      R    C  
ATOM    584  C5  ADE R  17       1.449  -1.153  -5.328  1.00  0.00      R    C  
ATOM    585  C6  ADE R  17       2.720  -0.713  -5.736  1.00  0.00      R    C  
ATOM    586  N6  ADE R  17       2.986   0.610  -6.139  1.00  0.00      R    N  
ATOM    587  N7  ADE R  17       0.233  -0.473  -5.147  1.00  0.00      R    N  
ATOM    588  C8  ADE R  17      -0.547  -1.431  -4.745  1.00  0.00      R    C  
ATOM    589  N9  ADE R  17       0.056  -2.708  -4.736  1.00  0.00      R    N  
ATOM    590  H2  ADE R  17       4.298  -3.602  -5.525  1.00  0.00      R    H  
ATOM    591  H8  ADE R  17      -1.593  -1.291  -4.474  1.00  0.00      R    H  
ATOM    592  H1' ADE R  17      -0.286  -4.773  -5.120  1.00  0.00      R    H  
ATOM    593  H2' ADE R  17       0.362  -6.291  -3.101  1.00  0.00      R    H  
ATOM    594  H3' ADE R  17      -1.262  -2.692  -2.178  1.00  0.00      R    H  
ATOM    595  H4' ADE R  17      -2.957  -5.091  -2.968  1.00  0.00      R    H  
ATOM    596  H5' ADE R  17      -4.788  -3.597  -3.663  1.00  0.00      R    H  
ATOM    597  H61 ADE R  17       3.937   0.825  -6.359  1.00  0.00      R    H  
ATOM    598  H62 ADE R  17       2.293   1.193  -6.562  1.00  0.00      R    H  
ATOM    599 H2'' ADE R  17       0.607  -4.188  -2.686  1.00  0.00      R    H  
ATOM    600 H5'' ADE R  17      -4.316  -3.221  -1.971  1.00  0.00      R    H  
ATOM    601  P   ADE R  18      -1.409  -3.452   0.367  1.00  0.00      R    P  
ATOM    602  O1P ADE R  18      -2.085  -4.056   1.521  1.00  0.00      R    O  
ATOM    603  O2P ADE R  18      -1.750  -2.055   0.044  1.00  0.00      R    O  
ATOM    604  C5' ADE R  18       0.523  -5.083   0.872  1.00  0.00      R    C  
ATOM    605  O5' ADE R  18       0.185  -3.716   0.514  1.00  0.00      R    O  
ATOM    606  C4' ADE R  18       2.026  -5.353   0.461  1.00  0.00      R    C  
ATOM    607  O4' ADE R  18       2.215  -5.108  -0.972  1.00  0.00      R    O  
ATOM    608  C3' ADE R  18       3.057  -4.478   1.192  1.00  0.00      R    C  
ATOM    609  O3' ADE R  18       3.182  -4.868   2.598  1.00  0.00      R    O  
ATOM    610  C2' ADE R  18       4.214  -4.740   0.272  1.00  0.00      R    C  
ATOM    611  O2' ADE R  18       4.698  -6.040   0.350  1.00  0.00      R    O  
ATOM    612  C1' ADE R  18       3.569  -4.631  -1.111  1.00  0.00      R    C  
ATOM    613  N1  ADE R  18       6.262  -0.612  -2.958  1.00  0.00      R    N  
ATOM    614  C2  ADE R  18       6.685  -1.804  -2.395  1.00  0.00      R    C  
ATOM    615  N3  ADE R  18       5.926  -2.840  -2.135  1.00  0.00      R    N  
ATOM    616  C4  ADE R  18       4.567  -2.544  -2.136  1.00  0.00      R    C  
ATOM    617  C5  ADE R  18       4.012  -1.316  -2.588  1.00  0.00      R    C  
ATOM    618  C6  ADE R  18       4.924  -0.394  -3.113  1.00  0.00      R    C  
ATOM    619  N6  ADE R  18       4.730   0.798  -3.741  1.00  0.00      R    N  
ATOM    620  N7  ADE R  18       2.686  -1.209  -2.251  1.00  0.00      R    N  
ATOM    621  C8  ADE R  18       2.448  -2.359  -1.725  1.00  0.00      R    C  
ATOM    622  N9  ADE R  18       3.547  -3.223  -1.637  1.00  0.00      R    N  
ATOM    623  H2  ADE R  18       7.736  -2.058  -2.262  1.00  0.00      R    H  
ATOM    624  H8  ADE R  18       1.548  -2.638  -1.177  1.00  0.00      R    H  
ATOM    625  H1' ADE R  18       4.000  -5.374  -1.816  1.00  0.00      R    H  
ATOM    626  H2' ADE R  18       5.626  -6.041   0.108  1.00  0.00      R    H  
ATOM    627  H3' ADE R  18       2.718  -3.429   1.059  1.00  0.00      R    H  
ATOM    628  H4' ADE R  18       2.348  -6.404   0.623  1.00  0.00      R    H  
ATOM    629  H5' ADE R  18      -0.089  -5.759   0.239  1.00  0.00      R    H  
ATOM    630  H61 ADE R  18       5.442   1.029  -4.404  1.00  0.00      R    H  
ATOM    631  H62 ADE R  18       3.838   1.240  -3.832  1.00  0.00      R    H  
ATOM    632 H2'' ADE R  18       5.090  -4.056   0.302  1.00  0.00      R    H  
ATOM    633 H5'' ADE R  18       0.338  -5.322   1.941  1.00  0.00      R    H  
ATOM    634  P   CYT R  19       2.944  -3.863   3.812  1.00  0.00      R    P  
ATOM    635  O1P CYT R  19       3.529  -4.388   5.079  1.00  0.00      R    O  
ATOM    636  O2P CYT R  19       1.532  -3.401   3.813  1.00  0.00      R    O  
ATOM    637  C5' CYT R  19       5.294  -2.745   3.366  1.00  0.00      R    C  
ATOM    638  O5' CYT R  19       3.886  -2.577   3.505  1.00  0.00      R    O  
ATOM    639  C4' CYT R  19       5.827  -1.434   2.659  1.00  0.00      R    C  
ATOM    640  O4' CYT R  19       5.490  -1.342   1.202  1.00  0.00      R    O  
ATOM    641  C3' CYT R  19       5.495  -0.081   3.244  1.00  0.00      R    C  
ATOM    642  O3' CYT R  19       6.215   0.151   4.477  1.00  0.00      R    O  
ATOM    643  C2' CYT R  19       5.890   0.824   2.098  1.00  0.00      R    C  
ATOM    644  O2' CYT R  19       7.349   1.057   2.017  1.00  0.00      R    O  
ATOM    645  C1' CYT R  19       5.404   0.031   0.881  1.00  0.00      R    C  
ATOM    646  N1  CYT R  19       4.036   0.471   0.499  1.00  0.00      R    N  
ATOM    647  C2  CYT R  19       3.888   1.639  -0.272  1.00  0.00      R    C  
ATOM    648  O2  CYT R  19       4.921   2.182  -0.714  1.00  0.00      R    O  
ATOM    649  N3  CYT R  19       2.641   2.044  -0.507  1.00  0.00      R    N  
ATOM    650  C4  CYT R  19       1.559   1.341  -0.124  1.00  0.00      R    C  
ATOM    651  N4  CYT R  19       0.354   1.726  -0.535  1.00  0.00      R    N  
ATOM    652  C5  CYT R  19       1.697   0.030   0.556  1.00  0.00      R    C  
ATOM    653  C6  CYT R  19       2.998  -0.275   0.845  1.00  0.00      R    C  
ATOM    654  H5  CYT R  19       0.769  -0.452   0.864  1.00  0.00      R    H  
ATOM    655  H6  CYT R  19       3.375  -1.146   1.381  1.00  0.00      R    H  
ATOM    656  H1' CYT R  19       6.109   0.261   0.054  1.00  0.00      R    H  
ATOM    657  H2' CYT R  19       7.588   1.694   2.696  1.00  0.00      R    H  
ATOM    658  H3' CYT R  19       4.407   0.072   3.404  1.00  0.00      R    H  
ATOM    659  H4' CYT R  19       6.932  -1.545   2.700  1.00  0.00      R    H  
ATOM    660  H41 CYT R  19       0.222   2.587  -1.026  1.00  0.00      R    H  
ATOM    661  H5' CYT R  19       5.484  -3.570   2.648  1.00  0.00      R    H  
ATOM    662  H42 CYT R  19      -0.325   1.018  -0.727  1.00  0.00      R    H  
ATOM    663 H2'' CYT R  19       5.317   1.750   2.321  1.00  0.00      R    H  
ATOM    664 H5'' CYT R  19       5.783  -2.955   4.342  1.00  0.00      R    H  
ATOM    665  P   ADE R  20       5.888   1.410   5.311  1.00  0.00      R    P  
ATOM    666  O1P ADE R  20       6.084   1.017   6.767  1.00  0.00      R    O  
ATOM    667  O2P ADE R  20       4.557   1.911   4.951  1.00  0.00      R    O  
ATOM    668  C5' ADE R  20       8.370   1.921   5.160  1.00  0.00      R    C  
ATOM    669  O5' ADE R  20       7.076   2.315   4.938  1.00  0.00      R    O  
ATOM    670  C4' ADE R  20       9.375   2.870   4.562  1.00  0.00      R    C  
ATOM    671  O4' ADE R  20       9.044   3.268   3.165  1.00  0.00      R    O  
ATOM    672  C3' ADE R  20       9.513   4.220   5.306  1.00  0.00      R    C  
ATOM    673  O3' ADE R  20      10.900   4.634   5.273  1.00  0.00      R    O  
ATOM    674  C2' ADE R  20       8.589   5.110   4.519  1.00  0.00      R    C  
ATOM    675  O2' ADE R  20       8.936   6.479   4.638  1.00  0.00      R    O  
ATOM    676  C1' ADE R  20       8.895   4.648   3.114  1.00  0.00      R    C  
ATOM    677  N1  ADE R  20       7.998   7.407  -1.134  1.00  0.00      R    N  
ATOM    678  C2  ADE R  20       9.100   7.193  -0.408  1.00  0.00      R    C  
ATOM    679  N3  ADE R  20       9.306   6.372   0.635  1.00  0.00      R    N  
ATOM    680  C4  ADE R  20       8.103   5.847   1.031  1.00  0.00      R    C  
ATOM    681  C5  ADE R  20       6.880   5.951   0.422  1.00  0.00      R    C  
ATOM    682  C6  ADE R  20       6.851   6.805  -0.723  1.00  0.00      R    C  
ATOM    683  N6  ADE R  20       5.703   7.036  -1.398  1.00  0.00      R    N  
ATOM    684  N7  ADE R  20       5.997   5.207   1.053  1.00  0.00      R    N  
ATOM    685  C8  ADE R  20       6.532   4.673   2.067  1.00  0.00      R    C  
ATOM    686  N9  ADE R  20       7.860   4.996   2.121  1.00  0.00      R    N  
ATOM    687  H2  ADE R  20      10.029   7.653  -0.746  1.00  0.00      R    H  
ATOM    688  H8  ADE R  20       6.162   3.988   2.830  1.00  0.00      R    H  
ATOM    689  H1' ADE R  20       9.870   5.034   2.748  1.00  0.00      R    H  
ATOM    690  H2' ADE R  20       8.303   6.994   4.134  1.00  0.00      R    H  
ATOM    691  H3' ADE R  20       9.070   4.143   6.323  1.00  0.00      R    H  
ATOM    692  H4' ADE R  20      10.365   2.371   4.497  1.00  0.00      R    H  
ATOM    693  H5' ADE R  20       8.567   0.896   4.778  1.00  0.00      R    H  
ATOM    694  H61 ADE R  20       5.201   6.209  -1.652  1.00  0.00      R    H  
ATOM    695  H62 ADE R  20       5.757   7.792  -2.051  1.00  0.00      R    H  
ATOM    696  H3T ADE R  20      10.874   5.574   5.467  1.00  0.00      R    H  
ATOM    697 H2'' ADE R  20       7.558   5.047   4.929  1.00  0.00      R    H  
ATOM    698 H5'' ADE R  20       8.575   1.957   6.251  1.00  0.00      R    H  
TER   
ATOM    699  C5' THY T   1      12.731   7.944 -10.880  1.00  0.00      TS   C  
ATOM    700  O5' THY T   1      11.837   6.856 -11.085  1.00  0.00      TS   O  
ATOM    701  C4' THY T   1      12.090   9.372 -11.040  1.00  0.00      TS   C  
ATOM    702  O4' THY T   1      11.368   9.491 -12.321  1.00  0.00      TS   O  
ATOM    703  C3' THY T   1      11.032   9.717 -10.074  1.00  0.00      TS   C  
ATOM    704  O3' THY T   1      11.649   9.899  -8.762  1.00  0.00      TS   O  
ATOM    705  C2' THY T   1      10.466  10.948 -10.707  1.00  0.00      TS   C  
ATOM    706  C1' THY T   1      10.453  10.569 -12.184  1.00  0.00      TS   C  
ATOM    707  N1  THY T   1       9.229  10.053 -12.811  1.00  0.00      TS   N  
ATOM    708  C2  THY T   1       9.048  10.397 -14.124  1.00  0.00      TS   C  
ATOM    709  O2  THY T   1       9.827  11.128 -14.739  1.00  0.00      TS   O  
ATOM    710  N3  THY T   1       7.965   9.846 -14.745  1.00  0.00      TS   N  
ATOM    711  C4  THY T   1       7.151   8.859 -14.161  1.00  0.00      TS   C  
ATOM    712  O4  THY T   1       6.331   8.154 -14.768  1.00  0.00      TS   O  
ATOM    713  C5  THY T   1       7.292   8.593 -12.789  1.00  0.00      TS   C  
ATOM    714  C5M THY T   1       6.402   7.699 -12.011  1.00  0.00      TS   C  
ATOM    715  C6  THY T   1       8.286   9.260 -12.167  1.00  0.00      TS   C  
ATOM    716  H3  THY T   1       7.836  10.067 -15.722  1.00  0.00      TS   H  
ATOM    717  H6  THY T   1       8.594   8.992 -11.156  1.00  0.00      TS   H  
ATOM    718  H1' THY T   1      10.828  11.473 -12.708  1.00  0.00      TS   H  
ATOM    719  H2' THY T   1      11.124  11.820 -10.507  1.00  0.00      TS   H  
ATOM    720  H3' THY T   1      10.270   8.909 -10.099  1.00  0.00      TS   H  
ATOM    721  H4' THY T   1      12.871  10.144 -10.876  1.00  0.00      TS   H  
ATOM    722  H5' THY T   1      13.547   7.888 -11.632  1.00  0.00      TS   H  
ATOM    723  H51 THY T   1       6.652   6.645 -12.254  1.00  0.00      TS   H  
ATOM    724  H52 THY T   1       5.346   7.891 -12.299  1.00  0.00      TS   H  
ATOM    725  H53 THY T   1       6.591   7.679 -10.916  1.00  0.00      TS   H  
ATOM    726  H5T THY T   1      12.091   6.162 -10.473  1.00  0.00      TS   H  
ATOM    727 H2'' THY T   1       9.435  11.085 -10.316  1.00  0.00      TS   H  
ATOM    728 H5'' THY T   1      12.954   7.801  -9.801  1.00  0.00      TS   H  
ATOM    729  P   GUA T   2      10.807   9.718  -7.479  1.00  0.00      TS   P  
ATOM    730  O1P GUA T   2       9.438   9.425  -7.835  1.00  0.00      TS   O  
ATOM    731  O2P GUA T   2      10.973  10.935  -6.629  1.00  0.00      TS   O  
ATOM    732  C5' GUA T   2      12.541   8.370  -5.967  1.00  0.00      TS   C  
ATOM    733  O5' GUA T   2      11.400   8.419  -6.837  1.00  0.00      TS   O  
ATOM    734  C4' GUA T   2      12.605   7.088  -5.126  1.00  0.00      TS   C  
ATOM    735  O4' GUA T   2      11.646   7.049  -4.033  1.00  0.00      TS   O  
ATOM    736  C3' GUA T   2      12.344   5.707  -5.826  1.00  0.00      TS   C  
ATOM    737  O3' GUA T   2      13.488   5.252  -6.574  1.00  0.00      TS   O  
ATOM    738  C2' GUA T   2      12.231   4.776  -4.647  1.00  0.00      TS   C  
ATOM    739  C1' GUA T   2      11.390   5.680  -3.712  1.00  0.00      TS   C  
ATOM    740  N1  GUA T   2       7.039   3.471  -2.130  1.00  0.00      TS   N  
ATOM    741  C2  GUA T   2       8.319   3.197  -1.756  1.00  0.00      TS   C  
ATOM    742  N2  GUA T   2       8.382   2.244  -0.819  1.00  0.00      TS   N  
ATOM    743  N3  GUA T   2       9.423   3.781  -2.192  1.00  0.00      TS   N  
ATOM    744  C4  GUA T   2       9.063   4.643  -3.212  1.00  0.00      TS   C  
ATOM    745  C5  GUA T   2       7.796   5.002  -3.668  1.00  0.00      TS   C  
ATOM    746  C6  GUA T   2       6.672   4.308  -3.165  1.00  0.00      TS   C  
ATOM    747  O6  GUA T   2       5.488   4.567  -3.473  1.00  0.00      TS   O  
ATOM    748  N7  GUA T   2       7.834   5.919  -4.641  1.00  0.00      TS   N  
ATOM    749  C8  GUA T   2       9.087   6.196  -4.809  1.00  0.00      TS   C  
ATOM    750  N9  GUA T   2       9.920   5.508  -3.886  1.00  0.00      TS   N  
ATOM    751  H1  GUA T   2       6.302   3.136  -1.526  1.00  0.00      TS   H  
ATOM    752  H8  GUA T   2       9.621   6.844  -5.503  1.00  0.00      TS   H  
ATOM    753  H1' GUA T   2      11.590   5.576  -2.623  1.00  0.00      TS   H  
ATOM    754  H2' GUA T   2      13.198   4.501  -4.171  1.00  0.00      TS   H  
ATOM    755  H21 GUA T   2       7.533   1.791  -0.543  1.00  0.00      TS   H  
ATOM    756  H3' GUA T   2      11.405   5.954  -6.366  1.00  0.00      TS   H  
ATOM    757  H22 GUA T   2       9.248   1.923  -0.437  1.00  0.00      TS   H  
ATOM    758  H4' GUA T   2      13.526   6.941  -4.522  1.00  0.00      TS   H  
ATOM    759  H5' GUA T   2      12.613   9.107  -5.138  1.00  0.00      TS   H  
ATOM    760 H2'' GUA T   2      11.740   3.805  -4.873  1.00  0.00      TS   H  
ATOM    761 H5'' GUA T   2      13.469   8.493  -6.565  1.00  0.00      TS   H  
ATOM    762  P   THY T   3      13.221   4.505  -7.938  1.00  0.00      TS   P  
ATOM    763  O1P THY T   3      14.435   4.746  -8.789  1.00  0.00      TS   O  
ATOM    764  O2P THY T   3      11.949   4.926  -8.535  1.00  0.00      TS   O  
ATOM    765  C5' THY T   3      14.259   2.439  -6.792  1.00  0.00      TS   C  
ATOM    766  O5' THY T   3      13.163   3.005  -7.550  1.00  0.00      TS   O  
ATOM    767  C4' THY T   3      13.932   1.018  -6.137  1.00  0.00      TS   C  
ATOM    768  O4' THY T   3      13.110   1.308  -4.942  1.00  0.00      TS   O  
ATOM    769  C3' THY T   3      12.966   0.073  -6.935  1.00  0.00      TS   C  
ATOM    770  O3' THY T   3      13.790  -0.782  -7.765  1.00  0.00      TS   O  
ATOM    771  C2' THY T   3      12.334  -0.764  -5.874  1.00  0.00      TS   C  
ATOM    772  C1' THY T   3      12.134   0.295  -4.722  1.00  0.00      TS   C  
ATOM    773  N1  THY T   3      10.711   0.834  -4.767  1.00  0.00      TS   N  
ATOM    774  C2  THY T   3       9.765   0.169  -4.028  1.00  0.00      TS   C  
ATOM    775  O2  THY T   3       9.965  -0.815  -3.281  1.00  0.00      TS   O  
ATOM    776  N3  THY T   3       8.574   0.834  -4.041  1.00  0.00      TS   N  
ATOM    777  C4  THY T   3       8.144   1.778  -4.906  1.00  0.00      TS   C  
ATOM    778  O4  THY T   3       6.945   2.093  -5.022  1.00  0.00      TS   O  
ATOM    779  C5  THY T   3       9.176   2.296  -5.793  1.00  0.00      TS   C  
ATOM    780  C5M THY T   3       8.776   3.201  -6.918  1.00  0.00      TS   C  
ATOM    781  C6  THY T   3      10.428   1.860  -5.692  1.00  0.00      TS   C  
ATOM    782  H3  THY T   3       7.866   0.432  -3.443  1.00  0.00      TS   H  
ATOM    783  H6  THY T   3      11.238   2.349  -6.232  1.00  0.00      TS   H  
ATOM    784  H1' THY T   3      12.337  -0.194  -3.745  1.00  0.00      TS   H  
ATOM    785  H2' THY T   3      12.943  -1.623  -5.519  1.00  0.00      TS   H  
ATOM    786  H3' THY T   3      12.185   0.697  -7.422  1.00  0.00      TS   H  
ATOM    787  H4' THY T   3      14.856   0.465  -5.867  1.00  0.00      TS   H  
ATOM    788  H5' THY T   3      14.700   3.119  -6.032  1.00  0.00      TS   H  
ATOM    789  H51 THY T   3       9.397   2.970  -7.811  1.00  0.00      TS   H  
ATOM    790  H52 THY T   3       8.792   4.294  -6.717  1.00  0.00      TS   H  
ATOM    791  H53 THY T   3       7.731   3.022  -7.254  1.00  0.00      TS   H  
ATOM    792 H2'' THY T   3      11.330  -1.092  -6.218  1.00  0.00      TS   H  
ATOM    793 H5'' THY T   3      15.079   2.220  -7.508  1.00  0.00      TS   H  
ATOM    794  P   THY T   4      13.030  -1.497  -8.954  1.00  0.00      TS   P  
ATOM    795  O1P THY T   4      14.034  -2.390  -9.603  1.00  0.00      TS   O  
ATOM    796  O2P THY T   4      12.426  -0.555  -9.924  1.00  0.00      TS   O  
ATOM    797  C5' THY T   4      12.287  -3.761  -7.773  1.00  0.00      TS   C  
ATOM    798  O5' THY T   4      11.883  -2.404  -8.306  1.00  0.00      TS   O  
ATOM    799  C4' THY T   4      11.172  -4.552  -7.155  1.00  0.00      TS   C  
ATOM    800  O4' THY T   4      10.498  -3.728  -6.079  1.00  0.00      TS   O  
ATOM    801  C3' THY T   4       9.986  -4.963  -8.086  1.00  0.00      TS   C  
ATOM    802  O3' THY T   4      10.283  -6.106  -8.777  1.00  0.00      TS   O  
ATOM    803  C2' THY T   4       8.885  -5.167  -7.021  1.00  0.00      TS   C  
ATOM    804  C1' THY T   4       9.127  -4.013  -6.079  1.00  0.00      TS   C  
ATOM    805  N1  THY T   4       8.444  -2.798  -6.369  1.00  0.00      TS   N  
ATOM    806  C2  THY T   4       7.168  -2.795  -5.770  1.00  0.00      TS   C  
ATOM    807  O2  THY T   4       6.627  -3.686  -5.152  1.00  0.00      TS   O  
ATOM    808  N3  THY T   4       6.519  -1.535  -5.921  1.00  0.00      TS   N  
ATOM    809  C4  THY T   4       6.849  -0.670  -6.875  1.00  0.00      TS   C  
ATOM    810  O4  THY T   4       6.068   0.251  -7.099  1.00  0.00      TS   O  
ATOM    811  C5  THY T   4       8.062  -0.872  -7.607  1.00  0.00      TS   C  
ATOM    812  C5M THY T   4       8.357   0.067  -8.738  1.00  0.00      TS   C  
ATOM    813  C6  THY T   4       8.725  -1.942  -7.383  1.00  0.00      TS   C  
ATOM    814  H3  THY T   4       5.534  -1.528  -5.697  1.00  0.00      TS   H  
ATOM    815  H6  THY T   4       9.738  -2.136  -7.735  1.00  0.00      TS   H  
ATOM    816  H1' THY T   4       8.920  -4.434  -5.072  1.00  0.00      TS   H  
ATOM    817  H2' THY T   4       9.000  -6.096  -6.423  1.00  0.00      TS   H  
ATOM    818  H3' THY T   4       9.921  -4.036  -8.694  1.00  0.00      TS   H  
ATOM    819  H4' THY T   4      11.529  -5.509  -6.718  1.00  0.00      TS   H  
ATOM    820  H5' THY T   4      13.082  -3.639  -7.009  1.00  0.00      TS   H  
ATOM    821  H51 THY T   4       8.095   1.102  -8.432  1.00  0.00      TS   H  
ATOM    822  H52 THY T   4       7.718  -0.175  -9.614  1.00  0.00      TS   H  
ATOM    823  H53 THY T   4       9.416  -0.075  -9.043  1.00  0.00      TS   H  
ATOM    824 H2'' THY T   4       7.864  -5.158  -7.460  1.00  0.00      TS   H  
ATOM    825 H5'' THY T   4      12.592  -4.444  -8.596  1.00  0.00      TS   H  
ATOM    826  P   GUA T   5      10.230  -6.062 -10.324  1.00  0.00      TS   P  
ATOM    827  O1P GUA T   5      11.302  -7.010 -10.736  1.00  0.00      TS   O  
ATOM    828  O2P GUA T   5      10.303  -4.681 -10.812  1.00  0.00      TS   O  
ATOM    829  C5' GUA T   5       8.460  -8.094 -10.513  1.00  0.00      TS   C  
ATOM    830  O5' GUA T   5       8.798  -6.688 -10.668  1.00  0.00      TS   O  
ATOM    831  C4' GUA T   5       7.053  -8.212  -9.780  1.00  0.00      TS   C  
ATOM    832  O4' GUA T   5       6.820  -7.156  -8.791  1.00  0.00      TS   O  
ATOM    833  C3' GUA T   5       5.979  -7.940 -10.782  1.00  0.00      TS   C  
ATOM    834  O3' GUA T   5       5.647  -9.136 -11.521  1.00  0.00      TS   O  
ATOM    835  C2' GUA T   5       4.797  -7.690  -9.796  1.00  0.00      TS   C  
ATOM    836  C1' GUA T   5       5.440  -6.750  -8.806  1.00  0.00      TS   C  
ATOM    837  N1  GUA T   5       2.454  -2.735  -8.941  1.00  0.00      TS   N  
ATOM    838  C2  GUA T   5       2.143  -4.039  -8.622  1.00  0.00      TS   C  
ATOM    839  N2  GUA T   5       0.918  -4.268  -8.375  1.00  0.00      TS   N  
ATOM    840  N3  GUA T   5       3.054  -4.972  -8.395  1.00  0.00      TS   N  
ATOM    841  C4  GUA T   5       4.285  -4.540  -8.919  1.00  0.00      TS   C  
ATOM    842  C5  GUA T   5       4.634  -3.310  -9.250  1.00  0.00      TS   C  
ATOM    843  C6  GUA T   5       3.681  -2.275  -9.292  1.00  0.00      TS   C  
ATOM    844  O6  GUA T   5       3.819  -1.070  -9.514  1.00  0.00      TS   O  
ATOM    845  N7  GUA T   5       5.944  -3.309  -9.778  1.00  0.00      TS   N  
ATOM    846  C8  GUA T   5       6.290  -4.544  -9.670  1.00  0.00      TS   C  
ATOM    847  N9  GUA T   5       5.374  -5.347  -9.107  1.00  0.00      TS   N  
ATOM    848  H1  GUA T   5       1.681  -2.087  -8.891  1.00  0.00      TS   H  
ATOM    849  H8  GUA T   5       7.280  -4.912  -9.940  1.00  0.00      TS   H  
ATOM    850  H1' GUA T   5       4.890  -6.942  -7.859  1.00  0.00      TS   H  
ATOM    851  H2' GUA T   5       4.515  -8.652  -9.316  1.00  0.00      TS   H  
ATOM    852  H21 GUA T   5       0.170  -3.613  -8.480  1.00  0.00      TS   H  
ATOM    853  H3' GUA T   5       6.236  -7.003 -11.319  1.00  0.00      TS   H  
ATOM    854  H22 GUA T   5       0.645  -5.226  -8.460  1.00  0.00      TS   H  
ATOM    855  H4' GUA T   5       6.865  -9.236  -9.393  1.00  0.00      TS   H  
ATOM    856  H5' GUA T   5       9.261  -8.623  -9.954  1.00  0.00      TS   H  
ATOM    857 H2'' GUA T   5       3.857  -7.301 -10.243  1.00  0.00      TS   H  
ATOM    858 H5'' GUA T   5       8.477  -8.629 -11.486  1.00  0.00      TS   H  
ATOM    859  P   THY T   6       4.922  -8.821 -12.905  1.00  0.00      TS   P  
ATOM    860  O1P THY T   6       4.970 -10.044 -13.652  1.00  0.00      TS   O  
ATOM    861  O2P THY T   6       5.600  -7.717 -13.538  1.00  0.00      TS   O  
ATOM    862  C5' THY T   6       2.466  -9.053 -11.932  1.00  0.00      TS   C  
ATOM    863  O5' THY T   6       3.537  -8.307 -12.524  1.00  0.00      TS   O  
ATOM    864  C4' THY T   6       1.181  -8.200 -11.808  1.00  0.00      TS   C  
ATOM    865  O4' THY T   6       1.271  -7.002 -10.969  1.00  0.00      TS   O  
ATOM    866  C3' THY T   6       0.656  -7.688 -13.171  1.00  0.00      TS   C  
ATOM    867  O3' THY T   6       0.011  -8.738 -13.870  1.00  0.00      TS   O  
ATOM    868  C2' THY T   6      -0.386  -6.654 -12.678  1.00  0.00      TS   C  
ATOM    869  C1' THY T   6       0.430  -5.945 -11.489  1.00  0.00      TS   C  
ATOM    870  N1  THY T   6       1.202  -4.733 -11.883  1.00  0.00      TS   N  
ATOM    871  C2  THY T   6       0.540  -3.544 -11.989  1.00  0.00      TS   C  
ATOM    872  O2  THY T   6      -0.687  -3.478 -11.998  1.00  0.00      TS   O  
ATOM    873  N3  THY T   6       1.359  -2.491 -12.203  1.00  0.00      TS   N  
ATOM    874  C4  THY T   6       2.596  -2.537 -12.696  1.00  0.00      TS   C  
ATOM    875  O4  THY T   6       3.133  -1.528 -13.229  1.00  0.00      TS   O  
ATOM    876  C5  THY T   6       3.243  -3.814 -12.647  1.00  0.00      TS   C  
ATOM    877  C5M THY T   6       4.662  -3.879 -13.073  1.00  0.00      TS   C  
ATOM    878  C6  THY T   6       2.492  -4.898 -12.333  1.00  0.00      TS   C  
ATOM    879  H3  THY T   6       0.860  -1.626 -12.355  1.00  0.00      TS   H  
ATOM    880  H6  THY T   6       2.868  -5.920 -12.351  1.00  0.00      TS   H  
ATOM    881  H1' THY T   6      -0.321  -5.772 -10.689  1.00  0.00      TS   H  
ATOM    882  H2' THY T   6      -1.378  -7.016 -12.331  1.00  0.00      TS   H  
ATOM    883  H3' THY T   6       1.533  -7.215 -13.662  1.00  0.00      TS   H  
ATOM    884  H4' THY T   6       0.410  -8.817 -11.300  1.00  0.00      TS   H  
ATOM    885  H5' THY T   6       2.748  -9.445 -10.931  1.00  0.00      TS   H  
ATOM    886  H51 THY T   6       5.206  -2.925 -12.910  1.00  0.00      TS   H  
ATOM    887  H52 THY T   6       4.763  -4.167 -14.142  1.00  0.00      TS   H  
ATOM    888  H53 THY T   6       5.307  -4.542 -12.457  1.00  0.00      TS   H  
ATOM    889 H2'' THY T   6      -0.573  -5.850 -13.422  1.00  0.00      TS   H  
ATOM    890 H5'' THY T   6       2.302 -10.009 -12.473  1.00  0.00      TS   H  
ATOM    891  P   ADE T   7      -0.211  -8.607 -15.413  1.00  0.00      TS   P  
ATOM    892  O1P ADE T   7      -0.725  -9.894 -15.857  1.00  0.00      TS   O  
ATOM    893  O2P ADE T   7       1.065  -8.091 -16.096  1.00  0.00      TS   O  
ATOM    894  C5' ADE T   7      -2.659  -7.534 -15.170  1.00  0.00      TS   C  
ATOM    895  O5' ADE T   7      -1.274  -7.521 -15.638  1.00  0.00      TS   O  
ATOM    896  C4' ADE T   7      -3.378  -6.172 -15.418  1.00  0.00      TS   C  
ATOM    897  O4' ADE T   7      -2.917  -5.137 -14.512  1.00  0.00      TS   O  
ATOM    898  C3' ADE T   7      -3.195  -5.577 -16.803  1.00  0.00      TS   C  
ATOM    899  O3' ADE T   7      -4.187  -6.168 -17.669  1.00  0.00      TS   O  
ATOM    900  C2' ADE T   7      -3.730  -4.155 -16.526  1.00  0.00      TS   C  
ATOM    901  C1' ADE T   7      -3.092  -3.822 -15.147  1.00  0.00      TS   C  
ATOM    902  N1  ADE T   7      -0.669   0.698 -15.977  1.00  0.00      TS   N  
ATOM    903  C2  ADE T   7      -1.975   0.335 -15.890  1.00  0.00      TS   C  
ATOM    904  N3  ADE T   7      -2.478  -0.771 -15.412  1.00  0.00      TS   N  
ATOM    905  C4  ADE T   7      -1.578  -1.739 -15.406  1.00  0.00      TS   C  
ATOM    906  C5  ADE T   7      -0.202  -1.592 -15.613  1.00  0.00      TS   C  
ATOM    907  C6  ADE T   7       0.254  -0.269 -15.851  1.00  0.00      TS   C  
ATOM    908  N6  ADE T   7       1.589  -0.019 -16.046  1.00  0.00      TS   N  
ATOM    909  N7  ADE T   7       0.489  -2.774 -15.514  1.00  0.00      TS   N  
ATOM    910  C8  ADE T   7      -0.537  -3.648 -15.418  1.00  0.00      TS   C  
ATOM    911  N9  ADE T   7      -1.773  -3.133 -15.304  1.00  0.00      TS   N  
ATOM    912  H2  ADE T   7      -2.575   1.244 -15.946  1.00  0.00      TS   H  
ATOM    913  H8  ADE T   7      -0.421  -4.732 -15.413  1.00  0.00      TS   H  
ATOM    914  H1' ADE T   7      -3.793  -3.128 -14.637  1.00  0.00      TS   H  
ATOM    915  H2' ADE T   7      -4.833  -4.199 -16.405  1.00  0.00      TS   H  
ATOM    916  H3' ADE T   7      -2.133  -5.606 -17.129  1.00  0.00      TS   H  
ATOM    917  H4' ADE T   7      -4.426  -6.303 -15.071  1.00  0.00      TS   H  
ATOM    918  H5' ADE T   7      -2.663  -7.721 -14.075  1.00  0.00      TS   H  
ATOM    919  H61 ADE T   7       2.241  -0.767 -15.924  1.00  0.00      TS   H  
ATOM    920  H62 ADE T   7       1.965   0.899 -16.174  1.00  0.00      TS   H  
ATOM    921 H2'' ADE T   7      -3.479  -3.387 -17.289  1.00  0.00      TS   H  
ATOM    922 H5'' ADE T   7      -3.255  -8.350 -15.633  1.00  0.00      TS   H  
ATOM    923  P   ADE T   8      -3.906  -6.164 -19.179  1.00  0.00      TS   P  
ATOM    924  O1P ADE T   8      -5.017  -6.722 -19.995  1.00  0.00      TS   O  
ATOM    925  O2P ADE T   8      -2.641  -6.855 -19.384  1.00  0.00      TS   O  
ATOM    926  C5' ADE T   8      -4.870  -3.751 -19.496  1.00  0.00      TS   C  
ATOM    927  O5' ADE T   8      -3.699  -4.642 -19.534  1.00  0.00      TS   O  
ATOM    928  C4' ADE T   8      -4.615  -2.212 -19.647  1.00  0.00      TS   C  
ATOM    929  O4' ADE T   8      -3.674  -1.627 -18.699  1.00  0.00      TS   O  
ATOM    930  C3' ADE T   8      -3.860  -1.895 -20.993  1.00  0.00      TS   C  
ATOM    931  O3' ADE T   8      -4.638  -2.082 -22.175  1.00  0.00      TS   O  
ATOM    932  C2' ADE T   8      -3.651  -0.382 -20.694  1.00  0.00      TS   C  
ATOM    933  C1' ADE T   8      -3.060  -0.384 -19.295  1.00  0.00      TS   C  
ATOM    934  N1  ADE T   8       0.800   2.666 -18.613  1.00  0.00      TS   N  
ATOM    935  C2  ADE T   8      -0.524   2.840 -18.765  1.00  0.00      TS   C  
ATOM    936  N3  ADE T   8      -1.450   1.930 -18.958  1.00  0.00      TS   N  
ATOM    937  C4  ADE T   8      -0.966   0.705 -19.080  1.00  0.00      TS   C  
ATOM    938  C5  ADE T   8       0.354   0.387 -19.165  1.00  0.00      TS   C  
ATOM    939  C6  ADE T   8       1.260   1.465 -18.866  1.00  0.00      TS   C  
ATOM    940  N6  ADE T   8       2.616   1.382 -18.716  1.00  0.00      TS   N  
ATOM    941  N7  ADE T   8       0.515  -0.993 -19.289  1.00  0.00      TS   N  
ATOM    942  C8  ADE T   8      -0.742  -1.494 -19.351  1.00  0.00      TS   C  
ATOM    943  N9  ADE T   8      -1.671  -0.470 -19.287  1.00  0.00      TS   N  
ATOM    944  H2  ADE T   8      -0.901   3.857 -18.652  1.00  0.00      TS   H  
ATOM    945  H8  ADE T   8      -1.020  -2.509 -19.633  1.00  0.00      TS   H  
ATOM    946  H1' ADE T   8      -3.459   0.486 -18.731  1.00  0.00      TS   H  
ATOM    947  H2' ADE T   8      -4.716  -0.064 -20.690  1.00  0.00      TS   H  
ATOM    948  H3' ADE T   8      -2.915  -2.466 -21.117  1.00  0.00      TS   H  
ATOM    949  H4' ADE T   8      -5.595  -1.721 -19.467  1.00  0.00      TS   H  
ATOM    950  H5' ADE T   8      -5.536  -3.965 -18.632  1.00  0.00      TS   H  
ATOM    951  H61 ADE T   8       2.897   2.023 -18.003  1.00  0.00      TS   H  
ATOM    952  H62 ADE T   8       3.043   0.478 -18.686  1.00  0.00      TS   H  
ATOM    953 H2'' ADE T   8      -3.079   0.144 -21.488  1.00  0.00      TS   H  
ATOM    954 H5'' ADE T   8      -5.560  -4.037 -20.320  1.00  0.00      TS   H  
ATOM    955  P   GUA T   9      -3.933  -1.857 -23.577  1.00  0.00      TS   P  
ATOM    956  O1P GUA T   9      -4.773  -2.430 -24.637  1.00  0.00      TS   O  
ATOM    957  O2P GUA T   9      -2.558  -2.382 -23.418  1.00  0.00      TS   O  
ATOM    958  C5' GUA T   9      -4.933   0.625 -23.880  1.00  0.00      TS   C  
ATOM    959  O5' GUA T   9      -3.891  -0.303 -23.821  1.00  0.00      TS   O  
ATOM    960  C4' GUA T   9      -4.526   2.072 -23.858  1.00  0.00      TS   C  
ATOM    961  O4' GUA T   9      -3.808   2.449 -22.678  1.00  0.00      TS   O  
ATOM    962  C3' GUA T   9      -3.587   2.276 -25.098  1.00  0.00      TS   C  
ATOM    963  O3' GUA T   9      -4.305   2.600 -26.265  1.00  0.00      TS   O  
ATOM    964  C2' GUA T   9      -2.700   3.467 -24.629  1.00  0.00      TS   C  
ATOM    965  C1' GUA T   9      -2.661   3.263 -23.094  1.00  0.00      TS   C  
ATOM    966  N1  GUA T   9       2.000   4.667 -21.898  1.00  0.00      TS   N  
ATOM    967  C2  GUA T   9       0.894   5.398 -22.102  1.00  0.00      TS   C  
ATOM    968  N2  GUA T   9       1.137   6.680 -22.014  1.00  0.00      TS   N  
ATOM    969  N3  GUA T   9      -0.361   4.918 -22.291  1.00  0.00      TS   N  
ATOM    970  C4  GUA T   9      -0.357   3.585 -22.220  1.00  0.00      TS   C  
ATOM    971  C5  GUA T   9       0.716   2.727 -21.965  1.00  0.00      TS   C  
ATOM    972  C6  GUA T   9       2.033   3.277 -21.760  1.00  0.00      TS   C  
ATOM    973  O6  GUA T   9       3.057   2.608 -21.576  1.00  0.00      TS   O  
ATOM    974  N7  GUA T   9       0.379   1.420 -21.986  1.00  0.00      TS   N  
ATOM    975  C8  GUA T   9      -0.903   1.452 -22.414  1.00  0.00      TS   C  
ATOM    976  N9  GUA T   9      -1.401   2.747 -22.563  1.00  0.00      TS   N  
ATOM    977  H1  GUA T   9       2.889   5.145 -21.901  1.00  0.00      TS   H  
ATOM    978  H8  GUA T   9      -1.558   0.630 -22.707  1.00  0.00      TS   H  
ATOM    979  H1' GUA T   9      -2.967   4.183 -22.551  1.00  0.00      TS   H  
ATOM    980  H2' GUA T   9      -3.163   4.441 -24.890  1.00  0.00      TS   H  
ATOM    981  H21 GUA T   9       2.053   6.995 -21.769  1.00  0.00      TS   H  
ATOM    982  H3' GUA T   9      -2.966   1.356 -25.167  1.00  0.00      TS   H  
ATOM    983  H22 GUA T   9       0.381   7.334 -21.986  1.00  0.00      TS   H  
ATOM    984  H4' GUA T   9      -5.294   2.836 -24.107  1.00  0.00      TS   H  
ATOM    985  H5' GUA T   9      -5.667   0.350 -23.093  1.00  0.00      TS   H  
ATOM    986 H2'' GUA T   9      -1.673   3.462 -25.057  1.00  0.00      TS   H  
ATOM    987 H5'' GUA T   9      -5.503   0.505 -24.827  1.00  0.00      TS   H  
ATOM    988  P   CYT T  10      -3.783   2.348 -27.751  1.00  0.00      TS   P  
ATOM    989  O1P CYT T  10      -4.795   2.836 -28.662  1.00  0.00      TS   O  
ATOM    990  O2P CYT T  10      -3.439   0.944 -27.841  1.00  0.00      TS   O  
ATOM    991  C5' CYT T  10      -2.617   4.650 -27.938  1.00  0.00      TS   C  
ATOM    992  O5' CYT T  10      -2.431   3.185 -27.943  1.00  0.00      TS   O  
ATOM    993  C4' CYT T  10      -1.284   5.430 -27.829  1.00  0.00      TS   C  
ATOM    994  O4' CYT T  10      -0.790   5.317 -26.344  1.00  0.00      TS   O  
ATOM    995  C3' CYT T  10      -0.068   4.967 -28.658  1.00  0.00      TS   C  
ATOM    996  O3' CYT T  10      -0.069   5.521 -29.982  1.00  0.00      TS   O  
ATOM    997  C2' CYT T  10       1.055   5.540 -27.868  1.00  0.00      TS   C  
ATOM    998  C1' CYT T  10       0.599   5.305 -26.409  1.00  0.00      TS   C  
ATOM    999  N1  CYT T  10       1.164   4.081 -25.781  1.00  0.00      TS   N  
ATOM   1000  C2  CYT T  10       2.376   4.142 -25.203  1.00  0.00      TS   C  
ATOM   1001  O2  CYT T  10       2.936   5.234 -25.182  1.00  0.00      TS   O  
ATOM   1002  N3  CYT T  10       2.990   3.137 -24.769  1.00  0.00      TS   N  
ATOM   1003  C4  CYT T  10       2.474   1.903 -24.934  1.00  0.00      TS   C  
ATOM   1004  N4  CYT T  10       3.181   0.906 -24.415  1.00  0.00      TS   N  
ATOM   1005  C5  CYT T  10       1.229   1.709 -25.483  1.00  0.00      TS   C  
ATOM   1006  C6  CYT T  10       0.572   2.792 -25.992  1.00  0.00      TS   C  
ATOM   1007  H5  CYT T  10       0.734   0.738 -25.477  1.00  0.00      TS   H  
ATOM   1008  H6  CYT T  10      -0.413   2.736 -26.455  1.00  0.00      TS   H  
ATOM   1009  H1' CYT T  10       0.698   6.217 -25.781  1.00  0.00      TS   H  
ATOM   1010  H2' CYT T  10       1.081   6.644 -27.979  1.00  0.00      TS   H  
ATOM   1011  H3' CYT T  10      -0.028   3.857 -28.627  1.00  0.00      TS   H  
ATOM   1012  H4' CYT T  10      -1.467   6.507 -28.032  1.00  0.00      TS   H  
ATOM   1013  H41 CYT T  10       3.935   1.227 -23.842  1.00  0.00      TS   H  
ATOM   1014  H5' CYT T  10      -3.267   5.079 -27.145  1.00  0.00      TS   H  
ATOM   1015  H42 CYT T  10       2.899   0.005 -24.081  1.00  0.00      TS   H  
ATOM   1016 H2'' CYT T  10       2.051   5.176 -28.199  1.00  0.00      TS   H  
ATOM   1017 H5'' CYT T  10      -3.045   4.930 -28.925  1.00  0.00      TS   H  
ATOM   1018  P   THY T  11       0.765   4.830 -31.137  1.00  0.00      TS   P  
ATOM   1019  O1P THY T  11       0.150   5.049 -32.444  1.00  0.00      TS   O  
ATOM   1020  O2P THY T  11       1.104   3.448 -30.684  1.00  0.00      TS   O  
ATOM   1021  C5' THY T  11       2.475   6.874 -30.999  1.00  0.00      TS   C  
ATOM   1022  O5' THY T  11       2.120   5.502 -31.159  1.00  0.00      TS   O  
ATOM   1023  C4' THY T  11       3.984   7.123 -30.754  1.00  0.00      TS   C  
ATOM   1024  O4' THY T  11       4.395   6.484 -29.503  1.00  0.00      TS   O  
ATOM   1025  C3' THY T  11       4.825   6.656 -31.865  1.00  0.00      TS   C  
ATOM   1026  O3' THY T  11       5.829   7.576 -32.343  1.00  0.00      TS   O  
ATOM   1027  C2' THY T  11       5.505   5.424 -31.299  1.00  0.00      TS   C  
ATOM   1028  C1' THY T  11       5.524   5.654 -29.789  1.00  0.00      TS   C  
ATOM   1029  N1  THY T  11       5.396   4.379 -28.963  1.00  0.00      TS   N  
ATOM   1030  C2  THY T  11       6.500   3.891 -28.337  1.00  0.00      TS   C  
ATOM   1031  O2  THY T  11       7.563   4.469 -28.494  1.00  0.00      TS   O  
ATOM   1032  N3  THY T  11       6.329   2.724 -27.602  1.00  0.00      TS   N  
ATOM   1033  C4  THY T  11       5.194   1.930 -27.643  1.00  0.00      TS   C  
ATOM   1034  O4  THY T  11       5.251   0.839 -26.991  1.00  0.00      TS   O  
ATOM   1035  C5  THY T  11       4.067   2.513 -28.331  1.00  0.00      TS   C  
ATOM   1036  C5M THY T  11       2.746   1.758 -28.456  1.00  0.00      TS   C  
ATOM   1037  C6  THY T  11       4.249   3.641 -28.985  1.00  0.00      TS   C  
ATOM   1038  H3  THY T  11       7.116   2.326 -27.109  1.00  0.00      TS   H  
ATOM   1039  H6  THY T  11       3.436   4.087 -29.559  1.00  0.00      TS   H  
ATOM   1040  H1' THY T  11       6.336   6.365 -29.524  1.00  0.00      TS   H  
ATOM   1041  H2' THY T  11       6.448   4.996 -31.700  1.00  0.00      TS   H  
ATOM   1042  H3' THY T  11       4.198   6.387 -32.740  1.00  0.00      TS   H  
ATOM   1043  H4' THY T  11       4.072   8.217 -30.577  1.00  0.00      TS   H  
ATOM   1044  H5' THY T  11       2.066   7.209 -30.023  1.00  0.00      TS   H  
ATOM   1045  H51 THY T  11       1.931   2.511 -28.496  1.00  0.00      TS   H  
ATOM   1046  H52 THY T  11       2.691   1.124 -27.546  1.00  0.00      TS   H  
ATOM   1047  H53 THY T  11       2.800   1.198 -29.414  1.00  0.00      TS   H  
ATOM   1048 H2'' THY T  11       4.721   4.652 -31.461  1.00  0.00      TS   H  
ATOM   1049 H5'' THY T  11       2.062   7.466 -31.844  1.00  0.00      TS   H  
ATOM   1050  P   ADE T  12       6.592   7.291 -33.791  1.00  0.00      TS   P  
ATOM   1051  O1P ADE T  12       6.729   8.558 -34.528  1.00  0.00      TS   O  
ATOM   1052  O2P ADE T  12       5.905   6.151 -34.415  1.00  0.00      TS   O  
ATOM   1053  C5' ADE T  12       8.938   7.419 -32.425  1.00  0.00      TS   C  
ATOM   1054  O5' ADE T  12       8.002   6.732 -33.346  1.00  0.00      TS   O  
ATOM   1055  C4' ADE T  12      10.090   6.523 -31.975  1.00  0.00      TS   C  
ATOM   1056  O4' ADE T  12       9.651   5.535 -31.047  1.00  0.00      TS   O  
ATOM   1057  C3' ADE T  12      10.814   5.840 -33.019  1.00  0.00      TS   C  
ATOM   1058  O3' ADE T  12      12.258   6.145 -33.044  1.00  0.00      TS   O  
ATOM   1059  C2' ADE T  12      10.547   4.351 -32.758  1.00  0.00      TS   C  
ATOM   1060  C1' ADE T  12      10.326   4.281 -31.283  1.00  0.00      TS   C  
ATOM   1061  N1  ADE T  12       9.382  -0.030 -28.441  1.00  0.00      TS   N  
ATOM   1062  C2  ADE T  12      10.382   0.826 -28.428  1.00  0.00      TS   C  
ATOM   1063  N3  ADE T  12      10.533   1.938 -29.149  1.00  0.00      TS   N  
ATOM   1064  C4  ADE T  12       9.470   2.201 -29.955  1.00  0.00      TS   C  
ATOM   1065  C5  ADE T  12       8.353   1.392 -30.076  1.00  0.00      TS   C  
ATOM   1066  C6  ADE T  12       8.326   0.224 -29.290  1.00  0.00      TS   C  
ATOM   1067  N6  ADE T  12       7.271  -0.711 -29.349  1.00  0.00      TS   N  
ATOM   1068  N7  ADE T  12       7.508   1.917 -31.062  1.00  0.00      TS   N  
ATOM   1069  C8  ADE T  12       8.261   2.924 -31.531  1.00  0.00      TS   C  
ATOM   1070  N9  ADE T  12       9.442   3.189 -30.873  1.00  0.00      TS   N  
ATOM   1071  H2  ADE T  12      11.227   0.487 -27.830  1.00  0.00      TS   H  
ATOM   1072  H8  ADE T  12       7.832   3.546 -32.317  1.00  0.00      TS   H  
ATOM   1073  H1' ADE T  12      11.290   4.324 -30.732  1.00  0.00      TS   H  
ATOM   1074  H2' ADE T  12      11.429   3.709 -32.968  1.00  0.00      TS   H  
ATOM   1075  H3' ADE T  12      10.368   6.058 -34.013  1.00  0.00      TS   H  
ATOM   1076  H4' ADE T  12      10.813   7.097 -31.359  1.00  0.00      TS   H  
ATOM   1077  H5' ADE T  12       8.350   7.833 -31.578  1.00  0.00      TS   H  
ATOM   1078  H61 ADE T  12       6.540  -0.717 -30.030  1.00  0.00      TS   H  
ATOM   1079  H62 ADE T  12       7.188  -1.452 -28.683  1.00  0.00      TS   H  
ATOM   1080 H2'' ADE T  12       9.666   3.918 -33.278  1.00  0.00      TS   H  
ATOM   1081 H5'' ADE T  12       9.445   8.266 -32.936  1.00  0.00      TS   H  
ATOM   1082  P   THY T  13      13.041   5.742 -34.205  1.00  0.00      TS   P  
ATOM   1083  O1P THY T  13      14.260   6.569 -34.242  1.00  0.00      TS   O  
ATOM   1084  O2P THY T  13      12.184   5.869 -35.406  1.00  0.00      TS   O  
ATOM   1085  C5' THY T  13      14.519   3.817 -33.000  1.00  0.00      TS   C  
ATOM   1086  O5' THY T  13      13.525   4.246 -33.965  1.00  0.00      TS   O  
ATOM   1087  C4' THY T  13      14.373   2.394 -32.410  1.00  0.00      TS   C  
ATOM   1088  O4' THY T  13      13.022   2.090 -32.040  1.00  0.00      TS   O  
ATOM   1089  C3' THY T  13      14.771   1.328 -33.333  1.00  0.00      TS   C  
ATOM   1090  O3' THY T  13      16.139   0.942 -33.133  1.00  0.00      TS   O  
ATOM   1091  C2' THY T  13      13.863   0.168 -32.926  1.00  0.00      TS   C  
ATOM   1092  C1' THY T  13      13.019   0.714 -31.760  1.00  0.00      TS   C  
ATOM   1093  N1  THY T  13      11.645   0.198 -31.909  1.00  0.00      TS   N  
ATOM   1094  C2  THY T  13      11.365  -0.915 -31.191  1.00  0.00      TS   C  
ATOM   1095  O2  THY T  13      12.209  -1.492 -30.456  1.00  0.00      TS   O  
ATOM   1096  N3  THY T  13      10.074  -1.330 -31.316  1.00  0.00      TS   N  
ATOM   1097  C4  THY T  13       9.217  -0.894 -32.288  1.00  0.00      TS   C  
ATOM   1098  O4  THY T  13       8.106  -1.432 -32.300  1.00  0.00      TS   O  
ATOM   1099  C5  THY T  13       9.684   0.090 -33.170  1.00  0.00      TS   C  
ATOM   1100  C5M THY T  13       8.880   0.624 -34.275  1.00  0.00      TS   C  
ATOM   1101  C6  THY T  13      10.865   0.615 -32.963  1.00  0.00      TS   C  
ATOM   1102  H3  THY T  13       9.749  -2.200 -30.920  1.00  0.00      TS   H  
ATOM   1103  H6  THY T  13      11.406   1.270 -33.646  1.00  0.00      TS   H  
ATOM   1104  H1' THY T  13      13.491   0.525 -30.772  1.00  0.00      TS   H  
ATOM   1105  H2' THY T  13      14.339  -0.760 -32.541  1.00  0.00      TS   H  
ATOM   1106  H3' THY T  13      14.601   1.718 -34.360  1.00  0.00      TS   H  
ATOM   1107  H4' THY T  13      14.932   2.322 -31.453  1.00  0.00      TS   H  
ATOM   1108  H5' THY T  13      14.527   4.480 -32.109  1.00  0.00      TS   H  
ATOM   1109  H51 THY T  13       7.889   0.975 -33.913  1.00  0.00      TS   H  
ATOM   1110  H52 THY T  13       8.644  -0.192 -34.992  1.00  0.00      TS   H  
ATOM   1111  H53 THY T  13       9.366   1.538 -34.676  1.00  0.00      TS   H  
ATOM   1112 H2'' THY T  13      13.263  -0.097 -33.822  1.00  0.00      TS   H  
ATOM   1113 H5'' THY T  13      15.498   3.974 -33.502  1.00  0.00      TS   H  
ATOM   1114  P   ADE T  14      16.817  -0.137 -34.095  1.00  0.00      TS   P  
ATOM   1115  O1P ADE T  14      18.268   0.151 -34.301  1.00  0.00      TS   O  
ATOM   1116  O2P ADE T  14      16.014  -0.299 -35.336  1.00  0.00      TS   O  
ATOM   1117  C5' ADE T  14      17.018  -1.655 -31.945  1.00  0.00      TS   C  
ATOM   1118  O5' ADE T  14      16.752  -1.524 -33.326  1.00  0.00      TS   O  
ATOM   1119  C4' ADE T  14      17.139  -3.159 -31.515  1.00  0.00      TS   C  
ATOM   1120  O4' ADE T  14      15.784  -3.726 -31.397  1.00  0.00      TS   O  
ATOM   1121  C3' ADE T  14      17.776  -4.147 -32.514  1.00  0.00      TS   C  
ATOM   1122  O3' ADE T  14      18.609  -5.045 -31.802  1.00  0.00      TS   O  
ATOM   1123  C2' ADE T  14      16.658  -4.846 -33.297  1.00  0.00      TS   C  
ATOM   1124  C1' ADE T  14      15.468  -4.750 -32.374  1.00  0.00      TS   C  
ATOM   1125  N1  ADE T  14      10.417  -5.339 -32.885  1.00  0.00      TS   N  
ATOM   1126  C2  ADE T  14      11.337  -6.028 -32.185  1.00  0.00      TS   C  
ATOM   1127  N3  ADE T  14      12.690  -5.811 -32.233  1.00  0.00      TS   N  
ATOM   1128  C4  ADE T  14      13.001  -4.752 -32.884  1.00  0.00      TS   C  
ATOM   1129  C5  ADE T  14      12.247  -3.986 -33.654  1.00  0.00      TS   C  
ATOM   1130  C6  ADE T  14      10.887  -4.316 -33.709  1.00  0.00      TS   C  
ATOM   1131  N6  ADE T  14      10.029  -3.607 -34.403  1.00  0.00      TS   N  
ATOM   1132  N7  ADE T  14      13.009  -3.011 -34.317  1.00  0.00      TS   N  
ATOM   1133  C8  ADE T  14      14.194  -3.279 -33.958  1.00  0.00      TS   C  
ATOM   1134  N9  ADE T  14      14.253  -4.285 -33.033  1.00  0.00      TS   N  
ATOM   1135  H2  ADE T  14      10.924  -6.831 -31.573  1.00  0.00      TS   H  
ATOM   1136  H8  ADE T  14      15.109  -2.732 -34.190  1.00  0.00      TS   H  
ATOM   1137  H1' ADE T  14      15.339  -5.667 -31.760  1.00  0.00      TS   H  
ATOM   1138  H2' ADE T  14      16.951  -5.871 -33.608  1.00  0.00      TS   H  
ATOM   1139  H3' ADE T  14      18.419  -3.587 -33.226  1.00  0.00      TS   H  
ATOM   1140  H4' ADE T  14      17.707  -3.198 -30.561  1.00  0.00      TS   H  
ATOM   1141  H5' ADE T  14      16.095  -1.354 -31.405  1.00  0.00      TS   H  
ATOM   1142  H61 ADE T  14      10.368  -2.796 -34.881  1.00  0.00      TS   H  
ATOM   1143  H62 ADE T  14       9.057  -3.670 -34.175  1.00  0.00      TS   H  
ATOM   1144 H2'' ADE T  14      16.496  -4.235 -34.211  1.00  0.00      TS   H  
ATOM   1145 H5'' ADE T  14      17.953  -1.170 -31.592  1.00  0.00      TS   H  
ATOM   1146  P   THY T  15      19.533  -6.209 -32.390  1.00  0.00      TS   P  
ATOM   1147  O1P THY T  15      20.573  -6.634 -31.381  1.00  0.00      TS   O  
ATOM   1148  O2P THY T  15      19.978  -5.895 -33.734  1.00  0.00      TS   O  
ATOM   1149  C5' THY T  15      18.035  -8.185 -31.551  1.00  0.00      TS   C  
ATOM   1150  O5' THY T  15      18.481  -7.327 -32.568  1.00  0.00      TS   O  
ATOM   1151  C4' THY T  15      16.961  -9.134 -32.146  1.00  0.00      TS   C  
ATOM   1152  O4' THY T  15      15.830  -8.407 -32.744  1.00  0.00      TS   O  
ATOM   1153  C3' THY T  15      17.556 -10.040 -33.326  1.00  0.00      TS   C  
ATOM   1154  O3' THY T  15      17.326 -11.415 -33.136  1.00  0.00      TS   O  
ATOM   1155  C2' THY T  15      16.803  -9.492 -34.514  1.00  0.00      TS   C  
ATOM   1156  C1' THY T  15      15.401  -9.069 -33.930  1.00  0.00      TS   C  
ATOM   1157  N1  THY T  15      14.616  -8.133 -34.690  1.00  0.00      TS   N  
ATOM   1158  C2  THY T  15      13.245  -8.369 -34.753  1.00  0.00      TS   C  
ATOM   1159  O2  THY T  15      12.665  -9.294 -34.231  1.00  0.00      TS   O  
ATOM   1160  N3  THY T  15      12.562  -7.420 -35.507  1.00  0.00      TS   N  
ATOM   1161  C4  THY T  15      13.123  -6.388 -36.297  1.00  0.00      TS   C  
ATOM   1162  O4  THY T  15      12.353  -5.636 -36.945  1.00  0.00      TS   O  
ATOM   1163  C5  THY T  15      14.512  -6.246 -36.204  1.00  0.00      TS   C  
ATOM   1164  C5M THY T  15      15.208  -5.230 -36.998  1.00  0.00      TS   C  
ATOM   1165  C6  THY T  15      15.158  -7.120 -35.405  1.00  0.00      TS   C  
ATOM   1166  H3  THY T  15      11.556  -7.429 -35.421  1.00  0.00      TS   H  
ATOM   1167  H6  THY T  15      16.229  -6.987 -35.256  1.00  0.00      TS   H  
ATOM   1168  H1' THY T  15      14.863  -9.958 -33.535  1.00  0.00      TS   H  
ATOM   1169  H2' THY T  15      16.832 -10.301 -35.275  1.00  0.00      TS   H  
ATOM   1170  H3' THY T  15      18.652  -9.875 -33.394  1.00  0.00      TS   H  
ATOM   1171  H4' THY T  15      16.617  -9.924 -31.445  1.00  0.00      TS   H  
ATOM   1172  H5' THY T  15      17.568  -7.716 -30.658  1.00  0.00      TS   H  
ATOM   1173  H51 THY T  15      16.101  -4.887 -36.434  1.00  0.00      TS   H  
ATOM   1174  H52 THY T  15      14.687  -4.250 -37.008  1.00  0.00      TS   H  
ATOM   1175  H53 THY T  15      15.355  -5.641 -38.020  1.00  0.00      TS   H  
ATOM   1176 H2'' THY T  15      17.336  -8.572 -34.837  1.00  0.00      TS   H  
ATOM   1177 H5'' THY T  15      18.862  -8.748 -31.069  1.00  0.00      TS   H  
ATOM   1178  P   ADE T  16      18.043 -12.650 -33.872  1.00  0.00      TS   P  
ATOM   1179  O1P ADE T  16      18.531 -13.625 -32.846  1.00  0.00      TS   O  
ATOM   1180  O2P ADE T  16      19.010 -12.254 -34.909  1.00  0.00      TS   O  
ATOM   1181  C5' ADE T  16      15.936 -14.138 -33.881  1.00  0.00      TS   C  
ATOM   1182  O5' ADE T  16      16.763 -13.222 -34.586  1.00  0.00      TS   O  
ATOM   1183  C4' ADE T  16      14.404 -14.095 -34.357  1.00  0.00      TS   C  
ATOM   1184  O4' ADE T  16      13.902 -12.703 -34.502  1.00  0.00      TS   O  
ATOM   1185  C3' ADE T  16      14.110 -14.645 -35.745  1.00  0.00      TS   C  
ATOM   1186  O3' ADE T  16      14.185 -16.029 -35.641  1.00  0.00      TS   O  
ATOM   1187  C2' ADE T  16      12.692 -14.156 -35.822  1.00  0.00      TS   C  
ATOM   1188  C1' ADE T  16      12.747 -12.677 -35.298  1.00  0.00      TS   C  
ATOM   1189  N1  ADE T  16      10.240  -9.667 -38.737  1.00  0.00      TS   N  
ATOM   1190  C2  ADE T  16       9.842 -10.612 -37.970  1.00  0.00      TS   C  
ATOM   1191  N3  ADE T  16      10.541 -11.317 -37.073  1.00  0.00      TS   N  
ATOM   1192  C4  ADE T  16      11.856 -11.039 -37.110  1.00  0.00      TS   C  
ATOM   1193  C5  ADE T  16      12.417 -10.062 -37.876  1.00  0.00      TS   C  
ATOM   1194  C6  ADE T  16      11.584  -9.388 -38.754  1.00  0.00      TS   C  
ATOM   1195  N6  ADE T  16      12.021  -8.302 -39.431  1.00  0.00      TS   N  
ATOM   1196  N7  ADE T  16      13.853 -10.003 -37.554  1.00  0.00      TS   N  
ATOM   1197  C8  ADE T  16      14.007 -10.918 -36.602  1.00  0.00      TS   C  
ATOM   1198  N9  ADE T  16      12.870 -11.588 -36.311  1.00  0.00      TS   N  
ATOM   1199  H2  ADE T  16       8.771 -10.810 -38.023  1.00  0.00      TS   H  
ATOM   1200  H8  ADE T  16      14.848 -11.203 -35.970  1.00  0.00      TS   H  
ATOM   1201  H1' ADE T  16      11.795 -12.535 -34.744  1.00  0.00      TS   H  
ATOM   1202  H2' ADE T  16      12.046 -14.786 -35.175  1.00  0.00      TS   H  
ATOM   1203  H3' ADE T  16      14.780 -14.242 -36.534  1.00  0.00      TS   H  
ATOM   1204  H4' ADE T  16      13.799 -14.668 -33.622  1.00  0.00      TS   H  
ATOM   1205  H5' ADE T  16      15.754 -13.752 -32.855  1.00  0.00      TS   H  
ATOM   1206  H61 ADE T  16      12.962  -8.005 -39.596  1.00  0.00      TS   H  
ATOM   1207  H62 ADE T  16      11.283  -7.778 -39.855  1.00  0.00      TS   H  
ATOM   1208 H2'' ADE T  16      12.206 -14.181 -36.821  1.00  0.00      TS   H  
ATOM   1209 H5'' ADE T  16      16.304 -15.180 -34.002  1.00  0.00      TS   H  
ATOM   1210  P   THY T  17      14.180 -16.959 -36.916  1.00  0.00      TS   P  
ATOM   1211  O1P THY T  17      14.385 -18.376 -36.459  1.00  0.00      TS   O  
ATOM   1212  O2P THY T  17      15.186 -16.508 -37.854  1.00  0.00      TS   O  
ATOM   1213  C5' THY T  17      11.673 -17.289 -37.022  1.00  0.00      TS   C  
ATOM   1214  O5' THY T  17      12.886 -16.884 -37.634  1.00  0.00      TS   O  
ATOM   1215  C4' THY T  17      10.418 -17.042 -37.794  1.00  0.00      TS   C  
ATOM   1216  O4' THY T  17      10.311 -15.631 -38.251  1.00  0.00      TS   O  
ATOM   1217  C3' THY T  17      10.428 -17.960 -39.028  1.00  0.00      TS   C  
ATOM   1218  O3' THY T  17       9.193 -18.724 -39.074  1.00  0.00      TS   O  
ATOM   1219  C2' THY T  17      10.594 -16.959 -40.148  1.00  0.00      TS   C  
ATOM   1220  C1' THY T  17       9.964 -15.675 -39.572  1.00  0.00      TS   C  
ATOM   1221  N1  THY T  17      10.644 -14.472 -40.089  1.00  0.00      TS   N  
ATOM   1222  C2  THY T  17       9.963 -13.441 -40.699  1.00  0.00      TS   C  
ATOM   1223  O2  THY T  17       8.747 -13.480 -40.830  1.00  0.00      TS   O  
ATOM   1224  N3  THY T  17      10.684 -12.389 -41.051  1.00  0.00      TS   N  
ATOM   1225  C4  THY T  17      12.076 -12.254 -40.977  1.00  0.00      TS   C  
ATOM   1226  O4  THY T  17      12.611 -11.200 -41.374  1.00  0.00      TS   O  
ATOM   1227  C5  THY T  17      12.720 -13.294 -40.252  1.00  0.00      TS   C  
ATOM   1228  C5M THY T  17      14.133 -13.317 -39.871  1.00  0.00      TS   C  
ATOM   1229  C6  THY T  17      12.046 -14.352 -39.924  1.00  0.00      TS   C  
ATOM   1230  H3  THY T  17      10.323 -11.613 -41.586  1.00  0.00      TS   H  
ATOM   1231  H6  THY T  17      12.549 -15.147 -39.374  1.00  0.00      TS   H  
ATOM   1232  H1' THY T  17       8.860 -15.800 -39.542  1.00  0.00      TS   H  
ATOM   1233  H2' THY T  17      10.178 -17.250 -41.136  1.00  0.00      TS   H  
ATOM   1234  H3' THY T  17      11.252 -18.705 -39.031  1.00  0.00      TS   H  
ATOM   1235  H4' THY T  17       9.537 -17.238 -37.147  1.00  0.00      TS   H  
ATOM   1236  H5' THY T  17      11.641 -16.709 -36.075  1.00  0.00      TS   H  
ATOM   1237  H51 THY T  17      14.845 -12.601 -40.333  1.00  0.00      TS   H  
ATOM   1238  H52 THY T  17      14.748 -14.236 -39.980  1.00  0.00      TS   H  
ATOM   1239  H53 THY T  17      14.158 -13.002 -38.806  1.00  0.00      TS   H  
ATOM   1240 H2'' THY T  17      11.675 -16.806 -40.348  1.00  0.00      TS   H  
ATOM   1241 H5'' THY T  17      11.741 -18.367 -36.760  1.00  0.00      TS   H  
ATOM   1242  P   ADE T  18       8.629 -19.583 -40.281  1.00  0.00      TS   P  
ATOM   1243  O1P ADE T  18       7.631 -20.489 -39.703  1.00  0.00      TS   O  
ATOM   1244  O2P ADE T  18       9.794 -20.217 -40.931  1.00  0.00      TS   O  
ATOM   1245  C5' ADE T  18       6.620 -17.882 -41.053  1.00  0.00      TS   C  
ATOM   1246  O5' ADE T  18       7.899 -18.578 -41.280  1.00  0.00      TS   O  
ATOM   1247  C4' ADE T  18       6.228 -17.010 -42.303  1.00  0.00      TS   C  
ATOM   1248  O4' ADE T  18       7.244 -15.912 -42.640  1.00  0.00      TS   O  
ATOM   1249  C3' ADE T  18       6.110 -17.851 -43.598  1.00  0.00      TS   C  
ATOM   1250  O3' ADE T  18       4.937 -17.606 -44.304  1.00  0.00      TS   O  
ATOM   1251  C2' ADE T  18       7.387 -17.385 -44.343  1.00  0.00      TS   C  
ATOM   1252  C1' ADE T  18       7.550 -15.895 -43.949  1.00  0.00      TS   C  
ATOM   1253  N1  ADE T  18      10.629 -11.938 -45.192  1.00  0.00      TS   N  
ATOM   1254  C2  ADE T  18       9.320 -12.165 -45.482  1.00  0.00      TS   C  
ATOM   1255  N3  ADE T  18       8.655 -13.313 -45.354  1.00  0.00      TS   N  
ATOM   1256  C4  ADE T  18       9.395 -14.211 -44.563  1.00  0.00      TS   C  
ATOM   1257  C5  ADE T  18      10.682 -14.068 -44.243  1.00  0.00      TS   C  
ATOM   1258  C6  ADE T  18      11.330 -12.879 -44.602  1.00  0.00      TS   C  
ATOM   1259  N6  ADE T  18      12.621 -12.587 -44.348  1.00  0.00      TS   N  
ATOM   1260  N7  ADE T  18      11.133 -15.231 -43.559  1.00  0.00      TS   N  
ATOM   1261  C8  ADE T  18      10.009 -15.968 -43.322  1.00  0.00      TS   C  
ATOM   1262  N9  ADE T  18       8.954 -15.387 -43.972  1.00  0.00      TS   N  
ATOM   1263  H2  ADE T  18       8.847 -11.330 -45.998  1.00  0.00      TS   H  
ATOM   1264  H8  ADE T  18       9.905 -17.002 -42.996  1.00  0.00      TS   H  
ATOM   1265  H1' ADE T  18       6.884 -15.165 -44.458  1.00  0.00      TS   H  
ATOM   1266  H2' ADE T  18       7.391 -17.564 -45.440  1.00  0.00      TS   H  
ATOM   1267  H3' ADE T  18       6.234 -18.940 -43.416  1.00  0.00      TS   H  
ATOM   1268  H4' ADE T  18       5.232 -16.524 -42.228  1.00  0.00      TS   H  
ATOM   1269  H5' ADE T  18       6.781 -17.105 -40.276  1.00  0.00      TS   H  
ATOM   1270  H61 ADE T  18      12.999 -11.727 -44.688  1.00  0.00      TS   H  
ATOM   1271  H62 ADE T  18      13.241 -13.219 -43.883  1.00  0.00      TS   H  
ATOM   1272 H2'' ADE T  18       8.260 -17.959 -43.965  1.00  0.00      TS   H  
ATOM   1273 H5'' ADE T  18       5.784 -18.494 -40.651  1.00  0.00      TS   H  
ATOM   1274  P   ADE T  19       4.749 -18.212 -45.776  1.00  0.00      TS   P  
ATOM   1275  O1P ADE T  19       3.225 -18.481 -45.909  1.00  0.00      TS   O  
ATOM   1276  O2P ADE T  19       5.504 -19.490 -45.840  1.00  0.00      TS   O  
ATOM   1277  C5' ADE T  19       4.699 -15.809 -46.848  1.00  0.00      TS   C  
ATOM   1278  O5' ADE T  19       5.172 -17.142 -46.869  1.00  0.00      TS   O  
ATOM   1279  C4' ADE T  19       4.916 -15.159 -48.250  1.00  0.00      TS   C  
ATOM   1280  O4' ADE T  19       6.180 -14.396 -48.263  1.00  0.00      TS   O  
ATOM   1281  C3' ADE T  19       5.059 -16.129 -49.466  1.00  0.00      TS   C  
ATOM   1282  O3' ADE T  19       4.475 -15.592 -50.652  1.00  0.00      TS   O  
ATOM   1283  C2' ADE T  19       6.597 -16.224 -49.543  1.00  0.00      TS   C  
ATOM   1284  C1' ADE T  19       7.092 -14.827 -49.291  1.00  0.00      TS   C  
ATOM   1285  N1  ADE T  19      11.264 -11.962 -48.917  1.00  0.00      TS   N  
ATOM   1286  C2  ADE T  19      10.102 -11.721 -49.479  1.00  0.00      TS   C  
ATOM   1287  N3  ADE T  19       8.988 -12.434 -49.369  1.00  0.00      TS   N  
ATOM   1288  C4  ADE T  19       9.179 -13.626 -48.744  1.00  0.00      TS   C  
ATOM   1289  C5  ADE T  19      10.359 -14.005 -48.152  1.00  0.00      TS   C  
ATOM   1290  C6  ADE T  19      11.470 -13.125 -48.233  1.00  0.00      TS   C  
ATOM   1291  N6  ADE T  19      12.718 -13.394 -47.728  1.00  0.00      TS   N  
ATOM   1292  N7  ADE T  19      10.256 -15.329 -47.763  1.00  0.00      TS   N  
ATOM   1293  C8  ADE T  19       9.025 -15.647 -48.058  1.00  0.00      TS   C  
ATOM   1294  N9  ADE T  19       8.367 -14.701 -48.719  1.00  0.00      TS   N  
ATOM   1295  H2  ADE T  19       9.963 -10.790 -50.031  1.00  0.00      TS   H  
ATOM   1296  H8  ADE T  19       8.441 -16.519 -47.763  1.00  0.00      TS   H  
ATOM   1297  H1' ADE T  19       6.855 -14.196 -50.174  1.00  0.00      TS   H  
ATOM   1298  H2' ADE T  19       6.964 -16.581 -50.530  1.00  0.00      TS   H  
ATOM   1299  H3' ADE T  19       4.650 -17.120 -49.175  1.00  0.00      TS   H  
ATOM   1300  H4' ADE T  19       4.037 -14.494 -48.389  1.00  0.00      TS   H  
ATOM   1301  H5' ADE T  19       5.178 -15.257 -46.011  1.00  0.00      TS   H  
ATOM   1302  H61 ADE T  19      12.950 -14.292 -47.354  1.00  0.00      TS   H  
ATOM   1303  H62 ADE T  19      13.532 -12.917 -48.057  1.00  0.00      TS   H  
ATOM   1304 H2'' ADE T  19       6.944 -16.924 -48.753  1.00  0.00      TS   H  
ATOM   1305 H5'' ADE T  19       3.597 -15.915 -46.752  1.00  0.00      TS   H  
ATOM   1306  P   GUA T  20       4.468 -16.592 -51.954  1.00  0.00      TS   P  
ATOM   1307  O1P GUA T  20       3.086 -16.783 -52.455  1.00  0.00      TS   O  
ATOM   1308  O2P GUA T  20       5.221 -17.837 -51.725  1.00  0.00      TS   O  
ATOM   1309  C5' GUA T  20       4.882 -14.521 -53.570  1.00  0.00      TS   C  
ATOM   1310  O5' GUA T  20       5.283 -15.741 -52.932  1.00  0.00      TS   O  
ATOM   1311  C4' GUA T  20       6.035 -13.732 -54.140  1.00  0.00      TS   C  
ATOM   1312  O4' GUA T  20       7.118 -13.621 -53.203  1.00  0.00      TS   O  
ATOM   1313  C3' GUA T  20       6.656 -14.449 -55.430  1.00  0.00      TS   C  
ATOM   1314  O3' GUA T  20       6.813 -13.594 -56.475  1.00  0.00      TS   O  
ATOM   1315  C2' GUA T  20       7.981 -14.983 -54.944  1.00  0.00      TS   C  
ATOM   1316  C1' GUA T  20       8.340 -13.924 -53.870  1.00  0.00      TS   C  
ATOM   1317  N1  GUA T  20      13.066 -12.942 -52.607  1.00  0.00      TS   N  
ATOM   1318  C2  GUA T  20      12.179 -12.222 -53.429  1.00  0.00      TS   C  
ATOM   1319  N2  GUA T  20      12.740 -11.293 -54.148  1.00  0.00      TS   N  
ATOM   1320  N3  GUA T  20      10.890 -12.419 -53.443  1.00  0.00      TS   N  
ATOM   1321  C4  GUA T  20      10.528 -13.553 -52.759  1.00  0.00      TS   C  
ATOM   1322  C5  GUA T  20      11.272 -14.296 -51.862  1.00  0.00      TS   C  
ATOM   1323  C6  GUA T  20      12.616 -13.962 -51.736  1.00  0.00      TS   C  
ATOM   1324  O6  GUA T  20      13.401 -14.488 -50.984  1.00  0.00      TS   O  
ATOM   1325  N7  GUA T  20      10.504 -15.306 -51.303  1.00  0.00      TS   N  
ATOM   1326  C8  GUA T  20       9.332 -15.222 -51.916  1.00  0.00      TS   C  
ATOM   1327  N9  GUA T  20       9.348 -14.238 -52.907  1.00  0.00      TS   N  
ATOM   1328  H1  GUA T  20      14.068 -12.810 -52.606  1.00  0.00      TS   H  
ATOM   1329  H8  GUA T  20       8.491 -15.880 -51.697  1.00  0.00      TS   H  
ATOM   1330  H1' GUA T  20       8.599 -12.995 -54.423  1.00  0.00      TS   H  
ATOM   1331  H2' GUA T  20       8.833 -15.048 -55.654  1.00  0.00      TS   H  
ATOM   1332  H21 GUA T  20      12.326 -10.837 -54.935  1.00  0.00      TS   H  
ATOM   1333  H3' GUA T  20       6.000 -15.281 -55.762  1.00  0.00      TS   H  
ATOM   1334  H22 GUA T  20      13.738 -11.317 -54.207  1.00  0.00      TS   H  
ATOM   1335  H4' GUA T  20       5.726 -12.711 -54.456  1.00  0.00      TS   H  
ATOM   1336  H5' GUA T  20       4.161 -14.013 -52.895  1.00  0.00      TS   H  
ATOM   1337  H3T GUA T  20       7.333 -14.052 -57.140  1.00  0.00      TS   H  
ATOM   1338 H2'' GUA T  20       7.846 -15.946 -54.406  1.00  0.00      TS   H  
ATOM   1339 H5'' GUA T  20       4.306 -14.754 -54.491  1.00  0.00      TS   H  
TER   
END
