# Supplementary material for: CRISPR-Cas12a exploits R-loop asymmetry to form double-strand breaks
Source: eLife. 2020 Jun 10;9:e55143. doi: 10.7554/eLife.55143 (PMC7286691; doi:10.7554/eLife.55143)
Supplement: Figure 5—source data 2. [file elife-55143-fig5-data2.zip › Figure 5ΓÇöSource Data 2/Example_MD_trajectories/5prime_boundary/5prime_boundary_43.pdb]

ATOM      1  C5' CYT B   1      20.612  -9.630 -53.725  1.00  0.00      BS   C  
ATOM      2  O5' CYT B   1      21.390 -10.793 -53.925  1.00  0.00      BS   O  
ATOM      3  C4' CYT B   1      19.534  -9.721 -52.680  1.00  0.00      BS   C  
ATOM      4  O4' CYT B   1      18.739 -10.996 -52.810  1.00  0.00      BS   O  
ATOM      5  C3' CYT B   1      20.013  -9.830 -51.253  1.00  0.00      BS   C  
ATOM      6  O3' CYT B   1      19.439  -8.891 -50.309  1.00  0.00      BS   O  
ATOM      7  C2' CYT B   1      19.710 -11.217 -50.791  1.00  0.00      BS   C  
ATOM      8  C1' CYT B   1      18.367 -11.394 -51.503  1.00  0.00      BS   C  
ATOM      9  N1  CYT B   1      17.707 -12.689 -51.568  1.00  0.00      BS   N  
ATOM     10  C2  CYT B   1      16.457 -12.892 -52.129  1.00  0.00      BS   C  
ATOM     11  O2  CYT B   1      15.883 -11.967 -52.677  1.00  0.00      BS   O  
ATOM     12  N3  CYT B   1      15.927 -14.130 -52.178  1.00  0.00      BS   N  
ATOM     13  C4  CYT B   1      16.518 -15.150 -51.532  1.00  0.00      BS   C  
ATOM     14  N4  CYT B   1      15.918 -16.283 -51.283  1.00  0.00      BS   N  
ATOM     15  C5  CYT B   1      17.824 -14.984 -50.936  1.00  0.00      BS   C  
ATOM     16  C6  CYT B   1      18.386 -13.743 -50.979  1.00  0.00      BS   C  
ATOM     17  H5  CYT B   1      18.273 -15.791 -50.357  1.00  0.00      BS   H  
ATOM     18  H6  CYT B   1      19.380 -13.646 -50.542  1.00  0.00      BS   H  
ATOM     19  H1' CYT B   1      17.780 -10.597 -50.998  1.00  0.00      BS   H  
ATOM     20  H2' CYT B   1      19.747 -11.322 -49.686  1.00  0.00      BS   H  
ATOM     21  H3' CYT B   1      21.115  -9.710 -51.315  1.00  0.00      BS   H  
ATOM     22  H4' CYT B   1      18.789  -8.904 -52.792  1.00  0.00      BS   H  
ATOM     23  H41 CYT B   1      14.938 -16.361 -51.464  1.00  0.00      BS   H  
ATOM     24  H5' CYT B   1      20.071  -9.404 -54.669  1.00  0.00      BS   H  
ATOM     25  H42 CYT B   1      16.428 -17.047 -50.889  1.00  0.00      BS   H  
ATOM     26  H5T CYT B   1      21.591 -10.763 -54.863  1.00  0.00      BS   H  
ATOM     27 H2'' CYT B   1      20.385 -11.963 -51.263  1.00  0.00      BS   H  
ATOM     28 H5'' CYT B   1      21.296  -8.803 -53.437  1.00  0.00      BS   H  
ATOM     29  P   THY B   2      20.073  -7.500 -49.951  1.00  0.00      BS   P  
ATOM     30  O1P THY B   2      21.297  -7.330 -50.786  1.00  0.00      BS   O  
ATOM     31  O2P THY B   2      20.193  -7.456 -48.491  1.00  0.00      BS   O  
ATOM     32  C5' THY B   2      18.692  -5.969 -51.743  1.00  0.00      BS   C  
ATOM     33  O5' THY B   2      19.024  -6.419 -50.411  1.00  0.00      BS   O  
ATOM     34  C4' THY B   2      17.227  -5.917 -51.947  1.00  0.00      BS   C  
ATOM     35  O4' THY B   2      16.643  -7.280 -51.789  1.00  0.00      BS   O  
ATOM     36  C3' THY B   2      16.414  -4.974 -50.930  1.00  0.00      BS   C  
ATOM     37  O3' THY B   2      15.553  -4.197 -51.620  1.00  0.00      BS   O  
ATOM     38  C2' THY B   2      15.671  -6.023 -50.002  1.00  0.00      BS   C  
ATOM     39  C1' THY B   2      15.511  -7.203 -51.023  1.00  0.00      BS   C  
ATOM     40  N1  THY B   2      15.290  -8.530 -50.358  1.00  0.00      BS   N  
ATOM     41  C2  THY B   2      14.219  -9.374 -50.791  1.00  0.00      BS   C  
ATOM     42  O2  THY B   2      13.427  -9.059 -51.644  1.00  0.00      BS   O  
ATOM     43  N3  THY B   2      14.193 -10.585 -50.180  1.00  0.00      BS   N  
ATOM     44  C4  THY B   2      15.014 -11.034 -49.093  1.00  0.00      BS   C  
ATOM     45  O4  THY B   2      14.936 -12.166 -48.638  1.00  0.00      BS   O  
ATOM     46  C5  THY B   2      16.112 -10.085 -48.750  1.00  0.00      BS   C  
ATOM     47  C5M THY B   2      16.972 -10.435 -47.534  1.00  0.00      BS   C  
ATOM     48  C6  THY B   2      16.235  -8.966 -49.446  1.00  0.00      BS   C  
ATOM     49  H3  THY B   2      13.399 -11.123 -50.498  1.00  0.00      BS   H  
ATOM     50  H6  THY B   2      17.084  -8.282 -49.410  1.00  0.00      BS   H  
ATOM     51  H1' THY B   2      14.659  -6.908 -51.671  1.00  0.00      BS   H  
ATOM     52  H2' THY B   2      14.652  -5.690 -49.708  1.00  0.00      BS   H  
ATOM     53  H3' THY B   2      17.078  -4.413 -50.237  1.00  0.00      BS   H  
ATOM     54  H4' THY B   2      17.056  -5.597 -52.997  1.00  0.00      BS   H  
ATOM     55  H5' THY B   2      19.032  -6.642 -52.559  1.00  0.00      BS   H  
ATOM     56  H51 THY B   2      16.984 -11.531 -47.353  1.00  0.00      BS   H  
ATOM     57  H52 THY B   2      16.405  -9.989 -46.688  1.00  0.00      BS   H  
ATOM     58  H53 THY B   2      18.028 -10.091 -47.569  1.00  0.00      BS   H  
ATOM     59 H2'' THY B   2      16.363  -6.318 -49.186  1.00  0.00      BS   H  
ATOM     60 H5'' THY B   2      19.057  -4.952 -52.001  1.00  0.00      BS   H  
ATOM     61  P   THY B   3      14.658  -3.083 -50.877  1.00  0.00      BS   P  
ATOM     62  O1P THY B   3      14.575  -1.883 -51.693  1.00  0.00      BS   O  
ATOM     63  O2P THY B   3      15.128  -2.871 -49.515  1.00  0.00      BS   O  
ATOM     64  C5' THY B   3      12.390  -3.918 -51.818  1.00  0.00      BS   C  
ATOM     65  O5' THY B   3      13.276  -3.668 -50.680  1.00  0.00      BS   O  
ATOM     66  C4' THY B   3      11.110  -4.856 -51.431  1.00  0.00      BS   C  
ATOM     67  O4' THY B   3      11.578  -6.111 -50.769  1.00  0.00      BS   O  
ATOM     68  C3' THY B   3      10.153  -4.158 -50.442  1.00  0.00      BS   C  
ATOM     69  O3' THY B   3       8.755  -4.223 -50.849  1.00  0.00      BS   O  
ATOM     70  C2' THY B   3      10.498  -4.857 -49.104  1.00  0.00      BS   C  
ATOM     71  C1' THY B   3      10.912  -6.209 -49.554  1.00  0.00      BS   C  
ATOM     72  N1  THY B   3      11.717  -6.990 -48.645  1.00  0.00      BS   N  
ATOM     73  C2  THY B   3      11.547  -8.326 -48.451  1.00  0.00      BS   C  
ATOM     74  O2  THY B   3      10.674  -9.018 -48.941  1.00  0.00      BS   O  
ATOM     75  N3  THY B   3      12.525  -8.961 -47.701  1.00  0.00      BS   N  
ATOM     76  C4  THY B   3      13.475  -8.353 -46.993  1.00  0.00      BS   C  
ATOM     77  O4  THY B   3      14.160  -8.958 -46.137  1.00  0.00      BS   O  
ATOM     78  C5  THY B   3      13.691  -6.949 -47.297  1.00  0.00      BS   C  
ATOM     79  C5M THY B   3      14.870  -6.225 -46.800  1.00  0.00      BS   C  
ATOM     80  C6  THY B   3      12.785  -6.302 -48.052  1.00  0.00      BS   C  
ATOM     81  H3  THY B   3      12.233  -9.884 -47.418  1.00  0.00      BS   H  
ATOM     82  H6  THY B   3      12.930  -5.278 -48.395  1.00  0.00      BS   H  
ATOM     83  H1' THY B   3       9.961  -6.730 -49.795  1.00  0.00      BS   H  
ATOM     84  H2' THY B   3       9.700  -5.019 -48.349  1.00  0.00      BS   H  
ATOM     85  H3' THY B   3      10.570  -3.144 -50.263  1.00  0.00      BS   H  
ATOM     86  H4' THY B   3      10.540  -5.142 -52.340  1.00  0.00      BS   H  
ATOM     87  H5' THY B   3      12.911  -4.537 -52.581  1.00  0.00      BS   H  
ATOM     88  H51 THY B   3      14.807  -6.078 -45.700  1.00  0.00      BS   H  
ATOM     89  H52 THY B   3      15.031  -5.222 -47.249  1.00  0.00      BS   H  
ATOM     90  H53 THY B   3      15.807  -6.816 -46.892  1.00  0.00      BS   H  
ATOM     91 H2'' THY B   3      11.334  -4.239 -48.711  1.00  0.00      BS   H  
ATOM     92 H5'' THY B   3      11.966  -3.007 -52.294  1.00  0.00      BS   H  
ATOM     93  P   ADE B   4       7.740  -3.438 -49.920  1.00  0.00      BS   P  
ATOM     94  O1P ADE B   4       6.779  -2.728 -50.709  1.00  0.00      BS   O  
ATOM     95  O2P ADE B   4       8.447  -2.621 -48.927  1.00  0.00      BS   O  
ATOM     96  C5' ADE B   4       5.714  -5.136 -49.560  1.00  0.00      BS   C  
ATOM     97  O5' ADE B   4       6.977  -4.582 -49.096  1.00  0.00      BS   O  
ATOM     98  C4' ADE B   4       5.411  -6.537 -48.955  1.00  0.00      BS   C  
ATOM     99  O4' ADE B   4       6.488  -7.469 -48.796  1.00  0.00      BS   O  
ATOM    100  C3' ADE B   4       5.001  -6.309 -47.454  1.00  0.00      BS   C  
ATOM    101  O3' ADE B   4       3.588  -6.017 -47.359  1.00  0.00      BS   O  
ATOM    102  C2' ADE B   4       5.214  -7.644 -46.830  1.00  0.00      BS   C  
ATOM    103  C1' ADE B   4       6.501  -8.127 -47.530  1.00  0.00      BS   C  
ATOM    104  N1  ADE B   4       9.941  -9.819 -44.390  1.00  0.00      BS   N  
ATOM    105  C2  ADE B   4       8.743 -10.307 -44.751  1.00  0.00      BS   C  
ATOM    106  N3  ADE B   4       7.876  -9.737 -45.639  1.00  0.00      BS   N  
ATOM    107  C4  ADE B   4       8.282  -8.490 -45.944  1.00  0.00      BS   C  
ATOM    108  C5  ADE B   4       9.429  -7.862 -45.532  1.00  0.00      BS   C  
ATOM    109  C6  ADE B   4      10.343  -8.580 -44.739  1.00  0.00      BS   C  
ATOM    110  N6  ADE B   4      11.581  -8.247 -44.371  1.00  0.00      BS   N  
ATOM    111  N7  ADE B   4       9.494  -6.559 -46.081  1.00  0.00      BS   N  
ATOM    112  C8  ADE B   4       8.396  -6.532 -46.826  1.00  0.00      BS   C  
ATOM    113  N9  ADE B   4       7.695  -7.682 -46.836  1.00  0.00      BS   N  
ATOM    114  H2  ADE B   4       8.477 -11.263 -44.301  1.00  0.00      BS   H  
ATOM    115  H8  ADE B   4       8.132  -5.651 -47.411  1.00  0.00      BS   H  
ATOM    116  H1' ADE B   4       6.441  -9.205 -47.793  1.00  0.00      BS   H  
ATOM    117  H2' ADE B   4       4.344  -8.288 -47.082  1.00  0.00      BS   H  
ATOM    118  H3' ADE B   4       5.718  -5.534 -47.109  1.00  0.00      BS   H  
ATOM    119  H4' ADE B   4       4.567  -6.994 -49.515  1.00  0.00      BS   H  
ATOM    120  H5' ADE B   4       5.618  -5.113 -50.666  1.00  0.00      BS   H  
ATOM    121  H61 ADE B   4      11.733  -7.334 -43.992  1.00  0.00      BS   H  
ATOM    122  H62 ADE B   4      12.109  -8.972 -43.928  1.00  0.00      BS   H  
ATOM    123 H2'' ADE B   4       5.320  -7.595 -45.726  1.00  0.00      BS   H  
ATOM    124 H5'' ADE B   4       4.898  -4.420 -49.330  1.00  0.00      BS   H  
ATOM    125  P   THY B   5       3.233  -5.155 -46.031  1.00  0.00      BS   P  
ATOM    126  O1P THY B   5       1.859  -4.577 -46.211  1.00  0.00      BS   O  
ATOM    127  O2P THY B   5       4.335  -4.236 -45.733  1.00  0.00      BS   O  
ATOM    128  C5' THY B   5       2.316  -7.407 -44.862  1.00  0.00      BS   C  
ATOM    129  O5' THY B   5       3.152  -6.237 -44.873  1.00  0.00      BS   O  
ATOM    130  C4' THY B   5       2.579  -8.369 -43.674  1.00  0.00      BS   C  
ATOM    131  O4' THY B   5       3.910  -8.970 -43.841  1.00  0.00      BS   O  
ATOM    132  C3' THY B   5       2.600  -7.866 -42.215  1.00  0.00      BS   C  
ATOM    133  O3' THY B   5       1.252  -7.830 -41.676  1.00  0.00      BS   O  
ATOM    134  C2' THY B   5       3.311  -9.045 -41.644  1.00  0.00      BS   C  
ATOM    135  C1' THY B   5       4.397  -9.423 -42.624  1.00  0.00      BS   C  
ATOM    136  N1  THY B   5       5.680  -8.765 -42.427  1.00  0.00      BS   N  
ATOM    137  C2  THY B   5       6.572  -9.349 -41.606  1.00  0.00      BS   C  
ATOM    138  O2  THY B   5       6.279 -10.394 -41.053  1.00  0.00      BS   O  
ATOM    139  N3  THY B   5       7.785  -8.769 -41.432  1.00  0.00      BS   N  
ATOM    140  C4  THY B   5       8.200  -7.579 -41.997  1.00  0.00      BS   C  
ATOM    141  O4  THY B   5       9.313  -7.132 -41.899  1.00  0.00      BS   O  
ATOM    142  C5  THY B   5       7.187  -6.877 -42.709  1.00  0.00      BS   C  
ATOM    143  C5M THY B   5       7.519  -5.423 -43.086  1.00  0.00      BS   C  
ATOM    144  C6  THY B   5       5.985  -7.469 -42.873  1.00  0.00      BS   C  
ATOM    145  H3  THY B   5       8.451  -9.324 -40.915  1.00  0.00      BS   H  
ATOM    146  H6  THY B   5       5.184  -7.014 -43.457  1.00  0.00      BS   H  
ATOM    147  H1' THY B   5       4.420 -10.533 -42.668  1.00  0.00      BS   H  
ATOM    148  H2' THY B   5       2.713  -9.949 -41.404  1.00  0.00      BS   H  
ATOM    149  H3' THY B   5       3.222  -6.945 -42.188  1.00  0.00      BS   H  
ATOM    150  H4' THY B   5       1.850  -9.205 -43.620  1.00  0.00      BS   H  
ATOM    151  H5' THY B   5       2.512  -7.955 -45.808  1.00  0.00      BS   H  
ATOM    152  H51 THY B   5       7.468  -4.706 -42.239  1.00  0.00      BS   H  
ATOM    153  H52 THY B   5       6.765  -5.057 -43.814  1.00  0.00      BS   H  
ATOM    154  H53 THY B   5       8.557  -5.364 -43.480  1.00  0.00      BS   H  
ATOM    155 H2'' THY B   5       3.778  -8.673 -40.707  1.00  0.00      BS   H  
ATOM    156 H5'' THY B   5       1.227  -7.214 -44.748  1.00  0.00      BS   H  
ATOM    157  P   ADE B   6       1.167  -7.193 -40.234  1.00  0.00      BS   P  
ATOM    158  O1P ADE B   6      -0.217  -6.842 -40.121  1.00  0.00      BS   O  
ATOM    159  O2P ADE B   6       2.185  -6.098 -40.227  1.00  0.00      BS   O  
ATOM    160  C5' ADE B   6       1.114  -9.494 -39.069  1.00  0.00      BS   C  
ATOM    161  O5' ADE B   6       1.529  -8.109 -39.070  1.00  0.00      BS   O  
ATOM    162  C4' ADE B   6       2.131 -10.379 -38.283  1.00  0.00      BS   C  
ATOM    163  O4' ADE B   6       3.478 -10.353 -38.963  1.00  0.00      BS   O  
ATOM    164  C3' ADE B   6       2.471  -9.881 -36.873  1.00  0.00      BS   C  
ATOM    165  O3' ADE B   6       1.540 -10.476 -35.888  1.00  0.00      BS   O  
ATOM    166  C2' ADE B   6       3.920 -10.387 -36.673  1.00  0.00      BS   C  
ATOM    167  C1' ADE B   6       4.588 -10.271 -38.063  1.00  0.00      BS   C  
ATOM    168  N1  ADE B   6       9.099  -8.007 -37.432  1.00  0.00      BS   N  
ATOM    169  C2  ADE B   6       8.665  -9.247 -37.153  1.00  0.00      BS   C  
ATOM    170  N3  ADE B   6       7.474  -9.782 -37.528  1.00  0.00      BS   N  
ATOM    171  C4  ADE B   6       6.657  -8.883 -38.009  1.00  0.00      BS   C  
ATOM    172  C5  ADE B   6       6.982  -7.552 -38.380  1.00  0.00      BS   C  
ATOM    173  C6  ADE B   6       8.274  -7.128 -38.099  1.00  0.00      BS   C  
ATOM    174  N6  ADE B   6       8.833  -5.963 -38.408  1.00  0.00      BS   N  
ATOM    175  N7  ADE B   6       5.870  -6.892 -38.881  1.00  0.00      BS   N  
ATOM    176  C8  ADE B   6       4.901  -7.822 -38.699  1.00  0.00      BS   C  
ATOM    177  N9  ADE B   6       5.297  -9.035 -38.234  1.00  0.00      BS   N  
ATOM    178  H2  ADE B   6       9.449  -9.882 -36.742  1.00  0.00      BS   H  
ATOM    179  H8  ADE B   6       3.877  -7.543 -38.946  1.00  0.00      BS   H  
ATOM    180  H1' ADE B   6       5.273 -11.115 -38.294  1.00  0.00      BS   H  
ATOM    181  H2' ADE B   6       3.847 -11.476 -36.464  1.00  0.00      BS   H  
ATOM    182  H3' ADE B   6       2.426  -8.773 -36.932  1.00  0.00      BS   H  
ATOM    183  H4' ADE B   6       1.915 -11.466 -38.212  1.00  0.00      BS   H  
ATOM    184  H5' ADE B   6       0.985  -9.940 -40.078  1.00  0.00      BS   H  
ATOM    185  H61 ADE B   6       8.362  -5.235 -38.907  1.00  0.00      BS   H  
ATOM    186  H62 ADE B   6       9.787  -5.806 -38.153  1.00  0.00      BS   H  
ATOM    187 H2'' ADE B   6       4.547  -9.960 -35.860  1.00  0.00      BS   H  
ATOM    188 H5'' ADE B   6       0.175  -9.587 -38.481  1.00  0.00      BS   H  
ATOM    189  P   THY B   7       1.494  -9.753 -34.519  1.00  0.00      BS   P  
ATOM    190  O1P THY B   7       0.499 -10.500 -33.678  1.00  0.00      BS   O  
ATOM    191  O2P THY B   7       1.299  -8.318 -34.707  1.00  0.00      BS   O  
ATOM    192  C5' THY B   7       3.490 -11.081 -33.379  1.00  0.00      BS   C  
ATOM    193  O5' THY B   7       2.828  -9.924 -33.841  1.00  0.00      BS   O  
ATOM    194  C4' THY B   7       4.800 -10.866 -32.501  1.00  0.00      BS   C  
ATOM    195  O4' THY B   7       5.684 -10.006 -33.305  1.00  0.00      BS   O  
ATOM    196  C3' THY B   7       4.583 -10.123 -31.168  1.00  0.00      BS   C  
ATOM    197  O3' THY B   7       5.540 -10.524 -30.130  1.00  0.00      BS   O  
ATOM    198  C2' THY B   7       4.786  -8.640 -31.496  1.00  0.00      BS   C  
ATOM    199  C1' THY B   7       5.955  -8.787 -32.530  1.00  0.00      BS   C  
ATOM    200  N1  THY B   7       5.955  -7.646 -33.498  1.00  0.00      BS   N  
ATOM    201  C2  THY B   7       7.165  -6.948 -33.558  1.00  0.00      BS   C  
ATOM    202  O2  THY B   7       8.153  -7.287 -32.929  1.00  0.00      BS   O  
ATOM    203  N3  THY B   7       7.115  -5.878 -34.331  1.00  0.00      BS   N  
ATOM    204  C4  THY B   7       6.058  -5.459 -35.098  1.00  0.00      BS   C  
ATOM    205  O4  THY B   7       6.143  -4.533 -35.878  1.00  0.00      BS   O  
ATOM    206  C5  THY B   7       4.863  -6.215 -34.975  1.00  0.00      BS   C  
ATOM    207  C5M THY B   7       3.650  -5.690 -35.696  1.00  0.00      BS   C  
ATOM    208  C6  THY B   7       4.874  -7.284 -34.243  1.00  0.00      BS   C  
ATOM    209  H3  THY B   7       7.984  -5.363 -34.352  1.00  0.00      BS   H  
ATOM    210  H6  THY B   7       3.966  -7.869 -34.100  1.00  0.00      BS   H  
ATOM    211  H1' THY B   7       6.870  -8.938 -31.920  1.00  0.00      BS   H  
ATOM    212  H2' THY B   7       5.221  -8.094 -30.633  1.00  0.00      BS   H  
ATOM    213  H3' THY B   7       3.547 -10.351 -30.840  1.00  0.00      BS   H  
ATOM    214  H4' THY B   7       5.367 -11.816 -32.401  1.00  0.00      BS   H  
ATOM    215  H5' THY B   7       3.859 -11.613 -34.282  1.00  0.00      BS   H  
ATOM    216  H51 THY B   7       3.637  -4.595 -35.511  1.00  0.00      BS   H  
ATOM    217  H52 THY B   7       2.705  -6.119 -35.299  1.00  0.00      BS   H  
ATOM    218  H53 THY B   7       3.704  -5.839 -36.796  1.00  0.00      BS   H  
ATOM    219 H2'' THY B   7       3.812  -8.220 -31.829  1.00  0.00      BS   H  
ATOM    220 H5'' THY B   7       2.770 -11.728 -32.835  1.00  0.00      BS   H  
ATOM    221  P   ADE B   8       5.043 -11.321 -28.860  1.00  0.00      BS   P  
ATOM    222  O1P ADE B   8       4.721 -12.722 -29.267  1.00  0.00      BS   O  
ATOM    223  O2P ADE B   8       4.003 -10.581 -28.155  1.00  0.00      BS   O  
ATOM    224  C5' ADE B   8       7.467 -11.978 -28.308  1.00  0.00      BS   C  
ATOM    225  O5' ADE B   8       6.242 -11.353 -27.773  1.00  0.00      BS   O  
ATOM    226  C4' ADE B   8       8.774 -11.266 -28.025  1.00  0.00      BS   C  
ATOM    227  O4' ADE B   8       8.848 -10.138 -28.958  1.00  0.00      BS   O  
ATOM    228  C3' ADE B   8       8.897 -10.672 -26.548  1.00  0.00      BS   C  
ATOM    229  O3' ADE B   8      10.219 -10.890 -26.023  1.00  0.00      BS   O  
ATOM    230  C2' ADE B   8       8.668  -9.208 -26.749  1.00  0.00      BS   C  
ATOM    231  C1' ADE B   8       9.249  -8.970 -28.189  1.00  0.00      BS   C  
ATOM    232  N1  ADE B   8       9.356  -4.969 -31.433  1.00  0.00      BS   N  
ATOM    233  C2  ADE B   8      10.306  -5.830 -31.024  1.00  0.00      BS   C  
ATOM    234  N3  ADE B   8      10.176  -6.819 -30.187  1.00  0.00      BS   N  
ATOM    235  C4  ADE B   8       8.948  -6.880 -29.620  1.00  0.00      BS   C  
ATOM    236  C5  ADE B   8       7.892  -6.233 -29.998  1.00  0.00      BS   C  
ATOM    237  C6  ADE B   8       8.101  -5.164 -30.891  1.00  0.00      BS   C  
ATOM    238  N6  ADE B   8       7.124  -4.366 -31.295  1.00  0.00      BS   N  
ATOM    239  N7  ADE B   8       6.738  -6.701 -29.289  1.00  0.00      BS   N  
ATOM    240  C8  ADE B   8       7.193  -7.713 -28.654  1.00  0.00      BS   C  
ATOM    241  N9  ADE B   8       8.491  -7.840 -28.806  1.00  0.00      BS   N  
ATOM    242  H2  ADE B   8      11.309  -5.676 -31.424  1.00  0.00      BS   H  
ATOM    243  H8  ADE B   8       6.568  -8.538 -28.316  1.00  0.00      BS   H  
ATOM    244  H1' ADE B   8      10.334  -8.729 -28.197  1.00  0.00      BS   H  
ATOM    245  H2' ADE B   8       9.157  -8.609 -25.951  1.00  0.00      BS   H  
ATOM    246  H3' ADE B   8       8.188 -11.125 -25.822  1.00  0.00      BS   H  
ATOM    247  H4' ADE B   8       9.653 -11.905 -28.259  1.00  0.00      BS   H  
ATOM    248  H5' ADE B   8       7.407 -12.137 -29.405  1.00  0.00      BS   H  
ATOM    249  H61 ADE B   8       7.258  -3.677 -32.006  1.00  0.00      BS   H  
ATOM    250  H62 ADE B   8       6.172  -4.527 -31.034  1.00  0.00      BS   H  
ATOM    251 H2'' ADE B   8       7.572  -9.042 -26.675  1.00  0.00      BS   H  
ATOM    252 H5'' ADE B   8       7.585 -12.996 -27.875  1.00  0.00      BS   H  
ATOM    253  P   THY B   9      10.543 -10.608 -24.539  1.00  0.00      BS   P  
ATOM    254  O1P THY B   9      11.382 -11.696 -24.084  1.00  0.00      BS   O  
ATOM    255  O2P THY B   9       9.296 -10.361 -23.751  1.00  0.00      BS   O  
ATOM    256  C5' THY B   9      12.539  -9.391 -25.644  1.00  0.00      BS   C  
ATOM    257  O5' THY B   9      11.415  -9.334 -24.660  1.00  0.00      BS   O  
ATOM    258  C4' THY B   9      13.007  -7.983 -26.078  1.00  0.00      BS   C  
ATOM    259  O4' THY B   9      11.946  -7.284 -26.801  1.00  0.00      BS   O  
ATOM    260  C3' THY B   9      13.418  -6.991 -24.978  1.00  0.00      BS   C  
ATOM    261  O3' THY B   9      14.729  -6.527 -25.139  1.00  0.00      BS   O  
ATOM    262  C2' THY B   9      12.479  -5.789 -25.137  1.00  0.00      BS   C  
ATOM    263  C1' THY B   9      12.099  -5.856 -26.580  1.00  0.00      BS   C  
ATOM    264  N1  THY B   9      10.822  -5.203 -26.958  1.00  0.00      BS   N  
ATOM    265  C2  THY B   9      10.588  -4.239 -27.879  1.00  0.00      BS   C  
ATOM    266  O2  THY B   9      11.422  -3.784 -28.630  1.00  0.00      BS   O  
ATOM    267  N3  THY B   9       9.300  -3.773 -27.928  1.00  0.00      BS   N  
ATOM    268  C4  THY B   9       8.219  -4.273 -27.245  1.00  0.00      BS   C  
ATOM    269  O4  THY B   9       7.154  -3.695 -27.428  1.00  0.00      BS   O  
ATOM    270  C5  THY B   9       8.537  -5.338 -26.327  1.00  0.00      BS   C  
ATOM    271  C5M THY B   9       7.421  -5.906 -25.522  1.00  0.00      BS   C  
ATOM    272  C6  THY B   9       9.813  -5.682 -26.193  1.00  0.00      BS   C  
ATOM    273  H3  THY B   9       9.097  -3.085 -28.639  1.00  0.00      BS   H  
ATOM    274  H6  THY B   9      10.129  -6.550 -25.615  1.00  0.00      BS   H  
ATOM    275  H1' THY B   9      12.901  -5.409 -27.203  1.00  0.00      BS   H  
ATOM    276  H2' THY B   9      12.795  -4.791 -24.764  1.00  0.00      BS   H  
ATOM    277  H3' THY B   9      13.381  -7.588 -24.042  1.00  0.00      BS   H  
ATOM    278  H4' THY B   9      13.848  -8.041 -26.800  1.00  0.00      BS   H  
ATOM    279  H5' THY B   9      12.294  -9.987 -26.549  1.00  0.00      BS   H  
ATOM    280  H51 THY B   9       6.826  -5.170 -24.940  1.00  0.00      BS   H  
ATOM    281  H52 THY B   9       7.900  -6.612 -24.811  1.00  0.00      BS   H  
ATOM    282  H53 THY B   9       6.746  -6.487 -26.187  1.00  0.00      BS   H  
ATOM    283 H2'' THY B   9      11.545  -6.116 -24.633  1.00  0.00      BS   H  
ATOM    284 H5'' THY B   9      13.484  -9.862 -25.300  1.00  0.00      BS   H  
ATOM    285  P   ADE B  10      15.440  -5.699 -24.090  1.00  0.00      BS   P  
ATOM    286  O1P ADE B  10      16.886  -5.884 -24.196  1.00  0.00      BS   O  
ATOM    287  O2P ADE B  10      14.868  -6.151 -22.856  1.00  0.00      BS   O  
ATOM    288  C5' ADE B  10      15.693  -3.357 -25.345  1.00  0.00      BS   C  
ATOM    289  O5' ADE B  10      14.995  -4.223 -24.334  1.00  0.00      BS   O  
ATOM    290  C4' ADE B  10      15.080  -1.991 -25.372  1.00  0.00      BS   C  
ATOM    291  O4' ADE B  10      13.678  -1.947 -25.858  1.00  0.00      BS   O  
ATOM    292  C3' ADE B  10      15.165  -1.203 -24.108  1.00  0.00      BS   C  
ATOM    293  O3' ADE B  10      15.650   0.100 -24.221  1.00  0.00      BS   O  
ATOM    294  C2' ADE B  10      13.658  -0.996 -23.735  1.00  0.00      BS   C  
ATOM    295  C1' ADE B  10      13.099  -0.837 -25.091  1.00  0.00      BS   C  
ATOM    296  N1  ADE B  10       8.347   0.772 -26.436  1.00  0.00      BS   N  
ATOM    297  C2  ADE B  10       9.518   1.411 -26.445  1.00  0.00      BS   C  
ATOM    298  N3  ADE B  10      10.707   1.098 -25.883  1.00  0.00      BS   N  
ATOM    299  C4  ADE B  10      10.603  -0.198 -25.466  1.00  0.00      BS   C  
ATOM    300  C5  ADE B  10       9.522  -1.015 -25.469  1.00  0.00      BS   C  
ATOM    301  C6  ADE B  10       8.324  -0.458 -25.998  1.00  0.00      BS   C  
ATOM    302  N6  ADE B  10       7.109  -1.040 -26.023  1.00  0.00      BS   N  
ATOM    303  N7  ADE B  10       9.824  -2.319 -25.086  1.00  0.00      BS   N  
ATOM    304  C8  ADE B  10      11.127  -2.318 -24.859  1.00  0.00      BS   C  
ATOM    305  N9  ADE B  10      11.681  -1.065 -25.144  1.00  0.00      BS   N  
ATOM    306  H2  ADE B  10       9.445   2.449 -26.773  1.00  0.00      BS   H  
ATOM    307  H8  ADE B  10      11.723  -3.164 -24.517  1.00  0.00      BS   H  
ATOM    308  H1' ADE B  10      13.216   0.147 -25.593  1.00  0.00      BS   H  
ATOM    309  H2' ADE B  10      13.634  -0.082 -23.103  1.00  0.00      BS   H  
ATOM    310  H3' ADE B  10      15.590  -1.844 -23.307  1.00  0.00      BS   H  
ATOM    311  H4' ADE B  10      15.630  -1.363 -26.105  1.00  0.00      BS   H  
ATOM    312  H5' ADE B  10      15.633  -3.776 -26.373  1.00  0.00      BS   H  
ATOM    313  H61 ADE B  10       7.106  -1.989 -26.338  1.00  0.00      BS   H  
ATOM    314  H62 ADE B  10       6.376  -0.415 -26.292  1.00  0.00      BS   H  
ATOM    315 H2'' ADE B  10      13.390  -1.931 -23.197  1.00  0.00      BS   H  
ATOM    316 H5'' ADE B  10      16.775  -3.323 -25.093  1.00  0.00      BS   H  
ATOM    317  P   CYT B  11      17.121   0.413 -23.692  1.00  0.00      BS   P  
ATOM    318  O1P CYT B  11      18.020  -0.495 -24.370  1.00  0.00      BS   O  
ATOM    319  O2P CYT B  11      17.193   0.508 -22.222  1.00  0.00      BS   O  
ATOM    320  C5' CYT B  11      17.156   1.904 -25.823  1.00  0.00      BS   C  
ATOM    321  O5' CYT B  11      17.356   1.728 -24.410  1.00  0.00      BS   O  
ATOM    322  C4' CYT B  11      17.428   3.318 -26.214  1.00  0.00      BS   C  
ATOM    323  O4' CYT B  11      16.533   4.270 -25.658  1.00  0.00      BS   O  
ATOM    324  C3' CYT B  11      18.837   3.913 -25.942  1.00  0.00      BS   C  
ATOM    325  O3' CYT B  11      19.440   4.561 -27.112  1.00  0.00      BS   O  
ATOM    326  C2' CYT B  11      18.537   4.863 -24.797  1.00  0.00      BS   C  
ATOM    327  C1' CYT B  11      17.253   5.439 -25.284  1.00  0.00      BS   C  
ATOM    328  N1  CYT B  11      16.473   6.164 -24.308  1.00  0.00      BS   N  
ATOM    329  C2  CYT B  11      15.505   7.078 -24.755  1.00  0.00      BS   C  
ATOM    330  O2  CYT B  11      15.473   7.272 -25.986  1.00  0.00      BS   O  
ATOM    331  N3  CYT B  11      14.753   7.824 -23.939  1.00  0.00      BS   N  
ATOM    332  C4  CYT B  11      14.979   7.608 -22.575  1.00  0.00      BS   C  
ATOM    333  N4  CYT B  11      14.176   8.128 -21.693  1.00  0.00      BS   N  
ATOM    334  C5  CYT B  11      16.067   6.823 -22.065  1.00  0.00      BS   C  
ATOM    335  C6  CYT B  11      16.804   6.181 -22.983  1.00  0.00      BS   C  
ATOM    336  H5  CYT B  11      16.139   6.732 -20.981  1.00  0.00      BS   H  
ATOM    337  H6  CYT B  11      17.573   5.473 -22.673  1.00  0.00      BS   H  
ATOM    338  H1' CYT B  11      17.344   5.920 -26.281  1.00  0.00      BS   H  
ATOM    339  H2' CYT B  11      19.412   5.547 -24.790  1.00  0.00      BS   H  
ATOM    340  H3' CYT B  11      19.582   3.198 -25.533  1.00  0.00      BS   H  
ATOM    341  H4' CYT B  11      17.322   3.438 -27.314  1.00  0.00      BS   H  
ATOM    342  H41 CYT B  11      14.197   7.926 -20.714  1.00  0.00      BS   H  
ATOM    343  H5' CYT B  11      16.129   1.649 -26.166  1.00  0.00      BS   H  
ATOM    344  H42 CYT B  11      13.403   8.712 -21.945  1.00  0.00      BS   H  
ATOM    345 H2'' CYT B  11      18.465   4.295 -23.844  1.00  0.00      BS   H  
ATOM    346 H5'' CYT B  11      17.800   1.236 -26.435  1.00  0.00      BS   H  
ATOM    347  P   GUA B  12      20.500   3.838 -27.990  1.00  0.00      BS   P  
ATOM    348  O1P GUA B  12      21.704   3.638 -27.109  1.00  0.00      BS   O  
ATOM    349  O2P GUA B  12      20.673   4.504 -29.242  1.00  0.00      BS   O  
ATOM    350  C5' GUA B  12      20.630   1.331 -28.599  1.00  0.00      BS   C  
ATOM    351  O5' GUA B  12      19.827   2.386 -28.166  1.00  0.00      BS   O  
ATOM    352  C4' GUA B  12      20.106   0.521 -29.765  1.00  0.00      BS   C  
ATOM    353  O4' GUA B  12      19.025  -0.247 -29.230  1.00  0.00      BS   O  
ATOM    354  C3' GUA B  12      19.534   1.214 -30.988  1.00  0.00      BS   C  
ATOM    355  O3' GUA B  12      20.467   1.469 -32.071  1.00  0.00      BS   O  
ATOM    356  C2' GUA B  12      18.459   0.277 -31.475  1.00  0.00      BS   C  
ATOM    357  C1' GUA B  12      17.941  -0.317 -30.213  1.00  0.00      BS   C  
ATOM    358  N1  GUA B  12      13.342  -1.625 -28.933  1.00  0.00      BS   N  
ATOM    359  C2  GUA B  12      14.344  -2.371 -29.468  1.00  0.00      BS   C  
ATOM    360  N2  GUA B  12      14.075  -3.638 -29.698  1.00  0.00      BS   N  
ATOM    361  N3  GUA B  12      15.518  -1.860 -29.730  1.00  0.00      BS   N  
ATOM    362  C4  GUA B  12      15.625  -0.583 -29.359  1.00  0.00      BS   C  
ATOM    363  C5  GUA B  12      14.630   0.274 -28.912  1.00  0.00      BS   C  
ATOM    364  C6  GUA B  12      13.371  -0.242 -28.601  1.00  0.00      BS   C  
ATOM    365  O6  GUA B  12      12.412   0.378 -28.127  1.00  0.00      BS   O  
ATOM    366  N7  GUA B  12      15.098   1.592 -28.776  1.00  0.00      BS   N  
ATOM    367  C8  GUA B  12      16.328   1.467 -29.310  1.00  0.00      BS   C  
ATOM    368  N9  GUA B  12      16.698   0.192 -29.657  1.00  0.00      BS   N  
ATOM    369  H1  GUA B  12      12.447  -2.086 -29.035  1.00  0.00      BS   H  
ATOM    370  H8  GUA B  12      17.002   2.324 -29.306  1.00  0.00      BS   H  
ATOM    371  H1' GUA B  12      17.821  -1.394 -30.456  1.00  0.00      BS   H  
ATOM    372  H2' GUA B  12      18.869  -0.543 -32.101  1.00  0.00      BS   H  
ATOM    373  H21 GUA B  12      14.767  -4.153 -30.205  1.00  0.00      BS   H  
ATOM    374  H3' GUA B  12      19.042   2.145 -30.637  1.00  0.00      BS   H  
ATOM    375  H22 GUA B  12      13.084  -3.754 -29.771  1.00  0.00      BS   H  
ATOM    376  H4' GUA B  12      20.871  -0.214 -30.096  1.00  0.00      BS   H  
ATOM    377  H5' GUA B  12      20.870   0.646 -27.758  1.00  0.00      BS   H  
ATOM    378  H3T GUA B  12      19.872   1.774 -32.759  1.00  0.00      BS   H  
ATOM    379 H2'' GUA B  12      17.632   0.835 -31.964  1.00  0.00      BS   H  
ATOM    380 H5'' GUA B  12      21.622   1.607 -29.016  1.00  0.00      BS   H  
TER   
ATOM    381  C5' GUA R  11      14.540   2.606 -20.941  1.00  0.00      R    C  
ATOM    382  O5' GUA R  11      13.961   1.593 -20.106  1.00  0.00      R    O  
ATOM    383  C4' GUA R  11      13.521   3.496 -21.758  1.00  0.00      R    C  
ATOM    384  O4' GUA R  11      12.817   2.467 -22.596  1.00  0.00      R    O  
ATOM    385  C3' GUA R  11      12.397   4.133 -21.090  1.00  0.00      R    C  
ATOM    386  O3' GUA R  11      12.880   5.387 -20.464  1.00  0.00      R    O  
ATOM    387  C2' GUA R  11      11.334   4.297 -22.166  1.00  0.00      R    C  
ATOM    388  O2' GUA R  11      11.419   5.277 -23.091  1.00  0.00      R    O  
ATOM    389  C1' GUA R  11      11.521   2.963 -22.918  1.00  0.00      R    C  
ATOM    390  N1  GUA R  11       6.646   2.012 -23.866  1.00  0.00      R    N  
ATOM    391  C2  GUA R  11       7.434   3.081 -24.189  1.00  0.00      R    C  
ATOM    392  N2  GUA R  11       6.857   4.117 -24.781  1.00  0.00      R    N  
ATOM    393  N3  GUA R  11       8.679   3.218 -23.863  1.00  0.00      R    N  
ATOM    394  C4  GUA R  11       9.148   2.191 -23.238  1.00  0.00      R    C  
ATOM    395  C5  GUA R  11       8.502   1.069 -22.837  1.00  0.00      R    C  
ATOM    396  C6  GUA R  11       7.097   0.900 -23.174  1.00  0.00      R    C  
ATOM    397  O6  GUA R  11       6.433  -0.073 -22.974  1.00  0.00      R    O  
ATOM    398  N7  GUA R  11       9.325   0.182 -22.173  1.00  0.00      R    N  
ATOM    399  C8  GUA R  11      10.502   0.780 -22.207  1.00  0.00      R    C  
ATOM    400  N9  GUA R  11      10.420   2.028 -22.767  1.00  0.00      R    N  
ATOM    401  H1  GUA R  11       5.651   1.992 -24.036  1.00  0.00      R    H  
ATOM    402  H8  GUA R  11      11.398   0.461 -21.674  1.00  0.00      R    H  
ATOM    403  H1' GUA R  11      11.657   3.067 -24.015  1.00  0.00      R    H  
ATOM    404  H2' GUA R  11      10.688   5.894 -23.010  1.00  0.00      R    H  
ATOM    405  H21 GUA R  11       5.860   4.098 -24.862  1.00  0.00      R    H  
ATOM    406  H3' GUA R  11      11.947   3.461 -20.330  1.00  0.00      R    H  
ATOM    407  H22 GUA R  11       7.478   4.873 -24.991  1.00  0.00      R    H  
ATOM    408  H4' GUA R  11      14.066   4.232 -22.385  1.00  0.00      R    H  
ATOM    409  H5' GUA R  11      15.098   1.938 -21.631  1.00  0.00      R    H  
ATOM    410  H5T GUA R  11      13.617   1.961 -19.289  1.00  0.00      R    H  
ATOM    411 H2'' GUA R  11      10.331   4.352 -21.692  1.00  0.00      R    H  
ATOM    412 H5'' GUA R  11      15.175   3.326 -20.382  1.00  0.00      R    H  
ATOM    413  P   CYT R  12      12.068   5.860 -19.180  1.00  0.00      R    P  
ATOM    414  O1P CYT R  12      12.834   6.885 -18.448  1.00  0.00      R    O  
ATOM    415  O2P CYT R  12      11.660   4.689 -18.350  1.00  0.00      R    O  
ATOM    416  C5' CYT R  12      10.600   7.805 -20.271  1.00  0.00      R    C  
ATOM    417  O5' CYT R  12      10.753   6.427 -19.773  1.00  0.00      R    O  
ATOM    418  C4' CYT R  12       9.319   8.039 -20.963  1.00  0.00      R    C  
ATOM    419  O4' CYT R  12       8.944   6.979 -21.908  1.00  0.00      R    O  
ATOM    420  C3' CYT R  12       7.986   8.307 -20.146  1.00  0.00      R    C  
ATOM    421  O3' CYT R  12       7.888   9.659 -19.548  1.00  0.00      R    O  
ATOM    422  C2' CYT R  12       6.960   8.112 -21.233  1.00  0.00      R    C  
ATOM    423  O2' CYT R  12       6.851   9.209 -22.186  1.00  0.00      R    O  
ATOM    424  C1' CYT R  12       7.514   6.834 -21.990  1.00  0.00      R    C  
ATOM    425  N1  CYT R  12       7.024   5.521 -21.397  1.00  0.00      R    N  
ATOM    426  C2  CYT R  12       5.743   5.084 -21.712  1.00  0.00      R    C  
ATOM    427  O2  CYT R  12       5.018   5.786 -22.363  1.00  0.00      R    O  
ATOM    428  N3  CYT R  12       5.393   3.824 -21.340  1.00  0.00      R    N  
ATOM    429  C4  CYT R  12       6.256   3.070 -20.557  1.00  0.00      R    C  
ATOM    430  N4  CYT R  12       5.806   1.864 -20.119  1.00  0.00      R    N  
ATOM    431  C5  CYT R  12       7.498   3.541 -20.078  1.00  0.00      R    C  
ATOM    432  C6  CYT R  12       7.848   4.773 -20.562  1.00  0.00      R    C  
ATOM    433  H5  CYT R  12       7.984   2.998 -19.268  1.00  0.00      R    H  
ATOM    434  H6  CYT R  12       8.812   5.236 -20.351  1.00  0.00      R    H  
ATOM    435  H1' CYT R  12       7.357   6.846 -23.090  1.00  0.00      R    H  
ATOM    436  H2' CYT R  12       6.231   9.096 -22.911  1.00  0.00      R    H  
ATOM    437  H3' CYT R  12       7.876   7.512 -19.378  1.00  0.00      R    H  
ATOM    438  H4' CYT R  12       9.334   9.008 -21.508  1.00  0.00      R    H  
ATOM    439  H41 CYT R  12       6.243   1.265 -19.446  1.00  0.00      R    H  
ATOM    440  H5' CYT R  12      11.393   8.044 -21.012  1.00  0.00      R    H  
ATOM    441  H42 CYT R  12       5.093   1.444 -20.681  1.00  0.00      R    H  
ATOM    442 H2'' CYT R  12       5.924   7.950 -20.867  1.00  0.00      R    H  
ATOM    443 H5'' CYT R  12      10.838   8.575 -19.506  1.00  0.00      R    H  
ATOM    444  P   URA R  13       7.462   9.680 -18.032  1.00  0.00      R    P  
ATOM    445  O1P URA R  13       7.394  11.108 -17.532  1.00  0.00      R    O  
ATOM    446  O2P URA R  13       8.277   8.825 -17.256  1.00  0.00      R    O  
ATOM    447  C5' URA R  13       5.001  10.006 -18.720  1.00  0.00      R    C  
ATOM    448  O5' URA R  13       5.981   9.124 -18.018  1.00  0.00      R    O  
ATOM    449  C4' URA R  13       3.539   9.480 -18.763  1.00  0.00      R    C  
ATOM    450  O4' URA R  13       3.573   8.233 -19.480  1.00  0.00      R    O  
ATOM    451  C3' URA R  13       2.809   9.099 -17.474  1.00  0.00      R    C  
ATOM    452  O3' URA R  13       2.337  10.204 -16.732  1.00  0.00      R    O  
ATOM    453  C2' URA R  13       1.727   8.145 -17.999  1.00  0.00      R    C  
ATOM    454  O2' URA R  13       0.603   8.817 -18.554  1.00  0.00      R    O  
ATOM    455  C1' URA R  13       2.549   7.402 -19.030  1.00  0.00      R    C  
ATOM    456  N1  URA R  13       3.216   6.154 -18.498  1.00  0.00      R    N  
ATOM    457  C2  URA R  13       2.393   5.041 -18.277  1.00  0.00      R    C  
ATOM    458  O2  URA R  13       1.215   5.084 -18.572  1.00  0.00      R    O  
ATOM    459  N3  URA R  13       3.040   3.921 -17.711  1.00  0.00      R    N  
ATOM    460  C4  URA R  13       4.339   3.844 -17.380  1.00  0.00      R    C  
ATOM    461  O4  URA R  13       4.748   2.889 -16.668  1.00  0.00      R    O  
ATOM    462  C5  URA R  13       5.114   4.973 -17.791  1.00  0.00      R    C  
ATOM    463  C6  URA R  13       4.593   6.095 -18.265  1.00  0.00      R    C  
ATOM    464  H3  URA R  13       2.469   3.112 -17.509  1.00  0.00      R    H  
ATOM    465  H5  URA R  13       6.135   4.996 -17.410  1.00  0.00      R    H  
ATOM    466  H6  URA R  13       5.184   6.957 -18.575  1.00  0.00      R    H  
ATOM    467  H1' URA R  13       1.911   7.150 -19.904  1.00  0.00      R    H  
ATOM    468  H2' URA R  13      -0.128   8.209 -18.682  1.00  0.00      R    H  
ATOM    469  H3' URA R  13       3.565   8.481 -16.946  1.00  0.00      R    H  
ATOM    470  H4' URA R  13       2.996  10.249 -19.353  1.00  0.00      R    H  
ATOM    471  H5' URA R  13       5.228  10.039 -19.807  1.00  0.00      R    H  
ATOM    472 H2'' URA R  13       1.407   7.440 -17.203  1.00  0.00      R    H  
ATOM    473 H5'' URA R  13       4.860  10.928 -18.117  1.00  0.00      R    H  
ATOM    474  P   URA R  14       2.210  10.167 -15.152  1.00  0.00      R    P  
ATOM    475  O1P URA R  14       1.854  11.516 -14.597  1.00  0.00      R    O  
ATOM    476  O2P URA R  14       3.586   9.655 -14.775  1.00  0.00      R    O  
ATOM    477  C5' URA R  14      -0.258   9.515 -15.349  1.00  0.00      R    C  
ATOM    478  O5' URA R  14       1.045   9.122 -14.933  1.00  0.00      R    O  
ATOM    479  C4' URA R  14      -1.237   8.326 -15.356  1.00  0.00      R    C  
ATOM    480  O4' URA R  14      -0.745   7.247 -16.207  1.00  0.00      R    O  
ATOM    481  C3' URA R  14      -1.471   7.634 -14.029  1.00  0.00      R    C  
ATOM    482  O3' URA R  14      -2.417   8.482 -13.254  1.00  0.00      R    O  
ATOM    483  C2' URA R  14      -2.118   6.345 -14.522  1.00  0.00      R    C  
ATOM    484  O2' URA R  14      -3.435   6.398 -14.988  1.00  0.00      R    O  
ATOM    485  C1' URA R  14      -1.216   6.043 -15.686  1.00  0.00      R    C  
ATOM    486  N1  URA R  14      -0.028   5.134 -15.220  1.00  0.00      R    N  
ATOM    487  C2  URA R  14      -0.373   3.845 -15.000  1.00  0.00      R    C  
ATOM    488  O2  URA R  14      -1.535   3.386 -15.034  1.00  0.00      R    O  
ATOM    489  N3  URA R  14       0.705   3.054 -14.669  1.00  0.00      R    N  
ATOM    490  C4  URA R  14       1.995   3.371 -14.390  1.00  0.00      R    C  
ATOM    491  O4  URA R  14       2.876   2.493 -14.176  1.00  0.00      R    O  
ATOM    492  C5  URA R  14       2.234   4.765 -14.530  1.00  0.00      R    C  
ATOM    493  C6  URA R  14       1.281   5.653 -14.865  1.00  0.00      R    C  
ATOM    494  H3  URA R  14       0.510   2.063 -14.665  1.00  0.00      R    H  
ATOM    495  H5  URA R  14       3.245   5.160 -14.431  1.00  0.00      R    H  
ATOM    496  H6  URA R  14       1.388   6.730 -14.996  1.00  0.00      R    H  
ATOM    497  H1' URA R  14      -1.774   5.514 -16.489  1.00  0.00      R    H  
ATOM    498  H2' URA R  14      -3.982   5.720 -14.583  1.00  0.00      R    H  
ATOM    499  H3' URA R  14      -0.532   7.352 -13.508  1.00  0.00      R    H  
ATOM    500  H4' URA R  14      -2.266   8.582 -15.685  1.00  0.00      R    H  
ATOM    501  H5' URA R  14      -0.306   9.905 -16.389  1.00  0.00      R    H  
ATOM    502 H2'' URA R  14      -2.025   5.604 -13.700  1.00  0.00      R    H  
ATOM    503 H5'' URA R  14      -0.666  10.326 -14.709  1.00  0.00      R    H  
ATOM    504  P   ADE R  15      -2.759   8.093 -11.766  1.00  0.00      R    P  
ATOM    505  O1P ADE R  15      -3.766   9.009 -11.162  1.00  0.00      R    O  
ATOM    506  O2P ADE R  15      -1.456   8.025 -11.139  1.00  0.00      R    O  
ATOM    507  C5' ADE R  15      -4.821   6.514 -12.069  1.00  0.00      R    C  
ATOM    508  O5' ADE R  15      -3.368   6.675 -11.848  1.00  0.00      R    O  
ATOM    509  C4' ADE R  15      -5.251   5.062 -12.149  1.00  0.00      R    C  
ATOM    510  O4' ADE R  15      -4.426   4.223 -13.025  1.00  0.00      R    O  
ATOM    511  C3' ADE R  15      -5.128   4.309 -10.783  1.00  0.00      R    C  
ATOM    512  O3' ADE R  15      -6.236   4.824  -9.974  1.00  0.00      R    O  
ATOM    513  C2' ADE R  15      -5.169   2.865 -11.242  1.00  0.00      R    C  
ATOM    514  O2' ADE R  15      -6.473   2.397 -11.637  1.00  0.00      R    O  
ATOM    515  C1' ADE R  15      -4.212   2.961 -12.363  1.00  0.00      R    C  
ATOM    516  N1  ADE R  15      -0.436  -0.437 -11.526  1.00  0.00      R    N  
ATOM    517  C2  ADE R  15      -1.712  -0.592 -11.631  1.00  0.00      R    C  
ATOM    518  N3  ADE R  15      -2.607   0.340 -12.073  1.00  0.00      R    N  
ATOM    519  C4  ADE R  15      -2.119   1.589 -11.934  1.00  0.00      R    C  
ATOM    520  C5  ADE R  15      -0.860   1.957 -11.693  1.00  0.00      R    C  
ATOM    521  C6  ADE R  15       0.055   0.859 -11.511  1.00  0.00      R    C  
ATOM    522  N6  ADE R  15       1.335   1.080 -11.295  1.00  0.00      R    N  
ATOM    523  N7  ADE R  15      -0.701   3.322 -11.590  1.00  0.00      R    N  
ATOM    524  C8  ADE R  15      -1.881   3.770 -11.863  1.00  0.00      R    C  
ATOM    525  N9  ADE R  15      -2.826   2.755 -12.044  1.00  0.00      R    N  
ATOM    526  H2  ADE R  15      -2.020  -1.638 -11.618  1.00  0.00      R    H  
ATOM    527  H8  ADE R  15      -2.107   4.833 -11.782  1.00  0.00      R    H  
ATOM    528  H1' ADE R  15      -4.567   2.231 -13.123  1.00  0.00      R    H  
ATOM    529  H2' ADE R  15      -6.673   1.493 -11.386  1.00  0.00      R    H  
ATOM    530  H3' ADE R  15      -4.109   4.455 -10.365  1.00  0.00      R    H  
ATOM    531  H4' ADE R  15      -6.316   4.962 -12.447  1.00  0.00      R    H  
ATOM    532  H5' ADE R  15      -5.163   7.137 -12.923  1.00  0.00      R    H  
ATOM    533  H61 ADE R  15       1.624   2.032 -11.201  1.00  0.00      R    H  
ATOM    534  H62 ADE R  15       1.935   0.294 -11.444  1.00  0.00      R    H  
ATOM    535 H2'' ADE R  15      -4.777   2.243 -10.409  1.00  0.00      R    H  
ATOM    536 H5'' ADE R  15      -5.416   6.850 -11.193  1.00  0.00      R    H  
ATOM    537  P   CYT R  16      -6.078   4.667  -8.350  1.00  0.00      R    P  
ATOM    538  O1P CYT R  16      -7.366   4.976  -7.721  1.00  0.00      R    O  
ATOM    539  O2P CYT R  16      -4.876   5.424  -7.906  1.00  0.00      R    O  
ATOM    540  C5' CYT R  16      -6.666   2.191  -8.151  1.00  0.00      R    C  
ATOM    541  O5' CYT R  16      -5.663   3.214  -8.199  1.00  0.00      R    O  
ATOM    542  C4' CYT R  16      -6.032   0.872  -7.830  1.00  0.00      R    C  
ATOM    543  O4' CYT R  16      -4.916   0.611  -8.742  1.00  0.00      R    O  
ATOM    544  C3' CYT R  16      -5.379   0.818  -6.481  1.00  0.00      R    C  
ATOM    545  O3' CYT R  16      -6.370   0.603  -5.455  1.00  0.00      R    O  
ATOM    546  C2' CYT R  16      -4.423  -0.350  -6.592  1.00  0.00      R    C  
ATOM    547  O2' CYT R  16      -5.111  -1.620  -6.626  1.00  0.00      R    O  
ATOM    548  C1' CYT R  16      -3.879  -0.090  -7.998  1.00  0.00      R    C  
ATOM    549  N1  CYT R  16      -2.565   0.571  -7.945  1.00  0.00      R    N  
ATOM    550  C2  CYT R  16      -1.486  -0.243  -7.581  1.00  0.00      R    C  
ATOM    551  O2  CYT R  16      -1.721  -1.397  -7.366  1.00  0.00      R    O  
ATOM    552  N3  CYT R  16      -0.224   0.205  -7.638  1.00  0.00      R    N  
ATOM    553  C4  CYT R  16      -0.062   1.514  -7.830  1.00  0.00      R    C  
ATOM    554  N4  CYT R  16       1.142   2.059  -7.847  1.00  0.00      R    N  
ATOM    555  C5  CYT R  16      -1.184   2.434  -8.052  1.00  0.00      R    C  
ATOM    556  C6  CYT R  16      -2.413   1.924  -8.104  1.00  0.00      R    C  
ATOM    557  H5  CYT R  16      -0.906   3.462  -8.284  1.00  0.00      R    H  
ATOM    558  H6  CYT R  16      -3.328   2.518  -8.081  1.00  0.00      R    H  
ATOM    559  H1' CYT R  16      -3.730  -0.980  -8.647  1.00  0.00      R    H  
ATOM    560  H2' CYT R  16      -4.566  -2.260  -6.162  1.00  0.00      R    H  
ATOM    561  H3' CYT R  16      -4.820   1.777  -6.443  1.00  0.00      R    H  
ATOM    562  H4' CYT R  16      -6.719   0.003  -7.924  1.00  0.00      R    H  
ATOM    563  H41 CYT R  16       2.004   1.580  -7.685  1.00  0.00      R    H  
ATOM    564  H5' CYT R  16      -7.184   2.037  -9.122  1.00  0.00      R    H  
ATOM    565  H42 CYT R  16       1.357   2.861  -8.405  1.00  0.00      R    H  
ATOM    566 H2'' CYT R  16      -3.603  -0.286  -5.844  1.00  0.00      R    H  
ATOM    567 H5'' CYT R  16      -7.359   2.372  -7.302  1.00  0.00      R    H  
ATOM    568  P   ADE R  17      -6.135   0.929  -3.949  1.00  0.00      R    P  
ATOM    569  O1P ADE R  17      -7.291   0.438  -3.150  1.00  0.00      R    O  
ATOM    570  O2P ADE R  17      -5.739   2.361  -3.825  1.00  0.00      R    O  
ATOM    571  C5' ADE R  17      -5.038  -1.235  -2.977  1.00  0.00      R    C  
ATOM    572  O5' ADE R  17      -4.822   0.040  -3.519  1.00  0.00      R    O  
ATOM    573  C4' ADE R  17      -3.821  -2.174  -3.103  1.00  0.00      R    C  
ATOM    574  O4' ADE R  17      -3.032  -2.156  -4.321  1.00  0.00      R    O  
ATOM    575  C3' ADE R  17      -2.812  -1.936  -1.952  1.00  0.00      R    C  
ATOM    576  O3' ADE R  17      -3.388  -2.424  -0.742  1.00  0.00      R    O  
ATOM    577  C2' ADE R  17      -1.615  -2.790  -2.448  1.00  0.00      R    C  
ATOM    578  O2' ADE R  17      -1.847  -4.154  -2.354  1.00  0.00      R    O  
ATOM    579  C1' ADE R  17      -1.646  -2.330  -3.946  1.00  0.00      R    C  
ATOM    580  N1  ADE R  17       3.127  -0.373  -4.266  1.00  0.00      R    N  
ATOM    581  C2  ADE R  17       2.722  -1.615  -3.992  1.00  0.00      R    C  
ATOM    582  N3  ADE R  17       1.521  -2.077  -3.971  1.00  0.00      R    N  
ATOM    583  C4  ADE R  17       0.625  -1.054  -4.077  1.00  0.00      R    C  
ATOM    584  C5  ADE R  17       0.864   0.269  -4.282  1.00  0.00      R    C  
ATOM    585  C6  ADE R  17       2.216   0.638  -4.314  1.00  0.00      R    C  
ATOM    586  N6  ADE R  17       2.578   1.885  -4.713  1.00  0.00      R    N  
ATOM    587  N7  ADE R  17      -0.311   0.955  -4.426  1.00  0.00      R    N  
ATOM    588  C8  ADE R  17      -1.252   0.088  -4.231  1.00  0.00      R    C  
ATOM    589  N9  ADE R  17      -0.805  -1.173  -4.139  1.00  0.00      R    N  
ATOM    590  H2  ADE R  17       3.520  -2.357  -3.990  1.00  0.00      R    H  
ATOM    591  H8  ADE R  17      -2.328   0.262  -4.258  1.00  0.00      R    H  
ATOM    592  H1' ADE R  17      -1.244  -3.205  -4.500  1.00  0.00      R    H  
ATOM    593  H2' ADE R  17      -1.046  -4.659  -2.508  1.00  0.00      R    H  
ATOM    594  H3' ADE R  17      -2.512  -0.878  -1.791  1.00  0.00      R    H  
ATOM    595  H4' ADE R  17      -4.101  -3.236  -2.933  1.00  0.00      R    H  
ATOM    596  H5' ADE R  17      -5.931  -1.734  -3.409  1.00  0.00      R    H  
ATOM    597  H61 ADE R  17       2.005   2.703  -4.652  1.00  0.00      R    H  
ATOM    598  H62 ADE R  17       3.460   1.966  -5.176  1.00  0.00      R    H  
ATOM    599 H2'' ADE R  17      -0.664  -2.498  -1.954  1.00  0.00      R    H  
ATOM    600 H5'' ADE R  17      -5.330  -1.088  -1.914  1.00  0.00      R    H  
ATOM    601  P   ADE R  18      -2.835  -2.029   0.730  1.00  0.00      R    P  
ATOM    602  O1P ADE R  18      -3.543  -2.764   1.809  1.00  0.00      R    O  
ATOM    603  O2P ADE R  18      -2.809  -0.558   0.824  1.00  0.00      R    O  
ATOM    604  C5' ADE R  18      -0.862  -3.894   0.802  1.00  0.00      R    C  
ATOM    605  O5' ADE R  18      -1.328  -2.526   0.671  1.00  0.00      R    O  
ATOM    606  C4' ADE R  18       0.629  -3.967   0.704  1.00  0.00      R    C  
ATOM    607  O4' ADE R  18       1.195  -3.286  -0.464  1.00  0.00      R    O  
ATOM    608  C3' ADE R  18       1.308  -3.128   1.918  1.00  0.00      R    C  
ATOM    609  O3' ADE R  18       1.475  -3.878   3.180  1.00  0.00      R    O  
ATOM    610  C2' ADE R  18       2.726  -2.971   1.379  1.00  0.00      R    C  
ATOM    611  O2' ADE R  18       3.472  -4.183   1.436  1.00  0.00      R    O  
ATOM    612  C1' ADE R  18       2.435  -2.712  -0.138  1.00  0.00      R    C  
ATOM    613  N1  ADE R  18       5.250   1.348  -1.426  1.00  0.00      R    N  
ATOM    614  C2  ADE R  18       5.511   0.097  -1.077  1.00  0.00      R    C  
ATOM    615  N3  ADE R  18       4.720  -0.858  -0.664  1.00  0.00      R    N  
ATOM    616  C4  ADE R  18       3.442  -0.436  -0.635  1.00  0.00      R    C  
ATOM    617  C5  ADE R  18       3.007   0.805  -0.950  1.00  0.00      R    C  
ATOM    618  C6  ADE R  18       3.943   1.739  -1.410  1.00  0.00      R    C  
ATOM    619  N6  ADE R  18       3.719   2.978  -1.671  1.00  0.00      R    N  
ATOM    620  N7  ADE R  18       1.639   0.878  -0.841  1.00  0.00      R    N  
ATOM    621  C8  ADE R  18       1.299  -0.399  -0.484  1.00  0.00      R    C  
ATOM    622  N9  ADE R  18       2.380  -1.186  -0.416  1.00  0.00      R    N  
ATOM    623  H2  ADE R  18       6.570  -0.127  -1.205  1.00  0.00      R    H  
ATOM    624  H8  ADE R  18       0.288  -0.768  -0.314  1.00  0.00      R    H  
ATOM    625  H1' ADE R  18       3.187  -3.074  -0.871  1.00  0.00      R    H  
ATOM    626  H2' ADE R  18       4.336  -3.937   1.097  1.00  0.00      R    H  
ATOM    627  H3' ADE R  18       0.878  -2.104   1.932  1.00  0.00      R    H  
ATOM    628  H4' ADE R  18       1.029  -4.996   0.579  1.00  0.00      R    H  
ATOM    629  H5' ADE R  18      -1.347  -4.572   0.069  1.00  0.00      R    H  
ATOM    630  H61 ADE R  18       2.889   3.439  -1.357  1.00  0.00      R    H  
ATOM    631  H62 ADE R  18       4.432   3.513  -2.125  1.00  0.00      R    H  
ATOM    632 H2'' ADE R  18       3.339  -2.155   1.819  1.00  0.00      R    H  
ATOM    633 H5'' ADE R  18      -1.175  -4.394   1.743  1.00  0.00      R    H  
ATOM    634  P   CYT R  19       1.500  -3.076   4.560  1.00  0.00      R    P  
ATOM    635  O1P CYT R  19       1.181  -4.034   5.664  1.00  0.00      R    O  
ATOM    636  O2P CYT R  19       0.638  -1.883   4.383  1.00  0.00      R    O  
ATOM    637  C5' CYT R  19       4.045  -3.569   4.810  1.00  0.00      R    C  
ATOM    638  O5' CYT R  19       2.897  -2.634   4.737  1.00  0.00      R    O  
ATOM    639  C4' CYT R  19       5.350  -2.906   4.446  1.00  0.00      R    C  
ATOM    640  O4' CYT R  19       5.371  -2.399   2.983  1.00  0.00      R    O  
ATOM    641  C3' CYT R  19       5.760  -1.705   5.256  1.00  0.00      R    C  
ATOM    642  O3' CYT R  19       6.294  -2.083   6.533  1.00  0.00      R    O  
ATOM    643  C2' CYT R  19       6.836  -1.073   4.276  1.00  0.00      R    C  
ATOM    644  O2' CYT R  19       7.939  -1.858   4.342  1.00  0.00      R    O  
ATOM    645  C1' CYT R  19       6.085  -1.146   2.924  1.00  0.00      R    C  
ATOM    646  N1  CYT R  19       5.281   0.051   2.598  1.00  0.00      R    N  
ATOM    647  C2  CYT R  19       5.902   1.193   2.046  1.00  0.00      R    C  
ATOM    648  O2  CYT R  19       7.146   1.192   1.807  1.00  0.00      R    O  
ATOM    649  N3  CYT R  19       5.203   2.345   1.784  1.00  0.00      R    N  
ATOM    650  C4  CYT R  19       3.917   2.413   2.044  1.00  0.00      R    C  
ATOM    651  N4  CYT R  19       3.228   3.468   1.659  1.00  0.00      R    N  
ATOM    652  C5  CYT R  19       3.317   1.401   2.835  1.00  0.00      R    C  
ATOM    653  C6  CYT R  19       3.995   0.181   2.984  1.00  0.00      R    C  
ATOM    654  H5  CYT R  19       2.255   1.596   2.982  1.00  0.00      R    H  
ATOM    655  H6  CYT R  19       3.582  -0.746   3.383  1.00  0.00      R    H  
ATOM    656  H1' CYT R  19       6.855  -1.303   2.139  1.00  0.00      R    H  
ATOM    657  H2' CYT R  19       8.061  -2.301   5.185  1.00  0.00      R    H  
ATOM    658  H3' CYT R  19       4.833  -1.095   5.304  1.00  0.00      R    H  
ATOM    659  H4' CYT R  19       6.156  -3.635   4.673  1.00  0.00      R    H  
ATOM    660  H41 CYT R  19       3.707   4.137   1.091  1.00  0.00      R    H  
ATOM    661  H5' CYT R  19       3.873  -4.438   4.140  1.00  0.00      R    H  
ATOM    662  H42 CYT R  19       2.250   3.612   1.809  1.00  0.00      R    H  
ATOM    663 H2'' CYT R  19       7.039  -0.036   4.619  1.00  0.00      R    H  
ATOM    664 H5'' CYT R  19       4.197  -3.836   5.878  1.00  0.00      R    H  
ATOM    665  P   ADE R  20       6.163  -1.104   7.668  1.00  0.00      R    P  
ATOM    666  O1P ADE R  20       6.520  -1.729   8.959  1.00  0.00      R    O  
ATOM    667  O2P ADE R  20       4.845  -0.342   7.613  1.00  0.00      R    O  
ATOM    668  C5' ADE R  20       8.637  -0.406   7.210  1.00  0.00      R    C  
ATOM    669  O5' ADE R  20       7.276   0.012   7.258  1.00  0.00      R    O  
ATOM    670  C4' ADE R  20       9.502   0.807   6.782  1.00  0.00      R    C  
ATOM    671  O4' ADE R  20       8.918   1.575   5.688  1.00  0.00      R    O  
ATOM    672  C3' ADE R  20       9.716   1.879   7.912  1.00  0.00      R    C  
ATOM    673  O3' ADE R  20      11.035   2.319   7.813  1.00  0.00      R    O  
ATOM    674  C2' ADE R  20       8.605   2.897   7.611  1.00  0.00      R    C  
ATOM    675  O2' ADE R  20       8.924   4.104   8.268  1.00  0.00      R    O  
ATOM    676  C1' ADE R  20       8.716   2.918   6.086  1.00  0.00      R    C  
ATOM    677  N1  ADE R  20       6.671   6.458   2.949  1.00  0.00      R    N  
ATOM    678  C2  ADE R  20       7.947   6.251   3.309  1.00  0.00      R    C  
ATOM    679  N3  ADE R  20       8.442   5.394   4.168  1.00  0.00      R    N  
ATOM    680  C4  ADE R  20       7.470   4.527   4.603  1.00  0.00      R    C  
ATOM    681  C5  ADE R  20       6.082   4.628   4.347  1.00  0.00      R    C  
ATOM    682  C6  ADE R  20       5.713   5.632   3.469  1.00  0.00      R    C  
ATOM    683  N6  ADE R  20       4.429   5.988   3.214  1.00  0.00      R    N  
ATOM    684  N7  ADE R  20       5.365   3.595   4.980  1.00  0.00      R    N  
ATOM    685  C8  ADE R  20       6.359   2.907   5.622  1.00  0.00      R    C  
ATOM    686  N9  ADE R  20       7.540   3.430   5.469  1.00  0.00      R    N  
ATOM    687  H2  ADE R  20       8.627   6.910   2.767  1.00  0.00      R    H  
ATOM    688  H8  ADE R  20       6.222   2.060   6.294  1.00  0.00      R    H  
ATOM    689  H1' ADE R  20       9.602   3.541   5.842  1.00  0.00      R    H  
ATOM    690  H2' ADE R  20       8.071   4.496   8.466  1.00  0.00      R    H  
ATOM    691  H3' ADE R  20       9.468   1.333   8.847  1.00  0.00      R    H  
ATOM    692  H4' ADE R  20      10.508   0.427   6.504  1.00  0.00      R    H  
ATOM    693  H5' ADE R  20       8.778  -1.197   6.442  1.00  0.00      R    H  
ATOM    694  H61 ADE R  20       4.319   6.870   2.758  1.00  0.00      R    H  
ATOM    695  H62 ADE R  20       3.618   5.455   3.458  1.00  0.00      R    H  
ATOM    696  H3T ADE R  20      11.064   3.257   8.015  1.00  0.00      R    H  
ATOM    697 H2'' ADE R  20       7.663   2.538   8.078  1.00  0.00      R    H  
ATOM    698 H5'' ADE R  20       9.068  -0.707   8.189  1.00  0.00      R    H  
TER   
ATOM    699  C5' THY T   1      11.771  13.746  -7.674  1.00  0.00      TS   C  
ATOM    700  O5' THY T   1      10.467  14.341  -7.526  1.00  0.00      TS   O  
ATOM    701  C4' THY T   1      12.790  14.161  -6.644  1.00  0.00      TS   C  
ATOM    702  O4' THY T   1      13.315  15.413  -6.875  1.00  0.00      TS   O  
ATOM    703  C3' THY T   1      12.215  14.311  -5.236  1.00  0.00      TS   C  
ATOM    704  O3' THY T   1      11.847  13.023  -4.679  1.00  0.00      TS   O  
ATOM    705  C2' THY T   1      13.415  14.899  -4.550  1.00  0.00      TS   C  
ATOM    706  C1' THY T   1      14.140  15.648  -5.772  1.00  0.00      TS   C  
ATOM    707  N1  THY T   1      14.416  17.106  -5.667  1.00  0.00      TS   N  
ATOM    708  C2  THY T   1      15.573  17.621  -6.117  1.00  0.00      TS   C  
ATOM    709  O2  THY T   1      16.494  16.974  -6.522  1.00  0.00      TS   O  
ATOM    710  N3  THY T   1      15.691  18.935  -6.053  1.00  0.00      TS   N  
ATOM    711  C4  THY T   1      14.762  19.778  -5.480  1.00  0.00      TS   C  
ATOM    712  O4  THY T   1      15.080  20.960  -5.282  1.00  0.00      TS   O  
ATOM    713  C5  THY T   1      13.508  19.198  -5.128  1.00  0.00      TS   C  
ATOM    714  C5M THY T   1      12.362  20.078  -4.707  1.00  0.00      TS   C  
ATOM    715  C6  THY T   1      13.377  17.888  -5.221  1.00  0.00      TS   C  
ATOM    716  H3  THY T   1      16.585  19.391  -6.170  1.00  0.00      TS   H  
ATOM    717  H6  THY T   1      12.425  17.457  -4.912  1.00  0.00      TS   H  
ATOM    718  H1' THY T   1      15.074  15.112  -6.042  1.00  0.00      TS   H  
ATOM    719  H2' THY T   1      14.148  14.204  -4.090  1.00  0.00      TS   H  
ATOM    720  H3' THY T   1      11.407  15.073  -5.267  1.00  0.00      TS   H  
ATOM    721  H4' THY T   1      13.577  13.386  -6.523  1.00  0.00      TS   H  
ATOM    722  H5' THY T   1      12.212  14.052  -8.646  1.00  0.00      TS   H  
ATOM    723  H51 THY T   1      12.732  20.466  -3.734  1.00  0.00      TS   H  
ATOM    724  H52 THY T   1      11.456  19.455  -4.544  1.00  0.00      TS   H  
ATOM    725  H53 THY T   1      12.171  20.876  -5.456  1.00  0.00      TS   H  
ATOM    726  H5T THY T   1      10.240  14.053  -6.639  1.00  0.00      TS   H  
ATOM    727 H2'' THY T   1      13.017  15.598  -3.784  1.00  0.00      TS   H  
ATOM    728 H5'' THY T   1      11.630  12.652  -7.803  1.00  0.00      TS   H  
ATOM    729  P   GUA T   2      10.328  12.884  -4.222  1.00  0.00      TS   P  
ATOM    730  O1P GUA T   2       9.486  13.089  -5.433  1.00  0.00      TS   O  
ATOM    731  O2P GUA T   2      10.125  13.870  -3.113  1.00  0.00      TS   O  
ATOM    732  C5' GUA T   2      10.962  11.036  -2.532  1.00  0.00      TS   C  
ATOM    733  O5' GUA T   2      10.279  11.447  -3.741  1.00  0.00      TS   O  
ATOM    734  C4' GUA T   2      10.990   9.486  -2.375  1.00  0.00      TS   C  
ATOM    735  O4' GUA T   2       9.749   9.052  -1.649  1.00  0.00      TS   O  
ATOM    736  C3' GUA T   2      11.052   8.678  -3.685  1.00  0.00      TS   C  
ATOM    737  O3' GUA T   2      12.062   7.657  -3.667  1.00  0.00      TS   O  
ATOM    738  C2' GUA T   2       9.703   7.914  -3.654  1.00  0.00      TS   C  
ATOM    739  C1' GUA T   2       9.398   7.816  -2.194  1.00  0.00      TS   C  
ATOM    740  N1  GUA T   2       6.442   4.512   0.237  1.00  0.00      TS   N  
ATOM    741  C2  GUA T   2       7.851   4.587   0.263  1.00  0.00      TS   C  
ATOM    742  N2  GUA T   2       8.471   3.527   0.764  1.00  0.00      TS   N  
ATOM    743  N3  GUA T   2       8.481   5.531  -0.425  1.00  0.00      TS   N  
ATOM    744  C4  GUA T   2       7.641   6.481  -0.864  1.00  0.00      TS   C  
ATOM    745  C5  GUA T   2       6.297   6.626  -0.712  1.00  0.00      TS   C  
ATOM    746  C6  GUA T   2       5.617   5.584  -0.123  1.00  0.00      TS   C  
ATOM    747  O6  GUA T   2       4.431   5.544   0.013  1.00  0.00      TS   O  
ATOM    748  N7  GUA T   2       5.781   7.728  -1.448  1.00  0.00      TS   N  
ATOM    749  C8  GUA T   2       6.890   8.127  -2.095  1.00  0.00      TS   C  
ATOM    750  N9  GUA T   2       8.003   7.464  -1.720  1.00  0.00      TS   N  
ATOM    751  H1  GUA T   2       5.931   3.739   0.639  1.00  0.00      TS   H  
ATOM    752  H8  GUA T   2       6.951   8.999  -2.746  1.00  0.00      TS   H  
ATOM    753  H1' GUA T   2      10.082   7.061  -1.751  1.00  0.00      TS   H  
ATOM    754  H2' GUA T   2       9.733   6.885  -4.070  1.00  0.00      TS   H  
ATOM    755  H21 GUA T   2       8.008   2.704   1.091  1.00  0.00      TS   H  
ATOM    756  H3' GUA T   2      11.057   9.433  -4.501  1.00  0.00      TS   H  
ATOM    757  H22 GUA T   2       9.384   3.347   0.400  1.00  0.00      TS   H  
ATOM    758  H4' GUA T   2      11.929   9.257  -1.827  1.00  0.00      TS   H  
ATOM    759  H5' GUA T   2      10.525  11.382  -1.571  1.00  0.00      TS   H  
ATOM    760 H2'' GUA T   2       8.843   8.401  -4.162  1.00  0.00      TS   H  
ATOM    761 H5'' GUA T   2      12.004  11.420  -2.480  1.00  0.00      TS   H  
ATOM    762  P   THY T   3      12.648   6.973  -5.022  1.00  0.00      TS   P  
ATOM    763  O1P THY T   3      13.986   7.547  -5.113  1.00  0.00      TS   O  
ATOM    764  O2P THY T   3      11.704   7.166  -6.179  1.00  0.00      TS   O  
ATOM    765  C5' THY T   3      13.424   4.927  -3.487  1.00  0.00      TS   C  
ATOM    766  O5' THY T   3      12.796   5.523  -4.644  1.00  0.00      TS   O  
ATOM    767  C4' THY T   3      12.841   3.471  -3.244  1.00  0.00      TS   C  
ATOM    768  O4' THY T   3      11.510   3.479  -2.777  1.00  0.00      TS   O  
ATOM    769  C3' THY T   3      12.841   2.577  -4.500  1.00  0.00      TS   C  
ATOM    770  O3' THY T   3      13.462   1.312  -4.259  1.00  0.00      TS   O  
ATOM    771  C2' THY T   3      11.361   2.538  -4.944  1.00  0.00      TS   C  
ATOM    772  C1' THY T   3      10.707   2.569  -3.590  1.00  0.00      TS   C  
ATOM    773  N1  THY T   3       9.270   3.027  -3.515  1.00  0.00      TS   N  
ATOM    774  C2  THY T   3       8.338   2.287  -2.880  1.00  0.00      TS   C  
ATOM    775  O2  THY T   3       8.589   1.250  -2.407  1.00  0.00      TS   O  
ATOM    776  N3  THY T   3       7.134   2.851  -2.919  1.00  0.00      TS   N  
ATOM    777  C4  THY T   3       6.769   4.095  -3.460  1.00  0.00      TS   C  
ATOM    778  O4  THY T   3       5.616   4.396  -3.255  1.00  0.00      TS   O  
ATOM    779  C5  THY T   3       7.747   4.815  -4.265  1.00  0.00      TS   C  
ATOM    780  C5M THY T   3       7.184   5.932  -5.161  1.00  0.00      TS   C  
ATOM    781  C6  THY T   3       8.999   4.279  -4.197  1.00  0.00      TS   C  
ATOM    782  H3  THY T   3       6.428   2.512  -2.281  1.00  0.00      TS   H  
ATOM    783  H6  THY T   3       9.875   4.806  -4.571  1.00  0.00      TS   H  
ATOM    784  H1' THY T   3      10.900   1.518  -3.285  1.00  0.00      TS   H  
ATOM    785  H2' THY T   3      11.120   1.598  -5.487  1.00  0.00      TS   H  
ATOM    786  H3' THY T   3      13.392   3.182  -5.250  1.00  0.00      TS   H  
ATOM    787  H4' THY T   3      13.444   3.133  -2.375  1.00  0.00      TS   H  
ATOM    788  H5' THY T   3      13.343   5.605  -2.611  1.00  0.00      TS   H  
ATOM    789  H51 THY T   3       6.252   6.359  -4.732  1.00  0.00      TS   H  
ATOM    790  H52 THY T   3       7.075   5.490  -6.174  1.00  0.00      TS   H  
ATOM    791  H53 THY T   3       7.812   6.848  -5.203  1.00  0.00      TS   H  
ATOM    792 H2'' THY T   3      11.115   3.405  -5.592  1.00  0.00      TS   H  
ATOM    793 H5'' THY T   3      14.487   4.807  -3.788  1.00  0.00      TS   H  
ATOM    794  P   THY T   4      13.572   0.277  -5.452  1.00  0.00      TS   P  
ATOM    795  O1P THY T   4      14.857  -0.403  -5.366  1.00  0.00      TS   O  
ATOM    796  O2P THY T   4      13.319   1.042  -6.702  1.00  0.00      TS   O  
ATOM    797  C5' THY T   4      12.419  -1.840  -4.217  1.00  0.00      TS   C  
ATOM    798  O5' THY T   4      12.373  -0.693  -5.092  1.00  0.00      TS   O  
ATOM    799  C4' THY T   4      11.084  -2.563  -4.039  1.00  0.00      TS   C  
ATOM    800  O4' THY T   4      10.078  -1.625  -3.403  1.00  0.00      TS   O  
ATOM    801  C3' THY T   4      10.333  -2.897  -5.365  1.00  0.00      TS   C  
ATOM    802  O3' THY T   4      10.985  -3.972  -5.994  1.00  0.00      TS   O  
ATOM    803  C2' THY T   4       9.008  -3.304  -4.768  1.00  0.00      TS   C  
ATOM    804  C1' THY T   4       8.818  -2.062  -3.873  1.00  0.00      TS   C  
ATOM    805  N1  THY T   4       8.094  -1.001  -4.526  1.00  0.00      TS   N  
ATOM    806  C2  THY T   4       6.784  -0.922  -4.172  1.00  0.00      TS   C  
ATOM    807  O2  THY T   4       6.195  -1.674  -3.408  1.00  0.00      TS   O  
ATOM    808  N3  THY T   4       6.051   0.100  -4.716  1.00  0.00      TS   N  
ATOM    809  C4  THY T   4       6.494   1.071  -5.550  1.00  0.00      TS   C  
ATOM    810  O4  THY T   4       5.750   1.957  -5.944  1.00  0.00      TS   O  
ATOM    811  C5  THY T   4       7.840   0.947  -5.928  1.00  0.00      TS   C  
ATOM    812  C5M THY T   4       8.295   1.965  -6.875  1.00  0.00      TS   C  
ATOM    813  C6  THY T   4       8.601  -0.038  -5.370  1.00  0.00      TS   C  
ATOM    814  H3  THY T   4       5.049   0.029  -4.609  1.00  0.00      TS   H  
ATOM    815  H6  THY T   4       9.685  -0.054  -5.473  1.00  0.00      TS   H  
ATOM    816  H1' THY T   4       8.369  -2.428  -2.925  1.00  0.00      TS   H  
ATOM    817  H2' THY T   4       9.068  -4.191  -4.101  1.00  0.00      TS   H  
ATOM    818  H3' THY T   4      10.263  -2.016  -6.039  1.00  0.00      TS   H  
ATOM    819  H4' THY T   4      11.125  -3.473  -3.403  1.00  0.00      TS   H  
ATOM    820  H5' THY T   4      12.856  -1.525  -3.245  1.00  0.00      TS   H  
ATOM    821  H51 THY T   4       8.112   3.032  -6.626  1.00  0.00      TS   H  
ATOM    822  H52 THY T   4       7.873   1.807  -7.890  1.00  0.00      TS   H  
ATOM    823  H53 THY T   4       9.402   1.974  -6.972  1.00  0.00      TS   H  
ATOM    824 H2'' THY T   4       8.189  -3.313  -5.518  1.00  0.00      TS   H  
ATOM    825 H5'' THY T   4      13.144  -2.560  -4.652  1.00  0.00      TS   H  
ATOM    826  P   GUA T   5      10.561  -4.353  -7.473  1.00  0.00      TS   P  
ATOM    827  O1P GUA T   5      11.445  -5.466  -7.780  1.00  0.00      TS   O  
ATOM    828  O2P GUA T   5      10.862  -3.152  -8.248  1.00  0.00      TS   O  
ATOM    829  C5' GUA T   5       8.751  -6.166  -7.258  1.00  0.00      TS   C  
ATOM    830  O5' GUA T   5       9.053  -4.803  -7.559  1.00  0.00      TS   O  
ATOM    831  C4' GUA T   5       7.260  -6.316  -6.945  1.00  0.00      TS   C  
ATOM    832  O4' GUA T   5       6.705  -5.350  -6.060  1.00  0.00      TS   O  
ATOM    833  C3' GUA T   5       6.428  -6.289  -8.244  1.00  0.00      TS   C  
ATOM    834  O3' GUA T   5       6.476  -7.530  -8.994  1.00  0.00      TS   O  
ATOM    835  C2' GUA T   5       5.012  -6.141  -7.612  1.00  0.00      TS   C  
ATOM    836  C1' GUA T   5       5.340  -5.096  -6.517  1.00  0.00      TS   C  
ATOM    837  N1  GUA T   5       2.017  -1.423  -7.411  1.00  0.00      TS   N  
ATOM    838  C2  GUA T   5       1.789  -2.731  -7.062  1.00  0.00      TS   C  
ATOM    839  N2  GUA T   5       0.501  -3.069  -6.961  1.00  0.00      TS   N  
ATOM    840  N3  GUA T   5       2.765  -3.550  -6.733  1.00  0.00      TS   N  
ATOM    841  C4  GUA T   5       4.001  -3.030  -7.042  1.00  0.00      TS   C  
ATOM    842  C5  GUA T   5       4.304  -1.705  -7.401  1.00  0.00      TS   C  
ATOM    843  C6  GUA T   5       3.286  -0.782  -7.598  1.00  0.00      TS   C  
ATOM    844  O6  GUA T   5       3.350   0.438  -7.913  1.00  0.00      TS   O  
ATOM    845  N7  GUA T   5       5.699  -1.606  -7.631  1.00  0.00      TS   N  
ATOM    846  C8  GUA T   5       6.207  -2.827  -7.343  1.00  0.00      TS   C  
ATOM    847  N9  GUA T   5       5.180  -3.712  -6.982  1.00  0.00      TS   N  
ATOM    848  H1  GUA T   5       1.157  -0.897  -7.475  1.00  0.00      TS   H  
ATOM    849  H8  GUA T   5       7.251  -3.143  -7.327  1.00  0.00      TS   H  
ATOM    850  H1' GUA T   5       4.686  -5.070  -5.619  1.00  0.00      TS   H  
ATOM    851  H2' GUA T   5       4.746  -7.079  -7.079  1.00  0.00      TS   H  
ATOM    852  H21 GUA T   5      -0.243  -2.485  -7.285  1.00  0.00      TS   H  
ATOM    853  H3' GUA T   5       6.754  -5.450  -8.896  1.00  0.00      TS   H  
ATOM    854  H22 GUA T   5       0.112  -3.983  -6.843  1.00  0.00      TS   H  
ATOM    855  H4' GUA T   5       7.114  -7.352  -6.571  1.00  0.00      TS   H  
ATOM    856  H5' GUA T   5       9.419  -6.628  -6.499  1.00  0.00      TS   H  
ATOM    857 H2'' GUA T   5       4.302  -5.863  -8.420  1.00  0.00      TS   H  
ATOM    858 H5'' GUA T   5       8.886  -6.862  -8.113  1.00  0.00      TS   H  
ATOM    859  P   THY T   6       6.151  -7.630 -10.493  1.00  0.00      TS   P  
ATOM    860  O1P THY T   6       6.441  -8.945 -11.049  1.00  0.00      TS   O  
ATOM    861  O2P THY T   6       6.830  -6.500 -11.174  1.00  0.00      TS   O  
ATOM    862  C5' THY T   6       3.577  -8.442 -10.359  1.00  0.00      TS   C  
ATOM    863  O5' THY T   6       4.576  -7.347 -10.574  1.00  0.00      TS   O  
ATOM    864  C4' THY T   6       2.133  -8.049 -10.149  1.00  0.00      TS   C  
ATOM    865  O4' THY T   6       1.938  -6.945  -9.175  1.00  0.00      TS   O  
ATOM    866  C3' THY T   6       1.471  -7.545 -11.468  1.00  0.00      TS   C  
ATOM    867  O3' THY T   6       1.078  -8.604 -12.382  1.00  0.00      TS   O  
ATOM    868  C2' THY T   6       0.237  -6.866 -10.907  1.00  0.00      TS   C  
ATOM    869  C1' THY T   6       0.859  -6.059  -9.677  1.00  0.00      TS   C  
ATOM    870  N1  THY T   6       1.393  -4.740 -10.022  1.00  0.00      TS   N  
ATOM    871  C2  THY T   6       0.481  -3.681 -10.155  1.00  0.00      TS   C  
ATOM    872  O2  THY T   6      -0.751  -3.778 -10.137  1.00  0.00      TS   O  
ATOM    873  N3  THY T   6       1.121  -2.507 -10.325  1.00  0.00      TS   N  
ATOM    874  C4  THY T   6       2.482  -2.272 -10.555  1.00  0.00      TS   C  
ATOM    875  O4  THY T   6       2.912  -1.131 -10.753  1.00  0.00      TS   O  
ATOM    876  C5  THY T   6       3.345  -3.411 -10.397  1.00  0.00      TS   C  
ATOM    877  C5M THY T   6       4.743  -3.250 -10.629  1.00  0.00      TS   C  
ATOM    878  C6  THY T   6       2.753  -4.553 -10.043  1.00  0.00      TS   C  
ATOM    879  H3  THY T   6       0.472  -1.746 -10.463  1.00  0.00      TS   H  
ATOM    880  H6  THY T   6       3.341  -5.470 -10.079  1.00  0.00      TS   H  
ATOM    881  H1' THY T   6       0.146  -5.915  -8.837  1.00  0.00      TS   H  
ATOM    882  H2' THY T   6      -0.461  -7.663 -10.571  1.00  0.00      TS   H  
ATOM    883  H3' THY T   6       2.283  -6.881 -11.833  1.00  0.00      TS   H  
ATOM    884  H4' THY T   6       1.513  -8.902  -9.797  1.00  0.00      TS   H  
ATOM    885  H5' THY T   6       3.944  -9.071  -9.520  1.00  0.00      TS   H  
ATOM    886  H51 THY T   6       5.238  -3.914 -11.369  1.00  0.00      TS   H  
ATOM    887  H52 THY T   6       5.406  -3.461  -9.763  1.00  0.00      TS   H  
ATOM    888  H53 THY T   6       4.986  -2.226 -10.983  1.00  0.00      TS   H  
ATOM    889 H2'' THY T   6      -0.379  -6.194 -11.542  1.00  0.00      TS   H  
ATOM    890 H5'' THY T   6       3.600  -9.244 -11.128  1.00  0.00      TS   H  
ATOM    891  P   ADE T   7       1.410  -8.398 -13.921  1.00  0.00      TS   P  
ATOM    892  O1P ADE T   7       1.321  -9.770 -14.542  1.00  0.00      TS   O  
ATOM    893  O2P ADE T   7       2.745  -7.646 -14.069  1.00  0.00      TS   O  
ATOM    894  C5' ADE T   7      -1.055  -7.881 -14.431  1.00  0.00      TS   C  
ATOM    895  O5' ADE T   7       0.343  -7.463 -14.519  1.00  0.00      TS   O  
ATOM    896  C4' ADE T   7      -2.014  -6.745 -14.537  1.00  0.00      TS   C  
ATOM    897  O4' ADE T   7      -1.788  -5.696 -13.535  1.00  0.00      TS   O  
ATOM    898  C3' ADE T   7      -1.989  -6.043 -15.856  1.00  0.00      TS   C  
ATOM    899  O3' ADE T   7      -2.927  -6.797 -16.780  1.00  0.00      TS   O  
ATOM    900  C2' ADE T   7      -2.614  -4.698 -15.473  1.00  0.00      TS   C  
ATOM    901  C1' ADE T   7      -2.061  -4.383 -14.090  1.00  0.00      TS   C  
ATOM    902  N1  ADE T   7       0.175   0.208 -14.863  1.00  0.00      TS   N  
ATOM    903  C2  ADE T   7      -1.099  -0.217 -15.020  1.00  0.00      TS   C  
ATOM    904  N3  ADE T   7      -1.563  -1.465 -14.843  1.00  0.00      TS   N  
ATOM    905  C4  ADE T   7      -0.593  -2.301 -14.449  1.00  0.00      TS   C  
ATOM    906  C5  ADE T   7       0.713  -2.044 -14.287  1.00  0.00      TS   C  
ATOM    907  C6  ADE T   7       1.110  -0.723 -14.416  1.00  0.00      TS   C  
ATOM    908  N6  ADE T   7       2.400  -0.320 -14.296  1.00  0.00      TS   N  
ATOM    909  N7  ADE T   7       1.430  -3.204 -14.019  1.00  0.00      TS   N  
ATOM    910  C8  ADE T   7       0.510  -4.147 -13.901  1.00  0.00      TS   C  
ATOM    911  N9  ADE T   7      -0.748  -3.659 -14.119  1.00  0.00      TS   N  
ATOM    912  H2  ADE T   7      -1.824   0.541 -15.317  1.00  0.00      TS   H  
ATOM    913  H8  ADE T   7       0.608  -5.229 -13.809  1.00  0.00      TS   H  
ATOM    914  H1' ADE T   7      -2.781  -3.970 -13.350  1.00  0.00      TS   H  
ATOM    915  H2' ADE T   7      -3.718  -4.825 -15.445  1.00  0.00      TS   H  
ATOM    916  H3' ADE T   7      -0.943  -5.952 -16.222  1.00  0.00      TS   H  
ATOM    917  H4' ADE T   7      -3.075  -7.062 -14.460  1.00  0.00      TS   H  
ATOM    918  H5' ADE T   7      -1.286  -8.493 -13.533  1.00  0.00      TS   H  
ATOM    919  H61 ADE T   7       2.608   0.624 -14.039  1.00  0.00      TS   H  
ATOM    920  H62 ADE T   7       3.175  -0.930 -14.459  1.00  0.00      TS   H  
ATOM    921 H2'' ADE T   7      -2.312  -3.940 -16.227  1.00  0.00      TS   H  
ATOM    922 H5'' ADE T   7      -1.267  -8.565 -15.281  1.00  0.00      TS   H  
ATOM    923  P   ADE T   8      -2.574  -6.640 -18.352  1.00  0.00      TS   P  
ATOM    924  O1P ADE T   8      -3.335  -7.633 -19.100  1.00  0.00      TS   O  
ATOM    925  O2P ADE T   8      -1.150  -6.633 -18.642  1.00  0.00      TS   O  
ATOM    926  C5' ADE T   8      -4.340  -4.667 -18.342  1.00  0.00      TS   C  
ATOM    927  O5' ADE T   8      -3.067  -5.227 -18.697  1.00  0.00      TS   O  
ATOM    928  C4' ADE T   8      -4.525  -3.181 -18.741  1.00  0.00      TS   C  
ATOM    929  O4' ADE T   8      -3.602  -2.184 -18.143  1.00  0.00      TS   O  
ATOM    930  C3' ADE T   8      -4.274  -3.002 -20.229  1.00  0.00      TS   C  
ATOM    931  O3' ADE T   8      -5.196  -2.181 -20.893  1.00  0.00      TS   O  
ATOM    932  C2' ADE T   8      -2.853  -2.525 -20.357  1.00  0.00      TS   C  
ATOM    933  C1' ADE T   8      -2.741  -1.605 -19.140  1.00  0.00      TS   C  
ATOM    934  N1  ADE T   8       0.871   1.981 -17.745  1.00  0.00      TS   N  
ATOM    935  C2  ADE T   8      -0.390   2.088 -18.100  1.00  0.00      TS   C  
ATOM    936  N3  ADE T   8      -1.352   1.129 -18.291  1.00  0.00      TS   N  
ATOM    937  C4  ADE T   8      -0.761  -0.088 -18.350  1.00  0.00      TS   C  
ATOM    938  C5  ADE T   8       0.532  -0.305 -18.029  1.00  0.00      TS   C  
ATOM    939  C6  ADE T   8       1.366   0.766 -17.695  1.00  0.00      TS   C  
ATOM    940  N6  ADE T   8       2.632   0.578 -17.333  1.00  0.00      TS   N  
ATOM    941  N7  ADE T   8       0.759  -1.675 -17.984  1.00  0.00      TS   N  
ATOM    942  C8  ADE T   8      -0.346  -2.158 -18.479  1.00  0.00      TS   C  
ATOM    943  N9  ADE T   8      -1.363  -1.283 -18.630  1.00  0.00      TS   N  
ATOM    944  H2  ADE T   8      -0.794   3.093 -17.987  1.00  0.00      TS   H  
ATOM    945  H8  ADE T   8      -0.549  -3.213 -18.670  1.00  0.00      TS   H  
ATOM    946  H1' ADE T   8      -3.253  -0.680 -19.484  1.00  0.00      TS   H  
ATOM    947  H2' ADE T   8      -2.614  -2.041 -21.327  1.00  0.00      TS   H  
ATOM    948  H3' ADE T   8      -4.315  -4.044 -20.612  1.00  0.00      TS   H  
ATOM    949  H4' ADE T   8      -5.592  -2.890 -18.634  1.00  0.00      TS   H  
ATOM    950  H5' ADE T   8      -4.538  -4.669 -17.249  1.00  0.00      TS   H  
ATOM    951  H61 ADE T   8       3.173   1.332 -16.961  1.00  0.00      TS   H  
ATOM    952  H62 ADE T   8       2.966  -0.317 -17.035  1.00  0.00      TS   H  
ATOM    953 H2'' ADE T   8      -2.205  -3.425 -20.279  1.00  0.00      TS   H  
ATOM    954 H5'' ADE T   8      -5.011  -5.379 -18.868  1.00  0.00      TS   H  
ATOM    955  P   GUA T   9      -5.360  -2.489 -22.474  1.00  0.00      TS   P  
ATOM    956  O1P GUA T   9      -6.762  -2.634 -22.857  1.00  0.00      TS   O  
ATOM    957  O2P GUA T   9      -4.430  -3.578 -22.952  1.00  0.00      TS   O  
ATOM    958  C5' GUA T   9      -5.252   0.162 -22.651  1.00  0.00      TS   C  
ATOM    959  O5' GUA T   9      -4.744  -1.120 -22.979  1.00  0.00      TS   O  
ATOM    960  C4' GUA T   9      -4.233   1.216 -22.889  1.00  0.00      TS   C  
ATOM    961  O4' GUA T   9      -3.273   1.161 -21.778  1.00  0.00      TS   O  
ATOM    962  C3' GUA T   9      -3.300   1.200 -24.107  1.00  0.00      TS   C  
ATOM    963  O3' GUA T   9      -4.024   1.627 -25.247  1.00  0.00      TS   O  
ATOM    964  C2' GUA T   9      -2.257   2.193 -23.666  1.00  0.00      TS   C  
ATOM    965  C1' GUA T   9      -2.119   2.029 -22.103  1.00  0.00      TS   C  
ATOM    966  N1  GUA T   9       2.917   2.657 -21.370  1.00  0.00      TS   N  
ATOM    967  C2  GUA T   9       1.931   3.586 -21.574  1.00  0.00      TS   C  
ATOM    968  N2  GUA T   9       2.389   4.832 -21.647  1.00  0.00      TS   N  
ATOM    969  N3  GUA T   9       0.655   3.327 -21.645  1.00  0.00      TS   N  
ATOM    970  C4  GUA T   9       0.402   2.017 -21.535  1.00  0.00      TS   C  
ATOM    971  C5  GUA T   9       1.325   0.964 -21.287  1.00  0.00      TS   C  
ATOM    972  C6  GUA T   9       2.649   1.293 -21.105  1.00  0.00      TS   C  
ATOM    973  O6  GUA T   9       3.593   0.533 -20.956  1.00  0.00      TS   O  
ATOM    974  N7  GUA T   9       0.718  -0.279 -21.453  1.00  0.00      TS   N  
ATOM    975  C8  GUA T   9      -0.572   0.077 -21.720  1.00  0.00      TS   C  
ATOM    976  N9  GUA T   9      -0.819   1.402 -21.743  1.00  0.00      TS   N  
ATOM    977  H1  GUA T   9       3.850   2.993 -21.172  1.00  0.00      TS   H  
ATOM    978  H8  GUA T   9      -1.271  -0.752 -21.839  1.00  0.00      TS   H  
ATOM    979  H1' GUA T   9      -2.313   3.045 -21.698  1.00  0.00      TS   H  
ATOM    980  H2' GUA T   9      -2.539   3.241 -23.899  1.00  0.00      TS   H  
ATOM    981  H21 GUA T   9       3.349   5.111 -21.622  1.00  0.00      TS   H  
ATOM    982  H3' GUA T   9      -2.780   0.235 -24.289  1.00  0.00      TS   H  
ATOM    983  H22 GUA T   9       1.760   5.589 -21.823  1.00  0.00      TS   H  
ATOM    984  H4' GUA T   9      -4.680   2.232 -22.829  1.00  0.00      TS   H  
ATOM    985  H5' GUA T   9      -5.367   0.163 -21.547  1.00  0.00      TS   H  
ATOM    986 H2'' GUA T   9      -1.338   1.946 -24.239  1.00  0.00      TS   H  
ATOM    987 H5'' GUA T   9      -6.192   0.308 -23.225  1.00  0.00      TS   H  
ATOM    988  P   CYT T  10      -3.512   1.418 -26.678  1.00  0.00      TS   P  
ATOM    989  O1P CYT T  10      -4.592   1.863 -27.576  1.00  0.00      TS   O  
ATOM    990  O2P CYT T  10      -3.100  -0.012 -26.774  1.00  0.00      TS   O  
ATOM    991  C5' CYT T  10      -2.243   3.739 -26.758  1.00  0.00      TS   C  
ATOM    992  O5' CYT T  10      -2.208   2.292 -26.861  1.00  0.00      TS   O  
ATOM    993  C4' CYT T  10      -0.966   4.516 -26.564  1.00  0.00      TS   C  
ATOM    994  O4' CYT T  10      -0.309   4.020 -25.376  1.00  0.00      TS   O  
ATOM    995  C3' CYT T  10       0.013   4.284 -27.657  1.00  0.00      TS   C  
ATOM    996  O3' CYT T  10      -0.337   5.107 -28.808  1.00  0.00      TS   O  
ATOM    997  C2' CYT T  10       1.236   4.850 -26.901  1.00  0.00      TS   C  
ATOM    998  C1' CYT T  10       1.080   4.217 -25.516  1.00  0.00      TS   C  
ATOM    999  N1  CYT T  10       1.805   2.970 -25.304  1.00  0.00      TS   N  
ATOM   1000  C2  CYT T  10       3.134   3.011 -24.943  1.00  0.00      TS   C  
ATOM   1001  O2  CYT T  10       3.766   4.096 -24.962  1.00  0.00      TS   O  
ATOM   1002  N3  CYT T  10       3.794   1.870 -24.509  1.00  0.00      TS   N  
ATOM   1003  C4  CYT T  10       3.163   0.703 -24.682  1.00  0.00      TS   C  
ATOM   1004  N4  CYT T  10       3.830  -0.393 -24.340  1.00  0.00      TS   N  
ATOM   1005  C5  CYT T  10       1.859   0.610 -25.198  1.00  0.00      TS   C  
ATOM   1006  C6  CYT T  10       1.217   1.749 -25.387  1.00  0.00      TS   C  
ATOM   1007  H5  CYT T  10       1.408  -0.376 -25.314  1.00  0.00      TS   H  
ATOM   1008  H6  CYT T  10       0.183   1.839 -25.723  1.00  0.00      TS   H  
ATOM   1009  H1' CYT T  10       1.295   4.852 -24.631  1.00  0.00      TS   H  
ATOM   1010  H2' CYT T  10       1.072   5.945 -26.818  1.00  0.00      TS   H  
ATOM   1011  H3' CYT T  10       0.128   3.209 -27.912  1.00  0.00      TS   H  
ATOM   1012  H4' CYT T  10      -1.187   5.591 -26.397  1.00  0.00      TS   H  
ATOM   1013  H41 CYT T  10       4.666  -0.072 -23.894  1.00  0.00      TS   H  
ATOM   1014  H5' CYT T  10      -2.998   4.006 -25.988  1.00  0.00      TS   H  
ATOM   1015  H42 CYT T  10       3.757  -1.260 -24.833  1.00  0.00      TS   H  
ATOM   1016 H2'' CYT T  10       2.176   4.678 -27.466  1.00  0.00      TS   H  
ATOM   1017 H5'' CYT T  10      -2.737   4.173 -27.653  1.00  0.00      TS   H  
ATOM   1018  P   THY T  11       0.357   4.929 -30.163  1.00  0.00      TS   P  
ATOM   1019  O1P THY T  11      -0.250   5.938 -31.098  1.00  0.00      TS   O  
ATOM   1020  O2P THY T  11       0.311   3.508 -30.626  1.00  0.00      TS   O  
ATOM   1021  C5' THY T  11       2.244   6.606 -29.622  1.00  0.00      TS   C  
ATOM   1022  O5' THY T  11       1.894   5.267 -29.916  1.00  0.00      TS   O  
ATOM   1023  C4' THY T  11       3.836   6.728 -29.832  1.00  0.00      TS   C  
ATOM   1024  O4' THY T  11       4.609   5.916 -28.889  1.00  0.00      TS   O  
ATOM   1025  C3' THY T  11       4.323   6.278 -31.218  1.00  0.00      TS   C  
ATOM   1026  O3' THY T  11       5.238   7.162 -31.804  1.00  0.00      TS   O  
ATOM   1027  C2' THY T  11       4.916   4.907 -30.986  1.00  0.00      TS   C  
ATOM   1028  C1' THY T  11       5.327   4.879 -29.563  1.00  0.00      TS   C  
ATOM   1029  N1  THY T  11       5.099   3.598 -28.821  1.00  0.00      TS   N  
ATOM   1030  C2  THY T  11       6.149   2.995 -28.089  1.00  0.00      TS   C  
ATOM   1031  O2  THY T  11       7.240   3.499 -27.933  1.00  0.00      TS   O  
ATOM   1032  N3  THY T  11       5.885   1.782 -27.582  1.00  0.00      TS   N  
ATOM   1033  C4  THY T  11       4.704   1.030 -27.680  1.00  0.00      TS   C  
ATOM   1034  O4  THY T  11       4.712  -0.147 -27.351  1.00  0.00      TS   O  
ATOM   1035  C5  THY T  11       3.683   1.698 -28.379  1.00  0.00      TS   C  
ATOM   1036  C5M THY T  11       2.351   0.974 -28.522  1.00  0.00      TS   C  
ATOM   1037  C6  THY T  11       3.884   2.981 -28.883  1.00  0.00      TS   C  
ATOM   1038  H3  THY T  11       6.642   1.298 -27.121  1.00  0.00      TS   H  
ATOM   1039  H6  THY T  11       3.101   3.521 -29.415  1.00  0.00      TS   H  
ATOM   1040  H1' THY T  11       6.374   5.233 -29.448  1.00  0.00      TS   H  
ATOM   1041  H2' THY T  11       5.716   4.590 -31.689  1.00  0.00      TS   H  
ATOM   1042  H3' THY T  11       3.405   6.111 -31.820  1.00  0.00      TS   H  
ATOM   1043  H4' THY T  11       4.121   7.778 -29.602  1.00  0.00      TS   H  
ATOM   1044  H5' THY T  11       1.993   6.850 -28.567  1.00  0.00      TS   H  
ATOM   1045  H51 THY T  11       1.808   1.111 -29.481  1.00  0.00      TS   H  
ATOM   1046  H52 THY T  11       1.535   1.269 -27.828  1.00  0.00      TS   H  
ATOM   1047  H53 THY T  11       2.529  -0.102 -28.310  1.00  0.00      TS   H  
ATOM   1048 H2'' THY T  11       4.163   4.119 -31.200  1.00  0.00      TS   H  
ATOM   1049 H5'' THY T  11       1.853   7.410 -30.282  1.00  0.00      TS   H  
ATOM   1050  P   ADE T  12       5.719   7.044 -33.299  1.00  0.00      TS   P  
ATOM   1051  O1P ADE T  12       6.126   8.380 -33.787  1.00  0.00      TS   O  
ATOM   1052  O2P ADE T  12       4.837   6.258 -34.119  1.00  0.00      TS   O  
ATOM   1053  C5' ADE T  12       7.982   6.609 -32.030  1.00  0.00      TS   C  
ATOM   1054  O5' ADE T  12       7.143   6.249 -33.214  1.00  0.00      TS   O  
ATOM   1055  C4' ADE T  12       9.166   5.571 -31.690  1.00  0.00      TS   C  
ATOM   1056  O4' ADE T  12       8.610   4.433 -30.973  1.00  0.00      TS   O  
ATOM   1057  C3' ADE T  12       9.836   4.860 -32.951  1.00  0.00      TS   C  
ATOM   1058  O3' ADE T  12      11.271   4.793 -32.855  1.00  0.00      TS   O  
ATOM   1059  C2' ADE T  12       9.272   3.430 -32.906  1.00  0.00      TS   C  
ATOM   1060  C1' ADE T  12       9.203   3.221 -31.444  1.00  0.00      TS   C  
ATOM   1061  N1  ADE T  12       8.660  -1.244 -29.089  1.00  0.00      TS   N  
ATOM   1062  C2  ADE T  12       9.715  -0.413 -29.232  1.00  0.00      TS   C  
ATOM   1063  N3  ADE T  12       9.691   0.795 -29.707  1.00  0.00      TS   N  
ATOM   1064  C4  ADE T  12       8.561   1.100 -30.292  1.00  0.00      TS   C  
ATOM   1065  C5  ADE T  12       7.458   0.285 -30.388  1.00  0.00      TS   C  
ATOM   1066  C6  ADE T  12       7.475  -0.971 -29.708  1.00  0.00      TS   C  
ATOM   1067  N6  ADE T  12       6.364  -1.648 -29.445  1.00  0.00      TS   N  
ATOM   1068  N7  ADE T  12       6.444   0.852 -31.247  1.00  0.00      TS   N  
ATOM   1069  C8  ADE T  12       7.019   1.935 -31.688  1.00  0.00      TS   C  
ATOM   1070  N9  ADE T  12       8.294   2.113 -31.161  1.00  0.00      TS   N  
ATOM   1071  H2  ADE T  12      10.509  -0.637 -28.519  1.00  0.00      TS   H  
ATOM   1072  H8  ADE T  12       6.604   2.725 -32.315  1.00  0.00      TS   H  
ATOM   1073  H1' ADE T  12      10.164   3.051 -30.915  1.00  0.00      TS   H  
ATOM   1074  H2' ADE T  12       9.886   2.675 -33.443  1.00  0.00      TS   H  
ATOM   1075  H3' ADE T  12       9.496   5.428 -33.844  1.00  0.00      TS   H  
ATOM   1076  H4' ADE T  12       9.965   6.133 -31.162  1.00  0.00      TS   H  
ATOM   1077  H5' ADE T  12       7.371   6.504 -31.108  1.00  0.00      TS   H  
ATOM   1078  H61 ADE T  12       6.508  -2.437 -28.848  1.00  0.00      TS   H  
ATOM   1079  H62 ADE T  12       5.489  -1.164 -29.456  1.00  0.00      TS   H  
ATOM   1080 H2'' ADE T  12       8.282   3.493 -33.406  1.00  0.00      TS   H  
ATOM   1081 H5'' ADE T  12       8.268   7.682 -32.079  1.00  0.00      TS   H  
ATOM   1082  P   THY T  13      12.133   4.931 -34.098  1.00  0.00      TS   P  
ATOM   1083  O1P THY T  13      13.015   6.157 -34.012  1.00  0.00      TS   O  
ATOM   1084  O2P THY T  13      11.366   4.813 -35.306  1.00  0.00      TS   O  
ATOM   1085  C5' THY T  13      13.902   3.332 -32.952  1.00  0.00      TS   C  
ATOM   1086  O5' THY T  13      13.123   3.737 -34.135  1.00  0.00      TS   O  
ATOM   1087  C4' THY T  13      13.984   1.824 -32.753  1.00  0.00      TS   C  
ATOM   1088  O4' THY T  13      12.672   1.320 -32.240  1.00  0.00      TS   O  
ATOM   1089  C3' THY T  13      14.101   0.972 -34.001  1.00  0.00      TS   C  
ATOM   1090  O3' THY T  13      15.438   0.976 -34.462  1.00  0.00      TS   O  
ATOM   1091  C2' THY T  13      13.654  -0.386 -33.520  1.00  0.00      TS   C  
ATOM   1092  C1' THY T  13      12.653  -0.115 -32.385  1.00  0.00      TS   C  
ATOM   1093  N1  THY T  13      11.283  -0.637 -32.690  1.00  0.00      TS   N  
ATOM   1094  C2  THY T  13      10.867  -1.793 -32.076  1.00  0.00      TS   C  
ATOM   1095  O2  THY T  13      11.565  -2.375 -31.220  1.00  0.00      TS   O  
ATOM   1096  N3  THY T  13       9.678  -2.251 -32.366  1.00  0.00      TS   N  
ATOM   1097  C4  THY T  13       8.714  -1.596 -33.097  1.00  0.00      TS   C  
ATOM   1098  O4  THY T  13       7.551  -2.059 -33.219  1.00  0.00      TS   O  
ATOM   1099  C5  THY T  13       9.126  -0.375 -33.661  1.00  0.00      TS   C  
ATOM   1100  C5M THY T  13       8.237   0.467 -34.499  1.00  0.00      TS   C  
ATOM   1101  C6  THY T  13      10.389   0.068 -33.435  1.00  0.00      TS   C  
ATOM   1102  H3  THY T  13       9.365  -3.164 -32.067  1.00  0.00      TS   H  
ATOM   1103  H6  THY T  13      10.793   1.039 -33.721  1.00  0.00      TS   H  
ATOM   1104  H1' THY T  13      13.008  -0.562 -31.432  1.00  0.00      TS   H  
ATOM   1105  H2' THY T  13      14.368  -1.051 -32.989  1.00  0.00      TS   H  
ATOM   1106  H3' THY T  13      13.384   1.334 -34.769  1.00  0.00      TS   H  
ATOM   1107  H4' THY T  13      14.700   1.525 -31.959  1.00  0.00      TS   H  
ATOM   1108  H5' THY T  13      13.351   3.676 -32.051  1.00  0.00      TS   H  
ATOM   1109  H51 THY T  13       8.769   1.347 -34.922  1.00  0.00      TS   H  
ATOM   1110  H52 THY T  13       7.402   0.854 -33.877  1.00  0.00      TS   H  
ATOM   1111  H53 THY T  13       7.766  -0.102 -35.329  1.00  0.00      TS   H  
ATOM   1112 H2'' THY T  13      13.252  -1.115 -34.255  1.00  0.00      TS   H  
ATOM   1113 H5'' THY T  13      14.950   3.700 -32.978  1.00  0.00      TS   H  
ATOM   1114  P   ADE T  14      15.870   0.267 -35.777  1.00  0.00      TS   P  
ATOM   1115  O1P ADE T  14      17.171   0.829 -36.151  1.00  0.00      TS   O  
ATOM   1116  O2P ADE T  14      14.742   0.239 -36.680  1.00  0.00      TS   O  
ATOM   1117  C5' ADE T  14      16.894  -1.635 -34.297  1.00  0.00      TS   C  
ATOM   1118  O5' ADE T  14      16.135  -1.190 -35.407  1.00  0.00      TS   O  
ATOM   1119  C4' ADE T  14      16.834  -3.138 -34.025  1.00  0.00      TS   C  
ATOM   1120  O4' ADE T  14      15.424  -3.655 -33.954  1.00  0.00      TS   O  
ATOM   1121  C3' ADE T  14      17.516  -3.878 -35.169  1.00  0.00      TS   C  
ATOM   1122  O3' ADE T  14      18.259  -5.034 -34.659  1.00  0.00      TS   O  
ATOM   1123  C2' ADE T  14      16.389  -4.191 -36.106  1.00  0.00      TS   C  
ATOM   1124  C1' ADE T  14      15.155  -4.430 -35.113  1.00  0.00      TS   C  
ATOM   1125  N1  ADE T  14      10.075  -5.091 -34.953  1.00  0.00      TS   N  
ATOM   1126  C2  ADE T  14      11.065  -5.872 -34.535  1.00  0.00      TS   C  
ATOM   1127  N3  ADE T  14      12.409  -5.564 -34.473  1.00  0.00      TS   N  
ATOM   1128  C4  ADE T  14      12.696  -4.520 -35.277  1.00  0.00      TS   C  
ATOM   1129  C5  ADE T  14      11.725  -3.659 -35.873  1.00  0.00      TS   C  
ATOM   1130  C6  ADE T  14      10.324  -4.009 -35.637  1.00  0.00      TS   C  
ATOM   1131  N6  ADE T  14       9.308  -3.314 -36.174  1.00  0.00      TS   N  
ATOM   1132  N7  ADE T  14      12.282  -2.593 -36.516  1.00  0.00      TS   N  
ATOM   1133  C8  ADE T  14      13.552  -2.768 -36.218  1.00  0.00      TS   C  
ATOM   1134  N9  ADE T  14      13.902  -3.913 -35.566  1.00  0.00      TS   N  
ATOM   1135  H2  ADE T  14      10.833  -6.653 -33.811  1.00  0.00      TS   H  
ATOM   1136  H8  ADE T  14      14.366  -2.143 -36.586  1.00  0.00      TS   H  
ATOM   1137  H1' ADE T  14      15.182  -5.463 -34.705  1.00  0.00      TS   H  
ATOM   1138  H2' ADE T  14      16.374  -5.103 -36.742  1.00  0.00      TS   H  
ATOM   1139  H3' ADE T  14      18.288  -3.211 -35.610  1.00  0.00      TS   H  
ATOM   1140  H4' ADE T  14      17.385  -3.392 -33.094  1.00  0.00      TS   H  
ATOM   1141  H5' ADE T  14      16.427  -1.136 -33.421  1.00  0.00      TS   H  
ATOM   1142  H61 ADE T  14       8.569  -3.863 -36.562  1.00  0.00      TS   H  
ATOM   1143  H62 ADE T  14       9.552  -2.415 -36.537  1.00  0.00      TS   H  
ATOM   1144 H2'' ADE T  14      16.263  -3.324 -36.788  1.00  0.00      TS   H  
ATOM   1145 H5'' ADE T  14      17.930  -1.263 -34.444  1.00  0.00      TS   H  
ATOM   1146  P   THY T  15      19.022  -6.005 -35.629  1.00  0.00      TS   P  
ATOM   1147  O1P THY T  15      20.265  -6.442 -35.049  1.00  0.00      TS   O  
ATOM   1148  O2P THY T  15      19.092  -5.394 -36.954  1.00  0.00      TS   O  
ATOM   1149  C5' THY T  15      17.807  -7.903 -34.477  1.00  0.00      TS   C  
ATOM   1150  O5' THY T  15      18.021  -7.211 -35.723  1.00  0.00      TS   O  
ATOM   1151  C4' THY T  15      16.656  -8.959 -34.542  1.00  0.00      TS   C  
ATOM   1152  O4' THY T  15      15.309  -8.423 -34.963  1.00  0.00      TS   O  
ATOM   1153  C3' THY T  15      16.926 -10.143 -35.542  1.00  0.00      TS   C  
ATOM   1154  O3' THY T  15      16.329 -11.356 -35.085  1.00  0.00      TS   O  
ATOM   1155  C2' THY T  15      16.185  -9.700 -36.782  1.00  0.00      TS   C  
ATOM   1156  C1' THY T  15      14.910  -9.091 -36.180  1.00  0.00      TS   C  
ATOM   1157  N1  THY T  15      14.118  -8.181 -36.986  1.00  0.00      TS   N  
ATOM   1158  C2  THY T  15      12.766  -8.444 -37.063  1.00  0.00      TS   C  
ATOM   1159  O2  THY T  15      12.206  -9.424 -36.619  1.00  0.00      TS   O  
ATOM   1160  N3  THY T  15      12.001  -7.451 -37.662  1.00  0.00      TS   N  
ATOM   1161  C4  THY T  15      12.498  -6.310 -38.303  1.00  0.00      TS   C  
ATOM   1162  O4  THY T  15      11.743  -5.434 -38.808  1.00  0.00      TS   O  
ATOM   1163  C5  THY T  15      13.933  -6.215 -38.305  1.00  0.00      TS   C  
ATOM   1164  C5M THY T  15      14.579  -5.020 -39.048  1.00  0.00      TS   C  
ATOM   1165  C6  THY T  15      14.627  -7.106 -37.662  1.00  0.00      TS   C  
ATOM   1166  H3  THY T  15      11.032  -7.723 -37.744  1.00  0.00      TS   H  
ATOM   1167  H6  THY T  15      15.659  -6.919 -37.363  1.00  0.00      TS   H  
ATOM   1168  H1' THY T  15      14.252  -9.928 -35.862  1.00  0.00      TS   H  
ATOM   1169  H2' THY T  15      15.922 -10.528 -37.476  1.00  0.00      TS   H  
ATOM   1170  H3' THY T  15      18.030 -10.234 -35.632  1.00  0.00      TS   H  
ATOM   1171  H4' THY T  15      16.449  -9.424 -33.554  1.00  0.00      TS   H  
ATOM   1172  H5' THY T  15      17.410  -7.228 -33.688  1.00  0.00      TS   H  
ATOM   1173  H51 THY T  15      14.320  -4.934 -40.125  1.00  0.00      TS   H  
ATOM   1174  H52 THY T  15      15.685  -5.070 -38.964  1.00  0.00      TS   H  
ATOM   1175  H53 THY T  15      14.230  -4.065 -38.600  1.00  0.00      TS   H  
ATOM   1176 H2'' THY T  15      16.788  -8.906 -37.270  1.00  0.00      TS   H  
ATOM   1177 H5'' THY T  15      18.739  -8.431 -34.184  1.00  0.00      TS   H  
ATOM   1178  P   ADE T  16      16.830 -12.698 -35.756  1.00  0.00      TS   P  
ATOM   1179  O1P ADE T  16      17.464 -13.512 -34.670  1.00  0.00      TS   O  
ATOM   1180  O2P ADE T  16      17.783 -12.483 -36.870  1.00  0.00      TS   O  
ATOM   1181  C5' ADE T  16      14.628 -13.976 -35.245  1.00  0.00      TS   C  
ATOM   1182  O5' ADE T  16      15.533 -13.364 -36.233  1.00  0.00      TS   O  
ATOM   1183  C4' ADE T  16      13.455 -14.679 -35.805  1.00  0.00      TS   C  
ATOM   1184  O4' ADE T  16      12.500 -13.790 -36.460  1.00  0.00      TS   O  
ATOM   1185  C3' ADE T  16      13.871 -15.676 -36.878  1.00  0.00      TS   C  
ATOM   1186  O3' ADE T  16      13.066 -16.875 -36.895  1.00  0.00      TS   O  
ATOM   1187  C2' ADE T  16      13.738 -14.862 -38.146  1.00  0.00      TS   C  
ATOM   1188  C1' ADE T  16      12.562 -13.975 -37.915  1.00  0.00      TS   C  
ATOM   1189  N1  ADE T  16       9.585 -10.464 -40.103  1.00  0.00      TS   N  
ATOM   1190  C2  ADE T  16       9.286 -11.586 -39.387  1.00  0.00      TS   C  
ATOM   1191  N3  ADE T  16      10.104 -12.485 -38.830  1.00  0.00      TS   N  
ATOM   1192  C4  ADE T  16      11.383 -12.057 -38.982  1.00  0.00      TS   C  
ATOM   1193  C5  ADE T  16      11.857 -10.934 -39.614  1.00  0.00      TS   C  
ATOM   1194  C6  ADE T  16      10.863 -10.104 -40.192  1.00  0.00      TS   C  
ATOM   1195  N6  ADE T  16      11.251  -8.979 -40.875  1.00  0.00      TS   N  
ATOM   1196  N7  ADE T  16      13.272 -10.845 -39.514  1.00  0.00      TS   N  
ATOM   1197  C8  ADE T  16      13.584 -11.871 -38.812  1.00  0.00      TS   C  
ATOM   1198  N9  ADE T  16      12.494 -12.666 -38.502  1.00  0.00      TS   N  
ATOM   1199  H2  ADE T  16       8.216 -11.772 -39.294  1.00  0.00      TS   H  
ATOM   1200  H8  ADE T  16      14.570 -12.176 -38.463  1.00  0.00      TS   H  
ATOM   1201  H1' ADE T  16      11.686 -14.591 -38.207  1.00  0.00      TS   H  
ATOM   1202  H2' ADE T  16      13.586 -15.413 -39.099  1.00  0.00      TS   H  
ATOM   1203  H3' ADE T  16      14.958 -15.898 -36.816  1.00  0.00      TS   H  
ATOM   1204  H4' ADE T  16      13.044 -15.334 -35.008  1.00  0.00      TS   H  
ATOM   1205  H5' ADE T  16      14.179 -13.200 -34.589  1.00  0.00      TS   H  
ATOM   1206  H61 ADE T  16      10.556  -8.484 -41.398  1.00  0.00      TS   H  
ATOM   1207  H62 ADE T  16      12.233  -8.805 -40.944  1.00  0.00      TS   H  
ATOM   1208 H2'' ADE T  16      14.678 -14.280 -38.259  1.00  0.00      TS   H  
ATOM   1209 H5'' ADE T  16      15.104 -14.751 -34.606  1.00  0.00      TS   H  
ATOM   1210  P   THY T  17      13.653 -18.099 -37.680  1.00  0.00      TS   P  
ATOM   1211  O1P THY T  17      13.137 -19.281 -37.018  1.00  0.00      TS   O  
ATOM   1212  O2P THY T  17      15.135 -17.938 -37.876  1.00  0.00      TS   O  
ATOM   1213  C5' THY T  17      11.474 -17.785 -39.178  1.00  0.00      TS   C  
ATOM   1214  O5' THY T  17      12.928 -17.826 -39.091  1.00  0.00      TS   O  
ATOM   1215  C4' THY T  17      10.949 -16.932 -40.366  1.00  0.00      TS   C  
ATOM   1216  O4' THY T  17      11.524 -15.644 -40.489  1.00  0.00      TS   O  
ATOM   1217  C3' THY T  17      11.472 -17.574 -41.722  1.00  0.00      TS   C  
ATOM   1218  O3' THY T  17      10.694 -18.676 -42.147  1.00  0.00      TS   O  
ATOM   1219  C2' THY T  17      11.336 -16.346 -42.642  1.00  0.00      TS   C  
ATOM   1220  C1' THY T  17      10.964 -15.174 -41.748  1.00  0.00      TS   C  
ATOM   1221  N1  THY T  17      11.558 -13.843 -42.021  1.00  0.00      TS   N  
ATOM   1222  C2  THY T  17      10.754 -12.858 -42.640  1.00  0.00      TS   C  
ATOM   1223  O2  THY T  17       9.618 -13.136 -42.938  1.00  0.00      TS   O  
ATOM   1224  N3  THY T  17      11.475 -11.724 -42.974  1.00  0.00      TS   N  
ATOM   1225  C4  THY T  17      12.809 -11.481 -42.751  1.00  0.00      TS   C  
ATOM   1226  O4  THY T  17      13.311 -10.362 -43.087  1.00  0.00      TS   O  
ATOM   1227  C5  THY T  17      13.544 -12.606 -42.249  1.00  0.00      TS   C  
ATOM   1228  C5M THY T  17      15.116 -12.573 -42.337  1.00  0.00      TS   C  
ATOM   1229  C6  THY T  17      12.931 -13.776 -42.019  1.00  0.00      TS   C  
ATOM   1230  H3  THY T  17      10.979 -11.016 -43.496  1.00  0.00      TS   H  
ATOM   1231  H6  THY T  17      13.489 -14.676 -41.765  1.00  0.00      TS   H  
ATOM   1232  H1' THY T  17       9.859 -15.137 -41.642  1.00  0.00      TS   H  
ATOM   1233  H2' THY T  17      10.458 -16.491 -43.306  1.00  0.00      TS   H  
ATOM   1234  H3' THY T  17      12.505 -17.960 -41.581  1.00  0.00      TS   H  
ATOM   1235  H4' THY T  17       9.847 -16.834 -40.473  1.00  0.00      TS   H  
ATOM   1236  H5' THY T  17      10.985 -17.351 -38.280  1.00  0.00      TS   H  
ATOM   1237  H51 THY T  17      15.391 -13.535 -41.854  1.00  0.00      TS   H  
ATOM   1238  H52 THY T  17      15.604 -11.680 -41.892  1.00  0.00      TS   H  
ATOM   1239  H53 THY T  17      15.475 -12.745 -43.374  1.00  0.00      TS   H  
ATOM   1240 H2'' THY T  17      12.288 -16.109 -43.164  1.00  0.00      TS   H  
ATOM   1241 H5'' THY T  17      11.024 -18.799 -39.230  1.00  0.00      TS   H  
ATOM   1242  P   ADE T  18      11.084 -19.498 -43.442  1.00  0.00      TS   P  
ATOM   1243  O1P ADE T  18      10.643 -20.900 -43.270  1.00  0.00      TS   O  
ATOM   1244  O2P ADE T  18      12.566 -19.333 -43.706  1.00  0.00      TS   O  
ATOM   1245  C5' ADE T  18       8.795 -18.711 -44.388  1.00  0.00      TS   C  
ATOM   1246  O5' ADE T  18      10.204 -18.818 -44.512  1.00  0.00      TS   O  
ATOM   1247  C4' ADE T  18       8.190 -17.900 -45.559  1.00  0.00      TS   C  
ATOM   1248  O4' ADE T  18       8.579 -16.523 -45.585  1.00  0.00      TS   O  
ATOM   1249  C3' ADE T  18       8.463 -18.502 -46.916  1.00  0.00      TS   C  
ATOM   1250  O3' ADE T  18       7.301 -18.547 -47.789  1.00  0.00      TS   O  
ATOM   1251  C2' ADE T  18       9.552 -17.544 -47.503  1.00  0.00      TS   C  
ATOM   1252  C1' ADE T  18       9.177 -16.197 -46.822  1.00  0.00      TS   C  
ATOM   1253  N1  ADE T  18      11.470 -11.555 -47.001  1.00  0.00      TS   N  
ATOM   1254  C2  ADE T  18      10.324 -12.009 -47.629  1.00  0.00      TS   C  
ATOM   1255  N3  ADE T  18       9.745 -13.254 -47.450  1.00  0.00      TS   N  
ATOM   1256  C4  ADE T  18      10.579 -14.047 -46.797  1.00  0.00      TS   C  
ATOM   1257  C5  ADE T  18      11.815 -13.763 -46.281  1.00  0.00      TS   C  
ATOM   1258  C6  ADE T  18      12.252 -12.422 -46.398  1.00  0.00      TS   C  
ATOM   1259  N6  ADE T  18      13.341 -11.821 -45.902  1.00  0.00      TS   N  
ATOM   1260  N7  ADE T  18      12.405 -14.944 -45.777  1.00  0.00      TS   N  
ATOM   1261  C8  ADE T  18      11.525 -15.865 -45.934  1.00  0.00      TS   C  
ATOM   1262  N9  ADE T  18      10.366 -15.403 -46.514  1.00  0.00      TS   N  
ATOM   1263  H2  ADE T  18       9.766 -11.286 -48.224  1.00  0.00      TS   H  
ATOM   1264  H8  ADE T  18      11.586 -16.881 -45.544  1.00  0.00      TS   H  
ATOM   1265  H1' ADE T  18       8.452 -15.570 -47.382  1.00  0.00      TS   H  
ATOM   1266  H2' ADE T  18       9.624 -17.400 -48.603  1.00  0.00      TS   H  
ATOM   1267  H3' ADE T  18       8.966 -19.490 -46.846  1.00  0.00      TS   H  
ATOM   1268  H4' ADE T  18       7.096 -17.880 -45.363  1.00  0.00      TS   H  
ATOM   1269  H5' ADE T  18       8.560 -18.286 -43.389  1.00  0.00      TS   H  
ATOM   1270  H61 ADE T  18      13.301 -10.822 -45.923  1.00  0.00      TS   H  
ATOM   1271  H62 ADE T  18      14.252 -12.226 -45.820  1.00  0.00      TS   H  
ATOM   1272 H2'' ADE T  18      10.544 -17.942 -47.200  1.00  0.00      TS   H  
ATOM   1273 H5'' ADE T  18       8.415 -19.750 -44.494  1.00  0.00      TS   H  
ATOM   1274  P   ADE T  19       7.275 -18.899 -49.315  1.00  0.00      TS   P  
ATOM   1275  O1P ADE T  19       6.029 -19.746 -49.600  1.00  0.00      TS   O  
ATOM   1276  O2P ADE T  19       8.538 -19.465 -49.773  1.00  0.00      TS   O  
ATOM   1277  C5' ADE T  19       6.010 -16.642 -49.782  1.00  0.00      TS   C  
ATOM   1278  O5' ADE T  19       7.126 -17.444 -50.079  1.00  0.00      TS   O  
ATOM   1279  C4' ADE T  19       5.844 -15.600 -50.935  1.00  0.00      TS   C  
ATOM   1280  O4' ADE T  19       6.871 -14.651 -50.914  1.00  0.00      TS   O  
ATOM   1281  C3' ADE T  19       5.943 -16.094 -52.389  1.00  0.00      TS   C  
ATOM   1282  O3' ADE T  19       5.170 -15.326 -53.320  1.00  0.00      TS   O  
ATOM   1283  C2' ADE T  19       7.404 -16.124 -52.791  1.00  0.00      TS   C  
ATOM   1284  C1' ADE T  19       7.800 -14.895 -51.988  1.00  0.00      TS   C  
ATOM   1285  N1  ADE T  19      11.997 -12.464 -50.199  1.00  0.00      TS   N  
ATOM   1286  C2  ADE T  19      10.861 -12.032 -50.708  1.00  0.00      TS   C  
ATOM   1287  N3  ADE T  19       9.758 -12.711 -51.071  1.00  0.00      TS   N  
ATOM   1288  C4  ADE T  19       9.983 -13.998 -51.011  1.00  0.00      TS   C  
ATOM   1289  C5  ADE T  19      11.159 -14.532 -50.502  1.00  0.00      TS   C  
ATOM   1290  C6  ADE T  19      12.246 -13.751 -50.127  1.00  0.00      TS   C  
ATOM   1291  N6  ADE T  19      13.423 -14.197 -49.543  1.00  0.00      TS   N  
ATOM   1292  N7  ADE T  19      11.055 -15.938 -50.402  1.00  0.00      TS   N  
ATOM   1293  C8  ADE T  19       9.849 -16.169 -50.932  1.00  0.00      TS   C  
ATOM   1294  N9  ADE T  19       9.172 -15.028 -51.320  1.00  0.00      TS   N  
ATOM   1295  H2  ADE T  19      10.701 -10.954 -50.662  1.00  0.00      TS   H  
ATOM   1296  H8  ADE T  19       9.518 -17.198 -51.071  1.00  0.00      TS   H  
ATOM   1297  H1' ADE T  19       7.760 -13.972 -52.604  1.00  0.00      TS   H  
ATOM   1298  H2' ADE T  19       7.621 -15.938 -53.866  1.00  0.00      TS   H  
ATOM   1299  H3' ADE T  19       5.560 -17.136 -52.375  1.00  0.00      TS   H  
ATOM   1300  H4' ADE T  19       4.815 -15.201 -50.807  1.00  0.00      TS   H  
ATOM   1301  H5' ADE T  19       6.180 -16.021 -48.877  1.00  0.00      TS   H  
ATOM   1302  H61 ADE T  19      13.473 -14.996 -48.944  1.00  0.00      TS   H  
ATOM   1303  H62 ADE T  19      14.006 -13.407 -49.354  1.00  0.00      TS   H  
ATOM   1304 H2'' ADE T  19       7.907 -17.027 -52.384  1.00  0.00      TS   H  
ATOM   1305 H5'' ADE T  19       5.087 -17.249 -49.673  1.00  0.00      TS   H  
ATOM   1306  P   GUA T  20       4.947 -15.756 -54.783  1.00  0.00      TS   P  
ATOM   1307  O1P GUA T  20       3.549 -15.497 -55.061  1.00  0.00      TS   O  
ATOM   1308  O2P GUA T  20       5.423 -17.156 -54.943  1.00  0.00      TS   O  
ATOM   1309  C5' GUA T  20       5.741 -13.245 -55.543  1.00  0.00      TS   C  
ATOM   1310  O5' GUA T  20       5.860 -14.713 -55.636  1.00  0.00      TS   O  
ATOM   1311  C4' GUA T  20       6.895 -12.505 -56.190  1.00  0.00      TS   C  
ATOM   1312  O4' GUA T  20       8.098 -12.656 -55.406  1.00  0.00      TS   O  
ATOM   1313  C3' GUA T  20       7.250 -13.044 -57.603  1.00  0.00      TS   C  
ATOM   1314  O3' GUA T  20       7.408 -12.065 -58.585  1.00  0.00      TS   O  
ATOM   1315  C2' GUA T  20       8.435 -13.918 -57.456  1.00  0.00      TS   C  
ATOM   1316  C1' GUA T  20       9.087 -13.213 -56.216  1.00  0.00      TS   C  
ATOM   1317  N1  GUA T  20      13.258 -13.509 -53.309  1.00  0.00      TS   N  
ATOM   1318  C2  GUA T  20      12.614 -12.379 -53.736  1.00  0.00      TS   C  
ATOM   1319  N2  GUA T  20      13.217 -11.149 -53.593  1.00  0.00      TS   N  
ATOM   1320  N3  GUA T  20      11.555 -12.422 -54.509  1.00  0.00      TS   N  
ATOM   1321  C4  GUA T  20      11.085 -13.701 -54.662  1.00  0.00      TS   C  
ATOM   1322  C5  GUA T  20      11.584 -14.880 -54.193  1.00  0.00      TS   C  
ATOM   1323  C6  GUA T  20      12.784 -14.789 -53.490  1.00  0.00      TS   C  
ATOM   1324  O6  GUA T  20      13.361 -15.752 -53.001  1.00  0.00      TS   O  
ATOM   1325  N7  GUA T  20      10.827 -16.011 -54.586  1.00  0.00      TS   N  
ATOM   1326  C8  GUA T  20       9.886 -15.481 -55.327  1.00  0.00      TS   C  
ATOM   1327  N9  GUA T  20       9.966 -14.085 -55.421  1.00  0.00      TS   N  
ATOM   1328  H1  GUA T  20      14.128 -13.379 -52.813  1.00  0.00      TS   H  
ATOM   1329  H8  GUA T  20       9.068 -15.988 -55.838  1.00  0.00      TS   H  
ATOM   1330  H1' GUA T  20       9.621 -12.309 -56.581  1.00  0.00      TS   H  
ATOM   1331  H2' GUA T  20       9.176 -13.853 -58.281  1.00  0.00      TS   H  
ATOM   1332  H21 GUA T  20      12.717 -10.356 -53.941  1.00  0.00      TS   H  
ATOM   1333  H3' GUA T  20       6.438 -13.771 -57.825  1.00  0.00      TS   H  
ATOM   1334  H22 GUA T  20      14.139 -10.958 -53.260  1.00  0.00      TS   H  
ATOM   1335  H4' GUA T  20       6.451 -11.496 -56.331  1.00  0.00      TS   H  
ATOM   1336  H5' GUA T  20       5.648 -12.868 -54.502  1.00  0.00      TS   H  
ATOM   1337  H3T GUA T  20       7.960 -12.448 -59.272  1.00  0.00      TS   H  
ATOM   1338 H2'' GUA T  20       8.140 -14.946 -57.157  1.00  0.00      TS   H  
ATOM   1339 H5'' GUA T  20       4.856 -12.921 -56.131  1.00  0.00      TS   H  
TER   
END
