# Supplementary material for: CRISPR-Cas12a exploits R-loop asymmetry to form double-strand breaks
Source: eLife. 2020 Jun 10;9:e55143. doi: 10.7554/eLife.55143 (PMC7286691; doi:10.7554/eLife.55143)
Supplement: Figure 5—source data 2. [file elife-55143-fig5-data2.zip › Figure 5ΓÇöSource Data 2/Example_MD_trajectories/5prime_boundary/5prime_boundary_41.pdb]

ATOM      1  C5' CYT B   1      22.449  -8.452 -53.477  1.00  0.00      BS   C  
ATOM      2  O5' CYT B   1      22.415  -9.297 -52.328  1.00  0.00      BS   O  
ATOM      3  C4' CYT B   1      21.148  -7.769 -53.813  1.00  0.00      BS   C  
ATOM      4  O4' CYT B   1      20.076  -8.748 -53.943  1.00  0.00      BS   O  
ATOM      5  C3' CYT B   1      20.640  -6.798 -52.754  1.00  0.00      BS   C  
ATOM      6  O3' CYT B   1      19.970  -5.695 -53.361  1.00  0.00      BS   O  
ATOM      7  C2' CYT B   1      19.743  -7.668 -51.865  1.00  0.00      BS   C  
ATOM      8  C1' CYT B   1      19.088  -8.496 -52.954  1.00  0.00      BS   C  
ATOM      9  N1  CYT B   1      18.478  -9.795 -52.514  1.00  0.00      BS   N  
ATOM     10  C2  CYT B   1      17.284 -10.215 -53.124  1.00  0.00      BS   C  
ATOM     11  O2  CYT B   1      16.738  -9.594 -54.043  1.00  0.00      BS   O  
ATOM     12  N3  CYT B   1      16.728 -11.422 -52.769  1.00  0.00      BS   N  
ATOM     13  C4  CYT B   1      17.182 -12.017 -51.715  1.00  0.00      BS   C  
ATOM     14  N4  CYT B   1      16.540 -13.090 -51.442  1.00  0.00      BS   N  
ATOM     15  C5  CYT B   1      18.284 -11.553 -50.939  1.00  0.00      BS   C  
ATOM     16  C6  CYT B   1      18.913 -10.468 -51.426  1.00  0.00      BS   C  
ATOM     17  H5  CYT B   1      18.671 -12.074 -50.064  1.00  0.00      BS   H  
ATOM     18  H6  CYT B   1      19.747 -10.003 -50.902  1.00  0.00      BS   H  
ATOM     19  H1' CYT B   1      18.283  -7.881 -53.410  1.00  0.00      BS   H  
ATOM     20  H2' CYT B   1      19.009  -7.069 -51.285  1.00  0.00      BS   H  
ATOM     21  H3' CYT B   1      21.478  -6.403 -52.140  1.00  0.00      BS   H  
ATOM     22  H4' CYT B   1      21.168  -7.230 -54.784  1.00  0.00      BS   H  
ATOM     23  H41 CYT B   1      16.062 -13.491 -52.224  1.00  0.00      BS   H  
ATOM     24  H5' CYT B   1      22.620  -9.164 -54.313  1.00  0.00      BS   H  
ATOM     25  H42 CYT B   1      16.720 -13.553 -50.575  1.00  0.00      BS   H  
ATOM     26  H5T CYT B   1      22.759  -8.870 -51.540  1.00  0.00      BS   H  
ATOM     27 H2'' CYT B   1      20.374  -8.328 -51.233  1.00  0.00      BS   H  
ATOM     28 H5'' CYT B   1      23.338  -7.797 -53.350  1.00  0.00      BS   H  
ATOM     29  P   THY B   2      19.390  -4.424 -52.741  1.00  0.00      BS   P  
ATOM     30  O1P THY B   2      19.539  -3.282 -53.664  1.00  0.00      BS   O  
ATOM     31  O2P THY B   2      20.067  -4.266 -51.449  1.00  0.00      BS   O  
ATOM     32  C5' THY B   2      17.100  -4.938 -54.003  1.00  0.00      BS   C  
ATOM     33  O5' THY B   2      17.845  -4.771 -52.701  1.00  0.00      BS   O  
ATOM     34  C4' THY B   2      15.699  -5.336 -53.845  1.00  0.00      BS   C  
ATOM     35  O4' THY B   2      15.565  -6.647 -53.313  1.00  0.00      BS   O  
ATOM     36  C3' THY B   2      14.904  -4.425 -52.923  1.00  0.00      BS   C  
ATOM     37  O3' THY B   2      13.579  -4.058 -53.538  1.00  0.00      BS   O  
ATOM     38  C2' THY B   2      14.662  -5.252 -51.691  1.00  0.00      BS   C  
ATOM     39  C1' THY B   2      14.525  -6.652 -52.294  1.00  0.00      BS   C  
ATOM     40  N1  THY B   2      14.810  -7.725 -51.339  1.00  0.00      BS   N  
ATOM     41  C2  THY B   2      13.911  -8.678 -51.235  1.00  0.00      BS   C  
ATOM     42  O2  THY B   2      12.805  -8.638 -51.785  1.00  0.00      BS   O  
ATOM     43  N3  THY B   2      14.188  -9.771 -50.487  1.00  0.00      BS   N  
ATOM     44  C4  THY B   2      15.324  -9.995 -49.767  1.00  0.00      BS   C  
ATOM     45  O4  THY B   2      15.484 -11.179 -49.301  1.00  0.00      BS   O  
ATOM     46  C5  THY B   2      16.286  -8.867 -49.883  1.00  0.00      BS   C  
ATOM     47  C5M THY B   2      17.552  -8.828 -49.105  1.00  0.00      BS   C  
ATOM     48  C6  THY B   2      16.018  -7.853 -50.732  1.00  0.00      BS   C  
ATOM     49  H3  THY B   2      13.532 -10.538 -50.440  1.00  0.00      BS   H  
ATOM     50  H6  THY B   2      16.614  -6.978 -50.992  1.00  0.00      BS   H  
ATOM     51  H1' THY B   2      13.527  -6.655 -52.779  1.00  0.00      BS   H  
ATOM     52  H2' THY B   2      13.770  -4.936 -51.109  1.00  0.00      BS   H  
ATOM     53  H3' THY B   2      15.529  -3.545 -52.653  1.00  0.00      BS   H  
ATOM     54  H4' THY B   2      15.164  -5.427 -54.815  1.00  0.00      BS   H  
ATOM     55  H5' THY B   2      17.630  -5.653 -54.668  1.00  0.00      BS   H  
ATOM     56  H51 THY B   2      17.821  -9.784 -48.606  1.00  0.00      BS   H  
ATOM     57  H52 THY B   2      17.459  -8.043 -48.325  1.00  0.00      BS   H  
ATOM     58  H53 THY B   2      18.425  -8.619 -49.759  1.00  0.00      BS   H  
ATOM     59 H2'' THY B   2      15.603  -5.204 -51.103  1.00  0.00      BS   H  
ATOM     60 H5'' THY B   2      17.085  -3.925 -54.458  1.00  0.00      BS   H  
ATOM     61  P   THY B   3      12.895  -2.800 -52.959  1.00  0.00      BS   P  
ATOM     62  O1P THY B   3      12.512  -1.994 -54.135  1.00  0.00      BS   O  
ATOM     63  O2P THY B   3      13.821  -2.135 -52.018  1.00  0.00      BS   O  
ATOM     64  C5' THY B   3      10.421  -3.651 -53.018  1.00  0.00      BS   C  
ATOM     65  O5' THY B   3      11.602  -3.275 -52.314  1.00  0.00      BS   O  
ATOM     66  C4' THY B   3       9.514  -4.499 -52.069  1.00  0.00      BS   C  
ATOM     67  O4' THY B   3      10.237  -5.721 -51.744  1.00  0.00      BS   O  
ATOM     68  C3' THY B   3       9.322  -3.877 -50.692  1.00  0.00      BS   C  
ATOM     69  O3' THY B   3       8.406  -2.835 -50.701  1.00  0.00      BS   O  
ATOM     70  C2' THY B   3       8.878  -5.122 -49.937  1.00  0.00      BS   C  
ATOM     71  C1' THY B   3       9.529  -6.313 -50.597  1.00  0.00      BS   C  
ATOM     72  N1  THY B   3      10.533  -6.968 -49.704  1.00  0.00      BS   N  
ATOM     73  C2  THY B   3      10.249  -8.226 -49.221  1.00  0.00      BS   C  
ATOM     74  O2  THY B   3       9.258  -8.838 -49.442  1.00  0.00      BS   O  
ATOM     75  N3  THY B   3      11.295  -8.768 -48.430  1.00  0.00      BS   N  
ATOM     76  C4  THY B   3      12.444  -8.089 -47.998  1.00  0.00      BS   C  
ATOM     77  O4  THY B   3      13.304  -8.660 -47.269  1.00  0.00      BS   O  
ATOM     78  C5  THY B   3      12.711  -6.817 -48.654  1.00  0.00      BS   C  
ATOM     79  C5M THY B   3      13.785  -5.937 -48.070  1.00  0.00      BS   C  
ATOM     80  C6  THY B   3      11.765  -6.356 -49.470  1.00  0.00      BS   C  
ATOM     81  H3  THY B   3      11.046  -9.523 -47.806  1.00  0.00      BS   H  
ATOM     82  H6  THY B   3      11.916  -5.389 -49.949  1.00  0.00      BS   H  
ATOM     83  H1' THY B   3       8.772  -7.071 -50.891  1.00  0.00      BS   H  
ATOM     84  H2' THY B   3       7.794  -5.330 -50.063  1.00  0.00      BS   H  
ATOM     85  H3' THY B   3      10.311  -3.538 -50.314  1.00  0.00      BS   H  
ATOM     86  H4' THY B   3       8.559  -4.815 -52.542  1.00  0.00      BS   H  
ATOM     87  H5' THY B   3      10.673  -4.259 -53.913  1.00  0.00      BS   H  
ATOM     88  H51 THY B   3      14.503  -5.553 -48.826  1.00  0.00      BS   H  
ATOM     89  H52 THY B   3      14.316  -6.544 -47.306  1.00  0.00      BS   H  
ATOM     90  H53 THY B   3      13.274  -5.105 -47.540  1.00  0.00      BS   H  
ATOM     91 H2'' THY B   3       9.068  -5.187 -48.845  1.00  0.00      BS   H  
ATOM     92 H5'' THY B   3       9.835  -2.759 -53.325  1.00  0.00      BS   H  
ATOM     93  P   ADE B   4       7.971  -2.082 -49.419  1.00  0.00      BS   P  
ATOM     94  O1P ADE B   4       7.287  -0.892 -49.972  1.00  0.00      BS   O  
ATOM     95  O2P ADE B   4       9.159  -1.888 -48.620  1.00  0.00      BS   O  
ATOM     96  C5' ADE B   4       5.589  -3.395 -49.238  1.00  0.00      BS   C  
ATOM     97  O5' ADE B   4       6.884  -2.912 -48.664  1.00  0.00      BS   O  
ATOM     98  C4' ADE B   4       4.917  -4.401 -48.311  1.00  0.00      BS   C  
ATOM     99  O4' ADE B   4       5.874  -5.452 -48.004  1.00  0.00      BS   O  
ATOM    100  C3' ADE B   4       4.390  -3.883 -46.956  1.00  0.00      BS   C  
ATOM    101  O3' ADE B   4       3.147  -4.545 -46.581  1.00  0.00      BS   O  
ATOM    102  C2' ADE B   4       5.560  -4.201 -46.048  1.00  0.00      BS   C  
ATOM    103  C1' ADE B   4       6.142  -5.528 -46.607  1.00  0.00      BS   C  
ATOM    104  N1  ADE B   4       9.782  -8.784 -45.222  1.00  0.00      BS   N  
ATOM    105  C2  ADE B   4       8.467  -8.916 -45.422  1.00  0.00      BS   C  
ATOM    106  N3  ADE B   4       7.609  -8.050 -45.859  1.00  0.00      BS   N  
ATOM    107  C4  ADE B   4       8.171  -6.832 -46.032  1.00  0.00      BS   C  
ATOM    108  C5  ADE B   4       9.557  -6.524 -45.885  1.00  0.00      BS   C  
ATOM    109  C6  ADE B   4      10.354  -7.629 -45.421  1.00  0.00      BS   C  
ATOM    110  N6  ADE B   4      11.717  -7.419 -45.216  1.00  0.00      BS   N  
ATOM    111  N7  ADE B   4       9.790  -5.185 -46.175  1.00  0.00      BS   N  
ATOM    112  C8  ADE B   4       8.596  -4.752 -46.515  1.00  0.00      BS   C  
ATOM    113  N9  ADE B   4       7.612  -5.714 -46.389  1.00  0.00      BS   N  
ATOM    114  H2  ADE B   4       8.037  -9.915 -45.344  1.00  0.00      BS   H  
ATOM    115  H8  ADE B   4       8.254  -3.783 -46.877  1.00  0.00      BS   H  
ATOM    116  H1' ADE B   4       5.610  -6.423 -46.219  1.00  0.00      BS   H  
ATOM    117  H2' ADE B   4       5.285  -4.474 -45.006  1.00  0.00      BS   H  
ATOM    118  H3' ADE B   4       4.251  -2.795 -47.129  1.00  0.00      BS   H  
ATOM    119  H4' ADE B   4       4.062  -4.782 -48.910  1.00  0.00      BS   H  
ATOM    120  H5' ADE B   4       5.835  -3.923 -50.184  1.00  0.00      BS   H  
ATOM    121  H61 ADE B   4      12.126  -6.512 -45.324  1.00  0.00      BS   H  
ATOM    122  H62 ADE B   4      12.337  -8.171 -44.995  1.00  0.00      BS   H  
ATOM    123 H2'' ADE B   4       6.268  -3.345 -46.038  1.00  0.00      BS   H  
ATOM    124 H5'' ADE B   4       4.902  -2.555 -49.476  1.00  0.00      BS   H  
ATOM    125  P   THY B   5       2.545  -4.258 -45.148  1.00  0.00      BS   P  
ATOM    126  O1P THY B   5       1.116  -3.790 -45.295  1.00  0.00      BS   O  
ATOM    127  O2P THY B   5       3.372  -3.410 -44.305  1.00  0.00      BS   O  
ATOM    128  C5' THY B   5       2.564  -6.865 -45.214  1.00  0.00      BS   C  
ATOM    129  O5' THY B   5       2.372  -5.667 -44.483  1.00  0.00      BS   O  
ATOM    130  C4' THY B   5       3.024  -8.006 -44.383  1.00  0.00      BS   C  
ATOM    131  O4' THY B   5       4.501  -7.939 -44.228  1.00  0.00      BS   O  
ATOM    132  C3' THY B   5       2.457  -8.084 -42.988  1.00  0.00      BS   C  
ATOM    133  O3' THY B   5       2.259  -9.447 -42.517  1.00  0.00      BS   O  
ATOM    134  C2' THY B   5       3.650  -7.428 -42.205  1.00  0.00      BS   C  
ATOM    135  C1' THY B   5       4.834  -8.074 -42.879  1.00  0.00      BS   C  
ATOM    136  N1  THY B   5       6.095  -7.394 -42.709  1.00  0.00      BS   N  
ATOM    137  C2  THY B   5       7.230  -8.142 -42.406  1.00  0.00      BS   C  
ATOM    138  O2  THY B   5       7.228  -9.337 -42.271  1.00  0.00      BS   O  
ATOM    139  N3  THY B   5       8.324  -7.397 -42.256  1.00  0.00      BS   N  
ATOM    140  C4  THY B   5       8.498  -6.041 -42.410  1.00  0.00      BS   C  
ATOM    141  O4  THY B   5       9.670  -5.598 -42.448  1.00  0.00      BS   O  
ATOM    142  C5  THY B   5       7.312  -5.316 -42.687  1.00  0.00      BS   C  
ATOM    143  C5M THY B   5       7.552  -3.902 -43.016  1.00  0.00      BS   C  
ATOM    144  C6  THY B   5       6.197  -6.050 -42.897  1.00  0.00      BS   C  
ATOM    145  H3  THY B   5       9.190  -7.895 -42.110  1.00  0.00      BS   H  
ATOM    146  H6  THY B   5       5.225  -5.561 -42.947  1.00  0.00      BS   H  
ATOM    147  H1' THY B   5       4.813  -9.160 -42.643  1.00  0.00      BS   H  
ATOM    148  H2' THY B   5       3.532  -7.598 -41.113  1.00  0.00      BS   H  
ATOM    149  H3' THY B   5       1.551  -7.445 -42.916  1.00  0.00      BS   H  
ATOM    150  H4' THY B   5       2.788  -8.972 -44.876  1.00  0.00      BS   H  
ATOM    151  H5' THY B   5       3.251  -6.724 -46.076  1.00  0.00      BS   H  
ATOM    152  H51 THY B   5       7.996  -3.812 -44.030  1.00  0.00      BS   H  
ATOM    153  H52 THY B   5       8.182  -3.377 -42.268  1.00  0.00      BS   H  
ATOM    154  H53 THY B   5       6.631  -3.283 -43.075  1.00  0.00      BS   H  
ATOM    155 H2'' THY B   5       3.632  -6.339 -42.424  1.00  0.00      BS   H  
ATOM    156 H5'' THY B   5       1.617  -7.065 -45.760  1.00  0.00      BS   H  
ATOM    157  P   ADE B   6       1.479  -9.511 -41.167  1.00  0.00      BS   P  
ATOM    158  O1P ADE B   6       0.294 -10.420 -41.345  1.00  0.00      BS   O  
ATOM    159  O2P ADE B   6       1.162  -8.157 -40.638  1.00  0.00      BS   O  
ATOM    160  C5' ADE B   6       2.742 -11.578 -40.348  1.00  0.00      BS   C  
ATOM    161  O5' ADE B   6       2.463 -10.103 -40.201  1.00  0.00      BS   O  
ATOM    162  C4' ADE B   6       3.803 -12.089 -39.368  1.00  0.00      BS   C  
ATOM    163  O4' ADE B   6       5.056 -11.426 -39.553  1.00  0.00      BS   O  
ATOM    164  C3' ADE B   6       3.376 -11.856 -37.884  1.00  0.00      BS   C  
ATOM    165  O3' ADE B   6       3.683 -13.021 -37.040  1.00  0.00      BS   O  
ATOM    166  C2' ADE B   6       4.386 -10.734 -37.465  1.00  0.00      BS   C  
ATOM    167  C1' ADE B   6       5.550 -10.973 -38.403  1.00  0.00      BS   C  
ATOM    168  N1  ADE B   6      10.204  -8.548 -38.005  1.00  0.00      BS   N  
ATOM    169  C2  ADE B   6       9.805  -9.788 -37.755  1.00  0.00      BS   C  
ATOM    170  N3  ADE B   6       8.594 -10.386 -37.902  1.00  0.00      BS   N  
ATOM    171  C4  ADE B   6       7.690  -9.539 -38.433  1.00  0.00      BS   C  
ATOM    172  C5  ADE B   6       7.923  -8.212 -38.790  1.00  0.00      BS   C  
ATOM    173  C6  ADE B   6       9.280  -7.685 -38.540  1.00  0.00      BS   C  
ATOM    174  N6  ADE B   6       9.503  -6.330 -38.815  1.00  0.00      BS   N  
ATOM    175  N7  ADE B   6       6.742  -7.672 -39.329  1.00  0.00      BS   N  
ATOM    176  C8  ADE B   6       5.930  -8.660 -39.297  1.00  0.00      BS   C  
ATOM    177  N9  ADE B   6       6.349  -9.704 -38.651  1.00  0.00      BS   N  
ATOM    178  H2  ADE B   6      10.597 -10.412 -37.342  1.00  0.00      BS   H  
ATOM    179  H8  ADE B   6       4.897  -8.556 -39.628  1.00  0.00      BS   H  
ATOM    180  H1' ADE B   6       6.192 -11.802 -38.036  1.00  0.00      BS   H  
ATOM    181  H2' ADE B   6       4.749 -10.827 -36.419  1.00  0.00      BS   H  
ATOM    182  H3' ADE B   6       2.294 -11.600 -37.864  1.00  0.00      BS   H  
ATOM    183  H4' ADE B   6       3.874 -13.198 -39.359  1.00  0.00      BS   H  
ATOM    184  H5' ADE B   6       3.100 -11.829 -41.369  1.00  0.00      BS   H  
ATOM    185  H61 ADE B   6       8.778  -5.681 -39.048  1.00  0.00      BS   H  
ATOM    186  H62 ADE B   6      10.390  -5.887 -38.938  1.00  0.00      BS   H  
ATOM    187 H2'' ADE B   6       3.907  -9.737 -37.564  1.00  0.00      BS   H  
ATOM    188 H5'' ADE B   6       1.881 -12.223 -40.072  1.00  0.00      BS   H  
ATOM    189  P   THY B   7       2.980 -13.102 -35.670  1.00  0.00      BS   P  
ATOM    190  O1P THY B   7       2.896 -14.467 -35.228  1.00  0.00      BS   O  
ATOM    191  O2P THY B   7       1.672 -12.407 -35.741  1.00  0.00      BS   O  
ATOM    192  C5' THY B   7       5.300 -13.014 -34.395  1.00  0.00      BS   C  
ATOM    193  O5' THY B   7       4.036 -12.348 -34.721  1.00  0.00      BS   O  
ATOM    194  C4' THY B   7       6.140 -12.108 -33.447  1.00  0.00      BS   C  
ATOM    195  O4' THY B   7       6.729 -11.035 -34.191  1.00  0.00      BS   O  
ATOM    196  C3' THY B   7       5.474 -11.471 -32.236  1.00  0.00      BS   C  
ATOM    197  O3' THY B   7       6.258 -11.422 -31.128  1.00  0.00      BS   O  
ATOM    198  C2' THY B   7       5.391 -10.034 -32.646  1.00  0.00      BS   C  
ATOM    199  C1' THY B   7       6.736  -9.890 -33.369  1.00  0.00      BS   C  
ATOM    200  N1  THY B   7       6.969  -8.617 -34.118  1.00  0.00      BS   N  
ATOM    201  C2  THY B   7       8.239  -8.137 -34.242  1.00  0.00      BS   C  
ATOM    202  O2  THY B   7       9.258  -8.693 -33.833  1.00  0.00      BS   O  
ATOM    203  N3  THY B   7       8.330  -6.899 -34.923  1.00  0.00      BS   N  
ATOM    204  C4  THY B   7       7.318  -6.235 -35.578  1.00  0.00      BS   C  
ATOM    205  O4  THY B   7       7.531  -5.178 -36.083  1.00  0.00      BS   O  
ATOM    206  C5  THY B   7       5.974  -6.854 -35.408  1.00  0.00      BS   C  
ATOM    207  C5M THY B   7       4.839  -6.088 -35.881  1.00  0.00      BS   C  
ATOM    208  C6  THY B   7       5.863  -7.917 -34.605  1.00  0.00      BS   C  
ATOM    209  H3  THY B   7       9.241  -6.503 -35.107  1.00  0.00      BS   H  
ATOM    210  H6  THY B   7       4.905  -8.430 -34.506  1.00  0.00      BS   H  
ATOM    211  H1' THY B   7       7.580 -10.032 -32.659  1.00  0.00      BS   H  
ATOM    212  H2' THY B   7       5.258  -9.255 -31.865  1.00  0.00      BS   H  
ATOM    213  H3' THY B   7       4.434 -11.818 -32.061  1.00  0.00      BS   H  
ATOM    214  H4' THY B   7       6.963 -12.793 -33.152  1.00  0.00      BS   H  
ATOM    215  H5' THY B   7       5.858 -13.316 -35.308  1.00  0.00      BS   H  
ATOM    216  H51 THY B   7       4.612  -5.481 -34.978  1.00  0.00      BS   H  
ATOM    217  H52 THY B   7       4.045  -6.838 -36.081  1.00  0.00      BS   H  
ATOM    218  H53 THY B   7       5.001  -5.419 -36.753  1.00  0.00      BS   H  
ATOM    219 H2'' THY B   7       4.561  -9.894 -33.372  1.00  0.00      BS   H  
ATOM    220 H5'' THY B   7       5.101 -13.940 -33.815  1.00  0.00      BS   H  
ATOM    221  P   ADE B   8       6.141 -12.438 -29.977  1.00  0.00      BS   P  
ATOM    222  O1P ADE B   8       5.868 -13.789 -30.490  1.00  0.00      BS   O  
ATOM    223  O2P ADE B   8       5.173 -11.961 -28.961  1.00  0.00      BS   O  
ATOM    224  C5' ADE B   8       8.726 -12.749 -30.210  1.00  0.00      BS   C  
ATOM    225  O5' ADE B   8       7.594 -12.325 -29.420  1.00  0.00      BS   O  
ATOM    226  C4' ADE B   8       9.984 -11.911 -30.103  1.00  0.00      BS   C  
ATOM    227  O4' ADE B   8       9.843 -10.623 -30.764  1.00  0.00      BS   O  
ATOM    228  C3' ADE B   8      10.342 -11.565 -28.640  1.00  0.00      BS   C  
ATOM    229  O3' ADE B   8      11.765 -11.643 -28.354  1.00  0.00      BS   O  
ATOM    230  C2' ADE B   8       9.808 -10.184 -28.447  1.00  0.00      BS   C  
ATOM    231  C1' ADE B   8       9.994  -9.593 -29.848  1.00  0.00      BS   C  
ATOM    232  N1  ADE B   8       9.800  -5.087 -32.058  1.00  0.00      BS   N  
ATOM    233  C2  ADE B   8      10.821  -5.870 -31.634  1.00  0.00      BS   C  
ATOM    234  N3  ADE B   8      10.776  -7.114 -31.180  1.00  0.00      BS   N  
ATOM    235  C4  ADE B   8       9.481  -7.397 -30.889  1.00  0.00      BS   C  
ATOM    236  C5  ADE B   8       8.357  -6.631 -31.055  1.00  0.00      BS   C  
ATOM    237  C6  ADE B   8       8.521  -5.427 -31.764  1.00  0.00      BS   C  
ATOM    238  N6  ADE B   8       7.506  -4.692 -32.215  1.00  0.00      BS   N  
ATOM    239  N7  ADE B   8       7.262  -7.233 -30.553  1.00  0.00      BS   N  
ATOM    240  C8  ADE B   8       7.740  -8.336 -30.013  1.00  0.00      BS   C  
ATOM    241  N9  ADE B   8       9.088  -8.521 -30.244  1.00  0.00      BS   N  
ATOM    242  H2  ADE B   8      11.830  -5.554 -31.897  1.00  0.00      BS   H  
ATOM    243  H8  ADE B   8       7.159  -9.048 -29.427  1.00  0.00      BS   H  
ATOM    244  H1' ADE B   8      11.065  -9.301 -29.909  1.00  0.00      BS   H  
ATOM    245  H2' ADE B   8      10.296  -9.603 -27.635  1.00  0.00      BS   H  
ATOM    246  H3' ADE B   8       9.787 -12.275 -27.990  1.00  0.00      BS   H  
ATOM    247  H4' ADE B   8      10.780 -12.410 -30.696  1.00  0.00      BS   H  
ATOM    248  H5' ADE B   8       8.441 -12.771 -31.283  1.00  0.00      BS   H  
ATOM    249  H61 ADE B   8       7.741  -3.940 -32.831  1.00  0.00      BS   H  
ATOM    250  H62 ADE B   8       6.578  -4.814 -31.861  1.00  0.00      BS   H  
ATOM    251 H2'' ADE B   8       8.726 -10.277 -28.213  1.00  0.00      BS   H  
ATOM    252 H5'' ADE B   8       9.057 -13.791 -30.012  1.00  0.00      BS   H  
ATOM    253  P   THY B   9      12.215 -11.893 -26.862  1.00  0.00      BS   P  
ATOM    254  O1P THY B   9      13.540 -12.580 -26.756  1.00  0.00      BS   O  
ATOM    255  O2P THY B   9      11.181 -12.492 -25.971  1.00  0.00      BS   O  
ATOM    256  C5' THY B   9      13.727  -9.740 -26.662  1.00  0.00      BS   C  
ATOM    257  O5' THY B   9      12.401 -10.351 -26.501  1.00  0.00      BS   O  
ATOM    258  C4' THY B   9      13.668  -8.238 -26.914  1.00  0.00      BS   C  
ATOM    259  O4' THY B   9      12.443  -7.796 -27.579  1.00  0.00      BS   O  
ATOM    260  C3' THY B   9      13.602  -7.315 -25.738  1.00  0.00      BS   C  
ATOM    261  O3' THY B   9      14.844  -7.208 -25.091  1.00  0.00      BS   O  
ATOM    262  C2' THY B   9      13.245  -5.987 -26.418  1.00  0.00      BS   C  
ATOM    263  C1' THY B   9      12.463  -6.380 -27.671  1.00  0.00      BS   C  
ATOM    264  N1  THY B   9      11.103  -5.868 -27.667  1.00  0.00      BS   N  
ATOM    265  C2  THY B   9      10.930  -4.660 -28.191  1.00  0.00      BS   C  
ATOM    266  O2  THY B   9      11.868  -3.975 -28.606  1.00  0.00      BS   O  
ATOM    267  N3  THY B   9       9.674  -4.228 -28.226  1.00  0.00      BS   N  
ATOM    268  C4  THY B   9       8.532  -4.883 -27.812  1.00  0.00      BS   C  
ATOM    269  O4  THY B   9       7.487  -4.412 -28.116  1.00  0.00      BS   O  
ATOM    270  C5  THY B   9       8.769  -6.099 -27.090  1.00  0.00      BS   C  
ATOM    271  C5M THY B   9       7.759  -7.098 -26.537  1.00  0.00      BS   C  
ATOM    272  C6  THY B   9      10.036  -6.561 -27.084  1.00  0.00      BS   C  
ATOM    273  H3  THY B   9       9.499  -3.306 -28.598  1.00  0.00      BS   H  
ATOM    274  H6  THY B   9      10.157  -7.622 -26.867  1.00  0.00      BS   H  
ATOM    275  H1' THY B   9      13.098  -6.017 -28.508  1.00  0.00      BS   H  
ATOM    276  H2' THY B   9      14.177  -5.481 -26.749  1.00  0.00      BS   H  
ATOM    277  H3' THY B   9      12.853  -7.809 -25.083  1.00  0.00      BS   H  
ATOM    278  H4' THY B   9      14.453  -7.989 -27.661  1.00  0.00      BS   H  
ATOM    279  H5' THY B   9      14.209 -10.099 -27.597  1.00  0.00      BS   H  
ATOM    280  H51 THY B   9       7.079  -6.377 -26.036  1.00  0.00      BS   H  
ATOM    281  H52 THY B   9       8.091  -7.896 -25.839  1.00  0.00      BS   H  
ATOM    282  H53 THY B   9       7.223  -7.568 -27.390  1.00  0.00      BS   H  
ATOM    283 H2'' THY B   9      12.757  -5.326 -25.670  1.00  0.00      BS   H  
ATOM    284 H5'' THY B   9      14.419  -9.846 -25.799  1.00  0.00      BS   H  
ATOM    285  P   ADE B  10      15.038  -6.458 -23.712  1.00  0.00      BS   P  
ATOM    286  O1P ADE B  10      16.393  -6.888 -23.184  1.00  0.00      BS   O  
ATOM    287  O2P ADE B  10      13.937  -6.740 -22.768  1.00  0.00      BS   O  
ATOM    288  C5' ADE B  10      15.758  -4.295 -24.900  1.00  0.00      BS   C  
ATOM    289  O5' ADE B  10      14.915  -4.944 -23.946  1.00  0.00      BS   O  
ATOM    290  C4' ADE B  10      15.453  -2.755 -25.047  1.00  0.00      BS   C  
ATOM    291  O4' ADE B  10      14.150  -2.458 -25.510  1.00  0.00      BS   O  
ATOM    292  C3' ADE B  10      15.630  -1.981 -23.751  1.00  0.00      BS   C  
ATOM    293  O3' ADE B  10      16.260  -0.741 -23.967  1.00  0.00      BS   O  
ATOM    294  C2' ADE B  10      14.200  -1.775 -23.226  1.00  0.00      BS   C  
ATOM    295  C1' ADE B  10      13.391  -1.839 -24.494  1.00  0.00      BS   C  
ATOM    296  N1  ADE B  10       8.346  -1.510 -25.616  1.00  0.00      BS   N  
ATOM    297  C2  ADE B  10       9.398  -0.620 -25.846  1.00  0.00      BS   C  
ATOM    298  N3  ADE B  10      10.700  -0.827 -25.568  1.00  0.00      BS   N  
ATOM    299  C4  ADE B  10      10.889  -2.009 -24.930  1.00  0.00      BS   C  
ATOM    300  C5  ADE B  10       9.962  -2.964 -24.646  1.00  0.00      BS   C  
ATOM    301  C6  ADE B  10       8.611  -2.695 -25.041  1.00  0.00      BS   C  
ATOM    302  N6  ADE B  10       7.505  -3.542 -24.863  1.00  0.00      BS   N  
ATOM    303  N7  ADE B  10      10.545  -4.016 -23.910  1.00  0.00      BS   N  
ATOM    304  C8  ADE B  10      11.855  -3.638 -23.802  1.00  0.00      BS   C  
ATOM    305  N9  ADE B  10      12.085  -2.431 -24.366  1.00  0.00      BS   N  
ATOM    306  H2  ADE B  10       9.137   0.345 -26.282  1.00  0.00      BS   H  
ATOM    307  H8  ADE B  10      12.517  -4.183 -23.129  1.00  0.00      BS   H  
ATOM    308  H1' ADE B  10      13.265  -0.763 -24.742  1.00  0.00      BS   H  
ATOM    309  H2' ADE B  10      14.077  -0.774 -22.760  1.00  0.00      BS   H  
ATOM    310  H3' ADE B  10      16.058  -2.637 -22.962  1.00  0.00      BS   H  
ATOM    311  H4' ADE B  10      16.149  -2.328 -25.802  1.00  0.00      BS   H  
ATOM    312  H5' ADE B  10      15.758  -4.811 -25.884  1.00  0.00      BS   H  
ATOM    313  H61 ADE B  10       7.578  -4.351 -24.280  1.00  0.00      BS   H  
ATOM    314  H62 ADE B  10       6.643  -3.220 -25.254  1.00  0.00      BS   H  
ATOM    315 H2'' ADE B  10      14.037  -2.629 -22.535  1.00  0.00      BS   H  
ATOM    316 H5'' ADE B  10      16.806  -4.250 -24.533  1.00  0.00      BS   H  
ATOM    317  P   CYT B  11      17.725  -0.526 -23.480  1.00  0.00      BS   P  
ATOM    318  O1P CYT B  11      18.742  -1.321 -24.233  1.00  0.00      BS   O  
ATOM    319  O2P CYT B  11      17.812  -0.490 -22.000  1.00  0.00      BS   O  
ATOM    320  C5' CYT B  11      17.756   1.612 -25.195  1.00  0.00      BS   C  
ATOM    321  O5' CYT B  11      17.994   1.006 -23.884  1.00  0.00      BS   O  
ATOM    322  C4' CYT B  11      17.919   3.156 -25.148  1.00  0.00      BS   C  
ATOM    323  O4' CYT B  11      17.260   3.738 -23.983  1.00  0.00      BS   O  
ATOM    324  C3' CYT B  11      19.458   3.468 -25.103  1.00  0.00      BS   C  
ATOM    325  O3' CYT B  11      19.921   4.651 -25.845  1.00  0.00      BS   O  
ATOM    326  C2' CYT B  11      19.694   3.730 -23.620  1.00  0.00      BS   C  
ATOM    327  C1' CYT B  11      18.337   4.307 -23.166  1.00  0.00      BS   C  
ATOM    328  N1  CYT B  11      17.989   4.003 -21.784  1.00  0.00      BS   N  
ATOM    329  C2  CYT B  11      17.423   4.895 -20.928  1.00  0.00      BS   C  
ATOM    330  O2  CYT B  11      17.281   6.101 -21.310  1.00  0.00      BS   O  
ATOM    331  N3  CYT B  11      17.171   4.618 -19.659  1.00  0.00      BS   N  
ATOM    332  C4  CYT B  11      17.461   3.408 -19.180  1.00  0.00      BS   C  
ATOM    333  N4  CYT B  11      17.236   3.076 -17.851  1.00  0.00      BS   N  
ATOM    334  C5  CYT B  11      17.941   2.372 -20.011  1.00  0.00      BS   C  
ATOM    335  C6  CYT B  11      18.217   2.730 -21.283  1.00  0.00      BS   C  
ATOM    336  H5  CYT B  11      18.065   1.356 -19.633  1.00  0.00      BS   H  
ATOM    337  H6  CYT B  11      18.380   1.963 -22.040  1.00  0.00      BS   H  
ATOM    338  H1' CYT B  11      18.347   5.390 -23.409  1.00  0.00      BS   H  
ATOM    339  H2' CYT B  11      20.550   4.402 -23.395  1.00  0.00      BS   H  
ATOM    340  H3' CYT B  11      19.883   2.459 -25.287  1.00  0.00      BS   H  
ATOM    341  H4' CYT B  11      17.580   3.626 -26.095  1.00  0.00      BS   H  
ATOM    342  H41 CYT B  11      17.401   2.187 -17.423  1.00  0.00      BS   H  
ATOM    343  H5' CYT B  11      16.689   1.440 -25.448  1.00  0.00      BS   H  
ATOM    344  H42 CYT B  11      16.742   3.742 -17.292  1.00  0.00      BS   H  
ATOM    345 H2'' CYT B  11      20.001   2.774 -23.145  1.00  0.00      BS   H  
ATOM    346 H5'' CYT B  11      18.343   1.155 -26.021  1.00  0.00      BS   H  
ATOM    347  P   GUA B  12      20.609   4.460 -27.234  1.00  0.00      BS   P  
ATOM    348  O1P GUA B  12      21.998   4.219 -26.809  1.00  0.00      BS   O  
ATOM    349  O2P GUA B  12      20.285   5.580 -28.069  1.00  0.00      BS   O  
ATOM    350  C5' GUA B  12      20.658   2.425 -28.809  1.00  0.00      BS   C  
ATOM    351  O5' GUA B  12      19.912   3.168 -27.827  1.00  0.00      BS   O  
ATOM    352  C4' GUA B  12      19.834   1.961 -30.031  1.00  0.00      BS   C  
ATOM    353  O4' GUA B  12      18.909   0.957 -29.594  1.00  0.00      BS   O  
ATOM    354  C3' GUA B  12      18.950   3.033 -30.717  1.00  0.00      BS   C  
ATOM    355  O3' GUA B  12      19.726   3.679 -31.673  1.00  0.00      BS   O  
ATOM    356  C2' GUA B  12      17.947   2.199 -31.372  1.00  0.00      BS   C  
ATOM    357  C1' GUA B  12      17.690   1.127 -30.359  1.00  0.00      BS   C  
ATOM    358  N1  GUA B  12      13.678  -0.697 -27.900  1.00  0.00      BS   N  
ATOM    359  C2  GUA B  12      14.624  -1.371 -28.668  1.00  0.00      BS   C  
ATOM    360  N2  GUA B  12      14.451  -2.636 -28.741  1.00  0.00      BS   N  
ATOM    361  N3  GUA B  12      15.555  -0.709 -29.424  1.00  0.00      BS   N  
ATOM    362  C4  GUA B  12      15.762   0.520 -28.930  1.00  0.00      BS   C  
ATOM    363  C5  GUA B  12      14.984   1.255 -28.041  1.00  0.00      BS   C  
ATOM    364  C6  GUA B  12      13.796   0.633 -27.465  1.00  0.00      BS   C  
ATOM    365  O6  GUA B  12      12.964   1.134 -26.734  1.00  0.00      BS   O  
ATOM    366  N7  GUA B  12      15.495   2.540 -27.834  1.00  0.00      BS   N  
ATOM    367  C8  GUA B  12      16.514   2.626 -28.623  1.00  0.00      BS   C  
ATOM    368  N9  GUA B  12      16.659   1.437 -29.389  1.00  0.00      BS   N  
ATOM    369  H1  GUA B  12      13.310  -1.268 -27.152  1.00  0.00      BS   H  
ATOM    370  H8  GUA B  12      17.295   3.381 -28.530  1.00  0.00      BS   H  
ATOM    371  H1' GUA B  12      17.508   0.115 -30.779  1.00  0.00      BS   H  
ATOM    372  H2' GUA B  12      18.360   1.693 -32.271  1.00  0.00      BS   H  
ATOM    373  H21 GUA B  12      14.966  -3.139 -29.436  1.00  0.00      BS   H  
ATOM    374  H3' GUA B  12      18.612   3.809 -29.997  1.00  0.00      BS   H  
ATOM    375  H22 GUA B  12      13.654  -3.105 -28.362  1.00  0.00      BS   H  
ATOM    376  H4' GUA B  12      20.409   1.412 -30.808  1.00  0.00      BS   H  
ATOM    377  H5' GUA B  12      21.228   1.536 -28.462  1.00  0.00      BS   H  
ATOM    378  H3T GUA B  12      19.193   4.238 -32.245  1.00  0.00      BS   H  
ATOM    379 H2'' GUA B  12      16.986   2.729 -31.544  1.00  0.00      BS   H  
ATOM    380 H5'' GUA B  12      21.396   3.034 -29.375  1.00  0.00      BS   H  
TER   
ATOM    381  C5' GUA R  11      13.425  -1.375 -19.571  1.00  0.00      R    C  
ATOM    382  O5' GUA R  11      12.683  -1.915 -18.458  1.00  0.00      R    O  
ATOM    383  C4' GUA R  11      12.578  -0.361 -20.351  1.00  0.00      R    C  
ATOM    384  O4' GUA R  11      11.858  -1.001 -21.436  1.00  0.00      R    O  
ATOM    385  C3' GUA R  11      11.582   0.505 -19.598  1.00  0.00      R    C  
ATOM    386  O3' GUA R  11      12.351   1.555 -18.982  1.00  0.00      R    O  
ATOM    387  C2' GUA R  11      10.667   0.892 -20.722  1.00  0.00      R    C  
ATOM    388  O2' GUA R  11      11.081   2.052 -21.465  1.00  0.00      R    O  
ATOM    389  C1' GUA R  11      10.694  -0.272 -21.663  1.00  0.00      R    C  
ATOM    390  N1  GUA R  11       5.771  -0.681 -22.925  1.00  0.00      R    N  
ATOM    391  C2  GUA R  11       6.613   0.412 -23.121  1.00  0.00      R    C  
ATOM    392  N2  GUA R  11       6.090   1.470 -23.563  1.00  0.00      R    N  
ATOM    393  N3  GUA R  11       7.850   0.393 -22.712  1.00  0.00      R    N  
ATOM    394  C4  GUA R  11       8.184  -0.764 -22.162  1.00  0.00      R    C  
ATOM    395  C5  GUA R  11       7.404  -1.896 -21.852  1.00  0.00      R    C  
ATOM    396  C6  GUA R  11       6.111  -1.909 -22.316  1.00  0.00      R    C  
ATOM    397  O6  GUA R  11       5.394  -2.836 -22.127  1.00  0.00      R    O  
ATOM    398  N7  GUA R  11       8.136  -2.886 -21.164  1.00  0.00      R    N  
ATOM    399  C8  GUA R  11       9.369  -2.384 -21.133  1.00  0.00      R    C  
ATOM    400  N9  GUA R  11       9.460  -1.068 -21.652  1.00  0.00      R    N  
ATOM    401  H1  GUA R  11       4.866  -0.687 -23.370  1.00  0.00      R    H  
ATOM    402  H8  GUA R  11      10.271  -2.830 -20.715  1.00  0.00      R    H  
ATOM    403  H1' GUA R  11      10.784   0.092 -22.707  1.00  0.00      R    H  
ATOM    404  H2' GUA R  11      10.648   2.765 -20.990  1.00  0.00      R    H  
ATOM    405  H21 GUA R  11       5.094   1.457 -23.647  1.00  0.00      R    H  
ATOM    406  H3' GUA R  11      11.030  -0.166 -18.905  1.00  0.00      R    H  
ATOM    407  H22 GUA R  11       6.551   2.358 -23.603  1.00  0.00      R    H  
ATOM    408  H4' GUA R  11      13.339   0.248 -20.884  1.00  0.00      R    H  
ATOM    409  H5' GUA R  11      13.764  -2.125 -20.318  1.00  0.00      R    H  
ATOM    410  H5T GUA R  11      12.990  -2.815 -18.328  1.00  0.00      R    H  
ATOM    411 H2'' GUA R  11       9.638   1.145 -20.390  1.00  0.00      R    H  
ATOM    412 H5'' GUA R  11      14.265  -0.829 -19.091  1.00  0.00      R    H  
ATOM    413  P   CYT R  12      11.684   2.569 -18.025  1.00  0.00      R    P  
ATOM    414  O1P CYT R  12      12.678   3.506 -17.498  1.00  0.00      R    O  
ATOM    415  O2P CYT R  12      10.857   1.892 -17.028  1.00  0.00      R    O  
ATOM    416  C5' CYT R  12      10.728   4.638 -19.465  1.00  0.00      R    C  
ATOM    417  O5' CYT R  12      10.658   3.263 -18.902  1.00  0.00      R    O  
ATOM    418  C4' CYT R  12       9.292   5.109 -19.963  1.00  0.00      R    C  
ATOM    419  O4' CYT R  12       8.736   4.113 -20.802  1.00  0.00      R    O  
ATOM    420  C3' CYT R  12       8.286   5.390 -18.783  1.00  0.00      R    C  
ATOM    421  O3' CYT R  12       8.626   6.683 -18.272  1.00  0.00      R    O  
ATOM    422  C2' CYT R  12       7.017   5.316 -19.648  1.00  0.00      R    C  
ATOM    423  O2' CYT R  12       6.787   6.435 -20.406  1.00  0.00      R    O  
ATOM    424  C1' CYT R  12       7.316   4.164 -20.629  1.00  0.00      R    C  
ATOM    425  N1  CYT R  12       6.673   2.855 -20.264  1.00  0.00      R    N  
ATOM    426  C2  CYT R  12       5.384   2.503 -20.655  1.00  0.00      R    C  
ATOM    427  O2  CYT R  12       4.656   3.314 -21.230  1.00  0.00      R    O  
ATOM    428  N3  CYT R  12       4.933   1.289 -20.266  1.00  0.00      R    N  
ATOM    429  C4  CYT R  12       5.751   0.373 -19.638  1.00  0.00      R    C  
ATOM    430  N4  CYT R  12       5.302  -0.812 -19.482  1.00  0.00      R    N  
ATOM    431  C5  CYT R  12       6.868   0.791 -18.956  1.00  0.00      R    C  
ATOM    432  C6  CYT R  12       7.345   2.024 -19.319  1.00  0.00      R    C  
ATOM    433  H5  CYT R  12       7.222   0.176 -18.128  1.00  0.00      R    H  
ATOM    434  H6  CYT R  12       8.208   2.459 -18.817  1.00  0.00      R    H  
ATOM    435  H1' CYT R  12       6.877   4.424 -21.616  1.00  0.00      R    H  
ATOM    436  H2' CYT R  12       6.202   6.985 -19.880  1.00  0.00      R    H  
ATOM    437  H3' CYT R  12       8.268   4.548 -18.058  1.00  0.00      R    H  
ATOM    438  H4' CYT R  12       9.387   5.956 -20.675  1.00  0.00      R    H  
ATOM    439  H41 CYT R  12       5.778  -1.517 -18.956  1.00  0.00      R    H  
ATOM    440  H5' CYT R  12      11.453   4.720 -20.303  1.00  0.00      R    H  
ATOM    441  H42 CYT R  12       4.338  -0.972 -19.694  1.00  0.00      R    H  
ATOM    442 H2'' CYT R  12       6.146   4.993 -19.039  1.00  0.00      R    H  
ATOM    443 H5'' CYT R  12      10.984   5.351 -18.652  1.00  0.00      R    H  
ATOM    444  P   URA R  13       8.057   7.072 -16.856  1.00  0.00      R    P  
ATOM    445  O1P URA R  13       8.340   8.486 -16.478  1.00  0.00      R    O  
ATOM    446  O2P URA R  13       8.498   6.050 -15.852  1.00  0.00      R    O  
ATOM    447  C5' URA R  13       5.697   7.963 -17.593  1.00  0.00      R    C  
ATOM    448  O5' URA R  13       6.499   6.929 -16.936  1.00  0.00      R    O  
ATOM    449  C4' URA R  13       4.244   7.718 -17.945  1.00  0.00      R    C  
ATOM    450  O4' URA R  13       4.171   6.400 -18.655  1.00  0.00      R    O  
ATOM    451  C3' URA R  13       3.315   7.585 -16.790  1.00  0.00      R    C  
ATOM    452  O3' URA R  13       2.935   8.924 -16.385  1.00  0.00      R    O  
ATOM    453  C2' URA R  13       2.235   6.650 -17.312  1.00  0.00      R    C  
ATOM    454  O2' URA R  13       1.270   7.424 -17.932  1.00  0.00      R    O  
ATOM    455  C1' URA R  13       2.966   5.749 -18.317  1.00  0.00      R    C  
ATOM    456  N1  URA R  13       3.267   4.461 -17.627  1.00  0.00      R    N  
ATOM    457  C2  URA R  13       2.259   3.505 -17.727  1.00  0.00      R    C  
ATOM    458  O2  URA R  13       1.168   3.740 -18.216  1.00  0.00      R    O  
ATOM    459  N3  URA R  13       2.639   2.232 -17.230  1.00  0.00      R    N  
ATOM    460  C4  URA R  13       3.925   1.803 -16.868  1.00  0.00      R    C  
ATOM    461  O4  URA R  13       4.114   0.620 -16.649  1.00  0.00      R    O  
ATOM    462  C5  URA R  13       4.905   2.835 -16.807  1.00  0.00      R    C  
ATOM    463  C6  URA R  13       4.530   4.107 -17.122  1.00  0.00      R    C  
ATOM    464  H3  URA R  13       1.980   1.516 -17.499  1.00  0.00      R    H  
ATOM    465  H5  URA R  13       5.965   2.629 -16.651  1.00  0.00      R    H  
ATOM    466  H6  URA R  13       5.249   4.924 -17.180  1.00  0.00      R    H  
ATOM    467  H1' URA R  13       2.326   5.622 -19.217  1.00  0.00      R    H  
ATOM    468  H2' URA R  13       0.470   7.216 -17.443  1.00  0.00      R    H  
ATOM    469  H3' URA R  13       3.957   7.045 -16.059  1.00  0.00      R    H  
ATOM    470  H4' URA R  13       3.804   8.494 -18.607  1.00  0.00      R    H  
ATOM    471  H5' URA R  13       6.233   8.383 -18.471  1.00  0.00      R    H  
ATOM    472 H2'' URA R  13       1.759   6.043 -16.512  1.00  0.00      R    H  
ATOM    473 H5'' URA R  13       5.578   8.798 -16.870  1.00  0.00      R    H  
ATOM    474  P   URA R  14       2.463   9.093 -14.911  1.00  0.00      R    P  
ATOM    475  O1P URA R  14       2.345  10.523 -14.568  1.00  0.00      R    O  
ATOM    476  O2P URA R  14       3.430   8.458 -13.990  1.00  0.00      R    O  
ATOM    477  C5' URA R  14      -0.100   9.019 -15.179  1.00  0.00      R    C  
ATOM    478  O5' URA R  14       1.127   8.458 -14.669  1.00  0.00      R    O  
ATOM    479  C4' URA R  14      -1.166   7.951 -15.499  1.00  0.00      R    C  
ATOM    480  O4' URA R  14      -0.596   6.775 -16.191  1.00  0.00      R    O  
ATOM    481  C3' URA R  14      -1.825   7.383 -14.235  1.00  0.00      R    C  
ATOM    482  O3' URA R  14      -2.837   8.354 -13.700  1.00  0.00      R    O  
ATOM    483  C2' URA R  14      -2.370   6.089 -14.822  1.00  0.00      R    C  
ATOM    484  O2' URA R  14      -3.481   6.352 -15.611  1.00  0.00      R    O  
ATOM    485  C1' URA R  14      -1.184   5.596 -15.756  1.00  0.00      R    C  
ATOM    486  N1  URA R  14      -0.258   4.656 -15.028  1.00  0.00      R    N  
ATOM    487  C2  URA R  14      -0.536   3.295 -15.080  1.00  0.00      R    C  
ATOM    488  O2  URA R  14      -1.591   2.977 -15.600  1.00  0.00      R    O  
ATOM    489  N3  URA R  14       0.389   2.458 -14.547  1.00  0.00      R    N  
ATOM    490  C4  URA R  14       1.502   2.827 -13.831  1.00  0.00      R    C  
ATOM    491  O4  URA R  14       2.313   1.982 -13.429  1.00  0.00      R    O  
ATOM    492  C5  URA R  14       1.712   4.200 -13.684  1.00  0.00      R    C  
ATOM    493  C6  URA R  14       0.887   5.083 -14.310  1.00  0.00      R    C  
ATOM    494  H3  URA R  14       0.200   1.467 -14.540  1.00  0.00      R    H  
ATOM    495  H5  URA R  14       2.515   4.706 -13.149  1.00  0.00      R    H  
ATOM    496  H6  URA R  14       0.753   6.132 -14.050  1.00  0.00      R    H  
ATOM    497  H1' URA R  14      -1.635   5.164 -16.675  1.00  0.00      R    H  
ATOM    498  H2' URA R  14      -3.920   5.530 -15.844  1.00  0.00      R    H  
ATOM    499  H3' URA R  14      -0.995   7.195 -13.520  1.00  0.00      R    H  
ATOM    500  H4' URA R  14      -2.007   8.304 -16.133  1.00  0.00      R    H  
ATOM    501  H5' URA R  14       0.112   9.574 -16.117  1.00  0.00      R    H  
ATOM    502 H2'' URA R  14      -2.591   5.408 -13.972  1.00  0.00      R    H  
ATOM    503 H5'' URA R  14      -0.734   9.637 -14.506  1.00  0.00      R    H  
ATOM    504  P   ADE R  15      -3.367   8.124 -12.280  1.00  0.00      R    P  
ATOM    505  O1P ADE R  15      -4.494   9.066 -12.052  1.00  0.00      R    O  
ATOM    506  O2P ADE R  15      -2.228   8.289 -11.323  1.00  0.00      R    O  
ATOM    507  C5' ADE R  15      -5.154   6.284 -12.538  1.00  0.00      R    C  
ATOM    508  O5' ADE R  15      -3.851   6.653 -12.053  1.00  0.00      R    O  
ATOM    509  C4' ADE R  15      -5.477   4.790 -12.159  1.00  0.00      R    C  
ATOM    510  O4' ADE R  15      -4.527   3.827 -12.715  1.00  0.00      R    O  
ATOM    511  C3' ADE R  15      -5.365   4.469 -10.634  1.00  0.00      R    C  
ATOM    512  O3' ADE R  15      -6.497   4.946  -9.949  1.00  0.00      R    O  
ATOM    513  C2' ADE R  15      -5.217   2.930 -10.623  1.00  0.00      R    C  
ATOM    514  O2' ADE R  15      -6.403   2.270 -10.820  1.00  0.00      R    O  
ATOM    515  C1' ADE R  15      -4.283   2.699 -11.785  1.00  0.00      R    C  
ATOM    516  N1  ADE R  15      -0.236   0.117  -9.911  1.00  0.00      R    N  
ATOM    517  C2  ADE R  15      -1.582  -0.204  -9.977  1.00  0.00      R    C  
ATOM    518  N3  ADE R  15      -2.644   0.465 -10.400  1.00  0.00      R    N  
ATOM    519  C4  ADE R  15      -2.149   1.674 -10.883  1.00  0.00      R    C  
ATOM    520  C5  ADE R  15      -0.820   2.161 -10.837  1.00  0.00      R    C  
ATOM    521  C6  ADE R  15       0.194   1.346 -10.359  1.00  0.00      R    C  
ATOM    522  N6  ADE R  15       1.449   1.741 -10.317  1.00  0.00      R    N  
ATOM    523  N7  ADE R  15      -0.777   3.515 -11.204  1.00  0.00      R    N  
ATOM    524  C8  ADE R  15      -2.043   3.757 -11.549  1.00  0.00      R    C  
ATOM    525  N9  ADE R  15      -2.890   2.737 -11.401  1.00  0.00      R    N  
ATOM    526  H2  ADE R  15      -1.942  -1.202  -9.727  1.00  0.00      R    H  
ATOM    527  H8  ADE R  15      -2.402   4.733 -11.875  1.00  0.00      R    H  
ATOM    528  H1' ADE R  15      -4.435   1.730 -12.308  1.00  0.00      R    H  
ATOM    529  H2' ADE R  15      -6.546   1.527 -10.229  1.00  0.00      R    H  
ATOM    530  H3' ADE R  15      -4.429   4.949 -10.277  1.00  0.00      R    H  
ATOM    531  H4' ADE R  15      -6.511   4.513 -12.458  1.00  0.00      R    H  
ATOM    532  H5' ADE R  15      -5.127   6.220 -13.647  1.00  0.00      R    H  
ATOM    533  H61 ADE R  15       1.589   2.721 -10.461  1.00  0.00      R    H  
ATOM    534  H62 ADE R  15       2.201   1.174  -9.979  1.00  0.00      R    H  
ATOM    535 H2'' ADE R  15      -4.920   2.627  -9.596  1.00  0.00      R    H  
ATOM    536 H5'' ADE R  15      -5.925   7.036 -12.268  1.00  0.00      R    H  
ATOM    537  P   CYT R  16      -6.474   5.318  -8.486  1.00  0.00      R    P  
ATOM    538  O1P CYT R  16      -7.882   5.423  -8.020  1.00  0.00      R    O  
ATOM    539  O2P CYT R  16      -5.525   6.415  -8.232  1.00  0.00      R    O  
ATOM    540  C5' CYT R  16      -6.821   3.051  -7.302  1.00  0.00      R    C  
ATOM    541  O5' CYT R  16      -5.925   4.070  -7.715  1.00  0.00      R    O  
ATOM    542  C4' CYT R  16      -6.130   1.980  -6.443  1.00  0.00      R    C  
ATOM    543  O4' CYT R  16      -5.150   1.187  -7.257  1.00  0.00      R    O  
ATOM    544  C3' CYT R  16      -5.357   2.414  -5.233  1.00  0.00      R    C  
ATOM    545  O3' CYT R  16      -6.263   2.787  -4.178  1.00  0.00      R    O  
ATOM    546  C2' CYT R  16      -4.383   1.251  -5.006  1.00  0.00      R    C  
ATOM    547  O2' CYT R  16      -4.983   0.231  -4.157  1.00  0.00      R    O  
ATOM    548  C1' CYT R  16      -4.093   0.720  -6.425  1.00  0.00      R    C  
ATOM    549  N1  CYT R  16      -2.751   1.200  -6.821  1.00  0.00      R    N  
ATOM    550  C2  CYT R  16      -1.634   0.514  -6.253  1.00  0.00      R    C  
ATOM    551  O2  CYT R  16      -1.865  -0.450  -5.466  1.00  0.00      R    O  
ATOM    552  N3  CYT R  16      -0.378   0.903  -6.564  1.00  0.00      R    N  
ATOM    553  C4  CYT R  16      -0.225   2.112  -7.114  1.00  0.00      R    C  
ATOM    554  N4  CYT R  16       0.993   2.528  -7.327  1.00  0.00      R    N  
ATOM    555  C5  CYT R  16      -1.319   2.942  -7.450  1.00  0.00      R    C  
ATOM    556  C6  CYT R  16      -2.577   2.437  -7.239  1.00  0.00      R    C  
ATOM    557  H5  CYT R  16      -1.072   3.928  -7.844  1.00  0.00      R    H  
ATOM    558  H6  CYT R  16      -3.483   2.936  -7.582  1.00  0.00      R    H  
ATOM    559  H1' CYT R  16      -4.061  -0.390  -6.438  1.00  0.00      R    H  
ATOM    560  H2' CYT R  16      -4.727   0.478  -3.265  1.00  0.00      R    H  
ATOM    561  H3' CYT R  16      -4.803   3.217  -5.764  1.00  0.00      R    H  
ATOM    562  H4' CYT R  16      -6.854   1.181  -6.174  1.00  0.00      R    H  
ATOM    563  H41 CYT R  16       1.702   1.873  -7.066  1.00  0.00      R    H  
ATOM    564  H5' CYT R  16      -7.320   2.587  -8.179  1.00  0.00      R    H  
ATOM    565  H42 CYT R  16       1.277   3.347  -7.825  1.00  0.00      R    H  
ATOM    566 H2'' CYT R  16      -3.462   1.717  -4.598  1.00  0.00      R    H  
ATOM    567 H5'' CYT R  16      -7.550   3.563  -6.637  1.00  0.00      R    H  
ATOM    568  P   ADE R  17      -5.649   3.573  -2.984  1.00  0.00      R    P  
ATOM    569  O1P ADE R  17      -6.630   3.764  -1.928  1.00  0.00      R    O  
ATOM    570  O2P ADE R  17      -4.953   4.822  -3.435  1.00  0.00      R    O  
ATOM    571  C5' ADE R  17      -4.813   1.919  -1.223  1.00  0.00      R    C  
ATOM    572  O5' ADE R  17      -4.524   2.616  -2.440  1.00  0.00      R    O  
ATOM    573  C4' ADE R  17      -3.726   0.813  -0.857  1.00  0.00      R    C  
ATOM    574  O4' ADE R  17      -2.999   0.187  -2.035  1.00  0.00      R    O  
ATOM    575  C3' ADE R  17      -2.672   1.200   0.173  1.00  0.00      R    C  
ATOM    576  O3' ADE R  17      -3.224   1.122   1.511  1.00  0.00      R    O  
ATOM    577  C2' ADE R  17      -1.587   0.168  -0.133  1.00  0.00      R    C  
ATOM    578  O2' ADE R  17      -1.607  -1.038   0.588  1.00  0.00      R    O  
ATOM    579  C1' ADE R  17      -1.658  -0.034  -1.624  1.00  0.00      R    C  
ATOM    580  N1  ADE R  17       3.110   0.188  -3.137  1.00  0.00      R    N  
ATOM    581  C2  ADE R  17       2.371  -0.772  -2.522  1.00  0.00      R    C  
ATOM    582  N3  ADE R  17       1.149  -0.654  -1.975  1.00  0.00      R    N  
ATOM    583  C4  ADE R  17       0.545   0.496  -2.430  1.00  0.00      R    C  
ATOM    584  C5  ADE R  17       1.105   1.494  -3.109  1.00  0.00      R    C  
ATOM    585  C6  ADE R  17       2.443   1.326  -3.486  1.00  0.00      R    C  
ATOM    586  N6  ADE R  17       3.172   2.305  -4.065  1.00  0.00      R    N  
ATOM    587  N7  ADE R  17       0.182   2.415  -3.423  1.00  0.00      R    N  
ATOM    588  C8  ADE R  17      -0.950   1.997  -2.895  1.00  0.00      R    C  
ATOM    589  N9  ADE R  17      -0.743   0.813  -2.280  1.00  0.00      R    N  
ATOM    590  H2  ADE R  17       2.876  -1.658  -2.135  1.00  0.00      R    H  
ATOM    591  H8  ADE R  17      -1.961   2.404  -2.921  1.00  0.00      R    H  
ATOM    592  H1' ADE R  17      -1.427  -1.072  -1.948  1.00  0.00      R    H  
ATOM    593  H2' ADE R  17      -0.965  -0.924   1.292  1.00  0.00      R    H  
ATOM    594  H3' ADE R  17      -2.359   2.179  -0.247  1.00  0.00      R    H  
ATOM    595  H4' ADE R  17      -4.337   0.031  -0.357  1.00  0.00      R    H  
ATOM    596  H5' ADE R  17      -5.723   1.284  -1.182  1.00  0.00      R    H  
ATOM    597  H61 ADE R  17       4.112   2.118  -4.348  1.00  0.00      R    H  
ATOM    598  H62 ADE R  17       2.881   3.133  -4.545  1.00  0.00      R    H  
ATOM    599 H2'' ADE R  17      -0.641   0.689   0.129  1.00  0.00      R    H  
ATOM    600 H5'' ADE R  17      -4.867   2.634  -0.374  1.00  0.00      R    H  
ATOM    601  P   ADE R  18      -2.511   1.933   2.736  1.00  0.00      R    P  
ATOM    602  O1P ADE R  18      -3.235   1.720   4.025  1.00  0.00      R    O  
ATOM    603  O2P ADE R  18      -2.432   3.357   2.271  1.00  0.00      R    O  
ATOM    604  C5' ADE R  18      -0.938   0.100   3.700  1.00  0.00      R    C  
ATOM    605  O5' ADE R  18      -1.060   1.290   2.812  1.00  0.00      R    O  
ATOM    606  C4' ADE R  18       0.438  -0.622   3.543  1.00  0.00      R    C  
ATOM    607  O4' ADE R  18       0.696  -0.935   2.116  1.00  0.00      R    O  
ATOM    608  C3' ADE R  18       1.657   0.221   4.008  1.00  0.00      R    C  
ATOM    609  O3' ADE R  18       1.784   0.071   5.427  1.00  0.00      R    O  
ATOM    610  C2' ADE R  18       2.770  -0.514   3.256  1.00  0.00      R    C  
ATOM    611  O2' ADE R  18       2.942  -1.839   3.761  1.00  0.00      R    O  
ATOM    612  C1' ADE R  18       2.062  -0.641   1.884  1.00  0.00      R    C  
ATOM    613  N1  ADE R  18       5.467   1.695  -1.032  1.00  0.00      R    N  
ATOM    614  C2  ADE R  18       5.433   0.517  -0.473  1.00  0.00      R    C  
ATOM    615  N3  ADE R  18       4.489  -0.027   0.354  1.00  0.00      R    N  
ATOM    616  C4  ADE R  18       3.391   0.758   0.395  1.00  0.00      R    C  
ATOM    617  C5  ADE R  18       3.221   1.988  -0.219  1.00  0.00      R    C  
ATOM    618  C6  ADE R  18       4.354   2.495  -0.885  1.00  0.00      R    C  
ATOM    619  N6  ADE R  18       4.416   3.789  -1.286  1.00  0.00      R    N  
ATOM    620  N7  ADE R  18       1.966   2.601   0.132  1.00  0.00      R    N  
ATOM    621  C8  ADE R  18       1.432   1.676   0.909  1.00  0.00      R    C  
ATOM    622  N9  ADE R  18       2.247   0.546   1.116  1.00  0.00      R    N  
ATOM    623  H2  ADE R  18       6.325  -0.085  -0.645  1.00  0.00      R    H  
ATOM    624  H8  ADE R  18       0.411   1.773   1.278  1.00  0.00      R    H  
ATOM    625  H1' ADE R  18       2.503  -1.540   1.403  1.00  0.00      R    H  
ATOM    626  H2' ADE R  18       3.647  -2.273   3.273  1.00  0.00      R    H  
ATOM    627  H3' ADE R  18       1.536   1.222   3.542  1.00  0.00      R    H  
ATOM    628  H4' ADE R  18       0.425  -1.560   4.139  1.00  0.00      R    H  
ATOM    629  H5' ADE R  18      -1.546  -0.730   3.281  1.00  0.00      R    H  
ATOM    630  H61 ADE R  18       5.332   4.144  -1.470  1.00  0.00      R    H  
ATOM    631  H62 ADE R  18       3.788   4.494  -0.957  1.00  0.00      R    H  
ATOM    632 H2'' ADE R  18       3.662   0.132   3.404  1.00  0.00      R    H  
ATOM    633 H5'' ADE R  18      -1.153   0.394   4.750  1.00  0.00      R    H  
ATOM    634  P   CYT R  19       1.728   1.348   6.356  1.00  0.00      R    P  
ATOM    635  O1P CYT R  19       2.321   1.000   7.665  1.00  0.00      R    O  
ATOM    636  O2P CYT R  19       0.345   1.851   6.375  1.00  0.00      R    O  
ATOM    637  C5' CYT R  19       4.079   2.324   5.606  1.00  0.00      R    C  
ATOM    638  O5' CYT R  19       2.649   2.491   5.824  1.00  0.00      R    O  
ATOM    639  C4' CYT R  19       4.732   3.267   4.631  1.00  0.00      R    C  
ATOM    640  O4' CYT R  19       4.250   2.991   3.273  1.00  0.00      R    O  
ATOM    641  C3' CYT R  19       4.515   4.693   4.889  1.00  0.00      R    C  
ATOM    642  O3' CYT R  19       5.292   5.179   6.018  1.00  0.00      R    O  
ATOM    643  C2' CYT R  19       4.803   5.297   3.529  1.00  0.00      R    C  
ATOM    644  O2' CYT R  19       6.168   5.350   3.201  1.00  0.00      R    O  
ATOM    645  C1' CYT R  19       4.116   4.285   2.698  1.00  0.00      R    C  
ATOM    646  N1  CYT R  19       2.715   4.654   2.397  1.00  0.00      R    N  
ATOM    647  C2  CYT R  19       2.454   5.531   1.330  1.00  0.00      R    C  
ATOM    648  O2  CYT R  19       3.392   5.939   0.541  1.00  0.00      R    O  
ATOM    649  N3  CYT R  19       1.153   5.891   1.114  1.00  0.00      R    N  
ATOM    650  C4  CYT R  19       0.182   5.443   1.908  1.00  0.00      R    C  
ATOM    651  N4  CYT R  19      -1.046   5.877   1.678  1.00  0.00      R    N  
ATOM    652  C5  CYT R  19       0.411   4.429   2.918  1.00  0.00      R    C  
ATOM    653  C6  CYT R  19       1.664   4.105   3.159  1.00  0.00      R    C  
ATOM    654  H5  CYT R  19      -0.462   4.014   3.420  1.00  0.00      R    H  
ATOM    655  H6  CYT R  19       1.887   3.457   4.006  1.00  0.00      R    H  
ATOM    656  H1' CYT R  19       4.702   4.257   1.755  1.00  0.00      R    H  
ATOM    657  H2' CYT R  19       6.602   5.817   3.920  1.00  0.00      R    H  
ATOM    658  H3' CYT R  19       3.438   4.717   5.157  1.00  0.00      R    H  
ATOM    659  H4' CYT R  19       5.807   2.989   4.585  1.00  0.00      R    H  
ATOM    660  H41 CYT R  19      -1.151   6.502   0.905  1.00  0.00      R    H  
ATOM    661  H5' CYT R  19       4.366   1.318   5.236  1.00  0.00      R    H  
ATOM    662  H42 CYT R  19      -1.798   5.275   1.947  1.00  0.00      R    H  
ATOM    663 H2'' CYT R  19       4.287   6.255   3.306  1.00  0.00      R    H  
ATOM    664 H5'' CYT R  19       4.542   2.433   6.610  1.00  0.00      R    H  
ATOM    665  P   ADE R  20       5.434   6.710   6.348  1.00  0.00      R    P  
ATOM    666  O1P ADE R  20       5.587   6.791   7.782  1.00  0.00      R    O  
ATOM    667  O2P ADE R  20       4.326   7.525   5.833  1.00  0.00      R    O  
ATOM    668  C5' ADE R  20       7.982   6.350   5.662  1.00  0.00      R    C  
ATOM    669  O5' ADE R  20       6.748   7.116   5.667  1.00  0.00      R    O  
ATOM    670  C4' ADE R  20       9.071   7.053   4.910  1.00  0.00      R    C  
ATOM    671  O4' ADE R  20       8.726   7.303   3.557  1.00  0.00      R    O  
ATOM    672  C3' ADE R  20       9.398   8.397   5.471  1.00  0.00      R    C  
ATOM    673  O3' ADE R  20      10.769   8.813   5.372  1.00  0.00      R    O  
ATOM    674  C2' ADE R  20       8.404   9.270   4.681  1.00  0.00      R    C  
ATOM    675  O2' ADE R  20       8.866  10.601   4.701  1.00  0.00      R    O  
ATOM    676  C1' ADE R  20       8.506   8.684   3.325  1.00  0.00      R    C  
ATOM    677  N1  ADE R  20       6.917  11.340  -0.785  1.00  0.00      R    N  
ATOM    678  C2  ADE R  20       8.127  11.156  -0.236  1.00  0.00      R    C  
ATOM    679  N3  ADE R  20       8.512  10.433   0.857  1.00  0.00      R    N  
ATOM    680  C4  ADE R  20       7.405   9.819   1.387  1.00  0.00      R    C  
ATOM    681  C5  ADE R  20       6.093   9.876   0.913  1.00  0.00      R    C  
ATOM    682  C6  ADE R  20       5.860  10.622  -0.290  1.00  0.00      R    C  
ATOM    683  N6  ADE R  20       4.711  10.591  -1.039  1.00  0.00      R    N  
ATOM    684  N7  ADE R  20       5.249   9.034   1.680  1.00  0.00      R    N  
ATOM    685  C8  ADE R  20       6.068   8.524   2.620  1.00  0.00      R    C  
ATOM    686  N9  ADE R  20       7.366   8.991   2.490  1.00  0.00      R    N  
ATOM    687  H2  ADE R  20       8.885  11.716  -0.786  1.00  0.00      R    H  
ATOM    688  H8  ADE R  20       5.845   7.920   3.500  1.00  0.00      R    H  
ATOM    689  H1' ADE R  20       9.494   9.044   2.968  1.00  0.00      R    H  
ATOM    690  H2' ADE R  20       8.695  10.957   5.575  1.00  0.00      R    H  
ATOM    691  H3' ADE R  20       9.109   8.331   6.542  1.00  0.00      R    H  
ATOM    692  H4' ADE R  20       9.922   6.345   4.823  1.00  0.00      R    H  
ATOM    693  H5' ADE R  20       7.762   5.406   5.116  1.00  0.00      R    H  
ATOM    694  H61 ADE R  20       3.977   9.921  -0.932  1.00  0.00      R    H  
ATOM    695  H62 ADE R  20       4.921  11.004  -1.926  1.00  0.00      R    H  
ATOM    696  H3T ADE R  20      10.889   9.691   5.006  1.00  0.00      R    H  
ATOM    697 H2'' ADE R  20       7.393   9.279   5.142  1.00  0.00      R    H  
ATOM    698 H5'' ADE R  20       8.328   6.195   6.705  1.00  0.00      R    H  
TER   
ATOM    699  C5' THY T   1       9.928  13.571  -7.437  1.00  0.00      TS   C  
ATOM    700  O5' THY T   1      10.265  14.195  -8.696  1.00  0.00      TS   O  
ATOM    701  C4' THY T   1      10.357  12.108  -7.312  1.00  0.00      TS   C  
ATOM    702  O4' THY T   1       9.957  11.273  -8.461  1.00  0.00      TS   O  
ATOM    703  C3' THY T   1      11.920  11.906  -7.249  1.00  0.00      TS   C  
ATOM    704  O3' THY T   1      12.296  10.919  -6.336  1.00  0.00      TS   O  
ATOM    705  C2' THY T   1      12.333  11.401  -8.674  1.00  0.00      TS   C  
ATOM    706  C1' THY T   1      11.137  10.761  -9.176  1.00  0.00      TS   C  
ATOM    707  N1  THY T   1      10.851  11.082 -10.643  1.00  0.00      TS   N  
ATOM    708  C2  THY T   1      10.846   9.978 -11.476  1.00  0.00      TS   C  
ATOM    709  O2  THY T   1      11.022   8.787 -11.072  1.00  0.00      TS   O  
ATOM    710  N3  THY T   1      10.796  10.287 -12.824  1.00  0.00      TS   N  
ATOM    711  C4  THY T   1      10.602  11.552 -13.365  1.00  0.00      TS   C  
ATOM    712  O4  THY T   1      10.460  11.653 -14.576  1.00  0.00      TS   O  
ATOM    713  C5  THY T   1      10.550  12.625 -12.448  1.00  0.00      TS   C  
ATOM    714  C5M THY T   1      10.464  14.020 -12.887  1.00  0.00      TS   C  
ATOM    715  C6  THY T   1      10.739  12.323 -11.156  1.00  0.00      TS   C  
ATOM    716  H3  THY T   1      10.857   9.503 -13.458  1.00  0.00      TS   H  
ATOM    717  H6  THY T   1      10.781  13.119 -10.412  1.00  0.00      TS   H  
ATOM    718  H1' THY T   1      11.164   9.677  -8.938  1.00  0.00      TS   H  
ATOM    719  H2' THY T   1      13.212  10.722  -8.632  1.00  0.00      TS   H  
ATOM    720  H3' THY T   1      12.420  12.881  -7.069  1.00  0.00      TS   H  
ATOM    721  H4' THY T   1       9.953  11.634  -6.392  1.00  0.00      TS   H  
ATOM    722  H5' THY T   1       8.831  13.529  -7.262  1.00  0.00      TS   H  
ATOM    723  H51 THY T   1      11.478  14.472 -12.828  1.00  0.00      TS   H  
ATOM    724  H52 THY T   1       9.779  14.579 -12.213  1.00  0.00      TS   H  
ATOM    725  H53 THY T   1      10.016  14.133 -13.898  1.00  0.00      TS   H  
ATOM    726  H5T THY T   1      10.174  15.133  -8.518  1.00  0.00      TS   H  
ATOM    727 H2'' THY T   1      12.465  12.395  -9.151  1.00  0.00      TS   H  
ATOM    728 H5'' THY T   1      10.435  14.083  -6.592  1.00  0.00      TS   H  
ATOM    729  P   GUA T   2      12.994  11.278  -4.957  1.00  0.00      TS   P  
ATOM    730  O1P GUA T   2      12.288  12.228  -4.085  1.00  0.00      TS   O  
ATOM    731  O2P GUA T   2      14.362  11.702  -5.313  1.00  0.00      TS   O  
ATOM    732  C5' GUA T   2      13.808   9.577  -3.140  1.00  0.00      TS   C  
ATOM    733  O5' GUA T   2      12.942   9.878  -4.218  1.00  0.00      TS   O  
ATOM    734  C4' GUA T   2      13.208   8.686  -2.056  1.00  0.00      TS   C  
ATOM    735  O4' GUA T   2      12.031   9.301  -1.469  1.00  0.00      TS   O  
ATOM    736  C3' GUA T   2      12.741   7.314  -2.524  1.00  0.00      TS   C  
ATOM    737  O3' GUA T   2      13.813   6.411  -2.526  1.00  0.00      TS   O  
ATOM    738  C2' GUA T   2      11.720   6.934  -1.476  1.00  0.00      TS   C  
ATOM    739  C1' GUA T   2      11.025   8.286  -1.229  1.00  0.00      TS   C  
ATOM    740  N1  GUA T   2       6.071   7.617  -2.291  1.00  0.00      TS   N  
ATOM    741  C2  GUA T   2       6.836   7.106  -1.233  1.00  0.00      TS   C  
ATOM    742  N2  GUA T   2       6.212   6.340  -0.356  1.00  0.00      TS   N  
ATOM    743  N3  GUA T   2       8.144   7.379  -1.044  1.00  0.00      TS   N  
ATOM    744  C4  GUA T   2       8.655   8.147  -2.014  1.00  0.00      TS   C  
ATOM    745  C5  GUA T   2       7.946   8.764  -3.065  1.00  0.00      TS   C  
ATOM    746  C6  GUA T   2       6.516   8.461  -3.283  1.00  0.00      TS   C  
ATOM    747  O6  GUA T   2       5.751   8.815  -4.205  1.00  0.00      TS   O  
ATOM    748  N7  GUA T   2       8.759   9.522  -3.821  1.00  0.00      TS   N  
ATOM    749  C8  GUA T   2       9.889   9.494  -3.198  1.00  0.00      TS   C  
ATOM    750  N9  GUA T   2       9.941   8.600  -2.116  1.00  0.00      TS   N  
ATOM    751  H1  GUA T   2       5.112   7.318  -2.408  1.00  0.00      TS   H  
ATOM    752  H8  GUA T   2      10.755  10.088  -3.490  1.00  0.00      TS   H  
ATOM    753  H1' GUA T   2      10.764   8.394  -0.154  1.00  0.00      TS   H  
ATOM    754  H2' GUA T   2      12.189   6.499  -0.568  1.00  0.00      TS   H  
ATOM    755  H21 GUA T   2       5.235   6.136  -0.410  1.00  0.00      TS   H  
ATOM    756  H3' GUA T   2      12.172   7.435  -3.471  1.00  0.00      TS   H  
ATOM    757  H22 GUA T   2       6.642   6.332   0.547  1.00  0.00      TS   H  
ATOM    758  H4' GUA T   2      13.986   8.536  -1.277  1.00  0.00      TS   H  
ATOM    759  H5' GUA T   2      14.157  10.502  -2.631  1.00  0.00      TS   H  
ATOM    760 H2'' GUA T   2      10.989   6.153  -1.777  1.00  0.00      TS   H  
ATOM    761 H5'' GUA T   2      14.702   9.036  -3.516  1.00  0.00      TS   H  
ATOM    762  P   THY T   3      14.512   5.822  -3.819  1.00  0.00      TS   P  
ATOM    763  O1P THY T   3      15.990   5.807  -3.729  1.00  0.00      TS   O  
ATOM    764  O2P THY T   3      13.890   6.495  -5.004  1.00  0.00      TS   O  
ATOM    765  C5' THY T   3      14.374   3.304  -2.826  1.00  0.00      TS   C  
ATOM    766  O5' THY T   3      14.028   4.254  -3.908  1.00  0.00      TS   O  
ATOM    767  C4' THY T   3      13.339   2.184  -2.605  1.00  0.00      TS   C  
ATOM    768  O4' THY T   3      11.992   2.717  -2.399  1.00  0.00      TS   O  
ATOM    769  C3' THY T   3      13.158   1.347  -3.872  1.00  0.00      TS   C  
ATOM    770  O3' THY T   3      13.217  -0.138  -3.592  1.00  0.00      TS   O  
ATOM    771  C2' THY T   3      11.854   1.689  -4.493  1.00  0.00      TS   C  
ATOM    772  C1' THY T   3      11.107   1.948  -3.170  1.00  0.00      TS   C  
ATOM    773  N1  THY T   3       9.855   2.637  -3.241  1.00  0.00      TS   N  
ATOM    774  C2  THY T   3       8.846   2.225  -2.345  1.00  0.00      TS   C  
ATOM    775  O2  THY T   3       8.927   1.358  -1.497  1.00  0.00      TS   O  
ATOM    776  N3  THY T   3       7.748   3.005  -2.530  1.00  0.00      TS   N  
ATOM    777  C4  THY T   3       7.423   3.942  -3.469  1.00  0.00      TS   C  
ATOM    778  O4  THY T   3       6.273   4.165  -3.781  1.00  0.00      TS   O  
ATOM    779  C5  THY T   3       8.529   4.445  -4.153  1.00  0.00      TS   C  
ATOM    780  C5M THY T   3       8.463   5.735  -4.882  1.00  0.00      TS   C  
ATOM    781  C6  THY T   3       9.700   3.788  -3.990  1.00  0.00      TS   C  
ATOM    782  H3  THY T   3       6.912   2.665  -2.076  1.00  0.00      TS   H  
ATOM    783  H6  THY T   3      10.689   4.244  -4.029  1.00  0.00      TS   H  
ATOM    784  H1' THY T   3      10.916   0.985  -2.650  1.00  0.00      TS   H  
ATOM    785  H2' THY T   3      11.297   0.864  -4.987  1.00  0.00      TS   H  
ATOM    786  H3' THY T   3      14.080   1.687  -4.391  1.00  0.00      TS   H  
ATOM    787  H4' THY T   3      13.588   1.539  -1.735  1.00  0.00      TS   H  
ATOM    788  H5' THY T   3      14.414   3.848  -1.857  1.00  0.00      TS   H  
ATOM    789  H51 THY T   3       9.026   6.549  -4.376  1.00  0.00      TS   H  
ATOM    790  H52 THY T   3       7.434   6.152  -4.841  1.00  0.00      TS   H  
ATOM    791  H53 THY T   3       8.782   5.714  -5.946  1.00  0.00      TS   H  
ATOM    792 H2'' THY T   3      11.949   2.683  -4.980  1.00  0.00      TS   H  
ATOM    793 H5'' THY T   3      15.337   2.790  -3.035  1.00  0.00      TS   H  
ATOM    794  P   THY T   4      13.762  -0.969  -4.883  1.00  0.00      TS   P  
ATOM    795  O1P THY T   4      15.051  -1.641  -4.479  1.00  0.00      TS   O  
ATOM    796  O2P THY T   4      13.734  -0.200  -6.163  1.00  0.00      TS   O  
ATOM    797  C5' THY T   4      12.504  -2.904  -3.735  1.00  0.00      TS   C  
ATOM    798  O5' THY T   4      12.667  -2.094  -4.958  1.00  0.00      TS   O  
ATOM    799  C4' THY T   4      11.021  -3.200  -3.597  1.00  0.00      TS   C  
ATOM    800  O4' THY T   4      10.359  -2.078  -3.059  1.00  0.00      TS   O  
ATOM    801  C3' THY T   4      10.018  -3.698  -4.718  1.00  0.00      TS   C  
ATOM    802  O3' THY T   4      10.460  -4.975  -5.195  1.00  0.00      TS   O  
ATOM    803  C2' THY T   4       8.713  -3.643  -3.814  1.00  0.00      TS   C  
ATOM    804  C1' THY T   4       8.917  -2.408  -3.073  1.00  0.00      TS   C  
ATOM    805  N1  THY T   4       8.067  -1.285  -3.628  1.00  0.00      TS   N  
ATOM    806  C2  THY T   4       6.772  -1.056  -3.144  1.00  0.00      TS   C  
ATOM    807  O2  THY T   4       6.284  -1.661  -2.220  1.00  0.00      TS   O  
ATOM    808  N3  THY T   4       6.072  -0.092  -3.776  1.00  0.00      TS   N  
ATOM    809  C4  THY T   4       6.418   0.700  -4.815  1.00  0.00      TS   C  
ATOM    810  O4  THY T   4       5.763   1.666  -5.126  1.00  0.00      TS   O  
ATOM    811  C5  THY T   4       7.742   0.412  -5.332  1.00  0.00      TS   C  
ATOM    812  C5M THY T   4       8.252   1.238  -6.492  1.00  0.00      TS   C  
ATOM    813  C6  THY T   4       8.433  -0.600  -4.783  1.00  0.00      TS   C  
ATOM    814  H3  THY T   4       5.076   0.004  -3.630  1.00  0.00      TS   H  
ATOM    815  H6  THY T   4       9.455  -0.899  -5.020  1.00  0.00      TS   H  
ATOM    816  H1' THY T   4       8.697  -2.597  -2.000  1.00  0.00      TS   H  
ATOM    817  H2' THY T   4       8.691  -4.511  -3.122  1.00  0.00      TS   H  
ATOM    818  H3' THY T   4       9.945  -2.854  -5.437  1.00  0.00      TS   H  
ATOM    819  H4' THY T   4      10.931  -3.976  -2.807  1.00  0.00      TS   H  
ATOM    820  H5' THY T   4      12.993  -2.444  -2.849  1.00  0.00      TS   H  
ATOM    821  H51 THY T   4       7.761   2.233  -6.439  1.00  0.00      TS   H  
ATOM    822  H52 THY T   4       8.106   0.754  -7.482  1.00  0.00      TS   H  
ATOM    823  H53 THY T   4       9.349   1.414  -6.478  1.00  0.00      TS   H  
ATOM    824 H2'' THY T   4       7.783  -3.668  -4.421  1.00  0.00      TS   H  
ATOM    825 H5'' THY T   4      12.964  -3.901  -3.900  1.00  0.00      TS   H  
ATOM    826  P   GUA T   5       9.726  -5.472  -6.494  1.00  0.00      TS   P  
ATOM    827  O1P GUA T   5      10.218  -6.851  -6.789  1.00  0.00      TS   O  
ATOM    828  O2P GUA T   5      10.041  -4.417  -7.508  1.00  0.00      TS   O  
ATOM    829  C5' GUA T   5       7.749  -6.626  -5.254  1.00  0.00      TS   C  
ATOM    830  O5' GUA T   5       8.151  -5.623  -6.219  1.00  0.00      TS   O  
ATOM    831  C4' GUA T   5       6.293  -6.648  -4.860  1.00  0.00      TS   C  
ATOM    832  O4' GUA T   5       5.893  -5.419  -4.236  1.00  0.00      TS   O  
ATOM    833  C3' GUA T   5       5.332  -6.873  -6.074  1.00  0.00      TS   C  
ATOM    834  O3' GUA T   5       5.038  -8.244  -6.320  1.00  0.00      TS   O  
ATOM    835  C2' GUA T   5       4.052  -6.339  -5.516  1.00  0.00      TS   C  
ATOM    836  C1' GUA T   5       4.499  -5.142  -4.677  1.00  0.00      TS   C  
ATOM    837  N1  GUA T   5       1.674  -1.137  -5.996  1.00  0.00      TS   N  
ATOM    838  C2  GUA T   5       1.351  -2.240  -5.276  1.00  0.00      TS   C  
ATOM    839  N2  GUA T   5       0.106  -2.206  -4.840  1.00  0.00      TS   N  
ATOM    840  N3  GUA T   5       2.231  -3.190  -4.980  1.00  0.00      TS   N  
ATOM    841  C4  GUA T   5       3.465  -2.999  -5.472  1.00  0.00      TS   C  
ATOM    842  C5  GUA T   5       3.920  -1.880  -6.178  1.00  0.00      TS   C  
ATOM    843  C6  GUA T   5       2.955  -0.825  -6.427  1.00  0.00      TS   C  
ATOM    844  O6  GUA T   5       3.100   0.280  -6.946  1.00  0.00      TS   O  
ATOM    845  N7  GUA T   5       5.189  -2.095  -6.598  1.00  0.00      TS   N  
ATOM    846  C8  GUA T   5       5.488  -3.294  -6.091  1.00  0.00      TS   C  
ATOM    847  N9  GUA T   5       4.492  -3.878  -5.403  1.00  0.00      TS   N  
ATOM    848  H1  GUA T   5       0.902  -0.634  -6.409  1.00  0.00      TS   H  
ATOM    849  H8  GUA T   5       6.376  -3.904  -6.246  1.00  0.00      TS   H  
ATOM    850  H1' GUA T   5       3.796  -5.104  -3.818  1.00  0.00      TS   H  
ATOM    851  H2' GUA T   5       3.590  -7.115  -4.868  1.00  0.00      TS   H  
ATOM    852  H21 GUA T   5      -0.592  -1.591  -5.208  1.00  0.00      TS   H  
ATOM    853  H3' GUA T   5       5.725  -6.318  -6.953  1.00  0.00      TS   H  
ATOM    854  H22 GUA T   5      -0.343  -3.001  -4.431  1.00  0.00      TS   H  
ATOM    855  H4' GUA T   5       6.222  -7.532  -4.192  1.00  0.00      TS   H  
ATOM    856  H5' GUA T   5       8.276  -6.371  -4.310  1.00  0.00      TS   H  
ATOM    857 H2'' GUA T   5       3.372  -6.092  -6.359  1.00  0.00      TS   H  
ATOM    858 H5'' GUA T   5       8.056  -7.671  -5.474  1.00  0.00      TS   H  
ATOM    859  P   THY T   6       4.424  -8.873  -7.612  1.00  0.00      TS   P  
ATOM    860  O1P THY T   6       4.052 -10.275  -7.203  1.00  0.00      TS   O  
ATOM    861  O2P THY T   6       5.452  -8.752  -8.709  1.00  0.00      TS   O  
ATOM    862  C5' THY T   6       1.924  -8.769  -7.437  1.00  0.00      TS   C  
ATOM    863  O5' THY T   6       3.100  -8.114  -7.928  1.00  0.00      TS   O  
ATOM    864  C4' THY T   6       0.636  -7.939  -7.554  1.00  0.00      TS   C  
ATOM    865  O4' THY T   6       0.812  -6.665  -6.979  1.00  0.00      TS   O  
ATOM    866  C3' THY T   6       0.274  -7.671  -9.013  1.00  0.00      TS   C  
ATOM    867  O3' THY T   6      -0.453  -8.754  -9.535  1.00  0.00      TS   O  
ATOM    868  C2' THY T   6      -0.705  -6.520  -8.815  1.00  0.00      TS   C  
ATOM    869  C1' THY T   6       0.024  -5.664  -7.761  1.00  0.00      TS   C  
ATOM    870  N1  THY T   6       0.991  -4.608  -8.331  1.00  0.00      TS   N  
ATOM    871  C2  THY T   6       0.430  -3.387  -8.548  1.00  0.00      TS   C  
ATOM    872  O2  THY T   6      -0.679  -3.095  -8.209  1.00  0.00      TS   O  
ATOM    873  N3  THY T   6       1.353  -2.541  -9.242  1.00  0.00      TS   N  
ATOM    874  C4  THY T   6       2.615  -2.759  -9.732  1.00  0.00      TS   C  
ATOM    875  O4  THY T   6       3.131  -1.994 -10.543  1.00  0.00      TS   O  
ATOM    876  C5  THY T   6       3.090  -4.049  -9.328  1.00  0.00      TS   C  
ATOM    877  C5M THY T   6       4.420  -4.454  -9.787  1.00  0.00      TS   C  
ATOM    878  C6  THY T   6       2.308  -4.902  -8.671  1.00  0.00      TS   C  
ATOM    879  H3  THY T   6       0.997  -1.650  -9.559  1.00  0.00      TS   H  
ATOM    880  H6  THY T   6       2.595  -5.932  -8.464  1.00  0.00      TS   H  
ATOM    881  H1' THY T   6      -0.759  -5.288  -7.068  1.00  0.00      TS   H  
ATOM    882  H2' THY T   6      -1.656  -6.913  -8.396  1.00  0.00      TS   H  
ATOM    883  H3' THY T   6       1.124  -7.346  -9.650  1.00  0.00      TS   H  
ATOM    884  H4' THY T   6      -0.276  -8.417  -7.138  1.00  0.00      TS   H  
ATOM    885  H5' THY T   6       2.027  -8.913  -6.341  1.00  0.00      TS   H  
ATOM    886  H51 THY T   6       4.591  -5.536  -9.605  1.00  0.00      TS   H  
ATOM    887  H52 THY T   6       5.196  -4.097  -9.077  1.00  0.00      TS   H  
ATOM    888  H53 THY T   6       4.677  -3.978 -10.756  1.00  0.00      TS   H  
ATOM    889 H2'' THY T   6      -0.955  -5.907  -9.708  1.00  0.00      TS   H  
ATOM    890 H5'' THY T   6       1.793  -9.748  -7.947  1.00  0.00      TS   H  
ATOM    891  P   ADE T   7      -0.768  -8.860 -11.066  1.00  0.00      TS   P  
ATOM    892  O1P ADE T   7      -1.444 -10.180 -11.346  1.00  0.00      TS   O  
ATOM    893  O2P ADE T   7       0.468  -8.527 -11.820  1.00  0.00      TS   O  
ATOM    894  C5' ADE T   7      -3.238  -7.770 -11.401  1.00  0.00      TS   C  
ATOM    895  O5' ADE T   7      -1.828  -7.696 -11.302  1.00  0.00      TS   O  
ATOM    896  C4' ADE T   7      -3.914  -6.616 -12.115  1.00  0.00      TS   C  
ATOM    897  O4' ADE T   7      -3.420  -5.393 -11.470  1.00  0.00      TS   O  
ATOM    898  C3' ADE T   7      -3.474  -6.406 -13.544  1.00  0.00      TS   C  
ATOM    899  O3' ADE T   7      -4.211  -7.311 -14.474  1.00  0.00      TS   O  
ATOM    900  C2' ADE T   7      -3.952  -4.968 -13.789  1.00  0.00      TS   C  
ATOM    901  C1' ADE T   7      -3.460  -4.350 -12.444  1.00  0.00      TS   C  
ATOM    902  N1  ADE T   7      -0.646  -0.278 -13.845  1.00  0.00      TS   N  
ATOM    903  C2  ADE T   7      -1.934  -0.556 -13.988  1.00  0.00      TS   C  
ATOM    904  N3  ADE T   7      -2.647  -1.622 -13.559  1.00  0.00      TS   N  
ATOM    905  C4  ADE T   7      -1.822  -2.471 -12.880  1.00  0.00      TS   C  
ATOM    906  C5  ADE T   7      -0.426  -2.254 -12.674  1.00  0.00      TS   C  
ATOM    907  C6  ADE T   7       0.197  -1.103 -13.202  1.00  0.00      TS   C  
ATOM    908  N6  ADE T   7       1.487  -0.757 -12.924  1.00  0.00      TS   N  
ATOM    909  N7  ADE T   7       0.087  -3.375 -12.094  1.00  0.00      TS   N  
ATOM    910  C8  ADE T   7      -0.894  -4.220 -11.967  1.00  0.00      TS   C  
ATOM    911  N9  ADE T   7      -2.094  -3.715 -12.473  1.00  0.00      TS   N  
ATOM    912  H2  ADE T   7      -2.509   0.200 -14.523  1.00  0.00      TS   H  
ATOM    913  H8  ADE T   7      -0.889  -5.198 -11.486  1.00  0.00      TS   H  
ATOM    914  H1' ADE T   7      -4.160  -3.584 -12.047  1.00  0.00      TS   H  
ATOM    915  H2' ADE T   7      -5.060  -4.904 -13.819  1.00  0.00      TS   H  
ATOM    916  H3' ADE T   7      -2.382  -6.608 -13.492  1.00  0.00      TS   H  
ATOM    917  H4' ADE T   7      -5.023  -6.562 -12.100  1.00  0.00      TS   H  
ATOM    918  H5' ADE T   7      -3.618  -7.792 -10.357  1.00  0.00      TS   H  
ATOM    919  H61 ADE T   7       1.687   0.219 -13.016  1.00  0.00      TS   H  
ATOM    920  H62 ADE T   7       2.027  -1.173 -12.193  1.00  0.00      TS   H  
ATOM    921 H2'' ADE T   7      -3.388  -4.513 -14.632  1.00  0.00      TS   H  
ATOM    922 H5'' ADE T   7      -3.492  -8.689 -11.971  1.00  0.00      TS   H  
ATOM    923  P   ADE T   8      -3.615  -7.479 -15.954  1.00  0.00      TS   P  
ATOM    924  O1P ADE T   8      -4.393  -8.541 -16.602  1.00  0.00      TS   O  
ATOM    925  O2P ADE T   8      -2.153  -7.521 -15.837  1.00  0.00      TS   O  
ATOM    926  C5' ADE T   8      -5.232  -5.514 -16.994  1.00  0.00      TS   C  
ATOM    927  O5' ADE T   8      -3.949  -6.122 -16.747  1.00  0.00      TS   O  
ATOM    928  C4' ADE T   8      -5.251  -4.091 -17.367  1.00  0.00      TS   C  
ATOM    929  O4' ADE T   8      -4.523  -3.339 -16.484  1.00  0.00      TS   O  
ATOM    930  C3' ADE T   8      -4.593  -3.784 -18.705  1.00  0.00      TS   C  
ATOM    931  O3' ADE T   8      -5.608  -3.979 -19.762  1.00  0.00      TS   O  
ATOM    932  C2' ADE T   8      -4.340  -2.281 -18.524  1.00  0.00      TS   C  
ATOM    933  C1' ADE T   8      -3.869  -2.208 -17.049  1.00  0.00      TS   C  
ATOM    934  N1  ADE T   8       0.444   0.369 -17.315  1.00  0.00      TS   N  
ATOM    935  C2  ADE T   8      -0.838   0.767 -17.335  1.00  0.00      TS   C  
ATOM    936  N3  ADE T   8      -1.870  -0.029 -17.370  1.00  0.00      TS   N  
ATOM    937  C4  ADE T   8      -1.562  -1.283 -17.138  1.00  0.00      TS   C  
ATOM    938  C5  ADE T   8      -0.311  -1.817 -16.979  1.00  0.00      TS   C  
ATOM    939  C6  ADE T   8       0.795  -0.946 -17.158  1.00  0.00      TS   C  
ATOM    940  N6  ADE T   8       2.084  -1.290 -17.028  1.00  0.00      TS   N  
ATOM    941  N7  ADE T   8      -0.392  -3.198 -16.780  1.00  0.00      TS   N  
ATOM    942  C8  ADE T   8      -1.652  -3.468 -16.787  1.00  0.00      TS   C  
ATOM    943  N9  ADE T   8      -2.386  -2.341 -16.920  1.00  0.00      TS   N  
ATOM    944  H2  ADE T   8      -0.946   1.835 -17.524  1.00  0.00      TS   H  
ATOM    945  H8  ADE T   8      -2.117  -4.452 -16.722  1.00  0.00      TS   H  
ATOM    946  H1' ADE T   8      -4.325  -1.343 -16.521  1.00  0.00      TS   H  
ATOM    947  H2' ADE T   8      -5.237  -1.632 -18.601  1.00  0.00      TS   H  
ATOM    948  H3' ADE T   8      -3.624  -4.326 -18.744  1.00  0.00      TS   H  
ATOM    949  H4' ADE T   8      -6.317  -3.784 -17.315  1.00  0.00      TS   H  
ATOM    950  H5' ADE T   8      -5.906  -5.657 -16.121  1.00  0.00      TS   H  
ATOM    951  H61 ADE T   8       2.694  -0.500 -16.965  1.00  0.00      TS   H  
ATOM    952  H62 ADE T   8       2.460  -2.156 -16.698  1.00  0.00      TS   H  
ATOM    953 H2'' ADE T   8      -3.699  -1.904 -19.349  1.00  0.00      TS   H  
ATOM    954 H5'' ADE T   8      -5.588  -6.168 -17.819  1.00  0.00      TS   H  
ATOM    955  P   GUA T   9      -4.970  -4.320 -21.110  1.00  0.00      TS   P  
ATOM    956  O1P GUA T   9      -6.064  -4.908 -21.923  1.00  0.00      TS   O  
ATOM    957  O2P GUA T   9      -3.821  -5.246 -20.938  1.00  0.00      TS   O  
ATOM    958  C5' GUA T   9      -5.444  -1.860 -21.816  1.00  0.00      TS   C  
ATOM    959  O5' GUA T   9      -4.539  -2.935 -21.752  1.00  0.00      TS   O  
ATOM    960  C4' GUA T   9      -4.860  -0.444 -21.978  1.00  0.00      TS   C  
ATOM    961  O4' GUA T   9      -4.020  -0.111 -20.809  1.00  0.00      TS   O  
ATOM    962  C3' GUA T   9      -3.968  -0.289 -23.206  1.00  0.00      TS   C  
ATOM    963  O3' GUA T   9      -4.700   0.064 -24.413  1.00  0.00      TS   O  
ATOM    964  C2' GUA T   9      -3.098   0.836 -22.856  1.00  0.00      TS   C  
ATOM    965  C1' GUA T   9      -2.841   0.499 -21.329  1.00  0.00      TS   C  
ATOM    966  N1  GUA T   9       2.014   0.942 -20.652  1.00  0.00      TS   N  
ATOM    967  C2  GUA T   9       1.077   1.915 -20.910  1.00  0.00      TS   C  
ATOM    968  N2  GUA T   9       1.605   3.112 -21.098  1.00  0.00      TS   N  
ATOM    969  N3  GUA T   9      -0.203   1.646 -21.074  1.00  0.00      TS   N  
ATOM    970  C4  GUA T   9      -0.458   0.364 -20.898  1.00  0.00      TS   C  
ATOM    971  C5  GUA T   9       0.407  -0.680 -20.518  1.00  0.00      TS   C  
ATOM    972  C6  GUA T   9       1.781  -0.424 -20.404  1.00  0.00      TS   C  
ATOM    973  O6  GUA T   9       2.652  -1.220 -20.087  1.00  0.00      TS   O  
ATOM    974  N7  GUA T   9      -0.271  -1.919 -20.595  1.00  0.00      TS   N  
ATOM    975  C8  GUA T   9      -1.559  -1.589 -20.947  1.00  0.00      TS   C  
ATOM    976  N9  GUA T   9      -1.690  -0.267 -21.012  1.00  0.00      TS   N  
ATOM    977  H1  GUA T   9       2.946   1.232 -20.385  1.00  0.00      TS   H  
ATOM    978  H8  GUA T   9      -2.450  -2.193 -21.120  1.00  0.00      TS   H  
ATOM    979  H1' GUA T   9      -2.824   1.403 -20.682  1.00  0.00      TS   H  
ATOM    980  H2' GUA T   9      -3.703   1.767 -22.823  1.00  0.00      TS   H  
ATOM    981  H21 GUA T   9       2.596   3.212 -21.191  1.00  0.00      TS   H  
ATOM    982  H3' GUA T   9      -3.248  -1.123 -23.356  1.00  0.00      TS   H  
ATOM    983  H22 GUA T   9       0.984   3.808 -21.456  1.00  0.00      TS   H  
ATOM    984  H4' GUA T   9      -5.688   0.296 -21.979  1.00  0.00      TS   H  
ATOM    985  H5' GUA T   9      -6.078  -1.728 -20.913  1.00  0.00      TS   H  
ATOM    986 H2'' GUA T   9      -2.091   0.969 -23.308  1.00  0.00      TS   H  
ATOM    987 H5'' GUA T   9      -6.144  -2.027 -22.663  1.00  0.00      TS   H  
ATOM    988  P   CYT T  10      -4.052  -0.084 -25.886  1.00  0.00      TS   P  
ATOM    989  O1P CYT T  10      -4.997   0.462 -26.879  1.00  0.00      TS   O  
ATOM    990  O2P CYT T  10      -3.643  -1.450 -26.070  1.00  0.00      TS   O  
ATOM    991  C5' CYT T  10      -2.708   2.249 -26.070  1.00  0.00      TS   C  
ATOM    992  O5' CYT T  10      -2.754   0.795 -25.759  1.00  0.00      TS   O  
ATOM    993  C4' CYT T  10      -1.207   2.765 -26.010  1.00  0.00      TS   C  
ATOM    994  O4' CYT T  10      -0.593   2.301 -24.784  1.00  0.00      TS   O  
ATOM    995  C3' CYT T  10      -0.239   2.181 -27.103  1.00  0.00      TS   C  
ATOM    996  O3' CYT T  10      -0.341   2.947 -28.339  1.00  0.00      TS   O  
ATOM    997  C2' CYT T  10       1.060   2.453 -26.379  1.00  0.00      TS   C  
ATOM    998  C1' CYT T  10       0.761   2.106 -24.927  1.00  0.00      TS   C  
ATOM    999  N1  CYT T  10       1.159   0.774 -24.457  1.00  0.00      TS   N  
ATOM   1000  C2  CYT T  10       2.528   0.570 -24.144  1.00  0.00      TS   C  
ATOM   1001  O2  CYT T  10       3.351   1.522 -24.194  1.00  0.00      TS   O  
ATOM   1002  N3  CYT T  10       2.936  -0.700 -23.748  1.00  0.00      TS   N  
ATOM   1003  C4  CYT T  10       2.032  -1.681 -23.633  1.00  0.00      TS   C  
ATOM   1004  N4  CYT T  10       2.423  -2.930 -23.304  1.00  0.00      TS   N  
ATOM   1005  C5  CYT T  10       0.651  -1.453 -23.924  1.00  0.00      TS   C  
ATOM   1006  C6  CYT T  10       0.264  -0.295 -24.239  1.00  0.00      TS   C  
ATOM   1007  H5  CYT T  10      -0.144  -2.176 -23.742  1.00  0.00      TS   H  
ATOM   1008  H6  CYT T  10      -0.773  -0.021 -24.436  1.00  0.00      TS   H  
ATOM   1009  H1' CYT T  10       1.190   2.847 -24.220  1.00  0.00      TS   H  
ATOM   1010  H2' CYT T  10       1.246   3.548 -26.382  1.00  0.00      TS   H  
ATOM   1011  H3' CYT T  10      -0.562   1.119 -27.161  1.00  0.00      TS   H  
ATOM   1012  H4' CYT T  10      -1.151   3.870 -26.113  1.00  0.00      TS   H  
ATOM   1013  H41 CYT T  10       3.414  -3.009 -23.210  1.00  0.00      TS   H  
ATOM   1014  H5' CYT T  10      -3.364   2.837 -25.395  1.00  0.00      TS   H  
ATOM   1015  H42 CYT T  10       1.831  -3.535 -22.774  1.00  0.00      TS   H  
ATOM   1016 H2'' CYT T  10       1.859   1.804 -26.797  1.00  0.00      TS   H  
ATOM   1017 H5'' CYT T  10      -3.096   2.408 -27.098  1.00  0.00      TS   H  
ATOM   1018  P   THY T  11       0.495   2.577 -29.551  1.00  0.00      TS   P  
ATOM   1019  O1P THY T  11       0.113   3.519 -30.615  1.00  0.00      TS   O  
ATOM   1020  O2P THY T  11       0.318   1.116 -29.788  1.00  0.00      TS   O  
ATOM   1021  C5' THY T  11       2.568   4.123 -29.192  1.00  0.00      TS   C  
ATOM   1022  O5' THY T  11       1.998   2.788 -29.247  1.00  0.00      TS   O  
ATOM   1023  C4' THY T  11       4.120   4.160 -29.287  1.00  0.00      TS   C  
ATOM   1024  O4' THY T  11       4.707   3.322 -28.240  1.00  0.00      TS   O  
ATOM   1025  C3' THY T  11       4.591   3.644 -30.619  1.00  0.00      TS   C  
ATOM   1026  O3' THY T  11       5.653   4.430 -31.142  1.00  0.00      TS   O  
ATOM   1027  C2' THY T  11       4.931   2.197 -30.349  1.00  0.00      TS   C  
ATOM   1028  C1' THY T  11       5.399   2.218 -28.831  1.00  0.00      TS   C  
ATOM   1029  N1  THY T  11       5.188   1.004 -28.117  1.00  0.00      TS   N  
ATOM   1030  C2  THY T  11       6.181   0.496 -27.336  1.00  0.00      TS   C  
ATOM   1031  O2  THY T  11       7.288   1.032 -27.242  1.00  0.00      TS   O  
ATOM   1032  N3  THY T  11       5.847  -0.605 -26.656  1.00  0.00      TS   N  
ATOM   1033  C4  THY T  11       4.708  -1.361 -26.764  1.00  0.00      TS   C  
ATOM   1034  O4  THY T  11       4.572  -2.387 -26.096  1.00  0.00      TS   O  
ATOM   1035  C5  THY T  11       3.689  -0.742 -27.528  1.00  0.00      TS   C  
ATOM   1036  C5M THY T  11       2.278  -1.302 -27.811  1.00  0.00      TS   C  
ATOM   1037  C6  THY T  11       3.965   0.420 -28.114  1.00  0.00      TS   C  
ATOM   1038  H3  THY T  11       6.674  -1.020 -26.254  1.00  0.00      TS   H  
ATOM   1039  H6  THY T  11       3.243   1.043 -28.640  1.00  0.00      TS   H  
ATOM   1040  H1' THY T  11       6.451   2.570 -28.776  1.00  0.00      TS   H  
ATOM   1041  H2' THY T  11       5.768   1.857 -30.996  1.00  0.00      TS   H  
ATOM   1042  H3' THY T  11       3.686   3.596 -31.262  1.00  0.00      TS   H  
ATOM   1043  H4' THY T  11       4.458   5.213 -29.170  1.00  0.00      TS   H  
ATOM   1044  H5' THY T  11       2.256   4.582 -28.229  1.00  0.00      TS   H  
ATOM   1045  H51 THY T  11       2.324  -2.395 -28.004  1.00  0.00      TS   H  
ATOM   1046  H52 THY T  11       1.781  -0.874 -28.706  1.00  0.00      TS   H  
ATOM   1047  H53 THY T  11       1.605  -1.196 -26.934  1.00  0.00      TS   H  
ATOM   1048 H2'' THY T  11       3.961   1.672 -30.482  1.00  0.00      TS   H  
ATOM   1049 H5'' THY T  11       2.121   4.689 -30.037  1.00  0.00      TS   H  
ATOM   1050  P   ADE T  12       5.722   4.588 -32.715  1.00  0.00      TS   P  
ATOM   1051  O1P ADE T  12       5.196   5.894 -33.189  1.00  0.00      TS   O  
ATOM   1052  O2P ADE T  12       5.128   3.426 -33.403  1.00  0.00      TS   O  
ATOM   1053  C5' ADE T  12       8.210   5.438 -32.425  1.00  0.00      TS   C  
ATOM   1054  O5' ADE T  12       7.328   4.524 -32.993  1.00  0.00      TS   O  
ATOM   1055  C4' ADE T  12       9.587   4.879 -32.047  1.00  0.00      TS   C  
ATOM   1056  O4' ADE T  12       9.445   3.699 -31.231  1.00  0.00      TS   O  
ATOM   1057  C3' ADE T  12      10.326   4.497 -33.273  1.00  0.00      TS   C  
ATOM   1058  O3' ADE T  12      11.737   4.861 -33.191  1.00  0.00      TS   O  
ATOM   1059  C2' ADE T  12      10.147   3.004 -33.318  1.00  0.00      TS   C  
ATOM   1060  C1' ADE T  12       9.974   2.544 -31.867  1.00  0.00      TS   C  
ATOM   1061  N1  ADE T  12       9.089  -1.535 -28.872  1.00  0.00      TS   N  
ATOM   1062  C2  ADE T  12      10.089  -0.685 -28.874  1.00  0.00      TS   C  
ATOM   1063  N3  ADE T  12      10.224   0.477 -29.590  1.00  0.00      TS   N  
ATOM   1064  C4  ADE T  12       9.265   0.522 -30.538  1.00  0.00      TS   C  
ATOM   1065  C5  ADE T  12       8.272  -0.381 -30.778  1.00  0.00      TS   C  
ATOM   1066  C6  ADE T  12       8.169  -1.456 -29.837  1.00  0.00      TS   C  
ATOM   1067  N6  ADE T  12       7.062  -2.257 -29.845  1.00  0.00      TS   N  
ATOM   1068  N7  ADE T  12       7.528  -0.074 -31.930  1.00  0.00      TS   N  
ATOM   1069  C8  ADE T  12       8.102   1.071 -32.326  1.00  0.00      TS   C  
ATOM   1070  N9  ADE T  12       9.212   1.420 -31.564  1.00  0.00      TS   N  
ATOM   1071  H2  ADE T  12      10.851  -0.801 -28.102  1.00  0.00      TS   H  
ATOM   1072  H8  ADE T  12       7.769   1.530 -33.258  1.00  0.00      TS   H  
ATOM   1073  H1' ADE T  12      11.005   2.582 -31.452  1.00  0.00      TS   H  
ATOM   1074  H2' ADE T  12      11.017   2.433 -33.709  1.00  0.00      TS   H  
ATOM   1075  H3' ADE T  12       9.823   4.938 -34.159  1.00  0.00      TS   H  
ATOM   1076  H4' ADE T  12      10.149   5.693 -31.542  1.00  0.00      TS   H  
ATOM   1077  H5' ADE T  12       7.942   5.837 -31.424  1.00  0.00      TS   H  
ATOM   1078  H61 ADE T  12       6.493  -2.251 -30.668  1.00  0.00      TS   H  
ATOM   1079  H62 ADE T  12       7.197  -3.145 -29.403  1.00  0.00      TS   H  
ATOM   1080 H2'' ADE T  12       9.304   2.707 -33.976  1.00  0.00      TS   H  
ATOM   1081 H5'' ADE T  12       8.308   6.301 -33.118  1.00  0.00      TS   H  
ATOM   1082  P   THY T  13      12.700   4.561 -34.395  1.00  0.00      TS   P  
ATOM   1083  O1P THY T  13      13.704   5.644 -34.490  1.00  0.00      TS   O  
ATOM   1084  O2P THY T  13      11.884   4.245 -35.633  1.00  0.00      TS   O  
ATOM   1085  C5' THY T  13      14.030   3.019 -32.697  1.00  0.00      TS   C  
ATOM   1086  O5' THY T  13      13.517   3.239 -33.945  1.00  0.00      TS   O  
ATOM   1087  C4' THY T  13      14.365   1.515 -32.463  1.00  0.00      TS   C  
ATOM   1088  O4' THY T  13      13.132   0.756 -32.121  1.00  0.00      TS   O  
ATOM   1089  C3' THY T  13      14.799   0.753 -33.657  1.00  0.00      TS   C  
ATOM   1090  O3' THY T  13      16.120   1.075 -34.030  1.00  0.00      TS   O  
ATOM   1091  C2' THY T  13      14.657  -0.689 -33.157  1.00  0.00      TS   C  
ATOM   1092  C1' THY T  13      13.350  -0.574 -32.322  1.00  0.00      TS   C  
ATOM   1093  N1  THY T  13      12.088  -1.079 -32.974  1.00  0.00      TS   N  
ATOM   1094  C2  THY T  13      11.662  -2.299 -32.630  1.00  0.00      TS   C  
ATOM   1095  O2  THY T  13      12.284  -3.028 -31.832  1.00  0.00      TS   O  
ATOM   1096  N3  THY T  13      10.577  -2.665 -33.307  1.00  0.00      TS   N  
ATOM   1097  C4  THY T  13       9.764  -1.902 -34.083  1.00  0.00      TS   C  
ATOM   1098  O4  THY T  13       8.647  -2.339 -34.330  1.00  0.00      TS   O  
ATOM   1099  C5  THY T  13      10.304  -0.680 -34.546  1.00  0.00      TS   C  
ATOM   1100  C5M THY T  13       9.520   0.135 -35.619  1.00  0.00      TS   C  
ATOM   1101  C6  THY T  13      11.475  -0.295 -33.963  1.00  0.00      TS   C  
ATOM   1102  H3  THY T  13      10.252  -3.588 -33.055  1.00  0.00      TS   H  
ATOM   1103  H6  THY T  13      11.849   0.728 -33.996  1.00  0.00      TS   H  
ATOM   1104  H1' THY T  13      13.515  -0.945 -31.288  1.00  0.00      TS   H  
ATOM   1105  H2' THY T  13      15.529  -0.997 -32.539  1.00  0.00      TS   H  
ATOM   1106  H3' THY T  13      14.112   0.847 -34.526  1.00  0.00      TS   H  
ATOM   1107  H4' THY T  13      15.055   1.285 -31.622  1.00  0.00      TS   H  
ATOM   1108  H5' THY T  13      13.181   3.205 -32.005  1.00  0.00      TS   H  
ATOM   1109  H51 THY T  13      10.221   0.377 -36.447  1.00  0.00      TS   H  
ATOM   1110  H52 THY T  13       9.059   1.052 -35.193  1.00  0.00      TS   H  
ATOM   1111  H53 THY T  13       8.604  -0.381 -35.979  1.00  0.00      TS   H  
ATOM   1112 H2'' THY T  13      14.582  -1.387 -34.018  1.00  0.00      TS   H  
ATOM   1113 H5'' THY T  13      14.983   3.570 -32.544  1.00  0.00      TS   H  
ATOM   1114  P   ADE T  14      16.624   0.593 -35.408  1.00  0.00      TS   P  
ATOM   1115  O1P ADE T  14      18.009   1.063 -35.486  1.00  0.00      TS   O  
ATOM   1116  O2P ADE T  14      15.671   1.001 -36.434  1.00  0.00      TS   O  
ATOM   1117  C5' ADE T  14      17.825  -1.692 -34.653  1.00  0.00      TS   C  
ATOM   1118  O5' ADE T  14      16.662  -0.991 -35.272  1.00  0.00      TS   O  
ATOM   1119  C4' ADE T  14      17.781  -3.217 -34.661  1.00  0.00      TS   C  
ATOM   1120  O4' ADE T  14      16.525  -3.542 -34.008  1.00  0.00      TS   O  
ATOM   1121  C3' ADE T  14      17.715  -3.869 -36.055  1.00  0.00      TS   C  
ATOM   1122  O3' ADE T  14      19.051  -4.252 -36.408  1.00  0.00      TS   O  
ATOM   1123  C2' ADE T  14      16.923  -5.122 -35.700  1.00  0.00      TS   C  
ATOM   1124  C1' ADE T  14      15.878  -4.543 -34.726  1.00  0.00      TS   C  
ATOM   1125  N1  ADE T  14      10.989  -5.763 -35.477  1.00  0.00      TS   N  
ATOM   1126  C2  ADE T  14      11.986  -6.346 -34.826  1.00  0.00      TS   C  
ATOM   1127  N3  ADE T  14      13.241  -5.790 -34.593  1.00  0.00      TS   N  
ATOM   1128  C4  ADE T  14      13.436  -4.713 -35.255  1.00  0.00      TS   C  
ATOM   1129  C5  ADE T  14      12.486  -4.056 -35.953  1.00  0.00      TS   C  
ATOM   1130  C6  ADE T  14      11.185  -4.557 -36.024  1.00  0.00      TS   C  
ATOM   1131  N6  ADE T  14      10.147  -3.962 -36.625  1.00  0.00      TS   N  
ATOM   1132  N7  ADE T  14      13.118  -2.995 -36.563  1.00  0.00      TS   N  
ATOM   1133  C8  ADE T  14      14.372  -3.078 -36.206  1.00  0.00      TS   C  
ATOM   1134  N9  ADE T  14      14.646  -4.062 -35.357  1.00  0.00      TS   N  
ATOM   1135  H2  ADE T  14      11.813  -7.239 -34.225  1.00  0.00      TS   H  
ATOM   1136  H8  ADE T  14      15.156  -2.377 -36.495  1.00  0.00      TS   H  
ATOM   1137  H1' ADE T  14      15.539  -5.280 -33.967  1.00  0.00      TS   H  
ATOM   1138  H2' ADE T  14      17.592  -5.840 -35.179  1.00  0.00      TS   H  
ATOM   1139  H3' ADE T  14      17.271  -3.088 -36.709  1.00  0.00      TS   H  
ATOM   1140  H4' ADE T  14      18.619  -3.551 -34.013  1.00  0.00      TS   H  
ATOM   1141  H5' ADE T  14      18.088  -1.422 -33.607  1.00  0.00      TS   H  
ATOM   1142  H61 ADE T  14      10.059  -2.969 -36.549  1.00  0.00      TS   H  
ATOM   1143  H62 ADE T  14       9.260  -4.419 -36.682  1.00  0.00      TS   H  
ATOM   1144 H2'' ADE T  14      16.431  -5.492 -36.624  1.00  0.00      TS   H  
ATOM   1145 H5'' ADE T  14      18.772  -1.429 -35.171  1.00  0.00      TS   H  
ATOM   1146  P   THY T  15      19.389  -4.725 -37.863  1.00  0.00      TS   P  
ATOM   1147  O1P THY T  15      20.832  -4.711 -37.984  1.00  0.00      TS   O  
ATOM   1148  O2P THY T  15      18.681  -3.879 -38.811  1.00  0.00      TS   O  
ATOM   1149  C5' THY T  15      19.379  -7.243 -37.087  1.00  0.00      TS   C  
ATOM   1150  O5' THY T  15      18.855  -6.183 -38.014  1.00  0.00      TS   O  
ATOM   1151  C4' THY T  15      18.422  -8.461 -36.819  1.00  0.00      TS   C  
ATOM   1152  O4' THY T  15      17.001  -8.135 -36.665  1.00  0.00      TS   O  
ATOM   1153  C3' THY T  15      18.362  -9.606 -37.896  1.00  0.00      TS   C  
ATOM   1154  O3' THY T  15      18.422 -10.868 -37.259  1.00  0.00      TS   O  
ATOM   1155  C2' THY T  15      17.101  -9.443 -38.659  1.00  0.00      TS   C  
ATOM   1156  C1' THY T  15      16.188  -8.979 -37.569  1.00  0.00      TS   C  
ATOM   1157  N1  THY T  15      15.129  -8.050 -38.015  1.00  0.00      TS   N  
ATOM   1158  C2  THY T  15      13.768  -8.271 -37.764  1.00  0.00      TS   C  
ATOM   1159  O2  THY T  15      13.474  -9.259 -37.088  1.00  0.00      TS   O  
ATOM   1160  N3  THY T  15      12.894  -7.414 -38.287  1.00  0.00      TS   N  
ATOM   1161  C4  THY T  15      13.191  -6.245 -38.971  1.00  0.00      TS   C  
ATOM   1162  O4  THY T  15      12.275  -5.435 -39.203  1.00  0.00      TS   O  
ATOM   1163  C5  THY T  15      14.572  -6.052 -39.277  1.00  0.00      TS   C  
ATOM   1164  C5M THY T  15      14.992  -4.991 -40.149  1.00  0.00      TS   C  
ATOM   1165  C6  THY T  15      15.433  -7.014 -38.807  1.00  0.00      TS   C  
ATOM   1166  H3  THY T  15      11.940  -7.617 -38.024  1.00  0.00      TS   H  
ATOM   1167  H6  THY T  15      16.501  -6.877 -38.975  1.00  0.00      TS   H  
ATOM   1168  H1' THY T  15      15.895  -9.801 -36.880  1.00  0.00      TS   H  
ATOM   1169  H2' THY T  15      16.744 -10.363 -39.170  1.00  0.00      TS   H  
ATOM   1170  H3' THY T  15      19.255  -9.534 -38.552  1.00  0.00      TS   H  
ATOM   1171  H4' THY T  15      18.533  -8.880 -35.796  1.00  0.00      TS   H  
ATOM   1172  H5' THY T  15      19.499  -6.807 -36.072  1.00  0.00      TS   H  
ATOM   1173  H51 THY T  15      14.904  -5.230 -41.230  1.00  0.00      TS   H  
ATOM   1174  H52 THY T  15      16.063  -4.743 -39.983  1.00  0.00      TS   H  
ATOM   1175  H53 THY T  15      14.471  -4.027 -39.967  1.00  0.00      TS   H  
ATOM   1176 H2'' THY T  15      17.361  -8.693 -39.436  1.00  0.00      TS   H  
ATOM   1177 H5'' THY T  15      20.337  -7.663 -37.465  1.00  0.00      TS   H  
ATOM   1178  P   ADE T  16      18.670 -12.301 -37.880  1.00  0.00      TS   P  
ATOM   1179  O1P ADE T  16      19.151 -13.101 -36.742  1.00  0.00      TS   O  
ATOM   1180  O2P ADE T  16      19.513 -12.118 -39.103  1.00  0.00      TS   O  
ATOM   1181  C5' ADE T  16      16.240 -13.070 -37.283  1.00  0.00      TS   C  
ATOM   1182  O5' ADE T  16      17.212 -12.815 -38.333  1.00  0.00      TS   O  
ATOM   1183  C4' ADE T  16      14.888 -13.539 -37.892  1.00  0.00      TS   C  
ATOM   1184  O4' ADE T  16      14.076 -12.365 -38.404  1.00  0.00      TS   O  
ATOM   1185  C3' ADE T  16      14.992 -14.492 -39.205  1.00  0.00      TS   C  
ATOM   1186  O3' ADE T  16      14.076 -15.580 -39.152  1.00  0.00      TS   O  
ATOM   1187  C2' ADE T  16      14.631 -13.555 -40.340  1.00  0.00      TS   C  
ATOM   1188  C1' ADE T  16      13.587 -12.654 -39.707  1.00  0.00      TS   C  
ATOM   1189  N1  ADE T  16      10.299  -9.065 -41.255  1.00  0.00      TS   N  
ATOM   1190  C2  ADE T  16      10.104 -10.285 -40.895  1.00  0.00      TS   C  
ATOM   1191  N3  ADE T  16      11.039 -11.180 -40.587  1.00  0.00      TS   N  
ATOM   1192  C4  ADE T  16      12.301 -10.719 -40.773  1.00  0.00      TS   C  
ATOM   1193  C5  ADE T  16      12.662  -9.461 -41.251  1.00  0.00      TS   C  
ATOM   1194  C6  ADE T  16      11.536  -8.553 -41.444  1.00  0.00      TS   C  
ATOM   1195  N6  ADE T  16      11.701  -7.270 -41.843  1.00  0.00      TS   N  
ATOM   1196  N7  ADE T  16      14.020  -9.395 -41.353  1.00  0.00      TS   N  
ATOM   1197  C8  ADE T  16      14.466 -10.558 -40.848  1.00  0.00      TS   C  
ATOM   1198  N9  ADE T  16      13.452 -11.359 -40.455  1.00  0.00      TS   N  
ATOM   1199  H2  ADE T  16       9.074 -10.641 -40.872  1.00  0.00      TS   H  
ATOM   1200  H8  ADE T  16      15.524 -10.719 -40.636  1.00  0.00      TS   H  
ATOM   1201  H1' ADE T  16      12.610 -13.176 -39.618  1.00  0.00      TS   H  
ATOM   1202  H2' ADE T  16      14.268 -14.059 -41.262  1.00  0.00      TS   H  
ATOM   1203  H3' ADE T  16      16.075 -14.731 -39.136  1.00  0.00      TS   H  
ATOM   1204  H4' ADE T  16      14.312 -14.118 -37.139  1.00  0.00      TS   H  
ATOM   1205  H5' ADE T  16      15.949 -12.150 -36.734  1.00  0.00      TS   H  
ATOM   1206  H61 ADE T  16      12.640  -6.998 -42.048  1.00  0.00      TS   H  
ATOM   1207  H62 ADE T  16      10.946  -6.641 -42.032  1.00  0.00      TS   H  
ATOM   1208 H2'' ADE T  16      15.530 -12.978 -40.643  1.00  0.00      TS   H  
ATOM   1209 H5'' ADE T  16      16.568 -13.823 -36.535  1.00  0.00      TS   H  
ATOM   1210  P   THY T  17      14.316 -16.778 -40.151  1.00  0.00      TS   P  
ATOM   1211  O1P THY T  17      14.977 -17.860 -39.419  1.00  0.00      TS   O  
ATOM   1212  O2P THY T  17      15.012 -16.419 -41.432  1.00  0.00      TS   O  
ATOM   1213  C5' THY T  17      11.599 -16.529 -40.258  1.00  0.00      TS   C  
ATOM   1214  O5' THY T  17      12.836 -17.161 -40.400  1.00  0.00      TS   O  
ATOM   1215  C4' THY T  17      10.895 -16.069 -41.559  1.00  0.00      TS   C  
ATOM   1216  O4' THY T  17      11.301 -14.740 -41.765  1.00  0.00      TS   O  
ATOM   1217  C3' THY T  17      11.409 -16.699 -42.864  1.00  0.00      TS   C  
ATOM   1218  O3' THY T  17      10.794 -17.934 -43.184  1.00  0.00      TS   O  
ATOM   1219  C2' THY T  17      11.045 -15.566 -43.926  1.00  0.00      TS   C  
ATOM   1220  C1' THY T  17      10.705 -14.334 -43.040  1.00  0.00      TS   C  
ATOM   1221  N1  THY T  17      11.452 -13.080 -43.448  1.00  0.00      TS   N  
ATOM   1222  C2  THY T  17      10.780 -12.022 -44.082  1.00  0.00      TS   C  
ATOM   1223  O2  THY T  17       9.574 -12.106 -44.298  1.00  0.00      TS   O  
ATOM   1224  N3  THY T  17      11.549 -10.905 -44.248  1.00  0.00      TS   N  
ATOM   1225  C4  THY T  17      12.898 -10.855 -44.264  1.00  0.00      TS   C  
ATOM   1226  O4  THY T  17      13.350  -9.864 -44.671  1.00  0.00      TS   O  
ATOM   1227  C5  THY T  17      13.575 -12.059 -43.752  1.00  0.00      TS   C  
ATOM   1228  C5M THY T  17      14.990 -12.011 -43.975  1.00  0.00      TS   C  
ATOM   1229  C6  THY T  17      12.819 -13.169 -43.470  1.00  0.00      TS   C  
ATOM   1230  H3  THY T  17      11.065 -10.106 -44.633  1.00  0.00      TS   H  
ATOM   1231  H6  THY T  17      13.408 -14.083 -43.394  1.00  0.00      TS   H  
ATOM   1232  H1' THY T  17       9.615 -14.183 -42.890  1.00  0.00      TS   H  
ATOM   1233  H2' THY T  17      10.129 -15.814 -44.506  1.00  0.00      TS   H  
ATOM   1234  H3' THY T  17      12.514 -16.792 -42.919  1.00  0.00      TS   H  
ATOM   1235  H4' THY T  17       9.784 -16.099 -41.568  1.00  0.00      TS   H  
ATOM   1236  H5' THY T  17      11.611 -15.689 -39.531  1.00  0.00      TS   H  
ATOM   1237  H51 THY T  17      15.147 -12.149 -45.067  1.00  0.00      TS   H  
ATOM   1238  H52 THY T  17      15.594 -12.803 -43.483  1.00  0.00      TS   H  
ATOM   1239  H53 THY T  17      15.409 -11.011 -43.728  1.00  0.00      TS   H  
ATOM   1240 H2'' THY T  17      11.858 -15.408 -44.667  1.00  0.00      TS   H  
ATOM   1241 H5'' THY T  17      10.913 -17.285 -39.821  1.00  0.00      TS   H  
ATOM   1242  P   ADE T  18      11.314 -18.701 -44.423  1.00  0.00      TS   P  
ATOM   1243  O1P ADE T  18      11.376 -20.163 -44.050  1.00  0.00      TS   O  
ATOM   1244  O2P ADE T  18      12.578 -18.060 -44.766  1.00  0.00      TS   O  
ATOM   1245  C5' ADE T  18       8.824 -18.572 -45.221  1.00  0.00      TS   C  
ATOM   1246  O5' ADE T  18      10.258 -18.537 -45.546  1.00  0.00      TS   O  
ATOM   1247  C4' ADE T  18       7.931 -17.867 -46.241  1.00  0.00      TS   C  
ATOM   1248  O4' ADE T  18       8.370 -16.512 -46.433  1.00  0.00      TS   O  
ATOM   1249  C3' ADE T  18       8.043 -18.503 -47.689  1.00  0.00      TS   C  
ATOM   1250  O3' ADE T  18       6.847 -18.345 -48.438  1.00  0.00      TS   O  
ATOM   1251  C2' ADE T  18       9.178 -17.705 -48.257  1.00  0.00      TS   C  
ATOM   1252  C1' ADE T  18       8.998 -16.340 -47.655  1.00  0.00      TS   C  
ATOM   1253  N1  ADE T  18      10.842 -11.557 -47.425  1.00  0.00      TS   N  
ATOM   1254  C2  ADE T  18       9.595 -12.049 -47.520  1.00  0.00      TS   C  
ATOM   1255  N3  ADE T  18       9.207 -13.350 -47.688  1.00  0.00      TS   N  
ATOM   1256  C4  ADE T  18      10.296 -14.190 -47.478  1.00  0.00      TS   C  
ATOM   1257  C5  ADE T  18      11.551 -13.846 -47.190  1.00  0.00      TS   C  
ATOM   1258  C6  ADE T  18      11.880 -12.479 -47.209  1.00  0.00      TS   C  
ATOM   1259  N6  ADE T  18      13.160 -11.974 -47.100  1.00  0.00      TS   N  
ATOM   1260  N7  ADE T  18      12.319 -14.983 -46.970  1.00  0.00      TS   N  
ATOM   1261  C8  ADE T  18      11.445 -15.925 -47.129  1.00  0.00      TS   C  
ATOM   1262  N9  ADE T  18      10.198 -15.541 -47.433  1.00  0.00      TS   N  
ATOM   1263  H2  ADE T  18       8.739 -11.385 -47.627  1.00  0.00      TS   H  
ATOM   1264  H8  ADE T  18      11.766 -16.967 -47.146  1.00  0.00      TS   H  
ATOM   1265  H1' ADE T  18       8.274 -15.767 -48.273  1.00  0.00      TS   H  
ATOM   1266  H2' ADE T  18       9.126 -17.633 -49.365  1.00  0.00      TS   H  
ATOM   1267  H3' ADE T  18       8.303 -19.576 -47.564  1.00  0.00      TS   H  
ATOM   1268  H4' ADE T  18       6.875 -17.725 -45.926  1.00  0.00      TS   H  
ATOM   1269  H5' ADE T  18       8.616 -18.287 -44.167  1.00  0.00      TS   H  
ATOM   1270  H61 ADE T  18      13.987 -12.514 -46.939  1.00  0.00      TS   H  
ATOM   1271  H62 ADE T  18      13.164 -11.006 -46.852  1.00  0.00      TS   H  
ATOM   1272 H2'' ADE T  18      10.116 -18.228 -47.974  1.00  0.00      TS   H  
ATOM   1273 H5'' ADE T  18       8.411 -19.603 -45.258  1.00  0.00      TS   H  
ATOM   1274  P   ADE T  19       6.629 -18.994 -49.856  1.00  0.00      TS   P  
ATOM   1275  O1P ADE T  19       5.301 -19.661 -49.772  1.00  0.00      TS   O  
ATOM   1276  O2P ADE T  19       7.777 -19.857 -50.250  1.00  0.00      TS   O  
ATOM   1277  C5' ADE T  19       5.457 -16.967 -50.926  1.00  0.00      TS   C  
ATOM   1278  O5' ADE T  19       6.632 -17.816 -50.901  1.00  0.00      TS   O  
ATOM   1279  C4' ADE T  19       5.692 -15.705 -51.775  1.00  0.00      TS   C  
ATOM   1280  O4' ADE T  19       6.832 -14.860 -51.300  1.00  0.00      TS   O  
ATOM   1281  C3' ADE T  19       6.078 -15.961 -53.268  1.00  0.00      TS   C  
ATOM   1282  O3' ADE T  19       5.412 -15.008 -54.145  1.00  0.00      TS   O  
ATOM   1283  C2' ADE T  19       7.524 -15.672 -53.391  1.00  0.00      TS   C  
ATOM   1284  C1' ADE T  19       7.760 -14.606 -52.301  1.00  0.00      TS   C  
ATOM   1285  N1  ADE T  19      11.836 -11.812 -50.918  1.00  0.00      TS   N  
ATOM   1286  C2  ADE T  19      10.594 -11.493 -51.267  1.00  0.00      TS   C  
ATOM   1287  N3  ADE T  19       9.524 -12.226 -51.607  1.00  0.00      TS   N  
ATOM   1288  C4  ADE T  19       9.850 -13.542 -51.458  1.00  0.00      TS   C  
ATOM   1289  C5  ADE T  19      10.942 -14.026 -50.952  1.00  0.00      TS   C  
ATOM   1290  C6  ADE T  19      12.003 -13.111 -50.626  1.00  0.00      TS   C  
ATOM   1291  N6  ADE T  19      13.221 -13.518 -50.162  1.00  0.00      TS   N  
ATOM   1292  N7  ADE T  19      10.867 -15.416 -50.765  1.00  0.00      TS   N  
ATOM   1293  C8  ADE T  19       9.753 -15.736 -51.224  1.00  0.00      TS   C  
ATOM   1294  N9  ADE T  19       9.042 -14.641 -51.660  1.00  0.00      TS   N  
ATOM   1295  H2  ADE T  19      10.414 -10.436 -51.469  1.00  0.00      TS   H  
ATOM   1296  H8  ADE T  19       9.390 -16.760 -51.312  1.00  0.00      TS   H  
ATOM   1297  H1' ADE T  19       7.433 -13.643 -52.752  1.00  0.00      TS   H  
ATOM   1298  H2' ADE T  19       7.980 -15.243 -54.310  1.00  0.00      TS   H  
ATOM   1299  H3' ADE T  19       5.927 -17.013 -53.594  1.00  0.00      TS   H  
ATOM   1300  H4' ADE T  19       4.821 -15.021 -51.691  1.00  0.00      TS   H  
ATOM   1301  H5' ADE T  19       5.123 -16.652 -49.914  1.00  0.00      TS   H  
ATOM   1302  H61 ADE T  19      13.893 -12.811 -49.940  1.00  0.00      TS   H  
ATOM   1303  H62 ADE T  19      13.560 -14.444 -50.329  1.00  0.00      TS   H  
ATOM   1304 H2'' ADE T  19       8.088 -16.577 -53.080  1.00  0.00      TS   H  
ATOM   1305 H5'' ADE T  19       4.667 -17.618 -51.357  1.00  0.00      TS   H  
ATOM   1306  P   GUA T  20       5.448 -15.062 -55.734  1.00  0.00      TS   P  
ATOM   1307  O1P GUA T  20       4.067 -15.032 -56.284  1.00  0.00      TS   O  
ATOM   1308  O2P GUA T  20       6.334 -16.198 -56.165  1.00  0.00      TS   O  
ATOM   1309  C5' GUA T  20       5.785 -12.429 -55.609  1.00  0.00      TS   C  
ATOM   1310  O5' GUA T  20       6.247 -13.761 -55.973  1.00  0.00      TS   O  
ATOM   1311  C4' GUA T  20       6.799 -11.326 -55.821  1.00  0.00      TS   C  
ATOM   1312  O4' GUA T  20       7.994 -11.367 -54.933  1.00  0.00      TS   O  
ATOM   1313  C3' GUA T  20       7.300 -11.273 -57.229  1.00  0.00      TS   C  
ATOM   1314  O3' GUA T  20       7.337  -9.995 -57.739  1.00  0.00      TS   O  
ATOM   1315  C2' GUA T  20       8.684 -11.834 -57.172  1.00  0.00      TS   C  
ATOM   1316  C1' GUA T  20       9.165 -11.287 -55.786  1.00  0.00      TS   C  
ATOM   1317  N1  GUA T  20      13.960 -11.588 -54.053  1.00  0.00      TS   N  
ATOM   1318  C2  GUA T  20      13.270 -10.439 -54.476  1.00  0.00      TS   C  
ATOM   1319  N2  GUA T  20      13.971  -9.310 -54.540  1.00  0.00      TS   N  
ATOM   1320  N3  GUA T  20      11.972 -10.430 -54.847  1.00  0.00      TS   N  
ATOM   1321  C4  GUA T  20      11.463 -11.669 -54.647  1.00  0.00      TS   C  
ATOM   1322  C5  GUA T  20      12.031 -12.778 -54.075  1.00  0.00      TS   C  
ATOM   1323  C6  GUA T  20      13.378 -12.744 -53.742  1.00  0.00      TS   C  
ATOM   1324  O6  GUA T  20      14.090 -13.673 -53.362  1.00  0.00      TS   O  
ATOM   1325  N7  GUA T  20      11.172 -13.918 -54.182  1.00  0.00      TS   N  
ATOM   1326  C8  GUA T  20      10.162 -13.397 -54.846  1.00  0.00      TS   C  
ATOM   1327  N9  GUA T  20      10.229 -12.079 -55.081  1.00  0.00      TS   N  
ATOM   1328  H1  GUA T  20      14.966 -11.609 -53.972  1.00  0.00      TS   H  
ATOM   1329  H8  GUA T  20       9.306 -14.019 -55.102  1.00  0.00      TS   H  
ATOM   1330  H1' GUA T  20       9.501 -10.229 -55.789  1.00  0.00      TS   H  
ATOM   1331  H2' GUA T  20       9.325 -11.455 -57.997  1.00  0.00      TS   H  
ATOM   1332  H21 GUA T  20      13.529  -8.535 -54.990  1.00  0.00      TS   H  
ATOM   1333  H3' GUA T  20       6.625 -11.888 -57.862  1.00  0.00      TS   H  
ATOM   1334  H22 GUA T  20      14.887  -9.189 -54.155  1.00  0.00      TS   H  
ATOM   1335  H4' GUA T  20       6.333 -10.336 -55.628  1.00  0.00      TS   H  
ATOM   1336  H5' GUA T  20       5.476 -12.393 -54.542  1.00  0.00      TS   H  
ATOM   1337  H3T GUA T  20       7.798 -10.023 -58.581  1.00  0.00      TS   H  
ATOM   1338 H2'' GUA T  20       8.638 -12.938 -57.285  1.00  0.00      TS   H  
ATOM   1339 H5'' GUA T  20       4.906 -12.283 -56.272  1.00  0.00      TS   H  
TER   
END
