# Supplementary material for: CRISPR-Cas12a exploits R-loop asymmetry to form double-strand breaks
Source: eLife. 2020 Jun 10;9:e55143. doi: 10.7554/eLife.55143 (PMC7286691; doi:10.7554/eLife.55143)
Supplement: Figure 5—source data 2. [file elife-55143-fig5-data2.zip › Figure 5ΓÇöSource Data 2/Example_MD_trajectories/5prime_boundary/5prime_boundary_40.pdb]

ATOM      1  C5' CYT B   1      22.368 -11.567 -51.811  1.00  0.00      BS   C  
ATOM      2  O5' CYT B   1      22.108 -12.035 -50.458  1.00  0.00      BS   O  
ATOM      3  C4' CYT B   1      21.061 -10.801 -52.406  1.00  0.00      BS   C  
ATOM      4  O4' CYT B   1      19.869 -11.721 -52.479  1.00  0.00      BS   O  
ATOM      5  C3' CYT B   1      20.673  -9.592 -51.558  1.00  0.00      BS   C  
ATOM      6  O3' CYT B   1      20.192  -8.532 -52.396  1.00  0.00      BS   O  
ATOM      7  C2' CYT B   1      19.484 -10.191 -50.757  1.00  0.00      BS   C  
ATOM      8  C1' CYT B   1      18.812 -11.131 -51.782  1.00  0.00      BS   C  
ATOM      9  N1  CYT B   1      18.105 -12.317 -51.159  1.00  0.00      BS   N  
ATOM     10  C2  CYT B   1      16.830 -12.544 -51.633  1.00  0.00      BS   C  
ATOM     11  O2  CYT B   1      16.322 -11.920 -52.545  1.00  0.00      BS   O  
ATOM     12  N3  CYT B   1      16.086 -13.569 -51.166  1.00  0.00      BS   N  
ATOM     13  C4  CYT B   1      16.600 -14.280 -50.152  1.00  0.00      BS   C  
ATOM     14  N4  CYT B   1      15.730 -15.167 -49.583  1.00  0.00      BS   N  
ATOM     15  C5  CYT B   1      17.909 -14.086 -49.644  1.00  0.00      BS   C  
ATOM     16  C6  CYT B   1      18.631 -13.075 -50.186  1.00  0.00      BS   C  
ATOM     17  H5  CYT B   1      18.361 -14.826 -48.984  1.00  0.00      BS   H  
ATOM     18  H6  CYT B   1      19.652 -12.823 -49.899  1.00  0.00      BS   H  
ATOM     19  H1' CYT B   1      18.237 -10.495 -52.488  1.00  0.00      BS   H  
ATOM     20  H2' CYT B   1      18.831  -9.399 -50.332  1.00  0.00      BS   H  
ATOM     21  H3' CYT B   1      21.481  -9.333 -50.840  1.00  0.00      BS   H  
ATOM     22  H4' CYT B   1      21.292 -10.492 -53.448  1.00  0.00      BS   H  
ATOM     23  H41 CYT B   1      14.800 -15.179 -49.950  1.00  0.00      BS   H  
ATOM     24  H5' CYT B   1      22.704 -12.432 -52.423  1.00  0.00      BS   H  
ATOM     25  H42 CYT B   1      15.940 -15.868 -48.902  1.00  0.00      BS   H  
ATOM     26  H5T CYT B   1      21.785 -11.263 -49.987  1.00  0.00      BS   H  
ATOM     27 H2'' CYT B   1      19.859 -10.720 -49.854  1.00  0.00      BS   H  
ATOM     28 H5'' CYT B   1      23.201 -10.833 -51.826  1.00  0.00      BS   H  
ATOM     29  P   THY B   2      19.735  -7.123 -51.830  1.00  0.00      BS   P  
ATOM     30  O1P THY B   2      20.440  -6.125 -52.601  1.00  0.00      BS   O  
ATOM     31  O2P THY B   2      19.963  -7.248 -50.360  1.00  0.00      BS   O  
ATOM     32  C5' THY B   2      17.623  -7.015 -53.335  1.00  0.00      BS   C  
ATOM     33  O5' THY B   2      18.235  -7.074 -52.028  1.00  0.00      BS   O  
ATOM     34  C4' THY B   2      16.071  -6.899 -53.324  1.00  0.00      BS   C  
ATOM     35  O4' THY B   2      15.530  -8.124 -52.866  1.00  0.00      BS   O  
ATOM     36  C3' THY B   2      15.430  -5.773 -52.557  1.00  0.00      BS   C  
ATOM     37  O3' THY B   2      14.335  -5.144 -53.142  1.00  0.00      BS   O  
ATOM     38  C2' THY B   2      15.023  -6.470 -51.322  1.00  0.00      BS   C  
ATOM     39  C1' THY B   2      14.601  -7.818 -51.825  1.00  0.00      BS   C  
ATOM     40  N1  THY B   2      14.612  -8.973 -50.807  1.00  0.00      BS   N  
ATOM     41  C2  THY B   2      13.533  -9.743 -50.715  1.00  0.00      BS   C  
ATOM     42  O2  THY B   2      12.525  -9.643 -51.460  1.00  0.00      BS   O  
ATOM     43  N3  THY B   2      13.614 -10.775 -49.839  1.00  0.00      BS   N  
ATOM     44  C4  THY B   2      14.736 -11.056 -49.035  1.00  0.00      BS   C  
ATOM     45  O4  THY B   2      14.685 -12.122 -48.342  1.00  0.00      BS   O  
ATOM     46  C5  THY B   2      15.793 -10.177 -49.180  1.00  0.00      BS   C  
ATOM     47  C5M THY B   2      16.912 -10.236 -48.242  1.00  0.00      BS   C  
ATOM     48  C6  THY B   2      15.775  -9.259 -50.130  1.00  0.00      BS   C  
ATOM     49  H3  THY B   2      12.802 -11.373 -49.883  1.00  0.00      BS   H  
ATOM     50  H6  THY B   2      16.668  -8.910 -50.647  1.00  0.00      BS   H  
ATOM     51  H1' THY B   2      13.629  -7.724 -52.355  1.00  0.00      BS   H  
ATOM     52  H2' THY B   2      14.265  -5.965 -50.687  1.00  0.00      BS   H  
ATOM     53  H3' THY B   2      16.161  -4.966 -52.335  1.00  0.00      BS   H  
ATOM     54  H4' THY B   2      15.765  -6.878 -54.392  1.00  0.00      BS   H  
ATOM     55  H5' THY B   2      17.909  -7.861 -53.995  1.00  0.00      BS   H  
ATOM     56  H51 THY B   2      16.558 -10.319 -47.193  1.00  0.00      BS   H  
ATOM     57  H52 THY B   2      17.460  -9.271 -48.293  1.00  0.00      BS   H  
ATOM     58  H53 THY B   2      17.556 -11.084 -48.562  1.00  0.00      BS   H  
ATOM     59 H2'' THY B   2      15.930  -6.608 -50.697  1.00  0.00      BS   H  
ATOM     60 H5'' THY B   2      17.934  -6.114 -53.905  1.00  0.00      BS   H  
ATOM     61  P   THY B   3      13.864  -3.744 -52.560  1.00  0.00      BS   P  
ATOM     62  O1P THY B   3      13.407  -2.898 -53.621  1.00  0.00      BS   O  
ATOM     63  O2P THY B   3      14.907  -3.268 -51.606  1.00  0.00      BS   O  
ATOM     64  C5' THY B   3      11.355  -4.457 -52.251  1.00  0.00      BS   C  
ATOM     65  O5' THY B   3      12.631  -3.964 -51.627  1.00  0.00      BS   O  
ATOM     66  C4' THY B   3      10.550  -5.425 -51.363  1.00  0.00      BS   C  
ATOM     67  O4' THY B   3      11.338  -6.490 -50.875  1.00  0.00      BS   O  
ATOM     68  C3' THY B   3      10.106  -4.858 -50.079  1.00  0.00      BS   C  
ATOM     69  O3' THY B   3       9.030  -3.881 -50.198  1.00  0.00      BS   O  
ATOM     70  C2' THY B   3       9.634  -6.137 -49.372  1.00  0.00      BS   C  
ATOM     71  C1' THY B   3      10.449  -7.208 -49.978  1.00  0.00      BS   C  
ATOM     72  N1  THY B   3      11.285  -7.937 -48.916  1.00  0.00      BS   N  
ATOM     73  C2  THY B   3      10.774  -9.046 -48.341  1.00  0.00      BS   C  
ATOM     74  O2  THY B   3       9.612  -9.399 -48.518  1.00  0.00      BS   O  
ATOM     75  N3  THY B   3      11.576  -9.693 -47.451  1.00  0.00      BS   N  
ATOM     76  C4  THY B   3      12.805  -9.299 -47.041  1.00  0.00      BS   C  
ATOM     77  O4  THY B   3      13.381 -10.069 -46.275  1.00  0.00      BS   O  
ATOM     78  C5  THY B   3      13.364  -8.048 -47.709  1.00  0.00      BS   C  
ATOM     79  C5M THY B   3      14.656  -7.526 -47.231  1.00  0.00      BS   C  
ATOM     80  C6  THY B   3      12.550  -7.446 -48.523  1.00  0.00      BS   C  
ATOM     81  H3  THY B   3      11.243 -10.473 -46.902  1.00  0.00      BS   H  
ATOM     82  H6  THY B   3      12.854  -6.559 -49.078  1.00  0.00      BS   H  
ATOM     83  H1' THY B   3       9.895  -7.919 -50.628  1.00  0.00      BS   H  
ATOM     84  H2' THY B   3       8.540  -6.322 -49.415  1.00  0.00      BS   H  
ATOM     85  H3' THY B   3      11.016  -4.477 -49.567  1.00  0.00      BS   H  
ATOM     86  H4' THY B   3       9.697  -5.891 -51.902  1.00  0.00      BS   H  
ATOM     87  H5' THY B   3      11.671  -5.036 -53.145  1.00  0.00      BS   H  
ATOM     88  H51 THY B   3      15.209  -8.311 -46.673  1.00  0.00      BS   H  
ATOM     89  H52 THY B   3      14.606  -6.741 -46.446  1.00  0.00      BS   H  
ATOM     90  H53 THY B   3      15.341  -7.295 -48.074  1.00  0.00      BS   H  
ATOM     91 H2'' THY B   3       9.780  -6.002 -48.279  1.00  0.00      BS   H  
ATOM     92 H5'' THY B   3      10.747  -3.542 -52.425  1.00  0.00      BS   H  
ATOM     93  P   ADE B   4       8.477  -2.989 -49.020  1.00  0.00      BS   P  
ATOM     94  O1P ADE B   4       7.962  -1.777 -49.706  1.00  0.00      BS   O  
ATOM     95  O2P ADE B   4       9.608  -2.785 -48.073  1.00  0.00      BS   O  
ATOM     96  C5' ADE B   4       6.293  -4.498 -48.938  1.00  0.00      BS   C  
ATOM     97  O5' ADE B   4       7.319  -3.791 -48.242  1.00  0.00      BS   O  
ATOM     98  C4' ADE B   4       5.589  -5.697 -48.179  1.00  0.00      BS   C  
ATOM     99  O4' ADE B   4       6.554  -6.569 -47.573  1.00  0.00      BS   O  
ATOM    100  C3' ADE B   4       4.803  -5.108 -46.918  1.00  0.00      BS   C  
ATOM    101  O3' ADE B   4       3.637  -5.860 -46.738  1.00  0.00      BS   O  
ATOM    102  C2' ADE B   4       5.720  -5.265 -45.800  1.00  0.00      BS   C  
ATOM    103  C1' ADE B   4       6.544  -6.530 -46.155  1.00  0.00      BS   C  
ATOM    104  N1  ADE B   4      10.600  -9.233 -44.333  1.00  0.00      BS   N  
ATOM    105  C2  ADE B   4       9.339  -9.521 -44.548  1.00  0.00      BS   C  
ATOM    106  N3  ADE B   4       8.309  -8.787 -44.945  1.00  0.00      BS   N  
ATOM    107  C4  ADE B   4       8.712  -7.557 -45.112  1.00  0.00      BS   C  
ATOM    108  C5  ADE B   4       9.964  -7.016 -44.921  1.00  0.00      BS   C  
ATOM    109  C6  ADE B   4      11.006  -7.954 -44.521  1.00  0.00      BS   C  
ATOM    110  N6  ADE B   4      12.263  -7.565 -44.347  1.00  0.00      BS   N  
ATOM    111  N7  ADE B   4       9.946  -5.656 -45.366  1.00  0.00      BS   N  
ATOM    112  C8  ADE B   4       8.743  -5.488 -45.812  1.00  0.00      BS   C  
ATOM    113  N9  ADE B   4       7.935  -6.530 -45.611  1.00  0.00      BS   N  
ATOM    114  H2  ADE B   4       9.047 -10.558 -44.380  1.00  0.00      BS   H  
ATOM    115  H8  ADE B   4       8.487  -4.572 -46.344  1.00  0.00      BS   H  
ATOM    116  H1' ADE B   4       6.000  -7.440 -45.825  1.00  0.00      BS   H  
ATOM    117  H2' ADE B   4       5.284  -5.260 -44.778  1.00  0.00      BS   H  
ATOM    118  H3' ADE B   4       4.673  -4.025 -47.126  1.00  0.00      BS   H  
ATOM    119  H4' ADE B   4       5.011  -6.268 -48.936  1.00  0.00      BS   H  
ATOM    120  H5' ADE B   4       6.642  -4.996 -49.867  1.00  0.00      BS   H  
ATOM    121  H61 ADE B   4      12.901  -8.291 -44.086  1.00  0.00      BS   H  
ATOM    122  H62 ADE B   4      12.511  -6.603 -44.232  1.00  0.00      BS   H  
ATOM    123 H2'' ADE B   4       6.374  -4.369 -45.744  1.00  0.00      BS   H  
ATOM    124 H5'' ADE B   4       5.470  -3.817 -49.243  1.00  0.00      BS   H  
ATOM    125  P   THY B   5       2.561  -5.390 -45.726  1.00  0.00      BS   P  
ATOM    126  O1P THY B   5       1.188  -5.839 -46.030  1.00  0.00      BS   O  
ATOM    127  O2P THY B   5       2.686  -3.946 -45.638  1.00  0.00      BS   O  
ATOM    128  C5' THY B   5       3.314  -7.484 -44.312  1.00  0.00      BS   C  
ATOM    129  O5' THY B   5       2.915  -6.077 -44.342  1.00  0.00      BS   O  
ATOM    130  C4' THY B   5       4.078  -7.945 -43.059  1.00  0.00      BS   C  
ATOM    131  O4' THY B   5       5.527  -7.684 -43.120  1.00  0.00      BS   O  
ATOM    132  C3' THY B   5       3.678  -7.151 -41.793  1.00  0.00      BS   C  
ATOM    133  O3' THY B   5       3.382  -8.040 -40.667  1.00  0.00      BS   O  
ATOM    134  C2' THY B   5       4.897  -6.280 -41.368  1.00  0.00      BS   C  
ATOM    135  C1' THY B   5       5.983  -7.170 -41.814  1.00  0.00      BS   C  
ATOM    136  N1  THY B   5       7.293  -6.510 -41.954  1.00  0.00      BS   N  
ATOM    137  C2  THY B   5       8.336  -7.311 -41.659  1.00  0.00      BS   C  
ATOM    138  O2  THY B   5       8.268  -8.489 -41.397  1.00  0.00      BS   O  
ATOM    139  N3  THY B   5       9.542  -6.686 -41.559  1.00  0.00      BS   N  
ATOM    140  C4  THY B   5       9.772  -5.363 -41.666  1.00  0.00      BS   C  
ATOM    141  O4  THY B   5      10.872  -4.892 -41.438  1.00  0.00      BS   O  
ATOM    142  C5  THY B   5       8.615  -4.641 -42.049  1.00  0.00      BS   C  
ATOM    143  C5M THY B   5       8.716  -3.223 -42.480  1.00  0.00      BS   C  
ATOM    144  C6  THY B   5       7.443  -5.250 -42.208  1.00  0.00      BS   C  
ATOM    145  H3  THY B   5      10.339  -7.236 -41.268  1.00  0.00      BS   H  
ATOM    146  H6  THY B   5       6.674  -4.675 -42.727  1.00  0.00      BS   H  
ATOM    147  H1' THY B   5       5.989  -8.090 -41.192  1.00  0.00      BS   H  
ATOM    148  H2' THY B   5       5.029  -6.121 -40.276  1.00  0.00      BS   H  
ATOM    149  H3' THY B   5       2.854  -6.416 -41.919  1.00  0.00      BS   H  
ATOM    150  H4' THY B   5       3.853  -9.027 -42.943  1.00  0.00      BS   H  
ATOM    151  H5' THY B   5       4.023  -7.738 -45.128  1.00  0.00      BS   H  
ATOM    152  H51 THY B   5       9.087  -3.080 -43.517  1.00  0.00      BS   H  
ATOM    153  H52 THY B   5       9.393  -2.741 -41.741  1.00  0.00      BS   H  
ATOM    154  H53 THY B   5       7.690  -2.798 -42.471  1.00  0.00      BS   H  
ATOM    155 H2'' THY B   5       4.849  -5.362 -41.992  1.00  0.00      BS   H  
ATOM    156 H5'' THY B   5       2.450  -8.148 -44.530  1.00  0.00      BS   H  
ATOM    157  P   ADE B   6       1.948  -8.064 -40.042  1.00  0.00      BS   P  
ATOM    158  O1P ADE B   6       1.040  -8.783 -40.963  1.00  0.00      BS   O  
ATOM    159  O2P ADE B   6       1.556  -6.646 -39.709  1.00  0.00      BS   O  
ATOM    160  C5' ADE B   6       2.342 -10.387 -38.899  1.00  0.00      BS   C  
ATOM    161  O5' ADE B   6       2.191  -8.901 -38.740  1.00  0.00      BS   O  
ATOM    162  C4' ADE B   6       3.510 -10.955 -38.035  1.00  0.00      BS   C  
ATOM    163  O4' ADE B   6       4.658 -10.183 -38.367  1.00  0.00      BS   O  
ATOM    164  C3' ADE B   6       3.234 -10.618 -36.537  1.00  0.00      BS   C  
ATOM    165  O3' ADE B   6       3.152 -11.721 -35.663  1.00  0.00      BS   O  
ATOM    166  C2' ADE B   6       4.288  -9.569 -36.181  1.00  0.00      BS   C  
ATOM    167  C1' ADE B   6       5.451  -9.856 -37.190  1.00  0.00      BS   C  
ATOM    168  N1  ADE B   6      10.379  -8.156 -37.045  1.00  0.00      BS   N  
ATOM    169  C2  ADE B   6       9.808  -9.279 -36.546  1.00  0.00      BS   C  
ATOM    170  N3  ADE B   6       8.561  -9.758 -36.675  1.00  0.00      BS   N  
ATOM    171  C4  ADE B   6       7.784  -8.829 -37.261  1.00  0.00      BS   C  
ATOM    172  C5  ADE B   6       8.176  -7.560 -37.669  1.00  0.00      BS   C  
ATOM    173  C6  ADE B   6       9.568  -7.258 -37.635  1.00  0.00      BS   C  
ATOM    174  N6  ADE B   6       9.936  -6.017 -37.980  1.00  0.00      BS   N  
ATOM    175  N7  ADE B   6       7.102  -6.799 -38.208  1.00  0.00      BS   N  
ATOM    176  C8  ADE B   6       6.051  -7.621 -38.031  1.00  0.00      BS   C  
ATOM    177  N9  ADE B   6       6.368  -8.873 -37.489  1.00  0.00      BS   N  
ATOM    178  H2  ADE B   6      10.514  -9.990 -36.116  1.00  0.00      BS   H  
ATOM    179  H8  ADE B   6       5.046  -7.405 -38.393  1.00  0.00      BS   H  
ATOM    180  H1' ADE B   6       5.905 -10.850 -36.993  1.00  0.00      BS   H  
ATOM    181  H2' ADE B   6       4.690  -9.764 -35.163  1.00  0.00      BS   H  
ATOM    182  H3' ADE B   6       2.276 -10.061 -36.461  1.00  0.00      BS   H  
ATOM    183  H4' ADE B   6       3.731 -12.037 -38.163  1.00  0.00      BS   H  
ATOM    184  H5' ADE B   6       2.476 -10.783 -39.929  1.00  0.00      BS   H  
ATOM    185  H61 ADE B   6       9.257  -5.321 -38.214  1.00  0.00      BS   H  
ATOM    186  H62 ADE B   6      10.865  -5.710 -37.774  1.00  0.00      BS   H  
ATOM    187 H2'' ADE B   6       3.756  -8.594 -36.210  1.00  0.00      BS   H  
ATOM    188 H5'' ADE B   6       1.415 -10.866 -38.514  1.00  0.00      BS   H  
ATOM    189  P   THY B   7       2.582 -11.421 -34.203  1.00  0.00      BS   P  
ATOM    190  O1P THY B   7       1.789 -12.550 -33.728  1.00  0.00      BS   O  
ATOM    191  O2P THY B   7       1.933 -10.088 -34.206  1.00  0.00      BS   O  
ATOM    192  C5' THY B   7       4.578 -12.643 -32.974  1.00  0.00      BS   C  
ATOM    193  O5' THY B   7       3.873 -11.428 -33.299  1.00  0.00      BS   O  
ATOM    194  C4' THY B   7       6.006 -12.423 -32.322  1.00  0.00      BS   C  
ATOM    195  O4' THY B   7       6.820 -11.570 -33.123  1.00  0.00      BS   O  
ATOM    196  C3' THY B   7       5.990 -11.856 -30.852  1.00  0.00      BS   C  
ATOM    197  O3' THY B   7       6.761 -12.592 -29.979  1.00  0.00      BS   O  
ATOM    198  C2' THY B   7       6.567 -10.459 -31.013  1.00  0.00      BS   C  
ATOM    199  C1' THY B   7       7.483 -10.557 -32.319  1.00  0.00      BS   C  
ATOM    200  N1  THY B   7       7.594  -9.313 -33.123  1.00  0.00      BS   N  
ATOM    201  C2  THY B   7       8.773  -8.746 -33.391  1.00  0.00      BS   C  
ATOM    202  O2  THY B   7       9.830  -9.284 -33.004  1.00  0.00      BS   O  
ATOM    203  N3  THY B   7       8.753  -7.563 -34.111  1.00  0.00      BS   N  
ATOM    204  C4  THY B   7       7.655  -6.771 -34.419  1.00  0.00      BS   C  
ATOM    205  O4  THY B   7       7.753  -5.673 -34.951  1.00  0.00      BS   O  
ATOM    206  C5  THY B   7       6.436  -7.436 -34.110  1.00  0.00      BS   C  
ATOM    207  C5M THY B   7       5.136  -6.736 -34.210  1.00  0.00      BS   C  
ATOM    208  C6  THY B   7       6.465  -8.636 -33.529  1.00  0.00      BS   C  
ATOM    209  H3  THY B   7       9.667  -7.161 -34.266  1.00  0.00      BS   H  
ATOM    210  H6  THY B   7       5.583  -9.277 -33.535  1.00  0.00      BS   H  
ATOM    211  H1' THY B   7       8.484 -10.888 -31.969  1.00  0.00      BS   H  
ATOM    212  H2' THY B   7       7.108 -10.041 -30.137  1.00  0.00      BS   H  
ATOM    213  H3' THY B   7       4.941 -11.822 -30.488  1.00  0.00      BS   H  
ATOM    214  H4' THY B   7       6.418 -13.455 -32.301  1.00  0.00      BS   H  
ATOM    215  H5' THY B   7       4.689 -13.263 -33.889  1.00  0.00      BS   H  
ATOM    216  H51 THY B   7       5.035  -5.825 -33.581  1.00  0.00      BS   H  
ATOM    217  H52 THY B   7       4.245  -7.333 -33.922  1.00  0.00      BS   H  
ATOM    218  H53 THY B   7       5.041  -6.407 -35.267  1.00  0.00      BS   H  
ATOM    219 H2'' THY B   7       5.753  -9.730 -31.218  1.00  0.00      BS   H  
ATOM    220 H5'' THY B   7       4.033 -13.214 -32.191  1.00  0.00      BS   H  
ATOM    221  P   ADE B   8       6.827 -12.251 -28.429  1.00  0.00      BS   P  
ATOM    222  O1P ADE B   8       6.956 -13.514 -27.567  1.00  0.00      BS   O  
ATOM    223  O2P ADE B   8       5.682 -11.423 -28.033  1.00  0.00      BS   O  
ATOM    224  C5' ADE B   8       9.414 -11.907 -28.801  1.00  0.00      BS   C  
ATOM    225  O5' ADE B   8       8.143 -11.379 -28.329  1.00  0.00      BS   O  
ATOM    226  C4' ADE B   8      10.504 -10.885 -28.662  1.00  0.00      BS   C  
ATOM    227  O4' ADE B   8      10.274  -9.707 -29.507  1.00  0.00      BS   O  
ATOM    228  C3' ADE B   8      10.444 -10.283 -27.206  1.00  0.00      BS   C  
ATOM    229  O3' ADE B   8      11.733 -10.147 -26.659  1.00  0.00      BS   O  
ATOM    230  C2' ADE B   8       9.821  -8.910 -27.416  1.00  0.00      BS   C  
ATOM    231  C1' ADE B   8      10.373  -8.534 -28.790  1.00  0.00      BS   C  
ATOM    232  N1  ADE B   8      10.257  -3.947 -31.217  1.00  0.00      BS   N  
ATOM    233  C2  ADE B   8      11.191  -4.565 -30.528  1.00  0.00      BS   C  
ATOM    234  N3  ADE B   8      11.245  -5.841 -30.133  1.00  0.00      BS   N  
ATOM    235  C4  ADE B   8      10.000  -6.349 -30.121  1.00  0.00      BS   C  
ATOM    236  C5  ADE B   8       8.858  -5.778 -30.662  1.00  0.00      BS   C  
ATOM    237  C6  ADE B   8       9.035  -4.528 -31.330  1.00  0.00      BS   C  
ATOM    238  N6  ADE B   8       8.040  -3.888 -31.976  1.00  0.00      BS   N  
ATOM    239  N7  ADE B   8       7.678  -6.510 -30.397  1.00  0.00      BS   N  
ATOM    240  C8  ADE B   8       8.209  -7.502 -29.674  1.00  0.00      BS   C  
ATOM    241  N9  ADE B   8       9.600  -7.535 -29.552  1.00  0.00      BS   N  
ATOM    242  H2  ADE B   8      12.165  -4.092 -30.401  1.00  0.00      BS   H  
ATOM    243  H8  ADE B   8       7.593  -8.323 -29.306  1.00  0.00      BS   H  
ATOM    244  H1' ADE B   8      11.453  -8.276 -28.806  1.00  0.00      BS   H  
ATOM    245  H2' ADE B   8      10.204  -8.171 -26.680  1.00  0.00      BS   H  
ATOM    246  H3' ADE B   8       9.745 -10.935 -26.640  1.00  0.00      BS   H  
ATOM    247  H4' ADE B   8      11.525 -11.261 -28.888  1.00  0.00      BS   H  
ATOM    248  H5' ADE B   8       9.375 -12.055 -29.902  1.00  0.00      BS   H  
ATOM    249  H61 ADE B   8       8.182  -3.087 -32.558  1.00  0.00      BS   H  
ATOM    250  H62 ADE B   8       7.098  -4.036 -31.672  1.00  0.00      BS   H  
ATOM    251 H2'' ADE B   8       8.711  -8.891 -27.447  1.00  0.00      BS   H  
ATOM    252 H5'' ADE B   8       9.665 -12.900 -28.369  1.00  0.00      BS   H  
ATOM    253  P   THY B   9      12.041  -9.897 -25.194  1.00  0.00      BS   P  
ATOM    254  O1P THY B   9      13.308 -10.614 -24.810  1.00  0.00      BS   O  
ATOM    255  O2P THY B   9      10.869 -10.138 -24.380  1.00  0.00      BS   O  
ATOM    256  C5' THY B   9      13.349  -7.823 -26.209  1.00  0.00      BS   C  
ATOM    257  O5' THY B   9      12.363  -8.359 -25.307  1.00  0.00      BS   O  
ATOM    258  C4' THY B   9      13.553  -6.323 -25.897  1.00  0.00      BS   C  
ATOM    259  O4' THY B   9      12.559  -5.565 -26.641  1.00  0.00      BS   O  
ATOM    260  C3' THY B   9      13.430  -5.830 -24.458  1.00  0.00      BS   C  
ATOM    261  O3' THY B   9      14.505  -4.964 -24.098  1.00  0.00      BS   O  
ATOM    262  C2' THY B   9      12.046  -5.219 -24.413  1.00  0.00      BS   C  
ATOM    263  C1' THY B   9      11.949  -4.614 -25.817  1.00  0.00      BS   C  
ATOM    264  N1  THY B   9      10.616  -4.270 -26.428  1.00  0.00      BS   N  
ATOM    265  C2  THY B   9      10.490  -3.251 -27.307  1.00  0.00      BS   C  
ATOM    266  O2  THY B   9      11.423  -2.524 -27.548  1.00  0.00      BS   O  
ATOM    267  N3  THY B   9       9.247  -2.948 -27.836  1.00  0.00      BS   N  
ATOM    268  C4  THY B   9       8.153  -3.791 -27.638  1.00  0.00      BS   C  
ATOM    269  O4  THY B   9       7.000  -3.520 -28.080  1.00  0.00      BS   O  
ATOM    270  C5  THY B   9       8.387  -4.975 -26.834  1.00  0.00      BS   C  
ATOM    271  C5M THY B   9       7.295  -5.939 -26.664  1.00  0.00      BS   C  
ATOM    272  C6  THY B   9       9.597  -5.133 -26.285  1.00  0.00      BS   C  
ATOM    273  H3  THY B   9       9.204  -2.179 -28.489  1.00  0.00      BS   H  
ATOM    274  H6  THY B   9       9.705  -5.769 -25.407  1.00  0.00      BS   H  
ATOM    275  H1' THY B   9      12.633  -3.740 -25.815  1.00  0.00      BS   H  
ATOM    276  H2' THY B   9      11.856  -4.466 -23.618  1.00  0.00      BS   H  
ATOM    277  H3' THY B   9      13.445  -6.702 -23.769  1.00  0.00      BS   H  
ATOM    278  H4' THY B   9      14.568  -6.038 -26.249  1.00  0.00      BS   H  
ATOM    279  H5' THY B   9      13.067  -7.877 -27.282  1.00  0.00      BS   H  
ATOM    280  H51 THY B   9       6.687  -6.073 -27.585  1.00  0.00      BS   H  
ATOM    281  H52 THY B   9       6.672  -5.591 -25.812  1.00  0.00      BS   H  
ATOM    282  H53 THY B   9       7.630  -6.954 -26.359  1.00  0.00      BS   H  
ATOM    283 H2'' THY B   9      11.287  -6.021 -24.294  1.00  0.00      BS   H  
ATOM    284 H5'' THY B   9      14.371  -8.212 -26.017  1.00  0.00      BS   H  
ATOM    285  P   ADE B  10      14.679  -4.152 -22.845  1.00  0.00      BS   P  
ATOM    286  O1P ADE B  10      16.028  -4.525 -22.273  1.00  0.00      BS   O  
ATOM    287  O2P ADE B  10      13.525  -4.292 -21.947  1.00  0.00      BS   O  
ATOM    288  C5' ADE B  10      15.352  -2.199 -24.346  1.00  0.00      BS   C  
ATOM    289  O5' ADE B  10      14.580  -2.630 -23.202  1.00  0.00      BS   O  
ATOM    290  C4' ADE B  10      14.807  -0.776 -24.877  1.00  0.00      BS   C  
ATOM    291  O4' ADE B  10      13.362  -0.846 -25.301  1.00  0.00      BS   O  
ATOM    292  C3' ADE B  10      14.785   0.325 -23.741  1.00  0.00      BS   C  
ATOM    293  O3' ADE B  10      15.235   1.637 -24.239  1.00  0.00      BS   O  
ATOM    294  C2' ADE B  10      13.229   0.368 -23.291  1.00  0.00      BS   C  
ATOM    295  C1' ADE B  10      12.447   0.018 -24.566  1.00  0.00      BS   C  
ATOM    296  N1  ADE B  10       7.516  -0.460 -26.072  1.00  0.00      BS   N  
ATOM    297  C2  ADE B  10       8.536   0.353 -26.379  1.00  0.00      BS   C  
ATOM    298  N3  ADE B  10       9.832   0.359 -26.036  1.00  0.00      BS   N  
ATOM    299  C4  ADE B  10       9.996  -0.457 -25.018  1.00  0.00      BS   C  
ATOM    300  C5  ADE B  10       9.105  -1.402 -24.558  1.00  0.00      BS   C  
ATOM    301  C6  ADE B  10       7.775  -1.399 -25.140  1.00  0.00      BS   C  
ATOM    302  N6  ADE B  10       6.752  -2.160 -24.717  1.00  0.00      BS   N  
ATOM    303  N7  ADE B  10       9.719  -2.223 -23.550  1.00  0.00      BS   N  
ATOM    304  C8  ADE B  10      10.953  -1.752 -23.503  1.00  0.00      BS   C  
ATOM    305  N9  ADE B  10      11.206  -0.747 -24.378  1.00  0.00      BS   N  
ATOM    306  H2  ADE B  10       8.206   1.023 -27.173  1.00  0.00      BS   H  
ATOM    307  H8  ADE B  10      11.744  -2.067 -22.822  1.00  0.00      BS   H  
ATOM    308  H1' ADE B  10      12.281   0.902 -25.219  1.00  0.00      BS   H  
ATOM    309  H2' ADE B  10      12.820   1.344 -22.954  1.00  0.00      BS   H  
ATOM    310  H3' ADE B  10      15.434  -0.003 -22.902  1.00  0.00      BS   H  
ATOM    311  H4' ADE B  10      15.490  -0.488 -25.703  1.00  0.00      BS   H  
ATOM    312  H5' ADE B  10      15.300  -2.926 -25.185  1.00  0.00      BS   H  
ATOM    313  H61 ADE B  10       6.857  -3.154 -24.726  1.00  0.00      BS   H  
ATOM    314  H62 ADE B  10       5.878  -1.736 -24.953  1.00  0.00      BS   H  
ATOM    315 H2'' ADE B  10      13.072  -0.396 -22.500  1.00  0.00      BS   H  
ATOM    316 H5'' ADE B  10      16.433  -2.075 -24.122  1.00  0.00      BS   H  
ATOM    317  P   CYT B  11      16.686   1.977 -23.833  1.00  0.00      BS   P  
ATOM    318  O1P CYT B  11      17.623   1.017 -24.432  1.00  0.00      BS   O  
ATOM    319  O2P CYT B  11      16.742   2.152 -22.367  1.00  0.00      BS   O  
ATOM    320  C5' CYT B  11      17.138   3.382 -26.007  1.00  0.00      BS   C  
ATOM    321  O5' CYT B  11      16.892   3.367 -24.593  1.00  0.00      BS   O  
ATOM    322  C4' CYT B  11      17.779   4.774 -26.447  1.00  0.00      BS   C  
ATOM    323  O4' CYT B  11      17.149   5.999 -25.881  1.00  0.00      BS   O  
ATOM    324  C3' CYT B  11      19.290   4.734 -25.989  1.00  0.00      BS   C  
ATOM    325  O3' CYT B  11      20.173   5.516 -26.775  1.00  0.00      BS   O  
ATOM    326  C2' CYT B  11      19.153   5.418 -24.663  1.00  0.00      BS   C  
ATOM    327  C1' CYT B  11      18.102   6.546 -24.910  1.00  0.00      BS   C  
ATOM    328  N1  CYT B  11      17.327   6.917 -23.684  1.00  0.00      BS   N  
ATOM    329  C2  CYT B  11      17.029   8.282 -23.572  1.00  0.00      BS   C  
ATOM    330  O2  CYT B  11      17.385   9.093 -24.453  1.00  0.00      BS   O  
ATOM    331  N3  CYT B  11      16.262   8.654 -22.550  1.00  0.00      BS   N  
ATOM    332  C4  CYT B  11      15.790   7.775 -21.658  1.00  0.00      BS   C  
ATOM    333  N4  CYT B  11      14.963   8.308 -20.674  1.00  0.00      BS   N  
ATOM    334  C5  CYT B  11      15.999   6.329 -21.825  1.00  0.00      BS   C  
ATOM    335  C6  CYT B  11      16.816   5.992 -22.853  1.00  0.00      BS   C  
ATOM    336  H5  CYT B  11      15.653   5.638 -21.057  1.00  0.00      BS   H  
ATOM    337  H6  CYT B  11      17.099   4.943 -22.949  1.00  0.00      BS   H  
ATOM    338  H1' CYT B  11      18.433   7.435 -25.489  1.00  0.00      BS   H  
ATOM    339  H2' CYT B  11      20.116   5.832 -24.295  1.00  0.00      BS   H  
ATOM    340  H3' CYT B  11      19.641   3.680 -26.014  1.00  0.00      BS   H  
ATOM    341  H4' CYT B  11      17.706   4.870 -27.551  1.00  0.00      BS   H  
ATOM    342  H41 CYT B  11      14.819   7.827 -19.809  1.00  0.00      BS   H  
ATOM    343  H5' CYT B  11      16.186   3.290 -26.572  1.00  0.00      BS   H  
ATOM    344  H42 CYT B  11      14.799   9.295 -20.669  1.00  0.00      BS   H  
ATOM    345 H2'' CYT B  11      18.782   4.631 -23.970  1.00  0.00      BS   H  
ATOM    346 H5'' CYT B  11      17.745   2.566 -26.454  1.00  0.00      BS   H  
ATOM    347  P   GUA B  12      20.400   5.143 -28.292  1.00  0.00      BS   P  
ATOM    348  O1P GUA B  12      21.770   5.420 -28.663  1.00  0.00      BS   O  
ATOM    349  O2P GUA B  12      19.410   5.900 -29.098  1.00  0.00      BS   O  
ATOM    350  C5' GUA B  12      21.279   2.667 -28.249  1.00  0.00      BS   C  
ATOM    351  O5' GUA B  12      20.232   3.580 -28.461  1.00  0.00      BS   O  
ATOM    352  C4' GUA B  12      20.836   1.261 -28.655  1.00  0.00      BS   C  
ATOM    353  O4' GUA B  12      19.615   0.864 -27.892  1.00  0.00      BS   O  
ATOM    354  C3' GUA B  12      20.390   1.161 -30.109  1.00  0.00      BS   C  
ATOM    355  O3' GUA B  12      21.551   0.739 -30.937  1.00  0.00      BS   O  
ATOM    356  C2' GUA B  12      19.335   0.041 -30.100  1.00  0.00      BS   C  
ATOM    357  C1' GUA B  12      18.712   0.127 -28.723  1.00  0.00      BS   C  
ATOM    358  N1  GUA B  12      13.707  -0.643 -28.188  1.00  0.00      BS   N  
ATOM    359  C2  GUA B  12      14.681  -1.549 -28.320  1.00  0.00      BS   C  
ATOM    360  N2  GUA B  12      14.304  -2.788 -28.494  1.00  0.00      BS   N  
ATOM    361  N3  GUA B  12      15.977  -1.246 -28.519  1.00  0.00      BS   N  
ATOM    362  C4  GUA B  12      16.142   0.099 -28.634  1.00  0.00      BS   C  
ATOM    363  C5  GUA B  12      15.178   1.094 -28.578  1.00  0.00      BS   C  
ATOM    364  C6  GUA B  12      13.846   0.778 -28.207  1.00  0.00      BS   C  
ATOM    365  O6  GUA B  12      12.938   1.601 -28.153  1.00  0.00      BS   O  
ATOM    366  N7  GUA B  12      15.748   2.336 -28.824  1.00  0.00      BS   N  
ATOM    367  C8  GUA B  12      17.082   2.081 -28.918  1.00  0.00      BS   C  
ATOM    368  N9  GUA B  12      17.352   0.748 -28.749  1.00  0.00      BS   N  
ATOM    369  H1  GUA B  12      12.934  -0.993 -27.641  1.00  0.00      BS   H  
ATOM    370  H8  GUA B  12      17.994   2.677 -28.963  1.00  0.00      BS   H  
ATOM    371  H1' GUA B  12      18.615  -0.890 -28.283  1.00  0.00      BS   H  
ATOM    372  H2' GUA B  12      19.783  -0.961 -30.272  1.00  0.00      BS   H  
ATOM    373  H21 GUA B  12      14.981  -3.331 -28.991  1.00  0.00      BS   H  
ATOM    374  H3' GUA B  12      19.884   2.045 -30.553  1.00  0.00      BS   H  
ATOM    375  H22 GUA B  12      13.392  -3.153 -28.303  1.00  0.00      BS   H  
ATOM    376  H4' GUA B  12      21.574   0.437 -28.546  1.00  0.00      BS   H  
ATOM    377  H5' GUA B  12      21.582   2.673 -27.180  1.00  0.00      BS   H  
ATOM    378  H3T GUA B  12      22.043   1.532 -31.168  1.00  0.00      BS   H  
ATOM    379 H2'' GUA B  12      18.598   0.244 -30.907  1.00  0.00      BS   H  
ATOM    380 H5'' GUA B  12      22.236   2.921 -28.754  1.00  0.00      BS   H  
TER   
ATOM    381  C5' GUA R  11      12.962   3.635 -21.578  1.00  0.00      R    C  
ATOM    382  O5' GUA R  11      12.183   2.685 -20.818  1.00  0.00      R    O  
ATOM    383  C4' GUA R  11      12.034   4.284 -22.678  1.00  0.00      R    C  
ATOM    384  O4' GUA R  11      11.473   3.266 -23.582  1.00  0.00      R    O  
ATOM    385  C3' GUA R  11      10.855   5.090 -22.196  1.00  0.00      R    C  
ATOM    386  O3' GUA R  11      11.239   6.407 -21.649  1.00  0.00      R    O  
ATOM    387  C2' GUA R  11       9.918   5.076 -23.384  1.00  0.00      R    C  
ATOM    388  O2' GUA R  11      10.335   6.092 -24.318  1.00  0.00      R    O  
ATOM    389  C1' GUA R  11      10.150   3.719 -23.983  1.00  0.00      R    C  
ATOM    390  N1  GUA R  11       5.461   1.955 -24.823  1.00  0.00      R    N  
ATOM    391  C2  GUA R  11       6.084   3.056 -25.424  1.00  0.00      R    C  
ATOM    392  N2  GUA R  11       5.333   3.755 -26.265  1.00  0.00      R    N  
ATOM    393  N3  GUA R  11       7.311   3.441 -25.115  1.00  0.00      R    N  
ATOM    394  C4  GUA R  11       7.798   2.674 -24.094  1.00  0.00      R    C  
ATOM    395  C5  GUA R  11       7.204   1.662 -23.390  1.00  0.00      R    C  
ATOM    396  C6  GUA R  11       5.953   1.156 -23.820  1.00  0.00      R    C  
ATOM    397  O6  GUA R  11       5.279   0.243 -23.327  1.00  0.00      R    O  
ATOM    398  N7  GUA R  11       8.056   1.160 -22.410  1.00  0.00      R    N  
ATOM    399  C8  GUA R  11       9.143   1.851 -22.589  1.00  0.00      R    C  
ATOM    400  N9  GUA R  11       9.092   2.770 -23.528  1.00  0.00      R    N  
ATOM    401  H1  GUA R  11       4.548   1.560 -24.999  1.00  0.00      R    H  
ATOM    402  H8  GUA R  11      10.062   1.822 -22.002  1.00  0.00      R    H  
ATOM    403  H1' GUA R  11      10.165   3.802 -25.092  1.00  0.00      R    H  
ATOM    404  H2' GUA R  11       9.549   6.420 -24.760  1.00  0.00      R    H  
ATOM    405  H21 GUA R  11       4.356   3.558 -26.346  1.00  0.00      R    H  
ATOM    406  H3' GUA R  11      10.406   4.459 -21.400  1.00  0.00      R    H  
ATOM    407  H22 GUA R  11       5.699   4.638 -26.560  1.00  0.00      R    H  
ATOM    408  H4' GUA R  11      12.569   5.085 -23.232  1.00  0.00      R    H  
ATOM    409  H5' GUA R  11      13.847   3.195 -22.087  1.00  0.00      R    H  
ATOM    410  H5T GUA R  11      12.477   2.872 -19.923  1.00  0.00      R    H  
ATOM    411 H2'' GUA R  11       8.852   4.999 -23.077  1.00  0.00      R    H  
ATOM    412 H5'' GUA R  11      13.465   4.418 -20.971  1.00  0.00      R    H  
ATOM    413  P   CYT R  12      10.369   7.164 -20.551  1.00  0.00      R    P  
ATOM    414  O1P CYT R  12      11.064   8.375 -20.084  1.00  0.00      R    O  
ATOM    415  O2P CYT R  12      10.021   6.193 -19.457  1.00  0.00      R    O  
ATOM    416  C5' CYT R  12       8.814   8.831 -21.938  1.00  0.00      R    C  
ATOM    417  O5' CYT R  12       8.951   7.549 -21.203  1.00  0.00      R    O  
ATOM    418  C4' CYT R  12       7.460   9.089 -22.584  1.00  0.00      R    C  
ATOM    419  O4' CYT R  12       7.108   7.938 -23.376  1.00  0.00      R    O  
ATOM    420  C3' CYT R  12       6.299   9.214 -21.581  1.00  0.00      R    C  
ATOM    421  O3' CYT R  12       6.201  10.526 -20.973  1.00  0.00      R    O  
ATOM    422  C2' CYT R  12       5.134   8.891 -22.459  1.00  0.00      R    C  
ATOM    423  O2' CYT R  12       4.807  10.021 -23.311  1.00  0.00      R    O  
ATOM    424  C1' CYT R  12       5.700   7.739 -23.268  1.00  0.00      R    C  
ATOM    425  N1  CYT R  12       5.330   6.381 -22.636  1.00  0.00      R    N  
ATOM    426  C2  CYT R  12       3.968   5.997 -22.460  1.00  0.00      R    C  
ATOM    427  O2  CYT R  12       3.087   6.779 -22.814  1.00  0.00      R    O  
ATOM    428  N3  CYT R  12       3.680   4.716 -21.958  1.00  0.00      R    N  
ATOM    429  C4  CYT R  12       4.748   3.967 -21.552  1.00  0.00      R    C  
ATOM    430  N4  CYT R  12       4.520   2.749 -21.063  1.00  0.00      R    N  
ATOM    431  C5  CYT R  12       6.084   4.399 -21.649  1.00  0.00      R    C  
ATOM    432  C6  CYT R  12       6.281   5.627 -22.135  1.00  0.00      R    C  
ATOM    433  H5  CYT R  12       6.934   3.842 -21.257  1.00  0.00      R    H  
ATOM    434  H6  CYT R  12       7.251   6.117 -22.211  1.00  0.00      R    H  
ATOM    435  H1' CYT R  12       5.237   7.847 -24.273  1.00  0.00      R    H  
ATOM    436  H2' CYT R  12       4.054   9.768 -23.850  1.00  0.00      R    H  
ATOM    437  H3' CYT R  12       6.431   8.400 -20.838  1.00  0.00      R    H  
ATOM    438  H4' CYT R  12       7.569   9.932 -23.299  1.00  0.00      R    H  
ATOM    439  H41 CYT R  12       5.222   2.121 -20.725  1.00  0.00      R    H  
ATOM    440  H5' CYT R  12       9.442   8.731 -22.848  1.00  0.00      R    H  
ATOM    441  H42 CYT R  12       3.548   2.519 -21.114  1.00  0.00      R    H  
ATOM    442 H2'' CYT R  12       4.299   8.580 -21.795  1.00  0.00      R    H  
ATOM    443 H5'' CYT R  12       9.164   9.712 -21.358  1.00  0.00      R    H  
ATOM    444  P   URA R  13       6.011  10.697 -19.426  1.00  0.00      R    P  
ATOM    445  O1P URA R  13       6.389  12.055 -19.016  1.00  0.00      R    O  
ATOM    446  O2P URA R  13       6.710   9.632 -18.698  1.00  0.00      R    O  
ATOM    447  C5' URA R  13       3.366  11.084 -19.870  1.00  0.00      R    C  
ATOM    448  O5' URA R  13       4.490  10.442 -19.180  1.00  0.00      R    O  
ATOM    449  C4' URA R  13       2.050  10.295 -19.630  1.00  0.00      R    C  
ATOM    450  O4' URA R  13       2.154   9.034 -20.381  1.00  0.00      R    O  
ATOM    451  C3' URA R  13       1.655   9.830 -18.222  1.00  0.00      R    C  
ATOM    452  O3' URA R  13       1.199  10.867 -17.358  1.00  0.00      R    O  
ATOM    453  C2' URA R  13       0.652   8.724 -18.562  1.00  0.00      R    C  
ATOM    454  O2' URA R  13      -0.733   9.187 -18.840  1.00  0.00      R    O  
ATOM    455  C1' URA R  13       1.263   8.097 -19.801  1.00  0.00      R    C  
ATOM    456  N1  URA R  13       1.854   6.784 -19.480  1.00  0.00      R    N  
ATOM    457  C2  URA R  13       1.022   5.628 -19.404  1.00  0.00      R    C  
ATOM    458  O2  URA R  13      -0.148   5.641 -19.721  1.00  0.00      R    O  
ATOM    459  N3  URA R  13       1.650   4.529 -18.978  1.00  0.00      R    N  
ATOM    460  C4  URA R  13       3.022   4.381 -18.665  1.00  0.00      R    C  
ATOM    461  O4  URA R  13       3.353   3.261 -18.277  1.00  0.00      R    O  
ATOM    462  C5  URA R  13       3.815   5.561 -18.815  1.00  0.00      R    C  
ATOM    463  C6  URA R  13       3.180   6.689 -19.182  1.00  0.00      R    C  
ATOM    464  H3  URA R  13       1.136   3.660 -18.952  1.00  0.00      R    H  
ATOM    465  H5  URA R  13       4.876   5.566 -18.567  1.00  0.00      R    H  
ATOM    466  H6  URA R  13       3.640   7.673 -19.102  1.00  0.00      R    H  
ATOM    467  H1' URA R  13       0.367   7.947 -20.441  1.00  0.00      R    H  
ATOM    468  H2' URA R  13      -1.173   9.060 -17.996  1.00  0.00      R    H  
ATOM    469  H3' URA R  13       2.601   9.417 -17.814  1.00  0.00      R    H  
ATOM    470  H4' URA R  13       1.176  10.828 -20.062  1.00  0.00      R    H  
ATOM    471  H5' URA R  13       3.453  11.097 -20.977  1.00  0.00      R    H  
ATOM    472 H2'' URA R  13       0.542   7.981 -17.744  1.00  0.00      R    H  
ATOM    473 H5'' URA R  13       3.347  12.181 -19.694  1.00  0.00      R    H  
ATOM    474  P   URA R  14       1.303  11.050 -15.839  1.00  0.00      R    P  
ATOM    475  O1P URA R  14       1.065  12.455 -15.431  1.00  0.00      R    O  
ATOM    476  O2P URA R  14       2.536  10.468 -15.354  1.00  0.00      R    O  
ATOM    477  C5' URA R  14      -1.241  10.467 -15.585  1.00  0.00      R    C  
ATOM    478  O5' URA R  14       0.103  10.241 -15.203  1.00  0.00      R    O  
ATOM    479  C4' URA R  14      -2.178   9.208 -15.427  1.00  0.00      R    C  
ATOM    480  O4' URA R  14      -1.651   8.125 -16.311  1.00  0.00      R    O  
ATOM    481  C3' URA R  14      -2.296   8.537 -14.051  1.00  0.00      R    C  
ATOM    482  O3' URA R  14      -3.163   9.321 -13.203  1.00  0.00      R    O  
ATOM    483  C2' URA R  14      -2.828   7.208 -14.460  1.00  0.00      R    C  
ATOM    484  O2' URA R  14      -4.254   7.151 -14.614  1.00  0.00      R    O  
ATOM    485  C1' URA R  14      -2.113   6.931 -15.775  1.00  0.00      R    C  
ATOM    486  N1  URA R  14      -0.942   5.960 -15.661  1.00  0.00      R    N  
ATOM    487  C2  URA R  14      -1.299   4.611 -15.892  1.00  0.00      R    C  
ATOM    488  O2  URA R  14      -2.431   4.248 -16.186  1.00  0.00      R    O  
ATOM    489  N3  URA R  14      -0.221   3.785 -15.759  1.00  0.00      R    N  
ATOM    490  C4  URA R  14       1.104   4.068 -15.295  1.00  0.00      R    C  
ATOM    491  O4  URA R  14       1.909   3.153 -14.928  1.00  0.00      R    O  
ATOM    492  C5  URA R  14       1.371   5.472 -15.301  1.00  0.00      R    C  
ATOM    493  C6  URA R  14       0.367   6.371 -15.511  1.00  0.00      R    C  
ATOM    494  H3  URA R  14      -0.443   2.801 -15.709  1.00  0.00      R    H  
ATOM    495  H5  URA R  14       2.389   5.785 -15.066  1.00  0.00      R    H  
ATOM    496  H6  URA R  14       0.553   7.435 -15.369  1.00  0.00      R    H  
ATOM    497  H1' URA R  14      -2.818   6.612 -16.573  1.00  0.00      R    H  
ATOM    498  H2' URA R  14      -4.551   6.486 -13.987  1.00  0.00      R    H  
ATOM    499  H3' URA R  14      -1.252   8.361 -13.716  1.00  0.00      R    H  
ATOM    500  H4' URA R  14      -3.192   9.431 -15.822  1.00  0.00      R    H  
ATOM    501  H5' URA R  14      -1.282  10.733 -16.663  1.00  0.00      R    H  
ATOM    502 H2'' URA R  14      -2.525   6.384 -13.780  1.00  0.00      R    H  
ATOM    503 H5'' URA R  14      -1.702  11.233 -14.925  1.00  0.00      R    H  
ATOM    504  P   ADE R  15      -3.096   9.034 -11.674  1.00  0.00      R    P  
ATOM    505  O1P ADE R  15      -3.989   9.996 -10.912  1.00  0.00      R    O  
ATOM    506  O2P ADE R  15      -1.660   9.102 -11.304  1.00  0.00      R    O  
ATOM    507  C5' ADE R  15      -5.049   7.441 -11.459  1.00  0.00      R    C  
ATOM    508  O5' ADE R  15      -3.622   7.604 -11.287  1.00  0.00      R    O  
ATOM    509  C4' ADE R  15      -5.391   6.007 -11.544  1.00  0.00      R    C  
ATOM    510  O4' ADE R  15      -4.715   5.264 -12.615  1.00  0.00      R    O  
ATOM    511  C3' ADE R  15      -5.200   5.150 -10.270  1.00  0.00      R    C  
ATOM    512  O3' ADE R  15      -6.083   5.533  -9.220  1.00  0.00      R    O  
ATOM    513  C2' ADE R  15      -5.483   3.767 -10.907  1.00  0.00      R    C  
ATOM    514  O2' ADE R  15      -6.845   3.596 -11.288  1.00  0.00      R    O  
ATOM    515  C1' ADE R  15      -4.609   3.937 -12.161  1.00  0.00      R    C  
ATOM    516  N1  ADE R  15      -1.232   0.011 -11.785  1.00  0.00      R    N  
ATOM    517  C2  ADE R  15      -2.570   0.040 -11.784  1.00  0.00      R    C  
ATOM    518  N3  ADE R  15      -3.375   1.134 -11.778  1.00  0.00      R    N  
ATOM    519  C4  ADE R  15      -2.692   2.269 -11.823  1.00  0.00      R    C  
ATOM    520  C5  ADE R  15      -1.335   2.416 -11.864  1.00  0.00      R    C  
ATOM    521  C6  ADE R  15      -0.571   1.269 -11.743  1.00  0.00      R    C  
ATOM    522  N6  ADE R  15       0.750   1.345 -11.666  1.00  0.00      R    N  
ATOM    523  N7  ADE R  15      -1.013   3.782 -11.805  1.00  0.00      R    N  
ATOM    524  C8  ADE R  15      -2.161   4.398 -11.867  1.00  0.00      R    C  
ATOM    525  N9  ADE R  15      -3.207   3.548 -11.933  1.00  0.00      R    N  
ATOM    526  H2  ADE R  15      -3.051  -0.932 -11.890  1.00  0.00      R    H  
ATOM    527  H8  ADE R  15      -2.332   5.469 -11.982  1.00  0.00      R    H  
ATOM    528  H1' ADE R  15      -5.047   3.214 -12.880  1.00  0.00      R    H  
ATOM    529  H2' ADE R  15      -7.012   2.750 -11.710  1.00  0.00      R    H  
ATOM    530  H3' ADE R  15      -4.134   5.205  -9.963  1.00  0.00      R    H  
ATOM    531  H4' ADE R  15      -6.475   5.896 -11.759  1.00  0.00      R    H  
ATOM    532  H5' ADE R  15      -5.452   7.862 -12.405  1.00  0.00      R    H  
ATOM    533  H61 ADE R  15       1.179   0.464 -11.864  1.00  0.00      R    H  
ATOM    534  H62 ADE R  15       1.287   2.162 -11.874  1.00  0.00      R    H  
ATOM    535 H2'' ADE R  15      -5.165   2.889 -10.305  1.00  0.00      R    H  
ATOM    536 H5'' ADE R  15      -5.684   7.999 -10.737  1.00  0.00      R    H  
ATOM    537  P   CYT R  16      -5.711   5.834  -7.709  1.00  0.00      R    P  
ATOM    538  O1P CYT R  16      -6.959   6.144  -6.953  1.00  0.00      R    O  
ATOM    539  O2P CYT R  16      -4.655   6.879  -7.671  1.00  0.00      R    O  
ATOM    540  C5' CYT R  16      -6.364   3.421  -7.319  1.00  0.00      R    C  
ATOM    541  O5' CYT R  16      -5.219   4.394  -7.357  1.00  0.00      R    O  
ATOM    542  C4' CYT R  16      -5.825   2.000  -7.097  1.00  0.00      R    C  
ATOM    543  O4' CYT R  16      -5.000   1.648  -8.273  1.00  0.00      R    O  
ATOM    544  C3' CYT R  16      -4.815   1.736  -5.911  1.00  0.00      R    C  
ATOM    545  O3' CYT R  16      -5.522   1.642  -4.622  1.00  0.00      R    O  
ATOM    546  C2' CYT R  16      -4.194   0.464  -6.388  1.00  0.00      R    C  
ATOM    547  O2' CYT R  16      -5.118  -0.577  -6.245  1.00  0.00      R    O  
ATOM    548  C1' CYT R  16      -3.988   0.757  -7.845  1.00  0.00      R    C  
ATOM    549  N1  CYT R  16      -2.702   1.307  -8.117  1.00  0.00      R    N  
ATOM    550  C2  CYT R  16      -1.607   0.397  -8.017  1.00  0.00      R    C  
ATOM    551  O2  CYT R  16      -1.788  -0.845  -7.872  1.00  0.00      R    O  
ATOM    552  N3  CYT R  16      -0.384   0.913  -8.198  1.00  0.00      R    N  
ATOM    553  C4  CYT R  16      -0.152   2.221  -8.303  1.00  0.00      R    C  
ATOM    554  N4  CYT R  16       1.100   2.602  -8.340  1.00  0.00      R    N  
ATOM    555  C5  CYT R  16      -1.267   3.114  -8.465  1.00  0.00      R    C  
ATOM    556  C6  CYT R  16      -2.493   2.636  -8.375  1.00  0.00      R    C  
ATOM    557  H5  CYT R  16      -1.075   4.177  -8.603  1.00  0.00      R    H  
ATOM    558  H6  CYT R  16      -3.403   3.220  -8.515  1.00  0.00      R    H  
ATOM    559  H1' CYT R  16      -4.187  -0.216  -8.341  1.00  0.00      R    H  
ATOM    560  H2' CYT R  16      -4.685  -1.432  -6.303  1.00  0.00      R    H  
ATOM    561  H3' CYT R  16      -4.121   2.601  -5.937  1.00  0.00      R    H  
ATOM    562  H4' CYT R  16      -6.635   1.242  -7.029  1.00  0.00      R    H  
ATOM    563  H41 CYT R  16       1.843   1.932  -8.364  1.00  0.00      R    H  
ATOM    564  H5' CYT R  16      -7.042   3.413  -8.199  1.00  0.00      R    H  
ATOM    565  H42 CYT R  16       1.359   3.568  -8.342  1.00  0.00      R    H  
ATOM    566 H2'' CYT R  16      -3.247   0.206  -5.866  1.00  0.00      R    H  
ATOM    567 H5'' CYT R  16      -6.984   3.610  -6.416  1.00  0.00      R    H  
ATOM    568  P   ADE R  17      -4.613   1.877  -3.358  1.00  0.00      R    P  
ATOM    569  O1P ADE R  17      -5.446   2.041  -2.127  1.00  0.00      R    O  
ATOM    570  O2P ADE R  17      -3.766   3.034  -3.663  1.00  0.00      R    O  
ATOM    571  C5' ADE R  17      -4.390  -0.570  -2.792  1.00  0.00      R    C  
ATOM    572  O5' ADE R  17      -3.767   0.646  -3.238  1.00  0.00      R    O  
ATOM    573  C4' ADE R  17      -3.367  -1.712  -2.675  1.00  0.00      R    C  
ATOM    574  O4' ADE R  17      -2.600  -1.855  -3.960  1.00  0.00      R    O  
ATOM    575  C3' ADE R  17      -2.296  -1.436  -1.631  1.00  0.00      R    C  
ATOM    576  O3' ADE R  17      -2.848  -1.690  -0.335  1.00  0.00      R    O  
ATOM    577  C2' ADE R  17      -1.252  -2.370  -2.145  1.00  0.00      R    C  
ATOM    578  O2' ADE R  17      -1.447  -3.709  -1.773  1.00  0.00      R    O  
ATOM    579  C1' ADE R  17      -1.264  -2.159  -3.632  1.00  0.00      R    C  
ATOM    580  N1  ADE R  17       3.483  -0.652  -4.762  1.00  0.00      R    N  
ATOM    581  C2  ADE R  17       2.981  -1.776  -4.225  1.00  0.00      R    C  
ATOM    582  N3  ADE R  17       1.736  -2.071  -3.849  1.00  0.00      R    N  
ATOM    583  C4  ADE R  17       0.938  -1.065  -4.116  1.00  0.00      R    C  
ATOM    584  C5  ADE R  17       1.320   0.191  -4.731  1.00  0.00      R    C  
ATOM    585  C6  ADE R  17       2.658   0.377  -5.020  1.00  0.00      R    C  
ATOM    586  N6  ADE R  17       3.198   1.530  -5.469  1.00  0.00      R    N  
ATOM    587  N7  ADE R  17       0.237   0.974  -5.004  1.00  0.00      R    N  
ATOM    588  C8  ADE R  17      -0.765   0.196  -4.629  1.00  0.00      R    C  
ATOM    589  N9  ADE R  17      -0.403  -1.076  -4.060  1.00  0.00      R    N  
ATOM    590  H2  ADE R  17       3.607  -2.644  -4.016  1.00  0.00      R    H  
ATOM    591  H8  ADE R  17      -1.842   0.355  -4.575  1.00  0.00      R    H  
ATOM    592  H1' ADE R  17      -1.130  -3.042  -4.292  1.00  0.00      R    H  
ATOM    593  H2' ADE R  17      -1.890  -3.672  -0.922  1.00  0.00      R    H  
ATOM    594  H3' ADE R  17      -2.045  -0.368  -1.809  1.00  0.00      R    H  
ATOM    595  H4' ADE R  17      -3.919  -2.638  -2.404  1.00  0.00      R    H  
ATOM    596  H5' ADE R  17      -5.224  -0.865  -3.465  1.00  0.00      R    H  
ATOM    597  H61 ADE R  17       4.093   1.454  -5.910  1.00  0.00      R    H  
ATOM    598  H62 ADE R  17       2.952   2.436  -5.123  1.00  0.00      R    H  
ATOM    599 H2'' ADE R  17      -0.306  -2.041  -1.662  1.00  0.00      R    H  
ATOM    600 H5'' ADE R  17      -4.878  -0.497  -1.797  1.00  0.00      R    H  
ATOM    601  P   ADE R  18      -2.253  -0.956   0.923  1.00  0.00      R    P  
ATOM    602  O1P ADE R  18      -3.103  -1.339   2.114  1.00  0.00      R    O  
ATOM    603  O2P ADE R  18      -2.112   0.520   0.783  1.00  0.00      R    O  
ATOM    604  C5' ADE R  18      -0.580  -2.841   1.553  1.00  0.00      R    C  
ATOM    605  O5' ADE R  18      -0.763  -1.465   1.058  1.00  0.00      R    O  
ATOM    606  C4' ADE R  18       0.894  -3.239   1.487  1.00  0.00      R    C  
ATOM    607  O4' ADE R  18       1.363  -3.003   0.093  1.00  0.00      R    O  
ATOM    608  C3' ADE R  18       1.885  -2.537   2.367  1.00  0.00      R    C  
ATOM    609  O3' ADE R  18       1.818  -3.041   3.732  1.00  0.00      R    O  
ATOM    610  C2' ADE R  18       3.201  -2.845   1.658  1.00  0.00      R    C  
ATOM    611  O2' ADE R  18       3.600  -4.155   1.911  1.00  0.00      R    O  
ATOM    612  C1' ADE R  18       2.783  -2.721   0.095  1.00  0.00      R    C  
ATOM    613  N1  ADE R  18       6.018   0.279  -2.408  1.00  0.00      R    N  
ATOM    614  C2  ADE R  18       6.126  -0.889  -1.823  1.00  0.00      R    C  
ATOM    615  N3  ADE R  18       5.205  -1.613  -1.188  1.00  0.00      R    N  
ATOM    616  C4  ADE R  18       4.036  -1.020  -1.148  1.00  0.00      R    C  
ATOM    617  C5  ADE R  18       3.758   0.291  -1.492  1.00  0.00      R    C  
ATOM    618  C6  ADE R  18       4.769   0.947  -2.263  1.00  0.00      R    C  
ATOM    619  N6  ADE R  18       4.536   2.168  -2.696  1.00  0.00      R    N  
ATOM    620  N7  ADE R  18       2.514   0.679  -1.027  1.00  0.00      R    N  
ATOM    621  C8  ADE R  18       2.082  -0.391  -0.473  1.00  0.00      R    C  
ATOM    622  N9  ADE R  18       2.933  -1.442  -0.533  1.00  0.00      R    N  
ATOM    623  H2  ADE R  18       7.165  -1.220  -1.803  1.00  0.00      R    H  
ATOM    624  H8  ADE R  18       1.077  -0.518  -0.068  1.00  0.00      R    H  
ATOM    625  H1' ADE R  18       3.361  -3.441  -0.522  1.00  0.00      R    H  
ATOM    626  H2' ADE R  18       3.965  -4.215   2.797  1.00  0.00      R    H  
ATOM    627  H3' ADE R  18       1.699  -1.442   2.321  1.00  0.00      R    H  
ATOM    628  H4' ADE R  18       1.124  -4.307   1.688  1.00  0.00      R    H  
ATOM    629  H5' ADE R  18      -1.265  -3.531   1.017  1.00  0.00      R    H  
ATOM    630  H61 ADE R  18       4.967   2.408  -3.565  1.00  0.00      R    H  
ATOM    631  H62 ADE R  18       3.737   2.659  -2.347  1.00  0.00      R    H  
ATOM    632 H2'' ADE R  18       4.032  -2.118   1.787  1.00  0.00      R    H  
ATOM    633 H5'' ADE R  18      -0.918  -2.831   2.611  1.00  0.00      R    H  
ATOM    634  P   CYT R  19       1.254  -2.179   4.908  1.00  0.00      R    P  
ATOM    635  O1P CYT R  19       0.225  -3.000   5.628  1.00  0.00      R    O  
ATOM    636  O2P CYT R  19       0.771  -0.820   4.449  1.00  0.00      R    O  
ATOM    637  C5' CYT R  19       3.486  -2.961   6.184  1.00  0.00      R    C  
ATOM    638  O5' CYT R  19       2.415  -1.987   5.887  1.00  0.00      R    O  
ATOM    639  C4' CYT R  19       4.858  -2.429   5.781  1.00  0.00      R    C  
ATOM    640  O4' CYT R  19       4.841  -2.150   4.317  1.00  0.00      R    O  
ATOM    641  C3' CYT R  19       5.319  -1.042   6.422  1.00  0.00      R    C  
ATOM    642  O3' CYT R  19       5.970  -1.335   7.670  1.00  0.00      R    O  
ATOM    643  C2' CYT R  19       6.338  -0.583   5.368  1.00  0.00      R    C  
ATOM    644  O2' CYT R  19       7.662  -1.140   5.612  1.00  0.00      R    O  
ATOM    645  C1' CYT R  19       5.790  -1.125   4.044  1.00  0.00      R    C  
ATOM    646  N1  CYT R  19       5.086  -0.074   3.191  1.00  0.00      R    N  
ATOM    647  C2  CYT R  19       5.830   0.628   2.215  1.00  0.00      R    C  
ATOM    648  O2  CYT R  19       7.032   0.345   2.088  1.00  0.00      R    O  
ATOM    649  N3  CYT R  19       5.250   1.601   1.420  1.00  0.00      R    N  
ATOM    650  C4  CYT R  19       3.991   1.973   1.782  1.00  0.00      R    C  
ATOM    651  N4  CYT R  19       3.464   3.033   1.074  1.00  0.00      R    N  
ATOM    652  C5  CYT R  19       3.219   1.323   2.776  1.00  0.00      R    C  
ATOM    653  C6  CYT R  19       3.800   0.343   3.493  1.00  0.00      R    C  
ATOM    654  H5  CYT R  19       2.203   1.678   2.944  1.00  0.00      R    H  
ATOM    655  H6  CYT R  19       3.203  -0.257   4.179  1.00  0.00      R    H  
ATOM    656  H1' CYT R  19       6.695  -1.531   3.542  1.00  0.00      R    H  
ATOM    657  H2' CYT R  19       8.107  -0.618   6.284  1.00  0.00      R    H  
ATOM    658  H3' CYT R  19       4.395  -0.427   6.475  1.00  0.00      R    H  
ATOM    659  H4' CYT R  19       5.567  -3.254   6.013  1.00  0.00      R    H  
ATOM    660  H41 CYT R  19       4.126   3.525   0.508  1.00  0.00      R    H  
ATOM    661  H5' CYT R  19       3.288  -3.980   5.789  1.00  0.00      R    H  
ATOM    662  H42 CYT R  19       2.691   3.538   1.457  1.00  0.00      R    H  
ATOM    663 H2'' CYT R  19       6.473   0.513   5.244  1.00  0.00      R    H  
ATOM    664 H5'' CYT R  19       3.586  -3.044   7.288  1.00  0.00      R    H  
ATOM    665  P   ADE R  20       5.454  -0.672   9.060  1.00  0.00      R    P  
ATOM    666  O1P ADE R  20       4.871  -1.736   9.958  1.00  0.00      R    O  
ATOM    667  O2P ADE R  20       4.599   0.476   8.680  1.00  0.00      R    O  
ATOM    668  C5' ADE R  20       7.924  -0.617   9.992  1.00  0.00      R    C  
ATOM    669  O5' ADE R  20       6.629  -0.048   9.742  1.00  0.00      R    O  
ATOM    670  C4' ADE R  20       8.976   0.172   9.244  1.00  0.00      R    C  
ATOM    671  O4' ADE R  20       8.567   0.702   7.887  1.00  0.00      R    O  
ATOM    672  C3' ADE R  20       9.374   1.504  10.069  1.00  0.00      R    C  
ATOM    673  O3' ADE R  20      10.768   1.811  10.086  1.00  0.00      R    O  
ATOM    674  C2' ADE R  20       8.565   2.603   9.307  1.00  0.00      R    C  
ATOM    675  O2' ADE R  20       9.126   3.903   9.368  1.00  0.00      R    O  
ATOM    676  C1' ADE R  20       8.612   2.108   7.875  1.00  0.00      R    C  
ATOM    677  N1  ADE R  20       7.238   4.036   3.336  1.00  0.00      R    N  
ATOM    678  C2  ADE R  20       8.362   3.546   3.718  1.00  0.00      R    C  
ATOM    679  N3  ADE R  20       8.588   3.010   4.946  1.00  0.00      R    N  
ATOM    680  C4  ADE R  20       7.579   3.093   5.789  1.00  0.00      R    C  
ATOM    681  C5  ADE R  20       6.291   3.609   5.427  1.00  0.00      R    C  
ATOM    682  C6  ADE R  20       6.099   4.115   4.154  1.00  0.00      R    C  
ATOM    683  N6  ADE R  20       4.932   4.585   3.667  1.00  0.00      R    N  
ATOM    684  N7  ADE R  20       5.492   3.566   6.531  1.00  0.00      R    N  
ATOM    685  C8  ADE R  20       6.183   3.003   7.445  1.00  0.00      R    C  
ATOM    686  N9  ADE R  20       7.501   2.710   7.096  1.00  0.00      R    N  
ATOM    687  H2  ADE R  20       9.177   3.543   2.993  1.00  0.00      R    H  
ATOM    688  H8  ADE R  20       5.815   2.828   8.455  1.00  0.00      R    H  
ATOM    689  H1' ADE R  20       9.603   2.355   7.438  1.00  0.00      R    H  
ATOM    690  H2' ADE R  20       8.590   4.654   9.102  1.00  0.00      R    H  
ATOM    691  H3' ADE R  20       8.918   1.606  11.077  1.00  0.00      R    H  
ATOM    692  H4' ADE R  20       9.973  -0.303   9.125  1.00  0.00      R    H  
ATOM    693  H5' ADE R  20       7.889  -1.686   9.692  1.00  0.00      R    H  
ATOM    694  H61 ADE R  20       4.900   4.905   2.720  1.00  0.00      R    H  
ATOM    695  H62 ADE R  20       4.068   4.558   4.169  1.00  0.00      R    H  
ATOM    696  H3T ADE R  20      10.827   2.762  10.205  1.00  0.00      R    H  
ATOM    697 H2'' ADE R  20       7.489   2.654   9.578  1.00  0.00      R    H  
ATOM    698 H5'' ADE R  20       8.124  -0.628  11.086  1.00  0.00      R    H  
TER   
ATOM    699  C5' THY T   1      16.735   8.162  -5.095  1.00  0.00      TS   C  
ATOM    700  O5' THY T   1      15.908   8.238  -6.219  1.00  0.00      TS   O  
ATOM    701  C4' THY T   1      17.085   9.476  -4.296  1.00  0.00      TS   C  
ATOM    702  O4' THY T   1      17.766  10.414  -5.147  1.00  0.00      TS   O  
ATOM    703  C3' THY T   1      15.922  10.279  -3.734  1.00  0.00      TS   C  
ATOM    704  O3' THY T   1      15.450   9.582  -2.568  1.00  0.00      TS   O  
ATOM    705  C2' THY T   1      16.658  11.589  -3.382  1.00  0.00      TS   C  
ATOM    706  C1' THY T   1      17.626  11.752  -4.590  1.00  0.00      TS   C  
ATOM    707  N1  THY T   1      17.266  12.678  -5.618  1.00  0.00      TS   N  
ATOM    708  C2  THY T   1      17.665  13.987  -5.487  1.00  0.00      TS   C  
ATOM    709  O2  THY T   1      18.233  14.456  -4.483  1.00  0.00      TS   O  
ATOM    710  N3  THY T   1      17.375  14.710  -6.635  1.00  0.00      TS   N  
ATOM    711  C4  THY T   1      16.619  14.430  -7.727  1.00  0.00      TS   C  
ATOM    712  O4  THY T   1      16.512  15.294  -8.651  1.00  0.00      TS   O  
ATOM    713  C5  THY T   1      16.050  13.116  -7.730  1.00  0.00      TS   C  
ATOM    714  C5M THY T   1      15.014  12.859  -8.800  1.00  0.00      TS   C  
ATOM    715  C6  THY T   1      16.370  12.290  -6.685  1.00  0.00      TS   C  
ATOM    716  H3  THY T   1      17.694  15.667  -6.684  1.00  0.00      TS   H  
ATOM    717  H6  THY T   1      16.066  11.244  -6.655  1.00  0.00      TS   H  
ATOM    718  H1' THY T   1      18.646  11.970  -4.203  1.00  0.00      TS   H  
ATOM    719  H2' THY T   1      17.159  11.384  -2.412  1.00  0.00      TS   H  
ATOM    720  H3' THY T   1      15.164  10.384  -4.539  1.00  0.00      TS   H  
ATOM    721  H4' THY T   1      17.833   9.213  -3.518  1.00  0.00      TS   H  
ATOM    722  H5' THY T   1      17.733   7.806  -5.429  1.00  0.00      TS   H  
ATOM    723  H51 THY T   1      15.437  13.177  -9.776  1.00  0.00      TS   H  
ATOM    724  H52 THY T   1      14.237  13.597  -8.506  1.00  0.00      TS   H  
ATOM    725  H53 THY T   1      14.693  11.801  -8.689  1.00  0.00      TS   H  
ATOM    726  H5T THY T   1      15.698   7.302  -6.249  1.00  0.00      TS   H  
ATOM    727 H2'' THY T   1      15.827  12.325  -3.352  1.00  0.00      TS   H  
ATOM    728 H5'' THY T   1      16.449   7.457  -4.285  1.00  0.00      TS   H  
ATOM    729  P   GUA T   2      14.093  10.059  -1.943  1.00  0.00      TS   P  
ATOM    730  O1P GUA T   2      13.556  11.253  -2.629  1.00  0.00      TS   O  
ATOM    731  O2P GUA T   2      14.315  10.120  -0.493  1.00  0.00      TS   O  
ATOM    732  C5' GUA T   2      13.508   7.517  -1.713  1.00  0.00      TS   C  
ATOM    733  O5' GUA T   2      13.180   8.852  -2.203  1.00  0.00      TS   O  
ATOM    734  C4' GUA T   2      12.723   6.337  -2.363  1.00  0.00      TS   C  
ATOM    735  O4' GUA T   2      11.390   6.359  -1.771  1.00  0.00      TS   O  
ATOM    736  C3' GUA T   2      12.518   6.565  -3.894  1.00  0.00      TS   C  
ATOM    737  O3' GUA T   2      12.864   5.417  -4.660  1.00  0.00      TS   O  
ATOM    738  C2' GUA T   2      10.955   6.715  -4.058  1.00  0.00      TS   C  
ATOM    739  C1' GUA T   2      10.611   5.793  -2.859  1.00  0.00      TS   C  
ATOM    740  N1  GUA T   2       6.939   3.376  -0.220  1.00  0.00      TS   N  
ATOM    741  C2  GUA T   2       8.293   3.111  -0.323  1.00  0.00      TS   C  
ATOM    742  N2  GUA T   2       8.657   2.035   0.304  1.00  0.00      TS   N  
ATOM    743  N3  GUA T   2       9.215   3.806  -0.994  1.00  0.00      TS   N  
ATOM    744  C4  GUA T   2       8.595   4.856  -1.590  1.00  0.00      TS   C  
ATOM    745  C5  GUA T   2       7.251   5.248  -1.577  1.00  0.00      TS   C  
ATOM    746  C6  GUA T   2       6.316   4.467  -0.796  1.00  0.00      TS   C  
ATOM    747  O6  GUA T   2       5.140   4.732  -0.665  1.00  0.00      TS   O  
ATOM    748  N7  GUA T   2       7.076   6.453  -2.243  1.00  0.00      TS   N  
ATOM    749  C8  GUA T   2       8.255   6.700  -2.798  1.00  0.00      TS   C  
ATOM    750  N9  GUA T   2       9.184   5.758  -2.432  1.00  0.00      TS   N  
ATOM    751  H1  GUA T   2       6.442   2.645   0.269  1.00  0.00      TS   H  
ATOM    752  H8  GUA T   2       8.442   7.559  -3.443  1.00  0.00      TS   H  
ATOM    753  H1' GUA T   2      10.948   4.779  -3.163  1.00  0.00      TS   H  
ATOM    754  H2' GUA T   2      10.538   6.264  -4.983  1.00  0.00      TS   H  
ATOM    755  H21 GUA T   2       8.007   1.390   0.708  1.00  0.00      TS   H  
ATOM    756  H3' GUA T   2      13.012   7.490  -4.264  1.00  0.00      TS   H  
ATOM    757  H22 GUA T   2       9.625   1.818   0.178  1.00  0.00      TS   H  
ATOM    758  H4' GUA T   2      13.224   5.371  -2.140  1.00  0.00      TS   H  
ATOM    759  H5' GUA T   2      13.298   7.393  -0.629  1.00  0.00      TS   H  
ATOM    760 H2'' GUA T   2      10.566   7.734  -3.847  1.00  0.00      TS   H  
ATOM    761 H5'' GUA T   2      14.587   7.388  -1.945  1.00  0.00      TS   H  
ATOM    762  P   THY T   3      13.335   5.541  -6.172  1.00  0.00      TS   P  
ATOM    763  O1P THY T   3      14.803   5.792  -6.131  1.00  0.00      TS   O  
ATOM    764  O2P THY T   3      12.533   6.527  -6.977  1.00  0.00      TS   O  
ATOM    765  C5' THY T   3      14.118   3.093  -6.465  1.00  0.00      TS   C  
ATOM    766  O5' THY T   3      13.043   4.103  -6.694  1.00  0.00      TS   O  
ATOM    767  C4' THY T   3      13.544   1.778  -5.740  1.00  0.00      TS   C  
ATOM    768  O4' THY T   3      12.727   2.231  -4.661  1.00  0.00      TS   O  
ATOM    769  C3' THY T   3      12.536   0.929  -6.593  1.00  0.00      TS   C  
ATOM    770  O3' THY T   3      13.289  -0.006  -7.381  1.00  0.00      TS   O  
ATOM    771  C2' THY T   3      11.931   0.114  -5.407  1.00  0.00      TS   C  
ATOM    772  C1' THY T   3      11.736   1.218  -4.393  1.00  0.00      TS   C  
ATOM    773  N1  THY T   3      10.342   1.774  -4.507  1.00  0.00      TS   N  
ATOM    774  C2  THY T   3       9.368   1.101  -3.783  1.00  0.00      TS   C  
ATOM    775  O2  THY T   3       9.704   0.127  -3.126  1.00  0.00      TS   O  
ATOM    776  N3  THY T   3       8.115   1.633  -3.779  1.00  0.00      TS   N  
ATOM    777  C4  THY T   3       7.729   2.685  -4.643  1.00  0.00      TS   C  
ATOM    778  O4  THY T   3       6.584   3.161  -4.530  1.00  0.00      TS   O  
ATOM    779  C5  THY T   3       8.805   3.326  -5.423  1.00  0.00      TS   C  
ATOM    780  C5M THY T   3       8.429   4.582  -6.221  1.00  0.00      TS   C  
ATOM    781  C6  THY T   3      10.048   2.844  -5.348  1.00  0.00      TS   C  
ATOM    782  H3  THY T   3       7.338   1.159  -3.344  1.00  0.00      TS   H  
ATOM    783  H6  THY T   3      10.998   3.233  -5.714  1.00  0.00      TS   H  
ATOM    784  H1' THY T   3      11.917   0.711  -3.422  1.00  0.00      TS   H  
ATOM    785  H2' THY T   3      12.728  -0.612  -5.138  1.00  0.00      TS   H  
ATOM    786  H3' THY T   3      11.744   1.515  -7.108  1.00  0.00      TS   H  
ATOM    787  H4' THY T   3      14.359   1.154  -5.314  1.00  0.00      TS   H  
ATOM    788  H5' THY T   3      14.896   3.417  -5.742  1.00  0.00      TS   H  
ATOM    789  H51 THY T   3       9.065   4.716  -7.122  1.00  0.00      TS   H  
ATOM    790  H52 THY T   3       8.516   5.502  -5.606  1.00  0.00      TS   H  
ATOM    791  H53 THY T   3       7.385   4.554  -6.599  1.00  0.00      TS   H  
ATOM    792 H2'' THY T   3      10.943  -0.346  -5.621  1.00  0.00      TS   H  
ATOM    793 H5'' THY T   3      14.495   2.684  -7.426  1.00  0.00      TS   H  
ATOM    794  P   THY T   4      12.643  -0.764  -8.573  1.00  0.00      TS   P  
ATOM    795  O1P THY T   4      13.730  -1.587  -9.153  1.00  0.00      TS   O  
ATOM    796  O2P THY T   4      11.929   0.233  -9.454  1.00  0.00      TS   O  
ATOM    797  C5' THY T   4      12.075  -2.837  -6.933  1.00  0.00      TS   C  
ATOM    798  O5' THY T   4      11.726  -1.789  -7.854  1.00  0.00      TS   O  
ATOM    799  C4' THY T   4      10.898  -3.689  -6.444  1.00  0.00      TS   C  
ATOM    800  O4' THY T   4      10.123  -2.935  -5.484  1.00  0.00      TS   O  
ATOM    801  C3' THY T   4       9.830  -4.002  -7.491  1.00  0.00      TS   C  
ATOM    802  O3' THY T   4      10.215  -5.157  -8.205  1.00  0.00      TS   O  
ATOM    803  C2' THY T   4       8.631  -4.222  -6.598  1.00  0.00      TS   C  
ATOM    804  C1' THY T   4       8.795  -3.205  -5.591  1.00  0.00      TS   C  
ATOM    805  N1  THY T   4       8.094  -1.930  -5.888  1.00  0.00      TS   N  
ATOM    806  C2  THY T   4       6.759  -1.930  -5.384  1.00  0.00      TS   C  
ATOM    807  O2  THY T   4       6.141  -2.876  -4.824  1.00  0.00      TS   O  
ATOM    808  N3  THY T   4       6.097  -0.816  -5.757  1.00  0.00      TS   N  
ATOM    809  C4  THY T   4       6.516   0.240  -6.554  1.00  0.00      TS   C  
ATOM    810  O4  THY T   4       5.729   1.185  -6.784  1.00  0.00      TS   O  
ATOM    811  C5  THY T   4       7.910   0.168  -6.986  1.00  0.00      TS   C  
ATOM    812  C5M THY T   4       8.435   1.258  -7.877  1.00  0.00      TS   C  
ATOM    813  C6  THY T   4       8.581  -0.934  -6.658  1.00  0.00      TS   C  
ATOM    814  H3  THY T   4       5.134  -0.744  -5.457  1.00  0.00      TS   H  
ATOM    815  H6  THY T   4       9.605  -1.093  -6.994  1.00  0.00      TS   H  
ATOM    816  H1' THY T   4       8.510  -3.672  -4.625  1.00  0.00      TS   H  
ATOM    817  H2' THY T   4       8.748  -5.202  -6.090  1.00  0.00      TS   H  
ATOM    818  H3' THY T   4       9.650  -3.100  -8.113  1.00  0.00      TS   H  
ATOM    819  H4' THY T   4      11.179  -4.636  -5.936  1.00  0.00      TS   H  
ATOM    820  H5' THY T   4      12.696  -2.519  -6.069  1.00  0.00      TS   H  
ATOM    821  H51 THY T   4       8.267   1.110  -8.966  1.00  0.00      TS   H  
ATOM    822  H52 THY T   4       9.543   1.225  -7.799  1.00  0.00      TS   H  
ATOM    823  H53 THY T   4       8.059   2.299  -7.783  1.00  0.00      TS   H  
ATOM    824 H2'' THY T   4       7.654  -4.121  -7.118  1.00  0.00      TS   H  
ATOM    825 H5'' THY T   4      12.728  -3.552  -7.478  1.00  0.00      TS   H  
ATOM    826  P   GUA T   5       9.592  -5.392  -9.647  1.00  0.00      TS   P  
ATOM    827  O1P GUA T   5      10.303  -6.555 -10.214  1.00  0.00      TS   O  
ATOM    828  O2P GUA T   5       9.678  -4.188 -10.416  1.00  0.00      TS   O  
ATOM    829  C5' GUA T   5       7.815  -6.953  -8.785  1.00  0.00      TS   C  
ATOM    830  O5' GUA T   5       8.114  -5.640  -9.287  1.00  0.00      TS   O  
ATOM    831  C4' GUA T   5       6.286  -7.077  -8.419  1.00  0.00      TS   C  
ATOM    832  O4' GUA T   5       5.793  -6.047  -7.581  1.00  0.00      TS   O  
ATOM    833  C3' GUA T   5       5.352  -6.988  -9.632  1.00  0.00      TS   C  
ATOM    834  O3' GUA T   5       5.289  -8.248 -10.226  1.00  0.00      TS   O  
ATOM    835  C2' GUA T   5       4.043  -6.512  -9.011  1.00  0.00      TS   C  
ATOM    836  C1' GUA T   5       4.495  -5.643  -7.891  1.00  0.00      TS   C  
ATOM    837  N1  GUA T   5       1.665  -1.451  -7.935  1.00  0.00      TS   N  
ATOM    838  C2  GUA T   5       1.354  -2.730  -7.498  1.00  0.00      TS   C  
ATOM    839  N2  GUA T   5       0.114  -2.927  -7.067  1.00  0.00      TS   N  
ATOM    840  N3  GUA T   5       2.285  -3.669  -7.359  1.00  0.00      TS   N  
ATOM    841  C4  GUA T   5       3.446  -3.344  -7.895  1.00  0.00      TS   C  
ATOM    842  C5  GUA T   5       3.833  -2.107  -8.339  1.00  0.00      TS   C  
ATOM    843  C6  GUA T   5       2.906  -1.010  -8.333  1.00  0.00      TS   C  
ATOM    844  O6  GUA T   5       3.104   0.109  -8.721  1.00  0.00      TS   O  
ATOM    845  N7  GUA T   5       5.152  -2.222  -8.802  1.00  0.00      TS   N  
ATOM    846  C8  GUA T   5       5.425  -3.458  -8.679  1.00  0.00      TS   C  
ATOM    847  N9  GUA T   5       4.522  -4.220  -8.076  1.00  0.00      TS   N  
ATOM    848  H1  GUA T   5       0.939  -0.751  -7.987  1.00  0.00      TS   H  
ATOM    849  H8  GUA T   5       6.353  -3.987  -8.900  1.00  0.00      TS   H  
ATOM    850  H1' GUA T   5       3.833  -5.957  -7.056  1.00  0.00      TS   H  
ATOM    851  H2' GUA T   5       3.485  -7.372  -8.581  1.00  0.00      TS   H  
ATOM    852  H21 GUA T   5      -0.653  -2.410  -7.447  1.00  0.00      TS   H  
ATOM    853  H3' GUA T   5       5.895  -6.246 -10.255  1.00  0.00      TS   H  
ATOM    854  H22 GUA T   5      -0.157  -3.793  -6.646  1.00  0.00      TS   H  
ATOM    855  H4' GUA T   5       6.052  -8.025  -7.890  1.00  0.00      TS   H  
ATOM    856  H5' GUA T   5       8.438  -7.243  -7.912  1.00  0.00      TS   H  
ATOM    857 H2'' GUA T   5       3.468  -6.061  -9.847  1.00  0.00      TS   H  
ATOM    858 H5'' GUA T   5       7.989  -7.759  -9.528  1.00  0.00      TS   H  
ATOM    859  P   THY T   6       4.646  -8.368 -11.700  1.00  0.00      TS   P  
ATOM    860  O1P THY T   6       4.586  -9.823 -12.024  1.00  0.00      TS   O  
ATOM    861  O2P THY T   6       5.484  -7.510 -12.619  1.00  0.00      TS   O  
ATOM    862  C5' THY T   6       1.969  -8.620 -11.352  1.00  0.00      TS   C  
ATOM    863  O5' THY T   6       3.116  -7.795 -11.721  1.00  0.00      TS   O  
ATOM    864  C4' THY T   6       0.683  -7.840 -10.950  1.00  0.00      TS   C  
ATOM    865  O4' THY T   6       1.064  -6.632 -10.152  1.00  0.00      TS   O  
ATOM    866  C3' THY T   6      -0.089  -7.211 -12.171  1.00  0.00      TS   C  
ATOM    867  O3' THY T   6      -0.839  -8.236 -12.845  1.00  0.00      TS   O  
ATOM    868  C2' THY T   6      -0.971  -6.345 -11.293  1.00  0.00      TS   C  
ATOM    869  C1' THY T   6       0.014  -5.633 -10.319  1.00  0.00      TS   C  
ATOM    870  N1  THY T   6       0.667  -4.369 -10.822  1.00  0.00      TS   N  
ATOM    871  C2  THY T   6      -0.071  -3.195 -10.785  1.00  0.00      TS   C  
ATOM    872  O2  THY T   6      -1.218  -3.170 -10.387  1.00  0.00      TS   O  
ATOM    873  N3  THY T   6       0.570  -2.124 -11.354  1.00  0.00      TS   N  
ATOM    874  C4  THY T   6       1.799  -2.067 -11.864  1.00  0.00      TS   C  
ATOM    875  O4  THY T   6       2.222  -1.009 -12.411  1.00  0.00      TS   O  
ATOM    876  C5  THY T   6       2.531  -3.278 -11.804  1.00  0.00      TS   C  
ATOM    877  C5M THY T   6       3.970  -3.182 -12.118  1.00  0.00      TS   C  
ATOM    878  C6  THY T   6       1.965  -4.338 -11.246  1.00  0.00      TS   C  
ATOM    879  H3  THY T   6      -0.126  -1.408 -11.509  1.00  0.00      TS   H  
ATOM    880  H6  THY T   6       2.390  -5.341 -11.281  1.00  0.00      TS   H  
ATOM    881  H1' THY T   6      -0.323  -5.533  -9.265  1.00  0.00      TS   H  
ATOM    882  H2' THY T   6      -1.554  -7.045 -10.658  1.00  0.00      TS   H  
ATOM    883  H3' THY T   6       0.595  -6.622 -12.817  1.00  0.00      TS   H  
ATOM    884  H4' THY T   6      -0.139  -8.380 -10.430  1.00  0.00      TS   H  
ATOM    885  H5' THY T   6       2.265  -9.300 -10.524  1.00  0.00      TS   H  
ATOM    886  H51 THY T   6       4.424  -4.176 -12.309  1.00  0.00      TS   H  
ATOM    887  H52 THY T   6       4.572  -2.865 -11.240  1.00  0.00      TS   H  
ATOM    888  H53 THY T   6       4.324  -2.511 -12.930  1.00  0.00      TS   H  
ATOM    889 H2'' THY T   6      -1.570  -5.643 -11.912  1.00  0.00      TS   H  
ATOM    890 H5'' THY T   6       1.655  -9.156 -12.273  1.00  0.00      TS   H  
ATOM    891  P   ADE T   7      -1.144  -7.992 -14.384  1.00  0.00      TS   P  
ATOM    892  O1P ADE T   7      -2.023  -9.115 -14.792  1.00  0.00      TS   O  
ATOM    893  O2P ADE T   7       0.161  -7.780 -15.102  1.00  0.00      TS   O  
ATOM    894  C5' ADE T   7      -3.308  -6.669 -13.861  1.00  0.00      TS   C  
ATOM    895  O5' ADE T   7      -1.916  -6.653 -14.361  1.00  0.00      TS   O  
ATOM    896  C4' ADE T   7      -4.061  -5.401 -14.135  1.00  0.00      TS   C  
ATOM    897  O4' ADE T   7      -3.501  -4.259 -13.329  1.00  0.00      TS   O  
ATOM    898  C3' ADE T   7      -4.002  -4.799 -15.525  1.00  0.00      TS   C  
ATOM    899  O3' ADE T   7      -5.002  -5.310 -16.308  1.00  0.00      TS   O  
ATOM    900  C2' ADE T   7      -4.404  -3.350 -15.305  1.00  0.00      TS   C  
ATOM    901  C1' ADE T   7      -3.601  -3.077 -14.067  1.00  0.00      TS   C  
ATOM    902  N1  ADE T   7      -1.030   1.054 -15.355  1.00  0.00      TS   N  
ATOM    903  C2  ADE T   7      -2.280   0.816 -15.129  1.00  0.00      TS   C  
ATOM    904  N3  ADE T   7      -2.903  -0.406 -14.873  1.00  0.00      TS   N  
ATOM    905  C4  ADE T   7      -2.023  -1.335 -14.733  1.00  0.00      TS   C  
ATOM    906  C5  ADE T   7      -0.656  -1.242 -14.763  1.00  0.00      TS   C  
ATOM    907  C6  ADE T   7      -0.077   0.029 -15.138  1.00  0.00      TS   C  
ATOM    908  N6  ADE T   7       1.209   0.292 -15.315  1.00  0.00      TS   N  
ATOM    909  N7  ADE T   7      -0.051  -2.436 -14.468  1.00  0.00      TS   N  
ATOM    910  C8  ADE T   7      -1.084  -3.187 -14.177  1.00  0.00      TS   C  
ATOM    911  N9  ADE T   7      -2.284  -2.582 -14.324  1.00  0.00      TS   N  
ATOM    912  H2  ADE T   7      -2.966   1.630 -15.360  1.00  0.00      TS   H  
ATOM    913  H8  ADE T   7      -1.047  -4.189 -13.747  1.00  0.00      TS   H  
ATOM    914  H1' ADE T   7      -4.195  -2.375 -13.442  1.00  0.00      TS   H  
ATOM    915  H2' ADE T   7      -5.481  -3.258 -15.049  1.00  0.00      TS   H  
ATOM    916  H3' ADE T   7      -2.979  -4.938 -15.932  1.00  0.00      TS   H  
ATOM    917  H4' ADE T   7      -5.126  -5.494 -13.832  1.00  0.00      TS   H  
ATOM    918  H5' ADE T   7      -3.363  -7.005 -12.803  1.00  0.00      TS   H  
ATOM    919  H61 ADE T   7       1.487   1.223 -15.075  1.00  0.00      TS   H  
ATOM    920  H62 ADE T   7       1.912  -0.406 -15.184  1.00  0.00      TS   H  
ATOM    921 H2'' ADE T   7      -4.227  -2.584 -16.090  1.00  0.00      TS   H  
ATOM    922 H5'' ADE T   7      -3.873  -7.441 -14.426  1.00  0.00      TS   H  
ATOM    923  P   ADE T   8      -4.752  -5.654 -17.786  1.00  0.00      TS   P  
ATOM    924  O1P ADE T   8      -5.762  -6.508 -18.414  1.00  0.00      TS   O  
ATOM    925  O2P ADE T   8      -3.384  -6.100 -17.977  1.00  0.00      TS   O  
ATOM    926  C5' ADE T   8      -6.109  -3.545 -18.468  1.00  0.00      TS   C  
ATOM    927  O5' ADE T   8      -4.825  -4.221 -18.498  1.00  0.00      TS   O  
ATOM    928  C4' ADE T   8      -5.891  -2.114 -18.904  1.00  0.00      TS   C  
ATOM    929  O4' ADE T   8      -5.087  -1.371 -17.955  1.00  0.00      TS   O  
ATOM    930  C3' ADE T   8      -5.213  -1.909 -20.242  1.00  0.00      TS   C  
ATOM    931  O3' ADE T   8      -6.042  -2.234 -21.325  1.00  0.00      TS   O  
ATOM    932  C2' ADE T   8      -4.953  -0.470 -20.186  1.00  0.00      TS   C  
ATOM    933  C1' ADE T   8      -4.568  -0.228 -18.724  1.00  0.00      TS   C  
ATOM    934  N1  ADE T   8      -0.115   2.376 -19.050  1.00  0.00      TS   N  
ATOM    935  C2  ADE T   8      -1.334   2.730 -19.313  1.00  0.00      TS   C  
ATOM    936  N3  ADE T   8      -2.487   2.070 -19.116  1.00  0.00      TS   N  
ATOM    937  C4  ADE T   8      -2.215   0.768 -18.845  1.00  0.00      TS   C  
ATOM    938  C5  ADE T   8      -0.980   0.219 -18.666  1.00  0.00      TS   C  
ATOM    939  C6  ADE T   8       0.062   1.051 -18.805  1.00  0.00      TS   C  
ATOM    940  N6  ADE T   8       1.333   0.801 -18.621  1.00  0.00      TS   N  
ATOM    941  N7  ADE T   8      -1.077  -1.113 -18.369  1.00  0.00      TS   N  
ATOM    942  C8  ADE T   8      -2.329  -1.308 -18.244  1.00  0.00      TS   C  
ATOM    943  N9  ADE T   8      -3.089  -0.226 -18.549  1.00  0.00      TS   N  
ATOM    944  H2  ADE T   8      -1.422   3.759 -19.660  1.00  0.00      TS   H  
ATOM    945  H8  ADE T   8      -2.906  -2.231 -18.192  1.00  0.00      TS   H  
ATOM    946  H1' ADE T   8      -5.003   0.682 -18.257  1.00  0.00      TS   H  
ATOM    947  H2' ADE T   8      -5.863   0.080 -20.507  1.00  0.00      TS   H  
ATOM    948  H3' ADE T   8      -4.264  -2.472 -20.113  1.00  0.00      TS   H  
ATOM    949  H4' ADE T   8      -6.925  -1.715 -18.831  1.00  0.00      TS   H  
ATOM    950  H5' ADE T   8      -6.684  -3.599 -17.520  1.00  0.00      TS   H  
ATOM    951  H61 ADE T   8       2.028   1.516 -18.545  1.00  0.00      TS   H  
ATOM    952  H62 ADE T   8       1.606  -0.159 -18.679  1.00  0.00      TS   H  
ATOM    953 H2'' ADE T   8      -4.168  -0.199 -20.923  1.00  0.00      TS   H  
ATOM    954 H5'' ADE T   8      -6.734  -3.959 -19.288  1.00  0.00      TS   H  
ATOM    955  P   GUA T   9      -5.550  -2.222 -22.806  1.00  0.00      TS   P  
ATOM    956  O1P GUA T   9      -6.644  -2.659 -23.673  1.00  0.00      TS   O  
ATOM    957  O2P GUA T   9      -4.287  -3.064 -22.903  1.00  0.00      TS   O  
ATOM    958  C5' GUA T   9      -6.139   0.052 -23.608  1.00  0.00      TS   C  
ATOM    959  O5' GUA T   9      -5.139  -0.803 -23.215  1.00  0.00      TS   O  
ATOM    960  C4' GUA T   9      -5.602   1.451 -23.955  1.00  0.00      TS   C  
ATOM    961  O4' GUA T   9      -4.920   2.113 -22.791  1.00  0.00      TS   O  
ATOM    962  C3' GUA T   9      -4.620   1.443 -25.120  1.00  0.00      TS   C  
ATOM    963  O3' GUA T   9      -5.355   1.384 -26.376  1.00  0.00      TS   O  
ATOM    964  C2' GUA T   9      -4.104   2.821 -24.895  1.00  0.00      TS   C  
ATOM    965  C1' GUA T   9      -3.880   2.906 -23.390  1.00  0.00      TS   C  
ATOM    966  N1  GUA T   9       0.998   3.696 -22.588  1.00  0.00      TS   N  
ATOM    967  C2  GUA T   9       0.046   4.575 -22.981  1.00  0.00      TS   C  
ATOM    968  N2  GUA T   9       0.405   5.799 -23.127  1.00  0.00      TS   N  
ATOM    969  N3  GUA T   9      -1.203   4.297 -23.215  1.00  0.00      TS   N  
ATOM    970  C4  GUA T   9      -1.460   2.986 -22.943  1.00  0.00      TS   C  
ATOM    971  C5  GUA T   9      -0.550   1.999 -22.577  1.00  0.00      TS   C  
ATOM    972  C6  GUA T   9       0.725   2.450 -22.245  1.00  0.00      TS   C  
ATOM    973  O6  GUA T   9       1.717   1.871 -21.799  1.00  0.00      TS   O  
ATOM    974  N7  GUA T   9      -1.169   0.805 -22.451  1.00  0.00      TS   N  
ATOM    975  C8  GUA T   9      -2.362   1.020 -22.727  1.00  0.00      TS   C  
ATOM    976  N9  GUA T   9      -2.659   2.323 -23.049  1.00  0.00      TS   N  
ATOM    977  H1  GUA T   9       1.892   4.063 -22.296  1.00  0.00      TS   H  
ATOM    978  H8  GUA T   9      -3.192   0.314 -22.753  1.00  0.00      TS   H  
ATOM    979  H1' GUA T   9      -3.944   3.941 -22.992  1.00  0.00      TS   H  
ATOM    980  H2' GUA T   9      -4.802   3.578 -25.312  1.00  0.00      TS   H  
ATOM    981  H21 GUA T   9       1.367   6.028 -22.972  1.00  0.00      TS   H  
ATOM    982  H3' GUA T   9      -3.899   0.625 -24.906  1.00  0.00      TS   H  
ATOM    983  H22 GUA T   9      -0.299   6.489 -23.292  1.00  0.00      TS   H  
ATOM    984  H4' GUA T   9      -6.459   2.100 -24.236  1.00  0.00      TS   H  
ATOM    985  H5' GUA T   9      -7.000   0.225 -22.926  1.00  0.00      TS   H  
ATOM    986 H2'' GUA T   9      -3.095   2.925 -25.347  1.00  0.00      TS   H  
ATOM    987 H5'' GUA T   9      -6.627  -0.301 -24.542  1.00  0.00      TS   H  
ATOM    988  P   CYT T  10      -4.445   0.901 -27.559  1.00  0.00      TS   P  
ATOM    989  O1P CYT T  10      -5.211   0.953 -28.842  1.00  0.00      TS   O  
ATOM    990  O2P CYT T  10      -4.030  -0.499 -27.248  1.00  0.00      TS   O  
ATOM    991  C5' CYT T  10      -3.239   3.152 -28.289  1.00  0.00      TS   C  
ATOM    992  O5' CYT T  10      -3.291   1.933 -27.605  1.00  0.00      TS   O  
ATOM    993  C4' CYT T  10      -1.914   3.970 -28.155  1.00  0.00      TS   C  
ATOM    994  O4' CYT T  10      -1.417   3.954 -26.813  1.00  0.00      TS   O  
ATOM    995  C3' CYT T  10      -0.743   3.483 -28.991  1.00  0.00      TS   C  
ATOM    996  O3' CYT T  10      -0.873   4.037 -30.315  1.00  0.00      TS   O  
ATOM    997  C2' CYT T  10       0.451   4.163 -28.335  1.00  0.00      TS   C  
ATOM    998  C1' CYT T  10       0.037   3.936 -26.840  1.00  0.00      TS   C  
ATOM    999  N1  CYT T  10       0.576   2.732 -26.188  1.00  0.00      TS   N  
ATOM   1000  C2  CYT T  10       1.928   2.744 -25.890  1.00  0.00      TS   C  
ATOM   1001  O2  CYT T  10       2.651   3.664 -26.295  1.00  0.00      TS   O  
ATOM   1002  N3  CYT T  10       2.445   1.694 -25.225  1.00  0.00      TS   N  
ATOM   1003  C4  CYT T  10       1.658   0.658 -24.959  1.00  0.00      TS   C  
ATOM   1004  N4  CYT T  10       2.152  -0.433 -24.352  1.00  0.00      TS   N  
ATOM   1005  C5  CYT T  10       0.286   0.650 -25.344  1.00  0.00      TS   C  
ATOM   1006  C6  CYT T  10      -0.241   1.706 -25.963  1.00  0.00      TS   C  
ATOM   1007  H5  CYT T  10      -0.240  -0.283 -25.141  1.00  0.00      TS   H  
ATOM   1008  H6  CYT T  10      -1.270   1.758 -26.318  1.00  0.00      TS   H  
ATOM   1009  H1' CYT T  10       0.364   4.810 -26.237  1.00  0.00      TS   H  
ATOM   1010  H2' CYT T  10       0.339   5.239 -28.590  1.00  0.00      TS   H  
ATOM   1011  H3' CYT T  10      -0.566   2.389 -28.921  1.00  0.00      TS   H  
ATOM   1012  H4' CYT T  10      -2.039   5.038 -28.437  1.00  0.00      TS   H  
ATOM   1013  H41 CYT T  10       3.063  -0.468 -23.942  1.00  0.00      TS   H  
ATOM   1014  H5' CYT T  10      -4.009   3.833 -27.868  1.00  0.00      TS   H  
ATOM   1015  H42 CYT T  10       1.461  -1.010 -23.917  1.00  0.00      TS   H  
ATOM   1016 H2'' CYT T  10       1.378   3.634 -28.642  1.00  0.00      TS   H  
ATOM   1017 H5'' CYT T  10      -3.500   2.982 -29.356  1.00  0.00      TS   H  
ATOM   1018  P   THY T  11      -0.334   3.082 -31.503  1.00  0.00      TS   P  
ATOM   1019  O1P THY T  11      -0.806   3.587 -32.808  1.00  0.00      TS   O  
ATOM   1020  O2P THY T  11      -0.713   1.660 -31.272  1.00  0.00      TS   O  
ATOM   1021  C5' THY T  11       1.800   4.411 -31.442  1.00  0.00      TS   C  
ATOM   1022  O5' THY T  11       1.263   3.057 -31.538  1.00  0.00      TS   O  
ATOM   1023  C4' THY T  11       3.281   4.511 -31.102  1.00  0.00      TS   C  
ATOM   1024  O4' THY T  11       3.644   3.782 -29.953  1.00  0.00      TS   O  
ATOM   1025  C3' THY T  11       4.196   3.960 -32.276  1.00  0.00      TS   C  
ATOM   1026  O3' THY T  11       5.343   4.708 -32.693  1.00  0.00      TS   O  
ATOM   1027  C2' THY T  11       4.589   2.681 -31.668  1.00  0.00      TS   C  
ATOM   1028  C1' THY T  11       4.742   2.898 -30.165  1.00  0.00      TS   C  
ATOM   1029  N1  THY T  11       4.612   1.714 -29.332  1.00  0.00      TS   N  
ATOM   1030  C2  THY T  11       5.641   1.156 -28.554  1.00  0.00      TS   C  
ATOM   1031  O2  THY T  11       6.749   1.656 -28.618  1.00  0.00      TS   O  
ATOM   1032  N3  THY T  11       5.368   0.107 -27.778  1.00  0.00      TS   N  
ATOM   1033  C4  THY T  11       4.110  -0.504 -27.714  1.00  0.00      TS   C  
ATOM   1034  O4  THY T  11       3.997  -1.375 -26.907  1.00  0.00      TS   O  
ATOM   1035  C5  THY T  11       3.117  -0.006 -28.649  1.00  0.00      TS   C  
ATOM   1036  C5M THY T  11       1.780  -0.608 -28.626  1.00  0.00      TS   C  
ATOM   1037  C6  THY T  11       3.435   0.983 -29.472  1.00  0.00      TS   C  
ATOM   1038  H3  THY T  11       6.119  -0.247 -27.202  1.00  0.00      TS   H  
ATOM   1039  H6  THY T  11       2.811   1.576 -30.140  1.00  0.00      TS   H  
ATOM   1040  H1' THY T  11       5.726   3.386 -29.997  1.00  0.00      TS   H  
ATOM   1041  H2' THY T  11       5.493   2.225 -32.125  1.00  0.00      TS   H  
ATOM   1042  H3' THY T  11       3.551   3.780 -33.163  1.00  0.00      TS   H  
ATOM   1043  H4' THY T  11       3.521   5.592 -31.017  1.00  0.00      TS   H  
ATOM   1044  H5' THY T  11       1.245   4.991 -30.675  1.00  0.00      TS   H  
ATOM   1045  H51 THY T  11       1.735  -1.694 -28.854  1.00  0.00      TS   H  
ATOM   1046  H52 THY T  11       1.370  -0.156 -29.555  1.00  0.00      TS   H  
ATOM   1047  H53 THY T  11       1.060  -0.412 -27.803  1.00  0.00      TS   H  
ATOM   1048 H2'' THY T  11       3.797   1.911 -31.791  1.00  0.00      TS   H  
ATOM   1049 H5'' THY T  11       1.686   4.738 -32.497  1.00  0.00      TS   H  
ATOM   1050  P   ADE T  12       5.319   5.680 -33.868  1.00  0.00      TS   P  
ATOM   1051  O1P ADE T  12       4.943   7.103 -33.485  1.00  0.00      TS   O  
ATOM   1052  O2P ADE T  12       4.661   5.091 -35.080  1.00  0.00      TS   O  
ATOM   1053  C5' ADE T  12       7.663   6.347 -32.990  1.00  0.00      TS   C  
ATOM   1054  O5' ADE T  12       6.896   5.733 -34.120  1.00  0.00      TS   O  
ATOM   1055  C4' ADE T  12       9.139   5.757 -32.833  1.00  0.00      TS   C  
ATOM   1056  O4' ADE T  12       8.923   4.553 -32.066  1.00  0.00      TS   O  
ATOM   1057  C3' ADE T  12       9.992   5.275 -34.091  1.00  0.00      TS   C  
ATOM   1058  O3' ADE T  12      11.358   5.677 -33.981  1.00  0.00      TS   O  
ATOM   1059  C2' ADE T  12       9.887   3.774 -34.020  1.00  0.00      TS   C  
ATOM   1060  C1' ADE T  12       9.695   3.455 -32.539  1.00  0.00      TS   C  
ATOM   1061  N1  ADE T  12       8.917  -0.665 -29.562  1.00  0.00      TS   N  
ATOM   1062  C2  ADE T  12       9.848   0.281 -29.564  1.00  0.00      TS   C  
ATOM   1063  N3  ADE T  12       9.911   1.423 -30.246  1.00  0.00      TS   N  
ATOM   1064  C4  ADE T  12       9.017   1.415 -31.244  1.00  0.00      TS   C  
ATOM   1065  C5  ADE T  12       8.066   0.446 -31.488  1.00  0.00      TS   C  
ATOM   1066  C6  ADE T  12       8.018  -0.586 -30.600  1.00  0.00      TS   C  
ATOM   1067  N6  ADE T  12       7.126  -1.545 -30.614  1.00  0.00      TS   N  
ATOM   1068  N7  ADE T  12       7.361   0.733 -32.622  1.00  0.00      TS   N  
ATOM   1069  C8  ADE T  12       7.896   1.795 -33.089  1.00  0.00      TS   C  
ATOM   1070  N9  ADE T  12       8.908   2.293 -32.303  1.00  0.00      TS   N  
ATOM   1071  H2  ADE T  12      10.605   0.269 -28.779  1.00  0.00      TS   H  
ATOM   1072  H8  ADE T  12       7.475   2.324 -33.944  1.00  0.00      TS   H  
ATOM   1073  H1' ADE T  12      10.695   3.492 -32.057  1.00  0.00      TS   H  
ATOM   1074  H2' ADE T  12      10.597   3.095 -34.540  1.00  0.00      TS   H  
ATOM   1075  H3' ADE T  12       9.521   5.661 -35.020  1.00  0.00      TS   H  
ATOM   1076  H4' ADE T  12       9.721   6.399 -32.137  1.00  0.00      TS   H  
ATOM   1077  H5' ADE T  12       7.116   6.327 -32.023  1.00  0.00      TS   H  
ATOM   1078  H61 ADE T  12       7.064  -2.062 -29.761  1.00  0.00      TS   H  
ATOM   1079  H62 ADE T  12       6.412  -1.616 -31.311  1.00  0.00      TS   H  
ATOM   1080 H2'' ADE T  12       8.916   3.613 -34.536  1.00  0.00      TS   H  
ATOM   1081 H5'' ADE T  12       7.788   7.446 -33.097  1.00  0.00      TS   H  
ATOM   1082  P   THY T  13      12.389   5.437 -35.101  1.00  0.00      TS   P  
ATOM   1083  O1P THY T  13      13.361   6.514 -35.155  1.00  0.00      TS   O  
ATOM   1084  O2P THY T  13      11.614   5.155 -36.323  1.00  0.00      TS   O  
ATOM   1085  C5' THY T  13      14.271   3.974 -34.047  1.00  0.00      TS   C  
ATOM   1086  O5' THY T  13      13.027   4.049 -34.707  1.00  0.00      TS   O  
ATOM   1087  C4' THY T  13      14.457   2.741 -33.143  1.00  0.00      TS   C  
ATOM   1088  O4' THY T  13      13.212   2.450 -32.454  1.00  0.00      TS   O  
ATOM   1089  C3' THY T  13      14.849   1.415 -33.743  1.00  0.00      TS   C  
ATOM   1090  O3' THY T  13      16.283   1.389 -34.112  1.00  0.00      TS   O  
ATOM   1091  C2' THY T  13      14.570   0.496 -32.607  1.00  0.00      TS   C  
ATOM   1092  C1' THY T  13      13.237   1.023 -32.155  1.00  0.00      TS   C  
ATOM   1093  N1  THY T  13      12.030   0.329 -32.781  1.00  0.00      TS   N  
ATOM   1094  C2  THY T  13      11.615  -0.779 -32.065  1.00  0.00      TS   C  
ATOM   1095  O2  THY T  13      12.257  -1.227 -31.111  1.00  0.00      TS   O  
ATOM   1096  N3  THY T  13      10.475  -1.338 -32.621  1.00  0.00      TS   N  
ATOM   1097  C4  THY T  13      10.075  -1.273 -33.939  1.00  0.00      TS   C  
ATOM   1098  O4  THY T  13       9.177  -2.030 -34.348  1.00  0.00      TS   O  
ATOM   1099  C5  THY T  13      10.553  -0.083 -34.580  1.00  0.00      TS   C  
ATOM   1100  C5M THY T  13       9.960   0.063 -35.935  1.00  0.00      TS   C  
ATOM   1101  C6  THY T  13      11.593   0.585 -34.056  1.00  0.00      TS   C  
ATOM   1102  H3  THY T  13      10.222  -2.251 -32.273  1.00  0.00      TS   H  
ATOM   1103  H6  THY T  13      12.167   1.367 -34.554  1.00  0.00      TS   H  
ATOM   1104  H1' THY T  13      13.206   1.131 -31.050  1.00  0.00      TS   H  
ATOM   1105  H2' THY T  13      15.312   0.742 -31.817  1.00  0.00      TS   H  
ATOM   1106  H3' THY T  13      14.252   1.290 -34.672  1.00  0.00      TS   H  
ATOM   1107  H4' THY T  13      15.207   2.964 -32.355  1.00  0.00      TS   H  
ATOM   1108  H5' THY T  13      14.417   4.828 -33.351  1.00  0.00      TS   H  
ATOM   1109  H51 THY T  13      10.247   1.079 -36.283  1.00  0.00      TS   H  
ATOM   1110  H52 THY T  13       8.855   0.024 -35.825  1.00  0.00      TS   H  
ATOM   1111  H53 THY T  13      10.374  -0.515 -36.789  1.00  0.00      TS   H  
ATOM   1112 H2'' THY T  13      14.608  -0.586 -32.855  1.00  0.00      TS   H  
ATOM   1113 H5'' THY T  13      15.064   3.988 -34.826  1.00  0.00      TS   H  
ATOM   1114  P   ADE T  14      16.825   0.385 -35.123  1.00  0.00      TS   P  
ATOM   1115  O1P ADE T  14      18.225   0.738 -35.471  1.00  0.00      TS   O  
ATOM   1116  O2P ADE T  14      15.888   0.293 -36.320  1.00  0.00      TS   O  
ATOM   1117  C5' ADE T  14      17.534  -1.245 -33.159  1.00  0.00      TS   C  
ATOM   1118  O5' ADE T  14      16.848  -1.017 -34.416  1.00  0.00      TS   O  
ATOM   1119  C4' ADE T  14      17.360  -2.661 -32.561  1.00  0.00      TS   C  
ATOM   1120  O4' ADE T  14      16.031  -2.805 -31.983  1.00  0.00      TS   O  
ATOM   1121  C3' ADE T  14      17.526  -3.782 -33.572  1.00  0.00      TS   C  
ATOM   1122  O3' ADE T  14      18.918  -4.129 -33.898  1.00  0.00      TS   O  
ATOM   1123  C2' ADE T  14      16.810  -4.915 -32.988  1.00  0.00      TS   C  
ATOM   1124  C1' ADE T  14      15.585  -4.173 -32.354  1.00  0.00      TS   C  
ATOM   1125  N1  ADE T  14      11.323  -6.329 -34.155  1.00  0.00      TS   N  
ATOM   1126  C2  ADE T  14      12.330  -6.828 -33.403  1.00  0.00      TS   C  
ATOM   1127  N3  ADE T  14      13.410  -6.250 -33.010  1.00  0.00      TS   N  
ATOM   1128  C4  ADE T  14      13.509  -4.946 -33.440  1.00  0.00      TS   C  
ATOM   1129  C5  ADE T  14      12.534  -4.346 -34.270  1.00  0.00      TS   C  
ATOM   1130  C6  ADE T  14      11.368  -5.079 -34.563  1.00  0.00      TS   C  
ATOM   1131  N6  ADE T  14      10.302  -4.680 -35.250  1.00  0.00      TS   N  
ATOM   1132  N7  ADE T  14      12.991  -3.097 -34.641  1.00  0.00      TS   N  
ATOM   1133  C8  ADE T  14      14.138  -2.974 -34.018  1.00  0.00      TS   C  
ATOM   1134  N9  ADE T  14      14.482  -4.039 -33.198  1.00  0.00      TS   N  
ATOM   1135  H2  ADE T  14      12.195  -7.814 -32.958  1.00  0.00      TS   H  
ATOM   1136  H8  ADE T  14      14.850  -2.151 -34.077  1.00  0.00      TS   H  
ATOM   1137  H1' ADE T  14      15.193  -4.585 -31.399  1.00  0.00      TS   H  
ATOM   1138  H2' ADE T  14      17.279  -5.417 -32.114  1.00  0.00      TS   H  
ATOM   1139  H3' ADE T  14      16.969  -3.489 -34.488  1.00  0.00      TS   H  
ATOM   1140  H4' ADE T  14      18.114  -2.772 -31.753  1.00  0.00      TS   H  
ATOM   1141  H5' ADE T  14      17.300  -0.480 -32.387  1.00  0.00      TS   H  
ATOM   1142  H61 ADE T  14       9.499  -5.275 -35.208  1.00  0.00      TS   H  
ATOM   1143  H62 ADE T  14      10.293  -3.752 -35.622  1.00  0.00      TS   H  
ATOM   1144 H2'' ADE T  14      16.542  -5.624 -33.801  1.00  0.00      TS   H  
ATOM   1145 H5'' ADE T  14      18.643  -1.199 -33.171  1.00  0.00      TS   H  
ATOM   1146  P   THY T  15      19.219  -5.076 -35.110  1.00  0.00      TS   P  
ATOM   1147  O1P THY T  15      20.688  -5.212 -35.286  1.00  0.00      TS   O  
ATOM   1148  O2P THY T  15      18.474  -4.681 -36.291  1.00  0.00      TS   O  
ATOM   1149  C5' THY T  15      19.060  -7.327 -33.677  1.00  0.00      TS   C  
ATOM   1150  O5' THY T  15      18.700  -6.494 -34.770  1.00  0.00      TS   O  
ATOM   1151  C4' THY T  15      18.147  -8.614 -33.792  1.00  0.00      TS   C  
ATOM   1152  O4' THY T  15      16.734  -8.145 -34.039  1.00  0.00      TS   O  
ATOM   1153  C3' THY T  15      18.475  -9.547 -35.029  1.00  0.00      TS   C  
ATOM   1154  O3' THY T  15      18.452 -10.979 -34.777  1.00  0.00      TS   O  
ATOM   1155  C2' THY T  15      17.530  -9.031 -36.070  1.00  0.00      TS   C  
ATOM   1156  C1' THY T  15      16.239  -8.720 -35.251  1.00  0.00      TS   C  
ATOM   1157  N1  THY T  15      15.192  -7.734 -35.823  1.00  0.00      TS   N  
ATOM   1158  C2  THY T  15      13.932  -8.097 -36.022  1.00  0.00      TS   C  
ATOM   1159  O2  THY T  15      13.482  -9.157 -35.605  1.00  0.00      TS   O  
ATOM   1160  N3  THY T  15      13.118  -7.278 -36.679  1.00  0.00      TS   N  
ATOM   1161  C4  THY T  15      13.391  -5.970 -37.088  1.00  0.00      TS   C  
ATOM   1162  O4  THY T  15      12.510  -5.132 -37.414  1.00  0.00      TS   O  
ATOM   1163  C5  THY T  15      14.781  -5.668 -37.093  1.00  0.00      TS   C  
ATOM   1164  C5M THY T  15      15.187  -4.234 -37.525  1.00  0.00      TS   C  
ATOM   1165  C6  THY T  15      15.615  -6.525 -36.392  1.00  0.00      TS   C  
ATOM   1166  H3  THY T  15      12.203  -7.704 -36.731  1.00  0.00      TS   H  
ATOM   1167  H6  THY T  15      16.637  -6.234 -36.151  1.00  0.00      TS   H  
ATOM   1168  H1' THY T  15      15.856  -9.750 -35.088  1.00  0.00      TS   H  
ATOM   1169  H2' THY T  15      17.440  -9.629 -37.002  1.00  0.00      TS   H  
ATOM   1170  H3' THY T  15      19.511  -9.246 -35.296  1.00  0.00      TS   H  
ATOM   1171  H4' THY T  15      18.178  -9.165 -32.828  1.00  0.00      TS   H  
ATOM   1172  H5' THY T  15      18.791  -6.868 -32.702  1.00  0.00      TS   H  
ATOM   1173  H51 THY T  15      16.290  -4.100 -37.555  1.00  0.00      TS   H  
ATOM   1174  H52 THY T  15      14.874  -3.429 -36.827  1.00  0.00      TS   H  
ATOM   1175  H53 THY T  15      14.732  -4.028 -38.518  1.00  0.00      TS   H  
ATOM   1176 H2'' THY T  15      17.932  -8.043 -36.379  1.00  0.00      TS   H  
ATOM   1177 H5'' THY T  15      20.109  -7.667 -33.809  1.00  0.00      TS   H  
ATOM   1178  P   ADE T  16      18.773 -12.003 -35.935  1.00  0.00      TS   P  
ATOM   1179  O1P ADE T  16      19.581 -13.156 -35.396  1.00  0.00      TS   O  
ATOM   1180  O2P ADE T  16      19.183 -11.342 -37.155  1.00  0.00      TS   O  
ATOM   1181  C5' ADE T  16      16.383 -12.764 -35.234  1.00  0.00      TS   C  
ATOM   1182  O5' ADE T  16      17.381 -12.596 -36.265  1.00  0.00      TS   O  
ATOM   1183  C4' ADE T  16      14.921 -13.041 -35.714  1.00  0.00      TS   C  
ATOM   1184  O4' ADE T  16      14.273 -11.874 -36.352  1.00  0.00      TS   O  
ATOM   1185  C3' ADE T  16      14.998 -14.140 -36.826  1.00  0.00      TS   C  
ATOM   1186  O3' ADE T  16      13.881 -15.035 -36.803  1.00  0.00      TS   O  
ATOM   1187  C2' ADE T  16      14.979 -13.324 -38.129  1.00  0.00      TS   C  
ATOM   1188  C1' ADE T  16      14.008 -12.195 -37.732  1.00  0.00      TS   C  
ATOM   1189  N1  ADE T  16      11.546  -8.482 -40.374  1.00  0.00      TS   N  
ATOM   1190  C2  ADE T  16      11.115  -9.571 -39.773  1.00  0.00      TS   C  
ATOM   1191  N3  ADE T  16      11.768 -10.553 -39.110  1.00  0.00      TS   N  
ATOM   1192  C4  ADE T  16      13.082 -10.214 -39.050  1.00  0.00      TS   C  
ATOM   1193  C5  ADE T  16      13.697  -9.095 -39.623  1.00  0.00      TS   C  
ATOM   1194  C6  ADE T  16      12.846  -8.166 -40.243  1.00  0.00      TS   C  
ATOM   1195  N6  ADE T  16      13.222  -6.965 -40.746  1.00  0.00      TS   N  
ATOM   1196  N7  ADE T  16      15.047  -9.101 -39.356  1.00  0.00      TS   N  
ATOM   1197  C8  ADE T  16      15.218 -10.230 -38.652  1.00  0.00      TS   C  
ATOM   1198  N9  ADE T  16      14.116 -11.003 -38.493  1.00  0.00      TS   N  
ATOM   1199  H2  ADE T  16      10.055  -9.599 -40.023  1.00  0.00      TS   H  
ATOM   1200  H8  ADE T  16      16.120 -10.720 -38.286  1.00  0.00      TS   H  
ATOM   1201  H1' ADE T  16      13.020 -12.702 -37.691  1.00  0.00      TS   H  
ATOM   1202  H2' ADE T  16      14.551 -13.955 -38.936  1.00  0.00      TS   H  
ATOM   1203  H3' ADE T  16      15.977 -14.629 -36.639  1.00  0.00      TS   H  
ATOM   1204  H4' ADE T  16      14.230 -13.405 -34.923  1.00  0.00      TS   H  
ATOM   1205  H5' ADE T  16      16.248 -11.792 -34.714  1.00  0.00      TS   H  
ATOM   1206  H61 ADE T  16      12.652  -6.256 -41.161  1.00  0.00      TS   H  
ATOM   1207  H62 ADE T  16      14.183  -6.870 -41.009  1.00  0.00      TS   H  
ATOM   1208 H2'' ADE T  16      15.967 -12.844 -38.298  1.00  0.00      TS   H  
ATOM   1209 H5'' ADE T  16      16.685 -13.523 -34.481  1.00  0.00      TS   H  
ATOM   1210  P   THY T  17      13.856 -16.545 -37.247  1.00  0.00      TS   P  
ATOM   1211  O1P THY T  17      13.252 -17.184 -36.111  1.00  0.00      TS   O  
ATOM   1212  O2P THY T  17      15.230 -16.868 -37.688  1.00  0.00      TS   O  
ATOM   1213  C5' THY T  17      11.711 -15.863 -38.621  1.00  0.00      TS   C  
ATOM   1214  O5' THY T  17      12.930 -16.553 -38.539  1.00  0.00      TS   O  
ATOM   1215  C4' THY T  17      11.223 -15.641 -40.066  1.00  0.00      TS   C  
ATOM   1216  O4' THY T  17      11.580 -14.265 -40.517  1.00  0.00      TS   O  
ATOM   1217  C3' THY T  17      11.885 -16.536 -41.142  1.00  0.00      TS   C  
ATOM   1218  O3' THY T  17      10.954 -17.085 -42.177  1.00  0.00      TS   O  
ATOM   1219  C2' THY T  17      12.854 -15.568 -41.927  1.00  0.00      TS   C  
ATOM   1220  C1' THY T  17      11.952 -14.353 -41.905  1.00  0.00      TS   C  
ATOM   1221  N1  THY T  17      12.639 -13.049 -42.170  1.00  0.00      TS   N  
ATOM   1222  C2  THY T  17      11.775 -12.063 -42.630  1.00  0.00      TS   C  
ATOM   1223  O2  THY T  17      10.587 -12.246 -42.806  1.00  0.00      TS   O  
ATOM   1224  N3  THY T  17      12.395 -10.823 -42.881  1.00  0.00      TS   N  
ATOM   1225  C4  THY T  17      13.730 -10.508 -42.729  1.00  0.00      TS   C  
ATOM   1226  O4  THY T  17      14.069  -9.391 -43.051  1.00  0.00      TS   O  
ATOM   1227  C5  THY T  17      14.506 -11.527 -42.130  1.00  0.00      TS   C  
ATOM   1228  C5M THY T  17      15.958 -11.323 -41.707  1.00  0.00      TS   C  
ATOM   1229  C6  THY T  17      13.955 -12.721 -41.908  1.00  0.00      TS   C  
ATOM   1230  H3  THY T  17      11.751 -10.178 -43.314  1.00  0.00      TS   H  
ATOM   1231  H6  THY T  17      14.571 -13.547 -41.550  1.00  0.00      TS   H  
ATOM   1232  H1' THY T  17      11.032 -14.540 -42.500  1.00  0.00      TS   H  
ATOM   1233  H2' THY T  17      13.104 -15.962 -42.936  1.00  0.00      TS   H  
ATOM   1234  H3' THY T  17      12.419 -17.392 -40.676  1.00  0.00      TS   H  
ATOM   1235  H4' THY T  17      10.118 -15.741 -40.091  1.00  0.00      TS   H  
ATOM   1236  H5' THY T  17      11.742 -14.850 -38.163  1.00  0.00      TS   H  
ATOM   1237  H51 THY T  17      16.739 -11.494 -42.479  1.00  0.00      TS   H  
ATOM   1238  H52 THY T  17      16.161 -12.054 -40.896  1.00  0.00      TS   H  
ATOM   1239  H53 THY T  17      16.252 -10.314 -41.348  1.00  0.00      TS   H  
ATOM   1240 H2'' THY T  17      13.787 -15.410 -41.343  1.00  0.00      TS   H  
ATOM   1241 H5'' THY T  17      11.003 -16.600 -38.184  1.00  0.00      TS   H  
ATOM   1242  P   ADE T  18      10.276 -18.444 -41.849  1.00  0.00      TS   P  
ATOM   1243  O1P ADE T  18       9.868 -18.450 -40.449  1.00  0.00      TS   O  
ATOM   1244  O2P ADE T  18      11.186 -19.519 -42.259  1.00  0.00      TS   O  
ATOM   1245  C5' ADE T  18       7.624 -18.220 -42.491  1.00  0.00      TS   C  
ATOM   1246  O5' ADE T  18       9.001 -18.482 -42.804  1.00  0.00      TS   O  
ATOM   1247  C4' ADE T  18       6.871 -17.573 -43.689  1.00  0.00      TS   C  
ATOM   1248  O4' ADE T  18       7.425 -16.272 -44.130  1.00  0.00      TS   O  
ATOM   1249  C3' ADE T  18       6.780 -18.460 -44.926  1.00  0.00      TS   C  
ATOM   1250  O3' ADE T  18       5.537 -18.324 -45.641  1.00  0.00      TS   O  
ATOM   1251  C2' ADE T  18       7.944 -17.973 -45.719  1.00  0.00      TS   C  
ATOM   1252  C1' ADE T  18       7.917 -16.513 -45.438  1.00  0.00      TS   C  
ATOM   1253  N1  ADE T  18      10.217 -12.061 -46.386  1.00  0.00      TS   N  
ATOM   1254  C2  ADE T  18       8.940 -12.469 -46.486  1.00  0.00      TS   C  
ATOM   1255  N3  ADE T  18       8.417 -13.676 -46.426  1.00  0.00      TS   N  
ATOM   1256  C4  ADE T  18       9.353 -14.464 -45.833  1.00  0.00      TS   C  
ATOM   1257  C5  ADE T  18      10.725 -14.220 -45.676  1.00  0.00      TS   C  
ATOM   1258  C6  ADE T  18      11.174 -12.915 -45.918  1.00  0.00      TS   C  
ATOM   1259  N6  ADE T  18      12.472 -12.580 -45.715  1.00  0.00      TS   N  
ATOM   1260  N7  ADE T  18      11.394 -15.298 -45.250  1.00  0.00      TS   N  
ATOM   1261  C8  ADE T  18      10.494 -16.251 -45.100  1.00  0.00      TS   C  
ATOM   1262  N9  ADE T  18       9.183 -15.798 -45.529  1.00  0.00      TS   N  
ATOM   1263  H2  ADE T  18       8.209 -11.703 -46.739  1.00  0.00      TS   H  
ATOM   1264  H8  ADE T  18      10.658 -17.219 -44.625  1.00  0.00      TS   H  
ATOM   1265  H1' ADE T  18       7.121 -16.074 -46.077  1.00  0.00      TS   H  
ATOM   1266  H2' ADE T  18       7.898 -18.158 -46.813  1.00  0.00      TS   H  
ATOM   1267  H3' ADE T  18       6.956 -19.500 -44.575  1.00  0.00      TS   H  
ATOM   1268  H4' ADE T  18       5.794 -17.352 -43.531  1.00  0.00      TS   H  
ATOM   1269  H5' ADE T  18       7.538 -17.541 -41.615  1.00  0.00      TS   H  
ATOM   1270  H61 ADE T  18      13.178 -13.220 -45.412  1.00  0.00      TS   H  
ATOM   1271  H62 ADE T  18      12.796 -11.667 -45.962  1.00  0.00      TS   H  
ATOM   1272 H2'' ADE T  18       8.869 -18.439 -45.320  1.00  0.00      TS   H  
ATOM   1273 H5'' ADE T  18       7.126 -19.156 -42.162  1.00  0.00      TS   H  
ATOM   1274  P   ADE T  19       5.182 -19.233 -46.844  1.00  0.00      TS   P  
ATOM   1275  O1P ADE T  19       3.815 -19.720 -46.511  1.00  0.00      TS   O  
ATOM   1276  O2P ADE T  19       6.148 -20.282 -47.239  1.00  0.00      TS   O  
ATOM   1277  C5' ADE T  19       4.405 -17.037 -47.933  1.00  0.00      TS   C  
ATOM   1278  O5' ADE T  19       5.066 -18.253 -48.067  1.00  0.00      TS   O  
ATOM   1279  C4' ADE T  19       4.812 -16.041 -48.990  1.00  0.00      TS   C  
ATOM   1280  O4' ADE T  19       6.021 -15.254 -48.811  1.00  0.00      TS   O  
ATOM   1281  C3' ADE T  19       4.962 -16.691 -50.437  1.00  0.00      TS   C  
ATOM   1282  O3' ADE T  19       4.160 -15.998 -51.390  1.00  0.00      TS   O  
ATOM   1283  C2' ADE T  19       6.473 -16.715 -50.699  1.00  0.00      TS   C  
ATOM   1284  C1' ADE T  19       6.957 -15.480 -49.963  1.00  0.00      TS   C  
ATOM   1285  N1  ADE T  19      11.232 -12.759 -49.593  1.00  0.00      TS   N  
ATOM   1286  C2  ADE T  19      10.029 -12.450 -49.958  1.00  0.00      TS   C  
ATOM   1287  N3  ADE T  19       8.890 -13.145 -49.882  1.00  0.00      TS   N  
ATOM   1288  C4  ADE T  19       9.164 -14.434 -49.474  1.00  0.00      TS   C  
ATOM   1289  C5  ADE T  19      10.435 -14.897 -48.978  1.00  0.00      TS   C  
ATOM   1290  C6  ADE T  19      11.514 -13.987 -49.118  1.00  0.00      TS   C  
ATOM   1291  N6  ADE T  19      12.708 -14.315 -48.610  1.00  0.00      TS   N  
ATOM   1292  N7  ADE T  19      10.326 -16.291 -48.725  1.00  0.00      TS   N  
ATOM   1293  C8  ADE T  19       9.094 -16.568 -48.996  1.00  0.00      TS   C  
ATOM   1294  N9  ADE T  19       8.330 -15.502 -49.408  1.00  0.00      TS   N  
ATOM   1295  H2  ADE T  19       9.931 -11.403 -50.246  1.00  0.00      TS   H  
ATOM   1296  H8  ADE T  19       8.636 -17.552 -48.895  1.00  0.00      TS   H  
ATOM   1297  H1' ADE T  19       6.767 -14.560 -50.555  1.00  0.00      TS   H  
ATOM   1298  H2' ADE T  19       6.743 -16.562 -51.765  1.00  0.00      TS   H  
ATOM   1299  H3' ADE T  19       4.622 -17.749 -50.432  1.00  0.00      TS   H  
ATOM   1300  H4' ADE T  19       4.040 -15.243 -49.025  1.00  0.00      TS   H  
ATOM   1301  H5' ADE T  19       4.795 -16.514 -47.035  1.00  0.00      TS   H  
ATOM   1302  H61 ADE T  19      12.890 -15.252 -48.311  1.00  0.00      TS   H  
ATOM   1303  H62 ADE T  19      13.275 -13.569 -48.262  1.00  0.00      TS   H  
ATOM   1304 H2'' ADE T  19       7.042 -17.555 -50.246  1.00  0.00      TS   H  
ATOM   1305 H5'' ADE T  19       3.301 -17.168 -47.937  1.00  0.00      TS   H  
ATOM   1306  P   GUA T  20       4.218 -16.529 -52.903  1.00  0.00      TS   P  
ATOM   1307  O1P GUA T  20       2.945 -16.163 -53.605  1.00  0.00      TS   O  
ATOM   1308  O2P GUA T  20       4.531 -17.944 -52.994  1.00  0.00      TS   O  
ATOM   1309  C5' GUA T  20       5.442 -14.278 -53.529  1.00  0.00      TS   C  
ATOM   1310  O5' GUA T  20       5.411 -15.720 -53.491  1.00  0.00      TS   O  
ATOM   1311  C4' GUA T  20       6.597 -13.753 -54.331  1.00  0.00      TS   C  
ATOM   1312  O4' GUA T  20       7.874 -13.780 -53.533  1.00  0.00      TS   O  
ATOM   1313  C3' GUA T  20       6.871 -14.605 -55.648  1.00  0.00      TS   C  
ATOM   1314  O3' GUA T  20       7.171 -13.916 -56.787  1.00  0.00      TS   O  
ATOM   1315  C2' GUA T  20       7.985 -15.516 -55.215  1.00  0.00      TS   C  
ATOM   1316  C1' GUA T  20       8.798 -14.476 -54.320  1.00  0.00      TS   C  
ATOM   1317  N1  GUA T  20      13.299 -14.218 -52.142  1.00  0.00      TS   N  
ATOM   1318  C2  GUA T  20      12.640 -13.302 -52.901  1.00  0.00      TS   C  
ATOM   1319  N2  GUA T  20      13.216 -12.140 -53.113  1.00  0.00      TS   N  
ATOM   1320  N3  GUA T  20      11.351 -13.462 -53.348  1.00  0.00      TS   N  
ATOM   1321  C4  GUA T  20      10.906 -14.740 -53.057  1.00  0.00      TS   C  
ATOM   1322  C5  GUA T  20      11.478 -15.648 -52.254  1.00  0.00      TS   C  
ATOM   1323  C6  GUA T  20      12.808 -15.493 -51.734  1.00  0.00      TS   C  
ATOM   1324  O6  GUA T  20      13.379 -16.239 -50.965  1.00  0.00      TS   O  
ATOM   1325  N7  GUA T  20      10.602 -16.756 -52.047  1.00  0.00      TS   N  
ATOM   1326  C8  GUA T  20       9.517 -16.406 -52.730  1.00  0.00      TS   C  
ATOM   1327  N9  GUA T  20       9.712 -15.218 -53.376  1.00  0.00      TS   N  
ATOM   1328  H1  GUA T  20      14.265 -13.956 -52.001  1.00  0.00      TS   H  
ATOM   1329  H8  GUA T  20       8.622 -17.014 -52.856  1.00  0.00      TS   H  
ATOM   1330  H1' GUA T  20       9.309 -13.740 -54.976  1.00  0.00      TS   H  
ATOM   1331  H2' GUA T  20       8.557 -15.832 -56.112  1.00  0.00      TS   H  
ATOM   1332  H21 GUA T  20      12.673 -11.300 -53.132  1.00  0.00      TS   H  
ATOM   1333  H3' GUA T  20       5.890 -15.115 -55.768  1.00  0.00      TS   H  
ATOM   1334  H22 GUA T  20      14.172 -11.901 -52.950  1.00  0.00      TS   H  
ATOM   1335  H4' GUA T  20       6.610 -12.684 -54.634  1.00  0.00      TS   H  
ATOM   1336  H5' GUA T  20       5.394 -13.872 -52.497  1.00  0.00      TS   H  
ATOM   1337  H3T GUA T  20       7.773 -14.459 -57.300  1.00  0.00      TS   H  
ATOM   1338 H2'' GUA T  20       7.664 -16.405 -54.632  1.00  0.00      TS   H  
ATOM   1339 H5'' GUA T  20       4.536 -13.896 -54.046  1.00  0.00      TS   H  
TER   
END
