# Supplementary material for: CRISPR-Cas12a exploits R-loop asymmetry to form double-strand breaks
Source: eLife. 2020 Jun 10;9:e55143. doi: 10.7554/eLife.55143 (PMC7286691; doi:10.7554/eLife.55143)
Supplement: Figure 5—source data 2. [file elife-55143-fig5-data2.zip › Figure 5ΓÇöSource Data 2/Example_MD_trajectories/5prime_boundary/5prime_boundary_27.pdb]

ATOM      1  C5' CYT B   1      15.753 -15.831 -51.966  1.00  0.00      BS   C  
ATOM      2  O5' CYT B   1      14.567 -15.030 -51.675  1.00  0.00      BS   O  
ATOM      3  C4' CYT B   1      15.671 -16.476 -53.429  1.00  0.00      BS   C  
ATOM      4  O4' CYT B   1      14.383 -17.133 -53.609  1.00  0.00      BS   O  
ATOM      5  C3' CYT B   1      15.717 -15.609 -54.711  1.00  0.00      BS   C  
ATOM      6  O3' CYT B   1      16.984 -15.067 -54.993  1.00  0.00      BS   O  
ATOM      7  C2' CYT B   1      15.407 -16.670 -55.787  1.00  0.00      BS   C  
ATOM      8  C1' CYT B   1      14.332 -17.469 -54.994  1.00  0.00      BS   C  
ATOM      9  N1  CYT B   1      12.853 -17.248 -55.410  1.00  0.00      BS   N  
ATOM     10  C2  CYT B   1      11.977 -18.345 -55.445  1.00  0.00      BS   C  
ATOM     11  O2  CYT B   1      12.340 -19.448 -54.976  1.00  0.00      BS   O  
ATOM     12  N3  CYT B   1      10.732 -18.099 -55.924  1.00  0.00      BS   N  
ATOM     13  C4  CYT B   1      10.418 -16.913 -56.429  1.00  0.00      BS   C  
ATOM     14  N4  CYT B   1       9.242 -16.682 -56.839  1.00  0.00      BS   N  
ATOM     15  C5  CYT B   1      11.338 -15.860 -56.553  1.00  0.00      BS   C  
ATOM     16  C6  CYT B   1      12.507 -16.062 -55.938  1.00  0.00      BS   C  
ATOM     17  H5  CYT B   1      11.025 -14.948 -57.058  1.00  0.00      BS   H  
ATOM     18  H6  CYT B   1      13.267 -15.295 -55.785  1.00  0.00      BS   H  
ATOM     19  H1' CYT B   1      14.601 -18.546 -55.029  1.00  0.00      BS   H  
ATOM     20  H2' CYT B   1      16.279 -17.359 -55.757  1.00  0.00      BS   H  
ATOM     21  H3' CYT B   1      14.947 -14.809 -54.756  1.00  0.00      BS   H  
ATOM     22  H4' CYT B   1      16.493 -17.222 -53.478  1.00  0.00      BS   H  
ATOM     23  H41 CYT B   1       8.613 -17.454 -56.746  1.00  0.00      BS   H  
ATOM     24  H5' CYT B   1      15.941 -16.601 -51.187  1.00  0.00      BS   H  
ATOM     25  H42 CYT B   1       8.872 -15.864 -57.277  1.00  0.00      BS   H  
ATOM     26  H5T CYT B   1      14.878 -14.175 -51.367  1.00  0.00      BS   H  
ATOM     27 H2'' CYT B   1      15.162 -16.321 -56.812  1.00  0.00      BS   H  
ATOM     28 H5'' CYT B   1      16.616 -15.147 -51.813  1.00  0.00      BS   H  
ATOM     29  P   THY B   2      17.370 -13.559 -54.707  1.00  0.00      BS   P  
ATOM     30  O1P THY B   2      17.244 -12.757 -55.912  1.00  0.00      BS   O  
ATOM     31  O2P THY B   2      18.706 -13.631 -54.091  1.00  0.00      BS   O  
ATOM     32  C5' THY B   2      15.594 -11.928 -53.651  1.00  0.00      BS   C  
ATOM     33  O5' THY B   2      16.444 -13.120 -53.602  1.00  0.00      BS   O  
ATOM     34  C4' THY B   2      15.584 -11.205 -52.330  1.00  0.00      BS   C  
ATOM     35  O4' THY B   2      14.906 -12.159 -51.315  1.00  0.00      BS   O  
ATOM     36  C3' THY B   2      16.973 -10.904 -51.751  1.00  0.00      BS   C  
ATOM     37  O3' THY B   2      17.118  -9.632 -51.123  1.00  0.00      BS   O  
ATOM     38  C2' THY B   2      17.080 -11.938 -50.595  1.00  0.00      BS   C  
ATOM     39  C1' THY B   2      15.648 -12.038 -50.068  1.00  0.00      BS   C  
ATOM     40  N1  THY B   2      15.307 -13.338 -49.334  1.00  0.00      BS   N  
ATOM     41  C2  THY B   2      14.001 -13.635 -48.911  1.00  0.00      BS   C  
ATOM     42  O2  THY B   2      13.128 -12.817 -49.029  1.00  0.00      BS   O  
ATOM     43  N3  THY B   2      13.899 -14.877 -48.347  1.00  0.00      BS   N  
ATOM     44  C4  THY B   2      14.877 -15.797 -48.129  1.00  0.00      BS   C  
ATOM     45  O4  THY B   2      14.558 -16.971 -47.872  1.00  0.00      BS   O  
ATOM     46  C5  THY B   2      16.255 -15.302 -48.370  1.00  0.00      BS   C  
ATOM     47  C5M THY B   2      17.460 -16.237 -48.027  1.00  0.00      BS   C  
ATOM     48  C6  THY B   2      16.417 -14.129 -48.906  1.00  0.00      BS   C  
ATOM     49  H3  THY B   2      12.930 -15.095 -48.165  1.00  0.00      BS   H  
ATOM     50  H6  THY B   2      17.412 -13.753 -49.147  1.00  0.00      BS   H  
ATOM     51  H1' THY B   2      15.449 -11.103 -49.502  1.00  0.00      BS   H  
ATOM     52  H2' THY B   2      17.839 -11.646 -49.838  1.00  0.00      BS   H  
ATOM     53  H3' THY B   2      17.767 -11.120 -52.496  1.00  0.00      BS   H  
ATOM     54  H4' THY B   2      14.948 -10.295 -52.363  1.00  0.00      BS   H  
ATOM     55  H5' THY B   2      14.589 -12.392 -53.747  1.00  0.00      BS   H  
ATOM     56  H51 THY B   2      18.427 -15.777 -47.731  1.00  0.00      BS   H  
ATOM     57  H52 THY B   2      17.632 -16.976 -48.839  1.00  0.00      BS   H  
ATOM     58  H53 THY B   2      17.214 -16.882 -47.157  1.00  0.00      BS   H  
ATOM     59 H2'' THY B   2      17.269 -12.870 -51.168  1.00  0.00      BS   H  
ATOM     60 H5'' THY B   2      15.749 -11.259 -54.525  1.00  0.00      BS   H  
ATOM     61  P   THY B   3      17.040  -8.342 -51.979  1.00  0.00      BS   P  
ATOM     62  O1P THY B   3      16.818  -8.797 -53.321  1.00  0.00      BS   O  
ATOM     63  O2P THY B   3      18.269  -7.501 -51.837  1.00  0.00      BS   O  
ATOM     64  C5' THY B   3      14.599  -7.350 -52.076  1.00  0.00      BS   C  
ATOM     65  O5' THY B   3      15.785  -7.656 -51.344  1.00  0.00      BS   O  
ATOM     66  C4' THY B   3      13.389  -7.017 -51.231  1.00  0.00      BS   C  
ATOM     67  O4' THY B   3      13.080  -8.069 -50.170  1.00  0.00      BS   O  
ATOM     68  C3' THY B   3      13.587  -5.704 -50.458  1.00  0.00      BS   C  
ATOM     69  O3' THY B   3      12.427  -5.048 -50.265  1.00  0.00      BS   O  
ATOM     70  C2' THY B   3      14.090  -6.215 -49.099  1.00  0.00      BS   C  
ATOM     71  C1' THY B   3      13.366  -7.486 -48.865  1.00  0.00      BS   C  
ATOM     72  N1  THY B   3      14.027  -8.510 -48.038  1.00  0.00      BS   N  
ATOM     73  C2  THY B   3      13.258  -9.456 -47.415  1.00  0.00      BS   C  
ATOM     74  O2  THY B   3      12.024  -9.445 -47.536  1.00  0.00      BS   O  
ATOM     75  N3  THY B   3      14.013 -10.337 -46.740  1.00  0.00      BS   N  
ATOM     76  C4  THY B   3      15.395 -10.522 -46.726  1.00  0.00      BS   C  
ATOM     77  O4  THY B   3      15.857 -11.521 -46.154  1.00  0.00      BS   O  
ATOM     78  C5  THY B   3      16.086  -9.451 -47.359  1.00  0.00      BS   C  
ATOM     79  C5M THY B   3      17.569  -9.608 -47.228  1.00  0.00      BS   C  
ATOM     80  C6  THY B   3      15.416  -8.512 -48.066  1.00  0.00      BS   C  
ATOM     81  H3  THY B   3      13.471 -11.005 -46.211  1.00  0.00      BS   H  
ATOM     82  H6  THY B   3      16.091  -7.918 -48.682  1.00  0.00      BS   H  
ATOM     83  H1' THY B   3      12.313  -7.292 -48.571  1.00  0.00      BS   H  
ATOM     84  H2' THY B   3      13.975  -5.409 -48.343  1.00  0.00      BS   H  
ATOM     85  H3' THY B   3      14.397  -5.147 -50.977  1.00  0.00      BS   H  
ATOM     86  H4' THY B   3      12.513  -6.891 -51.901  1.00  0.00      BS   H  
ATOM     87  H5' THY B   3      14.340  -8.145 -52.807  1.00  0.00      BS   H  
ATOM     88  H51 THY B   3      18.124  -8.804 -47.759  1.00  0.00      BS   H  
ATOM     89  H52 THY B   3      17.880 -10.424 -47.917  1.00  0.00      BS   H  
ATOM     90  H53 THY B   3      17.871  -9.776 -46.173  1.00  0.00      BS   H  
ATOM     91 H2'' THY B   3      15.181  -6.401 -49.202  1.00  0.00      BS   H  
ATOM     92 H5'' THY B   3      14.729  -6.436 -52.694  1.00  0.00      BS   H  
ATOM     93  P   ADE B   4      11.841  -3.893 -51.242  1.00  0.00      BS   P  
ATOM     94  O1P ADE B   4      12.148  -4.073 -52.662  1.00  0.00      BS   O  
ATOM     95  O2P ADE B   4      12.231  -2.547 -50.733  1.00  0.00      BS   O  
ATOM     96  C5' ADE B   4       9.482  -5.284 -51.023  1.00  0.00      BS   C  
ATOM     97  O5' ADE B   4      10.310  -4.069 -51.103  1.00  0.00      BS   O  
ATOM     98  C4' ADE B   4       8.852  -5.294 -49.560  1.00  0.00      BS   C  
ATOM     99  O4' ADE B   4       9.640  -6.003 -48.546  1.00  0.00      BS   O  
ATOM    100  C3' ADE B   4       8.467  -3.923 -48.937  1.00  0.00      BS   C  
ATOM    101  O3' ADE B   4       7.107  -3.966 -48.661  1.00  0.00      BS   O  
ATOM    102  C2' ADE B   4       9.287  -3.894 -47.701  1.00  0.00      BS   C  
ATOM    103  C1' ADE B   4       9.525  -5.334 -47.328  1.00  0.00      BS   C  
ATOM    104  N1  ADE B   4      11.945  -8.748 -44.432  1.00  0.00      BS   N  
ATOM    105  C2  ADE B   4      10.725  -8.693 -44.965  1.00  0.00      BS   C  
ATOM    106  N3  ADE B   4      10.144  -7.750 -45.725  1.00  0.00      BS   N  
ATOM    107  C4  ADE B   4      10.981  -6.711 -45.887  1.00  0.00      BS   C  
ATOM    108  C5  ADE B   4      12.197  -6.544 -45.260  1.00  0.00      BS   C  
ATOM    109  C6  ADE B   4      12.790  -7.609 -44.514  1.00  0.00      BS   C  
ATOM    110  N6  ADE B   4      14.041  -7.550 -43.970  1.00  0.00      BS   N  
ATOM    111  N7  ADE B   4      12.692  -5.275 -45.491  1.00  0.00      BS   N  
ATOM    112  C8  ADE B   4      11.703  -4.695 -46.096  1.00  0.00      BS   C  
ATOM    113  N9  ADE B   4      10.689  -5.580 -46.513  1.00  0.00      BS   N  
ATOM    114  H2  ADE B   4      10.124  -9.557 -44.680  1.00  0.00      BS   H  
ATOM    115  H8  ADE B   4      11.706  -3.676 -46.483  1.00  0.00      BS   H  
ATOM    116  H1' ADE B   4       8.625  -5.819 -46.894  1.00  0.00      BS   H  
ATOM    117  H2' ADE B   4       8.873  -3.230 -46.913  1.00  0.00      BS   H  
ATOM    118  H3' ADE B   4       8.733  -3.138 -49.678  1.00  0.00      BS   H  
ATOM    119  H4' ADE B   4       7.974  -5.930 -49.804  1.00  0.00      BS   H  
ATOM    120  H5' ADE B   4      10.100  -6.201 -51.131  1.00  0.00      BS   H  
ATOM    121  H61 ADE B   4      14.594  -6.728 -43.844  1.00  0.00      BS   H  
ATOM    122  H62 ADE B   4      14.394  -8.447 -43.700  1.00  0.00      BS   H  
ATOM    123 H2'' ADE B   4      10.198  -3.340 -48.014  1.00  0.00      BS   H  
ATOM    124 H5'' ADE B   4       8.655  -5.304 -51.764  1.00  0.00      BS   H  
ATOM    125  P   THY B   5       6.325  -2.786 -48.076  1.00  0.00      BS   P  
ATOM    126  O1P THY B   5       5.196  -2.491 -49.109  1.00  0.00      BS   O  
ATOM    127  O2P THY B   5       7.246  -1.662 -47.866  1.00  0.00      BS   O  
ATOM    128  C5' THY B   5       5.434  -4.706 -46.623  1.00  0.00      BS   C  
ATOM    129  O5' THY B   5       5.762  -3.251 -46.651  1.00  0.00      BS   O  
ATOM    130  C4' THY B   5       5.753  -5.333 -45.253  1.00  0.00      BS   C  
ATOM    131  O4' THY B   5       7.114  -5.277 -44.977  1.00  0.00      BS   O  
ATOM    132  C3' THY B   5       5.027  -4.669 -44.058  1.00  0.00      BS   C  
ATOM    133  O3' THY B   5       4.076  -5.576 -43.556  1.00  0.00      BS   O  
ATOM    134  C2' THY B   5       6.209  -4.518 -43.033  1.00  0.00      BS   C  
ATOM    135  C1' THY B   5       7.259  -5.492 -43.615  1.00  0.00      BS   C  
ATOM    136  N1  THY B   5       8.685  -5.207 -43.233  1.00  0.00      BS   N  
ATOM    137  C2  THY B   5       9.351  -6.189 -42.504  1.00  0.00      BS   C  
ATOM    138  O2  THY B   5       8.842  -7.280 -42.216  1.00  0.00      BS   O  
ATOM    139  N3  THY B   5      10.549  -5.748 -42.001  1.00  0.00      BS   N  
ATOM    140  C4  THY B   5      11.271  -4.635 -42.377  1.00  0.00      BS   C  
ATOM    141  O4  THY B   5      12.379  -4.383 -41.881  1.00  0.00      BS   O  
ATOM    142  C5  THY B   5      10.552  -3.701 -43.258  1.00  0.00      BS   C  
ATOM    143  C5M THY B   5      11.109  -2.404 -43.750  1.00  0.00      BS   C  
ATOM    144  C6  THY B   5       9.236  -4.019 -43.552  1.00  0.00      BS   C  
ATOM    145  H3  THY B   5      11.100  -6.303 -41.362  1.00  0.00      BS   H  
ATOM    146  H6  THY B   5       8.595  -3.545 -44.295  1.00  0.00      BS   H  
ATOM    147  H1' THY B   5       7.049  -6.555 -43.366  1.00  0.00      BS   H  
ATOM    148  H2' THY B   5       5.883  -4.671 -41.981  1.00  0.00      BS   H  
ATOM    149  H3' THY B   5       4.601  -3.671 -44.296  1.00  0.00      BS   H  
ATOM    150  H4' THY B   5       5.435  -6.396 -45.302  1.00  0.00      BS   H  
ATOM    151  H5' THY B   5       5.849  -5.431 -47.355  1.00  0.00      BS   H  
ATOM    152  H51 THY B   5      10.784  -2.018 -44.739  1.00  0.00      BS   H  
ATOM    153  H52 THY B   5      12.214  -2.323 -43.685  1.00  0.00      BS   H  
ATOM    154  H53 THY B   5      10.769  -1.598 -43.065  1.00  0.00      BS   H  
ATOM    155 H2'' THY B   5       6.561  -3.467 -43.101  1.00  0.00      BS   H  
ATOM    156 H5'' THY B   5       4.340  -4.859 -46.743  1.00  0.00      BS   H  
ATOM    157  P   ADE B   6       3.098  -5.139 -42.466  1.00  0.00      BS   P  
ATOM    158  O1P ADE B   6       1.742  -5.508 -42.943  1.00  0.00      BS   O  
ATOM    159  O2P ADE B   6       3.206  -3.763 -42.010  1.00  0.00      BS   O  
ATOM    160  C5' ADE B   6       3.688  -7.491 -41.588  1.00  0.00      BS   C  
ATOM    161  O5' ADE B   6       3.492  -6.119 -41.293  1.00  0.00      BS   O  
ATOM    162  C4' ADE B   6       4.087  -8.323 -40.326  1.00  0.00      BS   C  
ATOM    163  O4' ADE B   6       5.452  -8.059 -39.939  1.00  0.00      BS   O  
ATOM    164  C3' ADE B   6       3.280  -7.966 -39.086  1.00  0.00      BS   C  
ATOM    165  O3' ADE B   6       2.923  -9.111 -38.336  1.00  0.00      BS   O  
ATOM    166  C2' ADE B   6       4.115  -6.968 -38.359  1.00  0.00      BS   C  
ATOM    167  C1' ADE B   6       5.515  -7.385 -38.708  1.00  0.00      BS   C  
ATOM    168  N1  ADE B   6      10.099  -5.571 -37.693  1.00  0.00      BS   N  
ATOM    169  C2  ADE B   6       9.441  -6.724 -37.311  1.00  0.00      BS   C  
ATOM    170  N3  ADE B   6       8.248  -7.098 -37.702  1.00  0.00      BS   N  
ATOM    171  C4  ADE B   6       7.635  -6.227 -38.411  1.00  0.00      BS   C  
ATOM    172  C5  ADE B   6       8.092  -4.988 -38.784  1.00  0.00      BS   C  
ATOM    173  C6  ADE B   6       9.429  -4.721 -38.534  1.00  0.00      BS   C  
ATOM    174  N6  ADE B   6      10.079  -3.641 -38.961  1.00  0.00      BS   N  
ATOM    175  N7  ADE B   6       7.154  -4.363 -39.659  1.00  0.00      BS   N  
ATOM    176  C8  ADE B   6       6.173  -5.166 -39.635  1.00  0.00      BS   C  
ATOM    177  N9  ADE B   6       6.413  -6.315 -38.956  1.00  0.00      BS   N  
ATOM    178  H2  ADE B   6       9.905  -7.536 -36.750  1.00  0.00      BS   H  
ATOM    179  H8  ADE B   6       5.201  -5.062 -40.117  1.00  0.00      BS   H  
ATOM    180  H1' ADE B   6       5.945  -8.204 -38.091  1.00  0.00      BS   H  
ATOM    181  H2' ADE B   6       4.122  -6.942 -37.248  1.00  0.00      BS   H  
ATOM    182  H3' ADE B   6       2.381  -7.434 -39.463  1.00  0.00      BS   H  
ATOM    183  H4' ADE B   6       3.995  -9.426 -40.406  1.00  0.00      BS   H  
ATOM    184  H5' ADE B   6       4.444  -7.659 -42.385  1.00  0.00      BS   H  
ATOM    185  H61 ADE B   6      11.046  -3.537 -38.724  1.00  0.00      BS   H  
ATOM    186  H62 ADE B   6       9.634  -2.890 -39.448  1.00  0.00      BS   H  
ATOM    187 H2'' ADE B   6       3.915  -5.909 -38.627  1.00  0.00      BS   H  
ATOM    188 H5'' ADE B   6       2.790  -7.933 -42.071  1.00  0.00      BS   H  
ATOM    189  P   THY B   7       1.901  -8.938 -37.125  1.00  0.00      BS   P  
ATOM    190  O1P THY B   7       1.160 -10.249 -37.005  1.00  0.00      BS   O  
ATOM    191  O2P THY B   7       0.992  -7.797 -37.251  1.00  0.00      BS   O  
ATOM    192  C5' THY B   7       4.041  -9.583 -35.762  1.00  0.00      BS   C  
ATOM    193  O5' THY B   7       2.785  -8.807 -35.786  1.00  0.00      BS   O  
ATOM    194  C4' THY B   7       5.070  -9.016 -34.754  1.00  0.00      BS   C  
ATOM    195  O4' THY B   7       5.712  -7.857 -35.356  1.00  0.00      BS   O  
ATOM    196  C3' THY B   7       4.449  -8.488 -33.453  1.00  0.00      BS   C  
ATOM    197  O3' THY B   7       5.152  -8.829 -32.260  1.00  0.00      BS   O  
ATOM    198  C2' THY B   7       4.426  -6.964 -33.648  1.00  0.00      BS   C  
ATOM    199  C1' THY B   7       5.759  -6.744 -34.366  1.00  0.00      BS   C  
ATOM    200  N1  THY B   7       5.997  -5.437 -35.059  1.00  0.00      BS   N  
ATOM    201  C2  THY B   7       7.284  -4.941 -35.121  1.00  0.00      BS   C  
ATOM    202  O2  THY B   7       8.185  -5.539 -34.541  1.00  0.00      BS   O  
ATOM    203  N3  THY B   7       7.431  -3.858 -35.883  1.00  0.00      BS   N  
ATOM    204  C4  THY B   7       6.455  -3.086 -36.495  1.00  0.00      BS   C  
ATOM    205  O4  THY B   7       6.762  -2.010 -37.074  1.00  0.00      BS   O  
ATOM    206  C5  THY B   7       5.164  -3.728 -36.541  1.00  0.00      BS   C  
ATOM    207  C5M THY B   7       4.038  -3.150 -37.324  1.00  0.00      BS   C  
ATOM    208  C6  THY B   7       5.032  -4.911 -35.876  1.00  0.00      BS   C  
ATOM    209  H3  THY B   7       8.316  -3.372 -35.925  1.00  0.00      BS   H  
ATOM    210  H6  THY B   7       4.029  -5.288 -35.677  1.00  0.00      BS   H  
ATOM    211  H1' THY B   7       6.561  -6.908 -33.615  1.00  0.00      BS   H  
ATOM    212  H2' THY B   7       4.414  -6.458 -32.660  1.00  0.00      BS   H  
ATOM    213  H3' THY B   7       3.385  -8.775 -33.308  1.00  0.00      BS   H  
ATOM    214  H4' THY B   7       5.887  -9.768 -34.706  1.00  0.00      BS   H  
ATOM    215  H5' THY B   7       4.577  -9.602 -36.735  1.00  0.00      BS   H  
ATOM    216  H51 THY B   7       3.468  -2.456 -36.669  1.00  0.00      BS   H  
ATOM    217  H52 THY B   7       3.212  -3.778 -37.724  1.00  0.00      BS   H  
ATOM    218  H53 THY B   7       4.567  -2.627 -38.148  1.00  0.00      BS   H  
ATOM    219 H2'' THY B   7       3.545  -6.672 -34.261  1.00  0.00      BS   H  
ATOM    220 H5'' THY B   7       3.823 -10.641 -35.507  1.00  0.00      BS   H  
ATOM    221  P   ADE B   8       4.508  -9.645 -31.072  1.00  0.00      BS   P  
ATOM    222  O1P ADE B   8       3.882 -10.871 -31.487  1.00  0.00      BS   O  
ATOM    223  O2P ADE B   8       3.635  -8.801 -30.295  1.00  0.00      BS   O  
ATOM    224  C5' ADE B   8       6.896 -10.821 -30.607  1.00  0.00      BS   C  
ATOM    225  O5' ADE B   8       5.768  -9.980 -30.194  1.00  0.00      BS   O  
ATOM    226  C4' ADE B   8       8.230 -10.070 -30.442  1.00  0.00      BS   C  
ATOM    227  O4' ADE B   8       8.187  -8.805 -31.234  1.00  0.00      BS   O  
ATOM    228  C3' ADE B   8       8.673  -9.702 -29.027  1.00  0.00      BS   C  
ATOM    229  O3' ADE B   8      10.062 -10.009 -28.809  1.00  0.00      BS   O  
ATOM    230  C2' ADE B   8       8.441  -8.233 -28.940  1.00  0.00      BS   C  
ATOM    231  C1' ADE B   8       8.670  -7.756 -30.388  1.00  0.00      BS   C  
ATOM    232  N1  ADE B   8       9.477  -2.965 -32.089  1.00  0.00      BS   N  
ATOM    233  C2  ADE B   8      10.261  -3.914 -31.691  1.00  0.00      BS   C  
ATOM    234  N3  ADE B   8      10.037  -5.158 -31.255  1.00  0.00      BS   N  
ATOM    235  C4  ADE B   8       8.679  -5.408 -31.182  1.00  0.00      BS   C  
ATOM    236  C5  ADE B   8       7.727  -4.532 -31.546  1.00  0.00      BS   C  
ATOM    237  C6  ADE B   8       8.135  -3.264 -32.075  1.00  0.00      BS   C  
ATOM    238  N6  ADE B   8       7.289  -2.374 -32.568  1.00  0.00      BS   N  
ATOM    239  N7  ADE B   8       6.450  -5.035 -31.334  1.00  0.00      BS   N  
ATOM    240  C8  ADE B   8       6.690  -6.273 -30.864  1.00  0.00      BS   C  
ATOM    241  N9  ADE B   8       8.045  -6.550 -30.833  1.00  0.00      BS   N  
ATOM    242  H2  ADE B   8      11.324  -3.708 -31.812  1.00  0.00      BS   H  
ATOM    243  H8  ADE B   8       5.956  -7.003 -30.525  1.00  0.00      BS   H  
ATOM    244  H1' ADE B   8       9.753  -7.818 -30.630  1.00  0.00      BS   H  
ATOM    245  H2' ADE B   8       9.056  -7.753 -28.149  1.00  0.00      BS   H  
ATOM    246  H3' ADE B   8       7.969 -10.154 -28.296  1.00  0.00      BS   H  
ATOM    247  H4' ADE B   8       9.037 -10.675 -30.907  1.00  0.00      BS   H  
ATOM    248  H5' ADE B   8       6.845 -11.081 -31.686  1.00  0.00      BS   H  
ATOM    249  H61 ADE B   8       7.693  -1.730 -33.218  1.00  0.00      BS   H  
ATOM    250  H62 ADE B   8       6.302  -2.515 -32.647  1.00  0.00      BS   H  
ATOM    251 H2'' ADE B   8       7.374  -8.029 -28.708  1.00  0.00      BS   H  
ATOM    252 H5'' ADE B   8       6.869 -11.728 -29.968  1.00  0.00      BS   H  
ATOM    253  P   THY B   9      10.615 -10.647 -27.414  1.00  0.00      BS   P  
ATOM    254  O1P THY B   9      11.669 -11.605 -27.821  1.00  0.00      BS   O  
ATOM    255  O2P THY B   9       9.440 -11.167 -26.668  1.00  0.00      BS   O  
ATOM    256  C5' THY B   9      12.506  -8.858 -27.313  1.00  0.00      BS   C  
ATOM    257  O5' THY B   9      11.258  -9.365 -26.746  1.00  0.00      BS   O  
ATOM    258  C4' THY B   9      12.656  -7.269 -27.193  1.00  0.00      BS   C  
ATOM    259  O4' THY B   9      11.554  -6.518 -27.774  1.00  0.00      BS   O  
ATOM    260  C3' THY B   9      12.667  -6.733 -25.689  1.00  0.00      BS   C  
ATOM    261  O3' THY B   9      13.787  -5.917 -25.420  1.00  0.00      BS   O  
ATOM    262  C2' THY B   9      11.341  -6.013 -25.590  1.00  0.00      BS   C  
ATOM    263  C1' THY B   9      11.301  -5.392 -27.002  1.00  0.00      BS   C  
ATOM    264  N1  THY B   9      10.063  -4.782 -27.444  1.00  0.00      BS   N  
ATOM    265  C2  THY B   9      10.171  -3.554 -28.122  1.00  0.00      BS   C  
ATOM    266  O2  THY B   9      11.237  -2.973 -28.412  1.00  0.00      BS   O  
ATOM    267  N3  THY B   9       8.942  -3.047 -28.522  1.00  0.00      BS   N  
ATOM    268  C4  THY B   9       7.720  -3.631 -28.329  1.00  0.00      BS   C  
ATOM    269  O4  THY B   9       6.745  -3.176 -28.884  1.00  0.00      BS   O  
ATOM    270  C5  THY B   9       7.676  -4.843 -27.581  1.00  0.00      BS   C  
ATOM    271  C5M THY B   9       6.446  -5.494 -27.272  1.00  0.00      BS   C  
ATOM    272  C6  THY B   9       8.880  -5.407 -27.200  1.00  0.00      BS   C  
ATOM    273  H3  THY B   9       8.986  -2.277 -29.176  1.00  0.00      BS   H  
ATOM    274  H6  THY B   9       9.042  -6.271 -26.556  1.00  0.00      BS   H  
ATOM    275  H1' THY B   9      12.187  -4.726 -27.089  1.00  0.00      BS   H  
ATOM    276  H2' THY B   9      11.310  -5.267 -24.767  1.00  0.00      BS   H  
ATOM    277  H3' THY B   9      12.614  -7.599 -24.996  1.00  0.00      BS   H  
ATOM    278  H4' THY B   9      13.608  -6.902 -27.630  1.00  0.00      BS   H  
ATOM    279  H5' THY B   9      12.594  -8.973 -28.415  1.00  0.00      BS   H  
ATOM    280  H51 THY B   9       6.577  -6.382 -26.618  1.00  0.00      BS   H  
ATOM    281  H52 THY B   9       5.842  -5.851 -28.135  1.00  0.00      BS   H  
ATOM    282  H53 THY B   9       5.778  -4.754 -26.783  1.00  0.00      BS   H  
ATOM    283 H2'' THY B   9      10.519  -6.750 -25.469  1.00  0.00      BS   H  
ATOM    284 H5'' THY B   9      13.290  -9.351 -26.700  1.00  0.00      BS   H  
ATOM    285  P   ADE B  10      14.194  -5.332 -24.036  1.00  0.00      BS   P  
ATOM    286  O1P ADE B  10      15.605  -5.815 -23.791  1.00  0.00      BS   O  
ATOM    287  O2P ADE B  10      13.169  -5.714 -23.087  1.00  0.00      BS   O  
ATOM    288  C5' ADE B  10      15.093  -3.165 -25.300  1.00  0.00      BS   C  
ATOM    289  O5' ADE B  10      14.227  -3.766 -24.314  1.00  0.00      BS   O  
ATOM    290  C4' ADE B  10      14.841  -1.690 -25.502  1.00  0.00      BS   C  
ATOM    291  O4' ADE B  10      13.466  -1.514 -26.027  1.00  0.00      BS   O  
ATOM    292  C3' ADE B  10      14.851  -0.872 -24.154  1.00  0.00      BS   C  
ATOM    293  O3' ADE B  10      15.420   0.473 -24.305  1.00  0.00      BS   O  
ATOM    294  C2' ADE B  10      13.395  -0.696 -23.853  1.00  0.00      BS   C  
ATOM    295  C1' ADE B  10      12.732  -0.611 -25.176  1.00  0.00      BS   C  
ATOM    296  N1  ADE B  10       7.959   0.707 -26.728  1.00  0.00      BS   N  
ATOM    297  C2  ADE B  10       9.144   1.349 -26.814  1.00  0.00      BS   C  
ATOM    298  N3  ADE B  10      10.353   0.956 -26.366  1.00  0.00      BS   N  
ATOM    299  C4  ADE B  10      10.276  -0.248 -25.791  1.00  0.00      BS   C  
ATOM    300  C5  ADE B  10       9.109  -1.025 -25.667  1.00  0.00      BS   C  
ATOM    301  C6  ADE B  10       7.871  -0.521 -26.044  1.00  0.00      BS   C  
ATOM    302  N6  ADE B  10       6.558  -0.988 -25.958  1.00  0.00      BS   N  
ATOM    303  N7  ADE B  10       9.491  -2.249 -24.986  1.00  0.00      BS   N  
ATOM    304  C8  ADE B  10      10.787  -2.217 -24.884  1.00  0.00      BS   C  
ATOM    305  N9  ADE B  10      11.285  -1.012 -25.214  1.00  0.00      BS   N  
ATOM    306  H2  ADE B  10       9.243   2.306 -27.326  1.00  0.00      BS   H  
ATOM    307  H8  ADE B  10      11.476  -2.989 -24.539  1.00  0.00      BS   H  
ATOM    308  H1' ADE B  10      12.947   0.350 -25.693  1.00  0.00      BS   H  
ATOM    309  H2' ADE B  10      13.115   0.176 -23.224  1.00  0.00      BS   H  
ATOM    310  H3' ADE B  10      15.407  -1.484 -23.411  1.00  0.00      BS   H  
ATOM    311  H4' ADE B  10      15.455  -1.252 -26.316  1.00  0.00      BS   H  
ATOM    312  H5' ADE B  10      14.937  -3.745 -26.235  1.00  0.00      BS   H  
ATOM    313  H61 ADE B  10       5.767  -0.516 -26.346  1.00  0.00      BS   H  
ATOM    314  H62 ADE B  10       6.329  -1.822 -25.455  1.00  0.00      BS   H  
ATOM    315 H2'' ADE B  10      12.966  -1.583 -23.339  1.00  0.00      BS   H  
ATOM    316 H5'' ADE B  10      16.151  -3.352 -25.019  1.00  0.00      BS   H  
ATOM    317  P   CYT B  11      16.908   0.559 -23.910  1.00  0.00      BS   P  
ATOM    318  O1P CYT B  11      17.567  -0.681 -24.386  1.00  0.00      BS   O  
ATOM    319  O2P CYT B  11      17.049   0.970 -22.498  1.00  0.00      BS   O  
ATOM    320  C5' CYT B  11      17.778   1.668 -26.142  1.00  0.00      BS   C  
ATOM    321  O5' CYT B  11      17.461   1.812 -24.727  1.00  0.00      BS   O  
ATOM    322  C4' CYT B  11      18.253   3.046 -26.637  1.00  0.00      BS   C  
ATOM    323  O4' CYT B  11      17.437   4.168 -26.167  1.00  0.00      BS   O  
ATOM    324  C3' CYT B  11      19.685   3.267 -26.105  1.00  0.00      BS   C  
ATOM    325  O3' CYT B  11      20.578   3.858 -27.099  1.00  0.00      BS   O  
ATOM    326  C2' CYT B  11      19.490   4.290 -24.960  1.00  0.00      BS   C  
ATOM    327  C1' CYT B  11      18.169   5.083 -25.371  1.00  0.00      BS   C  
ATOM    328  N1  CYT B  11      17.386   5.408 -24.269  1.00  0.00      BS   N  
ATOM    329  C2  CYT B  11      16.714   6.665 -24.362  1.00  0.00      BS   C  
ATOM    330  O2  CYT B  11      16.883   7.382 -25.331  1.00  0.00      BS   O  
ATOM    331  N3  CYT B  11      16.049   7.133 -23.325  1.00  0.00      BS   N  
ATOM    332  C4  CYT B  11      15.909   6.308 -22.285  1.00  0.00      BS   C  
ATOM    333  N4  CYT B  11      15.213   6.830 -21.210  1.00  0.00      BS   N  
ATOM    334  C5  CYT B  11      16.485   5.000 -22.186  1.00  0.00      BS   C  
ATOM    335  C6  CYT B  11      17.251   4.603 -23.211  1.00  0.00      BS   C  
ATOM    336  H5  CYT B  11      16.371   4.412 -21.275  1.00  0.00      BS   H  
ATOM    337  H6  CYT B  11      17.741   3.630 -23.216  1.00  0.00      BS   H  
ATOM    338  H1' CYT B  11      18.519   5.942 -25.983  1.00  0.00      BS   H  
ATOM    339  H2' CYT B  11      20.274   5.074 -24.903  1.00  0.00      BS   H  
ATOM    340  H3' CYT B  11      20.033   2.266 -25.772  1.00  0.00      BS   H  
ATOM    341  H4' CYT B  11      18.176   2.995 -27.744  1.00  0.00      BS   H  
ATOM    342  H41 CYT B  11      15.181   7.817 -21.053  1.00  0.00      BS   H  
ATOM    343  H5' CYT B  11      16.898   1.384 -26.758  1.00  0.00      BS   H  
ATOM    344  H42 CYT B  11      14.787   6.262 -20.506  1.00  0.00      BS   H  
ATOM    345 H2'' CYT B  11      19.346   3.634 -24.075  1.00  0.00      BS   H  
ATOM    346 H5'' CYT B  11      18.593   0.926 -26.277  1.00  0.00      BS   H  
ATOM    347  P   GUA B  12      21.629   3.088 -27.868  1.00  0.00      BS   P  
ATOM    348  O1P GUA B  12      22.793   2.954 -27.018  1.00  0.00      BS   O  
ATOM    349  O2P GUA B  12      21.938   3.753 -29.174  1.00  0.00      BS   O  
ATOM    350  C5' GUA B  12      21.435   0.461 -27.516  1.00  0.00      BS   C  
ATOM    351  O5' GUA B  12      21.078   1.660 -28.242  1.00  0.00      BS   O  
ATOM    352  C4' GUA B  12      20.980  -0.807 -28.213  1.00  0.00      BS   C  
ATOM    353  O4' GUA B  12      19.637  -1.200 -28.064  1.00  0.00      BS   O  
ATOM    354  C3' GUA B  12      21.343  -0.830 -29.722  1.00  0.00      BS   C  
ATOM    355  O3' GUA B  12      21.919  -2.069 -30.186  1.00  0.00      BS   O  
ATOM    356  C2' GUA B  12      20.053  -0.652 -30.383  1.00  0.00      BS   C  
ATOM    357  C1' GUA B  12      19.019  -1.261 -29.357  1.00  0.00      BS   C  
ATOM    358  N1  GUA B  12      13.902  -1.587 -28.975  1.00  0.00      BS   N  
ATOM    359  C2  GUA B  12      14.722  -2.606 -28.772  1.00  0.00      BS   C  
ATOM    360  N2  GUA B  12      14.144  -3.809 -28.674  1.00  0.00      BS   N  
ATOM    361  N3  GUA B  12      16.092  -2.457 -28.879  1.00  0.00      BS   N  
ATOM    362  C4  GUA B  12      16.409  -1.134 -29.141  1.00  0.00      BS   C  
ATOM    363  C5  GUA B  12      15.588  -0.047 -29.155  1.00  0.00      BS   C  
ATOM    364  C6  GUA B  12      14.189  -0.265 -29.150  1.00  0.00      BS   C  
ATOM    365  O6  GUA B  12      13.334   0.604 -29.225  1.00  0.00      BS   O  
ATOM    366  N7  GUA B  12      16.238   1.077 -29.441  1.00  0.00      BS   N  
ATOM    367  C8  GUA B  12      17.499   0.736 -29.402  1.00  0.00      BS   C  
ATOM    368  N9  GUA B  12      17.699  -0.604 -29.340  1.00  0.00      BS   N  
ATOM    369  H1  GUA B  12      12.968  -1.934 -29.137  1.00  0.00      BS   H  
ATOM    370  H8  GUA B  12      18.392   1.327 -29.613  1.00  0.00      BS   H  
ATOM    371  H1' GUA B  12      18.914  -2.361 -29.472  1.00  0.00      BS   H  
ATOM    372  H2' GUA B  12      19.908  -1.062 -31.405  1.00  0.00      BS   H  
ATOM    373  H21 GUA B  12      14.594  -4.646 -28.986  1.00  0.00      BS   H  
ATOM    374  H3' GUA B  12      22.047   0.018 -29.869  1.00  0.00      BS   H  
ATOM    375  H22 GUA B  12      13.146  -3.759 -28.694  1.00  0.00      BS   H  
ATOM    376  H4' GUA B  12      21.548  -1.676 -27.818  1.00  0.00      BS   H  
ATOM    377  H5' GUA B  12      20.987   0.516 -26.501  1.00  0.00      BS   H  
ATOM    378  H3T GUA B  12      22.002  -2.008 -31.140  1.00  0.00      BS   H  
ATOM    379 H2'' GUA B  12      19.877   0.444 -30.425  1.00  0.00      BS   H  
ATOM    380 H5'' GUA B  12      22.541   0.400 -27.436  1.00  0.00      BS   H  
TER   
ATOM    381  C5' GUA R  11      13.419   2.851 -21.303  1.00  0.00      R    C  
ATOM    382  O5' GUA R  11      12.839   1.544 -20.908  1.00  0.00      R    O  
ATOM    383  C4' GUA R  11      12.731   3.460 -22.555  1.00  0.00      R    C  
ATOM    384  O4' GUA R  11      12.126   2.568 -23.515  1.00  0.00      R    O  
ATOM    385  C3' GUA R  11      11.587   4.307 -22.069  1.00  0.00      R    C  
ATOM    386  O3' GUA R  11      12.158   5.551 -21.500  1.00  0.00      R    O  
ATOM    387  C2' GUA R  11      10.842   4.527 -23.425  1.00  0.00      R    C  
ATOM    388  O2' GUA R  11      11.522   5.392 -24.333  1.00  0.00      R    O  
ATOM    389  C1' GUA R  11      10.869   3.140 -23.981  1.00  0.00      R    C  
ATOM    390  N1  GUA R  11       5.820   2.508 -24.260  1.00  0.00      R    N  
ATOM    391  C2  GUA R  11       6.593   3.485 -24.898  1.00  0.00      R    C  
ATOM    392  N2  GUA R  11       5.890   4.348 -25.603  1.00  0.00      R    N  
ATOM    393  N3  GUA R  11       7.922   3.558 -24.768  1.00  0.00      R    N  
ATOM    394  C4  GUA R  11       8.349   2.580 -23.923  1.00  0.00      R    C  
ATOM    395  C5  GUA R  11       7.587   1.592 -23.262  1.00  0.00      R    C  
ATOM    396  C6  GUA R  11       6.170   1.534 -23.484  1.00  0.00      R    C  
ATOM    397  O6  GUA R  11       5.302   0.788 -23.032  1.00  0.00      R    O  
ATOM    398  N7  GUA R  11       8.377   0.834 -22.442  1.00  0.00      R    N  
ATOM    399  C8  GUA R  11       9.557   1.308 -22.632  1.00  0.00      R    C  
ATOM    400  N9  GUA R  11       9.634   2.353 -23.443  1.00  0.00      R    N  
ATOM    401  H1  GUA R  11       4.844   2.551 -24.520  1.00  0.00      R    H  
ATOM    402  H8  GUA R  11      10.404   0.863 -22.110  1.00  0.00      R    H  
ATOM    403  H1' GUA R  11      10.787   3.056 -25.087  1.00  0.00      R    H  
ATOM    404  H2' GUA R  11      10.886   5.860 -24.879  1.00  0.00      R    H  
ATOM    405  H21 GUA R  11       4.940   4.486 -25.326  1.00  0.00      R    H  
ATOM    406  H3' GUA R  11      11.039   3.594 -21.417  1.00  0.00      R    H  
ATOM    407  H22 GUA R  11       6.378   4.998 -26.186  1.00  0.00      R    H  
ATOM    408  H4' GUA R  11      13.479   4.086 -23.088  1.00  0.00      R    H  
ATOM    409  H5' GUA R  11      14.464   2.627 -21.609  1.00  0.00      R    H  
ATOM    410  H5T GUA R  11      12.053   1.670 -20.373  1.00  0.00      R    H  
ATOM    411 H2'' GUA R  11       9.804   4.823 -23.157  1.00  0.00      R    H  
ATOM    412 H5'' GUA R  11      13.405   3.545 -20.436  1.00  0.00      R    H  
ATOM    413  P   CYT R  12      11.562   5.992 -20.139  1.00  0.00      R    P  
ATOM    414  O1P CYT R  12      12.355   7.076 -19.602  1.00  0.00      R    O  
ATOM    415  O2P CYT R  12      11.538   4.790 -19.268  1.00  0.00      R    O  
ATOM    416  C5' CYT R  12       9.895   7.751 -21.408  1.00  0.00      R    C  
ATOM    417  O5' CYT R  12      10.163   6.587 -20.439  1.00  0.00      R    O  
ATOM    418  C4' CYT R  12       8.427   7.952 -21.667  1.00  0.00      R    C  
ATOM    419  O4' CYT R  12       7.909   6.761 -22.384  1.00  0.00      R    O  
ATOM    420  C3' CYT R  12       7.525   7.968 -20.373  1.00  0.00      R    C  
ATOM    421  O3' CYT R  12       7.542   9.270 -19.774  1.00  0.00      R    O  
ATOM    422  C2' CYT R  12       6.219   7.633 -21.081  1.00  0.00      R    C  
ATOM    423  O2' CYT R  12       5.751   8.752 -21.794  1.00  0.00      R    O  
ATOM    424  C1' CYT R  12       6.583   6.522 -22.009  1.00  0.00      R    C  
ATOM    425  N1  CYT R  12       6.401   5.198 -21.422  1.00  0.00      R    N  
ATOM    426  C2  CYT R  12       5.157   4.661 -21.479  1.00  0.00      R    C  
ATOM    427  O2  CYT R  12       4.237   5.287 -21.993  1.00  0.00      R    O  
ATOM    428  N3  CYT R  12       4.952   3.468 -20.930  1.00  0.00      R    N  
ATOM    429  C4  CYT R  12       5.977   2.857 -20.301  1.00  0.00      R    C  
ATOM    430  N4  CYT R  12       5.831   1.662 -19.838  1.00  0.00      R    N  
ATOM    431  C5  CYT R  12       7.289   3.377 -20.246  1.00  0.00      R    C  
ATOM    432  C6  CYT R  12       7.494   4.557 -20.806  1.00  0.00      R    C  
ATOM    433  H5  CYT R  12       8.097   2.795 -19.804  1.00  0.00      R    H  
ATOM    434  H6  CYT R  12       8.362   5.216 -20.776  1.00  0.00      R    H  
ATOM    435  H1' CYT R  12       6.015   6.657 -22.953  1.00  0.00      R    H  
ATOM    436  H2' CYT R  12       5.730   9.476 -21.164  1.00  0.00      R    H  
ATOM    437  H3' CYT R  12       7.976   7.173 -19.742  1.00  0.00      R    H  
ATOM    438  H4' CYT R  12       8.302   8.874 -22.273  1.00  0.00      R    H  
ATOM    439  H41 CYT R  12       5.143   1.073 -20.259  1.00  0.00      R    H  
ATOM    440  H5' CYT R  12      10.375   7.707 -22.410  1.00  0.00      R    H  
ATOM    441  H42 CYT R  12       6.618   1.097 -19.589  1.00  0.00      R    H  
ATOM    442 H2'' CYT R  12       5.427   7.358 -20.353  1.00  0.00      R    H  
ATOM    443 H5'' CYT R  12      10.325   8.664 -20.944  1.00  0.00      R    H  
ATOM    444  P   URA R  13       7.096   9.429 -18.286  1.00  0.00      R    P  
ATOM    445  O1P URA R  13       7.077  10.847 -17.947  1.00  0.00      R    O  
ATOM    446  O2P URA R  13       7.845   8.524 -17.435  1.00  0.00      R    O  
ATOM    447  C5' URA R  13       4.564   9.907 -18.747  1.00  0.00      R    C  
ATOM    448  O5' URA R  13       5.613   9.029 -18.237  1.00  0.00      R    O  
ATOM    449  C4' URA R  13       3.209   9.266 -18.389  1.00  0.00      R    C  
ATOM    450  O4' URA R  13       3.127   8.013 -19.129  1.00  0.00      R    O  
ATOM    451  C3' URA R  13       2.897   8.906 -16.959  1.00  0.00      R    C  
ATOM    452  O3' URA R  13       2.724  10.153 -16.228  1.00  0.00      R    O  
ATOM    453  C2' URA R  13       1.722   7.959 -17.234  1.00  0.00      R    C  
ATOM    454  O2' URA R  13       0.530   8.646 -17.442  1.00  0.00      R    O  
ATOM    455  C1' URA R  13       2.211   7.192 -18.492  1.00  0.00      R    C  
ATOM    456  N1  URA R  13       2.784   5.874 -18.075  1.00  0.00      R    N  
ATOM    457  C2  URA R  13       1.976   4.849 -17.973  1.00  0.00      R    C  
ATOM    458  O2  URA R  13       0.761   4.902 -18.065  1.00  0.00      R    O  
ATOM    459  N3  URA R  13       2.509   3.636 -17.646  1.00  0.00      R    N  
ATOM    460  C4  URA R  13       3.849   3.395 -17.413  1.00  0.00      R    C  
ATOM    461  O4  URA R  13       4.249   2.319 -17.000  1.00  0.00      R    O  
ATOM    462  C5  URA R  13       4.749   4.491 -17.652  1.00  0.00      R    C  
ATOM    463  C6  URA R  13       4.194   5.696 -18.013  1.00  0.00      R    C  
ATOM    464  H3  URA R  13       2.004   2.766 -17.734  1.00  0.00      R    H  
ATOM    465  H5  URA R  13       5.740   4.265 -17.257  1.00  0.00      R    H  
ATOM    466  H6  URA R  13       4.815   6.592 -18.036  1.00  0.00      R    H  
ATOM    467  H1' URA R  13       1.382   7.041 -19.216  1.00  0.00      R    H  
ATOM    468  H2' URA R  13      -0.054   8.529 -16.689  1.00  0.00      R    H  
ATOM    469  H3' URA R  13       3.829   8.398 -16.631  1.00  0.00      R    H  
ATOM    470  H4' URA R  13       2.361   9.868 -18.780  1.00  0.00      R    H  
ATOM    471  H5' URA R  13       4.722   9.933 -19.846  1.00  0.00      R    H  
ATOM    472 H2'' URA R  13       1.435   7.228 -16.448  1.00  0.00      R    H  
ATOM    473 H5'' URA R  13       4.651  10.835 -18.140  1.00  0.00      R    H  
ATOM    474  P   URA R  14       2.490   9.953 -14.682  1.00  0.00      R    P  
ATOM    475  O1P URA R  14       2.200  11.246 -14.105  1.00  0.00      R    O  
ATOM    476  O2P URA R  14       3.639   9.329 -14.026  1.00  0.00      R    O  
ATOM    477  C5' URA R  14      -0.121   9.667 -14.589  1.00  0.00      R    C  
ATOM    478  O5' URA R  14       1.182   9.083 -14.513  1.00  0.00      R    O  
ATOM    479  C4' URA R  14      -1.238   8.611 -14.520  1.00  0.00      R    C  
ATOM    480  O4' URA R  14      -0.963   7.507 -15.424  1.00  0.00      R    O  
ATOM    481  C3' URA R  14      -1.375   7.910 -13.176  1.00  0.00      R    C  
ATOM    482  O3' URA R  14      -2.039   8.774 -12.263  1.00  0.00      R    O  
ATOM    483  C2' URA R  14      -2.150   6.636 -13.702  1.00  0.00      R    C  
ATOM    484  O2' URA R  14      -3.554   6.850 -14.038  1.00  0.00      R    O  
ATOM    485  C1' URA R  14      -1.504   6.291 -14.972  1.00  0.00      R    C  
ATOM    486  N1  URA R  14      -0.403   5.277 -14.734  1.00  0.00      R    N  
ATOM    487  C2  URA R  14      -0.678   3.934 -14.777  1.00  0.00      R    C  
ATOM    488  O2  URA R  14      -1.802   3.552 -15.057  1.00  0.00      R    O  
ATOM    489  N3  URA R  14       0.436   3.071 -14.511  1.00  0.00      R    N  
ATOM    490  C4  URA R  14       1.764   3.487 -14.319  1.00  0.00      R    C  
ATOM    491  O4  URA R  14       2.685   2.760 -14.669  1.00  0.00      R    O  
ATOM    492  C5  URA R  14       1.894   4.885 -14.090  1.00  0.00      R    C  
ATOM    493  C6  URA R  14       0.833   5.754 -14.276  1.00  0.00      R    C  
ATOM    494  H3  URA R  14       0.349   2.112 -14.818  1.00  0.00      R    H  
ATOM    495  H5  URA R  14       2.873   5.295 -13.844  1.00  0.00      R    H  
ATOM    496  H6  URA R  14       0.960   6.818 -14.079  1.00  0.00      R    H  
ATOM    497  H1' URA R  14      -2.279   5.969 -15.700  1.00  0.00      R    H  
ATOM    498  H2' URA R  14      -4.099   6.449 -13.357  1.00  0.00      R    H  
ATOM    499  H3' URA R  14      -0.353   7.800 -12.754  1.00  0.00      R    H  
ATOM    500  H4' URA R  14      -2.223   9.045 -14.798  1.00  0.00      R    H  
ATOM    501  H5' URA R  14      -0.366  10.152 -15.558  1.00  0.00      R    H  
ATOM    502 H2'' URA R  14      -2.090   5.856 -12.914  1.00  0.00      R    H  
ATOM    503 H5'' URA R  14      -0.398  10.404 -13.805  1.00  0.00      R    H  
ATOM    504  P   ADE R  15      -2.083   8.501 -10.724  1.00  0.00      R    P  
ATOM    505  O1P ADE R  15      -2.754   9.596 -10.032  1.00  0.00      R    O  
ATOM    506  O2P ADE R  15      -0.775   8.027 -10.240  1.00  0.00      R    O  
ATOM    507  C5' ADE R  15      -4.428   7.400 -10.929  1.00  0.00      R    C  
ATOM    508  O5' ADE R  15      -3.027   7.303 -10.770  1.00  0.00      R    O  
ATOM    509  C4' ADE R  15      -5.115   6.071 -10.887  1.00  0.00      R    C  
ATOM    510  O4' ADE R  15      -4.520   5.175 -11.971  1.00  0.00      R    O  
ATOM    511  C3' ADE R  15      -4.943   5.206  -9.619  1.00  0.00      R    C  
ATOM    512  O3' ADE R  15      -5.890   5.477  -8.518  1.00  0.00      R    O  
ATOM    513  C2' ADE R  15      -5.089   3.851 -10.171  1.00  0.00      R    C  
ATOM    514  O2' ADE R  15      -6.466   3.458 -10.323  1.00  0.00      R    O  
ATOM    515  C1' ADE R  15      -4.409   3.894 -11.478  1.00  0.00      R    C  
ATOM    516  N1  ADE R  15      -0.871   0.033 -11.494  1.00  0.00      R    N  
ATOM    517  C2  ADE R  15      -2.241   0.043 -11.731  1.00  0.00      R    C  
ATOM    518  N3  ADE R  15      -3.041   1.073 -11.618  1.00  0.00      R    N  
ATOM    519  C4  ADE R  15      -2.428   2.253 -11.459  1.00  0.00      R    C  
ATOM    520  C5  ADE R  15      -1.084   2.402 -11.230  1.00  0.00      R    C  
ATOM    521  C6  ADE R  15      -0.276   1.256 -11.233  1.00  0.00      R    C  
ATOM    522  N6  ADE R  15       1.051   1.208 -11.009  1.00  0.00      R    N  
ATOM    523  N7  ADE R  15      -0.788   3.698 -10.890  1.00  0.00      R    N  
ATOM    524  C8  ADE R  15      -1.947   4.296 -11.033  1.00  0.00      R    C  
ATOM    525  N9  ADE R  15      -2.973   3.475 -11.327  1.00  0.00      R    N  
ATOM    526  H2  ADE R  15      -2.709  -0.939 -11.664  1.00  0.00      R    H  
ATOM    527  H8  ADE R  15      -2.249   5.327 -10.845  1.00  0.00      R    H  
ATOM    528  H1' ADE R  15      -4.903   3.255 -12.241  1.00  0.00      R    H  
ATOM    529  H2' ADE R  15      -6.308   2.639 -10.798  1.00  0.00      R    H  
ATOM    530  H3' ADE R  15      -3.861   5.343  -9.410  1.00  0.00      R    H  
ATOM    531  H4' ADE R  15      -6.182   6.065 -11.193  1.00  0.00      R    H  
ATOM    532  H5' ADE R  15      -4.683   7.822 -11.925  1.00  0.00      R    H  
ATOM    533  H61 ADE R  15       1.558   2.062 -10.892  1.00  0.00      R    H  
ATOM    534  H62 ADE R  15       1.522   0.384 -11.326  1.00  0.00      R    H  
ATOM    535 H2'' ADE R  15      -4.631   3.107  -9.483  1.00  0.00      R    H  
ATOM    536 H5'' ADE R  15      -4.742   8.076 -10.105  1.00  0.00      R    H  
ATOM    537  P   CYT R  16      -5.416   5.374  -6.999  1.00  0.00      R    P  
ATOM    538  O1P CYT R  16      -6.578   5.551  -6.071  1.00  0.00      R    O  
ATOM    539  O2P CYT R  16      -4.222   6.228  -6.750  1.00  0.00      R    O  
ATOM    540  C5' CYT R  16      -5.858   2.789  -6.786  1.00  0.00      R    C  
ATOM    541  O5' CYT R  16      -4.839   3.851  -6.857  1.00  0.00      R    O  
ATOM    542  C4' CYT R  16      -5.236   1.419  -6.854  1.00  0.00      R    C  
ATOM    543  O4' CYT R  16      -4.252   1.308  -7.858  1.00  0.00      R    O  
ATOM    544  C3' CYT R  16      -4.509   0.959  -5.588  1.00  0.00      R    C  
ATOM    545  O3' CYT R  16      -5.421   0.396  -4.683  1.00  0.00      R    O  
ATOM    546  C2' CYT R  16      -3.423  -0.029  -6.123  1.00  0.00      R    C  
ATOM    547  O2' CYT R  16      -3.813  -1.416  -6.268  1.00  0.00      R    O  
ATOM    548  C1' CYT R  16      -3.173   0.498  -7.487  1.00  0.00      R    C  
ATOM    549  N1  CYT R  16      -1.807   1.138  -7.599  1.00  0.00      R    N  
ATOM    550  C2  CYT R  16      -0.715   0.231  -7.506  1.00  0.00      R    C  
ATOM    551  O2  CYT R  16      -0.886  -0.970  -7.103  1.00  0.00      R    O  
ATOM    552  N3  CYT R  16       0.568   0.753  -7.629  1.00  0.00      R    N  
ATOM    553  C4  CYT R  16       0.788   2.096  -7.648  1.00  0.00      R    C  
ATOM    554  N4  CYT R  16       1.988   2.577  -7.983  1.00  0.00      R    N  
ATOM    555  C5  CYT R  16      -0.371   2.999  -7.605  1.00  0.00      R    C  
ATOM    556  C6  CYT R  16      -1.645   2.448  -7.580  1.00  0.00      R    C  
ATOM    557  H5  CYT R  16      -0.259   4.050  -7.870  1.00  0.00      R    H  
ATOM    558  H6  CYT R  16      -2.482   3.107  -7.346  1.00  0.00      R    H  
ATOM    559  H1' CYT R  16      -3.183  -0.400  -8.141  1.00  0.00      R    H  
ATOM    560  H2' CYT R  16      -3.039  -1.878  -5.936  1.00  0.00      R    H  
ATOM    561  H3' CYT R  16      -3.952   1.823  -5.166  1.00  0.00      R    H  
ATOM    562  H4' CYT R  16      -6.065   0.697  -7.007  1.00  0.00      R    H  
ATOM    563  H41 CYT R  16       2.596   1.894  -8.388  1.00  0.00      R    H  
ATOM    564  H5' CYT R  16      -6.768   2.915  -7.408  1.00  0.00      R    H  
ATOM    565  H42 CYT R  16       2.260   3.518  -8.182  1.00  0.00      R    H  
ATOM    566 H2'' CYT R  16      -2.601  -0.024  -5.376  1.00  0.00      R    H  
ATOM    567 H5'' CYT R  16      -6.285   2.828  -5.761  1.00  0.00      R    H  
ATOM    568  P   ADE R  17      -5.043   0.515  -3.129  1.00  0.00      R    P  
ATOM    569  O1P ADE R  17      -6.117  -0.268  -2.517  1.00  0.00      R    O  
ATOM    570  O2P ADE R  17      -4.805   1.889  -2.594  1.00  0.00      R    O  
ATOM    571  C5' ADE R  17      -3.847  -1.762  -2.770  1.00  0.00      R    C  
ATOM    572  O5' ADE R  17      -3.741  -0.379  -3.003  1.00  0.00      R    O  
ATOM    573  C4' ADE R  17      -2.505  -2.481  -2.832  1.00  0.00      R    C  
ATOM    574  O4' ADE R  17      -1.848  -2.352  -4.105  1.00  0.00      R    O  
ATOM    575  C3' ADE R  17      -1.559  -2.231  -1.720  1.00  0.00      R    C  
ATOM    576  O3' ADE R  17      -1.912  -2.889  -0.436  1.00  0.00      R    O  
ATOM    577  C2' ADE R  17      -0.335  -2.854  -2.361  1.00  0.00      R    C  
ATOM    578  O2' ADE R  17      -0.267  -4.275  -2.285  1.00  0.00      R    O  
ATOM    579  C1' ADE R  17      -0.481  -2.467  -3.848  1.00  0.00      R    C  
ATOM    580  N1  ADE R  17       4.123  -0.130  -4.733  1.00  0.00      R    N  
ATOM    581  C2  ADE R  17       3.777  -1.420  -4.556  1.00  0.00      R    C  
ATOM    582  N3  ADE R  17       2.581  -1.963  -4.406  1.00  0.00      R    N  
ATOM    583  C4  ADE R  17       1.578  -0.994  -4.493  1.00  0.00      R    C  
ATOM    584  C5  ADE R  17       1.774   0.363  -4.597  1.00  0.00      R    C  
ATOM    585  C6  ADE R  17       3.123   0.808  -4.755  1.00  0.00      R    C  
ATOM    586  N6  ADE R  17       3.477   2.058  -4.743  1.00  0.00      R    N  
ATOM    587  N7  ADE R  17       0.580   1.023  -4.338  1.00  0.00      R    N  
ATOM    588  C8  ADE R  17      -0.316   0.100  -4.239  1.00  0.00      R    C  
ATOM    589  N9  ADE R  17       0.205  -1.182  -4.238  1.00  0.00      R    N  
ATOM    590  H2  ADE R  17       4.611  -2.122  -4.601  1.00  0.00      R    H  
ATOM    591  H8  ADE R  17      -1.320   0.318  -3.875  1.00  0.00      R    H  
ATOM    592  H1' ADE R  17      -0.145  -3.254  -4.558  1.00  0.00      R    H  
ATOM    593  H2' ADE R  17       0.662  -4.507  -2.203  1.00  0.00      R    H  
ATOM    594  H3' ADE R  17      -1.648  -1.130  -1.597  1.00  0.00      R    H  
ATOM    595  H4' ADE R  17      -2.713  -3.568  -2.739  1.00  0.00      R    H  
ATOM    596  H5' ADE R  17      -4.527  -2.252  -3.497  1.00  0.00      R    H  
ATOM    597  H61 ADE R  17       2.863   2.821  -4.535  1.00  0.00      R    H  
ATOM    598  H62 ADE R  17       4.417   2.278  -5.005  1.00  0.00      R    H  
ATOM    599 H2'' ADE R  17       0.587  -2.380  -1.959  1.00  0.00      R    H  
ATOM    600 H5'' ADE R  17      -4.225  -1.956  -1.743  1.00  0.00      R    H  
ATOM    601  P   ADE R  18      -1.172  -2.203   0.811  1.00  0.00      R    P  
ATOM    602  O1P ADE R  18      -1.823  -2.858   1.975  1.00  0.00      R    O  
ATOM    603  O2P ADE R  18      -1.430  -0.763   0.742  1.00  0.00      R    O  
ATOM    604  C5' ADE R  18       0.775  -4.002   0.745  1.00  0.00      R    C  
ATOM    605  O5' ADE R  18       0.380  -2.586   0.665  1.00  0.00      R    O  
ATOM    606  C4' ADE R  18       2.247  -4.302   0.173  1.00  0.00      R    C  
ATOM    607  O4' ADE R  18       2.466  -3.640  -1.127  1.00  0.00      R    O  
ATOM    608  C3' ADE R  18       3.415  -3.903   1.103  1.00  0.00      R    C  
ATOM    609  O3' ADE R  18       3.688  -4.857   2.122  1.00  0.00      R    O  
ATOM    610  C2' ADE R  18       4.506  -3.765   0.077  1.00  0.00      R    C  
ATOM    611  O2' ADE R  18       5.090  -4.990  -0.244  1.00  0.00      R    O  
ATOM    612  C1' ADE R  18       3.767  -3.236  -1.132  1.00  0.00      R    C  
ATOM    613  N1  ADE R  18       6.535   1.078  -1.982  1.00  0.00      R    N  
ATOM    614  C2  ADE R  18       6.833  -0.267  -2.086  1.00  0.00      R    C  
ATOM    615  N3  ADE R  18       6.102  -1.313  -1.987  1.00  0.00      R    N  
ATOM    616  C4  ADE R  18       4.866  -0.925  -1.577  1.00  0.00      R    C  
ATOM    617  C5  ADE R  18       4.313   0.404  -1.396  1.00  0.00      R    C  
ATOM    618  C6  ADE R  18       5.274   1.436  -1.614  1.00  0.00      R    C  
ATOM    619  N6  ADE R  18       4.912   2.712  -1.450  1.00  0.00      R    N  
ATOM    620  N7  ADE R  18       2.972   0.402  -1.038  1.00  0.00      R    N  
ATOM    621  C8  ADE R  18       2.721  -0.852  -0.985  1.00  0.00      R    C  
ATOM    622  N9  ADE R  18       3.770  -1.709  -1.182  1.00  0.00      R    N  
ATOM    623  H2  ADE R  18       7.904  -0.425  -2.215  1.00  0.00      R    H  
ATOM    624  H8  ADE R  18       1.757  -1.185  -0.599  1.00  0.00      R    H  
ATOM    625  H1' ADE R  18       4.269  -3.679  -2.019  1.00  0.00      R    H  
ATOM    626  H2' ADE R  18       5.932  -5.060   0.211  1.00  0.00      R    H  
ATOM    627  H3' ADE R  18       3.188  -2.848   1.369  1.00  0.00      R    H  
ATOM    628  H4' ADE R  18       2.374  -5.386  -0.036  1.00  0.00      R    H  
ATOM    629  H5' ADE R  18       0.123  -4.771   0.278  1.00  0.00      R    H  
ATOM    630  H61 ADE R  18       4.016   2.958  -1.079  1.00  0.00      R    H  
ATOM    631  H62 ADE R  18       5.425   3.482  -1.830  1.00  0.00      R    H  
ATOM    632 H2'' ADE R  18       5.295  -3.091   0.475  1.00  0.00      R    H  
ATOM    633 H5'' ADE R  18       0.864  -4.248   1.824  1.00  0.00      R    H  
ATOM    634  P   CYT R  19       3.902  -4.244   3.538  1.00  0.00      R    P  
ATOM    635  O1P CYT R  19       4.716  -5.237   4.283  1.00  0.00      R    O  
ATOM    636  O2P CYT R  19       2.584  -3.815   4.016  1.00  0.00      R    O  
ATOM    637  C5' CYT R  19       6.201  -2.988   3.416  1.00  0.00      R    C  
ATOM    638  O5' CYT R  19       4.755  -2.956   3.413  1.00  0.00      R    O  
ATOM    639  C4' CYT R  19       6.890  -1.688   2.984  1.00  0.00      R    C  
ATOM    640  O4' CYT R  19       6.233  -1.131   1.814  1.00  0.00      R    O  
ATOM    641  C3' CYT R  19       6.704  -0.562   4.042  1.00  0.00      R    C  
ATOM    642  O3' CYT R  19       7.621  -0.785   5.120  1.00  0.00      R    O  
ATOM    643  C2' CYT R  19       6.958   0.649   3.263  1.00  0.00      R    C  
ATOM    644  O2' CYT R  19       8.323   0.858   2.975  1.00  0.00      R    O  
ATOM    645  C1' CYT R  19       6.233   0.297   1.942  1.00  0.00      R    C  
ATOM    646  N1  CYT R  19       4.888   0.851   1.932  1.00  0.00      R    N  
ATOM    647  C2  CYT R  19       4.786   2.237   1.819  1.00  0.00      R    C  
ATOM    648  O2  CYT R  19       5.774   2.892   1.639  1.00  0.00      R    O  
ATOM    649  N3  CYT R  19       3.537   2.781   1.868  1.00  0.00      R    N  
ATOM    650  C4  CYT R  19       2.471   2.080   2.089  1.00  0.00      R    C  
ATOM    651  N4  CYT R  19       1.205   2.677   2.161  1.00  0.00      R    N  
ATOM    652  C5  CYT R  19       2.485   0.651   2.148  1.00  0.00      R    C  
ATOM    653  C6  CYT R  19       3.724   0.106   2.055  1.00  0.00      R    C  
ATOM    654  H5  CYT R  19       1.594   0.038   2.283  1.00  0.00      R    H  
ATOM    655  H6  CYT R  19       3.967  -0.946   2.201  1.00  0.00      R    H  
ATOM    656  H1' CYT R  19       6.867   0.781   1.168  1.00  0.00      R    H  
ATOM    657  H2' CYT R  19       8.554   1.756   3.224  1.00  0.00      R    H  
ATOM    658  H3' CYT R  19       5.646  -0.648   4.372  1.00  0.00      R    H  
ATOM    659  H4' CYT R  19       7.995  -1.718   2.875  1.00  0.00      R    H  
ATOM    660  H41 CYT R  19       1.164   3.648   2.399  1.00  0.00      R    H  
ATOM    661  H5' CYT R  19       6.571  -3.736   2.682  1.00  0.00      R    H  
ATOM    662  H42 CYT R  19       0.486   2.038   2.435  1.00  0.00      R    H  
ATOM    663 H2'' CYT R  19       6.448   1.474   3.804  1.00  0.00      R    H  
ATOM    664 H5'' CYT R  19       6.567  -3.178   4.448  1.00  0.00      R    H  
ATOM    665  P   ADE R  20       7.529   0.065   6.450  1.00  0.00      R    P  
ATOM    666  O1P ADE R  20       7.957   1.434   6.174  1.00  0.00      R    O  
ATOM    667  O2P ADE R  20       8.381  -0.641   7.425  1.00  0.00      R    O  
ATOM    668  C5' ADE R  20       5.544  -1.044   7.821  1.00  0.00      R    C  
ATOM    669  O5' ADE R  20       6.020  -0.034   6.887  1.00  0.00      R    O  
ATOM    670  C4' ADE R  20       4.050  -1.464   7.775  1.00  0.00      R    C  
ATOM    671  O4' ADE R  20       3.256  -0.280   8.047  1.00  0.00      R    O  
ATOM    672  C3' ADE R  20       3.534  -2.087   6.519  1.00  0.00      R    C  
ATOM    673  O3' ADE R  20       2.587  -3.124   6.730  1.00  0.00      R    O  
ATOM    674  C2' ADE R  20       2.898  -0.872   5.822  1.00  0.00      R    C  
ATOM    675  O2' ADE R  20       2.021  -1.199   4.730  1.00  0.00      R    O  
ATOM    676  C1' ADE R  20       2.259  -0.166   7.067  1.00  0.00      R    C  
ATOM    677  N1  ADE R  20       0.340   4.144   9.009  1.00  0.00      R    N  
ATOM    678  C2  ADE R  20       0.529   2.920   9.554  1.00  0.00      R    C  
ATOM    679  N3  ADE R  20       1.072   1.908   9.006  1.00  0.00      R    N  
ATOM    680  C4  ADE R  20       1.363   2.094   7.667  1.00  0.00      R    C  
ATOM    681  C5  ADE R  20       1.102   3.271   6.990  1.00  0.00      R    C  
ATOM    682  C6  ADE R  20       0.663   4.332   7.707  1.00  0.00      R    C  
ATOM    683  N6  ADE R  20       0.339   5.541   7.057  1.00  0.00      R    N  
ATOM    684  N7  ADE R  20       1.504   3.174   5.630  1.00  0.00      R    N  
ATOM    685  C8  ADE R  20       2.012   1.962   5.588  1.00  0.00      R    C  
ATOM    686  N9  ADE R  20       1.945   1.227   6.793  1.00  0.00      R    N  
ATOM    687  H2  ADE R  20       0.297   2.843  10.616  1.00  0.00      R    H  
ATOM    688  H8  ADE R  20       2.490   1.533   4.706  1.00  0.00      R    H  
ATOM    689  H1' ADE R  20       1.379  -0.781   7.352  1.00  0.00      R    H  
ATOM    690  H2' ADE R  20       2.256  -2.073   4.409  1.00  0.00      R    H  
ATOM    691  H3' ADE R  20       4.281  -2.558   5.844  1.00  0.00      R    H  
ATOM    692  H4' ADE R  20       3.906  -2.158   8.631  1.00  0.00      R    H  
ATOM    693  H5' ADE R  20       5.707  -0.572   8.813  1.00  0.00      R    H  
ATOM    694  H61 ADE R  20       0.140   6.414   7.502  1.00  0.00      R    H  
ATOM    695  H62 ADE R  20       0.677   5.646   6.122  1.00  0.00      R    H  
ATOM    696  H3T ADE R  20       2.549  -3.498   5.847  1.00  0.00      R    H  
ATOM    697 H2'' ADE R  20       3.685  -0.193   5.430  1.00  0.00      R    H  
ATOM    698 H5'' ADE R  20       6.090  -2.008   7.728  1.00  0.00      R    H  
TER   
ATOM    699  C5' THY T   1      11.550  12.783   1.777  1.00  0.00      TS   C  
ATOM    700  O5' THY T   1      11.830  14.116   1.824  1.00  0.00      TS   O  
ATOM    701  C4' THY T   1      10.231  12.416   1.094  1.00  0.00      TS   C  
ATOM    702  O4' THY T   1       9.083  13.261   1.353  1.00  0.00      TS   O  
ATOM    703  C3' THY T   1      10.323  12.608  -0.418  1.00  0.00      TS   C  
ATOM    704  O3' THY T   1      11.091  11.558  -1.004  1.00  0.00      TS   O  
ATOM    705  C2' THY T   1       8.852  12.507  -0.754  1.00  0.00      TS   C  
ATOM    706  C1' THY T   1       8.073  12.961   0.431  1.00  0.00      TS   C  
ATOM    707  N1  THY T   1       7.408  14.255   0.281  1.00  0.00      TS   N  
ATOM    708  C2  THY T   1       6.030  14.335   0.453  1.00  0.00      TS   C  
ATOM    709  O2  THY T   1       5.292  13.412   0.818  1.00  0.00      TS   O  
ATOM    710  N3  THY T   1       5.499  15.564   0.354  1.00  0.00      TS   N  
ATOM    711  C4  THY T   1       6.066  16.760   0.027  1.00  0.00      TS   C  
ATOM    712  O4  THY T   1       5.390  17.772   0.019  1.00  0.00      TS   O  
ATOM    713  C5  THY T   1       7.434  16.633  -0.290  1.00  0.00      TS   C  
ATOM    714  C5M THY T   1       8.096  17.868  -0.716  1.00  0.00      TS   C  
ATOM    715  C6  THY T   1       8.028  15.411  -0.215  1.00  0.00      TS   C  
ATOM    716  H3  THY T   1       4.495  15.523   0.249  1.00  0.00      TS   H  
ATOM    717  H6  THY T   1       9.109  15.269  -0.249  1.00  0.00      TS   H  
ATOM    718  H1' THY T   1       7.360  12.190   0.795  1.00  0.00      TS   H  
ATOM    719  H2' THY T   1       8.563  11.454  -0.954  1.00  0.00      TS   H  
ATOM    720  H3' THY T   1      10.718  13.636  -0.560  1.00  0.00      TS   H  
ATOM    721  H4' THY T   1       9.909  11.389   1.365  1.00  0.00      TS   H  
ATOM    722  H5' THY T   1      11.507  12.501   2.851  1.00  0.00      TS   H  
ATOM    723  H51 THY T   1       7.997  18.015  -1.813  1.00  0.00      TS   H  
ATOM    724  H52 THY T   1       9.207  17.857  -0.694  1.00  0.00      TS   H  
ATOM    725  H53 THY T   1       7.918  18.793  -0.128  1.00  0.00      TS   H  
ATOM    726  H5T THY T   1      12.084  14.248   2.740  1.00  0.00      TS   H  
ATOM    727 H2'' THY T   1       8.548  13.134  -1.618  1.00  0.00      TS   H  
ATOM    728 H5'' THY T   1      12.319  12.166   1.265  1.00  0.00      TS   H  
ATOM    729  P   GUA T   2      11.372  11.628  -2.579  1.00  0.00      TS   P  
ATOM    730  O1P GUA T   2      11.832  12.976  -3.013  1.00  0.00      TS   O  
ATOM    731  O2P GUA T   2      10.276  11.008  -3.348  1.00  0.00      TS   O  
ATOM    732  C5' GUA T   2      13.539  10.299  -1.784  1.00  0.00      TS   C  
ATOM    733  O5' GUA T   2      12.778  10.849  -2.874  1.00  0.00      TS   O  
ATOM    734  C4' GUA T   2      13.407   8.806  -1.629  1.00  0.00      TS   C  
ATOM    735  O4' GUA T   2      12.352   8.577  -0.604  1.00  0.00      TS   O  
ATOM    736  C3' GUA T   2      12.807   7.939  -2.709  1.00  0.00      TS   C  
ATOM    737  O3' GUA T   2      13.932   7.638  -3.602  1.00  0.00      TS   O  
ATOM    738  C2' GUA T   2      12.424   6.660  -1.973  1.00  0.00      TS   C  
ATOM    739  C1' GUA T   2      11.808   7.234  -0.706  1.00  0.00      TS   C  
ATOM    740  N1  GUA T   2       7.477   4.554  -0.357  1.00  0.00      TS   N  
ATOM    741  C2  GUA T   2       8.802   4.125  -0.263  1.00  0.00      TS   C  
ATOM    742  N2  GUA T   2       8.961   2.754  -0.138  1.00  0.00      TS   N  
ATOM    743  N3  GUA T   2       9.822   4.974  -0.528  1.00  0.00      TS   N  
ATOM    744  C4  GUA T   2       9.462   6.262  -0.635  1.00  0.00      TS   C  
ATOM    745  C5  GUA T   2       8.218   6.799  -0.677  1.00  0.00      TS   C  
ATOM    746  C6  GUA T   2       7.114   5.929  -0.511  1.00  0.00      TS   C  
ATOM    747  O6  GUA T   2       5.922   6.275  -0.603  1.00  0.00      TS   O  
ATOM    748  N7  GUA T   2       8.197   8.175  -0.784  1.00  0.00      TS   N  
ATOM    749  C8  GUA T   2       9.476   8.475  -0.752  1.00  0.00      TS   C  
ATOM    750  N9  GUA T   2      10.318   7.366  -0.714  1.00  0.00      TS   N  
ATOM    751  H1  GUA T   2       6.721   3.931  -0.113  1.00  0.00      TS   H  
ATOM    752  H8  GUA T   2       9.857   9.487  -0.893  1.00  0.00      TS   H  
ATOM    753  H1' GUA T   2      12.087   6.694   0.223  1.00  0.00      TS   H  
ATOM    754  H2' GUA T   2      13.287   6.041  -1.646  1.00  0.00      TS   H  
ATOM    755  H21 GUA T   2       8.208   2.132   0.079  1.00  0.00      TS   H  
ATOM    756  H3' GUA T   2      11.889   8.446  -3.072  1.00  0.00      TS   H  
ATOM    757  H22 GUA T   2       9.872   2.366  -0.271  1.00  0.00      TS   H  
ATOM    758  H4' GUA T   2      14.381   8.406  -1.276  1.00  0.00      TS   H  
ATOM    759  H5' GUA T   2      13.322  10.725  -0.781  1.00  0.00      TS   H  
ATOM    760 H2'' GUA T   2      11.747   6.126  -2.673  1.00  0.00      TS   H  
ATOM    761 H5'' GUA T   2      14.582  10.588  -2.033  1.00  0.00      TS   H  
ATOM    762  P   THY T   3      13.544   7.155  -5.038  1.00  0.00      TS   P  
ATOM    763  O1P THY T   3      14.745   7.223  -5.877  1.00  0.00      TS   O  
ATOM    764  O2P THY T   3      12.388   7.914  -5.570  1.00  0.00      TS   O  
ATOM    765  C5' THY T   3      14.218   4.728  -4.346  1.00  0.00      TS   C  
ATOM    766  O5' THY T   3      13.147   5.651  -4.854  1.00  0.00      TS   O  
ATOM    767  C4' THY T   3      13.886   3.203  -4.321  1.00  0.00      TS   C  
ATOM    768  O4' THY T   3      12.660   3.096  -3.614  1.00  0.00      TS   O  
ATOM    769  C3' THY T   3      13.697   2.482  -5.667  1.00  0.00      TS   C  
ATOM    770  O3' THY T   3      14.333   1.240  -5.679  1.00  0.00      TS   O  
ATOM    771  C2' THY T   3      12.197   2.325  -5.831  1.00  0.00      TS   C  
ATOM    772  C1' THY T   3      11.683   2.260  -4.306  1.00  0.00      TS   C  
ATOM    773  N1  THY T   3      10.377   2.895  -4.061  1.00  0.00      TS   N  
ATOM    774  C2  THY T   3       9.347   2.200  -3.494  1.00  0.00      TS   C  
ATOM    775  O2  THY T   3       9.453   1.012  -3.199  1.00  0.00      TS   O  
ATOM    776  N3  THY T   3       8.180   2.878  -3.449  1.00  0.00      TS   N  
ATOM    777  C4  THY T   3       7.914   4.151  -3.765  1.00  0.00      TS   C  
ATOM    778  O4  THY T   3       6.784   4.560  -3.569  1.00  0.00      TS   O  
ATOM    779  C5  THY T   3       9.099   4.869  -4.140  1.00  0.00      TS   C  
ATOM    780  C5M THY T   3       9.008   6.317  -4.476  1.00  0.00      TS   C  
ATOM    781  C6  THY T   3      10.254   4.215  -4.258  1.00  0.00      TS   C  
ATOM    782  H3  THY T   3       7.411   2.307  -3.127  1.00  0.00      TS   H  
ATOM    783  H6  THY T   3      11.261   4.630  -4.263  1.00  0.00      TS   H  
ATOM    784  H1' THY T   3      11.872   1.269  -3.840  1.00  0.00      TS   H  
ATOM    785  H2' THY T   3      11.889   1.353  -6.270  1.00  0.00      TS   H  
ATOM    786  H3' THY T   3      14.072   3.182  -6.445  1.00  0.00      TS   H  
ATOM    787  H4' THY T   3      14.624   2.672  -3.682  1.00  0.00      TS   H  
ATOM    788  H5' THY T   3      14.446   4.851  -3.266  1.00  0.00      TS   H  
ATOM    789  H51 THY T   3       8.856   6.537  -5.554  1.00  0.00      TS   H  
ATOM    790  H52 THY T   3       9.939   6.823  -4.142  1.00  0.00      TS   H  
ATOM    791  H53 THY T   3       8.223   6.859  -3.906  1.00  0.00      TS   H  
ATOM    792 H2'' THY T   3      11.713   3.158  -6.385  1.00  0.00      TS   H  
ATOM    793 H5'' THY T   3      15.166   4.929  -4.887  1.00  0.00      TS   H  
ATOM    794  P   THY T   4      14.425   0.456  -7.117  1.00  0.00      TS   P  
ATOM    795  O1P THY T   4      15.735  -0.230  -7.145  1.00  0.00      TS   O  
ATOM    796  O2P THY T   4      14.073   1.386  -8.214  1.00  0.00      TS   O  
ATOM    797  C5' THY T   4      13.246  -1.588  -5.973  1.00  0.00      TS   C  
ATOM    798  O5' THY T   4      13.347  -0.751  -7.170  1.00  0.00      TS   O  
ATOM    799  C4' THY T   4      11.953  -2.363  -5.930  1.00  0.00      TS   C  
ATOM    800  O4' THY T   4      10.856  -1.520  -5.330  1.00  0.00      TS   O  
ATOM    801  C3' THY T   4      11.436  -2.719  -7.291  1.00  0.00      TS   C  
ATOM    802  O3' THY T   4      10.787  -3.943  -7.393  1.00  0.00      TS   O  
ATOM    803  C2' THY T   4      10.454  -1.610  -7.594  1.00  0.00      TS   C  
ATOM    804  C1' THY T   4       9.818  -1.534  -6.288  1.00  0.00      TS   C  
ATOM    805  N1  THY T   4       8.910  -0.381  -6.058  1.00  0.00      TS   N  
ATOM    806  C2  THY T   4       7.675  -0.568  -5.467  1.00  0.00      TS   C  
ATOM    807  O2  THY T   4       7.266  -1.590  -4.921  1.00  0.00      TS   O  
ATOM    808  N3  THY T   4       6.870   0.538  -5.501  1.00  0.00      TS   N  
ATOM    809  C4  THY T   4       7.114   1.739  -6.111  1.00  0.00      TS   C  
ATOM    810  O4  THY T   4       6.205   2.578  -6.215  1.00  0.00      TS   O  
ATOM    811  C5  THY T   4       8.433   1.853  -6.651  1.00  0.00      TS   C  
ATOM    812  C5M THY T   4       8.580   2.966  -7.568  1.00  0.00      TS   C  
ATOM    813  C6  THY T   4       9.228   0.818  -6.751  1.00  0.00      TS   C  
ATOM    814  H3  THY T   4       5.914   0.484  -5.181  1.00  0.00      TS   H  
ATOM    815  H6  THY T   4      10.162   0.909  -7.304  1.00  0.00      TS   H  
ATOM    816  H1' THY T   4       9.180  -2.430  -6.136  1.00  0.00      TS   H  
ATOM    817  H2' THY T   4       9.721  -1.630  -8.428  1.00  0.00      TS   H  
ATOM    818  H3' THY T   4      12.448  -2.767  -7.748  1.00  0.00      TS   H  
ATOM    819  H4' THY T   4      12.151  -3.281  -5.339  1.00  0.00      TS   H  
ATOM    820  H5' THY T   4      13.458  -0.981  -5.066  1.00  0.00      TS   H  
ATOM    821  H51 THY T   4       9.618   3.270  -7.818  1.00  0.00      TS   H  
ATOM    822  H52 THY T   4       8.006   3.849  -7.212  1.00  0.00      TS   H  
ATOM    823  H53 THY T   4       8.215   2.765  -8.599  1.00  0.00      TS   H  
ATOM    824 H2'' THY T   4      10.964  -0.665  -7.879  1.00  0.00      TS   H  
ATOM    825 H5'' THY T   4      14.034  -2.363  -5.858  1.00  0.00      TS   H  
ATOM    826  P   GUA T   5      10.861  -4.666  -8.824  1.00  0.00      TS   P  
ATOM    827  O1P GUA T   5      11.699  -5.838  -8.664  1.00  0.00      TS   O  
ATOM    828  O2P GUA T   5      11.195  -3.700  -9.919  1.00  0.00      TS   O  
ATOM    829  C5' GUA T   5       9.090  -6.441  -8.318  1.00  0.00      TS   C  
ATOM    830  O5' GUA T   5       9.430  -5.209  -8.923  1.00  0.00      TS   O  
ATOM    831  C4' GUA T   5       7.586  -6.554  -7.967  1.00  0.00      TS   C  
ATOM    832  O4' GUA T   5       7.197  -5.462  -7.109  1.00  0.00      TS   O  
ATOM    833  C3' GUA T   5       6.611  -6.380  -9.163  1.00  0.00      TS   C  
ATOM    834  O3' GUA T   5       6.535  -7.558  -9.980  1.00  0.00      TS   O  
ATOM    835  C2' GUA T   5       5.351  -6.306  -8.285  1.00  0.00      TS   C  
ATOM    836  C1' GUA T   5       5.767  -5.254  -7.276  1.00  0.00      TS   C  
ATOM    837  N1  GUA T   5       2.659  -1.315  -7.841  1.00  0.00      TS   N  
ATOM    838  C2  GUA T   5       2.359  -2.620  -7.688  1.00  0.00      TS   C  
ATOM    839  N2  GUA T   5       1.081  -2.893  -7.459  1.00  0.00      TS   N  
ATOM    840  N3  GUA T   5       3.221  -3.648  -7.701  1.00  0.00      TS   N  
ATOM    841  C4  GUA T   5       4.498  -3.121  -7.870  1.00  0.00      TS   C  
ATOM    842  C5  GUA T   5       4.922  -1.808  -8.226  1.00  0.00      TS   C  
ATOM    843  C6  GUA T   5       3.958  -0.816  -8.184  1.00  0.00      TS   C  
ATOM    844  O6  GUA T   5       4.110   0.400  -8.362  1.00  0.00      TS   O  
ATOM    845  N7  GUA T   5       6.308  -1.740  -8.374  1.00  0.00      TS   N  
ATOM    846  C8  GUA T   5       6.689  -2.997  -8.113  1.00  0.00      TS   C  
ATOM    847  N9  GUA T   5       5.649  -3.843  -7.747  1.00  0.00      TS   N  
ATOM    848  H1  GUA T   5       1.892  -0.672  -7.980  1.00  0.00      TS   H  
ATOM    849  H8  GUA T   5       7.689  -3.428  -8.130  1.00  0.00      TS   H  
ATOM    850  H1' GUA T   5       5.184  -5.388  -6.341  1.00  0.00      TS   H  
ATOM    851  H2' GUA T   5       4.996  -7.230  -7.781  1.00  0.00      TS   H  
ATOM    852  H21 GUA T   5       0.456  -2.113  -7.502  1.00  0.00      TS   H  
ATOM    853  H3' GUA T   5       6.819  -5.443  -9.720  1.00  0.00      TS   H  
ATOM    854  H22 GUA T   5       0.869  -3.861  -7.597  1.00  0.00      TS   H  
ATOM    855  H4' GUA T   5       7.394  -7.469  -7.369  1.00  0.00      TS   H  
ATOM    856  H5' GUA T   5       9.690  -6.683  -7.415  1.00  0.00      TS   H  
ATOM    857 H2'' GUA T   5       4.538  -5.872  -8.907  1.00  0.00      TS   H  
ATOM    858 H5'' GUA T   5       9.302  -7.270  -9.027  1.00  0.00      TS   H  
ATOM    859  P   THY T   6       6.045  -7.421 -11.467  1.00  0.00      TS   P  
ATOM    860  O1P THY T   6       6.390  -8.740 -12.082  1.00  0.00      TS   O  
ATOM    861  O2P THY T   6       6.575  -6.243 -12.203  1.00  0.00      TS   O  
ATOM    862  C5' THY T   6       3.773  -8.369 -10.702  1.00  0.00      TS   C  
ATOM    863  O5' THY T   6       4.546  -7.294 -11.293  1.00  0.00      TS   O  
ATOM    864  C4' THY T   6       2.265  -8.109 -10.619  1.00  0.00      TS   C  
ATOM    865  O4' THY T   6       2.013  -6.837 -10.010  1.00  0.00      TS   O  
ATOM    866  C3' THY T   6       1.407  -8.171 -11.832  1.00  0.00      TS   C  
ATOM    867  O3' THY T   6       0.135  -8.862 -11.596  1.00  0.00      TS   O  
ATOM    868  C2' THY T   6       1.180  -6.719 -12.225  1.00  0.00      TS   C  
ATOM    869  C1' THY T   6       1.172  -5.998 -10.864  1.00  0.00      TS   C  
ATOM    870  N1  THY T   6       1.706  -4.654 -10.959  1.00  0.00      TS   N  
ATOM    871  C2  THY T   6       0.766  -3.564 -10.827  1.00  0.00      TS   C  
ATOM    872  O2  THY T   6      -0.420  -3.733 -10.603  1.00  0.00      TS   O  
ATOM    873  N3  THY T   6       1.299  -2.352 -10.868  1.00  0.00      TS   N  
ATOM    874  C4  THY T   6       2.668  -2.068 -11.137  1.00  0.00      TS   C  
ATOM    875  O4  THY T   6       3.002  -0.891 -11.209  1.00  0.00      TS   O  
ATOM    876  C5  THY T   6       3.596  -3.161 -11.173  1.00  0.00      TS   C  
ATOM    877  C5M THY T   6       4.967  -2.886 -11.632  1.00  0.00      TS   C  
ATOM    878  C6  THY T   6       3.067  -4.406 -11.125  1.00  0.00      TS   C  
ATOM    879  H3  THY T   6       0.645  -1.584 -10.827  1.00  0.00      TS   H  
ATOM    880  H6  THY T   6       3.639  -5.312 -10.927  1.00  0.00      TS   H  
ATOM    881  H1' THY T   6       0.179  -5.930 -10.370  1.00  0.00      TS   H  
ATOM    882  H2' THY T   6       0.229  -6.477 -12.747  1.00  0.00      TS   H  
ATOM    883  H3' THY T   6       1.989  -8.731 -12.595  1.00  0.00      TS   H  
ATOM    884  H4' THY T   6       1.812  -8.840  -9.915  1.00  0.00      TS   H  
ATOM    885  H5' THY T   6       4.140  -8.519  -9.664  1.00  0.00      TS   H  
ATOM    886  H51 THY T   6       5.005  -2.559 -12.693  1.00  0.00      TS   H  
ATOM    887  H52 THY T   6       5.538  -3.830 -11.495  1.00  0.00      TS   H  
ATOM    888  H53 THY T   6       5.526  -2.224 -10.937  1.00  0.00      TS   H  
ATOM    889 H2'' THY T   6       2.028  -6.420 -12.879  1.00  0.00      TS   H  
ATOM    890 H5'' THY T   6       4.044  -9.329 -11.192  1.00  0.00      TS   H  
ATOM    891  P   ADE T   7      -0.658  -9.434 -12.800  1.00  0.00      TS   P  
ATOM    892  O1P ADE T   7      -1.708 -10.283 -12.218  1.00  0.00      TS   O  
ATOM    893  O2P ADE T   7       0.327 -10.141 -13.690  1.00  0.00      TS   O  
ATOM    894  C5' ADE T   7      -2.502  -7.643 -13.092  1.00  0.00      TS   C  
ATOM    895  O5' ADE T   7      -1.215  -8.196 -13.577  1.00  0.00      TS   O  
ATOM    896  C4' ADE T   7      -3.022  -6.386 -13.829  1.00  0.00      TS   C  
ATOM    897  O4' ADE T   7      -2.037  -5.341 -13.635  1.00  0.00      TS   O  
ATOM    898  C3' ADE T   7      -3.062  -6.575 -15.379  1.00  0.00      TS   C  
ATOM    899  O3' ADE T   7      -4.443  -6.369 -15.757  1.00  0.00      TS   O  
ATOM    900  C2' ADE T   7      -2.168  -5.452 -15.930  1.00  0.00      TS   C  
ATOM    901  C1' ADE T   7      -2.119  -4.548 -14.711  1.00  0.00      TS   C  
ATOM    902  N1  ADE T   7      -0.271   0.372 -14.960  1.00  0.00      TS   N  
ATOM    903  C2  ADE T   7      -1.524  -0.108 -15.149  1.00  0.00      TS   C  
ATOM    904  N3  ADE T   7      -1.944  -1.379 -15.047  1.00  0.00      TS   N  
ATOM    905  C4  ADE T   7      -0.917  -2.197 -14.826  1.00  0.00      TS   C  
ATOM    906  C5  ADE T   7       0.414  -1.864 -14.666  1.00  0.00      TS   C  
ATOM    907  C6  ADE T   7       0.699  -0.460 -14.594  1.00  0.00      TS   C  
ATOM    908  N6  ADE T   7       1.951  -0.005 -14.410  1.00  0.00      TS   N  
ATOM    909  N7  ADE T   7       1.226  -2.968 -14.605  1.00  0.00      TS   N  
ATOM    910  C8  ADE T   7       0.400  -4.044 -14.592  1.00  0.00      TS   C  
ATOM    911  N9  ADE T   7      -0.926  -3.641 -14.704  1.00  0.00      TS   N  
ATOM    912  H2  ADE T   7      -2.247   0.671 -15.396  1.00  0.00      TS   H  
ATOM    913  H8  ADE T   7       0.792  -5.045 -14.413  1.00  0.00      TS   H  
ATOM    914  H1' ADE T   7      -3.105  -4.038 -14.748  1.00  0.00      TS   H  
ATOM    915  H2' ADE T   7      -2.540  -5.017 -16.882  1.00  0.00      TS   H  
ATOM    916  H3' ADE T   7      -2.765  -7.617 -15.623  1.00  0.00      TS   H  
ATOM    917  H4' ADE T   7      -3.892  -5.924 -13.314  1.00  0.00      TS   H  
ATOM    918  H5' ADE T   7      -2.462  -7.501 -11.991  1.00  0.00      TS   H  
ATOM    919  H61 ADE T   7       2.685  -0.673 -14.534  1.00  0.00      TS   H  
ATOM    920  H62 ADE T   7       2.135   0.978 -14.439  1.00  0.00      TS   H  
ATOM    921 H2'' ADE T   7      -1.129  -5.799 -16.118  1.00  0.00      TS   H  
ATOM    922 H5'' ADE T   7      -3.231  -8.434 -13.364  1.00  0.00      TS   H  
ATOM    923  P   ADE T   8      -4.839  -6.522 -17.269  1.00  0.00      TS   P  
ATOM    924  O1P ADE T   8      -6.250  -7.033 -17.316  1.00  0.00      TS   O  
ATOM    925  O2P ADE T   8      -3.719  -7.232 -18.031  1.00  0.00      TS   O  
ATOM    926  C5' ADE T   8      -5.533  -3.904 -17.229  1.00  0.00      TS   C  
ATOM    927  O5' ADE T   8      -4.822  -5.058 -17.829  1.00  0.00      TS   O  
ATOM    928  C4' ADE T   8      -5.326  -2.649 -18.027  1.00  0.00      TS   C  
ATOM    929  O4' ADE T   8      -4.006  -2.159 -17.754  1.00  0.00      TS   O  
ATOM    930  C3' ADE T   8      -5.290  -2.880 -19.597  1.00  0.00      TS   C  
ATOM    931  O3' ADE T   8      -6.242  -2.004 -20.184  1.00  0.00      TS   O  
ATOM    932  C2' ADE T   8      -3.804  -2.625 -19.953  1.00  0.00      TS   C  
ATOM    933  C1' ADE T   8      -3.434  -1.645 -18.900  1.00  0.00      TS   C  
ATOM    934  N1  ADE T   8       0.819   1.368 -18.238  1.00  0.00      TS   N  
ATOM    935  C2  ADE T   8      -0.425   1.650 -18.521  1.00  0.00      TS   C  
ATOM    936  N3  ADE T   8      -1.462   0.785 -18.567  1.00  0.00      TS   N  
ATOM    937  C4  ADE T   8      -1.126  -0.511 -18.471  1.00  0.00      TS   C  
ATOM    938  C5  ADE T   8       0.171  -0.936 -18.238  1.00  0.00      TS   C  
ATOM    939  C6  ADE T   8       1.164   0.063 -18.055  1.00  0.00      TS   C  
ATOM    940  N6  ADE T   8       2.402  -0.167 -17.844  1.00  0.00      TS   N  
ATOM    941  N7  ADE T   8       0.147  -2.311 -18.116  1.00  0.00      TS   N  
ATOM    942  C8  ADE T   8      -1.077  -2.599 -18.511  1.00  0.00      TS   C  
ATOM    943  N9  ADE T   8      -1.944  -1.557 -18.650  1.00  0.00      TS   N  
ATOM    944  H2  ADE T   8      -0.585   2.721 -18.644  1.00  0.00      TS   H  
ATOM    945  H8  ADE T   8      -1.474  -3.614 -18.550  1.00  0.00      TS   H  
ATOM    946  H1' ADE T   8      -3.819  -0.602 -18.893  1.00  0.00      TS   H  
ATOM    947  H2' ADE T   8      -3.630  -2.253 -20.985  1.00  0.00      TS   H  
ATOM    948  H3' ADE T   8      -5.592  -3.921 -19.839  1.00  0.00      TS   H  
ATOM    949  H4' ADE T   8      -6.003  -1.833 -17.696  1.00  0.00      TS   H  
ATOM    950  H5' ADE T   8      -5.142  -3.675 -16.214  1.00  0.00      TS   H  
ATOM    951  H61 ADE T   8       2.802  -1.081 -17.917  1.00  0.00      TS   H  
ATOM    952  H62 ADE T   8       2.990   0.581 -17.536  1.00  0.00      TS   H  
ATOM    953 H2'' ADE T   8      -3.310  -3.612 -19.831  1.00  0.00      TS   H  
ATOM    954 H5'' ADE T   8      -6.614  -4.157 -17.187  1.00  0.00      TS   H  
ATOM    955  P   GUA T   9      -6.652  -2.068 -21.669  1.00  0.00      TS   P  
ATOM    956  O1P GUA T   9      -7.971  -1.412 -21.810  1.00  0.00      TS   O  
ATOM    957  O2P GUA T   9      -6.499  -3.494 -22.077  1.00  0.00      TS   O  
ATOM    958  C5' GUA T   9      -5.642   0.253 -22.116  1.00  0.00      TS   C  
ATOM    959  O5' GUA T   9      -5.612  -1.209 -22.504  1.00  0.00      TS   O  
ATOM    960  C4' GUA T   9      -4.491   1.018 -22.785  1.00  0.00      TS   C  
ATOM    961  O4' GUA T   9      -3.351   0.761 -22.020  1.00  0.00      TS   O  
ATOM    962  C3' GUA T   9      -4.008   0.722 -24.219  1.00  0.00      TS   C  
ATOM    963  O3' GUA T   9      -3.968   1.921 -25.072  1.00  0.00      TS   O  
ATOM    964  C2' GUA T   9      -2.621   0.090 -24.085  1.00  0.00      TS   C  
ATOM    965  C1' GUA T   9      -2.169   0.807 -22.864  1.00  0.00      TS   C  
ATOM    966  N1  GUA T   9       2.456   1.887 -21.228  1.00  0.00      TS   N  
ATOM    967  C2  GUA T   9       1.474   2.688 -21.638  1.00  0.00      TS   C  
ATOM    968  N2  GUA T   9       1.879   3.940 -21.638  1.00  0.00      TS   N  
ATOM    969  N3  GUA T   9       0.188   2.250 -21.890  1.00  0.00      TS   N  
ATOM    970  C4  GUA T   9       0.107   0.905 -21.883  1.00  0.00      TS   C  
ATOM    971  C5  GUA T   9       1.099  -0.010 -21.515  1.00  0.00      TS   C  
ATOM    972  C6  GUA T   9       2.409   0.474 -21.121  1.00  0.00      TS   C  
ATOM    973  O6  GUA T   9       3.348  -0.230 -20.811  1.00  0.00      TS   O  
ATOM    974  N7  GUA T   9       0.620  -1.299 -21.602  1.00  0.00      TS   N  
ATOM    975  C8  GUA T   9      -0.526  -1.142 -22.205  1.00  0.00      TS   C  
ATOM    976  N9  GUA T   9      -0.946   0.164 -22.293  1.00  0.00      TS   N  
ATOM    977  H1  GUA T   9       3.353   2.334 -21.103  1.00  0.00      TS   H  
ATOM    978  H8  GUA T   9      -1.138  -1.993 -22.500  1.00  0.00      TS   H  
ATOM    979  H1' GUA T   9      -1.975   1.853 -23.181  1.00  0.00      TS   H  
ATOM    980  H2' GUA T   9      -1.931   0.225 -24.946  1.00  0.00      TS   H  
ATOM    981  H21 GUA T   9       2.848   4.177 -21.579  1.00  0.00      TS   H  
ATOM    982  H3' GUA T   9      -4.694  -0.027 -24.667  1.00  0.00      TS   H  
ATOM    983  H22 GUA T   9       1.273   4.664 -21.971  1.00  0.00      TS   H  
ATOM    984  H4' GUA T   9      -4.498   2.130 -22.757  1.00  0.00      TS   H  
ATOM    985  H5' GUA T   9      -5.534   0.281 -21.010  1.00  0.00      TS   H  
ATOM    986 H2'' GUA T   9      -2.852  -0.984 -23.922  1.00  0.00      TS   H  
ATOM    987 H5'' GUA T   9      -6.569   0.776 -22.432  1.00  0.00      TS   H  
ATOM    988  P   CYT T  10      -4.009   1.717 -26.651  1.00  0.00      TS   P  
ATOM    989  O1P CYT T  10      -5.254   2.332 -27.160  1.00  0.00      TS   O  
ATOM    990  O2P CYT T  10      -3.710   0.294 -27.067  1.00  0.00      TS   O  
ATOM    991  C5' CYT T  10      -2.973   4.003 -27.171  1.00  0.00      TS   C  
ATOM    992  O5' CYT T  10      -2.810   2.578 -27.048  1.00  0.00      TS   O  
ATOM    993  C4' CYT T  10      -1.731   4.744 -26.904  1.00  0.00      TS   C  
ATOM    994  O4' CYT T  10      -1.186   4.402 -25.603  1.00  0.00      TS   O  
ATOM    995  C3' CYT T  10      -0.564   4.602 -27.861  1.00  0.00      TS   C  
ATOM    996  O3' CYT T  10      -0.859   5.441 -28.912  1.00  0.00      TS   O  
ATOM    997  C2' CYT T  10       0.553   5.144 -27.022  1.00  0.00      TS   C  
ATOM    998  C1' CYT T  10       0.274   4.542 -25.655  1.00  0.00      TS   C  
ATOM    999  N1  CYT T  10       0.945   3.289 -25.340  1.00  0.00      TS   N  
ATOM   1000  C2  CYT T  10       2.283   3.241 -24.969  1.00  0.00      TS   C  
ATOM   1001  O2  CYT T  10       2.960   4.313 -24.951  1.00  0.00      TS   O  
ATOM   1002  N3  CYT T  10       2.878   2.116 -24.730  1.00  0.00      TS   N  
ATOM   1003  C4  CYT T  10       2.212   0.941 -24.897  1.00  0.00      TS   C  
ATOM   1004  N4  CYT T  10       2.861  -0.218 -24.665  1.00  0.00      TS   N  
ATOM   1005  C5  CYT T  10       0.858   0.916 -25.331  1.00  0.00      TS   C  
ATOM   1006  C6  CYT T  10       0.277   2.116 -25.599  1.00  0.00      TS   C  
ATOM   1007  H5  CYT T  10       0.451  -0.068 -25.561  1.00  0.00      TS   H  
ATOM   1008  H6  CYT T  10      -0.734   2.107 -26.007  1.00  0.00      TS   H  
ATOM   1009  H1' CYT T  10       0.558   5.280 -24.874  1.00  0.00      TS   H  
ATOM   1010  H2' CYT T  10       0.392   6.235 -26.884  1.00  0.00      TS   H  
ATOM   1011  H3' CYT T  10      -0.439   3.526 -28.109  1.00  0.00      TS   H  
ATOM   1012  H4' CYT T  10      -2.083   5.798 -26.903  1.00  0.00      TS   H  
ATOM   1013  H41 CYT T  10       3.621  -0.068 -24.034  1.00  0.00      TS   H  
ATOM   1014  H5' CYT T  10      -3.762   4.398 -26.495  1.00  0.00      TS   H  
ATOM   1015  H42 CYT T  10       2.428  -1.117 -24.736  1.00  0.00      TS   H  
ATOM   1016 H2'' CYT T  10       1.562   4.845 -27.378  1.00  0.00      TS   H  
ATOM   1017 H5'' CYT T  10      -3.279   4.228 -28.215  1.00  0.00      TS   H  
ATOM   1018  P   THY T  11      -0.291   5.299 -30.344  1.00  0.00      TS   P  
ATOM   1019  O1P THY T  11      -0.822   6.354 -31.174  1.00  0.00      TS   O  
ATOM   1020  O2P THY T  11      -0.465   3.930 -30.821  1.00  0.00      TS   O  
ATOM   1021  C5' THY T  11       1.816   6.834 -29.764  1.00  0.00      TS   C  
ATOM   1022  O5' THY T  11       1.285   5.581 -30.274  1.00  0.00      TS   O  
ATOM   1023  C4' THY T  11       3.350   6.744 -29.608  1.00  0.00      TS   C  
ATOM   1024  O4' THY T  11       3.774   5.674 -28.672  1.00  0.00      TS   O  
ATOM   1025  C3' THY T  11       4.217   6.612 -30.916  1.00  0.00      TS   C  
ATOM   1026  O3' THY T  11       5.342   7.491 -31.090  1.00  0.00      TS   O  
ATOM   1027  C2' THY T  11       4.675   5.149 -30.795  1.00  0.00      TS   C  
ATOM   1028  C1' THY T  11       4.839   4.902 -29.258  1.00  0.00      TS   C  
ATOM   1029  N1  THY T  11       4.647   3.498 -28.866  1.00  0.00      TS   N  
ATOM   1030  C2  THY T  11       5.716   2.780 -28.384  1.00  0.00      TS   C  
ATOM   1031  O2  THY T  11       6.871   3.198 -28.141  1.00  0.00      TS   O  
ATOM   1032  N3  THY T  11       5.540   1.427 -28.145  1.00  0.00      TS   N  
ATOM   1033  C4  THY T  11       4.331   0.795 -28.276  1.00  0.00      TS   C  
ATOM   1034  O4  THY T  11       4.253  -0.387 -27.938  1.00  0.00      TS   O  
ATOM   1035  C5  THY T  11       3.213   1.566 -28.793  1.00  0.00      TS   C  
ATOM   1036  C5M THY T  11       1.906   0.925 -29.100  1.00  0.00      TS   C  
ATOM   1037  C6  THY T  11       3.439   2.873 -29.024  1.00  0.00      TS   C  
ATOM   1038  H3  THY T  11       6.337   0.895 -27.826  1.00  0.00      TS   H  
ATOM   1039  H6  THY T  11       2.653   3.542 -29.375  1.00  0.00      TS   H  
ATOM   1040  H1' THY T  11       5.822   5.341 -28.983  1.00  0.00      TS   H  
ATOM   1041  H2' THY T  11       5.533   4.885 -31.450  1.00  0.00      TS   H  
ATOM   1042  H3' THY T  11       3.515   6.643 -31.776  1.00  0.00      TS   H  
ATOM   1043  H4' THY T  11       3.642   7.737 -29.201  1.00  0.00      TS   H  
ATOM   1044  H5' THY T  11       1.342   7.112 -28.798  1.00  0.00      TS   H  
ATOM   1045  H51 THY T  11       2.015   0.365 -30.052  1.00  0.00      TS   H  
ATOM   1046  H52 THY T  11       1.028   1.548 -29.378  1.00  0.00      TS   H  
ATOM   1047  H53 THY T  11       1.566   0.165 -28.364  1.00  0.00      TS   H  
ATOM   1048 H2'' THY T  11       3.783   4.588 -31.147  1.00  0.00      TS   H  
ATOM   1049 H5'' THY T  11       1.591   7.660 -30.472  1.00  0.00      TS   H  
ATOM   1050  P   ADE T  12       6.117   7.497 -32.537  1.00  0.00      TS   P  
ATOM   1051  O1P ADE T  12       6.379   8.919 -32.984  1.00  0.00      TS   O  
ATOM   1052  O2P ADE T  12       5.368   6.620 -33.509  1.00  0.00      TS   O  
ATOM   1053  C5' ADE T  12       8.526   7.434 -31.371  1.00  0.00      TS   C  
ATOM   1054  O5' ADE T  12       7.523   6.804 -32.225  1.00  0.00      TS   O  
ATOM   1055  C4' ADE T  12       9.854   6.665 -31.371  1.00  0.00      TS   C  
ATOM   1056  O4' ADE T  12       9.678   5.422 -30.695  1.00  0.00      TS   O  
ATOM   1057  C3' ADE T  12      10.413   6.336 -32.791  1.00  0.00      TS   C  
ATOM   1058  O3' ADE T  12      11.843   6.554 -32.897  1.00  0.00      TS   O  
ATOM   1059  C2' ADE T  12      10.082   4.831 -33.015  1.00  0.00      TS   C  
ATOM   1060  C1' ADE T  12      10.125   4.331 -31.525  1.00  0.00      TS   C  
ATOM   1061  N1  ADE T  12       9.100  -0.376 -29.585  1.00  0.00      TS   N  
ATOM   1062  C2  ADE T  12      10.205   0.387 -29.673  1.00  0.00      TS   C  
ATOM   1063  N3  ADE T  12      10.440   1.598 -30.140  1.00  0.00      TS   N  
ATOM   1064  C4  ADE T  12       9.269   2.060 -30.656  1.00  0.00      TS   C  
ATOM   1065  C5  ADE T  12       8.029   1.451 -30.735  1.00  0.00      TS   C  
ATOM   1066  C6  ADE T  12       7.964   0.137 -30.165  1.00  0.00      TS   C  
ATOM   1067  N6  ADE T  12       6.833  -0.588 -30.175  1.00  0.00      TS   N  
ATOM   1068  N7  ADE T  12       7.083   2.245 -31.322  1.00  0.00      TS   N  
ATOM   1069  C8  ADE T  12       7.822   3.333 -31.609  1.00  0.00      TS   C  
ATOM   1070  N9  ADE T  12       9.138   3.278 -31.252  1.00  0.00      TS   N  
ATOM   1071  H2  ADE T  12      11.049  -0.011 -29.111  1.00  0.00      TS   H  
ATOM   1072  H8  ADE T  12       7.445   4.225 -32.109  1.00  0.00      TS   H  
ATOM   1073  H1' ADE T  12      11.163   3.979 -31.344  1.00  0.00      TS   H  
ATOM   1074  H2' ADE T  12      10.782   4.185 -33.588  1.00  0.00      TS   H  
ATOM   1075  H3' ADE T  12       9.884   6.948 -33.554  1.00  0.00      TS   H  
ATOM   1076  H4' ADE T  12      10.674   7.199 -30.843  1.00  0.00      TS   H  
ATOM   1077  H5' ADE T  12       8.074   7.562 -30.364  1.00  0.00      TS   H  
ATOM   1078  H61 ADE T  12       6.690  -1.373 -29.571  1.00  0.00      TS   H  
ATOM   1079  H62 ADE T  12       6.094  -0.442 -30.832  1.00  0.00      TS   H  
ATOM   1080 H2'' ADE T  12       9.073   4.722 -33.467  1.00  0.00      TS   H  
ATOM   1081 H5'' ADE T  12       8.821   8.432 -31.763  1.00  0.00      TS   H  
ATOM   1082  P   THY T  13      12.665   6.257 -34.200  1.00  0.00      TS   P  
ATOM   1083  O1P THY T  13      13.657   7.354 -34.310  1.00  0.00      TS   O  
ATOM   1084  O2P THY T  13      11.765   6.104 -35.392  1.00  0.00      TS   O  
ATOM   1085  C5' THY T  13      14.069   4.813 -32.608  1.00  0.00      TS   C  
ATOM   1086  O5' THY T  13      13.485   4.989 -33.924  1.00  0.00      TS   O  
ATOM   1087  C4' THY T  13      14.617   3.402 -32.359  1.00  0.00      TS   C  
ATOM   1088  O4' THY T  13      13.559   2.407 -32.126  1.00  0.00      TS   O  
ATOM   1089  C3' THY T  13      15.411   2.903 -33.557  1.00  0.00      TS   C  
ATOM   1090  O3' THY T  13      16.711   2.262 -33.199  1.00  0.00      TS   O  
ATOM   1091  C2' THY T  13      14.507   1.769 -34.193  1.00  0.00      TS   C  
ATOM   1092  C1' THY T  13      13.626   1.315 -33.044  1.00  0.00      TS   C  
ATOM   1093  N1  THY T  13      12.283   0.923 -33.369  1.00  0.00      TS   N  
ATOM   1094  C2  THY T  13      11.687  -0.140 -32.647  1.00  0.00      TS   C  
ATOM   1095  O2  THY T  13      12.192  -0.704 -31.657  1.00  0.00      TS   O  
ATOM   1096  N3  THY T  13      10.408  -0.411 -33.147  1.00  0.00      TS   N  
ATOM   1097  C4  THY T  13       9.617   0.430 -33.868  1.00  0.00      TS   C  
ATOM   1098  O4  THY T  13       8.443   0.320 -33.782  1.00  0.00      TS   O  
ATOM   1099  C5  THY T  13      10.248   1.490 -34.517  1.00  0.00      TS   C  
ATOM   1100  C5M THY T  13       9.486   2.264 -35.434  1.00  0.00      TS   C  
ATOM   1101  C6  THY T  13      11.533   1.659 -34.276  1.00  0.00      TS   C  
ATOM   1102  H3  THY T  13      10.041  -1.254 -32.729  1.00  0.00      TS   H  
ATOM   1103  H6  THY T  13      12.034   2.584 -34.562  1.00  0.00      TS   H  
ATOM   1104  H1' THY T  13      14.115   0.503 -32.463  1.00  0.00      TS   H  
ATOM   1105  H2' THY T  13      14.974   0.822 -34.540  1.00  0.00      TS   H  
ATOM   1106  H3' THY T  13      15.665   3.737 -34.245  1.00  0.00      TS   H  
ATOM   1107  H4' THY T  13      15.299   3.298 -31.488  1.00  0.00      TS   H  
ATOM   1108  H5' THY T  13      13.335   4.955 -31.786  1.00  0.00      TS   H  
ATOM   1109  H51 THY T  13       8.759   1.540 -35.860  1.00  0.00      TS   H  
ATOM   1110  H52 THY T  13      10.080   2.639 -36.294  1.00  0.00      TS   H  
ATOM   1111  H53 THY T  13       8.934   3.086 -34.929  1.00  0.00      TS   H  
ATOM   1112 H2'' THY T  13      13.946   2.307 -34.987  1.00  0.00      TS   H  
ATOM   1113 H5'' THY T  13      14.959   5.476 -32.532  1.00  0.00      TS   H  
ATOM   1114  P   ADE T  14      17.643   1.675 -34.336  1.00  0.00      TS   P  
ATOM   1115  O1P ADE T  14      19.092   1.741 -33.943  1.00  0.00      TS   O  
ATOM   1116  O2P ADE T  14      17.226   2.231 -35.632  1.00  0.00      TS   O  
ATOM   1117  C5' ADE T  14      17.182  -0.614 -32.971  1.00  0.00      TS   C  
ATOM   1118  O5' ADE T  14      17.251   0.163 -34.227  1.00  0.00      TS   O  
ATOM   1119  C4' ADE T  14      16.667  -1.957 -33.209  1.00  0.00      TS   C  
ATOM   1120  O4' ADE T  14      15.285  -1.771 -33.626  1.00  0.00      TS   O  
ATOM   1121  C3' ADE T  14      17.331  -2.681 -34.364  1.00  0.00      TS   C  
ATOM   1122  O3' ADE T  14      17.543  -4.071 -34.112  1.00  0.00      TS   O  
ATOM   1123  C2' ADE T  14      16.420  -2.493 -35.557  1.00  0.00      TS   C  
ATOM   1124  C1' ADE T  14      15.036  -2.461 -34.859  1.00  0.00      TS   C  
ATOM   1125  N1  ADE T  14       9.896  -2.315 -35.701  1.00  0.00      TS   N  
ATOM   1126  C2  ADE T  14      10.691  -3.044 -34.961  1.00  0.00      TS   C  
ATOM   1127  N3  ADE T  14      12.044  -3.080 -34.776  1.00  0.00      TS   N  
ATOM   1128  C4  ADE T  14      12.591  -2.067 -35.439  1.00  0.00      TS   C  
ATOM   1129  C5  ADE T  14      11.931  -1.177 -36.250  1.00  0.00      TS   C  
ATOM   1130  C6  ADE T  14      10.507  -1.290 -36.334  1.00  0.00      TS   C  
ATOM   1131  N6  ADE T  14       9.792  -0.496 -37.140  1.00  0.00      TS   N  
ATOM   1132  N7  ADE T  14      12.857  -0.295 -36.841  1.00  0.00      TS   N  
ATOM   1133  C8  ADE T  14      13.972  -0.653 -36.320  1.00  0.00      TS   C  
ATOM   1134  N9  ADE T  14      13.895  -1.782 -35.496  1.00  0.00      TS   N  
ATOM   1135  H2  ADE T  14      10.149  -3.822 -34.424  1.00  0.00      TS   H  
ATOM   1136  H8  ADE T  14      14.957  -0.225 -36.501  1.00  0.00      TS   H  
ATOM   1137  H1' ADE T  14      14.746  -3.526 -34.728  1.00  0.00      TS   H  
ATOM   1138  H2' ADE T  14      16.524  -3.304 -36.310  1.00  0.00      TS   H  
ATOM   1139  H3' ADE T  14      18.253  -2.084 -34.530  1.00  0.00      TS   H  
ATOM   1140  H4' ADE T  14      16.837  -2.484 -32.247  1.00  0.00      TS   H  
ATOM   1141  H5' ADE T  14      16.486  -0.077 -32.291  1.00  0.00      TS   H  
ATOM   1142  H61 ADE T  14      10.151  -0.049 -37.960  1.00  0.00      TS   H  
ATOM   1143  H62 ADE T  14       8.794  -0.459 -37.088  1.00  0.00      TS   H  
ATOM   1144 H2'' ADE T  14      16.481  -1.521 -36.092  1.00  0.00      TS   H  
ATOM   1145 H5'' ADE T  14      18.140  -0.462 -32.428  1.00  0.00      TS   H  
ATOM   1146  P   THY T  15      18.867  -4.834 -34.373  1.00  0.00      TS   P  
ATOM   1147  O1P THY T  15      19.731  -4.728 -33.140  1.00  0.00      TS   O  
ATOM   1148  O2P THY T  15      19.459  -4.387 -35.611  1.00  0.00      TS   O  
ATOM   1149  C5' THY T  15      17.673  -7.119 -33.881  1.00  0.00      TS   C  
ATOM   1150  O5' THY T  15      18.580  -6.294 -34.588  1.00  0.00      TS   O  
ATOM   1151  C4' THY T  15      16.901  -8.122 -34.837  1.00  0.00      TS   C  
ATOM   1152  O4' THY T  15      15.629  -7.523 -35.320  1.00  0.00      TS   O  
ATOM   1153  C3' THY T  15      17.613  -8.590 -36.143  1.00  0.00      TS   C  
ATOM   1154  O3' THY T  15      17.308  -9.977 -36.576  1.00  0.00      TS   O  
ATOM   1155  C2' THY T  15      17.067  -7.674 -37.176  1.00  0.00      TS   C  
ATOM   1156  C1' THY T  15      15.618  -7.616 -36.792  1.00  0.00      TS   C  
ATOM   1157  N1  THY T  15      14.882  -6.438 -37.290  1.00  0.00      TS   N  
ATOM   1158  C2  THY T  15      13.554  -6.328 -37.019  1.00  0.00      TS   C  
ATOM   1159  O2  THY T  15      12.972  -7.196 -36.357  1.00  0.00      TS   O  
ATOM   1160  N3  THY T  15      12.911  -5.206 -37.558  1.00  0.00      TS   N  
ATOM   1161  C4  THY T  15      13.504  -4.143 -38.186  1.00  0.00      TS   C  
ATOM   1162  O4  THY T  15      12.866  -3.181 -38.543  1.00  0.00      TS   O  
ATOM   1163  C5  THY T  15      14.856  -4.282 -38.429  1.00  0.00      TS   C  
ATOM   1164  C5M THY T  15      15.645  -3.254 -39.163  1.00  0.00      TS   C  
ATOM   1165  C6  THY T  15      15.495  -5.425 -37.985  1.00  0.00      TS   C  
ATOM   1166  H3  THY T  15      11.908  -5.332 -37.550  1.00  0.00      TS   H  
ATOM   1167  H6  THY T  15      16.539  -5.567 -38.264  1.00  0.00      TS   H  
ATOM   1168  H1' THY T  15      15.087  -8.516 -37.170  1.00  0.00      TS   H  
ATOM   1169  H2' THY T  15      17.257  -7.951 -38.236  1.00  0.00      TS   H  
ATOM   1170  H3' THY T  15      18.675  -8.360 -35.912  1.00  0.00      TS   H  
ATOM   1171  H4' THY T  15      16.606  -9.066 -34.331  1.00  0.00      TS   H  
ATOM   1172  H5' THY T  15      16.901  -6.483 -33.398  1.00  0.00      TS   H  
ATOM   1173  H51 THY T  15      15.099  -3.120 -40.121  1.00  0.00      TS   H  
ATOM   1174  H52 THY T  15      16.622  -3.675 -39.486  1.00  0.00      TS   H  
ATOM   1175  H53 THY T  15      15.689  -2.306 -38.585  1.00  0.00      TS   H  
ATOM   1176 H2'' THY T  15      17.551  -6.674 -37.188  1.00  0.00      TS   H  
ATOM   1177 H5'' THY T  15      18.188  -7.751 -33.127  1.00  0.00      TS   H  
ATOM   1178  P   ADE T  16      18.082 -11.104 -35.924  1.00  0.00      TS   P  
ATOM   1179  O1P ADE T  16      18.442 -10.751 -34.524  1.00  0.00      TS   O  
ATOM   1180  O2P ADE T  16      19.198 -11.371 -36.861  1.00  0.00      TS   O  
ATOM   1181  C5' ADE T  16      16.000 -12.185 -34.879  1.00  0.00      TS   C  
ATOM   1182  O5' ADE T  16      16.984 -12.274 -35.942  1.00  0.00      TS   O  
ATOM   1183  C4' ADE T  16      14.511 -12.464 -35.373  1.00  0.00      TS   C  
ATOM   1184  O4' ADE T  16      13.960 -11.305 -36.149  1.00  0.00      TS   O  
ATOM   1185  C3' ADE T  16      14.437 -13.623 -36.400  1.00  0.00      TS   C  
ATOM   1186  O3' ADE T  16      13.401 -14.549 -36.269  1.00  0.00      TS   O  
ATOM   1187  C2' ADE T  16      14.393 -12.827 -37.741  1.00  0.00      TS   C  
ATOM   1188  C1' ADE T  16      13.559 -11.557 -37.469  1.00  0.00      TS   C  
ATOM   1189  N1  ADE T  16      11.839  -7.468 -40.003  1.00  0.00      TS   N  
ATOM   1190  C2  ADE T  16      11.191  -8.353 -39.270  1.00  0.00      TS   C  
ATOM   1191  N3  ADE T  16      11.667  -9.404 -38.625  1.00  0.00      TS   N  
ATOM   1192  C4  ADE T  16      13.004  -9.538 -38.848  1.00  0.00      TS   C  
ATOM   1193  C5  ADE T  16      13.796  -8.709 -39.649  1.00  0.00      TS   C  
ATOM   1194  C6  ADE T  16      13.162  -7.562 -40.207  1.00  0.00      TS   C  
ATOM   1195  N6  ADE T  16      13.739  -6.630 -41.060  1.00  0.00      TS   N  
ATOM   1196  N7  ADE T  16      15.113  -9.195 -39.747  1.00  0.00      TS   N  
ATOM   1197  C8  ADE T  16      15.091 -10.249 -38.920  1.00  0.00      TS   C  
ATOM   1198  N9  ADE T  16      13.853 -10.470 -38.344  1.00  0.00      TS   N  
ATOM   1199  H2  ADE T  16      10.113  -8.189 -39.278  1.00  0.00      TS   H  
ATOM   1200  H8  ADE T  16      15.871 -10.970 -38.677  1.00  0.00      TS   H  
ATOM   1201  H1' ADE T  16      12.520 -11.933 -37.581  1.00  0.00      TS   H  
ATOM   1202  H2' ADE T  16      13.987 -13.308 -38.657  1.00  0.00      TS   H  
ATOM   1203  H3' ADE T  16      15.454 -14.060 -36.322  1.00  0.00      TS   H  
ATOM   1204  H4' ADE T  16      13.735 -12.680 -34.607  1.00  0.00      TS   H  
ATOM   1205  H5' ADE T  16      15.862 -11.197 -34.391  1.00  0.00      TS   H  
ATOM   1206  H61 ADE T  16      14.729  -6.514 -41.150  1.00  0.00      TS   H  
ATOM   1207  H62 ADE T  16      13.039  -5.997 -41.392  1.00  0.00      TS   H  
ATOM   1208 H2'' ADE T  16      15.477 -12.633 -37.892  1.00  0.00      TS   H  
ATOM   1209 H5'' ADE T  16      16.200 -12.960 -34.108  1.00  0.00      TS   H  
ATOM   1210  P   THY T  17      13.464 -15.920 -36.916  1.00  0.00      TS   P  
ATOM   1211  O1P THY T  17      12.870 -16.931 -35.926  1.00  0.00      TS   O  
ATOM   1212  O2P THY T  17      14.851 -16.210 -37.383  1.00  0.00      TS   O  
ATOM   1213  C5' THY T  17      11.248 -15.412 -37.996  1.00  0.00      TS   C  
ATOM   1214  O5' THY T  17      12.625 -15.892 -38.206  1.00  0.00      TS   O  
ATOM   1215  C4' THY T  17      10.661 -14.619 -39.201  1.00  0.00      TS   C  
ATOM   1216  O4' THY T  17      11.518 -13.575 -39.728  1.00  0.00      TS   O  
ATOM   1217  C3' THY T  17      10.634 -15.582 -40.384  1.00  0.00      TS   C  
ATOM   1218  O3' THY T  17       9.359 -15.822 -40.960  1.00  0.00      TS   O  
ATOM   1219  C2' THY T  17      11.511 -15.035 -41.523  1.00  0.00      TS   C  
ATOM   1220  C1' THY T  17      11.467 -13.539 -41.165  1.00  0.00      TS   C  
ATOM   1221  N1  THY T  17      12.454 -12.676 -41.788  1.00  0.00      TS   N  
ATOM   1222  C2  THY T  17      12.092 -11.498 -42.407  1.00  0.00      TS   C  
ATOM   1223  O2  THY T  17      10.944 -11.084 -42.543  1.00  0.00      TS   O  
ATOM   1224  N3  THY T  17      13.148 -10.733 -42.872  1.00  0.00      TS   N  
ATOM   1225  C4  THY T  17      14.488 -11.045 -42.764  1.00  0.00      TS   C  
ATOM   1226  O4  THY T  17      15.275 -10.190 -43.127  1.00  0.00      TS   O  
ATOM   1227  C5  THY T  17      14.809 -12.335 -42.183  1.00  0.00      TS   C  
ATOM   1228  C5M THY T  17      16.198 -12.769 -41.967  1.00  0.00      TS   C  
ATOM   1229  C6  THY T  17      13.747 -13.072 -41.744  1.00  0.00      TS   C  
ATOM   1230  H3  THY T  17      12.894  -9.968 -43.480  1.00  0.00      TS   H  
ATOM   1231  H6  THY T  17      13.933 -14.031 -41.261  1.00  0.00      TS   H  
ATOM   1232  H1' THY T  17      10.437 -13.224 -41.434  1.00  0.00      TS   H  
ATOM   1233  H2' THY T  17      11.097 -15.320 -42.514  1.00  0.00      TS   H  
ATOM   1234  H3' THY T  17      11.106 -16.537 -40.070  1.00  0.00      TS   H  
ATOM   1235  H4' THY T  17       9.641 -14.284 -38.915  1.00  0.00      TS   H  
ATOM   1236  H5' THY T  17      11.271 -14.738 -37.114  1.00  0.00      TS   H  
ATOM   1237  H51 THY T  17      16.441 -12.552 -40.904  1.00  0.00      TS   H  
ATOM   1238  H52 THY T  17      16.900 -12.332 -42.709  1.00  0.00      TS   H  
ATOM   1239  H53 THY T  17      16.305 -13.842 -42.232  1.00  0.00      TS   H  
ATOM   1240 H2'' THY T  17      12.557 -15.408 -41.484  1.00  0.00      TS   H  
ATOM   1241 H5'' THY T  17      10.539 -16.226 -37.733  1.00  0.00      TS   H  
ATOM   1242  P   ADE T  18       8.388 -17.041 -40.610  1.00  0.00      TS   P  
ATOM   1243  O1P ADE T  18       7.713 -16.897 -39.294  1.00  0.00      TS   O  
ATOM   1244  O2P ADE T  18       9.241 -18.251 -40.684  1.00  0.00      TS   O  
ATOM   1245  C5' ADE T  18       6.815 -16.082 -42.645  1.00  0.00      TS   C  
ATOM   1246  O5' ADE T  18       7.311 -17.086 -41.747  1.00  0.00      TS   O  
ATOM   1247  C4' ADE T  18       7.345 -16.248 -44.081  1.00  0.00      TS   C  
ATOM   1248  O4' ADE T  18       8.656 -15.657 -44.226  1.00  0.00      TS   O  
ATOM   1249  C3' ADE T  18       7.499 -17.661 -44.664  1.00  0.00      TS   C  
ATOM   1250  O3' ADE T  18       6.864 -17.771 -45.964  1.00  0.00      TS   O  
ATOM   1251  C2' ADE T  18       8.956 -17.836 -44.879  1.00  0.00      TS   C  
ATOM   1252  C1' ADE T  18       9.316 -16.423 -45.191  1.00  0.00      TS   C  
ATOM   1253  N1  ADE T  18      12.710 -12.633 -45.432  1.00  0.00      TS   N  
ATOM   1254  C2  ADE T  18      11.435 -12.671 -45.521  1.00  0.00      TS   C  
ATOM   1255  N3  ADE T  18      10.568 -13.746 -45.587  1.00  0.00      TS   N  
ATOM   1256  C4  ADE T  18      11.206 -14.837 -45.175  1.00  0.00      TS   C  
ATOM   1257  C5  ADE T  18      12.534 -14.941 -44.855  1.00  0.00      TS   C  
ATOM   1258  C6  ADE T  18      13.357 -13.809 -45.073  1.00  0.00      TS   C  
ATOM   1259  N6  ADE T  18      14.678 -13.768 -44.938  1.00  0.00      TS   N  
ATOM   1260  N7  ADE T  18      12.851 -16.263 -44.589  1.00  0.00      TS   N  
ATOM   1261  C8  ADE T  18      11.707 -16.906 -44.673  1.00  0.00      TS   C  
ATOM   1262  N9  ADE T  18      10.676 -16.095 -45.022  1.00  0.00      TS   N  
ATOM   1263  H2  ADE T  18      10.871 -11.745 -45.630  1.00  0.00      TS   H  
ATOM   1264  H8  ADE T  18      11.559 -17.956 -44.419  1.00  0.00      TS   H  
ATOM   1265  H1' ADE T  18       9.023 -16.148 -46.226  1.00  0.00      TS   H  
ATOM   1266  H2' ADE T  18       9.119 -18.496 -45.758  1.00  0.00      TS   H  
ATOM   1267  H3' ADE T  18       7.232 -18.498 -43.985  1.00  0.00      TS   H  
ATOM   1268  H4' ADE T  18       6.648 -15.686 -44.737  1.00  0.00      TS   H  
ATOM   1269  H5' ADE T  18       6.975 -15.061 -42.238  1.00  0.00      TS   H  
ATOM   1270  H61 ADE T  18      15.136 -14.629 -44.718  1.00  0.00      TS   H  
ATOM   1271  H62 ADE T  18      15.164 -12.920 -45.148  1.00  0.00      TS   H  
ATOM   1272 H2'' ADE T  18       9.460 -18.241 -43.975  1.00  0.00      TS   H  
ATOM   1273 H5'' ADE T  18       5.704 -16.056 -42.687  1.00  0.00      TS   H  
ATOM   1274  P   ADE T  19       5.600 -18.764 -46.095  1.00  0.00      TS   P  
ATOM   1275  O1P ADE T  19       4.736 -18.845 -44.863  1.00  0.00      TS   O  
ATOM   1276  O2P ADE T  19       6.154 -20.049 -46.536  1.00  0.00      TS   O  
ATOM   1277  C5' ADE T  19       4.146 -16.785 -47.189  1.00  0.00      TS   C  
ATOM   1278  O5' ADE T  19       4.742 -18.173 -47.294  1.00  0.00      TS   O  
ATOM   1279  C4' ADE T  19       4.396 -15.932 -48.470  1.00  0.00      TS   C  
ATOM   1280  O4' ADE T  19       5.819 -15.836 -48.767  1.00  0.00      TS   O  
ATOM   1281  C3' ADE T  19       3.873 -16.646 -49.726  1.00  0.00      TS   C  
ATOM   1282  O3' ADE T  19       3.299 -15.686 -50.646  1.00  0.00      TS   O  
ATOM   1283  C2' ADE T  19       5.029 -17.475 -50.252  1.00  0.00      TS   C  
ATOM   1284  C1' ADE T  19       6.154 -16.573 -49.944  1.00  0.00      TS   C  
ATOM   1285  N1  ADE T  19      11.149 -15.901 -48.794  1.00  0.00      TS   N  
ATOM   1286  C2  ADE T  19      10.195 -15.125 -49.170  1.00  0.00      TS   C  
ATOM   1287  N3  ADE T  19       8.911 -15.360 -49.400  1.00  0.00      TS   N  
ATOM   1288  C4  ADE T  19       8.622 -16.703 -49.258  1.00  0.00      TS   C  
ATOM   1289  C5  ADE T  19       9.504 -17.654 -48.818  1.00  0.00      TS   C  
ATOM   1290  C6  ADE T  19      10.840 -17.234 -48.587  1.00  0.00      TS   C  
ATOM   1291  N6  ADE T  19      11.759 -18.027 -48.085  1.00  0.00      TS   N  
ATOM   1292  N7  ADE T  19       8.847 -18.864 -48.841  1.00  0.00      TS   N  
ATOM   1293  C8  ADE T  19       7.608 -18.566 -49.251  1.00  0.00      TS   C  
ATOM   1294  N9  ADE T  19       7.438 -17.282 -49.572  1.00  0.00      TS   N  
ATOM   1295  H2  ADE T  19      10.562 -14.103 -49.261  1.00  0.00      TS   H  
ATOM   1296  H8  ADE T  19       6.844 -19.307 -49.489  1.00  0.00      TS   H  
ATOM   1297  H1' ADE T  19       6.413 -15.926 -50.809  1.00  0.00      TS   H  
ATOM   1298  H2' ADE T  19       5.009 -17.688 -51.343  1.00  0.00      TS   H  
ATOM   1299  H3' ADE T  19       3.154 -17.411 -49.361  1.00  0.00      TS   H  
ATOM   1300  H4' ADE T  19       3.896 -14.952 -48.319  1.00  0.00      TS   H  
ATOM   1301  H5' ADE T  19       4.632 -16.189 -46.387  1.00  0.00      TS   H  
ATOM   1302  H61 ADE T  19      11.622 -19.002 -47.908  1.00  0.00      TS   H  
ATOM   1303  H62 ADE T  19      12.683 -17.653 -48.152  1.00  0.00      TS   H  
ATOM   1304 H2'' ADE T  19       5.102 -18.406 -49.651  1.00  0.00      TS   H  
ATOM   1305 H5'' ADE T  19       3.052 -16.861 -47.011  1.00  0.00      TS   H  
ATOM   1306  P   GUA T  20       2.687 -16.222 -52.041  1.00  0.00      TS   P  
ATOM   1307  O1P GUA T  20       1.359 -15.490 -52.241  1.00  0.00      TS   O  
ATOM   1308  O2P GUA T  20       2.678 -17.704 -52.090  1.00  0.00      TS   O  
ATOM   1309  C5' GUA T  20       4.058 -14.242 -53.185  1.00  0.00      TS   C  
ATOM   1310  O5' GUA T  20       3.681 -15.629 -53.014  1.00  0.00      TS   O  
ATOM   1311  C4' GUA T  20       5.269 -14.174 -54.153  1.00  0.00      TS   C  
ATOM   1312  O4' GUA T  20       6.309 -14.739 -53.362  1.00  0.00      TS   O  
ATOM   1313  C3' GUA T  20       5.103 -14.991 -55.412  1.00  0.00      TS   C  
ATOM   1314  O3' GUA T  20       5.469 -14.419 -56.657  1.00  0.00      TS   O  
ATOM   1315  C2' GUA T  20       6.022 -16.169 -55.135  1.00  0.00      TS   C  
ATOM   1316  C1' GUA T  20       7.134 -15.445 -54.302  1.00  0.00      TS   C  
ATOM   1317  N1  GUA T  20      11.850 -16.292 -52.381  1.00  0.00      TS   N  
ATOM   1318  C2  GUA T  20      11.424 -15.162 -53.036  1.00  0.00      TS   C  
ATOM   1319  N2  GUA T  20      12.291 -14.186 -53.072  1.00  0.00      TS   N  
ATOM   1320  N3  GUA T  20      10.213 -15.065 -53.642  1.00  0.00      TS   N  
ATOM   1321  C4  GUA T  20       9.400 -16.136 -53.327  1.00  0.00      TS   C  
ATOM   1322  C5  GUA T  20       9.753 -17.309 -52.719  1.00  0.00      TS   C  
ATOM   1323  C6  GUA T  20      11.113 -17.431 -52.254  1.00  0.00      TS   C  
ATOM   1324  O6  GUA T  20      11.535 -18.460 -51.713  1.00  0.00      TS   O  
ATOM   1325  N7  GUA T  20       8.697 -18.200 -52.542  1.00  0.00      TS   N  
ATOM   1326  C8  GUA T  20       7.707 -17.529 -53.078  1.00  0.00      TS   C  
ATOM   1327  N9  GUA T  20       8.108 -16.306 -53.621  1.00  0.00      TS   N  
ATOM   1328  H1  GUA T  20      12.828 -16.425 -52.169  1.00  0.00      TS   H  
ATOM   1329  H8  GUA T  20       6.659 -17.826 -53.078  1.00  0.00      TS   H  
ATOM   1330  H1' GUA T  20       7.646 -14.711 -54.960  1.00  0.00      TS   H  
ATOM   1331  H2' GUA T  20       6.569 -16.571 -56.016  1.00  0.00      TS   H  
ATOM   1332  H21 GUA T  20      11.870 -13.292 -53.225  1.00  0.00      TS   H  
ATOM   1333  H3' GUA T  20       4.135 -15.535 -55.378  1.00  0.00      TS   H  
ATOM   1334  H22 GUA T  20      13.204 -14.315 -52.682  1.00  0.00      TS   H  
ATOM   1335  H4' GUA T  20       5.558 -13.119 -54.355  1.00  0.00      TS   H  
ATOM   1336  H5' GUA T  20       4.315 -13.787 -52.205  1.00  0.00      TS   H  
ATOM   1337  H3T GUA T  20       4.834 -13.722 -56.835  1.00  0.00      TS   H  
ATOM   1338 H2'' GUA T  20       5.524 -16.962 -54.538  1.00  0.00      TS   H  
ATOM   1339 H5'' GUA T  20       3.154 -13.709 -53.553  1.00  0.00      TS   H  
TER   
END
