# Supplementary material for: CRISPR-Cas12a exploits R-loop asymmetry to form double-strand breaks
Source: eLife. 2020 Jun 10;9:e55143. doi: 10.7554/eLife.55143 (PMC7286691; doi:10.7554/eLife.55143)
Supplement: Figure 5—source data 2. [file elife-55143-fig5-data2.zip › Figure 5ΓÇöSource Data 2/Example_MD_trajectories/5prime_boundary/5prime_boundary_33.pdb]

ATOM      1  C5' CYT B   1      20.621 -13.665 -50.824  1.00  0.00      BS   C  
ATOM      2  O5' CYT B   1      19.205 -13.468 -50.529  1.00  0.00      BS   O  
ATOM      3  C4' CYT B   1      20.953 -13.580 -52.310  1.00  0.00      BS   C  
ATOM      4  O4' CYT B   1      20.079 -14.259 -53.183  1.00  0.00      BS   O  
ATOM      5  C3' CYT B   1      20.891 -12.198 -52.901  1.00  0.00      BS   C  
ATOM      6  O3' CYT B   1      21.860 -11.306 -52.301  1.00  0.00      BS   O  
ATOM      7  C2' CYT B   1      21.267 -12.540 -54.342  1.00  0.00      BS   C  
ATOM      8  C1' CYT B   1      20.461 -13.748 -54.517  1.00  0.00      BS   C  
ATOM      9  N1  CYT B   1      19.229 -13.635 -55.363  1.00  0.00      BS   N  
ATOM     10  C2  CYT B   1      18.897 -14.702 -56.197  1.00  0.00      BS   C  
ATOM     11  O2  CYT B   1      19.626 -15.659 -56.146  1.00  0.00      BS   O  
ATOM     12  N3  CYT B   1      17.859 -14.574 -57.076  1.00  0.00      BS   N  
ATOM     13  C4  CYT B   1      17.201 -13.457 -57.123  1.00  0.00      BS   C  
ATOM     14  N4  CYT B   1      16.111 -13.385 -57.841  1.00  0.00      BS   N  
ATOM     15  C5  CYT B   1      17.553 -12.310 -56.310  1.00  0.00      BS   C  
ATOM     16  C6  CYT B   1      18.555 -12.414 -55.430  1.00  0.00      BS   C  
ATOM     17  H5  CYT B   1      17.036 -11.350 -56.316  1.00  0.00      BS   H  
ATOM     18  H6  CYT B   1      18.750 -11.671 -54.656  1.00  0.00      BS   H  
ATOM     19  H1' CYT B   1      21.181 -14.513 -54.878  1.00  0.00      BS   H  
ATOM     20  H2' CYT B   1      22.349 -12.778 -54.426  1.00  0.00      BS   H  
ATOM     21  H3' CYT B   1      19.873 -11.753 -52.902  1.00  0.00      BS   H  
ATOM     22  H4' CYT B   1      21.989 -13.941 -52.483  1.00  0.00      BS   H  
ATOM     23  H41 CYT B   1      15.869 -14.266 -58.246  1.00  0.00      BS   H  
ATOM     24  H5' CYT B   1      20.892 -14.694 -50.506  1.00  0.00      BS   H  
ATOM     25  H42 CYT B   1      15.409 -12.679 -57.755  1.00  0.00      BS   H  
ATOM     26  H5T CYT B   1      19.063 -13.752 -49.623  1.00  0.00      BS   H  
ATOM     27 H2'' CYT B   1      21.083 -11.699 -55.043  1.00  0.00      BS   H  
ATOM     28 H5'' CYT B   1      21.234 -12.961 -50.222  1.00  0.00      BS   H  
ATOM     29  P   THY B   2      21.645  -9.708 -52.378  1.00  0.00      BS   P  
ATOM     30  O1P THY B   2      22.288  -9.293 -53.637  1.00  0.00      BS   O  
ATOM     31  O2P THY B   2      22.139  -9.074 -51.098  1.00  0.00      BS   O  
ATOM     32  C5' THY B   2      19.488  -9.026 -53.696  1.00  0.00      BS   C  
ATOM     33  O5' THY B   2      20.144  -9.494 -52.501  1.00  0.00      BS   O  
ATOM     34  C4' THY B   2      17.954  -8.731 -53.524  1.00  0.00      BS   C  
ATOM     35  O4' THY B   2      17.273  -9.807 -52.771  1.00  0.00      BS   O  
ATOM     36  C3' THY B   2      17.582  -7.406 -52.878  1.00  0.00      BS   C  
ATOM     37  O3' THY B   2      16.511  -6.764 -53.525  1.00  0.00      BS   O  
ATOM     38  C2' THY B   2      17.199  -7.807 -51.481  1.00  0.00      BS   C  
ATOM     39  C1' THY B   2      16.530  -9.172 -51.688  1.00  0.00      BS   C  
ATOM     40  N1  THY B   2      16.613 -10.055 -50.524  1.00  0.00      BS   N  
ATOM     41  C2  THY B   2      15.658 -10.929 -50.291  1.00  0.00      BS   C  
ATOM     42  O2  THY B   2      14.648 -10.989 -50.927  1.00  0.00      BS   O  
ATOM     43  N3  THY B   2      15.955 -11.789 -49.265  1.00  0.00      BS   N  
ATOM     44  C4  THY B   2      17.039 -11.833 -48.457  1.00  0.00      BS   C  
ATOM     45  O4  THY B   2      17.139 -12.667 -47.580  1.00  0.00      BS   O  
ATOM     46  C5  THY B   2      18.009 -10.823 -48.758  1.00  0.00      BS   C  
ATOM     47  C5M THY B   2      19.337 -10.779 -47.937  1.00  0.00      BS   C  
ATOM     48  C6  THY B   2      17.834 -10.111 -49.858  1.00  0.00      BS   C  
ATOM     49  H3  THY B   2      15.308 -12.563 -49.223  1.00  0.00      BS   H  
ATOM     50  H6  THY B   2      18.648  -9.687 -50.446  1.00  0.00      BS   H  
ATOM     51  H1' THY B   2      15.504  -8.957 -52.059  1.00  0.00      BS   H  
ATOM     52  H2' THY B   2      16.569  -7.031 -50.997  1.00  0.00      BS   H  
ATOM     53  H3' THY B   2      18.553  -6.868 -52.912  1.00  0.00      BS   H  
ATOM     54  H4' THY B   2      17.409  -8.894 -54.478  1.00  0.00      BS   H  
ATOM     55  H5' THY B   2      19.628  -9.842 -54.438  1.00  0.00      BS   H  
ATOM     56  H51 THY B   2      19.733  -9.741 -47.957  1.00  0.00      BS   H  
ATOM     57  H52 THY B   2      20.027 -11.527 -48.382  1.00  0.00      BS   H  
ATOM     58  H53 THY B   2      19.317 -11.061 -46.863  1.00  0.00      BS   H  
ATOM     59 H2'' THY B   2      18.069  -7.930 -50.802  1.00  0.00      BS   H  
ATOM     60 H5'' THY B   2      20.068  -8.168 -54.097  1.00  0.00      BS   H  
ATOM     61  P   THY B   3      16.259  -5.176 -53.232  1.00  0.00      BS   P  
ATOM     62  O1P THY B   3      16.390  -4.446 -54.545  1.00  0.00      BS   O  
ATOM     63  O2P THY B   3      17.034  -4.705 -52.075  1.00  0.00      BS   O  
ATOM     64  C5' THY B   3      13.722  -5.814 -53.490  1.00  0.00      BS   C  
ATOM     65  O5' THY B   3      14.733  -4.945 -52.870  1.00  0.00      BS   O  
ATOM     66  C4' THY B   3      12.544  -6.122 -52.502  1.00  0.00      BS   C  
ATOM     67  O4' THY B   3      13.035  -7.173 -51.584  1.00  0.00      BS   O  
ATOM     68  C3' THY B   3      12.121  -5.043 -51.639  1.00  0.00      BS   C  
ATOM     69  O3' THY B   3      10.663  -4.718 -51.717  1.00  0.00      BS   O  
ATOM     70  C2' THY B   3      12.722  -5.340 -50.217  1.00  0.00      BS   C  
ATOM     71  C1' THY B   3      12.576  -6.849 -50.239  1.00  0.00      BS   C  
ATOM     72  N1  THY B   3      13.368  -7.628 -49.288  1.00  0.00      BS   N  
ATOM     73  C2  THY B   3      12.813  -8.777 -48.708  1.00  0.00      BS   C  
ATOM     74  O2  THY B   3      11.724  -9.222 -49.033  1.00  0.00      BS   O  
ATOM     75  N3  THY B   3      13.700  -9.342 -47.759  1.00  0.00      BS   N  
ATOM     76  C4  THY B   3      14.840  -8.816 -47.191  1.00  0.00      BS   C  
ATOM     77  O4  THY B   3      15.219  -9.186 -46.111  1.00  0.00      BS   O  
ATOM     78  C5  THY B   3      15.398  -7.786 -47.956  1.00  0.00      BS   C  
ATOM     79  C5M THY B   3      16.785  -7.319 -47.542  1.00  0.00      BS   C  
ATOM     80  C6  THY B   3      14.663  -7.244 -48.944  1.00  0.00      BS   C  
ATOM     81  H3  THY B   3      13.401 -10.166 -47.257  1.00  0.00      BS   H  
ATOM     82  H6  THY B   3      14.999  -6.444 -49.602  1.00  0.00      BS   H  
ATOM     83  H1' THY B   3      11.500  -7.121 -50.272  1.00  0.00      BS   H  
ATOM     84  H2' THY B   3      12.199  -4.914 -49.335  1.00  0.00      BS   H  
ATOM     85  H3' THY B   3      12.652  -4.116 -51.946  1.00  0.00      BS   H  
ATOM     86  H4' THY B   3      11.708  -6.502 -53.128  1.00  0.00      BS   H  
ATOM     87  H5' THY B   3      14.112  -6.792 -53.842  1.00  0.00      BS   H  
ATOM     88  H51 THY B   3      17.297  -8.032 -46.861  1.00  0.00      BS   H  
ATOM     89  H52 THY B   3      16.797  -6.363 -46.976  1.00  0.00      BS   H  
ATOM     90  H53 THY B   3      17.478  -7.153 -48.393  1.00  0.00      BS   H  
ATOM     91 H2'' THY B   3      13.788  -5.035 -50.152  1.00  0.00      BS   H  
ATOM     92 H5'' THY B   3      13.403  -5.233 -54.381  1.00  0.00      BS   H  
ATOM     93  P   ADE B   4      10.137  -3.417 -51.017  1.00  0.00      BS   P  
ATOM     94  O1P ADE B   4       9.776  -2.514 -52.153  1.00  0.00      BS   O  
ATOM     95  O2P ADE B   4      11.206  -2.968 -50.126  1.00  0.00      BS   O  
ATOM     96  C5' ADE B   4       7.729  -4.483 -50.786  1.00  0.00      BS   C  
ATOM     97  O5' ADE B   4       8.838  -3.779 -50.237  1.00  0.00      BS   O  
ATOM     98  C4' ADE B   4       7.236  -5.702 -49.992  1.00  0.00      BS   C  
ATOM     99  O4' ADE B   4       8.342  -6.514 -49.674  1.00  0.00      BS   O  
ATOM    100  C3' ADE B   4       6.703  -5.346 -48.663  1.00  0.00      BS   C  
ATOM    101  O3' ADE B   4       5.414  -4.897 -48.847  1.00  0.00      BS   O  
ATOM    102  C2' ADE B   4       6.707  -6.701 -48.092  1.00  0.00      BS   C  
ATOM    103  C1' ADE B   4       7.995  -7.228 -48.484  1.00  0.00      BS   C  
ATOM    104  N1  ADE B   4      10.896  -9.282 -44.695  1.00  0.00      BS   N  
ATOM    105  C2  ADE B   4       9.773  -9.633 -45.192  1.00  0.00      BS   C  
ATOM    106  N3  ADE B   4       8.992  -8.974 -46.072  1.00  0.00      BS   N  
ATOM    107  C4  ADE B   4       9.527  -7.835 -46.483  1.00  0.00      BS   C  
ATOM    108  C5  ADE B   4      10.771  -7.261 -45.981  1.00  0.00      BS   C  
ATOM    109  C6  ADE B   4      11.437  -8.066 -45.020  1.00  0.00      BS   C  
ATOM    110  N6  ADE B   4      12.601  -7.650 -44.388  1.00  0.00      BS   N  
ATOM    111  N7  ADE B   4      11.010  -6.049 -46.654  1.00  0.00      BS   N  
ATOM    112  C8  ADE B   4      10.002  -5.911 -47.489  1.00  0.00      BS   C  
ATOM    113  N9  ADE B   4       9.103  -6.951 -47.500  1.00  0.00      BS   N  
ATOM    114  H2  ADE B   4       9.368 -10.623 -44.983  1.00  0.00      BS   H  
ATOM    115  H8  ADE B   4       9.843  -5.018 -48.093  1.00  0.00      BS   H  
ATOM    116  H1' ADE B   4       7.964  -8.270 -48.866  1.00  0.00      BS   H  
ATOM    117  H2' ADE B   4       5.966  -7.376 -48.572  1.00  0.00      BS   H  
ATOM    118  H3' ADE B   4       7.430  -4.619 -48.244  1.00  0.00      BS   H  
ATOM    119  H4' ADE B   4       6.513  -6.242 -50.641  1.00  0.00      BS   H  
ATOM    120  H5' ADE B   4       7.939  -4.803 -51.829  1.00  0.00      BS   H  
ATOM    121  H61 ADE B   4      13.405  -7.360 -44.907  1.00  0.00      BS   H  
ATOM    122  H62 ADE B   4      12.881  -7.971 -43.483  1.00  0.00      BS   H  
ATOM    123 H2'' ADE B   4       6.595  -6.717 -46.987  1.00  0.00      BS   H  
ATOM    124 H5'' ADE B   4       6.875  -3.778 -50.880  1.00  0.00      BS   H  
ATOM    125  P   THY B   5       4.695  -4.259 -47.549  1.00  0.00      BS   P  
ATOM    126  O1P THY B   5       3.308  -3.793 -47.740  1.00  0.00      BS   O  
ATOM    127  O2P THY B   5       5.573  -3.139 -47.184  1.00  0.00      BS   O  
ATOM    128  C5' THY B   5       3.670  -6.479 -46.626  1.00  0.00      BS   C  
ATOM    129  O5' THY B   5       4.648  -5.402 -46.438  1.00  0.00      BS   O  
ATOM    130  C4' THY B   5       3.740  -7.569 -45.540  1.00  0.00      BS   C  
ATOM    131  O4' THY B   5       5.195  -7.859 -45.228  1.00  0.00      BS   O  
ATOM    132  C3' THY B   5       3.202  -7.113 -44.266  1.00  0.00      BS   C  
ATOM    133  O3' THY B   5       2.616  -8.167 -43.517  1.00  0.00      BS   O  
ATOM    134  C2' THY B   5       4.332  -6.573 -43.415  1.00  0.00      BS   C  
ATOM    135  C1' THY B   5       5.443  -7.440 -43.895  1.00  0.00      BS   C  
ATOM    136  N1  THY B   5       6.842  -6.852 -43.800  1.00  0.00      BS   N  
ATOM    137  C2  THY B   5       7.745  -7.465 -42.947  1.00  0.00      BS   C  
ATOM    138  O2  THY B   5       7.513  -8.416 -42.223  1.00  0.00      BS   O  
ATOM    139  N3  THY B   5       8.951  -6.827 -42.993  1.00  0.00      BS   N  
ATOM    140  C4  THY B   5       9.212  -5.568 -43.513  1.00  0.00      BS   C  
ATOM    141  O4  THY B   5      10.098  -4.911 -43.009  1.00  0.00      BS   O  
ATOM    142  C5  THY B   5       8.329  -5.145 -44.488  1.00  0.00      BS   C  
ATOM    143  C5M THY B   5       8.493  -3.898 -45.276  1.00  0.00      BS   C  
ATOM    144  C6  THY B   5       7.132  -5.794 -44.538  1.00  0.00      BS   C  
ATOM    145  H3  THY B   5       9.635  -7.138 -42.317  1.00  0.00      BS   H  
ATOM    146  H6  THY B   5       6.516  -5.709 -45.434  1.00  0.00      BS   H  
ATOM    147  H1' THY B   5       5.340  -8.423 -43.386  1.00  0.00      BS   H  
ATOM    148  H2' THY B   5       4.104  -6.620 -42.328  1.00  0.00      BS   H  
ATOM    149  H3' THY B   5       2.410  -6.350 -44.427  1.00  0.00      BS   H  
ATOM    150  H4' THY B   5       3.204  -8.462 -45.925  1.00  0.00      BS   H  
ATOM    151  H5' THY B   5       3.993  -7.004 -47.550  1.00  0.00      BS   H  
ATOM    152  H51 THY B   5       7.934  -3.942 -46.235  1.00  0.00      BS   H  
ATOM    153  H52 THY B   5       9.564  -3.688 -45.482  1.00  0.00      BS   H  
ATOM    154  H53 THY B   5       8.086  -3.054 -44.680  1.00  0.00      BS   H  
ATOM    155 H2'' THY B   5       4.472  -5.490 -43.625  1.00  0.00      BS   H  
ATOM    156 H5'' THY B   5       2.668  -6.007 -46.712  1.00  0.00      BS   H  
ATOM    157  P   ADE B   6       1.514  -7.872 -42.442  1.00  0.00      BS   P  
ATOM    158  O1P ADE B   6       0.186  -8.193 -43.057  1.00  0.00      BS   O  
ATOM    159  O2P ADE B   6       1.662  -6.553 -41.754  1.00  0.00      BS   O  
ATOM    160  C5' ADE B   6       1.795 -10.256 -41.423  1.00  0.00      BS   C  
ATOM    161  O5' ADE B   6       1.882  -8.814 -41.253  1.00  0.00      BS   O  
ATOM    162  C4' ADE B   6       2.554 -11.061 -40.292  1.00  0.00      BS   C  
ATOM    163  O4' ADE B   6       3.973 -10.671 -40.186  1.00  0.00      BS   O  
ATOM    164  C3' ADE B   6       1.991 -10.854 -38.858  1.00  0.00      BS   C  
ATOM    165  O3' ADE B   6       2.136 -12.081 -38.142  1.00  0.00      BS   O  
ATOM    166  C2' ADE B   6       2.815  -9.720 -38.245  1.00  0.00      BS   C  
ATOM    167  C1' ADE B   6       4.182  -9.976 -38.922  1.00  0.00      BS   C  
ATOM    168  N1  ADE B   6       8.747  -7.729 -38.339  1.00  0.00      BS   N  
ATOM    169  C2  ADE B   6       8.270  -8.856 -37.907  1.00  0.00      BS   C  
ATOM    170  N3  ADE B   6       7.029  -9.332 -38.066  1.00  0.00      BS   N  
ATOM    171  C4  ADE B   6       6.274  -8.581 -38.841  1.00  0.00      BS   C  
ATOM    172  C5  ADE B   6       6.653  -7.311 -39.354  1.00  0.00      BS   C  
ATOM    173  C6  ADE B   6       8.033  -6.899 -39.137  1.00  0.00      BS   C  
ATOM    174  N6  ADE B   6       8.626  -5.798 -39.600  1.00  0.00      BS   N  
ATOM    175  N7  ADE B   6       5.652  -6.716 -40.064  1.00  0.00      BS   N  
ATOM    176  C8  ADE B   6       4.618  -7.583 -39.974  1.00  0.00      BS   C  
ATOM    177  N9  ADE B   6       4.936  -8.770 -39.221  1.00  0.00      BS   N  
ATOM    178  H2  ADE B   6       8.974  -9.449 -37.323  1.00  0.00      BS   H  
ATOM    179  H8  ADE B   6       3.631  -7.484 -40.426  1.00  0.00      BS   H  
ATOM    180  H1' ADE B   6       4.715 -10.767 -38.353  1.00  0.00      BS   H  
ATOM    181  H2' ADE B   6       2.824  -9.758 -37.136  1.00  0.00      BS   H  
ATOM    182  H3' ADE B   6       0.959 -10.513 -39.085  1.00  0.00      BS   H  
ATOM    183  H4' ADE B   6       2.360 -12.135 -40.498  1.00  0.00      BS   H  
ATOM    184  H5' ADE B   6       2.113 -10.575 -42.438  1.00  0.00      BS   H  
ATOM    185  H61 ADE B   6       8.048  -5.148 -40.093  1.00  0.00      BS   H  
ATOM    186  H62 ADE B   6       9.572  -5.638 -39.321  1.00  0.00      BS   H  
ATOM    187 H2'' ADE B   6       2.481  -8.698 -38.525  1.00  0.00      BS   H  
ATOM    188 H5'' ADE B   6       0.723 -10.452 -41.211  1.00  0.00      BS   H  
ATOM    189  P   THY B   7       1.235 -12.455 -36.912  1.00  0.00      BS   P  
ATOM    190  O1P THY B   7       0.928 -13.923 -36.937  1.00  0.00      BS   O  
ATOM    191  O2P THY B   7       0.056 -11.546 -36.837  1.00  0.00      BS   O  
ATOM    192  C5' THY B   7       3.363 -12.818 -35.476  1.00  0.00      BS   C  
ATOM    193  O5' THY B   7       2.066 -12.088 -35.713  1.00  0.00      BS   O  
ATOM    194  C4' THY B   7       4.225 -11.972 -34.541  1.00  0.00      BS   C  
ATOM    195  O4' THY B   7       4.830 -10.833 -35.219  1.00  0.00      BS   O  
ATOM    196  C3' THY B   7       3.421 -11.423 -33.353  1.00  0.00      BS   C  
ATOM    197  O3' THY B   7       4.059 -11.737 -32.131  1.00  0.00      BS   O  
ATOM    198  C2' THY B   7       3.472  -9.901 -33.602  1.00  0.00      BS   C  
ATOM    199  C1' THY B   7       4.880  -9.789 -34.299  1.00  0.00      BS   C  
ATOM    200  N1  THY B   7       5.180  -8.570 -34.988  1.00  0.00      BS   N  
ATOM    201  C2  THY B   7       6.393  -8.045 -34.891  1.00  0.00      BS   C  
ATOM    202  O2  THY B   7       7.257  -8.656 -34.248  1.00  0.00      BS   O  
ATOM    203  N3  THY B   7       6.650  -6.895 -35.599  1.00  0.00      BS   N  
ATOM    204  C4  THY B   7       5.667  -6.129 -36.235  1.00  0.00      BS   C  
ATOM    205  O4  THY B   7       6.014  -5.083 -36.830  1.00  0.00      BS   O  
ATOM    206  C5  THY B   7       4.344  -6.716 -36.202  1.00  0.00      BS   C  
ATOM    207  C5M THY B   7       3.336  -5.998 -36.942  1.00  0.00      BS   C  
ATOM    208  C6  THY B   7       4.161  -7.899 -35.627  1.00  0.00      BS   C  
ATOM    209  H3  THY B   7       7.561  -6.459 -35.546  1.00  0.00      BS   H  
ATOM    210  H6  THY B   7       3.237  -8.464 -35.749  1.00  0.00      BS   H  
ATOM    211  H1' THY B   7       5.564 -10.121 -33.488  1.00  0.00      BS   H  
ATOM    212  H2' THY B   7       3.405  -9.270 -32.690  1.00  0.00      BS   H  
ATOM    213  H3' THY B   7       2.440 -11.942 -33.374  1.00  0.00      BS   H  
ATOM    214  H4' THY B   7       5.060 -12.612 -34.183  1.00  0.00      BS   H  
ATOM    215  H5' THY B   7       3.898 -13.065 -36.418  1.00  0.00      BS   H  
ATOM    216  H51 THY B   7       2.353  -6.514 -36.930  1.00  0.00      BS   H  
ATOM    217  H52 THY B   7       3.541  -5.678 -37.985  1.00  0.00      BS   H  
ATOM    218  H53 THY B   7       3.112  -5.017 -36.471  1.00  0.00      BS   H  
ATOM    219 H2'' THY B   7       2.641  -9.605 -34.277  1.00  0.00      BS   H  
ATOM    220 H5'' THY B   7       3.153 -13.742 -34.895  1.00  0.00      BS   H  
ATOM    221  P   ADE B   8       3.252 -11.662 -30.757  1.00  0.00      BS   P  
ATOM    222  O1P ADE B   8       2.840 -13.049 -30.434  1.00  0.00      BS   O  
ATOM    223  O2P ADE B   8       2.121 -10.700 -31.010  1.00  0.00      BS   O  
ATOM    224  C5' ADE B   8       5.643 -11.901 -29.561  1.00  0.00      BS   C  
ATOM    225  O5' ADE B   8       4.338 -11.163 -29.667  1.00  0.00      BS   O  
ATOM    226  C4' ADE B   8       6.961 -11.017 -29.497  1.00  0.00      BS   C  
ATOM    227  O4' ADE B   8       6.899 -10.066 -30.512  1.00  0.00      BS   O  
ATOM    228  C3' ADE B   8       7.110 -10.245 -28.162  1.00  0.00      BS   C  
ATOM    229  O3' ADE B   8       8.420 -10.189 -27.682  1.00  0.00      BS   O  
ATOM    230  C2' ADE B   8       6.500  -8.864 -28.433  1.00  0.00      BS   C  
ATOM    231  C1' ADE B   8       6.850  -8.758 -29.952  1.00  0.00      BS   C  
ATOM    232  N1  ADE B   8       6.657  -4.174 -32.176  1.00  0.00      BS   N  
ATOM    233  C2  ADE B   8       7.631  -4.875 -31.511  1.00  0.00      BS   C  
ATOM    234  N3  ADE B   8       7.632  -6.103 -30.997  1.00  0.00      BS   N  
ATOM    235  C4  ADE B   8       6.380  -6.645 -31.108  1.00  0.00      BS   C  
ATOM    236  C5  ADE B   8       5.289  -6.112 -31.814  1.00  0.00      BS   C  
ATOM    237  C6  ADE B   8       5.478  -4.839 -32.255  1.00  0.00      BS   C  
ATOM    238  N6  ADE B   8       4.651  -4.107 -32.955  1.00  0.00      BS   N  
ATOM    239  N7  ADE B   8       4.250  -7.066 -31.868  1.00  0.00      BS   N  
ATOM    240  C8  ADE B   8       4.707  -8.066 -31.080  1.00  0.00      BS   C  
ATOM    241  N9  ADE B   8       6.053  -7.891 -30.734  1.00  0.00      BS   N  
ATOM    242  H2  ADE B   8       8.545  -4.320 -31.298  1.00  0.00      BS   H  
ATOM    243  H8  ADE B   8       4.130  -8.958 -30.832  1.00  0.00      BS   H  
ATOM    244  H1' ADE B   8       7.887  -8.367 -30.021  1.00  0.00      BS   H  
ATOM    245  H2' ADE B   8       7.020  -8.084 -27.836  1.00  0.00      BS   H  
ATOM    246  H3' ADE B   8       6.473 -10.902 -27.531  1.00  0.00      BS   H  
ATOM    247  H4' ADE B   8       7.833 -11.689 -29.644  1.00  0.00      BS   H  
ATOM    248  H5' ADE B   8       5.788 -12.510 -30.478  1.00  0.00      BS   H  
ATOM    249  H61 ADE B   8       5.060  -3.397 -33.529  1.00  0.00      BS   H  
ATOM    250  H62 ADE B   8       3.675  -4.136 -32.740  1.00  0.00      BS   H  
ATOM    251 H2'' ADE B   8       5.401  -8.933 -28.290  1.00  0.00      BS   H  
ATOM    252 H5'' ADE B   8       5.501 -12.562 -28.680  1.00  0.00      BS   H  
ATOM    253  P   THY B   9       8.612 -10.276 -26.086  1.00  0.00      BS   P  
ATOM    254  O1P THY B   9       9.563 -11.418 -25.949  1.00  0.00      BS   O  
ATOM    255  O2P THY B   9       7.259 -10.263 -25.457  1.00  0.00      BS   O  
ATOM    256  C5' THY B   9      10.470  -8.488 -26.420  1.00  0.00      BS   C  
ATOM    257  O5' THY B   9       9.363  -8.917 -25.593  1.00  0.00      BS   O  
ATOM    258  C4' THY B   9      10.880  -7.023 -26.383  1.00  0.00      BS   C  
ATOM    259  O4' THY B   9      10.155  -6.161 -27.263  1.00  0.00      BS   O  
ATOM    260  C3' THY B   9      10.860  -6.436 -24.974  1.00  0.00      BS   C  
ATOM    261  O3' THY B   9      12.061  -5.583 -24.826  1.00  0.00      BS   O  
ATOM    262  C2' THY B   9       9.609  -5.610 -25.012  1.00  0.00      BS   C  
ATOM    263  C1' THY B   9       9.637  -5.083 -26.479  1.00  0.00      BS   C  
ATOM    264  N1  THY B   9       8.302  -4.819 -27.110  1.00  0.00      BS   N  
ATOM    265  C2  THY B   9       8.202  -3.651 -27.886  1.00  0.00      BS   C  
ATOM    266  O2  THY B   9       9.135  -2.818 -28.080  1.00  0.00      BS   O  
ATOM    267  N3  THY B   9       6.940  -3.415 -28.409  1.00  0.00      BS   N  
ATOM    268  C4  THY B   9       5.773  -4.052 -28.072  1.00  0.00      BS   C  
ATOM    269  O4  THY B   9       4.722  -3.663 -28.601  1.00  0.00      BS   O  
ATOM    270  C5  THY B   9       5.906  -5.149 -27.219  1.00  0.00      BS   C  
ATOM    271  C5M THY B   9       4.747  -6.021 -26.905  1.00  0.00      BS   C  
ATOM    272  C6  THY B   9       7.112  -5.456 -26.754  1.00  0.00      BS   C  
ATOM    273  H3  THY B   9       6.954  -2.574 -28.967  1.00  0.00      BS   H  
ATOM    274  H6  THY B   9       7.193  -6.078 -25.863  1.00  0.00      BS   H  
ATOM    275  H1' THY B   9      10.341  -4.234 -26.607  1.00  0.00      BS   H  
ATOM    276  H2' THY B   9       9.617  -4.756 -24.301  1.00  0.00      BS   H  
ATOM    277  H3' THY B   9      10.844  -7.230 -24.197  1.00  0.00      BS   H  
ATOM    278  H4' THY B   9      11.889  -7.070 -26.847  1.00  0.00      BS   H  
ATOM    279  H5' THY B   9      10.319  -8.707 -27.498  1.00  0.00      BS   H  
ATOM    280  H51 THY B   9       3.897  -5.420 -26.516  1.00  0.00      BS   H  
ATOM    281  H52 THY B   9       5.125  -6.706 -26.116  1.00  0.00      BS   H  
ATOM    282  H53 THY B   9       4.391  -6.550 -27.815  1.00  0.00      BS   H  
ATOM    283 H2'' THY B   9       8.740  -6.276 -24.822  1.00  0.00      BS   H  
ATOM    284 H5'' THY B   9      11.366  -9.135 -26.292  1.00  0.00      BS   H  
ATOM    285  P   ADE B  10      12.340  -4.911 -23.410  1.00  0.00      BS   P  
ATOM    286  O1P ADE B  10      13.696  -5.269 -22.962  1.00  0.00      BS   O  
ATOM    287  O2P ADE B  10      11.356  -5.385 -22.450  1.00  0.00      BS   O  
ATOM    288  C5' ADE B  10      13.216  -2.832 -24.560  1.00  0.00      BS   C  
ATOM    289  O5' ADE B  10      12.286  -3.374 -23.530  1.00  0.00      BS   O  
ATOM    290  C4' ADE B  10      12.732  -1.454 -24.984  1.00  0.00      BS   C  
ATOM    291  O4' ADE B  10      11.412  -1.519 -25.416  1.00  0.00      BS   O  
ATOM    292  C3' ADE B  10      12.737  -0.434 -23.914  1.00  0.00      BS   C  
ATOM    293  O3' ADE B  10      13.316   0.784 -24.378  1.00  0.00      BS   O  
ATOM    294  C2' ADE B  10      11.351  -0.177 -23.493  1.00  0.00      BS   C  
ATOM    295  C1' ADE B  10      10.604  -0.584 -24.786  1.00  0.00      BS   C  
ATOM    296  N1  ADE B  10       5.658  -0.618 -26.102  1.00  0.00      BS   N  
ATOM    297  C2  ADE B  10       6.686   0.255 -26.331  1.00  0.00      BS   C  
ATOM    298  N3  ADE B  10       7.949   0.171 -25.945  1.00  0.00      BS   N  
ATOM    299  C4  ADE B  10       8.151  -0.789 -25.140  1.00  0.00      BS   C  
ATOM    300  C5  ADE B  10       7.209  -1.690 -24.654  1.00  0.00      BS   C  
ATOM    301  C6  ADE B  10       5.923  -1.630 -25.240  1.00  0.00      BS   C  
ATOM    302  N6  ADE B  10       4.911  -2.432 -24.944  1.00  0.00      BS   N  
ATOM    303  N7  ADE B  10       7.860  -2.596 -23.819  1.00  0.00      BS   N  
ATOM    304  C8  ADE B  10       9.029  -2.200 -23.728  1.00  0.00      BS   C  
ATOM    305  N9  ADE B  10       9.351  -1.168 -24.579  1.00  0.00      BS   N  
ATOM    306  H2  ADE B  10       6.517   1.083 -27.021  1.00  0.00      BS   H  
ATOM    307  H8  ADE B  10       9.972  -2.665 -23.436  1.00  0.00      BS   H  
ATOM    308  H1' ADE B  10      10.628   0.290 -25.471  1.00  0.00      BS   H  
ATOM    309  H2' ADE B  10      11.125   0.876 -23.217  1.00  0.00      BS   H  
ATOM    310  H3' ADE B  10      13.325  -0.913 -23.102  1.00  0.00      BS   H  
ATOM    311  H4' ADE B  10      13.394  -0.978 -25.739  1.00  0.00      BS   H  
ATOM    312  H5' ADE B  10      13.272  -3.404 -25.510  1.00  0.00      BS   H  
ATOM    313  H61 ADE B  10       4.131  -2.352 -25.564  1.00  0.00      BS   H  
ATOM    314  H62 ADE B  10       4.803  -2.946 -24.094  1.00  0.00      BS   H  
ATOM    315 H2'' ADE B  10      10.953  -0.790 -22.657  1.00  0.00      BS   H  
ATOM    316 H5'' ADE B  10      14.237  -2.684 -24.149  1.00  0.00      BS   H  
ATOM    317  P   CYT B  11      14.735   1.147 -23.927  1.00  0.00      BS   P  
ATOM    318  O1P CYT B  11      15.773   0.117 -24.092  1.00  0.00      BS   O  
ATOM    319  O2P CYT B  11      14.625   1.754 -22.602  1.00  0.00      BS   O  
ATOM    320  C5' CYT B  11      15.060   2.224 -26.308  1.00  0.00      BS   C  
ATOM    321  O5' CYT B  11      14.983   2.365 -24.886  1.00  0.00      BS   O  
ATOM    322  C4' CYT B  11      15.640   3.435 -27.094  1.00  0.00      BS   C  
ATOM    323  O4' CYT B  11      15.088   4.637 -26.695  1.00  0.00      BS   O  
ATOM    324  C3' CYT B  11      17.199   3.591 -26.841  1.00  0.00      BS   C  
ATOM    325  O3' CYT B  11      17.930   3.928 -28.001  1.00  0.00      BS   O  
ATOM    326  C2' CYT B  11      17.254   4.713 -25.814  1.00  0.00      BS   C  
ATOM    327  C1' CYT B  11      16.128   5.525 -26.245  1.00  0.00      BS   C  
ATOM    328  N1  CYT B  11      15.604   6.308 -25.181  1.00  0.00      BS   N  
ATOM    329  C2  CYT B  11      15.571   7.722 -25.226  1.00  0.00      BS   C  
ATOM    330  O2  CYT B  11      16.032   8.265 -26.214  1.00  0.00      BS   O  
ATOM    331  N3  CYT B  11      15.170   8.426 -24.124  1.00  0.00      BS   N  
ATOM    332  C4  CYT B  11      14.869   7.778 -22.981  1.00  0.00      BS   C  
ATOM    333  N4  CYT B  11      14.605   8.527 -21.944  1.00  0.00      BS   N  
ATOM    334  C5  CYT B  11      14.945   6.354 -22.918  1.00  0.00      BS   C  
ATOM    335  C6  CYT B  11      15.275   5.708 -24.034  1.00  0.00      BS   C  
ATOM    336  H5  CYT B  11      14.928   5.965 -21.899  1.00  0.00      BS   H  
ATOM    337  H6  CYT B  11      15.369   4.623 -24.009  1.00  0.00      BS   H  
ATOM    338  H1' CYT B  11      16.293   6.038 -27.218  1.00  0.00      BS   H  
ATOM    339  H2' CYT B  11      18.247   5.197 -25.932  1.00  0.00      BS   H  
ATOM    340  H3' CYT B  11      17.597   2.662 -26.380  1.00  0.00      BS   H  
ATOM    341  H4' CYT B  11      15.450   3.349 -28.185  1.00  0.00      BS   H  
ATOM    342  H41 CYT B  11      14.560   9.507 -22.137  1.00  0.00      BS   H  
ATOM    343  H5' CYT B  11      14.101   1.960 -26.803  1.00  0.00      BS   H  
ATOM    344  H42 CYT B  11      14.309   8.216 -21.042  1.00  0.00      BS   H  
ATOM    345 H2'' CYT B  11      17.295   4.315 -24.779  1.00  0.00      BS   H  
ATOM    346 H5'' CYT B  11      15.810   1.430 -26.515  1.00  0.00      BS   H  
ATOM    347  P   GUA B  12      18.751   2.928 -28.924  1.00  0.00      BS   P  
ATOM    348  O1P GUA B  12      20.189   3.148 -28.627  1.00  0.00      BS   O  
ATOM    349  O2P GUA B  12      18.302   3.102 -30.298  1.00  0.00      BS   O  
ATOM    350  C5' GUA B  12      19.253   0.797 -27.518  1.00  0.00      BS   C  
ATOM    351  O5' GUA B  12      18.399   1.481 -28.438  1.00  0.00      BS   O  
ATOM    352  C4' GUA B  12      19.026  -0.687 -27.288  1.00  0.00      BS   C  
ATOM    353  O4' GUA B  12      17.564  -0.923 -27.001  1.00  0.00      BS   O  
ATOM    354  C3' GUA B  12      19.312  -1.641 -28.473  1.00  0.00      BS   C  
ATOM    355  O3' GUA B  12      19.852  -2.906 -28.029  1.00  0.00      BS   O  
ATOM    356  C2' GUA B  12      18.008  -1.853 -29.220  1.00  0.00      BS   C  
ATOM    357  C1' GUA B  12      16.921  -1.638 -28.113  1.00  0.00      BS   C  
ATOM    358  N1  GUA B  12      11.864  -2.317 -28.794  1.00  0.00      BS   N  
ATOM    359  C2  GUA B  12      12.853  -3.203 -28.377  1.00  0.00      BS   C  
ATOM    360  N2  GUA B  12      12.494  -4.486 -28.302  1.00  0.00      BS   N  
ATOM    361  N3  GUA B  12      14.206  -2.898 -28.294  1.00  0.00      BS   N  
ATOM    362  C4  GUA B  12      14.409  -1.607 -28.609  1.00  0.00      BS   C  
ATOM    363  C5  GUA B  12      13.511  -0.617 -29.037  1.00  0.00      BS   C  
ATOM    364  C6  GUA B  12      12.075  -0.986 -29.086  1.00  0.00      BS   C  
ATOM    365  O6  GUA B  12      11.156  -0.164 -29.404  1.00  0.00      BS   O  
ATOM    366  N7  GUA B  12      14.154   0.636 -29.283  1.00  0.00      BS   N  
ATOM    367  C8  GUA B  12      15.454   0.329 -29.038  1.00  0.00      BS   C  
ATOM    368  N9  GUA B  12      15.618  -1.017 -28.514  1.00  0.00      BS   N  
ATOM    369  H1  GUA B  12      10.946  -2.659 -28.554  1.00  0.00      BS   H  
ATOM    370  H8  GUA B  12      16.249   1.071 -28.969  1.00  0.00      BS   H  
ATOM    371  H1' GUA B  12      16.815  -2.645 -27.657  1.00  0.00      BS   H  
ATOM    372  H2' GUA B  12      17.954  -2.878 -29.645  1.00  0.00      BS   H  
ATOM    373  H21 GUA B  12      13.280  -5.063 -28.083  1.00  0.00      BS   H  
ATOM    374  H3' GUA B  12      19.940  -1.042 -29.168  1.00  0.00      BS   H  
ATOM    375  H22 GUA B  12      11.693  -4.822 -28.798  1.00  0.00      BS   H  
ATOM    376  H4' GUA B  12      19.589  -1.098 -26.423  1.00  0.00      BS   H  
ATOM    377  H5' GUA B  12      19.021   1.212 -26.514  1.00  0.00      BS   H  
ATOM    378  H3T GUA B  12      19.774  -3.583 -28.706  1.00  0.00      BS   H  
ATOM    379 H2'' GUA B  12      17.833  -1.150 -30.063  1.00  0.00      BS   H  
ATOM    380 H5'' GUA B  12      20.343   0.864 -27.727  1.00  0.00      BS   H  
TER   
ATOM    381  C5' GUA R  11      12.044   3.863 -22.196  1.00  0.00      R    C  
ATOM    382  O5' GUA R  11      11.345   2.965 -21.280  1.00  0.00      R    O  
ATOM    383  C4' GUA R  11      11.085   4.455 -23.284  1.00  0.00      R    C  
ATOM    384  O4' GUA R  11      10.469   3.430 -24.073  1.00  0.00      R    O  
ATOM    385  C3' GUA R  11       9.940   5.329 -22.904  1.00  0.00      R    C  
ATOM    386  O3' GUA R  11      10.310   6.717 -22.600  1.00  0.00      R    O  
ATOM    387  C2' GUA R  11       8.935   5.182 -24.022  1.00  0.00      R    C  
ATOM    388  O2' GUA R  11       9.281   5.988 -25.119  1.00  0.00      R    O  
ATOM    389  C1' GUA R  11       9.080   3.724 -24.418  1.00  0.00      R    C  
ATOM    390  N1  GUA R  11       4.312   1.893 -24.261  1.00  0.00      R    N  
ATOM    391  C2  GUA R  11       4.811   2.962 -25.046  1.00  0.00      R    C  
ATOM    392  N2  GUA R  11       3.966   3.488 -25.935  1.00  0.00      R    N  
ATOM    393  N3  GUA R  11       6.082   3.288 -25.058  1.00  0.00      R    N  
ATOM    394  C4  GUA R  11       6.799   2.565 -24.143  1.00  0.00      R    C  
ATOM    395  C5  GUA R  11       6.366   1.554 -23.344  1.00  0.00      R    C  
ATOM    396  C6  GUA R  11       5.005   1.141 -23.421  1.00  0.00      R    C  
ATOM    397  O6  GUA R  11       4.633   0.221 -22.741  1.00  0.00      R    O  
ATOM    398  N7  GUA R  11       7.337   1.004 -22.543  1.00  0.00      R    N  
ATOM    399  C8  GUA R  11       8.332   1.838 -22.775  1.00  0.00      R    C  
ATOM    400  N9  GUA R  11       8.129   2.667 -23.835  1.00  0.00      R    N  
ATOM    401  H1  GUA R  11       3.342   1.659 -24.417  1.00  0.00      R    H  
ATOM    402  H8  GUA R  11       9.370   1.632 -22.516  1.00  0.00      R    H  
ATOM    403  H1' GUA R  11       8.955   3.661 -25.521  1.00  0.00      R    H  
ATOM    404  H2' GUA R  11       8.576   5.977 -25.771  1.00  0.00      R    H  
ATOM    405  H21 GUA R  11       2.972   3.408 -26.000  1.00  0.00      R    H  
ATOM    406  H3' GUA R  11       9.594   4.772 -22.008  1.00  0.00      R    H  
ATOM    407  H22 GUA R  11       4.405   4.046 -26.640  1.00  0.00      R    H  
ATOM    408  H4' GUA R  11      11.655   5.109 -23.978  1.00  0.00      R    H  
ATOM    409  H5' GUA R  11      12.814   3.235 -22.692  1.00  0.00      R    H  
ATOM    410  H5T GUA R  11      11.938   2.263 -21.002  1.00  0.00      R    H  
ATOM    411 H2'' GUA R  11       7.930   5.385 -23.596  1.00  0.00      R    H  
ATOM    412 H5'' GUA R  11      12.609   4.673 -21.690  1.00  0.00      R    H  
ATOM    413  P   CYT R  12       9.729   7.426 -21.290  1.00  0.00      R    P  
ATOM    414  O1P CYT R  12      10.350   8.771 -21.205  1.00  0.00      R    O  
ATOM    415  O2P CYT R  12      10.071   6.574 -20.100  1.00  0.00      R    O  
ATOM    416  C5' CYT R  12       7.772   8.232 -22.707  1.00  0.00      R    C  
ATOM    417  O5' CYT R  12       8.174   7.421 -21.562  1.00  0.00      R    O  
ATOM    418  C4' CYT R  12       6.311   8.114 -23.031  1.00  0.00      R    C  
ATOM    419  O4' CYT R  12       6.062   6.751 -23.352  1.00  0.00      R    O  
ATOM    420  C3' CYT R  12       5.386   8.357 -21.808  1.00  0.00      R    C  
ATOM    421  O3' CYT R  12       5.248   9.745 -21.578  1.00  0.00      R    O  
ATOM    422  C2' CYT R  12       4.159   7.526 -22.291  1.00  0.00      R    C  
ATOM    423  O2' CYT R  12       3.369   8.270 -23.185  1.00  0.00      R    O  
ATOM    424  C1' CYT R  12       4.822   6.357 -22.983  1.00  0.00      R    C  
ATOM    425  N1  CYT R  12       4.940   5.076 -22.145  1.00  0.00      R    N  
ATOM    426  C2  CYT R  12       3.772   4.441 -21.890  1.00  0.00      R    C  
ATOM    427  O2  CYT R  12       2.721   4.947 -22.352  1.00  0.00      R    O  
ATOM    428  N3  CYT R  12       3.696   3.286 -21.249  1.00  0.00      R    N  
ATOM    429  C4  CYT R  12       4.816   2.934 -20.574  1.00  0.00      R    C  
ATOM    430  N4  CYT R  12       4.812   1.762 -19.837  1.00  0.00      R    N  
ATOM    431  C5  CYT R  12       5.995   3.687 -20.627  1.00  0.00      R    C  
ATOM    432  C6  CYT R  12       6.010   4.759 -21.381  1.00  0.00      R    C  
ATOM    433  H5  CYT R  12       6.850   3.316 -20.062  1.00  0.00      R    H  
ATOM    434  H6  CYT R  12       6.842   5.429 -21.599  1.00  0.00      R    H  
ATOM    435  H1' CYT R  12       4.414   6.155 -23.996  1.00  0.00      R    H  
ATOM    436  H2' CYT R  12       2.639   8.664 -22.703  1.00  0.00      R    H  
ATOM    437  H3' CYT R  12       5.815   7.850 -20.918  1.00  0.00      R    H  
ATOM    438  H4' CYT R  12       5.975   8.712 -23.905  1.00  0.00      R    H  
ATOM    439  H41 CYT R  12       5.653   1.294 -19.565  1.00  0.00      R    H  
ATOM    440  H5' CYT R  12       8.305   7.960 -23.643  1.00  0.00      R    H  
ATOM    441  H42 CYT R  12       3.928   1.380 -19.566  1.00  0.00      R    H  
ATOM    442 H2'' CYT R  12       3.573   7.198 -21.406  1.00  0.00      R    H  
ATOM    443 H5'' CYT R  12       7.893   9.288 -22.382  1.00  0.00      R    H  
ATOM    444  P   URA R  13       4.929  10.289 -20.122  1.00  0.00      R    P  
ATOM    445  O1P URA R  13       4.850  11.770 -20.165  1.00  0.00      R    O  
ATOM    446  O2P URA R  13       5.840   9.722 -19.087  1.00  0.00      R    O  
ATOM    447  C5' URA R  13       2.435  10.363 -20.582  1.00  0.00      R    C  
ATOM    448  O5' URA R  13       3.443   9.815 -19.781  1.00  0.00      R    O  
ATOM    449  C4' URA R  13       1.101   9.615 -20.305  1.00  0.00      R    C  
ATOM    450  O4' URA R  13       1.252   8.250 -20.842  1.00  0.00      R    O  
ATOM    451  C3' URA R  13       0.655   9.463 -18.865  1.00  0.00      R    C  
ATOM    452  O3' URA R  13      -0.001  10.635 -18.399  1.00  0.00      R    O  
ATOM    453  C2' URA R  13      -0.264   8.240 -18.993  1.00  0.00      R    C  
ATOM    454  O2' URA R  13      -1.556   8.690 -19.299  1.00  0.00      R    O  
ATOM    455  C1' URA R  13       0.313   7.455 -20.143  1.00  0.00      R    C  
ATOM    456  N1  URA R  13       0.924   6.203 -19.566  1.00  0.00      R    N  
ATOM    457  C2  URA R  13       0.104   5.160 -19.133  1.00  0.00      R    C  
ATOM    458  O2  URA R  13      -1.112   5.214 -19.112  1.00  0.00      R    O  
ATOM    459  N3  URA R  13       0.760   4.079 -18.586  1.00  0.00      R    N  
ATOM    460  C4  URA R  13       2.126   4.058 -18.287  1.00  0.00      R    C  
ATOM    461  O4  URA R  13       2.615   3.088 -17.711  1.00  0.00      R    O  
ATOM    462  C5  URA R  13       2.858   5.182 -18.664  1.00  0.00      R    C  
ATOM    463  C6  URA R  13       2.250   6.235 -19.216  1.00  0.00      R    C  
ATOM    464  H3  URA R  13       0.153   3.334 -18.277  1.00  0.00      R    H  
ATOM    465  H5  URA R  13       3.872   5.292 -18.282  1.00  0.00      R    H  
ATOM    466  H6  URA R  13       2.694   7.229 -19.176  1.00  0.00      R    H  
ATOM    467  H1' URA R  13      -0.430   7.209 -20.930  1.00  0.00      R    H  
ATOM    468  H2' URA R  13      -1.924   8.855 -18.429  1.00  0.00      R    H  
ATOM    469  H3' URA R  13       1.476   9.045 -18.244  1.00  0.00      R    H  
ATOM    470  H4' URA R  13       0.243   9.946 -20.929  1.00  0.00      R    H  
ATOM    471  H5' URA R  13       2.597  10.516 -21.671  1.00  0.00      R    H  
ATOM    472 H2'' URA R  13      -0.427   7.694 -18.040  1.00  0.00      R    H  
ATOM    473 H5'' URA R  13       2.212  11.443 -20.444  1.00  0.00      R    H  
ATOM    474  P   URA R  14      -0.030  10.799 -16.803  1.00  0.00      R    P  
ATOM    475  O1P URA R  14      -0.470  12.168 -16.613  1.00  0.00      R    O  
ATOM    476  O2P URA R  14       1.268  10.338 -16.229  1.00  0.00      R    O  
ATOM    477  C5' URA R  14      -2.543  10.089 -16.478  1.00  0.00      R    C  
ATOM    478  O5' URA R  14      -1.157   9.771 -16.433  1.00  0.00      R    O  
ATOM    479  C4' URA R  14      -3.463   8.895 -16.255  1.00  0.00      R    C  
ATOM    480  O4' URA R  14      -2.980   7.720 -17.025  1.00  0.00      R    O  
ATOM    481  C3' URA R  14      -3.636   8.379 -14.861  1.00  0.00      R    C  
ATOM    482  O3' URA R  14      -4.557   9.277 -14.070  1.00  0.00      R    O  
ATOM    483  C2' URA R  14      -4.131   6.970 -15.180  1.00  0.00      R    C  
ATOM    484  O2' URA R  14      -5.493   6.957 -15.616  1.00  0.00      R    O  
ATOM    485  C1' URA R  14      -3.223   6.583 -16.350  1.00  0.00      R    C  
ATOM    486  N1  URA R  14      -2.022   5.816 -15.977  1.00  0.00      R    N  
ATOM    487  C2  URA R  14      -2.099   4.514 -15.664  1.00  0.00      R    C  
ATOM    488  O2  URA R  14      -3.176   3.910 -15.750  1.00  0.00      R    O  
ATOM    489  N3  URA R  14      -0.940   3.867 -15.278  1.00  0.00      R    N  
ATOM    490  C4  URA R  14       0.261   4.498 -15.121  1.00  0.00      R    C  
ATOM    491  O4  URA R  14       1.266   3.787 -14.827  1.00  0.00      R    O  
ATOM    492  C5  URA R  14       0.297   5.906 -15.493  1.00  0.00      R    C  
ATOM    493  C6  URA R  14      -0.818   6.469 -15.841  1.00  0.00      R    C  
ATOM    494  H3  URA R  14      -1.016   2.888 -15.043  1.00  0.00      R    H  
ATOM    495  H5  URA R  14       1.251   6.425 -15.594  1.00  0.00      R    H  
ATOM    496  H6  URA R  14      -0.801   7.503 -16.188  1.00  0.00      R    H  
ATOM    497  H1' URA R  14      -3.870   6.038 -17.069  1.00  0.00      R    H  
ATOM    498  H2' URA R  14      -6.073   6.787 -14.870  1.00  0.00      R    H  
ATOM    499  H3' URA R  14      -2.588   8.506 -14.518  1.00  0.00      R    H  
ATOM    500  H4' URA R  14      -4.381   9.293 -16.738  1.00  0.00      R    H  
ATOM    501  H5' URA R  14      -2.713  10.557 -17.471  1.00  0.00      R    H  
ATOM    502 H2'' URA R  14      -3.943   6.347 -14.280  1.00  0.00      R    H  
ATOM    503 H5'' URA R  14      -2.744  10.788 -15.639  1.00  0.00      R    H  
ATOM    504  P   ADE R  15      -4.567   9.151 -12.514  1.00  0.00      R    P  
ATOM    505  O1P ADE R  15      -5.686  10.007 -12.024  1.00  0.00      R    O  
ATOM    506  O2P ADE R  15      -3.200   9.492 -12.003  1.00  0.00      R    O  
ATOM    507  C5' ADE R  15      -6.223   7.281 -11.910  1.00  0.00      R    C  
ATOM    508  O5' ADE R  15      -4.824   7.732 -12.042  1.00  0.00      R    O  
ATOM    509  C4' ADE R  15      -6.278   5.811 -11.611  1.00  0.00      R    C  
ATOM    510  O4' ADE R  15      -5.487   5.017 -12.597  1.00  0.00      R    O  
ATOM    511  C3' ADE R  15      -5.723   5.320 -10.327  1.00  0.00      R    C  
ATOM    512  O3' ADE R  15      -6.528   5.644  -9.143  1.00  0.00      R    O  
ATOM    513  C2' ADE R  15      -5.548   3.841 -10.630  1.00  0.00      R    C  
ATOM    514  O2' ADE R  15      -6.830   3.244 -10.769  1.00  0.00      R    O  
ATOM    515  C1' ADE R  15      -4.844   3.924 -11.959  1.00  0.00      R    C  
ATOM    516  N1  ADE R  15      -0.765   1.292 -10.635  1.00  0.00      R    N  
ATOM    517  C2  ADE R  15      -2.075   1.022 -10.660  1.00  0.00      R    C  
ATOM    518  N3  ADE R  15      -3.088   1.776 -11.141  1.00  0.00      R    N  
ATOM    519  C4  ADE R  15      -2.648   2.945 -11.512  1.00  0.00      R    C  
ATOM    520  C5  ADE R  15      -1.334   3.416 -11.418  1.00  0.00      R    C  
ATOM    521  C6  ADE R  15      -0.295   2.480 -11.091  1.00  0.00      R    C  
ATOM    522  N6  ADE R  15       1.037   2.787 -10.956  1.00  0.00      R    N  
ATOM    523  N7  ADE R  15      -1.311   4.737 -11.994  1.00  0.00      R    N  
ATOM    524  C8  ADE R  15      -2.520   4.958 -12.246  1.00  0.00      R    C  
ATOM    525  N9  ADE R  15      -3.421   4.008 -11.902  1.00  0.00      R    N  
ATOM    526  H2  ADE R  15      -2.410   0.035 -10.342  1.00  0.00      R    H  
ATOM    527  H8  ADE R  15      -2.934   5.910 -12.578  1.00  0.00      R    H  
ATOM    528  H1' ADE R  15      -5.077   3.036 -12.584  1.00  0.00      R    H  
ATOM    529  H2' ADE R  15      -6.599   2.365 -11.078  1.00  0.00      R    H  
ATOM    530  H3' ADE R  15      -4.645   5.578 -10.254  1.00  0.00      R    H  
ATOM    531  H4' ADE R  15      -7.317   5.431 -11.707  1.00  0.00      R    H  
ATOM    532  H5' ADE R  15      -6.656   7.420 -12.923  1.00  0.00      R    H  
ATOM    533  H61 ADE R  15       1.448   3.688 -11.091  1.00  0.00      R    H  
ATOM    534  H62 ADE R  15       1.630   2.012 -10.732  1.00  0.00      R    H  
ATOM    535 H2'' ADE R  15      -5.025   3.313  -9.803  1.00  0.00      R    H  
ATOM    536 H5'' ADE R  15      -6.726   7.889 -11.128  1.00  0.00      R    H  
ATOM    537  P   CYT R  16      -5.931   6.662  -8.114  1.00  0.00      R    P  
ATOM    538  O1P CYT R  16      -7.036   7.264  -7.409  1.00  0.00      R    O  
ATOM    539  O2P CYT R  16      -5.121   7.682  -8.758  1.00  0.00      R    O  
ATOM    540  C5' CYT R  16      -5.567   4.711  -6.377  1.00  0.00      R    C  
ATOM    541  O5' CYT R  16      -5.060   5.826  -7.139  1.00  0.00      R    O  
ATOM    542  C4' CYT R  16      -4.547   3.522  -6.161  1.00  0.00      R    C  
ATOM    543  O4' CYT R  16      -3.729   3.260  -7.397  1.00  0.00      R    O  
ATOM    544  C3' CYT R  16      -3.451   3.842  -5.131  1.00  0.00      R    C  
ATOM    545  O3' CYT R  16      -3.946   3.875  -3.726  1.00  0.00      R    O  
ATOM    546  C2' CYT R  16      -2.391   2.767  -5.464  1.00  0.00      R    C  
ATOM    547  O2' CYT R  16      -2.739   1.580  -4.946  1.00  0.00      R    O  
ATOM    548  C1' CYT R  16      -2.487   2.763  -6.962  1.00  0.00      R    C  
ATOM    549  N1  CYT R  16      -1.333   3.478  -7.598  1.00  0.00      R    N  
ATOM    550  C2  CYT R  16       0.017   2.957  -7.663  1.00  0.00      R    C  
ATOM    551  O2  CYT R  16       0.162   1.772  -7.275  1.00  0.00      R    O  
ATOM    552  N3  CYT R  16       1.037   3.749  -8.030  1.00  0.00      R    N  
ATOM    553  C4  CYT R  16       0.832   4.916  -8.635  1.00  0.00      R    C  
ATOM    554  N4  CYT R  16       1.829   5.691  -9.004  1.00  0.00      R    N  
ATOM    555  C5  CYT R  16      -0.515   5.410  -8.752  1.00  0.00      R    C  
ATOM    556  C6  CYT R  16      -1.519   4.698  -8.213  1.00  0.00      R    C  
ATOM    557  H5  CYT R  16      -0.636   6.380  -9.236  1.00  0.00      R    H  
ATOM    558  H6  CYT R  16      -2.548   5.049  -8.127  1.00  0.00      R    H  
ATOM    559  H1' CYT R  16      -2.478   1.727  -7.362  1.00  0.00      R    H  
ATOM    560  H2' CYT R  16      -2.112   1.342  -4.259  1.00  0.00      R    H  
ATOM    561  H3' CYT R  16      -3.045   4.808  -5.501  1.00  0.00      R    H  
ATOM    562  H4' CYT R  16      -5.083   2.574  -5.944  1.00  0.00      R    H  
ATOM    563  H41 CYT R  16       2.745   5.429  -8.702  1.00  0.00      R    H  
ATOM    564  H5' CYT R  16      -6.467   4.224  -6.810  1.00  0.00      R    H  
ATOM    565  H42 CYT R  16       1.824   6.681  -9.153  1.00  0.00      R    H  
ATOM    566 H2'' CYT R  16      -1.325   2.894  -5.178  1.00  0.00      R    H  
ATOM    567 H5'' CYT R  16      -5.551   5.162  -5.362  1.00  0.00      R    H  
ATOM    568  P   ADE R  17      -3.067   4.538  -2.605  1.00  0.00      R    P  
ATOM    569  O1P ADE R  17      -3.945   4.624  -1.400  1.00  0.00      R    O  
ATOM    570  O2P ADE R  17      -2.664   5.816  -3.171  1.00  0.00      R    O  
ATOM    571  C5' ADE R  17      -2.237   2.174  -1.787  1.00  0.00      R    C  
ATOM    572  O5' ADE R  17      -1.844   3.570  -2.434  1.00  0.00      R    O  
ATOM    573  C4' ADE R  17      -1.089   1.107  -1.824  1.00  0.00      R    C  
ATOM    574  O4' ADE R  17      -0.557   1.106  -3.093  1.00  0.00      R    O  
ATOM    575  C3' ADE R  17       0.106   1.383  -0.922  1.00  0.00      R    C  
ATOM    576  O3' ADE R  17      -0.140   1.063   0.499  1.00  0.00      R    O  
ATOM    577  C2' ADE R  17       1.107   0.427  -1.569  1.00  0.00      R    C  
ATOM    578  O2' ADE R  17       0.927  -0.920  -1.114  1.00  0.00      R    O  
ATOM    579  C1' ADE R  17       0.782   0.630  -3.063  1.00  0.00      R    C  
ATOM    580  N1  ADE R  17       5.587   1.213  -4.534  1.00  0.00      R    N  
ATOM    581  C2  ADE R  17       4.991   0.161  -3.944  1.00  0.00      R    C  
ATOM    582  N3  ADE R  17       3.692   0.162  -3.502  1.00  0.00      R    N  
ATOM    583  C4  ADE R  17       3.040   1.267  -3.831  1.00  0.00      R    C  
ATOM    584  C5  ADE R  17       3.632   2.445  -4.265  1.00  0.00      R    C  
ATOM    585  C6  ADE R  17       4.966   2.364  -4.666  1.00  0.00      R    C  
ATOM    586  N6  ADE R  17       5.599   3.373  -5.230  1.00  0.00      R    N  
ATOM    587  N7  ADE R  17       2.698   3.465  -4.476  1.00  0.00      R    N  
ATOM    588  C8  ADE R  17       1.565   2.848  -4.030  1.00  0.00      R    C  
ATOM    589  N9  ADE R  17       1.722   1.539  -3.637  1.00  0.00      R    N  
ATOM    590  H2  ADE R  17       5.560  -0.738  -3.703  1.00  0.00      R    H  
ATOM    591  H8  ADE R  17       0.599   3.342  -3.924  1.00  0.00      R    H  
ATOM    592  H1' ADE R  17       0.806  -0.357  -3.573  1.00  0.00      R    H  
ATOM    593  H2' ADE R  17       1.357  -0.907  -0.257  1.00  0.00      R    H  
ATOM    594  H3' ADE R  17       0.264   2.461  -1.138  1.00  0.00      R    H  
ATOM    595  H4' ADE R  17      -1.507   0.106  -1.586  1.00  0.00      R    H  
ATOM    596  H5' ADE R  17      -3.184   1.783  -2.217  1.00  0.00      R    H  
ATOM    597  H61 ADE R  17       6.526   3.266  -5.589  1.00  0.00      R    H  
ATOM    598  H62 ADE R  17       5.154   4.265  -5.309  1.00  0.00      R    H  
ATOM    599 H2'' ADE R  17       2.129   0.774  -1.304  1.00  0.00      R    H  
ATOM    600 H5'' ADE R  17      -2.423   2.192  -0.691  1.00  0.00      R    H  
ATOM    601  P   ADE R  18       0.685   1.824   1.631  1.00  0.00      R    P  
ATOM    602  O1P ADE R  18      -0.154   2.245   2.773  1.00  0.00      R    O  
ATOM    603  O2P ADE R  18       1.463   2.904   0.962  1.00  0.00      R    O  
ATOM    604  C5' ADE R  18       1.389  -0.705   2.312  1.00  0.00      R    C  
ATOM    605  O5' ADE R  18       1.661   0.682   2.143  1.00  0.00      R    O  
ATOM    606  C4' ADE R  18       2.651  -1.494   1.986  1.00  0.00      R    C  
ATOM    607  O4' ADE R  18       3.075  -1.407   0.584  1.00  0.00      R    O  
ATOM    608  C3' ADE R  18       3.874  -1.174   2.778  1.00  0.00      R    C  
ATOM    609  O3' ADE R  18       3.775  -1.742   4.117  1.00  0.00      R    O  
ATOM    610  C2' ADE R  18       4.913  -1.922   1.968  1.00  0.00      R    C  
ATOM    611  O2' ADE R  18       4.892  -3.309   2.124  1.00  0.00      R    O  
ATOM    612  C1' ADE R  18       4.511  -1.508   0.553  1.00  0.00      R    C  
ATOM    613  N1  ADE R  18       8.188   1.198  -1.829  1.00  0.00      R    N  
ATOM    614  C2  ADE R  18       8.018  -0.126  -1.695  1.00  0.00      R    C  
ATOM    615  N3  ADE R  18       7.035  -0.774  -1.035  1.00  0.00      R    N  
ATOM    616  C4  ADE R  18       6.159   0.089  -0.583  1.00  0.00      R    C  
ATOM    617  C5  ADE R  18       6.236   1.517  -0.667  1.00  0.00      R    C  
ATOM    618  C6  ADE R  18       7.341   2.079  -1.315  1.00  0.00      R    C  
ATOM    619  N6  ADE R  18       7.530   3.380  -1.528  1.00  0.00      R    N  
ATOM    620  N7  ADE R  18       5.149   2.162  -0.082  1.00  0.00      R    N  
ATOM    621  C8  ADE R  18       4.439   1.158   0.400  1.00  0.00      R    C  
ATOM    622  N9  ADE R  18       5.035  -0.181   0.160  1.00  0.00      R    N  
ATOM    623  H2  ADE R  18       8.808  -0.679  -2.205  1.00  0.00      R    H  
ATOM    624  H8  ADE R  18       3.520   1.292   0.971  1.00  0.00      R    H  
ATOM    625  H1' ADE R  18       4.871  -2.258  -0.182  1.00  0.00      R    H  
ATOM    626  H2' ADE R  18       4.294  -3.302   2.876  1.00  0.00      R    H  
ATOM    627  H3' ADE R  18       3.961  -0.068   2.862  1.00  0.00      R    H  
ATOM    628  H4' ADE R  18       2.481  -2.581   2.147  1.00  0.00      R    H  
ATOM    629  H5' ADE R  18       0.574  -1.038   1.634  1.00  0.00      R    H  
ATOM    630  H61 ADE R  18       8.136   3.714  -2.249  1.00  0.00      R    H  
ATOM    631  H62 ADE R  18       6.887   4.064  -1.181  1.00  0.00      R    H  
ATOM    632 H2'' ADE R  18       5.936  -1.597   2.254  1.00  0.00      R    H  
ATOM    633 H5'' ADE R  18       1.098  -1.011   3.340  1.00  0.00      R    H  
ATOM    634  P   CYT R  19       3.568  -1.009   5.457  1.00  0.00      R    P  
ATOM    635  O1P CYT R  19       3.409  -1.989   6.513  1.00  0.00      R    O  
ATOM    636  O2P CYT R  19       2.449  -0.038   5.339  1.00  0.00      R    O  
ATOM    637  C5' CYT R  19       6.219  -0.804   5.237  1.00  0.00      R    C  
ATOM    638  O5' CYT R  19       4.928  -0.244   5.557  1.00  0.00      R    O  
ATOM    639  C4' CYT R  19       7.327   0.168   4.826  1.00  0.00      R    C  
ATOM    640  O4' CYT R  19       7.034   0.649   3.465  1.00  0.00      R    O  
ATOM    641  C3' CYT R  19       7.458   1.383   5.661  1.00  0.00      R    C  
ATOM    642  O3' CYT R  19       8.296   1.106   6.796  1.00  0.00      R    O  
ATOM    643  C2' CYT R  19       8.063   2.420   4.687  1.00  0.00      R    C  
ATOM    644  O2' CYT R  19       9.486   2.391   4.543  1.00  0.00      R    O  
ATOM    645  C1' CYT R  19       7.436   2.024   3.388  1.00  0.00      R    C  
ATOM    646  N1  CYT R  19       6.315   2.915   3.116  1.00  0.00      R    N  
ATOM    647  C2  CYT R  19       6.426   4.076   2.369  1.00  0.00      R    C  
ATOM    648  O2  CYT R  19       7.581   4.351   1.981  1.00  0.00      R    O  
ATOM    649  N3  CYT R  19       5.324   4.895   2.072  1.00  0.00      R    N  
ATOM    650  C4  CYT R  19       4.126   4.472   2.569  1.00  0.00      R    C  
ATOM    651  N4  CYT R  19       3.039   5.315   2.493  1.00  0.00      R    N  
ATOM    652  C5  CYT R  19       3.971   3.269   3.438  1.00  0.00      R    C  
ATOM    653  C6  CYT R  19       5.092   2.561   3.645  1.00  0.00      R    C  
ATOM    654  H5  CYT R  19       2.987   2.995   3.822  1.00  0.00      R    H  
ATOM    655  H6  CYT R  19       5.024   1.640   4.225  1.00  0.00      R    H  
ATOM    656  H1' CYT R  19       8.267   2.139   2.659  1.00  0.00      R    H  
ATOM    657  H2' CYT R  19       9.741   3.277   4.278  1.00  0.00      R    H  
ATOM    658  H3' CYT R  19       6.411   1.692   5.868  1.00  0.00      R    H  
ATOM    659  H4' CYT R  19       8.304  -0.297   4.575  1.00  0.00      R    H  
ATOM    660  H41 CYT R  19       3.030   6.250   2.138  1.00  0.00      R    H  
ATOM    661  H5' CYT R  19       6.102  -1.507   4.386  1.00  0.00      R    H  
ATOM    662  H42 CYT R  19       2.223   5.069   3.014  1.00  0.00      R    H  
ATOM    663 H2'' CYT R  19       7.717   3.405   5.067  1.00  0.00      R    H  
ATOM    664 H5'' CYT R  19       6.512  -1.443   6.098  1.00  0.00      R    H  
ATOM    665  P   ADE R  20       7.768   0.826   8.209  1.00  0.00      R    P  
ATOM    666  O1P ADE R  20       8.687   1.527   9.161  1.00  0.00      R    O  
ATOM    667  O2P ADE R  20       7.696  -0.625   8.350  1.00  0.00      R    O  
ATOM    668  C5' ADE R  20       5.783   1.509   9.632  1.00  0.00      R    C  
ATOM    669  O5' ADE R  20       6.385   1.593   8.344  1.00  0.00      R    O  
ATOM    670  C4' ADE R  20       4.352   2.058   9.576  1.00  0.00      R    C  
ATOM    671  O4' ADE R  20       4.407   3.497   9.208  1.00  0.00      R    O  
ATOM    672  C3' ADE R  20       3.276   1.352   8.638  1.00  0.00      R    C  
ATOM    673  O3' ADE R  20       2.093   1.141   9.319  1.00  0.00      R    O  
ATOM    674  C2' ADE R  20       3.168   2.288   7.432  1.00  0.00      R    C  
ATOM    675  O2' ADE R  20       1.885   2.234   6.843  1.00  0.00      R    O  
ATOM    676  C1' ADE R  20       3.600   3.665   8.040  1.00  0.00      R    C  
ATOM    677  N1  ADE R  20       3.151   7.827   5.232  1.00  0.00      R    N  
ATOM    678  C2  ADE R  20       2.384   7.205   6.160  1.00  0.00      R    C  
ATOM    679  N3  ADE R  20       2.519   6.056   6.745  1.00  0.00      R    N  
ATOM    680  C4  ADE R  20       3.701   5.595   6.567  1.00  0.00      R    C  
ATOM    681  C5  ADE R  20       4.686   6.081   5.634  1.00  0.00      R    C  
ATOM    682  C6  ADE R  20       4.323   7.235   4.958  1.00  0.00      R    C  
ATOM    683  N6  ADE R  20       5.021   7.833   3.957  1.00  0.00      R    N  
ATOM    684  N7  ADE R  20       5.788   5.221   5.564  1.00  0.00      R    N  
ATOM    685  C8  ADE R  20       5.537   4.336   6.510  1.00  0.00      R    C  
ATOM    686  N9  ADE R  20       4.296   4.513   7.101  1.00  0.00      R    N  
ATOM    687  H2  ADE R  20       1.361   7.583   6.180  1.00  0.00      R    H  
ATOM    688  H8  ADE R  20       6.254   3.557   6.770  1.00  0.00      R    H  
ATOM    689  H1' ADE R  20       2.668   4.135   8.420  1.00  0.00      R    H  
ATOM    690  H2' ADE R  20       1.840   1.456   6.283  1.00  0.00      R    H  
ATOM    691  H3' ADE R  20       3.567   0.319   8.351  1.00  0.00      R    H  
ATOM    692  H4' ADE R  20       3.967   2.150  10.615  1.00  0.00      R    H  
ATOM    693  H5' ADE R  20       6.363   2.125  10.351  1.00  0.00      R    H  
ATOM    694  H61 ADE R  20       4.763   8.721   3.578  1.00  0.00      R    H  
ATOM    695  H62 ADE R  20       5.850   7.419   3.579  1.00  0.00      R    H  
ATOM    696  H3T ADE R  20       1.596   0.567   8.731  1.00  0.00      R    H  
ATOM    697 H2'' ADE R  20       3.928   1.990   6.679  1.00  0.00      R    H  
ATOM    698 H5'' ADE R  20       5.646   0.478  10.024  1.00  0.00      R    H  
TER   
ATOM    699  C5' THY T   1      20.426   8.927   5.471  1.00  0.00      TS   C  
ATOM    700  O5' THY T   1      21.343   9.987   5.018  1.00  0.00      TS   O  
ATOM    701  C4' THY T   1      19.101   9.016   4.800  1.00  0.00      TS   C  
ATOM    702  O4' THY T   1      18.356  10.071   5.552  1.00  0.00      TS   O  
ATOM    703  C3' THY T   1      19.067   9.487   3.359  1.00  0.00      TS   C  
ATOM    704  O3' THY T   1      18.392   8.546   2.541  1.00  0.00      TS   O  
ATOM    705  C2' THY T   1      18.231  10.774   3.386  1.00  0.00      TS   C  
ATOM    706  C1' THY T   1      17.395  10.517   4.625  1.00  0.00      TS   C  
ATOM    707  N1  THY T   1      16.753  11.675   5.253  1.00  0.00      TS   N  
ATOM    708  C2  THY T   1      15.635  11.481   5.970  1.00  0.00      TS   C  
ATOM    709  O2  THY T   1      15.149  10.402   6.087  1.00  0.00      TS   O  
ATOM    710  N3  THY T   1      15.117  12.618   6.611  1.00  0.00      TS   N  
ATOM    711  C4  THY T   1      15.566  13.947   6.442  1.00  0.00      TS   C  
ATOM    712  O4  THY T   1      15.049  14.860   7.050  1.00  0.00      TS   O  
ATOM    713  C5  THY T   1      16.694  14.096   5.544  1.00  0.00      TS   C  
ATOM    714  C5M THY T   1      17.203  15.472   5.214  1.00  0.00      TS   C  
ATOM    715  C6  THY T   1      17.290  12.972   5.150  1.00  0.00      TS   C  
ATOM    716  H3  THY T   1      14.388  12.480   7.297  1.00  0.00      TS   H  
ATOM    717  H6  THY T   1      18.352  12.845   4.942  1.00  0.00      TS   H  
ATOM    718  H1' THY T   1      16.759   9.614   4.502  1.00  0.00      TS   H  
ATOM    719  H2' THY T   1      17.622  11.015   2.489  1.00  0.00      TS   H  
ATOM    720  H3' THY T   1      20.140   9.665   3.133  1.00  0.00      TS   H  
ATOM    721  H4' THY T   1      18.510   8.101   5.016  1.00  0.00      TS   H  
ATOM    722  H5' THY T   1      20.415   8.801   6.575  1.00  0.00      TS   H  
ATOM    723  H51 THY T   1      17.289  16.061   6.152  1.00  0.00      TS   H  
ATOM    724  H52 THY T   1      16.486  16.013   4.560  1.00  0.00      TS   H  
ATOM    725  H53 THY T   1      18.224  15.442   4.777  1.00  0.00      TS   H  
ATOM    726  H5T THY T   1      21.374  10.685   5.677  1.00  0.00      TS   H  
ATOM    727 H2'' THY T   1      18.961  11.598   3.536  1.00  0.00      TS   H  
ATOM    728 H5'' THY T   1      20.794   7.940   5.117  1.00  0.00      TS   H  
ATOM    729  P   GUA T   2      19.190   7.747   1.429  1.00  0.00      TS   P  
ATOM    730  O1P GUA T   2      20.235   6.828   2.006  1.00  0.00      TS   O  
ATOM    731  O2P GUA T   2      19.694   8.737   0.467  1.00  0.00      TS   O  
ATOM    732  C5' GUA T   2      18.293   5.391   0.652  1.00  0.00      TS   C  
ATOM    733  O5' GUA T   2      18.099   6.855   0.715  1.00  0.00      TS   O  
ATOM    734  C4' GUA T   2      17.146   4.643  -0.025  1.00  0.00      TS   C  
ATOM    735  O4' GUA T   2      15.829   5.219   0.389  1.00  0.00      TS   O  
ATOM    736  C3' GUA T   2      17.064   5.003  -1.541  1.00  0.00      TS   C  
ATOM    737  O3' GUA T   2      18.077   4.380  -2.354  1.00  0.00      TS   O  
ATOM    738  C2' GUA T   2      15.572   4.705  -1.865  1.00  0.00      TS   C  
ATOM    739  C1' GUA T   2      14.867   4.688  -0.512  1.00  0.00      TS   C  
ATOM    740  N1  GUA T   2       9.878   4.940   0.501  1.00  0.00      TS   N  
ATOM    741  C2  GUA T   2      10.710   3.851   0.496  1.00  0.00      TS   C  
ATOM    742  N2  GUA T   2      10.201   2.720   0.868  1.00  0.00      TS   N  
ATOM    743  N3  GUA T   2      12.017   3.864   0.032  1.00  0.00      TS   N  
ATOM    744  C4  GUA T   2      12.399   5.145  -0.300  1.00  0.00      TS   C  
ATOM    745  C5  GUA T   2      11.595   6.250  -0.305  1.00  0.00      TS   C  
ATOM    746  C6  GUA T   2      10.266   6.181   0.031  1.00  0.00      TS   C  
ATOM    747  O6  GUA T   2       9.517   7.186   0.092  1.00  0.00      TS   O  
ATOM    748  N7  GUA T   2      12.374   7.379  -0.648  1.00  0.00      TS   N  
ATOM    749  C8  GUA T   2      13.594   6.942  -0.877  1.00  0.00      TS   C  
ATOM    750  N9  GUA T   2      13.683   5.563  -0.542  1.00  0.00      TS   N  
ATOM    751  H1  GUA T   2       8.913   4.790   0.762  1.00  0.00      TS   H  
ATOM    752  H8  GUA T   2      14.379   7.558  -1.314  1.00  0.00      TS   H  
ATOM    753  H1' GUA T   2      14.615   3.676  -0.130  1.00  0.00      TS   H  
ATOM    754  H2' GUA T   2      15.458   3.652  -2.199  1.00  0.00      TS   H  
ATOM    755  H21 GUA T   2       9.248   2.423   0.925  1.00  0.00      TS   H  
ATOM    756  H3' GUA T   2      17.158   6.110  -1.554  1.00  0.00      TS   H  
ATOM    757  H22 GUA T   2      10.856   1.984   1.041  1.00  0.00      TS   H  
ATOM    758  H4' GUA T   2      17.208   3.534   0.011  1.00  0.00      TS   H  
ATOM    759  H5' GUA T   2      18.347   4.917   1.655  1.00  0.00      TS   H  
ATOM    760 H2'' GUA T   2      15.138   5.412  -2.603  1.00  0.00      TS   H  
ATOM    761 H5'' GUA T   2      19.237   5.133   0.125  1.00  0.00      TS   H  
ATOM    762  P   THY T   3      17.922   4.271  -3.888  1.00  0.00      TS   P  
ATOM    763  O1P THY T   3      19.203   3.884  -4.405  1.00  0.00      TS   O  
ATOM    764  O2P THY T   3      17.333   5.545  -4.426  1.00  0.00      TS   O  
ATOM    765  C5' THY T   3      17.270   1.689  -3.570  1.00  0.00      TS   C  
ATOM    766  O5' THY T   3      16.979   3.057  -4.086  1.00  0.00      TS   O  
ATOM    767  C4' THY T   3      16.101   0.717  -3.518  1.00  0.00      TS   C  
ATOM    768  O4' THY T   3      15.180   1.201  -2.535  1.00  0.00      TS   O  
ATOM    769  C3' THY T   3      15.279   0.469  -4.772  1.00  0.00      TS   C  
ATOM    770  O3' THY T   3      15.894  -0.402  -5.706  1.00  0.00      TS   O  
ATOM    771  C2' THY T   3      14.048  -0.221  -4.155  1.00  0.00      TS   C  
ATOM    772  C1' THY T   3      13.892   0.590  -2.858  1.00  0.00      TS   C  
ATOM    773  N1  THY T   3      12.840   1.615  -2.917  1.00  0.00      TS   N  
ATOM    774  C2  THY T   3      11.569   1.133  -2.601  1.00  0.00      TS   C  
ATOM    775  O2  THY T   3      11.413  -0.041  -2.339  1.00  0.00      TS   O  
ATOM    776  N3  THY T   3      10.567   2.040  -2.711  1.00  0.00      TS   N  
ATOM    777  C4  THY T   3      10.687   3.314  -3.209  1.00  0.00      TS   C  
ATOM    778  O4  THY T   3       9.648   4.011  -3.321  1.00  0.00      TS   O  
ATOM    779  C5  THY T   3      11.988   3.778  -3.534  1.00  0.00      TS   C  
ATOM    780  C5M THY T   3      12.270   5.047  -4.204  1.00  0.00      TS   C  
ATOM    781  C6  THY T   3      13.024   2.938  -3.365  1.00  0.00      TS   C  
ATOM    782  H3  THY T   3       9.672   1.619  -2.509  1.00  0.00      TS   H  
ATOM    783  H6  THY T   3      14.013   3.190  -3.748  1.00  0.00      TS   H  
ATOM    784  H1' THY T   3      13.779  -0.197  -2.081  1.00  0.00      TS   H  
ATOM    785  H2' THY T   3      14.383  -1.226  -3.823  1.00  0.00      TS   H  
ATOM    786  H3' THY T   3      15.047   1.493  -5.134  1.00  0.00      TS   H  
ATOM    787  H4' THY T   3      16.511  -0.274  -3.228  1.00  0.00      TS   H  
ATOM    788  H5' THY T   3      17.673   1.752  -2.536  1.00  0.00      TS   H  
ATOM    789  H51 THY T   3      12.646   4.847  -5.229  1.00  0.00      TS   H  
ATOM    790  H52 THY T   3      12.910   5.758  -3.640  1.00  0.00      TS   H  
ATOM    791  H53 THY T   3      11.284   5.524  -4.388  1.00  0.00      TS   H  
ATOM    792 H2'' THY T   3      13.149  -0.233  -4.808  1.00  0.00      TS   H  
ATOM    793 H5'' THY T   3      18.089   1.202  -4.141  1.00  0.00      TS   H  
ATOM    794  P   THY T   4      15.183  -0.440  -7.140  1.00  0.00      TS   P  
ATOM    795  O1P THY T   4      16.209  -0.953  -8.069  1.00  0.00      TS   O  
ATOM    796  O2P THY T   4      14.642   0.915  -7.500  1.00  0.00      TS   O  
ATOM    797  C5' THY T   4      13.866  -2.759  -6.652  1.00  0.00      TS   C  
ATOM    798  O5' THY T   4      13.964  -1.392  -7.109  1.00  0.00      TS   O  
ATOM    799  C4' THY T   4      12.445  -3.309  -6.367  1.00  0.00      TS   C  
ATOM    800  O4' THY T   4      11.903  -2.475  -5.324  1.00  0.00      TS   O  
ATOM    801  C3' THY T   4      11.359  -3.247  -7.477  1.00  0.00      TS   C  
ATOM    802  O3' THY T   4      11.407  -4.386  -8.358  1.00  0.00      TS   O  
ATOM    803  C2' THY T   4      10.141  -3.375  -6.496  1.00  0.00      TS   C  
ATOM    804  C1' THY T   4      10.431  -2.510  -5.289  1.00  0.00      TS   C  
ATOM    805  N1  THY T   4       9.870  -1.157  -5.484  1.00  0.00      TS   N  
ATOM    806  C2  THY T   4       8.575  -0.887  -5.071  1.00  0.00      TS   C  
ATOM    807  O2  THY T   4       7.843  -1.664  -4.519  1.00  0.00      TS   O  
ATOM    808  N3  THY T   4       8.220   0.423  -5.207  1.00  0.00      TS   N  
ATOM    809  C4  THY T   4       8.945   1.480  -5.831  1.00  0.00      TS   C  
ATOM    810  O4  THY T   4       8.515   2.613  -6.019  1.00  0.00      TS   O  
ATOM    811  C5  THY T   4      10.347   1.096  -6.147  1.00  0.00      TS   C  
ATOM    812  C5M THY T   4      11.310   1.965  -6.839  1.00  0.00      TS   C  
ATOM    813  C6  THY T   4      10.625  -0.214  -6.128  1.00  0.00      TS   C  
ATOM    814  H3  THY T   4       7.252   0.618  -4.997  1.00  0.00      TS   H  
ATOM    815  H6  THY T   4      11.615  -0.490  -6.490  1.00  0.00      TS   H  
ATOM    816  H1' THY T   4      10.142  -3.067  -4.372  1.00  0.00      TS   H  
ATOM    817  H2' THY T   4       9.988  -4.423  -6.161  1.00  0.00      TS   H  
ATOM    818  H3' THY T   4      11.304  -2.261  -7.985  1.00  0.00      TS   H  
ATOM    819  H4' THY T   4      12.387  -4.347  -5.977  1.00  0.00      TS   H  
ATOM    820  H5' THY T   4      14.485  -2.963  -5.753  1.00  0.00      TS   H  
ATOM    821  H51 THY T   4      12.262   1.444  -7.078  1.00  0.00      TS   H  
ATOM    822  H52 THY T   4      11.647   2.960  -6.479  1.00  0.00      TS   H  
ATOM    823  H53 THY T   4      10.803   2.280  -7.777  1.00  0.00      TS   H  
ATOM    824 H2'' THY T   4       9.205  -3.003  -6.968  1.00  0.00      TS   H  
ATOM    825 H5'' THY T   4      14.288  -3.470  -7.395  1.00  0.00      TS   H  
ATOM    826  P   GUA T   5      10.388  -4.414  -9.607  1.00  0.00      TS   P  
ATOM    827  O1P GUA T   5      10.650  -5.727 -10.309  1.00  0.00      TS   O  
ATOM    828  O2P GUA T   5      10.566  -3.225 -10.388  1.00  0.00      TS   O  
ATOM    829  C5' GUA T   5       8.416  -5.655  -8.245  1.00  0.00      TS   C  
ATOM    830  O5' GUA T   5       8.831  -4.515  -9.118  1.00  0.00      TS   O  
ATOM    831  C4' GUA T   5       6.952  -5.455  -7.785  1.00  0.00      TS   C  
ATOM    832  O4' GUA T   5       6.890  -4.222  -6.988  1.00  0.00      TS   O  
ATOM    833  C3' GUA T   5       6.038  -5.252  -8.910  1.00  0.00      TS   C  
ATOM    834  O3' GUA T   5       5.587  -6.523  -9.336  1.00  0.00      TS   O  
ATOM    835  C2' GUA T   5       4.918  -4.511  -8.202  1.00  0.00      TS   C  
ATOM    836  C1' GUA T   5       5.675  -3.621  -7.195  1.00  0.00      TS   C  
ATOM    837  N1  GUA T   5       3.399   0.864  -7.586  1.00  0.00      TS   N  
ATOM    838  C2  GUA T   5       2.976  -0.350  -7.012  1.00  0.00      TS   C  
ATOM    839  N2  GUA T   5       1.641  -0.390  -6.663  1.00  0.00      TS   N  
ATOM    840  N3  GUA T   5       3.690  -1.485  -6.966  1.00  0.00      TS   N  
ATOM    841  C4  GUA T   5       4.890  -1.284  -7.433  1.00  0.00      TS   C  
ATOM    842  C5  GUA T   5       5.480  -0.120  -7.941  1.00  0.00      TS   C  
ATOM    843  C6  GUA T   5       4.756   1.097  -7.926  1.00  0.00      TS   C  
ATOM    844  O6  GUA T   5       5.181   2.166  -8.323  1.00  0.00      TS   O  
ATOM    845  N7  GUA T   5       6.784  -0.427  -8.281  1.00  0.00      TS   N  
ATOM    846  C8  GUA T   5       6.961  -1.684  -8.134  1.00  0.00      TS   C  
ATOM    847  N9  GUA T   5       5.880  -2.276  -7.608  1.00  0.00      TS   N  
ATOM    848  H1  GUA T   5       2.833   1.646  -7.291  1.00  0.00      TS   H  
ATOM    849  H8  GUA T   5       7.884  -2.258  -8.205  1.00  0.00      TS   H  
ATOM    850  H1' GUA T   5       5.173  -3.675  -6.205  1.00  0.00      TS   H  
ATOM    851  H2' GUA T   5       4.252  -5.188  -7.625  1.00  0.00      TS   H  
ATOM    852  H21 GUA T   5       0.960   0.321  -6.834  1.00  0.00      TS   H  
ATOM    853  H3' GUA T   5       6.445  -4.672  -9.766  1.00  0.00      TS   H  
ATOM    854  H22 GUA T   5       1.293  -1.252  -6.294  1.00  0.00      TS   H  
ATOM    855  H4' GUA T   5       6.655  -6.278  -7.101  1.00  0.00      TS   H  
ATOM    856  H5' GUA T   5       9.042  -5.786  -7.337  1.00  0.00      TS   H  
ATOM    857 H2'' GUA T   5       4.392  -3.825  -8.900  1.00  0.00      TS   H  
ATOM    858 H5'' GUA T   5       8.473  -6.621  -8.788  1.00  0.00      TS   H  
ATOM    859  P   THY T   6       4.674  -6.815 -10.595  1.00  0.00      TS   P  
ATOM    860  O1P THY T   6       4.760  -8.298 -10.924  1.00  0.00      TS   O  
ATOM    861  O2P THY T   6       4.964  -5.860 -11.708  1.00  0.00      TS   O  
ATOM    862  C5' THY T   6       2.495  -7.353  -9.037  1.00  0.00      TS   C  
ATOM    863  O5' THY T   6       3.199  -6.617 -10.121  1.00  0.00      TS   O  
ATOM    864  C4' THY T   6       1.024  -6.942  -9.013  1.00  0.00      TS   C  
ATOM    865  O4' THY T   6       0.819  -5.513  -8.730  1.00  0.00      TS   O  
ATOM    866  C3' THY T   6       0.246  -7.181 -10.327  1.00  0.00      TS   C  
ATOM    867  O3' THY T   6      -1.060  -7.629 -10.011  1.00  0.00      TS   O  
ATOM    868  C2' THY T   6       0.278  -5.786 -11.009  1.00  0.00      TS   C  
ATOM    869  C1' THY T   6       0.153  -4.804  -9.845  1.00  0.00      TS   C  
ATOM    870  N1  THY T   6       0.792  -3.534 -10.082  1.00  0.00      TS   N  
ATOM    871  C2  THY T   6       0.084  -2.394  -9.705  1.00  0.00      TS   C  
ATOM    872  O2  THY T   6      -1.021  -2.415  -9.263  1.00  0.00      TS   O  
ATOM    873  N3  THY T   6       0.857  -1.221  -9.904  1.00  0.00      TS   N  
ATOM    874  C4  THY T   6       2.056  -1.061 -10.589  1.00  0.00      TS   C  
ATOM    875  O4  THY T   6       2.420   0.066 -10.905  1.00  0.00      TS   O  
ATOM    876  C5  THY T   6       2.719  -2.307 -10.913  1.00  0.00      TS   C  
ATOM    877  C5M THY T   6       4.079  -2.222 -11.476  1.00  0.00      TS   C  
ATOM    878  C6  THY T   6       2.088  -3.462 -10.653  1.00  0.00      TS   C  
ATOM    879  H3  THY T   6       0.325  -0.380  -9.728  1.00  0.00      TS   H  
ATOM    880  H6  THY T   6       2.557  -4.441 -10.551  1.00  0.00      TS   H  
ATOM    881  H1' THY T   6      -0.885  -4.796  -9.448  1.00  0.00      TS   H  
ATOM    882  H2' THY T   6      -0.522  -5.556 -11.744  1.00  0.00      TS   H  
ATOM    883  H3' THY T   6       0.782  -7.975 -10.889  1.00  0.00      TS   H  
ATOM    884  H4' THY T   6       0.544  -7.376  -8.110  1.00  0.00      TS   H  
ATOM    885  H5' THY T   6       2.976  -7.002  -8.099  1.00  0.00      TS   H  
ATOM    886  H51 THY T   6       4.059  -2.158 -12.585  1.00  0.00      TS   H  
ATOM    887  H52 THY T   6       4.693  -3.124 -11.267  1.00  0.00      TS   H  
ATOM    888  H53 THY T   6       4.583  -1.315 -11.077  1.00  0.00      TS   H  
ATOM    889 H2'' THY T   6       1.262  -5.765 -11.524  1.00  0.00      TS   H  
ATOM    890 H5'' THY T   6       2.655  -8.444  -9.179  1.00  0.00      TS   H  
ATOM    891  P   ADE T   7      -2.027  -8.394 -11.022  1.00  0.00      TS   P  
ATOM    892  O1P ADE T   7      -3.053  -9.023 -10.081  1.00  0.00      TS   O  
ATOM    893  O2P ADE T   7      -1.165  -9.255 -11.832  1.00  0.00      TS   O  
ATOM    894  C5' ADE T   7      -3.658  -6.415 -11.385  1.00  0.00      TS   C  
ATOM    895  O5' ADE T   7      -2.540  -7.176 -11.885  1.00  0.00      TS   O  
ATOM    896  C4' ADE T   7      -3.952  -5.333 -12.485  1.00  0.00      TS   C  
ATOM    897  O4' ADE T   7      -3.077  -4.134 -12.310  1.00  0.00      TS   O  
ATOM    898  C3' ADE T   7      -3.921  -5.675 -14.053  1.00  0.00      TS   C  
ATOM    899  O3' ADE T   7      -5.167  -5.332 -14.681  1.00  0.00      TS   O  
ATOM    900  C2' ADE T   7      -2.835  -4.706 -14.535  1.00  0.00      TS   C  
ATOM    901  C1' ADE T   7      -2.916  -3.568 -13.631  1.00  0.00      TS   C  
ATOM    902  N1  ADE T   7      -1.399   1.244 -14.260  1.00  0.00      TS   N  
ATOM    903  C2  ADE T   7      -2.561   0.648 -14.521  1.00  0.00      TS   C  
ATOM    904  N3  ADE T   7      -2.909  -0.654 -14.305  1.00  0.00      TS   N  
ATOM    905  C4  ADE T   7      -1.870  -1.396 -13.914  1.00  0.00      TS   C  
ATOM    906  C5  ADE T   7      -0.558  -0.933 -13.850  1.00  0.00      TS   C  
ATOM    907  C6  ADE T   7      -0.314   0.442 -13.938  1.00  0.00      TS   C  
ATOM    908  N6  ADE T   7       0.912   1.065 -13.877  1.00  0.00      TS   N  
ATOM    909  N7  ADE T   7       0.292  -2.034 -13.522  1.00  0.00      TS   N  
ATOM    910  C8  ADE T   7      -0.520  -3.055 -13.406  1.00  0.00      TS   C  
ATOM    911  N9  ADE T   7      -1.811  -2.713 -13.677  1.00  0.00      TS   N  
ATOM    912  H2  ADE T   7      -3.419   1.279 -14.749  1.00  0.00      TS   H  
ATOM    913  H8  ADE T   7      -0.269  -4.112 -13.487  1.00  0.00      TS   H  
ATOM    914  H1' ADE T   7      -3.857  -2.981 -13.709  1.00  0.00      TS   H  
ATOM    915  H2' ADE T   7      -3.146  -4.476 -15.577  1.00  0.00      TS   H  
ATOM    916  H3' ADE T   7      -3.584  -6.732 -14.114  1.00  0.00      TS   H  
ATOM    917  H4' ADE T   7      -4.974  -5.006 -12.199  1.00  0.00      TS   H  
ATOM    918  H5' ADE T   7      -3.376  -5.981 -10.401  1.00  0.00      TS   H  
ATOM    919  H61 ADE T   7       1.530   0.590 -13.250  1.00  0.00      TS   H  
ATOM    920  H62 ADE T   7       1.127   2.039 -13.936  1.00  0.00      TS   H  
ATOM    921 H2'' ADE T   7      -1.862  -5.229 -14.412  1.00  0.00      TS   H  
ATOM    922 H5'' ADE T   7      -4.552  -7.075 -11.388  1.00  0.00      TS   H  
ATOM    923  P   ADE T   8      -5.616  -5.999 -16.031  1.00  0.00      TS   P  
ATOM    924  O1P ADE T   8      -6.694  -6.891 -15.687  1.00  0.00      TS   O  
ATOM    925  O2P ADE T   8      -4.448  -6.574 -16.714  1.00  0.00      TS   O  
ATOM    926  C5' ADE T   8      -6.881  -3.684 -16.344  1.00  0.00      TS   C  
ATOM    927  O5' ADE T   8      -6.223  -4.777 -16.867  1.00  0.00      TS   O  
ATOM    928  C4' ADE T   8      -6.826  -2.469 -17.289  1.00  0.00      TS   C  
ATOM    929  O4' ADE T   8      -5.590  -1.658 -17.082  1.00  0.00      TS   O  
ATOM    930  C3' ADE T   8      -6.835  -2.818 -18.836  1.00  0.00      TS   C  
ATOM    931  O3' ADE T   8      -7.645  -2.005 -19.718  1.00  0.00      TS   O  
ATOM    932  C2' ADE T   8      -5.341  -2.726 -19.218  1.00  0.00      TS   C  
ATOM    933  C1' ADE T   8      -4.862  -1.533 -18.301  1.00  0.00      TS   C  
ATOM    934  N1  ADE T   8      -1.090   1.715 -17.696  1.00  0.00      TS   N  
ATOM    935  C2  ADE T   8      -2.357   1.831 -18.114  1.00  0.00      TS   C  
ATOM    936  N3  ADE T   8      -3.311   0.878 -18.209  1.00  0.00      TS   N  
ATOM    937  C4  ADE T   8      -2.809  -0.339 -17.902  1.00  0.00      TS   C  
ATOM    938  C5  ADE T   8      -1.490  -0.664 -17.521  1.00  0.00      TS   C  
ATOM    939  C6  ADE T   8      -0.638   0.428 -17.499  1.00  0.00      TS   C  
ATOM    940  N6  ADE T   8       0.612   0.439 -17.198  1.00  0.00      TS   N  
ATOM    941  N7  ADE T   8      -1.305  -2.041 -17.454  1.00  0.00      TS   N  
ATOM    942  C8  ADE T   8      -2.559  -2.470 -17.631  1.00  0.00      TS   C  
ATOM    943  N9  ADE T   8      -3.460  -1.469 -17.969  1.00  0.00      TS   N  
ATOM    944  H2  ADE T   8      -2.706   2.859 -18.219  1.00  0.00      TS   H  
ATOM    945  H8  ADE T   8      -2.805  -3.518 -17.803  1.00  0.00      TS   H  
ATOM    946  H1' ADE T   8      -5.257  -0.606 -18.768  1.00  0.00      TS   H  
ATOM    947  H2' ADE T   8      -5.137  -2.567 -20.300  1.00  0.00      TS   H  
ATOM    948  H3' ADE T   8      -7.190  -3.858 -18.996  1.00  0.00      TS   H  
ATOM    949  H4' ADE T   8      -7.613  -1.729 -17.027  1.00  0.00      TS   H  
ATOM    950  H5' ADE T   8      -6.408  -3.383 -15.385  1.00  0.00      TS   H  
ATOM    951  H61 ADE T   8       1.015   1.344 -17.059  1.00  0.00      TS   H  
ATOM    952  H62 ADE T   8       1.063  -0.272 -16.659  1.00  0.00      TS   H  
ATOM    953 H2'' ADE T   8      -4.947  -3.708 -18.877  1.00  0.00      TS   H  
ATOM    954 H5'' ADE T   8      -7.948  -3.897 -16.124  1.00  0.00      TS   H  
ATOM    955  P   GUA T   9      -8.134  -2.304 -21.121  1.00  0.00      TS   P  
ATOM    956  O1P GUA T   9      -9.518  -1.771 -21.252  1.00  0.00      TS   O  
ATOM    957  O2P GUA T   9      -7.894  -3.760 -21.455  1.00  0.00      TS   O  
ATOM    958  C5' GUA T   9      -7.302   0.010 -22.117  1.00  0.00      TS   C  
ATOM    959  O5' GUA T   9      -7.180  -1.422 -21.949  1.00  0.00      TS   O  
ATOM    960  C4' GUA T   9      -6.041   0.640 -22.740  1.00  0.00      TS   C  
ATOM    961  O4' GUA T   9      -4.898   0.391 -21.989  1.00  0.00      TS   O  
ATOM    962  C3' GUA T   9      -5.676   0.010 -24.124  1.00  0.00      TS   C  
ATOM    963  O3' GUA T   9      -5.901   0.940 -25.191  1.00  0.00      TS   O  
ATOM    964  C2' GUA T   9      -4.169  -0.334 -23.960  1.00  0.00      TS   C  
ATOM    965  C1' GUA T   9      -3.798   0.614 -22.862  1.00  0.00      TS   C  
ATOM    966  N1  GUA T   9       0.862   2.082 -21.326  1.00  0.00      TS   N  
ATOM    967  C2  GUA T   9      -0.113   2.827 -21.913  1.00  0.00      TS   C  
ATOM    968  N2  GUA T   9       0.089   4.096 -22.157  1.00  0.00      TS   N  
ATOM    969  N3  GUA T   9      -1.356   2.401 -22.133  1.00  0.00      TS   N  
ATOM    970  C4  GUA T   9      -1.469   1.124 -21.852  1.00  0.00      TS   C  
ATOM    971  C5  GUA T   9      -0.555   0.267 -21.245  1.00  0.00      TS   C  
ATOM    972  C6  GUA T   9       0.726   0.771 -20.876  1.00  0.00      TS   C  
ATOM    973  O6  GUA T   9       1.668   0.178 -20.385  1.00  0.00      TS   O  
ATOM    974  N7  GUA T   9      -1.051  -1.083 -21.196  1.00  0.00      TS   N  
ATOM    975  C8  GUA T   9      -2.265  -0.990 -21.643  1.00  0.00      TS   C  
ATOM    976  N9  GUA T   9      -2.548   0.240 -22.129  1.00  0.00      TS   N  
ATOM    977  H1  GUA T   9       1.791   2.478 -21.342  1.00  0.00      TS   H  
ATOM    978  H8  GUA T   9      -3.035  -1.755 -21.545  1.00  0.00      TS   H  
ATOM    979  H1' GUA T   9      -3.744   1.660 -23.235  1.00  0.00      TS   H  
ATOM    980  H2' GUA T   9      -3.568  -0.283 -24.894  1.00  0.00      TS   H  
ATOM    981  H21 GUA T   9       0.963   4.545 -21.974  1.00  0.00      TS   H  
ATOM    982  H3' GUA T   9      -6.156  -0.961 -24.368  1.00  0.00      TS   H  
ATOM    983  H22 GUA T   9      -0.728   4.637 -22.355  1.00  0.00      TS   H  
ATOM    984  H4' GUA T   9      -6.248   1.731 -22.788  1.00  0.00      TS   H  
ATOM    985  H5' GUA T   9      -7.354   0.496 -21.119  1.00  0.00      TS   H  
ATOM    986 H2'' GUA T   9      -4.106  -1.379 -23.588  1.00  0.00      TS   H  
ATOM    987 H5'' GUA T   9      -8.202   0.374 -22.657  1.00  0.00      TS   H  
ATOM    988  P   CYT T  10      -5.588   0.527 -26.745  1.00  0.00      TS   P  
ATOM    989  O1P CYT T  10      -6.730   0.983 -27.561  1.00  0.00      TS   O  
ATOM    990  O2P CYT T  10      -5.309  -0.943 -26.773  1.00  0.00      TS   O  
ATOM    991  C5' CYT T  10      -4.654   2.873 -27.234  1.00  0.00      TS   C  
ATOM    992  O5' CYT T  10      -4.300   1.480 -27.043  1.00  0.00      TS   O  
ATOM    993  C4' CYT T  10      -3.362   3.745 -27.339  1.00  0.00      TS   C  
ATOM    994  O4' CYT T  10      -2.405   3.436 -26.156  1.00  0.00      TS   O  
ATOM    995  C3' CYT T  10      -2.609   3.526 -28.682  1.00  0.00      TS   C  
ATOM    996  O3' CYT T  10      -2.130   4.775 -29.179  1.00  0.00      TS   O  
ATOM    997  C2' CYT T  10      -1.468   2.578 -28.256  1.00  0.00      TS   C  
ATOM    998  C1' CYT T  10      -1.121   2.997 -26.802  1.00  0.00      TS   C  
ATOM    999  N1  CYT T  10      -0.411   1.903 -26.024  1.00  0.00      TS   N  
ATOM   1000  C2  CYT T  10       0.762   2.168 -25.381  1.00  0.00      TS   C  
ATOM   1001  O2  CYT T  10       1.232   3.357 -25.344  1.00  0.00      TS   O  
ATOM   1002  N3  CYT T  10       1.476   1.188 -24.833  1.00  0.00      TS   N  
ATOM   1003  C4  CYT T  10       0.855   0.001 -24.658  1.00  0.00      TS   C  
ATOM   1004  N4  CYT T  10       1.631  -1.038 -24.250  1.00  0.00      TS   N  
ATOM   1005  C5  CYT T  10      -0.517  -0.195 -24.981  1.00  0.00      TS   C  
ATOM   1006  C6  CYT T  10      -1.147   0.823 -25.604  1.00  0.00      TS   C  
ATOM   1007  H5  CYT T  10      -1.012  -1.146 -24.789  1.00  0.00      TS   H  
ATOM   1008  H6  CYT T  10      -2.164   0.879 -25.993  1.00  0.00      TS   H  
ATOM   1009  H1' CYT T  10      -0.450   3.881 -26.768  1.00  0.00      TS   H  
ATOM   1010  H2' CYT T  10      -0.475   2.625 -28.751  1.00  0.00      TS   H  
ATOM   1011  H3' CYT T  10      -3.254   2.959 -29.386  1.00  0.00      TS   H  
ATOM   1012  H4' CYT T  10      -3.570   4.836 -27.337  1.00  0.00      TS   H  
ATOM   1013  H41 CYT T  10       2.609  -0.871 -24.125  1.00  0.00      TS   H  
ATOM   1014  H5' CYT T  10      -5.240   3.248 -26.368  1.00  0.00      TS   H  
ATOM   1015  H42 CYT T  10       1.407  -2.006 -24.371  1.00  0.00      TS   H  
ATOM   1016 H2'' CYT T  10      -2.000   1.605 -28.327  1.00  0.00      TS   H  
ATOM   1017 H5'' CYT T  10      -5.219   3.070 -28.170  1.00  0.00      TS   H  
ATOM   1018  P   THY T  11      -1.671   4.810 -30.667  1.00  0.00      TS   P  
ATOM   1019  O1P THY T  11      -1.837   6.232 -31.040  1.00  0.00      TS   O  
ATOM   1020  O2P THY T  11      -2.422   3.740 -31.369  1.00  0.00      TS   O  
ATOM   1021  C5' THY T  11       0.847   5.336 -30.274  1.00  0.00      TS   C  
ATOM   1022  O5' THY T  11      -0.159   4.408 -30.721  1.00  0.00      TS   O  
ATOM   1023  C4' THY T  11       2.317   4.869 -30.503  1.00  0.00      TS   C  
ATOM   1024  O4' THY T  11       2.739   3.942 -29.510  1.00  0.00      TS   O  
ATOM   1025  C3' THY T  11       2.527   4.222 -31.833  1.00  0.00      TS   C  
ATOM   1026  O3' THY T  11       3.754   4.466 -32.505  1.00  0.00      TS   O  
ATOM   1027  C2' THY T  11       2.434   2.762 -31.494  1.00  0.00      TS   C  
ATOM   1028  C1' THY T  11       3.208   2.751 -30.157  1.00  0.00      TS   C  
ATOM   1029  N1  THY T  11       2.842   1.581 -29.326  1.00  0.00      TS   N  
ATOM   1030  C2  THY T  11       3.830   1.200 -28.480  1.00  0.00      TS   C  
ATOM   1031  O2  THY T  11       4.917   1.767 -28.360  1.00  0.00      TS   O  
ATOM   1032  N3  THY T  11       3.477   0.095 -27.727  1.00  0.00      TS   N  
ATOM   1033  C4  THY T  11       2.459  -0.747 -27.942  1.00  0.00      TS   C  
ATOM   1034  O4  THY T  11       2.469  -1.787 -27.333  1.00  0.00      TS   O  
ATOM   1035  C5  THY T  11       1.469  -0.325 -28.921  1.00  0.00      TS   C  
ATOM   1036  C5M THY T  11       0.212  -1.129 -28.868  1.00  0.00      TS   C  
ATOM   1037  C6  THY T  11       1.719   0.824 -29.534  1.00  0.00      TS   C  
ATOM   1038  H3  THY T  11       4.251  -0.202 -27.151  1.00  0.00      TS   H  
ATOM   1039  H6  THY T  11       0.933   1.492 -29.884  1.00  0.00      TS   H  
ATOM   1040  H1' THY T  11       4.316   2.802 -30.218  1.00  0.00      TS   H  
ATOM   1041  H2' THY T  11       2.907   2.063 -32.216  1.00  0.00      TS   H  
ATOM   1042  H3' THY T  11       1.696   4.489 -32.519  1.00  0.00      TS   H  
ATOM   1043  H4' THY T  11       3.006   5.738 -30.441  1.00  0.00      TS   H  
ATOM   1044  H5' THY T  11       0.624   5.674 -29.240  1.00  0.00      TS   H  
ATOM   1045  H51 THY T  11      -0.670  -0.607 -28.439  1.00  0.00      TS   H  
ATOM   1046  H52 THY T  11       0.424  -2.090 -28.354  1.00  0.00      TS   H  
ATOM   1047  H53 THY T  11       0.038  -1.364 -29.940  1.00  0.00      TS   H  
ATOM   1048 H2'' THY T  11       1.351   2.558 -31.358  1.00  0.00      TS   H  
ATOM   1049 H5'' THY T  11       0.681   6.302 -30.798  1.00  0.00      TS   H  
ATOM   1050  P   ADE T  12       3.850   5.688 -33.443  1.00  0.00      TS   P  
ATOM   1051  O1P ADE T  12       3.415   6.933 -32.699  1.00  0.00      TS   O  
ATOM   1052  O2P ADE T  12       3.266   5.438 -34.811  1.00  0.00      TS   O  
ATOM   1053  C5' ADE T  12       6.278   6.304 -32.592  1.00  0.00      TS   C  
ATOM   1054  O5' ADE T  12       5.373   5.843 -33.600  1.00  0.00      TS   O  
ATOM   1055  C4' ADE T  12       7.629   5.546 -32.565  1.00  0.00      TS   C  
ATOM   1056  O4' ADE T  12       7.463   4.383 -31.768  1.00  0.00      TS   O  
ATOM   1057  C3' ADE T  12       8.186   5.134 -33.954  1.00  0.00      TS   C  
ATOM   1058  O3' ADE T  12       9.615   5.213 -33.959  1.00  0.00      TS   O  
ATOM   1059  C2' ADE T  12       7.739   3.720 -34.083  1.00  0.00      TS   C  
ATOM   1060  C1' ADE T  12       7.685   3.273 -32.665  1.00  0.00      TS   C  
ATOM   1061  N1  ADE T  12       6.729  -0.965 -29.951  1.00  0.00      TS   N  
ATOM   1062  C2  ADE T  12       7.812  -0.167 -29.985  1.00  0.00      TS   C  
ATOM   1063  N3  ADE T  12       7.927   0.979 -30.618  1.00  0.00      TS   N  
ATOM   1064  C4  ADE T  12       6.941   1.218 -31.471  1.00  0.00      TS   C  
ATOM   1065  C5  ADE T  12       5.772   0.432 -31.564  1.00  0.00      TS   C  
ATOM   1066  C6  ADE T  12       5.669  -0.725 -30.748  1.00  0.00      TS   C  
ATOM   1067  N6  ADE T  12       4.754  -1.635 -30.570  1.00  0.00      TS   N  
ATOM   1068  N7  ADE T  12       5.019   0.770 -32.628  1.00  0.00      TS   N  
ATOM   1069  C8  ADE T  12       5.626   1.894 -33.075  1.00  0.00      TS   C  
ATOM   1070  N9  ADE T  12       6.785   2.153 -32.424  1.00  0.00      TS   N  
ATOM   1071  H2  ADE T  12       8.533  -0.455 -29.220  1.00  0.00      TS   H  
ATOM   1072  H8  ADE T  12       5.354   2.534 -33.914  1.00  0.00      TS   H  
ATOM   1073  H1' ADE T  12       8.695   2.873 -32.436  1.00  0.00      TS   H  
ATOM   1074  H2' ADE T  12       8.437   3.102 -34.687  1.00  0.00      TS   H  
ATOM   1075  H3' ADE T  12       7.711   5.781 -34.722  1.00  0.00      TS   H  
ATOM   1076  H4' ADE T  12       8.306   6.195 -31.967  1.00  0.00      TS   H  
ATOM   1077  H5' ADE T  12       5.923   6.431 -31.547  1.00  0.00      TS   H  
ATOM   1078  H61 ADE T  12       4.089  -1.945 -31.250  1.00  0.00      TS   H  
ATOM   1079  H62 ADE T  12       4.941  -2.277 -29.828  1.00  0.00      TS   H  
ATOM   1080 H2'' ADE T  12       6.773   3.727 -34.633  1.00  0.00      TS   H  
ATOM   1081 H5'' ADE T  12       6.618   7.344 -32.784  1.00  0.00      TS   H  
ATOM   1082  P   THY T  13      10.526   4.832 -35.124  1.00  0.00      TS   P  
ATOM   1083  O1P THY T  13      11.629   5.815 -35.285  1.00  0.00      TS   O  
ATOM   1084  O2P THY T  13       9.769   4.418 -36.354  1.00  0.00      TS   O  
ATOM   1085  C5' THY T  13      11.809   3.576 -33.250  1.00  0.00      TS   C  
ATOM   1086  O5' THY T  13      11.118   3.550 -34.550  1.00  0.00      TS   O  
ATOM   1087  C4' THY T  13      12.097   2.156 -32.720  1.00  0.00      TS   C  
ATOM   1088  O4' THY T  13      10.868   1.436 -32.670  1.00  0.00      TS   O  
ATOM   1089  C3' THY T  13      12.940   1.334 -33.782  1.00  0.00      TS   C  
ATOM   1090  O3' THY T  13      13.993   0.593 -33.200  1.00  0.00      TS   O  
ATOM   1091  C2' THY T  13      11.920   0.373 -34.367  1.00  0.00      TS   C  
ATOM   1092  C1' THY T  13      11.014   0.143 -33.189  1.00  0.00      TS   C  
ATOM   1093  N1  THY T  13       9.649  -0.471 -33.549  1.00  0.00      TS   N  
ATOM   1094  C2  THY T  13       9.076  -1.470 -32.762  1.00  0.00      TS   C  
ATOM   1095  O2  THY T  13       9.606  -1.968 -31.739  1.00  0.00      TS   O  
ATOM   1096  N3  THY T  13       7.921  -1.938 -33.211  1.00  0.00      TS   N  
ATOM   1097  C4  THY T  13       7.164  -1.428 -34.157  1.00  0.00      TS   C  
ATOM   1098  O4  THY T  13       6.122  -1.977 -34.396  1.00  0.00      TS   O  
ATOM   1099  C5  THY T  13       7.666  -0.198 -34.823  1.00  0.00      TS   C  
ATOM   1100  C5M THY T  13       6.941   0.508 -35.913  1.00  0.00      TS   C  
ATOM   1101  C6  THY T  13       8.897   0.188 -34.499  1.00  0.00      TS   C  
ATOM   1102  H3  THY T  13       7.577  -2.725 -32.679  1.00  0.00      TS   H  
ATOM   1103  H6  THY T  13       9.524   0.759 -35.184  1.00  0.00      TS   H  
ATOM   1104  H1' THY T  13      11.574  -0.352 -32.368  1.00  0.00      TS   H  
ATOM   1105  H2' THY T  13      12.374  -0.465 -34.936  1.00  0.00      TS   H  
ATOM   1106  H3' THY T  13      13.245   1.994 -34.622  1.00  0.00      TS   H  
ATOM   1107  H4' THY T  13      12.553   2.085 -31.710  1.00  0.00      TS   H  
ATOM   1108  H5' THY T  13      11.358   4.155 -32.416  1.00  0.00      TS   H  
ATOM   1109  H51 THY T  13       7.055  -0.112 -36.829  1.00  0.00      TS   H  
ATOM   1110  H52 THY T  13       7.396   1.504 -36.099  1.00  0.00      TS   H  
ATOM   1111  H53 THY T  13       5.880   0.673 -35.629  1.00  0.00      TS   H  
ATOM   1112 H2'' THY T  13      11.330   0.947 -35.112  1.00  0.00      TS   H  
ATOM   1113 H5'' THY T  13      12.844   3.972 -33.332  1.00  0.00      TS   H  
ATOM   1114  P   ADE T  14      15.045  -0.110 -34.114  1.00  0.00      TS   P  
ATOM   1115  O1P ADE T  14      16.374   0.601 -33.985  1.00  0.00      TS   O  
ATOM   1116  O2P ADE T  14      14.552   0.000 -35.465  1.00  0.00      TS   O  
ATOM   1117  C5' ADE T  14      15.480  -1.911 -32.198  1.00  0.00      TS   C  
ATOM   1118  O5' ADE T  14      15.165  -1.656 -33.599  1.00  0.00      TS   O  
ATOM   1119  C4' ADE T  14      15.068  -3.340 -31.818  1.00  0.00      TS   C  
ATOM   1120  O4' ADE T  14      13.690  -3.616 -32.226  1.00  0.00      TS   O  
ATOM   1121  C3' ADE T  14      15.967  -4.306 -32.613  1.00  0.00      TS   C  
ATOM   1122  O3' ADE T  14      16.408  -5.383 -31.866  1.00  0.00      TS   O  
ATOM   1123  C2' ADE T  14      15.131  -4.669 -33.817  1.00  0.00      TS   C  
ATOM   1124  C1' ADE T  14      13.687  -4.570 -33.345  1.00  0.00      TS   C  
ATOM   1125  N1  ADE T  14       8.812  -5.081 -34.918  1.00  0.00      TS   N  
ATOM   1126  C2  ADE T  14       9.643  -5.756 -34.069  1.00  0.00      TS   C  
ATOM   1127  N3  ADE T  14      10.862  -5.496 -33.619  1.00  0.00      TS   N  
ATOM   1128  C4  ADE T  14      11.436  -4.590 -34.355  1.00  0.00      TS   C  
ATOM   1129  C5  ADE T  14      10.802  -3.881 -35.451  1.00  0.00      TS   C  
ATOM   1130  C6  ADE T  14       9.384  -4.148 -35.653  1.00  0.00      TS   C  
ATOM   1131  N6  ADE T  14       8.408  -3.436 -36.361  1.00  0.00      TS   N  
ATOM   1132  N7  ADE T  14      11.790  -3.073 -35.989  1.00  0.00      TS   N  
ATOM   1133  C8  ADE T  14      12.802  -3.257 -35.233  1.00  0.00      TS   C  
ATOM   1134  N9  ADE T  14      12.743  -4.162 -34.320  1.00  0.00      TS   N  
ATOM   1135  H2  ADE T  14       9.063  -6.589 -33.669  1.00  0.00      TS   H  
ATOM   1136  H8  ADE T  14      13.751  -2.740 -35.373  1.00  0.00      TS   H  
ATOM   1137  H1' ADE T  14      13.316  -5.558 -33.000  1.00  0.00      TS   H  
ATOM   1138  H2' ADE T  14      15.329  -5.719 -34.122  1.00  0.00      TS   H  
ATOM   1139  H3' ADE T  14      16.900  -3.775 -32.900  1.00  0.00      TS   H  
ATOM   1140  H4' ADE T  14      15.167  -3.506 -30.724  1.00  0.00      TS   H  
ATOM   1141  H5' ADE T  14      14.967  -1.201 -31.515  1.00  0.00      TS   H  
ATOM   1142  H61 ADE T  14       7.483  -3.802 -36.463  1.00  0.00      TS   H  
ATOM   1143  H62 ADE T  14       8.520  -2.453 -36.504  1.00  0.00      TS   H  
ATOM   1144 H2'' ADE T  14      15.397  -3.974 -34.642  1.00  0.00      TS   H  
ATOM   1145 H5'' ADE T  14      16.567  -1.775 -32.018  1.00  0.00      TS   H  
ATOM   1146  P   THY T  15      17.394  -6.480 -32.404  1.00  0.00      TS   P  
ATOM   1147  O1P THY T  15      18.019  -7.192 -31.266  1.00  0.00      TS   O  
ATOM   1148  O2P THY T  15      18.380  -5.837 -33.304  1.00  0.00      TS   O  
ATOM   1149  C5' THY T  15      15.533  -8.290 -32.677  1.00  0.00      TS   C  
ATOM   1150  O5' THY T  15      16.590  -7.526 -33.237  1.00  0.00      TS   O  
ATOM   1151  C4' THY T  15      14.722  -9.096 -33.749  1.00  0.00      TS   C  
ATOM   1152  O4' THY T  15      13.797  -8.153 -34.386  1.00  0.00      TS   O  
ATOM   1153  C3' THY T  15      15.546  -9.698 -34.862  1.00  0.00      TS   C  
ATOM   1154  O3' THY T  15      15.134 -11.045 -35.322  1.00  0.00      TS   O  
ATOM   1155  C2' THY T  15      15.359  -8.678 -35.913  1.00  0.00      TS   C  
ATOM   1156  C1' THY T  15      13.930  -8.484 -35.747  1.00  0.00      TS   C  
ATOM   1157  N1  THY T  15      13.300  -7.385 -36.566  1.00  0.00      TS   N  
ATOM   1158  C2  THY T  15      11.902  -7.513 -36.681  1.00  0.00      TS   C  
ATOM   1159  O2  THY T  15      11.293  -8.409 -36.107  1.00  0.00      TS   O  
ATOM   1160  N3  THY T  15      11.262  -6.586 -37.338  1.00  0.00      TS   N  
ATOM   1161  C4  THY T  15      11.906  -5.592 -38.070  1.00  0.00      TS   C  
ATOM   1162  O4  THY T  15      11.336  -4.879 -38.873  1.00  0.00      TS   O  
ATOM   1163  C5  THY T  15      13.325  -5.415 -37.798  1.00  0.00      TS   C  
ATOM   1164  C5M THY T  15      14.041  -4.350 -38.537  1.00  0.00      TS   C  
ATOM   1165  C6  THY T  15      13.932  -6.331 -37.063  1.00  0.00      TS   C  
ATOM   1166  H3  THY T  15      10.341  -6.861 -37.647  1.00  0.00      TS   H  
ATOM   1167  H6  THY T  15      14.995  -6.459 -37.264  1.00  0.00      TS   H  
ATOM   1168  H1' THY T  15      13.418  -9.436 -36.004  1.00  0.00      TS   H  
ATOM   1169  H2' THY T  15      15.471  -9.073 -36.945  1.00  0.00      TS   H  
ATOM   1170  H3' THY T  15      16.593  -9.728 -34.490  1.00  0.00      TS   H  
ATOM   1171  H4' THY T  15      14.042  -9.871 -33.337  1.00  0.00      TS   H  
ATOM   1172  H5' THY T  15      14.827  -7.623 -32.137  1.00  0.00      TS   H  
ATOM   1173  H51 THY T  15      14.592  -4.761 -39.410  1.00  0.00      TS   H  
ATOM   1174  H52 THY T  15      14.777  -3.798 -37.914  1.00  0.00      TS   H  
ATOM   1175  H53 THY T  15      13.324  -3.585 -38.907  1.00  0.00      TS   H  
ATOM   1176 H2'' THY T  15      15.888  -7.714 -35.755  1.00  0.00      TS   H  
ATOM   1177 H5'' THY T  15      15.942  -8.938 -31.872  1.00  0.00      TS   H  
ATOM   1178  P   ADE T  16      15.778 -12.268 -34.608  1.00  0.00      TS   P  
ATOM   1179  O1P ADE T  16      15.385 -12.299 -33.208  1.00  0.00      TS   O  
ATOM   1180  O2P ADE T  16      17.203 -12.338 -34.889  1.00  0.00      TS   O  
ATOM   1181  C5' ADE T  16      13.732 -13.819 -35.149  1.00  0.00      TS   C  
ATOM   1182  O5' ADE T  16      15.082 -13.436 -35.377  1.00  0.00      TS   O  
ATOM   1183  C4' ADE T  16      12.760 -13.709 -36.404  1.00  0.00      TS   C  
ATOM   1184  O4' ADE T  16      12.388 -12.330 -36.597  1.00  0.00      TS   O  
ATOM   1185  C3' ADE T  16      13.329 -13.885 -37.798  1.00  0.00      TS   C  
ATOM   1186  O3' ADE T  16      13.535 -15.267 -38.005  1.00  0.00      TS   O  
ATOM   1187  C2' ADE T  16      12.149 -13.408 -38.594  1.00  0.00      TS   C  
ATOM   1188  C1' ADE T  16      11.846 -12.142 -37.903  1.00  0.00      TS   C  
ATOM   1189  N1  ADE T  16      11.130  -8.139 -40.984  1.00  0.00      TS   N  
ATOM   1190  C2  ADE T  16      10.368  -9.172 -40.631  1.00  0.00      TS   C  
ATOM   1191  N3  ADE T  16      10.581 -10.234 -39.734  1.00  0.00      TS   N  
ATOM   1192  C4  ADE T  16      11.837 -10.094 -39.278  1.00  0.00      TS   C  
ATOM   1193  C5  ADE T  16      12.811  -9.213 -39.735  1.00  0.00      TS   C  
ATOM   1194  C6  ADE T  16      12.440  -8.179 -40.608  1.00  0.00      TS   C  
ATOM   1195  N6  ADE T  16      13.289  -7.201 -41.083  1.00  0.00      TS   N  
ATOM   1196  N7  ADE T  16      13.997  -9.431 -39.228  1.00  0.00      TS   N  
ATOM   1197  C8  ADE T  16      13.801 -10.508 -38.526  1.00  0.00      TS   C  
ATOM   1198  N9  ADE T  16      12.468 -10.901 -38.526  1.00  0.00      TS   N  
ATOM   1199  H2  ADE T  16       9.338  -9.142 -40.986  1.00  0.00      TS   H  
ATOM   1200  H8  ADE T  16      14.552 -11.082 -37.985  1.00  0.00      TS   H  
ATOM   1201  H1' ADE T  16      10.757 -11.931 -37.964  1.00  0.00      TS   H  
ATOM   1202  H2' ADE T  16      11.278 -14.052 -38.348  1.00  0.00      TS   H  
ATOM   1203  H3' ADE T  16      14.241 -13.251 -37.792  1.00  0.00      TS   H  
ATOM   1204  H4' ADE T  16      11.820 -14.294 -36.301  1.00  0.00      TS   H  
ATOM   1205  H5' ADE T  16      13.209 -13.350 -34.288  1.00  0.00      TS   H  
ATOM   1206  H61 ADE T  16      12.857  -6.400 -41.498  1.00  0.00      TS   H  
ATOM   1207  H62 ADE T  16      14.277  -7.206 -40.937  1.00  0.00      TS   H  
ATOM   1208 H2'' ADE T  16      12.261 -13.253 -39.689  1.00  0.00      TS   H  
ATOM   1209 H5'' ADE T  16      13.742 -14.908 -34.936  1.00  0.00      TS   H  
ATOM   1210  P   THY T  17      14.467 -15.886 -39.095  1.00  0.00      TS   P  
ATOM   1211  O1P THY T  17      14.914 -17.215 -38.545  1.00  0.00      TS   O  
ATOM   1212  O2P THY T  17      15.527 -14.939 -39.543  1.00  0.00      TS   O  
ATOM   1213  C5' THY T  17      12.143 -16.550 -39.990  1.00  0.00      TS   C  
ATOM   1214  O5' THY T  17      13.500 -16.166 -40.287  1.00  0.00      TS   O  
ATOM   1215  C4' THY T  17      11.305 -16.370 -41.224  1.00  0.00      TS   C  
ATOM   1216  O4' THY T  17      11.116 -14.918 -41.514  1.00  0.00      TS   O  
ATOM   1217  C3' THY T  17      11.964 -16.868 -42.520  1.00  0.00      TS   C  
ATOM   1218  O3' THY T  17      10.895 -17.473 -43.350  1.00  0.00      TS   O  
ATOM   1219  C2' THY T  17      12.557 -15.726 -43.258  1.00  0.00      TS   C  
ATOM   1220  C1' THY T  17      11.638 -14.612 -42.786  1.00  0.00      TS   C  
ATOM   1221  N1  THY T  17      12.362 -13.332 -42.736  1.00  0.00      TS   N  
ATOM   1222  C2  THY T  17      11.703 -12.239 -43.231  1.00  0.00      TS   C  
ATOM   1223  O2  THY T  17      10.554 -12.366 -43.665  1.00  0.00      TS   O  
ATOM   1224  N3  THY T  17      12.403 -11.089 -43.087  1.00  0.00      TS   N  
ATOM   1225  C4  THY T  17      13.673 -10.927 -42.589  1.00  0.00      TS   C  
ATOM   1226  O4  THY T  17      14.198  -9.858 -42.628  1.00  0.00      TS   O  
ATOM   1227  C5  THY T  17      14.310 -12.157 -42.113  1.00  0.00      TS   C  
ATOM   1228  C5M THY T  17      15.613 -12.268 -41.419  1.00  0.00      TS   C  
ATOM   1229  C6  THY T  17      13.560 -13.260 -42.156  1.00  0.00      TS   C  
ATOM   1230  H3  THY T  17      12.093 -10.344 -43.695  1.00  0.00      TS   H  
ATOM   1231  H6  THY T  17      13.988 -14.147 -41.687  1.00  0.00      TS   H  
ATOM   1232  H1' THY T  17      10.821 -14.661 -43.538  1.00  0.00      TS   H  
ATOM   1233  H2' THY T  17      12.697 -15.852 -44.353  1.00  0.00      TS   H  
ATOM   1234  H3' THY T  17      12.785 -17.587 -42.310  1.00  0.00      TS   H  
ATOM   1235  H4' THY T  17      10.320 -16.848 -41.038  1.00  0.00      TS   H  
ATOM   1236  H5' THY T  17      11.614 -16.076 -39.135  1.00  0.00      TS   H  
ATOM   1237  H51 THY T  17      16.322 -11.541 -41.868  1.00  0.00      TS   H  
ATOM   1238  H52 THY T  17      16.030 -13.297 -41.433  1.00  0.00      TS   H  
ATOM   1239  H53 THY T  17      15.539 -11.908 -40.370  1.00  0.00      TS   H  
ATOM   1240 H2'' THY T  17      13.551 -15.583 -42.781  1.00  0.00      TS   H  
ATOM   1241 H5'' THY T  17      12.157 -17.661 -40.018  1.00  0.00      TS   H  
ATOM   1242  P   ADE T  18      10.852 -19.020 -43.683  1.00  0.00      TS   P  
ATOM   1243  O1P ADE T  18       9.669 -19.677 -43.099  1.00  0.00      TS   O  
ATOM   1244  O2P ADE T  18      12.174 -19.564 -43.276  1.00  0.00      TS   O  
ATOM   1245  C5' ADE T  18       9.810 -18.449 -45.976  1.00  0.00      TS   C  
ATOM   1246  O5' ADE T  18      10.748 -19.162 -45.218  1.00  0.00      TS   O  
ATOM   1247  C4' ADE T  18      10.269 -17.940 -47.305  1.00  0.00      TS   C  
ATOM   1248  O4' ADE T  18      10.925 -16.696 -47.173  1.00  0.00      TS   O  
ATOM   1249  C3' ADE T  18      11.286 -18.844 -48.188  1.00  0.00      TS   C  
ATOM   1250  O3' ADE T  18      10.900 -18.934 -49.583  1.00  0.00      TS   O  
ATOM   1251  C2' ADE T  18      12.570 -18.144 -48.040  1.00  0.00      TS   C  
ATOM   1252  C1' ADE T  18      12.165 -16.645 -47.892  1.00  0.00      TS   C  
ATOM   1253  N1  ADE T  18      12.950 -11.895 -46.365  1.00  0.00      TS   N  
ATOM   1254  C2  ADE T  18      11.866 -12.498 -46.799  1.00  0.00      TS   C  
ATOM   1255  N3  ADE T  18      11.784 -13.729 -47.197  1.00  0.00      TS   N  
ATOM   1256  C4  ADE T  18      12.885 -14.450 -46.876  1.00  0.00      TS   C  
ATOM   1257  C5  ADE T  18      14.055 -13.918 -46.352  1.00  0.00      TS   C  
ATOM   1258  C6  ADE T  18      14.087 -12.560 -46.131  1.00  0.00      TS   C  
ATOM   1259  N6  ADE T  18      15.180 -11.987 -45.544  1.00  0.00      TS   N  
ATOM   1260  N7  ADE T  18      15.080 -14.990 -46.248  1.00  0.00      TS   N  
ATOM   1261  C8  ADE T  18      14.405 -16.058 -46.706  1.00  0.00      TS   C  
ATOM   1262  N9  ADE T  18      13.107 -15.795 -47.182  1.00  0.00      TS   N  
ATOM   1263  H2  ADE T  18      11.098 -11.762 -47.036  1.00  0.00      TS   H  
ATOM   1264  H8  ADE T  18      14.800 -17.074 -46.726  1.00  0.00      TS   H  
ATOM   1265  H1' ADE T  18      11.854 -16.167 -48.845  1.00  0.00      TS   H  
ATOM   1266  H2' ADE T  18      13.337 -18.232 -48.839  1.00  0.00      TS   H  
ATOM   1267  H3' ADE T  18      11.388 -19.878 -47.792  1.00  0.00      TS   H  
ATOM   1268  H4' ADE T  18       9.412 -17.776 -47.993  1.00  0.00      TS   H  
ATOM   1269  H5' ADE T  18       9.383 -17.547 -45.485  1.00  0.00      TS   H  
ATOM   1270  H61 ADE T  18      15.068 -10.995 -45.485  1.00  0.00      TS   H  
ATOM   1271  H62 ADE T  18      16.139 -12.275 -45.544  1.00  0.00      TS   H  
ATOM   1272 H2'' ADE T  18      13.054 -18.473 -47.096  1.00  0.00      TS   H  
ATOM   1273 H5'' ADE T  18       9.047 -19.227 -46.189  1.00  0.00      TS   H  
ATOM   1274  P   ADE T  19      10.294 -20.246 -50.270  1.00  0.00      TS   P  
ATOM   1275  O1P ADE T  19       9.410 -20.974 -49.321  1.00  0.00      TS   O  
ATOM   1276  O2P ADE T  19      11.347 -21.079 -50.906  1.00  0.00      TS   O  
ATOM   1277  C5' ADE T  19       8.274 -18.865 -51.525  1.00  0.00      TS   C  
ATOM   1278  O5' ADE T  19       9.506 -19.612 -51.464  1.00  0.00      TS   O  
ATOM   1279  C4' ADE T  19       8.428 -17.355 -51.947  1.00  0.00      TS   C  
ATOM   1280  O4' ADE T  19       9.673 -16.747 -51.407  1.00  0.00      TS   O  
ATOM   1281  C3' ADE T  19       8.578 -17.301 -53.517  1.00  0.00      TS   C  
ATOM   1282  O3' ADE T  19       7.981 -16.080 -53.955  1.00  0.00      TS   O  
ATOM   1283  C2' ADE T  19      10.066 -17.391 -53.724  1.00  0.00      TS   C  
ATOM   1284  C1' ADE T  19      10.530 -16.444 -52.560  1.00  0.00      TS   C  
ATOM   1285  N1  ADE T  19      14.402 -14.243 -50.028  1.00  0.00      TS   N  
ATOM   1286  C2  ADE T  19      13.242 -13.788 -50.502  1.00  0.00      TS   C  
ATOM   1287  N3  ADE T  19      12.258 -14.416 -51.163  1.00  0.00      TS   N  
ATOM   1288  C4  ADE T  19      12.596 -15.681 -51.461  1.00  0.00      TS   C  
ATOM   1289  C5  ADE T  19      13.799 -16.305 -51.177  1.00  0.00      TS   C  
ATOM   1290  C6  ADE T  19      14.666 -15.573 -50.389  1.00  0.00      TS   C  
ATOM   1291  N6  ADE T  19      15.762 -16.135 -49.875  1.00  0.00      TS   N  
ATOM   1292  N7  ADE T  19      13.735 -17.648 -51.525  1.00  0.00      TS   N  
ATOM   1293  C8  ADE T  19      12.541 -17.759 -52.143  1.00  0.00      TS   C  
ATOM   1294  N9  ADE T  19      11.816 -16.653 -52.070  1.00  0.00      TS   N  
ATOM   1295  H2  ADE T  19      12.905 -12.820 -50.129  1.00  0.00      TS   H  
ATOM   1296  H8  ADE T  19      12.172 -18.694 -52.564  1.00  0.00      TS   H  
ATOM   1297  H1' ADE T  19      10.383 -15.366 -52.787  1.00  0.00      TS   H  
ATOM   1298  H2' ADE T  19      10.520 -16.993 -54.657  1.00  0.00      TS   H  
ATOM   1299  H3' ADE T  19       8.075 -18.219 -53.887  1.00  0.00      TS   H  
ATOM   1300  H4' ADE T  19       7.471 -16.880 -51.642  1.00  0.00      TS   H  
ATOM   1301  H5' ADE T  19       7.842 -18.844 -50.502  1.00  0.00      TS   H  
ATOM   1302  H61 ADE T  19      16.510 -15.611 -49.467  1.00  0.00      TS   H  
ATOM   1303  H62 ADE T  19      16.171 -17.002 -50.159  1.00  0.00      TS   H  
ATOM   1304 H2'' ADE T  19      10.468 -18.405 -53.513  1.00  0.00      TS   H  
ATOM   1305 H5'' ADE T  19       7.544 -19.162 -52.308  1.00  0.00      TS   H  
ATOM   1306  P   GUA T  20       7.928 -15.649 -55.467  1.00  0.00      TS   P  
ATOM   1307  O1P GUA T  20       6.962 -14.583 -55.604  1.00  0.00      TS   O  
ATOM   1308  O2P GUA T  20       7.643 -16.840 -56.336  1.00  0.00      TS   O  
ATOM   1309  C5' GUA T  20       9.792 -13.806 -55.315  1.00  0.00      TS   C  
ATOM   1310  O5' GUA T  20       9.358 -15.207 -55.750  1.00  0.00      TS   O  
ATOM   1311  C4' GUA T  20      11.233 -13.521 -55.686  1.00  0.00      TS   C  
ATOM   1312  O4' GUA T  20      12.137 -14.445 -55.109  1.00  0.00      TS   O  
ATOM   1313  C3' GUA T  20      11.408 -13.820 -57.270  1.00  0.00      TS   C  
ATOM   1314  O3' GUA T  20      11.822 -12.645 -58.030  1.00  0.00      TS   O  
ATOM   1315  C2' GUA T  20      12.511 -14.847 -57.289  1.00  0.00      TS   C  
ATOM   1316  C1' GUA T  20      13.290 -14.487 -55.956  1.00  0.00      TS   C  
ATOM   1317  N1  GUA T  20      17.348 -15.220 -52.894  1.00  0.00      TS   N  
ATOM   1318  C2  GUA T  20      16.774 -14.006 -53.253  1.00  0.00      TS   C  
ATOM   1319  N2  GUA T  20      17.094 -12.942 -52.624  1.00  0.00      TS   N  
ATOM   1320  N3  GUA T  20      15.741 -13.911 -54.077  1.00  0.00      TS   N  
ATOM   1321  C4  GUA T  20      15.302 -15.127 -54.458  1.00  0.00      TS   C  
ATOM   1322  C5  GUA T  20      15.840 -16.391 -54.105  1.00  0.00      TS   C  
ATOM   1323  C6  GUA T  20      16.973 -16.487 -53.310  1.00  0.00      TS   C  
ATOM   1324  O6  GUA T  20      17.594 -17.517 -53.039  1.00  0.00      TS   O  
ATOM   1325  N7  GUA T  20      15.098 -17.357 -54.759  1.00  0.00      TS   N  
ATOM   1326  C8  GUA T  20      14.205 -16.711 -55.420  1.00  0.00      TS   C  
ATOM   1327  N9  GUA T  20      14.270 -15.407 -55.304  1.00  0.00      TS   N  
ATOM   1328  H1  GUA T  20      18.277 -15.103 -52.516  1.00  0.00      TS   H  
ATOM   1329  H8  GUA T  20      13.290 -17.040 -55.912  1.00  0.00      TS   H  
ATOM   1330  H1' GUA T  20      13.788 -13.493 -55.969  1.00  0.00      TS   H  
ATOM   1331  H2' GUA T  20      13.189 -14.813 -58.168  1.00  0.00      TS   H  
ATOM   1332  H21 GUA T  20      16.824 -12.018 -52.895  1.00  0.00      TS   H  
ATOM   1333  H3' GUA T  20      10.456 -14.228 -57.668  1.00  0.00      TS   H  
ATOM   1334  H22 GUA T  20      17.682 -13.085 -51.828  1.00  0.00      TS   H  
ATOM   1335  H4' GUA T  20      11.522 -12.470 -55.472  1.00  0.00      TS   H  
ATOM   1336  H5' GUA T  20       9.727 -13.734 -54.209  1.00  0.00      TS   H  
ATOM   1337  H3T GUA T  20      11.166 -11.956 -57.900  1.00  0.00      TS   H  
ATOM   1338 H2'' GUA T  20      12.019 -15.835 -57.165  1.00  0.00      TS   H  
ATOM   1339 H5'' GUA T  20       9.110 -13.040 -55.744  1.00  0.00      TS   H  
TER   
END
