# Supplementary material for: CRISPR-Cas12a exploits R-loop asymmetry to form double-strand breaks
Source: eLife. 2020 Jun 10;9:e55143. doi: 10.7554/eLife.55143 (PMC7286691; doi:10.7554/eLife.55143)
Supplement: Figure 5—source data 2. [file elife-55143-fig5-data2.zip › Figure 5ΓÇöSource Data 2/Example_MD_trajectories/5prime_boundary/5prime_boundary_32.pdb]

ATOM      1  C5' CYT B   1      16.721 -14.227 -53.367  1.00  0.00      BS   C  
ATOM      2  O5' CYT B   1      15.483 -13.536 -53.180  1.00  0.00      BS   O  
ATOM      3  C4' CYT B   1      16.895 -14.735 -54.781  1.00  0.00      BS   C  
ATOM      4  O4' CYT B   1      16.047 -15.784 -55.020  1.00  0.00      BS   O  
ATOM      5  C3' CYT B   1      16.684 -13.851 -55.939  1.00  0.00      BS   C  
ATOM      6  O3' CYT B   1      17.928 -13.089 -56.113  1.00  0.00      BS   O  
ATOM      7  C2' CYT B   1      16.514 -14.821 -57.081  1.00  0.00      BS   C  
ATOM      8  C1' CYT B   1      15.904 -15.972 -56.430  1.00  0.00      BS   C  
ATOM      9  N1  CYT B   1      14.486 -16.153 -56.747  1.00  0.00      BS   N  
ATOM     10  C2  CYT B   1      14.020 -17.381 -57.128  1.00  0.00      BS   C  
ATOM     11  O2  CYT B   1      14.782 -18.361 -57.168  1.00  0.00      BS   O  
ATOM     12  N3  CYT B   1      12.690 -17.545 -57.388  1.00  0.00      BS   N  
ATOM     13  C4  CYT B   1      11.833 -16.554 -57.357  1.00  0.00      BS   C  
ATOM     14  N4  CYT B   1      10.627 -16.824 -57.701  1.00  0.00      BS   N  
ATOM     15  C5  CYT B   1      12.209 -15.209 -56.948  1.00  0.00      BS   C  
ATOM     16  C6  CYT B   1      13.511 -15.065 -56.688  1.00  0.00      BS   C  
ATOM     17  H5  CYT B   1      11.536 -14.353 -56.943  1.00  0.00      BS   H  
ATOM     18  H6  CYT B   1      13.875 -14.050 -56.530  1.00  0.00      BS   H  
ATOM     19  H1' CYT B   1      16.488 -16.875 -56.706  1.00  0.00      BS   H  
ATOM     20  H2' CYT B   1      17.508 -15.082 -57.501  1.00  0.00      BS   H  
ATOM     21  H3' CYT B   1      15.772 -13.230 -55.808  1.00  0.00      BS   H  
ATOM     22  H4' CYT B   1      17.872 -15.253 -54.676  1.00  0.00      BS   H  
ATOM     23  H41 CYT B   1      10.394 -17.761 -57.962  1.00  0.00      BS   H  
ATOM     24  H5' CYT B   1      16.893 -15.047 -52.637  1.00  0.00      BS   H  
ATOM     25  H42 CYT B   1      10.008 -16.091 -57.982  1.00  0.00      BS   H  
ATOM     26  H5T CYT B   1      15.749 -12.613 -53.185  1.00  0.00      BS   H  
ATOM     27 H2'' CYT B   1      15.913 -14.328 -57.876  1.00  0.00      BS   H  
ATOM     28 H5'' CYT B   1      17.515 -13.478 -53.160  1.00  0.00      BS   H  
ATOM     29  P   THY B   2      17.803 -11.525 -56.021  1.00  0.00      BS   P  
ATOM     30  O1P THY B   2      17.588 -11.062 -57.431  1.00  0.00      BS   O  
ATOM     31  O2P THY B   2      19.010 -11.013 -55.369  1.00  0.00      BS   O  
ATOM     32  C5' THY B   2      15.465 -10.303 -55.395  1.00  0.00      BS   C  
ATOM     33  O5' THY B   2      16.641 -11.120 -55.113  1.00  0.00      BS   O  
ATOM     34  C4' THY B   2      14.914  -9.639 -54.119  1.00  0.00      BS   C  
ATOM     35  O4' THY B   2      14.527 -10.596 -53.148  1.00  0.00      BS   O  
ATOM     36  C3' THY B   2      15.821  -8.596 -53.500  1.00  0.00      BS   C  
ATOM     37  O3' THY B   2      15.202  -7.375 -53.220  1.00  0.00      BS   O  
ATOM     38  C2' THY B   2      16.223  -9.380 -52.195  1.00  0.00      BS   C  
ATOM     39  C1' THY B   2      14.912 -10.032 -51.850  1.00  0.00      BS   C  
ATOM     40  N1  THY B   2      14.884 -11.110 -50.902  1.00  0.00      BS   N  
ATOM     41  C2  THY B   2      13.690 -11.657 -50.554  1.00  0.00      BS   C  
ATOM     42  O2  THY B   2      12.615 -11.122 -50.872  1.00  0.00      BS   O  
ATOM     43  N3  THY B   2      13.695 -12.726 -49.721  1.00  0.00      BS   N  
ATOM     44  C4  THY B   2      14.880 -13.378 -49.233  1.00  0.00      BS   C  
ATOM     45  O4  THY B   2      14.805 -14.355 -48.446  1.00  0.00      BS   O  
ATOM     46  C5  THY B   2      16.117 -12.665 -49.513  1.00  0.00      BS   C  
ATOM     47  C5M THY B   2      17.429 -13.232 -48.977  1.00  0.00      BS   C  
ATOM     48  C6  THY B   2      16.077 -11.683 -50.435  1.00  0.00      BS   C  
ATOM     49  H3  THY B   2      12.832 -13.246 -49.798  1.00  0.00      BS   H  
ATOM     50  H6  THY B   2      16.998 -11.398 -50.944  1.00  0.00      BS   H  
ATOM     51  H1' THY B   2      14.192  -9.243 -51.545  1.00  0.00      BS   H  
ATOM     52  H2' THY B   2      16.506  -8.682 -51.378  1.00  0.00      BS   H  
ATOM     53  H3' THY B   2      16.655  -8.484 -54.226  1.00  0.00      BS   H  
ATOM     54  H4' THY B   2      13.949  -9.218 -54.471  1.00  0.00      BS   H  
ATOM     55  H5' THY B   2      14.627 -10.964 -55.701  1.00  0.00      BS   H  
ATOM     56  H51 THY B   2      17.214 -13.858 -48.086  1.00  0.00      BS   H  
ATOM     57  H52 THY B   2      18.209 -12.487 -48.715  1.00  0.00      BS   H  
ATOM     58  H53 THY B   2      17.891 -13.928 -49.709  1.00  0.00      BS   H  
ATOM     59 H2'' THY B   2      17.062 -10.067 -52.440  1.00  0.00      BS   H  
ATOM     60 H5'' THY B   2      15.633  -9.557 -56.201  1.00  0.00      BS   H  
ATOM     61  P   THY B   3      15.880  -6.077 -52.796  1.00  0.00      BS   P  
ATOM     62  O1P THY B   3      16.082  -5.190 -53.936  1.00  0.00      BS   O  
ATOM     63  O2P THY B   3      17.113  -6.451 -52.093  1.00  0.00      BS   O  
ATOM     64  C5' THY B   3      13.604  -4.994 -52.196  1.00  0.00      BS   C  
ATOM     65  O5' THY B   3      14.923  -5.378 -51.749  1.00  0.00      BS   O  
ATOM     66  C4' THY B   3      12.508  -5.212 -51.071  1.00  0.00      BS   C  
ATOM     67  O4' THY B   3      12.611  -6.558 -50.564  1.00  0.00      BS   O  
ATOM     68  C3' THY B   3      12.656  -4.228 -49.873  1.00  0.00      BS   C  
ATOM     69  O3' THY B   3      11.396  -3.709 -49.351  1.00  0.00      BS   O  
ATOM     70  C2' THY B   3      13.387  -5.125 -48.830  1.00  0.00      BS   C  
ATOM     71  C1' THY B   3      12.775  -6.499 -49.164  1.00  0.00      BS   C  
ATOM     72  N1  THY B   3      13.535  -7.644 -48.725  1.00  0.00      BS   N  
ATOM     73  C2  THY B   3      12.821  -8.832 -48.377  1.00  0.00      BS   C  
ATOM     74  O2  THY B   3      11.573  -8.995 -48.555  1.00  0.00      BS   O  
ATOM     75  N3  THY B   3      13.622  -9.826 -47.928  1.00  0.00      BS   N  
ATOM     76  C4  THY B   3      15.005  -9.796 -47.637  1.00  0.00      BS   C  
ATOM     77  O4  THY B   3      15.557 -10.730 -47.004  1.00  0.00      BS   O  
ATOM     78  C5  THY B   3      15.666  -8.654 -48.123  1.00  0.00      BS   C  
ATOM     79  C5M THY B   3      17.195  -8.480 -47.874  1.00  0.00      BS   C  
ATOM     80  C6  THY B   3      14.947  -7.670 -48.653  1.00  0.00      BS   C  
ATOM     81  H3  THY B   3      13.213 -10.719 -47.692  1.00  0.00      BS   H  
ATOM     82  H6  THY B   3      15.447  -6.830 -49.135  1.00  0.00      BS   H  
ATOM     83  H1' THY B   3      11.719  -6.546 -48.818  1.00  0.00      BS   H  
ATOM     84  H2' THY B   3      13.142  -4.629 -47.867  1.00  0.00      BS   H  
ATOM     85  H3' THY B   3      13.309  -3.389 -50.196  1.00  0.00      BS   H  
ATOM     86  H4' THY B   3      11.453  -5.057 -51.387  1.00  0.00      BS   H  
ATOM     87  H5' THY B   3      13.214  -5.674 -52.982  1.00  0.00      BS   H  
ATOM     88  H51 THY B   3      17.445  -8.084 -46.866  1.00  0.00      BS   H  
ATOM     89  H52 THY B   3      17.572  -7.706 -48.576  1.00  0.00      BS   H  
ATOM     90  H53 THY B   3      17.799  -9.393 -48.068  1.00  0.00      BS   H  
ATOM     91 H2'' THY B   3      14.490  -5.092 -48.955  1.00  0.00      BS   H  
ATOM     92 H5'' THY B   3      13.584  -3.966 -52.618  1.00  0.00      BS   H  
ATOM     93  P   ADE B   4      10.958  -2.228 -49.232  1.00  0.00      BS   P  
ATOM     94  O1P ADE B   4      10.956  -1.526 -50.530  1.00  0.00      BS   O  
ATOM     95  O2P ADE B   4      11.704  -1.565 -48.149  1.00  0.00      BS   O  
ATOM     96  C5' ADE B   4       8.557  -2.991 -49.618  1.00  0.00      BS   C  
ATOM     97  O5' ADE B   4       9.423  -2.294 -48.712  1.00  0.00      BS   O  
ATOM     98  C4' ADE B   4       7.647  -4.020 -48.855  1.00  0.00      BS   C  
ATOM     99  O4' ADE B   4       8.351  -5.208 -48.318  1.00  0.00      BS   O  
ATOM    100  C3' ADE B   4       6.784  -3.568 -47.687  1.00  0.00      BS   C  
ATOM    101  O3' ADE B   4       5.431  -4.076 -47.727  1.00  0.00      BS   O  
ATOM    102  C2' ADE B   4       7.518  -4.022 -46.393  1.00  0.00      BS   C  
ATOM    103  C1' ADE B   4       8.228  -5.273 -46.905  1.00  0.00      BS   C  
ATOM    104  N1  ADE B   4      11.466  -8.585 -44.482  1.00  0.00      BS   N  
ATOM    105  C2  ADE B   4      10.184  -8.691 -44.786  1.00  0.00      BS   C  
ATOM    106  N3  ADE B   4       9.368  -7.750 -45.408  1.00  0.00      BS   N  
ATOM    107  C4  ADE B   4      10.049  -6.672 -45.678  1.00  0.00      BS   C  
ATOM    108  C5  ADE B   4      11.387  -6.394 -45.341  1.00  0.00      BS   C  
ATOM    109  C6  ADE B   4      12.093  -7.478 -44.730  1.00  0.00      BS   C  
ATOM    110  N6  ADE B   4      13.357  -7.391 -44.450  1.00  0.00      BS   N  
ATOM    111  N7  ADE B   4      11.769  -5.081 -45.826  1.00  0.00      BS   N  
ATOM    112  C8  ADE B   4      10.674  -4.719 -46.468  1.00  0.00      BS   C  
ATOM    113  N9  ADE B   4       9.571  -5.547 -46.327  1.00  0.00      BS   N  
ATOM    114  H2  ADE B   4       9.741  -9.658 -44.545  1.00  0.00      BS   H  
ATOM    115  H8  ADE B   4      10.560  -3.787 -47.021  1.00  0.00      BS   H  
ATOM    116  H1' ADE B   4       7.525  -6.074 -46.596  1.00  0.00      BS   H  
ATOM    117  H2' ADE B   4       6.739  -4.282 -45.645  1.00  0.00      BS   H  
ATOM    118  H3' ADE B   4       6.689  -2.472 -47.840  1.00  0.00      BS   H  
ATOM    119  H4' ADE B   4       6.956  -4.445 -49.614  1.00  0.00      BS   H  
ATOM    120  H5' ADE B   4       8.921  -3.648 -50.437  1.00  0.00      BS   H  
ATOM    121  H61 ADE B   4      13.870  -8.169 -44.089  1.00  0.00      BS   H  
ATOM    122  H62 ADE B   4      13.840  -6.539 -44.648  1.00  0.00      BS   H  
ATOM    123 H2'' ADE B   4       8.187  -3.261 -45.937  1.00  0.00      BS   H  
ATOM    124 H5'' ADE B   4       7.850  -2.292 -50.112  1.00  0.00      BS   H  
ATOM    125  P   THY B   5       4.338  -3.459 -46.756  1.00  0.00      BS   P  
ATOM    126  O1P THY B   5       3.039  -3.362 -47.518  1.00  0.00      BS   O  
ATOM    127  O2P THY B   5       4.917  -2.202 -46.229  1.00  0.00      BS   O  
ATOM    128  C5' THY B   5       4.075  -5.988 -45.891  1.00  0.00      BS   C  
ATOM    129  O5' THY B   5       4.222  -4.537 -45.628  1.00  0.00      BS   O  
ATOM    130  C4' THY B   5       4.423  -6.818 -44.614  1.00  0.00      BS   C  
ATOM    131  O4' THY B   5       5.879  -6.856 -44.361  1.00  0.00      BS   O  
ATOM    132  C3' THY B   5       3.728  -6.405 -43.297  1.00  0.00      BS   C  
ATOM    133  O3' THY B   5       3.208  -7.498 -42.518  1.00  0.00      BS   O  
ATOM    134  C2' THY B   5       4.908  -5.775 -42.635  1.00  0.00      BS   C  
ATOM    135  C1' THY B   5       6.049  -6.707 -42.971  1.00  0.00      BS   C  
ATOM    136  N1  THY B   5       7.442  -6.158 -42.772  1.00  0.00      BS   N  
ATOM    137  C2  THY B   5       8.404  -7.027 -42.267  1.00  0.00      BS   C  
ATOM    138  O2  THY B   5       8.081  -8.223 -42.036  1.00  0.00      BS   O  
ATOM    139  N3  THY B   5       9.639  -6.621 -42.172  1.00  0.00      BS   N  
ATOM    140  C4  THY B   5      10.013  -5.298 -42.354  1.00  0.00      BS   C  
ATOM    141  O4  THY B   5      11.176  -4.990 -42.163  1.00  0.00      BS   O  
ATOM    142  C5  THY B   5       9.011  -4.410 -42.841  1.00  0.00      BS   C  
ATOM    143  C5M THY B   5       9.472  -3.032 -43.349  1.00  0.00      BS   C  
ATOM    144  C6  THY B   5       7.788  -4.870 -43.018  1.00  0.00      BS   C  
ATOM    145  H3  THY B   5      10.191  -7.254 -41.610  1.00  0.00      BS   H  
ATOM    146  H6  THY B   5       7.122  -4.369 -43.721  1.00  0.00      BS   H  
ATOM    147  H1' THY B   5       5.823  -7.681 -42.487  1.00  0.00      BS   H  
ATOM    148  H2' THY B   5       4.754  -5.796 -41.535  1.00  0.00      BS   H  
ATOM    149  H3' THY B   5       2.938  -5.678 -43.584  1.00  0.00      BS   H  
ATOM    150  H4' THY B   5       4.134  -7.865 -44.849  1.00  0.00      BS   H  
ATOM    151  H5' THY B   5       4.560  -6.474 -46.766  1.00  0.00      BS   H  
ATOM    152  H51 THY B   5      10.076  -2.524 -42.567  1.00  0.00      BS   H  
ATOM    153  H52 THY B   5       8.589  -2.410 -43.609  1.00  0.00      BS   H  
ATOM    154  H53 THY B   5      10.106  -3.145 -44.255  1.00  0.00      BS   H  
ATOM    155 H2'' THY B   5       4.973  -4.736 -43.024  1.00  0.00      BS   H  
ATOM    156 H5'' THY B   5       2.974  -6.138 -45.911  1.00  0.00      BS   H  
ATOM    157  P   ADE B   6       2.048  -7.310 -41.540  1.00  0.00      BS   P  
ATOM    158  O1P ADE B   6       0.892  -7.997 -42.125  1.00  0.00      BS   O  
ATOM    159  O2P ADE B   6       1.926  -5.875 -41.227  1.00  0.00      BS   O  
ATOM    160  C5' ADE B   6       2.193  -9.480 -40.101  1.00  0.00      BS   C  
ATOM    161  O5' ADE B   6       2.556  -8.098 -40.280  1.00  0.00      BS   O  
ATOM    162  C4' ADE B   6       3.186 -10.218 -39.061  1.00  0.00      BS   C  
ATOM    163  O4' ADE B   6       4.522 -10.067 -39.523  1.00  0.00      BS   O  
ATOM    164  C3' ADE B   6       3.216  -9.669 -37.568  1.00  0.00      BS   C  
ATOM    165  O3' ADE B   6       2.310 -10.305 -36.804  1.00  0.00      BS   O  
ATOM    166  C2' ADE B   6       4.617  -9.967 -37.118  1.00  0.00      BS   C  
ATOM    167  C1' ADE B   6       5.389  -9.722 -38.429  1.00  0.00      BS   C  
ATOM    168  N1  ADE B   6       9.526  -6.758 -37.517  1.00  0.00      BS   N  
ATOM    169  C2  ADE B   6       9.197  -7.997 -37.036  1.00  0.00      BS   C  
ATOM    170  N3  ADE B   6       7.947  -8.623 -37.172  1.00  0.00      BS   N  
ATOM    171  C4  ADE B   6       7.197  -7.926 -38.043  1.00  0.00      BS   C  
ATOM    172  C5  ADE B   6       7.408  -6.655 -38.553  1.00  0.00      BS   C  
ATOM    173  C6  ADE B   6       8.652  -6.057 -38.260  1.00  0.00      BS   C  
ATOM    174  N6  ADE B   6       9.070  -4.839 -38.786  1.00  0.00      BS   N  
ATOM    175  N7  ADE B   6       6.293  -6.205 -39.323  1.00  0.00      BS   N  
ATOM    176  C8  ADE B   6       5.498  -7.264 -39.345  1.00  0.00      BS   C  
ATOM    177  N9  ADE B   6       5.970  -8.330 -38.574  1.00  0.00      BS   N  
ATOM    178  H2  ADE B   6       9.895  -8.534 -36.395  1.00  0.00      BS   H  
ATOM    179  H8  ADE B   6       4.580  -7.296 -39.933  1.00  0.00      BS   H  
ATOM    180  H1' ADE B   6       6.284 -10.380 -38.377  1.00  0.00      BS   H  
ATOM    181  H2' ADE B   6       4.685 -11.046 -36.863  1.00  0.00      BS   H  
ATOM    182  H3' ADE B   6       3.068  -8.567 -37.578  1.00  0.00      BS   H  
ATOM    183  H4' ADE B   6       2.857 -11.278 -39.097  1.00  0.00      BS   H  
ATOM    184  H5' ADE B   6       2.297 -10.020 -41.067  1.00  0.00      BS   H  
ATOM    185  H61 ADE B   6       8.458  -4.060 -38.928  1.00  0.00      BS   H  
ATOM    186  H62 ADE B   6      10.051  -4.709 -38.925  1.00  0.00      BS   H  
ATOM    187 H2'' ADE B   6       5.040  -9.323 -36.318  1.00  0.00      BS   H  
ATOM    188 H5'' ADE B   6       1.136  -9.589 -39.779  1.00  0.00      BS   H  
ATOM    189  P   THY B   7       1.753  -9.572 -35.517  1.00  0.00      BS   P  
ATOM    190  O1P THY B   7       0.716 -10.403 -34.881  1.00  0.00      BS   O  
ATOM    191  O2P THY B   7       1.344  -8.179 -35.876  1.00  0.00      BS   O  
ATOM    192  C5' THY B   7       3.491 -10.848 -34.122  1.00  0.00      BS   C  
ATOM    193  O5' THY B   7       2.894  -9.561 -34.388  1.00  0.00      BS   O  
ATOM    194  C4' THY B   7       4.708 -10.834 -33.222  1.00  0.00      BS   C  
ATOM    195  O4' THY B   7       5.776 -10.055 -33.745  1.00  0.00      BS   O  
ATOM    196  C3' THY B   7       4.535 -10.262 -31.788  1.00  0.00      BS   C  
ATOM    197  O3' THY B   7       5.180 -11.018 -30.794  1.00  0.00      BS   O  
ATOM    198  C2' THY B   7       5.061  -8.836 -31.874  1.00  0.00      BS   C  
ATOM    199  C1' THY B   7       6.190  -9.011 -32.937  1.00  0.00      BS   C  
ATOM    200  N1  THY B   7       6.386  -7.679 -33.782  1.00  0.00      BS   N  
ATOM    201  C2  THY B   7       7.580  -7.023 -33.819  1.00  0.00      BS   C  
ATOM    202  O2  THY B   7       8.582  -7.405 -33.190  1.00  0.00      BS   O  
ATOM    203  N3  THY B   7       7.506  -5.881 -34.620  1.00  0.00      BS   N  
ATOM    204  C4  THY B   7       6.421  -5.462 -35.447  1.00  0.00      BS   C  
ATOM    205  O4  THY B   7       6.660  -4.505 -36.155  1.00  0.00      BS   O  
ATOM    206  C5  THY B   7       5.227  -6.278 -35.388  1.00  0.00      BS   C  
ATOM    207  C5M THY B   7       3.959  -6.036 -36.157  1.00  0.00      BS   C  
ATOM    208  C6  THY B   7       5.317  -7.341 -34.567  1.00  0.00      BS   C  
ATOM    209  H3  THY B   7       8.381  -5.404 -34.783  1.00  0.00      BS   H  
ATOM    210  H6  THY B   7       4.546  -8.065 -34.304  1.00  0.00      BS   H  
ATOM    211  H1' THY B   7       7.106  -9.357 -32.411  1.00  0.00      BS   H  
ATOM    212  H2' THY B   7       5.318  -8.244 -30.970  1.00  0.00      BS   H  
ATOM    213  H3' THY B   7       3.457 -10.267 -31.514  1.00  0.00      BS   H  
ATOM    214  H4' THY B   7       5.159 -11.846 -33.143  1.00  0.00      BS   H  
ATOM    215  H5' THY B   7       3.910 -11.326 -35.033  1.00  0.00      BS   H  
ATOM    216  H51 THY B   7       3.183  -6.831 -36.188  1.00  0.00      BS   H  
ATOM    217  H52 THY B   7       4.111  -5.686 -37.200  1.00  0.00      BS   H  
ATOM    218  H53 THY B   7       3.471  -5.172 -35.656  1.00  0.00      BS   H  
ATOM    219 H2'' THY B   7       4.250  -8.207 -32.299  1.00  0.00      BS   H  
ATOM    220 H5'' THY B   7       2.737 -11.483 -33.610  1.00  0.00      BS   H  
ATOM    221  P   ADE B   8       5.297 -10.483 -29.338  1.00  0.00      BS   P  
ATOM    222  O1P ADE B   8       5.115 -11.647 -28.477  1.00  0.00      BS   O  
ATOM    223  O2P ADE B   8       4.367  -9.364 -29.096  1.00  0.00      BS   O  
ATOM    224  C5' ADE B   8       7.878 -10.849 -29.671  1.00  0.00      BS   C  
ATOM    225  O5' ADE B   8       6.751  -9.968 -29.323  1.00  0.00      BS   O  
ATOM    226  C4' ADE B   8       9.196 -10.290 -29.282  1.00  0.00      BS   C  
ATOM    227  O4' ADE B   8       9.391  -9.073 -29.983  1.00  0.00      BS   O  
ATOM    228  C3' ADE B   8       9.216  -9.912 -27.756  1.00  0.00      BS   C  
ATOM    229  O3' ADE B   8      10.514 -10.190 -27.170  1.00  0.00      BS   O  
ATOM    230  C2' ADE B   8       8.929  -8.367 -27.773  1.00  0.00      BS   C  
ATOM    231  C1' ADE B   8       9.307  -7.970 -29.162  1.00  0.00      BS   C  
ATOM    232  N1  ADE B   8       9.488  -3.650 -31.942  1.00  0.00      BS   N  
ATOM    233  C2  ADE B   8      10.493  -4.377 -31.475  1.00  0.00      BS   C  
ATOM    234  N3  ADE B   8      10.332  -5.460 -30.724  1.00  0.00      BS   N  
ATOM    235  C4  ADE B   8       9.050  -5.769 -30.475  1.00  0.00      BS   C  
ATOM    236  C5  ADE B   8       7.910  -5.085 -31.050  1.00  0.00      BS   C  
ATOM    237  C6  ADE B   8       8.175  -3.954 -31.779  1.00  0.00      BS   C  
ATOM    238  N6  ADE B   8       7.224  -3.183 -32.323  1.00  0.00      BS   N  
ATOM    239  N7  ADE B   8       6.727  -5.644 -30.552  1.00  0.00      BS   N  
ATOM    240  C8  ADE B   8       7.153  -6.716 -29.893  1.00  0.00      BS   C  
ATOM    241  N9  ADE B   8       8.519  -6.915 -29.857  1.00  0.00      BS   N  
ATOM    242  H2  ADE B   8      11.499  -3.965 -31.555  1.00  0.00      BS   H  
ATOM    243  H8  ADE B   8       6.585  -7.507 -29.404  1.00  0.00      BS   H  
ATOM    244  H1' ADE B   8      10.319  -7.519 -29.070  1.00  0.00      BS   H  
ATOM    245  H2' ADE B   8       9.540  -7.818 -27.026  1.00  0.00      BS   H  
ATOM    246  H3' ADE B   8       8.393 -10.442 -27.231  1.00  0.00      BS   H  
ATOM    247  H4' ADE B   8       9.913 -11.096 -29.545  1.00  0.00      BS   H  
ATOM    248  H5' ADE B   8       7.906 -11.051 -30.762  1.00  0.00      BS   H  
ATOM    249  H61 ADE B   8       7.630  -2.479 -32.906  1.00  0.00      BS   H  
ATOM    250  H62 ADE B   8       6.228  -3.266 -32.296  1.00  0.00      BS   H  
ATOM    251 H2'' ADE B   8       7.837  -8.179 -27.685  1.00  0.00      BS   H  
ATOM    252 H5'' ADE B   8       7.876 -11.831 -29.151  1.00  0.00      BS   H  
ATOM    253  P   THY B   9      10.763 -10.257 -25.665  1.00  0.00      BS   P  
ATOM    254  O1P THY B   9      11.818 -11.283 -25.449  1.00  0.00      BS   O  
ATOM    255  O2P THY B   9       9.510 -10.537 -24.996  1.00  0.00      BS   O  
ATOM    256  C5' THY B   9      12.414  -8.292 -26.128  1.00  0.00      BS   C  
ATOM    257  O5' THY B   9      11.260  -8.805 -25.334  1.00  0.00      BS   O  
ATOM    258  C4' THY B   9      12.401  -6.780 -26.157  1.00  0.00      BS   C  
ATOM    259  O4' THY B   9      11.241  -6.220 -26.759  1.00  0.00      BS   O  
ATOM    260  C3' THY B   9      12.383  -6.186 -24.757  1.00  0.00      BS   C  
ATOM    261  O3' THY B   9      13.608  -5.448 -24.400  1.00  0.00      BS   O  
ATOM    262  C2' THY B   9      11.115  -5.259 -24.745  1.00  0.00      BS   C  
ATOM    263  C1' THY B   9      11.060  -4.941 -26.240  1.00  0.00      BS   C  
ATOM    264  N1  THY B   9       9.725  -4.486 -26.690  1.00  0.00      BS   N  
ATOM    265  C2  THY B   9       9.656  -3.328 -27.411  1.00  0.00      BS   C  
ATOM    266  O2  THY B   9      10.638  -2.646 -27.639  1.00  0.00      BS   O  
ATOM    267  N3  THY B   9       8.451  -2.959 -27.908  1.00  0.00      BS   N  
ATOM    268  C4  THY B   9       7.273  -3.591 -27.742  1.00  0.00      BS   C  
ATOM    269  O4  THY B   9       6.268  -3.163 -28.347  1.00  0.00      BS   O  
ATOM    270  C5  THY B   9       7.361  -4.833 -26.950  1.00  0.00      BS   C  
ATOM    271  C5M THY B   9       6.171  -5.634 -26.542  1.00  0.00      BS   C  
ATOM    272  C6  THY B   9       8.543  -5.221 -26.505  1.00  0.00      BS   C  
ATOM    273  H3  THY B   9       8.648  -2.184 -28.524  1.00  0.00      BS   H  
ATOM    274  H6  THY B   9       8.777  -6.139 -25.964  1.00  0.00      BS   H  
ATOM    275  H1' THY B   9      11.903  -4.239 -26.421  1.00  0.00      BS   H  
ATOM    276  H2' THY B   9      11.268  -4.280 -24.242  1.00  0.00      BS   H  
ATOM    277  H3' THY B   9      12.254  -7.048 -24.067  1.00  0.00      BS   H  
ATOM    278  H4' THY B   9      13.212  -6.240 -26.689  1.00  0.00      BS   H  
ATOM    279  H5' THY B   9      12.385  -8.643 -27.181  1.00  0.00      BS   H  
ATOM    280  H51 THY B   9       6.482  -6.695 -26.425  1.00  0.00      BS   H  
ATOM    281  H52 THY B   9       5.300  -5.685 -27.230  1.00  0.00      BS   H  
ATOM    282  H53 THY B   9       5.709  -5.385 -25.563  1.00  0.00      BS   H  
ATOM    283 H2'' THY B   9      10.150  -5.713 -24.438  1.00  0.00      BS   H  
ATOM    284 H5'' THY B   9      13.369  -8.661 -25.696  1.00  0.00      BS   H  
ATOM    285  P   ADE B  10      13.928  -4.964 -22.988  1.00  0.00      BS   P  
ATOM    286  O1P ADE B  10      15.219  -5.461 -22.619  1.00  0.00      BS   O  
ATOM    287  O2P ADE B  10      12.866  -5.355 -22.049  1.00  0.00      BS   O  
ATOM    288  C5' ADE B  10      15.062  -2.833 -23.978  1.00  0.00      BS   C  
ATOM    289  O5' ADE B  10      13.980  -3.440 -23.105  1.00  0.00      BS   O  
ATOM    290  C4' ADE B  10      14.633  -1.473 -24.694  1.00  0.00      BS   C  
ATOM    291  O4' ADE B  10      13.320  -1.565 -25.252  1.00  0.00      BS   O  
ATOM    292  C3' ADE B  10      14.641  -0.229 -23.723  1.00  0.00      BS   C  
ATOM    293  O3' ADE B  10      15.295   0.960 -24.344  1.00  0.00      BS   O  
ATOM    294  C2' ADE B  10      13.140   0.131 -23.618  1.00  0.00      BS   C  
ATOM    295  C1' ADE B  10      12.589  -0.304 -24.964  1.00  0.00      BS   C  
ATOM    296  N1  ADE B  10       7.710   0.498 -26.529  1.00  0.00      BS   N  
ATOM    297  C2  ADE B  10       8.781   1.287 -26.768  1.00  0.00      BS   C  
ATOM    298  N3  ADE B  10      10.011   0.994 -26.337  1.00  0.00      BS   N  
ATOM    299  C4  ADE B  10      10.064  -0.022 -25.449  1.00  0.00      BS   C  
ATOM    300  C5  ADE B  10       9.021  -0.759 -25.022  1.00  0.00      BS   C  
ATOM    301  C6  ADE B  10       7.757  -0.454 -25.639  1.00  0.00      BS   C  
ATOM    302  N6  ADE B  10       6.570  -1.153 -25.532  1.00  0.00      BS   N  
ATOM    303  N7  ADE B  10       9.362  -1.800 -24.159  1.00  0.00      BS   N  
ATOM    304  C8  ADE B  10      10.657  -1.651 -24.060  1.00  0.00      BS   C  
ATOM    305  N9  ADE B  10      11.164  -0.624 -24.876  1.00  0.00      BS   N  
ATOM    306  H2  ADE B  10       8.612   1.965 -27.605  1.00  0.00      BS   H  
ATOM    307  H8  ADE B  10      11.388  -2.338 -23.635  1.00  0.00      BS   H  
ATOM    308  H1' ADE B  10      12.827   0.427 -25.765  1.00  0.00      BS   H  
ATOM    309  H2' ADE B  10      12.994   1.225 -23.496  1.00  0.00      BS   H  
ATOM    310  H3' ADE B  10      15.032  -0.491 -22.716  1.00  0.00      BS   H  
ATOM    311  H4' ADE B  10      15.225  -1.283 -25.614  1.00  0.00      BS   H  
ATOM    312  H5' ADE B  10      15.530  -3.501 -24.732  1.00  0.00      BS   H  
ATOM    313  H61 ADE B  10       6.465  -1.991 -24.997  1.00  0.00      BS   H  
ATOM    314  H62 ADE B  10       5.773  -0.847 -26.054  1.00  0.00      BS   H  
ATOM    315 H2'' ADE B  10      12.674  -0.457 -22.798  1.00  0.00      BS   H  
ATOM    316 H5'' ADE B  10      15.949  -2.656 -23.332  1.00  0.00      BS   H  
ATOM    317  P   CYT B  11      16.757   1.292 -23.806  1.00  0.00      BS   P  
ATOM    318  O1P CYT B  11      17.566   0.051 -23.926  1.00  0.00      BS   O  
ATOM    319  O2P CYT B  11      16.733   1.908 -22.491  1.00  0.00      BS   O  
ATOM    320  C5' CYT B  11      17.594   1.585 -26.233  1.00  0.00      BS   C  
ATOM    321  O5' CYT B  11      17.168   2.260 -24.958  1.00  0.00      BS   O  
ATOM    322  C4' CYT B  11      18.339   2.396 -27.237  1.00  0.00      BS   C  
ATOM    323  O4' CYT B  11      17.584   3.638 -27.607  1.00  0.00      BS   O  
ATOM    324  C3' CYT B  11      19.734   2.985 -26.775  1.00  0.00      BS   C  
ATOM    325  O3' CYT B  11      20.745   2.967 -27.832  1.00  0.00      BS   O  
ATOM    326  C2' CYT B  11      19.322   4.397 -26.242  1.00  0.00      BS   C  
ATOM    327  C1' CYT B  11      18.391   4.859 -27.324  1.00  0.00      BS   C  
ATOM    328  N1  CYT B  11      17.397   5.880 -26.891  1.00  0.00      BS   N  
ATOM    329  C2  CYT B  11      17.085   6.920 -27.695  1.00  0.00      BS   C  
ATOM    330  O2  CYT B  11      17.698   7.029 -28.771  1.00  0.00      BS   O  
ATOM    331  N3  CYT B  11      16.212   7.863 -27.384  1.00  0.00      BS   N  
ATOM    332  C4  CYT B  11      15.621   7.831 -26.161  1.00  0.00      BS   C  
ATOM    333  N4  CYT B  11      14.774   8.775 -25.797  1.00  0.00      BS   N  
ATOM    334  C5  CYT B  11      15.919   6.746 -25.271  1.00  0.00      BS   C  
ATOM    335  C6  CYT B  11      16.803   5.870 -25.643  1.00  0.00      BS   C  
ATOM    336  H5  CYT B  11      15.402   6.562 -24.329  1.00  0.00      BS   H  
ATOM    337  H6  CYT B  11      17.057   5.003 -25.034  1.00  0.00      BS   H  
ATOM    338  H1' CYT B  11      18.893   5.091 -28.287  1.00  0.00      BS   H  
ATOM    339  H2' CYT B  11      20.235   5.022 -26.137  1.00  0.00      BS   H  
ATOM    340  H3' CYT B  11      19.990   2.450 -25.837  1.00  0.00      BS   H  
ATOM    341  H4' CYT B  11      18.535   1.856 -28.187  1.00  0.00      BS   H  
ATOM    342  H41 CYT B  11      14.513   9.541 -26.384  1.00  0.00      BS   H  
ATOM    343  H5' CYT B  11      16.654   1.215 -26.697  1.00  0.00      BS   H  
ATOM    344  H42 CYT B  11      14.509   8.860 -24.837  1.00  0.00      BS   H  
ATOM    345 H2'' CYT B  11      18.890   4.179 -25.242  1.00  0.00      BS   H  
ATOM    346 H5'' CYT B  11      18.215   0.687 -26.030  1.00  0.00      BS   H  
ATOM    347  P   GUA B  12      21.623   1.733 -27.983  1.00  0.00      BS   P  
ATOM    348  O1P GUA B  12      22.566   1.620 -26.827  1.00  0.00      BS   O  
ATOM    349  O2P GUA B  12      22.254   1.812 -29.316  1.00  0.00      BS   O  
ATOM    350  C5' GUA B  12      20.853  -0.683 -27.094  1.00  0.00      BS   C  
ATOM    351  O5' GUA B  12      20.682   0.472 -27.967  1.00  0.00      BS   O  
ATOM    352  C4' GUA B  12      20.243  -2.018 -27.725  1.00  0.00      BS   C  
ATOM    353  O4' GUA B  12      18.784  -1.931 -27.795  1.00  0.00      BS   O  
ATOM    354  C3' GUA B  12      20.804  -2.189 -29.151  1.00  0.00      BS   C  
ATOM    355  O3' GUA B  12      21.251  -3.489 -29.528  1.00  0.00      BS   O  
ATOM    356  C2' GUA B  12      19.534  -1.888 -29.980  1.00  0.00      BS   C  
ATOM    357  C1' GUA B  12      18.281  -2.116 -29.078  1.00  0.00      BS   C  
ATOM    358  N1  GUA B  12      13.263  -1.204 -28.821  1.00  0.00      BS   N  
ATOM    359  C2  GUA B  12      13.963  -2.370 -28.752  1.00  0.00      BS   C  
ATOM    360  N2  GUA B  12      13.212  -3.444 -28.393  1.00  0.00      BS   N  
ATOM    361  N3  GUA B  12      15.253  -2.515 -28.775  1.00  0.00      BS   N  
ATOM    362  C4  GUA B  12      15.866  -1.274 -29.053  1.00  0.00      BS   C  
ATOM    363  C5  GUA B  12      15.288  -0.024 -29.203  1.00  0.00      BS   C  
ATOM    364  C6  GUA B  12      13.873   0.039 -29.078  1.00  0.00      BS   C  
ATOM    365  O6  GUA B  12      13.070   0.999 -29.135  1.00  0.00      BS   O  
ATOM    366  N7  GUA B  12      16.270   0.944 -29.497  1.00  0.00      BS   N  
ATOM    367  C8  GUA B  12      17.383   0.223 -29.475  1.00  0.00      BS   C  
ATOM    368  N9  GUA B  12      17.209  -1.091 -29.235  1.00  0.00      BS   N  
ATOM    369  H1  GUA B  12      12.269  -1.212 -28.644  1.00  0.00      BS   H  
ATOM    370  H8  GUA B  12      18.369   0.637 -29.686  1.00  0.00      BS   H  
ATOM    371  H1' GUA B  12      17.859  -3.141 -29.147  1.00  0.00      BS   H  
ATOM    372  H2' GUA B  12      19.430  -2.443 -30.937  1.00  0.00      BS   H  
ATOM    373  H21 GUA B  12      13.653  -4.326 -28.227  1.00  0.00      BS   H  
ATOM    374  H3' GUA B  12      21.686  -1.549 -29.369  1.00  0.00      BS   H  
ATOM    375  H22 GUA B  12      12.274  -3.222 -28.125  1.00  0.00      BS   H  
ATOM    376  H4' GUA B  12      20.406  -2.969 -27.172  1.00  0.00      BS   H  
ATOM    377  H5' GUA B  12      20.280  -0.603 -26.147  1.00  0.00      BS   H  
ATOM    378  H3T GUA B  12      21.162  -3.600 -30.478  1.00  0.00      BS   H  
ATOM    379 H2'' GUA B  12      19.646  -0.804 -30.192  1.00  0.00      BS   H  
ATOM    380 H5'' GUA B  12      21.911  -0.975 -26.922  1.00  0.00      BS   H  
TER   
ATOM    381  C5' GUA R  11      14.000   4.140 -21.830  1.00  0.00      R    C  
ATOM    382  O5' GUA R  11      13.308   2.991 -21.349  1.00  0.00      R    O  
ATOM    383  C4' GUA R  11      13.241   4.821 -23.028  1.00  0.00      R    C  
ATOM    384  O4' GUA R  11      12.647   3.826 -23.971  1.00  0.00      R    O  
ATOM    385  C3' GUA R  11      11.956   5.542 -22.533  1.00  0.00      R    C  
ATOM    386  O3' GUA R  11      12.321   6.848 -21.960  1.00  0.00      R    O  
ATOM    387  C2' GUA R  11      11.142   5.672 -23.838  1.00  0.00      R    C  
ATOM    388  O2' GUA R  11      11.782   6.607 -24.731  1.00  0.00      R    O  
ATOM    389  C1' GUA R  11      11.320   4.273 -24.302  1.00  0.00      R    C  
ATOM    390  N1  GUA R  11       6.380   2.906 -24.194  1.00  0.00      R    N  
ATOM    391  C2  GUA R  11       6.983   3.903 -24.961  1.00  0.00      R    C  
ATOM    392  N2  GUA R  11       6.190   4.729 -25.634  1.00  0.00      R    N  
ATOM    393  N3  GUA R  11       8.298   4.029 -25.074  1.00  0.00      R    N  
ATOM    394  C4  GUA R  11       8.967   3.306 -24.122  1.00  0.00      R    C  
ATOM    395  C5  GUA R  11       8.444   2.325 -23.353  1.00  0.00      R    C  
ATOM    396  C6  GUA R  11       7.019   2.075 -23.309  1.00  0.00      R    C  
ATOM    397  O6  GUA R  11       6.420   1.222 -22.666  1.00  0.00      R    O  
ATOM    398  N7  GUA R  11       9.392   1.778 -22.528  1.00  0.00      R    N  
ATOM    399  C8  GUA R  11      10.478   2.447 -22.868  1.00  0.00      R    C  
ATOM    400  N9  GUA R  11      10.239   3.348 -23.799  1.00  0.00      R    N  
ATOM    401  H1  GUA R  11       5.392   2.703 -24.245  1.00  0.00      R    H  
ATOM    402  H8  GUA R  11      11.503   2.254 -22.553  1.00  0.00      R    H  
ATOM    403  H1' GUA R  11      11.243   4.178 -25.405  1.00  0.00      R    H  
ATOM    404  H2' GUA R  11      11.556   7.495 -24.444  1.00  0.00      R    H  
ATOM    405  H21 GUA R  11       5.244   4.406 -25.629  1.00  0.00      R    H  
ATOM    406  H3' GUA R  11      11.458   4.820 -21.850  1.00  0.00      R    H  
ATOM    407  H22 GUA R  11       6.546   5.517 -26.135  1.00  0.00      R    H  
ATOM    408  H4' GUA R  11      13.898   5.592 -23.486  1.00  0.00      R    H  
ATOM    409  H5' GUA R  11      14.858   3.745 -22.414  1.00  0.00      R    H  
ATOM    410  H5T GUA R  11      14.013   2.486 -20.937  1.00  0.00      R    H  
ATOM    411 H2'' GUA R  11      10.115   6.052 -23.651  1.00  0.00      R    H  
ATOM    412 H5'' GUA R  11      14.359   4.845 -21.049  1.00  0.00      R    H  
ATOM    413  P   CYT R  12      12.059   7.206 -20.449  1.00  0.00      R    P  
ATOM    414  O1P CYT R  12      13.172   7.936 -19.850  1.00  0.00      R    O  
ATOM    415  O2P CYT R  12      11.722   5.987 -19.725  1.00  0.00      R    O  
ATOM    416  C5' CYT R  12      10.845   9.260 -21.554  1.00  0.00      R    C  
ATOM    417  O5' CYT R  12      10.795   8.256 -20.537  1.00  0.00      R    O  
ATOM    418  C4' CYT R  12       9.440   9.312 -22.275  1.00  0.00      R    C  
ATOM    419  O4' CYT R  12       9.068   8.039 -22.946  1.00  0.00      R    O  
ATOM    420  C3' CYT R  12       8.204   9.558 -21.384  1.00  0.00      R    C  
ATOM    421  O3' CYT R  12       7.964  10.940 -21.091  1.00  0.00      R    O  
ATOM    422  C2' CYT R  12       7.087   9.000 -22.308  1.00  0.00      R    C  
ATOM    423  O2' CYT R  12       6.866   9.902 -23.415  1.00  0.00      R    O  
ATOM    424  C1' CYT R  12       7.668   7.721 -22.826  1.00  0.00      R    C  
ATOM    425  N1  CYT R  12       7.405   6.548 -21.972  1.00  0.00      R    N  
ATOM    426  C2  CYT R  12       6.155   5.929 -21.891  1.00  0.00      R    C  
ATOM    427  O2  CYT R  12       5.197   6.371 -22.592  1.00  0.00      R    O  
ATOM    428  N3  CYT R  12       6.017   4.784 -21.176  1.00  0.00      R    N  
ATOM    429  C4  CYT R  12       7.087   4.160 -20.642  1.00  0.00      R    C  
ATOM    430  N4  CYT R  12       6.921   3.010 -19.941  1.00  0.00      R    N  
ATOM    431  C5  CYT R  12       8.325   4.863 -20.526  1.00  0.00      R    C  
ATOM    432  C6  CYT R  12       8.415   5.987 -21.300  1.00  0.00      R    C  
ATOM    433  H5  CYT R  12       9.178   4.452 -19.985  1.00  0.00      R    H  
ATOM    434  H6  CYT R  12       9.362   6.471 -21.535  1.00  0.00      R    H  
ATOM    435  H1' CYT R  12       7.338   7.457 -23.854  1.00  0.00      R    H  
ATOM    436  H2' CYT R  12       6.666  10.794 -23.121  1.00  0.00      R    H  
ATOM    437  H3' CYT R  12       8.165   8.845 -20.534  1.00  0.00      R    H  
ATOM    438  H4' CYT R  12       9.480  10.119 -23.038  1.00  0.00      R    H  
ATOM    439  H41 CYT R  12       7.683   2.608 -19.434  1.00  0.00      R    H  
ATOM    440  H5' CYT R  12      11.722   9.306 -22.234  1.00  0.00      R    H  
ATOM    441  H42 CYT R  12       6.058   2.507 -19.893  1.00  0.00      R    H  
ATOM    442 H2'' CYT R  12       6.174   8.985 -21.676  1.00  0.00      R    H  
ATOM    443 H5'' CYT R  12      10.905  10.225 -21.008  1.00  0.00      R    H  
ATOM    444  P   URA R  13       7.701  11.367 -19.582  1.00  0.00      R    P  
ATOM    445  O1P URA R  13       7.489  12.810 -19.505  1.00  0.00      R    O  
ATOM    446  O2P URA R  13       8.710  10.825 -18.706  1.00  0.00      R    O  
ATOM    447  C5' URA R  13       5.092  10.883 -19.939  1.00  0.00      R    C  
ATOM    448  O5' URA R  13       6.323  10.660 -19.280  1.00  0.00      R    O  
ATOM    449  C4' URA R  13       4.015   9.817 -19.608  1.00  0.00      R    C  
ATOM    450  O4' URA R  13       4.323   8.456 -20.089  1.00  0.00      R    O  
ATOM    451  C3' URA R  13       3.537   9.669 -18.180  1.00  0.00      R    C  
ATOM    452  O3' URA R  13       2.922  10.908 -17.696  1.00  0.00      R    O  
ATOM    453  C2' URA R  13       2.673   8.428 -18.322  1.00  0.00      R    C  
ATOM    454  O2' URA R  13       1.368   8.695 -18.687  1.00  0.00      R    O  
ATOM    455  C1' URA R  13       3.392   7.595 -19.368  1.00  0.00      R    C  
ATOM    456  N1  URA R  13       4.066   6.396 -18.695  1.00  0.00      R    N  
ATOM    457  C2  URA R  13       3.294   5.287 -18.634  1.00  0.00      R    C  
ATOM    458  O2  URA R  13       2.147   5.295 -19.055  1.00  0.00      R    O  
ATOM    459  N3  URA R  13       3.912   4.236 -18.053  1.00  0.00      R    N  
ATOM    460  C4  URA R  13       5.215   4.128 -17.532  1.00  0.00      R    C  
ATOM    461  O4  URA R  13       5.590   3.071 -17.078  1.00  0.00      R    O  
ATOM    462  C5  URA R  13       5.957   5.334 -17.635  1.00  0.00      R    C  
ATOM    463  C6  URA R  13       5.408   6.411 -18.224  1.00  0.00      R    C  
ATOM    464  H3  URA R  13       3.235   3.570 -17.711  1.00  0.00      R    H  
ATOM    465  H5  URA R  13       6.954   5.450 -17.211  1.00  0.00      R    H  
ATOM    466  H6  URA R  13       5.868   7.399 -18.195  1.00  0.00      R    H  
ATOM    467  H1' URA R  13       2.683   7.308 -20.174  1.00  0.00      R    H  
ATOM    468  H2' URA R  13       0.885   8.627 -17.860  1.00  0.00      R    H  
ATOM    469  H3' URA R  13       4.459   9.479 -17.590  1.00  0.00      R    H  
ATOM    470  H4' URA R  13       3.102  10.106 -20.171  1.00  0.00      R    H  
ATOM    471  H5' URA R  13       5.140  10.882 -21.049  1.00  0.00      R    H  
ATOM    472 H2'' URA R  13       2.735   7.972 -17.310  1.00  0.00      R    H  
ATOM    473 H5'' URA R  13       4.722  11.888 -19.643  1.00  0.00      R    H  
ATOM    474  P   URA R  14       2.528  11.005 -16.112  1.00  0.00      R    P  
ATOM    475  O1P URA R  14       1.854  12.305 -15.882  1.00  0.00      R    O  
ATOM    476  O2P URA R  14       3.727  10.738 -15.340  1.00  0.00      R    O  
ATOM    477  C5' URA R  14       0.144   9.885 -16.040  1.00  0.00      R    C  
ATOM    478  O5' URA R  14       1.560   9.820 -15.779  1.00  0.00      R    O  
ATOM    479  C4' URA R  14      -0.535   8.632 -15.739  1.00  0.00      R    C  
ATOM    480  O4' URA R  14       0.172   7.428 -16.322  1.00  0.00      R    O  
ATOM    481  C3' URA R  14      -0.629   8.179 -14.298  1.00  0.00      R    C  
ATOM    482  O3' URA R  14      -1.527   9.056 -13.598  1.00  0.00      R    O  
ATOM    483  C2' URA R  14      -1.046   6.748 -14.407  1.00  0.00      R    C  
ATOM    484  O2' URA R  14      -2.425   6.631 -14.687  1.00  0.00      R    O  
ATOM    485  C1' URA R  14      -0.160   6.181 -15.574  1.00  0.00      R    C  
ATOM    486  N1  URA R  14       1.004   5.371 -15.179  1.00  0.00      R    N  
ATOM    487  C2  URA R  14       0.699   4.109 -14.785  1.00  0.00      R    C  
ATOM    488  O2  URA R  14      -0.460   3.709 -14.708  1.00  0.00      R    O  
ATOM    489  N3  URA R  14       1.768   3.271 -14.516  1.00  0.00      R    N  
ATOM    490  C4  URA R  14       3.045   3.651 -14.587  1.00  0.00      R    C  
ATOM    491  O4  URA R  14       4.001   2.839 -14.388  1.00  0.00      R    O  
ATOM    492  C5  URA R  14       3.267   5.090 -14.672  1.00  0.00      R    C  
ATOM    493  C6  URA R  14       2.235   5.900 -14.939  1.00  0.00      R    C  
ATOM    494  H3  URA R  14       1.557   2.318 -14.257  1.00  0.00      R    H  
ATOM    495  H5  URA R  14       4.267   5.514 -14.581  1.00  0.00      R    H  
ATOM    496  H6  URA R  14       2.393   6.957 -15.150  1.00  0.00      R    H  
ATOM    497  H1' URA R  14      -0.950   5.712 -16.199  1.00  0.00      R    H  
ATOM    498  H2' URA R  14      -2.919   6.118 -14.044  1.00  0.00      R    H  
ATOM    499  H3' URA R  14       0.399   8.075 -13.889  1.00  0.00      R    H  
ATOM    500  H4' URA R  14      -1.601   8.793 -16.006  1.00  0.00      R    H  
ATOM    501  H5' URA R  14       0.002  10.231 -17.086  1.00  0.00      R    H  
ATOM    502 H2'' URA R  14      -0.729   6.165 -13.516  1.00  0.00      R    H  
ATOM    503 H5'' URA R  14      -0.283  10.678 -15.389  1.00  0.00      R    H  
ATOM    504  P   ADE R  15      -1.773   8.857 -12.057  1.00  0.00      R    P  
ATOM    505  O1P ADE R  15      -2.719   9.908 -11.571  1.00  0.00      R    O  
ATOM    506  O2P ADE R  15      -0.418   8.765 -11.440  1.00  0.00      R    O  
ATOM    507  C5' ADE R  15      -3.888   7.195 -11.558  1.00  0.00      R    C  
ATOM    508  O5' ADE R  15      -2.470   7.415 -11.759  1.00  0.00      R    O  
ATOM    509  C4' ADE R  15      -4.193   5.713 -11.236  1.00  0.00      R    C  
ATOM    510  O4' ADE R  15      -3.470   4.785 -12.188  1.00  0.00      R    O  
ATOM    511  C3' ADE R  15      -3.883   5.250  -9.861  1.00  0.00      R    C  
ATOM    512  O3' ADE R  15      -4.988   5.648  -9.015  1.00  0.00      R    O  
ATOM    513  C2' ADE R  15      -3.785   3.665 -10.035  1.00  0.00      R    C  
ATOM    514  O2' ADE R  15      -5.015   2.959  -9.966  1.00  0.00      R    O  
ATOM    515  C1' ADE R  15      -3.174   3.515 -11.468  1.00  0.00      R    C  
ATOM    516  N1  ADE R  15       0.704   0.280 -10.743  1.00  0.00      R    N  
ATOM    517  C2  ADE R  15      -0.606   0.101 -10.736  1.00  0.00      R    C  
ATOM    518  N3  ADE R  15      -1.632   0.965 -11.116  1.00  0.00      R    N  
ATOM    519  C4  ADE R  15      -1.083   2.159 -11.275  1.00  0.00      R    C  
ATOM    520  C5  ADE R  15       0.257   2.533 -11.291  1.00  0.00      R    C  
ATOM    521  C6  ADE R  15       1.253   1.541 -11.050  1.00  0.00      R    C  
ATOM    522  N6  ADE R  15       2.550   1.626 -11.102  1.00  0.00      R    N  
ATOM    523  N7  ADE R  15       0.359   3.856 -11.338  1.00  0.00      R    N  
ATOM    524  C8  ADE R  15      -0.784   4.263 -11.456  1.00  0.00      R    C  
ATOM    525  N9  ADE R  15      -1.779   3.323 -11.416  1.00  0.00      R    N  
ATOM    526  H2  ADE R  15      -0.859  -0.901 -10.388  1.00  0.00      R    H  
ATOM    527  H8  ADE R  15      -1.027   5.325 -11.495  1.00  0.00      R    H  
ATOM    528  H1' ADE R  15      -3.571   2.722 -12.139  1.00  0.00      R    H  
ATOM    529  H2' ADE R  15      -4.922   2.324  -9.252  1.00  0.00      R    H  
ATOM    530  H3' ADE R  15      -2.993   5.818  -9.516  1.00  0.00      R    H  
ATOM    531  H4' ADE R  15      -5.254   5.527 -11.508  1.00  0.00      R    H  
ATOM    532  H5' ADE R  15      -4.549   7.432 -12.421  1.00  0.00      R    H  
ATOM    533  H61 ADE R  15       3.134   0.829 -10.944  1.00  0.00      R    H  
ATOM    534  H62 ADE R  15       3.060   2.470 -11.262  1.00  0.00      R    H  
ATOM    535 H2'' ADE R  15      -3.062   3.327  -9.261  1.00  0.00      R    H  
ATOM    536 H5'' ADE R  15      -4.325   7.874 -10.795  1.00  0.00      R    H  
ATOM    537  P   CYT R  16      -4.849   5.418  -7.467  1.00  0.00      R    P  
ATOM    538  O1P CYT R  16      -6.117   5.819  -6.856  1.00  0.00      R    O  
ATOM    539  O2P CYT R  16      -3.608   6.054  -7.008  1.00  0.00      R    O  
ATOM    540  C5' CYT R  16      -5.716   3.028  -6.740  1.00  0.00      R    C  
ATOM    541  O5' CYT R  16      -4.640   3.914  -7.048  1.00  0.00      R    O  
ATOM    542  C4' CYT R  16      -5.168   1.605  -6.673  1.00  0.00      R    C  
ATOM    543  O4' CYT R  16      -4.299   1.254  -7.717  1.00  0.00      R    O  
ATOM    544  C3' CYT R  16      -4.427   1.273  -5.404  1.00  0.00      R    C  
ATOM    545  O3' CYT R  16      -5.361   1.056  -4.440  1.00  0.00      R    O  
ATOM    546  C2' CYT R  16      -3.565   0.034  -5.894  1.00  0.00      R    C  
ATOM    547  O2' CYT R  16      -4.280  -1.167  -6.034  1.00  0.00      R    O  
ATOM    548  C1' CYT R  16      -3.199   0.427  -7.259  1.00  0.00      R    C  
ATOM    549  N1  CYT R  16      -1.874   1.086  -7.459  1.00  0.00      R    N  
ATOM    550  C2  CYT R  16      -0.744   0.194  -7.530  1.00  0.00      R    C  
ATOM    551  O2  CYT R  16      -0.927  -0.999  -7.517  1.00  0.00      R    O  
ATOM    552  N3  CYT R  16       0.455   0.746  -7.594  1.00  0.00      R    N  
ATOM    553  C4  CYT R  16       0.636   2.105  -7.615  1.00  0.00      R    C  
ATOM    554  N4  CYT R  16       1.841   2.492  -8.014  1.00  0.00      R    N  
ATOM    555  C5  CYT R  16      -0.491   2.974  -7.320  1.00  0.00      R    C  
ATOM    556  C6  CYT R  16      -1.688   2.433  -7.226  1.00  0.00      R    C  
ATOM    557  H5  CYT R  16      -0.331   4.037  -7.140  1.00  0.00      R    H  
ATOM    558  H6  CYT R  16      -2.599   2.957  -6.941  1.00  0.00      R    H  
ATOM    559  H1' CYT R  16      -3.233  -0.461  -7.927  1.00  0.00      R    H  
ATOM    560  H2' CYT R  16      -3.715  -1.944  -6.014  1.00  0.00      R    H  
ATOM    561  H3' CYT R  16      -3.719   2.105  -5.203  1.00  0.00      R    H  
ATOM    562  H4' CYT R  16      -6.023   0.922  -6.864  1.00  0.00      R    H  
ATOM    563  H41 CYT R  16       2.519   1.759  -8.063  1.00  0.00      R    H  
ATOM    564  H5' CYT R  16      -6.560   3.129  -7.456  1.00  0.00      R    H  
ATOM    565  H42 CYT R  16       2.245   3.400  -7.898  1.00  0.00      R    H  
ATOM    566 H2'' CYT R  16      -2.654  -0.102  -5.272  1.00  0.00      R    H  
ATOM    567 H5'' CYT R  16      -6.199   3.271  -5.770  1.00  0.00      R    H  
ATOM    568  P   ADE R  17      -4.982   1.340  -2.904  1.00  0.00      R    P  
ATOM    569  O1P ADE R  17      -6.083   1.160  -1.973  1.00  0.00      R    O  
ATOM    570  O2P ADE R  17      -4.452   2.705  -2.860  1.00  0.00      R    O  
ATOM    571  C5' ADE R  17      -4.292  -0.957  -2.017  1.00  0.00      R    C  
ATOM    572  O5' ADE R  17      -3.790   0.325  -2.607  1.00  0.00      R    O  
ATOM    573  C4' ADE R  17      -3.217  -2.104  -2.182  1.00  0.00      R    C  
ATOM    574  O4' ADE R  17      -2.560  -2.067  -3.536  1.00  0.00      R    O  
ATOM    575  C3' ADE R  17      -2.039  -2.020  -1.196  1.00  0.00      R    C  
ATOM    576  O3' ADE R  17      -2.418  -2.652   0.044  1.00  0.00      R    O  
ATOM    577  C2' ADE R  17      -0.953  -2.832  -1.931  1.00  0.00      R    C  
ATOM    578  O2' ADE R  17      -1.215  -4.224  -1.906  1.00  0.00      R    O  
ATOM    579  C1' ADE R  17      -1.135  -2.292  -3.392  1.00  0.00      R    C  
ATOM    580  N1  ADE R  17       3.474  -0.460  -4.435  1.00  0.00      R    N  
ATOM    581  C2  ADE R  17       2.984  -1.700  -4.253  1.00  0.00      R    C  
ATOM    582  N3  ADE R  17       1.742  -2.071  -3.958  1.00  0.00      R    N  
ATOM    583  C4  ADE R  17       0.943  -1.009  -3.941  1.00  0.00      R    C  
ATOM    584  C5  ADE R  17       1.311   0.337  -4.023  1.00  0.00      R    C  
ATOM    585  C6  ADE R  17       2.668   0.588  -4.321  1.00  0.00      R    C  
ATOM    586  N6  ADE R  17       3.123   1.841  -4.463  1.00  0.00      R    N  
ATOM    587  N7  ADE R  17       0.219   1.084  -3.915  1.00  0.00      R    N  
ATOM    588  C8  ADE R  17      -0.762   0.273  -3.697  1.00  0.00      R    C  
ATOM    589  N9  ADE R  17      -0.388  -1.054  -3.662  1.00  0.00      R    N  
ATOM    590  H2  ADE R  17       3.795  -2.401  -4.447  1.00  0.00      R    H  
ATOM    591  H8  ADE R  17      -1.786   0.604  -3.527  1.00  0.00      R    H  
ATOM    592  H1' ADE R  17      -0.787  -3.083  -4.089  1.00  0.00      R    H  
ATOM    593  H2' ADE R  17      -0.614  -4.797  -2.386  1.00  0.00      R    H  
ATOM    594  H3' ADE R  17      -1.745  -0.961  -1.027  1.00  0.00      R    H  
ATOM    595  H4' ADE R  17      -3.721  -3.094  -2.135  1.00  0.00      R    H  
ATOM    596  H5' ADE R  17      -5.129  -1.327  -2.647  1.00  0.00      R    H  
ATOM    597  H61 ADE R  17       3.984   1.990  -4.950  1.00  0.00      R    H  
ATOM    598  H62 ADE R  17       2.488   2.577  -4.694  1.00  0.00      R    H  
ATOM    599 H2'' ADE R  17       0.102  -2.632  -1.649  1.00  0.00      R    H  
ATOM    600 H5'' ADE R  17      -4.533  -0.868  -0.936  1.00  0.00      R    H  
ATOM    601  P   ADE R  18      -1.721  -2.080   1.389  1.00  0.00      R    P  
ATOM    602  O1P ADE R  18      -2.327  -2.690   2.589  1.00  0.00      R    O  
ATOM    603  O2P ADE R  18      -1.627  -0.561   1.346  1.00  0.00      R    O  
ATOM    604  C5' ADE R  18       0.079  -3.999   1.545  1.00  0.00      R    C  
ATOM    605  O5' ADE R  18      -0.261  -2.608   1.356  1.00  0.00      R    O  
ATOM    606  C4' ADE R  18       1.604  -4.345   1.228  1.00  0.00      R    C  
ATOM    607  O4' ADE R  18       2.038  -3.804  -0.147  1.00  0.00      R    O  
ATOM    608  C3' ADE R  18       2.684  -3.813   2.178  1.00  0.00      R    C  
ATOM    609  O3' ADE R  18       2.871  -4.649   3.354  1.00  0.00      R    O  
ATOM    610  C2' ADE R  18       3.915  -3.618   1.292  1.00  0.00      R    C  
ATOM    611  O2' ADE R  18       4.669  -4.790   1.226  1.00  0.00      R    O  
ATOM    612  C1' ADE R  18       3.358  -3.287  -0.069  1.00  0.00      R    C  
ATOM    613  N1  ADE R  18       6.057   0.977  -1.062  1.00  0.00      R    N  
ATOM    614  C2  ADE R  18       6.474  -0.250  -0.665  1.00  0.00      R    C  
ATOM    615  N3  ADE R  18       5.747  -1.331  -0.549  1.00  0.00      R    N  
ATOM    616  C4  ADE R  18       4.433  -1.060  -0.622  1.00  0.00      R    C  
ATOM    617  C5  ADE R  18       3.893   0.214  -0.899  1.00  0.00      R    C  
ATOM    618  C6  ADE R  18       4.758   1.266  -1.147  1.00  0.00      R    C  
ATOM    619  N6  ADE R  18       4.390   2.485  -1.526  1.00  0.00      R    N  
ATOM    620  N7  ADE R  18       2.534   0.130  -0.849  1.00  0.00      R    N  
ATOM    621  C8  ADE R  18       2.284  -1.107  -0.556  1.00  0.00      R    C  
ATOM    622  N9  ADE R  18       3.356  -1.884  -0.325  1.00  0.00      R    N  
ATOM    623  H2  ADE R  18       7.535  -0.478  -0.573  1.00  0.00      R    H  
ATOM    624  H8  ADE R  18       1.252  -1.352  -0.303  1.00  0.00      R    H  
ATOM    625  H1' ADE R  18       3.973  -3.761  -0.864  1.00  0.00      R    H  
ATOM    626  H2' ADE R  18       5.225  -4.772   0.443  1.00  0.00      R    H  
ATOM    627  H3' ADE R  18       2.322  -2.782   2.379  1.00  0.00      R    H  
ATOM    628  H4' ADE R  18       1.660  -5.453   1.262  1.00  0.00      R    H  
ATOM    629  H5' ADE R  18      -0.527  -4.683   0.913  1.00  0.00      R    H  
ATOM    630  H61 ADE R  18       4.993   2.999  -2.137  1.00  0.00      R    H  
ATOM    631  H62 ADE R  18       3.449   2.623  -1.836  1.00  0.00      R    H  
ATOM    632 H2'' ADE R  18       4.543  -2.778   1.657  1.00  0.00      R    H  
ATOM    633 H5'' ADE R  18      -0.005  -4.278   2.617  1.00  0.00      R    H  
ATOM    634  P   CYT R  19       3.098  -3.921   4.767  1.00  0.00      R    P  
ATOM    635  O1P CYT R  19       4.223  -4.664   5.381  1.00  0.00      R    O  
ATOM    636  O2P CYT R  19       1.793  -3.999   5.518  1.00  0.00      R    O  
ATOM    637  C5' CYT R  19       4.839  -2.087   5.028  1.00  0.00      R    C  
ATOM    638  O5' CYT R  19       3.574  -2.464   4.444  1.00  0.00      R    O  
ATOM    639  C4' CYT R  19       5.531  -0.815   4.459  1.00  0.00      R    C  
ATOM    640  O4' CYT R  19       5.314  -0.529   2.979  1.00  0.00      R    O  
ATOM    641  C3' CYT R  19       4.952   0.411   5.119  1.00  0.00      R    C  
ATOM    642  O3' CYT R  19       5.479   0.533   6.488  1.00  0.00      R    O  
ATOM    643  C2' CYT R  19       5.339   1.533   4.237  1.00  0.00      R    C  
ATOM    644  O2' CYT R  19       6.729   1.810   4.379  1.00  0.00      R    O  
ATOM    645  C1' CYT R  19       4.981   0.818   2.872  1.00  0.00      R    C  
ATOM    646  N1  CYT R  19       3.496   1.025   2.454  1.00  0.00      R    N  
ATOM    647  C2  CYT R  19       3.130   2.319   2.132  1.00  0.00      R    C  
ATOM    648  O2  CYT R  19       3.934   3.249   2.231  1.00  0.00      R    O  
ATOM    649  N3  CYT R  19       1.896   2.589   1.694  1.00  0.00      R    N  
ATOM    650  C4  CYT R  19       0.966   1.612   1.647  1.00  0.00      R    C  
ATOM    651  N4  CYT R  19      -0.310   1.815   1.168  1.00  0.00      R    N  
ATOM    652  C5  CYT R  19       1.256   0.354   2.327  1.00  0.00      R    C  
ATOM    653  C6  CYT R  19       2.542   0.132   2.720  1.00  0.00      R    C  
ATOM    654  H5  CYT R  19       0.542  -0.435   2.564  1.00  0.00      R    H  
ATOM    655  H6  CYT R  19       2.901  -0.783   3.192  1.00  0.00      R    H  
ATOM    656  H1' CYT R  19       5.611   1.241   2.060  1.00  0.00      R    H  
ATOM    657  H2' CYT R  19       6.828   2.286   5.208  1.00  0.00      R    H  
ATOM    658  H3' CYT R  19       3.866   0.176   5.115  1.00  0.00      R    H  
ATOM    659  H4' CYT R  19       6.635  -0.815   4.582  1.00  0.00      R    H  
ATOM    660  H41 CYT R  19      -0.432   2.659   0.646  1.00  0.00      R    H  
ATOM    661  H5' CYT R  19       5.580  -2.888   4.815  1.00  0.00      R    H  
ATOM    662  H42 CYT R  19      -0.946   1.054   1.043  1.00  0.00      R    H  
ATOM    663 H2'' CYT R  19       4.760   2.471   4.382  1.00  0.00      R    H  
ATOM    664 H5'' CYT R  19       4.687  -1.990   6.124  1.00  0.00      R    H  
ATOM    665  P   ADE R  20       4.639   1.305   7.590  1.00  0.00      R    P  
ATOM    666  O1P ADE R  20       3.590   2.184   7.080  1.00  0.00      R    O  
ATOM    667  O2P ADE R  20       5.616   1.892   8.513  1.00  0.00      R    O  
ATOM    668  C5' ADE R  20       3.927  -0.053   9.630  1.00  0.00      R    C  
ATOM    669  O5' ADE R  20       4.026   0.015   8.165  1.00  0.00      R    O  
ATOM    670  C4' ADE R  20       2.978  -1.176  10.229  1.00  0.00      R    C  
ATOM    671  O4' ADE R  20       1.573  -1.020   9.798  1.00  0.00      R    O  
ATOM    672  C3' ADE R  20       3.351  -2.559   9.758  1.00  0.00      R    C  
ATOM    673  O3' ADE R  20       3.129  -3.520  10.790  1.00  0.00      R    O  
ATOM    674  C2' ADE R  20       2.646  -2.694   8.484  1.00  0.00      R    C  
ATOM    675  O2' ADE R  20       2.454  -4.050   8.188  1.00  0.00      R    O  
ATOM    676  C1' ADE R  20       1.309  -1.977   8.787  1.00  0.00      R    C  
ATOM    677  N1  ADE R  20      -2.748   0.124   6.236  1.00  0.00      R    N  
ATOM    678  C2  ADE R  20      -2.669  -0.333   7.469  1.00  0.00      R    C  
ATOM    679  N3  ADE R  20      -1.619  -0.914   8.113  1.00  0.00      R    N  
ATOM    680  C4  ADE R  20      -0.499  -0.848   7.348  1.00  0.00      R    C  
ATOM    681  C5  ADE R  20      -0.405  -0.173   6.149  1.00  0.00      R    C  
ATOM    682  C6  ADE R  20      -1.638   0.248   5.509  1.00  0.00      R    C  
ATOM    683  N6  ADE R  20      -1.703   0.753   4.261  1.00  0.00      R    N  
ATOM    684  N7  ADE R  20       0.822  -0.222   5.692  1.00  0.00      R    N  
ATOM    685  C8  ADE R  20       1.542  -0.773   6.616  1.00  0.00      R    C  
ATOM    686  N9  ADE R  20       0.786  -1.204   7.660  1.00  0.00      R    N  
ATOM    687  H2  ADE R  20      -3.615  -0.179   7.988  1.00  0.00      R    H  
ATOM    688  H8  ADE R  20       2.630  -0.815   6.556  1.00  0.00      R    H  
ATOM    689  H1' ADE R  20       0.617  -2.725   9.229  1.00  0.00      R    H  
ATOM    690  H2' ADE R  20       2.141  -4.104   7.283  1.00  0.00      R    H  
ATOM    691  H3' ADE R  20       4.448  -2.562   9.581  1.00  0.00      R    H  
ATOM    692  H4' ADE R  20       3.021  -1.155  11.340  1.00  0.00      R    H  
ATOM    693  H5' ADE R  20       3.633   0.900  10.119  1.00  0.00      R    H  
ATOM    694  H61 ADE R  20      -0.950   0.677   3.609  1.00  0.00      R    H  
ATOM    695  H62 ADE R  20      -2.564   0.897   3.772  1.00  0.00      R    H  
ATOM    696  H3T ADE R  20       3.327  -4.401  10.463  1.00  0.00      R    H  
ATOM    697 H2'' ADE R  20       3.238  -2.208   7.680  1.00  0.00      R    H  
ATOM    698 H5'' ADE R  20       4.853  -0.437  10.109  1.00  0.00      R    H  
TER   
ATOM    699  C5' THY T   1      12.025  11.909  -4.829  1.00  0.00      TS   C  
ATOM    700  O5' THY T   1      10.841  11.488  -5.563  1.00  0.00      TS   O  
ATOM    701  C4' THY T   1      11.706  12.935  -3.724  1.00  0.00      TS   C  
ATOM    702  O4' THY T   1      11.286  14.136  -4.335  1.00  0.00      TS   O  
ATOM    703  C3' THY T   1      10.594  12.465  -2.785  1.00  0.00      TS   C  
ATOM    704  O3' THY T   1      10.720  12.886  -1.412  1.00  0.00      TS   O  
ATOM    705  C2' THY T   1       9.423  13.161  -3.374  1.00  0.00      TS   C  
ATOM    706  C1' THY T   1      10.074  14.513  -3.725  1.00  0.00      TS   C  
ATOM    707  N1  THY T   1       9.343  15.398  -4.649  1.00  0.00      TS   N  
ATOM    708  C2  THY T   1       9.445  16.750  -4.473  1.00  0.00      TS   C  
ATOM    709  O2  THY T   1      10.086  17.296  -3.593  1.00  0.00      TS   O  
ATOM    710  N3  THY T   1       8.770  17.481  -5.412  1.00  0.00      TS   N  
ATOM    711  C4  THY T   1       7.931  17.029  -6.340  1.00  0.00      TS   C  
ATOM    712  O4  THY T   1       7.315  17.840  -7.054  1.00  0.00      TS   O  
ATOM    713  C5  THY T   1       7.884  15.593  -6.493  1.00  0.00      TS   C  
ATOM    714  C5M THY T   1       7.151  15.099  -7.696  1.00  0.00      TS   C  
ATOM    715  C6  THY T   1       8.592  14.837  -5.665  1.00  0.00      TS   C  
ATOM    716  H3  THY T   1       8.869  18.482  -5.315  1.00  0.00      TS   H  
ATOM    717  H6  THY T   1       8.671  13.755  -5.765  1.00  0.00      TS   H  
ATOM    718  H1' THY T   1      10.283  14.957  -2.728  1.00  0.00      TS   H  
ATOM    719  H2' THY T   1       8.583  13.243  -2.652  1.00  0.00      TS   H  
ATOM    720  H3' THY T   1      10.584  11.355  -2.829  1.00  0.00      TS   H  
ATOM    721  H4' THY T   1      12.663  13.178  -3.216  1.00  0.00      TS   H  
ATOM    722  H5' THY T   1      12.820  12.374  -5.450  1.00  0.00      TS   H  
ATOM    723  H51 THY T   1       6.067  15.157  -7.452  1.00  0.00      TS   H  
ATOM    724  H52 THY T   1       7.453  14.071  -7.987  1.00  0.00      TS   H  
ATOM    725  H53 THY T   1       7.365  15.786  -8.543  1.00  0.00      TS   H  
ATOM    726  H5T THY T   1      11.040  10.812  -6.216  1.00  0.00      TS   H  
ATOM    727 H2'' THY T   1       9.012  12.576  -4.224  1.00  0.00      TS   H  
ATOM    728 H5'' THY T   1      12.499  11.002  -4.396  1.00  0.00      TS   H  
ATOM    729  P   GUA T   2      10.100  12.014  -0.327  1.00  0.00      TS   P  
ATOM    730  O1P GUA T   2       8.635  12.149  -0.356  1.00  0.00      TS   O  
ATOM    731  O2P GUA T   2      10.778  12.362   0.992  1.00  0.00      TS   O  
ATOM    732  C5' GUA T   2      11.833  10.192  -0.431  1.00  0.00      TS   C  
ATOM    733  O5' GUA T   2      10.451  10.537  -0.729  1.00  0.00      TS   O  
ATOM    734  C4' GUA T   2      12.012   8.645  -0.414  1.00  0.00      TS   C  
ATOM    735  O4' GUA T   2      11.134   8.065   0.494  1.00  0.00      TS   O  
ATOM    736  C3' GUA T   2      11.690   7.900  -1.719  1.00  0.00      TS   C  
ATOM    737  O3' GUA T   2      12.830   7.963  -2.580  1.00  0.00      TS   O  
ATOM    738  C2' GUA T   2      11.461   6.471  -1.231  1.00  0.00      TS   C  
ATOM    739  C1' GUA T   2      10.742   6.741   0.049  1.00  0.00      TS   C  
ATOM    740  N1  GUA T   2       6.467   4.129   1.027  1.00  0.00      TS   N  
ATOM    741  C2  GUA T   2       7.789   3.821   1.170  1.00  0.00      TS   C  
ATOM    742  N2  GUA T   2       8.056   2.681   1.849  1.00  0.00      TS   N  
ATOM    743  N3  GUA T   2       8.840   4.531   0.722  1.00  0.00      TS   N  
ATOM    744  C4  GUA T   2       8.439   5.675   0.196  1.00  0.00      TS   C  
ATOM    745  C5  GUA T   2       7.217   6.129  -0.105  1.00  0.00      TS   C  
ATOM    746  C6  GUA T   2       6.108   5.353   0.429  1.00  0.00      TS   C  
ATOM    747  O6  GUA T   2       4.938   5.640   0.297  1.00  0.00      TS   O  
ATOM    748  N7  GUA T   2       7.226   7.436  -0.597  1.00  0.00      TS   N  
ATOM    749  C8  GUA T   2       8.485   7.738  -0.602  1.00  0.00      TS   C  
ATOM    750  N9  GUA T   2       9.286   6.690  -0.174  1.00  0.00      TS   N  
ATOM    751  H1  GUA T   2       5.856   3.628   1.656  1.00  0.00      TS   H  
ATOM    752  H8  GUA T   2       8.952   8.676  -0.902  1.00  0.00      TS   H  
ATOM    753  H1' GUA T   2      11.030   6.039   0.860  1.00  0.00      TS   H  
ATOM    754  H2' GUA T   2      12.410   5.928  -1.032  1.00  0.00      TS   H  
ATOM    755  H21 GUA T   2       7.456   2.416   2.605  1.00  0.00      TS   H  
ATOM    756  H3' GUA T   2      10.718   8.265  -2.115  1.00  0.00      TS   H  
ATOM    757  H22 GUA T   2       9.011   2.388   1.900  1.00  0.00      TS   H  
ATOM    758  H4' GUA T   2      13.079   8.516  -0.134  1.00  0.00      TS   H  
ATOM    759  H5' GUA T   2      12.225  10.502   0.561  1.00  0.00      TS   H  
ATOM    760 H2'' GUA T   2      10.881   5.752  -1.848  1.00  0.00      TS   H  
ATOM    761 H5'' GUA T   2      12.481  10.580  -1.246  1.00  0.00      TS   H  
ATOM    762  P   THY T   3      12.820   7.417  -4.035  1.00  0.00      TS   P  
ATOM    763  O1P THY T   3      14.087   7.708  -4.666  1.00  0.00      TS   O  
ATOM    764  O2P THY T   3      11.621   7.804  -4.704  1.00  0.00      TS   O  
ATOM    765  C5' THY T   3      13.890   5.213  -3.373  1.00  0.00      TS   C  
ATOM    766  O5' THY T   3      12.737   5.876  -3.863  1.00  0.00      TS   O  
ATOM    767  C4' THY T   3      13.633   3.705  -3.283  1.00  0.00      TS   C  
ATOM    768  O4' THY T   3      12.352   3.437  -2.555  1.00  0.00      TS   O  
ATOM    769  C3' THY T   3      13.398   3.090  -4.625  1.00  0.00      TS   C  
ATOM    770  O3' THY T   3      13.961   1.771  -4.764  1.00  0.00      TS   O  
ATOM    771  C2' THY T   3      11.871   3.032  -4.779  1.00  0.00      TS   C  
ATOM    772  C1' THY T   3      11.447   2.716  -3.361  1.00  0.00      TS   C  
ATOM    773  N1  THY T   3      10.014   3.186  -3.110  1.00  0.00      TS   N  
ATOM    774  C2  THY T   3       9.224   2.413  -2.239  1.00  0.00      TS   C  
ATOM    775  O2  THY T   3       9.606   1.406  -1.618  1.00  0.00      TS   O  
ATOM    776  N3  THY T   3       7.912   2.895  -2.196  1.00  0.00      TS   N  
ATOM    777  C4  THY T   3       7.427   4.045  -2.797  1.00  0.00      TS   C  
ATOM    778  O4  THY T   3       6.234   4.311  -2.664  1.00  0.00      TS   O  
ATOM    779  C5  THY T   3       8.402   4.899  -3.331  1.00  0.00      TS   C  
ATOM    780  C5M THY T   3       7.954   6.244  -3.836  1.00  0.00      TS   C  
ATOM    781  C6  THY T   3       9.602   4.404  -3.633  1.00  0.00      TS   C  
ATOM    782  H3  THY T   3       7.294   2.281  -1.687  1.00  0.00      TS   H  
ATOM    783  H6  THY T   3      10.438   5.003  -3.992  1.00  0.00      TS   H  
ATOM    784  H1' THY T   3      11.478   1.618  -3.191  1.00  0.00      TS   H  
ATOM    785  H2' THY T   3      11.551   2.200  -5.440  1.00  0.00      TS   H  
ATOM    786  H3' THY T   3      13.870   3.778  -5.359  1.00  0.00      TS   H  
ATOM    787  H4' THY T   3      14.564   3.291  -2.840  1.00  0.00      TS   H  
ATOM    788  H5' THY T   3      14.079   5.556  -2.333  1.00  0.00      TS   H  
ATOM    789  H51 THY T   3       7.303   6.138  -4.730  1.00  0.00      TS   H  
ATOM    790  H52 THY T   3       8.855   6.847  -4.078  1.00  0.00      TS   H  
ATOM    791  H53 THY T   3       7.398   6.877  -3.111  1.00  0.00      TS   H  
ATOM    792 H2'' THY T   3      11.527   3.991  -5.222  1.00  0.00      TS   H  
ATOM    793 H5'' THY T   3      14.728   5.346  -4.090  1.00  0.00      TS   H  
ATOM    794  P   THY T   4      14.062   1.190  -6.236  1.00  0.00      TS   P  
ATOM    795  O1P THY T   4      15.478   0.734  -6.470  1.00  0.00      TS   O  
ATOM    796  O2P THY T   4      13.614   2.088  -7.312  1.00  0.00      TS   O  
ATOM    797  C5' THY T   4      13.207  -1.029  -5.092  1.00  0.00      TS   C  
ATOM    798  O5' THY T   4      13.143  -0.102  -6.225  1.00  0.00      TS   O  
ATOM    799  C4' THY T   4      11.783  -1.657  -4.702  1.00  0.00      TS   C  
ATOM    800  O4' THY T   4      10.883  -0.846  -3.899  1.00  0.00      TS   O  
ATOM    801  C3' THY T   4      10.947  -2.230  -5.886  1.00  0.00      TS   C  
ATOM    802  O3' THY T   4      11.538  -3.334  -6.507  1.00  0.00      TS   O  
ATOM    803  C2' THY T   4       9.707  -2.622  -5.037  1.00  0.00      TS   C  
ATOM    804  C1' THY T   4       9.503  -1.446  -4.061  1.00  0.00      TS   C  
ATOM    805  N1  THY T   4       8.609  -0.394  -4.452  1.00  0.00      TS   N  
ATOM    806  C2  THY T   4       7.254  -0.623  -4.150  1.00  0.00      TS   C  
ATOM    807  O2  THY T   4       6.842  -1.608  -3.618  1.00  0.00      TS   O  
ATOM    808  N3  THY T   4       6.338   0.344  -4.539  1.00  0.00      TS   N  
ATOM    809  C4  THY T   4       6.674   1.507  -5.256  1.00  0.00      TS   C  
ATOM    810  O4  THY T   4       5.870   2.411  -5.366  1.00  0.00      TS   O  
ATOM    811  C5  THY T   4       8.109   1.598  -5.650  1.00  0.00      TS   C  
ATOM    812  C5M THY T   4       8.589   2.683  -6.553  1.00  0.00      TS   C  
ATOM    813  C6  THY T   4       8.909   0.603  -5.305  1.00  0.00      TS   C  
ATOM    814  H3  THY T   4       5.393   0.162  -4.233  1.00  0.00      TS   H  
ATOM    815  H6  THY T   4       9.947   0.731  -5.608  1.00  0.00      TS   H  
ATOM    816  H1' THY T   4       9.163  -1.885  -3.098  1.00  0.00      TS   H  
ATOM    817  H2' THY T   4       9.793  -3.521  -4.391  1.00  0.00      TS   H  
ATOM    818  H3' THY T   4      10.858  -1.323  -6.522  1.00  0.00      TS   H  
ATOM    819  H4' THY T   4      12.172  -2.505  -4.099  1.00  0.00      TS   H  
ATOM    820  H5' THY T   4      13.681  -0.600  -4.184  1.00  0.00      TS   H  
ATOM    821  H51 THY T   4       8.471   2.302  -7.590  1.00  0.00      TS   H  
ATOM    822  H52 THY T   4       9.634   3.029  -6.409  1.00  0.00      TS   H  
ATOM    823  H53 THY T   4       7.945   3.589  -6.555  1.00  0.00      TS   H  
ATOM    824 H2'' THY T   4       8.813  -2.747  -5.685  1.00  0.00      TS   H  
ATOM    825 H5'' THY T   4      13.853  -1.892  -5.360  1.00  0.00      TS   H  
ATOM    826  P   GUA T   5      10.827  -3.766  -7.887  1.00  0.00      TS   P  
ATOM    827  O1P GUA T   5      11.719  -4.722  -8.587  1.00  0.00      TS   O  
ATOM    828  O2P GUA T   5      10.441  -2.550  -8.610  1.00  0.00      TS   O  
ATOM    829  C5' GUA T   5       9.311  -5.731  -6.840  1.00  0.00      TS   C  
ATOM    830  O5' GUA T   5       9.485  -4.351  -7.402  1.00  0.00      TS   O  
ATOM    831  C4' GUA T   5       7.871  -6.196  -6.949  1.00  0.00      TS   C  
ATOM    832  O4' GUA T   5       6.902  -5.235  -6.570  1.00  0.00      TS   O  
ATOM    833  C3' GUA T   5       7.551  -6.571  -8.412  1.00  0.00      TS   C  
ATOM    834  O3' GUA T   5       6.808  -7.826  -8.542  1.00  0.00      TS   O  
ATOM    835  C2' GUA T   5       6.684  -5.383  -8.940  1.00  0.00      TS   C  
ATOM    836  C1' GUA T   5       6.018  -4.906  -7.651  1.00  0.00      TS   C  
ATOM    837  N1  GUA T   5       2.770  -1.059  -7.578  1.00  0.00      TS   N  
ATOM    838  C2  GUA T   5       2.539  -2.409  -7.518  1.00  0.00      TS   C  
ATOM    839  N2  GUA T   5       1.307  -2.761  -7.360  1.00  0.00      TS   N  
ATOM    840  N3  GUA T   5       3.468  -3.324  -7.566  1.00  0.00      TS   N  
ATOM    841  C4  GUA T   5       4.696  -2.791  -7.642  1.00  0.00      TS   C  
ATOM    842  C5  GUA T   5       5.046  -1.477  -7.810  1.00  0.00      TS   C  
ATOM    843  C6  GUA T   5       4.000  -0.500  -7.756  1.00  0.00      TS   C  
ATOM    844  O6  GUA T   5       4.179   0.760  -7.791  1.00  0.00      TS   O  
ATOM    845  N7  GUA T   5       6.422  -1.345  -7.874  1.00  0.00      TS   N  
ATOM    846  C8  GUA T   5       6.872  -2.507  -7.738  1.00  0.00      TS   C  
ATOM    847  N9  GUA T   5       5.844  -3.474  -7.623  1.00  0.00      TS   N  
ATOM    848  H1  GUA T   5       1.958  -0.462  -7.518  1.00  0.00      TS   H  
ATOM    849  H8  GUA T   5       7.928  -2.761  -7.829  1.00  0.00      TS   H  
ATOM    850  H1' GUA T   5       5.030  -5.414  -7.688  1.00  0.00      TS   H  
ATOM    851  H2' GUA T   5       6.006  -5.815  -9.706  1.00  0.00      TS   H  
ATOM    852  H21 GUA T   5       0.553  -2.147  -7.126  1.00  0.00      TS   H  
ATOM    853  H3' GUA T   5       8.565  -6.703  -8.848  1.00  0.00      TS   H  
ATOM    854  H22 GUA T   5       1.108  -3.741  -7.372  1.00  0.00      TS   H  
ATOM    855  H4' GUA T   5       7.643  -7.099  -6.343  1.00  0.00      TS   H  
ATOM    856  H5' GUA T   5       9.721  -5.631  -5.812  1.00  0.00      TS   H  
ATOM    857 H2'' GUA T   5       7.327  -4.610  -9.412  1.00  0.00      TS   H  
ATOM    858 H5'' GUA T   5       9.956  -6.426  -7.421  1.00  0.00      TS   H  
ATOM    859  P   THY T   6       6.773  -8.435 -10.036  1.00  0.00      TS   P  
ATOM    860  O1P THY T   6       6.974  -9.932  -9.937  1.00  0.00      TS   O  
ATOM    861  O2P THY T   6       7.658  -7.694 -10.971  1.00  0.00      TS   O  
ATOM    862  C5' THY T   6       4.110  -8.566  -9.655  1.00  0.00      TS   C  
ATOM    863  O5' THY T   6       5.227  -8.182 -10.511  1.00  0.00      TS   O  
ATOM    864  C4' THY T   6       2.807  -7.855 -10.113  1.00  0.00      TS   C  
ATOM    865  O4' THY T   6       2.883  -6.441  -9.792  1.00  0.00      TS   O  
ATOM    866  C3' THY T   6       2.632  -7.936 -11.613  1.00  0.00      TS   C  
ATOM    867  O3' THY T   6       1.339  -8.270 -12.074  1.00  0.00      TS   O  
ATOM    868  C2' THY T   6       2.927  -6.549 -12.112  1.00  0.00      TS   C  
ATOM    869  C1' THY T   6       2.468  -5.722 -10.960  1.00  0.00      TS   C  
ATOM    870  N1  THY T   6       2.934  -4.368 -10.983  1.00  0.00      TS   N  
ATOM    871  C2  THY T   6       1.993  -3.350 -10.748  1.00  0.00      TS   C  
ATOM    872  O2  THY T   6       0.809  -3.583 -10.642  1.00  0.00      TS   O  
ATOM    873  N3  THY T   6       2.549  -2.100 -10.761  1.00  0.00      TS   N  
ATOM    874  C4  THY T   6       3.873  -1.704 -11.009  1.00  0.00      TS   C  
ATOM    875  O4  THY T   6       4.244  -0.529 -10.901  1.00  0.00      TS   O  
ATOM    876  C5  THY T   6       4.742  -2.848 -11.327  1.00  0.00      TS   C  
ATOM    877  C5M THY T   6       6.192  -2.636 -11.654  1.00  0.00      TS   C  
ATOM    878  C6  THY T   6       4.229  -4.060 -11.243  1.00  0.00      TS   C  
ATOM    879  H3  THY T   6       1.825  -1.437 -10.523  1.00  0.00      TS   H  
ATOM    880  H6  THY T   6       4.770  -5.002 -11.159  1.00  0.00      TS   H  
ATOM    881  H1' THY T   6       1.360  -5.803 -10.921  1.00  0.00      TS   H  
ATOM    882  H2' THY T   6       2.369  -6.225 -13.016  1.00  0.00      TS   H  
ATOM    883  H3' THY T   6       3.393  -8.685 -11.920  1.00  0.00      TS   H  
ATOM    884  H4' THY T   6       1.871  -8.316  -9.731  1.00  0.00      TS   H  
ATOM    885  H5' THY T   6       4.343  -8.339  -8.592  1.00  0.00      TS   H  
ATOM    886  H51 THY T   6       6.364  -1.869 -12.439  1.00  0.00      TS   H  
ATOM    887  H52 THY T   6       6.488  -3.624 -12.069  1.00  0.00      TS   H  
ATOM    888  H53 THY T   6       6.752  -2.474 -10.708  1.00  0.00      TS   H  
ATOM    889 H2'' THY T   6       4.017  -6.424 -12.292  1.00  0.00      TS   H  
ATOM    890 H5'' THY T   6       3.981  -9.667  -9.725  1.00  0.00      TS   H  
ATOM    891  P   ADE T   7       1.168  -8.616 -13.616  1.00  0.00      TS   P  
ATOM    892  O1P ADE T   7       0.676  -9.998 -13.764  1.00  0.00      TS   O  
ATOM    893  O2P ADE T   7       2.345  -8.211 -14.444  1.00  0.00      TS   O  
ATOM    894  C5' ADE T   7      -1.016  -7.125 -12.923  1.00  0.00      TS   C  
ATOM    895  O5' ADE T   7      -0.065  -7.687 -13.891  1.00  0.00      TS   O  
ATOM    896  C4' ADE T   7      -1.906  -6.149 -13.687  1.00  0.00      TS   C  
ATOM    897  O4' ADE T   7      -1.278  -4.895 -13.408  1.00  0.00      TS   O  
ATOM    898  C3' ADE T   7      -2.052  -6.286 -15.149  1.00  0.00      TS   C  
ATOM    899  O3' ADE T   7      -3.410  -5.900 -15.459  1.00  0.00      TS   O  
ATOM    900  C2' ADE T   7      -1.091  -5.197 -15.751  1.00  0.00      TS   C  
ATOM    901  C1' ADE T   7      -1.029  -4.164 -14.602  1.00  0.00      TS   C  
ATOM    902  N1  ADE T   7       1.101   0.431 -14.084  1.00  0.00      TS   N  
ATOM    903  C2  ADE T   7      -0.216   0.045 -14.158  1.00  0.00      TS   C  
ATOM    904  N3  ADE T   7      -0.650  -1.204 -14.369  1.00  0.00      TS   N  
ATOM    905  C4  ADE T   7       0.351  -2.096 -14.341  1.00  0.00      TS   C  
ATOM    906  C5  ADE T   7       1.657  -1.810 -14.211  1.00  0.00      TS   C  
ATOM    907  C6  ADE T   7       2.067  -0.504 -14.125  1.00  0.00      TS   C  
ATOM    908  N6  ADE T   7       3.342  -0.146 -14.058  1.00  0.00      TS   N  
ATOM    909  N7  ADE T   7       2.419  -2.991 -14.413  1.00  0.00      TS   N  
ATOM    910  C8  ADE T   7       1.529  -3.918 -14.555  1.00  0.00      TS   C  
ATOM    911  N9  ADE T   7       0.213  -3.450 -14.490  1.00  0.00      TS   N  
ATOM    912  H2  ADE T   7      -1.004   0.792 -14.069  1.00  0.00      TS   H  
ATOM    913  H8  ADE T   7       1.685  -4.989 -14.687  1.00  0.00      TS   H  
ATOM    914  H1' ADE T   7      -1.818  -3.406 -14.795  1.00  0.00      TS   H  
ATOM    915  H2' ADE T   7      -1.365  -4.827 -16.762  1.00  0.00      TS   H  
ATOM    916  H3' ADE T   7      -1.811  -7.359 -15.306  1.00  0.00      TS   H  
ATOM    917  H4' ADE T   7      -2.916  -6.154 -13.224  1.00  0.00      TS   H  
ATOM    918  H5' ADE T   7      -0.513  -6.706 -12.026  1.00  0.00      TS   H  
ATOM    919  H61 ADE T   7       4.138  -0.708 -14.284  1.00  0.00      TS   H  
ATOM    920  H62 ADE T   7       3.534   0.823 -13.904  1.00  0.00      TS   H  
ATOM    921 H2'' ADE T   7      -0.081  -5.649 -15.857  1.00  0.00      TS   H  
ATOM    922 H5'' ADE T   7      -1.648  -7.990 -12.630  1.00  0.00      TS   H  
ATOM    923  P   ADE T   8      -3.903  -6.135 -16.950  1.00  0.00      TS   P  
ATOM    924  O1P ADE T   8      -5.333  -6.346 -16.918  1.00  0.00      TS   O  
ATOM    925  O2P ADE T   8      -3.020  -7.089 -17.637  1.00  0.00      TS   O  
ATOM    926  C5' ADE T   8      -4.282  -3.501 -17.052  1.00  0.00      TS   C  
ATOM    927  O5' ADE T   8      -3.597  -4.632 -17.645  1.00  0.00      TS   O  
ATOM    928  C4' ADE T   8      -3.786  -2.132 -17.523  1.00  0.00      TS   C  
ATOM    929  O4' ADE T   8      -2.446  -1.675 -17.079  1.00  0.00      TS   O  
ATOM    930  C3' ADE T   8      -3.660  -2.156 -19.100  1.00  0.00      TS   C  
ATOM    931  O3' ADE T   8      -4.344  -0.991 -19.636  1.00  0.00      TS   O  
ATOM    932  C2' ADE T   8      -2.184  -1.987 -19.389  1.00  0.00      TS   C  
ATOM    933  C1' ADE T   8      -1.732  -1.187 -18.159  1.00  0.00      TS   C  
ATOM    934  N1  ADE T   8       2.211   1.942 -17.640  1.00  0.00      TS   N  
ATOM    935  C2  ADE T   8       0.942   2.206 -17.876  1.00  0.00      TS   C  
ATOM    936  N3  ADE T   8      -0.072   1.281 -17.980  1.00  0.00      TS   N  
ATOM    937  C4  ADE T   8       0.391   0.035 -17.808  1.00  0.00      TS   C  
ATOM    938  C5  ADE T   8       1.673  -0.382 -17.566  1.00  0.00      TS   C  
ATOM    939  C6  ADE T   8       2.646   0.681 -17.487  1.00  0.00      TS   C  
ATOM    940  N6  ADE T   8       3.941   0.600 -17.306  1.00  0.00      TS   N  
ATOM    941  N7  ADE T   8       1.799  -1.758 -17.348  1.00  0.00      TS   N  
ATOM    942  C8  ADE T   8       0.579  -2.139 -17.590  1.00  0.00      TS   C  
ATOM    943  N9  ADE T   8      -0.289  -1.132 -17.872  1.00  0.00      TS   N  
ATOM    944  H2  ADE T   8       0.537   3.218 -17.867  1.00  0.00      TS   H  
ATOM    945  H8  ADE T   8       0.298  -3.184 -17.463  1.00  0.00      TS   H  
ATOM    946  H1' ADE T   8      -2.153  -0.167 -18.286  1.00  0.00      TS   H  
ATOM    947  H2' ADE T   8      -1.811  -1.548 -20.339  1.00  0.00      TS   H  
ATOM    948  H3' ADE T   8      -4.088  -3.110 -19.478  1.00  0.00      TS   H  
ATOM    949  H4' ADE T   8      -4.480  -1.301 -17.280  1.00  0.00      TS   H  
ATOM    950  H5' ADE T   8      -4.088  -3.490 -15.958  1.00  0.00      TS   H  
ATOM    951  H61 ADE T   8       4.495   1.432 -17.256  1.00  0.00      TS   H  
ATOM    952  H62 ADE T   8       4.477  -0.230 -17.456  1.00  0.00      TS   H  
ATOM    953 H2'' ADE T   8      -1.693  -2.983 -19.428  1.00  0.00      TS   H  
ATOM    954 H5'' ADE T   8      -5.382  -3.581 -17.192  1.00  0.00      TS   H  
ATOM    955  P   GUA T   9      -5.612  -0.885 -20.524  1.00  0.00      TS   P  
ATOM    956  O1P GUA T   9      -6.599  -0.000 -19.942  1.00  0.00      TS   O  
ATOM    957  O2P GUA T   9      -6.008  -2.275 -20.840  1.00  0.00      TS   O  
ATOM    958  C5' GUA T   9      -4.518   1.198 -21.591  1.00  0.00      TS   C  
ATOM    959  O5' GUA T   9      -5.007  -0.192 -21.742  1.00  0.00      TS   O  
ATOM    960  C4' GUA T   9      -3.187   1.550 -22.326  1.00  0.00      TS   C  
ATOM    961  O4' GUA T   9      -1.946   1.321 -21.526  1.00  0.00      TS   O  
ATOM    962  C3' GUA T   9      -2.959   0.709 -23.631  1.00  0.00      TS   C  
ATOM    963  O3' GUA T   9      -2.791   1.537 -24.826  1.00  0.00      TS   O  
ATOM    964  C2' GUA T   9      -1.674   0.032 -23.364  1.00  0.00      TS   C  
ATOM    965  C1' GUA T   9      -0.940   1.115 -22.586  1.00  0.00      TS   C  
ATOM    966  N1  GUA T   9       3.489   3.145 -21.295  1.00  0.00      TS   N  
ATOM    967  C2  GUA T   9       2.405   3.714 -21.920  1.00  0.00      TS   C  
ATOM    968  N2  GUA T   9       2.498   5.009 -22.196  1.00  0.00      TS   N  
ATOM    969  N3  GUA T   9       1.252   3.143 -22.007  1.00  0.00      TS   N  
ATOM    970  C4  GUA T   9       1.349   1.813 -21.673  1.00  0.00      TS   C  
ATOM    971  C5  GUA T   9       2.347   1.080 -21.105  1.00  0.00      TS   C  
ATOM    972  C6  GUA T   9       3.557   1.818 -20.855  1.00  0.00      TS   C  
ATOM    973  O6  GUA T   9       4.575   1.393 -20.305  1.00  0.00      TS   O  
ATOM    974  N7  GUA T   9       1.990  -0.280 -21.020  1.00  0.00      TS   N  
ATOM    975  C8  GUA T   9       0.802  -0.389 -21.499  1.00  0.00      TS   C  
ATOM    976  N9  GUA T   9       0.361   0.819 -21.941  1.00  0.00      TS   N  
ATOM    977  H1  GUA T   9       4.278   3.766 -21.180  1.00  0.00      TS   H  
ATOM    978  H8  GUA T   9       0.222  -1.311 -21.532  1.00  0.00      TS   H  
ATOM    979  H1' GUA T   9      -0.973   1.979 -23.284  1.00  0.00      TS   H  
ATOM    980  H2' GUA T   9      -1.126  -0.160 -24.311  1.00  0.00      TS   H  
ATOM    981  H21 GUA T   9       3.347   5.481 -21.959  1.00  0.00      TS   H  
ATOM    982  H3' GUA T   9      -3.879   0.096 -23.734  1.00  0.00      TS   H  
ATOM    983  H22 GUA T   9       1.815   5.306 -22.863  1.00  0.00      TS   H  
ATOM    984  H4' GUA T   9      -3.149   2.616 -22.635  1.00  0.00      TS   H  
ATOM    985  H5' GUA T   9      -4.116   1.349 -20.567  1.00  0.00      TS   H  
ATOM    986 H2'' GUA T   9      -1.811  -0.910 -22.790  1.00  0.00      TS   H  
ATOM    987 H5'' GUA T   9      -5.214   1.981 -21.963  1.00  0.00      TS   H  
ATOM    988  P   CYT T  10      -3.905   1.808 -25.863  1.00  0.00      TS   P  
ATOM    989  O1P CYT T  10      -5.134   2.256 -25.099  1.00  0.00      TS   O  
ATOM    990  O2P CYT T  10      -4.022   0.708 -26.733  1.00  0.00      TS   O  
ATOM    991  C5' CYT T  10      -2.824   4.185 -26.115  1.00  0.00      TS   C  
ATOM    992  O5' CYT T  10      -3.344   3.029 -26.644  1.00  0.00      TS   O  
ATOM    993  C4' CYT T  10      -1.323   4.426 -26.349  1.00  0.00      TS   C  
ATOM    994  O4' CYT T  10      -0.562   3.592 -25.446  1.00  0.00      TS   O  
ATOM    995  C3' CYT T  10      -0.814   3.815 -27.616  1.00  0.00      TS   C  
ATOM    996  O3' CYT T  10      -1.115   4.580 -28.834  1.00  0.00      TS   O  
ATOM    997  C2' CYT T  10       0.763   3.898 -27.320  1.00  0.00      TS   C  
ATOM    998  C1' CYT T  10       0.859   3.722 -25.815  1.00  0.00      TS   C  
ATOM    999  N1  CYT T  10       1.626   2.511 -25.315  1.00  0.00      TS   N  
ATOM   1000  C2  CYT T  10       2.985   2.588 -25.085  1.00  0.00      TS   C  
ATOM   1001  O2  CYT T  10       3.570   3.679 -25.356  1.00  0.00      TS   O  
ATOM   1002  N3  CYT T  10       3.701   1.527 -24.557  1.00  0.00      TS   N  
ATOM   1003  C4  CYT T  10       3.078   0.352 -24.360  1.00  0.00      TS   C  
ATOM   1004  N4  CYT T  10       3.743  -0.646 -23.755  1.00  0.00      TS   N  
ATOM   1005  C5  CYT T  10       1.666   0.175 -24.591  1.00  0.00      TS   C  
ATOM   1006  C6  CYT T  10       1.079   1.251 -25.103  1.00  0.00      TS   C  
ATOM   1007  H5  CYT T  10       1.190  -0.805 -24.551  1.00  0.00      TS   H  
ATOM   1008  H6  CYT T  10       0.027   1.178 -25.379  1.00  0.00      TS   H  
ATOM   1009  H1' CYT T  10       1.270   4.626 -25.319  1.00  0.00      TS   H  
ATOM   1010  H2' CYT T  10       1.169   4.899 -27.578  1.00  0.00      TS   H  
ATOM   1011  H3' CYT T  10      -1.087   2.741 -27.697  1.00  0.00      TS   H  
ATOM   1012  H4' CYT T  10      -1.070   5.492 -26.164  1.00  0.00      TS   H  
ATOM   1013  H41 CYT T  10       4.477  -0.402 -23.120  1.00  0.00      TS   H  
ATOM   1014  H5' CYT T  10      -2.963   4.275 -25.016  1.00  0.00      TS   H  
ATOM   1015  H42 CYT T  10       3.329  -1.553 -23.687  1.00  0.00      TS   H  
ATOM   1016 H2'' CYT T  10       1.280   3.155 -27.965  1.00  0.00      TS   H  
ATOM   1017 H5'' CYT T  10      -3.393   5.017 -26.582  1.00  0.00      TS   H  
ATOM   1018  P   THY T  11      -0.633   4.047 -30.198  1.00  0.00      TS   P  
ATOM   1019  O1P THY T  11      -1.312   4.785 -31.286  1.00  0.00      TS   O  
ATOM   1020  O2P THY T  11      -0.734   2.542 -30.152  1.00  0.00      TS   O  
ATOM   1021  C5' THY T  11       1.289   5.882 -30.347  1.00  0.00      TS   C  
ATOM   1022  O5' THY T  11       0.865   4.544 -30.168  1.00  0.00      TS   O  
ATOM   1023  C4' THY T  11       2.787   6.155 -30.253  1.00  0.00      TS   C  
ATOM   1024  O4' THY T  11       3.576   5.443 -29.175  1.00  0.00      TS   O  
ATOM   1025  C3' THY T  11       3.615   5.867 -31.582  1.00  0.00      TS   C  
ATOM   1026  O3' THY T  11       4.631   6.824 -31.937  1.00  0.00      TS   O  
ATOM   1027  C2' THY T  11       4.107   4.451 -31.288  1.00  0.00      TS   C  
ATOM   1028  C1' THY T  11       4.501   4.447 -29.821  1.00  0.00      TS   C  
ATOM   1029  N1  THY T  11       4.467   3.135 -29.173  1.00  0.00      TS   N  
ATOM   1030  C2  THY T  11       5.511   2.680 -28.522  1.00  0.00      TS   C  
ATOM   1031  O2  THY T  11       6.518   3.369 -28.365  1.00  0.00      TS   O  
ATOM   1032  N3  THY T  11       5.371   1.476 -27.906  1.00  0.00      TS   N  
ATOM   1033  C4  THY T  11       4.189   0.741 -27.761  1.00  0.00      TS   C  
ATOM   1034  O4  THY T  11       4.172  -0.288 -27.037  1.00  0.00      TS   O  
ATOM   1035  C5  THY T  11       3.106   1.268 -28.605  1.00  0.00      TS   C  
ATOM   1036  C5M THY T  11       1.829   0.538 -28.695  1.00  0.00      TS   C  
ATOM   1037  C6  THY T  11       3.275   2.441 -29.212  1.00  0.00      TS   C  
ATOM   1038  H3  THY T  11       6.152   1.050 -27.427  1.00  0.00      TS   H  
ATOM   1039  H6  THY T  11       2.554   2.912 -29.880  1.00  0.00      TS   H  
ATOM   1040  H1' THY T  11       5.506   4.898 -29.684  1.00  0.00      TS   H  
ATOM   1041  H2' THY T  11       4.950   4.161 -31.951  1.00  0.00      TS   H  
ATOM   1042  H3' THY T  11       2.870   5.663 -32.381  1.00  0.00      TS   H  
ATOM   1043  H4' THY T  11       3.014   7.202 -29.957  1.00  0.00      TS   H  
ATOM   1044  H5' THY T  11       0.628   6.538 -29.741  1.00  0.00      TS   H  
ATOM   1045  H51 THY T  11       1.854  -0.451 -28.189  1.00  0.00      TS   H  
ATOM   1046  H52 THY T  11       1.549   0.236 -29.726  1.00  0.00      TS   H  
ATOM   1047  H53 THY T  11       0.968   1.147 -28.345  1.00  0.00      TS   H  
ATOM   1048 H2'' THY T  11       3.230   3.778 -31.394  1.00  0.00      TS   H  
ATOM   1049 H5'' THY T  11       1.019   6.122 -31.398  1.00  0.00      TS   H  
ATOM   1050  P   ADE T  12       5.390   6.647 -33.336  1.00  0.00      TS   P  
ATOM   1051  O1P ADE T  12       5.246   7.932 -34.034  1.00  0.00      TS   O  
ATOM   1052  O2P ADE T  12       4.899   5.511 -34.150  1.00  0.00      TS   O  
ATOM   1053  C5' ADE T  12       7.539   6.835 -31.814  1.00  0.00      TS   C  
ATOM   1054  O5' ADE T  12       6.920   6.339 -33.059  1.00  0.00      TS   O  
ATOM   1055  C4' ADE T  12       8.953   6.378 -31.611  1.00  0.00      TS   C  
ATOM   1056  O4' ADE T  12       9.035   5.085 -30.931  1.00  0.00      TS   O  
ATOM   1057  C3' ADE T  12       9.704   6.135 -32.926  1.00  0.00      TS   C  
ATOM   1058  O3' ADE T  12      11.095   6.566 -32.804  1.00  0.00      TS   O  
ATOM   1059  C2' ADE T  12       9.594   4.622 -33.223  1.00  0.00      TS   C  
ATOM   1060  C1' ADE T  12       9.493   4.050 -31.805  1.00  0.00      TS   C  
ATOM   1061  N1  ADE T  12       8.784  -0.502 -29.548  1.00  0.00      TS   N  
ATOM   1062  C2  ADE T  12       9.846   0.325 -29.649  1.00  0.00      TS   C  
ATOM   1063  N3  ADE T  12       9.898   1.550 -30.224  1.00  0.00      TS   N  
ATOM   1064  C4  ADE T  12       8.782   1.797 -30.934  1.00  0.00      TS   C  
ATOM   1065  C5  ADE T  12       7.635   1.008 -30.974  1.00  0.00      TS   C  
ATOM   1066  C6  ADE T  12       7.614  -0.206 -30.249  1.00  0.00      TS   C  
ATOM   1067  N6  ADE T  12       6.548  -0.937 -30.091  1.00  0.00      TS   N  
ATOM   1068  N7  ADE T  12       6.615   1.645 -31.820  1.00  0.00      TS   N  
ATOM   1069  C8  ADE T  12       7.200   2.795 -32.129  1.00  0.00      TS   C  
ATOM   1070  N9  ADE T  12       8.508   2.907 -31.705  1.00  0.00      TS   N  
ATOM   1071  H2  ADE T  12      10.677  -0.036 -29.043  1.00  0.00      TS   H  
ATOM   1072  H8  ADE T  12       6.674   3.606 -32.633  1.00  0.00      TS   H  
ATOM   1073  H1' ADE T  12      10.510   3.726 -31.495  1.00  0.00      TS   H  
ATOM   1074  H2' ADE T  12      10.451   4.113 -33.712  1.00  0.00      TS   H  
ATOM   1075  H3' ADE T  12       9.222   6.705 -33.751  1.00  0.00      TS   H  
ATOM   1076  H4' ADE T  12       9.481   7.102 -30.953  1.00  0.00      TS   H  
ATOM   1077  H5' ADE T  12       6.967   6.448 -30.945  1.00  0.00      TS   H  
ATOM   1078  H61 ADE T  12       6.203  -1.326 -29.237  1.00  0.00      TS   H  
ATOM   1079  H62 ADE T  12       5.752  -0.809 -30.681  1.00  0.00      TS   H  
ATOM   1080 H2'' ADE T  12       8.720   4.347 -33.852  1.00  0.00      TS   H  
ATOM   1081 H5'' ADE T  12       7.432   7.931 -31.667  1.00  0.00      TS   H  
ATOM   1082  P   THY T  13      11.920   6.506 -34.137  1.00  0.00      TS   P  
ATOM   1083  O1P THY T  13      12.977   7.547 -34.104  1.00  0.00      TS   O  
ATOM   1084  O2P THY T  13      11.087   6.497 -35.385  1.00  0.00      TS   O  
ATOM   1085  C5' THY T  13      13.604   4.994 -32.773  1.00  0.00      TS   C  
ATOM   1086  O5' THY T  13      12.755   5.165 -33.961  1.00  0.00      TS   O  
ATOM   1087  C4' THY T  13      14.125   3.513 -32.532  1.00  0.00      TS   C  
ATOM   1088  O4' THY T  13      13.004   2.532 -32.133  1.00  0.00      TS   O  
ATOM   1089  C3' THY T  13      14.774   3.007 -33.846  1.00  0.00      TS   C  
ATOM   1090  O3' THY T  13      15.994   2.258 -33.641  1.00  0.00      TS   O  
ATOM   1091  C2' THY T  13      13.640   2.051 -34.401  1.00  0.00      TS   C  
ATOM   1092  C1' THY T  13      13.031   1.497 -33.111  1.00  0.00      TS   C  
ATOM   1093  N1  THY T  13      11.666   0.791 -33.202  1.00  0.00      TS   N  
ATOM   1094  C2  THY T  13      11.256  -0.335 -32.401  1.00  0.00      TS   C  
ATOM   1095  O2  THY T  13      12.005  -0.790 -31.525  1.00  0.00      TS   O  
ATOM   1096  N3  THY T  13       9.979  -0.792 -32.667  1.00  0.00      TS   N  
ATOM   1097  C4  THY T  13       9.124  -0.327 -33.611  1.00  0.00      TS   C  
ATOM   1098  O4  THY T  13       8.067  -0.987 -33.800  1.00  0.00      TS   O  
ATOM   1099  C5  THY T  13       9.541   0.814 -34.307  1.00  0.00      TS   C  
ATOM   1100  C5M THY T  13       8.626   1.509 -35.231  1.00  0.00      TS   C  
ATOM   1101  C6  THY T  13      10.748   1.300 -34.102  1.00  0.00      TS   C  
ATOM   1102  H3  THY T  13       9.862  -1.655 -32.155  1.00  0.00      TS   H  
ATOM   1103  H6  THY T  13      11.006   2.314 -34.407  1.00  0.00      TS   H  
ATOM   1104  H1' THY T  13      13.773   0.868 -32.575  1.00  0.00      TS   H  
ATOM   1105  H2' THY T  13      13.946   1.253 -35.109  1.00  0.00      TS   H  
ATOM   1106  H3' THY T  13      14.929   3.805 -34.604  1.00  0.00      TS   H  
ATOM   1107  H4' THY T  13      14.939   3.474 -31.777  1.00  0.00      TS   H  
ATOM   1108  H5' THY T  13      13.143   5.302 -31.810  1.00  0.00      TS   H  
ATOM   1109  H51 THY T  13       9.114   2.327 -35.805  1.00  0.00      TS   H  
ATOM   1110  H52 THY T  13       7.749   1.975 -34.734  1.00  0.00      TS   H  
ATOM   1111  H53 THY T  13       8.226   0.845 -36.027  1.00  0.00      TS   H  
ATOM   1112 H2'' THY T  13      13.032   2.781 -34.978  1.00  0.00      TS   H  
ATOM   1113 H5'' THY T  13      14.543   5.524 -33.040  1.00  0.00      TS   H  
ATOM   1114  P   ADE T  14      16.850   1.561 -34.782  1.00  0.00      TS   P  
ATOM   1115  O1P ADE T  14      18.263   1.795 -34.469  1.00  0.00      TS   O  
ATOM   1116  O2P ADE T  14      16.371   1.877 -36.143  1.00  0.00      TS   O  
ATOM   1117  C5' ADE T  14      16.736  -0.487 -33.166  1.00  0.00      TS   C  
ATOM   1118  O5' ADE T  14      16.653   0.014 -34.550  1.00  0.00      TS   O  
ATOM   1119  C4' ADE T  14      16.792  -2.054 -33.146  1.00  0.00      TS   C  
ATOM   1120  O4' ADE T  14      15.378  -2.504 -33.060  1.00  0.00      TS   O  
ATOM   1121  C3' ADE T  14      17.337  -2.921 -34.332  1.00  0.00      TS   C  
ATOM   1122  O3' ADE T  14      17.907  -4.102 -33.869  1.00  0.00      TS   O  
ATOM   1123  C2' ADE T  14      16.116  -3.226 -35.151  1.00  0.00      TS   C  
ATOM   1124  C1' ADE T  14      15.020  -3.350 -34.117  1.00  0.00      TS   C  
ATOM   1125  N1  ADE T  14      10.236  -4.830 -35.072  1.00  0.00      TS   N  
ATOM   1126  C2  ADE T  14      11.239  -5.447 -34.489  1.00  0.00      TS   C  
ATOM   1127  N3  ADE T  14      12.381  -4.967 -34.093  1.00  0.00      TS   N  
ATOM   1128  C4  ADE T  14      12.580  -3.724 -34.629  1.00  0.00      TS   C  
ATOM   1129  C5  ADE T  14      11.568  -2.917 -35.176  1.00  0.00      TS   C  
ATOM   1130  C6  ADE T  14      10.313  -3.522 -35.389  1.00  0.00      TS   C  
ATOM   1131  N6  ADE T  14       9.304  -3.019 -36.081  1.00  0.00      TS   N  
ATOM   1132  N7  ADE T  14      12.086  -1.684 -35.589  1.00  0.00      TS   N  
ATOM   1133  C8  ADE T  14      13.351  -1.770 -35.211  1.00  0.00      TS   C  
ATOM   1134  N9  ADE T  14      13.729  -2.903 -34.659  1.00  0.00      TS   N  
ATOM   1135  H2  ADE T  14      11.081  -6.491 -34.220  1.00  0.00      TS   H  
ATOM   1136  H8  ADE T  14      14.143  -1.127 -35.597  1.00  0.00      TS   H  
ATOM   1137  H1' ADE T  14      14.864  -4.360 -33.681  1.00  0.00      TS   H  
ATOM   1138  H2' ADE T  14      16.210  -4.158 -35.748  1.00  0.00      TS   H  
ATOM   1139  H3' ADE T  14      18.135  -2.333 -34.832  1.00  0.00      TS   H  
ATOM   1140  H4' ADE T  14      17.302  -2.292 -32.189  1.00  0.00      TS   H  
ATOM   1141  H5' ADE T  14      15.947  -0.092 -32.491  1.00  0.00      TS   H  
ATOM   1142  H61 ADE T  14       9.348  -2.119 -36.515  1.00  0.00      TS   H  
ATOM   1143  H62 ADE T  14       8.399  -3.446 -36.051  1.00  0.00      TS   H  
ATOM   1144 H2'' ADE T  14      15.894  -2.411 -35.874  1.00  0.00      TS   H  
ATOM   1145 H5'' ADE T  14      17.709  -0.253 -32.683  1.00  0.00      TS   H  
ATOM   1146  P   THY T  15      18.601  -5.082 -34.884  1.00  0.00      TS   P  
ATOM   1147  O1P THY T  15      19.920  -5.380 -34.209  1.00  0.00      TS   O  
ATOM   1148  O2P THY T  15      18.679  -4.560 -36.303  1.00  0.00      TS   O  
ATOM   1149  C5' THY T  15      17.355  -7.144 -33.738  1.00  0.00      TS   C  
ATOM   1150  O5' THY T  15      17.678  -6.318 -34.874  1.00  0.00      TS   O  
ATOM   1151  C4' THY T  15      16.589  -8.485 -34.060  1.00  0.00      TS   C  
ATOM   1152  O4' THY T  15      15.291  -8.231 -34.590  1.00  0.00      TS   O  
ATOM   1153  C3' THY T  15      17.254  -9.348 -35.093  1.00  0.00      TS   C  
ATOM   1154  O3' THY T  15      17.182 -10.726 -34.854  1.00  0.00      TS   O  
ATOM   1155  C2' THY T  15      16.556  -8.949 -36.406  1.00  0.00      TS   C  
ATOM   1156  C1' THY T  15      15.102  -8.651 -35.970  1.00  0.00      TS   C  
ATOM   1157  N1  THY T  15      14.341  -7.546 -36.711  1.00  0.00      TS   N  
ATOM   1158  C2  THY T  15      12.990  -7.587 -36.777  1.00  0.00      TS   C  
ATOM   1159  O2  THY T  15      12.399  -8.517 -36.199  1.00  0.00      TS   O  
ATOM   1160  N3  THY T  15      12.450  -6.594 -37.557  1.00  0.00      TS   N  
ATOM   1161  C4  THY T  15      13.117  -5.504 -38.114  1.00  0.00      TS   C  
ATOM   1162  O4  THY T  15      12.547  -4.564 -38.636  1.00  0.00      TS   O  
ATOM   1163  C5  THY T  15      14.519  -5.506 -37.906  1.00  0.00      TS   C  
ATOM   1164  C5M THY T  15      15.332  -4.408 -38.571  1.00  0.00      TS   C  
ATOM   1165  C6  THY T  15      15.069  -6.521 -37.260  1.00  0.00      TS   C  
ATOM   1166  H3  THY T  15      11.444  -6.564 -37.649  1.00  0.00      TS   H  
ATOM   1167  H6  THY T  15      16.138  -6.561 -37.049  1.00  0.00      TS   H  
ATOM   1168  H1' THY T  15      14.407  -9.516 -35.903  1.00  0.00      TS   H  
ATOM   1169  H2' THY T  15      16.651  -9.672 -37.244  1.00  0.00      TS   H  
ATOM   1170  H3' THY T  15      18.346  -9.140 -35.118  1.00  0.00      TS   H  
ATOM   1171  H4' THY T  15      16.560  -9.080 -33.123  1.00  0.00      TS   H  
ATOM   1172  H5' THY T  15      16.589  -6.603 -33.142  1.00  0.00      TS   H  
ATOM   1173  H51 THY T  15      14.949  -3.451 -38.155  1.00  0.00      TS   H  
ATOM   1174  H52 THY T  15      15.240  -4.454 -39.677  1.00  0.00      TS   H  
ATOM   1175  H53 THY T  15      16.389  -4.537 -38.253  1.00  0.00      TS   H  
ATOM   1176 H2'' THY T  15      17.041  -8.005 -36.733  1.00  0.00      TS   H  
ATOM   1177 H5'' THY T  15      18.214  -7.496 -33.129  1.00  0.00      TS   H  
ATOM   1178  P   ADE T  16      17.470 -11.972 -35.778  1.00  0.00      TS   P  
ATOM   1179  O1P ADE T  16      18.135 -12.970 -34.906  1.00  0.00      TS   O  
ATOM   1180  O2P ADE T  16      18.323 -11.497 -36.909  1.00  0.00      TS   O  
ATOM   1181  C5' ADE T  16      15.220 -13.127 -35.241  1.00  0.00      TS   C  
ATOM   1182  O5' ADE T  16      16.064 -12.562 -36.257  1.00  0.00      TS   O  
ATOM   1183  C4' ADE T  16      13.824 -13.423 -35.845  1.00  0.00      TS   C  
ATOM   1184  O4' ADE T  16      13.270 -12.294 -36.513  1.00  0.00      TS   O  
ATOM   1185  C3' ADE T  16      13.743 -14.528 -36.861  1.00  0.00      TS   C  
ATOM   1186  O3' ADE T  16      12.607 -15.366 -36.592  1.00  0.00      TS   O  
ATOM   1187  C2' ADE T  16      13.721 -13.821 -38.215  1.00  0.00      TS   C  
ATOM   1188  C1' ADE T  16      12.996 -12.548 -37.884  1.00  0.00      TS   C  
ATOM   1189  N1  ADE T  16      11.263  -8.235 -40.362  1.00  0.00      TS   N  
ATOM   1190  C2  ADE T  16      10.650  -9.224 -39.729  1.00  0.00      TS   C  
ATOM   1191  N3  ADE T  16      11.143 -10.306 -39.192  1.00  0.00      TS   N  
ATOM   1192  C4  ADE T  16      12.486 -10.389 -39.198  1.00  0.00      TS   C  
ATOM   1193  C5  ADE T  16      13.264  -9.404 -39.813  1.00  0.00      TS   C  
ATOM   1194  C6  ADE T  16      12.629  -8.306 -40.440  1.00  0.00      TS   C  
ATOM   1195  N6  ADE T  16      13.247  -7.270 -41.095  1.00  0.00      TS   N  
ATOM   1196  N7  ADE T  16      14.593  -9.741 -39.570  1.00  0.00      TS   N  
ATOM   1197  C8  ADE T  16      14.562 -10.862 -38.918  1.00  0.00      TS   C  
ATOM   1198  N9  ADE T  16      13.309 -11.355 -38.701  1.00  0.00      TS   N  
ATOM   1199  H2  ADE T  16       9.568  -9.179 -39.602  1.00  0.00      TS   H  
ATOM   1200  H8  ADE T  16      15.447 -11.361 -38.524  1.00  0.00      TS   H  
ATOM   1201  H1' ADE T  16      11.916 -12.809 -37.886  1.00  0.00      TS   H  
ATOM   1202  H2' ADE T  16      13.320 -14.249 -39.159  1.00  0.00      TS   H  
ATOM   1203  H3' ADE T  16      14.628 -15.188 -36.724  1.00  0.00      TS   H  
ATOM   1204  H4' ADE T  16      13.132 -13.604 -34.994  1.00  0.00      TS   H  
ATOM   1205  H5' ADE T  16      15.017 -12.360 -34.463  1.00  0.00      TS   H  
ATOM   1206  H61 ADE T  16      14.207  -6.993 -41.145  1.00  0.00      TS   H  
ATOM   1207  H62 ADE T  16      12.595  -6.591 -41.432  1.00  0.00      TS   H  
ATOM   1208 H2'' ADE T  16      14.807 -13.608 -38.310  1.00  0.00      TS   H  
ATOM   1209 H5'' ADE T  16      15.680 -14.081 -34.903  1.00  0.00      TS   H  
ATOM   1210  P   THY T  17      12.288 -16.605 -37.457  1.00  0.00      TS   P  
ATOM   1211  O1P THY T  17      11.234 -17.399 -36.720  1.00  0.00      TS   O  
ATOM   1212  O2P THY T  17      13.513 -17.360 -37.803  1.00  0.00      TS   O  
ATOM   1213  C5' THY T  17      10.297 -15.694 -38.827  1.00  0.00      TS   C  
ATOM   1214  O5' THY T  17      11.679 -16.057 -38.815  1.00  0.00      TS   O  
ATOM   1215  C4' THY T  17       9.878 -14.983 -40.048  1.00  0.00      TS   C  
ATOM   1216  O4' THY T  17      10.883 -13.962 -40.364  1.00  0.00      TS   O  
ATOM   1217  C3' THY T  17      10.012 -15.862 -41.259  1.00  0.00      TS   C  
ATOM   1218  O3' THY T  17       8.721 -16.143 -41.843  1.00  0.00      TS   O  
ATOM   1219  C2' THY T  17      10.792 -15.080 -42.317  1.00  0.00      TS   C  
ATOM   1220  C1' THY T  17      10.697 -13.662 -41.733  1.00  0.00      TS   C  
ATOM   1221  N1  THY T  17      11.781 -12.783 -42.201  1.00  0.00      TS   N  
ATOM   1222  C2  THY T  17      11.450 -11.632 -42.800  1.00  0.00      TS   C  
ATOM   1223  O2  THY T  17      10.287 -11.354 -43.013  1.00  0.00      TS   O  
ATOM   1224  N3  THY T  17      12.510 -10.837 -43.187  1.00  0.00      TS   N  
ATOM   1225  C4  THY T  17      13.853 -11.061 -42.897  1.00  0.00      TS   C  
ATOM   1226  O4  THY T  17      14.691 -10.327 -43.425  1.00  0.00      TS   O  
ATOM   1227  C5  THY T  17      14.154 -12.298 -42.156  1.00  0.00      TS   C  
ATOM   1228  C5M THY T  17      15.581 -12.753 -41.846  1.00  0.00      TS   C  
ATOM   1229  C6  THY T  17      13.087 -13.090 -41.843  1.00  0.00      TS   C  
ATOM   1230  H3  THY T  17      12.212  -9.943 -43.551  1.00  0.00      TS   H  
ATOM   1231  H6  THY T  17      13.283 -14.054 -41.374  1.00  0.00      TS   H  
ATOM   1232  H1' THY T  17       9.643 -13.332 -41.859  1.00  0.00      TS   H  
ATOM   1233  H2' THY T  17      10.324 -15.234 -43.314  1.00  0.00      TS   H  
ATOM   1234  H3' THY T  17      10.572 -16.749 -40.895  1.00  0.00      TS   H  
ATOM   1235  H4' THY T  17       8.931 -14.434 -39.861  1.00  0.00      TS   H  
ATOM   1236  H5' THY T  17      10.069 -15.072 -37.935  1.00  0.00      TS   H  
ATOM   1237  H51 THY T  17      15.967 -13.528 -42.542  1.00  0.00      TS   H  
ATOM   1238  H52 THY T  17      15.671 -13.161 -40.815  1.00  0.00      TS   H  
ATOM   1239  H53 THY T  17      16.256 -11.872 -41.884  1.00  0.00      TS   H  
ATOM   1240 H2'' THY T  17      11.851 -15.405 -42.248  1.00  0.00      TS   H  
ATOM   1241 H5'' THY T  17       9.641 -16.582 -38.699  1.00  0.00      TS   H  
ATOM   1242  P   ADE T  18       8.046 -17.470 -41.546  1.00  0.00      TS   P  
ATOM   1243  O1P ADE T  18       6.905 -17.175 -40.687  1.00  0.00      TS   O  
ATOM   1244  O2P ADE T  18       9.022 -18.415 -41.076  1.00  0.00      TS   O  
ATOM   1245  C5' ADE T  18       6.776 -17.183 -43.842  1.00  0.00      TS   C  
ATOM   1246  O5' ADE T  18       7.581 -17.978 -42.942  1.00  0.00      TS   O  
ATOM   1247  C4' ADE T  18       7.424 -17.019 -45.175  1.00  0.00      TS   C  
ATOM   1248  O4' ADE T  18       8.619 -16.284 -44.991  1.00  0.00      TS   O  
ATOM   1249  C3' ADE T  18       7.963 -18.328 -45.898  1.00  0.00      TS   C  
ATOM   1250  O3' ADE T  18       7.420 -18.396 -47.201  1.00  0.00      TS   O  
ATOM   1251  C2' ADE T  18       9.470 -18.052 -46.027  1.00  0.00      TS   C  
ATOM   1252  C1' ADE T  18       9.469 -16.503 -46.031  1.00  0.00      TS   C  
ATOM   1253  N1  ADE T  18      12.269 -12.180 -46.487  1.00  0.00      TS   N  
ATOM   1254  C2  ADE T  18      11.048 -12.572 -46.943  1.00  0.00      TS   C  
ATOM   1255  N3  ADE T  18      10.338 -13.666 -46.645  1.00  0.00      TS   N  
ATOM   1256  C4  ADE T  18      11.104 -14.555 -46.088  1.00  0.00      TS   C  
ATOM   1257  C5  ADE T  18      12.435 -14.431 -45.679  1.00  0.00      TS   C  
ATOM   1258  C6  ADE T  18      12.984 -13.163 -45.862  1.00  0.00      TS   C  
ATOM   1259  N6  ADE T  18      14.262 -12.877 -45.516  1.00  0.00      TS   N  
ATOM   1260  N7  ADE T  18      12.824 -15.591 -45.034  1.00  0.00      TS   N  
ATOM   1261  C8  ADE T  18      11.835 -16.435 -45.150  1.00  0.00      TS   C  
ATOM   1262  N9  ADE T  18      10.765 -15.865 -45.791  1.00  0.00      TS   N  
ATOM   1263  H2  ADE T  18      10.551 -11.750 -47.458  1.00  0.00      TS   H  
ATOM   1264  H8  ADE T  18      11.777 -17.444 -44.741  1.00  0.00      TS   H  
ATOM   1265  H1' ADE T  18       8.896 -16.081 -46.884  1.00  0.00      TS   H  
ATOM   1266  H2' ADE T  18       9.936 -18.459 -46.951  1.00  0.00      TS   H  
ATOM   1267  H3' ADE T  18       7.845 -19.219 -45.248  1.00  0.00      TS   H  
ATOM   1268  H4' ADE T  18       6.687 -16.539 -45.853  1.00  0.00      TS   H  
ATOM   1269  H5' ADE T  18       6.596 -16.131 -43.532  1.00  0.00      TS   H  
ATOM   1270  H61 ADE T  18      15.020 -13.512 -45.372  1.00  0.00      TS   H  
ATOM   1271  H62 ADE T  18      14.654 -11.964 -45.629  1.00  0.00      TS   H  
ATOM   1272 H2'' ADE T  18      10.073 -18.410 -45.165  1.00  0.00      TS   H  
ATOM   1273 H5'' ADE T  18       5.791 -17.634 -44.088  1.00  0.00      TS   H  
ATOM   1274  P   ADE T  19       6.393 -19.535 -47.454  1.00  0.00      TS   P  
ATOM   1275  O1P ADE T  19       5.784 -20.001 -46.114  1.00  0.00      TS   O  
ATOM   1276  O2P ADE T  19       7.137 -20.653 -48.135  1.00  0.00      TS   O  
ATOM   1277  C5' ADE T  19       4.677 -17.624 -48.121  1.00  0.00      TS   C  
ATOM   1278  O5' ADE T  19       5.250 -18.917 -48.412  1.00  0.00      TS   O  
ATOM   1279  C4' ADE T  19       4.899 -16.714 -49.353  1.00  0.00      TS   C  
ATOM   1280  O4' ADE T  19       6.325 -16.339 -49.314  1.00  0.00      TS   O  
ATOM   1281  C3' ADE T  19       4.746 -17.389 -50.725  1.00  0.00      TS   C  
ATOM   1282  O3' ADE T  19       4.036 -16.549 -51.627  1.00  0.00      TS   O  
ATOM   1283  C2' ADE T  19       6.160 -17.758 -51.188  1.00  0.00      TS   C  
ATOM   1284  C1' ADE T  19       6.973 -16.610 -50.619  1.00  0.00      TS   C  
ATOM   1285  N1  ADE T  19      11.497 -14.351 -50.233  1.00  0.00      TS   N  
ATOM   1286  C2  ADE T  19      10.319 -13.950 -50.655  1.00  0.00      TS   C  
ATOM   1287  N3  ADE T  19       9.232 -14.682 -50.762  1.00  0.00      TS   N  
ATOM   1288  C4  ADE T  19       9.398 -15.951 -50.435  1.00  0.00      TS   C  
ATOM   1289  C5  ADE T  19      10.522 -16.515 -49.953  1.00  0.00      TS   C  
ATOM   1290  C6  ADE T  19      11.653 -15.673 -49.832  1.00  0.00      TS   C  
ATOM   1291  N6  ADE T  19      12.761 -16.180 -49.359  1.00  0.00      TS   N  
ATOM   1292  N7  ADE T  19      10.269 -17.901 -49.568  1.00  0.00      TS   N  
ATOM   1293  C8  ADE T  19       8.980 -18.074 -49.942  1.00  0.00      TS   C  
ATOM   1294  N9  ADE T  19       8.405 -16.920 -50.423  1.00  0.00      TS   N  
ATOM   1295  H2  ADE T  19      10.122 -12.901 -50.879  1.00  0.00      TS   H  
ATOM   1296  H8  ADE T  19       8.461 -19.030 -49.872  1.00  0.00      TS   H  
ATOM   1297  H1' ADE T  19       6.689 -15.820 -51.348  1.00  0.00      TS   H  
ATOM   1298  H2' ADE T  19       6.258 -17.721 -52.295  1.00  0.00      TS   H  
ATOM   1299  H3' ADE T  19       4.244 -18.355 -50.504  1.00  0.00      TS   H  
ATOM   1300  H4' ADE T  19       4.170 -15.878 -49.304  1.00  0.00      TS   H  
ATOM   1301  H5' ADE T  19       4.888 -17.185 -47.122  1.00  0.00      TS   H  
ATOM   1302  H61 ADE T  19      12.861 -17.165 -49.211  1.00  0.00      TS   H  
ATOM   1303  H62 ADE T  19      13.548 -15.637 -49.068  1.00  0.00      TS   H  
ATOM   1304 H2'' ADE T  19       6.383 -18.791 -50.850  1.00  0.00      TS   H  
ATOM   1305 H5'' ADE T  19       3.572 -17.594 -48.225  1.00  0.00      TS   H  
ATOM   1306  P   GUA T  20       3.562 -17.018 -52.997  1.00  0.00      TS   P  
ATOM   1307  O1P GUA T  20       2.270 -16.328 -53.286  1.00  0.00      TS   O  
ATOM   1308  O2P GUA T  20       3.468 -18.507 -53.032  1.00  0.00      TS   O  
ATOM   1309  C5' GUA T  20       4.988 -15.199 -54.174  1.00  0.00      TS   C  
ATOM   1310  O5' GUA T  20       4.673 -16.587 -53.978  1.00  0.00      TS   O  
ATOM   1311  C4' GUA T  20       6.335 -14.953 -54.944  1.00  0.00      TS   C  
ATOM   1312  O4' GUA T  20       7.509 -15.303 -54.130  1.00  0.00      TS   O  
ATOM   1313  C3' GUA T  20       6.458 -15.841 -56.240  1.00  0.00      TS   C  
ATOM   1314  O3' GUA T  20       6.862 -15.171 -57.446  1.00  0.00      TS   O  
ATOM   1315  C2' GUA T  20       7.520 -16.837 -55.814  1.00  0.00      TS   C  
ATOM   1316  C1' GUA T  20       8.433 -15.879 -54.986  1.00  0.00      TS   C  
ATOM   1317  N1  GUA T  20      13.035 -15.015 -53.047  1.00  0.00      TS   N  
ATOM   1318  C2  GUA T  20      12.186 -14.179 -53.637  1.00  0.00      TS   C  
ATOM   1319  N2  GUA T  20      12.719 -13.003 -53.925  1.00  0.00      TS   N  
ATOM   1320  N3  GUA T  20      10.935 -14.491 -53.905  1.00  0.00      TS   N  
ATOM   1321  C4  GUA T  20      10.633 -15.852 -53.727  1.00  0.00      TS   C  
ATOM   1322  C5  GUA T  20      11.479 -16.770 -53.189  1.00  0.00      TS   C  
ATOM   1323  C6  GUA T  20      12.808 -16.362 -52.684  1.00  0.00      TS   C  
ATOM   1324  O6  GUA T  20      13.596 -17.065 -52.091  1.00  0.00      TS   O  
ATOM   1325  N7  GUA T  20      10.818 -18.026 -53.209  1.00  0.00      TS   N  
ATOM   1326  C8  GUA T  20       9.662 -17.815 -53.796  1.00  0.00      TS   C  
ATOM   1327  N9  GUA T  20       9.489 -16.512 -54.187  1.00  0.00      TS   N  
ATOM   1328  H1  GUA T  20      13.975 -14.671 -52.915  1.00  0.00      TS   H  
ATOM   1329  H8  GUA T  20       8.955 -18.610 -54.033  1.00  0.00      TS   H  
ATOM   1330  H1' GUA T  20       8.740 -14.999 -55.590  1.00  0.00      TS   H  
ATOM   1331  H2' GUA T  20       8.118 -17.236 -56.661  1.00  0.00      TS   H  
ATOM   1332  H21 GUA T  20      12.052 -12.350 -54.286  1.00  0.00      TS   H  
ATOM   1333  H3' GUA T  20       5.518 -16.399 -56.434  1.00  0.00      TS   H  
ATOM   1334  H22 GUA T  20      13.519 -12.604 -53.477  1.00  0.00      TS   H  
ATOM   1335  H4' GUA T  20       6.469 -13.899 -55.268  1.00  0.00      TS   H  
ATOM   1336  H5' GUA T  20       5.067 -14.615 -53.232  1.00  0.00      TS   H  
ATOM   1337  H3T GUA T  20       7.176 -15.823 -58.075  1.00  0.00      TS   H  
ATOM   1338 H2'' GUA T  20       7.080 -17.648 -55.195  1.00  0.00      TS   H  
ATOM   1339 H5'' GUA T  20       4.155 -14.779 -54.779  1.00  0.00      TS   H  
TER   
END
