# Supplementary material for: CRISPR-Cas12a exploits R-loop asymmetry to form double-strand breaks
Source: eLife. 2020 Jun 10;9:e55143. doi: 10.7554/eLife.55143 (PMC7286691; doi:10.7554/eLife.55143)
Supplement: Figure 5—source data 2. [file elife-55143-fig5-data2.zip › Figure 5ΓÇöSource Data 2/Example_MD_trajectories/5prime_boundary/5prime_boundary_26.pdb]

ATOM      1  C5' CYT B   1      17.070 -15.896 -49.762  1.00  0.00      BS   C  
ATOM      2  O5' CYT B   1      15.881 -15.205 -50.161  1.00  0.00      BS   O  
ATOM      3  C4' CYT B   1      17.579 -16.944 -50.820  1.00  0.00      BS   C  
ATOM      4  O4' CYT B   1      16.752 -18.060 -51.006  1.00  0.00      BS   O  
ATOM      5  C3' CYT B   1      17.677 -16.354 -52.237  1.00  0.00      BS   C  
ATOM      6  O3' CYT B   1      18.717 -15.368 -52.324  1.00  0.00      BS   O  
ATOM      7  C2' CYT B   1      17.999 -17.625 -52.968  1.00  0.00      BS   C  
ATOM      8  C1' CYT B   1      16.935 -18.565 -52.357  1.00  0.00      BS   C  
ATOM      9  N1  CYT B   1      15.660 -18.580 -53.046  1.00  0.00      BS   N  
ATOM     10  C2  CYT B   1      14.731 -19.514 -52.706  1.00  0.00      BS   C  
ATOM     11  O2  CYT B   1      15.011 -20.410 -51.891  1.00  0.00      BS   O  
ATOM     12  N3  CYT B   1      13.544 -19.522 -53.269  1.00  0.00      BS   N  
ATOM     13  C4  CYT B   1      13.187 -18.672 -54.256  1.00  0.00      BS   C  
ATOM     14  N4  CYT B   1      11.984 -18.768 -54.756  1.00  0.00      BS   N  
ATOM     15  C5  CYT B   1      14.166 -17.737 -54.739  1.00  0.00      BS   C  
ATOM     16  C6  CYT B   1      15.380 -17.738 -54.111  1.00  0.00      BS   C  
ATOM     17  H5  CYT B   1      13.876 -17.072 -55.552  1.00  0.00      BS   H  
ATOM     18  H6  CYT B   1      16.099 -16.963 -54.377  1.00  0.00      BS   H  
ATOM     19  H1' CYT B   1      17.422 -19.556 -52.232  1.00  0.00      BS   H  
ATOM     20  H2' CYT B   1      18.954 -18.041 -52.581  1.00  0.00      BS   H  
ATOM     21  H3' CYT B   1      16.692 -16.010 -52.620  1.00  0.00      BS   H  
ATOM     22  H4' CYT B   1      18.556 -17.431 -50.605  1.00  0.00      BS   H  
ATOM     23  H41 CYT B   1      11.362 -19.459 -54.388  1.00  0.00      BS   H  
ATOM     24  H5' CYT B   1      16.915 -16.467 -48.822  1.00  0.00      BS   H  
ATOM     25  H42 CYT B   1      11.703 -18.383 -55.636  1.00  0.00      BS   H  
ATOM     26  H5T CYT B   1      16.045 -14.315 -50.483  1.00  0.00      BS   H  
ATOM     27 H2'' CYT B   1      18.206 -17.526 -54.055  1.00  0.00      BS   H  
ATOM     28 H5'' CYT B   1      17.858 -15.130 -49.606  1.00  0.00      BS   H  
ATOM     29  P   THY B   2      18.513 -13.868 -52.720  1.00  0.00      BS   P  
ATOM     30  O1P THY B   2      18.441 -13.704 -54.195  1.00  0.00      BS   O  
ATOM     31  O2P THY B   2      19.643 -13.150 -52.105  1.00  0.00      BS   O  
ATOM     32  C5' THY B   2      16.138 -12.941 -52.861  1.00  0.00      BS   C  
ATOM     33  O5' THY B   2      17.292 -13.380 -52.038  1.00  0.00      BS   O  
ATOM     34  C4' THY B   2      15.270 -11.921 -52.154  1.00  0.00      BS   C  
ATOM     35  O4' THY B   2      14.807 -12.453 -50.888  1.00  0.00      BS   O  
ATOM     36  C3' THY B   2      16.140 -10.671 -51.762  1.00  0.00      BS   C  
ATOM     37  O3' THY B   2      15.509  -9.448 -51.937  1.00  0.00      BS   O  
ATOM     38  C2' THY B   2      16.426 -10.849 -50.270  1.00  0.00      BS   C  
ATOM     39  C1' THY B   2      15.207 -11.632 -49.772  1.00  0.00      BS   C  
ATOM     40  N1  THY B   2      15.437 -12.526 -48.628  1.00  0.00      BS   N  
ATOM     41  C2  THY B   2      14.279 -13.214 -48.221  1.00  0.00      BS   C  
ATOM     42  O2  THY B   2      13.165 -12.991 -48.744  1.00  0.00      BS   O  
ATOM     43  N3  THY B   2      14.444 -14.059 -47.152  1.00  0.00      BS   N  
ATOM     44  C4  THY B   2      15.652 -14.417 -46.641  1.00  0.00      BS   C  
ATOM     45  O4  THY B   2      15.859 -15.465 -46.043  1.00  0.00      BS   O  
ATOM     46  C5  THY B   2      16.754 -13.524 -47.000  1.00  0.00      BS   C  
ATOM     47  C5M THY B   2      18.105 -13.825 -46.538  1.00  0.00      BS   C  
ATOM     48  C6  THY B   2      16.579 -12.632 -47.964  1.00  0.00      BS   C  
ATOM     49  H3  THY B   2      13.662 -14.687 -47.029  1.00  0.00      BS   H  
ATOM     50  H6  THY B   2      17.414 -12.301 -48.580  1.00  0.00      BS   H  
ATOM     51  H1' THY B   2      14.368 -10.924 -49.607  1.00  0.00      BS   H  
ATOM     52  H2' THY B   2      16.529  -9.797 -49.925  1.00  0.00      BS   H  
ATOM     53  H3' THY B   2      17.150 -10.683 -52.223  1.00  0.00      BS   H  
ATOM     54  H4' THY B   2      14.444 -11.517 -52.777  1.00  0.00      BS   H  
ATOM     55  H5' THY B   2      15.441 -13.780 -53.072  1.00  0.00      BS   H  
ATOM     56  H51 THY B   2      18.718 -12.911 -46.385  1.00  0.00      BS   H  
ATOM     57  H52 THY B   2      18.631 -14.505 -47.241  1.00  0.00      BS   H  
ATOM     58  H53 THY B   2      18.035 -14.326 -45.549  1.00  0.00      BS   H  
ATOM     59 H2'' THY B   2      17.405 -11.371 -50.227  1.00  0.00      BS   H  
ATOM     60 H5'' THY B   2      16.463 -12.504 -53.830  1.00  0.00      BS   H  
ATOM     61  P   THY B   3      15.877  -8.286 -52.928  1.00  0.00      BS   P  
ATOM     62  O1P THY B   3      15.683  -8.824 -54.326  1.00  0.00      BS   O  
ATOM     63  O2P THY B   3      17.278  -7.797 -52.659  1.00  0.00      BS   O  
ATOM     64  C5' THY B   3      13.332  -7.604 -52.534  1.00  0.00      BS   C  
ATOM     65  O5' THY B   3      14.727  -7.267 -52.586  1.00  0.00      BS   O  
ATOM     66  C4' THY B   3      12.684  -7.436 -51.133  1.00  0.00      BS   C  
ATOM     67  O4' THY B   3      13.105  -8.480 -50.293  1.00  0.00      BS   O  
ATOM     68  C3' THY B   3      13.174  -6.204 -50.414  1.00  0.00      BS   C  
ATOM     69  O3' THY B   3      12.466  -5.046 -50.921  1.00  0.00      BS   O  
ATOM     70  C2' THY B   3      12.738  -6.569 -49.052  1.00  0.00      BS   C  
ATOM     71  C1' THY B   3      12.597  -8.077 -49.017  1.00  0.00      BS   C  
ATOM     72  N1  THY B   3      13.460  -8.737 -47.999  1.00  0.00      BS   N  
ATOM     73  C2  THY B   3      12.760  -9.439 -46.993  1.00  0.00      BS   C  
ATOM     74  O2  THY B   3      11.543  -9.455 -46.982  1.00  0.00      BS   O  
ATOM     75  N3  THY B   3      13.519  -9.959 -46.010  1.00  0.00      BS   N  
ATOM     76  C4  THY B   3      14.949 -10.034 -46.026  1.00  0.00      BS   C  
ATOM     77  O4  THY B   3      15.548 -10.743 -45.265  1.00  0.00      BS   O  
ATOM     78  C5  THY B   3      15.572  -9.076 -46.958  1.00  0.00      BS   C  
ATOM     79  C5M THY B   3      17.097  -9.123 -47.116  1.00  0.00      BS   C  
ATOM     80  C6  THY B   3      14.788  -8.569 -47.946  1.00  0.00      BS   C  
ATOM     81  H3  THY B   3      13.043 -10.712 -45.532  1.00  0.00      BS   H  
ATOM     82  H6  THY B   3      15.307  -7.935 -48.663  1.00  0.00      BS   H  
ATOM     83  H1' THY B   3      11.532  -8.392 -48.957  1.00  0.00      BS   H  
ATOM     84  H2' THY B   3      11.780  -6.091 -48.757  1.00  0.00      BS   H  
ATOM     85  H3' THY B   3      14.252  -5.996 -50.582  1.00  0.00      BS   H  
ATOM     86  H4' THY B   3      11.579  -7.507 -51.218  1.00  0.00      BS   H  
ATOM     87  H5' THY B   3      13.201  -8.659 -52.858  1.00  0.00      BS   H  
ATOM     88  H51 THY B   3      17.720  -9.439 -46.251  1.00  0.00      BS   H  
ATOM     89  H52 THY B   3      17.457  -8.155 -47.525  1.00  0.00      BS   H  
ATOM     90  H53 THY B   3      17.348  -9.786 -47.971  1.00  0.00      BS   H  
ATOM     91 H2'' THY B   3      13.461  -6.221 -48.283  1.00  0.00      BS   H  
ATOM     92 H5'' THY B   3      12.693  -7.049 -53.254  1.00  0.00      BS   H  
ATOM     93  P   ADE B   4      12.613  -3.680 -50.146  1.00  0.00      BS   P  
ATOM     94  O1P ADE B   4      12.592  -2.614 -51.159  1.00  0.00      BS   O  
ATOM     95  O2P ADE B   4      13.771  -3.833 -49.256  1.00  0.00      BS   O  
ATOM     96  C5' ADE B   4      10.075  -3.708 -49.994  1.00  0.00      BS   C  
ATOM     97  O5' ADE B   4      11.334  -3.507 -49.353  1.00  0.00      BS   O  
ATOM     98  C4' ADE B   4       9.049  -4.025 -49.000  1.00  0.00      BS   C  
ATOM     99  O4' ADE B   4       9.578  -4.976 -48.004  1.00  0.00      BS   O  
ATOM    100  C3' ADE B   4       8.671  -2.782 -48.191  1.00  0.00      BS   C  
ATOM    101  O3' ADE B   4       7.262  -2.678 -47.967  1.00  0.00      BS   O  
ATOM    102  C2' ADE B   4       9.455  -2.926 -46.834  1.00  0.00      BS   C  
ATOM    103  C1' ADE B   4       9.506  -4.438 -46.690  1.00  0.00      BS   C  
ATOM    104  N1  ADE B   4      11.600  -8.162 -43.752  1.00  0.00      BS   N  
ATOM    105  C2  ADE B   4      10.321  -7.959 -44.186  1.00  0.00      BS   C  
ATOM    106  N3  ADE B   4       9.823  -6.906 -44.791  1.00  0.00      BS   N  
ATOM    107  C4  ADE B   4      10.813  -6.103 -45.203  1.00  0.00      BS   C  
ATOM    108  C5  ADE B   4      12.185  -6.223 -44.965  1.00  0.00      BS   C  
ATOM    109  C6  ADE B   4      12.549  -7.309 -44.084  1.00  0.00      BS   C  
ATOM    110  N6  ADE B   4      13.812  -7.466 -43.656  1.00  0.00      BS   N  
ATOM    111  N7  ADE B   4      12.914  -5.296 -45.620  1.00  0.00      BS   N  
ATOM    112  C8  ADE B   4      11.999  -4.585 -46.224  1.00  0.00      BS   C  
ATOM    113  N9  ADE B   4      10.717  -4.997 -46.033  1.00  0.00      BS   N  
ATOM    114  H2  ADE B   4       9.629  -8.688 -43.764  1.00  0.00      BS   H  
ATOM    115  H8  ADE B   4      12.208  -3.841 -46.993  1.00  0.00      BS   H  
ATOM    116  H1' ADE B   4       8.562  -4.790 -46.222  1.00  0.00      BS   H  
ATOM    117  H2' ADE B   4       8.939  -2.405 -45.998  1.00  0.00      BS   H  
ATOM    118  H3' ADE B   4       9.101  -1.878 -48.676  1.00  0.00      BS   H  
ATOM    119  H4' ADE B   4       8.074  -4.347 -49.424  1.00  0.00      BS   H  
ATOM    120  H5' ADE B   4      10.022  -4.604 -50.650  1.00  0.00      BS   H  
ATOM    121  H61 ADE B   4      14.524  -6.789 -43.836  1.00  0.00      BS   H  
ATOM    122  H62 ADE B   4      14.133  -8.233 -43.101  1.00  0.00      BS   H  
ATOM    123 H2'' ADE B   4      10.458  -2.524 -47.095  1.00  0.00      BS   H  
ATOM    124 H5'' ADE B   4       9.666  -2.894 -50.630  1.00  0.00      BS   H  
ATOM    125  P   THY B   5       6.488  -1.311 -47.646  1.00  0.00      BS   P  
ATOM    126  O1P THY B   5       5.419  -1.074 -48.676  1.00  0.00      BS   O  
ATOM    127  O2P THY B   5       7.487  -0.237 -47.316  1.00  0.00      BS   O  
ATOM    128  C5' THY B   5       5.027  -2.950 -46.268  1.00  0.00      BS   C  
ATOM    129  O5' THY B   5       5.726  -1.660 -46.298  1.00  0.00      BS   O  
ATOM    130  C4' THY B   5       5.460  -3.970 -45.173  1.00  0.00      BS   C  
ATOM    131  O4' THY B   5       6.860  -3.796 -44.726  1.00  0.00      BS   O  
ATOM    132  C3' THY B   5       4.716  -3.774 -43.754  1.00  0.00      BS   C  
ATOM    133  O3' THY B   5       3.480  -4.581 -43.605  1.00  0.00      BS   O  
ATOM    134  C2' THY B   5       5.817  -4.105 -42.704  1.00  0.00      BS   C  
ATOM    135  C1' THY B   5       7.018  -4.552 -43.522  1.00  0.00      BS   C  
ATOM    136  N1  THY B   5       8.282  -4.411 -42.810  1.00  0.00      BS   N  
ATOM    137  C2  THY B   5       8.590  -5.294 -41.868  1.00  0.00      BS   C  
ATOM    138  O2  THY B   5       7.816  -6.211 -41.654  1.00  0.00      BS   O  
ATOM    139  N3  THY B   5       9.773  -5.073 -41.299  1.00  0.00      BS   N  
ATOM    140  C4  THY B   5      10.691  -4.085 -41.549  1.00  0.00      BS   C  
ATOM    141  O4  THY B   5      11.706  -3.936 -40.844  1.00  0.00      BS   O  
ATOM    142  C5  THY B   5      10.299  -3.179 -42.540  1.00  0.00      BS   C  
ATOM    143  C5M THY B   5      11.147  -1.892 -42.723  1.00  0.00      BS   C  
ATOM    144  C6  THY B   5       9.106  -3.348 -43.119  1.00  0.00      BS   C  
ATOM    145  H3  THY B   5      10.011  -5.787 -40.627  1.00  0.00      BS   H  
ATOM    146  H6  THY B   5       8.684  -2.557 -43.739  1.00  0.00      BS   H  
ATOM    147  H1' THY B   5       6.630  -5.526 -43.891  1.00  0.00      BS   H  
ATOM    148  H2' THY B   5       5.459  -4.917 -42.035  1.00  0.00      BS   H  
ATOM    149  H3' THY B   5       4.535  -2.679 -43.782  1.00  0.00      BS   H  
ATOM    150  H4' THY B   5       5.371  -5.054 -45.396  1.00  0.00      BS   H  
ATOM    151  H5' THY B   5       4.979  -3.427 -47.271  1.00  0.00      BS   H  
ATOM    152  H51 THY B   5      12.223  -2.152 -42.797  1.00  0.00      BS   H  
ATOM    153  H52 THY B   5      11.149  -1.174 -41.875  1.00  0.00      BS   H  
ATOM    154  H53 THY B   5      10.874  -1.384 -43.673  1.00  0.00      BS   H  
ATOM    155 H2'' THY B   5       6.087  -3.168 -42.171  1.00  0.00      BS   H  
ATOM    156 H5'' THY B   5       3.953  -2.813 -46.022  1.00  0.00      BS   H  
ATOM    157  P   ADE B   6       2.575  -4.428 -42.330  1.00  0.00      BS   P  
ATOM    158  O1P ADE B   6       1.226  -4.815 -42.745  1.00  0.00      BS   O  
ATOM    159  O2P ADE B   6       2.764  -3.066 -41.785  1.00  0.00      BS   O  
ATOM    160  C5' ADE B   6       3.141  -6.881 -41.456  1.00  0.00      BS   C  
ATOM    161  O5' ADE B   6       2.992  -5.507 -41.238  1.00  0.00      BS   O  
ATOM    162  C4' ADE B   6       3.736  -7.556 -40.152  1.00  0.00      BS   C  
ATOM    163  O4' ADE B   6       5.035  -7.003 -39.785  1.00  0.00      BS   O  
ATOM    164  C3' ADE B   6       2.876  -7.215 -38.911  1.00  0.00      BS   C  
ATOM    165  O3' ADE B   6       2.825  -8.366 -38.056  1.00  0.00      BS   O  
ATOM    166  C2' ADE B   6       3.494  -6.025 -38.250  1.00  0.00      BS   C  
ATOM    167  C1' ADE B   6       5.040  -6.308 -38.550  1.00  0.00      BS   C  
ATOM    168  N1  ADE B   6       9.675  -4.173 -37.786  1.00  0.00      BS   N  
ATOM    169  C2  ADE B   6       9.139  -5.352 -37.557  1.00  0.00      BS   C  
ATOM    170  N3  ADE B   6       7.986  -5.854 -37.891  1.00  0.00      BS   N  
ATOM    171  C4  ADE B   6       7.221  -4.953 -38.435  1.00  0.00      BS   C  
ATOM    172  C5  ADE B   6       7.563  -3.617 -38.775  1.00  0.00      BS   C  
ATOM    173  C6  ADE B   6       8.912  -3.292 -38.487  1.00  0.00      BS   C  
ATOM    174  N6  ADE B   6       9.436  -2.063 -38.881  1.00  0.00      BS   N  
ATOM    175  N7  ADE B   6       6.494  -2.988 -39.287  1.00  0.00      BS   N  
ATOM    176  C8  ADE B   6       5.548  -3.913 -39.318  1.00  0.00      BS   C  
ATOM    177  N9  ADE B   6       5.909  -5.068 -38.782  1.00  0.00      BS   N  
ATOM    178  H2  ADE B   6       9.908  -5.961 -37.083  1.00  0.00      BS   H  
ATOM    179  H8  ADE B   6       4.552  -3.728 -39.722  1.00  0.00      BS   H  
ATOM    180  H1' ADE B   6       5.483  -7.008 -37.809  1.00  0.00      BS   H  
ATOM    181  H2' ADE B   6       3.340  -5.953 -37.151  1.00  0.00      BS   H  
ATOM    182  H3' ADE B   6       1.871  -7.033 -39.350  1.00  0.00      BS   H  
ATOM    183  H4' ADE B   6       3.831  -8.662 -40.225  1.00  0.00      BS   H  
ATOM    184  H5' ADE B   6       3.828  -7.151 -42.286  1.00  0.00      BS   H  
ATOM    185  H61 ADE B   6       8.930  -1.477 -39.514  1.00  0.00      BS   H  
ATOM    186  H62 ADE B   6      10.428  -1.968 -38.809  1.00  0.00      BS   H  
ATOM    187 H2'' ADE B   6       3.206  -5.168 -38.895  1.00  0.00      BS   H  
ATOM    188 H5'' ADE B   6       2.158  -7.395 -41.521  1.00  0.00      BS   H  
ATOM    189  P   THY B   7       1.593  -8.436 -37.031  1.00  0.00      BS   P  
ATOM    190  O1P THY B   7       1.083  -9.788 -37.229  1.00  0.00      BS   O  
ATOM    191  O2P THY B   7       0.601  -7.343 -37.197  1.00  0.00      BS   O  
ATOM    192  C5' THY B   7       3.481  -9.104 -35.386  1.00  0.00      BS   C  
ATOM    193  O5' THY B   7       2.289  -8.369 -35.660  1.00  0.00      BS   O  
ATOM    194  C4' THY B   7       4.220  -8.427 -34.266  1.00  0.00      BS   C  
ATOM    195  O4' THY B   7       5.068  -7.268 -34.719  1.00  0.00      BS   O  
ATOM    196  C3' THY B   7       3.450  -7.768 -33.108  1.00  0.00      BS   C  
ATOM    197  O3' THY B   7       3.997  -8.205 -31.878  1.00  0.00      BS   O  
ATOM    198  C2' THY B   7       3.604  -6.274 -33.198  1.00  0.00      BS   C  
ATOM    199  C1' THY B   7       5.019  -6.184 -33.750  1.00  0.00      BS   C  
ATOM    200  N1  THY B   7       5.509  -5.001 -34.467  1.00  0.00      BS   N  
ATOM    201  C2  THY B   7       6.944  -4.761 -34.401  1.00  0.00      BS   C  
ATOM    202  O2  THY B   7       7.716  -5.463 -33.785  1.00  0.00      BS   O  
ATOM    203  N3  THY B   7       7.354  -3.600 -35.115  1.00  0.00      BS   N  
ATOM    204  C4  THY B   7       6.467  -2.614 -35.638  1.00  0.00      BS   C  
ATOM    205  O4  THY B   7       6.890  -1.499 -35.929  1.00  0.00      BS   O  
ATOM    206  C5  THY B   7       5.102  -2.993 -35.737  1.00  0.00      BS   C  
ATOM    207  C5M THY B   7       4.157  -1.946 -36.311  1.00  0.00      BS   C  
ATOM    208  C6  THY B   7       4.646  -4.106 -35.107  1.00  0.00      BS   C  
ATOM    209  H3  THY B   7       8.326  -3.347 -35.008  1.00  0.00      BS   H  
ATOM    210  H6  THY B   7       3.654  -4.525 -35.272  1.00  0.00      BS   H  
ATOM    211  H1' THY B   7       5.673  -6.497 -32.909  1.00  0.00      BS   H  
ATOM    212  H2' THY B   7       3.511  -5.845 -32.176  1.00  0.00      BS   H  
ATOM    213  H3' THY B   7       2.376  -8.032 -33.204  1.00  0.00      BS   H  
ATOM    214  H4' THY B   7       5.014  -9.094 -33.866  1.00  0.00      BS   H  
ATOM    215  H5' THY B   7       4.183  -9.226 -36.238  1.00  0.00      BS   H  
ATOM    216  H51 THY B   7       4.693  -1.339 -37.070  1.00  0.00      BS   H  
ATOM    217  H52 THY B   7       3.798  -1.187 -35.583  1.00  0.00      BS   H  
ATOM    218  H53 THY B   7       3.165  -2.286 -36.679  1.00  0.00      BS   H  
ATOM    219 H2'' THY B   7       2.932  -5.785 -33.935  1.00  0.00      BS   H  
ATOM    220 H5'' THY B   7       3.167 -10.085 -34.970  1.00  0.00      BS   H  
ATOM    221  P   ADE B   8       3.297  -9.392 -31.080  1.00  0.00      BS   P  
ATOM    222  O1P ADE B   8       3.145 -10.633 -31.850  1.00  0.00      BS   O  
ATOM    223  O2P ADE B   8       2.137  -8.823 -30.383  1.00  0.00      BS   O  
ATOM    224  C5' ADE B   8       5.718 -10.099 -30.461  1.00  0.00      BS   C  
ATOM    225  O5' ADE B   8       4.396  -9.727 -29.975  1.00  0.00      BS   O  
ATOM    226  C4' ADE B   8       6.877  -9.366 -29.721  1.00  0.00      BS   C  
ATOM    227  O4' ADE B   8       7.185  -8.084 -30.464  1.00  0.00      BS   O  
ATOM    228  C3' ADE B   8       6.760  -9.022 -28.230  1.00  0.00      BS   C  
ATOM    229  O3' ADE B   8       7.982  -9.272 -27.545  1.00  0.00      BS   O  
ATOM    230  C2' ADE B   8       6.466  -7.516 -28.312  1.00  0.00      BS   C  
ATOM    231  C1' ADE B   8       7.352  -7.068 -29.522  1.00  0.00      BS   C  
ATOM    232  N1  ADE B   8       8.504  -2.303 -31.467  1.00  0.00      BS   N  
ATOM    233  C2  ADE B   8       9.240  -3.286 -31.022  1.00  0.00      BS   C  
ATOM    234  N3  ADE B   8       8.908  -4.510 -30.551  1.00  0.00      BS   N  
ATOM    235  C4  ADE B   8       7.646  -4.733 -30.617  1.00  0.00      BS   C  
ATOM    236  C5  ADE B   8       6.658  -3.809 -31.129  1.00  0.00      BS   C  
ATOM    237  C6  ADE B   8       7.160  -2.569 -31.543  1.00  0.00      BS   C  
ATOM    238  N6  ADE B   8       6.365  -1.591 -31.986  1.00  0.00      BS   N  
ATOM    239  N7  ADE B   8       5.376  -4.320 -30.939  1.00  0.00      BS   N  
ATOM    240  C8  ADE B   8       5.584  -5.467 -30.336  1.00  0.00      BS   C  
ATOM    241  N9  ADE B   8       6.939  -5.839 -30.218  1.00  0.00      BS   N  
ATOM    242  H2  ADE B   8      10.279  -2.981 -30.896  1.00  0.00      BS   H  
ATOM    243  H8  ADE B   8       4.821  -6.148 -29.959  1.00  0.00      BS   H  
ATOM    244  H1' ADE B   8       8.446  -7.134 -29.340  1.00  0.00      BS   H  
ATOM    245  H2' ADE B   8       6.663  -6.960 -27.371  1.00  0.00      BS   H  
ATOM    246  H3' ADE B   8       5.835  -9.543 -27.900  1.00  0.00      BS   H  
ATOM    247  H4' ADE B   8       7.818  -9.940 -29.866  1.00  0.00      BS   H  
ATOM    248  H5' ADE B   8       5.913  -9.863 -31.528  1.00  0.00      BS   H  
ATOM    249  H61 ADE B   8       6.869  -0.902 -32.506  1.00  0.00      BS   H  
ATOM    250  H62 ADE B   8       5.366  -1.608 -31.967  1.00  0.00      BS   H  
ATOM    251 H2'' ADE B   8       5.418  -7.328 -28.630  1.00  0.00      BS   H  
ATOM    252 H5'' ADE B   8       5.830 -11.201 -30.380  1.00  0.00      BS   H  
ATOM    253  P   THY B   9       7.905  -9.301 -25.948  1.00  0.00      BS   P  
ATOM    254  O1P THY B   9       8.236 -10.699 -25.604  1.00  0.00      BS   O  
ATOM    255  O2P THY B   9       6.602  -8.669 -25.572  1.00  0.00      BS   O  
ATOM    256  C5' THY B   9      10.147  -7.965 -26.170  1.00  0.00      BS   C  
ATOM    257  O5' THY B   9       9.052  -8.487 -25.364  1.00  0.00      BS   O  
ATOM    258  C4' THY B   9      10.481  -6.438 -26.242  1.00  0.00      BS   C  
ATOM    259  O4' THY B   9       9.400  -5.819 -26.849  1.00  0.00      BS   O  
ATOM    260  C3' THY B   9      10.452  -5.740 -24.835  1.00  0.00      BS   C  
ATOM    261  O3' THY B   9      11.778  -5.562 -24.411  1.00  0.00      BS   O  
ATOM    262  C2' THY B   9       9.776  -4.331 -25.152  1.00  0.00      BS   C  
ATOM    263  C1' THY B   9       9.670  -4.359 -26.662  1.00  0.00      BS   C  
ATOM    264  N1  THY B   9       8.557  -3.602 -27.218  1.00  0.00      BS   N  
ATOM    265  C2  THY B   9       8.880  -2.379 -27.709  1.00  0.00      BS   C  
ATOM    266  O2  THY B   9      10.036  -1.998 -27.817  1.00  0.00      BS   O  
ATOM    267  N3  THY B   9       7.823  -1.701 -28.235  1.00  0.00      BS   N  
ATOM    268  C4  THY B   9       6.547  -2.084 -28.220  1.00  0.00      BS   C  
ATOM    269  O4  THY B   9       5.695  -1.450 -28.890  1.00  0.00      BS   O  
ATOM    270  C5  THY B   9       6.199  -3.267 -27.530  1.00  0.00      BS   C  
ATOM    271  C5M THY B   9       4.827  -3.672 -27.397  1.00  0.00      BS   C  
ATOM    272  C6  THY B   9       7.230  -3.918 -27.051  1.00  0.00      BS   C  
ATOM    273  H3  THY B   9       7.959  -0.722 -28.443  1.00  0.00      BS   H  
ATOM    274  H6  THY B   9       7.057  -4.887 -26.583  1.00  0.00      BS   H  
ATOM    275  H1' THY B   9      10.628  -4.134 -27.175  1.00  0.00      BS   H  
ATOM    276  H2' THY B   9      10.406  -3.481 -24.811  1.00  0.00      BS   H  
ATOM    277  H3' THY B   9       9.836  -6.326 -24.118  1.00  0.00      BS   H  
ATOM    278  H4' THY B   9      11.409  -6.167 -26.789  1.00  0.00      BS   H  
ATOM    279  H5' THY B   9      10.147  -8.421 -27.183  1.00  0.00      BS   H  
ATOM    280  H51 THY B   9       4.301  -3.196 -28.253  1.00  0.00      BS   H  
ATOM    281  H52 THY B   9       4.350  -3.291 -26.469  1.00  0.00      BS   H  
ATOM    282  H53 THY B   9       4.736  -4.775 -27.491  1.00  0.00      BS   H  
ATOM    283 H2'' THY B   9       8.794  -4.269 -24.636  1.00  0.00      BS   H  
ATOM    284 H5'' THY B   9      11.064  -8.389 -25.707  1.00  0.00      BS   H  
ATOM    285  P   ADE B  10      11.984  -5.119 -22.868  1.00  0.00      BS   P  
ATOM    286  O1P ADE B  10      13.210  -5.701 -22.297  1.00  0.00      BS   O  
ATOM    287  O2P ADE B  10      10.710  -5.308 -22.144  1.00  0.00      BS   O  
ATOM    288  C5' ADE B  10      13.093  -2.967 -23.978  1.00  0.00      BS   C  
ATOM    289  O5' ADE B  10      12.305  -3.587 -22.954  1.00  0.00      BS   O  
ATOM    290  C4' ADE B  10      13.254  -1.437 -23.873  1.00  0.00      BS   C  
ATOM    291  O4' ADE B  10      11.932  -0.956 -24.507  1.00  0.00      BS   O  
ATOM    292  C3' ADE B  10      13.220  -0.915 -22.391  1.00  0.00      BS   C  
ATOM    293  O3' ADE B  10      14.101   0.212 -22.133  1.00  0.00      BS   O  
ATOM    294  C2' ADE B  10      11.734  -0.549 -22.106  1.00  0.00      BS   C  
ATOM    295  C1' ADE B  10      11.118  -0.342 -23.493  1.00  0.00      BS   C  
ATOM    296  N1  ADE B  10       6.609   0.449 -26.001  1.00  0.00      BS   N  
ATOM    297  C2  ADE B  10       7.811   1.112 -25.999  1.00  0.00      BS   C  
ATOM    298  N3  ADE B  10       8.907   0.832 -25.298  1.00  0.00      BS   N  
ATOM    299  C4  ADE B  10       8.751  -0.248 -24.499  1.00  0.00      BS   C  
ATOM    300  C5  ADE B  10       7.536  -0.937 -24.302  1.00  0.00      BS   C  
ATOM    301  C6  ADE B  10       6.403  -0.552 -25.075  1.00  0.00      BS   C  
ATOM    302  N6  ADE B  10       5.258  -1.218 -24.918  1.00  0.00      BS   N  
ATOM    303  N7  ADE B  10       7.800  -1.921 -23.253  1.00  0.00      BS   N  
ATOM    304  C8  ADE B  10       9.057  -1.794 -22.938  1.00  0.00      BS   C  
ATOM    305  N9  ADE B  10       9.716  -0.807 -23.608  1.00  0.00      BS   N  
ATOM    306  H2  ADE B  10       7.940   1.931 -26.707  1.00  0.00      BS   H  
ATOM    307  H8  ADE B  10       9.540  -2.364 -22.145  1.00  0.00      BS   H  
ATOM    308  H1' ADE B  10      11.233   0.751 -23.659  1.00  0.00      BS   H  
ATOM    309  H2' ADE B  10      11.656   0.347 -21.452  1.00  0.00      BS   H  
ATOM    310  H3' ADE B  10      13.558  -1.769 -21.765  1.00  0.00      BS   H  
ATOM    311  H4' ADE B  10      14.117  -1.027 -24.440  1.00  0.00      BS   H  
ATOM    312  H5' ADE B  10      12.507  -3.143 -24.906  1.00  0.00      BS   H  
ATOM    313  H61 ADE B  10       5.228  -1.932 -24.218  1.00  0.00      BS   H  
ATOM    314  H62 ADE B  10       4.445  -0.901 -25.407  1.00  0.00      BS   H  
ATOM    315 H2'' ADE B  10      11.382  -1.473 -21.600  1.00  0.00      BS   H  
ATOM    316 H5'' ADE B  10      14.100  -3.432 -23.921  1.00  0.00      BS   H  
ATOM    317  P   CYT B  11      15.560   0.082 -21.861  1.00  0.00      BS   P  
ATOM    318  O1P CYT B  11      16.050  -1.186 -22.436  1.00  0.00      BS   O  
ATOM    319  O2P CYT B  11      15.676   0.179 -20.435  1.00  0.00      BS   O  
ATOM    320  C5' CYT B  11      16.337   1.588 -23.989  1.00  0.00      BS   C  
ATOM    321  O5' CYT B  11      16.148   1.415 -22.505  1.00  0.00      BS   O  
ATOM    322  C4' CYT B  11      17.073   2.860 -24.377  1.00  0.00      BS   C  
ATOM    323  O4' CYT B  11      16.548   4.026 -23.762  1.00  0.00      BS   O  
ATOM    324  C3' CYT B  11      18.534   2.846 -23.797  1.00  0.00      BS   C  
ATOM    325  O3' CYT B  11      19.459   3.212 -24.822  1.00  0.00      BS   O  
ATOM    326  C2' CYT B  11      18.509   3.805 -22.681  1.00  0.00      BS   C  
ATOM    327  C1' CYT B  11      17.526   4.802 -23.168  1.00  0.00      BS   C  
ATOM    328  N1  CYT B  11      16.880   5.603 -22.170  1.00  0.00      BS   N  
ATOM    329  C2  CYT B  11      15.880   6.570 -22.487  1.00  0.00      BS   C  
ATOM    330  O2  CYT B  11      15.605   6.859 -23.687  1.00  0.00      BS   O  
ATOM    331  N3  CYT B  11      15.085   7.097 -21.506  1.00  0.00      BS   N  
ATOM    332  C4  CYT B  11      15.401   6.902 -20.165  1.00  0.00      BS   C  
ATOM    333  N4  CYT B  11      14.598   7.364 -19.234  1.00  0.00      BS   N  
ATOM    334  C5  CYT B  11      16.582   6.186 -19.877  1.00  0.00      BS   C  
ATOM    335  C6  CYT B  11      17.305   5.567 -20.878  1.00  0.00      BS   C  
ATOM    336  H5  CYT B  11      16.914   6.162 -18.839  1.00  0.00      BS   H  
ATOM    337  H6  CYT B  11      18.153   4.895 -20.750  1.00  0.00      BS   H  
ATOM    338  H1' CYT B  11      17.960   5.303 -24.060  1.00  0.00      BS   H  
ATOM    339  H2' CYT B  11      19.572   4.086 -22.518  1.00  0.00      BS   H  
ATOM    340  H3' CYT B  11      18.662   1.803 -23.435  1.00  0.00      BS   H  
ATOM    341  H4' CYT B  11      17.052   2.926 -25.485  1.00  0.00      BS   H  
ATOM    342  H41 CYT B  11      13.637   7.341 -19.511  1.00  0.00      BS   H  
ATOM    343  H5' CYT B  11      15.387   1.514 -24.559  1.00  0.00      BS   H  
ATOM    344  H42 CYT B  11      14.838   7.109 -18.298  1.00  0.00      BS   H  
ATOM    345 H2'' CYT B  11      18.211   3.255 -21.763  1.00  0.00      BS   H  
ATOM    346 H5'' CYT B  11      16.950   0.739 -24.361  1.00  0.00      BS   H  
ATOM    347  P   GUA B  12      20.569   2.253 -25.395  1.00  0.00      BS   P  
ATOM    348  O1P GUA B  12      21.670   2.112 -24.373  1.00  0.00      BS   O  
ATOM    349  O2P GUA B  12      20.936   2.677 -26.739  1.00  0.00      BS   O  
ATOM    350  C5' GUA B  12      20.158  -0.306 -24.849  1.00  0.00      BS   C  
ATOM    351  O5' GUA B  12      19.988   0.831 -25.610  1.00  0.00      BS   O  
ATOM    352  C4' GUA B  12      19.573  -1.524 -25.418  1.00  0.00      BS   C  
ATOM    353  O4' GUA B  12      18.155  -1.423 -25.549  1.00  0.00      BS   O  
ATOM    354  C3' GUA B  12      20.061  -1.821 -26.903  1.00  0.00      BS   C  
ATOM    355  O3' GUA B  12      20.241  -3.197 -27.203  1.00  0.00      BS   O  
ATOM    356  C2' GUA B  12      18.973  -1.246 -27.759  1.00  0.00      BS   C  
ATOM    357  C1' GUA B  12      17.745  -1.594 -26.923  1.00  0.00      BS   C  
ATOM    358  N1  GUA B  12      12.809  -1.329 -27.717  1.00  0.00      BS   N  
ATOM    359  C2  GUA B  12      13.597  -2.402 -27.373  1.00  0.00      BS   C  
ATOM    360  N2  GUA B  12      13.072  -3.580 -27.469  1.00  0.00      BS   N  
ATOM    361  N3  GUA B  12      14.876  -2.336 -27.191  1.00  0.00      BS   N  
ATOM    362  C4  GUA B  12      15.326  -1.070 -27.224  1.00  0.00      BS   C  
ATOM    363  C5  GUA B  12      14.607   0.072 -27.428  1.00  0.00      BS   C  
ATOM    364  C6  GUA B  12      13.246  -0.000 -27.727  1.00  0.00      BS   C  
ATOM    365  O6  GUA B  12      12.521   0.959 -28.030  1.00  0.00      BS   O  
ATOM    366  N7  GUA B  12      15.472   1.159 -27.480  1.00  0.00      BS   N  
ATOM    367  C8  GUA B  12      16.665   0.637 -27.286  1.00  0.00      BS   C  
ATOM    368  N9  GUA B  12      16.610  -0.691 -27.107  1.00  0.00      BS   N  
ATOM    369  H1  GUA B  12      11.816  -1.455 -27.859  1.00  0.00      BS   H  
ATOM    370  H8  GUA B  12      17.610   1.173 -27.204  1.00  0.00      BS   H  
ATOM    371  H1' GUA B  12      17.403  -2.626 -27.156  1.00  0.00      BS   H  
ATOM    372  H2' GUA B  12      18.955  -1.758 -28.745  1.00  0.00      BS   H  
ATOM    373  H21 GUA B  12      13.852  -4.197 -27.360  1.00  0.00      BS   H  
ATOM    374  H3' GUA B  12      21.017  -1.275 -27.054  1.00  0.00      BS   H  
ATOM    375  H22 GUA B  12      12.346  -3.595 -28.157  1.00  0.00      BS   H  
ATOM    376  H4' GUA B  12      19.844  -2.431 -24.837  1.00  0.00      BS   H  
ATOM    377  H5' GUA B  12      19.667  -0.130 -23.868  1.00  0.00      BS   H  
ATOM    378  H3T GUA B  12      20.402  -3.334 -28.141  1.00  0.00      BS   H  
ATOM    379 H2'' GUA B  12      19.097  -0.144 -27.834  1.00  0.00      BS   H  
ATOM    380 H5'' GUA B  12      21.241  -0.494 -24.697  1.00  0.00      BS   H  
TER   
ATOM    381  C5' GUA R  11      13.465   3.735 -20.188  1.00  0.00      R    C  
ATOM    382  O5' GUA R  11      12.956   3.141 -19.019  1.00  0.00      R    O  
ATOM    383  C4' GUA R  11      12.350   4.407 -21.071  1.00  0.00      R    C  
ATOM    384  O4' GUA R  11      11.820   3.453 -21.964  1.00  0.00      R    O  
ATOM    385  C3' GUA R  11      11.217   5.107 -20.421  1.00  0.00      R    C  
ATOM    386  O3' GUA R  11      11.704   6.362 -19.840  1.00  0.00      R    O  
ATOM    387  C2' GUA R  11      10.310   5.296 -21.580  1.00  0.00      R    C  
ATOM    388  O2' GUA R  11      10.533   6.449 -22.357  1.00  0.00      R    O  
ATOM    389  C1' GUA R  11      10.572   4.063 -22.452  1.00  0.00      R    C  
ATOM    390  N1  GUA R  11       5.702   3.106 -23.889  1.00  0.00      R    N  
ATOM    391  C2  GUA R  11       6.520   4.134 -24.255  1.00  0.00      R    C  
ATOM    392  N2  GUA R  11       5.929   4.950 -25.074  1.00  0.00      R    N  
ATOM    393  N3  GUA R  11       7.754   4.347 -23.866  1.00  0.00      R    N  
ATOM    394  C4  GUA R  11       8.161   3.336 -23.010  1.00  0.00      R    C  
ATOM    395  C5  GUA R  11       7.446   2.230 -22.622  1.00  0.00      R    C  
ATOM    396  C6  GUA R  11       6.063   1.993 -23.123  1.00  0.00      R    C  
ATOM    397  O6  GUA R  11       5.171   1.114 -22.856  1.00  0.00      R    O  
ATOM    398  N7  GUA R  11       8.129   1.463 -21.702  1.00  0.00      R    N  
ATOM    399  C8  GUA R  11       9.314   2.027 -21.562  1.00  0.00      R    C  
ATOM    400  N9  GUA R  11       9.398   3.170 -22.369  1.00  0.00      R    N  
ATOM    401  H1  GUA R  11       4.809   3.005 -24.351  1.00  0.00      R    H  
ATOM    402  H8  GUA R  11      10.134   1.790 -20.884  1.00  0.00      R    H  
ATOM    403  H1' GUA R  11      10.797   4.344 -23.503  1.00  0.00      R    H  
ATOM    404  H2' GUA R  11      10.474   7.140 -21.693  1.00  0.00      R    H  
ATOM    405  H21 GUA R  11       4.952   4.789 -25.210  1.00  0.00      R    H  
ATOM    406  H3' GUA R  11      10.824   4.403 -19.655  1.00  0.00      R    H  
ATOM    407  H22 GUA R  11       6.392   5.616 -25.660  1.00  0.00      R    H  
ATOM    408  H4' GUA R  11      12.826   5.139 -21.759  1.00  0.00      R    H  
ATOM    409  H5' GUA R  11      13.999   2.926 -20.732  1.00  0.00      R    H  
ATOM    410  H5T GUA R  11      13.019   2.185 -19.071  1.00  0.00      R    H  
ATOM    411 H2'' GUA R  11       9.283   5.322 -21.158  1.00  0.00      R    H  
ATOM    412 H5'' GUA R  11      14.122   4.569 -19.859  1.00  0.00      R    H  
ATOM    413  P   CYT R  12      10.803   7.235 -18.922  1.00  0.00      R    P  
ATOM    414  O1P CYT R  12      11.525   8.380 -18.389  1.00  0.00      R    O  
ATOM    415  O2P CYT R  12      10.207   6.403 -17.850  1.00  0.00      R    O  
ATOM    416  C5' CYT R  12       9.522   9.104 -20.364  1.00  0.00      R    C  
ATOM    417  O5' CYT R  12       9.741   7.738 -19.946  1.00  0.00      R    O  
ATOM    418  C4' CYT R  12       8.056   9.246 -20.882  1.00  0.00      R    C  
ATOM    419  O4' CYT R  12       7.765   8.116 -21.776  1.00  0.00      R    O  
ATOM    420  C3' CYT R  12       6.955   9.173 -19.804  1.00  0.00      R    C  
ATOM    421  O3' CYT R  12       6.964  10.413 -19.087  1.00  0.00      R    O  
ATOM    422  C2' CYT R  12       5.753   8.928 -20.743  1.00  0.00      R    C  
ATOM    423  O2' CYT R  12       5.246  10.079 -21.465  1.00  0.00      R    O  
ATOM    424  C1' CYT R  12       6.328   7.879 -21.695  1.00  0.00      R    C  
ATOM    425  N1  CYT R  12       6.052   6.559 -21.244  1.00  0.00      R    N  
ATOM    426  C2  CYT R  12       4.808   5.994 -21.612  1.00  0.00      R    C  
ATOM    427  O2  CYT R  12       4.069   6.682 -22.366  1.00  0.00      R    O  
ATOM    428  N3  CYT R  12       4.522   4.680 -21.349  1.00  0.00      R    N  
ATOM    429  C4  CYT R  12       5.424   3.987 -20.599  1.00  0.00      R    C  
ATOM    430  N4  CYT R  12       5.063   2.795 -20.165  1.00  0.00      R    N  
ATOM    431  C5  CYT R  12       6.704   4.515 -20.215  1.00  0.00      R    C  
ATOM    432  C6  CYT R  12       6.930   5.802 -20.501  1.00  0.00      R    C  
ATOM    433  H5  CYT R  12       7.456   3.934 -19.680  1.00  0.00      R    H  
ATOM    434  H6  CYT R  12       7.864   6.321 -20.284  1.00  0.00      R    H  
ATOM    435  H1' CYT R  12       5.885   8.153 -22.676  1.00  0.00      R    H  
ATOM    436  H2' CYT R  12       4.343   9.887 -21.727  1.00  0.00      R    H  
ATOM    437  H3' CYT R  12       7.021   8.221 -19.234  1.00  0.00      R    H  
ATOM    438  H4' CYT R  12       7.907  10.182 -21.461  1.00  0.00      R    H  
ATOM    439  H41 CYT R  12       4.307   2.354 -20.649  1.00  0.00      R    H  
ATOM    440  H5' CYT R  12      10.221   9.359 -21.190  1.00  0.00      R    H  
ATOM    441  H42 CYT R  12       5.652   2.184 -19.637  1.00  0.00      R    H  
ATOM    442 H2'' CYT R  12       4.985   8.555 -20.032  1.00  0.00      R    H  
ATOM    443 H5'' CYT R  12       9.718   9.873 -19.586  1.00  0.00      R    H  
ATOM    444  P   URA R  13       6.283  10.459 -17.705  1.00  0.00      R    P  
ATOM    445  O1P URA R  13       6.357  11.795 -17.192  1.00  0.00      R    O  
ATOM    446  O2P URA R  13       6.935   9.413 -16.808  1.00  0.00      R    O  
ATOM    447  C5' URA R  13       3.882  11.066 -18.413  1.00  0.00      R    C  
ATOM    448  O5' URA R  13       4.770  10.130 -17.890  1.00  0.00      R    O  
ATOM    449  C4' URA R  13       2.502  10.451 -18.554  1.00  0.00      R    C  
ATOM    450  O4' URA R  13       2.493   9.308 -19.496  1.00  0.00      R    O  
ATOM    451  C3' URA R  13       1.723   9.964 -17.277  1.00  0.00      R    C  
ATOM    452  O3' URA R  13       1.238  11.147 -16.599  1.00  0.00      R    O  
ATOM    453  C2' URA R  13       0.620   9.125 -18.051  1.00  0.00      R    C  
ATOM    454  O2' URA R  13      -0.374   9.905 -18.549  1.00  0.00      R    O  
ATOM    455  C1' URA R  13       1.412   8.423 -19.134  1.00  0.00      R    C  
ATOM    456  N1  URA R  13       1.822   7.084 -18.739  1.00  0.00      R    N  
ATOM    457  C2  URA R  13       0.926   6.035 -18.739  1.00  0.00      R    C  
ATOM    458  O2  URA R  13      -0.272   6.125 -19.124  1.00  0.00      R    O  
ATOM    459  N3  URA R  13       1.511   4.847 -18.525  1.00  0.00      R    N  
ATOM    460  C4  URA R  13       2.697   4.601 -17.973  1.00  0.00      R    C  
ATOM    461  O4  URA R  13       3.041   3.451 -17.674  1.00  0.00      R    O  
ATOM    462  C5  URA R  13       3.542   5.786 -17.863  1.00  0.00      R    C  
ATOM    463  C6  URA R  13       3.101   6.951 -18.230  1.00  0.00      R    C  
ATOM    464  H3  URA R  13       0.825   4.114 -18.421  1.00  0.00      R    H  
ATOM    465  H5  URA R  13       4.477   5.684 -17.313  1.00  0.00      R    H  
ATOM    466  H6  URA R  13       3.610   7.915 -18.202  1.00  0.00      R    H  
ATOM    467  H1' URA R  13       0.735   8.414 -20.015  1.00  0.00      R    H  
ATOM    468  H2' URA R  13      -1.184   9.564 -18.159  1.00  0.00      R    H  
ATOM    469  H3' URA R  13       2.465   9.327 -16.749  1.00  0.00      R    H  
ATOM    470  H4' URA R  13       1.842  11.199 -19.045  1.00  0.00      R    H  
ATOM    471  H5' URA R  13       4.223  11.315 -19.442  1.00  0.00      R    H  
ATOM    472 H2'' URA R  13       0.151   8.436 -17.317  1.00  0.00      R    H  
ATOM    473 H5'' URA R  13       3.802  11.844 -17.625  1.00  0.00      R    H  
ATOM    474  P   URA R  14       1.356  11.029 -15.018  1.00  0.00      R    P  
ATOM    475  O1P URA R  14       1.111  12.421 -14.524  1.00  0.00      R    O  
ATOM    476  O2P URA R  14       2.698  10.476 -14.700  1.00  0.00      R    O  
ATOM    477  C5' URA R  14      -1.089  10.322 -14.608  1.00  0.00      R    C  
ATOM    478  O5' URA R  14       0.316   9.984 -14.521  1.00  0.00      R    O  
ATOM    479  C4' URA R  14      -2.030   9.116 -14.690  1.00  0.00      R    C  
ATOM    480  O4' URA R  14      -1.661   8.199 -15.774  1.00  0.00      R    O  
ATOM    481  C3' URA R  14      -2.019   8.167 -13.439  1.00  0.00      R    C  
ATOM    482  O3' URA R  14      -2.699   8.719 -12.292  1.00  0.00      R    O  
ATOM    483  C2' URA R  14      -2.773   6.962 -14.034  1.00  0.00      R    C  
ATOM    484  O2' URA R  14      -4.176   7.205 -14.263  1.00  0.00      R    O  
ATOM    485  C1' URA R  14      -2.013   6.857 -15.432  1.00  0.00      R    C  
ATOM    486  N1  URA R  14      -0.876   5.927 -15.343  1.00  0.00      R    N  
ATOM    487  C2  URA R  14      -1.174   4.584 -15.436  1.00  0.00      R    C  
ATOM    488  O2  URA R  14      -2.337   4.135 -15.533  1.00  0.00      R    O  
ATOM    489  N3  URA R  14      -0.104   3.737 -15.275  1.00  0.00      R    N  
ATOM    490  C4  URA R  14       1.212   4.116 -14.990  1.00  0.00      R    C  
ATOM    491  O4  URA R  14       2.061   3.277 -14.658  1.00  0.00      R    O  
ATOM    492  C5  URA R  14       1.392   5.514 -15.002  1.00  0.00      R    C  
ATOM    493  C6  URA R  14       0.321   6.331 -15.045  1.00  0.00      R    C  
ATOM    494  H3  URA R  14      -0.307   2.754 -15.165  1.00  0.00      R    H  
ATOM    495  H5  URA R  14       2.387   5.913 -14.806  1.00  0.00      R    H  
ATOM    496  H6  URA R  14       0.599   7.366 -14.843  1.00  0.00      R    H  
ATOM    497  H1' URA R  14      -2.750   6.472 -16.169  1.00  0.00      R    H  
ATOM    498  H2' URA R  14      -4.633   6.367 -14.370  1.00  0.00      R    H  
ATOM    499  H3' URA R  14      -0.951   7.948 -13.230  1.00  0.00      R    H  
ATOM    500  H4' URA R  14      -3.075   9.494 -14.715  1.00  0.00      R    H  
ATOM    501  H5' URA R  14      -1.232  10.996 -15.480  1.00  0.00      R    H  
ATOM    502 H2'' URA R  14      -2.631   6.087 -13.364  1.00  0.00      R    H  
ATOM    503 H5'' URA R  14      -1.364  10.888 -13.691  1.00  0.00      R    H  
ATOM    504  P   ADE R  15      -2.293   8.460 -10.825  1.00  0.00      R    P  
ATOM    505  O1P ADE R  15      -3.203   9.217  -9.953  1.00  0.00      R    O  
ATOM    506  O2P ADE R  15      -0.835   8.598 -10.627  1.00  0.00      R    O  
ATOM    507  C5' ADE R  15      -3.973   6.530 -10.325  1.00  0.00      R    C  
ATOM    508  O5' ADE R  15      -2.643   6.892 -10.719  1.00  0.00      R    O  
ATOM    509  C4' ADE R  15      -4.380   5.097 -10.616  1.00  0.00      R    C  
ATOM    510  O4' ADE R  15      -3.639   4.578 -11.797  1.00  0.00      R    O  
ATOM    511  C3' ADE R  15      -3.877   4.204  -9.453  1.00  0.00      R    C  
ATOM    512  O3' ADE R  15      -4.774   4.365  -8.355  1.00  0.00      R    O  
ATOM    513  C2' ADE R  15      -3.878   2.853 -10.192  1.00  0.00      R    C  
ATOM    514  O2' ADE R  15      -5.145   2.281 -10.394  1.00  0.00      R    O  
ATOM    515  C1' ADE R  15      -3.210   3.254 -11.463  1.00  0.00      R    C  
ATOM    516  N1  ADE R  15       0.331  -0.413 -11.338  1.00  0.00      R    N  
ATOM    517  C2  ADE R  15      -0.983  -0.460 -11.139  1.00  0.00      R    C  
ATOM    518  N3  ADE R  15      -1.858   0.564 -11.186  1.00  0.00      R    N  
ATOM    519  C4  ADE R  15      -1.216   1.783 -11.358  1.00  0.00      R    C  
ATOM    520  C5  ADE R  15       0.135   1.972 -11.562  1.00  0.00      R    C  
ATOM    521  C6  ADE R  15       0.957   0.796 -11.539  1.00  0.00      R    C  
ATOM    522  N6  ADE R  15       2.257   0.836 -11.791  1.00  0.00      R    N  
ATOM    523  N7  ADE R  15       0.409   3.360 -11.644  1.00  0.00      R    N  
ATOM    524  C8  ADE R  15      -0.779   3.893 -11.681  1.00  0.00      R    C  
ATOM    525  N9  ADE R  15      -1.811   3.046 -11.434  1.00  0.00      R    N  
ATOM    526  H2  ADE R  15      -1.360  -1.477 -11.044  1.00  0.00      R    H  
ATOM    527  H8  ADE R  15      -0.937   4.968 -11.753  1.00  0.00      R    H  
ATOM    528  H1' ADE R  15      -3.554   2.621 -12.308  1.00  0.00      R    H  
ATOM    529  H2' ADE R  15      -5.072   1.327 -10.483  1.00  0.00      R    H  
ATOM    530  H3' ADE R  15      -2.815   4.513  -9.352  1.00  0.00      R    H  
ATOM    531  H4' ADE R  15      -5.488   5.030 -10.665  1.00  0.00      R    H  
ATOM    532  H5' ADE R  15      -4.701   7.188 -10.845  1.00  0.00      R    H  
ATOM    533  H61 ADE R  15       2.788   1.681 -11.722  1.00  0.00      R    H  
ATOM    534  H62 ADE R  15       2.804   0.059 -12.105  1.00  0.00      R    H  
ATOM    535 H2'' ADE R  15      -3.218   2.175  -9.609  1.00  0.00      R    H  
ATOM    536 H5'' ADE R  15      -4.070   6.744  -9.239  1.00  0.00      R    H  
ATOM    537  P   CYT R  16      -4.323   4.770  -6.952  1.00  0.00      R    P  
ATOM    538  O1P CYT R  16      -5.352   5.521  -6.198  1.00  0.00      R    O  
ATOM    539  O2P CYT R  16      -3.014   5.426  -7.001  1.00  0.00      R    O  
ATOM    540  C5' CYT R  16      -5.186   2.360  -5.962  1.00  0.00      R    C  
ATOM    541  O5' CYT R  16      -4.108   3.280  -6.376  1.00  0.00      R    O  
ATOM    542  C4' CYT R  16      -4.796   0.897  -6.305  1.00  0.00      R    C  
ATOM    543  O4' CYT R  16      -4.103   0.621  -7.576  1.00  0.00      R    O  
ATOM    544  C3' CYT R  16      -3.835   0.271  -5.252  1.00  0.00      R    C  
ATOM    545  O3' CYT R  16      -4.605  -0.029  -4.078  1.00  0.00      R    O  
ATOM    546  C2' CYT R  16      -3.320  -0.905  -5.949  1.00  0.00      R    C  
ATOM    547  O2' CYT R  16      -4.332  -1.934  -5.970  1.00  0.00      R    O  
ATOM    548  C1' CYT R  16      -3.096  -0.336  -7.377  1.00  0.00      R    C  
ATOM    549  N1  CYT R  16      -1.753   0.207  -7.583  1.00  0.00      R    N  
ATOM    550  C2  CYT R  16      -0.680  -0.671  -7.781  1.00  0.00      R    C  
ATOM    551  O2  CYT R  16      -0.884  -1.911  -7.761  1.00  0.00      R    O  
ATOM    552  N3  CYT R  16       0.549  -0.157  -7.932  1.00  0.00      R    N  
ATOM    553  C4  CYT R  16       0.762   1.200  -7.999  1.00  0.00      R    C  
ATOM    554  N4  CYT R  16       1.970   1.761  -8.308  1.00  0.00      R    N  
ATOM    555  C5  CYT R  16      -0.330   2.080  -7.858  1.00  0.00      R    C  
ATOM    556  C6  CYT R  16      -1.543   1.553  -7.603  1.00  0.00      R    C  
ATOM    557  H5  CYT R  16      -0.301   3.168  -7.906  1.00  0.00      R    H  
ATOM    558  H6  CYT R  16      -2.434   2.177  -7.536  1.00  0.00      R    H  
ATOM    559  H1' CYT R  16      -3.188  -1.072  -8.205  1.00  0.00      R    H  
ATOM    560  H2' CYT R  16      -3.963  -2.802  -6.154  1.00  0.00      R    H  
ATOM    561  H3' CYT R  16      -3.073   1.070  -5.133  1.00  0.00      R    H  
ATOM    562  H4' CYT R  16      -5.761   0.350  -6.357  1.00  0.00      R    H  
ATOM    563  H41 CYT R  16       2.704   1.115  -8.519  1.00  0.00      R    H  
ATOM    564  H5' CYT R  16      -6.172   2.669  -6.370  1.00  0.00      R    H  
ATOM    565  H42 CYT R  16       2.149   2.745  -8.332  1.00  0.00      R    H  
ATOM    566 H2'' CYT R  16      -2.392  -1.367  -5.551  1.00  0.00      R    H  
ATOM    567 H5'' CYT R  16      -5.342   2.387  -4.862  1.00  0.00      R    H  
ATOM    568  P   ADE R  17      -3.879  -0.014  -2.705  1.00  0.00      R    P  
ATOM    569  O1P ADE R  17      -4.890  -0.362  -1.704  1.00  0.00      R    O  
ATOM    570  O2P ADE R  17      -3.177   1.281  -2.486  1.00  0.00      R    O  
ATOM    571  C5' ADE R  17      -3.171  -2.478  -2.510  1.00  0.00      R    C  
ATOM    572  O5' ADE R  17      -2.776  -1.065  -2.768  1.00  0.00      R    O  
ATOM    573  C4' ADE R  17      -1.959  -3.461  -2.796  1.00  0.00      R    C  
ATOM    574  O4' ADE R  17      -1.512  -3.229  -4.186  1.00  0.00      R    O  
ATOM    575  C3' ADE R  17      -0.677  -3.300  -1.961  1.00  0.00      R    C  
ATOM    576  O3' ADE R  17      -0.921  -3.963  -0.705  1.00  0.00      R    O  
ATOM    577  C2' ADE R  17       0.321  -3.976  -2.874  1.00  0.00      R    C  
ATOM    578  O2' ADE R  17      -0.009  -5.352  -2.954  1.00  0.00      R    O  
ATOM    579  C1' ADE R  17      -0.091  -3.356  -4.171  1.00  0.00      R    C  
ATOM    580  N1  ADE R  17       4.354  -1.095  -5.840  1.00  0.00      R    N  
ATOM    581  C2  ADE R  17       4.076  -2.413  -5.654  1.00  0.00      R    C  
ATOM    582  N3  ADE R  17       2.987  -2.904  -5.009  1.00  0.00      R    N  
ATOM    583  C4  ADE R  17       2.037  -1.952  -4.882  1.00  0.00      R    C  
ATOM    584  C5  ADE R  17       2.150  -0.579  -5.189  1.00  0.00      R    C  
ATOM    585  C6  ADE R  17       3.435  -0.141  -5.582  1.00  0.00      R    C  
ATOM    586  N6  ADE R  17       3.739   1.096  -5.932  1.00  0.00      R    N  
ATOM    587  N7  ADE R  17       1.001   0.104  -4.868  1.00  0.00      R    N  
ATOM    588  C8  ADE R  17       0.167  -0.854  -4.430  1.00  0.00      R    C  
ATOM    589  N9  ADE R  17       0.690  -2.119  -4.454  1.00  0.00      R    N  
ATOM    590  H2  ADE R  17       4.889  -3.085  -5.931  1.00  0.00      R    H  
ATOM    591  H8  ADE R  17      -0.833  -0.622  -4.066  1.00  0.00      R    H  
ATOM    592  H1' ADE R  17       0.132  -4.126  -4.940  1.00  0.00      R    H  
ATOM    593  H2' ADE R  17       0.770  -5.860  -3.190  1.00  0.00      R    H  
ATOM    594  H3' ADE R  17      -0.535  -2.216  -1.765  1.00  0.00      R    H  
ATOM    595  H4' ADE R  17      -2.387  -4.486  -2.793  1.00  0.00      R    H  
ATOM    596  H5' ADE R  17      -3.890  -2.820  -3.285  1.00  0.00      R    H  
ATOM    597  H61 ADE R  17       4.553   1.237  -6.497  1.00  0.00      R    H  
ATOM    598  H62 ADE R  17       2.979   1.680  -6.216  1.00  0.00      R    H  
ATOM    599 H2'' ADE R  17       1.395  -3.754  -2.703  1.00  0.00      R    H  
ATOM    600 H5'' ADE R  17      -3.485  -2.709  -1.470  1.00  0.00      R    H  
ATOM    601  P   ADE R  18      -0.194  -3.538   0.632  1.00  0.00      R    P  
ATOM    602  O1P ADE R  18      -0.808  -4.297   1.780  1.00  0.00      R    O  
ATOM    603  O2P ADE R  18      -0.189  -2.069   0.794  1.00  0.00      R    O  
ATOM    604  C5' ADE R  18       1.445  -5.511   0.135  1.00  0.00      R    C  
ATOM    605  O5' ADE R  18       1.255  -4.047   0.409  1.00  0.00      R    O  
ATOM    606  C4' ADE R  18       2.841  -5.807  -0.441  1.00  0.00      R    C  
ATOM    607  O4' ADE R  18       3.015  -5.194  -1.736  1.00  0.00      R    O  
ATOM    608  C3' ADE R  18       4.080  -5.267   0.290  1.00  0.00      R    C  
ATOM    609  O3' ADE R  18       4.498  -6.072   1.395  1.00  0.00      R    O  
ATOM    610  C2' ADE R  18       5.161  -5.195  -0.842  1.00  0.00      R    C  
ATOM    611  O2' ADE R  18       5.569  -6.463  -1.236  1.00  0.00      R    O  
ATOM    612  C1' ADE R  18       4.306  -4.616  -1.932  1.00  0.00      R    C  
ATOM    613  N1  ADE R  18       6.773  -0.292  -3.165  1.00  0.00      R    N  
ATOM    614  C2  ADE R  18       7.209  -1.609  -3.102  1.00  0.00      R    C  
ATOM    615  N3  ADE R  18       6.475  -2.684  -2.751  1.00  0.00      R    N  
ATOM    616  C4  ADE R  18       5.244  -2.315  -2.374  1.00  0.00      R    C  
ATOM    617  C5  ADE R  18       4.710  -1.017  -2.275  1.00  0.00      R    C  
ATOM    618  C6  ADE R  18       5.489   0.027  -2.760  1.00  0.00      R    C  
ATOM    619  N6  ADE R  18       5.077   1.298  -2.821  1.00  0.00      R    N  
ATOM    620  N7  ADE R  18       3.458  -1.036  -1.737  1.00  0.00      R    N  
ATOM    621  C8  ADE R  18       3.148  -2.267  -1.606  1.00  0.00      R    C  
ATOM    622  N9  ADE R  18       4.228  -3.110  -1.970  1.00  0.00      R    N  
ATOM    623  H2  ADE R  18       8.264  -1.834  -3.265  1.00  0.00      R    H  
ATOM    624  H8  ADE R  18       2.204  -2.676  -1.245  1.00  0.00      R    H  
ATOM    625  H1' ADE R  18       4.593  -4.991  -2.938  1.00  0.00      R    H  
ATOM    626  H2' ADE R  18       6.177  -6.396  -1.976  1.00  0.00      R    H  
ATOM    627  H3' ADE R  18       3.756  -4.234   0.546  1.00  0.00      R    H  
ATOM    628  H4' ADE R  18       3.015  -6.884  -0.657  1.00  0.00      R    H  
ATOM    629  H5' ADE R  18       0.660  -5.876  -0.560  1.00  0.00      R    H  
ATOM    630  H61 ADE R  18       4.152   1.632  -2.642  1.00  0.00      R    H  
ATOM    631  H62 ADE R  18       5.741   1.958  -3.175  1.00  0.00      R    H  
ATOM    632 H2'' ADE R  18       6.039  -4.636  -0.453  1.00  0.00      R    H  
ATOM    633 H5'' ADE R  18       1.232  -6.104   1.050  1.00  0.00      R    H  
ATOM    634  P   CYT R  19       4.730  -5.435   2.780  1.00  0.00      R    P  
ATOM    635  O1P CYT R  19       5.101  -6.502   3.741  1.00  0.00      R    O  
ATOM    636  O2P CYT R  19       3.466  -4.704   3.199  1.00  0.00      R    O  
ATOM    637  C5' CYT R  19       7.177  -4.742   2.148  1.00  0.00      R    C  
ATOM    638  O5' CYT R  19       5.834  -4.366   2.597  1.00  0.00      R    O  
ATOM    639  C4' CYT R  19       8.033  -3.512   1.813  1.00  0.00      R    C  
ATOM    640  O4' CYT R  19       7.424  -2.848   0.725  1.00  0.00      R    O  
ATOM    641  C3' CYT R  19       8.054  -2.461   2.958  1.00  0.00      R    C  
ATOM    642  O3' CYT R  19       9.021  -2.828   4.029  1.00  0.00      R    O  
ATOM    643  C2' CYT R  19       8.357  -1.175   2.178  1.00  0.00      R    C  
ATOM    644  O2' CYT R  19       9.694  -1.053   1.801  1.00  0.00      R    O  
ATOM    645  C1' CYT R  19       7.521  -1.454   0.950  1.00  0.00      R    C  
ATOM    646  N1  CYT R  19       6.214  -0.695   0.978  1.00  0.00      R    N  
ATOM    647  C2  CYT R  19       6.169   0.690   0.592  1.00  0.00      R    C  
ATOM    648  O2  CYT R  19       7.215   1.249   0.246  1.00  0.00      R    O  
ATOM    649  N3  CYT R  19       4.991   1.319   0.666  1.00  0.00      R    N  
ATOM    650  C4  CYT R  19       3.901   0.668   1.089  1.00  0.00      R    C  
ATOM    651  N4  CYT R  19       2.731   1.328   1.252  1.00  0.00      R    N  
ATOM    652  C5  CYT R  19       3.933  -0.726   1.532  1.00  0.00      R    C  
ATOM    653  C6  CYT R  19       5.105  -1.342   1.443  1.00  0.00      R    C  
ATOM    654  H5  CYT R  19       3.100  -1.235   2.015  1.00  0.00      R    H  
ATOM    655  H6  CYT R  19       5.319  -2.333   1.844  1.00  0.00      R    H  
ATOM    656  H1' CYT R  19       8.117  -1.103   0.080  1.00  0.00      R    H  
ATOM    657  H2' CYT R  19      10.245  -0.845   2.559  1.00  0.00      R    H  
ATOM    658  H3' CYT R  19       7.033  -2.315   3.371  1.00  0.00      R    H  
ATOM    659  H4' CYT R  19       9.032  -3.854   1.471  1.00  0.00      R    H  
ATOM    660  H41 CYT R  19       2.608   2.276   0.961  1.00  0.00      R    H  
ATOM    661  H5' CYT R  19       7.147  -5.543   1.377  1.00  0.00      R    H  
ATOM    662  H42 CYT R  19       1.914   0.801   1.490  1.00  0.00      R    H  
ATOM    663 H2'' CYT R  19       8.060  -0.226   2.674  1.00  0.00      R    H  
ATOM    664 H5'' CYT R  19       7.669  -5.176   3.044  1.00  0.00      R    H  
ATOM    665  P   ADE R  20       9.059  -1.942   5.333  1.00  0.00      R    P  
ATOM    666  O1P ADE R  20       9.742  -2.834   6.276  1.00  0.00      R    O  
ATOM    667  O2P ADE R  20       7.748  -1.361   5.677  1.00  0.00      R    O  
ATOM    668  C5' ADE R  20      11.382  -1.024   4.553  1.00  0.00      R    C  
ATOM    669  O5' ADE R  20      10.021  -0.858   4.875  1.00  0.00      R    O  
ATOM    670  C4' ADE R  20      12.133   0.350   4.271  1.00  0.00      R    C  
ATOM    671  O4' ADE R  20      11.490   1.107   3.151  1.00  0.00      R    O  
ATOM    672  C3' ADE R  20      12.085   1.418   5.414  1.00  0.00      R    C  
ATOM    673  O3' ADE R  20      13.310   2.206   5.687  1.00  0.00      R    O  
ATOM    674  C2' ADE R  20      10.977   2.348   5.030  1.00  0.00      R    C  
ATOM    675  O2' ADE R  20      11.012   3.646   5.585  1.00  0.00      R    O  
ATOM    676  C1' ADE R  20      11.359   2.428   3.513  1.00  0.00      R    C  
ATOM    677  N1  ADE R  20      10.438   5.798  -0.260  1.00  0.00      R    N  
ATOM    678  C2  ADE R  20      11.589   5.310   0.202  1.00  0.00      R    C  
ATOM    679  N3  ADE R  20      11.773   4.418   1.182  1.00  0.00      R    N  
ATOM    680  C4  ADE R  20      10.548   4.034   1.642  1.00  0.00      R    C  
ATOM    681  C5  ADE R  20       9.263   4.391   1.202  1.00  0.00      R    C  
ATOM    682  C6  ADE R  20       9.257   5.426   0.250  1.00  0.00      R    C  
ATOM    683  N6  ADE R  20       8.173   6.059  -0.123  1.00  0.00      R    N  
ATOM    684  N7  ADE R  20       8.285   3.683   1.840  1.00  0.00      R    N  
ATOM    685  C8  ADE R  20       8.967   2.999   2.701  1.00  0.00      R    C  
ATOM    686  N9  ADE R  20      10.364   3.146   2.660  1.00  0.00      R    N  
ATOM    687  H2  ADE R  20      12.528   5.631  -0.249  1.00  0.00      R    H  
ATOM    688  H8  ADE R  20       8.539   2.334   3.450  1.00  0.00      R    H  
ATOM    689  H1' ADE R  20      12.352   2.926   3.489  1.00  0.00      R    H  
ATOM    690  H2' ADE R  20      10.145   4.061   5.591  1.00  0.00      R    H  
ATOM    691  H3' ADE R  20      11.733   0.846   6.298  1.00  0.00      R    H  
ATOM    692  H4' ADE R  20      13.186   0.079   4.039  1.00  0.00      R    H  
ATOM    693  H5' ADE R  20      11.564  -1.738   3.721  1.00  0.00      R    H  
ATOM    694  H61 ADE R  20       8.191   6.671  -0.914  1.00  0.00      R    H  
ATOM    695  H62 ADE R  20       7.295   5.620   0.066  1.00  0.00      R    H  
ATOM    696  H3T ADE R  20      13.029   2.648   6.491  1.00  0.00      R    H  
ATOM    697 H2'' ADE R  20      10.006   1.826   5.168  1.00  0.00      R    H  
ATOM    698 H5'' ADE R  20      11.868  -1.506   5.427  1.00  0.00      R    H  
TER   
ATOM    699  C5' THY T   1       6.551   9.179  -6.158  1.00  0.00      TS   C  
ATOM    700  O5' THY T   1       6.265  10.511  -5.724  1.00  0.00      TS   O  
ATOM    701  C4' THY T   1       7.054   9.091  -7.656  1.00  0.00      TS   C  
ATOM    702  O4' THY T   1       6.239   9.848  -8.622  1.00  0.00      TS   O  
ATOM    703  C3' THY T   1       8.428   9.599  -8.009  1.00  0.00      TS   C  
ATOM    704  O3' THY T   1       9.485   8.830  -7.530  1.00  0.00      TS   O  
ATOM    705  C2' THY T   1       8.456   9.588  -9.551  1.00  0.00      TS   C  
ATOM    706  C1' THY T   1       6.932   9.856  -9.913  1.00  0.00      TS   C  
ATOM    707  N1  THY T   1       6.614  11.156 -10.572  1.00  0.00      TS   N  
ATOM    708  C2  THY T   1       5.478  11.291 -11.347  1.00  0.00      TS   C  
ATOM    709  O2  THY T   1       4.774  10.309 -11.598  1.00  0.00      TS   O  
ATOM    710  N3  THY T   1       5.212  12.565 -11.779  1.00  0.00      TS   N  
ATOM    711  C4  THY T   1       6.054  13.667 -11.700  1.00  0.00      TS   C  
ATOM    712  O4  THY T   1       5.740  14.698 -12.267  1.00  0.00      TS   O  
ATOM    713  C5  THY T   1       7.164  13.454 -10.811  1.00  0.00      TS   C  
ATOM    714  C5M THY T   1       7.982  14.648 -10.297  1.00  0.00      TS   C  
ATOM    715  C6  THY T   1       7.346  12.224 -10.284  1.00  0.00      TS   C  
ATOM    716  H3  THY T   1       4.544  12.625 -12.534  1.00  0.00      TS   H  
ATOM    717  H6  THY T   1       8.126  12.034  -9.547  1.00  0.00      TS   H  
ATOM    718  H1' THY T   1       6.608   8.969 -10.499  1.00  0.00      TS   H  
ATOM    719  H2' THY T   1       8.774   8.576  -9.884  1.00  0.00      TS   H  
ATOM    720  H3' THY T   1       8.517  10.648  -7.657  1.00  0.00      TS   H  
ATOM    721  H4' THY T   1       6.933   8.033  -7.971  1.00  0.00      TS   H  
ATOM    722  H5' THY T   1       5.596   8.613  -6.125  1.00  0.00      TS   H  
ATOM    723  H51 THY T   1       7.918  15.538 -10.959  1.00  0.00      TS   H  
ATOM    724  H52 THY T   1       9.057  14.443 -10.107  1.00  0.00      TS   H  
ATOM    725  H53 THY T   1       7.538  14.969  -9.330  1.00  0.00      TS   H  
ATOM    726  H5T THY T   1       7.067  10.698  -5.231  1.00  0.00      TS   H  
ATOM    727 H2'' THY T   1       9.149  10.327 -10.008  1.00  0.00      TS   H  
ATOM    728 H5'' THY T   1       7.355   8.690  -5.568  1.00  0.00      TS   H  
ATOM    729  P   GUA T   2      10.965   9.313  -7.360  1.00  0.00      TS   P  
ATOM    730  O1P GUA T   2      11.063  10.805  -7.151  1.00  0.00      TS   O  
ATOM    731  O2P GUA T   2      11.679   8.774  -8.550  1.00  0.00      TS   O  
ATOM    732  C5' GUA T   2      12.660   8.633  -5.375  1.00  0.00      TS   C  
ATOM    733  O5' GUA T   2      11.404   8.507  -6.090  1.00  0.00      TS   O  
ATOM    734  C4' GUA T   2      13.329   7.219  -4.903  1.00  0.00      TS   C  
ATOM    735  O4' GUA T   2      12.443   6.579  -3.913  1.00  0.00      TS   O  
ATOM    736  C3' GUA T   2      13.486   6.212  -6.169  1.00  0.00      TS   C  
ATOM    737  O3' GUA T   2      14.728   5.496  -6.031  1.00  0.00      TS   O  
ATOM    738  C2' GUA T   2      12.327   5.316  -5.972  1.00  0.00      TS   C  
ATOM    739  C1' GUA T   2      11.945   5.341  -4.387  1.00  0.00      TS   C  
ATOM    740  N1  GUA T   2       8.064   2.893  -2.133  1.00  0.00      TS   N  
ATOM    741  C2  GUA T   2       9.404   2.498  -2.143  1.00  0.00      TS   C  
ATOM    742  N2  GUA T   2       9.738   1.475  -1.343  1.00  0.00      TS   N  
ATOM    743  N3  GUA T   2      10.311   3.192  -2.900  1.00  0.00      TS   N  
ATOM    744  C4  GUA T   2       9.811   4.327  -3.440  1.00  0.00      TS   C  
ATOM    745  C5  GUA T   2       8.484   4.732  -3.466  1.00  0.00      TS   C  
ATOM    746  C6  GUA T   2       7.490   3.954  -2.810  1.00  0.00      TS   C  
ATOM    747  O6  GUA T   2       6.283   4.208  -2.666  1.00  0.00      TS   O  
ATOM    748  N7  GUA T   2       8.339   5.886  -4.214  1.00  0.00      TS   N  
ATOM    749  C8  GUA T   2       9.557   6.164  -4.606  1.00  0.00      TS   C  
ATOM    750  N9  GUA T   2      10.513   5.355  -4.106  1.00  0.00      TS   N  
ATOM    751  H1  GUA T   2       7.385   2.275  -1.712  1.00  0.00      TS   H  
ATOM    752  H8  GUA T   2       9.770   7.070  -5.174  1.00  0.00      TS   H  
ATOM    753  H1' GUA T   2      12.476   4.453  -3.982  1.00  0.00      TS   H  
ATOM    754  H2' GUA T   2      12.441   4.262  -6.301  1.00  0.00      TS   H  
ATOM    755  H21 GUA T   2       9.057   1.095  -0.716  1.00  0.00      TS   H  
ATOM    756  H3' GUA T   2      13.434   6.846  -7.080  1.00  0.00      TS   H  
ATOM    757  H22 GUA T   2      10.638   1.048  -1.436  1.00  0.00      TS   H  
ATOM    758  H4' GUA T   2      14.256   7.535  -4.378  1.00  0.00      TS   H  
ATOM    759  H5' GUA T   2      12.614   9.217  -4.430  1.00  0.00      TS   H  
ATOM    760 H2'' GUA T   2      11.467   5.687  -6.571  1.00  0.00      TS   H  
ATOM    761 H5'' GUA T   2      13.441   9.128  -5.990  1.00  0.00      TS   H  
ATOM    762  P   THY T   3      15.147   4.591  -7.281  1.00  0.00      TS   P  
ATOM    763  O1P THY T   3      16.620   4.479  -7.297  1.00  0.00      TS   O  
ATOM    764  O2P THY T   3      14.373   5.072  -8.487  1.00  0.00      TS   O  
ATOM    765  C5' THY T   3      15.094   2.218  -6.040  1.00  0.00      TS   C  
ATOM    766  O5' THY T   3      14.506   3.177  -7.018  1.00  0.00      TS   O  
ATOM    767  C4' THY T   3      14.481   0.821  -6.041  1.00  0.00      TS   C  
ATOM    768  O4' THY T   3      13.230   0.823  -5.374  1.00  0.00      TS   O  
ATOM    769  C3' THY T   3      14.234   0.162  -7.386  1.00  0.00      TS   C  
ATOM    770  O3' THY T   3      14.737  -1.227  -7.495  1.00  0.00      TS   O  
ATOM    771  C2' THY T   3      12.721   0.248  -7.519  1.00  0.00      TS   C  
ATOM    772  C1' THY T   3      12.248   0.197  -6.058  1.00  0.00      TS   C  
ATOM    773  N1  THY T   3      10.970   0.862  -5.758  1.00  0.00      TS   N  
ATOM    774  C2  THY T   3      10.134   0.187  -4.878  1.00  0.00      TS   C  
ATOM    775  O2  THY T   3      10.414  -0.801  -4.214  1.00  0.00      TS   O  
ATOM    776  N3  THY T   3       8.909   0.836  -4.840  1.00  0.00      TS   N  
ATOM    777  C4  THY T   3       8.458   1.982  -5.478  1.00  0.00      TS   C  
ATOM    778  O4  THY T   3       7.290   2.280  -5.376  1.00  0.00      TS   O  
ATOM    779  C5  THY T   3       9.459   2.618  -6.359  1.00  0.00      TS   C  
ATOM    780  C5M THY T   3       8.930   3.784  -7.207  1.00  0.00      TS   C  
ATOM    781  C6  THY T   3      10.609   1.924  -6.483  1.00  0.00      TS   C  
ATOM    782  H3  THY T   3       8.184   0.471  -4.238  1.00  0.00      TS   H  
ATOM    783  H6  THY T   3      11.410   2.460  -6.992  1.00  0.00      TS   H  
ATOM    784  H1' THY T   3      12.240  -0.859  -5.714  1.00  0.00      TS   H  
ATOM    785  H2' THY T   3      12.208  -0.447  -8.217  1.00  0.00      TS   H  
ATOM    786  H3' THY T   3      14.757   0.730  -8.186  1.00  0.00      TS   H  
ATOM    787  H4' THY T   3      15.029   0.097  -5.401  1.00  0.00      TS   H  
ATOM    788  H5' THY T   3      15.051   2.611  -5.002  1.00  0.00      TS   H  
ATOM    789  H51 THY T   3       8.019   3.450  -7.749  1.00  0.00      TS   H  
ATOM    790  H52 THY T   3       9.715   4.218  -7.864  1.00  0.00      TS   H  
ATOM    791  H53 THY T   3       8.641   4.606  -6.518  1.00  0.00      TS   H  
ATOM    792 H2'' THY T   3      12.578   1.293  -7.868  1.00  0.00      TS   H  
ATOM    793 H5'' THY T   3      16.162   2.031  -6.282  1.00  0.00      TS   H  
ATOM    794  P   THY T   4      14.429  -1.968  -8.914  1.00  0.00      TS   P  
ATOM    795  O1P THY T   4      15.616  -2.802  -9.150  1.00  0.00      TS   O  
ATOM    796  O2P THY T   4      14.127  -0.936  -9.962  1.00  0.00      TS   O  
ATOM    797  C5' THY T   4      13.378  -4.023  -7.659  1.00  0.00      TS   C  
ATOM    798  O5' THY T   4      13.236  -2.962  -8.695  1.00  0.00      TS   O  
ATOM    799  C4' THY T   4      11.992  -4.425  -7.152  1.00  0.00      TS   C  
ATOM    800  O4' THY T   4      11.334  -3.332  -6.418  1.00  0.00      TS   O  
ATOM    801  C3' THY T   4      10.966  -4.768  -8.205  1.00  0.00      TS   C  
ATOM    802  O3' THY T   4      11.186  -6.068  -8.751  1.00  0.00      TS   O  
ATOM    803  C2' THY T   4       9.728  -4.809  -7.287  1.00  0.00      TS   C  
ATOM    804  C1' THY T   4       9.918  -3.577  -6.397  1.00  0.00      TS   C  
ATOM    805  N1  THY T   4       9.114  -2.387  -6.863  1.00  0.00      TS   N  
ATOM    806  C2  THY T   4       7.855  -2.223  -6.279  1.00  0.00      TS   C  
ATOM    807  O2  THY T   4       7.326  -3.085  -5.551  1.00  0.00      TS   O  
ATOM    808  N3  THY T   4       7.232  -1.183  -6.798  1.00  0.00      TS   N  
ATOM    809  C4  THY T   4       7.559  -0.296  -7.825  1.00  0.00      TS   C  
ATOM    810  O4  THY T   4       6.986   0.759  -8.014  1.00  0.00      TS   O  
ATOM    811  C5  THY T   4       8.829  -0.739  -8.512  1.00  0.00      TS   C  
ATOM    812  C5M THY T   4       9.258   0.003  -9.799  1.00  0.00      TS   C  
ATOM    813  C6  THY T   4       9.557  -1.685  -7.877  1.00  0.00      TS   C  
ATOM    814  H3  THY T   4       6.301  -1.085  -6.418  1.00  0.00      TS   H  
ATOM    815  H6  THY T   4      10.512  -2.063  -8.241  1.00  0.00      TS   H  
ATOM    816  H1' THY T   4       9.720  -3.896  -5.351  1.00  0.00      TS   H  
ATOM    817  H2' THY T   4       9.798  -5.664  -6.581  1.00  0.00      TS   H  
ATOM    818  H3' THY T   4      10.956  -4.013  -9.020  1.00  0.00      TS   H  
ATOM    819  H4' THY T   4      12.031  -5.282  -6.446  1.00  0.00      TS   H  
ATOM    820  H5' THY T   4      14.019  -3.667  -6.824  1.00  0.00      TS   H  
ATOM    821  H51 THY T   4       8.411   0.071 -10.516  1.00  0.00      TS   H  
ATOM    822  H52 THY T   4      10.137  -0.472 -10.285  1.00  0.00      TS   H  
ATOM    823  H53 THY T   4       9.533   1.058  -9.582  1.00  0.00      TS   H  
ATOM    824 H2'' THY T   4       8.747  -4.906  -7.798  1.00  0.00      TS   H  
ATOM    825 H5'' THY T   4      13.781  -4.964  -8.091  1.00  0.00      TS   H  
ATOM    826  P   GUA T   5      10.541  -6.428 -10.123  1.00  0.00      TS   P  
ATOM    827  O1P GUA T   5      11.165  -7.653 -10.633  1.00  0.00      TS   O  
ATOM    828  O2P GUA T   5      10.678  -5.259 -10.989  1.00  0.00      TS   O  
ATOM    829  C5' GUA T   5       8.579  -7.827  -8.965  1.00  0.00      TS   C  
ATOM    830  O5' GUA T   5       8.977  -6.676  -9.785  1.00  0.00      TS   O  
ATOM    831  C4' GUA T   5       7.041  -8.039  -9.016  1.00  0.00      TS   C  
ATOM    832  O4' GUA T   5       6.382  -6.790  -8.486  1.00  0.00      TS   O  
ATOM    833  C3' GUA T   5       6.498  -8.152 -10.499  1.00  0.00      TS   C  
ATOM    834  O3' GUA T   5       5.460  -9.175 -10.584  1.00  0.00      TS   O  
ATOM    835  C2' GUA T   5       6.076  -6.718 -10.819  1.00  0.00      TS   C  
ATOM    836  C1' GUA T   5       5.589  -6.176  -9.485  1.00  0.00      TS   C  
ATOM    837  N1  GUA T   5       2.773  -2.129  -8.649  1.00  0.00      TS   N  
ATOM    838  C2  GUA T   5       2.436  -3.447  -8.583  1.00  0.00      TS   C  
ATOM    839  N2  GUA T   5       1.192  -3.719  -8.278  1.00  0.00      TS   N  
ATOM    840  N3  GUA T   5       3.331  -4.421  -8.717  1.00  0.00      TS   N  
ATOM    841  C4  GUA T   5       4.495  -3.970  -9.138  1.00  0.00      TS   C  
ATOM    842  C5  GUA T   5       4.905  -2.648  -9.345  1.00  0.00      TS   C  
ATOM    843  C6  GUA T   5       3.974  -1.607  -9.107  1.00  0.00      TS   C  
ATOM    844  O6  GUA T   5       4.169  -0.440  -9.350  1.00  0.00      TS   O  
ATOM    845  N7  GUA T   5       6.257  -2.600  -9.752  1.00  0.00      TS   N  
ATOM    846  C8  GUA T   5       6.588  -3.862  -9.737  1.00  0.00      TS   C  
ATOM    847  N9  GUA T   5       5.594  -4.747  -9.399  1.00  0.00      TS   N  
ATOM    848  H1  GUA T   5       2.066  -1.437  -8.445  1.00  0.00      TS   H  
ATOM    849  H8  GUA T   5       7.596  -4.198  -9.981  1.00  0.00      TS   H  
ATOM    850  H1' GUA T   5       4.620  -6.609  -9.158  1.00  0.00      TS   H  
ATOM    851  H2' GUA T   5       5.264  -6.688 -11.578  1.00  0.00      TS   H  
ATOM    852  H21 GUA T   5       0.580  -3.049  -7.856  1.00  0.00      TS   H  
ATOM    853  H3' GUA T   5       7.321  -8.395 -11.205  1.00  0.00      TS   H  
ATOM    854  H22 GUA T   5       1.043  -4.647  -7.937  1.00  0.00      TS   H  
ATOM    855  H4' GUA T   5       6.835  -8.946  -8.407  1.00  0.00      TS   H  
ATOM    856  H5' GUA T   5       8.793  -7.560  -7.907  1.00  0.00      TS   H  
ATOM    857 H2'' GUA T   5       7.006  -6.207 -11.148  1.00  0.00      TS   H  
ATOM    858 H5'' GUA T   5       9.057  -8.756  -9.343  1.00  0.00      TS   H  
ATOM    859  P   THY T   6       4.833  -9.596 -11.958  1.00  0.00      TS   P  
ATOM    860  O1P THY T   6       4.709 -11.029 -12.037  1.00  0.00      TS   O  
ATOM    861  O2P THY T   6       5.620  -8.983 -13.032  1.00  0.00      TS   O  
ATOM    862  C5' THY T   6       2.359  -9.164 -11.000  1.00  0.00      TS   C  
ATOM    863  O5' THY T   6       3.420  -9.025 -11.935  1.00  0.00      TS   O  
ATOM    864  C4' THY T   6       1.129  -8.349 -11.336  1.00  0.00      TS   C  
ATOM    865  O4' THY T   6       1.274  -6.921 -11.148  1.00  0.00      TS   O  
ATOM    866  C3' THY T   6       0.626  -8.567 -12.753  1.00  0.00      TS   C  
ATOM    867  O3' THY T   6      -0.719  -8.789 -12.769  1.00  0.00      TS   O  
ATOM    868  C2' THY T   6       1.014  -7.259 -13.455  1.00  0.00      TS   C  
ATOM    869  C1' THY T   6       0.836  -6.308 -12.274  1.00  0.00      TS   C  
ATOM    870  N1  THY T   6       1.509  -5.003 -12.383  1.00  0.00      TS   N  
ATOM    871  C2  THY T   6       0.932  -3.785 -11.968  1.00  0.00      TS   C  
ATOM    872  O2  THY T   6      -0.256  -3.769 -11.622  1.00  0.00      TS   O  
ATOM    873  N3  THY T   6       1.742  -2.675 -12.001  1.00  0.00      TS   N  
ATOM    874  C4  THY T   6       3.101  -2.761 -12.313  1.00  0.00      TS   C  
ATOM    875  O4  THY T   6       3.818  -1.754 -12.308  1.00  0.00      TS   O  
ATOM    876  C5  THY T   6       3.639  -4.054 -12.673  1.00  0.00      TS   C  
ATOM    877  C5M THY T   6       5.021  -4.139 -13.248  1.00  0.00      TS   C  
ATOM    878  C6  THY T   6       2.835  -5.138 -12.697  1.00  0.00      TS   C  
ATOM    879  H3  THY T   6       1.449  -1.747 -11.736  1.00  0.00      TS   H  
ATOM    880  H6  THY T   6       3.247  -6.105 -12.984  1.00  0.00      TS   H  
ATOM    881  H1' THY T   6      -0.241  -6.090 -12.101  1.00  0.00      TS   H  
ATOM    882  H2' THY T   6       0.316  -6.813 -14.194  1.00  0.00      TS   H  
ATOM    883  H3' THY T   6       1.203  -9.405 -13.200  1.00  0.00      TS   H  
ATOM    884  H4' THY T   6       0.333  -8.638 -10.617  1.00  0.00      TS   H  
ATOM    885  H5' THY T   6       2.664  -8.748 -10.016  1.00  0.00      TS   H  
ATOM    886  H51 THY T   6       5.494  -5.145 -13.227  1.00  0.00      TS   H  
ATOM    887  H52 THY T   6       5.773  -3.541 -12.693  1.00  0.00      TS   H  
ATOM    888  H53 THY T   6       5.143  -3.866 -14.319  1.00  0.00      TS   H  
ATOM    889 H2'' THY T   6       2.056  -7.343 -13.833  1.00  0.00      TS   H  
ATOM    890 H5'' THY T   6       2.050 -10.228 -10.916  1.00  0.00      TS   H  
ATOM    891  P   ADE T   7      -1.424  -9.425 -14.124  1.00  0.00      TS   P  
ATOM    892  O1P ADE T   7      -2.532 -10.252 -13.641  1.00  0.00      TS   O  
ATOM    893  O2P ADE T   7      -0.561 -10.169 -15.090  1.00  0.00      TS   O  
ATOM    894  C5' ADE T   7      -2.982  -7.325 -14.216  1.00  0.00      TS   C  
ATOM    895  O5' ADE T   7      -2.062  -8.222 -14.968  1.00  0.00      TS   O  
ATOM    896  C4' ADE T   7      -3.262  -5.956 -14.841  1.00  0.00      TS   C  
ATOM    897  O4' ADE T   7      -2.242  -5.038 -14.406  1.00  0.00      TS   O  
ATOM    898  C3' ADE T   7      -3.254  -5.794 -16.377  1.00  0.00      TS   C  
ATOM    899  O3' ADE T   7      -4.565  -5.500 -16.858  1.00  0.00      TS   O  
ATOM    900  C2' ADE T   7      -2.288  -4.639 -16.656  1.00  0.00      TS   C  
ATOM    901  C1' ADE T   7      -2.248  -3.896 -15.355  1.00  0.00      TS   C  
ATOM    902  N1  ADE T   7      -0.582   0.905 -14.925  1.00  0.00      TS   N  
ATOM    903  C2  ADE T   7      -1.779   0.328 -14.802  1.00  0.00      TS   C  
ATOM    904  N3  ADE T   7      -2.202  -0.900 -14.929  1.00  0.00      TS   N  
ATOM    905  C4  ADE T   7      -1.108  -1.682 -15.014  1.00  0.00      TS   C  
ATOM    906  C5  ADE T   7       0.227  -1.304 -14.886  1.00  0.00      TS   C  
ATOM    907  C6  ADE T   7       0.507   0.057 -14.865  1.00  0.00      TS   C  
ATOM    908  N6  ADE T   7       1.724   0.548 -14.764  1.00  0.00      TS   N  
ATOM    909  N7  ADE T   7       1.047  -2.420 -15.002  1.00  0.00      TS   N  
ATOM    910  C8  ADE T   7       0.190  -3.454 -15.143  1.00  0.00      TS   C  
ATOM    911  N9  ADE T   7      -1.120  -3.041 -15.166  1.00  0.00      TS   N  
ATOM    912  H2  ADE T   7      -2.570   1.069 -14.906  1.00  0.00      TS   H  
ATOM    913  H8  ADE T   7       0.451  -4.465 -15.455  1.00  0.00      TS   H  
ATOM    914  H1' ADE T   7      -3.217  -3.485 -15.001  1.00  0.00      TS   H  
ATOM    915  H2' ADE T   7      -2.706  -3.988 -17.453  1.00  0.00      TS   H  
ATOM    916  H3' ADE T   7      -2.893  -6.781 -16.737  1.00  0.00      TS   H  
ATOM    917  H4' ADE T   7      -4.205  -5.482 -14.492  1.00  0.00      TS   H  
ATOM    918  H5' ADE T   7      -2.638  -7.040 -13.200  1.00  0.00      TS   H  
ATOM    919  H61 ADE T   7       2.575   0.051 -14.925  1.00  0.00      TS   H  
ATOM    920  H62 ADE T   7       1.810   1.470 -14.386  1.00  0.00      TS   H  
ATOM    921 H2'' ADE T   7      -1.279  -5.004 -16.947  1.00  0.00      TS   H  
ATOM    922 H5'' ADE T   7      -3.973  -7.816 -14.109  1.00  0.00      TS   H  
ATOM    923  P   ADE T   8      -4.817  -5.413 -18.415  1.00  0.00      TS   P  
ATOM    924  O1P ADE T   8      -6.151  -6.091 -18.639  1.00  0.00      TS   O  
ATOM    925  O2P ADE T   8      -3.637  -5.923 -19.196  1.00  0.00      TS   O  
ATOM    926  C5' ADE T   8      -6.215  -3.192 -18.439  1.00  0.00      TS   C  
ATOM    927  O5' ADE T   8      -4.950  -3.864 -18.689  1.00  0.00      TS   O  
ATOM    928  C4' ADE T   8      -6.152  -1.738 -18.939  1.00  0.00      TS   C  
ATOM    929  O4' ADE T   8      -5.089  -0.975 -18.325  1.00  0.00      TS   O  
ATOM    930  C3' ADE T   8      -6.021  -1.602 -20.515  1.00  0.00      TS   C  
ATOM    931  O3' ADE T   8      -6.938  -0.614 -21.035  1.00  0.00      TS   O  
ATOM    932  C2' ADE T   8      -4.574  -1.037 -20.501  1.00  0.00      TS   C  
ATOM    933  C1' ADE T   8      -4.348  -0.317 -19.189  1.00  0.00      TS   C  
ATOM    934  N1  ADE T   8      -0.092   2.597 -18.513  1.00  0.00      TS   N  
ATOM    935  C2  ADE T   8      -1.376   2.917 -18.667  1.00  0.00      TS   C  
ATOM    936  N3  ADE T   8      -2.497   2.121 -18.777  1.00  0.00      TS   N  
ATOM    937  C4  ADE T   8      -2.165   0.834 -18.591  1.00  0.00      TS   C  
ATOM    938  C5  ADE T   8      -0.857   0.334 -18.232  1.00  0.00      TS   C  
ATOM    939  C6  ADE T   8       0.149   1.326 -18.171  1.00  0.00      TS   C  
ATOM    940  N6  ADE T   8       1.461   0.963 -17.746  1.00  0.00      TS   N  
ATOM    941  N7  ADE T   8      -0.879  -1.069 -18.279  1.00  0.00      TS   N  
ATOM    942  C8  ADE T   8      -2.158  -1.375 -18.515  1.00  0.00      TS   C  
ATOM    943  N9  ADE T   8      -2.954  -0.260 -18.832  1.00  0.00      TS   N  
ATOM    944  H2  ADE T   8      -1.499   3.925 -19.063  1.00  0.00      TS   H  
ATOM    945  H8  ADE T   8      -2.522  -2.375 -18.755  1.00  0.00      TS   H  
ATOM    946  H1' ADE T   8      -4.737   0.722 -19.130  1.00  0.00      TS   H  
ATOM    947  H2' ADE T   8      -4.382  -0.319 -21.327  1.00  0.00      TS   H  
ATOM    948  H3' ADE T   8      -6.170  -2.632 -20.902  1.00  0.00      TS   H  
ATOM    949  H4' ADE T   8      -7.106  -1.219 -18.702  1.00  0.00      TS   H  
ATOM    950  H5' ADE T   8      -6.394  -3.235 -17.343  1.00  0.00      TS   H  
ATOM    951  H61 ADE T   8       1.490   0.428 -16.901  1.00  0.00      TS   H  
ATOM    952  H62 ADE T   8       2.176   1.650 -17.872  1.00  0.00      TS   H  
ATOM    953 H2'' ADE T   8      -3.841  -1.871 -20.527  1.00  0.00      TS   H  
ATOM    954 H5'' ADE T   8      -7.090  -3.717 -18.878  1.00  0.00      TS   H  
ATOM    955  P   GUA T   9      -7.009  -0.513 -22.600  1.00  0.00      TS   P  
ATOM    956  O1P GUA T   9      -8.445  -0.169 -22.945  1.00  0.00      TS   O  
ATOM    957  O2P GUA T   9      -6.439  -1.757 -23.222  1.00  0.00      TS   O  
ATOM    958  C5' GUA T   9      -6.193   1.983 -22.183  1.00  0.00      TS   C  
ATOM    959  O5' GUA T   9      -6.119   0.744 -23.019  1.00  0.00      TS   O  
ATOM    960  C4' GUA T   9      -5.132   3.090 -22.538  1.00  0.00      TS   C  
ATOM    961  O4' GUA T   9      -3.840   2.887 -21.900  1.00  0.00      TS   O  
ATOM    962  C3' GUA T   9      -4.780   3.186 -24.115  1.00  0.00      TS   C  
ATOM    963  O3' GUA T   9      -4.746   4.519 -24.594  1.00  0.00      TS   O  
ATOM    964  C2' GUA T   9      -3.406   2.597 -24.160  1.00  0.00      TS   C  
ATOM    965  C1' GUA T   9      -2.797   3.047 -22.868  1.00  0.00      TS   C  
ATOM    966  N1  GUA T   9       1.983   3.524 -21.422  1.00  0.00      TS   N  
ATOM    967  C2  GUA T   9       1.072   4.451 -21.862  1.00  0.00      TS   C  
ATOM    968  N2  GUA T   9       1.490   5.718 -21.887  1.00  0.00      TS   N  
ATOM    969  N3  GUA T   9      -0.211   4.163 -22.131  1.00  0.00      TS   N  
ATOM    970  C4  GUA T   9      -0.473   2.894 -22.059  1.00  0.00      TS   C  
ATOM    971  C5  GUA T   9       0.349   1.865 -21.606  1.00  0.00      TS   C  
ATOM    972  C6  GUA T   9       1.689   2.183 -21.345  1.00  0.00      TS   C  
ATOM    973  O6  GUA T   9       2.563   1.464 -20.858  1.00  0.00      TS   O  
ATOM    974  N7  GUA T   9      -0.321   0.615 -21.712  1.00  0.00      TS   N  
ATOM    975  C8  GUA T   9      -1.474   0.948 -22.297  1.00  0.00      TS   C  
ATOM    976  N9  GUA T   9      -1.617   2.290 -22.407  1.00  0.00      TS   N  
ATOM    977  H1  GUA T   9       2.941   3.843 -21.398  1.00  0.00      TS   H  
ATOM    978  H8  GUA T   9      -2.269   0.257 -22.579  1.00  0.00      TS   H  
ATOM    979  H1' GUA T   9      -2.588   4.134 -22.773  1.00  0.00      TS   H  
ATOM    980  H2' GUA T   9      -2.693   2.894 -24.958  1.00  0.00      TS   H  
ATOM    981  H21 GUA T   9       2.458   5.964 -21.836  1.00  0.00      TS   H  
ATOM    982  H3' GUA T   9      -5.474   2.570 -24.728  1.00  0.00      TS   H  
ATOM    983  H22 GUA T   9       0.864   6.378 -22.302  1.00  0.00      TS   H  
ATOM    984  H4' GUA T   9      -5.629   4.014 -22.172  1.00  0.00      TS   H  
ATOM    985  H5' GUA T   9      -6.033   1.638 -21.139  1.00  0.00      TS   H  
ATOM    986 H2'' GUA T   9      -3.590   1.504 -24.232  1.00  0.00      TS   H  
ATOM    987 H5'' GUA T   9      -7.197   2.456 -22.249  1.00  0.00      TS   H  
ATOM    988  P   CYT T  10      -4.766   4.925 -26.105  1.00  0.00      TS   P  
ATOM    989  O1P CYT T  10      -5.632   6.163 -26.199  1.00  0.00      TS   O  
ATOM    990  O2P CYT T  10      -5.126   3.788 -26.976  1.00  0.00      TS   O  
ATOM    991  C5' CYT T  10      -2.674   6.362 -25.578  1.00  0.00      TS   C  
ATOM    992  O5' CYT T  10      -3.278   5.262 -26.334  1.00  0.00      TS   O  
ATOM    993  C4' CYT T  10      -1.207   6.709 -26.038  1.00  0.00      TS   C  
ATOM    994  O4' CYT T  10      -0.244   5.840 -25.339  1.00  0.00      TS   O  
ATOM    995  C3' CYT T  10      -0.962   6.531 -27.600  1.00  0.00      TS   C  
ATOM    996  O3' CYT T  10      -0.255   7.665 -28.096  1.00  0.00      TS   O  
ATOM    997  C2' CYT T  10      -0.193   5.275 -27.622  1.00  0.00      TS   C  
ATOM    998  C1' CYT T  10       0.672   5.229 -26.298  1.00  0.00      TS   C  
ATOM    999  N1  CYT T  10       1.036   4.019 -25.809  1.00  0.00      TS   N  
ATOM   1000  C2  CYT T  10       2.300   3.817 -25.337  1.00  0.00      TS   C  
ATOM   1001  O2  CYT T  10       3.113   4.815 -25.398  1.00  0.00      TS   O  
ATOM   1002  N3  CYT T  10       2.691   2.683 -24.761  1.00  0.00      TS   N  
ATOM   1003  C4  CYT T  10       1.805   1.697 -24.731  1.00  0.00      TS   C  
ATOM   1004  N4  CYT T  10       2.318   0.603 -24.202  1.00  0.00      TS   N  
ATOM   1005  C5  CYT T  10       0.458   1.869 -25.250  1.00  0.00      TS   C  
ATOM   1006  C6  CYT T  10       0.114   3.023 -25.813  1.00  0.00      TS   C  
ATOM   1007  H5  CYT T  10      -0.202   1.004 -25.208  1.00  0.00      TS   H  
ATOM   1008  H6  CYT T  10      -0.858   3.311 -26.214  1.00  0.00      TS   H  
ATOM   1009  H1' CYT T  10       1.479   5.969 -26.485  1.00  0.00      TS   H  
ATOM   1010  H2' CYT T  10       0.541   5.187 -28.451  1.00  0.00      TS   H  
ATOM   1011  H3' CYT T  10      -1.959   6.408 -28.074  1.00  0.00      TS   H  
ATOM   1012  H4' CYT T  10      -1.039   7.732 -25.641  1.00  0.00      TS   H  
ATOM   1013  H41 CYT T  10       3.146   0.703 -23.651  1.00  0.00      TS   H  
ATOM   1014  H5' CYT T  10      -2.535   6.145 -24.497  1.00  0.00      TS   H  
ATOM   1015  H42 CYT T  10       1.866  -0.279 -24.073  1.00  0.00      TS   H  
ATOM   1016 H2'' CYT T  10      -0.960   4.485 -27.772  1.00  0.00      TS   H  
ATOM   1017 H5'' CYT T  10      -3.240   7.299 -25.760  1.00  0.00      TS   H  
ATOM   1018  P   THY T  11       0.183   7.743 -29.606  1.00  0.00      TS   P  
ATOM   1019  O1P THY T  11       0.173   9.122 -30.106  1.00  0.00      TS   O  
ATOM   1020  O2P THY T  11      -0.601   6.811 -30.393  1.00  0.00      TS   O  
ATOM   1021  C5' THY T  11       2.567   8.135 -28.626  1.00  0.00      TS   C  
ATOM   1022  O5' THY T  11       1.637   7.334 -29.432  1.00  0.00      TS   O  
ATOM   1023  C4' THY T  11       4.045   7.745 -28.872  1.00  0.00      TS   C  
ATOM   1024  O4' THY T  11       4.283   6.442 -28.258  1.00  0.00      TS   O  
ATOM   1025  C3' THY T  11       4.500   7.460 -30.344  1.00  0.00      TS   C  
ATOM   1026  O3' THY T  11       5.862   7.862 -30.505  1.00  0.00      TS   O  
ATOM   1027  C2' THY T  11       4.282   5.987 -30.580  1.00  0.00      TS   C  
ATOM   1028  C1' THY T  11       4.751   5.525 -29.191  1.00  0.00      TS   C  
ATOM   1029  N1  THY T  11       4.385   4.146 -28.836  1.00  0.00      TS   N  
ATOM   1030  C2  THY T  11       5.206   3.296 -28.086  1.00  0.00      TS   C  
ATOM   1031  O2  THY T  11       6.302   3.542 -27.613  1.00  0.00      TS   O  
ATOM   1032  N3  THY T  11       4.645   2.082 -27.821  1.00  0.00      TS   N  
ATOM   1033  C4  THY T  11       3.377   1.597 -28.218  1.00  0.00      TS   C  
ATOM   1034  O4  THY T  11       3.108   0.413 -28.005  1.00  0.00      TS   O  
ATOM   1035  C5  THY T  11       2.536   2.599 -28.862  1.00  0.00      TS   C  
ATOM   1036  C5M THY T  11       1.053   2.289 -29.124  1.00  0.00      TS   C  
ATOM   1037  C6  THY T  11       3.094   3.825 -29.081  1.00  0.00      TS   C  
ATOM   1038  H3  THY T  11       5.361   1.582 -27.314  1.00  0.00      TS   H  
ATOM   1039  H6  THY T  11       2.533   4.599 -29.606  1.00  0.00      TS   H  
ATOM   1040  H1' THY T  11       5.862   5.488 -29.207  1.00  0.00      TS   H  
ATOM   1041  H2' THY T  11       4.961   5.490 -31.307  1.00  0.00      TS   H  
ATOM   1042  H3' THY T  11       3.894   8.049 -31.066  1.00  0.00      TS   H  
ATOM   1043  H4' THY T  11       4.669   8.571 -28.471  1.00  0.00      TS   H  
ATOM   1044  H5' THY T  11       2.341   8.241 -27.544  1.00  0.00      TS   H  
ATOM   1045  H51 THY T  11       0.564   2.878 -29.929  1.00  0.00      TS   H  
ATOM   1046  H52 THY T  11       0.454   2.390 -28.194  1.00  0.00      TS   H  
ATOM   1047  H53 THY T  11       0.948   1.244 -29.485  1.00  0.00      TS   H  
ATOM   1048 H2'' THY T  11       3.236   5.824 -30.915  1.00  0.00      TS   H  
ATOM   1049 H5'' THY T  11       2.513   9.198 -28.944  1.00  0.00      TS   H  
ATOM   1050  P   ADE T  12       6.534   8.309 -31.843  1.00  0.00      TS   P  
ATOM   1051  O1P ADE T  12       6.314   9.775 -31.945  1.00  0.00      TS   O  
ATOM   1052  O2P ADE T  12       5.912   7.455 -32.889  1.00  0.00      TS   O  
ATOM   1053  C5' ADE T  12       8.880   8.686 -30.748  1.00  0.00      TS   C  
ATOM   1054  O5' ADE T  12       8.028   7.857 -31.572  1.00  0.00      TS   O  
ATOM   1055  C4' ADE T  12      10.112   7.930 -30.162  1.00  0.00      TS   C  
ATOM   1056  O4' ADE T  12       9.719   6.716 -29.490  1.00  0.00      TS   O  
ATOM   1057  C3' ADE T  12      11.110   7.577 -31.210  1.00  0.00      TS   C  
ATOM   1058  O3' ADE T  12      12.430   7.628 -30.695  1.00  0.00      TS   O  
ATOM   1059  C2' ADE T  12      10.655   6.137 -31.590  1.00  0.00      TS   C  
ATOM   1060  C1' ADE T  12      10.154   5.622 -30.195  1.00  0.00      TS   C  
ATOM   1061  N1  ADE T  12       8.382   0.943 -29.171  1.00  0.00      TS   N  
ATOM   1062  C2  ADE T  12       9.349   1.695 -28.689  1.00  0.00      TS   C  
ATOM   1063  N3  ADE T  12       9.686   2.934 -28.882  1.00  0.00      TS   N  
ATOM   1064  C4  ADE T  12       8.918   3.468 -29.871  1.00  0.00      TS   C  
ATOM   1065  C5  ADE T  12       7.792   2.882 -30.369  1.00  0.00      TS   C  
ATOM   1066  C6  ADE T  12       7.546   1.577 -30.066  1.00  0.00      TS   C  
ATOM   1067  N6  ADE T  12       6.421   0.919 -30.481  1.00  0.00      TS   N  
ATOM   1068  N7  ADE T  12       7.167   3.769 -31.248  1.00  0.00      TS   N  
ATOM   1069  C8  ADE T  12       7.919   4.823 -31.233  1.00  0.00      TS   C  
ATOM   1070  N9  ADE T  12       8.984   4.677 -30.383  1.00  0.00      TS   N  
ATOM   1071  H2  ADE T  12       9.851   1.101 -27.925  1.00  0.00      TS   H  
ATOM   1072  H8  ADE T  12       7.757   5.698 -31.863  1.00  0.00      TS   H  
ATOM   1073  H1' ADE T  12      10.995   5.268 -29.561  1.00  0.00      TS   H  
ATOM   1074  H2' ADE T  12      11.485   5.523 -31.999  1.00  0.00      TS   H  
ATOM   1075  H3' ADE T  12      11.035   8.303 -32.047  1.00  0.00      TS   H  
ATOM   1076  H4' ADE T  12      10.660   8.573 -29.441  1.00  0.00      TS   H  
ATOM   1077  H5' ADE T  12       8.298   8.931 -29.835  1.00  0.00      TS   H  
ATOM   1078  H61 ADE T  12       5.788   1.420 -31.071  1.00  0.00      TS   H  
ATOM   1079  H62 ADE T  12       6.312   0.014 -30.069  1.00  0.00      TS   H  
ATOM   1080 H2'' ADE T  12       9.833   6.106 -32.336  1.00  0.00      TS   H  
ATOM   1081 H5'' ADE T  12       9.080   9.651 -31.260  1.00  0.00      TS   H  
ATOM   1082  P   THY T  13      13.612   7.326 -31.607  1.00  0.00      TS   P  
ATOM   1083  O1P THY T  13      14.819   7.958 -31.036  1.00  0.00      TS   O  
ATOM   1084  O2P THY T  13      13.265   7.585 -32.966  1.00  0.00      TS   O  
ATOM   1085  C5' THY T  13      14.174   5.339 -30.147  1.00  0.00      TS   C  
ATOM   1086  O5' THY T  13      13.746   5.833 -31.429  1.00  0.00      TS   O  
ATOM   1087  C4' THY T  13      14.128   3.884 -30.084  1.00  0.00      TS   C  
ATOM   1088  O4' THY T  13      12.803   3.329 -30.429  1.00  0.00      TS   O  
ATOM   1089  C3' THY T  13      15.122   3.250 -31.186  1.00  0.00      TS   C  
ATOM   1090  O3' THY T  13      16.161   2.479 -30.557  1.00  0.00      TS   O  
ATOM   1091  C2' THY T  13      14.188   2.409 -32.083  1.00  0.00      TS   C  
ATOM   1092  C1' THY T  13      13.065   2.092 -31.035  1.00  0.00      TS   C  
ATOM   1093  N1  THY T  13      11.752   1.713 -31.653  1.00  0.00      TS   N  
ATOM   1094  C2  THY T  13      11.183   0.499 -31.303  1.00  0.00      TS   C  
ATOM   1095  O2  THY T  13      11.764  -0.342 -30.593  1.00  0.00      TS   O  
ATOM   1096  N3  THY T  13      10.020   0.199 -31.912  1.00  0.00      TS   N  
ATOM   1097  C4  THY T  13       9.324   1.062 -32.857  1.00  0.00      TS   C  
ATOM   1098  O4  THY T  13       8.210   0.710 -33.254  1.00  0.00      TS   O  
ATOM   1099  C5  THY T  13      10.028   2.293 -33.239  1.00  0.00      TS   C  
ATOM   1100  C5M THY T  13       9.406   3.336 -34.100  1.00  0.00      TS   C  
ATOM   1101  C6  THY T  13      11.136   2.541 -32.566  1.00  0.00      TS   C  
ATOM   1102  H3  THY T  13       9.620  -0.712 -31.737  1.00  0.00      TS   H  
ATOM   1103  H6  THY T  13      11.736   3.444 -32.684  1.00  0.00      TS   H  
ATOM   1104  H1' THY T  13      13.382   1.407 -30.219  1.00  0.00      TS   H  
ATOM   1105  H2' THY T  13      14.625   1.532 -32.606  1.00  0.00      TS   H  
ATOM   1106  H3' THY T  13      15.574   4.120 -31.708  1.00  0.00      TS   H  
ATOM   1107  H4' THY T  13      14.578   3.462 -29.159  1.00  0.00      TS   H  
ATOM   1108  H5' THY T  13      13.484   5.663 -29.338  1.00  0.00      TS   H  
ATOM   1109  H51 THY T  13      10.081   3.886 -34.791  1.00  0.00      TS   H  
ATOM   1110  H52 THY T  13       9.044   4.082 -33.360  1.00  0.00      TS   H  
ATOM   1111  H53 THY T  13       8.513   3.087 -34.714  1.00  0.00      TS   H  
ATOM   1112 H2'' THY T  13      13.842   3.103 -32.878  1.00  0.00      TS   H  
ATOM   1113 H5'' THY T  13      15.235   5.585 -29.932  1.00  0.00      TS   H  
ATOM   1114  P   ADE T  14      17.440   1.893 -31.434  1.00  0.00      TS   P  
ATOM   1115  O1P ADE T  14      18.625   1.767 -30.575  1.00  0.00      TS   O  
ATOM   1116  O2P ADE T  14      17.605   2.674 -32.704  1.00  0.00      TS   O  
ATOM   1117  C5' ADE T  14      16.455  -0.340 -30.730  1.00  0.00      TS   C  
ATOM   1118  O5' ADE T  14      16.966   0.432 -31.820  1.00  0.00      TS   O  
ATOM   1119  C4' ADE T  14      16.282  -1.780 -31.086  1.00  0.00      TS   C  
ATOM   1120  O4' ADE T  14      14.960  -2.002 -31.584  1.00  0.00      TS   O  
ATOM   1121  C3' ADE T  14      17.222  -2.324 -32.187  1.00  0.00      TS   C  
ATOM   1122  O3' ADE T  14      17.556  -3.689 -31.962  1.00  0.00      TS   O  
ATOM   1123  C2' ADE T  14      16.404  -2.081 -33.429  1.00  0.00      TS   C  
ATOM   1124  C1' ADE T  14      14.995  -2.379 -33.015  1.00  0.00      TS   C  
ATOM   1125  N1  ADE T  14      10.126  -2.735 -34.700  1.00  0.00      TS   N  
ATOM   1126  C2  ADE T  14      10.959  -3.639 -34.167  1.00  0.00      TS   C  
ATOM   1127  N3  ADE T  14      12.167  -3.482 -33.687  1.00  0.00      TS   N  
ATOM   1128  C4  ADE T  14      12.664  -2.242 -33.987  1.00  0.00      TS   C  
ATOM   1129  C5  ADE T  14      11.950  -1.226 -34.558  1.00  0.00      TS   C  
ATOM   1130  C6  ADE T  14      10.638  -1.506 -34.973  1.00  0.00      TS   C  
ATOM   1131  N6  ADE T  14       9.792  -0.726 -35.633  1.00  0.00      TS   N  
ATOM   1132  N7  ADE T  14      12.749  -0.048 -34.495  1.00  0.00      TS   N  
ATOM   1133  C8  ADE T  14      13.868  -0.392 -33.989  1.00  0.00      TS   C  
ATOM   1134  N9  ADE T  14      13.922  -1.700 -33.667  1.00  0.00      TS   N  
ATOM   1135  H2  ADE T  14      10.491  -4.572 -33.856  1.00  0.00      TS   H  
ATOM   1136  H8  ADE T  14      14.744   0.256 -33.939  1.00  0.00      TS   H  
ATOM   1137  H1' ADE T  14      14.837  -3.476 -33.105  1.00  0.00      TS   H  
ATOM   1138  H2' ADE T  14      16.784  -2.561 -34.356  1.00  0.00      TS   H  
ATOM   1139  H3' ADE T  14      18.113  -1.676 -32.335  1.00  0.00      TS   H  
ATOM   1140  H4' ADE T  14      16.409  -2.393 -30.167  1.00  0.00      TS   H  
ATOM   1141  H5' ADE T  14      15.450  -0.010 -30.392  1.00  0.00      TS   H  
ATOM   1142  H61 ADE T  14      10.136   0.065 -36.139  1.00  0.00      TS   H  
ATOM   1143  H62 ADE T  14       8.808  -0.875 -35.736  1.00  0.00      TS   H  
ATOM   1144 H2'' ADE T  14      16.513  -0.988 -33.599  1.00  0.00      TS   H  
ATOM   1145 H5'' ADE T  14      17.131  -0.294 -29.850  1.00  0.00      TS   H  
ATOM   1146  P   THY T  15      18.604  -4.366 -32.930  1.00  0.00      TS   P  
ATOM   1147  O1P THY T  15      19.511  -5.191 -32.166  1.00  0.00      TS   O  
ATOM   1148  O2P THY T  15      19.179  -3.403 -33.925  1.00  0.00      TS   O  
ATOM   1149  C5' THY T  15      17.044  -6.466 -33.071  1.00  0.00      TS   C  
ATOM   1150  O5' THY T  15      17.706  -5.379 -33.739  1.00  0.00      TS   O  
ATOM   1151  C4' THY T  15      16.277  -7.318 -34.049  1.00  0.00      TS   C  
ATOM   1152  O4' THY T  15      15.149  -6.469 -34.621  1.00  0.00      TS   O  
ATOM   1153  C3' THY T  15      17.087  -7.812 -35.304  1.00  0.00      TS   C  
ATOM   1154  O3' THY T  15      16.719  -9.181 -35.530  1.00  0.00      TS   O  
ATOM   1155  C2' THY T  15      16.478  -6.958 -36.442  1.00  0.00      TS   C  
ATOM   1156  C1' THY T  15      15.035  -6.679 -35.995  1.00  0.00      TS   C  
ATOM   1157  N1  THY T  15      14.408  -5.379 -36.436  1.00  0.00      TS   N  
ATOM   1158  C2  THY T  15      13.056  -5.327 -36.677  1.00  0.00      TS   C  
ATOM   1159  O2  THY T  15      12.353  -6.287 -36.471  1.00  0.00      TS   O  
ATOM   1160  N3  THY T  15      12.545  -4.056 -37.144  1.00  0.00      TS   N  
ATOM   1161  C4  THY T  15      13.233  -2.943 -37.339  1.00  0.00      TS   C  
ATOM   1162  O4  THY T  15      12.635  -1.964 -37.803  1.00  0.00      TS   O  
ATOM   1163  C5  THY T  15      14.619  -3.005 -36.934  1.00  0.00      TS   C  
ATOM   1164  C5M THY T  15      15.491  -1.886 -37.389  1.00  0.00      TS   C  
ATOM   1165  C6  THY T  15      15.119  -4.198 -36.466  1.00  0.00      TS   C  
ATOM   1166  H3  THY T  15      11.563  -4.057 -37.379  1.00  0.00      TS   H  
ATOM   1167  H6  THY T  15      16.156  -4.290 -36.140  1.00  0.00      TS   H  
ATOM   1168  H1' THY T  15      14.408  -7.596 -36.034  1.00  0.00      TS   H  
ATOM   1169  H2' THY T  15      16.531  -7.595 -37.352  1.00  0.00      TS   H  
ATOM   1170  H3' THY T  15      18.157  -7.581 -35.112  1.00  0.00      TS   H  
ATOM   1171  H4' THY T  15      15.827  -8.221 -33.583  1.00  0.00      TS   H  
ATOM   1172  H5' THY T  15      16.326  -6.040 -32.338  1.00  0.00      TS   H  
ATOM   1173  H51 THY T  15      14.895  -0.951 -37.474  1.00  0.00      TS   H  
ATOM   1174  H52 THY T  15      15.927  -2.101 -38.388  1.00  0.00      TS   H  
ATOM   1175  H53 THY T  15      16.328  -1.721 -36.676  1.00  0.00      TS   H  
ATOM   1176 H2'' THY T  15      17.086  -6.051 -36.646  1.00  0.00      TS   H  
ATOM   1177 H5'' THY T  15      17.780  -7.103 -32.536  1.00  0.00      TS   H  
ATOM   1178  P   ADE T  16      17.558 -10.269 -34.828  1.00  0.00      TS   P  
ATOM   1179  O1P ADE T  16      17.934  -9.818 -33.461  1.00  0.00      TS   O  
ATOM   1180  O2P ADE T  16      18.730 -10.666 -35.659  1.00  0.00      TS   O  
ATOM   1181  C5' ADE T  16      15.550 -11.684 -33.774  1.00  0.00      TS   C  
ATOM   1182  O5' ADE T  16      16.702 -11.559 -34.710  1.00  0.00      TS   O  
ATOM   1183  C4' ADE T  16      14.243 -11.990 -34.554  1.00  0.00      TS   C  
ATOM   1184  O4' ADE T  16      13.808 -10.780 -35.272  1.00  0.00      TS   O  
ATOM   1185  C3' ADE T  16      14.171 -13.186 -35.499  1.00  0.00      TS   C  
ATOM   1186  O3' ADE T  16      13.053 -13.958 -35.187  1.00  0.00      TS   O  
ATOM   1187  C2' ADE T  16      14.087 -12.526 -36.850  1.00  0.00      TS   C  
ATOM   1188  C1' ADE T  16      13.316 -11.219 -36.546  1.00  0.00      TS   C  
ATOM   1189  N1  ADE T  16      10.897  -7.561 -39.393  1.00  0.00      TS   N  
ATOM   1190  C2  ADE T  16      10.362  -8.446 -38.519  1.00  0.00      TS   C  
ATOM   1191  N3  ADE T  16      11.081  -9.302 -37.736  1.00  0.00      TS   N  
ATOM   1192  C4  ADE T  16      12.400  -9.239 -37.993  1.00  0.00      TS   C  
ATOM   1193  C5  ADE T  16      13.033  -8.387 -38.856  1.00  0.00      TS   C  
ATOM   1194  C6  ADE T  16      12.165  -7.492 -39.629  1.00  0.00      TS   C  
ATOM   1195  N6  ADE T  16      12.466  -6.556 -40.487  1.00  0.00      TS   N  
ATOM   1196  N7  ADE T  16      14.396  -8.656 -38.930  1.00  0.00      TS   N  
ATOM   1197  C8  ADE T  16      14.590  -9.665 -38.075  1.00  0.00      TS   C  
ATOM   1198  N9  ADE T  16      13.452 -10.104 -37.480  1.00  0.00      TS   N  
ATOM   1199  H2  ADE T  16       9.297  -8.360 -38.304  1.00  0.00      TS   H  
ATOM   1200  H8  ADE T  16      15.545 -10.029 -37.696  1.00  0.00      TS   H  
ATOM   1201  H1' ADE T  16      12.289 -11.639 -36.481  1.00  0.00      TS   H  
ATOM   1202  H2' ADE T  16      13.600 -13.156 -37.626  1.00  0.00      TS   H  
ATOM   1203  H3' ADE T  16      15.150 -13.700 -35.405  1.00  0.00      TS   H  
ATOM   1204  H4' ADE T  16      13.535 -12.241 -33.735  1.00  0.00      TS   H  
ATOM   1205  H5' ADE T  16      15.410 -10.793 -33.124  1.00  0.00      TS   H  
ATOM   1206  H61 ADE T  16      12.043  -5.666 -40.318  1.00  0.00      TS   H  
ATOM   1207  H62 ADE T  16      13.186  -6.669 -41.172  1.00  0.00      TS   H  
ATOM   1208 H2'' ADE T  16      15.094 -12.278 -37.249  1.00  0.00      TS   H  
ATOM   1209 H5'' ADE T  16      15.726 -12.598 -33.169  1.00  0.00      TS   H  
ATOM   1210  P   THY T  17      12.781 -15.323 -36.047  1.00  0.00      TS   P  
ATOM   1211  O1P THY T  17      11.990 -16.302 -35.219  1.00  0.00      TS   O  
ATOM   1212  O2P THY T  17      14.080 -15.890 -36.547  1.00  0.00      TS   O  
ATOM   1213  C5' THY T  17      10.563 -14.283 -36.777  1.00  0.00      TS   C  
ATOM   1214  O5' THY T  17      11.850 -14.881 -37.248  1.00  0.00      TS   O  
ATOM   1215  C4' THY T  17       9.535 -13.932 -37.930  1.00  0.00      TS   C  
ATOM   1216  O4' THY T  17      10.046 -12.753 -38.584  1.00  0.00      TS   O  
ATOM   1217  C3' THY T  17       9.127 -14.930 -39.070  1.00  0.00      TS   C  
ATOM   1218  O3' THY T  17       7.682 -15.018 -39.172  1.00  0.00      TS   O  
ATOM   1219  C2' THY T  17       9.790 -14.303 -40.359  1.00  0.00      TS   C  
ATOM   1220  C1' THY T  17       9.884 -12.772 -40.010  1.00  0.00      TS   C  
ATOM   1221  N1  THY T  17      11.099 -12.057 -40.576  1.00  0.00      TS   N  
ATOM   1222  C2  THY T  17      10.831 -11.131 -41.535  1.00  0.00      TS   C  
ATOM   1223  O2  THY T  17       9.682 -10.904 -41.882  1.00  0.00      TS   O  
ATOM   1224  N3  THY T  17      11.929 -10.479 -42.069  1.00  0.00      TS   N  
ATOM   1225  C4  THY T  17      13.236 -10.671 -41.748  1.00  0.00      TS   C  
ATOM   1226  O4  THY T  17      14.042  -9.929 -42.328  1.00  0.00      TS   O  
ATOM   1227  C5  THY T  17      13.444 -11.803 -40.762  1.00  0.00      TS   C  
ATOM   1228  C5M THY T  17      14.861 -12.310 -40.614  1.00  0.00      TS   C  
ATOM   1229  C6  THY T  17      12.349 -12.406 -40.259  1.00  0.00      TS   C  
ATOM   1230  H3  THY T  17      11.764  -9.737 -42.733  1.00  0.00      TS   H  
ATOM   1231  H6  THY T  17      12.450 -13.069 -39.399  1.00  0.00      TS   H  
ATOM   1232  H1' THY T  17       8.871 -12.344 -40.167  1.00  0.00      TS   H  
ATOM   1233  H2' THY T  17       9.142 -14.497 -41.241  1.00  0.00      TS   H  
ATOM   1234  H3' THY T  17       9.699 -15.868 -38.895  1.00  0.00      TS   H  
ATOM   1235  H4' THY T  17       8.632 -13.627 -37.359  1.00  0.00      TS   H  
ATOM   1236  H5' THY T  17      10.784 -13.294 -36.321  1.00  0.00      TS   H  
ATOM   1237  H51 THY T  17      15.251 -13.093 -41.299  1.00  0.00      TS   H  
ATOM   1238  H52 THY T  17      15.203 -12.584 -39.593  1.00  0.00      TS   H  
ATOM   1239  H53 THY T  17      15.583 -11.495 -40.837  1.00  0.00      TS   H  
ATOM   1240 H2'' THY T  17      10.820 -14.657 -40.580  1.00  0.00      TS   H  
ATOM   1241 H5'' THY T  17      10.025 -15.002 -36.125  1.00  0.00      TS   H  
ATOM   1242  P   ADE T  18       6.797 -16.276 -39.102  1.00  0.00      TS   P  
ATOM   1243  O1P ADE T  18       5.346 -15.926 -38.827  1.00  0.00      TS   O  
ATOM   1244  O2P ADE T  18       7.566 -17.187 -38.195  1.00  0.00      TS   O  
ATOM   1245  C5' ADE T  18       6.310 -16.082 -41.696  1.00  0.00      TS   C  
ATOM   1246  O5' ADE T  18       6.725 -16.899 -40.555  1.00  0.00      TS   O  
ATOM   1247  C4' ADE T  18       6.994 -16.527 -43.014  1.00  0.00      TS   C  
ATOM   1248  O4' ADE T  18       8.120 -15.679 -43.548  1.00  0.00      TS   O  
ATOM   1249  C3' ADE T  18       7.550 -18.013 -43.124  1.00  0.00      TS   C  
ATOM   1250  O3' ADE T  18       7.169 -18.703 -44.358  1.00  0.00      TS   O  
ATOM   1251  C2' ADE T  18       9.018 -17.747 -43.158  1.00  0.00      TS   C  
ATOM   1252  C1' ADE T  18       9.200 -16.482 -43.871  1.00  0.00      TS   C  
ATOM   1253  N1  ADE T  18      11.872 -12.449 -45.181  1.00  0.00      TS   N  
ATOM   1254  C2  ADE T  18      10.693 -12.876 -45.506  1.00  0.00      TS   C  
ATOM   1255  N3  ADE T  18      10.034 -13.929 -45.086  1.00  0.00      TS   N  
ATOM   1256  C4  ADE T  18      10.814 -14.658 -44.291  1.00  0.00      TS   C  
ATOM   1257  C5  ADE T  18      12.103 -14.389 -43.861  1.00  0.00      TS   C  
ATOM   1258  C6  ADE T  18      12.676 -13.176 -44.353  1.00  0.00      TS   C  
ATOM   1259  N6  ADE T  18      13.885 -12.811 -44.059  1.00  0.00      TS   N  
ATOM   1260  N7  ADE T  18      12.519 -15.302 -42.957  1.00  0.00      TS   N  
ATOM   1261  C8  ADE T  18      11.556 -16.103 -42.895  1.00  0.00      TS   C  
ATOM   1262  N9  ADE T  18      10.412 -15.798 -43.624  1.00  0.00      TS   N  
ATOM   1263  H2  ADE T  18      10.196 -12.283 -46.275  1.00  0.00      TS   H  
ATOM   1264  H8  ADE T  18      11.422 -16.968 -42.246  1.00  0.00      TS   H  
ATOM   1265  H1' ADE T  18       9.087 -16.710 -44.953  1.00  0.00      TS   H  
ATOM   1266  H2' ADE T  18       9.561 -18.547 -43.708  1.00  0.00      TS   H  
ATOM   1267  H3' ADE T  18       7.334 -18.552 -42.179  1.00  0.00      TS   H  
ATOM   1268  H4' ADE T  18       6.254 -16.434 -43.837  1.00  0.00      TS   H  
ATOM   1269  H5' ADE T  18       6.376 -14.975 -41.627  1.00  0.00      TS   H  
ATOM   1270  H61 ADE T  18      14.519 -13.252 -43.423  1.00  0.00      TS   H  
ATOM   1271  H62 ADE T  18      14.087 -11.887 -44.385  1.00  0.00      TS   H  
ATOM   1272 H2'' ADE T  18       9.365 -17.775 -42.103  1.00  0.00      TS   H  
ATOM   1273 H5'' ADE T  18       5.230 -16.275 -41.868  1.00  0.00      TS   H  
ATOM   1274  P   ADE T  19       5.985 -19.758 -44.295  1.00  0.00      TS   P  
ATOM   1275  O1P ADE T  19       4.827 -19.227 -43.528  1.00  0.00      TS   O  
ATOM   1276  O2P ADE T  19       6.628 -20.948 -43.700  1.00  0.00      TS   O  
ATOM   1277  C5' ADE T  19       4.969 -19.113 -46.559  1.00  0.00      TS   C  
ATOM   1278  O5' ADE T  19       5.608 -20.084 -45.739  1.00  0.00      TS   O  
ATOM   1279  C4' ADE T  19       5.746 -18.806 -47.819  1.00  0.00      TS   C  
ATOM   1280  O4' ADE T  19       6.980 -18.247 -47.552  1.00  0.00      TS   O  
ATOM   1281  C3' ADE T  19       6.004 -19.927 -48.820  1.00  0.00      TS   C  
ATOM   1282  O3' ADE T  19       5.870 -19.524 -50.232  1.00  0.00      TS   O  
ATOM   1283  C2' ADE T  19       7.450 -20.322 -48.505  1.00  0.00      TS   C  
ATOM   1284  C1' ADE T  19       8.002 -18.932 -48.200  1.00  0.00      TS   C  
ATOM   1285  N1  ADE T  19      12.131 -16.024 -46.788  1.00  0.00      TS   N  
ATOM   1286  C2  ADE T  19      11.091 -15.786 -47.552  1.00  0.00      TS   C  
ATOM   1287  N3  ADE T  19      10.039 -16.566 -47.903  1.00  0.00      TS   N  
ATOM   1288  C4  ADE T  19      10.111 -17.767 -47.314  1.00  0.00      TS   C  
ATOM   1289  C5  ADE T  19      11.178 -18.221 -46.561  1.00  0.00      TS   C  
ATOM   1290  C6  ADE T  19      12.186 -17.322 -46.294  1.00  0.00      TS   C  
ATOM   1291  N6  ADE T  19      13.074 -17.607 -45.383  1.00  0.00      TS   N  
ATOM   1292  N7  ADE T  19      11.000 -19.537 -46.157  1.00  0.00      TS   N  
ATOM   1293  C8  ADE T  19       9.844 -19.888 -46.751  1.00  0.00      TS   C  
ATOM   1294  N9  ADE T  19       9.283 -18.893 -47.440  1.00  0.00      TS   N  
ATOM   1295  H2  ADE T  19      10.965 -14.761 -47.898  1.00  0.00      TS   H  
ATOM   1296  H8  ADE T  19       9.325 -20.844 -46.685  1.00  0.00      TS   H  
ATOM   1297  H1' ADE T  19       8.200 -18.394 -49.152  1.00  0.00      TS   H  
ATOM   1298  H2' ADE T  19       7.890 -20.925 -49.329  1.00  0.00      TS   H  
ATOM   1299  H3' ADE T  19       5.380 -20.821 -48.601  1.00  0.00      TS   H  
ATOM   1300  H4' ADE T  19       5.183 -18.009 -48.350  1.00  0.00      TS   H  
ATOM   1301  H5' ADE T  19       4.923 -18.094 -46.118  1.00  0.00      TS   H  
ATOM   1302  H61 ADE T  19      13.565 -16.867 -44.922  1.00  0.00      TS   H  
ATOM   1303  H62 ADE T  19      13.014 -18.485 -44.910  1.00  0.00      TS   H  
ATOM   1304 H2'' ADE T  19       7.389 -20.969 -47.604  1.00  0.00      TS   H  
ATOM   1305 H5'' ADE T  19       3.904 -19.410 -46.674  1.00  0.00      TS   H  
ATOM   1306  P   GUA T  20       4.562 -19.759 -51.007  1.00  0.00      TS   P  
ATOM   1307  O1P GUA T  20       3.399 -19.055 -50.482  1.00  0.00      TS   O  
ATOM   1308  O2P GUA T  20       4.432 -21.222 -51.075  1.00  0.00      TS   O  
ATOM   1309  C5' GUA T  20       5.087 -17.726 -52.520  1.00  0.00      TS   C  
ATOM   1310  O5' GUA T  20       4.906 -19.203 -52.419  1.00  0.00      TS   O  
ATOM   1311  C4' GUA T  20       6.503 -17.294 -52.940  1.00  0.00      TS   C  
ATOM   1312  O4' GUA T  20       7.500 -17.600 -52.005  1.00  0.00      TS   O  
ATOM   1313  C3' GUA T  20       7.004 -18.073 -54.221  1.00  0.00      TS   C  
ATOM   1314  O3' GUA T  20       6.909 -17.247 -55.399  1.00  0.00      TS   O  
ATOM   1315  C2' GUA T  20       8.439 -18.364 -53.889  1.00  0.00      TS   C  
ATOM   1316  C1' GUA T  20       8.720 -17.454 -52.693  1.00  0.00      TS   C  
ATOM   1317  N1  GUA T  20      13.205 -16.466 -50.482  1.00  0.00      TS   N  
ATOM   1318  C2  GUA T  20      12.353 -15.653 -51.126  1.00  0.00      TS   C  
ATOM   1319  N2  GUA T  20      12.822 -14.501 -51.390  1.00  0.00      TS   N  
ATOM   1320  N3  GUA T  20      11.127 -15.979 -51.533  1.00  0.00      TS   N  
ATOM   1321  C4  GUA T  20      10.872 -17.273 -51.287  1.00  0.00      TS   C  
ATOM   1322  C5  GUA T  20      11.573 -18.178 -50.612  1.00  0.00      TS   C  
ATOM   1323  C6  GUA T  20      12.858 -17.853 -50.130  1.00  0.00      TS   C  
ATOM   1324  O6  GUA T  20      13.567 -18.647 -49.512  1.00  0.00      TS   O  
ATOM   1325  N7  GUA T  20      10.868 -19.407 -50.571  1.00  0.00      TS   N  
ATOM   1326  C8  GUA T  20       9.830 -19.294 -51.377  1.00  0.00      TS   C  
ATOM   1327  N9  GUA T  20       9.738 -17.959 -51.777  1.00  0.00      TS   N  
ATOM   1328  H1  GUA T  20      14.135 -16.194 -50.197  1.00  0.00      TS   H  
ATOM   1329  H8  GUA T  20       9.198 -20.158 -51.580  1.00  0.00      TS   H  
ATOM   1330  H1' GUA T  20       8.810 -16.369 -52.917  1.00  0.00      TS   H  
ATOM   1331  H2' GUA T  20       9.048 -18.039 -54.759  1.00  0.00      TS   H  
ATOM   1332  H21 GUA T  20      12.278 -13.930 -52.005  1.00  0.00      TS   H  
ATOM   1333  H3' GUA T  20       6.367 -18.975 -54.347  1.00  0.00      TS   H  
ATOM   1334  H22 GUA T  20      13.747 -14.291 -51.071  1.00  0.00      TS   H  
ATOM   1335  H4' GUA T  20       6.581 -16.211 -53.175  1.00  0.00      TS   H  
ATOM   1336  H5' GUA T  20       4.758 -17.179 -51.611  1.00  0.00      TS   H  
ATOM   1337  H3T GUA T  20       5.975 -17.030 -55.446  1.00  0.00      TS   H  
ATOM   1338 H2'' GUA T  20       8.563 -19.445 -53.661  1.00  0.00      TS   H  
ATOM   1339 H5'' GUA T  20       4.384 -17.395 -53.315  1.00  0.00      TS   H  
TER   
END
