# Supplementary material for: CRISPR-Cas12a exploits R-loop asymmetry to form double-strand breaks
Source: eLife. 2020 Jun 10;9:e55143. doi: 10.7554/eLife.55143 (PMC7286691; doi:10.7554/eLife.55143)
Supplement: Figure 5—source data 2. [file elife-55143-fig5-data2.zip › Figure 5ΓÇöSource Data 2/Example_MD_trajectories/5prime_boundary/5prime_boundary_30.pdb]

ATOM      1  C5' CYT B   1      16.976 -14.121 -52.103  1.00  0.00      BS   C  
ATOM      2  O5' CYT B   1      15.523 -14.154 -52.111  1.00  0.00      BS   O  
ATOM      3  C4' CYT B   1      17.651 -14.414 -53.486  1.00  0.00      BS   C  
ATOM      4  O4' CYT B   1      17.178 -15.670 -54.064  1.00  0.00      BS   O  
ATOM      5  C3' CYT B   1      17.291 -13.379 -54.587  1.00  0.00      BS   C  
ATOM      6  O3' CYT B   1      18.267 -12.358 -54.765  1.00  0.00      BS   O  
ATOM      7  C2' CYT B   1      17.116 -14.296 -55.810  1.00  0.00      BS   C  
ATOM      8  C1' CYT B   1      17.667 -15.614 -55.370  1.00  0.00      BS   C  
ATOM      9  N1  CYT B   1      17.278 -16.851 -56.119  1.00  0.00      BS   N  
ATOM     10  C2  CYT B   1      18.019 -18.018 -56.016  1.00  0.00      BS   C  
ATOM     11  O2  CYT B   1      18.958 -18.041 -55.225  1.00  0.00      BS   O  
ATOM     12  N3  CYT B   1      17.661 -19.104 -56.697  1.00  0.00      BS   N  
ATOM     13  C4  CYT B   1      16.563 -19.104 -57.498  1.00  0.00      BS   C  
ATOM     14  N4  CYT B   1      16.226 -20.287 -58.031  1.00  0.00      BS   N  
ATOM     15  C5  CYT B   1      15.790 -17.850 -57.661  1.00  0.00      BS   C  
ATOM     16  C6  CYT B   1      16.208 -16.744 -57.023  1.00  0.00      BS   C  
ATOM     17  H5  CYT B   1      15.021 -17.777 -58.430  1.00  0.00      BS   H  
ATOM     18  H6  CYT B   1      15.572 -15.858 -57.017  1.00  0.00      BS   H  
ATOM     19  H1' CYT B   1      18.764 -15.464 -55.270  1.00  0.00      BS   H  
ATOM     20  H2' CYT B   1      17.630 -13.888 -56.707  1.00  0.00      BS   H  
ATOM     21  H3' CYT B   1      16.285 -12.993 -54.318  1.00  0.00      BS   H  
ATOM     22  H4' CYT B   1      18.759 -14.439 -53.409  1.00  0.00      BS   H  
ATOM     23  H41 CYT B   1      16.715 -21.097 -57.708  1.00  0.00      BS   H  
ATOM     24  H5' CYT B   1      17.346 -14.944 -51.457  1.00  0.00      BS   H  
ATOM     25  H42 CYT B   1      15.431 -20.429 -58.621  1.00  0.00      BS   H  
ATOM     26  H5T CYT B   1      15.253 -13.258 -51.899  1.00  0.00      BS   H  
ATOM     27 H2'' CYT B   1      16.026 -14.332 -56.019  1.00  0.00      BS   H  
ATOM     28 H5'' CYT B   1      17.408 -13.254 -51.559  1.00  0.00      BS   H  
ATOM     29  P   THY B   2      18.052 -10.861 -54.228  1.00  0.00      BS   P  
ATOM     30  O1P THY B   2      17.509 -10.054 -55.361  1.00  0.00      BS   O  
ATOM     31  O2P THY B   2      19.286 -10.353 -53.662  1.00  0.00      BS   O  
ATOM     32  C5' THY B   2      15.595 -10.566 -53.185  1.00  0.00      BS   C  
ATOM     33  O5' THY B   2      16.945 -10.877 -53.029  1.00  0.00      BS   O  
ATOM     34  C4' THY B   2      14.732 -10.408 -51.922  1.00  0.00      BS   C  
ATOM     35  O4' THY B   2      14.768 -11.685 -51.166  1.00  0.00      BS   O  
ATOM     36  C3' THY B   2      15.376  -9.384 -50.988  1.00  0.00      BS   C  
ATOM     37  O3' THY B   2      14.492  -8.486 -50.293  1.00  0.00      BS   O  
ATOM     38  C2' THY B   2      16.130 -10.245 -49.987  1.00  0.00      BS   C  
ATOM     39  C1' THY B   2      15.221 -11.437 -49.829  1.00  0.00      BS   C  
ATOM     40  N1  THY B   2      15.765 -12.623 -49.209  1.00  0.00      BS   N  
ATOM     41  C2  THY B   2      14.824 -13.661 -49.095  1.00  0.00      BS   C  
ATOM     42  O2  THY B   2      13.663 -13.636 -49.543  1.00  0.00      BS   O  
ATOM     43  N3  THY B   2      15.337 -14.772 -48.457  1.00  0.00      BS   N  
ATOM     44  C4  THY B   2      16.607 -14.913 -47.947  1.00  0.00      BS   C  
ATOM     45  O4  THY B   2      16.989 -15.927 -47.318  1.00  0.00      BS   O  
ATOM     46  C5  THY B   2      17.547 -13.788 -48.295  1.00  0.00      BS   C  
ATOM     47  C5M THY B   2      19.022 -13.845 -48.004  1.00  0.00      BS   C  
ATOM     48  C6  THY B   2      17.066 -12.824 -49.059  1.00  0.00      BS   C  
ATOM     49  H3  THY B   2      14.704 -15.535 -48.268  1.00  0.00      BS   H  
ATOM     50  H6  THY B   2      17.756 -12.031 -49.346  1.00  0.00      BS   H  
ATOM     51  H1' THY B   2      14.307 -11.083 -49.307  1.00  0.00      BS   H  
ATOM     52  H2' THY B   2      16.316  -9.744 -49.014  1.00  0.00      BS   H  
ATOM     53  H3' THY B   2      16.122  -8.773 -51.540  1.00  0.00      BS   H  
ATOM     54  H4' THY B   2      13.743 -10.046 -52.276  1.00  0.00      BS   H  
ATOM     55  H5' THY B   2      15.172 -11.342 -53.858  1.00  0.00      BS   H  
ATOM     56  H51 THY B   2      19.549 -14.315 -48.861  1.00  0.00      BS   H  
ATOM     57  H52 THY B   2      19.182 -14.569 -47.177  1.00  0.00      BS   H  
ATOM     58  H53 THY B   2      19.422 -12.862 -47.676  1.00  0.00      BS   H  
ATOM     59 H2'' THY B   2      17.071 -10.493 -50.525  1.00  0.00      BS   H  
ATOM     60 H5'' THY B   2      15.499  -9.637 -53.788  1.00  0.00      BS   H  
ATOM     61  P   THY B   3      14.391  -7.004 -50.298  1.00  0.00      BS   P  
ATOM     62  O1P THY B   3      14.872  -6.583 -51.642  1.00  0.00      BS   O  
ATOM     63  O2P THY B   3      15.074  -6.409 -49.154  1.00  0.00      BS   O  
ATOM     64  C5' THY B   3      11.921  -7.175 -51.108  1.00  0.00      BS   C  
ATOM     65  O5' THY B   3      12.867  -6.723 -50.130  1.00  0.00      BS   O  
ATOM     66  C4' THY B   3      10.914  -8.254 -50.649  1.00  0.00      BS   C  
ATOM     67  O4' THY B   3      11.576  -9.237 -49.921  1.00  0.00      BS   O  
ATOM     68  C3' THY B   3       9.829  -7.754 -49.726  1.00  0.00      BS   C  
ATOM     69  O3' THY B   3       8.536  -8.282 -50.050  1.00  0.00      BS   O  
ATOM     70  C2' THY B   3      10.226  -8.252 -48.372  1.00  0.00      BS   C  
ATOM     71  C1' THY B   3      10.866  -9.567 -48.663  1.00  0.00      BS   C  
ATOM     72  N1  THY B   3      11.878 -10.003 -47.677  1.00  0.00      BS   N  
ATOM     73  C2  THY B   3      11.751 -11.188 -47.095  1.00  0.00      BS   C  
ATOM     74  O2  THY B   3      10.739 -11.872 -47.215  1.00  0.00      BS   O  
ATOM     75  N3  THY B   3      12.714 -11.559 -46.246  1.00  0.00      BS   N  
ATOM     76  C4  THY B   3      13.926 -11.010 -46.016  1.00  0.00      BS   C  
ATOM     77  O4  THY B   3      14.736 -11.584 -45.231  1.00  0.00      BS   O  
ATOM     78  C5  THY B   3      14.058  -9.732 -46.662  1.00  0.00      BS   C  
ATOM     79  C5M THY B   3      15.347  -8.983 -46.519  1.00  0.00      BS   C  
ATOM     80  C6  THY B   3      13.021  -9.291 -47.430  1.00  0.00      BS   C  
ATOM     81  H3  THY B   3      12.643 -12.518 -45.937  1.00  0.00      BS   H  
ATOM     82  H6  THY B   3      13.092  -8.358 -47.991  1.00  0.00      BS   H  
ATOM     83  H1' THY B   3      10.100 -10.303 -48.990  1.00  0.00      BS   H  
ATOM     84  H2' THY B   3       9.323  -8.259 -47.726  1.00  0.00      BS   H  
ATOM     85  H3' THY B   3       9.849  -6.643 -49.741  1.00  0.00      BS   H  
ATOM     86  H4' THY B   3      10.437  -8.675 -51.560  1.00  0.00      BS   H  
ATOM     87  H5' THY B   3      12.441  -7.668 -51.957  1.00  0.00      BS   H  
ATOM     88  H51 THY B   3      15.747  -8.979 -45.483  1.00  0.00      BS   H  
ATOM     89  H52 THY B   3      15.388  -7.920 -46.843  1.00  0.00      BS   H  
ATOM     90  H53 THY B   3      16.066  -9.585 -47.115  1.00  0.00      BS   H  
ATOM     91 H2'' THY B   3      11.028  -7.654 -47.885  1.00  0.00      BS   H  
ATOM     92 H5'' THY B   3      11.305  -6.309 -51.433  1.00  0.00      BS   H  
ATOM     93  P   ADE B   4       7.455  -7.268 -50.679  1.00  0.00      BS   P  
ATOM     94  O1P ADE B   4       6.278  -7.967 -51.180  1.00  0.00      BS   O  
ATOM     95  O2P ADE B   4       8.085  -6.302 -51.607  1.00  0.00      BS   O  
ATOM     96  C5' ADE B   4       6.023  -7.161 -48.562  1.00  0.00      BS   C  
ATOM     97  O5' ADE B   4       7.020  -6.490 -49.382  1.00  0.00      BS   O  
ATOM     98  C4' ADE B   4       6.073  -6.590 -47.130  1.00  0.00      BS   C  
ATOM     99  O4' ADE B   4       7.345  -7.128 -46.564  1.00  0.00      BS   O  
ATOM    100  C3' ADE B   4       6.285  -5.057 -47.071  1.00  0.00      BS   C  
ATOM    101  O3' ADE B   4       5.512  -4.390 -46.054  1.00  0.00      BS   O  
ATOM    102  C2' ADE B   4       7.747  -4.971 -46.626  1.00  0.00      BS   C  
ATOM    103  C1' ADE B   4       7.744  -6.192 -45.683  1.00  0.00      BS   C  
ATOM    104  N1  ADE B   4      10.521  -9.853 -43.273  1.00  0.00      BS   N  
ATOM    105  C2  ADE B   4       9.175  -9.648 -43.279  1.00  0.00      BS   C  
ATOM    106  N3  ADE B   4       8.488  -8.591 -43.768  1.00  0.00      BS   N  
ATOM    107  C4  ADE B   4       9.327  -7.758 -44.443  1.00  0.00      BS   C  
ATOM    108  C5  ADE B   4      10.741  -7.882 -44.481  1.00  0.00      BS   C  
ATOM    109  C6  ADE B   4      11.328  -8.957 -43.864  1.00  0.00      BS   C  
ATOM    110  N6  ADE B   4      12.672  -9.267 -43.999  1.00  0.00      BS   N  
ATOM    111  N7  ADE B   4      11.345  -6.781 -45.098  1.00  0.00      BS   N  
ATOM    112  C8  ADE B   4      10.264  -6.162 -45.548  1.00  0.00      BS   C  
ATOM    113  N9  ADE B   4       9.026  -6.673 -45.215  1.00  0.00      BS   N  
ATOM    114  H2  ADE B   4       8.488 -10.287 -42.725  1.00  0.00      BS   H  
ATOM    115  H8  ADE B   4      10.295  -5.260 -46.160  1.00  0.00      BS   H  
ATOM    116  H1' ADE B   4       7.014  -6.090 -44.851  1.00  0.00      BS   H  
ATOM    117  H2' ADE B   4       8.201  -4.072 -46.156  1.00  0.00      BS   H  
ATOM    118  H3' ADE B   4       6.228  -4.582 -48.073  1.00  0.00      BS   H  
ATOM    119  H4' ADE B   4       5.305  -7.051 -46.473  1.00  0.00      BS   H  
ATOM    120  H5' ADE B   4       6.150  -8.261 -48.471  1.00  0.00      BS   H  
ATOM    121  H61 ADE B   4      13.218  -8.538 -44.412  1.00  0.00      BS   H  
ATOM    122  H62 ADE B   4      13.112 -10.033 -43.532  1.00  0.00      BS   H  
ATOM    123 H2'' ADE B   4       8.318  -5.153 -47.561  1.00  0.00      BS   H  
ATOM    124 H5'' ADE B   4       5.026  -6.840 -48.932  1.00  0.00      BS   H  
ATOM    125  P   THY B   5       4.264  -3.565 -46.505  1.00  0.00      BS   P  
ATOM    126  O1P THY B   5       4.110  -3.798 -47.972  1.00  0.00      BS   O  
ATOM    127  O2P THY B   5       4.372  -2.163 -46.108  1.00  0.00      BS   O  
ATOM    128  C5' THY B   5       2.819  -5.490 -45.385  1.00  0.00      BS   C  
ATOM    129  O5' THY B   5       3.023  -4.120 -45.776  1.00  0.00      BS   O  
ATOM    130  C4' THY B   5       2.810  -5.774 -43.843  1.00  0.00      BS   C  
ATOM    131  O4' THY B   5       4.128  -5.979 -43.311  1.00  0.00      BS   O  
ATOM    132  C3' THY B   5       2.279  -4.631 -43.016  1.00  0.00      BS   C  
ATOM    133  O3' THY B   5       1.550  -4.952 -41.816  1.00  0.00      BS   O  
ATOM    134  C2' THY B   5       3.529  -3.820 -42.607  1.00  0.00      BS   C  
ATOM    135  C1' THY B   5       4.417  -4.959 -42.337  1.00  0.00      BS   C  
ATOM    136  N1  THY B   5       5.833  -4.611 -42.350  1.00  0.00      BS   N  
ATOM    137  C2  THY B   5       6.701  -5.642 -41.948  1.00  0.00      BS   C  
ATOM    138  O2  THY B   5       6.291  -6.754 -41.476  1.00  0.00      BS   O  
ATOM    139  N3  THY B   5       8.077  -5.398 -42.101  1.00  0.00      BS   N  
ATOM    140  C4  THY B   5       8.638  -4.235 -42.553  1.00  0.00      BS   C  
ATOM    141  O4  THY B   5       9.861  -4.108 -42.580  1.00  0.00      BS   O  
ATOM    142  C5  THY B   5       7.728  -3.257 -43.083  1.00  0.00      BS   C  
ATOM    143  C5M THY B   5       8.249  -2.034 -43.626  1.00  0.00      BS   C  
ATOM    144  C6  THY B   5       6.396  -3.460 -42.882  1.00  0.00      BS   C  
ATOM    145  H3  THY B   5       8.618  -6.202 -41.814  1.00  0.00      BS   H  
ATOM    146  H6  THY B   5       5.691  -2.631 -42.815  1.00  0.00      BS   H  
ATOM    147  H1' THY B   5       4.186  -5.468 -41.376  1.00  0.00      BS   H  
ATOM    148  H2' THY B   5       3.407  -3.185 -41.704  1.00  0.00      BS   H  
ATOM    149  H3' THY B   5       1.621  -3.996 -43.647  1.00  0.00      BS   H  
ATOM    150  H4' THY B   5       2.165  -6.668 -43.698  1.00  0.00      BS   H  
ATOM    151  H5' THY B   5       3.567  -6.227 -45.749  1.00  0.00      BS   H  
ATOM    152  H51 THY B   5       8.883  -2.206 -44.522  1.00  0.00      BS   H  
ATOM    153  H52 THY B   5       8.841  -1.455 -42.885  1.00  0.00      BS   H  
ATOM    154  H53 THY B   5       7.419  -1.442 -44.069  1.00  0.00      BS   H  
ATOM    155 H2'' THY B   5       3.859  -3.238 -43.494  1.00  0.00      BS   H  
ATOM    156 H5'' THY B   5       1.819  -5.897 -45.648  1.00  0.00      BS   H  
ATOM    157  P   ADE B   6       0.074  -4.693 -41.526  1.00  0.00      BS   P  
ATOM    158  O1P ADE B   6      -0.720  -4.952 -42.803  1.00  0.00      BS   O  
ATOM    159  O2P ADE B   6      -0.183  -3.451 -40.750  1.00  0.00      BS   O  
ATOM    160  C5' ADE B   6       0.020  -7.312 -40.858  1.00  0.00      BS   C  
ATOM    161  O5' ADE B   6      -0.250  -5.917 -40.553  1.00  0.00      BS   O  
ATOM    162  C4' ADE B   6       0.881  -8.060 -39.757  1.00  0.00      BS   C  
ATOM    163  O4' ADE B   6       2.269  -7.499 -39.743  1.00  0.00      BS   O  
ATOM    164  C3' ADE B   6       0.444  -7.964 -38.249  1.00  0.00      BS   C  
ATOM    165  O3' ADE B   6       0.604  -9.169 -37.427  1.00  0.00      BS   O  
ATOM    166  C2' ADE B   6       1.284  -6.822 -37.734  1.00  0.00      BS   C  
ATOM    167  C1' ADE B   6       2.584  -7.150 -38.432  1.00  0.00      BS   C  
ATOM    168  N1  ADE B   6       7.516  -5.755 -38.490  1.00  0.00      BS   N  
ATOM    169  C2  ADE B   6       6.892  -6.922 -38.237  1.00  0.00      BS   C  
ATOM    170  N3  ADE B   6       5.614  -7.282 -38.312  1.00  0.00      BS   N  
ATOM    171  C4  ADE B   6       4.897  -6.156 -38.518  1.00  0.00      BS   C  
ATOM    172  C5  ADE B   6       5.358  -4.865 -38.747  1.00  0.00      BS   C  
ATOM    173  C6  ADE B   6       6.752  -4.692 -38.807  1.00  0.00      BS   C  
ATOM    174  N6  ADE B   6       7.339  -3.526 -39.151  1.00  0.00      BS   N  
ATOM    175  N7  ADE B   6       4.324  -3.979 -38.917  1.00  0.00      BS   N  
ATOM    176  C8  ADE B   6       3.262  -4.701 -38.729  1.00  0.00      BS   C  
ATOM    177  N9  ADE B   6       3.504  -6.043 -38.587  1.00  0.00      BS   N  
ATOM    178  H2  ADE B   6       7.552  -7.728 -37.916  1.00  0.00      BS   H  
ATOM    179  H8  ADE B   6       2.299  -4.235 -38.939  1.00  0.00      BS   H  
ATOM    180  H1' ADE B   6       2.990  -8.062 -37.945  1.00  0.00      BS   H  
ATOM    181  H2' ADE B   6       1.416  -6.934 -36.635  1.00  0.00      BS   H  
ATOM    182  H3' ADE B   6      -0.639  -7.718 -38.291  1.00  0.00      BS   H  
ATOM    183  H4' ADE B   6       0.804  -9.074 -40.203  1.00  0.00      BS   H  
ATOM    184  H5' ADE B   6       0.501  -7.393 -41.856  1.00  0.00      BS   H  
ATOM    185  H61 ADE B   6       6.731  -2.741 -39.276  1.00  0.00      BS   H  
ATOM    186  H62 ADE B   6       8.314  -3.368 -38.997  1.00  0.00      BS   H  
ATOM    187 H2'' ADE B   6       0.898  -5.811 -37.987  1.00  0.00      BS   H  
ATOM    188 H5'' ADE B   6      -0.878  -7.932 -41.065  1.00  0.00      BS   H  
ATOM    189  P   THY B   7      -0.216  -9.250 -36.092  1.00  0.00      BS   P  
ATOM    190  O1P THY B   7      -0.794 -10.595 -35.998  1.00  0.00      BS   O  
ATOM    191  O2P THY B   7      -1.197  -8.160 -35.974  1.00  0.00      BS   O  
ATOM    192  C5' THY B   7       1.780 -10.212 -34.600  1.00  0.00      BS   C  
ATOM    193  O5' THY B   7       0.927  -9.084 -34.920  1.00  0.00      BS   O  
ATOM    194  C4' THY B   7       3.223  -9.777 -34.150  1.00  0.00      BS   C  
ATOM    195  O4' THY B   7       3.844  -8.902 -35.049  1.00  0.00      BS   O  
ATOM    196  C3' THY B   7       3.151  -8.889 -32.822  1.00  0.00      BS   C  
ATOM    197  O3' THY B   7       2.969  -9.696 -31.628  1.00  0.00      BS   O  
ATOM    198  C2' THY B   7       4.592  -8.318 -32.885  1.00  0.00      BS   C  
ATOM    199  C1' THY B   7       4.943  -8.235 -34.374  1.00  0.00      BS   C  
ATOM    200  N1  THY B   7       4.919  -6.796 -34.776  1.00  0.00      BS   N  
ATOM    201  C2  THY B   7       6.134  -6.139 -34.765  1.00  0.00      BS   C  
ATOM    202  O2  THY B   7       7.186  -6.744 -34.495  1.00  0.00      BS   O  
ATOM    203  N3  THY B   7       6.113  -4.845 -35.054  1.00  0.00      BS   N  
ATOM    204  C4  THY B   7       4.940  -4.088 -35.169  1.00  0.00      BS   C  
ATOM    205  O4  THY B   7       5.035  -2.902 -35.378  1.00  0.00      BS   O  
ATOM    206  C5  THY B   7       3.642  -4.700 -34.980  1.00  0.00      BS   C  
ATOM    207  C5M THY B   7       2.400  -3.851 -34.924  1.00  0.00      BS   C  
ATOM    208  C6  THY B   7       3.704  -6.076 -34.893  1.00  0.00      BS   C  
ATOM    209  H3  THY B   7       6.996  -4.356 -35.098  1.00  0.00      BS   H  
ATOM    210  H6  THY B   7       2.806  -6.689 -34.967  1.00  0.00      BS   H  
ATOM    211  H1' THY B   7       5.911  -8.743 -34.569  1.00  0.00      BS   H  
ATOM    212  H2' THY B   7       5.345  -9.039 -32.502  1.00  0.00      BS   H  
ATOM    213  H3' THY B   7       2.372  -8.116 -32.995  1.00  0.00      BS   H  
ATOM    214  H4' THY B   7       3.814 -10.694 -33.939  1.00  0.00      BS   H  
ATOM    215  H5' THY B   7       1.971 -10.929 -35.427  1.00  0.00      BS   H  
ATOM    216  H51 THY B   7       1.604  -4.448 -34.431  1.00  0.00      BS   H  
ATOM    217  H52 THY B   7       1.984  -3.627 -35.929  1.00  0.00      BS   H  
ATOM    218  H53 THY B   7       2.575  -2.968 -34.270  1.00  0.00      BS   H  
ATOM    219 H2'' THY B   7       4.652  -7.341 -32.359  1.00  0.00      BS   H  
ATOM    220 H5'' THY B   7       1.412 -10.718 -33.682  1.00  0.00      BS   H  
ATOM    221  P   ADE B   8       2.741  -8.868 -30.306  1.00  0.00      BS   P  
ATOM    222  O1P ADE B   8       1.956  -9.741 -29.383  1.00  0.00      BS   O  
ATOM    223  O2P ADE B   8       2.189  -7.534 -30.631  1.00  0.00      BS   O  
ATOM    224  C5' ADE B   8       5.091  -9.684 -29.474  1.00  0.00      BS   C  
ATOM    225  O5' ADE B   8       4.168  -8.616 -29.630  1.00  0.00      BS   O  
ATOM    226  C4' ADE B   8       6.461  -9.204 -28.948  1.00  0.00      BS   C  
ATOM    227  O4' ADE B   8       7.010  -8.168 -29.863  1.00  0.00      BS   O  
ATOM    228  C3' ADE B   8       6.576  -8.641 -27.540  1.00  0.00      BS   C  
ATOM    229  O3' ADE B   8       7.791  -8.952 -26.916  1.00  0.00      BS   O  
ATOM    230  C2' ADE B   8       6.406  -7.088 -27.794  1.00  0.00      BS   C  
ATOM    231  C1' ADE B   8       7.104  -6.910 -29.172  1.00  0.00      BS   C  
ATOM    232  N1  ADE B   8       8.259  -2.639 -31.738  1.00  0.00      BS   N  
ATOM    233  C2  ADE B   8       9.039  -3.489 -31.005  1.00  0.00      BS   C  
ATOM    234  N3  ADE B   8       8.716  -4.605 -30.369  1.00  0.00      BS   N  
ATOM    235  C4  ADE B   8       7.355  -4.866 -30.539  1.00  0.00      BS   C  
ATOM    236  C5  ADE B   8       6.494  -4.080 -31.266  1.00  0.00      BS   C  
ATOM    237  C6  ADE B   8       6.950  -2.924 -31.892  1.00  0.00      BS   C  
ATOM    238  N6  ADE B   8       6.162  -2.053 -32.589  1.00  0.00      BS   N  
ATOM    239  N7  ADE B   8       5.258  -4.617 -31.237  1.00  0.00      BS   N  
ATOM    240  C8  ADE B   8       5.320  -5.687 -30.481  1.00  0.00      BS   C  
ATOM    241  N9  ADE B   8       6.577  -5.900 -29.973  1.00  0.00      BS   N  
ATOM    242  H2  ADE B   8      10.066  -3.150 -30.869  1.00  0.00      BS   H  
ATOM    243  H8  ADE B   8       4.456  -6.261 -30.147  1.00  0.00      BS   H  
ATOM    244  H1' ADE B   8       8.198  -6.787 -29.024  1.00  0.00      BS   H  
ATOM    245  H2' ADE B   8       6.738  -6.490 -26.919  1.00  0.00      BS   H  
ATOM    246  H3' ADE B   8       5.761  -8.977 -26.864  1.00  0.00      BS   H  
ATOM    247  H4' ADE B   8       7.111 -10.105 -28.926  1.00  0.00      BS   H  
ATOM    248  H5' ADE B   8       5.241 -10.184 -30.456  1.00  0.00      BS   H  
ATOM    249  H61 ADE B   8       6.592  -1.157 -32.701  1.00  0.00      BS   H  
ATOM    250  H62 ADE B   8       5.167  -2.089 -32.686  1.00  0.00      BS   H  
ATOM    251 H2'' ADE B   8       5.316  -6.976 -27.976  1.00  0.00      BS   H  
ATOM    252 H5'' ADE B   8       4.739 -10.418 -28.720  1.00  0.00      BS   H  
ATOM    253  P   THY B   9       8.045  -8.723 -25.389  1.00  0.00      BS   P  
ATOM    254  O1P THY B   9       9.053  -9.660 -24.997  1.00  0.00      BS   O  
ATOM    255  O2P THY B   9       6.698  -8.902 -24.806  1.00  0.00      BS   O  
ATOM    256  C5' THY B   9       9.816  -6.922 -25.840  1.00  0.00      BS   C  
ATOM    257  O5' THY B   9       8.536  -7.231 -25.193  1.00  0.00      BS   O  
ATOM    258  C4' THY B   9      10.057  -5.424 -25.918  1.00  0.00      BS   C  
ATOM    259  O4' THY B   9       9.173  -4.791 -26.865  1.00  0.00      BS   O  
ATOM    260  C3' THY B   9       9.835  -4.641 -24.602  1.00  0.00      BS   C  
ATOM    261  O3' THY B   9      10.859  -3.720 -24.372  1.00  0.00      BS   O  
ATOM    262  C2' THY B   9       8.515  -3.891 -24.805  1.00  0.00      BS   C  
ATOM    263  C1' THY B   9       8.735  -3.568 -26.281  1.00  0.00      BS   C  
ATOM    264  N1  THY B   9       7.564  -3.082 -27.052  1.00  0.00      BS   N  
ATOM    265  C2  THY B   9       7.774  -2.107 -28.001  1.00  0.00      BS   C  
ATOM    266  O2  THY B   9       8.889  -1.622 -28.154  1.00  0.00      BS   O  
ATOM    267  N3  THY B   9       6.663  -1.784 -28.644  1.00  0.00      BS   N  
ATOM    268  C4  THY B   9       5.372  -2.199 -28.432  1.00  0.00      BS   C  
ATOM    269  O4  THY B   9       4.411  -1.674 -29.018  1.00  0.00      BS   O  
ATOM    270  C5  THY B   9       5.319  -3.283 -27.514  1.00  0.00      BS   C  
ATOM    271  C5M THY B   9       3.989  -3.893 -27.141  1.00  0.00      BS   C  
ATOM    272  C6  THY B   9       6.444  -3.696 -26.956  1.00  0.00      BS   C  
ATOM    273  H3  THY B   9       6.885  -1.038 -29.288  1.00  0.00      BS   H  
ATOM    274  H6  THY B   9       6.487  -4.588 -26.330  1.00  0.00      BS   H  
ATOM    275  H1' THY B   9       9.623  -2.900 -26.264  1.00  0.00      BS   H  
ATOM    276  H2' THY B   9       8.456  -3.028 -24.108  1.00  0.00      BS   H  
ATOM    277  H3' THY B   9       9.645  -5.336 -23.757  1.00  0.00      BS   H  
ATOM    278  H4' THY B   9      11.081  -5.182 -26.277  1.00  0.00      BS   H  
ATOM    279  H5' THY B   9       9.888  -7.338 -26.867  1.00  0.00      BS   H  
ATOM    280  H51 THY B   9       3.898  -3.850 -26.035  1.00  0.00      BS   H  
ATOM    281  H52 THY B   9       3.852  -4.977 -27.343  1.00  0.00      BS   H  
ATOM    282  H53 THY B   9       3.157  -3.306 -27.584  1.00  0.00      BS   H  
ATOM    283 H2'' THY B   9       7.613  -4.505 -24.592  1.00  0.00      BS   H  
ATOM    284 H5'' THY B   9      10.686  -7.299 -25.259  1.00  0.00      BS   H  
ATOM    285  P   ADE B  10      11.530  -3.482 -22.957  1.00  0.00      BS   P  
ATOM    286  O1P ADE B  10      12.018  -4.829 -22.551  1.00  0.00      BS   O  
ATOM    287  O2P ADE B  10      10.487  -2.864 -22.086  1.00  0.00      BS   O  
ATOM    288  C5' ADE B  10      13.624  -2.488 -24.248  1.00  0.00      BS   C  
ATOM    289  O5' ADE B  10      12.755  -2.492 -23.111  1.00  0.00      BS   O  
ATOM    290  C4' ADE B  10      13.534  -1.125 -25.070  1.00  0.00      BS   C  
ATOM    291  O4' ADE B  10      12.220  -0.925 -25.671  1.00  0.00      BS   O  
ATOM    292  C3' ADE B  10      13.825   0.099 -24.151  1.00  0.00      BS   C  
ATOM    293  O3' ADE B  10      14.833   0.977 -24.691  1.00  0.00      BS   O  
ATOM    294  C2' ADE B  10      12.441   0.795 -24.163  1.00  0.00      BS   C  
ATOM    295  C1' ADE B  10      11.831   0.355 -25.549  1.00  0.00      BS   C  
ATOM    296  N1  ADE B  10       7.499   2.346 -27.353  1.00  0.00      BS   N  
ATOM    297  C2  ADE B  10       8.784   2.643 -27.593  1.00  0.00      BS   C  
ATOM    298  N3  ADE B  10       9.854   2.123 -27.114  1.00  0.00      BS   N  
ATOM    299  C4  ADE B  10       9.560   1.077 -26.319  1.00  0.00      BS   C  
ATOM    300  C5  ADE B  10       8.325   0.664 -25.925  1.00  0.00      BS   C  
ATOM    301  C6  ADE B  10       7.275   1.329 -26.500  1.00  0.00      BS   C  
ATOM    302  N6  ADE B  10       5.981   0.898 -26.298  1.00  0.00      BS   N  
ATOM    303  N7  ADE B  10       8.378  -0.330 -24.962  1.00  0.00      BS   N  
ATOM    304  C8  ADE B  10       9.626  -0.449 -24.673  1.00  0.00      BS   C  
ATOM    305  N9  ADE B  10      10.416   0.341 -25.489  1.00  0.00      BS   N  
ATOM    306  H2  ADE B  10       8.806   3.418 -28.361  1.00  0.00      BS   H  
ATOM    307  H8  ADE B  10      10.074  -1.197 -24.021  1.00  0.00      BS   H  
ATOM    308  H1' ADE B  10      12.245   0.977 -26.371  1.00  0.00      BS   H  
ATOM    309  H2' ADE B  10      12.523   1.902 -24.106  1.00  0.00      BS   H  
ATOM    310  H3' ADE B  10      14.026  -0.256 -23.117  1.00  0.00      BS   H  
ATOM    311  H4' ADE B  10      14.300  -1.262 -25.863  1.00  0.00      BS   H  
ATOM    312  H5' ADE B  10      13.356  -3.256 -25.005  1.00  0.00      BS   H  
ATOM    313  H61 ADE B  10       5.782   0.211 -25.600  1.00  0.00      BS   H  
ATOM    314  H62 ADE B  10       5.280   1.265 -26.909  1.00  0.00      BS   H  
ATOM    315 H2'' ADE B  10      11.757   0.503 -23.337  1.00  0.00      BS   H  
ATOM    316 H5'' ADE B  10      14.626  -2.714 -23.825  1.00  0.00      BS   H  
ATOM    317  P   CYT B  11      16.305   0.946 -24.034  1.00  0.00      BS   P  
ATOM    318  O1P CYT B  11      16.781  -0.458 -23.968  1.00  0.00      BS   O  
ATOM    319  O2P CYT B  11      16.145   1.634 -22.706  1.00  0.00      BS   O  
ATOM    320  C5' CYT B  11      17.218   1.479 -26.504  1.00  0.00      BS   C  
ATOM    321  O5' CYT B  11      17.190   1.725 -25.061  1.00  0.00      BS   O  
ATOM    322  C4' CYT B  11      18.465   2.090 -27.267  1.00  0.00      BS   C  
ATOM    323  O4' CYT B  11      18.488   3.519 -27.251  1.00  0.00      BS   O  
ATOM    324  C3' CYT B  11      19.792   1.571 -26.644  1.00  0.00      BS   C  
ATOM    325  O3' CYT B  11      20.785   1.317 -27.620  1.00  0.00      BS   O  
ATOM    326  C2' CYT B  11      20.165   2.723 -25.689  1.00  0.00      BS   C  
ATOM    327  C1' CYT B  11      19.580   3.950 -26.469  1.00  0.00      BS   C  
ATOM    328  N1  CYT B  11      19.174   5.122 -25.646  1.00  0.00      BS   N  
ATOM    329  C2  CYT B  11      19.632   6.389 -25.923  1.00  0.00      BS   C  
ATOM    330  O2  CYT B  11      20.347   6.570 -26.895  1.00  0.00      BS   O  
ATOM    331  N3  CYT B  11      19.275   7.461 -25.160  1.00  0.00      BS   N  
ATOM    332  C4  CYT B  11      18.606   7.249 -23.998  1.00  0.00      BS   C  
ATOM    333  N4  CYT B  11      18.333   8.307 -23.178  1.00  0.00      BS   N  
ATOM    334  C5  CYT B  11      18.062   5.985 -23.729  1.00  0.00      BS   C  
ATOM    335  C6  CYT B  11      18.357   4.990 -24.546  1.00  0.00      BS   C  
ATOM    336  H5  CYT B  11      17.499   5.900 -22.799  1.00  0.00      BS   H  
ATOM    337  H6  CYT B  11      18.144   3.949 -24.304  1.00  0.00      BS   H  
ATOM    338  H1' CYT B  11      20.381   4.296 -27.159  1.00  0.00      BS   H  
ATOM    339  H2' CYT B  11      21.265   2.829 -25.580  1.00  0.00      BS   H  
ATOM    340  H3' CYT B  11      19.476   0.675 -26.067  1.00  0.00      BS   H  
ATOM    341  H4' CYT B  11      18.368   1.830 -28.343  1.00  0.00      BS   H  
ATOM    342  H41 CYT B  11      18.504   9.208 -23.574  1.00  0.00      BS   H  
ATOM    343  H5' CYT B  11      16.310   1.937 -26.953  1.00  0.00      BS   H  
ATOM    344  H42 CYT B  11      18.038   8.081 -22.249  1.00  0.00      BS   H  
ATOM    345 H2'' CYT B  11      19.727   2.537 -24.685  1.00  0.00      BS   H  
ATOM    346 H5'' CYT B  11      17.048   0.403 -26.721  1.00  0.00      BS   H  
ATOM    347  P   GUA B  12      21.415  -0.078 -28.020  1.00  0.00      BS   P  
ATOM    348  O1P GUA B  12      22.191  -0.684 -26.888  1.00  0.00      BS   O  
ATOM    349  O2P GUA B  12      22.060   0.008 -29.385  1.00  0.00      BS   O  
ATOM    350  C5' GUA B  12      20.017  -2.214 -27.708  1.00  0.00      BS   C  
ATOM    351  O5' GUA B  12      20.100  -0.917 -28.318  1.00  0.00      BS   O  
ATOM    352  C4' GUA B  12      18.742  -2.839 -28.155  1.00  0.00      BS   C  
ATOM    353  O4' GUA B  12      17.629  -1.928 -27.971  1.00  0.00      BS   O  
ATOM    354  C3' GUA B  12      18.814  -3.063 -29.689  1.00  0.00      BS   C  
ATOM    355  O3' GUA B  12      18.653  -4.427 -29.969  1.00  0.00      BS   O  
ATOM    356  C2' GUA B  12      17.573  -2.310 -30.182  1.00  0.00      BS   C  
ATOM    357  C1' GUA B  12      16.703  -2.366 -28.927  1.00  0.00      BS   C  
ATOM    358  N1  GUA B  12      11.752  -1.442 -29.031  1.00  0.00      BS   N  
ATOM    359  C2  GUA B  12      12.324  -2.652 -28.802  1.00  0.00      BS   C  
ATOM    360  N2  GUA B  12      11.444  -3.617 -28.437  1.00  0.00      BS   N  
ATOM    361  N3  GUA B  12      13.646  -2.814 -28.899  1.00  0.00      BS   N  
ATOM    362  C4  GUA B  12      14.290  -1.639 -28.946  1.00  0.00      BS   C  
ATOM    363  C5  GUA B  12      13.733  -0.296 -29.062  1.00  0.00      BS   C  
ATOM    364  C6  GUA B  12      12.323  -0.200 -29.095  1.00  0.00      BS   C  
ATOM    365  O6  GUA B  12      11.657   0.825 -29.157  1.00  0.00      BS   O  
ATOM    366  N7  GUA B  12      14.755   0.712 -29.017  1.00  0.00      BS   N  
ATOM    367  C8  GUA B  12      15.832  -0.028 -29.061  1.00  0.00      BS   C  
ATOM    368  N9  GUA B  12      15.655  -1.410 -28.965  1.00  0.00      BS   N  
ATOM    369  H1  GUA B  12      10.745  -1.436 -28.953  1.00  0.00      BS   H  
ATOM    370  H8  GUA B  12      16.849   0.364 -29.080  1.00  0.00      BS   H  
ATOM    371  H1' GUA B  12      16.403  -3.416 -28.721  1.00  0.00      BS   H  
ATOM    372  H2' GUA B  12      17.059  -2.858 -31.000  1.00  0.00      BS   H  
ATOM    373  H21 GUA B  12      11.775  -4.495 -28.091  1.00  0.00      BS   H  
ATOM    374  H3' GUA B  12      19.805  -2.728 -30.064  1.00  0.00      BS   H  
ATOM    375  H22 GUA B  12      10.460  -3.504 -28.574  1.00  0.00      BS   H  
ATOM    376  H4' GUA B  12      18.499  -3.781 -27.617  1.00  0.00      BS   H  
ATOM    377  H5' GUA B  12      20.007  -2.194 -26.597  1.00  0.00      BS   H  
ATOM    378  H3T GUA B  12      18.386  -4.517 -30.887  1.00  0.00      BS   H  
ATOM    379 H2'' GUA B  12      17.955  -1.320 -30.513  1.00  0.00      BS   H  
ATOM    380 H5'' GUA B  12      20.876  -2.845 -28.020  1.00  0.00      BS   H  
TER   
ATOM    381  C5' GUA R  11      13.637   5.588 -22.881  1.00  0.00      R    C  
ATOM    382  O5' GUA R  11      13.383   4.228 -22.773  1.00  0.00      R    O  
ATOM    383  C4' GUA R  11      12.812   6.427 -23.894  1.00  0.00      R    C  
ATOM    384  O4' GUA R  11      12.173   5.568 -24.967  1.00  0.00      R    O  
ATOM    385  C3' GUA R  11      11.636   7.151 -23.391  1.00  0.00      R    C  
ATOM    386  O3' GUA R  11      12.090   8.364 -22.690  1.00  0.00      R    O  
ATOM    387  C2' GUA R  11      10.757   7.367 -24.686  1.00  0.00      R    C  
ATOM    388  O2' GUA R  11      11.466   8.250 -25.653  1.00  0.00      R    O  
ATOM    389  C1' GUA R  11      10.842   6.005 -25.370  1.00  0.00      R    C  
ATOM    390  N1  GUA R  11       5.899   5.062 -24.535  1.00  0.00      R    N  
ATOM    391  C2  GUA R  11       6.420   6.133 -25.249  1.00  0.00      R    C  
ATOM    392  N2  GUA R  11       5.658   7.064 -25.860  1.00  0.00      R    N  
ATOM    393  N3  GUA R  11       7.758   6.208 -25.392  1.00  0.00      R    N  
ATOM    394  C4  GUA R  11       8.448   5.187 -24.831  1.00  0.00      R    C  
ATOM    395  C5  GUA R  11       7.922   4.138 -24.142  1.00  0.00      R    C  
ATOM    396  C6  GUA R  11       6.560   4.010 -23.954  1.00  0.00      R    C  
ATOM    397  O6  GUA R  11       5.984   3.083 -23.402  1.00  0.00      R    O  
ATOM    398  N7  GUA R  11       9.014   3.376 -23.680  1.00  0.00      R    N  
ATOM    399  C8  GUA R  11      10.136   3.860 -24.189  1.00  0.00      R    C  
ATOM    400  N9  GUA R  11       9.833   5.079 -24.853  1.00  0.00      R    N  
ATOM    401  H1  GUA R  11       4.913   5.176 -24.351  1.00  0.00      R    H  
ATOM    402  H8  GUA R  11      11.132   3.418 -24.133  1.00  0.00      R    H  
ATOM    403  H1' GUA R  11      10.866   6.120 -26.474  1.00  0.00      R    H  
ATOM    404  H2' GUA R  11      11.045   8.693 -26.393  1.00  0.00      R    H  
ATOM    405  H21 GUA R  11       4.659   7.016 -25.832  1.00  0.00      R    H  
ATOM    406  H3' GUA R  11      11.161   6.415 -22.708  1.00  0.00      R    H  
ATOM    407  H22 GUA R  11       6.151   7.684 -26.473  1.00  0.00      R    H  
ATOM    408  H4' GUA R  11      13.526   7.076 -24.443  1.00  0.00      R    H  
ATOM    409  H5' GUA R  11      14.680   5.656 -23.258  1.00  0.00      R    H  
ATOM    410  H5T GUA R  11      14.213   3.888 -22.429  1.00  0.00      R    H  
ATOM    411 H2'' GUA R  11       9.681   7.609 -24.545  1.00  0.00      R    H  
ATOM    412 H5'' GUA R  11      13.488   6.033 -21.874  1.00  0.00      R    H  
ATOM    413  P   CYT R  12      11.642   8.676 -21.193  1.00  0.00      R    P  
ATOM    414  O1P CYT R  12      12.370   9.790 -20.554  1.00  0.00      R    O  
ATOM    415  O2P CYT R  12      11.725   7.428 -20.381  1.00  0.00      R    O  
ATOM    416  C5' CYT R  12       9.632  10.092 -21.994  1.00  0.00      R    C  
ATOM    417  O5' CYT R  12      10.090   8.863 -21.349  1.00  0.00      R    O  
ATOM    418  C4' CYT R  12       8.168  10.178 -21.950  1.00  0.00      R    C  
ATOM    419  O4' CYT R  12       7.563   9.049 -22.610  1.00  0.00      R    O  
ATOM    420  C3' CYT R  12       7.525  10.192 -20.559  1.00  0.00      R    C  
ATOM    421  O3' CYT R  12       7.629  11.446 -19.952  1.00  0.00      R    O  
ATOM    422  C2' CYT R  12       6.070   9.676 -20.882  1.00  0.00      R    C  
ATOM    423  O2' CYT R  12       5.165  10.708 -21.177  1.00  0.00      R    O  
ATOM    424  C1' CYT R  12       6.250   8.719 -22.072  1.00  0.00      R    C  
ATOM    425  N1  CYT R  12       6.017   7.363 -21.670  1.00  0.00      R    N  
ATOM    426  C2  CYT R  12       4.671   6.941 -21.462  1.00  0.00      R    C  
ATOM    427  O2  CYT R  12       3.728   7.681 -21.707  1.00  0.00      R    O  
ATOM    428  N3  CYT R  12       4.524   5.701 -20.969  1.00  0.00      R    N  
ATOM    429  C4  CYT R  12       5.558   4.814 -20.867  1.00  0.00      R    C  
ATOM    430  N4  CYT R  12       5.365   3.537 -20.543  1.00  0.00      R    N  
ATOM    431  C5  CYT R  12       6.939   5.255 -21.236  1.00  0.00      R    C  
ATOM    432  C6  CYT R  12       7.081   6.558 -21.595  1.00  0.00      R    C  
ATOM    433  H5  CYT R  12       7.705   4.480 -21.199  1.00  0.00      R    H  
ATOM    434  H6  CYT R  12       8.013   6.942 -22.010  1.00  0.00      R    H  
ATOM    435  H1' CYT R  12       5.610   8.970 -22.945  1.00  0.00      R    H  
ATOM    436  H2' CYT R  12       4.426  10.556 -20.584  1.00  0.00      R    H  
ATOM    437  H3' CYT R  12       8.001   9.400 -19.940  1.00  0.00      R    H  
ATOM    438  H4' CYT R  12       7.734  11.108 -22.376  1.00  0.00      R    H  
ATOM    439  H41 CYT R  12       6.122   2.887 -20.608  1.00  0.00      R    H  
ATOM    440  H5' CYT R  12       9.933  10.224 -23.055  1.00  0.00      R    H  
ATOM    441  H42 CYT R  12       4.411   3.237 -20.520  1.00  0.00      R    H  
ATOM    442 H2'' CYT R  12       5.582   9.096 -20.070  1.00  0.00      R    H  
ATOM    443 H5'' CYT R  12      10.091  10.922 -21.417  1.00  0.00      R    H  
ATOM    444  P   URA R  13       7.352  11.667 -18.428  1.00  0.00      R    P  
ATOM    445  O1P URA R  13       7.529  13.112 -18.208  1.00  0.00      R    O  
ATOM    446  O2P URA R  13       8.180  10.820 -17.597  1.00  0.00      R    O  
ATOM    447  C5' URA R  13       4.699  12.173 -18.297  1.00  0.00      R    C  
ATOM    448  O5' URA R  13       5.840  11.284 -18.098  1.00  0.00      R    O  
ATOM    449  C4' URA R  13       3.391  11.391 -18.188  1.00  0.00      R    C  
ATOM    450  O4' URA R  13       3.312  10.180 -19.063  1.00  0.00      R    O  
ATOM    451  C3' URA R  13       2.912  10.817 -16.837  1.00  0.00      R    C  
ATOM    452  O3' URA R  13       2.552  11.935 -15.990  1.00  0.00      R    O  
ATOM    453  C2' URA R  13       1.812   9.919 -17.355  1.00  0.00      R    C  
ATOM    454  O2' URA R  13       0.600  10.633 -17.580  1.00  0.00      R    O  
ATOM    455  C1' URA R  13       2.415   9.264 -18.554  1.00  0.00      R    C  
ATOM    456  N1  URA R  13       3.058   7.984 -18.202  1.00  0.00      R    N  
ATOM    457  C2  URA R  13       2.189   6.940 -18.054  1.00  0.00      R    C  
ATOM    458  O2  URA R  13       0.991   7.074 -18.221  1.00  0.00      R    O  
ATOM    459  N3  URA R  13       2.822   5.767 -17.642  1.00  0.00      R    N  
ATOM    460  C4  URA R  13       4.183   5.501 -17.598  1.00  0.00      R    C  
ATOM    461  O4  URA R  13       4.551   4.335 -17.402  1.00  0.00      R    O  
ATOM    462  C5  URA R  13       5.050   6.661 -17.778  1.00  0.00      R    C  
ATOM    463  C6  URA R  13       4.444   7.843 -18.141  1.00  0.00      R    C  
ATOM    464  H3  URA R  13       2.271   4.932 -17.786  1.00  0.00      R    H  
ATOM    465  H5  URA R  13       6.115   6.482 -17.628  1.00  0.00      R    H  
ATOM    466  H6  URA R  13       5.018   8.767 -18.219  1.00  0.00      R    H  
ATOM    467  H1' URA R  13       1.656   9.049 -19.335  1.00  0.00      R    H  
ATOM    468  H2' URA R  13      -0.021  10.306 -16.924  1.00  0.00      R    H  
ATOM    469  H3' URA R  13       3.773  10.265 -16.402  1.00  0.00      R    H  
ATOM    470  H4' URA R  13       2.575  12.030 -18.589  1.00  0.00      R    H  
ATOM    471  H5' URA R  13       4.754  12.609 -19.317  1.00  0.00      R    H  
ATOM    472 H2'' URA R  13       1.559   9.137 -16.609  1.00  0.00      R    H  
ATOM    473 H5'' URA R  13       4.732  13.017 -17.574  1.00  0.00      R    H  
ATOM    474  P   URA R  14       2.597  11.624 -14.442  1.00  0.00      R    P  
ATOM    475  O1P URA R  14       2.318  12.931 -13.764  1.00  0.00      R    O  
ATOM    476  O2P URA R  14       3.832  10.945 -14.026  1.00  0.00      R    O  
ATOM    477  C5' URA R  14       0.037  11.182 -14.189  1.00  0.00      R    C  
ATOM    478  O5' URA R  14       1.351  10.654 -14.177  1.00  0.00      R    O  
ATOM    479  C4' URA R  14      -1.112  10.193 -14.370  1.00  0.00      R    C  
ATOM    480  O4' URA R  14      -0.869   9.234 -15.418  1.00  0.00      R    O  
ATOM    481  C3' URA R  14      -1.264   9.308 -13.140  1.00  0.00      R    C  
ATOM    482  O3' URA R  14      -2.093  10.023 -12.217  1.00  0.00      R    O  
ATOM    483  C2' URA R  14      -1.816   7.974 -13.705  1.00  0.00      R    C  
ATOM    484  O2' URA R  14      -3.213   7.930 -13.876  1.00  0.00      R    O  
ATOM    485  C1' URA R  14      -1.085   7.873 -14.981  1.00  0.00      R    C  
ATOM    486  N1  URA R  14       0.195   7.092 -14.910  1.00  0.00      R    N  
ATOM    487  C2  URA R  14       0.163   5.783 -15.262  1.00  0.00      R    C  
ATOM    488  O2  URA R  14      -0.868   5.226 -15.577  1.00  0.00      R    O  
ATOM    489  N3  URA R  14       1.384   5.115 -15.139  1.00  0.00      R    N  
ATOM    490  C4  URA R  14       2.486   5.487 -14.455  1.00  0.00      R    C  
ATOM    491  O4  URA R  14       3.411   4.674 -14.275  1.00  0.00      R    O  
ATOM    492  C5  URA R  14       2.387   6.862 -14.116  1.00  0.00      R    C  
ATOM    493  C6  URA R  14       1.323   7.653 -14.352  1.00  0.00      R    C  
ATOM    494  H3  URA R  14       1.210   4.161 -15.420  1.00  0.00      R    H  
ATOM    495  H5  URA R  14       3.213   7.411 -13.666  1.00  0.00      R    H  
ATOM    496  H6  URA R  14       1.284   8.585 -13.788  1.00  0.00      R    H  
ATOM    497  H1' URA R  14      -1.699   7.514 -15.835  1.00  0.00      R    H  
ATOM    498  H2' URA R  14      -3.548   7.272 -13.264  1.00  0.00      R    H  
ATOM    499  H3' URA R  14      -0.203   9.270 -12.811  1.00  0.00      R    H  
ATOM    500  H4' URA R  14      -2.100  10.666 -14.562  1.00  0.00      R    H  
ATOM    501  H5' URA R  14      -0.156  11.923 -14.993  1.00  0.00      R    H  
ATOM    502 H2'' URA R  14      -1.498   7.150 -13.032  1.00  0.00      R    H  
ATOM    503 H5'' URA R  14      -0.157  11.658 -13.204  1.00  0.00      R    H  
ATOM    504  P   ADE R  15      -2.116   9.628 -10.679  1.00  0.00      R    P  
ATOM    505  O1P ADE R  15      -3.191  10.513 -10.151  1.00  0.00      R    O  
ATOM    506  O2P ADE R  15      -0.759   9.838 -10.131  1.00  0.00      R    O  
ATOM    507  C5' ADE R  15      -3.849   7.764 -10.678  1.00  0.00      R    C  
ATOM    508  O5' ADE R  15      -2.458   8.148 -10.616  1.00  0.00      R    O  
ATOM    509  C4' ADE R  15      -4.117   6.238 -10.845  1.00  0.00      R    C  
ATOM    510  O4' ADE R  15      -3.404   5.706 -11.946  1.00  0.00      R    O  
ATOM    511  C3' ADE R  15      -3.667   5.395  -9.616  1.00  0.00      R    C  
ATOM    512  O3' ADE R  15      -4.660   5.526  -8.587  1.00  0.00      R    O  
ATOM    513  C2' ADE R  15      -3.508   4.030 -10.221  1.00  0.00      R    C  
ATOM    514  O2' ADE R  15      -4.747   3.388 -10.314  1.00  0.00      R    O  
ATOM    515  C1' ADE R  15      -2.912   4.412 -11.566  1.00  0.00      R    C  
ATOM    516  N1  ADE R  15       0.968   1.254 -11.547  1.00  0.00      R    N  
ATOM    517  C2  ADE R  15      -0.341   1.044 -11.588  1.00  0.00      R    C  
ATOM    518  N3  ADE R  15      -1.296   1.909 -11.482  1.00  0.00      R    N  
ATOM    519  C4  ADE R  15      -0.788   3.168 -11.466  1.00  0.00      R    C  
ATOM    520  C5  ADE R  15       0.496   3.554 -11.513  1.00  0.00      R    C  
ATOM    521  C6  ADE R  15       1.475   2.531 -11.543  1.00  0.00      R    C  
ATOM    522  N6  ADE R  15       2.750   2.681 -11.540  1.00  0.00      R    N  
ATOM    523  N7  ADE R  15       0.687   4.919 -11.381  1.00  0.00      R    N  
ATOM    524  C8  ADE R  15      -0.509   5.424 -11.412  1.00  0.00      R    C  
ATOM    525  N9  ADE R  15      -1.484   4.447 -11.522  1.00  0.00      R    N  
ATOM    526  H2  ADE R  15      -0.531  -0.029 -11.635  1.00  0.00      R    H  
ATOM    527  H8  ADE R  15      -0.784   6.478 -11.435  1.00  0.00      R    H  
ATOM    528  H1' ADE R  15      -3.135   3.588 -12.277  1.00  0.00      R    H  
ATOM    529  H2' ADE R  15      -4.547   2.458 -10.438  1.00  0.00      R    H  
ATOM    530  H3' ADE R  15      -2.652   5.741  -9.325  1.00  0.00      R    H  
ATOM    531  H4' ADE R  15      -5.210   6.078 -10.970  1.00  0.00      R    H  
ATOM    532  H5' ADE R  15      -4.318   8.259 -11.555  1.00  0.00      R    H  
ATOM    533  H61 ADE R  15       3.043   3.637 -11.546  1.00  0.00      R    H  
ATOM    534  H62 ADE R  15       3.439   1.977 -11.710  1.00  0.00      R    H  
ATOM    535 H2'' ADE R  15      -2.853   3.442  -9.542  1.00  0.00      R    H  
ATOM    536 H5'' ADE R  15      -4.333   8.049  -9.719  1.00  0.00      R    H  
ATOM    537  P   CYT R  16      -4.350   5.831  -7.103  1.00  0.00      R    P  
ATOM    538  O1P CYT R  16      -5.565   6.187  -6.341  1.00  0.00      R    O  
ATOM    539  O2P CYT R  16      -3.291   6.796  -7.128  1.00  0.00      R    O  
ATOM    540  C5' CYT R  16      -4.595   3.325  -6.513  1.00  0.00      R    C  
ATOM    541  O5' CYT R  16      -3.698   4.430  -6.568  1.00  0.00      R    O  
ATOM    542  C4' CYT R  16      -4.046   1.892  -6.465  1.00  0.00      R    C  
ATOM    543  O4' CYT R  16      -3.313   1.555  -7.722  1.00  0.00      R    O  
ATOM    544  C3' CYT R  16      -3.168   1.495  -5.330  1.00  0.00      R    C  
ATOM    545  O3' CYT R  16      -4.042   1.250  -4.136  1.00  0.00      R    O  
ATOM    546  C2' CYT R  16      -2.525   0.207  -5.940  1.00  0.00      R    C  
ATOM    547  O2' CYT R  16      -3.389  -0.910  -5.747  1.00  0.00      R    O  
ATOM    548  C1' CYT R  16      -2.309   0.630  -7.372  1.00  0.00      R    C  
ATOM    549  N1  CYT R  16      -0.960   1.149  -7.687  1.00  0.00      R    N  
ATOM    550  C2  CYT R  16       0.181   0.302  -7.522  1.00  0.00      R    C  
ATOM    551  O2  CYT R  16       0.065  -0.886  -7.115  1.00  0.00      R    O  
ATOM    552  N3  CYT R  16       1.426   0.811  -7.767  1.00  0.00      R    N  
ATOM    553  C4  CYT R  16       1.590   2.130  -8.042  1.00  0.00      R    C  
ATOM    554  N4  CYT R  16       2.794   2.680  -8.293  1.00  0.00      R    N  
ATOM    555  C5  CYT R  16       0.490   2.999  -8.254  1.00  0.00      R    C  
ATOM    556  C6  CYT R  16      -0.709   2.509  -7.933  1.00  0.00      R    C  
ATOM    557  H5  CYT R  16       0.593   4.038  -8.566  1.00  0.00      R    H  
ATOM    558  H6  CYT R  16      -1.634   3.070  -8.056  1.00  0.00      R    H  
ATOM    559  H1' CYT R  16      -2.577  -0.231  -8.022  1.00  0.00      R    H  
ATOM    560  H2' CYT R  16      -2.843  -1.663  -5.513  1.00  0.00      R    H  
ATOM    561  H3' CYT R  16      -2.435   2.317  -5.179  1.00  0.00      R    H  
ATOM    562  H4' CYT R  16      -4.929   1.218  -6.442  1.00  0.00      R    H  
ATOM    563  H41 CYT R  16       3.639   2.186  -8.092  1.00  0.00      R    H  
ATOM    564  H5' CYT R  16      -5.321   3.317  -7.354  1.00  0.00      R    H  
ATOM    565  H42 CYT R  16       2.868   3.669  -8.424  1.00  0.00      R    H  
ATOM    566 H2'' CYT R  16      -1.547  -0.014  -5.461  1.00  0.00      R    H  
ATOM    567 H5'' CYT R  16      -5.297   3.325  -5.652  1.00  0.00      R    H  
ATOM    568  P   ADE R  17      -3.337   1.558  -2.799  1.00  0.00      R    P  
ATOM    569  O1P ADE R  17      -4.391   1.771  -1.783  1.00  0.00      R    O  
ATOM    570  O2P ADE R  17      -2.385   2.622  -2.959  1.00  0.00      R    O  
ATOM    571  C5' ADE R  17      -3.016  -1.115  -2.563  1.00  0.00      R    C  
ATOM    572  O5' ADE R  17      -2.537   0.248  -2.558  1.00  0.00      R    O  
ATOM    573  C4' ADE R  17      -1.925  -2.131  -2.818  1.00  0.00      R    C  
ATOM    574  O4' ADE R  17      -1.258  -1.934  -4.072  1.00  0.00      R    O  
ATOM    575  C3' ADE R  17      -0.874  -2.015  -1.750  1.00  0.00      R    C  
ATOM    576  O3' ADE R  17      -1.174  -2.791  -0.589  1.00  0.00      R    O  
ATOM    577  C2' ADE R  17       0.322  -2.586  -2.470  1.00  0.00      R    C  
ATOM    578  O2' ADE R  17       0.419  -4.015  -2.466  1.00  0.00      R    O  
ATOM    579  C1' ADE R  17       0.133  -2.027  -3.924  1.00  0.00      R    C  
ATOM    580  N1  ADE R  17       4.747  -0.074  -5.133  1.00  0.00      R    N  
ATOM    581  C2  ADE R  17       4.254  -1.345  -5.002  1.00  0.00      R    C  
ATOM    582  N3  ADE R  17       3.080  -1.745  -4.432  1.00  0.00      R    N  
ATOM    583  C4  ADE R  17       2.257  -0.752  -4.353  1.00  0.00      R    C  
ATOM    584  C5  ADE R  17       2.519   0.630  -4.485  1.00  0.00      R    C  
ATOM    585  C6  ADE R  17       3.867   0.970  -4.849  1.00  0.00      R    C  
ATOM    586  N6  ADE R  17       4.467   2.185  -4.986  1.00  0.00      R    N  
ATOM    587  N7  ADE R  17       1.374   1.413  -4.426  1.00  0.00      R    N  
ATOM    588  C8  ADE R  17       0.444   0.508  -4.096  1.00  0.00      R    C  
ATOM    589  N9  ADE R  17       0.883  -0.773  -4.076  1.00  0.00      R    N  
ATOM    590  H2  ADE R  17       5.007  -2.119  -5.152  1.00  0.00      R    H  
ATOM    591  H8  ADE R  17      -0.599   0.730  -3.876  1.00  0.00      R    H  
ATOM    592  H1' ADE R  17       0.423  -2.770  -4.697  1.00  0.00      R    H  
ATOM    593  H2' ADE R  17       1.073  -4.174  -1.781  1.00  0.00      R    H  
ATOM    594  H3' ADE R  17      -0.672  -0.936  -1.579  1.00  0.00      R    H  
ATOM    595  H4' ADE R  17      -2.285  -3.180  -2.859  1.00  0.00      R    H  
ATOM    596  H5' ADE R  17      -3.810  -1.274  -3.325  1.00  0.00      R    H  
ATOM    597  H61 ADE R  17       3.972   3.034  -4.798  1.00  0.00      R    H  
ATOM    598  H62 ADE R  17       5.438   2.287  -5.203  1.00  0.00      R    H  
ATOM    599 H2'' ADE R  17       1.320  -2.247  -2.115  1.00  0.00      R    H  
ATOM    600 H5'' ADE R  17      -3.345  -1.473  -1.564  1.00  0.00      R    H  
ATOM    601  P   ADE R  18      -0.461  -2.560   0.813  1.00  0.00      R    P  
ATOM    602  O1P ADE R  18      -1.209  -3.383   1.781  1.00  0.00      R    O  
ATOM    603  O2P ADE R  18      -0.428  -1.141   0.928  1.00  0.00      R    O  
ATOM    604  C5' ADE R  18       1.296  -4.528   0.784  1.00  0.00      R    C  
ATOM    605  O5' ADE R  18       0.961  -3.151   0.572  1.00  0.00      R    O  
ATOM    606  C4' ADE R  18       2.680  -4.856   0.265  1.00  0.00      R    C  
ATOM    607  O4' ADE R  18       2.854  -4.252  -1.088  1.00  0.00      R    O  
ATOM    608  C3' ADE R  18       3.846  -4.425   1.090  1.00  0.00      R    C  
ATOM    609  O3' ADE R  18       3.982  -5.344   2.219  1.00  0.00      R    O  
ATOM    610  C2' ADE R  18       4.960  -4.500  -0.030  1.00  0.00      R    C  
ATOM    611  O2' ADE R  18       5.467  -5.798  -0.276  1.00  0.00      R    O  
ATOM    612  C1' ADE R  18       4.197  -3.829  -1.184  1.00  0.00      R    C  
ATOM    613  N1  ADE R  18       7.219   0.303  -2.310  1.00  0.00      R    N  
ATOM    614  C2  ADE R  18       7.443  -1.016  -2.478  1.00  0.00      R    C  
ATOM    615  N3  ADE R  18       6.587  -2.005  -2.311  1.00  0.00      R    N  
ATOM    616  C4  ADE R  18       5.392  -1.609  -1.771  1.00  0.00      R    C  
ATOM    617  C5  ADE R  18       5.073  -0.333  -1.364  1.00  0.00      R    C  
ATOM    618  C6  ADE R  18       6.017   0.672  -1.824  1.00  0.00      R    C  
ATOM    619  N6  ADE R  18       5.637   1.925  -1.759  1.00  0.00      R    N  
ATOM    620  N7  ADE R  18       3.832  -0.291  -0.654  1.00  0.00      R    N  
ATOM    621  C8  ADE R  18       3.427  -1.496  -0.635  1.00  0.00      R    C  
ATOM    622  N9  ADE R  18       4.301  -2.359  -1.220  1.00  0.00      R    N  
ATOM    623  H2  ADE R  18       8.408  -1.352  -2.856  1.00  0.00      R    H  
ATOM    624  H8  ADE R  18       2.389  -1.760  -0.433  1.00  0.00      R    H  
ATOM    625  H1' ADE R  18       4.595  -4.237  -2.137  1.00  0.00      R    H  
ATOM    626  H2' ADE R  18       5.483  -6.291   0.547  1.00  0.00      R    H  
ATOM    627  H3' ADE R  18       3.670  -3.406   1.497  1.00  0.00      R    H  
ATOM    628  H4' ADE R  18       2.812  -5.953   0.147  1.00  0.00      R    H  
ATOM    629  H5' ADE R  18       0.541  -5.271   0.449  1.00  0.00      R    H  
ATOM    630  H61 ADE R  18       6.278   2.690  -1.780  1.00  0.00      R    H  
ATOM    631  H62 ADE R  18       4.802   2.190  -1.276  1.00  0.00      R    H  
ATOM    632 H2'' ADE R  18       5.778  -3.810   0.268  1.00  0.00      R    H  
ATOM    633 H5'' ADE R  18       1.332  -4.648   1.887  1.00  0.00      R    H  
ATOM    634  P   CYT R  19       5.052  -5.264   3.368  1.00  0.00      R    P  
ATOM    635  O1P CYT R  19       6.181  -6.140   3.035  1.00  0.00      R    O  
ATOM    636  O2P CYT R  19       4.425  -5.587   4.712  1.00  0.00      R    O  
ATOM    637  C5' CYT R  19       6.944  -3.387   3.526  1.00  0.00      R    C  
ATOM    638  O5' CYT R  19       5.570  -3.704   3.309  1.00  0.00      R    O  
ATOM    639  C4' CYT R  19       7.193  -1.819   3.582  1.00  0.00      R    C  
ATOM    640  O4' CYT R  19       6.529  -1.262   2.432  1.00  0.00      R    O  
ATOM    641  C3' CYT R  19       6.648  -1.025   4.805  1.00  0.00      R    C  
ATOM    642  O3' CYT R  19       7.536  -1.260   5.903  1.00  0.00      R    O  
ATOM    643  C2' CYT R  19       6.510   0.375   4.209  1.00  0.00      R    C  
ATOM    644  O2' CYT R  19       7.776   1.037   4.209  1.00  0.00      R    O  
ATOM    645  C1' CYT R  19       6.082   0.034   2.756  1.00  0.00      R    C  
ATOM    646  N1  CYT R  19       4.589   0.279   2.666  1.00  0.00      R    N  
ATOM    647  C2  CYT R  19       4.093   1.618   2.545  1.00  0.00      R    C  
ATOM    648  O2  CYT R  19       4.865   2.621   2.472  1.00  0.00      R    O  
ATOM    649  N3  CYT R  19       2.733   1.811   2.564  1.00  0.00      R    N  
ATOM    650  C4  CYT R  19       1.869   0.759   2.569  1.00  0.00      R    C  
ATOM    651  N4  CYT R  19       0.528   0.948   2.471  1.00  0.00      R    N  
ATOM    652  C5  CYT R  19       2.371  -0.565   2.684  1.00  0.00      R    C  
ATOM    653  C6  CYT R  19       3.709  -0.754   2.773  1.00  0.00      R    C  
ATOM    654  H5  CYT R  19       1.679  -1.403   2.603  1.00  0.00      R    H  
ATOM    655  H6  CYT R  19       4.238  -1.707   2.812  1.00  0.00      R    H  
ATOM    656  H1' CYT R  19       6.707   0.693   2.117  1.00  0.00      R    H  
ATOM    657  H2' CYT R  19       7.444   1.904   3.963  1.00  0.00      R    H  
ATOM    658  H3' CYT R  19       5.631  -1.374   5.089  1.00  0.00      R    H  
ATOM    659  H4' CYT R  19       8.260  -1.544   3.440  1.00  0.00      R    H  
ATOM    660  H41 CYT R  19       0.105   1.854   2.454  1.00  0.00      R    H  
ATOM    661  H5' CYT R  19       7.479  -3.660   2.591  1.00  0.00      R    H  
ATOM    662  H42 CYT R  19      -0.062   0.231   2.096  1.00  0.00      R    H  
ATOM    663 H2'' CYT R  19       5.742   0.977   4.740  1.00  0.00      R    H  
ATOM    664 H5'' CYT R  19       7.234  -3.854   4.491  1.00  0.00      R    H  
ATOM    665  P   ADE R  20       7.193  -0.620   7.289  1.00  0.00      R    P  
ATOM    666  O1P ADE R  20       5.854   0.031   7.158  1.00  0.00      R    O  
ATOM    667  O2P ADE R  20       8.286   0.161   7.785  1.00  0.00      R    O  
ATOM    668  C5' ADE R  20       6.538  -1.822   9.534  1.00  0.00      R    C  
ATOM    669  O5' ADE R  20       7.104  -1.860   8.198  1.00  0.00      R    O  
ATOM    670  C4' ADE R  20       5.372  -2.813   9.603  1.00  0.00      R    C  
ATOM    671  O4' ADE R  20       4.220  -2.356   8.815  1.00  0.00      R    O  
ATOM    672  C3' ADE R  20       5.628  -4.284   9.103  1.00  0.00      R    C  
ATOM    673  O3' ADE R  20       5.157  -5.336  10.024  1.00  0.00      R    O  
ATOM    674  C2' ADE R  20       4.924  -4.210   7.722  1.00  0.00      R    C  
ATOM    675  O2' ADE R  20       4.528  -5.538   7.375  1.00  0.00      R    O  
ATOM    676  C1' ADE R  20       3.722  -3.374   8.057  1.00  0.00      R    C  
ATOM    677  N1  ADE R  20      -0.926  -1.638   6.563  1.00  0.00      R    N  
ATOM    678  C2  ADE R  20      -0.379  -1.982   7.790  1.00  0.00      R    C  
ATOM    679  N3  ADE R  20       0.864  -2.285   8.184  1.00  0.00      R    N  
ATOM    680  C4  ADE R  20       1.613  -2.494   7.088  1.00  0.00      R    C  
ATOM    681  C5  ADE R  20       1.200  -2.274   5.759  1.00  0.00      R    C  
ATOM    682  C6  ADE R  20      -0.103  -1.803   5.490  1.00  0.00      R    C  
ATOM    683  N6  ADE R  20      -0.717  -1.512   4.285  1.00  0.00      R    N  
ATOM    684  N7  ADE R  20       2.255  -2.603   4.849  1.00  0.00      R    N  
ATOM    685  C8  ADE R  20       3.262  -3.002   5.627  1.00  0.00      R    C  
ATOM    686  N9  ADE R  20       2.894  -2.945   6.999  1.00  0.00      R    N  
ATOM    687  H2  ADE R  20      -1.125  -1.800   8.565  1.00  0.00      R    H  
ATOM    688  H8  ADE R  20       4.276  -3.244   5.308  1.00  0.00      R    H  
ATOM    689  H1' ADE R  20       3.015  -3.951   8.691  1.00  0.00      R    H  
ATOM    690  H2' ADE R  20       4.378  -5.538   6.427  1.00  0.00      R    H  
ATOM    691  H3' ADE R  20       6.710  -4.497   8.974  1.00  0.00      R    H  
ATOM    692  H4' ADE R  20       5.111  -2.828  10.683  1.00  0.00      R    H  
ATOM    693  H5' ADE R  20       6.245  -0.800   9.859  1.00  0.00      R    H  
ATOM    694  H61 ADE R  20      -1.636  -1.125   4.211  1.00  0.00      R    H  
ATOM    695  H62 ADE R  20      -0.101  -1.344   3.515  1.00  0.00      R    H  
ATOM    696  H3T ADE R  20       5.383  -6.214   9.707  1.00  0.00      R    H  
ATOM    697 H2'' ADE R  20       5.594  -3.862   6.907  1.00  0.00      R    H  
ATOM    698 H5'' ADE R  20       7.264  -2.165  10.302  1.00  0.00      R    H  
TER   
ATOM    699  C5' THY T   1       7.309  10.063   1.442  1.00  0.00      TS   C  
ATOM    700  O5' THY T   1       7.069   8.686   1.110  1.00  0.00      TS   O  
ATOM    701  C4' THY T   1       8.586  10.352   2.145  1.00  0.00      TS   C  
ATOM    702  O4' THY T   1       8.686   9.603   3.383  1.00  0.00      TS   O  
ATOM    703  C3' THY T   1       9.887   9.853   1.456  1.00  0.00      TS   C  
ATOM    704  O3' THY T   1      10.680  10.941   0.917  1.00  0.00      TS   O  
ATOM    705  C2' THY T   1      10.623   9.073   2.478  1.00  0.00      TS   C  
ATOM    706  C1' THY T   1      10.068   9.602   3.740  1.00  0.00      TS   C  
ATOM    707  N1  THY T   1      10.178   8.863   5.042  1.00  0.00      TS   N  
ATOM    708  C2  THY T   1       9.741   9.453   6.216  1.00  0.00      TS   C  
ATOM    709  O2  THY T   1       9.243  10.577   6.212  1.00  0.00      TS   O  
ATOM    710  N3  THY T   1       9.898   8.641   7.344  1.00  0.00      TS   N  
ATOM    711  C4  THY T   1      10.686   7.533   7.460  1.00  0.00      TS   C  
ATOM    712  O4  THY T   1      10.660   6.922   8.553  1.00  0.00      TS   O  
ATOM    713  C5  THY T   1      11.219   7.014   6.218  1.00  0.00      TS   C  
ATOM    714  C5M THY T   1      12.048   5.729   6.271  1.00  0.00      TS   C  
ATOM    715  C6  THY T   1      10.942   7.687   5.069  1.00  0.00      TS   C  
ATOM    716  H3  THY T   1       9.487   8.948   8.215  1.00  0.00      TS   H  
ATOM    717  H6  THY T   1      11.127   7.266   4.081  1.00  0.00      TS   H  
ATOM    718  H1' THY T   1      10.401  10.661   3.786  1.00  0.00      TS   H  
ATOM    719  H2' THY T   1      11.700   9.333   2.400  1.00  0.00      TS   H  
ATOM    720  H3' THY T   1       9.481   9.076   0.774  1.00  0.00      TS   H  
ATOM    721  H4' THY T   1       8.614  11.454   2.277  1.00  0.00      TS   H  
ATOM    722  H5' THY T   1       6.437  10.435   2.022  1.00  0.00      TS   H  
ATOM    723  H51 THY T   1      12.228   5.269   5.275  1.00  0.00      TS   H  
ATOM    724  H52 THY T   1      11.601   4.969   6.946  1.00  0.00      TS   H  
ATOM    725  H53 THY T   1      13.060   5.844   6.715  1.00  0.00      TS   H  
ATOM    726  H5T THY T   1       6.999   8.705   0.153  1.00  0.00      TS   H  
ATOM    727 H2'' THY T   1      10.588   7.988   2.238  1.00  0.00      TS   H  
ATOM    728 H5'' THY T   1       7.352  10.688   0.525  1.00  0.00      TS   H  
ATOM    729  P   GUA T   2      10.836  11.053  -0.662  1.00  0.00      TS   P  
ATOM    730  O1P GUA T   2      11.722  12.195  -0.975  1.00  0.00      TS   O  
ATOM    731  O2P GUA T   2       9.601  10.960  -1.372  1.00  0.00      TS   O  
ATOM    732  C5' GUA T   2      12.955   9.579  -0.510  1.00  0.00      TS   C  
ATOM    733  O5' GUA T   2      11.627   9.786  -1.130  1.00  0.00      TS   O  
ATOM    734  C4' GUA T   2      13.629   8.202  -0.734  1.00  0.00      TS   C  
ATOM    735  O4' GUA T   2      12.774   7.159  -0.024  1.00  0.00      TS   O  
ATOM    736  C3' GUA T   2      13.794   7.617  -2.171  1.00  0.00      TS   C  
ATOM    737  O3' GUA T   2      14.999   6.887  -2.342  1.00  0.00      TS   O  
ATOM    738  C2' GUA T   2      12.598   6.669  -2.305  1.00  0.00      TS   C  
ATOM    739  C1' GUA T   2      12.451   6.070  -0.918  1.00  0.00      TS   C  
ATOM    740  N1  GUA T   2       9.048   2.412   0.022  1.00  0.00      TS   N  
ATOM    741  C2  GUA T   2      10.414   2.348  -0.057  1.00  0.00      TS   C  
ATOM    742  N2  GUA T   2      10.878   1.113   0.160  1.00  0.00      TS   N  
ATOM    743  N3  GUA T   2      11.216   3.373  -0.235  1.00  0.00      TS   N  
ATOM    744  C4  GUA T   2      10.539   4.542  -0.246  1.00  0.00      TS   C  
ATOM    745  C5  GUA T   2       9.167   4.692  -0.082  1.00  0.00      TS   C  
ATOM    746  C6  GUA T   2       8.287   3.598   0.082  1.00  0.00      TS   C  
ATOM    747  O6  GUA T   2       7.055   3.473   0.263  1.00  0.00      TS   O  
ATOM    748  N7  GUA T   2       8.825   6.055  -0.302  1.00  0.00      TS   N  
ATOM    749  C8  GUA T   2       9.974   6.680  -0.546  1.00  0.00      TS   C  
ATOM    750  N9  GUA T   2      11.027   5.741  -0.560  1.00  0.00      TS   N  
ATOM    751  H1  GUA T   2       8.483   1.582   0.132  1.00  0.00      TS   H  
ATOM    752  H8  GUA T   2       9.998   7.762  -0.669  1.00  0.00      TS   H  
ATOM    753  H1' GUA T   2      13.195   5.268  -0.721  1.00  0.00      TS   H  
ATOM    754  H2' GUA T   2      12.724   5.834  -3.028  1.00  0.00      TS   H  
ATOM    755  H21 GUA T   2      10.393   0.268   0.387  1.00  0.00      TS   H  
ATOM    756  H3' GUA T   2      13.823   8.566  -2.748  1.00  0.00      TS   H  
ATOM    757  H22 GUA T   2      11.867   1.067   0.026  1.00  0.00      TS   H  
ATOM    758  H4' GUA T   2      14.644   8.234  -0.284  1.00  0.00      TS   H  
ATOM    759  H5' GUA T   2      13.008   9.754   0.586  1.00  0.00      TS   H  
ATOM    760 H2'' GUA T   2      11.708   7.283  -2.555  1.00  0.00      TS   H  
ATOM    761 H5'' GUA T   2      13.614  10.358  -0.951  1.00  0.00      TS   H  
ATOM    762  P   THY T   3      15.542   6.592  -3.770  1.00  0.00      TS   P  
ATOM    763  O1P THY T   3      17.025   6.701  -3.724  1.00  0.00      TS   O  
ATOM    764  O2P THY T   3      14.929   7.513  -4.776  1.00  0.00      TS   O  
ATOM    765  C5' THY T   3      15.685   3.970  -3.505  1.00  0.00      TS   C  
ATOM    766  O5' THY T   3      15.098   5.088  -4.084  1.00  0.00      TS   O  
ATOM    767  C4' THY T   3      14.898   2.755  -3.839  1.00  0.00      TS   C  
ATOM    768  O4' THY T   3      13.612   2.718  -3.212  1.00  0.00      TS   O  
ATOM    769  C3' THY T   3      14.688   2.395  -5.288  1.00  0.00      TS   C  
ATOM    770  O3' THY T   3      15.033   1.050  -5.548  1.00  0.00      TS   O  
ATOM    771  C2' THY T   3      13.191   2.600  -5.493  1.00  0.00      TS   C  
ATOM    772  C1' THY T   3      12.650   2.120  -4.115  1.00  0.00      TS   C  
ATOM    773  N1  THY T   3      11.263   2.563  -3.795  1.00  0.00      TS   N  
ATOM    774  C2  THY T   3      10.351   1.791  -3.233  1.00  0.00      TS   C  
ATOM    775  O2  THY T   3      10.592   0.641  -2.844  1.00  0.00      TS   O  
ATOM    776  N3  THY T   3       9.054   2.202  -3.196  1.00  0.00      TS   N  
ATOM    777  C4  THY T   3       8.634   3.489  -3.416  1.00  0.00      TS   C  
ATOM    778  O4  THY T   3       7.509   3.934  -3.124  1.00  0.00      TS   O  
ATOM    779  C5  THY T   3       9.700   4.391  -3.877  1.00  0.00      TS   C  
ATOM    780  C5M THY T   3       9.389   5.828  -4.101  1.00  0.00      TS   C  
ATOM    781  C6  THY T   3      10.961   3.881  -3.940  1.00  0.00      TS   C  
ATOM    782  H3  THY T   3       8.310   1.566  -2.945  1.00  0.00      TS   H  
ATOM    783  H6  THY T   3      11.899   4.427  -4.027  1.00  0.00      TS   H  
ATOM    784  H1' THY T   3      12.781   1.034  -3.919  1.00  0.00      TS   H  
ATOM    785  H2' THY T   3      12.770   2.065  -6.370  1.00  0.00      TS   H  
ATOM    786  H3' THY T   3      15.430   3.094  -5.731  1.00  0.00      TS   H  
ATOM    787  H4' THY T   3      15.481   1.893  -3.450  1.00  0.00      TS   H  
ATOM    788  H5' THY T   3      15.589   4.168  -2.416  1.00  0.00      TS   H  
ATOM    789  H51 THY T   3       9.964   6.515  -4.758  1.00  0.00      TS   H  
ATOM    790  H52 THY T   3       9.380   6.386  -3.141  1.00  0.00      TS   H  
ATOM    791  H53 THY T   3       8.321   5.894  -4.400  1.00  0.00      TS   H  
ATOM    792 H2'' THY T   3      12.913   3.675  -5.517  1.00  0.00      TS   H  
ATOM    793 H5'' THY T   3      16.706   3.667  -3.822  1.00  0.00      TS   H  
ATOM    794  P   THY T   4      15.254   0.474  -6.977  1.00  0.00      TS   P  
ATOM    795  O1P THY T   4      16.552  -0.261  -7.014  1.00  0.00      TS   O  
ATOM    796  O2P THY T   4      15.179   1.555  -8.042  1.00  0.00      TS   O  
ATOM    797  C5' THY T   4      14.025  -1.834  -6.541  1.00  0.00      TS   C  
ATOM    798  O5' THY T   4      14.192  -0.570  -7.255  1.00  0.00      TS   O  
ATOM    799  C4' THY T   4      12.614  -2.363  -6.661  1.00  0.00      TS   C  
ATOM    800  O4' THY T   4      11.748  -1.506  -5.893  1.00  0.00      TS   O  
ATOM    801  C3' THY T   4      11.804  -2.394  -8.036  1.00  0.00      TS   C  
ATOM    802  O3' THY T   4      12.264  -3.467  -8.883  1.00  0.00      TS   O  
ATOM    803  C2' THY T   4      10.439  -2.788  -7.411  1.00  0.00      TS   C  
ATOM    804  C1' THY T   4      10.432  -1.923  -6.132  1.00  0.00      TS   C  
ATOM    805  N1  THY T   4       9.514  -0.753  -6.291  1.00  0.00      TS   N  
ATOM    806  C2  THY T   4       8.245  -0.885  -5.852  1.00  0.00      TS   C  
ATOM    807  O2  THY T   4       7.828  -1.920  -5.326  1.00  0.00      TS   O  
ATOM    808  N3  THY T   4       7.457   0.234  -5.979  1.00  0.00      TS   N  
ATOM    809  C4  THY T   4       7.864   1.500  -6.338  1.00  0.00      TS   C  
ATOM    810  O4  THY T   4       7.062   2.383  -6.291  1.00  0.00      TS   O  
ATOM    811  C5  THY T   4       9.159   1.510  -7.013  1.00  0.00      TS   C  
ATOM    812  C5M THY T   4       9.833   2.822  -7.375  1.00  0.00      TS   C  
ATOM    813  C6  THY T   4       9.916   0.456  -6.854  1.00  0.00      TS   C  
ATOM    814  H3  THY T   4       6.545   0.093  -5.571  1.00  0.00      TS   H  
ATOM    815  H6  THY T   4      10.997   0.462  -6.995  1.00  0.00      TS   H  
ATOM    816  H1' THY T   4      10.079  -2.552  -5.288  1.00  0.00      TS   H  
ATOM    817  H2' THY T   4      10.421  -3.874  -7.173  1.00  0.00      TS   H  
ATOM    818  H3' THY T   4      11.909  -1.387  -8.497  1.00  0.00      TS   H  
ATOM    819  H4' THY T   4      12.530  -3.410  -6.298  1.00  0.00      TS   H  
ATOM    820  H5' THY T   4      14.242  -1.665  -5.464  1.00  0.00      TS   H  
ATOM    821  H51 THY T   4       9.044   3.567  -7.609  1.00  0.00      TS   H  
ATOM    822  H52 THY T   4      10.535   2.767  -8.236  1.00  0.00      TS   H  
ATOM    823  H53 THY T   4      10.490   3.233  -6.580  1.00  0.00      TS   H  
ATOM    824 H2'' THY T   4       9.649  -2.659  -8.180  1.00  0.00      TS   H  
ATOM    825 H5'' THY T   4      14.779  -2.534  -6.961  1.00  0.00      TS   H  
ATOM    826  P   GUA T   5      11.709  -3.511 -10.305  1.00  0.00      TS   P  
ATOM    827  O1P GUA T   5      12.566  -4.390 -11.167  1.00  0.00      TS   O  
ATOM    828  O2P GUA T   5      11.576  -2.118 -10.817  1.00  0.00      TS   O  
ATOM    829  C5' GUA T   5      10.200  -5.626  -9.762  1.00  0.00      TS   C  
ATOM    830  O5' GUA T   5      10.366  -4.197 -10.192  1.00  0.00      TS   O  
ATOM    831  C4' GUA T   5       8.780  -6.142  -9.858  1.00  0.00      TS   C  
ATOM    832  O4' GUA T   5       7.878  -5.210  -9.077  1.00  0.00      TS   O  
ATOM    833  C3' GUA T   5       8.213  -6.100 -11.330  1.00  0.00      TS   C  
ATOM    834  O3' GUA T   5       7.328  -7.207 -11.537  1.00  0.00      TS   O  
ATOM    835  C2' GUA T   5       7.576  -4.687 -11.383  1.00  0.00      TS   C  
ATOM    836  C1' GUA T   5       6.985  -4.511 -10.002  1.00  0.00      TS   C  
ATOM    837  N1  GUA T   5       4.004  -0.878  -8.217  1.00  0.00      TS   N  
ATOM    838  C2  GUA T   5       3.803  -2.208  -8.219  1.00  0.00      TS   C  
ATOM    839  N2  GUA T   5       2.661  -2.600  -7.732  1.00  0.00      TS   N  
ATOM    840  N3  GUA T   5       4.621  -3.061  -8.786  1.00  0.00      TS   N  
ATOM    841  C4  GUA T   5       5.828  -2.505  -9.169  1.00  0.00      TS   C  
ATOM    842  C5  GUA T   5       6.100  -1.140  -9.110  1.00  0.00      TS   C  
ATOM    843  C6  GUA T   5       5.132  -0.255  -8.673  1.00  0.00      TS   C  
ATOM    844  O6  GUA T   5       5.201   0.954  -8.673  1.00  0.00      TS   O  
ATOM    845  N7  GUA T   5       7.390  -0.903  -9.517  1.00  0.00      TS   N  
ATOM    846  C8  GUA T   5       7.887  -2.051  -9.838  1.00  0.00      TS   C  
ATOM    847  N9  GUA T   5       6.960  -3.114  -9.640  1.00  0.00      TS   N  
ATOM    848  H1  GUA T   5       3.190  -0.294  -8.086  1.00  0.00      TS   H  
ATOM    849  H8  GUA T   5       8.867  -2.282 -10.256  1.00  0.00      TS   H  
ATOM    850  H1' GUA T   5       6.042  -5.098  -9.988  1.00  0.00      TS   H  
ATOM    851  H2' GUA T   5       6.786  -4.616 -12.161  1.00  0.00      TS   H  
ATOM    852  H21 GUA T   5       2.040  -1.952  -7.291  1.00  0.00      TS   H  
ATOM    853  H3' GUA T   5       9.079  -6.130 -12.025  1.00  0.00      TS   H  
ATOM    854  H22 GUA T   5       2.373  -3.557  -7.772  1.00  0.00      TS   H  
ATOM    855  H4' GUA T   5       8.642  -7.175  -9.474  1.00  0.00      TS   H  
ATOM    856  H5' GUA T   5      10.591  -5.620  -8.723  1.00  0.00      TS   H  
ATOM    857 H2'' GUA T   5       8.391  -4.010 -11.716  1.00  0.00      TS   H  
ATOM    858 H5'' GUA T   5      10.856  -6.245 -10.411  1.00  0.00      TS   H  
ATOM    859  P   THY T   6       6.918  -7.542 -12.974  1.00  0.00      TS   P  
ATOM    860  O1P THY T   6       6.885  -8.981 -13.170  1.00  0.00      TS   O  
ATOM    861  O2P THY T   6       7.785  -6.856 -13.961  1.00  0.00      TS   O  
ATOM    862  C5' THY T   6       4.471  -7.373 -12.296  1.00  0.00      TS   C  
ATOM    863  O5' THY T   6       5.528  -6.852 -13.067  1.00  0.00      TS   O  
ATOM    864  C4' THY T   6       3.238  -6.552 -12.159  1.00  0.00      TS   C  
ATOM    865  O4' THY T   6       3.534  -5.322 -11.387  1.00  0.00      TS   O  
ATOM    866  C3' THY T   6       2.784  -5.930 -13.458  1.00  0.00      TS   C  
ATOM    867  O3' THY T   6       2.037  -6.845 -14.196  1.00  0.00      TS   O  
ATOM    868  C2' THY T   6       1.828  -4.933 -12.880  1.00  0.00      TS   C  
ATOM    869  C1' THY T   6       2.527  -4.391 -11.642  1.00  0.00      TS   C  
ATOM    870  N1  THY T   6       3.147  -3.085 -11.836  1.00  0.00      TS   N  
ATOM    871  C2  THY T   6       2.328  -2.001 -11.504  1.00  0.00      TS   C  
ATOM    872  O2  THY T   6       1.229  -2.094 -10.942  1.00  0.00      TS   O  
ATOM    873  N3  THY T   6       2.945  -0.785 -11.693  1.00  0.00      TS   N  
ATOM    874  C4  THY T   6       4.175  -0.525 -12.150  1.00  0.00      TS   C  
ATOM    875  O4  THY T   6       4.501   0.658 -12.208  1.00  0.00      TS   O  
ATOM    876  C5  THY T   6       5.041  -1.693 -12.327  1.00  0.00      TS   C  
ATOM    877  C5M THY T   6       6.432  -1.461 -12.947  1.00  0.00      TS   C  
ATOM    878  C6  THY T   6       4.484  -2.881 -12.231  1.00  0.00      TS   C  
ATOM    879  H3  THY T   6       2.307  -0.015 -11.556  1.00  0.00      TS   H  
ATOM    880  H6  THY T   6       5.046  -3.784 -12.470  1.00  0.00      TS   H  
ATOM    881  H1' THY T   6       1.840  -4.551 -10.784  1.00  0.00      TS   H  
ATOM    882  H2' THY T   6       0.883  -5.387 -12.511  1.00  0.00      TS   H  
ATOM    883  H3' THY T   6       3.724  -5.475 -13.838  1.00  0.00      TS   H  
ATOM    884  H4' THY T   6       2.427  -7.029 -11.570  1.00  0.00      TS   H  
ATOM    885  H5' THY T   6       4.802  -7.572 -11.253  1.00  0.00      TS   H  
ATOM    886  H51 THY T   6       6.875  -0.651 -12.329  1.00  0.00      TS   H  
ATOM    887  H52 THY T   6       6.418  -1.194 -14.025  1.00  0.00      TS   H  
ATOM    888  H53 THY T   6       7.003  -2.405 -12.813  1.00  0.00      TS   H  
ATOM    889 H2'' THY T   6       1.640  -4.054 -13.532  1.00  0.00      TS   H  
ATOM    890 H5'' THY T   6       4.164  -8.353 -12.719  1.00  0.00      TS   H  
ATOM    891  P   ADE T   7       1.926  -6.566 -15.761  1.00  0.00      TS   P  
ATOM    892  O1P ADE T   7       1.429  -7.809 -16.346  1.00  0.00      TS   O  
ATOM    893  O2P ADE T   7       3.173  -6.010 -16.246  1.00  0.00      TS   O  
ATOM    894  C5' ADE T   7      -0.433  -5.751 -15.199  1.00  0.00      TS   C  
ATOM    895  O5' ADE T   7       0.806  -5.467 -15.937  1.00  0.00      TS   O  
ATOM    896  C4' ADE T   7      -1.394  -4.600 -15.127  1.00  0.00      TS   C  
ATOM    897  O4' ADE T   7      -0.984  -3.344 -14.562  1.00  0.00      TS   O  
ATOM    898  C3' ADE T   7      -1.809  -4.254 -16.594  1.00  0.00      TS   C  
ATOM    899  O3' ADE T   7      -3.204  -4.125 -16.677  1.00  0.00      TS   O  
ATOM    900  C2' ADE T   7      -1.059  -3.053 -16.925  1.00  0.00      TS   C  
ATOM    901  C1' ADE T   7      -0.979  -2.337 -15.592  1.00  0.00      TS   C  
ATOM    902  N1  ADE T   7       0.782   2.264 -14.779  1.00  0.00      TS   N  
ATOM    903  C2  ADE T   7      -0.392   1.835 -15.030  1.00  0.00      TS   C  
ATOM    904  N3  ADE T   7      -0.798   0.612 -15.238  1.00  0.00      TS   N  
ATOM    905  C4  ADE T   7       0.235  -0.264 -15.290  1.00  0.00      TS   C  
ATOM    906  C5  ADE T   7       1.575   0.027 -14.977  1.00  0.00      TS   C  
ATOM    907  C6  ADE T   7       1.853   1.404 -14.736  1.00  0.00      TS   C  
ATOM    908  N6  ADE T   7       3.082   1.882 -14.506  1.00  0.00      TS   N  
ATOM    909  N7  ADE T   7       2.345  -1.129 -15.023  1.00  0.00      TS   N  
ATOM    910  C8  ADE T   7       1.500  -2.079 -15.335  1.00  0.00      TS   C  
ATOM    911  N9  ADE T   7       0.199  -1.665 -15.424  1.00  0.00      TS   N  
ATOM    912  H2  ADE T   7      -1.160   2.608 -15.035  1.00  0.00      TS   H  
ATOM    913  H8  ADE T   7       1.747  -3.120 -15.539  1.00  0.00      TS   H  
ATOM    914  H1' ADE T   7      -1.930  -1.805 -15.380  1.00  0.00      TS   H  
ATOM    915  H2' ADE T   7      -1.526  -2.478 -17.753  1.00  0.00      TS   H  
ATOM    916  H3' ADE T   7      -1.393  -5.086 -17.200  1.00  0.00      TS   H  
ATOM    917  H4' ADE T   7      -2.321  -4.880 -14.582  1.00  0.00      TS   H  
ATOM    918  H5' ADE T   7      -0.249  -6.059 -14.147  1.00  0.00      TS   H  
ATOM    919  H61 ADE T   7       3.747   1.405 -13.929  1.00  0.00      TS   H  
ATOM    920  H62 ADE T   7       3.173   2.878 -14.532  1.00  0.00      TS   H  
ATOM    921 H2'' ADE T   7      -0.021  -3.370 -17.163  1.00  0.00      TS   H  
ATOM    922 H5'' ADE T   7      -1.012  -6.561 -15.691  1.00  0.00      TS   H  
ATOM    923  P   ADE T   8      -4.139  -4.192 -17.897  1.00  0.00      TS   P  
ATOM    924  O1P ADE T   8      -5.447  -4.686 -17.405  1.00  0.00      TS   O  
ATOM    925  O2P ADE T   8      -3.464  -5.069 -18.919  1.00  0.00      TS   O  
ATOM    926  C5' ADE T   8      -4.808  -1.577 -17.672  1.00  0.00      TS   C  
ATOM    927  O5' ADE T   8      -4.252  -2.648 -18.486  1.00  0.00      TS   O  
ATOM    928  C4' ADE T   8      -4.973  -0.210 -18.358  1.00  0.00      TS   C  
ATOM    929  O4' ADE T   8      -3.725   0.483 -18.164  1.00  0.00      TS   O  
ATOM    930  C3' ADE T   8      -5.075  -0.362 -19.878  1.00  0.00      TS   C  
ATOM    931  O3' ADE T   8      -5.961   0.587 -20.466  1.00  0.00      TS   O  
ATOM    932  C2' ADE T   8      -3.641  -0.202 -20.349  1.00  0.00      TS   C  
ATOM    933  C1' ADE T   8      -3.077   0.760 -19.372  1.00  0.00      TS   C  
ATOM    934  N1  ADE T   8       0.999   3.523 -18.054  1.00  0.00      TS   N  
ATOM    935  C2  ADE T   8      -0.266   3.899 -18.324  1.00  0.00      TS   C  
ATOM    936  N3  ADE T   8      -1.310   3.058 -18.613  1.00  0.00      TS   N  
ATOM    937  C4  ADE T   8      -0.857   1.845 -18.856  1.00  0.00      TS   C  
ATOM    938  C5  ADE T   8       0.435   1.353 -18.680  1.00  0.00      TS   C  
ATOM    939  C6  ADE T   8       1.429   2.258 -18.298  1.00  0.00      TS   C  
ATOM    940  N6  ADE T   8       2.722   1.854 -18.175  1.00  0.00      TS   N  
ATOM    941  N7  ADE T   8       0.462  -0.044 -18.933  1.00  0.00      TS   N  
ATOM    942  C8  ADE T   8      -0.732  -0.342 -19.252  1.00  0.00      TS   C  
ATOM    943  N9  ADE T   8      -1.639   0.752 -19.157  1.00  0.00      TS   N  
ATOM    944  H2  ADE T   8      -0.444   4.943 -18.067  1.00  0.00      TS   H  
ATOM    945  H8  ADE T   8      -1.057  -1.358 -19.480  1.00  0.00      TS   H  
ATOM    946  H1' ADE T   8      -3.417   1.790 -19.615  1.00  0.00      TS   H  
ATOM    947  H2' ADE T   8      -3.636   0.188 -21.389  1.00  0.00      TS   H  
ATOM    948  H3' ADE T   8      -5.585  -1.331 -20.061  1.00  0.00      TS   H  
ATOM    949  H4' ADE T   8      -5.803   0.409 -17.955  1.00  0.00      TS   H  
ATOM    950  H5' ADE T   8      -4.111  -1.406 -16.823  1.00  0.00      TS   H  
ATOM    951  H61 ADE T   8       2.992   0.951 -18.510  1.00  0.00      TS   H  
ATOM    952  H62 ADE T   8       3.333   2.642 -18.100  1.00  0.00      TS   H  
ATOM    953 H2'' ADE T   8      -3.101  -1.173 -20.350  1.00  0.00      TS   H  
ATOM    954 H5'' ADE T   8      -5.847  -1.889 -17.428  1.00  0.00      TS   H  
ATOM    955  P   GUA T   9      -6.456   0.440 -21.943  1.00  0.00      TS   P  
ATOM    956  O1P GUA T   9      -7.887   0.691 -22.065  1.00  0.00      TS   O  
ATOM    957  O2P GUA T   9      -5.929  -0.755 -22.630  1.00  0.00      TS   O  
ATOM    958  C5' GUA T   9      -6.193   2.976 -22.128  1.00  0.00      TS   C  
ATOM    959  O5' GUA T   9      -5.731   1.692 -22.517  1.00  0.00      TS   O  
ATOM    960  C4' GUA T   9      -5.181   4.063 -22.611  1.00  0.00      TS   C  
ATOM    961  O4' GUA T   9      -3.933   3.969 -21.956  1.00  0.00      TS   O  
ATOM    962  C3' GUA T   9      -4.886   3.959 -24.129  1.00  0.00      TS   C  
ATOM    963  O3' GUA T   9      -5.135   5.189 -24.784  1.00  0.00      TS   O  
ATOM    964  C2' GUA T   9      -3.493   3.437 -24.202  1.00  0.00      TS   C  
ATOM    965  C1' GUA T   9      -2.921   4.138 -22.927  1.00  0.00      TS   C  
ATOM    966  N1  GUA T   9       1.689   5.019 -21.262  1.00  0.00      TS   N  
ATOM    967  C2  GUA T   9       0.636   5.921 -21.497  1.00  0.00      TS   C  
ATOM    968  N2  GUA T   9       1.057   7.123 -21.371  1.00  0.00      TS   N  
ATOM    969  N3  GUA T   9      -0.568   5.568 -21.860  1.00  0.00      TS   N  
ATOM    970  C4  GUA T   9      -0.635   4.198 -22.059  1.00  0.00      TS   C  
ATOM    971  C5  GUA T   9       0.373   3.232 -21.904  1.00  0.00      TS   C  
ATOM    972  C6  GUA T   9       1.655   3.645 -21.475  1.00  0.00      TS   C  
ATOM    973  O6  GUA T   9       2.646   2.953 -21.259  1.00  0.00      TS   O  
ATOM    974  N7  GUA T   9      -0.098   1.928 -22.224  1.00  0.00      TS   N  
ATOM    975  C8  GUA T   9      -1.299   2.207 -22.607  1.00  0.00      TS   C  
ATOM    976  N9  GUA T   9      -1.660   3.531 -22.493  1.00  0.00      TS   N  
ATOM    977  H1  GUA T   9       2.584   5.485 -21.207  1.00  0.00      TS   H  
ATOM    978  H8  GUA T   9      -1.926   1.467 -23.105  1.00  0.00      TS   H  
ATOM    979  H1' GUA T   9      -2.792   5.236 -23.040  1.00  0.00      TS   H  
ATOM    980  H2' GUA T   9      -2.896   3.724 -25.095  1.00  0.00      TS   H  
ATOM    981  H21 GUA T   9       2.033   7.329 -21.437  1.00  0.00      TS   H  
ATOM    982  H3' GUA T   9      -5.492   3.118 -24.527  1.00  0.00      TS   H  
ATOM    983  H22 GUA T   9       0.412   7.679 -21.897  1.00  0.00      TS   H  
ATOM    984  H4' GUA T   9      -5.602   5.061 -22.367  1.00  0.00      TS   H  
ATOM    985  H5' GUA T   9      -6.143   3.035 -21.020  1.00  0.00      TS   H  
ATOM    986 H2'' GUA T   9      -3.443   2.342 -24.018  1.00  0.00      TS   H  
ATOM    987 H5'' GUA T   9      -7.235   3.215 -22.428  1.00  0.00      TS   H  
ATOM    988  P   CYT T  10      -5.034   5.283 -26.307  1.00  0.00      TS   P  
ATOM    989  O1P CYT T  10      -6.009   6.260 -26.884  1.00  0.00      TS   O  
ATOM    990  O2P CYT T  10      -4.977   3.934 -27.004  1.00  0.00      TS   O  
ATOM    991  C5' CYT T  10      -3.309   7.207 -26.126  1.00  0.00      TS   C  
ATOM    992  O5' CYT T  10      -3.568   5.794 -26.419  1.00  0.00      TS   O  
ATOM    993  C4' CYT T  10      -1.805   7.498 -26.241  1.00  0.00      TS   C  
ATOM    994  O4' CYT T  10      -1.141   6.816 -25.180  1.00  0.00      TS   O  
ATOM    995  C3' CYT T  10      -1.067   6.918 -27.369  1.00  0.00      TS   C  
ATOM    996  O3' CYT T  10      -1.417   7.574 -28.603  1.00  0.00      TS   O  
ATOM    997  C2' CYT T  10       0.329   7.242 -26.915  1.00  0.00      TS   C  
ATOM    998  C1' CYT T  10       0.222   6.865 -25.444  1.00  0.00      TS   C  
ATOM    999  N1  CYT T  10       0.903   5.610 -25.159  1.00  0.00      TS   N  
ATOM   1000  C2  CYT T  10       2.296   5.569 -25.008  1.00  0.00      TS   C  
ATOM   1001  O2  CYT T  10       2.889   6.647 -25.117  1.00  0.00      TS   O  
ATOM   1002  N3  CYT T  10       2.954   4.404 -24.770  1.00  0.00      TS   N  
ATOM   1003  C4  CYT T  10       2.246   3.283 -24.732  1.00  0.00      TS   C  
ATOM   1004  N4  CYT T  10       2.763   2.134 -24.245  1.00  0.00      TS   N  
ATOM   1005  C5  CYT T  10       0.892   3.248 -25.120  1.00  0.00      TS   C  
ATOM   1006  C6  CYT T  10       0.296   4.423 -25.287  1.00  0.00      TS   C  
ATOM   1007  H5  CYT T  10       0.360   2.297 -25.097  1.00  0.00      TS   H  
ATOM   1008  H6  CYT T  10      -0.764   4.497 -25.531  1.00  0.00      TS   H  
ATOM   1009  H1' CYT T  10       0.567   7.665 -24.755  1.00  0.00      TS   H  
ATOM   1010  H2' CYT T  10       0.489   8.339 -26.985  1.00  0.00      TS   H  
ATOM   1011  H3' CYT T  10      -1.118   5.818 -27.515  1.00  0.00      TS   H  
ATOM   1012  H4' CYT T  10      -1.654   8.598 -26.214  1.00  0.00      TS   H  
ATOM   1013  H41 CYT T  10       3.633   2.191 -23.755  1.00  0.00      TS   H  
ATOM   1014  H5' CYT T  10      -3.592   7.421 -25.073  1.00  0.00      TS   H  
ATOM   1015  H42 CYT T  10       2.176   1.379 -23.953  1.00  0.00      TS   H  
ATOM   1016 H2'' CYT T  10       1.067   6.661 -27.509  1.00  0.00      TS   H  
ATOM   1017 H5'' CYT T  10      -3.782   7.861 -26.889  1.00  0.00      TS   H  
ATOM   1018  P   THY T  11      -0.885   7.114 -30.028  1.00  0.00      TS   P  
ATOM   1019  O1P THY T  11      -1.461   7.760 -31.211  1.00  0.00      TS   O  
ATOM   1020  O2P THY T  11      -1.053   5.644 -30.153  1.00  0.00      TS   O  
ATOM   1021  C5' THY T  11       1.246   8.729 -29.866  1.00  0.00      TS   C  
ATOM   1022  O5' THY T  11       0.678   7.344 -29.961  1.00  0.00      TS   O  
ATOM   1023  C4' THY T  11       2.796   8.809 -29.882  1.00  0.00      TS   C  
ATOM   1024  O4' THY T  11       3.438   7.829 -28.948  1.00  0.00      TS   O  
ATOM   1025  C3' THY T  11       3.517   8.565 -31.175  1.00  0.00      TS   C  
ATOM   1026  O3' THY T  11       4.701   9.326 -31.383  1.00  0.00      TS   O  
ATOM   1027  C2' THY T  11       3.811   7.033 -31.064  1.00  0.00      TS   C  
ATOM   1028  C1' THY T  11       4.250   6.947 -29.605  1.00  0.00      TS   C  
ATOM   1029  N1  THY T  11       4.130   5.648 -29.070  1.00  0.00      TS   N  
ATOM   1030  C2  THY T  11       5.222   5.039 -28.606  1.00  0.00      TS   C  
ATOM   1031  O2  THY T  11       6.296   5.547 -28.599  1.00  0.00      TS   O  
ATOM   1032  N3  THY T  11       5.022   3.693 -28.152  1.00  0.00      TS   N  
ATOM   1033  C4  THY T  11       3.806   3.098 -28.106  1.00  0.00      TS   C  
ATOM   1034  O4  THY T  11       3.700   1.972 -27.637  1.00  0.00      TS   O  
ATOM   1035  C5  THY T  11       2.675   3.808 -28.665  1.00  0.00      TS   C  
ATOM   1036  C5M THY T  11       1.301   3.325 -28.514  1.00  0.00      TS   C  
ATOM   1037  C6  THY T  11       2.906   5.032 -29.104  1.00  0.00      TS   C  
ATOM   1038  H3  THY T  11       5.801   3.168 -27.781  1.00  0.00      TS   H  
ATOM   1039  H6  THY T  11       2.175   5.705 -29.555  1.00  0.00      TS   H  
ATOM   1040  H1' THY T  11       5.246   7.427 -29.503  1.00  0.00      TS   H  
ATOM   1041  H2' THY T  11       4.534   6.546 -31.754  1.00  0.00      TS   H  
ATOM   1042  H3' THY T  11       2.806   8.624 -32.026  1.00  0.00      TS   H  
ATOM   1043  H4' THY T  11       3.004   9.880 -29.673  1.00  0.00      TS   H  
ATOM   1044  H5' THY T  11       0.871   9.158 -28.912  1.00  0.00      TS   H  
ATOM   1045  H51 THY T  11       0.777   3.318 -29.493  1.00  0.00      TS   H  
ATOM   1046  H52 THY T  11       0.789   3.901 -27.713  1.00  0.00      TS   H  
ATOM   1047  H53 THY T  11       1.298   2.301 -28.082  1.00  0.00      TS   H  
ATOM   1048 H2'' THY T  11       2.828   6.536 -31.213  1.00  0.00      TS   H  
ATOM   1049 H5'' THY T  11       0.892   9.362 -30.707  1.00  0.00      TS   H  
ATOM   1050  P   ADE T  12       5.446   8.958 -32.750  1.00  0.00      TS   P  
ATOM   1051  O1P ADE T  12       5.946  10.288 -33.241  1.00  0.00      TS   O  
ATOM   1052  O2P ADE T  12       4.567   8.144 -33.622  1.00  0.00      TS   O  
ATOM   1053  C5' ADE T  12       7.835   8.508 -31.539  1.00  0.00      TS   C  
ATOM   1054  O5' ADE T  12       6.652   8.080 -32.303  1.00  0.00      TS   O  
ATOM   1055  C4' ADE T  12       8.947   7.365 -31.549  1.00  0.00      TS   C  
ATOM   1056  O4' ADE T  12       8.509   6.132 -31.012  1.00  0.00      TS   O  
ATOM   1057  C3' ADE T  12       9.410   7.103 -32.927  1.00  0.00      TS   C  
ATOM   1058  O3' ADE T  12      10.842   6.874 -33.013  1.00  0.00      TS   O  
ATOM   1059  C2' ADE T  12       8.578   5.856 -33.310  1.00  0.00      TS   C  
ATOM   1060  C1' ADE T  12       8.520   5.107 -31.992  1.00  0.00      TS   C  
ATOM   1061  N1  ADE T  12       6.821   0.664 -30.114  1.00  0.00      TS   N  
ATOM   1062  C2  ADE T  12       8.058   1.172 -30.222  1.00  0.00      TS   C  
ATOM   1063  N3  ADE T  12       8.437   2.400 -30.663  1.00  0.00      TS   N  
ATOM   1064  C4  ADE T  12       7.363   3.003 -31.253  1.00  0.00      TS   C  
ATOM   1065  C5  ADE T  12       6.090   2.529 -31.348  1.00  0.00      TS   C  
ATOM   1066  C6  ADE T  12       5.829   1.295 -30.750  1.00  0.00      TS   C  
ATOM   1067  N6  ADE T  12       4.636   0.718 -30.650  1.00  0.00      TS   N  
ATOM   1068  N7  ADE T  12       5.242   3.506 -31.882  1.00  0.00      TS   N  
ATOM   1069  C8  ADE T  12       6.040   4.483 -32.191  1.00  0.00      TS   C  
ATOM   1070  N9  ADE T  12       7.337   4.233 -31.806  1.00  0.00      TS   N  
ATOM   1071  H2  ADE T  12       8.859   0.607 -29.745  1.00  0.00      TS   H  
ATOM   1072  H8  ADE T  12       5.749   5.346 -32.790  1.00  0.00      TS   H  
ATOM   1073  H1' ADE T  12       9.456   4.547 -31.785  1.00  0.00      TS   H  
ATOM   1074  H2' ADE T  12       9.068   5.228 -34.085  1.00  0.00      TS   H  
ATOM   1075  H3' ADE T  12       9.158   8.046 -33.457  1.00  0.00      TS   H  
ATOM   1076  H4' ADE T  12       9.884   7.729 -31.077  1.00  0.00      TS   H  
ATOM   1077  H5' ADE T  12       7.504   8.902 -30.555  1.00  0.00      TS   H  
ATOM   1078  H61 ADE T  12       4.517  -0.132 -30.136  1.00  0.00      TS   H  
ATOM   1079  H62 ADE T  12       3.813   1.192 -30.966  1.00  0.00      TS   H  
ATOM   1080 H2'' ADE T  12       7.607   6.225 -33.706  1.00  0.00      TS   H  
ATOM   1081 H5'' ADE T  12       8.258   9.437 -31.977  1.00  0.00      TS   H  
ATOM   1082  P   THY T  13      11.689   6.378 -34.205  1.00  0.00      TS   P  
ATOM   1083  O1P THY T  13      12.888   7.277 -34.262  1.00  0.00      TS   O  
ATOM   1084  O2P THY T  13      10.789   6.316 -35.415  1.00  0.00      TS   O  
ATOM   1085  C5' THY T  13      12.865   4.941 -32.478  1.00  0.00      TS   C  
ATOM   1086  O5' THY T  13      12.245   4.976 -33.763  1.00  0.00      TS   O  
ATOM   1087  C4' THY T  13      13.477   3.636 -32.165  1.00  0.00      TS   C  
ATOM   1088  O4' THY T  13      12.452   2.703 -31.726  1.00  0.00      TS   O  
ATOM   1089  C3' THY T  13      14.224   2.908 -33.354  1.00  0.00      TS   C  
ATOM   1090  O3' THY T  13      15.454   2.263 -32.910  1.00  0.00      TS   O  
ATOM   1091  C2' THY T  13      13.232   1.992 -33.869  1.00  0.00      TS   C  
ATOM   1092  C1' THY T  13      12.438   1.679 -32.639  1.00  0.00      TS   C  
ATOM   1093  N1  THY T  13      11.037   1.277 -32.880  1.00  0.00      TS   N  
ATOM   1094  C2  THY T  13      10.537   0.079 -32.420  1.00  0.00      TS   C  
ATOM   1095  O2  THY T  13      11.062  -0.656 -31.634  1.00  0.00      TS   O  
ATOM   1096  N3  THY T  13       9.297  -0.174 -32.895  1.00  0.00      TS   N  
ATOM   1097  C4  THY T  13       8.427   0.633 -33.626  1.00  0.00      TS   C  
ATOM   1098  O4  THY T  13       7.265   0.254 -33.837  1.00  0.00      TS   O  
ATOM   1099  C5  THY T  13       9.089   1.806 -34.158  1.00  0.00      TS   C  
ATOM   1100  C5M THY T  13       8.389   2.723 -35.157  1.00  0.00      TS   C  
ATOM   1101  C6  THY T  13      10.299   2.086 -33.730  1.00  0.00      TS   C  
ATOM   1102  H3  THY T  13       8.932  -1.016 -32.472  1.00  0.00      TS   H  
ATOM   1103  H6  THY T  13      10.811   3.041 -33.855  1.00  0.00      TS   H  
ATOM   1104  H1' THY T  13      13.031   0.912 -32.096  1.00  0.00      TS   H  
ATOM   1105  H2' THY T  13      13.700   1.049 -34.225  1.00  0.00      TS   H  
ATOM   1106  H3' THY T  13      14.660   3.610 -34.097  1.00  0.00      TS   H  
ATOM   1107  H4' THY T  13      14.113   3.770 -31.264  1.00  0.00      TS   H  
ATOM   1108  H5' THY T  13      12.137   5.177 -31.673  1.00  0.00      TS   H  
ATOM   1109  H51 THY T  13       9.060   3.429 -35.692  1.00  0.00      TS   H  
ATOM   1110  H52 THY T  13       7.623   3.379 -34.691  1.00  0.00      TS   H  
ATOM   1111  H53 THY T  13       7.818   1.998 -35.776  1.00  0.00      TS   H  
ATOM   1112 H2'' THY T  13      12.647   2.374 -34.732  1.00  0.00      TS   H  
ATOM   1113 H5'' THY T  13      13.429   5.894 -32.396  1.00  0.00      TS   H  
ATOM   1114  P   ADE T  14      16.429   1.560 -33.815  1.00  0.00      TS   P  
ATOM   1115  O1P ADE T  14      17.747   1.480 -33.178  1.00  0.00      TS   O  
ATOM   1116  O2P ADE T  14      16.268   2.176 -35.126  1.00  0.00      TS   O  
ATOM   1117  C5' ADE T  14      15.728  -0.549 -32.530  1.00  0.00      TS   C  
ATOM   1118  O5' ADE T  14      15.790   0.077 -33.842  1.00  0.00      TS   O  
ATOM   1119  C4' ADE T  14      15.099  -1.962 -32.507  1.00  0.00      TS   C  
ATOM   1120  O4' ADE T  14      13.684  -1.986 -32.962  1.00  0.00      TS   O  
ATOM   1121  C3' ADE T  14      15.866  -2.917 -33.534  1.00  0.00      TS   C  
ATOM   1122  O3' ADE T  14      16.094  -4.245 -33.034  1.00  0.00      TS   O  
ATOM   1123  C2' ADE T  14      14.890  -2.999 -34.722  1.00  0.00      TS   C  
ATOM   1124  C1' ADE T  14      13.562  -2.968 -33.954  1.00  0.00      TS   C  
ATOM   1125  N1  ADE T  14       8.656  -3.803 -35.040  1.00  0.00      TS   N  
ATOM   1126  C2  ADE T  14       9.626  -4.450 -34.296  1.00  0.00      TS   C  
ATOM   1127  N3  ADE T  14      10.872  -4.153 -34.103  1.00  0.00      TS   N  
ATOM   1128  C4  ADE T  14      11.163  -3.002 -34.665  1.00  0.00      TS   C  
ATOM   1129  C5  ADE T  14      10.374  -2.245 -35.522  1.00  0.00      TS   C  
ATOM   1130  C6  ADE T  14       8.975  -2.577 -35.569  1.00  0.00      TS   C  
ATOM   1131  N6  ADE T  14       7.980  -1.969 -36.269  1.00  0.00      TS   N  
ATOM   1132  N7  ADE T  14      11.147  -1.208 -36.115  1.00  0.00      TS   N  
ATOM   1133  C8  ADE T  14      12.316  -1.383 -35.601  1.00  0.00      TS   C  
ATOM   1134  N9  ADE T  14      12.423  -2.487 -34.775  1.00  0.00      TS   N  
ATOM   1135  H2  ADE T  14       9.152  -5.326 -33.853  1.00  0.00      TS   H  
ATOM   1136  H8  ADE T  14      13.203  -0.858 -35.958  1.00  0.00      TS   H  
ATOM   1137  H1' ADE T  14      13.387  -3.881 -33.345  1.00  0.00      TS   H  
ATOM   1138  H2' ADE T  14      14.970  -3.881 -35.391  1.00  0.00      TS   H  
ATOM   1139  H3' ADE T  14      16.743  -2.308 -33.839  1.00  0.00      TS   H  
ATOM   1140  H4' ADE T  14      15.166  -2.469 -31.520  1.00  0.00      TS   H  
ATOM   1141  H5' ADE T  14      15.138   0.138 -31.888  1.00  0.00      TS   H  
ATOM   1142  H61 ADE T  14       8.229  -1.133 -36.757  1.00  0.00      TS   H  
ATOM   1143  H62 ADE T  14       7.014  -2.213 -36.188  1.00  0.00      TS   H  
ATOM   1144 H2'' ADE T  14      14.956  -2.057 -35.308  1.00  0.00      TS   H  
ATOM   1145 H5'' ADE T  14      16.772  -0.559 -32.149  1.00  0.00      TS   H  
ATOM   1146  P   THY T  15      17.428  -4.851 -33.625  1.00  0.00      TS   P  
ATOM   1147  O1P THY T  15      18.276  -5.276 -32.487  1.00  0.00      TS   O  
ATOM   1148  O2P THY T  15      17.910  -4.032 -34.743  1.00  0.00      TS   O  
ATOM   1149  C5' THY T  15      15.878  -7.039 -33.452  1.00  0.00      TS   C  
ATOM   1150  O5' THY T  15      16.811  -6.196 -34.214  1.00  0.00      TS   O  
ATOM   1151  C4' THY T  15      14.741  -7.614 -34.362  1.00  0.00      TS   C  
ATOM   1152  O4' THY T  15      14.067  -6.535 -35.094  1.00  0.00      TS   O  
ATOM   1153  C3' THY T  15      15.193  -8.596 -35.505  1.00  0.00      TS   C  
ATOM   1154  O3' THY T  15      15.307  -9.975 -35.022  1.00  0.00      TS   O  
ATOM   1155  C2' THY T  15      14.123  -8.335 -36.531  1.00  0.00      TS   C  
ATOM   1156  C1' THY T  15      13.161  -7.242 -35.858  1.00  0.00      TS   C  
ATOM   1157  N1  THY T  15      12.410  -6.383 -36.737  1.00  0.00      TS   N  
ATOM   1158  C2  THY T  15      11.087  -6.691 -37.053  1.00  0.00      TS   C  
ATOM   1159  O2  THY T  15      10.548  -7.691 -36.582  1.00  0.00      TS   O  
ATOM   1160  N3  THY T  15      10.545  -5.749 -37.986  1.00  0.00      TS   N  
ATOM   1161  C4  THY T  15      11.085  -4.706 -38.513  1.00  0.00      TS   C  
ATOM   1162  O4  THY T  15      10.378  -3.962 -39.193  1.00  0.00      TS   O  
ATOM   1163  C5  THY T  15      12.485  -4.498 -38.173  1.00  0.00      TS   C  
ATOM   1164  C5M THY T  15      13.149  -3.326 -38.597  1.00  0.00      TS   C  
ATOM   1165  C6  THY T  15      13.034  -5.319 -37.330  1.00  0.00      TS   C  
ATOM   1166  H3  THY T  15       9.564  -5.877 -38.189  1.00  0.00      TS   H  
ATOM   1167  H6  THY T  15      14.114  -5.231 -37.220  1.00  0.00      TS   H  
ATOM   1168  H1' THY T  15      12.511  -7.676 -35.068  1.00  0.00      TS   H  
ATOM   1169  H2' THY T  15      13.432  -9.192 -36.684  1.00  0.00      TS   H  
ATOM   1170  H3' THY T  15      16.178  -8.222 -35.857  1.00  0.00      TS   H  
ATOM   1171  H4' THY T  15      14.056  -8.071 -33.616  1.00  0.00      TS   H  
ATOM   1172  H5' THY T  15      15.391  -6.436 -32.656  1.00  0.00      TS   H  
ATOM   1173  H51 THY T  15      14.208  -3.422 -38.915  1.00  0.00      TS   H  
ATOM   1174  H52 THY T  15      13.160  -2.545 -37.807  1.00  0.00      TS   H  
ATOM   1175  H53 THY T  15      12.640  -2.965 -39.516  1.00  0.00      TS   H  
ATOM   1176 H2'' THY T  15      14.566  -7.960 -37.479  1.00  0.00      TS   H  
ATOM   1177 H5'' THY T  15      16.356  -7.898 -32.936  1.00  0.00      TS   H  
ATOM   1178  P   ADE T  16      15.807 -11.075 -35.994  1.00  0.00      TS   P  
ATOM   1179  O1P ADE T  16      16.413 -12.146 -35.192  1.00  0.00      TS   O  
ATOM   1180  O2P ADE T  16      16.640 -10.471 -37.082  1.00  0.00      TS   O  
ATOM   1181  C5' ADE T  16      13.552 -12.302 -35.703  1.00  0.00      TS   C  
ATOM   1182  O5' ADE T  16      14.474 -11.657 -36.616  1.00  0.00      TS   O  
ATOM   1183  C4' ADE T  16      12.251 -12.669 -36.400  1.00  0.00      TS   C  
ATOM   1184  O4' ADE T  16      11.683 -11.473 -37.009  1.00  0.00      TS   O  
ATOM   1185  C3' ADE T  16      12.428 -13.635 -37.575  1.00  0.00      TS   C  
ATOM   1186  O3' ADE T  16      11.465 -14.744 -37.625  1.00  0.00      TS   O  
ATOM   1187  C2' ADE T  16      12.403 -12.856 -38.856  1.00  0.00      TS   C  
ATOM   1188  C1' ADE T  16      11.547 -11.656 -38.439  1.00  0.00      TS   C  
ATOM   1189  N1  ADE T  16       9.734  -7.551 -40.958  1.00  0.00      TS   N  
ATOM   1190  C2  ADE T  16       9.137  -8.552 -40.263  1.00  0.00      TS   C  
ATOM   1191  N3  ADE T  16       9.668  -9.647 -39.638  1.00  0.00      TS   N  
ATOM   1192  C4  ADE T  16      11.010  -9.542 -39.700  1.00  0.00      TS   C  
ATOM   1193  C5  ADE T  16      11.768  -8.534 -40.226  1.00  0.00      TS   C  
ATOM   1194  C6  ADE T  16      11.071  -7.526 -40.870  1.00  0.00      TS   C  
ATOM   1195  N6  ADE T  16      11.661  -6.482 -41.540  1.00  0.00      TS   N  
ATOM   1196  N7  ADE T  16      13.134  -8.749 -39.948  1.00  0.00      TS   N  
ATOM   1197  C8  ADE T  16      13.115  -9.925 -39.309  1.00  0.00      TS   C  
ATOM   1198  N9  ADE T  16      11.876 -10.425 -39.141  1.00  0.00      TS   N  
ATOM   1199  H2  ADE T  16       8.048  -8.592 -40.316  1.00  0.00      TS   H  
ATOM   1200  H8  ADE T  16      13.987 -10.384 -38.840  1.00  0.00      TS   H  
ATOM   1201  H1' ADE T  16      10.494 -11.933 -38.665  1.00  0.00      TS   H  
ATOM   1202  H2' ADE T  16      11.997 -13.412 -39.727  1.00  0.00      TS   H  
ATOM   1203  H3' ADE T  16      13.514 -13.855 -37.491  1.00  0.00      TS   H  
ATOM   1204  H4' ADE T  16      11.465 -13.106 -35.748  1.00  0.00      TS   H  
ATOM   1205  H5' ADE T  16      13.209 -11.613 -34.902  1.00  0.00      TS   H  
ATOM   1206  H61 ADE T  16      12.636  -6.273 -41.620  1.00  0.00      TS   H  
ATOM   1207  H62 ADE T  16      11.048  -5.830 -41.987  1.00  0.00      TS   H  
ATOM   1208 H2'' ADE T  16      13.463 -12.591 -39.064  1.00  0.00      TS   H  
ATOM   1209 H5'' ADE T  16      13.891 -13.163 -35.087  1.00  0.00      TS   H  
ATOM   1210  P   THY T  17      12.095 -16.144 -37.419  1.00  0.00      TS   P  
ATOM   1211  O1P THY T  17      11.332 -16.933 -36.456  1.00  0.00      TS   O  
ATOM   1212  O2P THY T  17      13.570 -16.115 -37.086  1.00  0.00      TS   O  
ATOM   1213  C5' THY T  17      10.593 -17.415 -39.108  1.00  0.00      TS   C  
ATOM   1214  O5' THY T  17      11.903 -16.790 -38.875  1.00  0.00      TS   O  
ATOM   1215  C4' THY T  17      10.164 -17.480 -40.582  1.00  0.00      TS   C  
ATOM   1216  O4' THY T  17      10.171 -16.146 -41.171  1.00  0.00      TS   O  
ATOM   1217  C3' THY T  17      10.988 -18.385 -41.510  1.00  0.00      TS   C  
ATOM   1218  O3' THY T  17      10.156 -19.330 -42.254  1.00  0.00      TS   O  
ATOM   1219  C2' THY T  17      11.733 -17.403 -42.453  1.00  0.00      TS   C  
ATOM   1220  C1' THY T  17      10.910 -16.149 -42.375  1.00  0.00      TS   C  
ATOM   1221  N1  THY T  17      11.629 -14.825 -42.331  1.00  0.00      TS   N  
ATOM   1222  C2  THY T  17      10.995 -13.641 -42.812  1.00  0.00      TS   C  
ATOM   1223  O2  THY T  17       9.896 -13.614 -43.312  1.00  0.00      TS   O  
ATOM   1224  N3  THY T  17      11.827 -12.531 -42.712  1.00  0.00      TS   N  
ATOM   1225  C4  THY T  17      13.105 -12.494 -42.249  1.00  0.00      TS   C  
ATOM   1226  O4  THY T  17      13.654 -11.397 -42.282  1.00  0.00      TS   O  
ATOM   1227  C5  THY T  17      13.702 -13.711 -41.854  1.00  0.00      TS   C  
ATOM   1228  C5M THY T  17      15.141 -13.794 -41.379  1.00  0.00      TS   C  
ATOM   1229  C6  THY T  17      12.952 -14.802 -41.862  1.00  0.00      TS   C  
ATOM   1230  H3  THY T  17      11.449 -11.668 -43.075  1.00  0.00      TS   H  
ATOM   1231  H6  THY T  17      13.170 -15.609 -41.163  1.00  0.00      TS   H  
ATOM   1232  H1' THY T  17      10.204 -16.119 -43.232  1.00  0.00      TS   H  
ATOM   1233  H2' THY T  17      11.640 -17.793 -43.489  1.00  0.00      TS   H  
ATOM   1234  H3' THY T  17      11.715 -18.857 -40.813  1.00  0.00      TS   H  
ATOM   1235  H4' THY T  17       9.124 -17.869 -40.584  1.00  0.00      TS   H  
ATOM   1236  H5' THY T  17       9.797 -16.812 -38.621  1.00  0.00      TS   H  
ATOM   1237  H51 THY T  17      15.684 -14.583 -41.941  1.00  0.00      TS   H  
ATOM   1238  H52 THY T  17      15.151 -14.178 -40.336  1.00  0.00      TS   H  
ATOM   1239  H53 THY T  17      15.851 -12.953 -41.531  1.00  0.00      TS   H  
ATOM   1240 H2'' THY T  17      12.765 -17.370 -42.044  1.00  0.00      TS   H  
ATOM   1241 H5'' THY T  17      10.510 -18.450 -38.712  1.00  0.00      TS   H  
ATOM   1242  P   ADE T  18      10.229 -20.892 -42.045  1.00  0.00      TS   P  
ATOM   1243  O1P ADE T  18       9.086 -21.413 -41.236  1.00  0.00      TS   O  
ATOM   1244  O2P ADE T  18      11.568 -21.205 -41.481  1.00  0.00      TS   O  
ATOM   1245  C5' ADE T  18       9.418 -20.946 -44.583  1.00  0.00      TS   C  
ATOM   1246  O5' ADE T  18      10.199 -21.457 -43.471  1.00  0.00      TS   O  
ATOM   1247  C4' ADE T  18      10.223 -20.564 -45.803  1.00  0.00      TS   C  
ATOM   1248  O4' ADE T  18      10.933 -19.417 -45.538  1.00  0.00      TS   O  
ATOM   1249  C3' ADE T  18      11.254 -21.559 -46.332  1.00  0.00      TS   C  
ATOM   1250  O3' ADE T  18      11.099 -21.864 -47.768  1.00  0.00      TS   O  
ATOM   1251  C2' ADE T  18      12.615 -20.896 -46.006  1.00  0.00      TS   C  
ATOM   1252  C1' ADE T  18      12.160 -19.482 -46.259  1.00  0.00      TS   C  
ATOM   1253  N1  ADE T  18      12.730 -14.408 -45.811  1.00  0.00      TS   N  
ATOM   1254  C2  ADE T  18      11.754 -15.160 -46.343  1.00  0.00      TS   C  
ATOM   1255  N3  ADE T  18      11.692 -16.450 -46.536  1.00  0.00      TS   N  
ATOM   1256  C4  ADE T  18      12.766 -17.081 -45.971  1.00  0.00      TS   C  
ATOM   1257  C5  ADE T  18      13.798 -16.517 -45.346  1.00  0.00      TS   C  
ATOM   1258  C6  ADE T  18      13.806 -15.079 -45.322  1.00  0.00      TS   C  
ATOM   1259  N6  ADE T  18      14.865 -14.342 -45.025  1.00  0.00      TS   N  
ATOM   1260  N7  ADE T  18      14.656 -17.417 -44.857  1.00  0.00      TS   N  
ATOM   1261  C8  ADE T  18      14.138 -18.553 -45.101  1.00  0.00      TS   C  
ATOM   1262  N9  ADE T  18      13.023 -18.446 -45.867  1.00  0.00      TS   N  
ATOM   1263  H2  ADE T  18      10.995 -14.615 -46.903  1.00  0.00      TS   H  
ATOM   1264  H8  ADE T  18      14.687 -19.483 -44.948  1.00  0.00      TS   H  
ATOM   1265  H1' ADE T  18      11.894 -19.328 -47.326  1.00  0.00      TS   H  
ATOM   1266  H2' ADE T  18      13.400 -21.235 -46.715  1.00  0.00      TS   H  
ATOM   1267  H3' ADE T  18      11.202 -22.410 -45.619  1.00  0.00      TS   H  
ATOM   1268  H4' ADE T  18       9.505 -20.198 -46.568  1.00  0.00      TS   H  
ATOM   1269  H5' ADE T  18       8.751 -20.090 -44.341  1.00  0.00      TS   H  
ATOM   1270  H61 ADE T  18      15.708 -14.743 -44.668  1.00  0.00      TS   H  
ATOM   1271  H62 ADE T  18      14.829 -13.343 -45.077  1.00  0.00      TS   H  
ATOM   1272 H2'' ADE T  18      12.878 -21.074 -44.941  1.00  0.00      TS   H  
ATOM   1273 H5'' ADE T  18       8.821 -21.809 -44.946  1.00  0.00      TS   H  
ATOM   1274  P   ADE T  19      10.184 -23.116 -48.002  1.00  0.00      TS   P  
ATOM   1275  O1P ADE T  19       8.955 -22.915 -47.133  1.00  0.00      TS   O  
ATOM   1276  O2P ADE T  19      11.009 -24.372 -47.868  1.00  0.00      TS   O  
ATOM   1277  C5' ADE T  19       9.052 -21.853 -49.974  1.00  0.00      TS   C  
ATOM   1278  O5' ADE T  19       9.683 -23.021 -49.504  1.00  0.00      TS   O  
ATOM   1279  C4' ADE T  19       9.606 -21.408 -51.297  1.00  0.00      TS   C  
ATOM   1280  O4' ADE T  19      10.802 -20.615 -51.106  1.00  0.00      TS   O  
ATOM   1281  C3' ADE T  19      10.142 -22.635 -52.184  1.00  0.00      TS   C  
ATOM   1282  O3' ADE T  19      10.028 -22.348 -53.545  1.00  0.00      TS   O  
ATOM   1283  C2' ADE T  19      11.668 -22.732 -51.939  1.00  0.00      TS   C  
ATOM   1284  C1' ADE T  19      11.978 -21.276 -51.640  1.00  0.00      TS   C  
ATOM   1285  N1  ADE T  19      14.536 -17.551 -49.253  1.00  0.00      TS   N  
ATOM   1286  C2  ADE T  19      13.605 -17.502 -50.193  1.00  0.00      TS   C  
ATOM   1287  N3  ADE T  19      12.992 -18.549 -50.822  1.00  0.00      TS   N  
ATOM   1288  C4  ADE T  19      13.491 -19.663 -50.330  1.00  0.00      TS   C  
ATOM   1289  C5  ADE T  19      14.429 -19.855 -49.355  1.00  0.00      TS   C  
ATOM   1290  C6  ADE T  19      14.943 -18.747 -48.789  1.00  0.00      TS   C  
ATOM   1291  N6  ADE T  19      15.929 -18.827 -47.785  1.00  0.00      TS   N  
ATOM   1292  N7  ADE T  19      14.723 -21.208 -49.271  1.00  0.00      TS   N  
ATOM   1293  C8  ADE T  19      13.893 -21.840 -50.030  1.00  0.00      TS   C  
ATOM   1294  N9  ADE T  19      13.047 -20.955 -50.730  1.00  0.00      TS   N  
ATOM   1295  H2  ADE T  19      13.208 -16.506 -50.388  1.00  0.00      TS   H  
ATOM   1296  H8  ADE T  19      13.867 -22.913 -50.223  1.00  0.00      TS   H  
ATOM   1297  H1' ADE T  19      12.116 -20.773 -52.622  1.00  0.00      TS   H  
ATOM   1298  H2' ADE T  19      12.316 -23.102 -52.763  1.00  0.00      TS   H  
ATOM   1299  H3' ADE T  19       9.585 -23.568 -51.952  1.00  0.00      TS   H  
ATOM   1300  H4' ADE T  19       8.845 -20.750 -51.768  1.00  0.00      TS   H  
ATOM   1301  H5' ADE T  19       9.179 -21.006 -49.267  1.00  0.00      TS   H  
ATOM   1302  H61 ADE T  19      16.468 -18.041 -47.482  1.00  0.00      TS   H  
ATOM   1303  H62 ADE T  19      16.458 -19.667 -47.670  1.00  0.00      TS   H  
ATOM   1304 H2'' ADE T  19      11.900 -23.278 -51.001  1.00  0.00      TS   H  
ATOM   1305 H5'' ADE T  19       7.975 -22.013 -50.191  1.00  0.00      TS   H  
ATOM   1306  P   GUA T  20       9.570 -23.368 -54.606  1.00  0.00      TS   P  
ATOM   1307  O1P GUA T  20       8.130 -23.256 -54.958  1.00  0.00      TS   O  
ATOM   1308  O2P GUA T  20      10.094 -24.718 -54.291  1.00  0.00      TS   O  
ATOM   1309  C5' GUA T  20       9.868 -21.733 -56.654  1.00  0.00      TS   C  
ATOM   1310  O5' GUA T  20      10.357 -22.829 -55.794  1.00  0.00      TS   O  
ATOM   1311  C4' GUA T  20      10.995 -20.989 -57.311  1.00  0.00      TS   C  
ATOM   1312  O4' GUA T  20      11.805 -20.251 -56.333  1.00  0.00      TS   O  
ATOM   1313  C3' GUA T  20      11.987 -21.881 -58.084  1.00  0.00      TS   C  
ATOM   1314  O3' GUA T  20      12.267 -21.297 -59.370  1.00  0.00      TS   O  
ATOM   1315  C2' GUA T  20      13.164 -21.920 -57.148  1.00  0.00      TS   C  
ATOM   1316  C1' GUA T  20      13.181 -20.571 -56.450  1.00  0.00      TS   C  
ATOM   1317  N1  GUA T  20      15.199 -17.440 -53.077  1.00  0.00      TS   N  
ATOM   1318  C2  GUA T  20      14.296 -17.168 -54.082  1.00  0.00      TS   C  
ATOM   1319  N2  GUA T  20      14.010 -15.921 -54.288  1.00  0.00      TS   N  
ATOM   1320  N3  GUA T  20      13.764 -18.100 -54.856  1.00  0.00      TS   N  
ATOM   1321  C4  GUA T  20      14.159 -19.367 -54.536  1.00  0.00      TS   C  
ATOM   1322  C5  GUA T  20      14.911 -19.714 -53.406  1.00  0.00      TS   C  
ATOM   1323  C6  GUA T  20      15.593 -18.699 -52.698  1.00  0.00      TS   C  
ATOM   1324  O6  GUA T  20      16.402 -18.905 -51.795  1.00  0.00      TS   O  
ATOM   1325  N7  GUA T  20      15.072 -21.080 -53.359  1.00  0.00      TS   N  
ATOM   1326  C8  GUA T  20      14.400 -21.509 -54.421  1.00  0.00      TS   C  
ATOM   1327  N9  GUA T  20      13.879 -20.522 -55.184  1.00  0.00      TS   N  
ATOM   1328  H1  GUA T  20      15.556 -16.603 -52.639  1.00  0.00      TS   H  
ATOM   1329  H8  GUA T  20      14.314 -22.550 -54.733  1.00  0.00      TS   H  
ATOM   1330  H1' GUA T  20      13.557 -19.814 -57.171  1.00  0.00      TS   H  
ATOM   1331  H2' GUA T  20      14.101 -22.179 -57.686  1.00  0.00      TS   H  
ATOM   1332  H21 GUA T  20      13.260 -15.595 -54.862  1.00  0.00      TS   H  
ATOM   1333  H3' GUA T  20      11.462 -22.853 -58.212  1.00  0.00      TS   H  
ATOM   1334  H22 GUA T  20      14.680 -15.234 -54.006  1.00  0.00      TS   H  
ATOM   1335  H4' GUA T  20      10.678 -20.152 -57.970  1.00  0.00      TS   H  
ATOM   1336  H5' GUA T  20       9.240 -21.004 -56.099  1.00  0.00      TS   H  
ATOM   1337  H3T GUA T  20      12.872 -21.878 -59.837  1.00  0.00      TS   H  
ATOM   1338 H2'' GUA T  20      12.991 -22.719 -56.394  1.00  0.00      TS   H  
ATOM   1339 H5'' GUA T  20       9.107 -22.123 -57.364  1.00  0.00      TS   H  
TER   
END
