# Supplementary material for: CRISPR-Cas12a exploits R-loop asymmetry to form double-strand breaks
Source: eLife. 2020 Jun 10;9:e55143. doi: 10.7554/eLife.55143 (PMC7286691; doi:10.7554/eLife.55143)
Supplement: Figure 5—source data 2. [file elife-55143-fig5-data2.zip › Figure 5ΓÇöSource Data 2/Example_MD_trajectories/5prime_boundary/5prime_boundary_24.pdb]

ATOM      1  C5' CYT B   1      21.707  -7.884 -56.259  1.00  0.00      BS   C  
ATOM      2  O5' CYT B   1      22.957  -7.491 -55.554  1.00  0.00      BS   O  
ATOM      3  C4' CYT B   1      21.513  -9.382 -56.544  1.00  0.00      BS   C  
ATOM      4  O4' CYT B   1      22.670  -9.742 -57.429  1.00  0.00      BS   O  
ATOM      5  C3' CYT B   1      21.646 -10.240 -55.310  1.00  0.00      BS   C  
ATOM      6  O3' CYT B   1      20.320 -10.399 -54.788  1.00  0.00      BS   O  
ATOM      7  C2' CYT B   1      22.056 -11.563 -56.010  1.00  0.00      BS   C  
ATOM      8  C1' CYT B   1      23.030 -11.122 -57.094  1.00  0.00      BS   C  
ATOM      9  N1  CYT B   1      24.412 -11.187 -56.701  1.00  0.00      BS   N  
ATOM     10  C2  CYT B   1      25.043 -12.473 -56.571  1.00  0.00      BS   C  
ATOM     11  O2  CYT B   1      24.454 -13.522 -56.876  1.00  0.00      BS   O  
ATOM     12  N3  CYT B   1      26.351 -12.599 -56.138  1.00  0.00      BS   N  
ATOM     13  C4  CYT B   1      27.007 -11.463 -55.678  1.00  0.00      BS   C  
ATOM     14  N4  CYT B   1      28.284 -11.554 -55.299  1.00  0.00      BS   N  
ATOM     15  C5  CYT B   1      26.323 -10.260 -55.609  1.00  0.00      BS   C  
ATOM     16  C6  CYT B   1      25.030 -10.194 -55.984  1.00  0.00      BS   C  
ATOM     17  H5  CYT B   1      26.812  -9.351 -55.258  1.00  0.00      BS   H  
ATOM     18  H6  CYT B   1      24.578  -9.210 -56.101  1.00  0.00      BS   H  
ATOM     19  H1' CYT B   1      22.863 -11.760 -57.988  1.00  0.00      BS   H  
ATOM     20  H2' CYT B   1      21.167 -12.050 -56.466  1.00  0.00      BS   H  
ATOM     21  H3' CYT B   1      22.417  -9.917 -54.579  1.00  0.00      BS   H  
ATOM     22  H4' CYT B   1      20.629  -9.650 -57.162  1.00  0.00      BS   H  
ATOM     23  H41 CYT B   1      28.720 -12.439 -55.461  1.00  0.00      BS   H  
ATOM     24  H5' CYT B   1      21.675  -7.427 -57.272  1.00  0.00      BS   H  
ATOM     25  H42 CYT B   1      28.766 -10.751 -54.948  1.00  0.00      BS   H  
ATOM     26  H5T CYT B   1      23.114  -6.569 -55.773  1.00  0.00      BS   H  
ATOM     27 H2'' CYT B   1      22.464 -12.295 -55.282  1.00  0.00      BS   H  
ATOM     28 H5'' CYT B   1      20.784  -7.485 -55.787  1.00  0.00      BS   H  
ATOM     29  P   THY B   2      20.102 -10.456 -53.225  1.00  0.00      BS   P  
ATOM     30  O1P THY B   2      20.695  -9.305 -52.552  1.00  0.00      BS   O  
ATOM     31  O2P THY B   2      20.332 -11.784 -52.681  1.00  0.00      BS   O  
ATOM     32  C5' THY B   2      17.742  -9.461 -53.976  1.00  0.00      BS   C  
ATOM     33  O5' THY B   2      18.547 -10.344 -53.124  1.00  0.00      BS   O  
ATOM     34  C4' THY B   2      16.582  -8.897 -53.272  1.00  0.00      BS   C  
ATOM     35  O4' THY B   2      15.767  -9.940 -52.644  1.00  0.00      BS   O  
ATOM     36  C3' THY B   2      16.795  -7.850 -52.185  1.00  0.00      BS   C  
ATOM     37  O3' THY B   2      15.826  -6.873 -52.239  1.00  0.00      BS   O  
ATOM     38  C2' THY B   2      16.686  -8.693 -50.904  1.00  0.00      BS   C  
ATOM     39  C1' THY B   2      15.566  -9.645 -51.290  1.00  0.00      BS   C  
ATOM     40  N1  THY B   2      15.514 -10.954 -50.487  1.00  0.00      BS   N  
ATOM     41  C2  THY B   2      14.392 -11.519 -50.153  1.00  0.00      BS   C  
ATOM     42  O2  THY B   2      13.326 -11.012 -50.380  1.00  0.00      BS   O  
ATOM     43  N3  THY B   2      14.450 -12.718 -49.438  1.00  0.00      BS   N  
ATOM     44  C4  THY B   2      15.545 -13.497 -49.349  1.00  0.00      BS   C  
ATOM     45  O4  THY B   2      15.497 -14.643 -48.897  1.00  0.00      BS   O  
ATOM     46  C5  THY B   2      16.762 -12.875 -49.841  1.00  0.00      BS   C  
ATOM     47  C5M THY B   2      17.909 -13.815 -49.935  1.00  0.00      BS   C  
ATOM     48  C6  THY B   2      16.671 -11.672 -50.459  1.00  0.00      BS   C  
ATOM     49  H3  THY B   2      13.560 -13.195 -49.448  1.00  0.00      BS   H  
ATOM     50  H6  THY B   2      17.458 -11.151 -51.003  1.00  0.00      BS   H  
ATOM     51  H1' THY B   2      14.685  -8.967 -51.283  1.00  0.00      BS   H  
ATOM     52  H2' THY B   2      16.488  -8.177 -49.940  1.00  0.00      BS   H  
ATOM     53  H3' THY B   2      17.804  -7.403 -52.309  1.00  0.00      BS   H  
ATOM     54  H4' THY B   2      15.877  -8.377 -53.956  1.00  0.00      BS   H  
ATOM     55  H5' THY B   2      17.319 -10.021 -54.838  1.00  0.00      BS   H  
ATOM     56  H51 THY B   2      17.842 -14.674 -49.234  1.00  0.00      BS   H  
ATOM     57  H52 THY B   2      18.841 -13.326 -49.577  1.00  0.00      BS   H  
ATOM     58  H53 THY B   2      18.018 -14.150 -50.988  1.00  0.00      BS   H  
ATOM     59 H2'' THY B   2      17.701  -9.104 -50.717  1.00  0.00      BS   H  
ATOM     60 H5'' THY B   2      18.357  -8.622 -54.365  1.00  0.00      BS   H  
ATOM     61  P   THY B   3      15.851  -5.602 -51.405  1.00  0.00      BS   P  
ATOM     62  O1P THY B   3      16.700  -4.683 -52.160  1.00  0.00      BS   O  
ATOM     63  O2P THY B   3      16.272  -5.859 -50.034  1.00  0.00      BS   O  
ATOM     64  C5' THY B   3      13.337  -5.295 -52.385  1.00  0.00      BS   C  
ATOM     65  O5' THY B   3      14.386  -5.067 -51.450  1.00  0.00      BS   O  
ATOM     66  C4' THY B   3      12.102  -5.855 -51.590  1.00  0.00      BS   C  
ATOM     67  O4' THY B   3      12.314  -7.133 -50.980  1.00  0.00      BS   O  
ATOM     68  C3' THY B   3      11.580  -4.881 -50.462  1.00  0.00      BS   C  
ATOM     69  O3' THY B   3      10.151  -4.686 -50.325  1.00  0.00      BS   O  
ATOM     70  C2' THY B   3      12.113  -5.556 -49.203  1.00  0.00      BS   C  
ATOM     71  C1' THY B   3      11.880  -7.014 -49.592  1.00  0.00      BS   C  
ATOM     72  N1  THY B   3      12.583  -8.027 -48.776  1.00  0.00      BS   N  
ATOM     73  C2  THY B   3      11.909  -9.102 -48.261  1.00  0.00      BS   C  
ATOM     74  O2  THY B   3      10.713  -9.215 -48.452  1.00  0.00      BS   O  
ATOM     75  N3  THY B   3      12.704  -9.950 -47.539  1.00  0.00      BS   N  
ATOM     76  C4  THY B   3      13.962  -9.712 -47.014  1.00  0.00      BS   C  
ATOM     77  O4  THY B   3      14.541 -10.537 -46.331  1.00  0.00      BS   O  
ATOM     78  C5  THY B   3      14.585  -8.530 -47.587  1.00  0.00      BS   C  
ATOM     79  C5M THY B   3      15.875  -8.088 -47.066  1.00  0.00      BS   C  
ATOM     80  C6  THY B   3      13.850  -7.725 -48.403  1.00  0.00      BS   C  
ATOM     81  H3  THY B   3      12.296 -10.773 -47.119  1.00  0.00      BS   H  
ATOM     82  H6  THY B   3      14.310  -6.913 -48.968  1.00  0.00      BS   H  
ATOM     83  H1' THY B   3      10.788  -7.215 -49.589  1.00  0.00      BS   H  
ATOM     84  H2' THY B   3      11.583  -5.129 -48.324  1.00  0.00      BS   H  
ATOM     85  H3' THY B   3      12.129  -3.921 -50.569  1.00  0.00      BS   H  
ATOM     86  H4' THY B   3      11.310  -6.149 -52.313  1.00  0.00      BS   H  
ATOM     87  H5' THY B   3      13.639  -6.051 -53.141  1.00  0.00      BS   H  
ATOM     88  H51 THY B   3      15.821  -7.832 -45.987  1.00  0.00      BS   H  
ATOM     89  H52 THY B   3      16.188  -7.213 -47.673  1.00  0.00      BS   H  
ATOM     90  H53 THY B   3      16.496  -8.972 -47.327  1.00  0.00      BS   H  
ATOM     91 H2'' THY B   3      13.154  -5.173 -49.134  1.00  0.00      BS   H  
ATOM     92 H5'' THY B   3      13.040  -4.350 -52.888  1.00  0.00      BS   H  
ATOM     93  P   ADE B   4       9.664  -3.234 -49.863  1.00  0.00      BS   P  
ATOM     94  O1P ADE B   4       9.609  -2.276 -50.983  1.00  0.00      BS   O  
ATOM     95  O2P ADE B   4      10.450  -2.878 -48.683  1.00  0.00      BS   O  
ATOM     96  C5' ADE B   4       7.318  -4.191 -50.063  1.00  0.00      BS   C  
ATOM     97  O5' ADE B   4       8.241  -3.457 -49.237  1.00  0.00      BS   O  
ATOM     98  C4' ADE B   4       6.365  -4.959 -49.134  1.00  0.00      BS   C  
ATOM     99  O4' ADE B   4       7.133  -6.015 -48.472  1.00  0.00      BS   O  
ATOM    100  C3' ADE B   4       5.785  -4.098 -48.030  1.00  0.00      BS   C  
ATOM    101  O3' ADE B   4       4.468  -4.447 -47.693  1.00  0.00      BS   O  
ATOM    102  C2' ADE B   4       6.734  -4.427 -46.895  1.00  0.00      BS   C  
ATOM    103  C1' ADE B   4       7.093  -5.931 -47.017  1.00  0.00      BS   C  
ATOM    104  N1  ADE B   4      10.297  -9.110 -44.562  1.00  0.00      BS   N  
ATOM    105  C2  ADE B   4       9.042  -9.388 -45.071  1.00  0.00      BS   C  
ATOM    106  N3  ADE B   4       8.210  -8.550 -45.696  1.00  0.00      BS   N  
ATOM    107  C4  ADE B   4       8.835  -7.390 -45.887  1.00  0.00      BS   C  
ATOM    108  C5  ADE B   4      10.121  -7.018 -45.537  1.00  0.00      BS   C  
ATOM    109  C6  ADE B   4      10.931  -7.953 -44.843  1.00  0.00      BS   C  
ATOM    110  N6  ADE B   4      12.253  -7.812 -44.388  1.00  0.00      BS   N  
ATOM    111  N7  ADE B   4      10.512  -5.784 -45.971  1.00  0.00      BS   N  
ATOM    112  C8  ADE B   4       9.440  -5.359 -46.548  1.00  0.00      BS   C  
ATOM    113  N9  ADE B   4       8.405  -6.272 -46.528  1.00  0.00      BS   N  
ATOM    114  H2  ADE B   4       8.658 -10.355 -44.747  1.00  0.00      BS   H  
ATOM    115  H8  ADE B   4       9.341  -4.374 -47.003  1.00  0.00      BS   H  
ATOM    116  H1' ADE B   4       6.283  -6.603 -46.660  1.00  0.00      BS   H  
ATOM    117  H2' ADE B   4       6.139  -4.370 -45.958  1.00  0.00      BS   H  
ATOM    118  H3' ADE B   4       5.810  -3.037 -48.360  1.00  0.00      BS   H  
ATOM    119  H4' ADE B   4       5.515  -5.468 -49.638  1.00  0.00      BS   H  
ATOM    120  H5' ADE B   4       7.744  -4.922 -50.782  1.00  0.00      BS   H  
ATOM    121  H61 ADE B   4      12.621  -8.461 -43.723  1.00  0.00      BS   H  
ATOM    122  H62 ADE B   4      12.763  -6.984 -44.622  1.00  0.00      BS   H  
ATOM    123 H2'' ADE B   4       7.542  -3.666 -46.852  1.00  0.00      BS   H  
ATOM    124 H5'' ADE B   4       6.662  -3.520 -50.657  1.00  0.00      BS   H  
ATOM    125  P   THY B   5       3.593  -3.728 -46.699  1.00  0.00      BS   P  
ATOM    126  O1P THY B   5       2.240  -3.726 -47.249  1.00  0.00      BS   O  
ATOM    127  O2P THY B   5       4.138  -2.402 -46.371  1.00  0.00      BS   O  
ATOM    128  C5' THY B   5       3.326  -6.002 -45.546  1.00  0.00      BS   C  
ATOM    129  O5' THY B   5       3.627  -4.588 -45.377  1.00  0.00      BS   O  
ATOM    130  C4' THY B   5       3.726  -6.867 -44.312  1.00  0.00      BS   C  
ATOM    131  O4' THY B   5       5.198  -6.977 -44.260  1.00  0.00      BS   O  
ATOM    132  C3' THY B   5       3.399  -6.171 -42.939  1.00  0.00      BS   C  
ATOM    133  O3' THY B   5       2.950  -7.110 -41.909  1.00  0.00      BS   O  
ATOM    134  C2' THY B   5       4.732  -5.553 -42.493  1.00  0.00      BS   C  
ATOM    135  C1' THY B   5       5.632  -6.786 -42.911  1.00  0.00      BS   C  
ATOM    136  N1  THY B   5       7.074  -6.545 -42.735  1.00  0.00      BS   N  
ATOM    137  C2  THY B   5       7.785  -7.396 -41.971  1.00  0.00      BS   C  
ATOM    138  O2  THY B   5       7.301  -8.322 -41.356  1.00  0.00      BS   O  
ATOM    139  N3  THY B   5       9.094  -7.128 -41.935  1.00  0.00      BS   N  
ATOM    140  C4  THY B   5       9.699  -5.961 -42.364  1.00  0.00      BS   C  
ATOM    141  O4  THY B   5      10.890  -5.692 -42.063  1.00  0.00      BS   O  
ATOM    142  C5  THY B   5       8.966  -5.126 -43.272  1.00  0.00      BS   C  
ATOM    143  C5M THY B   5       9.651  -3.885 -43.701  1.00  0.00      BS   C  
ATOM    144  C6  THY B   5       7.621  -5.409 -43.343  1.00  0.00      BS   C  
ATOM    145  H3  THY B   5       9.576  -7.773 -41.326  1.00  0.00      BS   H  
ATOM    146  H6  THY B   5       6.972  -4.896 -44.053  1.00  0.00      BS   H  
ATOM    147  H1' THY B   5       5.267  -7.672 -42.348  1.00  0.00      BS   H  
ATOM    148  H2' THY B   5       4.768  -5.366 -41.399  1.00  0.00      BS   H  
ATOM    149  H3' THY B   5       2.704  -5.319 -43.096  1.00  0.00      BS   H  
ATOM    150  H4' THY B   5       3.292  -7.889 -44.317  1.00  0.00      BS   H  
ATOM    151  H5' THY B   5       3.815  -6.418 -46.453  1.00  0.00      BS   H  
ATOM    152  H51 THY B   5      10.677  -4.144 -44.038  1.00  0.00      BS   H  
ATOM    153  H52 THY B   5       9.783  -3.188 -42.847  1.00  0.00      BS   H  
ATOM    154  H53 THY B   5       9.093  -3.320 -44.477  1.00  0.00      BS   H  
ATOM    155 H2'' THY B   5       4.997  -4.635 -43.059  1.00  0.00      BS   H  
ATOM    156 H5'' THY B   5       2.245  -6.211 -45.694  1.00  0.00      BS   H  
ATOM    157  P   ADE B   6       1.528  -6.829 -41.479  1.00  0.00      BS   P  
ATOM    158  O1P ADE B   6       0.625  -7.542 -42.336  1.00  0.00      BS   O  
ATOM    159  O2P ADE B   6       1.284  -5.378 -41.394  1.00  0.00      BS   O  
ATOM    160  C5' ADE B   6       1.285  -8.815 -39.869  1.00  0.00      BS   C  
ATOM    161  O5' ADE B   6       1.455  -7.432 -40.089  1.00  0.00      BS   O  
ATOM    162  C4' ADE B   6       2.438  -9.423 -38.989  1.00  0.00      BS   C  
ATOM    163  O4' ADE B   6       3.728  -9.117 -39.578  1.00  0.00      BS   O  
ATOM    164  C3' ADE B   6       2.439  -8.727 -37.622  1.00  0.00      BS   C  
ATOM    165  O3' ADE B   6       1.397  -9.302 -36.873  1.00  0.00      BS   O  
ATOM    166  C2' ADE B   6       3.829  -9.072 -37.138  1.00  0.00      BS   C  
ATOM    167  C1' ADE B   6       4.613  -9.022 -38.437  1.00  0.00      BS   C  
ATOM    168  N1  ADE B   6       9.410  -7.154 -38.194  1.00  0.00      BS   N  
ATOM    169  C2  ADE B   6       8.880  -8.281 -37.828  1.00  0.00      BS   C  
ATOM    170  N3  ADE B   6       7.630  -8.742 -37.879  1.00  0.00      BS   N  
ATOM    171  C4  ADE B   6       6.835  -7.777 -38.428  1.00  0.00      BS   C  
ATOM    172  C5  ADE B   6       7.214  -6.535 -38.823  1.00  0.00      BS   C  
ATOM    173  C6  ADE B   6       8.540  -6.200 -38.686  1.00  0.00      BS   C  
ATOM    174  N6  ADE B   6       8.978  -4.981 -38.905  1.00  0.00      BS   N  
ATOM    175  N7  ADE B   6       6.066  -5.802 -39.242  1.00  0.00      BS   N  
ATOM    176  C8  ADE B   6       5.030  -6.695 -39.196  1.00  0.00      BS   C  
ATOM    177  N9  ADE B   6       5.458  -7.886 -38.736  1.00  0.00      BS   N  
ATOM    178  H2  ADE B   6       9.547  -8.975 -37.315  1.00  0.00      BS   H  
ATOM    179  H8  ADE B   6       3.999  -6.467 -39.469  1.00  0.00      BS   H  
ATOM    180  H1' ADE B   6       5.084 -10.029 -38.420  1.00  0.00      BS   H  
ATOM    181  H2' ADE B   6       3.909 -10.069 -36.655  1.00  0.00      BS   H  
ATOM    182  H3' ADE B   6       2.412  -7.634 -37.815  1.00  0.00      BS   H  
ATOM    183  H4' ADE B   6       2.221 -10.509 -38.913  1.00  0.00      BS   H  
ATOM    184  H5' ADE B   6       1.186  -9.443 -40.781  1.00  0.00      BS   H  
ATOM    185  H61 ADE B   6       9.952  -4.842 -39.087  1.00  0.00      BS   H  
ATOM    186  H62 ADE B   6       8.355  -4.410 -39.439  1.00  0.00      BS   H  
ATOM    187 H2'' ADE B   6       4.202  -8.305 -36.424  1.00  0.00      BS   H  
ATOM    188 H5'' ADE B   6       0.449  -8.965 -39.153  1.00  0.00      BS   H  
ATOM    189  P   THY B   7       1.051  -8.584 -35.507  1.00  0.00      BS   P  
ATOM    190  O1P THY B   7      -0.162  -9.257 -34.988  1.00  0.00      BS   O  
ATOM    191  O2P THY B   7       0.906  -7.135 -35.687  1.00  0.00      BS   O  
ATOM    192  C5' THY B   7       2.536 -10.204 -33.957  1.00  0.00      BS   C  
ATOM    193  O5' THY B   7       2.256  -8.823 -34.517  1.00  0.00      BS   O  
ATOM    194  C4' THY B   7       3.875 -10.265 -33.228  1.00  0.00      BS   C  
ATOM    195  O4' THY B   7       4.980  -9.671 -33.989  1.00  0.00      BS   O  
ATOM    196  C3' THY B   7       3.932  -9.736 -31.745  1.00  0.00      BS   C  
ATOM    197  O3' THY B   7       4.705 -10.604 -30.889  1.00  0.00      BS   O  
ATOM    198  C2' THY B   7       4.732  -8.429 -31.930  1.00  0.00      BS   C  
ATOM    199  C1' THY B   7       5.628  -8.693 -33.168  1.00  0.00      BS   C  
ATOM    200  N1  THY B   7       5.923  -7.491 -34.021  1.00  0.00      BS   N  
ATOM    201  C2  THY B   7       7.203  -7.126 -34.288  1.00  0.00      BS   C  
ATOM    202  O2  THY B   7       8.135  -7.844 -33.934  1.00  0.00      BS   O  
ATOM    203  N3  THY B   7       7.417  -6.095 -35.145  1.00  0.00      BS   N  
ATOM    204  C4  THY B   7       6.326  -5.207 -35.563  1.00  0.00      BS   C  
ATOM    205  O4  THY B   7       6.520  -4.232 -36.300  1.00  0.00      BS   O  
ATOM    206  C5  THY B   7       5.006  -5.677 -35.214  1.00  0.00      BS   C  
ATOM    207  C5M THY B   7       3.761  -5.093 -35.815  1.00  0.00      BS   C  
ATOM    208  C6  THY B   7       4.879  -6.837 -34.504  1.00  0.00      BS   C  
ATOM    209  H3  THY B   7       8.328  -5.673 -35.249  1.00  0.00      BS   H  
ATOM    210  H6  THY B   7       4.028  -7.519 -34.536  1.00  0.00      BS   H  
ATOM    211  H1' THY B   7       6.557  -9.154 -32.769  1.00  0.00      BS   H  
ATOM    212  H2' THY B   7       5.381  -8.168 -31.066  1.00  0.00      BS   H  
ATOM    213  H3' THY B   7       2.875  -9.552 -31.457  1.00  0.00      BS   H  
ATOM    214  H4' THY B   7       4.161 -11.334 -33.129  1.00  0.00      BS   H  
ATOM    215  H5' THY B   7       2.555 -10.907 -34.817  1.00  0.00      BS   H  
ATOM    216  H51 THY B   7       3.496  -5.510 -36.809  1.00  0.00      BS   H  
ATOM    217  H52 THY B   7       4.057  -4.031 -35.954  1.00  0.00      BS   H  
ATOM    218  H53 THY B   7       2.914  -5.173 -35.100  1.00  0.00      BS   H  
ATOM    219 H2'' THY B   7       3.986  -7.642 -32.175  1.00  0.00      BS   H  
ATOM    220 H5'' THY B   7       1.754 -10.616 -33.283  1.00  0.00      BS   H  
ATOM    221  P   ADE B   8       4.488 -10.378 -29.302  1.00  0.00      BS   P  
ATOM    222  O1P ADE B   8       3.748 -11.549 -28.731  1.00  0.00      BS   O  
ATOM    223  O2P ADE B   8       3.772  -9.099 -29.078  1.00  0.00      BS   O  
ATOM    224  C5' ADE B   8       6.971 -11.261 -28.996  1.00  0.00      BS   C  
ATOM    225  O5' ADE B   8       5.968 -10.311 -28.677  1.00  0.00      BS   O  
ATOM    226  C4' ADE B   8       8.332 -10.716 -28.679  1.00  0.00      BS   C  
ATOM    227  O4' ADE B   8       8.556  -9.577 -29.556  1.00  0.00      BS   O  
ATOM    228  C3' ADE B   8       8.543 -10.149 -27.212  1.00  0.00      BS   C  
ATOM    229  O3' ADE B   8       9.775 -10.586 -26.699  1.00  0.00      BS   O  
ATOM    230  C2' ADE B   8       8.475  -8.646 -27.324  1.00  0.00      BS   C  
ATOM    231  C1' ADE B   8       8.891  -8.404 -28.847  1.00  0.00      BS   C  
ATOM    232  N1  ADE B   8       9.479  -4.458 -32.051  1.00  0.00      BS   N  
ATOM    233  C2  ADE B   8      10.304  -5.412 -31.652  1.00  0.00      BS   C  
ATOM    234  N3  ADE B   8      10.077  -6.469 -30.855  1.00  0.00      BS   N  
ATOM    235  C4  ADE B   8       8.791  -6.405 -30.360  1.00  0.00      BS   C  
ATOM    236  C5  ADE B   8       7.849  -5.465 -30.680  1.00  0.00      BS   C  
ATOM    237  C6  ADE B   8       8.240  -4.499 -31.638  1.00  0.00      BS   C  
ATOM    238  N6  ADE B   8       7.315  -3.686 -31.994  1.00  0.00      BS   N  
ATOM    239  N7  ADE B   8       6.651  -5.718 -29.970  1.00  0.00      BS   N  
ATOM    240  C8  ADE B   8       6.871  -6.870 -29.303  1.00  0.00      BS   C  
ATOM    241  N9  ADE B   8       8.212  -7.296 -29.421  1.00  0.00      BS   N  
ATOM    242  H2  ADE B   8      11.285  -5.265 -32.106  1.00  0.00      BS   H  
ATOM    243  H8  ADE B   8       6.217  -7.423 -28.629  1.00  0.00      BS   H  
ATOM    244  H1' ADE B   8      10.001  -8.398 -28.892  1.00  0.00      BS   H  
ATOM    245  H2' ADE B   8       9.074  -7.981 -26.664  1.00  0.00      BS   H  
ATOM    246  H3' ADE B   8       7.729 -10.564 -26.582  1.00  0.00      BS   H  
ATOM    247  H4' ADE B   8       9.009 -11.549 -28.965  1.00  0.00      BS   H  
ATOM    248  H5' ADE B   8       7.066 -11.552 -30.063  1.00  0.00      BS   H  
ATOM    249  H61 ADE B   8       7.601  -3.097 -32.751  1.00  0.00      BS   H  
ATOM    250  H62 ADE B   8       6.351  -3.781 -31.749  1.00  0.00      BS   H  
ATOM    251 H2'' ADE B   8       7.419  -8.368 -27.125  1.00  0.00      BS   H  
ATOM    252 H5'' ADE B   8       6.758 -12.175 -28.401  1.00  0.00      BS   H  
ATOM    253  P   THY B   9      10.199 -10.401 -25.211  1.00  0.00      BS   P  
ATOM    254  O1P THY B   9      11.138 -11.557 -24.950  1.00  0.00      BS   O  
ATOM    255  O2P THY B   9       9.008 -10.255 -24.317  1.00  0.00      BS   O  
ATOM    256  C5' THY B   9      12.048  -8.980 -26.203  1.00  0.00      BS   C  
ATOM    257  O5' THY B   9      11.101  -9.126 -25.068  1.00  0.00      BS   O  
ATOM    258  C4' THY B   9      12.814  -7.675 -26.399  1.00  0.00      BS   C  
ATOM    259  O4' THY B   9      11.927  -6.607 -27.046  1.00  0.00      BS   O  
ATOM    260  C3' THY B   9      13.104  -6.986 -25.060  1.00  0.00      BS   C  
ATOM    261  O3' THY B   9      14.352  -6.240 -25.092  1.00  0.00      BS   O  
ATOM    262  C2' THY B   9      12.046  -5.963 -24.810  1.00  0.00      BS   C  
ATOM    263  C1' THY B   9      11.837  -5.446 -26.218  1.00  0.00      BS   C  
ATOM    264  N1  THY B   9      10.532  -4.773 -26.514  1.00  0.00      BS   N  
ATOM    265  C2  THY B   9      10.551  -3.625 -27.326  1.00  0.00      BS   C  
ATOM    266  O2  THY B   9      11.571  -3.040 -27.771  1.00  0.00      BS   O  
ATOM    267  N3  THY B   9       9.304  -3.169 -27.657  1.00  0.00      BS   N  
ATOM    268  C4  THY B   9       8.105  -3.688 -27.229  1.00  0.00      BS   C  
ATOM    269  O4  THY B   9       7.031  -3.090 -27.593  1.00  0.00      BS   O  
ATOM    270  C5  THY B   9       8.096  -4.769 -26.304  1.00  0.00      BS   C  
ATOM    271  C5M THY B   9       6.713  -5.183 -25.804  1.00  0.00      BS   C  
ATOM    272  C6  THY B   9       9.359  -5.262 -26.032  1.00  0.00      BS   C  
ATOM    273  H3  THY B   9       9.260  -2.388 -28.294  1.00  0.00      BS   H  
ATOM    274  H6  THY B   9       9.474  -5.968 -25.210  1.00  0.00      BS   H  
ATOM    275  H1' THY B   9      12.692  -4.757 -26.388  1.00  0.00      BS   H  
ATOM    276  H2' THY B   9      12.311  -5.072 -24.200  1.00  0.00      BS   H  
ATOM    277  H3' THY B   9      13.169  -7.806 -24.312  1.00  0.00      BS   H  
ATOM    278  H4' THY B   9      13.728  -7.885 -26.994  1.00  0.00      BS   H  
ATOM    279  H5' THY B   9      11.662  -9.331 -27.185  1.00  0.00      BS   H  
ATOM    280  H51 THY B   9       6.750  -5.418 -24.719  1.00  0.00      BS   H  
ATOM    281  H52 THY B   9       6.337  -6.105 -26.299  1.00  0.00      BS   H  
ATOM    282  H53 THY B   9       6.054  -4.292 -25.885  1.00  0.00      BS   H  
ATOM    283 H2'' THY B   9      11.202  -6.463 -24.290  1.00  0.00      BS   H  
ATOM    284 H5'' THY B   9      12.829  -9.740 -25.986  1.00  0.00      BS   H  
ATOM    285  P   ADE B  10      15.017  -5.750 -23.772  1.00  0.00      BS   P  
ATOM    286  O1P ADE B  10      16.501  -5.996 -23.760  1.00  0.00      BS   O  
ATOM    287  O2P ADE B  10      14.220  -6.195 -22.580  1.00  0.00      BS   O  
ATOM    288  C5' ADE B  10      15.457  -3.540 -25.037  1.00  0.00      BS   C  
ATOM    289  O5' ADE B  10      14.810  -4.255 -23.967  1.00  0.00      BS   O  
ATOM    290  C4' ADE B  10      14.985  -2.061 -25.073  1.00  0.00      BS   C  
ATOM    291  O4' ADE B  10      13.582  -1.895 -25.266  1.00  0.00      BS   O  
ATOM    292  C3' ADE B  10      15.284  -1.413 -23.699  1.00  0.00      BS   C  
ATOM    293  O3' ADE B  10      15.902  -0.104 -23.722  1.00  0.00      BS   O  
ATOM    294  C2' ADE B  10      14.003  -1.422 -22.949  1.00  0.00      BS   C  
ATOM    295  C1' ADE B  10      12.989  -1.261 -24.132  1.00  0.00      BS   C  
ATOM    296  N1  ADE B  10       8.126  -0.556 -25.654  1.00  0.00      BS   N  
ATOM    297  C2  ADE B  10       9.311  -0.068 -26.120  1.00  0.00      BS   C  
ATOM    298  N3  ADE B  10      10.500  -0.203 -25.494  1.00  0.00      BS   N  
ATOM    299  C4  ADE B  10      10.462  -1.201 -24.591  1.00  0.00      BS   C  
ATOM    300  C5  ADE B  10       9.433  -1.922 -24.189  1.00  0.00      BS   C  
ATOM    301  C6  ADE B  10       8.165  -1.552 -24.703  1.00  0.00      BS   C  
ATOM    302  N6  ADE B  10       7.028  -2.069 -24.233  1.00  0.00      BS   N  
ATOM    303  N7  ADE B  10       9.878  -2.913 -23.255  1.00  0.00      BS   N  
ATOM    304  C8  ADE B  10      11.155  -2.676 -23.148  1.00  0.00      BS   C  
ATOM    305  N9  ADE B  10      11.587  -1.717 -23.963  1.00  0.00      BS   N  
ATOM    306  H2  ADE B  10       9.266   0.674 -26.917  1.00  0.00      BS   H  
ATOM    307  H8  ADE B  10      11.896  -3.262 -22.605  1.00  0.00      BS   H  
ATOM    308  H1' ADE B  10      13.016  -0.217 -24.507  1.00  0.00      BS   H  
ATOM    309  H2' ADE B  10      13.934  -0.560 -22.251  1.00  0.00      BS   H  
ATOM    310  H3' ADE B  10      15.933  -2.175 -23.220  1.00  0.00      BS   H  
ATOM    311  H4' ADE B  10      15.611  -1.612 -25.873  1.00  0.00      BS   H  
ATOM    312  H5' ADE B  10      15.320  -4.057 -26.011  1.00  0.00      BS   H  
ATOM    313  H61 ADE B  10       6.283  -1.406 -24.165  1.00  0.00      BS   H  
ATOM    314  H62 ADE B  10       7.084  -2.601 -23.388  1.00  0.00      BS   H  
ATOM    315 H2'' ADE B  10      13.872  -2.351 -22.353  1.00  0.00      BS   H  
ATOM    316 H5'' ADE B  10      16.552  -3.461 -24.865  1.00  0.00      BS   H  
ATOM    317  P   CYT B  11      17.486  -0.042 -23.507  1.00  0.00      BS   P  
ATOM    318  O1P CYT B  11      18.148  -1.233 -24.215  1.00  0.00      BS   O  
ATOM    319  O2P CYT B  11      17.666   0.209 -22.059  1.00  0.00      BS   O  
ATOM    320  C5' CYT B  11      17.617   1.527 -25.633  1.00  0.00      BS   C  
ATOM    321  O5' CYT B  11      17.828   1.293 -24.309  1.00  0.00      BS   O  
ATOM    322  C4' CYT B  11      17.852   3.002 -25.917  1.00  0.00      BS   C  
ATOM    323  O4' CYT B  11      17.114   3.913 -25.080  1.00  0.00      BS   O  
ATOM    324  C3' CYT B  11      19.373   3.436 -25.708  1.00  0.00      BS   C  
ATOM    325  O3' CYT B  11      19.921   4.258 -26.739  1.00  0.00      BS   O  
ATOM    326  C2' CYT B  11      19.391   4.173 -24.407  1.00  0.00      BS   C  
ATOM    327  C1' CYT B  11      18.051   4.833 -24.393  1.00  0.00      BS   C  
ATOM    328  N1  CYT B  11      17.497   5.069 -23.042  1.00  0.00      BS   N  
ATOM    329  C2  CYT B  11      17.189   6.342 -22.566  1.00  0.00      BS   C  
ATOM    330  O2  CYT B  11      17.291   7.349 -23.251  1.00  0.00      BS   O  
ATOM    331  N3  CYT B  11      16.733   6.453 -21.282  1.00  0.00      BS   N  
ATOM    332  C4  CYT B  11      16.439   5.392 -20.501  1.00  0.00      BS   C  
ATOM    333  N4  CYT B  11      15.974   5.561 -19.239  1.00  0.00      BS   N  
ATOM    334  C5  CYT B  11      16.779   4.095 -21.001  1.00  0.00      BS   C  
ATOM    335  C6  CYT B  11      17.319   3.995 -22.238  1.00  0.00      BS   C  
ATOM    336  H5  CYT B  11      16.614   3.245 -20.339  1.00  0.00      BS   H  
ATOM    337  H6  CYT B  11      17.642   3.100 -22.770  1.00  0.00      BS   H  
ATOM    338  H1' CYT B  11      17.993   5.790 -24.954  1.00  0.00      BS   H  
ATOM    339  H2' CYT B  11      20.125   5.007 -24.395  1.00  0.00      BS   H  
ATOM    340  H3' CYT B  11      19.928   2.477 -25.635  1.00  0.00      BS   H  
ATOM    341  H4' CYT B  11      17.632   3.138 -26.997  1.00  0.00      BS   H  
ATOM    342  H41 CYT B  11      15.627   6.493 -19.135  1.00  0.00      BS   H  
ATOM    343  H5' CYT B  11      16.590   1.195 -25.896  1.00  0.00      BS   H  
ATOM    344  H42 CYT B  11      15.888   4.912 -18.484  1.00  0.00      BS   H  
ATOM    345 H2'' CYT B  11      19.624   3.405 -23.639  1.00  0.00      BS   H  
ATOM    346 H5'' CYT B  11      18.331   1.015 -26.314  1.00  0.00      BS   H  
ATOM    347  P   GUA B  12      20.940   3.682 -27.771  1.00  0.00      BS   P  
ATOM    348  O1P GUA B  12      22.065   3.099 -27.043  1.00  0.00      BS   O  
ATOM    349  O2P GUA B  12      21.328   4.727 -28.754  1.00  0.00      BS   O  
ATOM    350  C5' GUA B  12      20.620   1.168 -28.570  1.00  0.00      BS   C  
ATOM    351  O5' GUA B  12      20.244   2.480 -28.489  1.00  0.00      BS   O  
ATOM    352  C4' GUA B  12      19.840   0.442 -29.602  1.00  0.00      BS   C  
ATOM    353  O4' GUA B  12      18.390   0.376 -29.170  1.00  0.00      BS   O  
ATOM    354  C3' GUA B  12      19.827   1.132 -31.005  1.00  0.00      BS   C  
ATOM    355  O3' GUA B  12      19.991   0.201 -32.091  1.00  0.00      BS   O  
ATOM    356  C2' GUA B  12      18.461   1.770 -31.132  1.00  0.00      BS   C  
ATOM    357  C1' GUA B  12      17.581   0.771 -30.300  1.00  0.00      BS   C  
ATOM    358  N1  GUA B  12      13.385  -0.496 -27.962  1.00  0.00      BS   N  
ATOM    359  C2  GUA B  12      14.296  -1.229 -28.633  1.00  0.00      BS   C  
ATOM    360  N2  GUA B  12      14.148  -2.517 -28.516  1.00  0.00      BS   N  
ATOM    361  N3  GUA B  12      15.406  -0.758 -29.195  1.00  0.00      BS   N  
ATOM    362  C4  GUA B  12      15.443   0.581 -29.133  1.00  0.00      BS   C  
ATOM    363  C5  GUA B  12      14.488   1.453 -28.646  1.00  0.00      BS   C  
ATOM    364  C6  GUA B  12      13.371   0.910 -27.952  1.00  0.00      BS   C  
ATOM    365  O6  GUA B  12      12.609   1.711 -27.428  1.00  0.00      BS   O  
ATOM    366  N7  GUA B  12      14.863   2.724 -28.935  1.00  0.00      BS   N  
ATOM    367  C8  GUA B  12      16.029   2.615 -29.514  1.00  0.00      BS   C  
ATOM    368  N9  GUA B  12      16.395   1.309 -29.694  1.00  0.00      BS   N  
ATOM    369  H1  GUA B  12      12.598  -0.982 -27.559  1.00  0.00      BS   H  
ATOM    370  H8  GUA B  12      16.543   3.408 -30.057  1.00  0.00      BS   H  
ATOM    371  H1' GUA B  12      17.450  -0.146 -30.913  1.00  0.00      BS   H  
ATOM    372  H2' GUA B  12      18.136   1.966 -32.176  1.00  0.00      BS   H  
ATOM    373  H21 GUA B  12      14.939  -3.129 -28.516  1.00  0.00      BS   H  
ATOM    374  H3' GUA B  12      20.573   1.954 -31.007  1.00  0.00      BS   H  
ATOM    375  H22 GUA B  12      13.299  -2.752 -28.045  1.00  0.00      BS   H  
ATOM    376  H4' GUA B  12      20.235  -0.593 -29.684  1.00  0.00      BS   H  
ATOM    377  H5' GUA B  12      20.506   0.695 -27.570  1.00  0.00      BS   H  
ATOM    378  H3T GUA B  12      20.022   0.732 -32.890  1.00  0.00      BS   H  
ATOM    379 H2'' GUA B  12      18.367   2.703 -30.536  1.00  0.00      BS   H  
ATOM    380 H5'' GUA B  12      21.670   1.138 -28.930  1.00  0.00      BS   H  
TER   
ATOM    381  C5' GUA R  11      13.937   2.061 -20.665  1.00  0.00      R    C  
ATOM    382  O5' GUA R  11      13.130   1.233 -19.829  1.00  0.00      R    O  
ATOM    383  C4' GUA R  11      13.065   2.908 -21.628  1.00  0.00      R    C  
ATOM    384  O4' GUA R  11      12.241   2.059 -22.455  1.00  0.00      R    O  
ATOM    385  C3' GUA R  11      11.954   3.906 -21.076  1.00  0.00      R    C  
ATOM    386  O3' GUA R  11      12.554   5.094 -20.529  1.00  0.00      R    O  
ATOM    387  C2' GUA R  11      11.006   4.070 -22.215  1.00  0.00      R    C  
ATOM    388  O2' GUA R  11      11.483   4.979 -23.144  1.00  0.00      R    O  
ATOM    389  C1' GUA R  11      11.002   2.671 -22.860  1.00  0.00      R    C  
ATOM    390  N1  GUA R  11       6.113   1.872 -23.786  1.00  0.00      R    N  
ATOM    391  C2  GUA R  11       6.951   2.808 -24.265  1.00  0.00      R    C  
ATOM    392  N2  GUA R  11       6.294   3.750 -24.980  1.00  0.00      R    N  
ATOM    393  N3  GUA R  11       8.237   2.917 -24.014  1.00  0.00      R    N  
ATOM    394  C4  GUA R  11       8.660   1.949 -23.167  1.00  0.00      R    C  
ATOM    395  C5  GUA R  11       7.840   1.034 -22.549  1.00  0.00      R    C  
ATOM    396  C6  GUA R  11       6.471   0.867 -23.013  1.00  0.00      R    C  
ATOM    397  O6  GUA R  11       5.634   0.024 -22.665  1.00  0.00      R    O  
ATOM    398  N7  GUA R  11       8.557   0.284 -21.604  1.00  0.00      R    N  
ATOM    399  C8  GUA R  11       9.757   0.745 -21.709  1.00  0.00      R    C  
ATOM    400  N9  GUA R  11       9.844   1.828 -22.617  1.00  0.00      R    N  
ATOM    401  H1  GUA R  11       5.153   1.861 -24.099  1.00  0.00      R    H  
ATOM    402  H8  GUA R  11      10.620   0.436 -21.118  1.00  0.00      R    H  
ATOM    403  H1' GUA R  11      11.097   2.791 -23.961  1.00  0.00      R    H  
ATOM    404  H2' GUA R  11      10.899   5.020 -23.905  1.00  0.00      R    H  
ATOM    405  H21 GUA R  11       5.312   3.621 -25.111  1.00  0.00      R    H  
ATOM    406  H3' GUA R  11      11.416   3.317 -20.302  1.00  0.00      R    H  
ATOM    407  H22 GUA R  11       6.597   4.679 -25.195  1.00  0.00      R    H  
ATOM    408  H4' GUA R  11      13.668   3.631 -22.218  1.00  0.00      R    H  
ATOM    409  H5' GUA R  11      14.652   1.460 -21.267  1.00  0.00      R    H  
ATOM    410  H5T GUA R  11      13.267   0.325 -20.107  1.00  0.00      R    H  
ATOM    411 H2'' GUA R  11       9.984   4.343 -21.877  1.00  0.00      R    H  
ATOM    412 H5'' GUA R  11      14.434   2.906 -20.140  1.00  0.00      R    H  
ATOM    413  P   CYT R  12      11.997   5.686 -19.180  1.00  0.00      R    P  
ATOM    414  O1P CYT R  12      12.691   6.963 -18.880  1.00  0.00      R    O  
ATOM    415  O2P CYT R  12      12.035   4.638 -18.134  1.00  0.00      R    O  
ATOM    416  C5' CYT R  12       9.890   7.136 -19.846  1.00  0.00      R    C  
ATOM    417  O5' CYT R  12      10.438   5.839 -19.416  1.00  0.00      R    O  
ATOM    418  C4' CYT R  12       8.511   7.060 -20.400  1.00  0.00      R    C  
ATOM    419  O4' CYT R  12       8.255   5.838 -21.151  1.00  0.00      R    O  
ATOM    420  C3' CYT R  12       7.476   7.018 -19.280  1.00  0.00      R    C  
ATOM    421  O3' CYT R  12       7.224   8.255 -18.708  1.00  0.00      R    O  
ATOM    422  C2' CYT R  12       6.238   6.510 -20.049  1.00  0.00      R    C  
ATOM    423  O2' CYT R  12       5.725   7.496 -20.964  1.00  0.00      R    O  
ATOM    424  C1' CYT R  12       6.925   5.444 -20.933  1.00  0.00      R    C  
ATOM    425  N1  CYT R  12       6.710   4.115 -20.281  1.00  0.00      R    N  
ATOM    426  C2  CYT R  12       5.493   3.419 -20.528  1.00  0.00      R    C  
ATOM    427  O2  CYT R  12       4.621   4.029 -21.140  1.00  0.00      R    O  
ATOM    428  N3  CYT R  12       5.323   2.238 -19.923  1.00  0.00      R    N  
ATOM    429  C4  CYT R  12       6.261   1.716 -19.152  1.00  0.00      R    C  
ATOM    430  N4  CYT R  12       5.885   0.625 -18.485  1.00  0.00      R    N  
ATOM    431  C5  CYT R  12       7.558   2.370 -18.918  1.00  0.00      R    C  
ATOM    432  C6  CYT R  12       7.724   3.517 -19.563  1.00  0.00      R    C  
ATOM    433  H5  CYT R  12       8.426   1.829 -18.541  1.00  0.00      R    H  
ATOM    434  H6  CYT R  12       8.635   4.112 -19.505  1.00  0.00      R    H  
ATOM    435  H1' CYT R  12       6.499   5.440 -21.960  1.00  0.00      R    H  
ATOM    436  H2' CYT R  12       4.889   7.191 -21.323  1.00  0.00      R    H  
ATOM    437  H3' CYT R  12       7.746   6.218 -18.557  1.00  0.00      R    H  
ATOM    438  H4' CYT R  12       8.335   7.836 -21.175  1.00  0.00      R    H  
ATOM    439  H41 CYT R  12       4.988   0.238 -18.698  1.00  0.00      R    H  
ATOM    440  H5' CYT R  12      10.477   7.531 -20.703  1.00  0.00      R    H  
ATOM    441  H42 CYT R  12       6.651   0.111 -18.097  1.00  0.00      R    H  
ATOM    442 H2'' CYT R  12       5.451   6.135 -19.361  1.00  0.00      R    H  
ATOM    443 H5'' CYT R  12       9.930   7.834 -18.982  1.00  0.00      R    H  
ATOM    444  P   URA R  13       6.743   8.553 -17.278  1.00  0.00      R    P  
ATOM    445  O1P URA R  13       7.031   9.974 -16.953  1.00  0.00      R    O  
ATOM    446  O2P URA R  13       7.299   7.551 -16.382  1.00  0.00      R    O  
ATOM    447  C5' URA R  13       4.392   9.144 -18.176  1.00  0.00      R    C  
ATOM    448  O5' URA R  13       5.221   8.398 -17.284  1.00  0.00      R    O  
ATOM    449  C4' URA R  13       2.986   8.524 -18.301  1.00  0.00      R    C  
ATOM    450  O4' URA R  13       3.095   7.291 -19.053  1.00  0.00      R    O  
ATOM    451  C3' URA R  13       2.314   8.086 -16.944  1.00  0.00      R    C  
ATOM    452  O3' URA R  13       1.731   9.232 -16.287  1.00  0.00      R    O  
ATOM    453  C2' URA R  13       1.261   7.099 -17.569  1.00  0.00      R    C  
ATOM    454  O2' URA R  13       0.215   7.843 -18.278  1.00  0.00      R    O  
ATOM    455  C1' URA R  13       2.024   6.416 -18.690  1.00  0.00      R    C  
ATOM    456  N1  URA R  13       2.464   5.091 -18.285  1.00  0.00      R    N  
ATOM    457  C2  URA R  13       1.615   4.033 -18.267  1.00  0.00      R    C  
ATOM    458  O2  URA R  13       0.463   4.059 -18.709  1.00  0.00      R    O  
ATOM    459  N3  URA R  13       2.141   2.890 -17.738  1.00  0.00      R    N  
ATOM    460  C4  URA R  13       3.225   2.849 -16.910  1.00  0.00      R    C  
ATOM    461  O4  URA R  13       3.502   1.861 -16.151  1.00  0.00      R    O  
ATOM    462  C5  URA R  13       4.085   4.024 -16.952  1.00  0.00      R    C  
ATOM    463  C6  URA R  13       3.678   5.019 -17.679  1.00  0.00      R    C  
ATOM    464  H3  URA R  13       1.439   2.185 -17.562  1.00  0.00      R    H  
ATOM    465  H5  URA R  13       4.974   3.989 -16.321  1.00  0.00      R    H  
ATOM    466  H6  URA R  13       4.170   5.988 -17.579  1.00  0.00      R    H  
ATOM    467  H1' URA R  13       1.376   6.272 -19.581  1.00  0.00      R    H  
ATOM    468  H2' URA R  13      -0.635   7.651 -17.876  1.00  0.00      R    H  
ATOM    469  H3' URA R  13       3.044   7.559 -16.294  1.00  0.00      R    H  
ATOM    470  H4' URA R  13       2.376   9.276 -18.847  1.00  0.00      R    H  
ATOM    471  H5' URA R  13       4.824   9.131 -19.200  1.00  0.00      R    H  
ATOM    472 H2'' URA R  13       0.809   6.391 -16.841  1.00  0.00      R    H  
ATOM    473 H5'' URA R  13       4.321  10.175 -17.768  1.00  0.00      R    H  
ATOM    474  P   URA R  14       1.382   9.198 -14.787  1.00  0.00      R    P  
ATOM    475  O1P URA R  14       1.233  10.590 -14.182  1.00  0.00      R    O  
ATOM    476  O2P URA R  14       2.277   8.349 -14.064  1.00  0.00      R    O  
ATOM    477  C5' URA R  14      -1.142   8.998 -15.365  1.00  0.00      R    C  
ATOM    478  O5' URA R  14      -0.010   8.443 -14.675  1.00  0.00      R    O  
ATOM    479  C4' URA R  14      -2.225   7.913 -15.602  1.00  0.00      R    C  
ATOM    480  O4' URA R  14      -1.746   6.764 -16.452  1.00  0.00      R    O  
ATOM    481  C3' URA R  14      -2.767   7.253 -14.290  1.00  0.00      R    C  
ATOM    482  O3' URA R  14      -3.682   8.241 -13.738  1.00  0.00      R    O  
ATOM    483  C2' URA R  14      -3.423   6.043 -14.882  1.00  0.00      R    C  
ATOM    484  O2' URA R  14      -4.594   6.339 -15.657  1.00  0.00      R    O  
ATOM    485  C1' URA R  14      -2.340   5.562 -15.827  1.00  0.00      R    C  
ATOM    486  N1  URA R  14      -1.329   4.710 -15.193  1.00  0.00      R    N  
ATOM    487  C2  URA R  14      -1.661   3.383 -14.939  1.00  0.00      R    C  
ATOM    488  O2  URA R  14      -2.720   2.908 -15.231  1.00  0.00      R    O  
ATOM    489  N3  URA R  14      -0.714   2.630 -14.321  1.00  0.00      R    N  
ATOM    490  C4  URA R  14       0.404   3.136 -13.744  1.00  0.00      R    C  
ATOM    491  O4  URA R  14       1.123   2.349 -13.094  1.00  0.00      R    O  
ATOM    492  C5  URA R  14       0.646   4.477 -14.000  1.00  0.00      R    C  
ATOM    493  C6  URA R  14      -0.167   5.220 -14.687  1.00  0.00      R    C  
ATOM    494  H3  URA R  14      -1.129   1.813 -13.895  1.00  0.00      R    H  
ATOM    495  H5  URA R  14       1.536   4.930 -13.564  1.00  0.00      R    H  
ATOM    496  H6  URA R  14       0.090   6.221 -15.032  1.00  0.00      R    H  
ATOM    497  H1' URA R  14      -2.898   5.098 -16.670  1.00  0.00      R    H  
ATOM    498  H2' URA R  14      -4.842   5.747 -16.371  1.00  0.00      R    H  
ATOM    499  H3' URA R  14      -1.908   6.995 -13.635  1.00  0.00      R    H  
ATOM    500  H4' URA R  14      -3.105   8.344 -16.123  1.00  0.00      R    H  
ATOM    501  H5' URA R  14      -0.879   9.453 -16.344  1.00  0.00      R    H  
ATOM    502 H2'' URA R  14      -3.552   5.278 -14.086  1.00  0.00      R    H  
ATOM    503 H5'' URA R  14      -1.526   9.830 -14.737  1.00  0.00      R    H  
ATOM    504  P   ADE R  15      -3.400   8.666 -12.235  1.00  0.00      R    P  
ATOM    505  O1P ADE R  15      -4.196   9.855 -11.974  1.00  0.00      R    O  
ATOM    506  O2P ADE R  15      -1.910   8.788 -12.043  1.00  0.00      R    O  
ATOM    507  C5' ADE R  15      -5.476   7.394 -11.332  1.00  0.00      R    C  
ATOM    508  O5' ADE R  15      -4.009   7.499 -11.381  1.00  0.00      R    O  
ATOM    509  C4' ADE R  15      -6.039   6.014 -10.789  1.00  0.00      R    C  
ATOM    510  O4' ADE R  15      -5.718   4.929 -11.695  1.00  0.00      R    O  
ATOM    511  C3' ADE R  15      -5.574   5.577  -9.380  1.00  0.00      R    C  
ATOM    512  O3' ADE R  15      -6.337   6.375  -8.432  1.00  0.00      R    O  
ATOM    513  C2' ADE R  15      -5.935   4.102  -9.549  1.00  0.00      R    C  
ATOM    514  O2' ADE R  15      -7.317   3.860  -9.431  1.00  0.00      R    O  
ATOM    515  C1' ADE R  15      -5.413   3.801 -10.960  1.00  0.00      R    C  
ATOM    516  N1  ADE R  15      -1.768   0.386  -9.479  1.00  0.00      R    N  
ATOM    517  C2  ADE R  15      -3.089   0.426  -9.249  1.00  0.00      R    C  
ATOM    518  N3  ADE R  15      -3.955   1.332  -9.746  1.00  0.00      R    N  
ATOM    519  C4  ADE R  15      -3.347   2.360 -10.444  1.00  0.00      R    C  
ATOM    520  C5  ADE R  15      -2.003   2.424 -10.714  1.00  0.00      R    C  
ATOM    521  C6  ADE R  15      -1.224   1.398 -10.245  1.00  0.00      R    C  
ATOM    522  N6  ADE R  15       0.034   1.201 -10.680  1.00  0.00      R    N  
ATOM    523  N7  ADE R  15      -1.710   3.683 -11.294  1.00  0.00      R    N  
ATOM    524  C8  ADE R  15      -2.864   4.294 -11.450  1.00  0.00      R    C  
ATOM    525  N9  ADE R  15      -3.902   3.478 -10.928  1.00  0.00      R    N  
ATOM    526  H2  ADE R  15      -3.487  -0.403  -8.663  1.00  0.00      R    H  
ATOM    527  H8  ADE R  15      -3.000   5.314 -11.808  1.00  0.00      R    H  
ATOM    528  H1' ADE R  15      -5.927   2.922 -11.403  1.00  0.00      R    H  
ATOM    529  H2' ADE R  15      -7.432   2.924  -9.611  1.00  0.00      R    H  
ATOM    530  H3' ADE R  15      -4.491   5.780  -9.245  1.00  0.00      R    H  
ATOM    531  H4' ADE R  15      -7.150   6.007 -10.760  1.00  0.00      R    H  
ATOM    532  H5' ADE R  15      -5.957   7.716 -12.279  1.00  0.00      R    H  
ATOM    533  H61 ADE R  15       0.706   0.598 -10.251  1.00  0.00      R    H  
ATOM    534  H62 ADE R  15       0.371   1.532 -11.561  1.00  0.00      R    H  
ATOM    535 H2'' ADE R  15      -5.457   3.550  -8.712  1.00  0.00      R    H  
ATOM    536 H5'' ADE R  15      -5.761   8.064 -10.493  1.00  0.00      R    H  
ATOM    537  P   CYT R  16      -5.985   6.404  -6.880  1.00  0.00      R    P  
ATOM    538  O1P CYT R  16      -7.267   6.486  -6.147  1.00  0.00      R    O  
ATOM    539  O2P CYT R  16      -4.952   7.476  -6.641  1.00  0.00      R    O  
ATOM    540  C5' CYT R  16      -6.028   4.158  -5.740  1.00  0.00      R    C  
ATOM    541  O5' CYT R  16      -5.367   5.035  -6.673  1.00  0.00      R    O  
ATOM    542  C4' CYT R  16      -5.282   2.897  -5.528  1.00  0.00      R    C  
ATOM    543  O4' CYT R  16      -4.542   2.364  -6.710  1.00  0.00      R    O  
ATOM    544  C3' CYT R  16      -4.177   2.979  -4.469  1.00  0.00      R    C  
ATOM    545  O3' CYT R  16      -4.884   3.049  -3.197  1.00  0.00      R    O  
ATOM    546  C2' CYT R  16      -3.444   1.661  -4.616  1.00  0.00      R    C  
ATOM    547  O2' CYT R  16      -4.061   0.579  -3.994  1.00  0.00      R    O  
ATOM    548  C1' CYT R  16      -3.339   1.637  -6.145  1.00  0.00      R    C  
ATOM    549  N1  CYT R  16      -2.026   2.092  -6.630  1.00  0.00      R    N  
ATOM    550  C2  CYT R  16      -0.938   1.248  -6.477  1.00  0.00      R    C  
ATOM    551  O2  CYT R  16      -1.091   0.192  -5.880  1.00  0.00      R    O  
ATOM    552  N3  CYT R  16       0.327   1.623  -6.875  1.00  0.00      R    N  
ATOM    553  C4  CYT R  16       0.447   2.815  -7.549  1.00  0.00      R    C  
ATOM    554  N4  CYT R  16       1.666   3.073  -7.985  1.00  0.00      R    N  
ATOM    555  C5  CYT R  16      -0.658   3.752  -7.719  1.00  0.00      R    C  
ATOM    556  C6  CYT R  16      -1.888   3.371  -7.269  1.00  0.00      R    C  
ATOM    557  H5  CYT R  16      -0.475   4.758  -8.096  1.00  0.00      R    H  
ATOM    558  H6  CYT R  16      -2.755   3.981  -7.522  1.00  0.00      R    H  
ATOM    559  H1' CYT R  16      -3.443   0.589  -6.500  1.00  0.00      R    H  
ATOM    560  H2' CYT R  16      -3.613   0.325  -3.184  1.00  0.00      R    H  
ATOM    561  H3' CYT R  16      -3.564   3.893  -4.617  1.00  0.00      R    H  
ATOM    562  H4' CYT R  16      -5.936   2.099  -5.116  1.00  0.00      R    H  
ATOM    563  H41 CYT R  16       2.389   2.417  -7.768  1.00  0.00      R    H  
ATOM    564  H5' CYT R  16      -7.027   3.960  -6.183  1.00  0.00      R    H  
ATOM    565  H42 CYT R  16       1.826   3.735  -8.717  1.00  0.00      R    H  
ATOM    566 H2'' CYT R  16      -2.416   1.697  -4.195  1.00  0.00      R    H  
ATOM    567 H5'' CYT R  16      -6.245   4.622  -4.754  1.00  0.00      R    H  
ATOM    568  P   ADE R  17      -4.289   3.700  -1.894  1.00  0.00      R    P  
ATOM    569  O1P ADE R  17      -5.437   4.143  -1.086  1.00  0.00      R    O  
ATOM    570  O2P ADE R  17      -3.478   4.817  -2.269  1.00  0.00      R    O  
ATOM    571  C5' ADE R  17      -3.999   1.335  -0.765  1.00  0.00      R    C  
ATOM    572  O5' ADE R  17      -3.423   2.549  -1.271  1.00  0.00      R    O  
ATOM    573  C4' ADE R  17      -2.778   0.402  -0.530  1.00  0.00      R    C  
ATOM    574  O4' ADE R  17      -2.056  -0.067  -1.745  1.00  0.00      R    O  
ATOM    575  C3' ADE R  17      -1.615   0.886   0.321  1.00  0.00      R    C  
ATOM    576  O3' ADE R  17      -1.920   0.976   1.737  1.00  0.00      R    O  
ATOM    577  C2' ADE R  17      -0.436  -0.032  -0.105  1.00  0.00      R    C  
ATOM    578  O2' ADE R  17      -0.521  -1.373   0.470  1.00  0.00      R    O  
ATOM    579  C1' ADE R  17      -0.665  -0.083  -1.565  1.00  0.00      R    C  
ATOM    580  N1  ADE R  17       3.740   0.754  -4.016  1.00  0.00      R    N  
ATOM    581  C2  ADE R  17       3.249  -0.251  -3.324  1.00  0.00      R    C  
ATOM    582  N3  ADE R  17       2.082  -0.345  -2.596  1.00  0.00      R    N  
ATOM    583  C4  ADE R  17       1.334   0.715  -2.811  1.00  0.00      R    C  
ATOM    584  C5  ADE R  17       1.666   1.832  -3.479  1.00  0.00      R    C  
ATOM    585  C6  ADE R  17       2.932   1.845  -4.179  1.00  0.00      R    C  
ATOM    586  N6  ADE R  17       3.382   2.811  -4.958  1.00  0.00      R    N  
ATOM    587  N7  ADE R  17       0.625   2.775  -3.351  1.00  0.00      R    N  
ATOM    588  C8  ADE R  17      -0.325   2.134  -2.607  1.00  0.00      R    C  
ATOM    589  N9  ADE R  17       0.034   0.867  -2.247  1.00  0.00      R    N  
ATOM    590  H2  ADE R  17       3.953  -1.081  -3.372  1.00  0.00      R    H  
ATOM    591  H8  ADE R  17      -1.308   2.581  -2.452  1.00  0.00      R    H  
ATOM    592  H1' ADE R  17      -0.403  -1.128  -1.840  1.00  0.00      R    H  
ATOM    593  H2' ADE R  17       0.383  -1.694   0.509  1.00  0.00      R    H  
ATOM    594  H3' ADE R  17      -1.537   1.934  -0.037  1.00  0.00      R    H  
ATOM    595  H4' ADE R  17      -3.145  -0.477   0.042  1.00  0.00      R    H  
ATOM    596  H5' ADE R  17      -4.764   0.909  -1.449  1.00  0.00      R    H  
ATOM    597  H61 ADE R  17       4.279   2.651  -5.370  1.00  0.00      R    H  
ATOM    598  H62 ADE R  17       3.076   3.758  -4.864  1.00  0.00      R    H  
ATOM    599 H2'' ADE R  17       0.575   0.376   0.108  1.00  0.00      R    H  
ATOM    600 H5'' ADE R  17      -4.366   1.641   0.239  1.00  0.00      R    H  
ATOM    601  P   ADE R  18      -0.939   1.793   2.692  1.00  0.00      R    P  
ATOM    602  O1P ADE R  18      -1.781   2.212   3.834  1.00  0.00      R    O  
ATOM    603  O2P ADE R  18      -0.311   2.905   1.982  1.00  0.00      R    O  
ATOM    604  C5' ADE R  18       0.114  -0.648   3.473  1.00  0.00      R    C  
ATOM    605  O5' ADE R  18       0.145   0.753   3.178  1.00  0.00      R    O  
ATOM    606  C4' ADE R  18       1.510  -1.236   3.248  1.00  0.00      R    C  
ATOM    607  O4' ADE R  18       1.892  -1.119   1.825  1.00  0.00      R    O  
ATOM    608  C3' ADE R  18       2.592  -0.538   3.981  1.00  0.00      R    C  
ATOM    609  O3' ADE R  18       2.699  -1.186   5.267  1.00  0.00      R    O  
ATOM    610  C2' ADE R  18       3.877  -0.673   3.121  1.00  0.00      R    C  
ATOM    611  O2' ADE R  18       4.572  -1.893   3.407  1.00  0.00      R    O  
ATOM    612  C1' ADE R  18       3.313  -0.755   1.670  1.00  0.00      R    C  
ATOM    613  N1  ADE R  18       6.187   1.953  -1.880  1.00  0.00      R    N  
ATOM    614  C2  ADE R  18       6.289   0.643  -1.457  1.00  0.00      R    C  
ATOM    615  N3  ADE R  18       5.577  -0.004  -0.526  1.00  0.00      R    N  
ATOM    616  C4  ADE R  18       4.517   0.748  -0.130  1.00  0.00      R    C  
ATOM    617  C5  ADE R  18       4.223   2.012  -0.549  1.00  0.00      R    C  
ATOM    618  C6  ADE R  18       5.097   2.601  -1.458  1.00  0.00      R    C  
ATOM    619  N6  ADE R  18       4.971   3.882  -1.905  1.00  0.00      R    N  
ATOM    620  N7  ADE R  18       3.117   2.502   0.101  1.00  0.00      R    N  
ATOM    621  C8  ADE R  18       2.689   1.588   0.944  1.00  0.00      R    C  
ATOM    622  N9  ADE R  18       3.559   0.475   0.856  1.00  0.00      R    N  
ATOM    623  H2  ADE R  18       7.179   0.080  -1.737  1.00  0.00      R    H  
ATOM    624  H8  ADE R  18       1.719   1.650   1.437  1.00  0.00      R    H  
ATOM    625  H1' ADE R  18       3.769  -1.638   1.174  1.00  0.00      R    H  
ATOM    626  H2' ADE R  18       5.483  -1.596   3.477  1.00  0.00      R    H  
ATOM    627  H3' ADE R  18       2.271   0.524   4.028  1.00  0.00      R    H  
ATOM    628  H4' ADE R  18       1.440  -2.295   3.578  1.00  0.00      R    H  
ATOM    629  H5' ADE R  18      -0.641  -1.227   2.900  1.00  0.00      R    H  
ATOM    630  H61 ADE R  18       4.090   4.354  -1.926  1.00  0.00      R    H  
ATOM    631  H62 ADE R  18       5.639   4.124  -2.609  1.00  0.00      R    H  
ATOM    632 H2'' ADE R  18       4.545   0.210   3.211  1.00  0.00      R    H  
ATOM    633 H5'' ADE R  18      -0.173  -0.688   4.546  1.00  0.00      R    H  
ATOM    634  P   CYT R  19       3.113  -0.362   6.582  1.00  0.00      R    P  
ATOM    635  O1P CYT R  19       3.301  -1.235   7.738  1.00  0.00      R    O  
ATOM    636  O2P CYT R  19       2.212   0.797   6.728  1.00  0.00      R    O  
ATOM    637  C5' CYT R  19       5.733  -0.596   6.599  1.00  0.00      R    C  
ATOM    638  O5' CYT R  19       4.546   0.208   6.229  1.00  0.00      R    O  
ATOM    639  C4' CYT R  19       6.955  -0.137   5.816  1.00  0.00      R    C  
ATOM    640  O4' CYT R  19       6.601   0.027   4.394  1.00  0.00      R    O  
ATOM    641  C3' CYT R  19       7.479   1.251   6.233  1.00  0.00      R    C  
ATOM    642  O3' CYT R  19       8.165   1.280   7.528  1.00  0.00      R    O  
ATOM    643  C2' CYT R  19       8.255   1.616   4.957  1.00  0.00      R    C  
ATOM    644  O2' CYT R  19       9.600   1.104   5.032  1.00  0.00      R    O  
ATOM    645  C1' CYT R  19       7.411   1.020   3.841  1.00  0.00      R    C  
ATOM    646  N1  CYT R  19       6.594   2.136   3.241  1.00  0.00      R    N  
ATOM    647  C2  CYT R  19       6.972   2.655   1.985  1.00  0.00      R    C  
ATOM    648  O2  CYT R  19       7.920   2.181   1.293  1.00  0.00      R    O  
ATOM    649  N3  CYT R  19       6.322   3.770   1.525  1.00  0.00      R    N  
ATOM    650  C4  CYT R  19       5.279   4.269   2.268  1.00  0.00      R    C  
ATOM    651  N4  CYT R  19       4.840   5.461   1.886  1.00  0.00      R    N  
ATOM    652  C5  CYT R  19       4.725   3.604   3.386  1.00  0.00      R    C  
ATOM    653  C6  CYT R  19       5.464   2.580   3.885  1.00  0.00      R    C  
ATOM    654  H5  CYT R  19       3.891   4.073   3.908  1.00  0.00      R    H  
ATOM    655  H6  CYT R  19       5.273   2.063   4.826  1.00  0.00      R    H  
ATOM    656  H1' CYT R  19       8.060   0.546   3.074  1.00  0.00      R    H  
ATOM    657  H2' CYT R  19      10.084   1.692   5.616  1.00  0.00      R    H  
ATOM    658  H3' CYT R  19       6.553   1.855   6.342  1.00  0.00      R    H  
ATOM    659  H4' CYT R  19       7.879  -0.748   5.908  1.00  0.00      R    H  
ATOM    660  H41 CYT R  19       5.372   5.880   1.151  1.00  0.00      R    H  
ATOM    661  H5' CYT R  19       5.631  -1.679   6.373  1.00  0.00      R    H  
ATOM    662  H42 CYT R  19       3.852   5.526   2.031  1.00  0.00      R    H  
ATOM    663 H2'' CYT R  19       8.317   2.726   4.945  1.00  0.00      R    H  
ATOM    664 H5'' CYT R  19       5.936  -0.434   7.679  1.00  0.00      R    H  
ATOM    665  P   ADE R  20       8.698   2.650   8.070  1.00  0.00      R    P  
ATOM    666  O1P ADE R  20       9.110   2.618   9.476  1.00  0.00      R    O  
ATOM    667  O2P ADE R  20       7.753   3.689   7.644  1.00  0.00      R    O  
ATOM    668  C5' ADE R  20      11.291   2.584   7.452  1.00  0.00      R    C  
ATOM    669  O5' ADE R  20       9.949   2.958   7.106  1.00  0.00      R    O  
ATOM    670  C4' ADE R  20      12.369   3.184   6.526  1.00  0.00      R    C  
ATOM    671  O4' ADE R  20      11.894   3.667   5.237  1.00  0.00      R    O  
ATOM    672  C3' ADE R  20      13.035   4.478   7.094  1.00  0.00      R    C  
ATOM    673  O3' ADE R  20      14.409   4.646   6.751  1.00  0.00      R    O  
ATOM    674  C2' ADE R  20      12.099   5.588   6.512  1.00  0.00      R    C  
ATOM    675  O2' ADE R  20      12.704   6.893   6.443  1.00  0.00      R    O  
ATOM    676  C1' ADE R  20      11.796   5.032   5.135  1.00  0.00      R    C  
ATOM    677  N1  ADE R  20       9.442   7.159   1.009  1.00  0.00      R    N  
ATOM    678  C2  ADE R  20      10.744   6.829   1.198  1.00  0.00      R    C  
ATOM    679  N3  ADE R  20      11.328   6.344   2.348  1.00  0.00      R    N  
ATOM    680  C4  ADE R  20      10.362   6.045   3.242  1.00  0.00      R    C  
ATOM    681  C5  ADE R  20       8.999   6.327   3.128  1.00  0.00      R    C  
ATOM    682  C6  ADE R  20       8.482   6.969   1.970  1.00  0.00      R    C  
ATOM    683  N6  ADE R  20       7.232   7.448   1.740  1.00  0.00      R    N  
ATOM    684  N7  ADE R  20       8.332   5.916   4.290  1.00  0.00      R    N  
ATOM    685  C8  ADE R  20       9.261   5.489   5.110  1.00  0.00      R    C  
ATOM    686  N9  ADE R  20      10.505   5.498   4.504  1.00  0.00      R    N  
ATOM    687  H2  ADE R  20      11.423   7.033   0.371  1.00  0.00      R    H  
ATOM    688  H8  ADE R  20       9.096   4.963   6.051  1.00  0.00      R    H  
ATOM    689  H1' ADE R  20      12.679   5.278   4.506  1.00  0.00      R    H  
ATOM    690  H2' ADE R  20      11.989   7.490   6.211  1.00  0.00      R    H  
ATOM    691  H3' ADE R  20      12.843   4.475   8.189  1.00  0.00      R    H  
ATOM    692  H4' ADE R  20      13.219   2.482   6.382  1.00  0.00      R    H  
ATOM    693  H5' ADE R  20      11.362   1.492   7.265  1.00  0.00      R    H  
ATOM    694  H61 ADE R  20       6.993   7.456   0.770  1.00  0.00      R    H  
ATOM    695  H62 ADE R  20       6.565   7.431   2.485  1.00  0.00      R    H  
ATOM    696  H3T ADE R  20      14.599   5.495   7.156  1.00  0.00      R    H  
ATOM    697 H2'' ADE R  20      11.254   5.556   7.233  1.00  0.00      R    H  
ATOM    698 H5'' ADE R  20      11.565   2.816   8.504  1.00  0.00      R    H  
TER   
ATOM    699  C5' THY T   1       9.616  10.185  -8.882  1.00  0.00      TS   C  
ATOM    700  O5' THY T   1      10.046   8.811  -8.890  1.00  0.00      TS   O  
ATOM    701  C4' THY T   1       8.558  10.504  -7.811  1.00  0.00      TS   C  
ATOM    702  O4' THY T   1       7.267   9.976  -8.135  1.00  0.00      TS   O  
ATOM    703  C3' THY T   1       8.795   9.821  -6.371  1.00  0.00      TS   C  
ATOM    704  O3' THY T   1       9.104  10.871  -5.351  1.00  0.00      TS   O  
ATOM    705  C2' THY T   1       7.428   9.259  -5.927  1.00  0.00      TS   C  
ATOM    706  C1' THY T   1       6.478   9.884  -6.920  1.00  0.00      TS   C  
ATOM    707  N1  THY T   1       5.275   9.108  -7.215  1.00  0.00      TS   N  
ATOM    708  C2  THY T   1       4.041   9.733  -7.148  1.00  0.00      TS   C  
ATOM    709  O2  THY T   1       3.892  10.902  -6.910  1.00  0.00      TS   O  
ATOM    710  N3  THY T   1       3.038   8.866  -7.352  1.00  0.00      TS   N  
ATOM    711  C4  THY T   1       3.004   7.507  -7.551  1.00  0.00      TS   C  
ATOM    712  O4  THY T   1       1.919   6.900  -7.636  1.00  0.00      TS   O  
ATOM    713  C5  THY T   1       4.326   6.925  -7.684  1.00  0.00      TS   C  
ATOM    714  C5M THY T   1       4.418   5.510  -8.065  1.00  0.00      TS   C  
ATOM    715  C6  THY T   1       5.413   7.704  -7.436  1.00  0.00      TS   C  
ATOM    716  H3  THY T   1       2.158   9.363  -7.345  1.00  0.00      TS   H  
ATOM    717  H6  THY T   1       6.357   7.481  -7.934  1.00  0.00      TS   H  
ATOM    718  H1' THY T   1       6.278  10.934  -6.617  1.00  0.00      TS   H  
ATOM    719  H2' THY T   1       7.099   9.412  -4.877  1.00  0.00      TS   H  
ATOM    720  H3' THY T   1       9.631   9.097  -6.476  1.00  0.00      TS   H  
ATOM    721  H4' THY T   1       8.395  11.585  -7.617  1.00  0.00      TS   H  
ATOM    722  H5' THY T   1       9.115  10.526  -9.812  1.00  0.00      TS   H  
ATOM    723  H51 THY T   1       5.283   5.385  -8.750  1.00  0.00      TS   H  
ATOM    724  H52 THY T   1       3.476   5.201  -8.567  1.00  0.00      TS   H  
ATOM    725  H53 THY T   1       4.685   4.905  -7.172  1.00  0.00      TS   H  
ATOM    726  H5T THY T   1       9.247   8.301  -9.044  1.00  0.00      TS   H  
ATOM    727 H2'' THY T   1       7.587   8.195  -6.203  1.00  0.00      TS   H  
ATOM    728 H5'' THY T   1      10.474  10.853  -8.655  1.00  0.00      TS   H  
ATOM    729  P   GUA T   2      10.587  11.310  -5.166  1.00  0.00      TS   P  
ATOM    730  O1P GUA T   2      10.667  11.890  -3.832  1.00  0.00      TS   O  
ATOM    731  O2P GUA T   2      10.985  12.179  -6.279  1.00  0.00      TS   O  
ATOM    732  C5' GUA T   2      12.682   9.957  -4.415  1.00  0.00      TS   C  
ATOM    733  O5' GUA T   2      11.430   9.978  -5.172  1.00  0.00      TS   O  
ATOM    734  C4' GUA T   2      13.274   8.529  -4.421  1.00  0.00      TS   C  
ATOM    735  O4' GUA T   2      12.596   7.751  -3.322  1.00  0.00      TS   O  
ATOM    736  C3' GUA T   2      13.120   7.638  -5.642  1.00  0.00      TS   C  
ATOM    737  O3' GUA T   2      14.254   6.803  -5.944  1.00  0.00      TS   O  
ATOM    738  C2' GUA T   2      11.867   6.771  -5.386  1.00  0.00      TS   C  
ATOM    739  C1' GUA T   2      11.809   6.655  -3.851  1.00  0.00      TS   C  
ATOM    740  N1  GUA T   2       8.175   4.625  -0.787  1.00  0.00      TS   N  
ATOM    741  C2  GUA T   2       9.390   4.075  -1.137  1.00  0.00      TS   C  
ATOM    742  N2  GUA T   2       9.725   2.873  -0.729  1.00  0.00      TS   N  
ATOM    743  N3  GUA T   2      10.251   4.729  -1.912  1.00  0.00      TS   N  
ATOM    744  C4  GUA T   2       9.743   5.853  -2.476  1.00  0.00      TS   C  
ATOM    745  C5  GUA T   2       8.523   6.447  -2.140  1.00  0.00      TS   C  
ATOM    746  C6  GUA T   2       7.596   5.795  -1.248  1.00  0.00      TS   C  
ATOM    747  O6  GUA T   2       6.509   6.214  -0.837  1.00  0.00      TS   O  
ATOM    748  N7  GUA T   2       8.423   7.624  -2.875  1.00  0.00      TS   N  
ATOM    749  C8  GUA T   2       9.513   7.825  -3.463  1.00  0.00      TS   C  
ATOM    750  N9  GUA T   2      10.404   6.731  -3.275  1.00  0.00      TS   N  
ATOM    751  H1  GUA T   2       7.598   4.015  -0.226  1.00  0.00      TS   H  
ATOM    752  H8  GUA T   2       9.779   8.733  -4.005  1.00  0.00      TS   H  
ATOM    753  H1' GUA T   2      12.401   5.765  -3.544  1.00  0.00      TS   H  
ATOM    754  H2' GUA T   2      11.872   5.746  -5.813  1.00  0.00      TS   H  
ATOM    755  H21 GUA T   2       8.995   2.342  -0.298  1.00  0.00      TS   H  
ATOM    756  H3' GUA T   2      13.059   8.280  -6.545  1.00  0.00      TS   H  
ATOM    757  H22 GUA T   2      10.577   2.384  -0.925  1.00  0.00      TS   H  
ATOM    758  H4' GUA T   2      14.311   8.631  -4.035  1.00  0.00      TS   H  
ATOM    759  H5' GUA T   2      12.555  10.495  -3.451  1.00  0.00      TS   H  
ATOM    760 H2'' GUA T   2      11.040   7.335  -5.869  1.00  0.00      TS   H  
ATOM    761 H5'' GUA T   2      13.409  10.543  -5.016  1.00  0.00      TS   H  
ATOM    762  P   THY T   3      14.437   6.048  -7.346  1.00  0.00      TS   P  
ATOM    763  O1P THY T   3      15.855   5.965  -7.713  1.00  0.00      TS   O  
ATOM    764  O2P THY T   3      13.500   6.576  -8.359  1.00  0.00      TS   O  
ATOM    765  C5' THY T   3      14.501   3.742  -5.905  1.00  0.00      TS   C  
ATOM    766  O5' THY T   3      14.041   4.537  -7.083  1.00  0.00      TS   O  
ATOM    767  C4' THY T   3      13.592   2.510  -5.793  1.00  0.00      TS   C  
ATOM    768  O4' THY T   3      12.420   2.828  -5.091  1.00  0.00      TS   O  
ATOM    769  C3' THY T   3      13.107   1.740  -7.063  1.00  0.00      TS   C  
ATOM    770  O3' THY T   3      13.468   0.344  -7.031  1.00  0.00      TS   O  
ATOM    771  C2' THY T   3      11.622   1.983  -7.025  1.00  0.00      TS   C  
ATOM    772  C1' THY T   3      11.392   2.013  -5.569  1.00  0.00      TS   C  
ATOM    773  N1  THY T   3      10.179   2.609  -5.154  1.00  0.00      TS   N  
ATOM    774  C2  THY T   3       9.359   2.029  -4.254  1.00  0.00      TS   C  
ATOM    775  O2  THY T   3       9.587   0.939  -3.731  1.00  0.00      TS   O  
ATOM    776  N3  THY T   3       8.145   2.781  -3.912  1.00  0.00      TS   N  
ATOM    777  C4  THY T   3       7.686   3.889  -4.586  1.00  0.00      TS   C  
ATOM    778  O4  THY T   3       6.714   4.452  -4.134  1.00  0.00      TS   O  
ATOM    779  C5  THY T   3       8.554   4.335  -5.632  1.00  0.00      TS   C  
ATOM    780  C5M THY T   3       8.095   5.492  -6.461  1.00  0.00      TS   C  
ATOM    781  C6  THY T   3       9.690   3.731  -5.857  1.00  0.00      TS   C  
ATOM    782  H3  THY T   3       7.511   2.376  -3.239  1.00  0.00      TS   H  
ATOM    783  H6  THY T   3      10.269   4.125  -6.692  1.00  0.00      TS   H  
ATOM    784  H1' THY T   3      11.608   1.010  -5.142  1.00  0.00      TS   H  
ATOM    785  H2' THY T   3      10.998   1.238  -7.562  1.00  0.00      TS   H  
ATOM    786  H3' THY T   3      13.618   2.274  -7.892  1.00  0.00      TS   H  
ATOM    787  H4' THY T   3      14.129   1.799  -5.129  1.00  0.00      TS   H  
ATOM    788  H5' THY T   3      14.642   4.235  -4.921  1.00  0.00      TS   H  
ATOM    789  H51 THY T   3       7.326   6.058  -5.894  1.00  0.00      TS   H  
ATOM    790  H52 THY T   3       7.641   5.021  -7.359  1.00  0.00      TS   H  
ATOM    791  H53 THY T   3       8.949   6.175  -6.657  1.00  0.00      TS   H  
ATOM    792 H2'' THY T   3      11.328   2.879  -7.610  1.00  0.00      TS   H  
ATOM    793 H5'' THY T   3      15.530   3.389  -6.131  1.00  0.00      TS   H  
ATOM    794  P   THY T   4      13.180  -0.499  -8.345  1.00  0.00      TS   P  
ATOM    795  O1P THY T   4      14.421  -1.181  -8.681  1.00  0.00      TS   O  
ATOM    796  O2P THY T   4      12.596   0.365  -9.418  1.00  0.00      TS   O  
ATOM    797  C5' THY T   4      12.174  -1.958  -6.423  1.00  0.00      TS   C  
ATOM    798  O5' THY T   4      12.151  -1.558  -7.835  1.00  0.00      TS   O  
ATOM    799  C4' THY T   4      10.949  -2.806  -5.929  1.00  0.00      TS   C  
ATOM    800  O4' THY T   4      10.051  -1.945  -5.166  1.00  0.00      TS   O  
ATOM    801  C3' THY T   4      10.068  -3.321  -7.046  1.00  0.00      TS   C  
ATOM    802  O3' THY T   4      10.506  -4.606  -7.530  1.00  0.00      TS   O  
ATOM    803  C2' THY T   4       8.717  -3.455  -6.391  1.00  0.00      TS   C  
ATOM    804  C1' THY T   4       8.674  -2.270  -5.419  1.00  0.00      TS   C  
ATOM    805  N1  THY T   4       7.845  -1.101  -5.807  1.00  0.00      TS   N  
ATOM    806  C2  THY T   4       6.668  -0.847  -5.177  1.00  0.00      TS   C  
ATOM    807  O2  THY T   4       6.179  -1.623  -4.361  1.00  0.00      TS   O  
ATOM    808  N3  THY T   4       5.987   0.277  -5.611  1.00  0.00      TS   N  
ATOM    809  C4  THY T   4       6.511   1.253  -6.529  1.00  0.00      TS   C  
ATOM    810  O4  THY T   4       5.919   2.326  -6.715  1.00  0.00      TS   O  
ATOM    811  C5  THY T   4       7.718   0.862  -7.252  1.00  0.00      TS   C  
ATOM    812  C5M THY T   4       8.342   1.779  -8.268  1.00  0.00      TS   C  
ATOM    813  C6  THY T   4       8.299  -0.299  -6.872  1.00  0.00      TS   C  
ATOM    814  H3  THY T   4       5.070   0.446  -5.221  1.00  0.00      TS   H  
ATOM    815  H6  THY T   4       9.312  -0.443  -7.249  1.00  0.00      TS   H  
ATOM    816  H1' THY T   4       8.254  -2.832  -4.557  1.00  0.00      TS   H  
ATOM    817  H2' THY T   4       8.524  -4.372  -5.795  1.00  0.00      TS   H  
ATOM    818  H3' THY T   4      10.054  -2.616  -7.904  1.00  0.00      TS   H  
ATOM    819  H4' THY T   4      11.273  -3.699  -5.354  1.00  0.00      TS   H  
ATOM    820  H5' THY T   4      12.310  -1.128  -5.697  1.00  0.00      TS   H  
ATOM    821  H51 THY T   4       8.779   2.640  -7.718  1.00  0.00      TS   H  
ATOM    822  H52 THY T   4       7.603   2.258  -8.945  1.00  0.00      TS   H  
ATOM    823  H53 THY T   4       9.015   1.361  -9.046  1.00  0.00      TS   H  
ATOM    824 H2'' THY T   4       7.903  -3.313  -7.135  1.00  0.00      TS   H  
ATOM    825 H5'' THY T   4      13.070  -2.580  -6.208  1.00  0.00      TS   H  
ATOM    826  P   GUA T   5      10.002  -5.187  -8.870  1.00  0.00      TS   P  
ATOM    827  O1P GUA T   5      10.739  -6.464  -9.085  1.00  0.00      TS   O  
ATOM    828  O2P GUA T   5      10.083  -4.135  -9.981  1.00  0.00      TS   O  
ATOM    829  C5' GUA T   5       8.076  -6.497  -7.602  1.00  0.00      TS   C  
ATOM    830  O5' GUA T   5       8.457  -5.572  -8.597  1.00  0.00      TS   O  
ATOM    831  C4' GUA T   5       6.558  -6.468  -7.273  1.00  0.00      TS   C  
ATOM    832  O4' GUA T   5       6.241  -5.228  -6.731  1.00  0.00      TS   O  
ATOM    833  C3' GUA T   5       5.626  -6.519  -8.427  1.00  0.00      TS   C  
ATOM    834  O3' GUA T   5       5.569  -7.828  -9.027  1.00  0.00      TS   O  
ATOM    835  C2' GUA T   5       4.272  -6.132  -7.764  1.00  0.00      TS   C  
ATOM    836  C1' GUA T   5       4.829  -4.998  -6.829  1.00  0.00      TS   C  
ATOM    837  N1  GUA T   5       2.020  -0.803  -6.585  1.00  0.00      TS   N  
ATOM    838  C2  GUA T   5       1.743  -1.980  -5.979  1.00  0.00      TS   C  
ATOM    839  N2  GUA T   5       0.609  -1.977  -5.316  1.00  0.00      TS   N  
ATOM    840  N3  GUA T   5       2.584  -3.047  -6.123  1.00  0.00      TS   N  
ATOM    841  C4  GUA T   5       3.601  -2.813  -7.000  1.00  0.00      TS   C  
ATOM    842  C5  GUA T   5       3.866  -1.714  -7.710  1.00  0.00      TS   C  
ATOM    843  C6  GUA T   5       3.013  -0.533  -7.464  1.00  0.00      TS   C  
ATOM    844  O6  GUA T   5       3.047   0.550  -8.075  1.00  0.00      TS   O  
ATOM    845  N7  GUA T   5       5.033  -1.768  -8.394  1.00  0.00      TS   N  
ATOM    846  C8  GUA T   5       5.453  -2.990  -8.185  1.00  0.00      TS   C  
ATOM    847  N9  GUA T   5       4.615  -3.660  -7.341  1.00  0.00      TS   N  
ATOM    848  H1  GUA T   5       1.408  -0.010  -6.458  1.00  0.00      TS   H  
ATOM    849  H8  GUA T   5       6.288  -3.455  -8.709  1.00  0.00      TS   H  
ATOM    850  H1' GUA T   5       4.426  -5.132  -5.803  1.00  0.00      TS   H  
ATOM    851  H2' GUA T   5       3.868  -6.892  -7.062  1.00  0.00      TS   H  
ATOM    852  H21 GUA T   5       0.024  -1.185  -5.484  1.00  0.00      TS   H  
ATOM    853  H3' GUA T   5       5.999  -5.648  -9.007  1.00  0.00      TS   H  
ATOM    854  H22 GUA T   5       0.193  -2.817  -4.969  1.00  0.00      TS   H  
ATOM    855  H4' GUA T   5       6.232  -7.238  -6.542  1.00  0.00      TS   H  
ATOM    856  H5' GUA T   5       8.700  -6.420  -6.686  1.00  0.00      TS   H  
ATOM    857 H2'' GUA T   5       3.423  -5.798  -8.398  1.00  0.00      TS   H  
ATOM    858 H5'' GUA T   5       8.174  -7.505  -8.058  1.00  0.00      TS   H  
ATOM    859  P   THY T   6       4.891  -7.852 -10.478  1.00  0.00      TS   P  
ATOM    860  O1P THY T   6       5.228  -9.124 -11.149  1.00  0.00      TS   O  
ATOM    861  O2P THY T   6       5.322  -6.658 -11.154  1.00  0.00      TS   O  
ATOM    862  C5' THY T   6       2.616  -8.616  -9.642  1.00  0.00      TS   C  
ATOM    863  O5' THY T   6       3.335  -7.657 -10.357  1.00  0.00      TS   O  
ATOM    864  C4' THY T   6       1.137  -8.349  -9.532  1.00  0.00      TS   C  
ATOM    865  O4' THY T   6       0.932  -7.010  -9.039  1.00  0.00      TS   O  
ATOM    866  C3' THY T   6       0.350  -8.435 -10.803  1.00  0.00      TS   C  
ATOM    867  O3' THY T   6      -0.866  -9.135 -10.650  1.00  0.00      TS   O  
ATOM    868  C2' THY T   6       0.108  -6.983 -11.262  1.00  0.00      TS   C  
ATOM    869  C1' THY T   6       0.186  -6.186  -9.976  1.00  0.00      TS   C  
ATOM    870  N1  THY T   6       0.731  -4.798 -10.150  1.00  0.00      TS   N  
ATOM    871  C2  THY T   6      -0.160  -3.754  -9.935  1.00  0.00      TS   C  
ATOM    872  O2  THY T   6      -1.306  -3.955  -9.641  1.00  0.00      TS   O  
ATOM    873  N3  THY T   6       0.302  -2.472 -10.200  1.00  0.00      TS   N  
ATOM    874  C4  THY T   6       1.692  -2.196 -10.569  1.00  0.00      TS   C  
ATOM    875  O4  THY T   6       2.092  -1.041 -10.667  1.00  0.00      TS   O  
ATOM    876  C5  THY T   6       2.493  -3.382 -10.758  1.00  0.00      TS   C  
ATOM    877  C5M THY T   6       3.903  -3.246 -11.268  1.00  0.00      TS   C  
ATOM    878  C6  THY T   6       1.997  -4.575 -10.630  1.00  0.00      TS   C  
ATOM    879  H3  THY T   6      -0.289  -1.658 -10.106  1.00  0.00      TS   H  
ATOM    880  H6  THY T   6       2.692  -5.366 -10.915  1.00  0.00      TS   H  
ATOM    881  H1' THY T   6      -0.843  -6.318  -9.577  1.00  0.00      TS   H  
ATOM    882  H2' THY T   6      -0.792  -6.778 -11.880  1.00  0.00      TS   H  
ATOM    883  H3' THY T   6       1.030  -8.945 -11.519  1.00  0.00      TS   H  
ATOM    884  H4' THY T   6       0.703  -9.101  -8.839  1.00  0.00      TS   H  
ATOM    885  H5' THY T   6       2.976  -8.693  -8.594  1.00  0.00      TS   H  
ATOM    886  H51 THY T   6       4.344  -2.255 -11.027  1.00  0.00      TS   H  
ATOM    887  H52 THY T   6       3.987  -3.228 -12.377  1.00  0.00      TS   H  
ATOM    888  H53 THY T   6       4.475  -4.120 -10.890  1.00  0.00      TS   H  
ATOM    889 H2'' THY T   6       0.972  -6.770 -11.926  1.00  0.00      TS   H  
ATOM    890 H5'' THY T   6       2.806  -9.650 -10.002  1.00  0.00      TS   H  
ATOM    891  P   ADE T   7      -1.416  -9.839 -11.982  1.00  0.00      TS   P  
ATOM    892  O1P ADE T   7      -2.052 -11.107 -11.577  1.00  0.00      TS   O  
ATOM    893  O2P ADE T   7      -0.289  -9.993 -13.012  1.00  0.00      TS   O  
ATOM    894  C5' ADE T   7      -3.526  -8.223 -11.826  1.00  0.00      TS   C  
ATOM    895  O5' ADE T   7      -2.445  -8.827 -12.631  1.00  0.00      TS   O  
ATOM    896  C4' ADE T   7      -4.241  -7.114 -12.631  1.00  0.00      TS   C  
ATOM    897  O4' ADE T   7      -3.439  -5.900 -12.455  1.00  0.00      TS   O  
ATOM    898  C3' ADE T   7      -4.324  -7.270 -14.183  1.00  0.00      TS   C  
ATOM    899  O3' ADE T   7      -5.553  -6.883 -14.795  1.00  0.00      TS   O  
ATOM    900  C2' ADE T   7      -3.192  -6.365 -14.669  1.00  0.00      TS   C  
ATOM    901  C1' ADE T   7      -3.316  -5.229 -13.676  1.00  0.00      TS   C  
ATOM    902  N1  ADE T   7      -1.660  -0.329 -13.672  1.00  0.00      TS   N  
ATOM    903  C2  ADE T   7      -2.883  -0.930 -13.648  1.00  0.00      TS   C  
ATOM    904  N3  ADE T   7      -3.200  -2.274 -13.599  1.00  0.00      TS   N  
ATOM    905  C4  ADE T   7      -2.138  -3.005 -13.544  1.00  0.00      TS   C  
ATOM    906  C5  ADE T   7      -0.802  -2.549 -13.498  1.00  0.00      TS   C  
ATOM    907  C6  ADE T   7      -0.583  -1.194 -13.523  1.00  0.00      TS   C  
ATOM    908  N6  ADE T   7       0.694  -0.717 -13.533  1.00  0.00      TS   N  
ATOM    909  N7  ADE T   7       0.117  -3.627 -13.495  1.00  0.00      TS   N  
ATOM    910  C8  ADE T   7      -0.668  -4.691 -13.585  1.00  0.00      TS   C  
ATOM    911  N9  ADE T   7      -2.080  -4.403 -13.583  1.00  0.00      TS   N  
ATOM    912  H2  ADE T   7      -3.706  -0.220 -13.731  1.00  0.00      TS   H  
ATOM    913  H8  ADE T   7      -0.385  -5.741 -13.644  1.00  0.00      TS   H  
ATOM    914  H1' ADE T   7      -4.230  -4.659 -13.946  1.00  0.00      TS   H  
ATOM    915  H2' ADE T   7      -3.392  -5.803 -15.606  1.00  0.00      TS   H  
ATOM    916  H3' ADE T   7      -4.296  -8.368 -14.359  1.00  0.00      TS   H  
ATOM    917  H4' ADE T   7      -5.280  -6.925 -12.286  1.00  0.00      TS   H  
ATOM    918  H5' ADE T   7      -3.152  -7.826 -10.859  1.00  0.00      TS   H  
ATOM    919  H61 ADE T   7       0.910   0.192 -13.891  1.00  0.00      TS   H  
ATOM    920  H62 ADE T   7       1.519  -1.281 -13.578  1.00  0.00      TS   H  
ATOM    921 H2'' ADE T   7      -2.201  -6.866 -14.625  1.00  0.00      TS   H  
ATOM    922 H5'' ADE T   7      -4.351  -8.922 -11.571  1.00  0.00      TS   H  
ATOM    923  P   ADE T   8      -5.919  -7.208 -16.307  1.00  0.00      TS   P  
ATOM    924  O1P ADE T   8      -7.409  -7.516 -16.447  1.00  0.00      TS   O  
ATOM    925  O2P ADE T   8      -4.988  -8.300 -16.692  1.00  0.00      TS   O  
ATOM    926  C5' ADE T   8      -6.392  -4.766 -16.815  1.00  0.00      TS   C  
ATOM    927  O5' ADE T   8      -5.568  -5.932 -17.042  1.00  0.00      TS   O  
ATOM    928  C4' ADE T   8      -5.832  -3.519 -17.525  1.00  0.00      TS   C  
ATOM    929  O4' ADE T   8      -4.578  -3.107 -16.954  1.00  0.00      TS   O  
ATOM    930  C3' ADE T   8      -5.514  -3.687 -19.029  1.00  0.00      TS   C  
ATOM    931  O3' ADE T   8      -6.205  -2.782 -19.953  1.00  0.00      TS   O  
ATOM    932  C2' ADE T   8      -4.029  -3.410 -19.060  1.00  0.00      TS   C  
ATOM    933  C1' ADE T   8      -3.820  -2.413 -17.968  1.00  0.00      TS   C  
ATOM    934  N1  ADE T   8       0.205   0.689 -17.276  1.00  0.00      TS   N  
ATOM    935  C2  ADE T   8      -1.111   0.897 -17.731  1.00  0.00      TS   C  
ATOM    936  N3  ADE T   8      -2.120   0.055 -17.859  1.00  0.00      TS   N  
ATOM    937  C4  ADE T   8      -1.760  -1.142 -17.396  1.00  0.00      TS   C  
ATOM    938  C5  ADE T   8      -0.475  -1.550 -16.920  1.00  0.00      TS   C  
ATOM    939  C6  ADE T   8       0.534  -0.612 -16.876  1.00  0.00      TS   C  
ATOM    940  N6  ADE T   8       1.825  -0.846 -16.613  1.00  0.00      TS   N  
ATOM    941  N7  ADE T   8      -0.518  -2.874 -16.737  1.00  0.00      TS   N  
ATOM    942  C8  ADE T   8      -1.618  -3.296 -17.204  1.00  0.00      TS   C  
ATOM    943  N9  ADE T   8      -2.500  -2.277 -17.494  1.00  0.00      TS   N  
ATOM    944  H2  ADE T   8      -1.308   1.929 -18.024  1.00  0.00      TS   H  
ATOM    945  H8  ADE T   8      -1.919  -4.341 -17.119  1.00  0.00      TS   H  
ATOM    946  H1' ADE T   8      -4.291  -1.444 -18.241  1.00  0.00      TS   H  
ATOM    947  H2' ADE T   8      -3.784  -3.172 -20.117  1.00  0.00      TS   H  
ATOM    948  H3' ADE T   8      -5.673  -4.750 -19.309  1.00  0.00      TS   H  
ATOM    949  H4' ADE T   8      -6.544  -2.702 -17.280  1.00  0.00      TS   H  
ATOM    950  H5' ADE T   8      -6.445  -4.452 -15.750  1.00  0.00      TS   H  
ATOM    951  H61 ADE T   8       2.110  -1.748 -16.290  1.00  0.00      TS   H  
ATOM    952  H62 ADE T   8       2.477  -0.089 -16.573  1.00  0.00      TS   H  
ATOM    953 H2'' ADE T   8      -3.557  -4.388 -18.826  1.00  0.00      TS   H  
ATOM    954 H5'' ADE T   8      -7.429  -4.898 -17.188  1.00  0.00      TS   H  
ATOM    955  P   GUA T   9      -6.494  -3.269 -21.446  1.00  0.00      TS   P  
ATOM    956  O1P GUA T   9      -7.884  -3.018 -21.887  1.00  0.00      TS   O  
ATOM    957  O2P GUA T   9      -6.026  -4.679 -21.699  1.00  0.00      TS   O  
ATOM    958  C5' GUA T   9      -5.624  -1.001 -22.153  1.00  0.00      TS   C  
ATOM    959  O5' GUA T   9      -5.491  -2.406 -22.210  1.00  0.00      TS   O  
ATOM    960  C4' GUA T   9      -4.338  -0.267 -22.290  1.00  0.00      TS   C  
ATOM    961  O4' GUA T   9      -3.196  -0.763 -21.508  1.00  0.00      TS   O  
ATOM    962  C3' GUA T   9      -3.716  -0.228 -23.612  1.00  0.00      TS   C  
ATOM    963  O3' GUA T   9      -4.348   0.773 -24.419  1.00  0.00      TS   O  
ATOM    964  C2' GUA T   9      -2.254   0.139 -23.390  1.00  0.00      TS   C  
ATOM    965  C1' GUA T   9      -2.147   0.104 -21.830  1.00  0.00      TS   C  
ATOM    966  N1  GUA T   9       2.497   1.279 -20.450  1.00  0.00      TS   N  
ATOM    967  C2  GUA T   9       1.601   1.995 -21.178  1.00  0.00      TS   C  
ATOM    968  N2  GUA T   9       2.017   3.201 -21.625  1.00  0.00      TS   N  
ATOM    969  N3  GUA T   9       0.390   1.555 -21.410  1.00  0.00      TS   N  
ATOM    970  C4  GUA T   9       0.195   0.279 -21.054  1.00  0.00      TS   C  
ATOM    971  C5  GUA T   9       1.067  -0.523 -20.320  1.00  0.00      TS   C  
ATOM    972  C6  GUA T   9       2.358  -0.050 -20.000  1.00  0.00      TS   C  
ATOM    973  O6  GUA T   9       3.293  -0.639 -19.356  1.00  0.00      TS   O  
ATOM    974  N7  GUA T   9       0.496  -1.790 -20.112  1.00  0.00      TS   N  
ATOM    975  C8  GUA T   9      -0.698  -1.671 -20.657  1.00  0.00      TS   C  
ATOM    976  N9  GUA T   9      -0.937  -0.417 -21.162  1.00  0.00      TS   N  
ATOM    977  H1  GUA T   9       3.438   1.608 -20.287  1.00  0.00      TS   H  
ATOM    978  H8  GUA T   9      -1.438  -2.467 -20.577  1.00  0.00      TS   H  
ATOM    979  H1' GUA T   9      -2.412   1.139 -21.525  1.00  0.00      TS   H  
ATOM    980  H2' GUA T   9      -2.065   1.210 -23.620  1.00  0.00      TS   H  
ATOM    981  H21 GUA T   9       2.958   3.464 -21.415  1.00  0.00      TS   H  
ATOM    982  H3' GUA T   9      -3.755  -1.261 -24.017  1.00  0.00      TS   H  
ATOM    983  H22 GUA T   9       1.495   3.724 -22.300  1.00  0.00      TS   H  
ATOM    984  H4' GUA T   9      -4.538   0.765 -21.930  1.00  0.00      TS   H  
ATOM    985  H5' GUA T   9      -6.003  -0.676 -21.161  1.00  0.00      TS   H  
ATOM    986 H2'' GUA T   9      -1.565  -0.540 -23.938  1.00  0.00      TS   H  
ATOM    987 H5'' GUA T   9      -6.319  -0.639 -22.941  1.00  0.00      TS   H  
ATOM    988  P   CYT T  10      -3.968   0.882 -25.965  1.00  0.00      TS   P  
ATOM    989  O1P CYT T  10      -5.009   1.649 -26.654  1.00  0.00      TS   O  
ATOM    990  O2P CYT T  10      -3.606  -0.464 -26.531  1.00  0.00      TS   O  
ATOM    991  C5' CYT T  10      -2.790   3.215 -25.734  1.00  0.00      TS   C  
ATOM    992  O5' CYT T  10      -2.624   1.790 -25.977  1.00  0.00      TS   O  
ATOM    993  C4' CYT T  10      -1.602   4.069 -26.191  1.00  0.00      TS   C  
ATOM    994  O4' CYT T  10      -0.437   3.750 -25.293  1.00  0.00      TS   O  
ATOM    995  C3' CYT T  10      -1.145   3.762 -27.661  1.00  0.00      TS   C  
ATOM    996  O3' CYT T  10      -0.808   4.998 -28.321  1.00  0.00      TS   O  
ATOM    997  C2' CYT T  10       0.086   2.891 -27.459  1.00  0.00      TS   C  
ATOM    998  C1' CYT T  10       0.649   3.238 -26.085  1.00  0.00      TS   C  
ATOM    999  N1  CYT T  10       1.285   2.194 -25.326  1.00  0.00      TS   N  
ATOM   1000  C2  CYT T  10       2.587   2.282 -24.909  1.00  0.00      TS   C  
ATOM   1001  O2  CYT T  10       3.239   3.329 -25.118  1.00  0.00      TS   O  
ATOM   1002  N3  CYT T  10       3.139   1.253 -24.231  1.00  0.00      TS   N  
ATOM   1003  C4  CYT T  10       2.412   0.148 -24.015  1.00  0.00      TS   C  
ATOM   1004  N4  CYT T  10       3.088  -0.802 -23.380  1.00  0.00      TS   N  
ATOM   1005  C5  CYT T  10       1.075   0.016 -24.441  1.00  0.00      TS   C  
ATOM   1006  C6  CYT T  10       0.645   1.032 -25.176  1.00  0.00      TS   C  
ATOM   1007  H5  CYT T  10       0.483  -0.851 -24.151  1.00  0.00      TS   H  
ATOM   1008  H6  CYT T  10      -0.337   0.994 -25.648  1.00  0.00      TS   H  
ATOM   1009  H1' CYT T  10       1.347   4.101 -26.143  1.00  0.00      TS   H  
ATOM   1010  H2' CYT T  10       0.822   2.899 -28.291  1.00  0.00      TS   H  
ATOM   1011  H3' CYT T  10      -2.018   3.278 -28.148  1.00  0.00      TS   H  
ATOM   1012  H4' CYT T  10      -1.866   5.145 -26.119  1.00  0.00      TS   H  
ATOM   1013  H41 CYT T  10       4.065  -0.599 -23.313  1.00  0.00      TS   H  
ATOM   1014  H5' CYT T  10      -3.049   3.437 -24.676  1.00  0.00      TS   H  
ATOM   1015  H42 CYT T  10       2.763  -1.735 -23.532  1.00  0.00      TS   H  
ATOM   1016 H2'' CYT T  10      -0.289   1.847 -27.416  1.00  0.00      TS   H  
ATOM   1017 H5'' CYT T  10      -3.563   3.602 -26.432  1.00  0.00      TS   H  
ATOM   1018  P   THY T  11      -0.209   4.919 -29.766  1.00  0.00      TS   P  
ATOM   1019  O1P THY T  11      -0.706   5.996 -30.578  1.00  0.00      TS   O  
ATOM   1020  O2P THY T  11      -0.575   3.577 -30.320  1.00  0.00      TS   O  
ATOM   1021  C5' THY T  11       2.008   6.034 -28.907  1.00  0.00      TS   C  
ATOM   1022  O5' THY T  11       1.334   4.996 -29.636  1.00  0.00      TS   O  
ATOM   1023  C4' THY T  11       3.551   5.964 -28.987  1.00  0.00      TS   C  
ATOM   1024  O4' THY T  11       4.114   4.919 -28.122  1.00  0.00      TS   O  
ATOM   1025  C3' THY T  11       4.109   5.714 -30.392  1.00  0.00      TS   C  
ATOM   1026  O3' THY T  11       5.107   6.671 -30.731  1.00  0.00      TS   O  
ATOM   1027  C2' THY T  11       4.736   4.329 -30.294  1.00  0.00      TS   C  
ATOM   1028  C1' THY T  11       5.046   4.120 -28.816  1.00  0.00      TS   C  
ATOM   1029  N1  THY T  11       4.932   2.761 -28.253  1.00  0.00      TS   N  
ATOM   1030  C2  THY T  11       6.042   2.192 -27.737  1.00  0.00      TS   C  
ATOM   1031  O2  THY T  11       7.165   2.607 -27.822  1.00  0.00      TS   O  
ATOM   1032  N3  THY T  11       5.851   0.914 -27.301  1.00  0.00      TS   N  
ATOM   1033  C4  THY T  11       4.732   0.221 -27.306  1.00  0.00      TS   C  
ATOM   1034  O4  THY T  11       4.652  -0.880 -26.714  1.00  0.00      TS   O  
ATOM   1035  C5  THY T  11       3.640   0.828 -27.942  1.00  0.00      TS   C  
ATOM   1036  C5M THY T  11       2.299   0.123 -28.125  1.00  0.00      TS   C  
ATOM   1037  C6  THY T  11       3.791   2.109 -28.311  1.00  0.00      TS   C  
ATOM   1038  H3  THY T  11       6.560   0.535 -26.690  1.00  0.00      TS   H  
ATOM   1039  H6  THY T  11       3.061   2.693 -28.869  1.00  0.00      TS   H  
ATOM   1040  H1' THY T  11       6.073   4.528 -28.693  1.00  0.00      TS   H  
ATOM   1041  H2' THY T  11       5.666   4.175 -30.881  1.00  0.00      TS   H  
ATOM   1042  H3' THY T  11       3.255   5.702 -31.103  1.00  0.00      TS   H  
ATOM   1043  H4' THY T  11       4.100   6.875 -28.664  1.00  0.00      TS   H  
ATOM   1044  H5' THY T  11       1.740   5.858 -27.844  1.00  0.00      TS   H  
ATOM   1045  H51 THY T  11       1.536   0.371 -27.357  1.00  0.00      TS   H  
ATOM   1046  H52 THY T  11       2.380  -0.985 -28.143  1.00  0.00      TS   H  
ATOM   1047  H53 THY T  11       1.809   0.512 -29.043  1.00  0.00      TS   H  
ATOM   1048 H2'' THY T  11       4.006   3.570 -30.648  1.00  0.00      TS   H  
ATOM   1049 H5'' THY T  11       1.640   7.050 -29.164  1.00  0.00      TS   H  
ATOM   1050  P   ADE T  12       5.583   6.857 -32.256  1.00  0.00      TS   P  
ATOM   1051  O1P ADE T  12       5.861   8.328 -32.341  1.00  0.00      TS   O  
ATOM   1052  O2P ADE T  12       4.561   6.282 -33.237  1.00  0.00      TS   O  
ATOM   1053  C5' ADE T  12       8.012   6.445 -31.439  1.00  0.00      TS   C  
ATOM   1054  O5' ADE T  12       6.981   5.999 -32.358  1.00  0.00      TS   O  
ATOM   1055  C4' ADE T  12       9.320   5.651 -31.675  1.00  0.00      TS   C  
ATOM   1056  O4' ADE T  12       9.204   4.398 -30.977  1.00  0.00      TS   O  
ATOM   1057  C3' ADE T  12       9.691   5.360 -33.220  1.00  0.00      TS   C  
ATOM   1058  O3' ADE T  12      11.104   5.408 -33.358  1.00  0.00      TS   O  
ATOM   1059  C2' ADE T  12       9.129   3.888 -33.338  1.00  0.00      TS   C  
ATOM   1060  C1' ADE T  12       9.375   3.334 -31.958  1.00  0.00      TS   C  
ATOM   1061  N1  ADE T  12       8.674  -0.976 -29.226  1.00  0.00      TS   N  
ATOM   1062  C2  ADE T  12       9.604   0.035 -29.191  1.00  0.00      TS   C  
ATOM   1063  N3  ADE T  12       9.716   1.130 -29.872  1.00  0.00      TS   N  
ATOM   1064  C4  ADE T  12       8.652   1.318 -30.667  1.00  0.00      TS   C  
ATOM   1065  C5  ADE T  12       7.456   0.496 -30.653  1.00  0.00      TS   C  
ATOM   1066  C6  ADE T  12       7.526  -0.709 -29.846  1.00  0.00      TS   C  
ATOM   1067  N6  ADE T  12       6.591  -1.652 -29.741  1.00  0.00      TS   N  
ATOM   1068  N7  ADE T  12       6.570   0.988 -31.589  1.00  0.00      TS   N  
ATOM   1069  C8  ADE T  12       7.199   2.057 -32.088  1.00  0.00      TS   C  
ATOM   1070  N9  ADE T  12       8.456   2.287 -31.593  1.00  0.00      TS   N  
ATOM   1071  H2  ADE T  12      10.464  -0.128 -28.542  1.00  0.00      TS   H  
ATOM   1072  H8  ADE T  12       6.819   2.679 -32.899  1.00  0.00      TS   H  
ATOM   1073  H1' ADE T  12      10.437   3.021 -31.860  1.00  0.00      TS   H  
ATOM   1074  H2' ADE T  12       9.453   3.256 -34.193  1.00  0.00      TS   H  
ATOM   1075  H3' ADE T  12       9.104   6.091 -33.817  1.00  0.00      TS   H  
ATOM   1076  H4' ADE T  12      10.153   6.199 -31.186  1.00  0.00      TS   H  
ATOM   1077  H5' ADE T  12       7.726   6.321 -30.373  1.00  0.00      TS   H  
ATOM   1078  H61 ADE T  12       6.703  -2.377 -29.062  1.00  0.00      TS   H  
ATOM   1079  H62 ADE T  12       5.630  -1.503 -29.970  1.00  0.00      TS   H  
ATOM   1080 H2'' ADE T  12       8.037   4.015 -33.496  1.00  0.00      TS   H  
ATOM   1081 H5'' ADE T  12       8.176   7.523 -31.655  1.00  0.00      TS   H  
ATOM   1082  P   THY T  13      11.733   5.039 -34.749  1.00  0.00      TS   P  
ATOM   1083  O1P THY T  13      12.634   6.093 -35.140  1.00  0.00      TS   O  
ATOM   1084  O2P THY T  13      10.714   4.642 -35.703  1.00  0.00      TS   O  
ATOM   1085  C5' THY T  13      13.698   3.867 -33.508  1.00  0.00      TS   C  
ATOM   1086  O5' THY T  13      12.686   3.770 -34.499  1.00  0.00      TS   O  
ATOM   1087  C4' THY T  13      14.014   2.536 -32.825  1.00  0.00      TS   C  
ATOM   1088  O4' THY T  13      12.856   2.110 -32.142  1.00  0.00      TS   O  
ATOM   1089  C3' THY T  13      14.365   1.364 -33.824  1.00  0.00      TS   C  
ATOM   1090  O3' THY T  13      15.717   1.458 -34.309  1.00  0.00      TS   O  
ATOM   1091  C2' THY T  13      14.184   0.207 -32.849  1.00  0.00      TS   C  
ATOM   1092  C1' THY T  13      12.907   0.676 -32.100  1.00  0.00      TS   C  
ATOM   1093  N1  THY T  13      11.568   0.107 -32.581  1.00  0.00      TS   N  
ATOM   1094  C2  THY T  13      11.098  -1.021 -32.031  1.00  0.00      TS   C  
ATOM   1095  O2  THY T  13      11.617  -1.574 -31.042  1.00  0.00      TS   O  
ATOM   1096  N3  THY T  13       9.971  -1.504 -32.613  1.00  0.00      TS   N  
ATOM   1097  C4  THY T  13       9.291  -0.987 -33.698  1.00  0.00      TS   C  
ATOM   1098  O4  THY T  13       8.088  -1.347 -33.928  1.00  0.00      TS   O  
ATOM   1099  C5  THY T  13       9.998   0.171 -34.346  1.00  0.00      TS   C  
ATOM   1100  C5M THY T  13       9.260   0.856 -35.471  1.00  0.00      TS   C  
ATOM   1101  C6  THY T  13      11.032   0.693 -33.735  1.00  0.00      TS   C  
ATOM   1102  H3  THY T  13       9.705  -2.408 -32.251  1.00  0.00      TS   H  
ATOM   1103  H6  THY T  13      11.163   1.768 -33.854  1.00  0.00      TS   H  
ATOM   1104  H1' THY T  13      12.979   0.444 -31.016  1.00  0.00      TS   H  
ATOM   1105  H2' THY T  13      15.050   0.061 -32.169  1.00  0.00      TS   H  
ATOM   1106  H3' THY T  13      13.644   1.420 -34.668  1.00  0.00      TS   H  
ATOM   1107  H4' THY T  13      14.891   2.597 -32.146  1.00  0.00      TS   H  
ATOM   1108  H5' THY T  13      13.518   4.599 -32.690  1.00  0.00      TS   H  
ATOM   1109  H51 THY T  13       8.491   1.495 -34.985  1.00  0.00      TS   H  
ATOM   1110  H52 THY T  13       8.810   0.125 -36.177  1.00  0.00      TS   H  
ATOM   1111  H53 THY T  13       9.914   1.524 -36.070  1.00  0.00      TS   H  
ATOM   1112 H2'' THY T  13      13.964  -0.662 -33.505  1.00  0.00      TS   H  
ATOM   1113 H5'' THY T  13      14.597   4.174 -34.083  1.00  0.00      TS   H  
ATOM   1114  P   ADE T  14      16.180   0.726 -35.540  1.00  0.00      TS   P  
ATOM   1115  O1P ADE T  14      17.427   1.286 -36.057  1.00  0.00      TS   O  
ATOM   1116  O2P ADE T  14      14.998   0.693 -36.474  1.00  0.00      TS   O  
ATOM   1117  C5' ADE T  14      17.161  -1.053 -33.874  1.00  0.00      TS   C  
ATOM   1118  O5' ADE T  14      16.498  -0.717 -35.097  1.00  0.00      TS   O  
ATOM   1119  C4' ADE T  14      16.889  -2.514 -33.556  1.00  0.00      TS   C  
ATOM   1120  O4' ADE T  14      15.460  -2.838 -33.276  1.00  0.00      TS   O  
ATOM   1121  C3' ADE T  14      17.262  -3.489 -34.658  1.00  0.00      TS   C  
ATOM   1122  O3' ADE T  14      18.001  -4.610 -34.090  1.00  0.00      TS   O  
ATOM   1123  C2' ADE T  14      15.993  -3.856 -35.398  1.00  0.00      TS   C  
ATOM   1124  C1' ADE T  14      14.969  -3.731 -34.283  1.00  0.00      TS   C  
ATOM   1125  N1  ADE T  14      10.097  -5.311 -35.272  1.00  0.00      TS   N  
ATOM   1126  C2  ADE T  14      11.148  -5.912 -34.712  1.00  0.00      TS   C  
ATOM   1127  N3  ADE T  14      12.366  -5.366 -34.398  1.00  0.00      TS   N  
ATOM   1128  C4  ADE T  14      12.543  -4.150 -34.897  1.00  0.00      TS   C  
ATOM   1129  C5  ADE T  14      11.599  -3.452 -35.552  1.00  0.00      TS   C  
ATOM   1130  C6  ADE T  14      10.313  -4.014 -35.689  1.00  0.00      TS   C  
ATOM   1131  N6  ADE T  14       9.247  -3.344 -36.295  1.00  0.00      TS   N  
ATOM   1132  N7  ADE T  14      12.059  -2.084 -35.732  1.00  0.00      TS   N  
ATOM   1133  C8  ADE T  14      13.282  -2.100 -35.277  1.00  0.00      TS   C  
ATOM   1134  N9  ADE T  14      13.674  -3.307 -34.778  1.00  0.00      TS   N  
ATOM   1135  H2  ADE T  14      10.864  -6.869 -34.274  1.00  0.00      TS   H  
ATOM   1136  H8  ADE T  14      13.980  -1.264 -35.238  1.00  0.00      TS   H  
ATOM   1137  H1' ADE T  14      14.824  -4.691 -33.744  1.00  0.00      TS   H  
ATOM   1138  H2' ADE T  14      15.908  -4.911 -35.733  1.00  0.00      TS   H  
ATOM   1139  H3' ADE T  14      17.889  -2.941 -35.393  1.00  0.00      TS   H  
ATOM   1140  H4' ADE T  14      17.380  -2.793 -32.599  1.00  0.00      TS   H  
ATOM   1141  H5' ADE T  14      16.741  -0.520 -32.996  1.00  0.00      TS   H  
ATOM   1142  H61 ADE T  14       9.616  -2.909 -37.116  1.00  0.00      TS   H  
ATOM   1143  H62 ADE T  14       8.292  -3.630 -36.375  1.00  0.00      TS   H  
ATOM   1144 H2'' ADE T  14      15.786  -3.140 -36.223  1.00  0.00      TS   H  
ATOM   1145 H5'' ADE T  14      18.234  -0.776 -33.959  1.00  0.00      TS   H  
ATOM   1146  P   THY T  15      18.609  -5.689 -34.950  1.00  0.00      TS   P  
ATOM   1147  O1P THY T  15      19.810  -6.282 -34.208  1.00  0.00      TS   O  
ATOM   1148  O2P THY T  15      18.957  -5.196 -36.320  1.00  0.00      TS   O  
ATOM   1149  C5' THY T  15      17.159  -7.590 -33.995  1.00  0.00      TS   C  
ATOM   1150  O5' THY T  15      17.532  -6.754 -35.177  1.00  0.00      TS   O  
ATOM   1151  C4' THY T  15      16.348  -8.915 -34.255  1.00  0.00      TS   C  
ATOM   1152  O4' THY T  15      15.103  -8.468 -34.731  1.00  0.00      TS   O  
ATOM   1153  C3' THY T  15      16.911  -9.890 -35.334  1.00  0.00      TS   C  
ATOM   1154  O3' THY T  15      16.633 -11.273 -35.061  1.00  0.00      TS   O  
ATOM   1155  C2' THY T  15      16.304  -9.402 -36.637  1.00  0.00      TS   C  
ATOM   1156  C1' THY T  15      14.945  -8.945 -36.115  1.00  0.00      TS   C  
ATOM   1157  N1  THY T  15      14.159  -7.871 -36.870  1.00  0.00      TS   N  
ATOM   1158  C2  THY T  15      12.819  -7.986 -37.193  1.00  0.00      TS   C  
ATOM   1159  O2  THY T  15      12.129  -8.964 -36.970  1.00  0.00      TS   O  
ATOM   1160  N3  THY T  15      12.324  -6.854 -37.768  1.00  0.00      TS   N  
ATOM   1161  C4  THY T  15      13.015  -5.748 -38.204  1.00  0.00      TS   C  
ATOM   1162  O4  THY T  15      12.360  -4.825 -38.737  1.00  0.00      TS   O  
ATOM   1163  C5  THY T  15      14.430  -5.772 -38.035  1.00  0.00      TS   C  
ATOM   1164  C5M THY T  15      15.223  -4.488 -38.474  1.00  0.00      TS   C  
ATOM   1165  C6  THY T  15      14.917  -6.804 -37.322  1.00  0.00      TS   C  
ATOM   1166  H3  THY T  15      11.324  -6.802 -37.897  1.00  0.00      TS   H  
ATOM   1167  H6  THY T  15      15.914  -6.736 -36.887  1.00  0.00      TS   H  
ATOM   1168  H1' THY T  15      14.434  -9.927 -36.020  1.00  0.00      TS   H  
ATOM   1169  H2' THY T  15      16.145 -10.127 -37.464  1.00  0.00      TS   H  
ATOM   1170  H3' THY T  15      18.007  -9.709 -35.359  1.00  0.00      TS   H  
ATOM   1171  H4' THY T  15      16.168  -9.452 -33.298  1.00  0.00      TS   H  
ATOM   1172  H5' THY T  15      16.718  -6.991 -33.170  1.00  0.00      TS   H  
ATOM   1173  H51 THY T  15      14.810  -3.618 -37.920  1.00  0.00      TS   H  
ATOM   1174  H52 THY T  15      15.162  -4.304 -39.568  1.00  0.00      TS   H  
ATOM   1175  H53 THY T  15      16.284  -4.558 -38.153  1.00  0.00      TS   H  
ATOM   1176 H2'' THY T  15      16.870  -8.516 -36.997  1.00  0.00      TS   H  
ATOM   1177 H5'' THY T  15      18.071  -8.033 -33.542  1.00  0.00      TS   H  
ATOM   1178  P   ADE T  16      16.919 -12.531 -35.899  1.00  0.00      TS   P  
ATOM   1179  O1P ADE T  16      17.510 -13.605 -35.028  1.00  0.00      TS   O  
ATOM   1180  O2P ADE T  16      17.663 -12.172 -37.166  1.00  0.00      TS   O  
ATOM   1181  C5' ADE T  16      14.322 -13.205 -35.495  1.00  0.00      TS   C  
ATOM   1182  O5' ADE T  16      15.470 -13.063 -36.365  1.00  0.00      TS   O  
ATOM   1183  C4' ADE T  16      13.028 -13.787 -36.111  1.00  0.00      TS   C  
ATOM   1184  O4' ADE T  16      12.448 -12.774 -36.974  1.00  0.00      TS   O  
ATOM   1185  C3' ADE T  16      13.262 -15.043 -37.017  1.00  0.00      TS   C  
ATOM   1186  O3' ADE T  16      12.298 -16.115 -37.000  1.00  0.00      TS   O  
ATOM   1187  C2' ADE T  16      13.508 -14.436 -38.328  1.00  0.00      TS   C  
ATOM   1188  C1' ADE T  16      12.561 -13.236 -38.314  1.00  0.00      TS   C  
ATOM   1189  N1  ADE T  16      10.857  -9.058 -40.731  1.00  0.00      TS   N  
ATOM   1190  C2  ADE T  16      10.258 -10.203 -40.344  1.00  0.00      TS   C  
ATOM   1191  N3  ADE T  16      10.754 -11.238 -39.608  1.00  0.00      TS   N  
ATOM   1192  C4  ADE T  16      12.101 -11.118 -39.518  1.00  0.00      TS   C  
ATOM   1193  C5  ADE T  16      12.876 -10.108 -39.996  1.00  0.00      TS   C  
ATOM   1194  C6  ADE T  16      12.179  -8.963 -40.517  1.00  0.00      TS   C  
ATOM   1195  N6  ADE T  16      12.833  -7.868 -40.855  1.00  0.00      TS   N  
ATOM   1196  N7  ADE T  16      14.166 -10.396 -39.841  1.00  0.00      TS   N  
ATOM   1197  C8  ADE T  16      14.212 -11.574 -39.212  1.00  0.00      TS   C  
ATOM   1198  N9  ADE T  16      13.016 -12.077 -39.061  1.00  0.00      TS   N  
ATOM   1199  H2  ADE T  16       9.197 -10.201 -40.594  1.00  0.00      TS   H  
ATOM   1200  H8  ADE T  16      15.090 -11.995 -38.721  1.00  0.00      TS   H  
ATOM   1201  H1' ADE T  16      11.564 -13.582 -38.663  1.00  0.00      TS   H  
ATOM   1202  H2' ADE T  16      13.117 -15.012 -39.194  1.00  0.00      TS   H  
ATOM   1203  H3' ADE T  16      14.225 -15.412 -36.601  1.00  0.00      TS   H  
ATOM   1204  H4' ADE T  16      12.282 -14.060 -35.334  1.00  0.00      TS   H  
ATOM   1205  H5' ADE T  16      14.043 -12.264 -34.976  1.00  0.00      TS   H  
ATOM   1206  H61 ADE T  16      13.830  -7.900 -40.926  1.00  0.00      TS   H  
ATOM   1207  H62 ADE T  16      12.388  -7.031 -41.173  1.00  0.00      TS   H  
ATOM   1208 H2'' ADE T  16      14.573 -14.130 -38.409  1.00  0.00      TS   H  
ATOM   1209 H5'' ADE T  16      14.525 -13.899 -34.651  1.00  0.00      TS   H  
ATOM   1210  P   THY T  17      10.728 -16.158 -37.374  1.00  0.00      TS   P  
ATOM   1211  O1P THY T  17      10.020 -14.952 -36.884  1.00  0.00      TS   O  
ATOM   1212  O2P THY T  17      10.230 -17.493 -37.013  1.00  0.00      TS   O  
ATOM   1213  C5' THY T  17       9.520 -16.344 -39.550  1.00  0.00      TS   C  
ATOM   1214  O5' THY T  17      10.745 -16.014 -38.969  1.00  0.00      TS   O  
ATOM   1215  C4' THY T  17       9.407 -16.076 -41.084  1.00  0.00      TS   C  
ATOM   1216  O4' THY T  17       9.835 -14.711 -41.467  1.00  0.00      TS   O  
ATOM   1217  C3' THY T  17      10.379 -17.063 -41.899  1.00  0.00      TS   C  
ATOM   1218  O3' THY T  17       9.814 -17.539 -43.116  1.00  0.00      TS   O  
ATOM   1219  C2' THY T  17      11.435 -16.093 -42.329  1.00  0.00      TS   C  
ATOM   1220  C1' THY T  17      10.586 -14.850 -42.644  1.00  0.00      TS   C  
ATOM   1221  N1  THY T  17      11.389 -13.645 -42.691  1.00  0.00      TS   N  
ATOM   1222  C2  THY T  17      10.738 -12.445 -43.051  1.00  0.00      TS   C  
ATOM   1223  O2  THY T  17       9.535 -12.415 -43.337  1.00  0.00      TS   O  
ATOM   1224  N3  THY T  17      11.500 -11.376 -43.024  1.00  0.00      TS   N  
ATOM   1225  C4  THY T  17      12.904 -11.327 -43.088  1.00  0.00      TS   C  
ATOM   1226  O4  THY T  17      13.474 -10.233 -43.313  1.00  0.00      TS   O  
ATOM   1227  C5  THY T  17      13.517 -12.596 -42.773  1.00  0.00      TS   C  
ATOM   1228  C5M THY T  17      15.028 -12.776 -42.812  1.00  0.00      TS   C  
ATOM   1229  C6  THY T  17      12.763 -13.668 -42.527  1.00  0.00      TS   C  
ATOM   1230  H3  THY T  17      11.112 -10.498 -43.336  1.00  0.00      TS   H  
ATOM   1231  H6  THY T  17      13.320 -14.600 -42.431  1.00  0.00      TS   H  
ATOM   1232  H1' THY T  17       9.911 -15.001 -43.513  1.00  0.00      TS   H  
ATOM   1233  H2' THY T  17      12.132 -16.312 -43.166  1.00  0.00      TS   H  
ATOM   1234  H3' THY T  17      10.949 -17.809 -41.303  1.00  0.00      TS   H  
ATOM   1235  H4' THY T  17       8.372 -16.166 -41.478  1.00  0.00      TS   H  
ATOM   1236  H5' THY T  17       8.645 -15.835 -39.092  1.00  0.00      TS   H  
ATOM   1237  H51 THY T  17      15.453 -12.056 -42.081  1.00  0.00      TS   H  
ATOM   1238  H52 THY T  17      15.361 -12.492 -43.833  1.00  0.00      TS   H  
ATOM   1239  H53 THY T  17      15.310 -13.835 -42.633  1.00  0.00      TS   H  
ATOM   1240 H2'' THY T  17      11.979 -15.826 -41.398  1.00  0.00      TS   H  
ATOM   1241 H5'' THY T  17       9.415 -17.449 -39.500  1.00  0.00      TS   H  
ATOM   1242  P   ADE T  18       9.317 -19.009 -42.962  1.00  0.00      TS   P  
ATOM   1243  O1P ADE T  18       8.876 -19.309 -41.594  1.00  0.00      TS   O  
ATOM   1244  O2P ADE T  18      10.315 -19.978 -43.530  1.00  0.00      TS   O  
ATOM   1245  C5' ADE T  18       6.934 -17.951 -43.619  1.00  0.00      TS   C  
ATOM   1246  O5' ADE T  18       8.015 -18.981 -43.842  1.00  0.00      TS   O  
ATOM   1247  C4' ADE T  18       6.576 -17.035 -44.858  1.00  0.00      TS   C  
ATOM   1248  O4' ADE T  18       7.595 -16.040 -45.143  1.00  0.00      TS   O  
ATOM   1249  C3' ADE T  18       6.388 -17.795 -46.147  1.00  0.00      TS   C  
ATOM   1250  O3' ADE T  18       5.157 -17.476 -46.820  1.00  0.00      TS   O  
ATOM   1251  C2' ADE T  18       7.612 -17.472 -47.006  1.00  0.00      TS   C  
ATOM   1252  C1' ADE T  18       8.009 -16.074 -46.502  1.00  0.00      TS   C  
ATOM   1253  N1  ADE T  18      11.394 -12.315 -46.609  1.00  0.00      TS   N  
ATOM   1254  C2  ADE T  18      10.063 -12.369 -46.588  1.00  0.00      TS   C  
ATOM   1255  N3  ADE T  18       9.229 -13.414 -46.444  1.00  0.00      TS   N  
ATOM   1256  C4  ADE T  18       9.961 -14.547 -46.378  1.00  0.00      TS   C  
ATOM   1257  C5  ADE T  18      11.346 -14.657 -46.225  1.00  0.00      TS   C  
ATOM   1258  C6  ADE T  18      12.109 -13.482 -46.418  1.00  0.00      TS   C  
ATOM   1259  N6  ADE T  18      13.392 -13.623 -46.460  1.00  0.00      TS   N  
ATOM   1260  N7  ADE T  18      11.692 -15.958 -46.170  1.00  0.00      TS   N  
ATOM   1261  C8  ADE T  18      10.537 -16.661 -46.201  1.00  0.00      TS   C  
ATOM   1262  N9  ADE T  18       9.463 -15.789 -46.461  1.00  0.00      TS   N  
ATOM   1263  H2  ADE T  18       9.570 -11.411 -46.750  1.00  0.00      TS   H  
ATOM   1264  H8  ADE T  18      10.480 -17.746 -46.125  1.00  0.00      TS   H  
ATOM   1265  H1' ADE T  18       7.487 -15.293 -47.095  1.00  0.00      TS   H  
ATOM   1266  H2' ADE T  18       7.509 -17.606 -48.103  1.00  0.00      TS   H  
ATOM   1267  H3' ADE T  18       6.600 -18.850 -45.871  1.00  0.00      TS   H  
ATOM   1268  H4' ADE T  18       5.603 -16.540 -44.651  1.00  0.00      TS   H  
ATOM   1269  H5' ADE T  18       7.164 -17.363 -42.706  1.00  0.00      TS   H  
ATOM   1270  H61 ADE T  18      14.040 -12.893 -46.677  1.00  0.00      TS   H  
ATOM   1271  H62 ADE T  18      13.766 -14.529 -46.261  1.00  0.00      TS   H  
ATOM   1272 H2'' ADE T  18       8.390 -18.150 -46.595  1.00  0.00      TS   H  
ATOM   1273 H5'' ADE T  18       5.999 -18.520 -43.426  1.00  0.00      TS   H  
ATOM   1274  P   ADE T  19       4.774 -18.237 -48.126  1.00  0.00      TS   P  
ATOM   1275  O1P ADE T  19       3.297 -18.364 -48.248  1.00  0.00      TS   O  
ATOM   1276  O2P ADE T  19       5.611 -19.458 -48.232  1.00  0.00      TS   O  
ATOM   1277  C5' ADE T  19       4.517 -15.908 -49.260  1.00  0.00      TS   C  
ATOM   1278  O5' ADE T  19       5.229 -17.204 -49.255  1.00  0.00      TS   O  
ATOM   1279  C4' ADE T  19       5.009 -15.052 -50.420  1.00  0.00      TS   C  
ATOM   1280  O4' ADE T  19       6.469 -14.726 -50.256  1.00  0.00      TS   O  
ATOM   1281  C3' ADE T  19       4.850 -15.661 -51.796  1.00  0.00      TS   C  
ATOM   1282  O3' ADE T  19       4.426 -14.626 -52.728  1.00  0.00      TS   O  
ATOM   1283  C2' ADE T  19       6.233 -16.245 -52.066  1.00  0.00      TS   C  
ATOM   1284  C1' ADE T  19       7.213 -15.185 -51.364  1.00  0.00      TS   C  
ATOM   1285  N1  ADE T  19      11.836 -13.771 -49.754  1.00  0.00      TS   N  
ATOM   1286  C2  ADE T  19      10.836 -13.079 -50.306  1.00  0.00      TS   C  
ATOM   1287  N3  ADE T  19       9.658 -13.493 -50.695  1.00  0.00      TS   N  
ATOM   1288  C4  ADE T  19       9.559 -14.853 -50.561  1.00  0.00      TS   C  
ATOM   1289  C5  ADE T  19      10.575 -15.736 -50.131  1.00  0.00      TS   C  
ATOM   1290  C6  ADE T  19      11.742 -15.088 -49.637  1.00  0.00      TS   C  
ATOM   1291  N6  ADE T  19      12.725 -15.793 -49.046  1.00  0.00      TS   N  
ATOM   1292  N7  ADE T  19      10.160 -17.036 -50.136  1.00  0.00      TS   N  
ATOM   1293  C8  ADE T  19       8.879 -16.980 -50.428  1.00  0.00      TS   C  
ATOM   1294  N9  ADE T  19       8.469 -15.673 -50.833  1.00  0.00      TS   N  
ATOM   1295  H2  ADE T  19      10.965 -12.002 -50.412  1.00  0.00      TS   H  
ATOM   1296  H8  ADE T  19       8.151 -17.789 -50.384  1.00  0.00      TS   H  
ATOM   1297  H1' ADE T  19       7.356 -14.418 -52.156  1.00  0.00      TS   H  
ATOM   1298  H2' ADE T  19       6.401 -16.512 -53.131  1.00  0.00      TS   H  
ATOM   1299  H3' ADE T  19       4.080 -16.444 -51.628  1.00  0.00      TS   H  
ATOM   1300  H4' ADE T  19       4.486 -14.072 -50.378  1.00  0.00      TS   H  
ATOM   1301  H5' ADE T  19       4.659 -15.337 -48.318  1.00  0.00      TS   H  
ATOM   1302  H61 ADE T  19      13.582 -15.460 -48.654  1.00  0.00      TS   H  
ATOM   1303  H62 ADE T  19      12.738 -16.793 -49.026  1.00  0.00      TS   H  
ATOM   1304 H2'' ADE T  19       6.250 -17.292 -51.696  1.00  0.00      TS   H  
ATOM   1305 H5'' ADE T  19       3.439 -16.062 -49.482  1.00  0.00      TS   H  
ATOM   1306  P   GUA T  20       4.024 -15.022 -54.232  1.00  0.00      TS   P  
ATOM   1307  O1P GUA T  20       2.971 -14.152 -54.743  1.00  0.00      TS   O  
ATOM   1308  O2P GUA T  20       3.829 -16.514 -54.388  1.00  0.00      TS   O  
ATOM   1309  C5' GUA T  20       5.761 -13.252 -54.907  1.00  0.00      TS   C  
ATOM   1310  O5' GUA T  20       5.383 -14.642 -55.016  1.00  0.00      TS   O  
ATOM   1311  C4' GUA T  20       7.109 -12.927 -55.520  1.00  0.00      TS   C  
ATOM   1312  O4' GUA T  20       8.154 -13.188 -54.562  1.00  0.00      TS   O  
ATOM   1313  C3' GUA T  20       7.506 -13.777 -56.789  1.00  0.00      TS   C  
ATOM   1314  O3' GUA T  20       7.618 -13.043 -58.038  1.00  0.00      TS   O  
ATOM   1315  C2' GUA T  20       8.611 -14.652 -56.346  1.00  0.00      TS   C  
ATOM   1316  C1' GUA T  20       9.288 -13.775 -55.348  1.00  0.00      TS   C  
ATOM   1317  N1  GUA T  20      13.786 -13.022 -53.206  1.00  0.00      TS   N  
ATOM   1318  C2  GUA T  20      13.111 -12.161 -53.987  1.00  0.00      TS   C  
ATOM   1319  N2  GUA T  20      13.593 -10.903 -53.911  1.00  0.00      TS   N  
ATOM   1320  N3  GUA T  20      12.017 -12.548 -54.582  1.00  0.00      TS   N  
ATOM   1321  C4  GUA T  20      11.545 -13.791 -54.173  1.00  0.00      TS   C  
ATOM   1322  C5  GUA T  20      12.113 -14.708 -53.331  1.00  0.00      TS   C  
ATOM   1323  C6  GUA T  20      13.410 -14.307 -52.818  1.00  0.00      TS   C  
ATOM   1324  O6  GUA T  20      14.048 -15.063 -52.179  1.00  0.00      TS   O  
ATOM   1325  N7  GUA T  20      11.290 -15.801 -53.106  1.00  0.00      TS   N  
ATOM   1326  C8  GUA T  20      10.246 -15.553 -53.909  1.00  0.00      TS   C  
ATOM   1327  N9  GUA T  20      10.303 -14.367 -54.512  1.00  0.00      TS   N  
ATOM   1328  H1  GUA T  20      14.769 -12.865 -53.030  1.00  0.00      TS   H  
ATOM   1329  H8  GUA T  20       9.331 -16.121 -54.076  1.00  0.00      TS   H  
ATOM   1330  H1' GUA T  20       9.588 -12.888 -55.944  1.00  0.00      TS   H  
ATOM   1331  H2' GUA T  20       9.356 -14.931 -57.121  1.00  0.00      TS   H  
ATOM   1332  H21 GUA T  20      13.424 -10.165 -54.565  1.00  0.00      TS   H  
ATOM   1333  H3' GUA T  20       6.676 -14.508 -56.894  1.00  0.00      TS   H  
ATOM   1334  H22 GUA T  20      14.373 -10.833 -53.288  1.00  0.00      TS   H  
ATOM   1335  H4' GUA T  20       7.187 -11.853 -55.789  1.00  0.00      TS   H  
ATOM   1336  H5' GUA T  20       5.723 -12.860 -53.869  1.00  0.00      TS   H  
ATOM   1337  H3T GUA T  20       7.490 -13.771 -58.650  1.00  0.00      TS   H  
ATOM   1338 H2'' GUA T  20       8.189 -15.617 -55.994  1.00  0.00      TS   H  
ATOM   1339 H5'' GUA T  20       5.007 -12.555 -55.330  1.00  0.00      TS   H  
TER   
END
