# Supplementary material for: CRISPR-Cas12a exploits R-loop asymmetry to form double-strand breaks
Source: eLife. 2020 Jun 10;9:e55143. doi: 10.7554/eLife.55143 (PMC7286691; doi:10.7554/eLife.55143)
Supplement: Figure 5—source data 2. [file elife-55143-fig5-data2.zip › Figure 5ΓÇöSource Data 2/Example_MD_trajectories/5prime_boundary/5prime_boundary_18.pdb]

ATOM      1  C5' CYT B   1      20.890 -11.160 -54.710  1.00  0.00      BS   C  
ATOM      2  O5' CYT B   1      22.133 -11.575 -54.101  1.00  0.00      BS   O  
ATOM      3  C4' CYT B   1      19.835 -10.624 -53.754  1.00  0.00      BS   C  
ATOM      4  O4' CYT B   1      19.459 -11.702 -52.749  1.00  0.00      BS   O  
ATOM      5  C3' CYT B   1      20.381  -9.440 -52.980  1.00  0.00      BS   C  
ATOM      6  O3' CYT B   1      19.436  -8.395 -52.874  1.00  0.00      BS   O  
ATOM      7  C2' CYT B   1      20.641 -10.068 -51.641  1.00  0.00      BS   C  
ATOM      8  C1' CYT B   1      19.591 -11.187 -51.459  1.00  0.00      BS   C  
ATOM      9  N1  CYT B   1      20.095 -12.333 -50.534  1.00  0.00      BS   N  
ATOM     10  C2  CYT B   1      19.260 -13.460 -50.311  1.00  0.00      BS   C  
ATOM     11  O2  CYT B   1      18.109 -13.511 -50.782  1.00  0.00      BS   O  
ATOM     12  N3  CYT B   1      19.697 -14.431 -49.458  1.00  0.00      BS   N  
ATOM     13  C4  CYT B   1      20.924 -14.406 -48.979  1.00  0.00      BS   C  
ATOM     14  N4  CYT B   1      21.384 -15.398 -48.269  1.00  0.00      BS   N  
ATOM     15  C5  CYT B   1      21.707 -13.258 -49.169  1.00  0.00      BS   C  
ATOM     16  C6  CYT B   1      21.253 -12.210 -49.813  1.00  0.00      BS   C  
ATOM     17  H5  CYT B   1      22.645 -13.177 -48.620  1.00  0.00      BS   H  
ATOM     18  H6  CYT B   1      21.731 -11.241 -49.953  1.00  0.00      BS   H  
ATOM     19  H1' CYT B   1      18.626 -10.679 -51.255  1.00  0.00      BS   H  
ATOM     20  H2' CYT B   1      20.707  -9.292 -50.848  1.00  0.00      BS   H  
ATOM     21  H3' CYT B   1      21.350  -9.106 -53.407  1.00  0.00      BS   H  
ATOM     22  H4' CYT B   1      18.921 -10.286 -54.287  1.00  0.00      BS   H  
ATOM     23  H41 CYT B   1      20.784 -16.194 -48.178  1.00  0.00      BS   H  
ATOM     24  H5' CYT B   1      20.459 -11.974 -55.332  1.00  0.00      BS   H  
ATOM     25  H42 CYT B   1      22.168 -15.464 -47.652  1.00  0.00      BS   H  
ATOM     26  H5T CYT B   1      22.006 -12.421 -53.665  1.00  0.00      BS   H  
ATOM     27 H2'' CYT B   1      21.666 -10.493 -51.693  1.00  0.00      BS   H  
ATOM     28 H5'' CYT B   1      21.135 -10.337 -55.415  1.00  0.00      BS   H  
ATOM     29  P   THY B   2      19.702  -7.026 -53.324  1.00  0.00      BS   P  
ATOM     30  O1P THY B   2      19.575  -6.896 -54.749  1.00  0.00      BS   O  
ATOM     31  O2P THY B   2      20.917  -6.522 -52.668  1.00  0.00      BS   O  
ATOM     32  C5' THY B   2      17.693  -5.362 -53.174  1.00  0.00      BS   C  
ATOM     33  O5' THY B   2      18.550  -6.281 -52.590  1.00  0.00      BS   O  
ATOM     34  C4' THY B   2      16.226  -5.454 -52.640  1.00  0.00      BS   C  
ATOM     35  O4' THY B   2      15.868  -6.794 -52.256  1.00  0.00      BS   O  
ATOM     36  C3' THY B   2      15.910  -4.595 -51.370  1.00  0.00      BS   C  
ATOM     37  O3' THY B   2      14.654  -3.905 -51.407  1.00  0.00      BS   O  
ATOM     38  C2' THY B   2      15.977  -5.586 -50.251  1.00  0.00      BS   C  
ATOM     39  C1' THY B   2      15.433  -6.821 -50.897  1.00  0.00      BS   C  
ATOM     40  N1  THY B   2      15.814  -8.120 -50.301  1.00  0.00      BS   N  
ATOM     41  C2  THY B   2      14.863  -9.087 -50.263  1.00  0.00      BS   C  
ATOM     42  O2  THY B   2      13.745  -8.842 -50.737  1.00  0.00      BS   O  
ATOM     43  N3  THY B   2      15.243 -10.226 -49.610  1.00  0.00      BS   N  
ATOM     44  C4  THY B   2      16.460 -10.461 -49.023  1.00  0.00      BS   C  
ATOM     45  O4  THY B   2      16.614 -11.532 -48.446  1.00  0.00      BS   O  
ATOM     46  C5  THY B   2      17.399  -9.409 -49.059  1.00  0.00      BS   C  
ATOM     47  C5M THY B   2      18.710  -9.608 -48.339  1.00  0.00      BS   C  
ATOM     48  C6  THY B   2      17.060  -8.364 -49.771  1.00  0.00      BS   C  
ATOM     49  H3  THY B   2      14.548 -10.956 -49.663  1.00  0.00      BS   H  
ATOM     50  H6  THY B   2      17.931  -7.778 -50.065  1.00  0.00      BS   H  
ATOM     51  H1' THY B   2      14.334  -6.671 -50.945  1.00  0.00      BS   H  
ATOM     52  H2' THY B   2      15.420  -5.300 -49.332  1.00  0.00      BS   H  
ATOM     53  H3' THY B   2      16.756  -3.877 -51.331  1.00  0.00      BS   H  
ATOM     54  H4' THY B   2      15.648  -5.048 -53.498  1.00  0.00      BS   H  
ATOM     55  H5' THY B   2      17.620  -5.592 -54.259  1.00  0.00      BS   H  
ATOM     56  H51 THY B   2      19.550  -9.254 -48.974  1.00  0.00      BS   H  
ATOM     57  H52 THY B   2      18.868 -10.681 -48.100  1.00  0.00      BS   H  
ATOM     58  H53 THY B   2      18.671  -8.950 -47.444  1.00  0.00      BS   H  
ATOM     59 H2'' THY B   2      17.028  -5.541 -49.891  1.00  0.00      BS   H  
ATOM     60 H5'' THY B   2      18.185  -4.372 -53.071  1.00  0.00      BS   H  
ATOM     61  P   THY B   3      14.260  -2.658 -50.465  1.00  0.00      BS   P  
ATOM     62  O1P THY B   3      14.166  -1.439 -51.303  1.00  0.00      BS   O  
ATOM     63  O2P THY B   3      15.135  -2.623 -49.311  1.00  0.00      BS   O  
ATOM     64  C5' THY B   3      11.829  -3.542 -50.840  1.00  0.00      BS   C  
ATOM     65  O5' THY B   3      12.809  -2.966 -49.944  1.00  0.00      BS   O  
ATOM     66  C4' THY B   3      10.804  -4.361 -50.025  1.00  0.00      BS   C  
ATOM     67  O4' THY B   3      11.283  -5.606 -49.653  1.00  0.00      BS   O  
ATOM     68  C3' THY B   3      10.419  -3.590 -48.750  1.00  0.00      BS   C  
ATOM     69  O3' THY B   3       9.037  -3.646 -48.440  1.00  0.00      BS   O  
ATOM     70  C2' THY B   3      11.122  -4.406 -47.610  1.00  0.00      BS   C  
ATOM     71  C1' THY B   3      11.028  -5.782 -48.280  1.00  0.00      BS   C  
ATOM     72  N1  THY B   3      12.008  -6.769 -47.784  1.00  0.00      BS   N  
ATOM     73  C2  THY B   3      11.632  -8.133 -47.803  1.00  0.00      BS   C  
ATOM     74  O2  THY B   3      10.578  -8.476 -48.248  1.00  0.00      BS   O  
ATOM     75  N3  THY B   3      12.599  -8.932 -47.226  1.00  0.00      BS   N  
ATOM     76  C4  THY B   3      13.798  -8.515 -46.702  1.00  0.00      BS   C  
ATOM     77  O4  THY B   3      14.471  -9.355 -46.138  1.00  0.00      BS   O  
ATOM     78  C5  THY B   3      14.181  -7.201 -46.999  1.00  0.00      BS   C  
ATOM     79  C5M THY B   3      15.524  -6.722 -46.573  1.00  0.00      BS   C  
ATOM     80  C6  THY B   3      13.281  -6.371 -47.511  1.00  0.00      BS   C  
ATOM     81  H3  THY B   3      12.277  -9.865 -47.013  1.00  0.00      BS   H  
ATOM     82  H6  THY B   3      13.431  -5.345 -47.844  1.00  0.00      BS   H  
ATOM     83  H1' THY B   3       9.970  -6.105 -48.181  1.00  0.00      BS   H  
ATOM     84  H2' THY B   3      10.674  -4.298 -46.599  1.00  0.00      BS   H  
ATOM     85  H3' THY B   3      10.828  -2.558 -48.707  1.00  0.00      BS   H  
ATOM     86  H4' THY B   3       9.882  -4.530 -50.622  1.00  0.00      BS   H  
ATOM     87  H5' THY B   3      12.139  -4.215 -51.669  1.00  0.00      BS   H  
ATOM     88  H51 THY B   3      15.605  -5.651 -46.854  1.00  0.00      BS   H  
ATOM     89  H52 THY B   3      16.382  -7.276 -47.012  1.00  0.00      BS   H  
ATOM     90  H53 THY B   3      15.570  -6.686 -45.464  1.00  0.00      BS   H  
ATOM     91 H2'' THY B   3      12.163  -4.017 -47.581  1.00  0.00      BS   H  
ATOM     92 H5'' THY B   3      11.332  -2.714 -51.389  1.00  0.00      BS   H  
ATOM     93  P   ADE B   4       8.137  -2.525 -49.155  1.00  0.00      BS   P  
ATOM     94  O1P ADE B   4       8.512  -2.432 -50.640  1.00  0.00      BS   O  
ATOM     95  O2P ADE B   4       8.328  -1.292 -48.327  1.00  0.00      BS   O  
ATOM     96  C5' ADE B   4       6.334  -4.347 -49.763  1.00  0.00      BS   C  
ATOM     97  O5' ADE B   4       6.714  -3.214 -48.969  1.00  0.00      BS   O  
ATOM     98  C4' ADE B   4       5.510  -5.449 -49.107  1.00  0.00      BS   C  
ATOM     99  O4' ADE B   4       6.553  -6.342 -48.490  1.00  0.00      BS   O  
ATOM    100  C3' ADE B   4       4.583  -4.961 -48.035  1.00  0.00      BS   C  
ATOM    101  O3' ADE B   4       3.286  -5.620 -48.033  1.00  0.00      BS   O  
ATOM    102  C2' ADE B   4       5.345  -5.236 -46.784  1.00  0.00      BS   C  
ATOM    103  C1' ADE B   4       6.125  -6.491 -47.112  1.00  0.00      BS   C  
ATOM    104  N1  ADE B   4       9.571  -9.870 -45.203  1.00  0.00      BS   N  
ATOM    105  C2  ADE B   4       8.353 -10.037 -45.858  1.00  0.00      BS   C  
ATOM    106  N3  ADE B   4       7.533  -9.140 -46.375  1.00  0.00      BS   N  
ATOM    107  C4  ADE B   4       7.916  -7.945 -46.087  1.00  0.00      BS   C  
ATOM    108  C5  ADE B   4       9.088  -7.622 -45.409  1.00  0.00      BS   C  
ATOM    109  C6  ADE B   4       9.955  -8.643 -44.968  1.00  0.00      BS   C  
ATOM    110  N6  ADE B   4      11.157  -8.398 -44.265  1.00  0.00      BS   N  
ATOM    111  N7  ADE B   4       9.169  -6.224 -45.247  1.00  0.00      BS   N  
ATOM    112  C8  ADE B   4       8.093  -5.755 -45.803  1.00  0.00      BS   C  
ATOM    113  N9  ADE B   4       7.270  -6.761 -46.333  1.00  0.00      BS   N  
ATOM    114  H2  ADE B   4       7.965 -11.052 -45.935  1.00  0.00      BS   H  
ATOM    115  H8  ADE B   4       7.860  -4.692 -45.866  1.00  0.00      BS   H  
ATOM    116  H1' ADE B   4       5.361  -7.289 -46.997  1.00  0.00      BS   H  
ATOM    117  H2' ADE B   4       4.759  -5.358 -45.849  1.00  0.00      BS   H  
ATOM    118  H3' ADE B   4       4.396  -3.871 -48.141  1.00  0.00      BS   H  
ATOM    119  H4' ADE B   4       5.028  -6.063 -49.898  1.00  0.00      BS   H  
ATOM    120  H5' ADE B   4       7.195  -4.855 -50.249  1.00  0.00      BS   H  
ATOM    121  H61 ADE B   4      11.683  -9.193 -43.964  1.00  0.00      BS   H  
ATOM    122  H62 ADE B   4      11.368  -7.498 -43.883  1.00  0.00      BS   H  
ATOM    123 H2'' ADE B   4       6.110  -4.461 -46.565  1.00  0.00      BS   H  
ATOM    124 H5'' ADE B   4       5.718  -4.031 -50.633  1.00  0.00      BS   H  
ATOM    125  P   THY B   5       2.196  -5.198 -47.045  1.00  0.00      BS   P  
ATOM    126  O1P THY B   5       0.901  -5.475 -47.679  1.00  0.00      BS   O  
ATOM    127  O2P THY B   5       2.374  -3.784 -46.651  1.00  0.00      BS   O  
ATOM    128  C5' THY B   5       2.497  -7.596 -45.959  1.00  0.00      BS   C  
ATOM    129  O5' THY B   5       2.362  -6.175 -45.819  1.00  0.00      BS   O  
ATOM    130  C4' THY B   5       3.202  -8.167 -44.730  1.00  0.00      BS   C  
ATOM    131  O4' THY B   5       4.558  -7.547 -44.485  1.00  0.00      BS   O  
ATOM    132  C3' THY B   5       2.512  -7.944 -43.396  1.00  0.00      BS   C  
ATOM    133  O3' THY B   5       1.440  -8.913 -43.248  1.00  0.00      BS   O  
ATOM    134  C2' THY B   5       3.636  -8.091 -42.411  1.00  0.00      BS   C  
ATOM    135  C1' THY B   5       4.954  -8.231 -43.237  1.00  0.00      BS   C  
ATOM    136  N1  THY B   5       6.165  -7.695 -42.700  1.00  0.00      BS   N  
ATOM    137  C2  THY B   5       7.119  -8.558 -42.191  1.00  0.00      BS   C  
ATOM    138  O2  THY B   5       6.977  -9.772 -42.039  1.00  0.00      BS   O  
ATOM    139  N3  THY B   5       8.355  -7.892 -41.828  1.00  0.00      BS   N  
ATOM    140  C4  THY B   5       8.521  -6.498 -41.804  1.00  0.00      BS   C  
ATOM    141  O4  THY B   5       9.588  -6.055 -41.403  1.00  0.00      BS   O  
ATOM    142  C5  THY B   5       7.453  -5.684 -42.252  1.00  0.00      BS   C  
ATOM    143  C5M THY B   5       7.501  -4.181 -42.002  1.00  0.00      BS   C  
ATOM    144  C6  THY B   5       6.363  -6.310 -42.688  1.00  0.00      BS   C  
ATOM    145  H3  THY B   5       9.058  -8.423 -41.336  1.00  0.00      BS   H  
ATOM    146  H6  THY B   5       5.430  -5.761 -42.811  1.00  0.00      BS   H  
ATOM    147  H1' THY B   5       5.148  -9.246 -43.644  1.00  0.00      BS   H  
ATOM    148  H2' THY B   5       3.562  -8.992 -41.764  1.00  0.00      BS   H  
ATOM    149  H3' THY B   5       2.151  -6.895 -43.436  1.00  0.00      BS   H  
ATOM    150  H4' THY B   5       3.393  -9.244 -44.920  1.00  0.00      BS   H  
ATOM    151  H5' THY B   5       3.110  -7.871 -46.844  1.00  0.00      BS   H  
ATOM    152  H51 THY B   5       7.192  -3.984 -40.953  1.00  0.00      BS   H  
ATOM    153  H52 THY B   5       6.779  -3.785 -42.746  1.00  0.00      BS   H  
ATOM    154  H53 THY B   5       8.553  -3.852 -42.142  1.00  0.00      BS   H  
ATOM    155 H2'' THY B   5       3.553  -7.153 -41.823  1.00  0.00      BS   H  
ATOM    156 H5'' THY B   5       1.538  -8.133 -46.125  1.00  0.00      BS   H  
ATOM    157  P   ADE B   6       0.422  -8.960 -42.050  1.00  0.00      BS   P  
ATOM    158  O1P ADE B   6      -0.840  -9.650 -42.466  1.00  0.00      BS   O  
ATOM    159  O2P ADE B   6       0.250  -7.577 -41.563  1.00  0.00      BS   O  
ATOM    160  C5' ADE B   6       1.596 -11.182 -41.277  1.00  0.00      BS   C  
ATOM    161  O5' ADE B   6       1.044  -9.833 -40.840  1.00  0.00      BS   O  
ATOM    162  C4' ADE B   6       2.476 -11.654 -40.085  1.00  0.00      BS   C  
ATOM    163  O4' ADE B   6       3.734 -10.970 -40.131  1.00  0.00      BS   O  
ATOM    164  C3' ADE B   6       1.954 -11.422 -38.653  1.00  0.00      BS   C  
ATOM    165  O3' ADE B   6       2.149 -12.598 -37.849  1.00  0.00      BS   O  
ATOM    166  C2' ADE B   6       2.813 -10.323 -38.128  1.00  0.00      BS   C  
ATOM    167  C1' ADE B   6       4.132 -10.700 -38.784  1.00  0.00      BS   C  
ATOM    168  N1  ADE B   6       8.697  -8.648 -37.714  1.00  0.00      BS   N  
ATOM    169  C2  ADE B   6       8.292  -9.915 -37.585  1.00  0.00      BS   C  
ATOM    170  N3  ADE B   6       7.034 -10.376 -37.898  1.00  0.00      BS   N  
ATOM    171  C4  ADE B   6       6.337  -9.431 -38.510  1.00  0.00      BS   C  
ATOM    172  C5  ADE B   6       6.720  -8.108 -38.776  1.00  0.00      BS   C  
ATOM    173  C6  ADE B   6       7.920  -7.709 -38.307  1.00  0.00      BS   C  
ATOM    174  N6  ADE B   6       8.331  -6.432 -38.239  1.00  0.00      BS   N  
ATOM    175  N7  ADE B   6       5.714  -7.467 -39.435  1.00  0.00      BS   N  
ATOM    176  C8  ADE B   6       4.695  -8.333 -39.409  1.00  0.00      BS   C  
ATOM    177  N9  ADE B   6       4.998  -9.534 -38.849  1.00  0.00      BS   N  
ATOM    178  H2  ADE B   6       8.874 -10.678 -37.067  1.00  0.00      BS   H  
ATOM    179  H8  ADE B   6       3.750  -8.119 -39.908  1.00  0.00      BS   H  
ATOM    180  H1' ADE B   6       4.644 -11.582 -38.345  1.00  0.00      BS   H  
ATOM    181  H2' ADE B   6       3.029 -10.304 -37.038  1.00  0.00      BS   H  
ATOM    182  H3' ADE B   6       0.856 -11.305 -38.779  1.00  0.00      BS   H  
ATOM    183  H4' ADE B   6       2.516 -12.757 -40.225  1.00  0.00      BS   H  
ATOM    184  H5' ADE B   6       2.210 -11.170 -42.203  1.00  0.00      BS   H  
ATOM    185  H61 ADE B   6       9.229  -6.270 -37.829  1.00  0.00      BS   H  
ATOM    186  H62 ADE B   6       7.962  -5.829 -38.947  1.00  0.00      BS   H  
ATOM    187 H2'' ADE B   6       2.553  -9.286 -38.431  1.00  0.00      BS   H  
ATOM    188 H5'' ADE B   6       0.715 -11.850 -41.383  1.00  0.00      BS   H  
ATOM    189  P   THY B   7       1.194 -12.609 -36.585  1.00  0.00      BS   P  
ATOM    190  O1P THY B   7       0.791 -13.986 -36.360  1.00  0.00      BS   O  
ATOM    191  O2P THY B   7       0.081 -11.617 -36.744  1.00  0.00      BS   O  
ATOM    192  C5' THY B   7       3.056 -13.073 -34.980  1.00  0.00      BS   C  
ATOM    193  O5' THY B   7       2.071 -12.134 -35.477  1.00  0.00      BS   O  
ATOM    194  C4' THY B   7       4.116 -12.414 -34.120  1.00  0.00      BS   C  
ATOM    195  O4' THY B   7       4.645 -11.182 -34.838  1.00  0.00      BS   O  
ATOM    196  C3' THY B   7       3.549 -11.832 -32.800  1.00  0.00      BS   C  
ATOM    197  O3' THY B   7       3.881 -12.634 -31.680  1.00  0.00      BS   O  
ATOM    198  C2' THY B   7       4.012 -10.407 -32.765  1.00  0.00      BS   C  
ATOM    199  C1' THY B   7       5.106 -10.391 -33.788  1.00  0.00      BS   C  
ATOM    200  N1  THY B   7       5.487  -9.073 -34.320  1.00  0.00      BS   N  
ATOM    201  C2  THY B   7       6.793  -8.534 -34.262  1.00  0.00      BS   C  
ATOM    202  O2  THY B   7       7.747  -9.111 -33.743  1.00  0.00      BS   O  
ATOM    203  N3  THY B   7       6.978  -7.327 -34.951  1.00  0.00      BS   N  
ATOM    204  C4  THY B   7       5.920  -6.606 -35.472  1.00  0.00      BS   C  
ATOM    205  O4  THY B   7       6.184  -5.537 -35.924  1.00  0.00      BS   O  
ATOM    206  C5  THY B   7       4.590  -7.221 -35.465  1.00  0.00      BS   C  
ATOM    207  C5M THY B   7       3.476  -6.581 -36.092  1.00  0.00      BS   C  
ATOM    208  C6  THY B   7       4.442  -8.374 -34.774  1.00  0.00      BS   C  
ATOM    209  H3  THY B   7       7.900  -6.914 -34.935  1.00  0.00      BS   H  
ATOM    210  H6  THY B   7       3.483  -8.879 -34.899  1.00  0.00      BS   H  
ATOM    211  H1' THY B   7       5.991 -10.933 -33.394  1.00  0.00      BS   H  
ATOM    212  H2' THY B   7       4.273  -9.964 -31.780  1.00  0.00      BS   H  
ATOM    213  H3' THY B   7       2.448 -11.857 -32.951  1.00  0.00      BS   H  
ATOM    214  H4' THY B   7       4.945 -13.116 -33.885  1.00  0.00      BS   H  
ATOM    215  H5' THY B   7       3.569 -13.695 -35.744  1.00  0.00      BS   H  
ATOM    216  H51 THY B   7       3.586  -5.482 -36.209  1.00  0.00      BS   H  
ATOM    217  H52 THY B   7       2.679  -6.522 -35.320  1.00  0.00      BS   H  
ATOM    218  H53 THY B   7       3.064  -7.057 -37.008  1.00  0.00      BS   H  
ATOM    219 H2'' THY B   7       3.088  -9.915 -33.138  1.00  0.00      BS   H  
ATOM    220 H5'' THY B   7       2.512 -13.641 -34.196  1.00  0.00      BS   H  
ATOM    221  P   ADE B   8       3.618 -12.137 -30.202  1.00  0.00      BS   P  
ATOM    222  O1P ADE B   8       3.318 -13.293 -29.366  1.00  0.00      BS   O  
ATOM    223  O2P ADE B   8       2.632 -11.029 -30.133  1.00  0.00      BS   O  
ATOM    224  C5' ADE B   8       6.297 -12.259 -29.812  1.00  0.00      BS   C  
ATOM    225  O5' ADE B   8       5.035 -11.592 -29.720  1.00  0.00      BS   O  
ATOM    226  C4' ADE B   8       7.541 -11.386 -29.775  1.00  0.00      BS   C  
ATOM    227  O4' ADE B   8       7.370 -10.206 -30.715  1.00  0.00      BS   O  
ATOM    228  C3' ADE B   8       7.738 -10.613 -28.389  1.00  0.00      BS   C  
ATOM    229  O3' ADE B   8       9.093 -10.617 -28.025  1.00  0.00      BS   O  
ATOM    230  C2' ADE B   8       7.217  -9.292 -28.575  1.00  0.00      BS   C  
ATOM    231  C1' ADE B   8       7.663  -8.992 -29.997  1.00  0.00      BS   C  
ATOM    232  N1  ADE B   8       7.902  -4.496 -32.526  1.00  0.00      BS   N  
ATOM    233  C2  ADE B   8       8.827  -5.188 -31.867  1.00  0.00      BS   C  
ATOM    234  N3  ADE B   8       8.770  -6.472 -31.432  1.00  0.00      BS   N  
ATOM    235  C4  ADE B   8       7.480  -6.857 -31.295  1.00  0.00      BS   C  
ATOM    236  C5  ADE B   8       6.344  -6.180 -31.728  1.00  0.00      BS   C  
ATOM    237  C6  ADE B   8       6.629  -4.961 -32.433  1.00  0.00      BS   C  
ATOM    238  N6  ADE B   8       5.643  -4.331 -33.096  1.00  0.00      BS   N  
ATOM    239  N7  ADE B   8       5.192  -6.792 -31.326  1.00  0.00      BS   N  
ATOM    240  C8  ADE B   8       5.651  -7.888 -30.686  1.00  0.00      BS   C  
ATOM    241  N9  ADE B   8       7.006  -7.939 -30.650  1.00  0.00      BS   N  
ATOM    242  H2  ADE B   8       9.788  -4.712 -32.060  1.00  0.00      BS   H  
ATOM    243  H8  ADE B   8       5.053  -8.648 -30.182  1.00  0.00      BS   H  
ATOM    244  H1' ADE B   8       8.769  -8.927 -30.079  1.00  0.00      BS   H  
ATOM    245  H2' ADE B   8       7.746  -8.462 -28.060  1.00  0.00      BS   H  
ATOM    246  H3' ADE B   8       7.091 -11.159 -27.669  1.00  0.00      BS   H  
ATOM    247  H4' ADE B   8       8.494 -11.909 -29.999  1.00  0.00      BS   H  
ATOM    248  H5' ADE B   8       6.342 -12.806 -30.778  1.00  0.00      BS   H  
ATOM    249  H61 ADE B   8       5.856  -3.660 -33.806  1.00  0.00      BS   H  
ATOM    250  H62 ADE B   8       4.691  -4.324 -32.792  1.00  0.00      BS   H  
ATOM    251 H2'' ADE B   8       6.120  -9.345 -28.410  1.00  0.00      BS   H  
ATOM    252 H5'' ADE B   8       6.391 -12.935 -28.934  1.00  0.00      BS   H  
ATOM    253  P   THY B   9       9.426 -10.584 -26.532  1.00  0.00      BS   P  
ATOM    254  O1P THY B   9      10.514 -11.546 -26.246  1.00  0.00      BS   O  
ATOM    255  O2P THY B   9       8.221 -10.729 -25.648  1.00  0.00      BS   O  
ATOM    256  C5' THY B   9      11.093  -8.665 -27.024  1.00  0.00      BS   C  
ATOM    257  O5' THY B   9       9.882  -9.084 -26.374  1.00  0.00      BS   O  
ATOM    258  C4' THY B   9      11.424  -7.152 -26.825  1.00  0.00      BS   C  
ATOM    259  O4' THY B   9      10.600  -6.331 -27.706  1.00  0.00      BS   O  
ATOM    260  C3' THY B   9      11.087  -6.534 -25.508  1.00  0.00      BS   C  
ATOM    261  O3' THY B   9      12.003  -5.534 -25.019  1.00  0.00      BS   O  
ATOM    262  C2' THY B   9       9.791  -5.867 -25.626  1.00  0.00      BS   C  
ATOM    263  C1' THY B   9       9.908  -5.302 -26.996  1.00  0.00      BS   C  
ATOM    264  N1  THY B   9       8.598  -5.083 -27.634  1.00  0.00      BS   N  
ATOM    265  C2  THY B   9       8.634  -4.090 -28.587  1.00  0.00      BS   C  
ATOM    266  O2  THY B   9       9.679  -3.451 -28.860  1.00  0.00      BS   O  
ATOM    267  N3  THY B   9       7.429  -3.803 -29.159  1.00  0.00      BS   N  
ATOM    268  C4  THY B   9       6.205  -4.392 -28.894  1.00  0.00      BS   C  
ATOM    269  O4  THY B   9       5.252  -3.872 -29.499  1.00  0.00      BS   O  
ATOM    270  C5  THY B   9       6.223  -5.537 -28.036  1.00  0.00      BS   C  
ATOM    271  C5M THY B   9       4.948  -6.175 -27.561  1.00  0.00      BS   C  
ATOM    272  C6  THY B   9       7.405  -5.818 -27.392  1.00  0.00      BS   C  
ATOM    273  H3  THY B   9       7.484  -2.926 -29.657  1.00  0.00      BS   H  
ATOM    274  H6  THY B   9       7.481  -6.472 -26.524  1.00  0.00      BS   H  
ATOM    275  H1' THY B   9      10.661  -4.486 -26.988  1.00  0.00      BS   H  
ATOM    276  H2' THY B   9       9.591  -5.045 -24.906  1.00  0.00      BS   H  
ATOM    277  H3' THY B   9      11.126  -7.411 -24.828  1.00  0.00      BS   H  
ATOM    278  H4' THY B   9      12.490  -7.013 -27.104  1.00  0.00      BS   H  
ATOM    279  H5' THY B   9      11.066  -8.734 -28.132  1.00  0.00      BS   H  
ATOM    280  H51 THY B   9       4.365  -5.394 -27.027  1.00  0.00      BS   H  
ATOM    281  H52 THY B   9       5.116  -7.080 -26.938  1.00  0.00      BS   H  
ATOM    282  H53 THY B   9       4.237  -6.486 -28.356  1.00  0.00      BS   H  
ATOM    283 H2'' THY B   9       8.967  -6.590 -25.452  1.00  0.00      BS   H  
ATOM    284 H5'' THY B   9      11.951  -9.285 -26.688  1.00  0.00      BS   H  
ATOM    285  P   ADE B  10      12.758  -5.733 -23.636  1.00  0.00      BS   P  
ATOM    286  O1P ADE B  10      13.624  -6.967 -23.617  1.00  0.00      BS   O  
ATOM    287  O2P ADE B  10      11.698  -5.789 -22.652  1.00  0.00      BS   O  
ATOM    288  C5' ADE B  10      14.410  -3.814 -24.563  1.00  0.00      BS   C  
ATOM    289  O5' ADE B  10      13.593  -4.404 -23.472  1.00  0.00      BS   O  
ATOM    290  C4' ADE B  10      14.225  -2.327 -24.636  1.00  0.00      BS   C  
ATOM    291  O4' ADE B  10      12.840  -2.042 -25.220  1.00  0.00      BS   O  
ATOM    292  C3' ADE B  10      14.219  -1.686 -23.238  1.00  0.00      BS   C  
ATOM    293  O3' ADE B  10      14.911  -0.400 -23.190  1.00  0.00      BS   O  
ATOM    294  C2' ADE B  10      12.743  -1.505 -22.941  1.00  0.00      BS   C  
ATOM    295  C1' ADE B  10      12.196  -1.191 -24.302  1.00  0.00      BS   C  
ATOM    296  N1  ADE B  10       7.897   0.411 -26.504  1.00  0.00      BS   N  
ATOM    297  C2  ADE B  10       9.117   1.039 -26.333  1.00  0.00      BS   C  
ATOM    298  N3  ADE B  10      10.152   0.683 -25.584  1.00  0.00      BS   N  
ATOM    299  C4  ADE B  10       9.936  -0.594 -25.221  1.00  0.00      BS   C  
ATOM    300  C5  ADE B  10       8.705  -1.319 -25.206  1.00  0.00      BS   C  
ATOM    301  C6  ADE B  10       7.655  -0.723 -25.891  1.00  0.00      BS   C  
ATOM    302  N6  ADE B  10       6.362  -1.332 -25.927  1.00  0.00      BS   N  
ATOM    303  N7  ADE B  10       8.895  -2.616 -24.706  1.00  0.00      BS   N  
ATOM    304  C8  ADE B  10      10.131  -2.615 -24.400  1.00  0.00      BS   C  
ATOM    305  N9  ADE B  10      10.801  -1.414 -24.593  1.00  0.00      BS   N  
ATOM    306  H2  ADE B  10       9.189   1.992 -26.859  1.00  0.00      BS   H  
ATOM    307  H8  ADE B  10      10.713  -3.466 -24.045  1.00  0.00      BS   H  
ATOM    308  H1' ADE B  10      12.625  -0.182 -24.482  1.00  0.00      BS   H  
ATOM    309  H2' ADE B  10      12.435  -0.703 -22.237  1.00  0.00      BS   H  
ATOM    310  H3' ADE B  10      14.628  -2.424 -22.515  1.00  0.00      BS   H  
ATOM    311  H4' ADE B  10      14.926  -1.808 -25.325  1.00  0.00      BS   H  
ATOM    312  H5' ADE B  10      14.176  -4.151 -25.596  1.00  0.00      BS   H  
ATOM    313  H61 ADE B  10       5.719  -1.000 -26.617  1.00  0.00      BS   H  
ATOM    314  H62 ADE B  10       6.311  -2.316 -25.760  1.00  0.00      BS   H  
ATOM    315 H2'' ADE B  10      12.319  -2.467 -22.579  1.00  0.00      BS   H  
ATOM    316 H5'' ADE B  10      15.461  -4.058 -24.296  1.00  0.00      BS   H  
ATOM    317  P   CYT B  11      16.313  -0.225 -22.489  1.00  0.00      BS   P  
ATOM    318  O1P CYT B  11      17.094  -1.497 -22.798  1.00  0.00      BS   O  
ATOM    319  O2P CYT B  11      16.160   0.106 -21.081  1.00  0.00      BS   O  
ATOM    320  C5' CYT B  11      17.071   1.097 -24.649  1.00  0.00      BS   C  
ATOM    321  O5' CYT B  11      17.029   1.039 -23.238  1.00  0.00      BS   O  
ATOM    322  C4' CYT B  11      17.003   2.467 -25.190  1.00  0.00      BS   C  
ATOM    323  O4' CYT B  11      15.911   3.198 -24.736  1.00  0.00      BS   O  
ATOM    324  C3' CYT B  11      18.144   3.396 -24.759  1.00  0.00      BS   C  
ATOM    325  O3' CYT B  11      19.353   3.231 -25.526  1.00  0.00      BS   O  
ATOM    326  C2' CYT B  11      17.619   4.788 -24.997  1.00  0.00      BS   C  
ATOM    327  C1' CYT B  11      16.052   4.552 -25.212  1.00  0.00      BS   C  
ATOM    328  N1  CYT B  11      15.168   5.467 -24.539  1.00  0.00      BS   N  
ATOM    329  C2  CYT B  11      14.402   6.338 -25.255  1.00  0.00      BS   C  
ATOM    330  O2  CYT B  11      14.487   6.305 -26.485  1.00  0.00      BS   O  
ATOM    331  N3  CYT B  11      13.559   7.197 -24.668  1.00  0.00      BS   N  
ATOM    332  C4  CYT B  11      13.644   7.390 -23.357  1.00  0.00      BS   C  
ATOM    333  N4  CYT B  11      12.811   8.171 -22.768  1.00  0.00      BS   N  
ATOM    334  C5  CYT B  11      14.572   6.566 -22.513  1.00  0.00      BS   C  
ATOM    335  C6  CYT B  11      15.198   5.554 -23.171  1.00  0.00      BS   C  
ATOM    336  H5  CYT B  11      14.662   6.616 -21.428  1.00  0.00      BS   H  
ATOM    337  H6  CYT B  11      15.887   4.887 -22.654  1.00  0.00      BS   H  
ATOM    338  H1' CYT B  11      15.931   4.436 -26.310  1.00  0.00      BS   H  
ATOM    339  H2' CYT B  11      18.131   5.282 -25.850  1.00  0.00      BS   H  
ATOM    340  H3' CYT B  11      18.317   3.233 -23.673  1.00  0.00      BS   H  
ATOM    341  H4' CYT B  11      16.999   2.374 -26.298  1.00  0.00      BS   H  
ATOM    342  H41 CYT B  11      12.218   8.567 -23.469  1.00  0.00      BS   H  
ATOM    343  H5' CYT B  11      16.299   0.416 -25.070  1.00  0.00      BS   H  
ATOM    344  H42 CYT B  11      12.867   8.358 -21.787  1.00  0.00      BS   H  
ATOM    345 H2'' CYT B  11      17.800   5.502 -24.165  1.00  0.00      BS   H  
ATOM    346 H5'' CYT B  11      18.020   0.681 -25.050  1.00  0.00      BS   H  
ATOM    347  P   GUA B  12      19.580   3.127 -27.091  1.00  0.00      BS   P  
ATOM    348  O1P GUA B  12      21.027   3.375 -27.458  1.00  0.00      BS   O  
ATOM    349  O2P GUA B  12      18.663   4.004 -27.856  1.00  0.00      BS   O  
ATOM    350  C5' GUA B  12      20.120   0.517 -26.979  1.00  0.00      BS   C  
ATOM    351  O5' GUA B  12      19.262   1.657 -27.510  1.00  0.00      BS   O  
ATOM    352  C4' GUA B  12      19.609  -0.865 -27.355  1.00  0.00      BS   C  
ATOM    353  O4' GUA B  12      18.204  -0.973 -27.032  1.00  0.00      BS   O  
ATOM    354  C3' GUA B  12      19.705  -1.229 -28.882  1.00  0.00      BS   C  
ATOM    355  O3' GUA B  12      20.234  -2.533 -29.172  1.00  0.00      BS   O  
ATOM    356  C2' GUA B  12      18.307  -1.101 -29.408  1.00  0.00      BS   C  
ATOM    357  C1' GUA B  12      17.510  -1.602 -28.198  1.00  0.00      BS   C  
ATOM    358  N1  GUA B  12      12.562  -2.623 -28.475  1.00  0.00      BS   N  
ATOM    359  C2  GUA B  12      13.555  -3.515 -28.646  1.00  0.00      BS   C  
ATOM    360  N2  GUA B  12      13.228  -4.778 -28.837  1.00  0.00      BS   N  
ATOM    361  N3  GUA B  12      14.892  -3.149 -28.625  1.00  0.00      BS   N  
ATOM    362  C4  GUA B  12      14.987  -1.815 -28.393  1.00  0.00      BS   C  
ATOM    363  C5  GUA B  12      14.056  -0.882 -28.238  1.00  0.00      BS   C  
ATOM    364  C6  GUA B  12      12.656  -1.240 -28.334  1.00  0.00      BS   C  
ATOM    365  O6  GUA B  12      11.631  -0.533 -28.248  1.00  0.00      BS   O  
ATOM    366  N7  GUA B  12      14.575   0.355 -27.951  1.00  0.00      BS   N  
ATOM    367  C8  GUA B  12      15.864   0.119 -27.917  1.00  0.00      BS   C  
ATOM    368  N9  GUA B  12      16.185  -1.149 -28.221  1.00  0.00      BS   N  
ATOM    369  H1  GUA B  12      11.621  -2.981 -28.565  1.00  0.00      BS   H  
ATOM    370  H8  GUA B  12      16.580   0.942 -27.906  1.00  0.00      BS   H  
ATOM    371  H1' GUA B  12      17.529  -2.699 -28.020  1.00  0.00      BS   H  
ATOM    372  H2' GUA B  12      18.089  -1.751 -30.282  1.00  0.00      BS   H  
ATOM    373  H21 GUA B  12      14.026  -5.381 -28.853  1.00  0.00      BS   H  
ATOM    374  H3' GUA B  12      20.369  -0.535 -29.441  1.00  0.00      BS   H  
ATOM    375  H22 GUA B  12      12.267  -5.012 -28.689  1.00  0.00      BS   H  
ATOM    376  H4' GUA B  12      20.267  -1.599 -26.843  1.00  0.00      BS   H  
ATOM    377  H5' GUA B  12      20.089   0.518 -25.869  1.00  0.00      BS   H  
ATOM    378  H3T GUA B  12      20.018  -2.857 -30.050  1.00  0.00      BS   H  
ATOM    379 H2'' GUA B  12      18.080  -0.045 -29.672  1.00  0.00      BS   H  
ATOM    380 H5'' GUA B  12      21.207   0.558 -27.203  1.00  0.00      BS   H  
TER   
ATOM    381  C5' GUA R  11      13.442   2.479 -20.941  1.00  0.00      R    C  
ATOM    382  O5' GUA R  11      12.731   1.405 -20.390  1.00  0.00      R    O  
ATOM    383  C4' GUA R  11      12.618   3.231 -22.026  1.00  0.00      R    C  
ATOM    384  O4' GUA R  11      11.943   2.307 -22.950  1.00  0.00      R    O  
ATOM    385  C3' GUA R  11      11.480   4.088 -21.445  1.00  0.00      R    C  
ATOM    386  O3' GUA R  11      12.068   5.280 -20.941  1.00  0.00      R    O  
ATOM    387  C2' GUA R  11      10.564   4.234 -22.637  1.00  0.00      R    C  
ATOM    388  O2' GUA R  11      11.035   5.205 -23.581  1.00  0.00      R    O  
ATOM    389  C1' GUA R  11      10.618   2.872 -23.313  1.00  0.00      R    C  
ATOM    390  N1  GUA R  11       5.601   2.002 -23.981  1.00  0.00      R    N  
ATOM    391  C2  GUA R  11       6.351   3.048 -24.463  1.00  0.00      R    C  
ATOM    392  N2  GUA R  11       5.669   3.812 -25.239  1.00  0.00      R    N  
ATOM    393  N3  GUA R  11       7.672   3.211 -24.289  1.00  0.00      R    N  
ATOM    394  C4  GUA R  11       8.130   2.188 -23.445  1.00  0.00      R    C  
ATOM    395  C5  GUA R  11       7.489   1.097 -22.920  1.00  0.00      R    C  
ATOM    396  C6  GUA R  11       6.077   0.931 -23.231  1.00  0.00      R    C  
ATOM    397  O6  GUA R  11       5.336   0.028 -22.848  1.00  0.00      R    O  
ATOM    398  N7  GUA R  11       8.332   0.311 -22.084  1.00  0.00      R    N  
ATOM    399  C8  GUA R  11       9.480   0.964 -22.217  1.00  0.00      R    C  
ATOM    400  N9  GUA R  11       9.407   2.063 -23.000  1.00  0.00      R    N  
ATOM    401  H1  GUA R  11       4.604   1.929 -24.126  1.00  0.00      R    H  
ATOM    402  H8  GUA R  11      10.434   0.638 -21.804  1.00  0.00      R    H  
ATOM    403  H1' GUA R  11      10.577   2.975 -24.418  1.00  0.00      R    H  
ATOM    404  H2' GUA R  11      10.827   6.094 -23.285  1.00  0.00      R    H  
ATOM    405  H21 GUA R  11       4.749   3.442 -25.360  1.00  0.00      R    H  
ATOM    406  H3' GUA R  11      11.001   3.382 -20.733  1.00  0.00      R    H  
ATOM    407  H22 GUA R  11       6.045   4.533 -25.822  1.00  0.00      R    H  
ATOM    408  H4' GUA R  11      13.192   3.931 -22.670  1.00  0.00      R    H  
ATOM    409  H5' GUA R  11      14.327   1.994 -21.405  1.00  0.00      R    H  
ATOM    410  H5T GUA R  11      13.307   0.664 -20.593  1.00  0.00      R    H  
ATOM    411 H2'' GUA R  11       9.531   4.438 -22.279  1.00  0.00      R    H  
ATOM    412 H5'' GUA R  11      13.809   3.266 -20.248  1.00  0.00      R    H  
ATOM    413  P   CYT R  12      11.915   5.660 -19.467  1.00  0.00      R    P  
ATOM    414  O1P CYT R  12      13.051   6.504 -19.050  1.00  0.00      R    O  
ATOM    415  O2P CYT R  12      11.621   4.424 -18.665  1.00  0.00      R    O  
ATOM    416  C5' CYT R  12      10.195   7.660 -20.303  1.00  0.00      R    C  
ATOM    417  O5' CYT R  12      10.637   6.586 -19.382  1.00  0.00      R    O  
ATOM    418  C4' CYT R  12       8.713   7.516 -20.840  1.00  0.00      R    C  
ATOM    419  O4' CYT R  12       8.459   6.277 -21.566  1.00  0.00      R    O  
ATOM    420  C3' CYT R  12       7.711   7.515 -19.722  1.00  0.00      R    C  
ATOM    421  O3' CYT R  12       7.618   8.846 -19.170  1.00  0.00      R    O  
ATOM    422  C2' CYT R  12       6.491   7.003 -20.529  1.00  0.00      R    C  
ATOM    423  O2' CYT R  12       5.789   8.082 -21.190  1.00  0.00      R    O  
ATOM    424  C1' CYT R  12       7.024   5.986 -21.484  1.00  0.00      R    C  
ATOM    425  N1  CYT R  12       6.716   4.707 -21.006  1.00  0.00      R    N  
ATOM    426  C2  CYT R  12       5.450   4.095 -21.205  1.00  0.00      R    C  
ATOM    427  O2  CYT R  12       4.608   4.651 -21.858  1.00  0.00      R    O  
ATOM    428  N3  CYT R  12       5.115   2.945 -20.752  1.00  0.00      R    N  
ATOM    429  C4  CYT R  12       5.994   2.200 -20.011  1.00  0.00      R    C  
ATOM    430  N4  CYT R  12       5.677   0.928 -19.704  1.00  0.00      R    N  
ATOM    431  C5  CYT R  12       7.313   2.804 -19.708  1.00  0.00      R    C  
ATOM    432  C6  CYT R  12       7.572   4.059 -20.102  1.00  0.00      R    C  
ATOM    433  H5  CYT R  12       8.009   2.305 -19.034  1.00  0.00      R    H  
ATOM    434  H6  CYT R  12       8.402   4.714 -19.839  1.00  0.00      R    H  
ATOM    435  H1' CYT R  12       6.584   6.148 -22.490  1.00  0.00      R    H  
ATOM    436  H2' CYT R  12       4.864   7.949 -20.971  1.00  0.00      R    H  
ATOM    437  H3' CYT R  12       8.058   6.824 -18.925  1.00  0.00      R    H  
ATOM    438  H4' CYT R  12       8.568   8.436 -21.444  1.00  0.00      R    H  
ATOM    439  H41 CYT R  12       4.797   0.517 -19.942  1.00  0.00      R    H  
ATOM    440  H5' CYT R  12      10.867   7.767 -21.180  1.00  0.00      R    H  
ATOM    441  H42 CYT R  12       6.168   0.402 -19.010  1.00  0.00      R    H  
ATOM    442 H2'' CYT R  12       5.793   6.603 -19.762  1.00  0.00      R    H  
ATOM    443 H5'' CYT R  12      10.233   8.631 -19.765  1.00  0.00      R    H  
ATOM    444  P   URA R  13       6.947   8.881 -17.686  1.00  0.00      R    P  
ATOM    445  O1P URA R  13       7.189  10.225 -17.074  1.00  0.00      R    O  
ATOM    446  O2P URA R  13       7.471   7.709 -16.905  1.00  0.00      R    O  
ATOM    447  C5' URA R  13       4.592   9.566 -18.578  1.00  0.00      R    C  
ATOM    448  O5' URA R  13       5.393   8.714 -17.772  1.00  0.00      R    O  
ATOM    449  C4' URA R  13       3.200   9.031 -18.742  1.00  0.00      R    C  
ATOM    450  O4' URA R  13       3.286   7.741 -19.499  1.00  0.00      R    O  
ATOM    451  C3' URA R  13       2.348   8.670 -17.467  1.00  0.00      R    C  
ATOM    452  O3' URA R  13       1.594   9.814 -16.919  1.00  0.00      R    O  
ATOM    453  C2' URA R  13       1.440   7.525 -17.995  1.00  0.00      R    C  
ATOM    454  O2' URA R  13       0.252   8.053 -18.533  1.00  0.00      R    O  
ATOM    455  C1' URA R  13       2.262   6.865 -19.092  1.00  0.00      R    C  
ATOM    456  N1  URA R  13       2.757   5.555 -18.628  1.00  0.00      R    N  
ATOM    457  C2  URA R  13       2.042   4.416 -18.880  1.00  0.00      R    C  
ATOM    458  O2  URA R  13       0.976   4.439 -19.516  1.00  0.00      R    O  
ATOM    459  N3  URA R  13       2.523   3.351 -18.279  1.00  0.00      R    N  
ATOM    460  C4  URA R  13       3.561   3.225 -17.456  1.00  0.00      R    C  
ATOM    461  O4  URA R  13       3.740   2.168 -16.907  1.00  0.00      R    O  
ATOM    462  C5  URA R  13       4.340   4.366 -17.282  1.00  0.00      R    C  
ATOM    463  C6  URA R  13       3.904   5.535 -17.841  1.00  0.00      R    C  
ATOM    464  H3  URA R  13       1.917   2.544 -18.321  1.00  0.00      R    H  
ATOM    465  H5  URA R  13       5.148   4.541 -16.570  1.00  0.00      R    H  
ATOM    466  H6  URA R  13       4.350   6.509 -17.634  1.00  0.00      R    H  
ATOM    467  H1' URA R  13       1.562   6.670 -19.932  1.00  0.00      R    H  
ATOM    468  H2' URA R  13      -0.309   8.023 -17.755  1.00  0.00      R    H  
ATOM    469  H3' URA R  13       3.033   8.205 -16.726  1.00  0.00      R    H  
ATOM    470  H4' URA R  13       2.591   9.809 -19.252  1.00  0.00      R    H  
ATOM    471  H5' URA R  13       4.997   9.854 -19.572  1.00  0.00      R    H  
ATOM    472 H2'' URA R  13       1.206   6.828 -17.162  1.00  0.00      R    H  
ATOM    473 H5'' URA R  13       4.318  10.499 -18.041  1.00  0.00      R    H  
ATOM    474  P   URA R  14       1.895  10.222 -15.403  1.00  0.00      R    P  
ATOM    475  O1P URA R  14       2.151  11.669 -15.471  1.00  0.00      R    O  
ATOM    476  O2P URA R  14       3.022   9.407 -14.827  1.00  0.00      R    O  
ATOM    477  C5' URA R  14      -0.724  10.064 -15.214  1.00  0.00      R    C  
ATOM    478  O5' URA R  14       0.564  10.095 -14.602  1.00  0.00      R    O  
ATOM    479  C4' URA R  14      -1.404   8.673 -15.170  1.00  0.00      R    C  
ATOM    480  O4' URA R  14      -0.538   7.503 -15.603  1.00  0.00      R    O  
ATOM    481  C3' URA R  14      -1.868   8.071 -13.861  1.00  0.00      R    C  
ATOM    482  O3' URA R  14      -2.974   8.696 -13.292  1.00  0.00      R    O  
ATOM    483  C2' URA R  14      -2.135   6.599 -14.189  1.00  0.00      R    C  
ATOM    484  O2' URA R  14      -3.340   6.345 -14.852  1.00  0.00      R    O  
ATOM    485  C1' URA R  14      -1.126   6.283 -15.241  1.00  0.00      R    C  
ATOM    486  N1  URA R  14      -0.033   5.343 -14.747  1.00  0.00      R    N  
ATOM    487  C2  URA R  14      -0.349   4.024 -14.762  1.00  0.00      R    C  
ATOM    488  O2  URA R  14      -1.456   3.535 -15.007  1.00  0.00      R    O  
ATOM    489  N3  URA R  14       0.635   3.174 -14.432  1.00  0.00      R    N  
ATOM    490  C4  URA R  14       1.900   3.560 -14.014  1.00  0.00      R    C  
ATOM    491  O4  URA R  14       2.655   2.706 -13.645  1.00  0.00      R    O  
ATOM    492  C5  URA R  14       2.182   4.945 -14.115  1.00  0.00      R    C  
ATOM    493  C6  URA R  14       1.207   5.776 -14.464  1.00  0.00      R    C  
ATOM    494  H3  URA R  14       0.481   2.178 -14.488  1.00  0.00      R    H  
ATOM    495  H5  URA R  14       3.125   5.450 -13.911  1.00  0.00      R    H  
ATOM    496  H6  URA R  14       1.441   6.839 -14.421  1.00  0.00      R    H  
ATOM    497  H1' URA R  14      -1.564   5.805 -16.143  1.00  0.00      R    H  
ATOM    498  H2' URA R  14      -3.787   5.768 -14.229  1.00  0.00      R    H  
ATOM    499  H3' URA R  14      -1.012   8.173 -13.159  1.00  0.00      R    H  
ATOM    500  H4' URA R  14      -2.289   8.735 -15.839  1.00  0.00      R    H  
ATOM    501  H5' URA R  14      -0.669  10.421 -16.265  1.00  0.00      R    H  
ATOM    502 H2'' URA R  14      -2.006   5.986 -13.272  1.00  0.00      R    H  
ATOM    503 H5'' URA R  14      -1.358  10.756 -14.621  1.00  0.00      R    H  
ATOM    504  P   ADE R  15      -3.321   8.538 -11.690  1.00  0.00      R    P  
ATOM    505  O1P ADE R  15      -4.368   9.506 -11.278  1.00  0.00      R    O  
ATOM    506  O2P ADE R  15      -2.117   8.593 -10.862  1.00  0.00      R    O  
ATOM    507  C5' ADE R  15      -5.235   6.762 -12.160  1.00  0.00      R    C  
ATOM    508  O5' ADE R  15      -3.962   7.135 -11.614  1.00  0.00      R    O  
ATOM    509  C4' ADE R  15      -5.459   5.275 -12.051  1.00  0.00      R    C  
ATOM    510  O4' ADE R  15      -4.516   4.489 -12.828  1.00  0.00      R    O  
ATOM    511  C3' ADE R  15      -5.222   4.753 -10.612  1.00  0.00      R    C  
ATOM    512  O3' ADE R  15      -6.331   5.032  -9.767  1.00  0.00      R    O  
ATOM    513  C2' ADE R  15      -5.023   3.253 -10.795  1.00  0.00      R    C  
ATOM    514  O2' ADE R  15      -6.247   2.529 -11.043  1.00  0.00      R    O  
ATOM    515  C1' ADE R  15      -4.176   3.296 -12.029  1.00  0.00      R    C  
ATOM    516  N1  ADE R  15      -0.389   0.085 -11.105  1.00  0.00      R    N  
ATOM    517  C2  ADE R  15      -1.664  -0.120 -11.517  1.00  0.00      R    C  
ATOM    518  N3  ADE R  15      -2.548   0.833 -11.879  1.00  0.00      R    N  
ATOM    519  C4  ADE R  15      -2.062   2.093 -11.707  1.00  0.00      R    C  
ATOM    520  C5  ADE R  15      -0.792   2.431 -11.302  1.00  0.00      R    C  
ATOM    521  C6  ADE R  15       0.011   1.376 -11.015  1.00  0.00      R    C  
ATOM    522  N6  ADE R  15       1.315   1.592 -10.699  1.00  0.00      R    N  
ATOM    523  N7  ADE R  15      -0.641   3.804 -11.185  1.00  0.00      R    N  
ATOM    524  C8  ADE R  15      -1.863   4.270 -11.350  1.00  0.00      R    C  
ATOM    525  N9  ADE R  15      -2.735   3.288 -11.755  1.00  0.00      R    N  
ATOM    526  H2  ADE R  15      -1.990  -1.156 -11.617  1.00  0.00      R    H  
ATOM    527  H8  ADE R  15      -2.179   5.312 -11.288  1.00  0.00      R    H  
ATOM    528  H1' ADE R  15      -4.440   2.443 -12.689  1.00  0.00      R    H  
ATOM    529  H2' ADE R  15      -6.070   1.627 -11.322  1.00  0.00      R    H  
ATOM    530  H3' ADE R  15      -4.250   5.214 -10.335  1.00  0.00      R    H  
ATOM    531  H4' ADE R  15      -6.495   5.039 -12.374  1.00  0.00      R    H  
ATOM    532  H5' ADE R  15      -5.388   7.165 -13.183  1.00  0.00      R    H  
ATOM    533  H61 ADE R  15       1.589   2.481 -10.333  1.00  0.00      R    H  
ATOM    534  H62 ADE R  15       2.019   0.920 -10.926  1.00  0.00      R    H  
ATOM    535 H2'' ADE R  15      -4.470   2.751  -9.973  1.00  0.00      R    H  
ATOM    536 H5'' ADE R  15      -6.003   7.221 -11.502  1.00  0.00      R    H  
ATOM    537  P   CYT R  16      -5.963   5.436  -8.301  1.00  0.00      R    P  
ATOM    538  O1P CYT R  16      -7.257   5.568  -7.572  1.00  0.00      R    O  
ATOM    539  O2P CYT R  16      -5.055   6.557  -8.277  1.00  0.00      R    O  
ATOM    540  C5' CYT R  16      -6.071   3.075  -7.205  1.00  0.00      R    C  
ATOM    541  O5' CYT R  16      -5.222   4.136  -7.713  1.00  0.00      R    O  
ATOM    542  C4' CYT R  16      -5.438   1.676  -6.929  1.00  0.00      R    C  
ATOM    543  O4' CYT R  16      -4.399   1.361  -8.045  1.00  0.00      R    O  
ATOM    544  C3' CYT R  16      -4.567   1.601  -5.654  1.00  0.00      R    C  
ATOM    545  O3' CYT R  16      -5.421   1.447  -4.531  1.00  0.00      R    O  
ATOM    546  C2' CYT R  16      -3.743   0.366  -6.020  1.00  0.00      R    C  
ATOM    547  O2' CYT R  16      -4.466  -0.874  -5.974  1.00  0.00      R    O  
ATOM    548  C1' CYT R  16      -3.302   0.674  -7.446  1.00  0.00      R    C  
ATOM    549  N1  CYT R  16      -2.043   1.488  -7.533  1.00  0.00      R    N  
ATOM    550  C2  CYT R  16      -0.826   0.786  -7.374  1.00  0.00      R    C  
ATOM    551  O2  CYT R  16      -0.824  -0.450  -7.050  1.00  0.00      R    O  
ATOM    552  N3  CYT R  16       0.337   1.456  -7.484  1.00  0.00      R    N  
ATOM    553  C4  CYT R  16       0.366   2.705  -7.894  1.00  0.00      R    C  
ATOM    554  N4  CYT R  16       1.447   3.303  -8.012  1.00  0.00      R    N  
ATOM    555  C5  CYT R  16      -0.889   3.399  -8.158  1.00  0.00      R    C  
ATOM    556  C6  CYT R  16      -2.104   2.821  -7.918  1.00  0.00      R    C  
ATOM    557  H5  CYT R  16      -0.822   4.458  -8.408  1.00  0.00      R    H  
ATOM    558  H6  CYT R  16      -3.094   3.232  -8.117  1.00  0.00      R    H  
ATOM    559  H1' CYT R  16      -3.142  -0.295  -7.963  1.00  0.00      R    H  
ATOM    560  H2' CYT R  16      -3.852  -1.604  -6.089  1.00  0.00      R    H  
ATOM    561  H3' CYT R  16      -3.890   2.482  -5.685  1.00  0.00      R    H  
ATOM    562  H4' CYT R  16      -6.246   0.913  -6.939  1.00  0.00      R    H  
ATOM    563  H41 CYT R  16       2.206   2.887  -7.511  1.00  0.00      R    H  
ATOM    564  H5' CYT R  16      -7.030   2.895  -7.735  1.00  0.00      R    H  
ATOM    565  H42 CYT R  16       1.600   4.165  -8.496  1.00  0.00      R    H  
ATOM    566 H2'' CYT R  16      -2.826   0.403  -5.395  1.00  0.00      R    H  
ATOM    567 H5'' CYT R  16      -6.371   3.384  -6.181  1.00  0.00      R    H  
ATOM    568  P   ADE R  17      -4.818   1.717  -3.090  1.00  0.00      R    P  
ATOM    569  O1P ADE R  17      -5.913   1.482  -2.185  1.00  0.00      R    O  
ATOM    570  O2P ADE R  17      -4.343   3.127  -3.159  1.00  0.00      R    O  
ATOM    571  C5' ADE R  17      -3.901  -0.629  -2.391  1.00  0.00      R    C  
ATOM    572  O5' ADE R  17      -3.549   0.754  -2.761  1.00  0.00      R    O  
ATOM    573  C4' ADE R  17      -2.578  -1.435  -2.142  1.00  0.00      R    C  
ATOM    574  O4' ADE R  17      -1.864  -1.609  -3.411  1.00  0.00      R    O  
ATOM    575  C3' ADE R  17      -1.493  -0.748  -1.179  1.00  0.00      R    C  
ATOM    576  O3' ADE R  17      -1.907  -0.899   0.184  1.00  0.00      R    O  
ATOM    577  C2' ADE R  17      -0.257  -1.484  -1.571  1.00  0.00      R    C  
ATOM    578  O2' ADE R  17      -0.124  -2.755  -1.010  1.00  0.00      R    O  
ATOM    579  C1' ADE R  17      -0.461  -1.475  -3.090  1.00  0.00      R    C  
ATOM    580  N1  ADE R  17       3.923   0.851  -4.400  1.00  0.00      R    N  
ATOM    581  C2  ADE R  17       3.639  -0.394  -4.076  1.00  0.00      R    C  
ATOM    582  N3  ADE R  17       2.468  -0.965  -3.673  1.00  0.00      R    N  
ATOM    583  C4  ADE R  17       1.503  -0.076  -3.807  1.00  0.00      R    C  
ATOM    584  C5  ADE R  17       1.624   1.282  -4.116  1.00  0.00      R    C  
ATOM    585  C6  ADE R  17       2.908   1.745  -4.450  1.00  0.00      R    C  
ATOM    586  N6  ADE R  17       3.218   2.979  -4.945  1.00  0.00      R    N  
ATOM    587  N7  ADE R  17       0.413   1.899  -4.111  1.00  0.00      R    N  
ATOM    588  C8  ADE R  17      -0.402   0.932  -3.756  1.00  0.00      R    C  
ATOM    589  N9  ADE R  17       0.176  -0.244  -3.598  1.00  0.00      R    N  
ATOM    590  H2  ADE R  17       4.509  -1.051  -4.079  1.00  0.00      R    H  
ATOM    591  H8  ADE R  17      -1.481   1.068  -3.695  1.00  0.00      R    H  
ATOM    592  H1' ADE R  17       0.052  -2.381  -3.478  1.00  0.00      R    H  
ATOM    593  H2' ADE R  17       0.639  -2.545  -0.467  1.00  0.00      R    H  
ATOM    594  H3' ADE R  17      -1.455   0.309  -1.518  1.00  0.00      R    H  
ATOM    595  H4' ADE R  17      -2.629  -2.490  -1.797  1.00  0.00      R    H  
ATOM    596  H5' ADE R  17      -4.413  -1.171  -3.215  1.00  0.00      R    H  
ATOM    597  H61 ADE R  17       2.579   3.747  -4.891  1.00  0.00      R    H  
ATOM    598  H62 ADE R  17       4.185   3.235  -4.947  1.00  0.00      R    H  
ATOM    599 H2'' ADE R  17       0.606  -0.885  -1.209  1.00  0.00      R    H  
ATOM    600 H5'' ADE R  17      -4.438  -0.645  -1.418  1.00  0.00      R    H  
ATOM    601  P   ADE R  18      -1.278   0.040   1.304  1.00  0.00      R    P  
ATOM    602  O1P ADE R  18      -1.913  -0.229   2.609  1.00  0.00      R    O  
ATOM    603  O2P ADE R  18      -1.155   1.441   0.887  1.00  0.00      R    O  
ATOM    604  C5' ADE R  18       0.499  -1.838   2.063  1.00  0.00      R    C  
ATOM    605  O5' ADE R  18       0.185  -0.487   1.438  1.00  0.00      R    O  
ATOM    606  C4' ADE R  18       1.956  -2.219   1.808  1.00  0.00      R    C  
ATOM    607  O4' ADE R  18       2.456  -1.901   0.516  1.00  0.00      R    O  
ATOM    608  C3' ADE R  18       2.943  -1.433   2.680  1.00  0.00      R    C  
ATOM    609  O3' ADE R  18       3.108  -2.030   3.983  1.00  0.00      R    O  
ATOM    610  C2' ADE R  18       4.258  -1.427   1.907  1.00  0.00      R    C  
ATOM    611  O2' ADE R  18       5.062  -2.568   2.115  1.00  0.00      R    O  
ATOM    612  C1' ADE R  18       3.803  -1.350   0.509  1.00  0.00      R    C  
ATOM    613  N1  ADE R  18       6.768   1.825  -2.006  1.00  0.00      R    N  
ATOM    614  C2  ADE R  18       6.896   0.558  -1.616  1.00  0.00      R    C  
ATOM    615  N3  ADE R  18       6.032  -0.281  -1.046  1.00  0.00      R    N  
ATOM    616  C4  ADE R  18       4.902   0.404  -0.781  1.00  0.00      R    C  
ATOM    617  C5  ADE R  18       4.647   1.683  -1.101  1.00  0.00      R    C  
ATOM    618  C6  ADE R  18       5.610   2.458  -1.838  1.00  0.00      R    C  
ATOM    619  N6  ADE R  18       5.277   3.698  -2.259  1.00  0.00      R    N  
ATOM    620  N7  ADE R  18       3.392   2.078  -0.620  1.00  0.00      R    N  
ATOM    621  C8  ADE R  18       2.992   0.981   0.077  1.00  0.00      R    C  
ATOM    622  N9  ADE R  18       3.890   0.014  -0.027  1.00  0.00      R    N  
ATOM    623  H2  ADE R  18       7.878   0.135  -1.827  1.00  0.00      R    H  
ATOM    624  H8  ADE R  18       1.954   0.905   0.402  1.00  0.00      R    H  
ATOM    625  H1' ADE R  18       4.401  -2.009  -0.156  1.00  0.00      R    H  
ATOM    626  H2' ADE R  18       5.971  -2.259   2.155  1.00  0.00      R    H  
ATOM    627  H3' ADE R  18       2.540  -0.402   2.588  1.00  0.00      R    H  
ATOM    628  H4' ADE R  18       2.134  -3.312   1.902  1.00  0.00      R    H  
ATOM    629  H5' ADE R  18      -0.043  -2.594   1.454  1.00  0.00      R    H  
ATOM    630  H61 ADE R  18       5.574   4.086  -3.132  1.00  0.00      R    H  
ATOM    631  H62 ADE R  18       4.652   4.378  -1.875  1.00  0.00      R    H  
ATOM    632 H2'' ADE R  18       4.795  -0.549   2.327  1.00  0.00      R    H  
ATOM    633 H5'' ADE R  18       0.273  -1.873   3.149  1.00  0.00      R    H  
ATOM    634  P   CYT R  19       3.068  -0.992   5.203  1.00  0.00      R    P  
ATOM    635  O1P CYT R  19       3.076  -1.793   6.382  1.00  0.00      R    O  
ATOM    636  O2P CYT R  19       1.963  -0.043   4.984  1.00  0.00      R    O  
ATOM    637  C5' CYT R  19       5.619  -1.171   5.355  1.00  0.00      R    C  
ATOM    638  O5' CYT R  19       4.455  -0.298   5.071  1.00  0.00      R    O  
ATOM    639  C4' CYT R  19       6.976  -0.625   4.886  1.00  0.00      R    C  
ATOM    640  O4' CYT R  19       6.815  -0.329   3.545  1.00  0.00      R    O  
ATOM    641  C3' CYT R  19       7.391   0.692   5.560  1.00  0.00      R    C  
ATOM    642  O3' CYT R  19       8.195   0.433   6.772  1.00  0.00      R    O  
ATOM    643  C2' CYT R  19       8.319   1.272   4.454  1.00  0.00      R    C  
ATOM    644  O2' CYT R  19       9.590   0.716   4.369  1.00  0.00      R    O  
ATOM    645  C1' CYT R  19       7.551   0.852   3.171  1.00  0.00      R    C  
ATOM    646  N1  CYT R  19       6.678   2.010   2.649  1.00  0.00      R    N  
ATOM    647  C2  CYT R  19       7.246   2.970   1.872  1.00  0.00      R    C  
ATOM    648  O2  CYT R  19       8.442   2.869   1.625  1.00  0.00      R    O  
ATOM    649  N3  CYT R  19       6.510   4.032   1.451  1.00  0.00      R    N  
ATOM    650  C4  CYT R  19       5.215   4.101   1.803  1.00  0.00      R    C  
ATOM    651  N4  CYT R  19       4.577   5.188   1.328  1.00  0.00      R    N  
ATOM    652  C5  CYT R  19       4.579   3.120   2.620  1.00  0.00      R    C  
ATOM    653  C6  CYT R  19       5.333   2.083   2.992  1.00  0.00      R    C  
ATOM    654  H5  CYT R  19       3.539   3.238   2.925  1.00  0.00      R    H  
ATOM    655  H6  CYT R  19       4.979   1.353   3.721  1.00  0.00      R    H  
ATOM    656  H1' CYT R  19       8.310   0.631   2.390  1.00  0.00      R    H  
ATOM    657  H2' CYT R  19      10.207   1.417   4.590  1.00  0.00      R    H  
ATOM    658  H3' CYT R  19       6.426   1.203   5.762  1.00  0.00      R    H  
ATOM    659  H4' CYT R  19       7.865  -1.287   4.953  1.00  0.00      R    H  
ATOM    660  H41 CYT R  19       5.072   5.786   0.698  1.00  0.00      R    H  
ATOM    661  H5' CYT R  19       5.534  -2.173   4.883  1.00  0.00      R    H  
ATOM    662  H42 CYT R  19       3.577   5.205   1.366  1.00  0.00      R    H  
ATOM    663 H2'' CYT R  19       8.429   2.376   4.524  1.00  0.00      R    H  
ATOM    664 H5'' CYT R  19       5.671  -1.276   6.460  1.00  0.00      R    H  
ATOM    665  P   ADE R  20       8.610   1.663   7.663  1.00  0.00      R    P  
ATOM    666  O1P ADE R  20       9.224   1.129   8.906  1.00  0.00      R    O  
ATOM    667  O2P ADE R  20       7.333   2.431   7.773  1.00  0.00      R    O  
ATOM    668  C5' ADE R  20      11.079   1.992   6.952  1.00  0.00      R    C  
ATOM    669  O5' ADE R  20       9.690   2.476   6.987  1.00  0.00      R    O  
ATOM    670  C4' ADE R  20      12.020   2.869   6.036  1.00  0.00      R    C  
ATOM    671  O4' ADE R  20      11.459   2.987   4.676  1.00  0.00      R    O  
ATOM    672  C3' ADE R  20      12.192   4.312   6.499  1.00  0.00      R    C  
ATOM    673  O3' ADE R  20      13.320   4.401   7.375  1.00  0.00      R    O  
ATOM    674  C2' ADE R  20      12.510   4.969   5.130  1.00  0.00      R    C  
ATOM    675  O2' ADE R  20      13.879   4.724   4.695  1.00  0.00      R    O  
ATOM    676  C1' ADE R  20      11.587   4.320   4.161  1.00  0.00      R    C  
ATOM    677  N1  ADE R  20       8.920   7.943   1.548  1.00  0.00      R    N  
ATOM    678  C2  ADE R  20      10.235   7.579   1.432  1.00  0.00      R    C  
ATOM    679  N3  ADE R  20      10.887   6.652   2.140  1.00  0.00      R    N  
ATOM    680  C4  ADE R  20      10.063   6.074   3.072  1.00  0.00      R    C  
ATOM    681  C5  ADE R  20       8.704   6.345   3.292  1.00  0.00      R    C  
ATOM    682  C6  ADE R  20       8.120   7.364   2.447  1.00  0.00      R    C  
ATOM    683  N6  ADE R  20       6.824   7.742   2.550  1.00  0.00      R    N  
ATOM    684  N7  ADE R  20       8.181   5.506   4.287  1.00  0.00      R    N  
ATOM    685  C8  ADE R  20       9.180   4.806   4.656  1.00  0.00      R    C  
ATOM    686  N9  ADE R  20      10.321   5.102   3.963  1.00  0.00      R    N  
ATOM    687  H2  ADE R  20      10.864   8.101   0.710  1.00  0.00      R    H  
ATOM    688  H8  ADE R  20       9.320   4.098   5.473  1.00  0.00      R    H  
ATOM    689  H1' ADE R  20      12.107   4.175   3.190  1.00  0.00      R    H  
ATOM    690  H2' ADE R  20      14.265   5.602   4.686  1.00  0.00      R    H  
ATOM    691  H3' ADE R  20      11.196   4.557   6.927  1.00  0.00      R    H  
ATOM    692  H4' ADE R  20      13.036   2.420   6.024  1.00  0.00      R    H  
ATOM    693  H5' ADE R  20      11.123   0.900   6.751  1.00  0.00      R    H  
ATOM    694  H61 ADE R  20       6.318   7.292   3.285  1.00  0.00      R    H  
ATOM    695  H62 ADE R  20       6.418   8.473   2.001  1.00  0.00      R    H  
ATOM    696  H3T ADE R  20      13.314   5.324   7.643  1.00  0.00      R    H  
ATOM    697 H2'' ADE R  20      12.255   6.050   5.151  1.00  0.00      R    H  
ATOM    698 H5'' ADE R  20      11.529   2.194   7.947  1.00  0.00      R    H  
TER   
ATOM    699  C5' THY T   1       9.249  14.885   0.771  1.00  0.00      TS   C  
ATOM    700  O5' THY T   1       8.255  14.097   1.461  1.00  0.00      TS   O  
ATOM    701  C4' THY T   1      10.317  13.997   0.087  1.00  0.00      TS   C  
ATOM    702  O4' THY T   1      11.034  13.280   1.174  1.00  0.00      TS   O  
ATOM    703  C3' THY T   1       9.806  12.956  -0.869  1.00  0.00      TS   C  
ATOM    704  O3' THY T   1      10.596  12.889  -2.114  1.00  0.00      TS   O  
ATOM    705  C2' THY T   1       9.854  11.627  -0.078  1.00  0.00      TS   C  
ATOM    706  C1' THY T   1      10.970  11.910   0.849  1.00  0.00      TS   C  
ATOM    707  N1  THY T   1      10.930  11.105   2.083  1.00  0.00      TS   N  
ATOM    708  C2  THY T   1      12.070  10.368   2.534  1.00  0.00      TS   C  
ATOM    709  O2  THY T   1      13.143  10.483   1.927  1.00  0.00      TS   O  
ATOM    710  N3  THY T   1      11.841   9.595   3.613  1.00  0.00      TS   N  
ATOM    711  C4  THY T   1      10.690   9.527   4.313  1.00  0.00      TS   C  
ATOM    712  O4  THY T   1      10.559   8.703   5.185  1.00  0.00      TS   O  
ATOM    713  C5  THY T   1       9.585  10.299   3.871  1.00  0.00      TS   C  
ATOM    714  C5M THY T   1       8.431  10.319   4.730  1.00  0.00      TS   C  
ATOM    715  C6  THY T   1       9.761  11.110   2.805  1.00  0.00      TS   C  
ATOM    716  H3  THY T   1      12.608   8.970   3.812  1.00  0.00      TS   H  
ATOM    717  H6  THY T   1       8.988  11.801   2.471  1.00  0.00      TS   H  
ATOM    718  H1' THY T   1      11.917  11.722   0.300  1.00  0.00      TS   H  
ATOM    719  H2' THY T   1       9.950  10.738  -0.738  1.00  0.00      TS   H  
ATOM    720  H3' THY T   1       8.749  13.260  -1.028  1.00  0.00      TS   H  
ATOM    721  H4' THY T   1      11.035  14.645  -0.462  1.00  0.00      TS   H  
ATOM    722  H5' THY T   1       9.640  15.634   1.491  1.00  0.00      TS   H  
ATOM    723  H51 THY T   1       7.528  10.780   4.275  1.00  0.00      TS   H  
ATOM    724  H52 THY T   1       8.678  10.850   5.673  1.00  0.00      TS   H  
ATOM    725  H53 THY T   1       8.228   9.241   4.911  1.00  0.00      TS   H  
ATOM    726  H5T THY T   1       7.455  14.583   1.247  1.00  0.00      TS   H  
ATOM    727 H2'' THY T   1       8.950  11.388   0.520  1.00  0.00      TS   H  
ATOM    728 H5'' THY T   1       8.749  15.447  -0.048  1.00  0.00      TS   H  
ATOM    729  P   GUA T   2       9.784  12.718  -3.510  1.00  0.00      TS   P  
ATOM    730  O1P GUA T   2      10.103  13.893  -4.371  1.00  0.00      TS   O  
ATOM    731  O2P GUA T   2       8.313  12.367  -3.256  1.00  0.00      TS   O  
ATOM    732  C5' GUA T   2      11.861  11.462  -4.518  1.00  0.00      TS   C  
ATOM    733  O5' GUA T   2      10.460  11.434  -4.126  1.00  0.00      TS   O  
ATOM    734  C4' GUA T   2      12.512  10.054  -4.361  1.00  0.00      TS   C  
ATOM    735  O4' GUA T   2      11.986   9.131  -3.338  1.00  0.00      TS   O  
ATOM    736  C3' GUA T   2      12.281   9.311  -5.640  1.00  0.00      TS   C  
ATOM    737  O3' GUA T   2      13.393   8.559  -6.050  1.00  0.00      TS   O  
ATOM    738  C2' GUA T   2      11.103   8.351  -5.288  1.00  0.00      TS   C  
ATOM    739  C1' GUA T   2      11.267   8.083  -3.824  1.00  0.00      TS   C  
ATOM    740  N1  GUA T   2       8.210   5.504  -0.442  1.00  0.00      TS   N  
ATOM    741  C2  GUA T   2       9.534   5.386  -0.738  1.00  0.00      TS   C  
ATOM    742  N2  GUA T   2      10.149   4.402  -0.116  1.00  0.00      TS   N  
ATOM    743  N3  GUA T   2      10.221   6.076  -1.623  1.00  0.00      TS   N  
ATOM    744  C4  GUA T   2       9.467   7.080  -2.146  1.00  0.00      TS   C  
ATOM    745  C5  GUA T   2       8.152   7.473  -1.778  1.00  0.00      TS   C  
ATOM    746  C6  GUA T   2       7.451   6.587  -0.888  1.00  0.00      TS   C  
ATOM    747  O6  GUA T   2       6.319   6.778  -0.522  1.00  0.00      TS   O  
ATOM    748  N7  GUA T   2       7.760   8.601  -2.509  1.00  0.00      TS   N  
ATOM    749  C8  GUA T   2       8.865   8.875  -3.153  1.00  0.00      TS   C  
ATOM    750  N9  GUA T   2       9.914   8.024  -3.020  1.00  0.00      TS   N  
ATOM    751  H1  GUA T   2       7.842   4.867   0.249  1.00  0.00      TS   H  
ATOM    752  H8  GUA T   2       9.014   9.778  -3.745  1.00  0.00      TS   H  
ATOM    753  H1' GUA T   2      11.896   7.175  -3.705  1.00  0.00      TS   H  
ATOM    754  H2' GUA T   2      10.998   7.422  -5.888  1.00  0.00      TS   H  
ATOM    755  H21 GUA T   2       9.686   3.721   0.452  1.00  0.00      TS   H  
ATOM    756  H3' GUA T   2      11.921   9.997  -6.436  1.00  0.00      TS   H  
ATOM    757  H22 GUA T   2      11.143   4.439  -0.220  1.00  0.00      TS   H  
ATOM    758  H4' GUA T   2      13.614  10.136  -4.253  1.00  0.00      TS   H  
ATOM    759  H5' GUA T   2      12.465  12.073  -3.815  1.00  0.00      TS   H  
ATOM    760 H2'' GUA T   2      10.168   8.867  -5.593  1.00  0.00      TS   H  
ATOM    761 H5'' GUA T   2      11.947  11.786  -5.577  1.00  0.00      TS   H  
ATOM    762  P   THY T   3      13.430   7.842  -7.446  1.00  0.00      TS   P  
ATOM    763  O1P THY T   3      14.860   7.838  -7.814  1.00  0.00      TS   O  
ATOM    764  O2P THY T   3      12.464   8.498  -8.397  1.00  0.00      TS   O  
ATOM    765  C5' THY T   3      14.053   5.599  -6.336  1.00  0.00      TS   C  
ATOM    766  O5' THY T   3      13.003   6.335  -7.044  1.00  0.00      TS   O  
ATOM    767  C4' THY T   3      13.656   4.370  -5.628  1.00  0.00      TS   C  
ATOM    768  O4' THY T   3      12.740   4.708  -4.583  1.00  0.00      TS   O  
ATOM    769  C3' THY T   3      12.834   3.363  -6.441  1.00  0.00      TS   C  
ATOM    770  O3' THY T   3      13.722   2.587  -7.270  1.00  0.00      TS   O  
ATOM    771  C2' THY T   3      12.377   2.451  -5.342  1.00  0.00      TS   C  
ATOM    772  C1' THY T   3      11.927   3.574  -4.318  1.00  0.00      TS   C  
ATOM    773  N1  THY T   3      10.509   3.887  -4.404  1.00  0.00      TS   N  
ATOM    774  C2  THY T   3       9.624   3.137  -3.554  1.00  0.00      TS   C  
ATOM    775  O2  THY T   3       9.935   2.228  -2.785  1.00  0.00      TS   O  
ATOM    776  N3  THY T   3       8.344   3.448  -3.689  1.00  0.00      TS   N  
ATOM    777  C4  THY T   3       7.750   4.473  -4.478  1.00  0.00      TS   C  
ATOM    778  O4  THY T   3       6.563   4.699  -4.456  1.00  0.00      TS   O  
ATOM    779  C5  THY T   3       8.736   5.228  -5.264  1.00  0.00      TS   C  
ATOM    780  C5M THY T   3       8.239   6.227  -6.270  1.00  0.00      TS   C  
ATOM    781  C6  THY T   3       9.984   4.861  -5.194  1.00  0.00      TS   C  
ATOM    782  H3  THY T   3       7.846   3.005  -2.930  1.00  0.00      TS   H  
ATOM    783  H6  THY T   3      10.858   5.354  -5.619  1.00  0.00      TS   H  
ATOM    784  H1' THY T   3      12.146   3.109  -3.333  1.00  0.00      TS   H  
ATOM    785  H2' THY T   3      13.064   1.726  -4.858  1.00  0.00      TS   H  
ATOM    786  H3' THY T   3      12.087   3.998  -6.965  1.00  0.00      TS   H  
ATOM    787  H4' THY T   3      14.515   3.805  -5.207  1.00  0.00      TS   H  
ATOM    788  H5' THY T   3      14.593   6.186  -5.562  1.00  0.00      TS   H  
ATOM    789  H51 THY T   3       8.285   7.261  -5.865  1.00  0.00      TS   H  
ATOM    790  H52 THY T   3       7.150   6.069  -6.430  1.00  0.00      TS   H  
ATOM    791  H53 THY T   3       8.788   6.011  -7.211  1.00  0.00      TS   H  
ATOM    792 H2'' THY T   3      11.490   1.841  -5.615  1.00  0.00      TS   H  
ATOM    793 H5'' THY T   3      14.849   5.373  -7.077  1.00  0.00      TS   H  
ATOM    794  P   THY T   4      13.280   1.735  -8.522  1.00  0.00      TS   P  
ATOM    795  O1P THY T   4      14.550   1.182  -9.164  1.00  0.00      TS   O  
ATOM    796  O2P THY T   4      12.374   2.525  -9.366  1.00  0.00      TS   O  
ATOM    797  C5' THY T   4      13.134  -0.666  -7.480  1.00  0.00      TS   C  
ATOM    798  O5' THY T   4      12.442   0.483  -8.033  1.00  0.00      TS   O  
ATOM    799  C4' THY T   4      12.032  -1.444  -6.771  1.00  0.00      TS   C  
ATOM    800  O4' THY T   4      11.324  -0.702  -5.671  1.00  0.00      TS   O  
ATOM    801  C3' THY T   4      10.896  -2.109  -7.623  1.00  0.00      TS   C  
ATOM    802  O3' THY T   4      11.427  -3.275  -8.196  1.00  0.00      TS   O  
ATOM    803  C2' THY T   4       9.924  -2.426  -6.558  1.00  0.00      TS   C  
ATOM    804  C1' THY T   4       9.972  -1.257  -5.603  1.00  0.00      TS   C  
ATOM    805  N1  THY T   4       8.903  -0.259  -5.812  1.00  0.00      TS   N  
ATOM    806  C2  THY T   4       7.635  -0.408  -5.214  1.00  0.00      TS   C  
ATOM    807  O2  THY T   4       7.289  -1.363  -4.492  1.00  0.00      TS   O  
ATOM    808  N3  THY T   4       6.730   0.597  -5.466  1.00  0.00      TS   N  
ATOM    809  C4  THY T   4       6.861   1.580  -6.387  1.00  0.00      TS   C  
ATOM    810  O4  THY T   4       5.823   2.228  -6.636  1.00  0.00      TS   O  
ATOM    811  C5  THY T   4       8.194   1.690  -6.935  1.00  0.00      TS   C  
ATOM    812  C5M THY T   4       8.441   2.757  -7.900  1.00  0.00      TS   C  
ATOM    813  C6  THY T   4       9.090   0.767  -6.712  1.00  0.00      TS   C  
ATOM    814  H3  THY T   4       5.818   0.482  -5.045  1.00  0.00      TS   H  
ATOM    815  H6  THY T   4      10.074   0.721  -7.180  1.00  0.00      TS   H  
ATOM    816  H1' THY T   4       9.795  -1.802  -4.652  1.00  0.00      TS   H  
ATOM    817  H2' THY T   4      10.167  -3.287  -5.900  1.00  0.00      TS   H  
ATOM    818  H3' THY T   4      10.582  -1.356  -8.376  1.00  0.00      TS   H  
ATOM    819  H4' THY T   4      12.467  -2.331  -6.263  1.00  0.00      TS   H  
ATOM    820  H5' THY T   4      14.021  -0.318  -6.910  1.00  0.00      TS   H  
ATOM    821  H51 THY T   4       7.972   2.534  -8.882  1.00  0.00      TS   H  
ATOM    822  H52 THY T   4       9.514   2.772  -8.186  1.00  0.00      TS   H  
ATOM    823  H53 THY T   4       7.893   3.696  -7.667  1.00  0.00      TS   H  
ATOM    824 H2'' THY T   4       8.874  -2.568  -6.893  1.00  0.00      TS   H  
ATOM    825 H5'' THY T   4      13.541  -1.359  -8.249  1.00  0.00      TS   H  
ATOM    826  P   GUA T   5      10.785  -4.315  -9.163  1.00  0.00      TS   P  
ATOM    827  O1P GUA T   5      11.549  -5.596  -9.265  1.00  0.00      TS   O  
ATOM    828  O2P GUA T   5      10.478  -3.591 -10.420  1.00  0.00      TS   O  
ATOM    829  C5' GUA T   5       8.991  -5.566  -7.525  1.00  0.00      TS   C  
ATOM    830  O5' GUA T   5       9.363  -4.699  -8.563  1.00  0.00      TS   O  
ATOM    831  C4' GUA T   5       7.503  -5.919  -7.604  1.00  0.00      TS   C  
ATOM    832  O4' GUA T   5       6.763  -4.717  -7.305  1.00  0.00      TS   O  
ATOM    833  C3' GUA T   5       7.091  -6.422  -9.030  1.00  0.00      TS   C  
ATOM    834  O3' GUA T   5       6.047  -7.392  -9.031  1.00  0.00      TS   O  
ATOM    835  C2' GUA T   5       6.678  -5.101  -9.638  1.00  0.00      TS   C  
ATOM    836  C1' GUA T   5       5.970  -4.370  -8.449  1.00  0.00      TS   C  
ATOM    837  N1  GUA T   5       2.869  -0.381  -7.801  1.00  0.00      TS   N  
ATOM    838  C2  GUA T   5       2.680  -1.728  -7.407  1.00  0.00      TS   C  
ATOM    839  N2  GUA T   5       1.573  -1.994  -6.832  1.00  0.00      TS   N  
ATOM    840  N3  GUA T   5       3.578  -2.642  -7.663  1.00  0.00      TS   N  
ATOM    841  C4  GUA T   5       4.738  -2.180  -8.157  1.00  0.00      TS   C  
ATOM    842  C5  GUA T   5       5.056  -0.891  -8.528  1.00  0.00      TS   C  
ATOM    843  C6  GUA T   5       4.052   0.156  -8.389  1.00  0.00      TS   C  
ATOM    844  O6  GUA T   5       4.167   1.336  -8.692  1.00  0.00      TS   O  
ATOM    845  N7  GUA T   5       6.339  -0.898  -9.141  1.00  0.00      TS   N  
ATOM    846  C8  GUA T   5       6.742  -2.145  -9.114  1.00  0.00      TS   C  
ATOM    847  N9  GUA T   5       5.886  -2.950  -8.498  1.00  0.00      TS   N  
ATOM    848  H1  GUA T   5       2.103   0.156  -7.421  1.00  0.00      TS   H  
ATOM    849  H8  GUA T   5       7.709  -2.508  -9.463  1.00  0.00      TS   H  
ATOM    850  H1' GUA T   5       4.952  -4.796  -8.323  1.00  0.00      TS   H  
ATOM    851  H2' GUA T   5       5.922  -5.152 -10.450  1.00  0.00      TS   H  
ATOM    852  H21 GUA T   5       0.755  -1.451  -7.025  1.00  0.00      TS   H  
ATOM    853  H3' GUA T   5       8.041  -6.767  -9.491  1.00  0.00      TS   H  
ATOM    854  H22 GUA T   5       1.381  -2.949  -6.607  1.00  0.00      TS   H  
ATOM    855  H4' GUA T   5       7.193  -6.616  -6.795  1.00  0.00      TS   H  
ATOM    856  H5' GUA T   5       9.289  -5.141  -6.543  1.00  0.00      TS   H  
ATOM    857 H2'' GUA T   5       7.539  -4.438  -9.869  1.00  0.00      TS   H  
ATOM    858 H5'' GUA T   5       9.528  -6.538  -7.533  1.00  0.00      TS   H  
ATOM    859  P   THY T   6       5.931  -8.343 -10.241  1.00  0.00      TS   P  
ATOM    860  O1P THY T   6       6.086  -9.792  -9.858  1.00  0.00      TS   O  
ATOM    861  O2P THY T   6       6.761  -7.854 -11.318  1.00  0.00      TS   O  
ATOM    862  C5' THY T   6       3.302  -8.647 -10.193  1.00  0.00      TS   C  
ATOM    863  O5' THY T   6       4.494  -8.058 -10.853  1.00  0.00      TS   O  
ATOM    864  C4' THY T   6       2.087  -7.695 -10.348  1.00  0.00      TS   C  
ATOM    865  O4' THY T   6       2.133  -6.446  -9.544  1.00  0.00      TS   O  
ATOM    866  C3' THY T   6       1.625  -7.166 -11.721  1.00  0.00      TS   C  
ATOM    867  O3' THY T   6       1.039  -8.253 -12.382  1.00  0.00      TS   O  
ATOM    868  C2' THY T   6       0.580  -6.124 -11.356  1.00  0.00      TS   C  
ATOM    869  C1' THY T   6       1.183  -5.523 -10.033  1.00  0.00      TS   C  
ATOM    870  N1  THY T   6       1.824  -4.209 -10.325  1.00  0.00      TS   N  
ATOM    871  C2  THY T   6       1.025  -3.088 -10.298  1.00  0.00      TS   C  
ATOM    872  O2  THY T   6      -0.132  -3.112  -9.944  1.00  0.00      TS   O  
ATOM    873  N3  THY T   6       1.668  -1.969 -10.633  1.00  0.00      TS   N  
ATOM    874  C4  THY T   6       2.975  -1.796 -11.130  1.00  0.00      TS   C  
ATOM    875  O4  THY T   6       3.478  -0.727 -11.237  1.00  0.00      TS   O  
ATOM    876  C5  THY T   6       3.719  -3.026 -11.261  1.00  0.00      TS   C  
ATOM    877  C5M THY T   6       4.947  -2.813 -12.053  1.00  0.00      TS   C  
ATOM    878  C6  THY T   6       3.114  -4.202 -10.944  1.00  0.00      TS   C  
ATOM    879  H3  THY T   6       1.045  -1.182 -10.738  1.00  0.00      TS   H  
ATOM    880  H6  THY T   6       3.652  -5.133 -11.122  1.00  0.00      TS   H  
ATOM    881  H1' THY T   6       0.425  -5.493  -9.223  1.00  0.00      TS   H  
ATOM    882  H2' THY T   6      -0.401  -6.459 -10.955  1.00  0.00      TS   H  
ATOM    883  H3' THY T   6       2.594  -6.832 -12.148  1.00  0.00      TS   H  
ATOM    884  H4' THY T   6       1.170  -8.146  -9.912  1.00  0.00      TS   H  
ATOM    885  H5' THY T   6       3.445  -8.897  -9.121  1.00  0.00      TS   H  
ATOM    886  H51 THY T   6       4.555  -2.733 -13.089  1.00  0.00      TS   H  
ATOM    887  H52 THY T   6       5.642  -3.673 -11.940  1.00  0.00      TS   H  
ATOM    888  H53 THY T   6       5.536  -1.914 -11.773  1.00  0.00      TS   H  
ATOM    889 H2'' THY T   6       0.316  -5.302 -12.054  1.00  0.00      TS   H  
ATOM    890 H5'' THY T   6       2.975  -9.563 -10.728  1.00  0.00      TS   H  
ATOM    891  P   ADE T   7       0.897  -8.402 -13.946  1.00  0.00      TS   P  
ATOM    892  O1P ADE T   7       0.578  -9.858 -14.272  1.00  0.00      TS   O  
ATOM    893  O2P ADE T   7       2.120  -7.846 -14.587  1.00  0.00      TS   O  
ATOM    894  C5' ADE T   7      -1.570  -7.666 -13.657  1.00  0.00      TS   C  
ATOM    895  O5' ADE T   7      -0.294  -7.468 -14.335  1.00  0.00      TS   O  
ATOM    896  C4' ADE T   7      -2.573  -6.687 -14.239  1.00  0.00      TS   C  
ATOM    897  O4' ADE T   7      -2.255  -5.238 -13.971  1.00  0.00      TS   O  
ATOM    898  C3' ADE T   7      -2.728  -6.782 -15.811  1.00  0.00      TS   C  
ATOM    899  O3' ADE T   7      -4.122  -6.856 -16.214  1.00  0.00      TS   O  
ATOM    900  C2' ADE T   7      -2.020  -5.525 -16.264  1.00  0.00      TS   C  
ATOM    901  C1' ADE T   7      -2.081  -4.457 -15.170  1.00  0.00      TS   C  
ATOM    902  N1  ADE T   7      -0.216   0.284 -14.688  1.00  0.00      TS   N  
ATOM    903  C2  ADE T   7      -1.464  -0.167 -14.902  1.00  0.00      TS   C  
ATOM    904  N3  ADE T   7      -1.843  -1.438 -15.034  1.00  0.00      TS   N  
ATOM    905  C4  ADE T   7      -0.848  -2.290 -14.912  1.00  0.00      TS   C  
ATOM    906  C5  ADE T   7       0.510  -2.015 -14.643  1.00  0.00      TS   C  
ATOM    907  C6  ADE T   7       0.810  -0.612 -14.546  1.00  0.00      TS   C  
ATOM    908  N6  ADE T   7       2.028  -0.094 -14.273  1.00  0.00      TS   N  
ATOM    909  N7  ADE T   7       1.209  -3.139 -14.513  1.00  0.00      TS   N  
ATOM    910  C8  ADE T   7       0.324  -4.090 -14.728  1.00  0.00      TS   C  
ATOM    911  N9  ADE T   7      -0.900  -3.626 -14.993  1.00  0.00      TS   N  
ATOM    912  H2  ADE T   7      -2.226   0.609 -14.824  1.00  0.00      TS   H  
ATOM    913  H8  ADE T   7       0.508  -5.164 -14.725  1.00  0.00      TS   H  
ATOM    914  H1' ADE T   7      -2.917  -3.767 -15.413  1.00  0.00      TS   H  
ATOM    915  H2' ADE T   7      -2.400  -5.186 -17.252  1.00  0.00      TS   H  
ATOM    916  H3' ADE T   7      -2.199  -7.736 -16.022  1.00  0.00      TS   H  
ATOM    917  H4' ADE T   7      -3.593  -6.818 -13.817  1.00  0.00      TS   H  
ATOM    918  H5' ADE T   7      -1.480  -7.518 -12.559  1.00  0.00      TS   H  
ATOM    919  H61 ADE T   7       2.089   0.889 -14.098  1.00  0.00      TS   H  
ATOM    920  H62 ADE T   7       2.773  -0.612 -14.695  1.00  0.00      TS   H  
ATOM    921 H2'' ADE T   7      -0.969  -5.810 -16.481  1.00  0.00      TS   H  
ATOM    922 H5'' ADE T   7      -1.914  -8.709 -13.821  1.00  0.00      TS   H  
ATOM    923  P   ADE T   8      -4.514  -7.317 -17.645  1.00  0.00      TS   P  
ATOM    924  O1P ADE T   8      -5.829  -8.056 -17.501  1.00  0.00      TS   O  
ATOM    925  O2P ADE T   8      -3.405  -8.085 -18.193  1.00  0.00      TS   O  
ATOM    926  C5' ADE T   8      -5.459  -4.927 -17.997  1.00  0.00      TS   C  
ATOM    927  O5' ADE T   8      -4.611  -5.951 -18.456  1.00  0.00      TS   O  
ATOM    928  C4' ADE T   8      -4.988  -3.583 -18.494  1.00  0.00      TS   C  
ATOM    929  O4' ADE T   8      -3.857  -3.115 -17.703  1.00  0.00      TS   O  
ATOM    930  C3' ADE T   8      -4.481  -3.355 -19.871  1.00  0.00      TS   C  
ATOM    931  O3' ADE T   8      -5.545  -3.575 -20.843  1.00  0.00      TS   O  
ATOM    932  C2' ADE T   8      -4.093  -1.859 -19.656  1.00  0.00      TS   C  
ATOM    933  C1' ADE T   8      -3.445  -1.812 -18.235  1.00  0.00      TS   C  
ATOM    934  N1  ADE T   8       0.384   1.441 -17.799  1.00  0.00      TS   N  
ATOM    935  C2  ADE T   8      -0.943   1.672 -17.889  1.00  0.00      TS   C  
ATOM    936  N3  ADE T   8      -1.902   0.778 -18.100  1.00  0.00      TS   N  
ATOM    937  C4  ADE T   8      -1.407  -0.485 -18.096  1.00  0.00      TS   C  
ATOM    938  C5  ADE T   8      -0.087  -0.874 -18.047  1.00  0.00      TS   C  
ATOM    939  C6  ADE T   8       0.845   0.185 -17.894  1.00  0.00      TS   C  
ATOM    940  N6  ADE T   8       2.156  -0.058 -17.985  1.00  0.00      TS   N  
ATOM    941  N7  ADE T   8       0.107  -2.271 -18.052  1.00  0.00      TS   N  
ATOM    942  C8  ADE T   8      -1.118  -2.645 -18.226  1.00  0.00      TS   C  
ATOM    943  N9  ADE T   8      -2.029  -1.620 -18.148  1.00  0.00      TS   N  
ATOM    944  H2  ADE T   8      -1.300   2.688 -17.722  1.00  0.00      TS   H  
ATOM    945  H8  ADE T   8      -1.477  -3.619 -18.560  1.00  0.00      TS   H  
ATOM    946  H1' ADE T   8      -4.014  -1.041 -17.671  1.00  0.00      TS   H  
ATOM    947  H2' ADE T   8      -5.086  -1.361 -19.712  1.00  0.00      TS   H  
ATOM    948  H3' ADE T   8      -3.553  -3.959 -19.967  1.00  0.00      TS   H  
ATOM    949  H4' ADE T   8      -5.780  -2.838 -18.265  1.00  0.00      TS   H  
ATOM    950  H5' ADE T   8      -5.402  -4.789 -16.896  1.00  0.00      TS   H  
ATOM    951  H61 ADE T   8       2.716   0.628 -17.522  1.00  0.00      TS   H  
ATOM    952  H62 ADE T   8       2.448  -0.908 -18.426  1.00  0.00      TS   H  
ATOM    953 H2'' ADE T   8      -3.383  -1.486 -20.424  1.00  0.00      TS   H  
ATOM    954 H5'' ADE T   8      -6.509  -5.133 -18.301  1.00  0.00      TS   H  
ATOM    955  P   GUA T   9      -5.197  -3.410 -22.415  1.00  0.00      TS   P  
ATOM    956  O1P GUA T   9      -6.457  -3.519 -23.152  1.00  0.00      TS   O  
ATOM    957  O2P GUA T   9      -4.178  -4.396 -22.775  1.00  0.00      TS   O  
ATOM    958  C5' GUA T   9      -5.189  -0.771 -22.609  1.00  0.00      TS   C  
ATOM    959  O5' GUA T   9      -4.528  -2.008 -22.512  1.00  0.00      TS   O  
ATOM    960  C4' GUA T   9      -4.362   0.318 -23.308  1.00  0.00      TS   C  
ATOM    961  O4' GUA T   9      -3.208   0.629 -22.515  1.00  0.00      TS   O  
ATOM    962  C3' GUA T   9      -3.887  -0.191 -24.678  1.00  0.00      TS   C  
ATOM    963  O3' GUA T   9      -4.033   0.833 -25.748  1.00  0.00      TS   O  
ATOM    964  C2' GUA T   9      -2.437  -0.454 -24.405  1.00  0.00      TS   C  
ATOM    965  C1' GUA T   9      -2.065   0.480 -23.314  1.00  0.00      TS   C  
ATOM    966  N1  GUA T   9       2.451   1.725 -21.337  1.00  0.00      TS   N  
ATOM    967  C2  GUA T   9       1.544   2.485 -22.009  1.00  0.00      TS   C  
ATOM    968  N2  GUA T   9       1.989   3.685 -22.229  1.00  0.00      TS   N  
ATOM    969  N3  GUA T   9       0.413   2.079 -22.479  1.00  0.00      TS   N  
ATOM    970  C4  GUA T   9       0.164   0.798 -22.154  1.00  0.00      TS   C  
ATOM    971  C5  GUA T   9       1.057  -0.033 -21.489  1.00  0.00      TS   C  
ATOM    972  C6  GUA T   9       2.290   0.386 -21.105  1.00  0.00      TS   C  
ATOM    973  O6  GUA T   9       3.152  -0.368 -20.618  1.00  0.00      TS   O  
ATOM    974  N7  GUA T   9       0.427  -1.231 -21.324  1.00  0.00      TS   N  
ATOM    975  C8  GUA T   9      -0.747  -1.109 -21.876  1.00  0.00      TS   C  
ATOM    976  N9  GUA T   9      -0.943   0.086 -22.483  1.00  0.00      TS   N  
ATOM    977  H1  GUA T   9       3.377   2.119 -21.240  1.00  0.00      TS   H  
ATOM    978  H8  GUA T   9      -1.572  -1.820 -21.845  1.00  0.00      TS   H  
ATOM    979  H1' GUA T   9      -1.940   1.488 -23.764  1.00  0.00      TS   H  
ATOM    980  H2' GUA T   9      -1.805  -0.432 -25.317  1.00  0.00      TS   H  
ATOM    981  H21 GUA T   9       2.922   3.914 -21.950  1.00  0.00      TS   H  
ATOM    982  H3' GUA T   9      -4.437  -1.117 -24.950  1.00  0.00      TS   H  
ATOM    983  H22 GUA T   9       1.314   4.422 -22.264  1.00  0.00      TS   H  
ATOM    984  H4' GUA T   9      -4.906   1.284 -23.377  1.00  0.00      TS   H  
ATOM    985  H5' GUA T   9      -5.353  -0.360 -21.589  1.00  0.00      TS   H  
ATOM    986 H2'' GUA T   9      -2.498  -1.487 -24.001  1.00  0.00      TS   H  
ATOM    987 H5'' GUA T   9      -6.176  -0.892 -23.103  1.00  0.00      TS   H  
ATOM    988  P   CYT T  10      -3.810   0.366 -27.262  1.00  0.00      TS   P  
ATOM    989  O1P CYT T  10      -5.125   0.332 -27.904  1.00  0.00      TS   O  
ATOM    990  O2P CYT T  10      -3.042  -0.889 -27.332  1.00  0.00      TS   O  
ATOM    991  C5' CYT T  10      -3.178   2.986 -27.843  1.00  0.00      TS   C  
ATOM    992  O5' CYT T  10      -2.922   1.539 -27.962  1.00  0.00      TS   O  
ATOM    993  C4' CYT T  10      -1.886   3.686 -27.564  1.00  0.00      TS   C  
ATOM    994  O4' CYT T  10      -1.274   3.253 -26.343  1.00  0.00      TS   O  
ATOM    995  C3' CYT T  10      -0.755   3.372 -28.569  1.00  0.00      TS   C  
ATOM    996  O3' CYT T  10      -1.056   4.052 -29.848  1.00  0.00      TS   O  
ATOM    997  C2' CYT T  10       0.368   3.901 -27.812  1.00  0.00      TS   C  
ATOM    998  C1' CYT T  10       0.118   3.463 -26.356  1.00  0.00      TS   C  
ATOM    999  N1  CYT T  10       0.924   2.318 -25.947  1.00  0.00      TS   N  
ATOM   1000  C2  CYT T  10       2.209   2.470 -25.608  1.00  0.00      TS   C  
ATOM   1001  O2  CYT T  10       2.691   3.615 -25.467  1.00  0.00      TS   O  
ATOM   1002  N3  CYT T  10       2.942   1.413 -25.340  1.00  0.00      TS   N  
ATOM   1003  C4  CYT T  10       2.438   0.233 -25.301  1.00  0.00      TS   C  
ATOM   1004  N4  CYT T  10       3.048  -0.860 -24.841  1.00  0.00      TS   N  
ATOM   1005  C5  CYT T  10       1.032   0.002 -25.635  1.00  0.00      TS   C  
ATOM   1006  C6  CYT T  10       0.321   1.092 -25.980  1.00  0.00      TS   C  
ATOM   1007  H5  CYT T  10       0.489  -0.934 -25.510  1.00  0.00      TS   H  
ATOM   1008  H6  CYT T  10      -0.738   1.022 -26.229  1.00  0.00      TS   H  
ATOM   1009  H1' CYT T  10       0.349   4.229 -25.586  1.00  0.00      TS   H  
ATOM   1010  H2' CYT T  10       0.534   4.993 -27.701  1.00  0.00      TS   H  
ATOM   1011  H3' CYT T  10      -0.706   2.273 -28.727  1.00  0.00      TS   H  
ATOM   1012  H4' CYT T  10      -2.080   4.779 -27.511  1.00  0.00      TS   H  
ATOM   1013  H41 CYT T  10       4.009  -0.617 -24.705  1.00  0.00      TS   H  
ATOM   1014  H5' CYT T  10      -3.954   3.240 -27.090  1.00  0.00      TS   H  
ATOM   1015  H42 CYT T  10       2.778  -1.761 -25.179  1.00  0.00      TS   H  
ATOM   1016 H2'' CYT T  10       1.351   3.558 -28.202  1.00  0.00      TS   H  
ATOM   1017 H5'' CYT T  10      -3.539   3.334 -28.834  1.00  0.00      TS   H  
ATOM   1018  P   THY T  11      -0.121   3.779 -31.172  1.00  0.00      TS   P  
ATOM   1019  O1P THY T  11      -0.649   4.643 -32.257  1.00  0.00      TS   O  
ATOM   1020  O2P THY T  11       0.054   2.370 -31.452  1.00  0.00      TS   O  
ATOM   1021  C5' THY T  11       1.584   5.671 -30.377  1.00  0.00      TS   C  
ATOM   1022  O5' THY T  11       1.253   4.323 -30.762  1.00  0.00      TS   O  
ATOM   1023  C4' THY T  11       3.103   5.872 -30.547  1.00  0.00      TS   C  
ATOM   1024  O4' THY T  11       3.968   5.220 -29.562  1.00  0.00      TS   O  
ATOM   1025  C3' THY T  11       3.678   5.396 -31.870  1.00  0.00      TS   C  
ATOM   1026  O3' THY T  11       4.704   6.300 -32.385  1.00  0.00      TS   O  
ATOM   1027  C2' THY T  11       4.192   4.027 -31.592  1.00  0.00      TS   C  
ATOM   1028  C1' THY T  11       4.728   4.132 -30.108  1.00  0.00      TS   C  
ATOM   1029  N1  THY T  11       4.489   2.964 -29.288  1.00  0.00      TS   N  
ATOM   1030  C2  THY T  11       5.530   2.619 -28.387  1.00  0.00      TS   C  
ATOM   1031  O2  THY T  11       6.561   3.276 -28.228  1.00  0.00      TS   O  
ATOM   1032  N3  THY T  11       5.264   1.410 -27.770  1.00  0.00      TS   N  
ATOM   1033  C4  THY T  11       4.203   0.540 -27.970  1.00  0.00      TS   C  
ATOM   1034  O4  THY T  11       4.232  -0.619 -27.508  1.00  0.00      TS   O  
ATOM   1035  C5  THY T  11       3.205   0.967 -28.931  1.00  0.00      TS   C  
ATOM   1036  C5M THY T  11       1.970   0.209 -29.188  1.00  0.00      TS   C  
ATOM   1037  C6  THY T  11       3.420   2.164 -29.486  1.00  0.00      TS   C  
ATOM   1038  H3  THY T  11       5.983   1.121 -27.121  1.00  0.00      TS   H  
ATOM   1039  H6  THY T  11       2.519   2.640 -29.873  1.00  0.00      TS   H  
ATOM   1040  H1' THY T  11       5.757   4.549 -30.167  1.00  0.00      TS   H  
ATOM   1041  H2' THY T  11       5.014   3.747 -32.285  1.00  0.00      TS   H  
ATOM   1042  H3' THY T  11       2.871   5.326 -32.630  1.00  0.00      TS   H  
ATOM   1043  H4' THY T  11       3.299   6.951 -30.371  1.00  0.00      TS   H  
ATOM   1044  H5' THY T  11       1.252   5.900 -29.341  1.00  0.00      TS   H  
ATOM   1045  H51 THY T  11       1.049   0.830 -29.193  1.00  0.00      TS   H  
ATOM   1046  H52 THY T  11       1.787  -0.555 -28.401  1.00  0.00      TS   H  
ATOM   1047  H53 THY T  11       1.912  -0.368 -30.135  1.00  0.00      TS   H  
ATOM   1048 H2'' THY T  11       3.371   3.280 -31.643  1.00  0.00      TS   H  
ATOM   1049 H5'' THY T  11       1.146   6.369 -31.122  1.00  0.00      TS   H  
ATOM   1050  P   ADE T  12       5.239   6.376 -33.836  1.00  0.00      TS   P  
ATOM   1051  O1P ADE T  12       5.161   7.746 -34.389  1.00  0.00      TS   O  
ATOM   1052  O2P ADE T  12       4.544   5.302 -34.556  1.00  0.00      TS   O  
ATOM   1053  C5' ADE T  12       7.677   6.690 -32.962  1.00  0.00      TS   C  
ATOM   1054  O5' ADE T  12       6.710   5.846 -33.656  1.00  0.00      TS   O  
ATOM   1055  C4' ADE T  12       8.889   5.861 -32.356  1.00  0.00      TS   C  
ATOM   1056  O4' ADE T  12       8.258   4.674 -31.691  1.00  0.00      TS   O  
ATOM   1057  C3' ADE T  12       9.909   5.320 -33.369  1.00  0.00      TS   C  
ATOM   1058  O3' ADE T  12      11.334   5.377 -32.909  1.00  0.00      TS   O  
ATOM   1059  C2' ADE T  12       9.428   3.878 -33.541  1.00  0.00      TS   C  
ATOM   1060  C1' ADE T  12       8.908   3.483 -32.145  1.00  0.00      TS   C  
ATOM   1061  N1  ADE T  12       7.277  -1.082 -30.225  1.00  0.00      TS   N  
ATOM   1062  C2  ADE T  12       8.253  -0.218 -29.882  1.00  0.00      TS   C  
ATOM   1063  N3  ADE T  12       8.622   0.911 -30.430  1.00  0.00      TS   N  
ATOM   1064  C4  ADE T  12       7.864   1.235 -31.462  1.00  0.00      TS   C  
ATOM   1065  C5  ADE T  12       6.708   0.507 -31.877  1.00  0.00      TS   C  
ATOM   1066  C6  ADE T  12       6.395  -0.666 -31.154  1.00  0.00      TS   C  
ATOM   1067  N6  ADE T  12       5.324  -1.489 -31.313  1.00  0.00      TS   N  
ATOM   1068  N7  ADE T  12       6.085   1.214 -32.911  1.00  0.00      TS   N  
ATOM   1069  C8  ADE T  12       6.780   2.346 -32.964  1.00  0.00      TS   C  
ATOM   1070  N9  ADE T  12       7.933   2.364 -32.254  1.00  0.00      TS   N  
ATOM   1071  H2  ADE T  12       8.969  -0.494 -29.108  1.00  0.00      TS   H  
ATOM   1072  H8  ADE T  12       6.556   3.160 -33.653  1.00  0.00      TS   H  
ATOM   1073  H1' ADE T  12       9.796   3.292 -31.504  1.00  0.00      TS   H  
ATOM   1074  H2' ADE T  12      10.243   3.297 -34.023  1.00  0.00      TS   H  
ATOM   1075  H3' ADE T  12       9.842   5.982 -34.258  1.00  0.00      TS   H  
ATOM   1076  H4' ADE T  12       9.334   6.540 -31.596  1.00  0.00      TS   H  
ATOM   1077  H5' ADE T  12       7.238   7.246 -32.107  1.00  0.00      TS   H  
ATOM   1078  H61 ADE T  12       4.593  -1.289 -31.967  1.00  0.00      TS   H  
ATOM   1079  H62 ADE T  12       5.044  -2.027 -30.518  1.00  0.00      TS   H  
ATOM   1080 H2'' ADE T  12       8.550   3.945 -34.219  1.00  0.00      TS   H  
ATOM   1081 H5'' ADE T  12       8.017   7.428 -33.719  1.00  0.00      TS   H  
ATOM   1082  P   THY T  13      12.469   5.075 -33.897  1.00  0.00      TS   P  
ATOM   1083  O1P THY T  13      13.613   5.922 -33.670  1.00  0.00      TS   O  
ATOM   1084  O2P THY T  13      11.855   5.121 -35.241  1.00  0.00      TS   O  
ATOM   1085  C5' THY T  13      13.501   3.262 -32.278  1.00  0.00      TS   C  
ATOM   1086  O5' THY T  13      12.925   3.536 -33.620  1.00  0.00      TS   O  
ATOM   1087  C4' THY T  13      13.374   1.761 -31.928  1.00  0.00      TS   C  
ATOM   1088  O4' THY T  13      11.982   1.261 -31.670  1.00  0.00      TS   O  
ATOM   1089  C3' THY T  13      13.879   0.769 -32.964  1.00  0.00      TS   C  
ATOM   1090  O3' THY T  13      15.348   0.736 -32.956  1.00  0.00      TS   O  
ATOM   1091  C2' THY T  13      13.347  -0.518 -32.334  1.00  0.00      TS   C  
ATOM   1092  C1' THY T  13      11.930  -0.119 -31.876  1.00  0.00      TS   C  
ATOM   1093  N1  THY T  13      10.845  -0.467 -32.773  1.00  0.00      TS   N  
ATOM   1094  C2  THY T  13      10.250  -1.670 -32.615  1.00  0.00      TS   C  
ATOM   1095  O2  THY T  13      10.633  -2.541 -31.829  1.00  0.00      TS   O  
ATOM   1096  N3  THY T  13       9.119  -1.852 -33.435  1.00  0.00      TS   N  
ATOM   1097  C4  THY T  13       8.894  -1.078 -34.595  1.00  0.00      TS   C  
ATOM   1098  O4  THY T  13       8.143  -1.486 -35.457  1.00  0.00      TS   O  
ATOM   1099  C5  THY T  13       9.573   0.109 -34.655  1.00  0.00      TS   C  
ATOM   1100  C5M THY T  13       9.465   0.968 -35.866  1.00  0.00      TS   C  
ATOM   1101  C6  THY T  13      10.562   0.358 -33.894  1.00  0.00      TS   C  
ATOM   1102  H3  THY T  13       8.674  -2.748 -33.295  1.00  0.00      TS   H  
ATOM   1103  H6  THY T  13      11.254   1.196 -33.976  1.00  0.00      TS   H  
ATOM   1104  H1' THY T  13      11.689  -0.501 -30.861  1.00  0.00      TS   H  
ATOM   1105  H2' THY T  13      13.928  -0.753 -31.416  1.00  0.00      TS   H  
ATOM   1106  H3' THY T  13      13.551   0.884 -34.019  1.00  0.00      TS   H  
ATOM   1107  H4' THY T  13      14.018   1.673 -31.027  1.00  0.00      TS   H  
ATOM   1108  H5' THY T  13      12.900   3.762 -31.488  1.00  0.00      TS   H  
ATOM   1109  H51 THY T  13       8.446   1.025 -36.307  1.00  0.00      TS   H  
ATOM   1110  H52 THY T  13      10.107   0.556 -36.674  1.00  0.00      TS   H  
ATOM   1111  H53 THY T  13       9.667   2.032 -35.618  1.00  0.00      TS   H  
ATOM   1112 H2'' THY T  13      13.453  -1.402 -33.000  1.00  0.00      TS   H  
ATOM   1113 H5'' THY T  13      14.585   3.504 -32.275  1.00  0.00      TS   H  
ATOM   1114  P   ADE T  14      16.185  -0.018 -34.143  1.00  0.00      TS   P  
ATOM   1115  O1P ADE T  14      17.589   0.539 -34.291  1.00  0.00      TS   O  
ATOM   1116  O2P ADE T  14      15.383   0.160 -35.391  1.00  0.00      TS   O  
ATOM   1117  C5' ADE T  14      16.466  -2.046 -32.368  1.00  0.00      TS   C  
ATOM   1118  O5' ADE T  14      16.152  -1.569 -33.702  1.00  0.00      TS   O  
ATOM   1119  C4' ADE T  14      16.171  -3.543 -32.224  1.00  0.00      TS   C  
ATOM   1120  O4' ADE T  14      14.741  -3.755 -32.370  1.00  0.00      TS   O  
ATOM   1121  C3' ADE T  14      16.897  -4.402 -33.309  1.00  0.00      TS   C  
ATOM   1122  O3' ADE T  14      17.360  -5.687 -32.825  1.00  0.00      TS   O  
ATOM   1123  C2' ADE T  14      15.687  -4.655 -34.259  1.00  0.00      TS   C  
ATOM   1124  C1' ADE T  14      14.429  -4.753 -33.364  1.00  0.00      TS   C  
ATOM   1125  N1  ADE T  14       9.617  -6.050 -34.683  1.00  0.00      TS   N  
ATOM   1126  C2  ADE T  14      10.537  -6.644 -33.934  1.00  0.00      TS   C  
ATOM   1127  N3  ADE T  14      11.740  -6.238 -33.534  1.00  0.00      TS   N  
ATOM   1128  C4  ADE T  14      12.015  -5.002 -34.121  1.00  0.00      TS   C  
ATOM   1129  C5  ADE T  14      11.148  -4.218 -34.901  1.00  0.00      TS   C  
ATOM   1130  C6  ADE T  14       9.912  -4.783 -35.196  1.00  0.00      TS   C  
ATOM   1131  N6  ADE T  14       9.005  -4.210 -35.959  1.00  0.00      TS   N  
ATOM   1132  N7  ADE T  14      11.759  -3.013 -35.265  1.00  0.00      TS   N  
ATOM   1133  C8  ADE T  14      13.015  -3.109 -34.785  1.00  0.00      TS   C  
ATOM   1134  N9  ADE T  14      13.246  -4.300 -34.123  1.00  0.00      TS   N  
ATOM   1135  H2  ADE T  14      10.382  -7.683 -33.643  1.00  0.00      TS   H  
ATOM   1136  H8  ADE T  14      13.740  -2.297 -34.841  1.00  0.00      TS   H  
ATOM   1137  H1' ADE T  14      14.441  -5.762 -32.898  1.00  0.00      TS   H  
ATOM   1138  H2' ADE T  14      15.807  -5.551 -34.907  1.00  0.00      TS   H  
ATOM   1139  H3' ADE T  14      17.651  -3.755 -33.806  1.00  0.00      TS   H  
ATOM   1140  H4' ADE T  14      16.511  -3.845 -31.210  1.00  0.00      TS   H  
ATOM   1141  H5' ADE T  14      16.034  -1.461 -31.529  1.00  0.00      TS   H  
ATOM   1142  H61 ADE T  14       9.070  -3.215 -36.034  1.00  0.00      TS   H  
ATOM   1143  H62 ADE T  14       8.090  -4.613 -35.957  1.00  0.00      TS   H  
ATOM   1144 H2'' ADE T  14      15.582  -3.814 -34.977  1.00  0.00      TS   H  
ATOM   1145 H5'' ADE T  14      17.570  -1.915 -32.393  1.00  0.00      TS   H  
ATOM   1146  P   THY T  15      18.329  -6.437 -33.750  1.00  0.00      TS   P  
ATOM   1147  O1P THY T  15      19.580  -6.650 -32.898  1.00  0.00      TS   O  
ATOM   1148  O2P THY T  15      18.524  -5.745 -35.045  1.00  0.00      TS   O  
ATOM   1149  C5' THY T  15      17.017  -8.444 -32.815  1.00  0.00      TS   C  
ATOM   1150  O5' THY T  15      17.529  -7.760 -34.004  1.00  0.00      TS   O  
ATOM   1151  C4' THY T  15      15.925  -9.442 -33.103  1.00  0.00      TS   C  
ATOM   1152  O4' THY T  15      14.768  -8.738 -33.544  1.00  0.00      TS   O  
ATOM   1153  C3' THY T  15      16.341 -10.408 -34.304  1.00  0.00      TS   C  
ATOM   1154  O3' THY T  15      16.256 -11.858 -34.001  1.00  0.00      TS   O  
ATOM   1155  C2' THY T  15      15.429  -9.985 -35.394  1.00  0.00      TS   C  
ATOM   1156  C1' THY T  15      14.216  -9.504 -34.651  1.00  0.00      TS   C  
ATOM   1157  N1  THY T  15      13.320  -8.607 -35.393  1.00  0.00      TS   N  
ATOM   1158  C2  THY T  15      12.037  -9.009 -35.642  1.00  0.00      TS   C  
ATOM   1159  O2  THY T  15      11.549 -10.118 -35.261  1.00  0.00      TS   O  
ATOM   1160  N3  THY T  15      11.364  -8.096 -36.447  1.00  0.00      TS   N  
ATOM   1161  C4  THY T  15      11.840  -6.962 -36.986  1.00  0.00      TS   C  
ATOM   1162  O4  THY T  15      11.058  -6.358 -37.695  1.00  0.00      TS   O  
ATOM   1163  C5  THY T  15      13.202  -6.641 -36.738  1.00  0.00      TS   C  
ATOM   1164  C5M THY T  15      13.843  -5.471 -37.385  1.00  0.00      TS   C  
ATOM   1165  C6  THY T  15      13.845  -7.516 -35.986  1.00  0.00      TS   C  
ATOM   1166  H3  THY T  15      10.430  -8.361 -36.726  1.00  0.00      TS   H  
ATOM   1167  H6  THY T  15      14.930  -7.515 -35.878  1.00  0.00      TS   H  
ATOM   1168  H1' THY T  15      13.656 -10.340 -34.181  1.00  0.00      TS   H  
ATOM   1169  H2' THY T  15      15.310 -10.788 -36.153  1.00  0.00      TS   H  
ATOM   1170  H3' THY T  15      17.419 -10.208 -34.477  1.00  0.00      TS   H  
ATOM   1171  H4' THY T  15      15.748 -10.092 -32.218  1.00  0.00      TS   H  
ATOM   1172  H5' THY T  15      16.721  -7.760 -31.990  1.00  0.00      TS   H  
ATOM   1173  H51 THY T  15      13.228  -4.546 -37.417  1.00  0.00      TS   H  
ATOM   1174  H52 THY T  15      14.156  -5.733 -38.419  1.00  0.00      TS   H  
ATOM   1175  H53 THY T  15      14.698  -5.012 -36.843  1.00  0.00      TS   H  
ATOM   1176 H2'' THY T  15      15.885  -9.160 -35.983  1.00  0.00      TS   H  
ATOM   1177 H5'' THY T  15      17.807  -9.081 -32.364  1.00  0.00      TS   H  
ATOM   1178  P   ADE T  16      16.718 -12.879 -35.123  1.00  0.00      TS   P  
ATOM   1179  O1P ADE T  16      17.228 -14.082 -34.379  1.00  0.00      TS   O  
ATOM   1180  O2P ADE T  16      17.592 -12.295 -36.115  1.00  0.00      TS   O  
ATOM   1181  C5' ADE T  16      14.366 -13.995 -35.049  1.00  0.00      TS   C  
ATOM   1182  O5' ADE T  16      15.383 -13.314 -35.835  1.00  0.00      TS   O  
ATOM   1183  C4' ADE T  16      13.139 -14.491 -35.913  1.00  0.00      TS   C  
ATOM   1184  O4' ADE T  16      12.394 -13.401 -36.400  1.00  0.00      TS   O  
ATOM   1185  C3' ADE T  16      13.348 -15.416 -37.098  1.00  0.00      TS   C  
ATOM   1186  O3' ADE T  16      12.381 -16.477 -37.061  1.00  0.00      TS   O  
ATOM   1187  C2' ADE T  16      13.231 -14.528 -38.299  1.00  0.00      TS   C  
ATOM   1188  C1' ADE T  16      12.205 -13.536 -37.833  1.00  0.00      TS   C  
ATOM   1189  N1  ADE T  16      10.209  -9.867 -40.797  1.00  0.00      TS   N  
ATOM   1190  C2  ADE T  16       9.771 -11.057 -40.532  1.00  0.00      TS   C  
ATOM   1191  N3  ADE T  16      10.236 -11.967 -39.653  1.00  0.00      TS   N  
ATOM   1192  C4  ADE T  16      11.390 -11.511 -39.089  1.00  0.00      TS   C  
ATOM   1193  C5  ADE T  16      12.073 -10.330 -39.409  1.00  0.00      TS   C  
ATOM   1194  C6  ADE T  16      11.367  -9.496 -40.222  1.00  0.00      TS   C  
ATOM   1195  N6  ADE T  16      11.708  -8.201 -40.539  1.00  0.00      TS   N  
ATOM   1196  N7  ADE T  16      13.331 -10.255 -38.791  1.00  0.00      TS   N  
ATOM   1197  C8  ADE T  16      13.378 -11.369 -38.048  1.00  0.00      TS   C  
ATOM   1198  N9  ADE T  16      12.321 -12.260 -38.353  1.00  0.00      TS   N  
ATOM   1199  H2  ADE T  16       8.865 -11.283 -41.095  1.00  0.00      TS   H  
ATOM   1200  H8  ADE T  16      14.241 -11.718 -37.481  1.00  0.00      TS   H  
ATOM   1201  H1' ADE T  16      11.146 -13.870 -37.882  1.00  0.00      TS   H  
ATOM   1202  H2' ADE T  16      12.977 -15.104 -39.213  1.00  0.00      TS   H  
ATOM   1203  H3' ADE T  16      14.385 -15.795 -36.978  1.00  0.00      TS   H  
ATOM   1204  H4' ADE T  16      12.377 -15.039 -35.318  1.00  0.00      TS   H  
ATOM   1205  H5' ADE T  16      14.079 -13.582 -34.059  1.00  0.00      TS   H  
ATOM   1206  H61 ADE T  16      11.173  -7.554 -41.080  1.00  0.00      TS   H  
ATOM   1207  H62 ADE T  16      12.478  -7.696 -40.148  1.00  0.00      TS   H  
ATOM   1208 H2'' ADE T  16      14.249 -14.111 -38.455  1.00  0.00      TS   H  
ATOM   1209 H5'' ADE T  16      14.835 -14.977 -34.826  1.00  0.00      TS   H  
ATOM   1210  P   THY T  17      12.563 -17.723 -37.964  1.00  0.00      TS   P  
ATOM   1211  O1P THY T  17      12.079 -18.931 -37.256  1.00  0.00      TS   O  
ATOM   1212  O2P THY T  17      13.937 -17.806 -38.366  1.00  0.00      TS   O  
ATOM   1213  C5' THY T  17      10.279 -17.161 -38.984  1.00  0.00      TS   C  
ATOM   1214  O5' THY T  17      11.687 -17.393 -39.231  1.00  0.00      TS   O  
ATOM   1215  C4' THY T  17       9.511 -16.761 -40.277  1.00  0.00      TS   C  
ATOM   1216  O4' THY T  17       9.815 -15.349 -40.644  1.00  0.00      TS   O  
ATOM   1217  C3' THY T  17       9.916 -17.510 -41.546  1.00  0.00      TS   C  
ATOM   1218  O3' THY T  17       8.755 -18.002 -42.313  1.00  0.00      TS   O  
ATOM   1219  C2' THY T  17      10.644 -16.523 -42.428  1.00  0.00      TS   C  
ATOM   1220  C1' THY T  17       9.976 -15.252 -42.047  1.00  0.00      TS   C  
ATOM   1221  N1  THY T  17      10.676 -14.067 -42.470  1.00  0.00      TS   N  
ATOM   1222  C2  THY T  17      10.026 -13.128 -43.340  1.00  0.00      TS   C  
ATOM   1223  O2  THY T  17       8.961 -13.396 -43.791  1.00  0.00      TS   O  
ATOM   1224  N3  THY T  17      10.743 -11.999 -43.644  1.00  0.00      TS   N  
ATOM   1225  C4  THY T  17      11.979 -11.726 -43.155  1.00  0.00      TS   C  
ATOM   1226  O4  THY T  17      12.595 -10.757 -43.625  1.00  0.00      TS   O  
ATOM   1227  C5  THY T  17      12.587 -12.734 -42.368  1.00  0.00      TS   C  
ATOM   1228  C5M THY T  17      13.891 -12.361 -41.663  1.00  0.00      TS   C  
ATOM   1229  C6  THY T  17      11.959 -13.850 -42.085  1.00  0.00      TS   C  
ATOM   1230  H3  THY T  17      10.298 -11.296 -44.217  1.00  0.00      TS   H  
ATOM   1231  H6  THY T  17      12.386 -14.546 -41.364  1.00  0.00      TS   H  
ATOM   1232  H1' THY T  17       8.925 -15.246 -42.406  1.00  0.00      TS   H  
ATOM   1233  H2' THY T  17      10.565 -16.754 -43.512  1.00  0.00      TS   H  
ATOM   1234  H3' THY T  17      10.583 -18.335 -41.217  1.00  0.00      TS   H  
ATOM   1235  H4' THY T  17       8.422 -16.735 -40.058  1.00  0.00      TS   H  
ATOM   1236  H5' THY T  17      10.102 -16.353 -38.242  1.00  0.00      TS   H  
ATOM   1237  H51 THY T  17      14.840 -12.445 -42.236  1.00  0.00      TS   H  
ATOM   1238  H52 THY T  17      14.043 -13.123 -40.869  1.00  0.00      TS   H  
ATOM   1239  H53 THY T  17      13.811 -11.354 -41.203  1.00  0.00      TS   H  
ATOM   1240 H2'' THY T  17      11.734 -16.556 -42.214  1.00  0.00      TS   H  
ATOM   1241 H5'' THY T  17       9.864 -18.133 -38.642  1.00  0.00      TS   H  
ATOM   1242  P   ADE T  18       8.960 -19.295 -43.215  1.00  0.00      TS   P  
ATOM   1243  O1P ADE T  18       7.705 -20.111 -43.190  1.00  0.00      TS   O  
ATOM   1244  O2P ADE T  18      10.209 -19.988 -42.901  1.00  0.00      TS   O  
ATOM   1245  C5' ADE T  18       7.796 -18.157 -45.168  1.00  0.00      TS   C  
ATOM   1246  O5' ADE T  18       9.014 -18.679 -44.685  1.00  0.00      TS   O  
ATOM   1247  C4' ADE T  18       7.960 -17.433 -46.526  1.00  0.00      TS   C  
ATOM   1248  O4' ADE T  18       8.792 -16.299 -46.262  1.00  0.00      TS   O  
ATOM   1249  C3' ADE T  18       8.671 -18.127 -47.599  1.00  0.00      TS   C  
ATOM   1250  O3' ADE T  18       8.185 -17.826 -48.897  1.00  0.00      TS   O  
ATOM   1251  C2' ADE T  18      10.097 -17.695 -47.527  1.00  0.00      TS   C  
ATOM   1252  C1' ADE T  18       9.809 -16.262 -47.218  1.00  0.00      TS   C  
ATOM   1253  N1  ADE T  18      12.020 -11.676 -46.819  1.00  0.00      TS   N  
ATOM   1254  C2  ADE T  18      10.937 -12.038 -47.375  1.00  0.00      TS   C  
ATOM   1255  N3  ADE T  18      10.269 -13.247 -47.321  1.00  0.00      TS   N  
ATOM   1256  C4  ADE T  18      11.098 -14.186 -46.736  1.00  0.00      TS   C  
ATOM   1257  C5  ADE T  18      12.339 -13.970 -46.206  1.00  0.00      TS   C  
ATOM   1258  C6  ADE T  18      12.835 -12.666 -46.284  1.00  0.00      TS   C  
ATOM   1259  N6  ADE T  18      14.058 -12.228 -45.916  1.00  0.00      TS   N  
ATOM   1260  N7  ADE T  18      12.907 -15.156 -45.731  1.00  0.00      TS   N  
ATOM   1261  C8  ADE T  18      12.034 -16.017 -46.134  1.00  0.00      TS   C  
ATOM   1262  N9  ADE T  18      10.907 -15.547 -46.688  1.00  0.00      TS   N  
ATOM   1263  H2  ADE T  18      10.321 -11.221 -47.753  1.00  0.00      TS   H  
ATOM   1264  H8  ADE T  18      12.204 -17.078 -45.952  1.00  0.00      TS   H  
ATOM   1265  H1' ADE T  18       9.317 -15.800 -48.101  1.00  0.00      TS   H  
ATOM   1266  H2' ADE T  18      10.629 -17.875 -48.486  1.00  0.00      TS   H  
ATOM   1267  H3' ADE T  18       8.648 -19.225 -47.429  1.00  0.00      TS   H  
ATOM   1268  H4' ADE T  18       6.972 -17.196 -46.977  1.00  0.00      TS   H  
ATOM   1269  H5' ADE T  18       7.132 -17.464 -44.607  1.00  0.00      TS   H  
ATOM   1270  H61 ADE T  18      14.889 -12.773 -46.023  1.00  0.00      TS   H  
ATOM   1271  H62 ADE T  18      14.217 -11.300 -46.254  1.00  0.00      TS   H  
ATOM   1272 H2'' ADE T  18      10.672 -18.188 -46.715  1.00  0.00      TS   H  
ATOM   1273 H5'' ADE T  18       7.101 -18.992 -45.403  1.00  0.00      TS   H  
ATOM   1274  P   ADE T  19       7.607 -18.835 -49.938  1.00  0.00      TS   P  
ATOM   1275  O1P ADE T  19       6.749 -19.834 -49.234  1.00  0.00      TS   O  
ATOM   1276  O2P ADE T  19       8.629 -19.361 -50.855  1.00  0.00      TS   O  
ATOM   1277  C5' ADE T  19       6.197 -16.621 -50.573  1.00  0.00      TS   C  
ATOM   1278  O5' ADE T  19       6.669 -17.953 -50.818  1.00  0.00      TS   O  
ATOM   1279  C4' ADE T  19       6.942 -15.514 -51.429  1.00  0.00      TS   C  
ATOM   1280  O4' ADE T  19       8.203 -15.045 -50.765  1.00  0.00      TS   O  
ATOM   1281  C3' ADE T  19       7.440 -16.079 -52.822  1.00  0.00      TS   C  
ATOM   1282  O3' ADE T  19       6.968 -15.202 -53.926  1.00  0.00      TS   O  
ATOM   1283  C2' ADE T  19       8.948 -16.083 -52.720  1.00  0.00      TS   C  
ATOM   1284  C1' ADE T  19       9.219 -14.890 -51.738  1.00  0.00      TS   C  
ATOM   1285  N1  ADE T  19      13.142 -12.171 -49.955  1.00  0.00      TS   N  
ATOM   1286  C2  ADE T  19      12.022 -11.808 -50.637  1.00  0.00      TS   C  
ATOM   1287  N3  ADE T  19      11.048 -12.591 -50.989  1.00  0.00      TS   N  
ATOM   1288  C4  ADE T  19      11.234 -13.882 -50.724  1.00  0.00      TS   C  
ATOM   1289  C5  ADE T  19      12.347 -14.422 -50.096  1.00  0.00      TS   C  
ATOM   1290  C6  ADE T  19      13.329 -13.443 -49.745  1.00  0.00      TS   C  
ATOM   1291  N6  ADE T  19      14.548 -13.720 -49.238  1.00  0.00      TS   N  
ATOM   1292  N7  ADE T  19      12.248 -15.822 -50.052  1.00  0.00      TS   N  
ATOM   1293  C8  ADE T  19      11.158 -16.048 -50.622  1.00  0.00      TS   C  
ATOM   1294  N9  ADE T  19      10.471 -14.938 -51.105  1.00  0.00      TS   N  
ATOM   1295  H2  ADE T  19      11.979 -10.762 -50.943  1.00  0.00      TS   H  
ATOM   1296  H8  ADE T  19      10.811 -17.050 -50.874  1.00  0.00      TS   H  
ATOM   1297  H1' ADE T  19       9.215 -13.922 -52.285  1.00  0.00      TS   H  
ATOM   1298  H2' ADE T  19       9.525 -16.023 -53.668  1.00  0.00      TS   H  
ATOM   1299  H3' ADE T  19       7.018 -17.089 -53.014  1.00  0.00      TS   H  
ATOM   1300  H4' ADE T  19       6.324 -14.599 -51.553  1.00  0.00      TS   H  
ATOM   1301  H5' ADE T  19       6.097 -16.293 -49.517  1.00  0.00      TS   H  
ATOM   1302  H61 ADE T  19      15.025 -12.971 -48.779  1.00  0.00      TS   H  
ATOM   1303  H62 ADE T  19      15.093 -14.552 -49.344  1.00  0.00      TS   H  
ATOM   1304 H2'' ADE T  19       9.236 -17.013 -52.184  1.00  0.00      TS   H  
ATOM   1305 H5'' ADE T  19       5.124 -16.562 -50.856  1.00  0.00      TS   H  
ATOM   1306  P   GUA T  20       7.269 -15.396 -55.392  1.00  0.00      TS   P  
ATOM   1307  O1P GUA T  20       6.120 -14.915 -56.173  1.00  0.00      TS   O  
ATOM   1308  O2P GUA T  20       7.644 -16.821 -55.662  1.00  0.00      TS   O  
ATOM   1309  C5' GUA T  20       8.331 -13.032 -55.409  1.00  0.00      TS   C  
ATOM   1310  O5' GUA T  20       8.536 -14.490 -55.677  1.00  0.00      TS   O  
ATOM   1311  C4' GUA T  20       9.590 -12.097 -55.484  1.00  0.00      TS   C  
ATOM   1312  O4' GUA T  20      10.673 -12.471 -54.527  1.00  0.00      TS   O  
ATOM   1313  C3' GUA T  20      10.266 -12.254 -56.926  1.00  0.00      TS   C  
ATOM   1314  O3' GUA T  20      10.854 -11.070 -57.429  1.00  0.00      TS   O  
ATOM   1315  C2' GUA T  20      11.383 -13.216 -56.680  1.00  0.00      TS   C  
ATOM   1316  C1' GUA T  20      11.901 -12.810 -55.245  1.00  0.00      TS   C  
ATOM   1317  N1  GUA T  20      15.688 -14.330 -52.231  1.00  0.00      TS   N  
ATOM   1318  C2  GUA T  20      15.502 -13.144 -52.870  1.00  0.00      TS   C  
ATOM   1319  N2  GUA T  20      16.372 -12.200 -52.510  1.00  0.00      TS   N  
ATOM   1320  N3  GUA T  20      14.486 -12.805 -53.637  1.00  0.00      TS   N  
ATOM   1321  C4  GUA T  20      13.669 -13.863 -53.737  1.00  0.00      TS   C  
ATOM   1322  C5  GUA T  20      13.718 -15.137 -53.183  1.00  0.00      TS   C  
ATOM   1323  C6  GUA T  20      14.835 -15.368 -52.250  1.00  0.00      TS   C  
ATOM   1324  O6  GUA T  20      15.124 -16.455 -51.670  1.00  0.00      TS   O  
ATOM   1325  N7  GUA T  20      12.649 -15.980 -53.499  1.00  0.00      TS   N  
ATOM   1326  C8  GUA T  20      11.924 -15.144 -54.247  1.00  0.00      TS   C  
ATOM   1327  N9  GUA T  20      12.514 -13.878 -54.465  1.00  0.00      TS   N  
ATOM   1328  H1  GUA T  20      16.432 -14.426 -51.553  1.00  0.00      TS   H  
ATOM   1329  H8  GUA T  20      10.939 -15.334 -54.675  1.00  0.00      TS   H  
ATOM   1330  H1' GUA T  20      12.541 -11.908 -55.352  1.00  0.00      TS   H  
ATOM   1331  H2' GUA T  20      12.224 -13.094 -57.396  1.00  0.00      TS   H  
ATOM   1332  H21 GUA T  20      16.595 -11.543 -53.230  1.00  0.00      TS   H  
ATOM   1333  H3' GUA T  20       9.509 -12.644 -57.640  1.00  0.00      TS   H  
ATOM   1334  H22 GUA T  20      17.096 -12.421 -51.857  1.00  0.00      TS   H  
ATOM   1335  H4' GUA T  20       9.318 -11.069 -55.162  1.00  0.00      TS   H  
ATOM   1336  H5' GUA T  20       7.881 -12.947 -54.397  1.00  0.00      TS   H  
ATOM   1337  H3T GUA T  20      11.339 -11.338 -58.212  1.00  0.00      TS   H  
ATOM   1338 H2'' GUA T  20      11.065 -14.279 -56.755  1.00  0.00      TS   H  
ATOM   1339 H5'' GUA T  20       7.669 -12.618 -56.200  1.00  0.00      TS   H  
TER   
END
