# Supplementary material for: CRISPR-Cas12a exploits R-loop asymmetry to form double-strand breaks
Source: eLife. 2020 Jun 10;9:e55143. doi: 10.7554/eLife.55143 (PMC7286691; doi:10.7554/eLife.55143)
Supplement: Figure 5—source data 2. [file elife-55143-fig5-data2.zip › Figure 5ΓÇöSource Data 2/Example_MD_trajectories/5prime_boundary/5prime_boundary_19.pdb]

ATOM      1  C5' CYT B   1      18.051 -11.888 -58.500  1.00  0.00      BS   C  
ATOM      2  O5' CYT B   1      18.873 -13.010 -58.566  1.00  0.00      BS   O  
ATOM      3  C4' CYT B   1      16.885 -12.108 -57.512  1.00  0.00      BS   C  
ATOM      4  O4' CYT B   1      16.103 -13.273 -57.813  1.00  0.00      BS   O  
ATOM      5  C3' CYT B   1      17.226 -12.148 -55.986  1.00  0.00      BS   C  
ATOM      6  O3' CYT B   1      16.644 -11.167 -55.182  1.00  0.00      BS   O  
ATOM      7  C2' CYT B   1      16.693 -13.552 -55.557  1.00  0.00      BS   C  
ATOM      8  C1' CYT B   1      15.536 -13.781 -56.565  1.00  0.00      BS   C  
ATOM      9  N1  CYT B   1      14.947 -15.181 -56.544  1.00  0.00      BS   N  
ATOM     10  C2  CYT B   1      13.887 -15.482 -57.372  1.00  0.00      BS   C  
ATOM     11  O2  CYT B   1      13.466 -14.576 -58.119  1.00  0.00      BS   O  
ATOM     12  N3  CYT B   1      13.291 -16.725 -57.372  1.00  0.00      BS   N  
ATOM     13  C4  CYT B   1      13.830 -17.691 -56.629  1.00  0.00      BS   C  
ATOM     14  N4  CYT B   1      13.323 -18.951 -56.738  1.00  0.00      BS   N  
ATOM     15  C5  CYT B   1      14.927 -17.385 -55.716  1.00  0.00      BS   C  
ATOM     16  C6  CYT B   1      15.440 -16.118 -55.732  1.00  0.00      BS   C  
ATOM     17  H5  CYT B   1      15.442 -18.197 -55.203  1.00  0.00      BS   H  
ATOM     18  H6  CYT B   1      16.305 -15.891 -55.110  1.00  0.00      BS   H  
ATOM     19  H1' CYT B   1      14.688 -13.111 -56.304  1.00  0.00      BS   H  
ATOM     20  H2' CYT B   1      16.336 -13.614 -54.507  1.00  0.00      BS   H  
ATOM     21  H3' CYT B   1      18.334 -12.205 -55.926  1.00  0.00      BS   H  
ATOM     22  H4' CYT B   1      16.186 -11.252 -57.633  1.00  0.00      BS   H  
ATOM     23  H41 CYT B   1      12.608 -18.966 -57.437  1.00  0.00      BS   H  
ATOM     24  H5' CYT B   1      17.686 -11.773 -59.542  1.00  0.00      BS   H  
ATOM     25  H42 CYT B   1      13.878 -19.782 -56.706  1.00  0.00      BS   H  
ATOM     26  H5T CYT B   1      18.397 -13.813 -58.344  1.00  0.00      BS   H  
ATOM     27 H2'' CYT B   1      17.458 -14.346 -55.696  1.00  0.00      BS   H  
ATOM     28 H5'' CYT B   1      18.738 -11.031 -58.334  1.00  0.00      BS   H  
ATOM     29  P   THY B   2      17.016  -9.696 -55.345  1.00  0.00      BS   P  
ATOM     30  O1P THY B   2      16.229  -8.992 -56.370  1.00  0.00      BS   O  
ATOM     31  O2P THY B   2      18.448  -9.541 -55.532  1.00  0.00      BS   O  
ATOM     32  C5' THY B   2      15.222  -8.609 -53.726  1.00  0.00      BS   C  
ATOM     33  O5' THY B   2      16.612  -8.990 -53.967  1.00  0.00      BS   O  
ATOM     34  C4' THY B   2      14.977  -8.424 -52.201  1.00  0.00      BS   C  
ATOM     35  O4' THY B   2      15.142  -9.714 -51.521  1.00  0.00      BS   O  
ATOM     36  C3' THY B   2      15.940  -7.551 -51.477  1.00  0.00      BS   C  
ATOM     37  O3' THY B   2      15.247  -6.458 -50.938  1.00  0.00      BS   O  
ATOM     38  C2' THY B   2      16.506  -8.463 -50.342  1.00  0.00      BS   C  
ATOM     39  C1' THY B   2      15.356  -9.449 -50.202  1.00  0.00      BS   C  
ATOM     40  N1  THY B   2      15.708 -10.743 -49.582  1.00  0.00      BS   N  
ATOM     41  C2  THY B   2      14.749 -11.720 -49.485  1.00  0.00      BS   C  
ATOM     42  O2  THY B   2      13.619 -11.631 -50.055  1.00  0.00      BS   O  
ATOM     43  N3  THY B   2      15.165 -12.889 -48.960  1.00  0.00      BS   N  
ATOM     44  C4  THY B   2      16.233 -13.050 -48.052  1.00  0.00      BS   C  
ATOM     45  O4  THY B   2      16.217 -13.881 -47.198  1.00  0.00      BS   O  
ATOM     46  C5  THY B   2      17.237 -12.036 -48.225  1.00  0.00      BS   C  
ATOM     47  C5M THY B   2      18.469 -12.118 -47.470  1.00  0.00      BS   C  
ATOM     48  C6  THY B   2      16.934 -10.880 -48.891  1.00  0.00      BS   C  
ATOM     49  H3  THY B   2      14.378 -13.500 -48.797  1.00  0.00      BS   H  
ATOM     50  H6  THY B   2      17.753 -10.165 -48.965  1.00  0.00      BS   H  
ATOM     51  H1' THY B   2      14.462  -8.940 -49.785  1.00  0.00      BS   H  
ATOM     52  H2' THY B   2      16.707  -7.993 -49.355  1.00  0.00      BS   H  
ATOM     53  H3' THY B   2      16.753  -7.228 -52.163  1.00  0.00      BS   H  
ATOM     54  H4' THY B   2      13.932  -8.075 -52.056  1.00  0.00      BS   H  
ATOM     55  H5' THY B   2      14.514  -9.307 -54.222  1.00  0.00      BS   H  
ATOM     56  H51 THY B   2      19.361 -11.627 -47.915  1.00  0.00      BS   H  
ATOM     57  H52 THY B   2      18.787 -13.166 -47.281  1.00  0.00      BS   H  
ATOM     58  H53 THY B   2      18.437 -11.593 -46.492  1.00  0.00      BS   H  
ATOM     59 H2'' THY B   2      17.344  -8.987 -50.848  1.00  0.00      BS   H  
ATOM     60 H5'' THY B   2      15.133  -7.624 -54.233  1.00  0.00      BS   H  
ATOM     61  P   THY B   3      15.392  -4.950 -51.310  1.00  0.00      BS   P  
ATOM     62  O1P THY B   3      15.940  -4.844 -52.680  1.00  0.00      BS   O  
ATOM     63  O2P THY B   3      16.113  -4.296 -50.232  1.00  0.00      BS   O  
ATOM     64  C5' THY B   3      12.906  -4.925 -52.152  1.00  0.00      BS   C  
ATOM     65  O5' THY B   3      13.916  -4.337 -51.320  1.00  0.00      BS   O  
ATOM     66  C4' THY B   3      11.802  -5.475 -51.290  1.00  0.00      BS   C  
ATOM     67  O4' THY B   3      12.040  -6.730 -50.582  1.00  0.00      BS   O  
ATOM     68  C3' THY B   3      11.235  -4.513 -50.169  1.00  0.00      BS   C  
ATOM     69  O3' THY B   3       9.845  -4.418 -50.088  1.00  0.00      BS   O  
ATOM     70  C2' THY B   3      11.749  -5.124 -48.833  1.00  0.00      BS   C  
ATOM     71  C1' THY B   3      11.666  -6.583 -49.220  1.00  0.00      BS   C  
ATOM     72  N1  THY B   3      12.479  -7.521 -48.430  1.00  0.00      BS   N  
ATOM     73  C2  THY B   3      11.957  -8.777 -48.141  1.00  0.00      BS   C  
ATOM     74  O2  THY B   3      10.878  -9.159 -48.513  1.00  0.00      BS   O  
ATOM     75  N3  THY B   3      12.799  -9.531 -47.395  1.00  0.00      BS   N  
ATOM     76  C4  THY B   3      14.028  -9.251 -46.849  1.00  0.00      BS   C  
ATOM     77  O4  THY B   3      14.645 -10.136 -46.285  1.00  0.00      BS   O  
ATOM     78  C5  THY B   3      14.498  -7.956 -47.215  1.00  0.00      BS   C  
ATOM     79  C5M THY B   3      15.921  -7.694 -46.761  1.00  0.00      BS   C  
ATOM     80  C6  THY B   3      13.755  -7.151 -48.077  1.00  0.00      BS   C  
ATOM     81  H3  THY B   3      12.344 -10.323 -46.963  1.00  0.00      BS   H  
ATOM     82  H6  THY B   3      14.330  -6.615 -48.832  1.00  0.00      BS   H  
ATOM     83  H1' THY B   3      10.625  -6.971 -49.199  1.00  0.00      BS   H  
ATOM     84  H2' THY B   3      11.034  -4.975 -47.995  1.00  0.00      BS   H  
ATOM     85  H3' THY B   3      11.729  -3.529 -50.320  1.00  0.00      BS   H  
ATOM     86  H4' THY B   3      10.947  -5.677 -51.969  1.00  0.00      BS   H  
ATOM     87  H5' THY B   3      13.272  -5.752 -52.796  1.00  0.00      BS   H  
ATOM     88  H51 THY B   3      16.014  -7.452 -45.680  1.00  0.00      BS   H  
ATOM     89  H52 THY B   3      16.454  -6.857 -47.260  1.00  0.00      BS   H  
ATOM     90  H53 THY B   3      16.545  -8.594 -46.948  1.00  0.00      BS   H  
ATOM     91 H2'' THY B   3      12.730  -4.653 -48.607  1.00  0.00      BS   H  
ATOM     92 H5'' THY B   3      12.430  -4.169 -52.814  1.00  0.00      BS   H  
ATOM     93  P   ADE B   4       9.155  -3.020 -49.991  1.00  0.00      BS   P  
ATOM     94  O1P ADE B   4       9.073  -2.411 -51.321  1.00  0.00      BS   O  
ATOM     95  O2P ADE B   4       9.770  -2.226 -48.896  1.00  0.00      BS   O  
ATOM     96  C5' ADE B   4       7.122  -4.740 -49.461  1.00  0.00      BS   C  
ATOM     97  O5' ADE B   4       7.695  -3.412 -49.487  1.00  0.00      BS   O  
ATOM     98  C4' ADE B   4       6.870  -5.273 -47.989  1.00  0.00      BS   C  
ATOM     99  O4' ADE B   4       8.089  -5.966 -47.571  1.00  0.00      BS   O  
ATOM    100  C3' ADE B   4       6.595  -4.239 -46.838  1.00  0.00      BS   C  
ATOM    101  O3' ADE B   4       5.520  -4.630 -46.027  1.00  0.00      BS   O  
ATOM    102  C2' ADE B   4       7.804  -4.328 -45.988  1.00  0.00      BS   C  
ATOM    103  C1' ADE B   4       8.172  -5.774 -46.173  1.00  0.00      BS   C  
ATOM    104  N1  ADE B   4      11.217  -9.306 -44.124  1.00  0.00      BS   N  
ATOM    105  C2  ADE B   4       9.969  -9.384 -44.671  1.00  0.00      BS   C  
ATOM    106  N3  ADE B   4       9.238  -8.420 -45.175  1.00  0.00      BS   N  
ATOM    107  C4  ADE B   4       9.882  -7.253 -45.193  1.00  0.00      BS   C  
ATOM    108  C5  ADE B   4      11.214  -7.038 -44.727  1.00  0.00      BS   C  
ATOM    109  C6  ADE B   4      11.897  -8.151 -44.212  1.00  0.00      BS   C  
ATOM    110  N6  ADE B   4      13.153  -8.217 -43.783  1.00  0.00      BS   N  
ATOM    111  N7  ADE B   4      11.590  -5.721 -44.813  1.00  0.00      BS   N  
ATOM    112  C8  ADE B   4      10.525  -5.190 -45.442  1.00  0.00      BS   C  
ATOM    113  N9  ADE B   4       9.464  -6.059 -45.683  1.00  0.00      BS   N  
ATOM    114  H2  ADE B   4       9.441 -10.316 -44.467  1.00  0.00      BS   H  
ATOM    115  H8  ADE B   4      10.446  -4.150 -45.757  1.00  0.00      BS   H  
ATOM    116  H1' ADE B   4       7.404  -6.474 -45.776  1.00  0.00      BS   H  
ATOM    117  H2' ADE B   4       7.709  -3.886 -44.973  1.00  0.00      BS   H  
ATOM    118  H3' ADE B   4       6.475  -3.173 -47.123  1.00  0.00      BS   H  
ATOM    119  H4' ADE B   4       6.091  -6.064 -48.040  1.00  0.00      BS   H  
ATOM    120  H5' ADE B   4       7.706  -5.503 -50.019  1.00  0.00      BS   H  
ATOM    121  H61 ADE B   4      13.604  -9.109 -43.731  1.00  0.00      BS   H  
ATOM    122  H62 ADE B   4      13.706  -7.408 -43.589  1.00  0.00      BS   H  
ATOM    123 H2'' ADE B   4       8.480  -3.640 -46.539  1.00  0.00      BS   H  
ATOM    124 H5'' ADE B   4       6.144  -4.826 -49.980  1.00  0.00      BS   H  
ATOM    125  P   THY B   5       4.196  -3.856 -45.700  1.00  0.00      BS   P  
ATOM    126  O1P THY B   5       3.672  -3.341 -47.005  1.00  0.00      BS   O  
ATOM    127  O2P THY B   5       4.542  -2.890 -44.675  1.00  0.00      BS   O  
ATOM    128  C5' THY B   5       3.337  -6.278 -45.307  1.00  0.00      BS   C  
ATOM    129  O5' THY B   5       3.157  -4.860 -45.117  1.00  0.00      BS   O  
ATOM    130  C4' THY B   5       3.743  -7.056 -44.044  1.00  0.00      BS   C  
ATOM    131  O4' THY B   5       5.157  -6.997 -43.771  1.00  0.00      BS   O  
ATOM    132  C3' THY B   5       3.012  -6.589 -42.775  1.00  0.00      BS   C  
ATOM    133  O3' THY B   5       2.401  -7.634 -42.073  1.00  0.00      BS   O  
ATOM    134  C2' THY B   5       4.102  -5.956 -41.984  1.00  0.00      BS   C  
ATOM    135  C1' THY B   5       5.295  -6.755 -42.428  1.00  0.00      BS   C  
ATOM    136  N1  THY B   5       6.601  -6.176 -42.180  1.00  0.00      BS   N  
ATOM    137  C2  THY B   5       7.579  -7.096 -41.959  1.00  0.00      BS   C  
ATOM    138  O2  THY B   5       7.416  -8.325 -41.971  1.00  0.00      BS   O  
ATOM    139  N3  THY B   5       8.846  -6.578 -41.755  1.00  0.00      BS   N  
ATOM    140  C4  THY B   5       9.224  -5.281 -41.710  1.00  0.00      BS   C  
ATOM    141  O4  THY B   5      10.397  -5.061 -41.459  1.00  0.00      BS   O  
ATOM    142  C5  THY B   5       8.166  -4.320 -42.092  1.00  0.00      BS   C  
ATOM    143  C5M THY B   5       8.492  -2.902 -42.426  1.00  0.00      BS   C  
ATOM    144  C6  THY B   5       6.943  -4.801 -42.380  1.00  0.00      BS   C  
ATOM    145  H3  THY B   5       9.535  -7.191 -41.344  1.00  0.00      BS   H  
ATOM    146  H6  THY B   5       6.186  -4.137 -42.797  1.00  0.00      BS   H  
ATOM    147  H1' THY B   5       5.179  -7.720 -41.890  1.00  0.00      BS   H  
ATOM    148  H2' THY B   5       3.905  -5.971 -40.890  1.00  0.00      BS   H  
ATOM    149  H3' THY B   5       2.257  -5.795 -42.963  1.00  0.00      BS   H  
ATOM    150  H4' THY B   5       3.518  -8.124 -44.254  1.00  0.00      BS   H  
ATOM    151  H5' THY B   5       4.064  -6.578 -46.091  1.00  0.00      BS   H  
ATOM    152  H51 THY B   5       9.383  -2.677 -43.047  1.00  0.00      BS   H  
ATOM    153  H52 THY B   5       8.633  -2.385 -41.453  1.00  0.00      BS   H  
ATOM    154  H53 THY B   5       7.703  -2.401 -43.026  1.00  0.00      BS   H  
ATOM    155 H2'' THY B   5       4.234  -4.927 -42.378  1.00  0.00      BS   H  
ATOM    156 H5'' THY B   5       2.326  -6.604 -45.630  1.00  0.00      BS   H  
ATOM    157  P   ADE B   6       1.311  -7.412 -41.027  1.00  0.00      BS   P  
ATOM    158  O1P ADE B   6       0.076  -7.576 -41.802  1.00  0.00      BS   O  
ATOM    159  O2P ADE B   6       1.374  -6.169 -40.244  1.00  0.00      BS   O  
ATOM    160  C5' ADE B   6       1.992  -9.889 -40.301  1.00  0.00      BS   C  
ATOM    161  O5' ADE B   6       1.400  -8.635 -40.000  1.00  0.00      BS   O  
ATOM    162  C4' ADE B   6       2.661 -10.470 -39.053  1.00  0.00      BS   C  
ATOM    163  O4' ADE B   6       4.045  -9.964 -39.069  1.00  0.00      BS   O  
ATOM    164  C3' ADE B   6       2.217 -10.230 -37.602  1.00  0.00      BS   C  
ATOM    165  O3' ADE B   6       2.242 -11.389 -36.800  1.00  0.00      BS   O  
ATOM    166  C2' ADE B   6       3.137  -9.110 -37.067  1.00  0.00      BS   C  
ATOM    167  C1' ADE B   6       4.436  -9.519 -37.770  1.00  0.00      BS   C  
ATOM    168  N1  ADE B   6       9.315  -7.783 -37.725  1.00  0.00      BS   N  
ATOM    169  C2  ADE B   6       8.780  -9.024 -37.606  1.00  0.00      BS   C  
ATOM    170  N3  ADE B   6       7.552  -9.420 -37.757  1.00  0.00      BS   N  
ATOM    171  C4  ADE B   6       6.713  -8.387 -37.956  1.00  0.00      BS   C  
ATOM    172  C5  ADE B   6       7.095  -7.055 -38.065  1.00  0.00      BS   C  
ATOM    173  C6  ADE B   6       8.495  -6.761 -37.963  1.00  0.00      BS   C  
ATOM    174  N6  ADE B   6       9.047  -5.640 -38.228  1.00  0.00      BS   N  
ATOM    175  N7  ADE B   6       6.000  -6.183 -38.153  1.00  0.00      BS   N  
ATOM    176  C8  ADE B   6       5.024  -7.029 -38.170  1.00  0.00      BS   C  
ATOM    177  N9  ADE B   6       5.376  -8.347 -37.975  1.00  0.00      BS   N  
ATOM    178  H2  ADE B   6       9.585  -9.714 -37.353  1.00  0.00      BS   H  
ATOM    179  H8  ADE B   6       3.950  -6.881 -38.284  1.00  0.00      BS   H  
ATOM    180  H1' ADE B   6       4.880 -10.367 -37.208  1.00  0.00      BS   H  
ATOM    181  H2' ADE B   6       3.258  -9.108 -35.963  1.00  0.00      BS   H  
ATOM    182  H3' ADE B   6       1.169  -9.877 -37.705  1.00  0.00      BS   H  
ATOM    183  H4' ADE B   6       2.754 -11.568 -39.194  1.00  0.00      BS   H  
ATOM    184  H5' ADE B   6       2.735  -9.856 -41.126  1.00  0.00      BS   H  
ATOM    185  H61 ADE B   6       8.486  -4.921 -38.640  1.00  0.00      BS   H  
ATOM    186  H62 ADE B   6      10.017  -5.510 -38.025  1.00  0.00      BS   H  
ATOM    187 H2'' ADE B   6       2.844  -8.102 -37.432  1.00  0.00      BS   H  
ATOM    188 H5'' ADE B   6       1.152 -10.535 -40.634  1.00  0.00      BS   H  
ATOM    189  P   THY B   7       1.546 -11.374 -35.356  1.00  0.00      BS   P  
ATOM    190  O1P THY B   7       0.897 -12.714 -35.181  1.00  0.00      BS   O  
ATOM    191  O2P THY B   7       0.648 -10.170 -35.297  1.00  0.00      BS   O  
ATOM    192  C5' THY B   7       3.895 -12.070 -34.416  1.00  0.00      BS   C  
ATOM    193  O5' THY B   7       2.705 -11.239 -34.274  1.00  0.00      BS   O  
ATOM    194  C4' THY B   7       5.196 -11.440 -33.862  1.00  0.00      BS   C  
ATOM    195  O4' THY B   7       5.317 -10.138 -34.438  1.00  0.00      BS   O  
ATOM    196  C3' THY B   7       5.166 -11.123 -32.323  1.00  0.00      BS   C  
ATOM    197  O3' THY B   7       5.949 -12.140 -31.584  1.00  0.00      BS   O  
ATOM    198  C2' THY B   7       5.763  -9.707 -32.223  1.00  0.00      BS   C  
ATOM    199  C1' THY B   7       6.244  -9.377 -33.585  1.00  0.00      BS   C  
ATOM    200  N1  THY B   7       6.291  -7.936 -34.066  1.00  0.00      BS   N  
ATOM    201  C2  THY B   7       7.474  -7.363 -34.213  1.00  0.00      BS   C  
ATOM    202  O2  THY B   7       8.457  -7.931 -33.786  1.00  0.00      BS   O  
ATOM    203  N3  THY B   7       7.511  -6.150 -34.690  1.00  0.00      BS   N  
ATOM    204  C4  THY B   7       6.341  -5.324 -34.852  1.00  0.00      BS   C  
ATOM    205  O4  THY B   7       6.431  -4.185 -35.203  1.00  0.00      BS   O  
ATOM    206  C5  THY B   7       5.083  -6.031 -34.612  1.00  0.00      BS   C  
ATOM    207  C5M THY B   7       3.760  -5.264 -34.637  1.00  0.00      BS   C  
ATOM    208  C6  THY B   7       5.114  -7.320 -34.288  1.00  0.00      BS   C  
ATOM    209  H3  THY B   7       8.350  -5.590 -34.706  1.00  0.00      BS   H  
ATOM    210  H6  THY B   7       4.313  -8.027 -34.503  1.00  0.00      BS   H  
ATOM    211  H1' THY B   7       7.184  -9.943 -33.756  1.00  0.00      BS   H  
ATOM    212  H2' THY B   7       6.659  -9.680 -31.568  1.00  0.00      BS   H  
ATOM    213  H3' THY B   7       4.100 -11.062 -32.015  1.00  0.00      BS   H  
ATOM    214  H4' THY B   7       6.124 -11.932 -34.223  1.00  0.00      BS   H  
ATOM    215  H5' THY B   7       4.143 -12.368 -35.457  1.00  0.00      BS   H  
ATOM    216  H51 THY B   7       3.724  -4.421 -35.359  1.00  0.00      BS   H  
ATOM    217  H52 THY B   7       3.402  -4.935 -33.637  1.00  0.00      BS   H  
ATOM    218  H53 THY B   7       3.046  -6.083 -34.871  1.00  0.00      BS   H  
ATOM    219 H2'' THY B   7       4.988  -8.985 -31.889  1.00  0.00      BS   H  
ATOM    220 H5'' THY B   7       3.785 -13.059 -33.922  1.00  0.00      BS   H  
ATOM    221  P   ADE B   8       5.919 -12.159 -30.052  1.00  0.00      BS   P  
ATOM    222  O1P ADE B   8       6.442 -13.469 -29.565  1.00  0.00      BS   O  
ATOM    223  O2P ADE B   8       4.504 -11.817 -29.620  1.00  0.00      BS   O  
ATOM    224  C5' ADE B   8       8.251 -11.066 -29.913  1.00  0.00      BS   C  
ATOM    225  O5' ADE B   8       6.887 -11.059 -29.492  1.00  0.00      BS   O  
ATOM    226  C4' ADE B   8       9.108  -9.915 -29.338  1.00  0.00      BS   C  
ATOM    227  O4' ADE B   8       8.933  -8.712 -30.136  1.00  0.00      BS   O  
ATOM    228  C3' ADE B   8       8.921  -9.467 -27.871  1.00  0.00      BS   C  
ATOM    229  O3' ADE B   8      10.152  -9.147 -27.244  1.00  0.00      BS   O  
ATOM    230  C2' ADE B   8       8.032  -8.288 -27.944  1.00  0.00      BS   C  
ATOM    231  C1' ADE B   8       8.492  -7.663 -29.267  1.00  0.00      BS   C  
ATOM    232  N1  ADE B   8       7.961  -3.446 -32.053  1.00  0.00      BS   N  
ATOM    233  C2  ADE B   8       9.003  -4.080 -31.580  1.00  0.00      BS   C  
ATOM    234  N3  ADE B   8       9.039  -5.053 -30.755  1.00  0.00      BS   N  
ATOM    235  C4  ADE B   8       7.826  -5.585 -30.586  1.00  0.00      BS   C  
ATOM    236  C5  ADE B   8       6.640  -5.130 -31.117  1.00  0.00      BS   C  
ATOM    237  C6  ADE B   8       6.679  -3.964 -31.874  1.00  0.00      BS   C  
ATOM    238  N6  ADE B   8       5.592  -3.227 -32.313  1.00  0.00      BS   N  
ATOM    239  N7  ADE B   8       5.535  -5.922 -30.647  1.00  0.00      BS   N  
ATOM    240  C8  ADE B   8       6.122  -6.958 -30.052  1.00  0.00      BS   C  
ATOM    241  N9  ADE B   8       7.519  -6.820 -29.962  1.00  0.00      BS   N  
ATOM    242  H2  ADE B   8       9.985  -3.637 -31.744  1.00  0.00      BS   H  
ATOM    243  H8  ADE B   8       5.634  -7.840 -29.637  1.00  0.00      BS   H  
ATOM    244  H1' ADE B   8       9.375  -7.032 -29.033  1.00  0.00      BS   H  
ATOM    245  H2' ADE B   8       8.156  -7.528 -27.143  1.00  0.00      BS   H  
ATOM    246  H3' ADE B   8       8.396 -10.316 -27.383  1.00  0.00      BS   H  
ATOM    247  H4' ADE B   8      10.177 -10.143 -29.534  1.00  0.00      BS   H  
ATOM    248  H5' ADE B   8       8.239 -10.922 -31.015  1.00  0.00      BS   H  
ATOM    249  H61 ADE B   8       5.750  -2.414 -32.874  1.00  0.00      BS   H  
ATOM    250  H62 ADE B   8       4.710  -3.456 -31.901  1.00  0.00      BS   H  
ATOM    251 H2'' ADE B   8       6.939  -8.489 -27.979  1.00  0.00      BS   H  
ATOM    252 H5'' ADE B   8       8.782 -12.022 -29.718  1.00  0.00      BS   H  
ATOM    253  P   THY B   9      10.372  -8.975 -25.667  1.00  0.00      BS   P  
ATOM    254  O1P THY B   9      11.120 -10.128 -25.110  1.00  0.00      BS   O  
ATOM    255  O2P THY B   9       9.120  -8.572 -24.973  1.00  0.00      BS   O  
ATOM    256  C5' THY B   9      12.101  -7.301 -26.743  1.00  0.00      BS   C  
ATOM    257  O5' THY B   9      11.285  -7.777 -25.628  1.00  0.00      BS   O  
ATOM    258  C4' THY B   9      12.337  -5.764 -26.598  1.00  0.00      BS   C  
ATOM    259  O4' THY B   9      11.247  -5.036 -27.225  1.00  0.00      BS   O  
ATOM    260  C3' THY B   9      12.362  -5.213 -25.162  1.00  0.00      BS   C  
ATOM    261  O3' THY B   9      13.287  -4.211 -24.933  1.00  0.00      BS   O  
ATOM    262  C2' THY B   9      10.929  -4.631 -24.903  1.00  0.00      BS   C  
ATOM    263  C1' THY B   9      10.703  -4.048 -26.354  1.00  0.00      BS   C  
ATOM    264  N1  THY B   9       9.340  -3.843 -26.786  1.00  0.00      BS   N  
ATOM    265  C2  THY B   9       9.130  -2.975 -27.826  1.00  0.00      BS   C  
ATOM    266  O2  THY B   9      10.005  -2.285 -28.312  1.00  0.00      BS   O  
ATOM    267  N3  THY B   9       7.827  -2.884 -28.256  1.00  0.00      BS   N  
ATOM    268  C4  THY B   9       6.794  -3.668 -27.949  1.00  0.00      BS   C  
ATOM    269  O4  THY B   9       5.699  -3.460 -28.489  1.00  0.00      BS   O  
ATOM    270  C5  THY B   9       7.073  -4.512 -26.806  1.00  0.00      BS   C  
ATOM    271  C5M THY B   9       6.040  -5.507 -26.356  1.00  0.00      BS   C  
ATOM    272  C6  THY B   9       8.331  -4.624 -26.330  1.00  0.00      BS   C  
ATOM    273  H3  THY B   9       7.693  -2.522 -29.191  1.00  0.00      BS   H  
ATOM    274  H6  THY B   9       8.639  -5.491 -25.744  1.00  0.00      BS   H  
ATOM    275  H1' THY B   9      11.304  -3.117 -26.445  1.00  0.00      BS   H  
ATOM    276  H2' THY B   9      10.978  -3.854 -24.112  1.00  0.00      BS   H  
ATOM    277  H3' THY B   9      12.545  -6.024 -24.424  1.00  0.00      BS   H  
ATOM    278  H4' THY B   9      13.263  -5.550 -27.175  1.00  0.00      BS   H  
ATOM    279  H5' THY B   9      11.734  -7.523 -27.767  1.00  0.00      BS   H  
ATOM    280  H51 THY B   9       6.286  -6.582 -26.495  1.00  0.00      BS   H  
ATOM    281  H52 THY B   9       5.114  -5.180 -26.876  1.00  0.00      BS   H  
ATOM    282  H53 THY B   9       5.823  -5.344 -25.279  1.00  0.00      BS   H  
ATOM    283 H2'' THY B   9      10.229  -5.462 -24.665  1.00  0.00      BS   H  
ATOM    284 H5'' THY B   9      13.100  -7.746 -26.546  1.00  0.00      BS   H  
ATOM    285  P   ADE B  10      14.183  -4.110 -23.675  1.00  0.00      BS   P  
ATOM    286  O1P ADE B  10      15.048  -5.294 -23.642  1.00  0.00      BS   O  
ATOM    287  O2P ADE B  10      13.380  -3.810 -22.483  1.00  0.00      BS   O  
ATOM    288  C5' ADE B  10      15.085  -2.007 -25.077  1.00  0.00      BS   C  
ATOM    289  O5' ADE B  10      15.154  -2.887 -23.975  1.00  0.00      BS   O  
ATOM    290  C4' ADE B  10      14.652  -0.557 -24.709  1.00  0.00      BS   C  
ATOM    291  O4' ADE B  10      13.266  -0.224 -25.079  1.00  0.00      BS   O  
ATOM    292  C3' ADE B  10      14.799  -0.106 -23.211  1.00  0.00      BS   C  
ATOM    293  O3' ADE B  10      15.158   1.283 -23.065  1.00  0.00      BS   O  
ATOM    294  C2' ADE B  10      13.377  -0.390 -22.711  1.00  0.00      BS   C  
ATOM    295  C1' ADE B  10      12.511   0.060 -23.902  1.00  0.00      BS   C  
ATOM    296  N1  ADE B  10       7.929   0.750 -26.018  1.00  0.00      BS   N  
ATOM    297  C2  ADE B  10       9.050   1.386 -26.078  1.00  0.00      BS   C  
ATOM    298  N3  ADE B  10      10.253   1.101 -25.503  1.00  0.00      BS   N  
ATOM    299  C4  ADE B  10      10.153   0.075 -24.724  1.00  0.00      BS   C  
ATOM    300  C5  ADE B  10       9.028  -0.689 -24.560  1.00  0.00      BS   C  
ATOM    301  C6  ADE B  10       7.893  -0.321 -25.235  1.00  0.00      BS   C  
ATOM    302  N6  ADE B  10       6.787  -1.056 -25.117  1.00  0.00      BS   N  
ATOM    303  N7  ADE B  10       9.275  -1.768 -23.669  1.00  0.00      BS   N  
ATOM    304  C8  ADE B  10      10.492  -1.556 -23.320  1.00  0.00      BS   C  
ATOM    305  N9  ADE B  10      11.157  -0.557 -23.997  1.00  0.00      BS   N  
ATOM    306  H2  ADE B  10       9.053   2.272 -26.714  1.00  0.00      BS   H  
ATOM    307  H8  ADE B  10      10.962  -2.105 -22.503  1.00  0.00      BS   H  
ATOM    308  H1' ADE B  10      12.330   1.155 -23.850  1.00  0.00      BS   H  
ATOM    309  H2' ADE B  10      13.303   0.080 -21.707  1.00  0.00      BS   H  
ATOM    310  H3' ADE B  10      15.527  -0.801 -22.740  1.00  0.00      BS   H  
ATOM    311  H4' ADE B  10      15.317   0.139 -25.264  1.00  0.00      BS   H  
ATOM    312  H5' ADE B  10      14.434  -2.368 -25.903  1.00  0.00      BS   H  
ATOM    313  H61 ADE B  10       6.547  -1.641 -24.342  1.00  0.00      BS   H  
ATOM    314  H62 ADE B  10       6.085  -0.906 -25.812  1.00  0.00      BS   H  
ATOM    315 H2'' ADE B  10      13.243  -1.478 -22.528  1.00  0.00      BS   H  
ATOM    316 H5'' ADE B  10      16.117  -1.948 -25.485  1.00  0.00      BS   H  
ATOM    317  P   CYT B  11      16.298   1.743 -22.121  1.00  0.00      BS   P  
ATOM    318  O1P CYT B  11      16.231   1.011 -20.860  1.00  0.00      BS   O  
ATOM    319  O2P CYT B  11      16.189   3.212 -21.903  1.00  0.00      BS   O  
ATOM    320  C5' CYT B  11      17.810   1.389 -24.262  1.00  0.00      BS   C  
ATOM    321  O5' CYT B  11      17.638   1.393 -22.751  1.00  0.00      BS   O  
ATOM    322  C4' CYT B  11      19.180   1.811 -24.846  1.00  0.00      BS   C  
ATOM    323  O4' CYT B  11      19.707   2.965 -24.213  1.00  0.00      BS   O  
ATOM    324  C3' CYT B  11      20.245   0.697 -24.580  1.00  0.00      BS   C  
ATOM    325  O3' CYT B  11      19.984  -0.454 -25.351  1.00  0.00      BS   O  
ATOM    326  C2' CYT B  11      21.513   1.392 -24.835  1.00  0.00      BS   C  
ATOM    327  C1' CYT B  11      21.150   2.853 -24.280  1.00  0.00      BS   C  
ATOM    328  N1  CYT B  11      21.790   3.317 -22.985  1.00  0.00      BS   N  
ATOM    329  C2  CYT B  11      23.001   4.088 -22.883  1.00  0.00      BS   C  
ATOM    330  O2  CYT B  11      23.536   4.522 -23.913  1.00  0.00      BS   O  
ATOM    331  N3  CYT B  11      23.523   4.330 -21.677  1.00  0.00      BS   N  
ATOM    332  C4  CYT B  11      22.882   3.995 -20.599  1.00  0.00      BS   C  
ATOM    333  N4  CYT B  11      23.290   4.471 -19.408  1.00  0.00      BS   N  
ATOM    334  C5  CYT B  11      21.739   3.175 -20.655  1.00  0.00      BS   C  
ATOM    335  C6  CYT B  11      21.254   2.793 -21.856  1.00  0.00      BS   C  
ATOM    336  H5  CYT B  11      21.220   2.862 -19.749  1.00  0.00      BS   H  
ATOM    337  H6  CYT B  11      20.417   2.098 -21.915  1.00  0.00      BS   H  
ATOM    338  H1' CYT B  11      21.409   3.660 -24.997  1.00  0.00      BS   H  
ATOM    339  H2' CYT B  11      21.796   1.425 -25.909  1.00  0.00      BS   H  
ATOM    340  H3' CYT B  11      20.193   0.390 -23.513  1.00  0.00      BS   H  
ATOM    341  H4' CYT B  11      19.084   2.038 -25.929  1.00  0.00      BS   H  
ATOM    342  H41 CYT B  11      24.137   5.004 -19.385  1.00  0.00      BS   H  
ATOM    343  H5' CYT B  11      17.112   1.981 -24.893  1.00  0.00      BS   H  
ATOM    344  H42 CYT B  11      22.863   4.341 -18.514  1.00  0.00      BS   H  
ATOM    345 H2'' CYT B  11      22.359   0.929 -24.282  1.00  0.00      BS   H  
ATOM    346 H5'' CYT B  11      17.616   0.370 -24.658  1.00  0.00      BS   H  
ATOM    347  P   GUA B  12      20.960  -1.586 -25.579  1.00  0.00      BS   P  
ATOM    348  O1P GUA B  12      21.183  -2.219 -24.279  1.00  0.00      BS   O  
ATOM    349  O2P GUA B  12      22.154  -1.146 -26.276  1.00  0.00      BS   O  
ATOM    350  C5' GUA B  12      20.017  -3.983 -26.073  1.00  0.00      BS   C  
ATOM    351  O5' GUA B  12      20.153  -2.600 -26.483  1.00  0.00      BS   O  
ATOM    352  C4' GUA B  12      19.141  -4.735 -27.104  1.00  0.00      BS   C  
ATOM    353  O4' GUA B  12      17.827  -4.084 -27.194  1.00  0.00      BS   O  
ATOM    354  C3' GUA B  12      19.622  -4.778 -28.598  1.00  0.00      BS   C  
ATOM    355  O3' GUA B  12      19.217  -5.996 -29.304  1.00  0.00      BS   O  
ATOM    356  C2' GUA B  12      18.925  -3.598 -29.198  1.00  0.00      BS   C  
ATOM    357  C1' GUA B  12      17.637  -3.461 -28.437  1.00  0.00      BS   C  
ATOM    358  N1  GUA B  12      13.302  -0.849 -28.511  1.00  0.00      BS   N  
ATOM    359  C2  GUA B  12      13.532  -2.200 -28.871  1.00  0.00      BS   C  
ATOM    360  N2  GUA B  12      12.503  -2.869 -29.267  1.00  0.00      BS   N  
ATOM    361  N3  GUA B  12      14.782  -2.707 -28.849  1.00  0.00      BS   N  
ATOM    362  C4  GUA B  12      15.747  -1.829 -28.456  1.00  0.00      BS   C  
ATOM    363  C5  GUA B  12      15.633  -0.488 -28.131  1.00  0.00      BS   C  
ATOM    364  C6  GUA B  12      14.294   0.044 -28.026  1.00  0.00      BS   C  
ATOM    365  O6  GUA B  12      14.005   1.200 -27.729  1.00  0.00      BS   O  
ATOM    366  N7  GUA B  12      16.886   0.113 -27.850  1.00  0.00      BS   N  
ATOM    367  C8  GUA B  12      17.674  -0.930 -27.818  1.00  0.00      BS   C  
ATOM    368  N9  GUA B  12      17.049  -2.095 -28.197  1.00  0.00      BS   N  
ATOM    369  H1  GUA B  12      12.347  -0.522 -28.534  1.00  0.00      BS   H  
ATOM    370  H8  GUA B  12      18.720  -0.911 -27.514  1.00  0.00      BS   H  
ATOM    371  H1' GUA B  12      16.892  -4.059 -29.003  1.00  0.00      BS   H  
ATOM    372  H2' GUA B  12      18.738  -3.624 -30.292  1.00  0.00      BS   H  
ATOM    373  H21 GUA B  12      12.627  -3.776 -29.670  1.00  0.00      BS   H  
ATOM    374  H3' GUA B  12      20.733  -4.809 -28.626  1.00  0.00      BS   H  
ATOM    375  H22 GUA B  12      11.580  -2.504 -29.142  1.00  0.00      BS   H  
ATOM    376  H4' GUA B  12      19.037  -5.788 -26.767  1.00  0.00      BS   H  
ATOM    377  H5' GUA B  12      19.475  -4.026 -25.103  1.00  0.00      BS   H  
ATOM    378  H3T GUA B  12      19.222  -5.743 -30.231  1.00  0.00      BS   H  
ATOM    379 H2'' GUA B  12      19.521  -2.670 -29.065  1.00  0.00      BS   H  
ATOM    380 H5'' GUA B  12      21.038  -4.390 -25.912  1.00  0.00      BS   H  
TER   
ATOM    381  C5' GUA R  11      12.526   2.696 -20.136  1.00  0.00      R    C  
ATOM    382  O5' GUA R  11      11.545   1.815 -19.633  1.00  0.00      R    O  
ATOM    383  C4' GUA R  11      11.901   3.657 -21.186  1.00  0.00      R    C  
ATOM    384  O4' GUA R  11      11.280   2.896 -22.328  1.00  0.00      R    O  
ATOM    385  C3' GUA R  11      10.840   4.590 -20.638  1.00  0.00      R    C  
ATOM    386  O3' GUA R  11      11.416   5.743 -19.904  1.00  0.00      R    O  
ATOM    387  C2' GUA R  11      10.099   4.882 -21.900  1.00  0.00      R    C  
ATOM    388  O2' GUA R  11      10.778   5.839 -22.720  1.00  0.00      R    O  
ATOM    389  C1' GUA R  11      10.090   3.575 -22.683  1.00  0.00      R    C  
ATOM    390  N1  GUA R  11       5.325   2.432 -24.165  1.00  0.00      R    N  
ATOM    391  C2  GUA R  11       6.122   3.538 -24.426  1.00  0.00      R    C  
ATOM    392  N2  GUA R  11       5.619   4.512 -25.180  1.00  0.00      R    N  
ATOM    393  N3  GUA R  11       7.322   3.688 -24.037  1.00  0.00      R    N  
ATOM    394  C4  GUA R  11       7.676   2.829 -23.075  1.00  0.00      R    C  
ATOM    395  C5  GUA R  11       6.920   1.775 -22.626  1.00  0.00      R    C  
ATOM    396  C6  GUA R  11       5.727   1.404 -23.373  1.00  0.00      R    C  
ATOM    397  O6  GUA R  11       4.966   0.441 -23.144  1.00  0.00      R    O  
ATOM    398  N7  GUA R  11       7.641   1.040 -21.657  1.00  0.00      R    N  
ATOM    399  C8  GUA R  11       8.832   1.623 -21.612  1.00  0.00      R    C  
ATOM    400  N9  GUA R  11       8.910   2.701 -22.448  1.00  0.00      R    N  
ATOM    401  H1  GUA R  11       4.451   2.330 -24.663  1.00  0.00      R    H  
ATOM    402  H8  GUA R  11       9.626   1.545 -20.870  1.00  0.00      R    H  
ATOM    403  H1' GUA R  11      10.188   3.753 -23.776  1.00  0.00      R    H  
ATOM    404  H2' GUA R  11      10.958   6.585 -22.142  1.00  0.00      R    H  
ATOM    405  H21 GUA R  11       4.665   4.555 -25.478  1.00  0.00      R    H  
ATOM    406  H3' GUA R  11      10.161   3.935 -20.053  1.00  0.00      R    H  
ATOM    407  H22 GUA R  11       6.266   5.250 -25.370  1.00  0.00      R    H  
ATOM    408  H4' GUA R  11      12.741   4.181 -21.690  1.00  0.00      R    H  
ATOM    409  H5' GUA R  11      13.318   2.118 -20.658  1.00  0.00      R    H  
ATOM    410  H5T GUA R  11      12.040   1.030 -19.389  1.00  0.00      R    H  
ATOM    411 H2'' GUA R  11       9.059   5.229 -21.718  1.00  0.00      R    H  
ATOM    412 H5'' GUA R  11      13.135   3.289 -19.421  1.00  0.00      R    H  
ATOM    413  P   CYT R  12      10.600   6.589 -18.918  1.00  0.00      R    P  
ATOM    414  O1P CYT R  12      11.377   7.825 -18.718  1.00  0.00      R    O  
ATOM    415  O2P CYT R  12      10.323   5.841 -17.698  1.00  0.00      R    O  
ATOM    416  C5' CYT R  12       8.922   8.209 -20.076  1.00  0.00      R    C  
ATOM    417  O5' CYT R  12       9.172   6.895 -19.505  1.00  0.00      R    O  
ATOM    418  C4' CYT R  12       7.587   8.365 -20.781  1.00  0.00      R    C  
ATOM    419  O4' CYT R  12       7.336   7.201 -21.680  1.00  0.00      R    O  
ATOM    420  C3' CYT R  12       6.295   8.493 -19.946  1.00  0.00      R    C  
ATOM    421  O3' CYT R  12       6.318   9.893 -19.442  1.00  0.00      R    O  
ATOM    422  C2' CYT R  12       5.194   8.089 -20.947  1.00  0.00      R    C  
ATOM    423  O2' CYT R  12       4.716   9.163 -21.789  1.00  0.00      R    O  
ATOM    424  C1' CYT R  12       5.937   7.089 -21.798  1.00  0.00      R    C  
ATOM    425  N1  CYT R  12       5.525   5.669 -21.412  1.00  0.00      R    N  
ATOM    426  C2  CYT R  12       4.263   5.187 -21.927  1.00  0.00      R    C  
ATOM    427  O2  CYT R  12       3.594   5.910 -22.627  1.00  0.00      R    O  
ATOM    428  N3  CYT R  12       3.861   3.964 -21.642  1.00  0.00      R    N  
ATOM    429  C4  CYT R  12       4.412   3.265 -20.700  1.00  0.00      R    C  
ATOM    430  N4  CYT R  12       3.912   2.075 -20.345  1.00  0.00      R    N  
ATOM    431  C5  CYT R  12       5.569   3.796 -19.969  1.00  0.00      R    C  
ATOM    432  C6  CYT R  12       6.110   4.963 -20.375  1.00  0.00      R    C  
ATOM    433  H5  CYT R  12       6.188   3.169 -19.326  1.00  0.00      R    H  
ATOM    434  H6  CYT R  12       7.017   5.409 -19.969  1.00  0.00      R    H  
ATOM    435  H1' CYT R  12       5.705   7.227 -22.875  1.00  0.00      R    H  
ATOM    436  H2' CYT R  12       4.493   9.824 -21.130  1.00  0.00      R    H  
ATOM    437  H3' CYT R  12       6.254   7.782 -19.093  1.00  0.00      R    H  
ATOM    438  H4' CYT R  12       7.682   9.219 -21.486  1.00  0.00      R    H  
ATOM    439  H41 CYT R  12       3.112   1.705 -20.817  1.00  0.00      R    H  
ATOM    440  H5' CYT R  12       9.774   8.437 -20.751  1.00  0.00      R    H  
ATOM    441  H42 CYT R  12       4.314   1.672 -19.522  1.00  0.00      R    H  
ATOM    442 H2'' CYT R  12       4.321   7.636 -20.432  1.00  0.00      R    H  
ATOM    443 H5'' CYT R  12       8.958   8.918 -19.222  1.00  0.00      R    H  
ATOM    444  P   URA R  13       5.323  10.470 -18.445  1.00  0.00      R    P  
ATOM    445  O1P URA R  13       5.734  11.855 -18.300  1.00  0.00      R    O  
ATOM    446  O2P URA R  13       5.231   9.659 -17.189  1.00  0.00      R    O  
ATOM    447  C5' URA R  13       2.884  11.148 -19.415  1.00  0.00      R    C  
ATOM    448  O5' URA R  13       4.065  10.316 -19.260  1.00  0.00      R    O  
ATOM    449  C4' URA R  13       1.652  10.241 -19.204  1.00  0.00      R    C  
ATOM    450  O4' URA R  13       1.826   8.976 -19.911  1.00  0.00      R    O  
ATOM    451  C3' URA R  13       1.311   9.791 -17.811  1.00  0.00      R    C  
ATOM    452  O3' URA R  13       0.659  10.779 -17.015  1.00  0.00      R    O  
ATOM    453  C2' URA R  13       0.380   8.539 -18.110  1.00  0.00      R    C  
ATOM    454  O2' URA R  13      -0.918   9.069 -18.374  1.00  0.00      R    O  
ATOM    455  C1' URA R  13       1.098   7.943 -19.296  1.00  0.00      R    C  
ATOM    456  N1  URA R  13       1.909   6.767 -18.931  1.00  0.00      R    N  
ATOM    457  C2  URA R  13       1.220   5.567 -18.722  1.00  0.00      R    C  
ATOM    458  O2  URA R  13       0.069   5.409 -18.933  1.00  0.00      R    O  
ATOM    459  N3  URA R  13       2.030   4.639 -18.124  1.00  0.00      R    N  
ATOM    460  C4  URA R  13       3.312   4.711 -17.676  1.00  0.00      R    C  
ATOM    461  O4  URA R  13       3.883   3.781 -17.120  1.00  0.00      R    O  
ATOM    462  C5  URA R  13       3.863   6.024 -17.731  1.00  0.00      R    C  
ATOM    463  C6  URA R  13       3.174   6.987 -18.378  1.00  0.00      R    C  
ATOM    464  H3  URA R  13       1.588   3.743 -17.981  1.00  0.00      R    H  
ATOM    465  H5  URA R  13       4.732   6.329 -17.148  1.00  0.00      R    H  
ATOM    466  H6  URA R  13       3.593   7.989 -18.465  1.00  0.00      R    H  
ATOM    467  H1' URA R  13       0.317   7.685 -20.044  1.00  0.00      R    H  
ATOM    468  H2' URA R  13      -1.488   8.758 -17.666  1.00  0.00      R    H  
ATOM    469  H3' URA R  13       2.289   9.485 -17.382  1.00  0.00      R    H  
ATOM    470  H4' URA R  13       0.727  10.647 -19.665  1.00  0.00      R    H  
ATOM    471  H5' URA R  13       2.986  11.536 -20.451  1.00  0.00      R    H  
ATOM    472 H2'' URA R  13       0.310   7.820 -17.267  1.00  0.00      R    H  
ATOM    473 H5'' URA R  13       2.768  11.928 -18.632  1.00  0.00      R    H  
ATOM    474  P   URA R  14       0.516  10.777 -15.496  1.00  0.00      R    P  
ATOM    475  O1P URA R  14       0.262  12.161 -15.046  1.00  0.00      R    O  
ATOM    476  O2P URA R  14       1.792  10.255 -14.945  1.00  0.00      R    O  
ATOM    477  C5' URA R  14      -2.085  10.070 -15.375  1.00  0.00      R    C  
ATOM    478  O5' URA R  14      -0.682   9.904 -15.104  1.00  0.00      R    O  
ATOM    479  C4' URA R  14      -2.798   8.734 -15.246  1.00  0.00      R    C  
ATOM    480  O4' URA R  14      -2.242   7.691 -16.148  1.00  0.00      R    O  
ATOM    481  C3' URA R  14      -2.827   8.032 -13.902  1.00  0.00      R    C  
ATOM    482  O3' URA R  14      -3.736   8.634 -13.034  1.00  0.00      R    O  
ATOM    483  C2' URA R  14      -3.140   6.593 -14.326  1.00  0.00      R    C  
ATOM    484  O2' URA R  14      -4.523   6.221 -14.624  1.00  0.00      R    O  
ATOM    485  C1' URA R  14      -2.338   6.501 -15.581  1.00  0.00      R    C  
ATOM    486  N1  URA R  14      -1.030   5.837 -15.426  1.00  0.00      R    N  
ATOM    487  C2  URA R  14      -0.997   4.472 -15.469  1.00  0.00      R    C  
ATOM    488  O2  URA R  14      -2.003   3.770 -15.671  1.00  0.00      R    O  
ATOM    489  N3  URA R  14       0.242   3.937 -15.210  1.00  0.00      R    N  
ATOM    490  C4  URA R  14       1.345   4.554 -14.686  1.00  0.00      R    C  
ATOM    491  O4  URA R  14       2.384   3.929 -14.512  1.00  0.00      R    O  
ATOM    492  C5  URA R  14       1.221   5.989 -14.625  1.00  0.00      R    C  
ATOM    493  C6  URA R  14       0.051   6.536 -15.004  1.00  0.00      R    C  
ATOM    494  H3  URA R  14       0.198   2.928 -15.244  1.00  0.00      R    H  
ATOM    495  H5  URA R  14       2.070   6.609 -14.334  1.00  0.00      R    H  
ATOM    496  H6  URA R  14      -0.140   7.607 -15.084  1.00  0.00      R    H  
ATOM    497  H1' URA R  14      -2.859   5.830 -16.296  1.00  0.00      R    H  
ATOM    498  H2' URA R  14      -4.633   5.319 -14.314  1.00  0.00      R    H  
ATOM    499  H3' URA R  14      -1.813   8.150 -13.463  1.00  0.00      R    H  
ATOM    500  H4' URA R  14      -3.843   8.809 -15.614  1.00  0.00      R    H  
ATOM    501  H5' URA R  14      -2.186  10.593 -16.351  1.00  0.00      R    H  
ATOM    502 H2'' URA R  14      -2.758   5.859 -13.584  1.00  0.00      R    H  
ATOM    503 H5'' URA R  14      -2.647  10.786 -14.737  1.00  0.00      R    H  
ATOM    504  P   ADE R  15      -3.681   8.510 -11.509  1.00  0.00      R    P  
ATOM    505  O1P ADE R  15      -4.719   9.382 -10.933  1.00  0.00      R    O  
ATOM    506  O2P ADE R  15      -2.259   8.781 -11.179  1.00  0.00      R    O  
ATOM    507  C5' ADE R  15      -5.269   6.458 -11.120  1.00  0.00      R    C  
ATOM    508  O5' ADE R  15      -3.991   7.037 -11.212  1.00  0.00      R    O  
ATOM    509  C4' ADE R  15      -5.231   4.850 -11.164  1.00  0.00      R    C  
ATOM    510  O4' ADE R  15      -4.339   4.424 -12.226  1.00  0.00      R    O  
ATOM    511  C3' ADE R  15      -4.709   4.194  -9.925  1.00  0.00      R    C  
ATOM    512  O3' ADE R  15      -5.621   4.231  -8.816  1.00  0.00      R    O  
ATOM    513  C2' ADE R  15      -4.389   2.818 -10.482  1.00  0.00      R    C  
ATOM    514  O2' ADE R  15      -5.596   2.051 -10.577  1.00  0.00      R    O  
ATOM    515  C1' ADE R  15      -3.711   3.203 -11.814  1.00  0.00      R    C  
ATOM    516  N1  ADE R  15       0.817   0.699 -11.539  1.00  0.00      R    N  
ATOM    517  C2  ADE R  15      -0.510   0.321 -11.509  1.00  0.00      R    C  
ATOM    518  N3  ADE R  15      -1.598   1.053 -11.571  1.00  0.00      R    N  
ATOM    519  C4  ADE R  15      -1.327   2.365 -11.643  1.00  0.00      R    C  
ATOM    520  C5  ADE R  15      -0.106   2.919 -11.584  1.00  0.00      R    C  
ATOM    521  C6  ADE R  15       1.040   2.043 -11.518  1.00  0.00      R    C  
ATOM    522  N6  ADE R  15       2.229   2.514 -11.515  1.00  0.00      R    N  
ATOM    523  N7  ADE R  15      -0.265   4.365 -11.465  1.00  0.00      R    N  
ATOM    524  C8  ADE R  15      -1.543   4.543 -11.596  1.00  0.00      R    C  
ATOM    525  N9  ADE R  15      -2.294   3.392 -11.667  1.00  0.00      R    N  
ATOM    526  H2  ADE R  15      -0.557  -0.767 -11.515  1.00  0.00      R    H  
ATOM    527  H8  ADE R  15      -2.043   5.510 -11.536  1.00  0.00      R    H  
ATOM    528  H1' ADE R  15      -4.008   2.410 -12.534  1.00  0.00      R    H  
ATOM    529  H2' ADE R  15      -5.654   1.578  -9.744  1.00  0.00      R    H  
ATOM    530  H3' ADE R  15      -3.780   4.796  -9.834  1.00  0.00      R    H  
ATOM    531  H4' ADE R  15      -6.251   4.425 -11.284  1.00  0.00      R    H  
ATOM    532  H5' ADE R  15      -5.976   6.725 -11.935  1.00  0.00      R    H  
ATOM    533  H61 ADE R  15       2.619   3.319 -11.962  1.00  0.00      R    H  
ATOM    534  H62 ADE R  15       2.937   1.982 -11.052  1.00  0.00      R    H  
ATOM    535 H2'' ADE R  15      -3.675   2.241  -9.858  1.00  0.00      R    H  
ATOM    536 H5'' ADE R  15      -5.754   6.777 -10.172  1.00  0.00      R    H  
ATOM    537  P   CYT R  16      -5.201   4.651  -7.352  1.00  0.00      R    P  
ATOM    538  O1P CYT R  16      -6.326   5.314  -6.686  1.00  0.00      R    O  
ATOM    539  O2P CYT R  16      -3.971   5.438  -7.394  1.00  0.00      R    O  
ATOM    540  C5' CYT R  16      -5.937   2.332  -6.288  1.00  0.00      R    C  
ATOM    541  O5' CYT R  16      -4.921   3.302  -6.592  1.00  0.00      R    O  
ATOM    542  C4' CYT R  16      -5.414   0.827  -6.590  1.00  0.00      R    C  
ATOM    543  O4' CYT R  16      -4.684   0.699  -7.871  1.00  0.00      R    O  
ATOM    544  C3' CYT R  16      -4.415   0.147  -5.662  1.00  0.00      R    C  
ATOM    545  O3' CYT R  16      -5.233  -0.291  -4.552  1.00  0.00      R    O  
ATOM    546  C2' CYT R  16      -3.763  -0.950  -6.471  1.00  0.00      R    C  
ATOM    547  O2' CYT R  16      -4.740  -1.922  -6.809  1.00  0.00      R    O  
ATOM    548  C1' CYT R  16      -3.566  -0.219  -7.776  1.00  0.00      R    C  
ATOM    549  N1  CYT R  16      -2.262   0.461  -7.815  1.00  0.00      R    N  
ATOM    550  C2  CYT R  16      -1.108  -0.310  -8.200  1.00  0.00      R    C  
ATOM    551  O2  CYT R  16      -1.328  -1.499  -8.503  1.00  0.00      R    O  
ATOM    552  N3  CYT R  16       0.138   0.236  -8.258  1.00  0.00      R    N  
ATOM    553  C4  CYT R  16       0.219   1.555  -7.880  1.00  0.00      R    C  
ATOM    554  N4  CYT R  16       1.399   2.227  -8.066  1.00  0.00      R    N  
ATOM    555  C5  CYT R  16      -0.911   2.324  -7.374  1.00  0.00      R    C  
ATOM    556  C6  CYT R  16      -2.124   1.725  -7.447  1.00  0.00      R    C  
ATOM    557  H5  CYT R  16      -0.780   3.323  -6.957  1.00  0.00      R    H  
ATOM    558  H6  CYT R  16      -3.040   2.233  -7.145  1.00  0.00      R    H  
ATOM    559  H1' CYT R  16      -3.612  -0.859  -8.683  1.00  0.00      R    H  
ATOM    560  H2' CYT R  16      -4.258  -2.660  -7.188  1.00  0.00      R    H  
ATOM    561  H3' CYT R  16      -3.714   0.935  -5.313  1.00  0.00      R    H  
ATOM    562  H4' CYT R  16      -6.275   0.127  -6.654  1.00  0.00      R    H  
ATOM    563  H41 CYT R  16       2.095   1.760  -8.612  1.00  0.00      R    H  
ATOM    564  H5' CYT R  16      -6.889   2.431  -6.851  1.00  0.00      R    H  
ATOM    565  H42 CYT R  16       1.388   3.217  -7.932  1.00  0.00      R    H  
ATOM    566 H2'' CYT R  16      -2.794  -1.445  -6.244  1.00  0.00      R    H  
ATOM    567 H5'' CYT R  16      -6.148   2.405  -5.199  1.00  0.00      R    H  
ATOM    568  P   ADE R  17      -4.723  -0.906  -3.189  1.00  0.00      R    P  
ATOM    569  O1P ADE R  17      -5.719  -1.734  -2.520  1.00  0.00      R    O  
ATOM    570  O2P ADE R  17      -4.299   0.242  -2.348  1.00  0.00      R    O  
ATOM    571  C5' ADE R  17      -3.375  -3.026  -3.729  1.00  0.00      R    C  
ATOM    572  O5' ADE R  17      -3.350  -1.636  -3.453  1.00  0.00      R    O  
ATOM    573  C4' ADE R  17      -1.971  -3.577  -3.774  1.00  0.00      R    C  
ATOM    574  O4' ADE R  17      -1.300  -3.177  -4.915  1.00  0.00      R    O  
ATOM    575  C3' ADE R  17      -0.978  -3.411  -2.565  1.00  0.00      R    C  
ATOM    576  O3' ADE R  17      -1.440  -4.119  -1.387  1.00  0.00      R    O  
ATOM    577  C2' ADE R  17       0.340  -3.814  -3.187  1.00  0.00      R    C  
ATOM    578  O2' ADE R  17       0.463  -5.222  -3.267  1.00  0.00      R    O  
ATOM    579  C1' ADE R  17       0.126  -3.219  -4.618  1.00  0.00      R    C  
ATOM    580  N1  ADE R  17       4.402  -0.211  -5.186  1.00  0.00      R    N  
ATOM    581  C2  ADE R  17       4.276  -1.523  -4.872  1.00  0.00      R    C  
ATOM    582  N3  ADE R  17       3.112  -2.245  -4.701  1.00  0.00      R    N  
ATOM    583  C4  ADE R  17       2.047  -1.469  -4.723  1.00  0.00      R    C  
ATOM    584  C5  ADE R  17       2.031  -0.108  -4.986  1.00  0.00      R    C  
ATOM    585  C6  ADE R  17       3.286   0.478  -5.287  1.00  0.00      R    C  
ATOM    586  N6  ADE R  17       3.429   1.659  -5.967  1.00  0.00      R    N  
ATOM    587  N7  ADE R  17       0.785   0.352  -5.053  1.00  0.00      R    N  
ATOM    588  C8  ADE R  17       0.036  -0.699  -4.801  1.00  0.00      R    C  
ATOM    589  N9  ADE R  17       0.762  -1.821  -4.699  1.00  0.00      R    N  
ATOM    590  H2  ADE R  17       5.097  -2.190  -4.611  1.00  0.00      R    H  
ATOM    591  H8  ADE R  17      -1.044  -0.569  -4.729  1.00  0.00      R    H  
ATOM    592  H1' ADE R  17       0.567  -3.864  -5.408  1.00  0.00      R    H  
ATOM    593  H2' ADE R  17       1.409  -5.385  -3.316  1.00  0.00      R    H  
ATOM    594  H3' ADE R  17      -1.001  -2.338  -2.280  1.00  0.00      R    H  
ATOM    595  H4' ADE R  17      -2.011  -4.681  -3.896  1.00  0.00      R    H  
ATOM    596  H5' ADE R  17      -3.860  -3.397  -4.657  1.00  0.00      R    H  
ATOM    597  H61 ADE R  17       4.350   1.874  -6.295  1.00  0.00      R    H  
ATOM    598  H62 ADE R  17       2.710   2.352  -5.926  1.00  0.00      R    H  
ATOM    599 H2'' ADE R  17       1.194  -3.256  -2.748  1.00  0.00      R    H  
ATOM    600 H5'' ADE R  17      -3.797  -3.582  -2.865  1.00  0.00      R    H  
ATOM    601  P   ADE R  18      -0.946  -3.586   0.001  1.00  0.00      R    P  
ATOM    602  O1P ADE R  18      -1.393  -4.426   1.058  1.00  0.00      R    O  
ATOM    603  O2P ADE R  18      -1.202  -2.130   0.018  1.00  0.00      R    O  
ATOM    604  C5' ADE R  18       1.513  -4.829   0.130  1.00  0.00      R    C  
ATOM    605  O5' ADE R  18       0.596  -3.697  -0.043  1.00  0.00      R    O  
ATOM    606  C4' ADE R  18       2.979  -4.428   0.115  1.00  0.00      R    C  
ATOM    607  O4' ADE R  18       3.419  -3.738  -1.120  1.00  0.00      R    O  
ATOM    608  C3' ADE R  18       3.404  -3.497   1.261  1.00  0.00      R    C  
ATOM    609  O3' ADE R  18       3.429  -4.136   2.515  1.00  0.00      R    O  
ATOM    610  C2' ADE R  18       4.730  -3.033   0.733  1.00  0.00      R    C  
ATOM    611  O2' ADE R  18       5.693  -4.029   0.959  1.00  0.00      R    O  
ATOM    612  C1' ADE R  18       4.543  -2.930  -0.722  1.00  0.00      R    C  
ATOM    613  N1  ADE R  18       6.680   1.339  -2.438  1.00  0.00      R    N  
ATOM    614  C2  ADE R  18       7.151   0.255  -1.946  1.00  0.00      R    C  
ATOM    615  N3  ADE R  18       6.534  -0.720  -1.333  1.00  0.00      R    N  
ATOM    616  C4  ADE R  18       5.193  -0.621  -1.435  1.00  0.00      R    C  
ATOM    617  C5  ADE R  18       4.540   0.472  -1.916  1.00  0.00      R    C  
ATOM    618  C6  ADE R  18       5.322   1.489  -2.490  1.00  0.00      R    C  
ATOM    619  N6  ADE R  18       4.752   2.544  -3.000  1.00  0.00      R    N  
ATOM    620  N7  ADE R  18       3.179   0.303  -1.717  1.00  0.00      R    N  
ATOM    621  C8  ADE R  18       3.114  -0.874  -1.274  1.00  0.00      R    C  
ATOM    622  N9  ADE R  18       4.318  -1.553  -1.129  1.00  0.00      R    N  
ATOM    623  H2  ADE R  18       8.227   0.090  -1.933  1.00  0.00      R    H  
ATOM    624  H8  ADE R  18       2.199  -1.423  -1.048  1.00  0.00      R    H  
ATOM    625  H1' ADE R  18       5.406  -3.407  -1.235  1.00  0.00      R    H  
ATOM    626  H2' ADE R  18       6.545  -3.692   0.672  1.00  0.00      R    H  
ATOM    627  H3' ADE R  18       2.802  -2.567   1.181  1.00  0.00      R    H  
ATOM    628  H4' ADE R  18       3.509  -5.404   0.124  1.00  0.00      R    H  
ATOM    629  H5' ADE R  18       1.197  -5.673  -0.519  1.00  0.00      R    H  
ATOM    630  H61 ADE R  18       3.767   2.603  -2.834  1.00  0.00      R    H  
ATOM    631  H62 ADE R  18       5.335   3.125  -3.567  1.00  0.00      R    H  
ATOM    632 H2'' ADE R  18       5.178  -2.103   1.143  1.00  0.00      R    H  
ATOM    633 H5'' ADE R  18       1.274  -5.310   1.102  1.00  0.00      R    H  
ATOM    634  P   CYT R  19       2.868  -3.318   3.751  1.00  0.00      R    P  
ATOM    635  O1P CYT R  19       2.793  -4.258   4.906  1.00  0.00      R    O  
ATOM    636  O2P CYT R  19       1.682  -2.500   3.397  1.00  0.00      R    O  
ATOM    637  C5' CYT R  19       5.310  -2.977   4.370  1.00  0.00      R    C  
ATOM    638  O5' CYT R  19       4.032  -2.299   4.028  1.00  0.00      R    O  
ATOM    639  C4' CYT R  19       6.506  -2.049   4.332  1.00  0.00      R    C  
ATOM    640  O4' CYT R  19       6.628  -1.695   2.960  1.00  0.00      R    O  
ATOM    641  C3' CYT R  19       6.414  -0.715   5.108  1.00  0.00      R    C  
ATOM    642  O3' CYT R  19       6.883  -0.971   6.478  1.00  0.00      R    O  
ATOM    643  C2' CYT R  19       7.346   0.159   4.340  1.00  0.00      R    C  
ATOM    644  O2' CYT R  19       8.700  -0.068   4.614  1.00  0.00      R    O  
ATOM    645  C1' CYT R  19       7.123  -0.319   2.919  1.00  0.00      R    C  
ATOM    646  N1  CYT R  19       6.206   0.596   2.267  1.00  0.00      R    N  
ATOM    647  C2  CYT R  19       6.771   1.721   1.627  1.00  0.00      R    C  
ATOM    648  O2  CYT R  19       7.979   1.896   1.752  1.00  0.00      R    O  
ATOM    649  N3  CYT R  19       5.982   2.618   1.024  1.00  0.00      R    N  
ATOM    650  C4  CYT R  19       4.669   2.450   1.078  1.00  0.00      R    C  
ATOM    651  N4  CYT R  19       3.884   3.303   0.489  1.00  0.00      R    N  
ATOM    652  C5  CYT R  19       4.071   1.256   1.586  1.00  0.00      R    C  
ATOM    653  C6  CYT R  19       4.865   0.377   2.174  1.00  0.00      R    C  
ATOM    654  H5  CYT R  19       2.984   1.236   1.665  1.00  0.00      R    H  
ATOM    655  H6  CYT R  19       4.467  -0.516   2.654  1.00  0.00      R    H  
ATOM    656  H1' CYT R  19       8.101  -0.353   2.394  1.00  0.00      R    H  
ATOM    657  H2' CYT R  19       9.154   0.777   4.639  1.00  0.00      R    H  
ATOM    658  H3' CYT R  19       5.364  -0.354   5.115  1.00  0.00      R    H  
ATOM    659  H4' CYT R  19       7.335  -2.700   4.683  1.00  0.00      R    H  
ATOM    660  H41 CYT R  19       4.293   4.111   0.066  1.00  0.00      R    H  
ATOM    661  H5' CYT R  19       5.539  -3.932   3.850  1.00  0.00      R    H  
ATOM    662  H42 CYT R  19       2.924   3.087   0.303  1.00  0.00      R    H  
ATOM    663 H2'' CYT R  19       7.164   1.224   4.600  1.00  0.00      R    H  
ATOM    664 H5'' CYT R  19       5.275  -3.274   5.441  1.00  0.00      R    H  
ATOM    665  P   ADE R  20       6.783   0.056   7.690  1.00  0.00      R    P  
ATOM    666  O1P ADE R  20       7.433  -0.622   8.828  1.00  0.00      R    O  
ATOM    667  O2P ADE R  20       5.363   0.379   7.878  1.00  0.00      R    O  
ATOM    668  C5' ADE R  20       9.010   1.515   7.466  1.00  0.00      R    C  
ATOM    669  O5' ADE R  20       7.597   1.360   7.208  1.00  0.00      R    O  
ATOM    670  C4' ADE R  20       9.683   2.642   6.707  1.00  0.00      R    C  
ATOM    671  O4' ADE R  20       9.323   2.649   5.273  1.00  0.00      R    O  
ATOM    672  C3' ADE R  20       9.263   3.987   7.152  1.00  0.00      R    C  
ATOM    673  O3' ADE R  20       9.823   4.471   8.417  1.00  0.00      R    O  
ATOM    674  C2' ADE R  20       9.796   4.852   6.031  1.00  0.00      R    C  
ATOM    675  O2' ADE R  20      11.215   5.130   6.046  1.00  0.00      R    O  
ATOM    676  C1' ADE R  20       9.426   4.029   4.831  1.00  0.00      R    C  
ATOM    677  N1  ADE R  20       7.302   7.728   1.784  1.00  0.00      R    N  
ATOM    678  C2  ADE R  20       8.523   7.502   2.249  1.00  0.00      R    C  
ATOM    679  N3  ADE R  20       9.057   6.503   2.985  1.00  0.00      R    N  
ATOM    680  C4  ADE R  20       8.079   5.635   3.348  1.00  0.00      R    C  
ATOM    681  C5  ADE R  20       6.748   5.723   2.965  1.00  0.00      R    C  
ATOM    682  C6  ADE R  20       6.360   6.865   2.153  1.00  0.00      R    C  
ATOM    683  N6  ADE R  20       5.144   7.135   1.723  1.00  0.00      R    N  
ATOM    684  N7  ADE R  20       6.056   4.677   3.467  1.00  0.00      R    N  
ATOM    685  C8  ADE R  20       6.917   3.973   4.216  1.00  0.00      R    C  
ATOM    686  N9  ADE R  20       8.203   4.478   4.164  1.00  0.00      R    N  
ATOM    687  H2  ADE R  20       9.221   8.280   1.937  1.00  0.00      R    H  
ATOM    688  H8  ADE R  20       6.733   3.200   4.964  1.00  0.00      R    H  
ATOM    689  H1' ADE R  20      10.258   3.904   4.105  1.00  0.00      R    H  
ATOM    690  H2' ADE R  20      11.403   5.930   5.550  1.00  0.00      R    H  
ATOM    691  H3' ADE R  20       8.156   3.936   7.223  1.00  0.00      R    H  
ATOM    692  H4' ADE R  20      10.793   2.603   6.747  1.00  0.00      R    H  
ATOM    693  H5' ADE R  20       9.546   0.586   7.176  1.00  0.00      R    H  
ATOM    694  H61 ADE R  20       4.494   6.424   1.453  1.00  0.00      R    H  
ATOM    695  H62 ADE R  20       5.157   8.059   1.344  1.00  0.00      R    H  
ATOM    696  H3T ADE R  20       9.851   5.415   8.589  1.00  0.00      R    H  
ATOM    697 H2'' ADE R  20       9.270   5.831   6.044  1.00  0.00      R    H  
ATOM    698 H5'' ADE R  20       9.236   1.575   8.552  1.00  0.00      R    H  
TER   
ATOM    699  C5' THY T   1       6.225  12.639   0.926  1.00  0.00      TS   C  
ATOM    700  O5' THY T   1       6.009  11.274   1.117  1.00  0.00      TS   O  
ATOM    701  C4' THY T   1       7.707  12.840   0.925  1.00  0.00      TS   C  
ATOM    702  O4' THY T   1       8.355  12.479   2.178  1.00  0.00      TS   O  
ATOM    703  C3' THY T   1       8.376  12.018  -0.130  1.00  0.00      TS   C  
ATOM    704  O3' THY T   1       9.139  12.837  -0.943  1.00  0.00      TS   O  
ATOM    705  C2' THY T   1       9.266  11.053   0.589  1.00  0.00      TS   C  
ATOM    706  C1' THY T   1       9.643  11.978   1.804  1.00  0.00      TS   C  
ATOM    707  N1  THY T   1      10.185  11.200   2.935  1.00  0.00      TS   N  
ATOM    708  C2  THY T   1      11.531  11.227   3.056  1.00  0.00      TS   C  
ATOM    709  O2  THY T   1      12.224  11.820   2.228  1.00  0.00      TS   O  
ATOM    710  N3  THY T   1      12.046  10.625   4.160  1.00  0.00      TS   N  
ATOM    711  C4  THY T   1      11.419   9.935   5.160  1.00  0.00      TS   C  
ATOM    712  O4  THY T   1      12.108   9.444   6.081  1.00  0.00      TS   O  
ATOM    713  C5  THY T   1      10.003  10.017   5.048  1.00  0.00      TS   C  
ATOM    714  C5M THY T   1       9.142   9.428   6.114  1.00  0.00      TS   C  
ATOM    715  C6  THY T   1       9.454  10.671   4.002  1.00  0.00      TS   C  
ATOM    716  H3  THY T   1      13.053  10.690   4.104  1.00  0.00      TS   H  
ATOM    717  H6  THY T   1       8.402  10.489   3.784  1.00  0.00      TS   H  
ATOM    718  H1' THY T   1      10.277  12.826   1.465  1.00  0.00      TS   H  
ATOM    719  H2' THY T   1      10.195  10.652   0.131  1.00  0.00      TS   H  
ATOM    720  H3' THY T   1       7.648  11.391  -0.688  1.00  0.00      TS   H  
ATOM    721  H4' THY T   1       7.874  13.927   0.772  1.00  0.00      TS   H  
ATOM    722  H5' THY T   1       5.915  13.213   1.824  1.00  0.00      TS   H  
ATOM    723  H51 THY T   1       8.083   9.766   6.099  1.00  0.00      TS   H  
ATOM    724  H52 THY T   1       9.543   9.611   7.134  1.00  0.00      TS   H  
ATOM    725  H53 THY T   1       9.143   8.323   5.995  1.00  0.00      TS   H  
ATOM    726  H5T THY T   1       6.623  11.030   1.814  1.00  0.00      TS   H  
ATOM    727 H2'' THY T   1       8.582  10.234   0.897  1.00  0.00      TS   H  
ATOM    728 H5'' THY T   1       5.740  13.043   0.011  1.00  0.00      TS   H  
ATOM    729  P   GUA T   2       8.938  12.996  -2.527  1.00  0.00      TS   P  
ATOM    730  O1P GUA T   2       9.488  14.218  -3.073  1.00  0.00      TS   O  
ATOM    731  O2P GUA T   2       7.558  12.696  -2.891  1.00  0.00      TS   O  
ATOM    732  C5' GUA T   2      11.091  11.683  -2.681  1.00  0.00      TS   C  
ATOM    733  O5' GUA T   2       9.768  11.796  -3.213  1.00  0.00      TS   O  
ATOM    734  C4' GUA T   2      11.665  10.307  -2.595  1.00  0.00      TS   C  
ATOM    735  O4' GUA T   2      10.780   9.324  -1.916  1.00  0.00      TS   O  
ATOM    736  C3' GUA T   2      11.690   9.703  -4.072  1.00  0.00      TS   C  
ATOM    737  O3' GUA T   2      12.712   8.720  -4.246  1.00  0.00      TS   O  
ATOM    738  C2' GUA T   2      10.390   8.906  -4.186  1.00  0.00      TS   C  
ATOM    739  C1' GUA T   2      10.295   8.289  -2.838  1.00  0.00      TS   C  
ATOM    740  N1  GUA T   2       7.364   4.962  -0.390  1.00  0.00      TS   N  
ATOM    741  C2  GUA T   2       8.756   4.977  -0.508  1.00  0.00      TS   C  
ATOM    742  N2  GUA T   2       9.433   4.058   0.199  1.00  0.00      TS   N  
ATOM    743  N3  GUA T   2       9.377   5.980  -1.170  1.00  0.00      TS   N  
ATOM    744  C4  GUA T   2       8.493   6.931  -1.675  1.00  0.00      TS   C  
ATOM    745  C5  GUA T   2       7.131   6.918  -1.605  1.00  0.00      TS   C  
ATOM    746  C6  GUA T   2       6.427   5.859  -1.005  1.00  0.00      TS   C  
ATOM    747  O6  GUA T   2       5.217   5.784  -0.903  1.00  0.00      TS   O  
ATOM    748  N7  GUA T   2       6.678   7.993  -2.195  1.00  0.00      TS   N  
ATOM    749  C8  GUA T   2       7.755   8.644  -2.680  1.00  0.00      TS   C  
ATOM    750  N9  GUA T   2       8.923   8.022  -2.396  1.00  0.00      TS   N  
ATOM    751  H1  GUA T   2       6.901   4.260   0.170  1.00  0.00      TS   H  
ATOM    752  H8  GUA T   2       7.754   9.554  -3.281  1.00  0.00      TS   H  
ATOM    753  H1' GUA T   2      10.943   7.398  -2.693  1.00  0.00      TS   H  
ATOM    754  H2' GUA T   2      10.359   8.178  -5.026  1.00  0.00      TS   H  
ATOM    755  H21 GUA T   2       8.934   3.321   0.654  1.00  0.00      TS   H  
ATOM    756  H3' GUA T   2      11.675  10.534  -4.809  1.00  0.00      TS   H  
ATOM    757  H22 GUA T   2      10.381   3.867  -0.057  1.00  0.00      TS   H  
ATOM    758  H4' GUA T   2      12.706  10.512  -2.264  1.00  0.00      TS   H  
ATOM    759  H5' GUA T   2      11.307  12.104  -1.676  1.00  0.00      TS   H  
ATOM    760 H2'' GUA T   2       9.619   9.650  -4.482  1.00  0.00      TS   H  
ATOM    761 H5'' GUA T   2      11.781  12.249  -3.343  1.00  0.00      TS   H  
ATOM    762  P   THY T   3      13.098   8.392  -5.803  1.00  0.00      TS   P  
ATOM    763  O1P THY T   3      14.452   9.059  -5.966  1.00  0.00      TS   O  
ATOM    764  O2P THY T   3      12.027   8.843  -6.769  1.00  0.00      TS   O  
ATOM    765  C5' THY T   3      14.257   6.031  -5.702  1.00  0.00      TS   C  
ATOM    766  O5' THY T   3      13.103   6.821  -5.864  1.00  0.00      TS   O  
ATOM    767  C4' THY T   3      13.972   4.692  -5.103  1.00  0.00      TS   C  
ATOM    768  O4' THY T   3      13.062   4.735  -3.984  1.00  0.00      TS   O  
ATOM    769  C3' THY T   3      13.187   3.728  -6.005  1.00  0.00      TS   C  
ATOM    770  O3' THY T   3      14.016   3.173  -7.039  1.00  0.00      TS   O  
ATOM    771  C2' THY T   3      12.816   2.650  -5.019  1.00  0.00      TS   C  
ATOM    772  C1' THY T   3      12.377   3.510  -3.848  1.00  0.00      TS   C  
ATOM    773  N1  THY T   3      10.918   3.813  -3.897  1.00  0.00      TS   N  
ATOM    774  C2  THY T   3      10.135   2.791  -3.360  1.00  0.00      TS   C  
ATOM    775  O2  THY T   3      10.624   1.759  -2.818  1.00  0.00      TS   O  
ATOM    776  N3  THY T   3       8.800   3.113  -3.401  1.00  0.00      TS   N  
ATOM    777  C4  THY T   3       8.153   4.148  -3.953  1.00  0.00      TS   C  
ATOM    778  O4  THY T   3       6.954   4.378  -3.746  1.00  0.00      TS   O  
ATOM    779  C5  THY T   3       9.036   5.018  -4.734  1.00  0.00      TS   C  
ATOM    780  C5M THY T   3       8.388   6.123  -5.310  1.00  0.00      TS   C  
ATOM    781  C6  THY T   3      10.387   4.894  -4.561  1.00  0.00      TS   C  
ATOM    782  H3  THY T   3       8.318   2.375  -2.911  1.00  0.00      TS   H  
ATOM    783  H6  THY T   3      11.080   5.563  -5.072  1.00  0.00      TS   H  
ATOM    784  H1' THY T   3      12.651   3.133  -2.839  1.00  0.00      TS   H  
ATOM    785  H2' THY T   3      13.672   2.043  -4.653  1.00  0.00      TS   H  
ATOM    786  H3' THY T   3      12.256   4.280  -6.261  1.00  0.00      TS   H  
ATOM    787  H4' THY T   3      14.894   4.133  -4.834  1.00  0.00      TS   H  
ATOM    788  H5' THY T   3      14.949   6.618  -5.061  1.00  0.00      TS   H  
ATOM    789  H51 THY T   3       8.189   6.919  -4.561  1.00  0.00      TS   H  
ATOM    790  H52 THY T   3       7.498   5.814  -5.898  1.00  0.00      TS   H  
ATOM    791  H53 THY T   3       9.049   6.521  -6.110  1.00  0.00      TS   H  
ATOM    792 H2'' THY T   3      11.974   1.972  -5.278  1.00  0.00      TS   H  
ATOM    793 H5'' THY T   3      14.789   5.860  -6.662  1.00  0.00      TS   H  
ATOM    794  P   THY T   4      13.246   2.584  -8.282  1.00  0.00      TS   P  
ATOM    795  O1P THY T   4      14.300   2.441  -9.269  1.00  0.00      TS   O  
ATOM    796  O2P THY T   4      12.167   3.550  -8.636  1.00  0.00      TS   O  
ATOM    797  C5' THY T   4      13.438   0.124  -7.104  1.00  0.00      TS   C  
ATOM    798  O5' THY T   4      12.715   1.162  -7.883  1.00  0.00      TS   O  
ATOM    799  C4' THY T   4      12.471  -0.931  -6.476  1.00  0.00      TS   C  
ATOM    800  O4' THY T   4      11.611  -0.381  -5.479  1.00  0.00      TS   O  
ATOM    801  C3' THY T   4      11.443  -1.515  -7.505  1.00  0.00      TS   C  
ATOM    802  O3' THY T   4      12.084  -2.451  -8.328  1.00  0.00      TS   O  
ATOM    803  C2' THY T   4      10.388  -2.088  -6.577  1.00  0.00      TS   C  
ATOM    804  C1' THY T   4      10.331  -0.907  -5.544  1.00  0.00      TS   C  
ATOM    805  N1  THY T   4       9.364   0.090  -5.769  1.00  0.00      TS   N  
ATOM    806  C2  THY T   4       8.080  -0.158  -5.401  1.00  0.00      TS   C  
ATOM    807  O2  THY T   4       7.796  -1.225  -4.903  1.00  0.00      TS   O  
ATOM    808  N3  THY T   4       7.151   0.789  -5.596  1.00  0.00      TS   N  
ATOM    809  C4  THY T   4       7.271   1.834  -6.453  1.00  0.00      TS   C  
ATOM    810  O4  THY T   4       6.260   2.529  -6.582  1.00  0.00      TS   O  
ATOM    811  C5  THY T   4       8.570   2.036  -7.025  1.00  0.00      TS   C  
ATOM    812  C5M THY T   4       8.842   3.216  -7.935  1.00  0.00      TS   C  
ATOM    813  C6  THY T   4       9.531   1.139  -6.737  1.00  0.00      TS   C  
ATOM    814  H3  THY T   4       6.174   0.617  -5.400  1.00  0.00      TS   H  
ATOM    815  H6  THY T   4      10.567   1.314  -7.023  1.00  0.00      TS   H  
ATOM    816  H1' THY T   4      10.195  -1.340  -4.529  1.00  0.00      TS   H  
ATOM    817  H2' THY T   4      10.631  -3.044  -6.064  1.00  0.00      TS   H  
ATOM    818  H3' THY T   4      11.053  -0.599  -7.999  1.00  0.00      TS   H  
ATOM    819  H4' THY T   4      12.981  -1.761  -5.942  1.00  0.00      TS   H  
ATOM    820  H5' THY T   4      14.062   0.610  -6.322  1.00  0.00      TS   H  
ATOM    821  H51 THY T   4       9.869   3.636  -7.888  1.00  0.00      TS   H  
ATOM    822  H52 THY T   4       8.097   4.040  -7.907  1.00  0.00      TS   H  
ATOM    823  H53 THY T   4       8.842   2.833  -8.977  1.00  0.00      TS   H  
ATOM    824 H2'' THY T   4       9.400  -2.268  -7.054  1.00  0.00      TS   H  
ATOM    825 H5'' THY T   4      14.068  -0.390  -7.861  1.00  0.00      TS   H  
ATOM    826  P   GUA T   5      11.282  -2.738  -9.690  1.00  0.00      TS   P  
ATOM    827  O1P GUA T   5      12.195  -3.362 -10.637  1.00  0.00      TS   O  
ATOM    828  O2P GUA T   5      10.788  -1.433 -10.065  1.00  0.00      TS   O  
ATOM    829  C5' GUA T   5      10.114  -4.900  -8.678  1.00  0.00      TS   C  
ATOM    830  O5' GUA T   5      10.068  -3.663  -9.303  1.00  0.00      TS   O  
ATOM    831  C4' GUA T   5       8.617  -5.471  -8.570  1.00  0.00      TS   C  
ATOM    832  O4' GUA T   5       7.760  -4.526  -7.918  1.00  0.00      TS   O  
ATOM    833  C3' GUA T   5       8.128  -5.784  -9.926  1.00  0.00      TS   C  
ATOM    834  O3' GUA T   5       7.413  -7.046  -9.994  1.00  0.00      TS   O  
ATOM    835  C2' GUA T   5       7.200  -4.630 -10.179  1.00  0.00      TS   C  
ATOM    836  C1' GUA T   5       6.684  -4.165  -8.860  1.00  0.00      TS   C  
ATOM    837  N1  GUA T   5       3.008  -0.641  -8.670  1.00  0.00      TS   N  
ATOM    838  C2  GUA T   5       2.918  -2.035  -8.525  1.00  0.00      TS   C  
ATOM    839  N2  GUA T   5       1.811  -2.634  -8.222  1.00  0.00      TS   N  
ATOM    840  N3  GUA T   5       4.008  -2.812  -8.523  1.00  0.00      TS   N  
ATOM    841  C4  GUA T   5       5.145  -2.118  -8.692  1.00  0.00      TS   C  
ATOM    842  C5  GUA T   5       5.348  -0.726  -8.848  1.00  0.00      TS   C  
ATOM    843  C6  GUA T   5       4.147   0.116  -8.933  1.00  0.00      TS   C  
ATOM    844  O6  GUA T   5       4.066   1.304  -9.151  1.00  0.00      TS   O  
ATOM    845  N7  GUA T   5       6.697  -0.422  -8.956  1.00  0.00      TS   N  
ATOM    846  C8  GUA T   5       7.192  -1.604  -8.989  1.00  0.00      TS   C  
ATOM    847  N9  GUA T   5       6.389  -2.697  -8.803  1.00  0.00      TS   N  
ATOM    848  H1  GUA T   5       2.131  -0.144  -8.706  1.00  0.00      TS   H  
ATOM    849  H8  GUA T   5       8.243  -1.868  -9.100  1.00  0.00      TS   H  
ATOM    850  H1' GUA T   5       5.765  -4.770  -8.704  1.00  0.00      TS   H  
ATOM    851  H2' GUA T   5       6.364  -4.972 -10.826  1.00  0.00      TS   H  
ATOM    852  H21 GUA T   5       0.949  -2.223  -8.520  1.00  0.00      TS   H  
ATOM    853  H3' GUA T   5       8.900  -5.744 -10.725  1.00  0.00      TS   H  
ATOM    854  H22 GUA T   5       1.787  -3.608  -7.998  1.00  0.00      TS   H  
ATOM    855  H4' GUA T   5       8.767  -6.369  -7.933  1.00  0.00      TS   H  
ATOM    856  H5' GUA T   5      10.495  -4.750  -7.645  1.00  0.00      TS   H  
ATOM    857 H2'' GUA T   5       7.582  -3.825 -10.842  1.00  0.00      TS   H  
ATOM    858 H5'' GUA T   5      10.773  -5.607  -9.226  1.00  0.00      TS   H  
ATOM    859  P   THY T   6       6.994  -7.706 -11.340  1.00  0.00      TS   P  
ATOM    860  O1P THY T   6       6.795  -9.151 -11.133  1.00  0.00      TS   O  
ATOM    861  O2P THY T   6       7.926  -7.235 -12.337  1.00  0.00      TS   O  
ATOM    862  C5' THY T   6       4.405  -7.559 -10.903  1.00  0.00      TS   C  
ATOM    863  O5' THY T   6       5.514  -7.061 -11.691  1.00  0.00      TS   O  
ATOM    864  C4' THY T   6       3.114  -7.024 -11.425  1.00  0.00      TS   C  
ATOM    865  O4' THY T   6       3.132  -5.612 -11.166  1.00  0.00      TS   O  
ATOM    866  C3' THY T   6       2.767  -7.216 -12.947  1.00  0.00      TS   C  
ATOM    867  O3' THY T   6       1.387  -7.613 -13.192  1.00  0.00      TS   O  
ATOM    868  C2' THY T   6       2.980  -5.823 -13.434  1.00  0.00      TS   C  
ATOM    869  C1' THY T   6       2.553  -4.909 -12.294  1.00  0.00      TS   C  
ATOM    870  N1  THY T   6       3.111  -3.567 -12.418  1.00  0.00      TS   N  
ATOM    871  C2  THY T   6       2.286  -2.546 -12.039  1.00  0.00      TS   C  
ATOM    872  O2  THY T   6       1.132  -2.662 -11.593  1.00  0.00      TS   O  
ATOM    873  N3  THY T   6       2.856  -1.280 -12.069  1.00  0.00      TS   N  
ATOM    874  C4  THY T   6       4.192  -0.962 -12.289  1.00  0.00      TS   C  
ATOM    875  O4  THY T   6       4.612   0.199 -12.110  1.00  0.00      TS   O  
ATOM    876  C5  THY T   6       4.989  -2.098 -12.526  1.00  0.00      TS   C  
ATOM    877  C5M THY T   6       6.452  -1.817 -12.868  1.00  0.00      TS   C  
ATOM    878  C6  THY T   6       4.424  -3.288 -12.638  1.00  0.00      TS   C  
ATOM    879  H3  THY T   6       2.246  -0.501 -11.867  1.00  0.00      TS   H  
ATOM    880  H6  THY T   6       5.012  -4.186 -12.823  1.00  0.00      TS   H  
ATOM    881  H1' THY T   6       1.443  -4.917 -12.274  1.00  0.00      TS   H  
ATOM    882  H2' THY T   6       2.459  -5.517 -14.367  1.00  0.00      TS   H  
ATOM    883  H3' THY T   6       3.563  -7.856 -13.383  1.00  0.00      TS   H  
ATOM    884  H4' THY T   6       2.231  -7.400 -10.865  1.00  0.00      TS   H  
ATOM    885  H5' THY T   6       4.557  -7.149  -9.882  1.00  0.00      TS   H  
ATOM    886  H51 THY T   6       7.021  -2.649 -12.399  1.00  0.00      TS   H  
ATOM    887  H52 THY T   6       6.847  -0.842 -12.512  1.00  0.00      TS   H  
ATOM    888  H53 THY T   6       6.665  -1.807 -13.958  1.00  0.00      TS   H  
ATOM    889 H2'' THY T   6       4.033  -5.725 -13.774  1.00  0.00      TS   H  
ATOM    890 H5'' THY T   6       4.498  -8.661 -10.797  1.00  0.00      TS   H  
ATOM    891  P   ADE T   7       1.043  -8.057 -14.635  1.00  0.00      TS   P  
ATOM    892  O1P ADE T   7       0.412  -9.340 -14.433  1.00  0.00      TS   O  
ATOM    893  O2P ADE T   7       2.200  -8.067 -15.549  1.00  0.00      TS   O  
ATOM    894  C5' ADE T   7      -1.266  -6.705 -14.412  1.00  0.00      TS   C  
ATOM    895  O5' ADE T   7      -0.043  -7.107 -15.164  1.00  0.00      TS   O  
ATOM    896  C4' ADE T   7      -2.340  -5.895 -15.199  1.00  0.00      TS   C  
ATOM    897  O4' ADE T   7      -2.054  -4.501 -14.979  1.00  0.00      TS   O  
ATOM    898  C3' ADE T   7      -2.268  -6.059 -16.705  1.00  0.00      TS   C  
ATOM    899  O3' ADE T   7      -3.523  -5.877 -17.307  1.00  0.00      TS   O  
ATOM    900  C2' ADE T   7      -1.374  -4.964 -17.187  1.00  0.00      TS   C  
ATOM    901  C1' ADE T   7      -1.666  -3.823 -16.159  1.00  0.00      TS   C  
ATOM    902  N1  ADE T   7      -0.433   0.942 -14.916  1.00  0.00      TS   N  
ATOM    903  C2  ADE T   7      -1.587   0.294 -14.935  1.00  0.00      TS   C  
ATOM    904  N3  ADE T   7      -1.847  -1.030 -15.213  1.00  0.00      TS   N  
ATOM    905  C4  ADE T   7      -0.668  -1.671 -15.374  1.00  0.00      TS   C  
ATOM    906  C5  ADE T   7       0.606  -1.176 -15.155  1.00  0.00      TS   C  
ATOM    907  C6  ADE T   7       0.745   0.193 -14.925  1.00  0.00      TS   C  
ATOM    908  N6  ADE T   7       1.882   0.907 -14.760  1.00  0.00      TS   N  
ATOM    909  N7  ADE T   7       1.508  -2.245 -15.446  1.00  0.00      TS   N  
ATOM    910  C8  ADE T   7       0.824  -3.266 -15.811  1.00  0.00      TS   C  
ATOM    911  N9  ADE T   7      -0.516  -2.998 -15.802  1.00  0.00      TS   N  
ATOM    912  H2  ADE T   7      -2.439   0.973 -14.980  1.00  0.00      TS   H  
ATOM    913  H8  ADE T   7       1.269  -4.204 -16.143  1.00  0.00      TS   H  
ATOM    914  H1' ADE T   7      -2.511  -3.173 -16.470  1.00  0.00      TS   H  
ATOM    915  H2' ADE T   7      -1.458  -4.649 -18.249  1.00  0.00      TS   H  
ATOM    916  H3' ADE T   7      -1.866  -7.084 -16.850  1.00  0.00      TS   H  
ATOM    917  H4' ADE T   7      -3.410  -6.117 -15.002  1.00  0.00      TS   H  
ATOM    918  H5' ADE T   7      -1.045  -6.021 -13.564  1.00  0.00      TS   H  
ATOM    919  H61 ADE T   7       1.671   1.764 -14.289  1.00  0.00      TS   H  
ATOM    920  H62 ADE T   7       2.816   0.563 -14.862  1.00  0.00      TS   H  
ATOM    921 H2'' ADE T   7      -0.355  -5.391 -17.066  1.00  0.00      TS   H  
ATOM    922 H5'' ADE T   7      -1.713  -7.636 -14.003  1.00  0.00      TS   H  
ATOM    923  P   ADE T   8      -3.904  -6.225 -18.798  1.00  0.00      TS   P  
ATOM    924  O1P ADE T   8      -5.028  -7.129 -18.707  1.00  0.00      TS   O  
ATOM    925  O2P ADE T   8      -2.697  -6.677 -19.506  1.00  0.00      TS   O  
ATOM    926  C5' ADE T   8      -5.588  -4.272 -18.840  1.00  0.00      TS   C  
ATOM    927  O5' ADE T   8      -4.458  -4.866 -19.405  1.00  0.00      TS   O  
ATOM    928  C4' ADE T   8      -5.646  -2.767 -19.108  1.00  0.00      TS   C  
ATOM    929  O4' ADE T   8      -4.560  -2.195 -18.277  1.00  0.00      TS   O  
ATOM    930  C3' ADE T   8      -5.253  -2.233 -20.527  1.00  0.00      TS   C  
ATOM    931  O3' ADE T   8      -6.410  -2.339 -21.373  1.00  0.00      TS   O  
ATOM    932  C2' ADE T   8      -4.970  -0.758 -20.163  1.00  0.00      TS   C  
ATOM    933  C1' ADE T   8      -4.211  -0.925 -18.879  1.00  0.00      TS   C  
ATOM    934  N1  ADE T   8       0.145   2.060 -18.308  1.00  0.00      TS   N  
ATOM    935  C2  ADE T   8      -1.146   2.503 -18.310  1.00  0.00      TS   C  
ATOM    936  N3  ADE T   8      -2.239   1.690 -18.448  1.00  0.00      TS   N  
ATOM    937  C4  ADE T   8      -1.904   0.374 -18.675  1.00  0.00      TS   C  
ATOM    938  C5  ADE T   8      -0.631  -0.108 -18.775  1.00  0.00      TS   C  
ATOM    939  C6  ADE T   8       0.437   0.758 -18.463  1.00  0.00      TS   C  
ATOM    940  N6  ADE T   8       1.723   0.388 -18.429  1.00  0.00      TS   N  
ATOM    941  N7  ADE T   8      -0.588  -1.472 -19.025  1.00  0.00      TS   N  
ATOM    942  C8  ADE T   8      -1.820  -1.787 -19.143  1.00  0.00      TS   C  
ATOM    943  N9  ADE T   8      -2.708  -0.763 -18.915  1.00  0.00      TS   N  
ATOM    944  H2  ADE T   8      -1.266   3.555 -18.049  1.00  0.00      TS   H  
ATOM    945  H8  ADE T   8      -2.261  -2.746 -19.415  1.00  0.00      TS   H  
ATOM    946  H1' ADE T   8      -4.595  -0.200 -18.130  1.00  0.00      TS   H  
ATOM    947  H2' ADE T   8      -5.957  -0.325 -19.894  1.00  0.00      TS   H  
ATOM    948  H3' ADE T   8      -4.366  -2.769 -20.928  1.00  0.00      TS   H  
ATOM    949  H4' ADE T   8      -6.600  -2.345 -18.729  1.00  0.00      TS   H  
ATOM    950  H5' ADE T   8      -5.535  -4.321 -17.732  1.00  0.00      TS   H  
ATOM    951  H61 ADE T   8       2.416   0.955 -17.984  1.00  0.00      TS   H  
ATOM    952  H62 ADE T   8       1.884  -0.597 -18.479  1.00  0.00      TS   H  
ATOM    953 H2'' ADE T   8      -4.475  -0.190 -20.979  1.00  0.00      TS   H  
ATOM    954 H5'' ADE T   8      -6.453  -4.826 -19.263  1.00  0.00      TS   H  
ATOM    955  P   GUA T   9      -6.160  -2.642 -22.894  1.00  0.00      TS   P  
ATOM    956  O1P GUA T   9      -7.407  -2.906 -23.643  1.00  0.00      TS   O  
ATOM    957  O2P GUA T   9      -5.149  -3.744 -22.997  1.00  0.00      TS   O  
ATOM    958  C5' GUA T   9      -6.220  -0.342 -24.144  1.00  0.00      TS   C  
ATOM    959  O5' GUA T   9      -5.481  -1.342 -23.431  1.00  0.00      TS   O  
ATOM    960  C4' GUA T   9      -5.553   1.023 -24.101  1.00  0.00      TS   C  
ATOM    961  O4' GUA T   9      -4.992   1.522 -22.772  1.00  0.00      TS   O  
ATOM    962  C3' GUA T   9      -4.334   1.221 -25.036  1.00  0.00      TS   C  
ATOM    963  O3' GUA T   9      -4.757   1.158 -26.419  1.00  0.00      TS   O  
ATOM    964  C2' GUA T   9      -3.999   2.600 -24.593  1.00  0.00      TS   C  
ATOM    965  C1' GUA T   9      -3.939   2.400 -23.050  1.00  0.00      TS   C  
ATOM    966  N1  GUA T   9       0.959   3.186 -22.103  1.00  0.00      TS   N  
ATOM    967  C2  GUA T   9       0.046   4.092 -22.629  1.00  0.00      TS   C  
ATOM    968  N2  GUA T   9       0.534   5.308 -22.898  1.00  0.00      TS   N  
ATOM    969  N3  GUA T   9      -1.287   3.833 -22.754  1.00  0.00      TS   N  
ATOM    970  C4  GUA T   9      -1.521   2.499 -22.380  1.00  0.00      TS   C  
ATOM    971  C5  GUA T   9      -0.639   1.567 -21.952  1.00  0.00      TS   C  
ATOM    972  C6  GUA T   9       0.737   1.854 -21.844  1.00  0.00      TS   C  
ATOM    973  O6  GUA T   9       1.624   1.092 -21.437  1.00  0.00      TS   O  
ATOM    974  N7  GUA T   9      -1.263   0.327 -21.872  1.00  0.00      TS   N  
ATOM    975  C8  GUA T   9      -2.441   0.501 -22.332  1.00  0.00      TS   C  
ATOM    976  N9  GUA T   9      -2.736   1.827 -22.537  1.00  0.00      TS   N  
ATOM    977  H1  GUA T   9       1.930   3.468 -22.101  1.00  0.00      TS   H  
ATOM    978  H8  GUA T   9      -3.213  -0.249 -22.499  1.00  0.00      TS   H  
ATOM    979  H1' GUA T   9      -4.071   3.410 -22.607  1.00  0.00      TS   H  
ATOM    980  H2' GUA T   9      -4.728   3.391 -24.870  1.00  0.00      TS   H  
ATOM    981  H21 GUA T   9       1.514   5.509 -22.923  1.00  0.00      TS   H  
ATOM    982  H3' GUA T   9      -3.552   0.481 -24.764  1.00  0.00      TS   H  
ATOM    983  H22 GUA T   9      -0.131   6.007 -23.163  1.00  0.00      TS   H  
ATOM    984  H4' GUA T   9      -6.256   1.853 -24.330  1.00  0.00      TS   H  
ATOM    985  H5' GUA T   9      -7.307  -0.404 -23.921  1.00  0.00      TS   H  
ATOM    986 H2'' GUA T   9      -2.969   2.821 -24.945  1.00  0.00      TS   H  
ATOM    987 H5'' GUA T   9      -6.148  -0.607 -25.221  1.00  0.00      TS   H  
ATOM    988  P   CYT T  10      -3.608   0.734 -27.441  1.00  0.00      TS   P  
ATOM    989  O1P CYT T  10      -4.248   0.599 -28.746  1.00  0.00      TS   O  
ATOM    990  O2P CYT T  10      -2.873  -0.513 -27.008  1.00  0.00      TS   O  
ATOM    991  C5' CYT T  10      -2.970   3.201 -28.025  1.00  0.00      TS   C  
ATOM    992  O5' CYT T  10      -2.625   1.866 -27.563  1.00  0.00      TS   O  
ATOM    993  C4' CYT T  10      -1.797   4.172 -27.879  1.00  0.00      TS   C  
ATOM    994  O4' CYT T  10      -1.409   4.296 -26.434  1.00  0.00      TS   O  
ATOM    995  C3' CYT T  10      -0.510   3.941 -28.655  1.00  0.00      TS   C  
ATOM    996  O3' CYT T  10      -0.666   4.522 -29.919  1.00  0.00      TS   O  
ATOM    997  C2' CYT T  10       0.336   4.864 -27.810  1.00  0.00      TS   C  
ATOM    998  C1' CYT T  10       0.026   4.494 -26.367  1.00  0.00      TS   C  
ATOM    999  N1  CYT T  10       0.678   3.241 -25.950  1.00  0.00      TS   N  
ATOM   1000  C2  CYT T  10       2.067   3.238 -25.639  1.00  0.00      TS   C  
ATOM   1001  O2  CYT T  10       2.738   4.266 -25.734  1.00  0.00      TS   O  
ATOM   1002  N3  CYT T  10       2.632   2.094 -25.114  1.00  0.00      TS   N  
ATOM   1003  C4  CYT T  10       1.842   0.970 -24.990  1.00  0.00      TS   C  
ATOM   1004  N4  CYT T  10       2.483  -0.051 -24.410  1.00  0.00      TS   N  
ATOM   1005  C5  CYT T  10       0.483   0.983 -25.240  1.00  0.00      TS   C  
ATOM   1006  C6  CYT T  10      -0.080   2.104 -25.680  1.00  0.00      TS   C  
ATOM   1007  H5  CYT T  10      -0.116   0.087 -25.075  1.00  0.00      TS   H  
ATOM   1008  H6  CYT T  10      -1.149   2.267 -25.818  1.00  0.00      TS   H  
ATOM   1009  H1' CYT T  10       0.137   5.453 -25.816  1.00  0.00      TS   H  
ATOM   1010  H2' CYT T  10      -0.002   5.893 -28.059  1.00  0.00      TS   H  
ATOM   1011  H3' CYT T  10      -0.276   2.857 -28.655  1.00  0.00      TS   H  
ATOM   1012  H4' CYT T  10      -2.177   5.170 -28.189  1.00  0.00      TS   H  
ATOM   1013  H41 CYT T  10       3.436  -0.097 -24.111  1.00  0.00      TS   H  
ATOM   1014  H5' CYT T  10      -3.765   3.650 -27.393  1.00  0.00      TS   H  
ATOM   1015  H42 CYT T  10       1.925  -0.819 -24.096  1.00  0.00      TS   H  
ATOM   1016 H2'' CYT T  10       1.443   4.891 -27.899  1.00  0.00      TS   H  
ATOM   1017 H5'' CYT T  10      -3.263   3.139 -29.096  1.00  0.00      TS   H  
ATOM   1018  P   THY T  11       0.263   4.040 -31.127  1.00  0.00      TS   P  
ATOM   1019  O1P THY T  11      -0.256   4.594 -32.423  1.00  0.00      TS   O  
ATOM   1020  O2P THY T  11       0.319   2.552 -31.078  1.00  0.00      TS   O  
ATOM   1021  C5' THY T  11       1.997   6.084 -30.799  1.00  0.00      TS   C  
ATOM   1022  O5' THY T  11       1.686   4.672 -30.833  1.00  0.00      TS   O  
ATOM   1023  C4' THY T  11       3.475   6.317 -30.455  1.00  0.00      TS   C  
ATOM   1024  O4' THY T  11       3.900   5.668 -29.275  1.00  0.00      TS   O  
ATOM   1025  C3' THY T  11       4.385   5.839 -31.595  1.00  0.00      TS   C  
ATOM   1026  O3' THY T  11       5.444   6.741 -31.853  1.00  0.00      TS   O  
ATOM   1027  C2' THY T  11       4.885   4.491 -31.101  1.00  0.00      TS   C  
ATOM   1028  C1' THY T  11       4.955   4.759 -29.635  1.00  0.00      TS   C  
ATOM   1029  N1  THY T  11       4.941   3.570 -28.833  1.00  0.00      TS   N  
ATOM   1030  C2  THY T  11       6.065   3.156 -28.140  1.00  0.00      TS   C  
ATOM   1031  O2  THY T  11       7.108   3.775 -28.110  1.00  0.00      TS   O  
ATOM   1032  N3  THY T  11       5.864   2.031 -27.407  1.00  0.00      TS   N  
ATOM   1033  C4  THY T  11       4.717   1.268 -27.342  1.00  0.00      TS   C  
ATOM   1034  O4  THY T  11       4.656   0.166 -26.764  1.00  0.00      TS   O  
ATOM   1035  C5  THY T  11       3.606   1.773 -28.128  1.00  0.00      TS   C  
ATOM   1036  C5M THY T  11       2.265   1.000 -28.413  1.00  0.00      TS   C  
ATOM   1037  C6  THY T  11       3.798   2.891 -28.824  1.00  0.00      TS   C  
ATOM   1038  H3  THY T  11       6.680   1.554 -27.053  1.00  0.00      TS   H  
ATOM   1039  H6  THY T  11       3.040   3.224 -29.533  1.00  0.00      TS   H  
ATOM   1040  H1' THY T  11       5.889   5.327 -29.438  1.00  0.00      TS   H  
ATOM   1041  H2' THY T  11       5.835   4.167 -31.579  1.00  0.00      TS   H  
ATOM   1042  H3' THY T  11       3.756   5.697 -32.500  1.00  0.00      TS   H  
ATOM   1043  H4' THY T  11       3.632   7.398 -30.245  1.00  0.00      TS   H  
ATOM   1044  H5' THY T  11       1.482   6.474 -29.896  1.00  0.00      TS   H  
ATOM   1045  H51 THY T  11       1.382   1.670 -28.490  1.00  0.00      TS   H  
ATOM   1046  H52 THY T  11       2.145   0.270 -27.584  1.00  0.00      TS   H  
ATOM   1047  H53 THY T  11       2.239   0.466 -29.386  1.00  0.00      TS   H  
ATOM   1048 H2'' THY T  11       4.059   3.802 -31.373  1.00  0.00      TS   H  
ATOM   1049 H5'' THY T  11       1.690   6.618 -31.723  1.00  0.00      TS   H  
ATOM   1050  P   ADE T  12       5.956   6.882 -33.314  1.00  0.00      TS   P  
ATOM   1051  O1P ADE T  12       5.857   8.313 -33.686  1.00  0.00      TS   O  
ATOM   1052  O2P ADE T  12       5.266   5.941 -34.226  1.00  0.00      TS   O  
ATOM   1053  C5' ADE T  12       8.254   7.199 -32.287  1.00  0.00      TS   C  
ATOM   1054  O5' ADE T  12       7.394   6.553 -33.269  1.00  0.00      TS   O  
ATOM   1055  C4' ADE T  12       9.394   6.419 -31.714  1.00  0.00      TS   C  
ATOM   1056  O4' ADE T  12       8.854   5.173 -31.229  1.00  0.00      TS   O  
ATOM   1057  C3' ADE T  12      10.477   5.958 -32.706  1.00  0.00      TS   C  
ATOM   1058  O3' ADE T  12      11.790   6.348 -32.143  1.00  0.00      TS   O  
ATOM   1059  C2' ADE T  12      10.284   4.511 -32.990  1.00  0.00      TS   C  
ATOM   1060  C1' ADE T  12       9.542   4.023 -31.708  1.00  0.00      TS   C  
ATOM   1061  N1  ADE T  12       7.084  -0.267 -30.025  1.00  0.00      TS   N  
ATOM   1062  C2  ADE T  12       8.063   0.421 -29.490  1.00  0.00      TS   C  
ATOM   1063  N3  ADE T  12       8.773   1.465 -30.048  1.00  0.00      TS   N  
ATOM   1064  C4  ADE T  12       8.170   1.998 -31.106  1.00  0.00      TS   C  
ATOM   1065  C5  ADE T  12       7.103   1.377 -31.765  1.00  0.00      TS   C  
ATOM   1066  C6  ADE T  12       6.543   0.203 -31.177  1.00  0.00      TS   C  
ATOM   1067  N6  ADE T  12       5.504  -0.463 -31.676  1.00  0.00      TS   N  
ATOM   1068  N7  ADE T  12       6.756   2.079 -32.874  1.00  0.00      TS   N  
ATOM   1069  C8  ADE T  12       7.610   3.056 -32.864  1.00  0.00      TS   C  
ATOM   1070  N9  ADE T  12       8.501   3.029 -31.869  1.00  0.00      TS   N  
ATOM   1071  H2  ADE T  12       8.484  -0.120 -28.643  1.00  0.00      TS   H  
ATOM   1072  H8  ADE T  12       7.535   3.734 -33.715  1.00  0.00      TS   H  
ATOM   1073  H1' ADE T  12      10.281   3.612 -30.987  1.00  0.00      TS   H  
ATOM   1074  H2' ADE T  12      11.198   3.921 -33.220  1.00  0.00      TS   H  
ATOM   1075  H3' ADE T  12      10.245   6.600 -33.581  1.00  0.00      TS   H  
ATOM   1076  H4' ADE T  12       9.845   6.963 -30.857  1.00  0.00      TS   H  
ATOM   1077  H5' ADE T  12       7.646   7.543 -31.422  1.00  0.00      TS   H  
ATOM   1078  H61 ADE T  12       5.305  -1.289 -31.149  1.00  0.00      TS   H  
ATOM   1079  H62 ADE T  12       4.966  -0.042 -32.406  1.00  0.00      TS   H  
ATOM   1080 H2'' ADE T  12       9.514   4.290 -33.760  1.00  0.00      TS   H  
ATOM   1081 H5'' ADE T  12       8.669   8.063 -32.850  1.00  0.00      TS   H  
ATOM   1082  P   THY T  13      13.124   6.114 -32.961  1.00  0.00      TS   P  
ATOM   1083  O1P THY T  13      14.254   6.819 -32.396  1.00  0.00      TS   O  
ATOM   1084  O2P THY T  13      12.818   6.308 -34.345  1.00  0.00      TS   O  
ATOM   1085  C5' THY T  13      13.639   4.031 -31.367  1.00  0.00      TS   C  
ATOM   1086  O5' THY T  13      13.441   4.558 -32.688  1.00  0.00      TS   O  
ATOM   1087  C4' THY T  13      13.543   2.452 -31.462  1.00  0.00      TS   C  
ATOM   1088  O4' THY T  13      12.230   2.055 -31.784  1.00  0.00      TS   O  
ATOM   1089  C3' THY T  13      14.405   1.866 -32.647  1.00  0.00      TS   C  
ATOM   1090  O3' THY T  13      15.729   1.563 -32.242  1.00  0.00      TS   O  
ATOM   1091  C2' THY T  13      13.547   0.592 -33.036  1.00  0.00      TS   C  
ATOM   1092  C1' THY T  13      12.333   0.744 -32.080  1.00  0.00      TS   C  
ATOM   1093  N1  THY T  13      11.041   0.371 -32.714  1.00  0.00      TS   N  
ATOM   1094  C2  THY T  13      10.347  -0.692 -32.244  1.00  0.00      TS   C  
ATOM   1095  O2  THY T  13      10.683  -1.357 -31.335  1.00  0.00      TS   O  
ATOM   1096  N3  THY T  13       9.104  -0.783 -32.924  1.00  0.00      TS   N  
ATOM   1097  C4  THY T  13       8.739  -0.146 -34.123  1.00  0.00      TS   C  
ATOM   1098  O4  THY T  13       7.640  -0.384 -34.631  1.00  0.00      TS   O  
ATOM   1099  C5  THY T  13       9.640   0.844 -34.556  1.00  0.00      TS   C  
ATOM   1100  C5M THY T  13       9.334   1.647 -35.752  1.00  0.00      TS   C  
ATOM   1101  C6  THY T  13      10.847   0.938 -33.951  1.00  0.00      TS   C  
ATOM   1102  H3  THY T  13       8.641  -1.651 -32.697  1.00  0.00      TS   H  
ATOM   1103  H6  THY T  13      11.600   1.657 -34.275  1.00  0.00      TS   H  
ATOM   1104  H1' THY T  13      12.453   0.178 -31.131  1.00  0.00      TS   H  
ATOM   1105  H2' THY T  13      14.088  -0.327 -32.724  1.00  0.00      TS   H  
ATOM   1106  H3' THY T  13      14.265   2.639 -33.432  1.00  0.00      TS   H  
ATOM   1107  H4' THY T  13      13.881   2.019 -30.497  1.00  0.00      TS   H  
ATOM   1108  H5' THY T  13      12.860   4.291 -30.618  1.00  0.00      TS   H  
ATOM   1109  H51 THY T  13       9.866   1.306 -36.667  1.00  0.00      TS   H  
ATOM   1110  H52 THY T  13       9.583   2.724 -35.640  1.00  0.00      TS   H  
ATOM   1111  H53 THY T  13       8.243   1.684 -35.958  1.00  0.00      TS   H  
ATOM   1112 H2'' THY T  13      13.483   0.711 -34.138  1.00  0.00      TS   H  
ATOM   1113 H5'' THY T  13      14.614   4.319 -30.919  1.00  0.00      TS   H  
ATOM   1114  P   ADE T  14      16.832   0.991 -33.284  1.00  0.00      TS   P  
ATOM   1115  O1P ADE T  14      18.178   1.243 -32.727  1.00  0.00      TS   O  
ATOM   1116  O2P ADE T  14      16.495   1.451 -34.621  1.00  0.00      TS   O  
ATOM   1117  C5' ADE T  14      16.855  -1.129 -31.921  1.00  0.00      TS   C  
ATOM   1118  O5' ADE T  14      16.646  -0.504 -33.207  1.00  0.00      TS   O  
ATOM   1119  C4' ADE T  14      16.315  -2.545 -31.875  1.00  0.00      TS   C  
ATOM   1120  O4' ADE T  14      14.888  -2.683 -32.154  1.00  0.00      TS   O  
ATOM   1121  C3' ADE T  14      17.067  -3.439 -32.834  1.00  0.00      TS   C  
ATOM   1122  O3' ADE T  14      17.294  -4.706 -32.211  1.00  0.00      TS   O  
ATOM   1123  C2' ADE T  14      16.007  -3.592 -34.028  1.00  0.00      TS   C  
ATOM   1124  C1' ADE T  14      14.739  -3.699 -33.168  1.00  0.00      TS   C  
ATOM   1125  N1  ADE T  14      10.092  -5.000 -34.461  1.00  0.00      TS   N  
ATOM   1126  C2  ADE T  14      10.968  -5.511 -33.607  1.00  0.00      TS   C  
ATOM   1127  N3  ADE T  14      12.240  -5.183 -33.470  1.00  0.00      TS   N  
ATOM   1128  C4  ADE T  14      12.444  -3.967 -33.918  1.00  0.00      TS   C  
ATOM   1129  C5  ADE T  14      11.624  -3.314 -34.856  1.00  0.00      TS   C  
ATOM   1130  C6  ADE T  14      10.415  -3.929 -35.148  1.00  0.00      TS   C  
ATOM   1131  N6  ADE T  14       9.431  -3.304 -35.808  1.00  0.00      TS   N  
ATOM   1132  N7  ADE T  14      12.256  -2.180 -35.352  1.00  0.00      TS   N  
ATOM   1133  C8  ADE T  14      13.411  -2.215 -34.777  1.00  0.00      TS   C  
ATOM   1134  N9  ADE T  14      13.559  -3.242 -33.883  1.00  0.00      TS   N  
ATOM   1135  H2  ADE T  14      10.527  -6.396 -33.148  1.00  0.00      TS   H  
ATOM   1136  H8  ADE T  14      14.124  -1.392 -34.815  1.00  0.00      TS   H  
ATOM   1137  H1' ADE T  14      14.623  -4.681 -32.662  1.00  0.00      TS   H  
ATOM   1138  H2' ADE T  14      16.192  -4.416 -34.749  1.00  0.00      TS   H  
ATOM   1139  H3' ADE T  14      18.016  -2.893 -33.021  1.00  0.00      TS   H  
ATOM   1140  H4' ADE T  14      16.474  -2.963 -30.858  1.00  0.00      TS   H  
ATOM   1141  H5' ADE T  14      16.328  -0.563 -31.124  1.00  0.00      TS   H  
ATOM   1142  H61 ADE T  14       8.647  -3.882 -36.036  1.00  0.00      TS   H  
ATOM   1143  H62 ADE T  14       9.795  -2.648 -36.469  1.00  0.00      TS   H  
ATOM   1144 H2'' ADE T  14      15.943  -2.654 -34.621  1.00  0.00      TS   H  
ATOM   1145 H5'' ADE T  14      17.924  -1.038 -31.631  1.00  0.00      TS   H  
ATOM   1146  P   THY T  15      18.357  -5.695 -32.962  1.00  0.00      TS   P  
ATOM   1147  O1P THY T  15      19.371  -6.126 -31.934  1.00  0.00      TS   O  
ATOM   1148  O2P THY T  15      18.845  -5.114 -34.206  1.00  0.00      TS   O  
ATOM   1149  C5' THY T  15      16.970  -7.686 -32.114  1.00  0.00      TS   C  
ATOM   1150  O5' THY T  15      17.425  -6.938 -33.307  1.00  0.00      TS   O  
ATOM   1151  C4' THY T  15      15.635  -8.434 -32.412  1.00  0.00      TS   C  
ATOM   1152  O4' THY T  15      14.562  -7.675 -33.033  1.00  0.00      TS   O  
ATOM   1153  C3' THY T  15      15.793  -9.700 -33.259  1.00  0.00      TS   C  
ATOM   1154  O3' THY T  15      14.996 -10.809 -32.823  1.00  0.00      TS   O  
ATOM   1155  C2' THY T  15      15.336  -9.282 -34.565  1.00  0.00      TS   C  
ATOM   1156  C1' THY T  15      14.085  -8.493 -34.108  1.00  0.00      TS   C  
ATOM   1157  N1  THY T  15      13.586  -7.622 -35.146  1.00  0.00      TS   N  
ATOM   1158  C2  THY T  15      12.242  -7.912 -35.645  1.00  0.00      TS   C  
ATOM   1159  O2  THY T  15      11.506  -8.844 -35.228  1.00  0.00      TS   O  
ATOM   1160  N3  THY T  15      11.821  -7.020 -36.637  1.00  0.00      TS   N  
ATOM   1161  C4  THY T  15      12.551  -5.887 -37.145  1.00  0.00      TS   C  
ATOM   1162  O4  THY T  15      11.967  -5.023 -37.803  1.00  0.00      TS   O  
ATOM   1163  C5  THY T  15      13.928  -5.886 -36.755  1.00  0.00      TS   C  
ATOM   1164  C5M THY T  15      14.657  -4.661 -37.253  1.00  0.00      TS   C  
ATOM   1165  C6  THY T  15      14.315  -6.619 -35.745  1.00  0.00      TS   C  
ATOM   1166  H3  THY T  15      10.970  -7.172 -37.160  1.00  0.00      TS   H  
ATOM   1167  H6  THY T  15      15.376  -6.646 -35.498  1.00  0.00      TS   H  
ATOM   1168  H1' THY T  15      13.354  -9.219 -33.692  1.00  0.00      TS   H  
ATOM   1169  H2' THY T  15      15.025 -10.043 -35.311  1.00  0.00      TS   H  
ATOM   1170  H3' THY T  15      16.851 -10.038 -33.242  1.00  0.00      TS   H  
ATOM   1171  H4' THY T  15      15.147  -8.614 -31.430  1.00  0.00      TS   H  
ATOM   1172  H5' THY T  15      16.785  -7.141 -31.163  1.00  0.00      TS   H  
ATOM   1173  H51 THY T  15      14.570  -4.385 -38.326  1.00  0.00      TS   H  
ATOM   1174  H52 THY T  15      15.747  -4.723 -37.047  1.00  0.00      TS   H  
ATOM   1175  H53 THY T  15      14.274  -3.777 -36.700  1.00  0.00      TS   H  
ATOM   1176 H2'' THY T  15      16.067  -8.630 -35.089  1.00  0.00      TS   H  
ATOM   1177 H5'' THY T  15      17.763  -8.416 -31.842  1.00  0.00      TS   H  
ATOM   1178  P   ADE T  16      15.198 -12.258 -33.459  1.00  0.00      TS   P  
ATOM   1179  O1P ADE T  16      15.026 -13.342 -32.432  1.00  0.00      TS   O  
ATOM   1180  O2P ADE T  16      16.462 -12.293 -34.211  1.00  0.00      TS   O  
ATOM   1181  C5' ADE T  16      12.656 -12.303 -34.135  1.00  0.00      TS   C  
ATOM   1182  O5' ADE T  16      14.039 -12.306 -34.483  1.00  0.00      TS   O  
ATOM   1183  C4' ADE T  16      11.720 -12.864 -35.203  1.00  0.00      TS   C  
ATOM   1184  O4' ADE T  16      11.492 -11.752 -36.091  1.00  0.00      TS   O  
ATOM   1185  C3' ADE T  16      12.094 -14.067 -36.008  1.00  0.00      TS   C  
ATOM   1186  O3' ADE T  16      11.001 -14.979 -36.174  1.00  0.00      TS   O  
ATOM   1187  C2' ADE T  16      12.516 -13.438 -37.363  1.00  0.00      TS   C  
ATOM   1188  C1' ADE T  16      11.616 -12.214 -37.444  1.00  0.00      TS   C  
ATOM   1189  N1  ADE T  16      10.815  -8.526 -40.876  1.00  0.00      TS   N  
ATOM   1190  C2  ADE T  16      10.117  -9.617 -40.506  1.00  0.00      TS   C  
ATOM   1191  N3  ADE T  16      10.321 -10.569 -39.616  1.00  0.00      TS   N  
ATOM   1192  C4  ADE T  16      11.503 -10.384 -39.076  1.00  0.00      TS   C  
ATOM   1193  C5  ADE T  16      12.430  -9.378 -39.347  1.00  0.00      TS   C  
ATOM   1194  C6  ADE T  16      12.003  -8.339 -40.235  1.00  0.00      TS   C  
ATOM   1195  N6  ADE T  16      12.657  -7.216 -40.438  1.00  0.00      TS   N  
ATOM   1196  N7  ADE T  16      13.651  -9.576 -38.743  1.00  0.00      TS   N  
ATOM   1197  C8  ADE T  16      13.433 -10.711 -38.100  1.00  0.00      TS   C  
ATOM   1198  N9  ADE T  16      12.161 -11.237 -38.232  1.00  0.00      TS   N  
ATOM   1199  H2  ADE T  16       9.234  -9.754 -41.129  1.00  0.00      TS   H  
ATOM   1200  H8  ADE T  16      14.224 -11.092 -37.454  1.00  0.00      TS   H  
ATOM   1201  H1' ADE T  16      10.594 -12.510 -37.767  1.00  0.00      TS   H  
ATOM   1202  H2' ADE T  16      12.414 -14.149 -38.210  1.00  0.00      TS   H  
ATOM   1203  H3' ADE T  16      13.000 -14.572 -35.608  1.00  0.00      TS   H  
ATOM   1204  H4' ADE T  16      10.748 -13.064 -34.704  1.00  0.00      TS   H  
ATOM   1205  H5' ADE T  16      12.293 -11.263 -33.987  1.00  0.00      TS   H  
ATOM   1206  H61 ADE T  16      12.207  -6.501 -40.973  1.00  0.00      TS   H  
ATOM   1207  H62 ADE T  16      13.652  -7.120 -40.416  1.00  0.00      TS   H  
ATOM   1208 H2'' ADE T  16      13.586 -13.160 -37.257  1.00  0.00      TS   H  
ATOM   1209 H5'' ADE T  16      12.408 -12.805 -33.176  1.00  0.00      TS   H  
ATOM   1210  P   THY T  17      11.311 -16.344 -36.764  1.00  0.00      TS   P  
ATOM   1211  O1P THY T  17      10.388 -17.289 -36.066  1.00  0.00      TS   O  
ATOM   1212  O2P THY T  17      12.827 -16.630 -36.692  1.00  0.00      TS   O  
ATOM   1213  C5' THY T  17       9.676 -16.119 -38.843  1.00  0.00      TS   C  
ATOM   1214  O5' THY T  17      11.021 -16.133 -38.325  1.00  0.00      TS   O  
ATOM   1215  C4' THY T  17       9.654 -15.982 -40.355  1.00  0.00      TS   C  
ATOM   1216  O4' THY T  17      10.173 -14.733 -40.686  1.00  0.00      TS   O  
ATOM   1217  C3' THY T  17      10.552 -17.041 -41.098  1.00  0.00      TS   C  
ATOM   1218  O3' THY T  17       9.967 -17.559 -42.365  1.00  0.00      TS   O  
ATOM   1219  C2' THY T  17      11.820 -16.303 -41.475  1.00  0.00      TS   C  
ATOM   1220  C1' THY T  17      11.155 -14.885 -41.662  1.00  0.00      TS   C  
ATOM   1221  N1  THY T  17      11.984 -13.715 -41.650  1.00  0.00      TS   N  
ATOM   1222  C2  THY T  17      11.564 -12.650 -42.528  1.00  0.00      TS   C  
ATOM   1223  O2  THY T  17      10.588 -12.672 -43.295  1.00  0.00      TS   O  
ATOM   1224  N3  THY T  17      12.357 -11.514 -42.476  1.00  0.00      TS   N  
ATOM   1225  C4  THY T  17      13.614 -11.405 -41.834  1.00  0.00      TS   C  
ATOM   1226  O4  THY T  17      14.317 -10.401 -41.950  1.00  0.00      TS   O  
ATOM   1227  C5  THY T  17      13.952 -12.552 -40.994  1.00  0.00      TS   C  
ATOM   1228  C5M THY T  17      15.120 -12.474 -40.178  1.00  0.00      TS   C  
ATOM   1229  C6  THY T  17      13.154 -13.627 -40.942  1.00  0.00      TS   C  
ATOM   1230  H3  THY T  17      12.035 -10.803 -43.118  1.00  0.00      TS   H  
ATOM   1231  H6  THY T  17      13.332 -14.491 -40.302  1.00  0.00      TS   H  
ATOM   1232  H1' THY T  17      10.644 -15.093 -42.626  1.00  0.00      TS   H  
ATOM   1233  H2' THY T  17      12.394 -16.809 -42.280  1.00  0.00      TS   H  
ATOM   1234  H3' THY T  17      10.805 -17.775 -40.303  1.00  0.00      TS   H  
ATOM   1235  H4' THY T  17       8.611 -16.060 -40.732  1.00  0.00      TS   H  
ATOM   1236  H5' THY T  17       9.095 -15.248 -38.470  1.00  0.00      TS   H  
ATOM   1237  H51 THY T  17      15.310 -11.403 -39.950  1.00  0.00      TS   H  
ATOM   1238  H52 THY T  17      16.037 -12.836 -40.691  1.00  0.00      TS   H  
ATOM   1239  H53 THY T  17      14.903 -13.017 -39.233  1.00  0.00      TS   H  
ATOM   1240 H2'' THY T  17      12.453 -16.234 -40.565  1.00  0.00      TS   H  
ATOM   1241 H5'' THY T  17       9.139 -17.035 -38.515  1.00  0.00      TS   H  
ATOM   1242  P   ADE T  18       9.537 -19.023 -42.397  1.00  0.00      TS   P  
ATOM   1243  O1P ADE T  18       8.544 -19.247 -41.335  1.00  0.00      TS   O  
ATOM   1244  O2P ADE T  18      10.727 -19.887 -42.451  1.00  0.00      TS   O  
ATOM   1245  C5' ADE T  18       7.581 -18.483 -44.066  1.00  0.00      TS   C  
ATOM   1246  O5' ADE T  18       8.823 -19.149 -43.718  1.00  0.00      TS   O  
ATOM   1247  C4' ADE T  18       7.527 -17.878 -45.488  1.00  0.00      TS   C  
ATOM   1248  O4' ADE T  18       8.335 -16.682 -45.430  1.00  0.00      TS   O  
ATOM   1249  C3' ADE T  18       8.239 -18.747 -46.545  1.00  0.00      TS   C  
ATOM   1250  O3' ADE T  18       7.727 -18.632 -47.898  1.00  0.00      TS   O  
ATOM   1251  C2' ADE T  18       9.665 -18.170 -46.600  1.00  0.00      TS   C  
ATOM   1252  C1' ADE T  18       9.371 -16.679 -46.387  1.00  0.00      TS   C  
ATOM   1253  N1  ADE T  18      11.811 -12.147 -46.816  1.00  0.00      TS   N  
ATOM   1254  C2  ADE T  18      10.651 -12.605 -47.339  1.00  0.00      TS   C  
ATOM   1255  N3  ADE T  18      10.253 -13.912 -47.375  1.00  0.00      TS   N  
ATOM   1256  C4  ADE T  18      10.769 -14.618 -46.352  1.00  0.00      TS   C  
ATOM   1257  C5  ADE T  18      11.966 -14.280 -45.742  1.00  0.00      TS   C  
ATOM   1258  C6  ADE T  18      12.486 -13.010 -46.033  1.00  0.00      TS   C  
ATOM   1259  N6  ADE T  18      13.661 -12.566 -45.479  1.00  0.00      TS   N  
ATOM   1260  N7  ADE T  18      12.348 -15.213 -44.839  1.00  0.00      TS   N  
ATOM   1261  C8  ADE T  18      11.463 -16.219 -45.017  1.00  0.00      TS   C  
ATOM   1262  N9  ADE T  18      10.483 -15.897 -45.934  1.00  0.00      TS   N  
ATOM   1263  H2  ADE T  18      10.190 -11.924 -48.055  1.00  0.00      TS   H  
ATOM   1264  H8  ADE T  18      11.463 -17.175 -44.495  1.00  0.00      TS   H  
ATOM   1265  H1' ADE T  18       8.870 -16.211 -47.262  1.00  0.00      TS   H  
ATOM   1266  H2' ADE T  18      10.127 -18.449 -47.571  1.00  0.00      TS   H  
ATOM   1267  H3' ADE T  18       8.253 -19.790 -46.166  1.00  0.00      TS   H  
ATOM   1268  H4' ADE T  18       6.493 -17.565 -45.746  1.00  0.00      TS   H  
ATOM   1269  H5' ADE T  18       7.307 -17.677 -43.351  1.00  0.00      TS   H  
ATOM   1270  H61 ADE T  18      14.428 -13.208 -45.486  1.00  0.00      TS   H  
ATOM   1271  H62 ADE T  18      13.905 -11.603 -45.587  1.00  0.00      TS   H  
ATOM   1272 H2'' ADE T  18      10.242 -18.693 -45.807  1.00  0.00      TS   H  
ATOM   1273 H5'' ADE T  18       6.738 -19.206 -44.094  1.00  0.00      TS   H  
ATOM   1274  P   ADE T  19       6.901 -19.749 -48.504  1.00  0.00      TS   P  
ATOM   1275  O1P ADE T  19       5.639 -19.917 -47.802  1.00  0.00      TS   O  
ATOM   1276  O2P ADE T  19       7.770 -20.929 -48.580  1.00  0.00      TS   O  
ATOM   1277  C5' ADE T  19       6.038 -18.004 -50.293  1.00  0.00      TS   C  
ATOM   1278  O5' ADE T  19       6.560 -19.279 -49.989  1.00  0.00      TS   O  
ATOM   1279  C4' ADE T  19       6.833 -17.197 -51.284  1.00  0.00      TS   C  
ATOM   1280  O4' ADE T  19       8.122 -16.801 -50.715  1.00  0.00      TS   O  
ATOM   1281  C3' ADE T  19       7.223 -18.125 -52.533  1.00  0.00      TS   C  
ATOM   1282  O3' ADE T  19       7.285 -17.323 -53.783  1.00  0.00      TS   O  
ATOM   1283  C2' ADE T  19       8.670 -18.521 -52.219  1.00  0.00      TS   C  
ATOM   1284  C1' ADE T  19       9.206 -17.288 -51.511  1.00  0.00      TS   C  
ATOM   1285  N1  ADE T  19      13.099 -14.964 -49.291  1.00  0.00      TS   N  
ATOM   1286  C2  ADE T  19      12.044 -14.499 -50.045  1.00  0.00      TS   C  
ATOM   1287  N3  ADE T  19      11.040 -15.162 -50.655  1.00  0.00      TS   N  
ATOM   1288  C4  ADE T  19      11.200 -16.456 -50.308  1.00  0.00      TS   C  
ATOM   1289  C5  ADE T  19      12.192 -17.083 -49.525  1.00  0.00      TS   C  
ATOM   1290  C6  ADE T  19      13.132 -16.285 -48.976  1.00  0.00      TS   C  
ATOM   1291  N6  ADE T  19      14.243 -16.625 -48.292  1.00  0.00      TS   N  
ATOM   1292  N7  ADE T  19      11.954 -18.397 -49.355  1.00  0.00      TS   N  
ATOM   1293  C8  ADE T  19      10.823 -18.635 -50.025  1.00  0.00      TS   C  
ATOM   1294  N9  ADE T  19      10.393 -17.524 -50.691  1.00  0.00      TS   N  
ATOM   1295  H2  ADE T  19      11.955 -13.412 -50.052  1.00  0.00      TS   H  
ATOM   1296  H8  ADE T  19      10.343 -19.584 -50.263  1.00  0.00      TS   H  
ATOM   1297  H1' ADE T  19       9.489 -16.470 -52.208  1.00  0.00      TS   H  
ATOM   1298  H2' ADE T  19       9.294 -18.757 -53.107  1.00  0.00      TS   H  
ATOM   1299  H3' ADE T  19       6.501 -18.967 -52.592  1.00  0.00      TS   H  
ATOM   1300  H4' ADE T  19       6.321 -16.289 -51.671  1.00  0.00      TS   H  
ATOM   1301  H5' ADE T  19       5.869 -17.399 -49.376  1.00  0.00      TS   H  
ATOM   1302  H61 ADE T  19      14.813 -15.896 -47.913  1.00  0.00      TS   H  
ATOM   1303  H62 ADE T  19      14.234 -17.387 -47.644  1.00  0.00      TS   H  
ATOM   1304 H2'' ADE T  19       8.638 -19.395 -51.533  1.00  0.00      TS   H  
ATOM   1305 H5'' ADE T  19       5.037 -18.041 -50.774  1.00  0.00      TS   H  
ATOM   1306  P   GUA T  20       6.053 -17.462 -54.669  1.00  0.00      TS   P  
ATOM   1307  O1P GUA T  20       4.835 -17.369 -53.825  1.00  0.00      TS   O  
ATOM   1308  O2P GUA T  20       6.247 -18.774 -55.355  1.00  0.00      TS   O  
ATOM   1309  C5' GUA T  20       6.312 -14.953 -55.170  1.00  0.00      TS   C  
ATOM   1310  O5' GUA T  20       6.280 -16.296 -55.708  1.00  0.00      TS   O  
ATOM   1311  C4' GUA T  20       7.404 -14.130 -55.701  1.00  0.00      TS   C  
ATOM   1312  O4' GUA T  20       8.584 -14.438 -54.909  1.00  0.00      TS   O  
ATOM   1313  C3' GUA T  20       7.893 -14.429 -57.193  1.00  0.00      TS   C  
ATOM   1314  O3' GUA T  20       8.289 -13.256 -57.868  1.00  0.00      TS   O  
ATOM   1315  C2' GUA T  20       9.089 -15.416 -57.121  1.00  0.00      TS   C  
ATOM   1316  C1' GUA T  20       9.684 -14.908 -55.755  1.00  0.00      TS   C  
ATOM   1317  N1  GUA T  20      13.953 -15.130 -52.929  1.00  0.00      TS   N  
ATOM   1318  C2  GUA T  20      13.306 -14.016 -53.403  1.00  0.00      TS   C  
ATOM   1319  N2  GUA T  20      13.908 -12.884 -53.205  1.00  0.00      TS   N  
ATOM   1320  N3  GUA T  20      12.152 -14.085 -54.178  1.00  0.00      TS   N  
ATOM   1321  C4  GUA T  20      11.700 -15.334 -54.232  1.00  0.00      TS   C  
ATOM   1322  C5  GUA T  20      12.291 -16.512 -53.780  1.00  0.00      TS   C  
ATOM   1323  C6  GUA T  20      13.457 -16.438 -53.036  1.00  0.00      TS   C  
ATOM   1324  O6  GUA T  20      14.108 -17.392 -52.556  1.00  0.00      TS   O  
ATOM   1325  N7  GUA T  20      11.525 -17.652 -54.226  1.00  0.00      TS   N  
ATOM   1326  C8  GUA T  20      10.544 -17.076 -54.914  1.00  0.00      TS   C  
ATOM   1327  N9  GUA T  20      10.629 -15.710 -55.010  1.00  0.00      TS   N  
ATOM   1328  H1  GUA T  20      14.736 -14.951 -52.317  1.00  0.00      TS   H  
ATOM   1329  H8  GUA T  20       9.750 -17.601 -55.447  1.00  0.00      TS   H  
ATOM   1330  H1' GUA T  20      10.275 -13.987 -55.948  1.00  0.00      TS   H  
ATOM   1331  H2' GUA T  20       9.808 -15.161 -57.928  1.00  0.00      TS   H  
ATOM   1332  H21 GUA T  20      13.519 -12.021 -53.526  1.00  0.00      TS   H  
ATOM   1333  H3' GUA T  20       7.066 -14.890 -57.773  1.00  0.00      TS   H  
ATOM   1334  H22 GUA T  20      14.674 -12.778 -52.571  1.00  0.00      TS   H  
ATOM   1335  H4' GUA T  20       7.278 -13.039 -55.528  1.00  0.00      TS   H  
ATOM   1336  H5' GUA T  20       6.434 -14.861 -54.070  1.00  0.00      TS   H  
ATOM   1337  H3T GUA T  20       8.998 -13.552 -58.444  1.00  0.00      TS   H  
ATOM   1338 H2'' GUA T  20       8.754 -16.471 -57.032  1.00  0.00      TS   H  
ATOM   1339 H5'' GUA T  20       5.320 -14.487 -55.359  1.00  0.00      TS   H  
TER   
END
