# Supplementary material for: CRISPR-Cas12a exploits R-loop asymmetry to form double-strand breaks
Source: eLife. 2020 Jun 10;9:e55143. doi: 10.7554/eLife.55143 (PMC7286691; doi:10.7554/eLife.55143)
Supplement: Figure 5—source data 2. [file elife-55143-fig5-data2.zip › Figure 5ΓÇöSource Data 2/Example_MD_trajectories/5prime_boundary/5prime_boundary_25.pdb]

ATOM      1  C5' CYT B   1      15.003 -12.659 -53.718  1.00  0.00      BS   C  
ATOM      2  O5' CYT B   1      13.791 -11.864 -53.533  1.00  0.00      BS   O  
ATOM      3  C4' CYT B   1      15.153 -13.098 -55.193  1.00  0.00      BS   C  
ATOM      4  O4' CYT B   1      14.055 -13.919 -55.617  1.00  0.00      BS   O  
ATOM      5  C3' CYT B   1      15.175 -11.942 -56.283  1.00  0.00      BS   C  
ATOM      6  O3' CYT B   1      16.407 -11.273 -56.378  1.00  0.00      BS   O  
ATOM      7  C2' CYT B   1      15.059 -12.818 -57.487  1.00  0.00      BS   C  
ATOM      8  C1' CYT B   1      14.090 -13.951 -56.999  1.00  0.00      BS   C  
ATOM      9  N1  CYT B   1      12.736 -13.788 -57.483  1.00  0.00      BS   N  
ATOM     10  C2  CYT B   1      12.008 -14.914 -57.911  1.00  0.00      BS   C  
ATOM     11  O2  CYT B   1      12.555 -16.077 -57.817  1.00  0.00      BS   O  
ATOM     12  N3  CYT B   1      10.758 -14.740 -58.384  1.00  0.00      BS   N  
ATOM     13  C4  CYT B   1      10.173 -13.531 -58.465  1.00  0.00      BS   C  
ATOM     14  N4  CYT B   1       8.884 -13.315 -58.924  1.00  0.00      BS   N  
ATOM     15  C5  CYT B   1      10.840 -12.370 -58.033  1.00  0.00      BS   C  
ATOM     16  C6  CYT B   1      12.122 -12.573 -57.637  1.00  0.00      BS   C  
ATOM     17  H5  CYT B   1      10.427 -11.382 -58.235  1.00  0.00      BS   H  
ATOM     18  H6  CYT B   1      12.783 -11.750 -57.366  1.00  0.00      BS   H  
ATOM     19  H1' CYT B   1      14.450 -14.972 -57.243  1.00  0.00      BS   H  
ATOM     20  H2' CYT B   1      15.986 -13.336 -57.812  1.00  0.00      BS   H  
ATOM     21  H3' CYT B   1      14.316 -11.271 -56.071  1.00  0.00      BS   H  
ATOM     22  H4' CYT B   1      16.019 -13.784 -55.305  1.00  0.00      BS   H  
ATOM     23  H41 CYT B   1       8.498 -14.042 -59.494  1.00  0.00      BS   H  
ATOM     24  H5' CYT B   1      14.830 -13.545 -53.069  1.00  0.00      BS   H  
ATOM     25  H42 CYT B   1       8.362 -12.468 -58.829  1.00  0.00      BS   H  
ATOM     26  H5T CYT B   1      14.014 -10.933 -53.470  1.00  0.00      BS   H  
ATOM     27 H2'' CYT B   1      14.658 -12.209 -58.326  1.00  0.00      BS   H  
ATOM     28 H5'' CYT B   1      15.837 -12.078 -53.271  1.00  0.00      BS   H  
ATOM     29  P   THY B   2      16.677  -9.877 -55.725  1.00  0.00      BS   P  
ATOM     30  O1P THY B   2      16.781  -8.828 -56.762  1.00  0.00      BS   O  
ATOM     31  O2P THY B   2      17.917  -9.969 -54.889  1.00  0.00      BS   O  
ATOM     32  C5' THY B   2      14.467  -8.629 -55.146  1.00  0.00      BS   C  
ATOM     33  O5' THY B   2      15.435  -9.655 -54.766  1.00  0.00      BS   O  
ATOM     34  C4' THY B   2      13.610  -8.080 -53.869  1.00  0.00      BS   C  
ATOM     35  O4' THY B   2      13.242  -9.202 -52.957  1.00  0.00      BS   O  
ATOM     36  C3' THY B   2      14.371  -7.104 -52.960  1.00  0.00      BS   C  
ATOM     37  O3' THY B   2      13.478  -6.155 -52.323  1.00  0.00      BS   O  
ATOM     38  C2' THY B   2      14.881  -7.934 -51.828  1.00  0.00      BS   C  
ATOM     39  C1' THY B   2      13.732  -8.931 -51.620  1.00  0.00      BS   C  
ATOM     40  N1  THY B   2      14.037 -10.164 -50.942  1.00  0.00      BS   N  
ATOM     41  C2  THY B   2      12.959 -10.969 -50.555  1.00  0.00      BS   C  
ATOM     42  O2  THY B   2      11.806 -10.551 -50.667  1.00  0.00      BS   O  
ATOM     43  N3  THY B   2      13.305 -12.205 -50.074  1.00  0.00      BS   N  
ATOM     44  C4  THY B   2      14.587 -12.611 -49.800  1.00  0.00      BS   C  
ATOM     45  O4  THY B   2      14.767 -13.734 -49.373  1.00  0.00      BS   O  
ATOM     46  C5  THY B   2      15.657 -11.655 -50.067  1.00  0.00      BS   C  
ATOM     47  C5M THY B   2      17.156 -11.969 -49.754  1.00  0.00      BS   C  
ATOM     48  C6  THY B   2      15.324 -10.542 -50.694  1.00  0.00      BS   C  
ATOM     49  H3  THY B   2      12.634 -12.940 -49.907  1.00  0.00      BS   H  
ATOM     50  H6  THY B   2      16.070  -9.751 -50.610  1.00  0.00      BS   H  
ATOM     51  H1' THY B   2      12.848  -8.480 -51.122  1.00  0.00      BS   H  
ATOM     52  H2' THY B   2      15.066  -7.378 -50.884  1.00  0.00      BS   H  
ATOM     53  H3' THY B   2      15.261  -6.649 -53.446  1.00  0.00      BS   H  
ATOM     54  H4' THY B   2      12.678  -7.612 -54.250  1.00  0.00      BS   H  
ATOM     55  H5' THY B   2      13.680  -8.996 -55.839  1.00  0.00      BS   H  
ATOM     56  H51 THY B   2      17.233 -11.973 -48.646  1.00  0.00      BS   H  
ATOM     57  H52 THY B   2      17.800 -11.140 -50.117  1.00  0.00      BS   H  
ATOM     58  H53 THY B   2      17.422 -12.894 -50.310  1.00  0.00      BS   H  
ATOM     59 H2'' THY B   2      15.787  -8.511 -52.112  1.00  0.00      BS   H  
ATOM     60 H5'' THY B   2      14.936  -7.703 -55.540  1.00  0.00      BS   H  
ATOM     61  P   THY B   3      13.385  -4.654 -52.831  1.00  0.00      BS   P  
ATOM     62  O1P THY B   3      13.861  -4.634 -54.246  1.00  0.00      BS   O  
ATOM     63  O2P THY B   3      14.084  -3.767 -51.845  1.00  0.00      BS   O  
ATOM     64  C5' THY B   3      10.778  -5.205 -52.972  1.00  0.00      BS   C  
ATOM     65  O5' THY B   3      11.841  -4.234 -52.789  1.00  0.00      BS   O  
ATOM     66  C4' THY B   3       9.881  -5.326 -51.642  1.00  0.00      BS   C  
ATOM     67  O4' THY B   3      10.337  -6.431 -50.888  1.00  0.00      BS   O  
ATOM     68  C3' THY B   3       9.897  -4.086 -50.637  1.00  0.00      BS   C  
ATOM     69  O3' THY B   3       8.694  -3.832 -49.935  1.00  0.00      BS   O  
ATOM     70  C2' THY B   3      10.982  -4.510 -49.632  1.00  0.00      BS   C  
ATOM     71  C1' THY B   3      10.610  -5.991 -49.606  1.00  0.00      BS   C  
ATOM     72  N1  THY B   3      11.665  -6.855 -48.900  1.00  0.00      BS   N  
ATOM     73  C2  THY B   3      11.264  -8.167 -48.627  1.00  0.00      BS   C  
ATOM     74  O2  THY B   3      10.183  -8.649 -48.894  1.00  0.00      BS   O  
ATOM     75  N3  THY B   3      12.215  -8.957 -47.986  1.00  0.00      BS   N  
ATOM     76  C4  THY B   3      13.477  -8.658 -47.608  1.00  0.00      BS   C  
ATOM     77  O4  THY B   3      14.147  -9.542 -47.158  1.00  0.00      BS   O  
ATOM     78  C5  THY B   3      13.903  -7.386 -48.191  1.00  0.00      BS   C  
ATOM     79  C5M THY B   3      15.308  -6.997 -48.055  1.00  0.00      BS   C  
ATOM     80  C6  THY B   3      13.011  -6.599 -48.810  1.00  0.00      BS   C  
ATOM     81  H3  THY B   3      11.792  -9.823 -47.684  1.00  0.00      BS   H  
ATOM     82  H6  THY B   3      13.330  -5.852 -49.536  1.00  0.00      BS   H  
ATOM     83  H1' THY B   3       9.676  -6.067 -49.011  1.00  0.00      BS   H  
ATOM     84  H2' THY B   3      10.880  -3.863 -48.735  1.00  0.00      BS   H  
ATOM     85  H3' THY B   3      10.226  -3.220 -51.249  1.00  0.00      BS   H  
ATOM     86  H4' THY B   3       8.865  -5.486 -52.062  1.00  0.00      BS   H  
ATOM     87  H5' THY B   3      10.996  -6.278 -53.156  1.00  0.00      BS   H  
ATOM     88  H51 THY B   3      15.590  -6.362 -48.922  1.00  0.00      BS   H  
ATOM     89  H52 THY B   3      15.947  -7.902 -47.968  1.00  0.00      BS   H  
ATOM     90  H53 THY B   3      15.383  -6.482 -47.073  1.00  0.00      BS   H  
ATOM     91 H2'' THY B   3      11.999  -4.266 -50.007  1.00  0.00      BS   H  
ATOM     92 H5'' THY B   3      10.103  -4.988 -53.826  1.00  0.00      BS   H  
ATOM     93  P   ADE B   4       7.972  -2.448 -50.094  1.00  0.00      BS   P  
ATOM     94  O1P ADE B   4       7.809  -2.200 -51.528  1.00  0.00      BS   O  
ATOM     95  O2P ADE B   4       8.775  -1.416 -49.375  1.00  0.00      BS   O  
ATOM     96  C5' ADE B   4       5.737  -3.697 -49.649  1.00  0.00      BS   C  
ATOM     97  O5' ADE B   4       6.611  -2.601 -49.327  1.00  0.00      BS   O  
ATOM     98  C4' ADE B   4       5.663  -4.772 -48.570  1.00  0.00      BS   C  
ATOM     99  O4' ADE B   4       6.946  -5.406 -48.207  1.00  0.00      BS   O  
ATOM    100  C3' ADE B   4       5.155  -4.317 -47.187  1.00  0.00      BS   C  
ATOM    101  O3' ADE B   4       4.195  -5.230 -46.586  1.00  0.00      BS   O  
ATOM    102  C2' ADE B   4       6.325  -4.255 -46.249  1.00  0.00      BS   C  
ATOM    103  C1' ADE B   4       7.083  -5.451 -46.739  1.00  0.00      BS   C  
ATOM    104  N1  ADE B   4      10.908  -8.366 -45.002  1.00  0.00      BS   N  
ATOM    105  C2  ADE B   4       9.719  -8.655 -45.331  1.00  0.00      BS   C  
ATOM    106  N3  ADE B   4       8.711  -7.822 -45.729  1.00  0.00      BS   N  
ATOM    107  C4  ADE B   4       9.167  -6.586 -45.903  1.00  0.00      BS   C  
ATOM    108  C5  ADE B   4      10.498  -6.116 -45.735  1.00  0.00      BS   C  
ATOM    109  C6  ADE B   4      11.333  -7.087 -45.212  1.00  0.00      BS   C  
ATOM    110  N6  ADE B   4      12.597  -6.984 -44.806  1.00  0.00      BS   N  
ATOM    111  N7  ADE B   4      10.584  -4.799 -45.935  1.00  0.00      BS   N  
ATOM    112  C8  ADE B   4       9.374  -4.443 -46.324  1.00  0.00      BS   C  
ATOM    113  N9  ADE B   4       8.478  -5.481 -46.355  1.00  0.00      BS   N  
ATOM    114  H2  ADE B   4       9.377  -9.686 -45.231  1.00  0.00      BS   H  
ATOM    115  H8  ADE B   4       8.996  -3.527 -46.779  1.00  0.00      BS   H  
ATOM    116  H1' ADE B   4       6.530  -6.383 -46.492  1.00  0.00      BS   H  
ATOM    117  H2' ADE B   4       6.051  -4.379 -45.180  1.00  0.00      BS   H  
ATOM    118  H3' ADE B   4       4.787  -3.269 -47.201  1.00  0.00      BS   H  
ATOM    119  H4' ADE B   4       4.903  -5.497 -48.932  1.00  0.00      BS   H  
ATOM    120  H5' ADE B   4       5.945  -4.139 -50.648  1.00  0.00      BS   H  
ATOM    121  H61 ADE B   4      12.985  -6.063 -44.841  1.00  0.00      BS   H  
ATOM    122  H62 ADE B   4      12.909  -7.685 -44.164  1.00  0.00      BS   H  
ATOM    123 H2'' ADE B   4       6.800  -3.270 -46.447  1.00  0.00      BS   H  
ATOM    124 H5'' ADE B   4       4.700  -3.313 -49.754  1.00  0.00      BS   H  
ATOM    125  P   THY B   5       2.637  -4.805 -46.626  1.00  0.00      BS   P  
ATOM    126  O1P THY B   5       2.095  -4.913 -48.014  1.00  0.00      BS   O  
ATOM    127  O2P THY B   5       2.484  -3.479 -45.958  1.00  0.00      BS   O  
ATOM    128  C5' THY B   5       2.236  -5.838 -44.198  1.00  0.00      BS   C  
ATOM    129  O5' THY B   5       1.964  -5.862 -45.623  1.00  0.00      BS   O  
ATOM    130  C4' THY B   5       2.977  -7.094 -43.782  1.00  0.00      BS   C  
ATOM    131  O4' THY B   5       4.310  -7.062 -44.263  1.00  0.00      BS   O  
ATOM    132  C3' THY B   5       3.101  -7.184 -42.253  1.00  0.00      BS   C  
ATOM    133  O3' THY B   5       1.803  -7.565 -41.798  1.00  0.00      BS   O  
ATOM    134  C2' THY B   5       4.126  -8.311 -42.222  1.00  0.00      BS   C  
ATOM    135  C1' THY B   5       5.076  -7.896 -43.389  1.00  0.00      BS   C  
ATOM    136  N1  THY B   5       6.320  -7.246 -42.900  1.00  0.00      BS   N  
ATOM    137  C2  THY B   5       7.396  -7.990 -42.514  1.00  0.00      BS   C  
ATOM    138  O2  THY B   5       7.356  -9.188 -42.491  1.00  0.00      BS   O  
ATOM    139  N3  THY B   5       8.516  -7.352 -42.211  1.00  0.00      BS   N  
ATOM    140  C4  THY B   5       8.675  -5.998 -42.164  1.00  0.00      BS   C  
ATOM    141  O4  THY B   5       9.760  -5.493 -42.004  1.00  0.00      BS   O  
ATOM    142  C5  THY B   5       7.441  -5.264 -42.261  1.00  0.00      BS   C  
ATOM    143  C5M THY B   5       7.310  -3.803 -42.042  1.00  0.00      BS   C  
ATOM    144  C6  THY B   5       6.372  -5.870 -42.662  1.00  0.00      BS   C  
ATOM    145  H3  THY B   5       9.279  -7.983 -42.010  1.00  0.00      BS   H  
ATOM    146  H6  THY B   5       5.414  -5.385 -42.850  1.00  0.00      BS   H  
ATOM    147  H1' THY B   5       5.425  -8.773 -43.976  1.00  0.00      BS   H  
ATOM    148  H2' THY B   5       3.793  -9.356 -42.405  1.00  0.00      BS   H  
ATOM    149  H3' THY B   5       3.548  -6.205 -41.979  1.00  0.00      BS   H  
ATOM    150  H4' THY B   5       2.508  -8.010 -44.201  1.00  0.00      BS   H  
ATOM    151  H5' THY B   5       1.221  -5.833 -43.746  1.00  0.00      BS   H  
ATOM    152  H51 THY B   5       6.310  -3.340 -42.182  1.00  0.00      BS   H  
ATOM    153  H52 THY B   5       7.936  -3.176 -42.712  1.00  0.00      BS   H  
ATOM    154  H53 THY B   5       7.697  -3.562 -41.028  1.00  0.00      BS   H  
ATOM    155 H2'' THY B   5       4.636  -8.260 -41.236  1.00  0.00      BS   H  
ATOM    156 H5'' THY B   5       2.707  -4.876 -43.901  1.00  0.00      BS   H  
ATOM    157  P   ADE B   6       1.460  -7.305 -40.284  1.00  0.00      BS   P  
ATOM    158  O1P ADE B   6       0.069  -7.663 -39.926  1.00  0.00      BS   O  
ATOM    159  O2P ADE B   6       1.832  -5.888 -39.872  1.00  0.00      BS   O  
ATOM    160  C5' ADE B   6       2.098  -9.788 -39.753  1.00  0.00      BS   C  
ATOM    161  O5' ADE B   6       2.337  -8.349 -39.506  1.00  0.00      BS   O  
ATOM    162  C4' ADE B   6       3.143 -10.681 -39.064  1.00  0.00      BS   C  
ATOM    163  O4' ADE B   6       4.508 -10.238 -39.465  1.00  0.00      BS   O  
ATOM    164  C3' ADE B   6       2.987 -10.735 -37.562  1.00  0.00      BS   C  
ATOM    165  O3' ADE B   6       3.241 -12.033 -36.977  1.00  0.00      BS   O  
ATOM    166  C2' ADE B   6       4.068  -9.738 -37.198  1.00  0.00      BS   C  
ATOM    167  C1' ADE B   6       5.175  -9.921 -38.251  1.00  0.00      BS   C  
ATOM    168  N1  ADE B   6       9.835  -7.589 -38.307  1.00  0.00      BS   N  
ATOM    169  C2  ADE B   6       9.472  -8.921 -38.120  1.00  0.00      BS   C  
ATOM    170  N3  ADE B   6       8.242  -9.455 -38.193  1.00  0.00      BS   N  
ATOM    171  C4  ADE B   6       7.289  -8.511 -38.376  1.00  0.00      BS   C  
ATOM    172  C5  ADE B   6       7.529  -7.176 -38.499  1.00  0.00      BS   C  
ATOM    173  C6  ADE B   6       8.887  -6.709 -38.480  1.00  0.00      BS   C  
ATOM    174  N6  ADE B   6       9.345  -5.513 -38.892  1.00  0.00      BS   N  
ATOM    175  N7  ADE B   6       6.374  -6.469 -38.618  1.00  0.00      BS   N  
ATOM    176  C8  ADE B   6       5.457  -7.395 -38.653  1.00  0.00      BS   C  
ATOM    177  N9  ADE B   6       5.935  -8.677 -38.433  1.00  0.00      BS   N  
ATOM    178  H2  ADE B   6      10.329  -9.584 -38.002  1.00  0.00      BS   H  
ATOM    179  H8  ADE B   6       4.397  -7.148 -38.720  1.00  0.00      BS   H  
ATOM    180  H1' ADE B   6       5.671 -10.880 -37.993  1.00  0.00      BS   H  
ATOM    181  H2' ADE B   6       4.497  -9.915 -36.188  1.00  0.00      BS   H  
ATOM    182  H3' ADE B   6       1.986 -10.309 -37.338  1.00  0.00      BS   H  
ATOM    183  H4' ADE B   6       3.037 -11.713 -39.460  1.00  0.00      BS   H  
ATOM    184  H5' ADE B   6       2.116  -9.974 -40.848  1.00  0.00      BS   H  
ATOM    185  H61 ADE B   6       8.696  -4.753 -38.882  1.00  0.00      BS   H  
ATOM    186  H62 ADE B   6      10.331  -5.350 -38.917  1.00  0.00      BS   H  
ATOM    187 H2'' ADE B   6       3.655  -8.712 -37.087  1.00  0.00      BS   H  
ATOM    188 H5'' ADE B   6       1.075 -10.042 -39.401  1.00  0.00      BS   H  
ATOM    189  P   THY B   7       2.920 -12.482 -35.512  1.00  0.00      BS   P  
ATOM    190  O1P THY B   7       3.128 -13.947 -35.360  1.00  0.00      BS   O  
ATOM    191  O2P THY B   7       1.629 -11.927 -35.041  1.00  0.00      BS   O  
ATOM    192  C5' THY B   7       5.240 -12.313 -34.641  1.00  0.00      BS   C  
ATOM    193  O5' THY B   7       3.921 -11.768 -34.670  1.00  0.00      BS   O  
ATOM    194  C4' THY B   7       6.303 -11.439 -34.050  1.00  0.00      BS   C  
ATOM    195  O4' THY B   7       6.330 -10.132 -34.651  1.00  0.00      BS   O  
ATOM    196  C3' THY B   7       6.205 -11.141 -32.523  1.00  0.00      BS   C  
ATOM    197  O3' THY B   7       6.815 -12.061 -31.639  1.00  0.00      BS   O  
ATOM    198  C2' THY B   7       6.765  -9.697 -32.466  1.00  0.00      BS   C  
ATOM    199  C1' THY B   7       7.297  -9.374 -33.816  1.00  0.00      BS   C  
ATOM    200  N1  THY B   7       7.130  -7.975 -34.230  1.00  0.00      BS   N  
ATOM    201  C2  THY B   7       8.286  -7.260 -34.262  1.00  0.00      BS   C  
ATOM    202  O2  THY B   7       9.355  -7.742 -33.975  1.00  0.00      BS   O  
ATOM    203  N3  THY B   7       8.187  -5.937 -34.626  1.00  0.00      BS   N  
ATOM    204  C4  THY B   7       7.097  -5.261 -35.086  1.00  0.00      BS   C  
ATOM    205  O4  THY B   7       7.157  -4.081 -35.401  1.00  0.00      BS   O  
ATOM    206  C5  THY B   7       5.870  -6.025 -35.151  1.00  0.00      BS   C  
ATOM    207  C5M THY B   7       4.519  -5.416 -35.301  1.00  0.00      BS   C  
ATOM    208  C6  THY B   7       5.989  -7.349 -34.846  1.00  0.00      BS   C  
ATOM    209  H3  THY B   7       9.015  -5.370 -34.517  1.00  0.00      BS   H  
ATOM    210  H6  THY B   7       5.119  -8.004 -34.877  1.00  0.00      BS   H  
ATOM    211  H1' THY B   7       8.269  -9.853 -34.060  1.00  0.00      BS   H  
ATOM    212  H2' THY B   7       7.649  -9.664 -31.793  1.00  0.00      BS   H  
ATOM    213  H3' THY B   7       5.103 -11.263 -32.457  1.00  0.00      BS   H  
ATOM    214  H4' THY B   7       7.267 -11.956 -34.243  1.00  0.00      BS   H  
ATOM    215  H5' THY B   7       5.631 -12.752 -35.583  1.00  0.00      BS   H  
ATOM    216  H51 THY B   7       4.241  -4.770 -34.442  1.00  0.00      BS   H  
ATOM    217  H52 THY B   7       3.740  -6.198 -35.429  1.00  0.00      BS   H  
ATOM    218  H53 THY B   7       4.392  -4.905 -36.280  1.00  0.00      BS   H  
ATOM    219 H2'' THY B   7       6.019  -8.905 -32.241  1.00  0.00      BS   H  
ATOM    220 H5'' THY B   7       5.286 -13.254 -34.051  1.00  0.00      BS   H  
ATOM    221  P   ADE B   8       6.715 -11.844 -30.117  1.00  0.00      BS   P  
ATOM    222  O1P ADE B   8       6.532 -13.151 -29.446  1.00  0.00      BS   O  
ATOM    223  O2P ADE B   8       5.731 -10.836 -29.771  1.00  0.00      BS   O  
ATOM    224  C5' ADE B   8       9.389 -11.839 -30.151  1.00  0.00      BS   C  
ATOM    225  O5' ADE B   8       8.088 -11.185 -29.708  1.00  0.00      BS   O  
ATOM    226  C4' ADE B   8      10.582 -11.064 -29.493  1.00  0.00      BS   C  
ATOM    227  O4' ADE B   8      10.652  -9.768 -30.141  1.00  0.00      BS   O  
ATOM    228  C3' ADE B   8      10.298 -10.806 -28.023  1.00  0.00      BS   C  
ATOM    229  O3' ADE B   8      11.511 -10.928 -27.263  1.00  0.00      BS   O  
ATOM    230  C2' ADE B   8       9.807  -9.319 -27.943  1.00  0.00      BS   C  
ATOM    231  C1' ADE B   8      10.449  -8.716 -29.199  1.00  0.00      BS   C  
ATOM    232  N1  ADE B   8      10.203  -4.255 -31.674  1.00  0.00      BS   N  
ATOM    233  C2  ADE B   8      11.245  -4.944 -31.140  1.00  0.00      BS   C  
ATOM    234  N3  ADE B   8      11.237  -6.054 -30.442  1.00  0.00      BS   N  
ATOM    235  C4  ADE B   8       9.984  -6.592 -30.404  1.00  0.00      BS   C  
ATOM    236  C5  ADE B   8       8.849  -6.078 -31.015  1.00  0.00      BS   C  
ATOM    237  C6  ADE B   8       8.996  -4.830 -31.581  1.00  0.00      BS   C  
ATOM    238  N6  ADE B   8       8.111  -4.184 -32.316  1.00  0.00      BS   N  
ATOM    239  N7  ADE B   8       7.775  -6.959 -30.865  1.00  0.00      BS   N  
ATOM    240  C8  ADE B   8       8.314  -7.908 -30.183  1.00  0.00      BS   C  
ATOM    241  N9  ADE B   8       9.581  -7.757 -29.893  1.00  0.00      BS   N  
ATOM    242  H2  ADE B   8      12.241  -4.503 -31.115  1.00  0.00      BS   H  
ATOM    243  H8  ADE B   8       7.770  -8.794 -29.855  1.00  0.00      BS   H  
ATOM    244  H1' ADE B   8      11.446  -8.316 -28.916  1.00  0.00      BS   H  
ATOM    245  H2' ADE B   8      10.091  -8.914 -26.948  1.00  0.00      BS   H  
ATOM    246  H3' ADE B   8       9.471 -11.478 -27.709  1.00  0.00      BS   H  
ATOM    247  H4' ADE B   8      11.546 -11.583 -29.679  1.00  0.00      BS   H  
ATOM    248  H5' ADE B   8       9.512 -11.871 -31.254  1.00  0.00      BS   H  
ATOM    249  H61 ADE B   8       8.394  -3.352 -32.792  1.00  0.00      BS   H  
ATOM    250  H62 ADE B   8       7.138  -4.274 -32.102  1.00  0.00      BS   H  
ATOM    251 H2'' ADE B   8       8.704  -9.391 -28.046  1.00  0.00      BS   H  
ATOM    252 H5'' ADE B   8       9.557 -12.825 -29.665  1.00  0.00      BS   H  
ATOM    253  P   THY B   9      11.444 -11.089 -25.711  1.00  0.00      BS   P  
ATOM    254  O1P THY B   9      12.408 -12.137 -25.259  1.00  0.00      BS   O  
ATOM    255  O2P THY B   9      10.034 -11.401 -25.343  1.00  0.00      BS   O  
ATOM    256  C5' THY B   9      12.973  -8.993 -25.633  1.00  0.00      BS   C  
ATOM    257  O5' THY B   9      11.801  -9.744 -25.145  1.00  0.00      BS   O  
ATOM    258  C4' THY B   9      12.750  -7.443 -25.399  1.00  0.00      BS   C  
ATOM    259  O4' THY B   9      11.808  -6.962 -26.417  1.00  0.00      BS   O  
ATOM    260  C3' THY B   9      12.094  -6.975 -24.090  1.00  0.00      BS   C  
ATOM    261  O3' THY B   9      12.716  -5.942 -23.421  1.00  0.00      BS   O  
ATOM    262  C2' THY B   9      10.752  -6.390 -24.484  1.00  0.00      BS   C  
ATOM    263  C1' THY B   9      11.187  -5.862 -25.820  1.00  0.00      BS   C  
ATOM    264  N1  THY B   9      10.059  -5.475 -26.671  1.00  0.00      BS   N  
ATOM    265  C2  THY B   9      10.253  -4.399 -27.465  1.00  0.00      BS   C  
ATOM    266  O2  THY B   9      11.361  -3.872 -27.662  1.00  0.00      BS   O  
ATOM    267  N3  THY B   9       9.106  -3.959 -28.064  1.00  0.00      BS   N  
ATOM    268  C4  THY B   9       7.858  -4.557 -28.034  1.00  0.00      BS   C  
ATOM    269  O4  THY B   9       6.899  -3.986 -28.491  1.00  0.00      BS   O  
ATOM    270  C5  THY B   9       7.815  -5.848 -27.455  1.00  0.00      BS   C  
ATOM    271  C5M THY B   9       6.438  -6.496 -27.318  1.00  0.00      BS   C  
ATOM    272  C6  THY B   9       8.922  -6.269 -26.768  1.00  0.00      BS   C  
ATOM    273  H3  THY B   9       9.175  -3.058 -28.516  1.00  0.00      BS   H  
ATOM    274  H6  THY B   9       8.906  -7.283 -26.369  1.00  0.00      BS   H  
ATOM    275  H1' THY B   9      11.931  -5.063 -25.612  1.00  0.00      BS   H  
ATOM    276  H2' THY B   9      10.372  -5.529 -23.894  1.00  0.00      BS   H  
ATOM    277  H3' THY B   9      11.884  -7.849 -23.438  1.00  0.00      BS   H  
ATOM    278  H4' THY B   9      13.649  -6.816 -25.584  1.00  0.00      BS   H  
ATOM    279  H5' THY B   9      13.301  -9.188 -26.676  1.00  0.00      BS   H  
ATOM    280  H51 THY B   9       6.425  -7.590 -27.130  1.00  0.00      BS   H  
ATOM    281  H52 THY B   9       5.876  -6.313 -28.259  1.00  0.00      BS   H  
ATOM    282  H53 THY B   9       5.832  -6.196 -26.435  1.00  0.00      BS   H  
ATOM    283 H2'' THY B   9       9.988  -7.177 -24.661  1.00  0.00      BS   H  
ATOM    284 H5'' THY B   9      13.806  -9.303 -24.967  1.00  0.00      BS   H  
ATOM    285  P   ADE B  10      13.916  -6.130 -22.428  1.00  0.00      BS   P  
ATOM    286  O1P ADE B  10      14.496  -7.444 -22.748  1.00  0.00      BS   O  
ATOM    287  O2P ADE B  10      13.394  -5.954 -21.035  1.00  0.00      BS   O  
ATOM    288  C5' ADE B  10      15.397  -4.481 -23.981  1.00  0.00      BS   C  
ATOM    289  O5' ADE B  10      14.866  -4.889 -22.730  1.00  0.00      BS   O  
ATOM    290  C4' ADE B  10      15.346  -2.939 -24.270  1.00  0.00      BS   C  
ATOM    291  O4' ADE B  10      14.247  -2.610 -25.122  1.00  0.00      BS   O  
ATOM    292  C3' ADE B  10      15.174  -1.931 -23.028  1.00  0.00      BS   C  
ATOM    293  O3' ADE B  10      15.878  -0.739 -23.315  1.00  0.00      BS   O  
ATOM    294  C2' ADE B  10      13.722  -1.602 -23.048  1.00  0.00      BS   C  
ATOM    295  C1' ADE B  10      13.460  -1.567 -24.530  1.00  0.00      BS   C  
ATOM    296  N1  ADE B  10       8.925   0.162 -26.250  1.00  0.00      BS   N  
ATOM    297  C2  ADE B  10      10.120   0.706 -26.410  1.00  0.00      BS   C  
ATOM    298  N3  ADE B  10      11.271   0.109 -26.136  1.00  0.00      BS   N  
ATOM    299  C4  ADE B  10      11.122  -1.039 -25.504  1.00  0.00      BS   C  
ATOM    300  C5  ADE B  10       9.939  -1.651 -25.240  1.00  0.00      BS   C  
ATOM    301  C6  ADE B  10       8.779  -1.105 -25.717  1.00  0.00      BS   C  
ATOM    302  N6  ADE B  10       7.568  -1.618 -25.642  1.00  0.00      BS   N  
ATOM    303  N7  ADE B  10      10.114  -2.825 -24.517  1.00  0.00      BS   N  
ATOM    304  C8  ADE B  10      11.391  -2.844 -24.295  1.00  0.00      BS   C  
ATOM    305  N9  ADE B  10      12.039  -1.759 -24.783  1.00  0.00      BS   N  
ATOM    306  H2  ADE B  10      10.086   1.748 -26.732  1.00  0.00      BS   H  
ATOM    307  H8  ADE B  10      11.960  -3.539 -23.679  1.00  0.00      BS   H  
ATOM    308  H1' ADE B  10      13.718  -0.568 -24.943  1.00  0.00      BS   H  
ATOM    309  H2' ADE B  10      13.430  -0.632 -22.592  1.00  0.00      BS   H  
ATOM    310  H3' ADE B  10      15.560  -2.572 -22.206  1.00  0.00      BS   H  
ATOM    311  H4' ADE B  10      16.265  -2.731 -24.858  1.00  0.00      BS   H  
ATOM    312  H5' ADE B  10      14.822  -4.955 -24.804  1.00  0.00      BS   H  
ATOM    313  H61 ADE B  10       6.912  -1.566 -26.395  1.00  0.00      BS   H  
ATOM    314  H62 ADE B  10       7.477  -2.381 -25.002  1.00  0.00      BS   H  
ATOM    315 H2'' ADE B  10      13.099  -2.343 -22.504  1.00  0.00      BS   H  
ATOM    316 H5'' ADE B  10      16.455  -4.814 -24.046  1.00  0.00      BS   H  
ATOM    317  P   CYT B  11      17.090  -0.447 -22.422  1.00  0.00      BS   P  
ATOM    318  O1P CYT B  11      17.956  -1.645 -22.157  1.00  0.00      BS   O  
ATOM    319  O2P CYT B  11      16.488   0.227 -21.277  1.00  0.00      BS   O  
ATOM    320  C5' CYT B  11      18.195   0.364 -24.613  1.00  0.00      BS   C  
ATOM    321  O5' CYT B  11      17.973   0.607 -23.196  1.00  0.00      BS   O  
ATOM    322  C4' CYT B  11      19.227   1.290 -25.286  1.00  0.00      BS   C  
ATOM    323  O4' CYT B  11      18.886   2.743 -25.123  1.00  0.00      BS   O  
ATOM    324  C3' CYT B  11      20.712   1.113 -24.729  1.00  0.00      BS   C  
ATOM    325  O3' CYT B  11      21.792   1.044 -25.637  1.00  0.00      BS   O  
ATOM    326  C2' CYT B  11      20.872   2.430 -23.876  1.00  0.00      BS   C  
ATOM    327  C1' CYT B  11      20.120   3.408 -24.848  1.00  0.00      BS   C  
ATOM    328  N1  CYT B  11      19.709   4.672 -24.138  1.00  0.00      BS   N  
ATOM    329  C2  CYT B  11      19.112   5.686 -24.920  1.00  0.00      BS   C  
ATOM    330  O2  CYT B  11      18.928   5.534 -26.148  1.00  0.00      BS   O  
ATOM    331  N3  CYT B  11      18.673   6.837 -24.327  1.00  0.00      BS   N  
ATOM    332  C4  CYT B  11      18.992   7.000 -23.029  1.00  0.00      BS   C  
ATOM    333  N4  CYT B  11      18.745   8.168 -22.374  1.00  0.00      BS   N  
ATOM    334  C5  CYT B  11      19.700   6.053 -22.272  1.00  0.00      BS   C  
ATOM    335  C6  CYT B  11      20.096   4.956 -22.914  1.00  0.00      BS   C  
ATOM    336  H5  CYT B  11      20.215   6.290 -21.342  1.00  0.00      BS   H  
ATOM    337  H6  CYT B  11      20.622   4.184 -22.355  1.00  0.00      BS   H  
ATOM    338  H1' CYT B  11      20.708   3.500 -25.786  1.00  0.00      BS   H  
ATOM    339  H2' CYT B  11      21.925   2.739 -23.699  1.00  0.00      BS   H  
ATOM    340  H3' CYT B  11      20.639   0.239 -24.049  1.00  0.00      BS   H  
ATOM    341  H4' CYT B  11      19.179   0.904 -26.327  1.00  0.00      BS   H  
ATOM    342  H41 CYT B  11      18.103   8.763 -22.858  1.00  0.00      BS   H  
ATOM    343  H5' CYT B  11      17.244   0.513 -25.166  1.00  0.00      BS   H  
ATOM    344  H42 CYT B  11      18.984   8.341 -21.419  1.00  0.00      BS   H  
ATOM    345 H2'' CYT B  11      20.275   2.342 -22.943  1.00  0.00      BS   H  
ATOM    346 H5'' CYT B  11      18.555  -0.662 -24.838  1.00  0.00      BS   H  
ATOM    347  P   GUA B  12      21.782   0.372 -27.041  1.00  0.00      BS   P  
ATOM    348  O1P GUA B  12      23.212  -0.002 -27.274  1.00  0.00      BS   O  
ATOM    349  O2P GUA B  12      21.176   1.293 -28.088  1.00  0.00      BS   O  
ATOM    350  C5' GUA B  12      21.436  -1.992 -25.935  1.00  0.00      BS   C  
ATOM    351  O5' GUA B  12      20.959  -0.976 -26.802  1.00  0.00      BS   O  
ATOM    352  C4' GUA B  12      20.891  -3.366 -26.482  1.00  0.00      BS   C  
ATOM    353  O4' GUA B  12      19.429  -3.404 -26.339  1.00  0.00      BS   O  
ATOM    354  C3' GUA B  12      21.191  -3.708 -27.954  1.00  0.00      BS   C  
ATOM    355  O3' GUA B  12      21.625  -5.007 -28.105  1.00  0.00      BS   O  
ATOM    356  C2' GUA B  12      19.921  -3.439 -28.725  1.00  0.00      BS   C  
ATOM    357  C1' GUA B  12      18.847  -3.629 -27.642  1.00  0.00      BS   C  
ATOM    358  N1  GUA B  12      13.874  -3.391 -28.330  1.00  0.00      BS   N  
ATOM    359  C2  GUA B  12      14.602  -4.509 -28.115  1.00  0.00      BS   C  
ATOM    360  N2  GUA B  12      13.981  -5.707 -28.171  1.00  0.00      BS   N  
ATOM    361  N3  GUA B  12      15.923  -4.461 -27.860  1.00  0.00      BS   N  
ATOM    362  C4  GUA B  12      16.382  -3.190 -27.799  1.00  0.00      BS   C  
ATOM    363  C5  GUA B  12      15.689  -2.023 -27.972  1.00  0.00      BS   C  
ATOM    364  C6  GUA B  12      14.327  -2.049 -28.290  1.00  0.00      BS   C  
ATOM    365  O6  GUA B  12      13.514  -1.159 -28.395  1.00  0.00      BS   O  
ATOM    366  N7  GUA B  12      16.543  -0.900 -27.830  1.00  0.00      BS   N  
ATOM    367  C8  GUA B  12      17.691  -1.397 -27.625  1.00  0.00      BS   C  
ATOM    368  N9  GUA B  12      17.680  -2.772 -27.705  1.00  0.00      BS   N  
ATOM    369  H1  GUA B  12      12.869  -3.445 -28.244  1.00  0.00      BS   H  
ATOM    370  H8  GUA B  12      18.638  -0.862 -27.573  1.00  0.00      BS   H  
ATOM    371  H1' GUA B  12      18.469  -4.673 -27.678  1.00  0.00      BS   H  
ATOM    372  H2' GUA B  12      19.861  -4.220 -29.512  1.00  0.00      BS   H  
ATOM    373  H21 GUA B  12      14.476  -6.573 -28.241  1.00  0.00      BS   H  
ATOM    374  H3' GUA B  12      21.941  -2.988 -28.346  1.00  0.00      BS   H  
ATOM    375  H22 GUA B  12      13.003  -5.864 -28.043  1.00  0.00      BS   H  
ATOM    376  H4' GUA B  12      21.188  -4.239 -25.863  1.00  0.00      BS   H  
ATOM    377  H5' GUA B  12      21.095  -1.848 -24.888  1.00  0.00      BS   H  
ATOM    378  H3T GUA B  12      21.875  -5.103 -29.027  1.00  0.00      BS   H  
ATOM    379 H2'' GUA B  12      19.849  -2.422 -29.168  1.00  0.00      BS   H  
ATOM    380 H5'' GUA B  12      22.544  -1.954 -26.013  1.00  0.00      BS   H  
TER   
ATOM    381  C5' GUA R  11      14.367   3.116 -20.911  1.00  0.00      R    C  
ATOM    382  O5' GUA R  11      13.748   2.602 -19.747  1.00  0.00      R    O  
ATOM    383  C4' GUA R  11      13.397   3.709 -21.948  1.00  0.00      R    C  
ATOM    384  O4' GUA R  11      12.949   2.548 -22.782  1.00  0.00      R    O  
ATOM    385  C3' GUA R  11      12.079   4.316 -21.405  1.00  0.00      R    C  
ATOM    386  O3' GUA R  11      12.201   5.622 -20.813  1.00  0.00      R    O  
ATOM    387  C2' GUA R  11      11.296   4.268 -22.723  1.00  0.00      R    C  
ATOM    388  O2' GUA R  11      11.688   5.218 -23.654  1.00  0.00      R    O  
ATOM    389  C1' GUA R  11      11.639   2.876 -23.239  1.00  0.00      R    C  
ATOM    390  N1  GUA R  11       6.736   1.605 -23.529  1.00  0.00      R    N  
ATOM    391  C2  GUA R  11       7.314   2.699 -24.059  1.00  0.00      R    C  
ATOM    392  N2  GUA R  11       6.503   3.582 -24.763  1.00  0.00      R    N  
ATOM    393  N3  GUA R  11       8.683   2.967 -23.941  1.00  0.00      R    N  
ATOM    394  C4  GUA R  11       9.293   1.960 -23.294  1.00  0.00      R    C  
ATOM    395  C5  GUA R  11       8.781   0.804 -22.803  1.00  0.00      R    C  
ATOM    396  C6  GUA R  11       7.406   0.567 -22.951  1.00  0.00      R    C  
ATOM    397  O6  GUA R  11       6.636  -0.336 -22.645  1.00  0.00      R    O  
ATOM    398  N7  GUA R  11       9.755  -0.086 -22.346  1.00  0.00      R    N  
ATOM    399  C8  GUA R  11      10.838   0.650 -22.416  1.00  0.00      R    C  
ATOM    400  N9  GUA R  11      10.614   1.838 -23.024  1.00  0.00      R    N  
ATOM    401  H1  GUA R  11       5.778   1.435 -23.804  1.00  0.00      R    H  
ATOM    402  H8  GUA R  11      11.797   0.417 -21.955  1.00  0.00      R    H  
ATOM    403  H1' GUA R  11      11.770   2.876 -24.342  1.00  0.00      R    H  
ATOM    404  H2' GUA R  11      11.210   5.153 -24.484  1.00  0.00      R    H  
ATOM    405  H21 GUA R  11       5.517   3.435 -24.842  1.00  0.00      R    H  
ATOM    406  H3' GUA R  11      11.522   3.604 -20.758  1.00  0.00      R    H  
ATOM    407  H22 GUA R  11       6.859   4.461 -25.083  1.00  0.00      R    H  
ATOM    408  H4' GUA R  11      13.879   4.323 -22.739  1.00  0.00      R    H  
ATOM    409  H5' GUA R  11      14.965   2.310 -21.388  1.00  0.00      R    H  
ATOM    410  H5T GUA R  11      13.298   3.347 -19.341  1.00  0.00      R    H  
ATOM    411 H2'' GUA R  11      10.209   4.473 -22.614  1.00  0.00      R    H  
ATOM    412 H5'' GUA R  11      15.085   3.902 -20.595  1.00  0.00      R    H  
ATOM    413  P   CYT R  12      12.187   5.922 -19.281  1.00  0.00      R    P  
ATOM    414  O1P CYT R  12      13.099   7.066 -19.016  1.00  0.00      R    O  
ATOM    415  O2P CYT R  12      12.425   4.606 -18.620  1.00  0.00      R    O  
ATOM    416  C5' CYT R  12      10.329   7.761 -19.658  1.00  0.00      R    C  
ATOM    417  O5' CYT R  12      10.653   6.434 -19.097  1.00  0.00      R    O  
ATOM    418  C4' CYT R  12       9.042   7.688 -20.568  1.00  0.00      R    C  
ATOM    419  O4' CYT R  12       8.997   6.515 -21.452  1.00  0.00      R    O  
ATOM    420  C3' CYT R  12       7.704   7.791 -19.907  1.00  0.00      R    C  
ATOM    421  O3' CYT R  12       7.500   9.135 -19.626  1.00  0.00      R    O  
ATOM    422  C2' CYT R  12       6.761   7.160 -20.982  1.00  0.00      R    C  
ATOM    423  O2' CYT R  12       6.356   8.033 -22.016  1.00  0.00      R    O  
ATOM    424  C1' CYT R  12       7.674   6.078 -21.570  1.00  0.00      R    C  
ATOM    425  N1  CYT R  12       7.422   4.811 -20.883  1.00  0.00      R    N  
ATOM    426  C2  CYT R  12       6.165   4.134 -21.031  1.00  0.00      R    C  
ATOM    427  O2  CYT R  12       5.249   4.582 -21.729  1.00  0.00      R    O  
ATOM    428  N3  CYT R  12       6.010   2.929 -20.463  1.00  0.00      R    N  
ATOM    429  C4  CYT R  12       6.955   2.298 -19.690  1.00  0.00      R    C  
ATOM    430  N4  CYT R  12       6.766   1.042 -19.341  1.00  0.00      R    N  
ATOM    431  C5  CYT R  12       8.161   3.036 -19.462  1.00  0.00      R    C  
ATOM    432  C6  CYT R  12       8.387   4.232 -20.004  1.00  0.00      R    C  
ATOM    433  H5  CYT R  12       9.054   2.574 -19.041  1.00  0.00      R    H  
ATOM    434  H6  CYT R  12       9.371   4.697 -19.942  1.00  0.00      R    H  
ATOM    435  H1' CYT R  12       7.503   6.034 -22.667  1.00  0.00      R    H  
ATOM    436  H2' CYT R  12       5.659   7.547 -22.462  1.00  0.00      R    H  
ATOM    437  H3' CYT R  12       7.733   7.078 -19.056  1.00  0.00      R    H  
ATOM    438  H4' CYT R  12       9.085   8.545 -21.273  1.00  0.00      R    H  
ATOM    439  H41 CYT R  12       5.947   0.502 -19.535  1.00  0.00      R    H  
ATOM    440  H5' CYT R  12      11.056   8.254 -20.338  1.00  0.00      R    H  
ATOM    441  H42 CYT R  12       7.486   0.456 -18.970  1.00  0.00      R    H  
ATOM    442 H2'' CYT R  12       5.839   6.700 -20.565  1.00  0.00      R    H  
ATOM    443 H5'' CYT R  12      10.144   8.476 -18.828  1.00  0.00      R    H  
ATOM    444  P   URA R  13       6.834   9.618 -18.289  1.00  0.00      R    P  
ATOM    445  O1P URA R  13       6.957  11.112 -18.299  1.00  0.00      R    O  
ATOM    446  O2P URA R  13       7.456   8.825 -17.199  1.00  0.00      R    O  
ATOM    447  C5' URA R  13       4.517   9.765 -19.459  1.00  0.00      R    C  
ATOM    448  O5' URA R  13       5.287   9.294 -18.368  1.00  0.00      R    O  
ATOM    449  C4' URA R  13       3.195   9.022 -19.643  1.00  0.00      R    C  
ATOM    450  O4' URA R  13       3.504   7.658 -20.042  1.00  0.00      R    O  
ATOM    451  C3' URA R  13       2.316   8.808 -18.425  1.00  0.00      R    C  
ATOM    452  O3' URA R  13       1.510   9.947 -18.098  1.00  0.00      R    O  
ATOM    453  C2' URA R  13       1.449   7.583 -18.780  1.00  0.00      R    C  
ATOM    454  O2' URA R  13       0.323   7.919 -19.568  1.00  0.00      R    O  
ATOM    455  C1' URA R  13       2.563   6.794 -19.614  1.00  0.00      R    C  
ATOM    456  N1  URA R  13       3.224   5.738 -18.794  1.00  0.00      R    N  
ATOM    457  C2  URA R  13       2.518   4.628 -18.571  1.00  0.00      R    C  
ATOM    458  O2  URA R  13       1.440   4.382 -19.106  1.00  0.00      R    O  
ATOM    459  N3  URA R  13       3.118   3.711 -17.787  1.00  0.00      R    N  
ATOM    460  C4  URA R  13       4.523   3.732 -17.358  1.00  0.00      R    C  
ATOM    461  O4  URA R  13       5.039   2.761 -16.826  1.00  0.00      R    O  
ATOM    462  C5  URA R  13       5.155   4.962 -17.644  1.00  0.00      R    C  
ATOM    463  C6  URA R  13       4.457   5.902 -18.284  1.00  0.00      R    C  
ATOM    464  H3  URA R  13       2.637   2.829 -17.684  1.00  0.00      R    H  
ATOM    465  H5  URA R  13       6.225   5.111 -17.497  1.00  0.00      R    H  
ATOM    466  H6  URA R  13       5.052   6.800 -18.445  1.00  0.00      R    H  
ATOM    467  H1' URA R  13       2.053   6.301 -20.471  1.00  0.00      R    H  
ATOM    468  H2' URA R  13      -0.309   7.239 -19.320  1.00  0.00      R    H  
ATOM    469  H3' URA R  13       2.988   8.468 -17.609  1.00  0.00      R    H  
ATOM    470  H4' URA R  13       2.583   9.600 -20.369  1.00  0.00      R    H  
ATOM    471  H5' URA R  13       5.056   9.772 -20.431  1.00  0.00      R    H  
ATOM    472 H2'' URA R  13       1.088   7.044 -17.877  1.00  0.00      R    H  
ATOM    473 H5'' URA R  13       4.288  10.814 -19.172  1.00  0.00      R    H  
ATOM    474  P   URA R  14       1.283  10.177 -16.588  1.00  0.00      R    P  
ATOM    475  O1P URA R  14       0.697  11.485 -16.419  1.00  0.00      R    O  
ATOM    476  O2P URA R  14       2.531   9.876 -15.846  1.00  0.00      R    O  
ATOM    477  C5' URA R  14      -1.129   9.198 -16.700  1.00  0.00      R    C  
ATOM    478  O5' URA R  14       0.222   9.105 -16.040  1.00  0.00      R    O  
ATOM    479  C4' URA R  14      -2.047   8.035 -16.531  1.00  0.00      R    C  
ATOM    480  O4' URA R  14      -1.408   6.899 -17.260  1.00  0.00      R    O  
ATOM    481  C3' URA R  14      -2.247   7.552 -15.031  1.00  0.00      R    C  
ATOM    482  O3' URA R  14      -3.332   8.175 -14.408  1.00  0.00      R    O  
ATOM    483  C2' URA R  14      -2.510   6.085 -15.265  1.00  0.00      R    C  
ATOM    484  O2' URA R  14      -3.829   5.801 -15.637  1.00  0.00      R    O  
ATOM    485  C1' URA R  14      -1.533   5.790 -16.358  1.00  0.00      R    C  
ATOM    486  N1  URA R  14      -0.255   5.198 -15.862  1.00  0.00      R    N  
ATOM    487  C2  URA R  14      -0.241   3.827 -15.871  1.00  0.00      R    C  
ATOM    488  O2  URA R  14      -1.198   3.170 -16.210  1.00  0.00      R    O  
ATOM    489  N3  URA R  14       0.951   3.272 -15.416  1.00  0.00      R    N  
ATOM    490  C4  URA R  14       2.007   3.975 -14.823  1.00  0.00      R    C  
ATOM    491  O4  URA R  14       2.970   3.358 -14.294  1.00  0.00      R    O  
ATOM    492  C5  URA R  14       1.824   5.425 -14.779  1.00  0.00      R    C  
ATOM    493  C6  URA R  14       0.719   5.952 -15.267  1.00  0.00      R    C  
ATOM    494  H3  URA R  14       1.109   2.280 -15.322  1.00  0.00      R    H  
ATOM    495  H5  URA R  14       2.657   6.025 -14.413  1.00  0.00      R    H  
ATOM    496  H6  URA R  14       0.637   7.030 -15.406  1.00  0.00      R    H  
ATOM    497  H1' URA R  14      -2.061   5.102 -17.052  1.00  0.00      R    H  
ATOM    498  H2' URA R  14      -4.171   5.155 -15.015  1.00  0.00      R    H  
ATOM    499  H3' URA R  14      -1.341   7.644 -14.395  1.00  0.00      R    H  
ATOM    500  H4' URA R  14      -3.061   8.245 -16.931  1.00  0.00      R    H  
ATOM    501  H5' URA R  14      -1.020   9.366 -17.792  1.00  0.00      R    H  
ATOM    502 H2'' URA R  14      -2.365   5.442 -14.370  1.00  0.00      R    H  
ATOM    503 H5'' URA R  14      -1.652  10.086 -16.284  1.00  0.00      R    H  
ATOM    504  P   ADE R  15      -3.571   8.156 -12.830  1.00  0.00      R    P  
ATOM    505  O1P ADE R  15      -4.711   9.005 -12.439  1.00  0.00      R    O  
ATOM    506  O2P ADE R  15      -2.283   8.386 -12.099  1.00  0.00      R    O  
ATOM    507  C5' ADE R  15      -5.305   6.179 -12.658  1.00  0.00      R    C  
ATOM    508  O5' ADE R  15      -3.992   6.684 -12.459  1.00  0.00      R    O  
ATOM    509  C4' ADE R  15      -5.214   4.606 -12.594  1.00  0.00      R    C  
ATOM    510  O4' ADE R  15      -4.076   4.084 -13.416  1.00  0.00      R    O  
ATOM    511  C3' ADE R  15      -4.900   4.004 -11.195  1.00  0.00      R    C  
ATOM    512  O3' ADE R  15      -6.139   4.160 -10.407  1.00  0.00      R    O  
ATOM    513  C2' ADE R  15      -4.407   2.625 -11.468  1.00  0.00      R    C  
ATOM    514  O2' ADE R  15      -5.477   1.743 -11.833  1.00  0.00      R    O  
ATOM    515  C1' ADE R  15      -3.526   2.888 -12.670  1.00  0.00      R    C  
ATOM    516  N1  ADE R  15       0.947   0.816 -11.181  1.00  0.00      R    N  
ATOM    517  C2  ADE R  15      -0.206   0.243 -11.571  1.00  0.00      R    C  
ATOM    518  N3  ADE R  15      -1.366   0.876 -11.789  1.00  0.00      R    N  
ATOM    519  C4  ADE R  15      -1.214   2.245 -11.834  1.00  0.00      R    C  
ATOM    520  C5  ADE R  15      -0.071   2.891 -11.563  1.00  0.00      R    C  
ATOM    521  C6  ADE R  15       1.008   2.134 -11.126  1.00  0.00      R    C  
ATOM    522  N6  ADE R  15       2.246   2.701 -10.871  1.00  0.00      R    N  
ATOM    523  N7  ADE R  15      -0.192   4.226 -11.674  1.00  0.00      R    N  
ATOM    524  C8  ADE R  15      -1.479   4.374 -12.074  1.00  0.00      R    C  
ATOM    525  N9  ADE R  15      -2.144   3.139 -12.205  1.00  0.00      R    N  
ATOM    526  H2  ADE R  15      -0.323  -0.842 -11.587  1.00  0.00      R    H  
ATOM    527  H8  ADE R  15      -2.027   5.313 -12.152  1.00  0.00      R    H  
ATOM    528  H1' ADE R  15      -3.651   2.117 -13.461  1.00  0.00      R    H  
ATOM    529  H2' ADE R  15      -5.695   1.241 -11.044  1.00  0.00      R    H  
ATOM    530  H3' ADE R  15      -4.052   4.648 -10.877  1.00  0.00      R    H  
ATOM    531  H4' ADE R  15      -6.226   4.268 -12.904  1.00  0.00      R    H  
ATOM    532  H5' ADE R  15      -5.812   6.536 -13.580  1.00  0.00      R    H  
ATOM    533  H61 ADE R  15       2.315   3.696 -10.945  1.00  0.00      R    H  
ATOM    534  H62 ADE R  15       3.016   2.067 -10.823  1.00  0.00      R    H  
ATOM    535 H2'' ADE R  15      -3.807   2.199 -10.635  1.00  0.00      R    H  
ATOM    536 H5'' ADE R  15      -5.963   6.419 -11.793  1.00  0.00      R    H  
ATOM    537  P   CYT R  16      -5.988   4.441  -8.833  1.00  0.00      R    P  
ATOM    538  O1P CYT R  16      -7.300   4.629  -8.283  1.00  0.00      R    O  
ATOM    539  O2P CYT R  16      -5.025   5.468  -8.528  1.00  0.00      R    O  
ATOM    540  C5' CYT R  16      -6.140   1.879  -8.250  1.00  0.00      R    C  
ATOM    541  O5' CYT R  16      -5.350   3.105  -8.232  1.00  0.00      R    O  
ATOM    542  C4' CYT R  16      -5.285   0.639  -7.967  1.00  0.00      R    C  
ATOM    543  O4' CYT R  16      -4.211   0.573  -8.904  1.00  0.00      R    O  
ATOM    544  C3' CYT R  16      -4.641   0.684  -6.597  1.00  0.00      R    C  
ATOM    545  O3' CYT R  16      -5.570   0.188  -5.606  1.00  0.00      R    O  
ATOM    546  C2' CYT R  16      -3.461  -0.205  -6.798  1.00  0.00      R    C  
ATOM    547  O2' CYT R  16      -3.885  -1.572  -6.651  1.00  0.00      R    O  
ATOM    548  C1' CYT R  16      -3.006   0.138  -8.177  1.00  0.00      R    C  
ATOM    549  N1  CYT R  16      -1.845   1.098  -8.228  1.00  0.00      R    N  
ATOM    550  C2  CYT R  16      -0.622   0.544  -7.931  1.00  0.00      R    C  
ATOM    551  O2  CYT R  16      -0.467  -0.689  -7.732  1.00  0.00      R    O  
ATOM    552  N3  CYT R  16       0.422   1.296  -7.878  1.00  0.00      R    N  
ATOM    553  C4  CYT R  16       0.292   2.646  -7.977  1.00  0.00      R    C  
ATOM    554  N4  CYT R  16       1.360   3.404  -7.792  1.00  0.00      R    N  
ATOM    555  C5  CYT R  16      -0.966   3.285  -8.183  1.00  0.00      R    C  
ATOM    556  C6  CYT R  16      -1.993   2.459  -8.346  1.00  0.00      R    C  
ATOM    557  H5  CYT R  16      -1.064   4.364  -8.074  1.00  0.00      R    H  
ATOM    558  H6  CYT R  16      -2.938   2.790  -8.777  1.00  0.00      R    H  
ATOM    559  H1' CYT R  16      -2.754  -0.850  -8.618  1.00  0.00      R    H  
ATOM    560  H2' CYT R  16      -3.264  -2.095  -6.139  1.00  0.00      R    H  
ATOM    561  H3' CYT R  16      -4.396   1.746  -6.380  1.00  0.00      R    H  
ATOM    562  H4' CYT R  16      -5.847  -0.298  -8.165  1.00  0.00      R    H  
ATOM    563  H41 CYT R  16       2.250   2.960  -7.897  1.00  0.00      R    H  
ATOM    564  H5' CYT R  16      -6.749   1.753  -9.171  1.00  0.00      R    H  
ATOM    565  H42 CYT R  16       1.232   4.257  -7.286  1.00  0.00      R    H  
ATOM    566 H2'' CYT R  16      -2.693   0.061  -6.041  1.00  0.00      R    H  
ATOM    567 H5'' CYT R  16      -6.980   1.940  -7.526  1.00  0.00      R    H  
ATOM    568  P   ADE R  17      -5.148   0.415  -4.071  1.00  0.00      R    P  
ATOM    569  O1P ADE R  17      -6.347  -0.086  -3.299  1.00  0.00      R    O  
ATOM    570  O2P ADE R  17      -4.820   1.822  -3.851  1.00  0.00      R    O  
ATOM    571  C5' ADE R  17      -3.936  -1.800  -3.564  1.00  0.00      R    C  
ATOM    572  O5' ADE R  17      -3.932  -0.365  -3.730  1.00  0.00      R    O  
ATOM    573  C4' ADE R  17      -2.540  -2.476  -3.472  1.00  0.00      R    C  
ATOM    574  O4' ADE R  17      -1.627  -2.047  -4.529  1.00  0.00      R    O  
ATOM    575  C3' ADE R  17      -1.887  -2.108  -2.154  1.00  0.00      R    C  
ATOM    576  O3' ADE R  17      -2.493  -2.890  -1.077  1.00  0.00      R    O  
ATOM    577  C2' ADE R  17      -0.428  -2.417  -2.433  1.00  0.00      R    C  
ATOM    578  O2' ADE R  17      -0.186  -3.834  -2.434  1.00  0.00      R    O  
ATOM    579  C1' ADE R  17      -0.299  -1.859  -3.908  1.00  0.00      R    C  
ATOM    580  N1  ADE R  17       3.917   1.126  -3.797  1.00  0.00      R    N  
ATOM    581  C2  ADE R  17       3.711  -0.199  -3.635  1.00  0.00      R    C  
ATOM    582  N3  ADE R  17       2.540  -0.841  -3.600  1.00  0.00      R    N  
ATOM    583  C4  ADE R  17       1.533  -0.017  -3.736  1.00  0.00      R    C  
ATOM    584  C5  ADE R  17       1.536   1.314  -3.985  1.00  0.00      R    C  
ATOM    585  C6  ADE R  17       2.792   1.934  -3.996  1.00  0.00      R    C  
ATOM    586  N6  ADE R  17       3.046   3.253  -4.305  1.00  0.00      R    N  
ATOM    587  N7  ADE R  17       0.271   1.767  -4.250  1.00  0.00      R    N  
ATOM    588  C8  ADE R  17      -0.468   0.666  -4.218  1.00  0.00      R    C  
ATOM    589  N9  ADE R  17       0.237  -0.460  -3.886  1.00  0.00      R    N  
ATOM    590  H2  ADE R  17       4.585  -0.829  -3.472  1.00  0.00      R    H  
ATOM    591  H8  ADE R  17      -1.554   0.641  -4.306  1.00  0.00      R    H  
ATOM    592  H1' ADE R  17       0.374  -2.493  -4.524  1.00  0.00      R    H  
ATOM    593  H2' ADE R  17       0.733  -3.932  -2.175  1.00  0.00      R    H  
ATOM    594  H3' ADE R  17      -2.103  -1.024  -2.036  1.00  0.00      R    H  
ATOM    595  H4' ADE R  17      -2.610  -3.583  -3.520  1.00  0.00      R    H  
ATOM    596  H5' ADE R  17      -4.458  -2.356  -4.372  1.00  0.00      R    H  
ATOM    597  H61 ADE R  17       3.920   3.722  -4.179  1.00  0.00      R    H  
ATOM    598  H62 ADE R  17       2.282   3.839  -4.577  1.00  0.00      R    H  
ATOM    599 H2'' ADE R  17       0.176  -1.860  -1.685  1.00  0.00      R    H  
ATOM    600 H5'' ADE R  17      -4.504  -2.031  -2.638  1.00  0.00      R    H  
ATOM    601  P   ADE R  18      -2.311  -2.378   0.455  1.00  0.00      R    P  
ATOM    602  O1P ADE R  18      -3.119  -3.268   1.338  1.00  0.00      R    O  
ATOM    603  O2P ADE R  18      -2.619  -0.934   0.378  1.00  0.00      R    O  
ATOM    604  C5' ADE R  18      -0.102  -3.748   0.931  1.00  0.00      R    C  
ATOM    605  O5' ADE R  18      -0.807  -2.490   1.028  1.00  0.00      R    O  
ATOM    606  C4' ADE R  18       1.449  -3.414   1.057  1.00  0.00      R    C  
ATOM    607  O4' ADE R  18       1.919  -2.624  -0.136  1.00  0.00      R    O  
ATOM    608  C3' ADE R  18       1.768  -2.487   2.193  1.00  0.00      R    C  
ATOM    609  O3' ADE R  18       1.835  -3.252   3.361  1.00  0.00      R    O  
ATOM    610  C2' ADE R  18       3.146  -1.838   1.811  1.00  0.00      R    C  
ATOM    611  O2' ADE R  18       4.315  -2.619   2.105  1.00  0.00      R    O  
ATOM    612  C1' ADE R  18       3.003  -1.726   0.286  1.00  0.00      R    C  
ATOM    613  N1  ADE R  18       5.388   2.684  -0.609  1.00  0.00      R    N  
ATOM    614  C2  ADE R  18       5.779   1.431  -0.363  1.00  0.00      R    C  
ATOM    615  N3  ADE R  18       5.063   0.361  -0.054  1.00  0.00      R    N  
ATOM    616  C4  ADE R  18       3.761   0.611  -0.335  1.00  0.00      R    C  
ATOM    617  C5  ADE R  18       3.156   1.775  -0.748  1.00  0.00      R    C  
ATOM    618  C6  ADE R  18       4.051   2.865  -0.901  1.00  0.00      R    C  
ATOM    619  N6  ADE R  18       3.569   4.035  -1.310  1.00  0.00      R    N  
ATOM    620  N7  ADE R  18       1.786   1.588  -0.789  1.00  0.00      R    N  
ATOM    621  C8  ADE R  18       1.599   0.326  -0.414  1.00  0.00      R    C  
ATOM    622  N9  ADE R  18       2.771  -0.331  -0.161  1.00  0.00      R    N  
ATOM    623  H2  ADE R  18       6.816   1.419  -0.026  1.00  0.00      R    H  
ATOM    624  H8  ADE R  18       0.708  -0.235  -0.130  1.00  0.00      R    H  
ATOM    625  H1' ADE R  18       3.945  -2.148  -0.126  1.00  0.00      R    H  
ATOM    626  H2' ADE R  18       4.655  -2.503   2.996  1.00  0.00      R    H  
ATOM    627  H3' ADE R  18       0.961  -1.730   2.296  1.00  0.00      R    H  
ATOM    628  H4' ADE R  18       2.071  -4.323   1.203  1.00  0.00      R    H  
ATOM    629  H5' ADE R  18      -0.411  -4.366   0.061  1.00  0.00      R    H  
ATOM    630  H61 ADE R  18       2.777   4.032  -1.921  1.00  0.00      R    H  
ATOM    631  H62 ADE R  18       4.108   4.795  -1.672  1.00  0.00      R    H  
ATOM    632 H2'' ADE R  18       3.311  -0.811   2.201  1.00  0.00      R    H  
ATOM    633 H5'' ADE R  18      -0.336  -4.472   1.740  1.00  0.00      R    H  
ATOM    634  P   CYT R  19       1.448  -2.747   4.809  1.00  0.00      R    P  
ATOM    635  O1P CYT R  19       1.632  -3.887   5.771  1.00  0.00      R    O  
ATOM    636  O2P CYT R  19       0.065  -2.282   4.751  1.00  0.00      R    O  
ATOM    637  C5' CYT R  19       3.689  -1.940   5.713  1.00  0.00      R    C  
ATOM    638  O5' CYT R  19       2.429  -1.576   5.115  1.00  0.00      R    O  
ATOM    639  C4' CYT R  19       4.853  -0.901   5.516  1.00  0.00      R    C  
ATOM    640  O4' CYT R  19       4.877  -0.347   4.216  1.00  0.00      R    O  
ATOM    641  C3' CYT R  19       4.542   0.336   6.422  1.00  0.00      R    C  
ATOM    642  O3' CYT R  19       4.944   0.016   7.785  1.00  0.00      R    O  
ATOM    643  C2' CYT R  19       5.358   1.460   5.764  1.00  0.00      R    C  
ATOM    644  O2' CYT R  19       6.756   1.445   6.209  1.00  0.00      R    O  
ATOM    645  C1' CYT R  19       5.194   1.071   4.295  1.00  0.00      R    C  
ATOM    646  N1  CYT R  19       4.246   1.856   3.603  1.00  0.00      R    N  
ATOM    647  C2  CYT R  19       4.733   3.017   3.037  1.00  0.00      R    C  
ATOM    648  O2  CYT R  19       5.893   3.330   3.178  1.00  0.00      R    O  
ATOM    649  N3  CYT R  19       3.824   3.787   2.395  1.00  0.00      R    N  
ATOM    650  C4  CYT R  19       2.525   3.447   2.267  1.00  0.00      R    C  
ATOM    651  N4  CYT R  19       1.671   4.215   1.568  1.00  0.00      R    N  
ATOM    652  C5  CYT R  19       1.984   2.321   2.957  1.00  0.00      R    C  
ATOM    653  C6  CYT R  19       2.962   1.532   3.581  1.00  0.00      R    C  
ATOM    654  H5  CYT R  19       0.911   2.130   2.984  1.00  0.00      R    H  
ATOM    655  H6  CYT R  19       2.785   0.695   4.256  1.00  0.00      R    H  
ATOM    656  H1' CYT R  19       6.157   1.201   3.755  1.00  0.00      R    H  
ATOM    657  H2' CYT R  19       6.923   2.235   6.727  1.00  0.00      R    H  
ATOM    658  H3' CYT R  19       3.471   0.625   6.352  1.00  0.00      R    H  
ATOM    659  H4' CYT R  19       5.892  -1.234   5.727  1.00  0.00      R    H  
ATOM    660  H41 CYT R  19       1.987   4.968   0.990  1.00  0.00      R    H  
ATOM    661  H5' CYT R  19       4.132  -2.865   5.286  1.00  0.00      R    H  
ATOM    662  H42 CYT R  19       0.682   4.181   1.705  1.00  0.00      R    H  
ATOM    663 H2'' CYT R  19       4.863   2.439   5.937  1.00  0.00      R    H  
ATOM    664 H5'' CYT R  19       3.562  -2.087   6.807  1.00  0.00      R    H  
ATOM    665  P   ADE R  20       4.499   0.876   9.008  1.00  0.00      R    P  
ATOM    666  O1P ADE R  20       4.397  -0.053  10.170  1.00  0.00      R    O  
ATOM    667  O2P ADE R  20       3.291   1.657   8.750  1.00  0.00      R    O  
ATOM    668  C5' ADE R  20       6.998   1.320   9.425  1.00  0.00      R    C  
ATOM    669  O5' ADE R  20       5.626   1.867   9.234  1.00  0.00      R    O  
ATOM    670  C4' ADE R  20       8.096   2.400   9.348  1.00  0.00      R    C  
ATOM    671  O4' ADE R  20       7.945   3.188   8.096  1.00  0.00      R    O  
ATOM    672  C3' ADE R  20       8.178   3.386  10.481  1.00  0.00      R    C  
ATOM    673  O3' ADE R  20       9.509   3.794  10.933  1.00  0.00      R    O  
ATOM    674  C2' ADE R  20       7.287   4.566   9.967  1.00  0.00      R    C  
ATOM    675  O2' ADE R  20       7.628   5.786  10.501  1.00  0.00      R    O  
ATOM    676  C1' ADE R  20       7.566   4.551   8.420  1.00  0.00      R    C  
ATOM    677  N1  ADE R  20       6.009   6.635   4.054  1.00  0.00      R    N  
ATOM    678  C2  ADE R  20       7.282   6.344   4.565  1.00  0.00      R    C  
ATOM    679  N3  ADE R  20       7.607   5.681   5.690  1.00  0.00      R    N  
ATOM    680  C4  ADE R  20       6.457   5.462   6.364  1.00  0.00      R    C  
ATOM    681  C5  ADE R  20       5.164   5.517   5.938  1.00  0.00      R    C  
ATOM    682  C6  ADE R  20       4.923   6.206   4.745  1.00  0.00      R    C  
ATOM    683  N6  ADE R  20       3.708   6.309   4.126  1.00  0.00      R    N  
ATOM    684  N7  ADE R  20       4.278   5.009   6.949  1.00  0.00      R    N  
ATOM    685  C8  ADE R  20       5.054   4.668   7.918  1.00  0.00      R    C  
ATOM    686  N9  ADE R  20       6.364   4.909   7.635  1.00  0.00      R    N  
ATOM    687  H2  ADE R  20       8.070   6.644   3.875  1.00  0.00      R    H  
ATOM    688  H8  ADE R  20       4.735   4.060   8.764  1.00  0.00      R    H  
ATOM    689  H1' ADE R  20       8.476   5.139   8.174  1.00  0.00      R    H  
ATOM    690  H2' ADE R  20       6.961   6.477  10.490  1.00  0.00      R    H  
ATOM    691  H3' ADE R  20       7.678   2.861  11.324  1.00  0.00      R    H  
ATOM    692  H4' ADE R  20       9.132   2.002   9.282  1.00  0.00      R    H  
ATOM    693  H5' ADE R  20       7.223   0.484   8.728  1.00  0.00      R    H  
ATOM    694  H61 ADE R  20       2.809   6.252   4.562  1.00  0.00      R    H  
ATOM    695  H62 ADE R  20       3.707   6.038   3.164  1.00  0.00      R    H  
ATOM    696  H3T ADE R  20       9.390   4.418  11.652  1.00  0.00      R    H  
ATOM    697 H2'' ADE R  20       6.257   4.316  10.299  1.00  0.00      R    H  
ATOM    698 H5'' ADE R  20       7.179   0.927  10.448  1.00  0.00      R    H  
TER   
ATOM    699  C5' THY T   1       5.011  13.835  -5.995  1.00  0.00      TS   C  
ATOM    700  O5' THY T   1       6.308  13.404  -6.516  1.00  0.00      TS   O  
ATOM    701  C4' THY T   1       4.276  12.837  -5.107  1.00  0.00      TS   C  
ATOM    702  O4' THY T   1       3.602  11.904  -5.837  1.00  0.00      TS   O  
ATOM    703  C3' THY T   1       5.171  11.974  -4.133  1.00  0.00      TS   C  
ATOM    704  O3' THY T   1       5.628  12.806  -3.109  1.00  0.00      TS   O  
ATOM    705  C2' THY T   1       4.082  11.014  -3.671  1.00  0.00      TS   C  
ATOM    706  C1' THY T   1       3.029  11.087  -4.831  1.00  0.00      TS   C  
ATOM    707  N1  THY T   1       2.579   9.776  -5.391  1.00  0.00      TS   N  
ATOM    708  C2  THY T   1       1.294   9.673  -5.916  1.00  0.00      TS   C  
ATOM    709  O2  THY T   1       0.517  10.583  -5.924  1.00  0.00      TS   O  
ATOM    710  N3  THY T   1       0.946   8.319  -6.325  1.00  0.00      TS   N  
ATOM    711  C4  THY T   1       1.813   7.247  -6.457  1.00  0.00      TS   C  
ATOM    712  O4  THY T   1       1.391   6.188  -6.801  1.00  0.00      TS   O  
ATOM    713  C5  THY T   1       3.237   7.551  -6.110  1.00  0.00      TS   C  
ATOM    714  C5M THY T   1       4.298   6.501  -6.102  1.00  0.00      TS   C  
ATOM    715  C6  THY T   1       3.540   8.747  -5.631  1.00  0.00      TS   C  
ATOM    716  H3  THY T   1       0.031   8.071  -6.675  1.00  0.00      TS   H  
ATOM    717  H6  THY T   1       4.540   9.089  -5.362  1.00  0.00      TS   H  
ATOM    718  H1' THY T   1       2.181  11.609  -4.341  1.00  0.00      TS   H  
ATOM    719  H2' THY T   1       3.596  11.444  -2.769  1.00  0.00      TS   H  
ATOM    720  H3' THY T   1       6.041  11.435  -4.566  1.00  0.00      TS   H  
ATOM    721  H4' THY T   1       3.435  13.389  -4.636  1.00  0.00      TS   H  
ATOM    722  H5' THY T   1       4.326  14.070  -6.836  1.00  0.00      TS   H  
ATOM    723  H51 THY T   1       3.855   5.489  -5.984  1.00  0.00      TS   H  
ATOM    724  H52 THY T   1       4.860   6.572  -5.145  1.00  0.00      TS   H  
ATOM    725  H53 THY T   1       5.021   6.606  -6.939  1.00  0.00      TS   H  
ATOM    726  H5T THY T   1       6.633  14.218  -6.905  1.00  0.00      TS   H  
ATOM    727 H2'' THY T   1       4.585  10.068  -3.373  1.00  0.00      TS   H  
ATOM    728 H5'' THY T   1       5.046  14.764  -5.385  1.00  0.00      TS   H  
ATOM    729  P   GUA T   2       7.046  13.366  -2.842  1.00  0.00      TS   P  
ATOM    730  O1P GUA T   2       6.993  14.821  -2.705  1.00  0.00      TS   O  
ATOM    731  O2P GUA T   2       7.985  12.835  -3.835  1.00  0.00      TS   O  
ATOM    732  C5' GUA T   2       8.659  13.071  -0.822  1.00  0.00      TS   C  
ATOM    733  O5' GUA T   2       7.481  12.699  -1.471  1.00  0.00      TS   O  
ATOM    734  C4' GUA T   2       9.407  11.795  -0.291  1.00  0.00      TS   C  
ATOM    735  O4' GUA T   2       8.537  10.869   0.366  1.00  0.00      TS   O  
ATOM    736  C3' GUA T   2       9.933  11.103  -1.540  1.00  0.00      TS   C  
ATOM    737  O3' GUA T   2      11.223  10.539  -1.333  1.00  0.00      TS   O  
ATOM    738  C2' GUA T   2       8.954   9.951  -1.759  1.00  0.00      TS   C  
ATOM    739  C1' GUA T   2       8.456   9.701  -0.311  1.00  0.00      TS   C  
ATOM    740  N1  GUA T   2       5.504   5.712   1.143  1.00  0.00      TS   N  
ATOM    741  C2  GUA T   2       6.894   5.836   1.078  1.00  0.00      TS   C  
ATOM    742  N2  GUA T   2       7.598   4.839   1.485  1.00  0.00      TS   N  
ATOM    743  N3  GUA T   2       7.501   6.923   0.708  1.00  0.00      TS   N  
ATOM    744  C4  GUA T   2       6.677   7.890   0.267  1.00  0.00      TS   C  
ATOM    745  C5  GUA T   2       5.314   7.889   0.154  1.00  0.00      TS   C  
ATOM    746  C6  GUA T   2       4.641   6.724   0.649  1.00  0.00      TS   C  
ATOM    747  O6  GUA T   2       3.438   6.649   0.722  1.00  0.00      TS   O  
ATOM    748  N7  GUA T   2       4.828   9.115  -0.335  1.00  0.00      TS   N  
ATOM    749  C8  GUA T   2       5.928   9.804  -0.486  1.00  0.00      TS   C  
ATOM    750  N9  GUA T   2       7.077   9.096  -0.237  1.00  0.00      TS   N  
ATOM    751  H1  GUA T   2       5.087   4.816   1.353  1.00  0.00      TS   H  
ATOM    752  H8  GUA T   2       5.999  10.840  -0.819  1.00  0.00      TS   H  
ATOM    753  H1' GUA T   2       9.322   9.226   0.197  1.00  0.00      TS   H  
ATOM    754  H2' GUA T   2       9.424   9.042  -2.192  1.00  0.00      TS   H  
ATOM    755  H21 GUA T   2       7.245   4.012   1.923  1.00  0.00      TS   H  
ATOM    756  H3' GUA T   2       9.883  11.846  -2.364  1.00  0.00      TS   H  
ATOM    757  H22 GUA T   2       8.592   4.954   1.484  1.00  0.00      TS   H  
ATOM    758  H4' GUA T   2      10.164  12.149   0.442  1.00  0.00      TS   H  
ATOM    759  H5' GUA T   2       8.531  13.877  -0.069  1.00  0.00      TS   H  
ATOM    760 H2'' GUA T   2       8.123  10.273  -2.422  1.00  0.00      TS   H  
ATOM    761 H5'' GUA T   2       9.327  13.493  -1.604  1.00  0.00      TS   H  
ATOM    762  P   THY T   3      12.064  10.173  -2.688  1.00  0.00      TS   P  
ATOM    763  O1P THY T   3      13.443  10.583  -2.324  1.00  0.00      TS   O  
ATOM    764  O2P THY T   3      11.506  10.791  -3.919  1.00  0.00      TS   O  
ATOM    765  C5' THY T   3      12.953   7.842  -2.183  1.00  0.00      TS   C  
ATOM    766  O5' THY T   3      12.020   8.594  -2.909  1.00  0.00      TS   O  
ATOM    767  C4' THY T   3      12.816   6.327  -2.280  1.00  0.00      TS   C  
ATOM    768  O4' THY T   3      11.518   5.894  -1.886  1.00  0.00      TS   O  
ATOM    769  C3' THY T   3      12.935   5.834  -3.810  1.00  0.00      TS   C  
ATOM    770  O3' THY T   3      13.833   4.701  -3.895  1.00  0.00      TS   O  
ATOM    771  C2' THY T   3      11.493   5.598  -4.168  1.00  0.00      TS   C  
ATOM    772  C1' THY T   3      10.902   5.176  -2.841  1.00  0.00      TS   C  
ATOM    773  N1  THY T   3       9.422   5.302  -2.638  1.00  0.00      TS   N  
ATOM    774  C2  THY T   3       8.719   4.429  -1.886  1.00  0.00      TS   C  
ATOM    775  O2  THY T   3       9.223   3.494  -1.281  1.00  0.00      TS   O  
ATOM    776  N3  THY T   3       7.390   4.685  -1.809  1.00  0.00      TS   N  
ATOM    777  C4  THY T   3       6.709   5.747  -2.380  1.00  0.00      TS   C  
ATOM    778  O4  THY T   3       5.515   5.822  -2.240  1.00  0.00      TS   O  
ATOM    779  C5  THY T   3       7.573   6.706  -3.018  1.00  0.00      TS   C  
ATOM    780  C5M THY T   3       6.975   7.946  -3.699  1.00  0.00      TS   C  
ATOM    781  C6  THY T   3       8.891   6.500  -3.029  1.00  0.00      TS   C  
ATOM    782  H3  THY T   3       6.960   3.956  -1.258  1.00  0.00      TS   H  
ATOM    783  H6  THY T   3       9.597   7.265  -3.352  1.00  0.00      TS   H  
ATOM    784  H1' THY T   3      11.203   4.116  -2.703  1.00  0.00      TS   H  
ATOM    785  H2' THY T   3      11.340   4.883  -5.004  1.00  0.00      TS   H  
ATOM    786  H3' THY T   3      13.381   6.674  -4.385  1.00  0.00      TS   H  
ATOM    787  H4' THY T   3      13.547   5.724  -1.701  1.00  0.00      TS   H  
ATOM    788  H5' THY T   3      13.006   8.095  -1.103  1.00  0.00      TS   H  
ATOM    789  H51 THY T   3       6.154   8.418  -3.116  1.00  0.00      TS   H  
ATOM    790  H52 THY T   3       6.456   7.721  -4.655  1.00  0.00      TS   H  
ATOM    791  H53 THY T   3       7.845   8.555  -4.024  1.00  0.00      TS   H  
ATOM    792 H2'' THY T   3      11.068   6.598  -4.397  1.00  0.00      TS   H  
ATOM    793 H5'' THY T   3      13.997   8.072  -2.487  1.00  0.00      TS   H  
ATOM    794  P   THY T   4      14.222   4.086  -5.274  1.00  0.00      TS   P  
ATOM    795  O1P THY T   4      15.592   3.520  -5.194  1.00  0.00      TS   O  
ATOM    796  O2P THY T   4      13.861   5.020  -6.359  1.00  0.00      TS   O  
ATOM    797  C5' THY T   4      13.402   1.737  -4.672  1.00  0.00      TS   C  
ATOM    798  O5' THY T   4      13.146   2.948  -5.358  1.00  0.00      TS   O  
ATOM    799  C4' THY T   4      12.124   0.945  -4.298  1.00  0.00      TS   C  
ATOM    800  O4' THY T   4      11.103   1.729  -3.623  1.00  0.00      TS   O  
ATOM    801  C3' THY T   4      11.373   0.305  -5.476  1.00  0.00      TS   C  
ATOM    802  O3' THY T   4      12.123  -0.833  -5.929  1.00  0.00      TS   O  
ATOM    803  C2' THY T   4      10.149  -0.152  -4.785  1.00  0.00      TS   C  
ATOM    804  C1' THY T   4       9.811   1.013  -3.775  1.00  0.00      TS   C  
ATOM    805  N1  THY T   4       8.794   1.924  -4.228  1.00  0.00      TS   N  
ATOM    806  C2  THY T   4       7.641   1.700  -3.698  1.00  0.00      TS   C  
ATOM    807  O2  THY T   4       7.391   0.757  -2.949  1.00  0.00      TS   O  
ATOM    808  N3  THY T   4       6.671   2.436  -4.290  1.00  0.00      TS   N  
ATOM    809  C4  THY T   4       6.765   3.471  -5.133  1.00  0.00      TS   C  
ATOM    810  O4  THY T   4       5.743   4.061  -5.448  1.00  0.00      TS   O  
ATOM    811  C5  THY T   4       8.078   3.737  -5.620  1.00  0.00      TS   C  
ATOM    812  C5M THY T   4       8.285   4.919  -6.539  1.00  0.00      TS   C  
ATOM    813  C6  THY T   4       9.041   2.935  -5.173  1.00  0.00      TS   C  
ATOM    814  H3  THY T   4       5.727   2.231  -3.997  1.00  0.00      TS   H  
ATOM    815  H6  THY T   4      10.114   2.939  -5.369  1.00  0.00      TS   H  
ATOM    816  H1' THY T   4       9.590   0.553  -2.788  1.00  0.00      TS   H  
ATOM    817  H2' THY T   4      10.405  -1.045  -4.174  1.00  0.00      TS   H  
ATOM    818  H3' THY T   4      11.094   1.024  -6.276  1.00  0.00      TS   H  
ATOM    819  H4' THY T   4      12.409   0.135  -3.593  1.00  0.00      TS   H  
ATOM    820  H5' THY T   4      14.000   1.878  -3.746  1.00  0.00      TS   H  
ATOM    821  H51 THY T   4       7.705   5.806  -6.207  1.00  0.00      TS   H  
ATOM    822  H52 THY T   4       7.879   4.579  -7.515  1.00  0.00      TS   H  
ATOM    823  H53 THY T   4       9.378   5.113  -6.508  1.00  0.00      TS   H  
ATOM    824 H2'' THY T   4       9.299  -0.297  -5.487  1.00  0.00      TS   H  
ATOM    825 H5'' THY T   4      13.998   1.082  -5.342  1.00  0.00      TS   H  
ATOM    826  P   GUA T   5      11.844  -1.198  -7.501  1.00  0.00      TS   P  
ATOM    827  O1P GUA T   5      12.905  -2.125  -8.080  1.00  0.00      TS   O  
ATOM    828  O2P GUA T   5      11.564   0.031  -8.222  1.00  0.00      TS   O  
ATOM    829  C5' GUA T   5      10.555  -3.378  -6.670  1.00  0.00      TS   C  
ATOM    830  O5' GUA T   5      10.579  -2.073  -7.312  1.00  0.00      TS   O  
ATOM    831  C4' GUA T   5       9.183  -4.022  -6.638  1.00  0.00      TS   C  
ATOM    832  O4' GUA T   5       8.140  -3.027  -6.273  1.00  0.00      TS   O  
ATOM    833  C3' GUA T   5       8.801  -4.478  -8.120  1.00  0.00      TS   C  
ATOM    834  O3' GUA T   5       8.185  -5.707  -8.169  1.00  0.00      TS   O  
ATOM    835  C2' GUA T   5       7.867  -3.336  -8.654  1.00  0.00      TS   C  
ATOM    836  C1' GUA T   5       7.160  -2.885  -7.354  1.00  0.00      TS   C  
ATOM    837  N1  GUA T   5       2.933  -0.024  -7.244  1.00  0.00      TS   N  
ATOM    838  C2  GUA T   5       3.105  -1.383  -7.107  1.00  0.00      TS   C  
ATOM    839  N2  GUA T   5       1.962  -2.018  -6.959  1.00  0.00      TS   N  
ATOM    840  N3  GUA T   5       4.248  -1.984  -7.094  1.00  0.00      TS   N  
ATOM    841  C4  GUA T   5       5.238  -1.116  -7.314  1.00  0.00      TS   C  
ATOM    842  C5  GUA T   5       5.208   0.185  -7.560  1.00  0.00      TS   C  
ATOM    843  C6  GUA T   5       3.940   0.807  -7.604  1.00  0.00      TS   C  
ATOM    844  O6  GUA T   5       3.759   1.988  -7.878  1.00  0.00      TS   O  
ATOM    845  N7  GUA T   5       6.435   0.668  -7.850  1.00  0.00      TS   N  
ATOM    846  C8  GUA T   5       7.239  -0.374  -7.767  1.00  0.00      TS   C  
ATOM    847  N9  GUA T   5       6.541  -1.525  -7.418  1.00  0.00      TS   N  
ATOM    848  H1  GUA T   5       2.014   0.338  -7.457  1.00  0.00      TS   H  
ATOM    849  H8  GUA T   5       8.315  -0.288  -7.909  1.00  0.00      TS   H  
ATOM    850  H1' GUA T   5       6.402  -3.658  -7.104  1.00  0.00      TS   H  
ATOM    851  H2' GUA T   5       7.052  -3.666  -9.332  1.00  0.00      TS   H  
ATOM    852  H21 GUA T   5       1.132  -1.570  -7.289  1.00  0.00      TS   H  
ATOM    853  H3' GUA T   5       9.733  -4.501  -8.725  1.00  0.00      TS   H  
ATOM    854  H22 GUA T   5       2.011  -2.943  -6.580  1.00  0.00      TS   H  
ATOM    855  H4' GUA T   5       9.256  -4.943  -6.020  1.00  0.00      TS   H  
ATOM    856  H5' GUA T   5      10.873  -3.232  -5.616  1.00  0.00      TS   H  
ATOM    857 H2'' GUA T   5       8.420  -2.462  -9.058  1.00  0.00      TS   H  
ATOM    858 H5'' GUA T   5      11.271  -4.077  -7.154  1.00  0.00      TS   H  
ATOM    859  P   THY T   6       8.029  -6.510  -9.511  1.00  0.00      TS   P  
ATOM    860  O1P THY T   6       8.302  -7.971  -9.213  1.00  0.00      TS   O  
ATOM    861  O2P THY T   6       8.821  -5.925 -10.593  1.00  0.00      TS   O  
ATOM    862  C5' THY T   6       5.584  -7.094  -9.006  1.00  0.00      TS   C  
ATOM    863  O5' THY T   6       6.460  -6.467  -9.925  1.00  0.00      TS   O  
ATOM    864  C4' THY T   6       4.114  -6.880  -9.340  1.00  0.00      TS   C  
ATOM    865  O4' THY T   6       3.713  -5.469  -9.173  1.00  0.00      TS   O  
ATOM    866  C3' THY T   6       3.793  -7.332 -10.720  1.00  0.00      TS   C  
ATOM    867  O3' THY T   6       2.538  -8.007 -10.802  1.00  0.00      TS   O  
ATOM    868  C2' THY T   6       3.816  -5.973 -11.525  1.00  0.00      TS   C  
ATOM    869  C1' THY T   6       3.167  -5.046 -10.489  1.00  0.00      TS   C  
ATOM    870  N1  THY T   6       3.508  -3.624 -10.693  1.00  0.00      TS   N  
ATOM    871  C2  THY T   6       2.447  -2.712 -10.500  1.00  0.00      TS   C  
ATOM    872  O2  THY T   6       1.276  -3.056 -10.247  1.00  0.00      TS   O  
ATOM    873  N3  THY T   6       2.742  -1.390 -10.868  1.00  0.00      TS   N  
ATOM    874  C4  THY T   6       4.015  -0.931 -11.206  1.00  0.00      TS   C  
ATOM    875  O4  THY T   6       4.207   0.267 -11.465  1.00  0.00      TS   O  
ATOM    876  C5  THY T   6       5.061  -1.894 -11.299  1.00  0.00      TS   C  
ATOM    877  C5M THY T   6       6.545  -1.468 -11.655  1.00  0.00      TS   C  
ATOM    878  C6  THY T   6       4.781  -3.138 -11.042  1.00  0.00      TS   C  
ATOM    879  H3  THY T   6       2.047  -0.659 -10.847  1.00  0.00      TS   H  
ATOM    880  H6  THY T   6       5.595  -3.768 -10.683  1.00  0.00      TS   H  
ATOM    881  H1' THY T   6       2.091  -5.238 -10.290  1.00  0.00      TS   H  
ATOM    882  H2' THY T   6       3.303  -5.939 -12.510  1.00  0.00      TS   H  
ATOM    883  H3' THY T   6       4.560  -8.008 -11.156  1.00  0.00      TS   H  
ATOM    884  H4' THY T   6       3.467  -7.548  -8.731  1.00  0.00      TS   H  
ATOM    885  H5' THY T   6       5.826  -6.853  -7.950  1.00  0.00      TS   H  
ATOM    886  H51 THY T   6       6.616  -0.719 -12.473  1.00  0.00      TS   H  
ATOM    887  H52 THY T   6       7.140  -2.367 -11.922  1.00  0.00      TS   H  
ATOM    888  H53 THY T   6       7.044  -1.016 -10.772  1.00  0.00      TS   H  
ATOM    889 H2'' THY T   6       4.869  -5.647 -11.669  1.00  0.00      TS   H  
ATOM    890 H5'' THY T   6       5.655  -8.202  -8.960  1.00  0.00      TS   H  
ATOM    891  P   ADE T   7       2.074  -8.603 -12.168  1.00  0.00      TS   P  
ATOM    892  O1P ADE T   7       1.248  -9.777 -11.882  1.00  0.00      TS   O  
ATOM    893  O2P ADE T   7       3.235  -8.838 -13.039  1.00  0.00      TS   O  
ATOM    894  C5' ADE T   7      -0.168  -7.115 -12.246  1.00  0.00      TS   C  
ATOM    895  O5' ADE T   7       1.169  -7.455 -12.730  1.00  0.00      TS   O  
ATOM    896  C4' ADE T   7      -0.990  -6.296 -13.296  1.00  0.00      TS   C  
ATOM    897  O4' ADE T   7      -0.604  -4.919 -13.264  1.00  0.00      TS   O  
ATOM    898  C3' ADE T   7      -0.769  -6.759 -14.757  1.00  0.00      TS   C  
ATOM    899  O3' ADE T   7      -1.937  -6.851 -15.470  1.00  0.00      TS   O  
ATOM    900  C2' ADE T   7       0.157  -5.748 -15.337  1.00  0.00      TS   C  
ATOM    901  C1' ADE T   7      -0.145  -4.425 -14.524  1.00  0.00      TS   C  
ATOM    902  N1  ADE T   7       1.248   0.472 -14.844  1.00  0.00      TS   N  
ATOM    903  C2  ADE T   7       0.057  -0.125 -14.909  1.00  0.00      TS   C  
ATOM    904  N3  ADE T   7      -0.212  -1.387 -14.802  1.00  0.00      TS   N  
ATOM    905  C4  ADE T   7       0.885  -2.098 -14.470  1.00  0.00      TS   C  
ATOM    906  C5  ADE T   7       2.222  -1.658 -14.431  1.00  0.00      TS   C  
ATOM    907  C6  ADE T   7       2.366  -0.212 -14.551  1.00  0.00      TS   C  
ATOM    908  N6  ADE T   7       3.453   0.542 -14.460  1.00  0.00      TS   N  
ATOM    909  N7  ADE T   7       3.093  -2.652 -14.164  1.00  0.00      TS   N  
ATOM    910  C8  ADE T   7       2.282  -3.714 -14.150  1.00  0.00      TS   C  
ATOM    911  N9  ADE T   7       0.925  -3.448 -14.431  1.00  0.00      TS   N  
ATOM    912  H2  ADE T   7      -0.741   0.565 -15.183  1.00  0.00      TS   H  
ATOM    913  H8  ADE T   7       2.593  -4.758 -14.103  1.00  0.00      TS   H  
ATOM    914  H1' ADE T   7      -1.038  -3.884 -14.903  1.00  0.00      TS   H  
ATOM    915  H2' ADE T   7       0.110  -5.475 -16.413  1.00  0.00      TS   H  
ATOM    916  H3' ADE T   7      -0.233  -7.732 -14.793  1.00  0.00      TS   H  
ATOM    917  H4' ADE T   7      -2.074  -6.310 -13.052  1.00  0.00      TS   H  
ATOM    918  H5' ADE T   7      -0.112  -6.584 -11.271  1.00  0.00      TS   H  
ATOM    919  H61 ADE T   7       3.501   1.511 -14.699  1.00  0.00      TS   H  
ATOM    920  H62 ADE T   7       4.255   0.278 -13.922  1.00  0.00      TS   H  
ATOM    921 H2'' ADE T   7       1.209  -6.074 -15.192  1.00  0.00      TS   H  
ATOM    922 H5'' ADE T   7      -0.759  -8.049 -12.121  1.00  0.00      TS   H  
ATOM    923  P   ADE T   8      -2.154  -7.659 -16.816  1.00  0.00      TS   P  
ATOM    924  O1P ADE T   8      -3.457  -8.360 -16.755  1.00  0.00      TS   O  
ATOM    925  O2P ADE T   8      -0.921  -8.412 -17.064  1.00  0.00      TS   O  
ATOM    926  C5' ADE T   8      -3.430  -5.587 -17.684  1.00  0.00      TS   C  
ATOM    927  O5' ADE T   8      -2.340  -6.485 -17.854  1.00  0.00      TS   O  
ATOM    928  C4' ADE T   8      -3.076  -4.140 -18.159  1.00  0.00      TS   C  
ATOM    929  O4' ADE T   8      -1.699  -3.765 -17.736  1.00  0.00      TS   O  
ATOM    930  C3' ADE T   8      -2.979  -3.931 -19.733  1.00  0.00      TS   C  
ATOM    931  O3' ADE T   8      -3.988  -3.047 -20.229  1.00  0.00      TS   O  
ATOM    932  C2' ADE T   8      -1.577  -3.317 -19.966  1.00  0.00      TS   C  
ATOM    933  C1' ADE T   8      -1.344  -2.690 -18.587  1.00  0.00      TS   C  
ATOM    934  N1  ADE T   8       2.001   1.138 -18.189  1.00  0.00      TS   N  
ATOM    935  C2  ADE T   8       0.688   1.138 -18.422  1.00  0.00      TS   C  
ATOM    936  N3  ADE T   8      -0.069   0.073 -18.454  1.00  0.00      TS   N  
ATOM    937  C4  ADE T   8       0.620  -1.079 -18.323  1.00  0.00      TS   C  
ATOM    938  C5  ADE T   8       1.923  -1.295 -18.077  1.00  0.00      TS   C  
ATOM    939  C6  ADE T   8       2.644  -0.051 -17.978  1.00  0.00      TS   C  
ATOM    940  N6  ADE T   8       3.934   0.065 -17.621  1.00  0.00      TS   N  
ATOM    941  N7  ADE T   8       2.267  -2.651 -17.908  1.00  0.00      TS   N  
ATOM    942  C8  ADE T   8       1.078  -3.275 -18.117  1.00  0.00      TS   C  
ATOM    943  N9  ADE T   8       0.042  -2.339 -18.356  1.00  0.00      TS   N  
ATOM    944  H2  ADE T   8       0.277   2.116 -18.675  1.00  0.00      TS   H  
ATOM    945  H8  ADE T   8       1.014  -4.357 -18.232  1.00  0.00      TS   H  
ATOM    946  H1' ADE T   8      -1.996  -1.813 -18.385  1.00  0.00      TS   H  
ATOM    947  H2' ADE T   8      -1.586  -2.516 -20.736  1.00  0.00      TS   H  
ATOM    948  H3' ADE T   8      -2.948  -4.913 -20.253  1.00  0.00      TS   H  
ATOM    949  H4' ADE T   8      -3.743  -3.371 -17.716  1.00  0.00      TS   H  
ATOM    950  H5' ADE T   8      -3.785  -5.499 -16.635  1.00  0.00      TS   H  
ATOM    951  H61 ADE T   8       4.323   0.971 -17.454  1.00  0.00      TS   H  
ATOM    952  H62 ADE T   8       4.543  -0.704 -17.423  1.00  0.00      TS   H  
ATOM    953 H2'' ADE T   8      -0.882  -4.116 -20.305  1.00  0.00      TS   H  
ATOM    954 H5'' ADE T   8      -4.326  -5.863 -18.281  1.00  0.00      TS   H  
ATOM    955  P   GUA T   9      -4.680  -3.160 -21.560  1.00  0.00      TS   P  
ATOM    956  O1P GUA T   9      -6.070  -2.678 -21.402  1.00  0.00      TS   O  
ATOM    957  O2P GUA T   9      -4.572  -4.441 -22.324  1.00  0.00      TS   O  
ATOM    958  C5' GUA T   9      -4.288  -0.736 -22.530  1.00  0.00      TS   C  
ATOM    959  O5' GUA T   9      -3.949  -2.112 -22.378  1.00  0.00      TS   O  
ATOM    960  C4' GUA T   9      -3.225  -0.027 -23.360  1.00  0.00      TS   C  
ATOM    961  O4' GUA T   9      -2.016   0.236 -22.614  1.00  0.00      TS   O  
ATOM    962  C3' GUA T   9      -2.755  -0.789 -24.571  1.00  0.00      TS   C  
ATOM    963  O3' GUA T   9      -2.747   0.063 -25.756  1.00  0.00      TS   O  
ATOM    964  C2' GUA T   9      -1.333  -1.251 -24.221  1.00  0.00      TS   C  
ATOM    965  C1' GUA T   9      -0.863  -0.045 -23.374  1.00  0.00      TS   C  
ATOM    966  N1  GUA T   9       3.340   1.843 -21.419  1.00  0.00      TS   N  
ATOM    967  C2  GUA T   9       2.283   2.486 -21.960  1.00  0.00      TS   C  
ATOM    968  N2  GUA T   9       2.478   3.774 -22.074  1.00  0.00      TS   N  
ATOM    969  N3  GUA T   9       1.128   1.980 -22.255  1.00  0.00      TS   N  
ATOM    970  C4  GUA T   9       1.105   0.613 -21.986  1.00  0.00      TS   C  
ATOM    971  C5  GUA T   9       2.121  -0.144 -21.346  1.00  0.00      TS   C  
ATOM    972  C6  GUA T   9       3.379   0.446 -21.163  1.00  0.00      TS   C  
ATOM    973  O6  GUA T   9       4.363  -0.040 -20.656  1.00  0.00      TS   O  
ATOM    974  N7  GUA T   9       1.810  -1.493 -21.352  1.00  0.00      TS   N  
ATOM    975  C8  GUA T   9       0.614  -1.570 -21.920  1.00  0.00      TS   C  
ATOM    976  N9  GUA T   9       0.186  -0.330 -22.471  1.00  0.00      TS   N  
ATOM    977  H1  GUA T   9       4.236   2.273 -21.239  1.00  0.00      TS   H  
ATOM    978  H8  GUA T   9       0.095  -2.527 -21.978  1.00  0.00      TS   H  
ATOM    979  H1' GUA T   9      -0.676   0.899 -23.928  1.00  0.00      TS   H  
ATOM    980  H2' GUA T   9      -0.718  -1.582 -25.084  1.00  0.00      TS   H  
ATOM    981  H21 GUA T   9       3.353   4.160 -21.785  1.00  0.00      TS   H  
ATOM    982  H3' GUA T   9      -3.411  -1.668 -24.747  1.00  0.00      TS   H  
ATOM    983  H22 GUA T   9       1.685   4.281 -22.415  1.00  0.00      TS   H  
ATOM    984  H4' GUA T   9      -3.626   0.970 -23.641  1.00  0.00      TS   H  
ATOM    985  H5' GUA T   9      -4.240  -0.192 -21.562  1.00  0.00      TS   H  
ATOM    986 H2'' GUA T   9      -1.275  -2.143 -23.561  1.00  0.00      TS   H  
ATOM    987 H5'' GUA T   9      -5.338  -0.545 -22.839  1.00  0.00      TS   H  
ATOM    988  P   CYT T  10      -2.505  -0.421 -27.226  1.00  0.00      TS   P  
ATOM    989  O1P CYT T  10      -3.756  -0.265 -27.991  1.00  0.00      TS   O  
ATOM    990  O2P CYT T  10      -1.819  -1.732 -27.250  1.00  0.00      TS   O  
ATOM    991  C5' CYT T  10      -1.890   2.028 -27.682  1.00  0.00      TS   C  
ATOM    992  O5' CYT T  10      -1.483   0.649 -27.711  1.00  0.00      TS   O  
ATOM    993  C4' CYT T  10      -0.668   2.935 -27.383  1.00  0.00      TS   C  
ATOM    994  O4' CYT T  10      -0.101   2.497 -26.080  1.00  0.00      TS   O  
ATOM    995  C3' CYT T  10       0.461   2.699 -28.399  1.00  0.00      TS   C  
ATOM    996  O3' CYT T  10       0.347   3.475 -29.541  1.00  0.00      TS   O  
ATOM    997  C2' CYT T  10       1.669   3.165 -27.593  1.00  0.00      TS   C  
ATOM    998  C1' CYT T  10       1.343   2.770 -26.146  1.00  0.00      TS   C  
ATOM    999  N1  CYT T  10       2.069   1.524 -25.700  1.00  0.00      TS   N  
ATOM   1000  C2  CYT T  10       3.351   1.784 -25.237  1.00  0.00      TS   C  
ATOM   1001  O2  CYT T  10       3.841   2.950 -25.356  1.00  0.00      TS   O  
ATOM   1002  N3  CYT T  10       3.996   0.756 -24.616  1.00  0.00      TS   N  
ATOM   1003  C4  CYT T  10       3.474  -0.517 -24.641  1.00  0.00      TS   C  
ATOM   1004  N4  CYT T  10       4.041  -1.417 -23.875  1.00  0.00      TS   N  
ATOM   1005  C5  CYT T  10       2.235  -0.801 -25.285  1.00  0.00      TS   C  
ATOM   1006  C6  CYT T  10       1.603   0.215 -25.850  1.00  0.00      TS   C  
ATOM   1007  H5  CYT T  10       1.766  -1.774 -25.141  1.00  0.00      TS   H  
ATOM   1008  H6  CYT T  10       0.615   0.139 -26.304  1.00  0.00      TS   H  
ATOM   1009  H1' CYT T  10       1.446   3.621 -25.439  1.00  0.00      TS   H  
ATOM   1010  H2' CYT T  10       1.705   4.275 -27.592  1.00  0.00      TS   H  
ATOM   1011  H3' CYT T  10       0.489   1.607 -28.600  1.00  0.00      TS   H  
ATOM   1012  H4' CYT T  10      -0.888   4.022 -27.445  1.00  0.00      TS   H  
ATOM   1013  H41 CYT T  10       4.903  -1.136 -23.452  1.00  0.00      TS   H  
ATOM   1014  H5' CYT T  10      -2.689   2.323 -26.969  1.00  0.00      TS   H  
ATOM   1015  H42 CYT T  10       3.945  -2.401 -24.029  1.00  0.00      TS   H  
ATOM   1016 H2'' CYT T  10       2.664   2.768 -27.887  1.00  0.00      TS   H  
ATOM   1017 H5'' CYT T  10      -2.122   2.310 -28.731  1.00  0.00      TS   H  
ATOM   1018  P   THY T  11       1.193   3.109 -30.814  1.00  0.00      TS   P  
ATOM   1019  O1P THY T  11       0.662   3.935 -31.879  1.00  0.00      TS   O  
ATOM   1020  O2P THY T  11       1.259   1.651 -31.014  1.00  0.00      TS   O  
ATOM   1021  C5' THY T  11       2.680   5.145 -30.177  1.00  0.00      TS   C  
ATOM   1022  O5' THY T  11       2.634   3.672 -30.472  1.00  0.00      TS   O  
ATOM   1023  C4' THY T  11       4.136   5.612 -29.735  1.00  0.00      TS   C  
ATOM   1024  O4' THY T  11       4.706   4.731 -28.682  1.00  0.00      TS   O  
ATOM   1025  C3' THY T  11       5.172   5.577 -30.853  1.00  0.00      TS   C  
ATOM   1026  O3' THY T  11       6.038   6.676 -30.800  1.00  0.00      TS   O  
ATOM   1027  C2' THY T  11       5.788   4.159 -30.659  1.00  0.00      TS   C  
ATOM   1028  C1' THY T  11       5.833   4.010 -29.147  1.00  0.00      TS   C  
ATOM   1029  N1  THY T  11       5.706   2.629 -28.663  1.00  0.00      TS   N  
ATOM   1030  C2  THY T  11       6.642   2.240 -27.756  1.00  0.00      TS   C  
ATOM   1031  O2  THY T  11       7.598   2.882 -27.356  1.00  0.00      TS   O  
ATOM   1032  N3  THY T  11       6.352   0.940 -27.233  1.00  0.00      TS   N  
ATOM   1033  C4  THY T  11       5.385   0.073 -27.763  1.00  0.00      TS   C  
ATOM   1034  O4  THY T  11       5.317  -1.042 -27.236  1.00  0.00      TS   O  
ATOM   1035  C5  THY T  11       4.651   0.555 -28.821  1.00  0.00      TS   C  
ATOM   1036  C5M THY T  11       3.672  -0.388 -29.421  1.00  0.00      TS   C  
ATOM   1037  C6  THY T  11       4.811   1.799 -29.200  1.00  0.00      TS   C  
ATOM   1038  H3  THY T  11       7.112   0.524 -26.713  1.00  0.00      TS   H  
ATOM   1039  H6  THY T  11       4.018   2.152 -29.859  1.00  0.00      TS   H  
ATOM   1040  H1' THY T  11       6.686   4.546 -28.680  1.00  0.00      TS   H  
ATOM   1041  H2' THY T  11       6.814   4.022 -31.064  1.00  0.00      TS   H  
ATOM   1042  H3' THY T  11       4.688   5.552 -31.852  1.00  0.00      TS   H  
ATOM   1043  H4' THY T  11       4.000   6.602 -29.248  1.00  0.00      TS   H  
ATOM   1044  H5' THY T  11       2.013   5.378 -29.320  1.00  0.00      TS   H  
ATOM   1045  H51 THY T  11       3.719  -1.366 -28.895  1.00  0.00      TS   H  
ATOM   1046  H52 THY T  11       3.847  -0.588 -30.499  1.00  0.00      TS   H  
ATOM   1047  H53 THY T  11       2.604  -0.136 -29.246  1.00  0.00      TS   H  
ATOM   1048 H2'' THY T  11       5.118   3.401 -31.120  1.00  0.00      TS   H  
ATOM   1049 H5'' THY T  11       2.440   5.811 -31.032  1.00  0.00      TS   H  
ATOM   1050  P   ADE T  12       7.106   6.906 -31.914  1.00  0.00      TS   P  
ATOM   1051  O1P ADE T  12       7.357   8.359 -31.774  1.00  0.00      TS   O  
ATOM   1052  O2P ADE T  12       6.675   6.574 -33.304  1.00  0.00      TS   O  
ATOM   1053  C5' ADE T  12       9.025   6.157 -30.288  1.00  0.00      TS   C  
ATOM   1054  O5' ADE T  12       8.446   6.051 -31.576  1.00  0.00      TS   O  
ATOM   1055  C4' ADE T  12      10.379   5.413 -30.177  1.00  0.00      TS   C  
ATOM   1056  O4' ADE T  12      10.170   4.040 -29.820  1.00  0.00      TS   O  
ATOM   1057  C3' ADE T  12      11.223   5.339 -31.426  1.00  0.00      TS   C  
ATOM   1058  O3' ADE T  12      12.590   5.516 -31.213  1.00  0.00      TS   O  
ATOM   1059  C2' ADE T  12      10.862   3.978 -32.076  1.00  0.00      TS   C  
ATOM   1060  C1' ADE T  12      10.601   3.146 -30.819  1.00  0.00      TS   C  
ATOM   1061  N1  ADE T  12       9.216  -1.496 -29.265  1.00  0.00      TS   N  
ATOM   1062  C2  ADE T  12      10.316  -0.728 -29.146  1.00  0.00      TS   C  
ATOM   1063  N3  ADE T  12      10.554   0.492 -29.595  1.00  0.00      TS   N  
ATOM   1064  C4  ADE T  12       9.515   0.941 -30.310  1.00  0.00      TS   C  
ATOM   1065  C5  ADE T  12       8.323   0.306 -30.581  1.00  0.00      TS   C  
ATOM   1066  C6  ADE T  12       8.176  -0.982 -30.014  1.00  0.00      TS   C  
ATOM   1067  N6  ADE T  12       6.973  -1.511 -30.120  1.00  0.00      TS   N  
ATOM   1068  N7  ADE T  12       7.605   1.029 -31.526  1.00  0.00      TS   N  
ATOM   1069  C8  ADE T  12       8.285   2.116 -31.646  1.00  0.00      TS   C  
ATOM   1070  N9  ADE T  12       9.502   2.148 -30.915  1.00  0.00      TS   N  
ATOM   1071  H2  ADE T  12      11.256  -1.039 -28.691  1.00  0.00      TS   H  
ATOM   1072  H8  ADE T  12       8.113   2.884 -32.399  1.00  0.00      TS   H  
ATOM   1073  H1' ADE T  12      11.563   2.652 -30.561  1.00  0.00      TS   H  
ATOM   1074  H2' ADE T  12      11.557   3.489 -32.790  1.00  0.00      TS   H  
ATOM   1075  H3' ADE T  12      10.844   6.165 -32.065  1.00  0.00      TS   H  
ATOM   1076  H4' ADE T  12      10.998   5.851 -29.366  1.00  0.00      TS   H  
ATOM   1077  H5' ADE T  12       8.260   5.863 -29.538  1.00  0.00      TS   H  
ATOM   1078  H61 ADE T  12       6.729  -2.367 -29.663  1.00  0.00      TS   H  
ATOM   1079  H62 ADE T  12       6.447  -1.179 -30.904  1.00  0.00      TS   H  
ATOM   1080 H2'' ADE T  12       9.984   4.181 -32.726  1.00  0.00      TS   H  
ATOM   1081 H5'' ADE T  12       9.167   7.236 -30.062  1.00  0.00      TS   H  
ATOM   1082  P   THY T  13      13.735   5.289 -32.228  1.00  0.00      TS   P  
ATOM   1083  O1P THY T  13      14.888   6.121 -31.938  1.00  0.00      TS   O  
ATOM   1084  O2P THY T  13      13.202   5.536 -33.593  1.00  0.00      TS   O  
ATOM   1085  C5' THY T  13      14.616   3.417 -30.669  1.00  0.00      TS   C  
ATOM   1086  O5' THY T  13      14.094   3.770 -32.016  1.00  0.00      TS   O  
ATOM   1087  C4' THY T  13      15.088   1.976 -30.564  1.00  0.00      TS   C  
ATOM   1088  O4' THY T  13      13.897   1.160 -30.660  1.00  0.00      TS   O  
ATOM   1089  C3' THY T  13      16.087   1.483 -31.666  1.00  0.00      TS   C  
ATOM   1090  O3' THY T  13      17.090   0.603 -31.069  1.00  0.00      TS   O  
ATOM   1091  C2' THY T  13      15.221   0.654 -32.512  1.00  0.00      TS   C  
ATOM   1092  C1' THY T  13      14.138   0.082 -31.590  1.00  0.00      TS   C  
ATOM   1093  N1  THY T  13      12.868  -0.254 -32.175  1.00  0.00      TS   N  
ATOM   1094  C2  THY T  13      12.352  -1.501 -31.859  1.00  0.00      TS   C  
ATOM   1095  O2  THY T  13      12.966  -2.409 -31.235  1.00  0.00      TS   O  
ATOM   1096  N3  THY T  13      11.104  -1.757 -32.453  1.00  0.00      TS   N  
ATOM   1097  C4  THY T  13      10.349  -0.902 -33.194  1.00  0.00      TS   C  
ATOM   1098  O4  THY T  13       9.134  -1.104 -33.385  1.00  0.00      TS   O  
ATOM   1099  C5  THY T  13      10.998   0.316 -33.583  1.00  0.00      TS   C  
ATOM   1100  C5M THY T  13      10.241   1.277 -34.482  1.00  0.00      TS   C  
ATOM   1101  C6  THY T  13      12.262   0.527 -33.109  1.00  0.00      TS   C  
ATOM   1102  H3  THY T  13      10.676  -2.592 -32.078  1.00  0.00      TS   H  
ATOM   1103  H6  THY T  13      12.667   1.525 -33.286  1.00  0.00      TS   H  
ATOM   1104  H1' THY T  13      14.673  -0.739 -31.067  1.00  0.00      TS   H  
ATOM   1105  H2' THY T  13      15.570  -0.170 -33.171  1.00  0.00      TS   H  
ATOM   1106  H3' THY T  13      16.648   2.327 -32.120  1.00  0.00      TS   H  
ATOM   1107  H4' THY T  13      15.646   1.946 -29.603  1.00  0.00      TS   H  
ATOM   1108  H5' THY T  13      13.712   3.403 -30.021  1.00  0.00      TS   H  
ATOM   1109  H51 THY T  13       9.672   0.737 -35.270  1.00  0.00      TS   H  
ATOM   1110  H52 THY T  13      11.023   1.846 -35.031  1.00  0.00      TS   H  
ATOM   1111  H53 THY T  13       9.513   1.979 -34.022  1.00  0.00      TS   H  
ATOM   1112 H2'' THY T  13      14.747   1.382 -33.203  1.00  0.00      TS   H  
ATOM   1113 H5'' THY T  13      15.278   4.181 -30.208  1.00  0.00      TS   H  
ATOM   1114  P   ADE T  14      18.223   0.061 -31.977  1.00  0.00      TS   P  
ATOM   1115  O1P ADE T  14      19.498  -0.075 -31.250  1.00  0.00      TS   O  
ATOM   1116  O2P ADE T  14      18.202   0.876 -33.181  1.00  0.00      TS   O  
ATOM   1117  C5' ADE T  14      17.385  -2.379 -31.167  1.00  0.00      TS   C  
ATOM   1118  O5' ADE T  14      17.585  -1.380 -32.138  1.00  0.00      TS   O  
ATOM   1119  C4' ADE T  14      17.125  -3.793 -31.764  1.00  0.00      TS   C  
ATOM   1120  O4' ADE T  14      15.725  -3.911 -32.272  1.00  0.00      TS   O  
ATOM   1121  C3' ADE T  14      18.091  -4.010 -33.011  1.00  0.00      TS   C  
ATOM   1122  O3' ADE T  14      18.486  -5.382 -33.042  1.00  0.00      TS   O  
ATOM   1123  C2' ADE T  14      17.123  -3.758 -34.168  1.00  0.00      TS   C  
ATOM   1124  C1' ADE T  14      15.766  -4.292 -33.604  1.00  0.00      TS   C  
ATOM   1125  N1  ADE T  14      10.960  -5.008 -35.274  1.00  0.00      TS   N  
ATOM   1126  C2  ADE T  14      11.884  -5.838 -34.791  1.00  0.00      TS   C  
ATOM   1127  N3  ADE T  14      13.092  -5.610 -34.347  1.00  0.00      TS   N  
ATOM   1128  C4  ADE T  14      13.369  -4.297 -34.493  1.00  0.00      TS   C  
ATOM   1129  C5  ADE T  14      12.583  -3.325 -34.996  1.00  0.00      TS   C  
ATOM   1130  C6  ADE T  14      11.325  -3.668 -35.406  1.00  0.00      TS   C  
ATOM   1131  N6  ADE T  14      10.437  -2.810 -35.950  1.00  0.00      TS   N  
ATOM   1132  N7  ADE T  14      13.219  -2.132 -35.179  1.00  0.00      TS   N  
ATOM   1133  C8  ADE T  14      14.408  -2.394 -34.624  1.00  0.00      TS   C  
ATOM   1134  N9  ADE T  14      14.591  -3.685 -34.256  1.00  0.00      TS   N  
ATOM   1135  H2  ADE T  14      11.510  -6.830 -34.541  1.00  0.00      TS   H  
ATOM   1136  H8  ADE T  14      15.093  -1.572 -34.417  1.00  0.00      TS   H  
ATOM   1137  H1' ADE T  14      15.734  -5.370 -33.869  1.00  0.00      TS   H  
ATOM   1138  H2' ADE T  14      17.436  -4.271 -35.103  1.00  0.00      TS   H  
ATOM   1139  H3' ADE T  14      18.964  -3.329 -32.917  1.00  0.00      TS   H  
ATOM   1140  H4' ADE T  14      17.275  -4.538 -30.954  1.00  0.00      TS   H  
ATOM   1141  H5' ADE T  14      16.477  -2.143 -30.572  1.00  0.00      TS   H  
ATOM   1142  H61 ADE T  14       9.469  -2.994 -36.122  1.00  0.00      TS   H  
ATOM   1143  H62 ADE T  14      10.750  -1.893 -36.194  1.00  0.00      TS   H  
ATOM   1144 H2'' ADE T  14      17.109  -2.663 -34.354  1.00  0.00      TS   H  
ATOM   1145 H5'' ADE T  14      18.256  -2.467 -30.484  1.00  0.00      TS   H  
ATOM   1146  P   THY T  15      19.791  -5.804 -33.795  1.00  0.00      TS   P  
ATOM   1147  O1P THY T  15      20.757  -6.366 -32.849  1.00  0.00      TS   O  
ATOM   1148  O2P THY T  15      20.229  -4.697 -34.670  1.00  0.00      TS   O  
ATOM   1149  C5' THY T  15      18.682  -8.196 -33.978  1.00  0.00      TS   C  
ATOM   1150  O5' THY T  15      19.326  -7.048 -34.678  1.00  0.00      TS   O  
ATOM   1151  C4' THY T  15      17.288  -8.610 -34.619  1.00  0.00      TS   C  
ATOM   1152  O4' THY T  15      16.481  -7.547 -35.143  1.00  0.00      TS   O  
ATOM   1153  C3' THY T  15      17.496  -9.482 -35.826  1.00  0.00      TS   C  
ATOM   1154  O3' THY T  15      17.648 -10.884 -35.544  1.00  0.00      TS   O  
ATOM   1155  C2' THY T  15      16.163  -9.321 -36.533  1.00  0.00      TS   C  
ATOM   1156  C1' THY T  15      15.379  -8.271 -35.773  1.00  0.00      TS   C  
ATOM   1157  N1  THY T  15      14.554  -7.362 -36.610  1.00  0.00      TS   N  
ATOM   1158  C2  THY T  15      13.335  -7.861 -36.914  1.00  0.00      TS   C  
ATOM   1159  O2  THY T  15      12.921  -8.927 -36.412  1.00  0.00      TS   O  
ATOM   1160  N3  THY T  15      12.674  -7.131 -37.827  1.00  0.00      TS   N  
ATOM   1161  C4  THY T  15      13.004  -5.807 -38.227  1.00  0.00      TS   C  
ATOM   1162  O4  THY T  15      12.198  -5.172 -38.813  1.00  0.00      TS   O  
ATOM   1163  C5  THY T  15      14.346  -5.394 -37.838  1.00  0.00      TS   C  
ATOM   1164  C5M THY T  15      14.793  -4.057 -38.391  1.00  0.00      TS   C  
ATOM   1165  C6  THY T  15      15.083  -6.182 -37.092  1.00  0.00      TS   C  
ATOM   1166  H3  THY T  15      11.695  -7.265 -38.036  1.00  0.00      TS   H  
ATOM   1167  H6  THY T  15      15.919  -5.771 -36.525  1.00  0.00      TS   H  
ATOM   1168  H1' THY T  15      14.888  -8.748 -34.898  1.00  0.00      TS   H  
ATOM   1169  H2' THY T  15      15.518 -10.223 -36.597  1.00  0.00      TS   H  
ATOM   1170  H3' THY T  15      18.363  -9.046 -36.365  1.00  0.00      TS   H  
ATOM   1171  H4' THY T  15      16.676  -9.143 -33.859  1.00  0.00      TS   H  
ATOM   1172  H5' THY T  15      18.448  -8.060 -32.901  1.00  0.00      TS   H  
ATOM   1173  H51 THY T  15      15.653  -4.096 -39.094  1.00  0.00      TS   H  
ATOM   1174  H52 THY T  15      15.348  -3.534 -37.582  1.00  0.00      TS   H  
ATOM   1175  H53 THY T  15      14.021  -3.394 -38.837  1.00  0.00      TS   H  
ATOM   1176 H2'' THY T  15      16.278  -8.944 -37.572  1.00  0.00      TS   H  
ATOM   1177 H5'' THY T  15      19.392  -9.046 -34.075  1.00  0.00      TS   H  
ATOM   1178  P   ADE T  16      18.148 -11.847 -36.692  1.00  0.00      TS   P  
ATOM   1179  O1P ADE T  16      19.238 -12.644 -36.078  1.00  0.00      TS   O  
ATOM   1180  O2P ADE T  16      18.601 -11.050 -37.863  1.00  0.00      TS   O  
ATOM   1181  C5' ADE T  16      15.947 -13.123 -36.179  1.00  0.00      TS   C  
ATOM   1182  O5' ADE T  16      16.960 -12.776 -37.141  1.00  0.00      TS   O  
ATOM   1183  C4' ADE T  16      14.604 -13.580 -36.768  1.00  0.00      TS   C  
ATOM   1184  O4' ADE T  16      13.788 -12.395 -37.190  1.00  0.00      TS   O  
ATOM   1185  C3' ADE T  16      14.706 -14.537 -37.993  1.00  0.00      TS   C  
ATOM   1186  O3' ADE T  16      13.705 -15.565 -37.967  1.00  0.00      TS   O  
ATOM   1187  C2' ADE T  16      14.484 -13.575 -39.118  1.00  0.00      TS   C  
ATOM   1188  C1' ADE T  16      13.450 -12.546 -38.531  1.00  0.00      TS   C  
ATOM   1189  N1  ADE T  16      10.738  -9.010 -41.086  1.00  0.00      TS   N  
ATOM   1190  C2  ADE T  16      10.378 -10.149 -40.539  1.00  0.00      TS   C  
ATOM   1191  N3  ADE T  16      11.117 -10.936 -39.813  1.00  0.00      TS   N  
ATOM   1192  C4  ADE T  16      12.414 -10.521 -39.733  1.00  0.00      TS   C  
ATOM   1193  C5  ADE T  16      12.941  -9.372 -40.157  1.00  0.00      TS   C  
ATOM   1194  C6  ADE T  16      12.020  -8.607 -40.912  1.00  0.00      TS   C  
ATOM   1195  N6  ADE T  16      12.389  -7.445 -41.597  1.00  0.00      TS   N  
ATOM   1196  N7  ADE T  16      14.316  -9.297 -39.936  1.00  0.00      TS   N  
ATOM   1197  C8  ADE T  16      14.559 -10.408 -39.318  1.00  0.00      TS   C  
ATOM   1198  N9  ADE T  16      13.479 -11.240 -39.195  1.00  0.00      TS   N  
ATOM   1199  H2  ADE T  16       9.407 -10.520 -40.866  1.00  0.00      TS   H  
ATOM   1200  H8  ADE T  16      15.521 -10.677 -38.882  1.00  0.00      TS   H  
ATOM   1201  H1' ADE T  16      12.473 -13.071 -38.466  1.00  0.00      TS   H  
ATOM   1202  H2' ADE T  16      14.169 -14.133 -40.026  1.00  0.00      TS   H  
ATOM   1203  H3' ADE T  16      15.794 -14.758 -37.979  1.00  0.00      TS   H  
ATOM   1204  H4' ADE T  16      13.949 -14.122 -36.052  1.00  0.00      TS   H  
ATOM   1205  H5' ADE T  16      15.691 -12.348 -35.423  1.00  0.00      TS   H  
ATOM   1206  H61 ADE T  16      13.341  -7.140 -41.571  1.00  0.00      TS   H  
ATOM   1207  H62 ADE T  16      11.691  -6.935 -42.100  1.00  0.00      TS   H  
ATOM   1208 H2'' ADE T  16      15.408 -13.017 -39.377  1.00  0.00      TS   H  
ATOM   1209 H5'' ADE T  16      16.351 -14.005 -35.638  1.00  0.00      TS   H  
ATOM   1210  P   THY T  17      14.097 -16.861 -38.898  1.00  0.00      TS   P  
ATOM   1211  O1P THY T  17      13.323 -18.034 -38.328  1.00  0.00      TS   O  
ATOM   1212  O2P THY T  17      15.523 -17.008 -39.134  1.00  0.00      TS   O  
ATOM   1213  C5' THY T  17      12.009 -16.631 -40.332  1.00  0.00      TS   C  
ATOM   1214  O5' THY T  17      13.404 -16.475 -40.231  1.00  0.00      TS   O  
ATOM   1215  C4' THY T  17      11.307 -15.660 -41.406  1.00  0.00      TS   C  
ATOM   1216  O4' THY T  17      11.953 -14.403 -41.502  1.00  0.00      TS   O  
ATOM   1217  C3' THY T  17      11.534 -16.206 -42.825  1.00  0.00      TS   C  
ATOM   1218  O3' THY T  17      10.371 -16.888 -43.219  1.00  0.00      TS   O  
ATOM   1219  C2' THY T  17      11.846 -14.930 -43.677  1.00  0.00      TS   C  
ATOM   1220  C1' THY T  17      11.521 -13.780 -42.716  1.00  0.00      TS   C  
ATOM   1221  N1  THY T  17      12.284 -12.525 -43.034  1.00  0.00      TS   N  
ATOM   1222  C2  THY T  17      11.697 -11.424 -43.607  1.00  0.00      TS   C  
ATOM   1223  O2  THY T  17      10.525 -11.426 -43.907  1.00  0.00      TS   O  
ATOM   1224  N3  THY T  17      12.466 -10.346 -43.872  1.00  0.00      TS   N  
ATOM   1225  C4  THY T  17      13.773 -10.166 -43.394  1.00  0.00      TS   C  
ATOM   1226  O4  THY T  17      14.360  -9.075 -43.603  1.00  0.00      TS   O  
ATOM   1227  C5  THY T  17      14.337 -11.331 -42.774  1.00  0.00      TS   C  
ATOM   1228  C5M THY T  17      15.774 -11.208 -42.366  1.00  0.00      TS   C  
ATOM   1229  C6  THY T  17      13.599 -12.420 -42.643  1.00  0.00      TS   C  
ATOM   1230  H3  THY T  17      12.064  -9.508 -44.269  1.00  0.00      TS   H  
ATOM   1231  H6  THY T  17      14.005 -13.389 -42.351  1.00  0.00      TS   H  
ATOM   1232  H1' THY T  17      10.441 -13.532 -42.637  1.00  0.00      TS   H  
ATOM   1233  H2' THY T  17      11.109 -14.790 -44.495  1.00  0.00      TS   H  
ATOM   1234  H3' THY T  17      12.467 -16.806 -42.773  1.00  0.00      TS   H  
ATOM   1235  H4' THY T  17      10.219 -15.533 -41.220  1.00  0.00      TS   H  
ATOM   1236  H5' THY T  17      11.543 -16.433 -39.342  1.00  0.00      TS   H  
ATOM   1237  H51 THY T  17      15.792 -10.255 -41.796  1.00  0.00      TS   H  
ATOM   1238  H52 THY T  17      16.328 -11.100 -43.323  1.00  0.00      TS   H  
ATOM   1239  H53 THY T  17      16.201 -12.050 -41.780  1.00  0.00      TS   H  
ATOM   1240 H2'' THY T  17      12.890 -14.768 -44.020  1.00  0.00      TS   H  
ATOM   1241 H5'' THY T  17      11.691 -17.667 -40.577  1.00  0.00      TS   H  
ATOM   1242  P   ADE T  18      10.287 -18.426 -43.546  1.00  0.00      TS   P  
ATOM   1243  O1P ADE T  18       9.418 -19.033 -42.486  1.00  0.00      TS   O  
ATOM   1244  O2P ADE T  18      11.696 -18.925 -43.546  1.00  0.00      TS   O  
ATOM   1245  C5' ADE T  18       8.216 -18.296 -45.145  1.00  0.00      TS   C  
ATOM   1246  O5' ADE T  18       9.598 -18.595 -44.987  1.00  0.00      TS   O  
ATOM   1247  C4' ADE T  18       7.854 -17.756 -46.594  1.00  0.00      TS   C  
ATOM   1248  O4' ADE T  18       8.558 -16.463 -46.845  1.00  0.00      TS   O  
ATOM   1249  C3' ADE T  18       8.317 -18.658 -47.790  1.00  0.00      TS   C  
ATOM   1250  O3' ADE T  18       7.386 -18.606 -48.897  1.00  0.00      TS   O  
ATOM   1251  C2' ADE T  18       9.648 -18.034 -48.286  1.00  0.00      TS   C  
ATOM   1252  C1' ADE T  18       9.374 -16.549 -48.032  1.00  0.00      TS   C  
ATOM   1253  N1  ADE T  18      11.074 -11.808 -47.124  1.00  0.00      TS   N  
ATOM   1254  C2  ADE T  18       9.910 -12.308 -47.502  1.00  0.00      TS   C  
ATOM   1255  N3  ADE T  18       9.500 -13.540 -47.813  1.00  0.00      TS   N  
ATOM   1256  C4  ADE T  18      10.614 -14.367 -47.750  1.00  0.00      TS   C  
ATOM   1257  C5  ADE T  18      11.889 -14.029 -47.373  1.00  0.00      TS   C  
ATOM   1258  C6  ADE T  18      12.119 -12.667 -46.994  1.00  0.00      TS   C  
ATOM   1259  N6  ADE T  18      13.344 -12.191 -46.636  1.00  0.00      TS   N  
ATOM   1260  N7  ADE T  18      12.739 -15.122 -47.427  1.00  0.00      TS   N  
ATOM   1261  C8  ADE T  18      11.888 -16.103 -47.738  1.00  0.00      TS   C  
ATOM   1262  N9  ADE T  18      10.587 -15.751 -47.846  1.00  0.00      TS   N  
ATOM   1263  H2  ADE T  18       9.133 -11.553 -47.625  1.00  0.00      TS   H  
ATOM   1264  H8  ADE T  18      12.166 -17.155 -47.809  1.00  0.00      TS   H  
ATOM   1265  H1' ADE T  18       8.736 -16.220 -48.880  1.00  0.00      TS   H  
ATOM   1266  H2' ADE T  18       9.662 -18.228 -49.380  1.00  0.00      TS   H  
ATOM   1267  H3' ADE T  18       8.416 -19.700 -47.417  1.00  0.00      TS   H  
ATOM   1268  H4' ADE T  18       6.762 -17.553 -46.634  1.00  0.00      TS   H  
ATOM   1269  H5' ADE T  18       7.953 -17.464 -44.455  1.00  0.00      TS   H  
ATOM   1270  H61 ADE T  18      13.549 -11.213 -46.594  1.00  0.00      TS   H  
ATOM   1271  H62 ADE T  18      14.134 -12.805 -46.626  1.00  0.00      TS   H  
ATOM   1272 H2'' ADE T  18      10.403 -18.629 -47.729  1.00  0.00      TS   H  
ATOM   1273 H5'' ADE T  18       7.542 -19.175 -45.070  1.00  0.00      TS   H  
ATOM   1274  P   ADE T  19       6.565 -19.789 -49.420  1.00  0.00      TS   P  
ATOM   1275  O1P ADE T  19       5.820 -20.541 -48.371  1.00  0.00      TS   O  
ATOM   1276  O2P ADE T  19       7.471 -20.642 -50.235  1.00  0.00      TS   O  
ATOM   1277  C5' ADE T  19       4.685 -18.106 -49.833  1.00  0.00      TS   C  
ATOM   1278  O5' ADE T  19       5.488 -19.231 -50.417  1.00  0.00      TS   O  
ATOM   1279  C4' ADE T  19       4.727 -16.834 -50.632  1.00  0.00      TS   C  
ATOM   1280  O4' ADE T  19       6.062 -16.303 -50.651  1.00  0.00      TS   O  
ATOM   1281  C3' ADE T  19       4.206 -16.908 -52.135  1.00  0.00      TS   C  
ATOM   1282  O3' ADE T  19       3.357 -15.848 -52.526  1.00  0.00      TS   O  
ATOM   1283  C2' ADE T  19       5.505 -16.948 -52.906  1.00  0.00      TS   C  
ATOM   1284  C1' ADE T  19       6.456 -16.064 -52.021  1.00  0.00      TS   C  
ATOM   1285  N1  ADE T  19      11.028 -14.202 -50.569  1.00  0.00      TS   N  
ATOM   1286  C2  ADE T  19       9.863 -13.608 -50.839  1.00  0.00      TS   C  
ATOM   1287  N3  ADE T  19       8.703 -14.205 -51.241  1.00  0.00      TS   N  
ATOM   1288  C4  ADE T  19       8.855 -15.481 -51.571  1.00  0.00      TS   C  
ATOM   1289  C5  ADE T  19      10.065 -16.176 -51.504  1.00  0.00      TS   C  
ATOM   1290  C6  ADE T  19      11.177 -15.473 -50.996  1.00  0.00      TS   C  
ATOM   1291  N6  ADE T  19      12.396 -15.975 -50.854  1.00  0.00      TS   N  
ATOM   1292  N7  ADE T  19       9.861 -17.490 -51.964  1.00  0.00      TS   N  
ATOM   1293  C8  ADE T  19       8.582 -17.573 -52.124  1.00  0.00      TS   C  
ATOM   1294  N9  ADE T  19       7.916 -16.365 -51.992  1.00  0.00      TS   N  
ATOM   1295  H2  ADE T  19       9.698 -12.587 -50.493  1.00  0.00      TS   H  
ATOM   1296  H8  ADE T  19       8.043 -18.434 -52.520  1.00  0.00      TS   H  
ATOM   1297  H1' ADE T  19       6.225 -15.042 -52.391  1.00  0.00      TS   H  
ATOM   1298  H2' ADE T  19       5.379 -16.562 -53.940  1.00  0.00      TS   H  
ATOM   1299  H3' ADE T  19       3.567 -17.812 -52.224  1.00  0.00      TS   H  
ATOM   1300  H4' ADE T  19       4.163 -16.018 -50.131  1.00  0.00      TS   H  
ATOM   1301  H5' ADE T  19       4.912 -17.872 -48.771  1.00  0.00      TS   H  
ATOM   1302  H61 ADE T  19      12.679 -16.898 -51.117  1.00  0.00      TS   H  
ATOM   1303  H62 ADE T  19      13.187 -15.367 -50.785  1.00  0.00      TS   H  
ATOM   1304 H2'' ADE T  19       5.979 -17.953 -52.924  1.00  0.00      TS   H  
ATOM   1305 H5'' ADE T  19       3.603 -18.359 -49.811  1.00  0.00      TS   H  
ATOM   1306  P   GUA T  20       2.740 -15.793 -53.970  1.00  0.00      TS   P  
ATOM   1307  O1P GUA T  20       1.416 -15.098 -53.849  1.00  0.00      TS   O  
ATOM   1308  O2P GUA T  20       2.804 -17.118 -54.686  1.00  0.00      TS   O  
ATOM   1309  C5' GUA T  20       3.911 -13.444 -54.155  1.00  0.00      TS   C  
ATOM   1310  O5' GUA T  20       3.740 -14.803 -54.676  1.00  0.00      TS   O  
ATOM   1311  C4' GUA T  20       4.522 -12.447 -55.126  1.00  0.00      TS   C  
ATOM   1312  O4' GUA T  20       5.951 -12.567 -54.926  1.00  0.00      TS   O  
ATOM   1313  C3' GUA T  20       4.264 -12.743 -56.636  1.00  0.00      TS   C  
ATOM   1314  O3' GUA T  20       4.186 -11.649 -57.526  1.00  0.00      TS   O  
ATOM   1315  C2' GUA T  20       5.428 -13.565 -56.960  1.00  0.00      TS   C  
ATOM   1316  C1' GUA T  20       6.574 -12.990 -56.097  1.00  0.00      TS   C  
ATOM   1317  N1  GUA T  20      11.298 -13.384 -54.280  1.00  0.00      TS   N  
ATOM   1318  C2  GUA T  20      10.528 -12.304 -54.594  1.00  0.00      TS   C  
ATOM   1319  N2  GUA T  20      10.937 -11.173 -53.973  1.00  0.00      TS   N  
ATOM   1320  N3  GUA T  20       9.368 -12.278 -55.278  1.00  0.00      TS   N  
ATOM   1321  C4  GUA T  20       8.921 -13.560 -55.303  1.00  0.00      TS   C  
ATOM   1322  C5  GUA T  20       9.579 -14.732 -55.077  1.00  0.00      TS   C  
ATOM   1323  C6  GUA T  20      10.934 -14.721 -54.547  1.00  0.00      TS   C  
ATOM   1324  O6  GUA T  20      11.600 -15.692 -54.233  1.00  0.00      TS   O  
ATOM   1325  N7  GUA T  20       8.734 -15.829 -55.381  1.00  0.00      TS   N  
ATOM   1326  C8  GUA T  20       7.661 -15.281 -55.760  1.00  0.00      TS   C  
ATOM   1327  N9  GUA T  20       7.682 -13.918 -55.740  1.00  0.00      TS   N  
ATOM   1328  H1  GUA T  20      12.192 -13.230 -53.837  1.00  0.00      TS   H  
ATOM   1329  H8  GUA T  20       6.773 -15.881 -55.963  1.00  0.00      TS   H  
ATOM   1330  H1' GUA T  20       7.046 -12.131 -56.619  1.00  0.00      TS   H  
ATOM   1331  H2' GUA T  20       5.625 -13.661 -58.049  1.00  0.00      TS   H  
ATOM   1332  H21 GUA T  20      10.551 -10.318 -54.321  1.00  0.00      TS   H  
ATOM   1333  H3' GUA T  20       3.310 -13.312 -56.656  1.00  0.00      TS   H  
ATOM   1334  H22 GUA T  20      11.663 -11.219 -53.288  1.00  0.00      TS   H  
ATOM   1335  H4' GUA T  20       4.140 -11.424 -54.917  1.00  0.00      TS   H  
ATOM   1336  H5' GUA T  20       4.557 -13.479 -53.251  1.00  0.00      TS   H  
ATOM   1337  H3T GUA T  20       4.859 -11.797 -58.194  1.00  0.00      TS   H  
ATOM   1338 H2'' GUA T  20       5.059 -14.587 -56.726  1.00  0.00      TS   H  
ATOM   1339 H5'' GUA T  20       2.950 -13.041 -53.772  1.00  0.00      TS   H  
TER   
END
