# Supplementary material for: CRISPR-Cas12a exploits R-loop asymmetry to form double-strand breaks
Source: eLife. 2020 Jun 10;9:e55143. doi: 10.7554/eLife.55143 (PMC7286691; doi:10.7554/eLife.55143)
Supplement: Figure 5—source data 2. [file elife-55143-fig5-data2.zip › Figure 5ΓÇöSource Data 2/Example_MD_trajectories/5prime_boundary/5prime_boundary_31.pdb]

ATOM      1  C5' CYT B   1      15.797  -9.645 -54.376  1.00  0.00      BS   C  
ATOM      2  O5' CYT B   1      14.458  -9.479 -53.888  1.00  0.00      BS   O  
ATOM      3  C4' CYT B   1      15.898  -9.828 -55.938  1.00  0.00      BS   C  
ATOM      4  O4' CYT B   1      15.255 -11.103 -56.364  1.00  0.00      BS   O  
ATOM      5  C3' CYT B   1      15.225  -8.813 -56.838  1.00  0.00      BS   C  
ATOM      6  O3' CYT B   1      15.926  -7.580 -56.891  1.00  0.00      BS   O  
ATOM      7  C2' CYT B   1      15.364  -9.561 -58.199  1.00  0.00      BS   C  
ATOM      8  C1' CYT B   1      14.977 -11.025 -57.763  1.00  0.00      BS   C  
ATOM      9  N1  CYT B   1      13.528 -11.445 -57.896  1.00  0.00      BS   N  
ATOM     10  C2  CYT B   1      13.219 -12.816 -57.859  1.00  0.00      BS   C  
ATOM     11  O2  CYT B   1      14.098 -13.680 -57.687  1.00  0.00      BS   O  
ATOM     12  N3  CYT B   1      11.824 -13.169 -57.992  1.00  0.00      BS   N  
ATOM     13  C4  CYT B   1      10.957 -12.255 -58.308  1.00  0.00      BS   C  
ATOM     14  N4  CYT B   1       9.688 -12.577 -58.530  1.00  0.00      BS   N  
ATOM     15  C5  CYT B   1      11.336 -10.877 -58.512  1.00  0.00      BS   C  
ATOM     16  C6  CYT B   1      12.617 -10.524 -58.193  1.00  0.00      BS   C  
ATOM     17  H5  CYT B   1      10.594 -10.155 -58.852  1.00  0.00      BS   H  
ATOM     18  H6  CYT B   1      12.804  -9.454 -58.284  1.00  0.00      BS   H  
ATOM     19  H1' CYT B   1      15.618 -11.822 -58.196  1.00  0.00      BS   H  
ATOM     20  H2' CYT B   1      16.451  -9.466 -58.414  1.00  0.00      BS   H  
ATOM     21  H3' CYT B   1      14.149  -8.725 -56.573  1.00  0.00      BS   H  
ATOM     22  H4' CYT B   1      16.979  -9.970 -56.150  1.00  0.00      BS   H  
ATOM     23  H41 CYT B   1       9.400 -13.476 -58.200  1.00  0.00      BS   H  
ATOM     24  H5' CYT B   1      16.239 -10.578 -53.966  1.00  0.00      BS   H  
ATOM     25  H42 CYT B   1       9.085 -11.884 -58.927  1.00  0.00      BS   H  
ATOM     26  H5T CYT B   1      14.497  -8.532 -53.735  1.00  0.00      BS   H  
ATOM     27 H2'' CYT B   1      14.772  -9.083 -59.009  1.00  0.00      BS   H  
ATOM     28 H5'' CYT B   1      16.426  -8.731 -54.322  1.00  0.00      BS   H  
ATOM     29  P   THY B   2      15.495  -6.191 -56.244  1.00  0.00      BS   P  
ATOM     30  O1P THY B   2      14.784  -5.408 -57.286  1.00  0.00      BS   O  
ATOM     31  O2P THY B   2      16.713  -5.550 -55.703  1.00  0.00      BS   O  
ATOM     32  C5' THY B   2      13.391  -5.733 -54.690  1.00  0.00      BS   C  
ATOM     33  O5' THY B   2      14.470  -6.531 -55.082  1.00  0.00      BS   O  
ATOM     34  C4' THY B   2      13.176  -5.826 -53.197  1.00  0.00      BS   C  
ATOM     35  O4' THY B   2      13.158  -7.255 -52.790  1.00  0.00      BS   O  
ATOM     36  C3' THY B   2      14.307  -5.225 -52.367  1.00  0.00      BS   C  
ATOM     37  O3' THY B   2      13.778  -4.344 -51.343  1.00  0.00      BS   O  
ATOM     38  C2' THY B   2      14.858  -6.436 -51.638  1.00  0.00      BS   C  
ATOM     39  C1' THY B   2      13.634  -7.310 -51.417  1.00  0.00      BS   C  
ATOM     40  N1  THY B   2      13.826  -8.747 -51.032  1.00  0.00      BS   N  
ATOM     41  C2  THY B   2      12.711  -9.631 -51.242  1.00  0.00      BS   C  
ATOM     42  O2  THY B   2      11.624  -9.196 -51.594  1.00  0.00      BS   O  
ATOM     43  N3  THY B   2      12.941 -10.983 -51.089  1.00  0.00      BS   N  
ATOM     44  C4  THY B   2      14.182 -11.555 -50.839  1.00  0.00      BS   C  
ATOM     45  O4  THY B   2      14.323 -12.763 -50.839  1.00  0.00      BS   O  
ATOM     46  C5  THY B   2      15.264 -10.586 -50.658  1.00  0.00      BS   C  
ATOM     47  C5M THY B   2      16.603 -11.086 -50.241  1.00  0.00      BS   C  
ATOM     48  C6  THY B   2      15.007  -9.278 -50.717  1.00  0.00      BS   C  
ATOM     49  H3  THY B   2      12.147 -11.589 -51.241  1.00  0.00      BS   H  
ATOM     50  H6  THY B   2      15.850  -8.612 -50.904  1.00  0.00      BS   H  
ATOM     51  H1' THY B   2      12.878  -6.798 -50.785  1.00  0.00      BS   H  
ATOM     52  H2' THY B   2      15.499  -6.210 -50.760  1.00  0.00      BS   H  
ATOM     53  H3' THY B   2      15.067  -4.700 -52.987  1.00  0.00      BS   H  
ATOM     54  H4' THY B   2      12.188  -5.456 -52.851  1.00  0.00      BS   H  
ATOM     55  H5' THY B   2      12.543  -6.196 -55.239  1.00  0.00      BS   H  
ATOM     56  H51 THY B   2      16.682 -10.812 -49.168  1.00  0.00      BS   H  
ATOM     57  H52 THY B   2      17.404 -10.489 -50.729  1.00  0.00      BS   H  
ATOM     58  H53 THY B   2      16.778 -12.171 -50.411  1.00  0.00      BS   H  
ATOM     59 H2'' THY B   2      15.625  -6.949 -52.258  1.00  0.00      BS   H  
ATOM     60 H5'' THY B   2      13.472  -4.680 -55.037  1.00  0.00      BS   H  
ATOM     61  P   THY B   3      13.646  -2.848 -51.672  1.00  0.00      BS   P  
ATOM     62  O1P THY B   3      14.018  -2.518 -53.075  1.00  0.00      BS   O  
ATOM     63  O2P THY B   3      14.347  -2.187 -50.532  1.00  0.00      BS   O  
ATOM     64  C5' THY B   3      11.134  -2.942 -52.433  1.00  0.00      BS   C  
ATOM     65  O5' THY B   3      12.144  -2.545 -51.478  1.00  0.00      BS   O  
ATOM     66  C4' THY B   3       9.902  -3.550 -51.716  1.00  0.00      BS   C  
ATOM     67  O4' THY B   3      10.337  -4.793 -51.048  1.00  0.00      BS   O  
ATOM     68  C3' THY B   3       9.330  -2.638 -50.574  1.00  0.00      BS   C  
ATOM     69  O3' THY B   3       7.902  -2.498 -50.546  1.00  0.00      BS   O  
ATOM     70  C2' THY B   3       9.786  -3.329 -49.303  1.00  0.00      BS   C  
ATOM     71  C1' THY B   3       9.817  -4.845 -49.697  1.00  0.00      BS   C  
ATOM     72  N1  THY B   3      10.770  -5.623 -48.891  1.00  0.00      BS   N  
ATOM     73  C2  THY B   3      10.510  -6.943 -48.707  1.00  0.00      BS   C  
ATOM     74  O2  THY B   3       9.485  -7.463 -49.138  1.00  0.00      BS   O  
ATOM     75  N3  THY B   3      11.535  -7.608 -48.082  1.00  0.00      BS   N  
ATOM     76  C4  THY B   3      12.850  -7.266 -47.977  1.00  0.00      BS   C  
ATOM     77  O4  THY B   3      13.697  -8.116 -47.742  1.00  0.00      BS   O  
ATOM     78  C5  THY B   3      13.069  -5.912 -48.190  1.00  0.00      BS   C  
ATOM     79  C5M THY B   3      14.501  -5.376 -48.180  1.00  0.00      BS   C  
ATOM     80  C6  THY B   3      12.055  -5.227 -48.775  1.00  0.00      BS   C  
ATOM     81  H3  THY B   3      11.267  -8.566 -47.909  1.00  0.00      BS   H  
ATOM     82  H6  THY B   3      12.117  -4.176 -49.054  1.00  0.00      BS   H  
ATOM     83  H1' THY B   3       8.783  -5.244 -49.775  1.00  0.00      BS   H  
ATOM     84  H2' THY B   3       9.043  -3.221 -48.484  1.00  0.00      BS   H  
ATOM     85  H3' THY B   3       9.727  -1.611 -50.718  1.00  0.00      BS   H  
ATOM     86  H4' THY B   3       9.110  -3.774 -52.463  1.00  0.00      BS   H  
ATOM     87  H5' THY B   3      11.458  -3.676 -53.201  1.00  0.00      BS   H  
ATOM     88  H51 THY B   3      15.114  -5.884 -48.955  1.00  0.00      BS   H  
ATOM     89  H52 THY B   3      14.949  -5.683 -47.212  1.00  0.00      BS   H  
ATOM     90  H53 THY B   3      14.580  -4.286 -48.379  1.00  0.00      BS   H  
ATOM     91 H2'' THY B   3      10.750  -2.876 -48.985  1.00  0.00      BS   H  
ATOM     92 H5'' THY B   3      10.834  -2.070 -53.051  1.00  0.00      BS   H  
ATOM     93  P   ADE B   4       7.030  -1.653 -49.652  1.00  0.00      BS   P  
ATOM     94  O1P ADE B   4       5.979  -0.996 -50.526  1.00  0.00      BS   O  
ATOM     95  O2P ADE B   4       7.883  -0.623 -48.923  1.00  0.00      BS   O  
ATOM     96  C5' ADE B   4       5.535  -3.685 -48.972  1.00  0.00      BS   C  
ATOM     97  O5' ADE B   4       6.431  -2.597 -48.606  1.00  0.00      BS   O  
ATOM     98  C4' ADE B   4       5.505  -4.791 -47.905  1.00  0.00      BS   C  
ATOM     99  O4' ADE B   4       6.861  -5.211 -47.595  1.00  0.00      BS   O  
ATOM    100  C3' ADE B   4       4.834  -4.362 -46.626  1.00  0.00      BS   C  
ATOM    101  O3' ADE B   4       3.919  -5.340 -46.212  1.00  0.00      BS   O  
ATOM    102  C2' ADE B   4       6.002  -4.303 -45.632  1.00  0.00      BS   C  
ATOM    103  C1' ADE B   4       7.037  -5.334 -46.220  1.00  0.00      BS   C  
ATOM    104  N1  ADE B   4      11.570  -7.468 -44.866  1.00  0.00      BS   N  
ATOM    105  C2  ADE B   4      10.402  -7.977 -45.299  1.00  0.00      BS   C  
ATOM    106  N3  ADE B   4       9.308  -7.387 -45.653  1.00  0.00      BS   N  
ATOM    107  C4  ADE B   4       9.420  -6.006 -45.670  1.00  0.00      BS   C  
ATOM    108  C5  ADE B   4      10.627  -5.331 -45.462  1.00  0.00      BS   C  
ATOM    109  C6  ADE B   4      11.703  -6.165 -45.041  1.00  0.00      BS   C  
ATOM    110  N6  ADE B   4      12.894  -5.661 -44.837  1.00  0.00      BS   N  
ATOM    111  N7  ADE B   4      10.425  -3.938 -45.627  1.00  0.00      BS   N  
ATOM    112  C8  ADE B   4       9.126  -3.867 -45.957  1.00  0.00      BS   C  
ATOM    113  N9  ADE B   4       8.477  -5.096 -45.961  1.00  0.00      BS   N  
ATOM    114  H2  ADE B   4      10.435  -9.065 -45.229  1.00  0.00      BS   H  
ATOM    115  H8  ADE B   4       8.601  -2.944 -46.203  1.00  0.00      BS   H  
ATOM    116  H1' ADE B   4       6.667  -6.361 -46.013  1.00  0.00      BS   H  
ATOM    117  H2' ADE B   4       5.806  -4.503 -44.557  1.00  0.00      BS   H  
ATOM    118  H3' ADE B   4       4.304  -3.427 -46.906  1.00  0.00      BS   H  
ATOM    119  H4' ADE B   4       5.077  -5.708 -48.363  1.00  0.00      BS   H  
ATOM    120  H5' ADE B   4       5.946  -4.210 -49.861  1.00  0.00      BS   H  
ATOM    121  H61 ADE B   4      13.730  -6.202 -44.743  1.00  0.00      BS   H  
ATOM    122  H62 ADE B   4      12.953  -4.665 -44.912  1.00  0.00      BS   H  
ATOM    123 H2'' ADE B   4       6.461  -3.308 -45.812  1.00  0.00      BS   H  
ATOM    124 H5'' ADE B   4       4.519  -3.303 -49.206  1.00  0.00      BS   H  
ATOM    125  P   THY B   5       2.929  -4.881 -45.110  1.00  0.00      BS   P  
ATOM    126  O1P THY B   5       1.578  -5.047 -45.596  1.00  0.00      BS   O  
ATOM    127  O2P THY B   5       3.247  -3.510 -44.561  1.00  0.00      BS   O  
ATOM    128  C5' THY B   5       2.956  -7.362 -44.343  1.00  0.00      BS   C  
ATOM    129  O5' THY B   5       3.302  -5.971 -43.963  1.00  0.00      BS   O  
ATOM    130  C4' THY B   5       3.808  -8.493 -43.596  1.00  0.00      BS   C  
ATOM    131  O4' THY B   5       5.317  -8.172 -43.683  1.00  0.00      BS   O  
ATOM    132  C3' THY B   5       3.430  -8.458 -42.101  1.00  0.00      BS   C  
ATOM    133  O3' THY B   5       3.404  -9.726 -41.458  1.00  0.00      BS   O  
ATOM    134  C2' THY B   5       4.695  -7.726 -41.553  1.00  0.00      BS   C  
ATOM    135  C1' THY B   5       5.791  -8.294 -42.435  1.00  0.00      BS   C  
ATOM    136  N1  THY B   5       6.990  -7.495 -42.366  1.00  0.00      BS   N  
ATOM    137  C2  THY B   5       8.181  -8.180 -42.137  1.00  0.00      BS   C  
ATOM    138  O2  THY B   5       8.238  -9.426 -42.084  1.00  0.00      BS   O  
ATOM    139  N3  THY B   5       9.291  -7.331 -42.051  1.00  0.00      BS   N  
ATOM    140  C4  THY B   5       9.316  -6.004 -42.331  1.00  0.00      BS   C  
ATOM    141  O4  THY B   5      10.412  -5.357 -42.226  1.00  0.00      BS   O  
ATOM    142  C5  THY B   5       8.066  -5.382 -42.432  1.00  0.00      BS   C  
ATOM    143  C5M THY B   5       7.878  -3.854 -42.515  1.00  0.00      BS   C  
ATOM    144  C6  THY B   5       6.969  -6.146 -42.521  1.00  0.00      BS   C  
ATOM    145  H3  THY B   5      10.143  -7.744 -41.699  1.00  0.00      BS   H  
ATOM    146  H6  THY B   5       6.025  -5.690 -42.823  1.00  0.00      BS   H  
ATOM    147  H1' THY B   5       6.058  -9.353 -42.233  1.00  0.00      BS   H  
ATOM    148  H2' THY B   5       4.929  -8.010 -40.505  1.00  0.00      BS   H  
ATOM    149  H3' THY B   5       2.524  -7.824 -41.992  1.00  0.00      BS   H  
ATOM    150  H4' THY B   5       3.509  -9.475 -44.022  1.00  0.00      BS   H  
ATOM    151  H5' THY B   5       3.051  -7.598 -45.424  1.00  0.00      BS   H  
ATOM    152  H51 THY B   5       8.488  -3.564 -43.398  1.00  0.00      BS   H  
ATOM    153  H52 THY B   5       8.398  -3.392 -41.648  1.00  0.00      BS   H  
ATOM    154  H53 THY B   5       6.800  -3.622 -42.642  1.00  0.00      BS   H  
ATOM    155 H2'' THY B   5       4.708  -6.621 -41.663  1.00  0.00      BS   H  
ATOM    156 H5'' THY B   5       1.894  -7.629 -44.153  1.00  0.00      BS   H  
ATOM    157  P   ADE B   6       2.742  -9.861 -40.035  1.00  0.00      BS   P  
ATOM    158  O1P ADE B   6       1.617 -10.783 -40.234  1.00  0.00      BS   O  
ATOM    159  O2P ADE B   6       2.437  -8.568 -39.468  1.00  0.00      BS   O  
ATOM    160  C5' ADE B   6       4.708 -11.455 -39.579  1.00  0.00      BS   C  
ATOM    161  O5' ADE B   6       3.738 -10.534 -39.107  1.00  0.00      BS   O  
ATOM    162  C4' ADE B   6       5.545 -12.059 -38.440  1.00  0.00      BS   C  
ATOM    163  O4' ADE B   6       6.795 -11.290 -38.319  1.00  0.00      BS   O  
ATOM    164  C3' ADE B   6       4.928 -12.016 -37.018  1.00  0.00      BS   C  
ATOM    165  O3' ADE B   6       5.255 -13.247 -36.325  1.00  0.00      BS   O  
ATOM    166  C2' ADE B   6       5.536 -10.747 -36.367  1.00  0.00      BS   C  
ATOM    167  C1' ADE B   6       6.829 -10.473 -37.151  1.00  0.00      BS   C  
ATOM    168  N1  ADE B   6      10.416  -6.928 -37.969  1.00  0.00      BS   N  
ATOM    169  C2  ADE B   6      10.467  -8.107 -37.327  1.00  0.00      BS   C  
ATOM    170  N3  ADE B   6       9.447  -8.980 -37.238  1.00  0.00      BS   N  
ATOM    171  C4  ADE B   6       8.302  -8.545 -37.754  1.00  0.00      BS   C  
ATOM    172  C5  ADE B   6       8.093  -7.276 -38.229  1.00  0.00      BS   C  
ATOM    173  C6  ADE B   6       9.230  -6.489 -38.426  1.00  0.00      BS   C  
ATOM    174  N6  ADE B   6       9.183  -5.334 -39.059  1.00  0.00      BS   N  
ATOM    175  N7  ADE B   6       6.772  -6.993 -38.472  1.00  0.00      BS   N  
ATOM    176  C8  ADE B   6       6.225  -8.106 -38.098  1.00  0.00      BS   C  
ATOM    177  N9  ADE B   6       7.110  -9.054 -37.567  1.00  0.00      BS   N  
ATOM    178  H2  ADE B   6      11.494  -8.387 -37.092  1.00  0.00      BS   H  
ATOM    179  H8  ADE B   6       5.144  -8.240 -38.130  1.00  0.00      BS   H  
ATOM    180  H1' ADE B   6       7.759 -10.870 -36.692  1.00  0.00      BS   H  
ATOM    181  H2' ADE B   6       5.894 -10.919 -35.329  1.00  0.00      BS   H  
ATOM    182  H3' ADE B   6       3.826 -11.876 -37.060  1.00  0.00      BS   H  
ATOM    183  H4' ADE B   6       5.929 -13.047 -38.773  1.00  0.00      BS   H  
ATOM    184  H5' ADE B   6       5.380 -10.998 -40.337  1.00  0.00      BS   H  
ATOM    185  H61 ADE B   6       8.315  -4.916 -39.328  1.00  0.00      BS   H  
ATOM    186  H62 ADE B   6      10.066  -4.865 -39.036  1.00  0.00      BS   H  
ATOM    187 H2'' ADE B   6       4.790  -9.924 -36.369  1.00  0.00      BS   H  
ATOM    188 H5'' ADE B   6       4.307 -12.343 -40.112  1.00  0.00      BS   H  
ATOM    189  P   THY B   7       4.520 -13.643 -35.033  1.00  0.00      BS   P  
ATOM    190  O1P THY B   7       4.484 -15.124 -34.945  1.00  0.00      BS   O  
ATOM    191  O2P THY B   7       3.211 -13.009 -34.996  1.00  0.00      BS   O  
ATOM    192  C5' THY B   7       6.659 -13.392 -33.549  1.00  0.00      BS   C  
ATOM    193  O5' THY B   7       5.349 -12.987 -33.923  1.00  0.00      BS   O  
ATOM    194  C4' THY B   7       7.298 -12.470 -32.573  1.00  0.00      BS   C  
ATOM    195  O4' THY B   7       7.647 -11.267 -33.297  1.00  0.00      BS   O  
ATOM    196  C3' THY B   7       6.395 -11.973 -31.360  1.00  0.00      BS   C  
ATOM    197  O3' THY B   7       7.157 -11.901 -30.161  1.00  0.00      BS   O  
ATOM    198  C2' THY B   7       6.120 -10.505 -31.777  1.00  0.00      BS   C  
ATOM    199  C1' THY B   7       7.442 -10.223 -32.446  1.00  0.00      BS   C  
ATOM    200  N1  THY B   7       7.566  -8.985 -33.256  1.00  0.00      BS   N  
ATOM    201  C2  THY B   7       8.829  -8.462 -33.495  1.00  0.00      BS   C  
ATOM    202  O2  THY B   7       9.867  -9.011 -33.129  1.00  0.00      BS   O  
ATOM    203  N3  THY B   7       8.829  -7.232 -33.998  1.00  0.00      BS   N  
ATOM    204  C4  THY B   7       7.732  -6.572 -34.504  1.00  0.00      BS   C  
ATOM    205  O4  THY B   7       7.954  -5.558 -35.203  1.00  0.00      BS   O  
ATOM    206  C5  THY B   7       6.445  -7.149 -34.359  1.00  0.00      BS   C  
ATOM    207  C5M THY B   7       5.321  -6.437 -34.925  1.00  0.00      BS   C  
ATOM    208  C6  THY B   7       6.469  -8.364 -33.736  1.00  0.00      BS   C  
ATOM    209  H3  THY B   7       9.740  -6.855 -34.216  1.00  0.00      BS   H  
ATOM    210  H6  THY B   7       5.616  -9.040 -33.799  1.00  0.00      BS   H  
ATOM    211  H1' THY B   7       8.295 -10.294 -31.738  1.00  0.00      BS   H  
ATOM    212  H2' THY B   7       5.929  -9.817 -30.926  1.00  0.00      BS   H  
ATOM    213  H3' THY B   7       5.455 -12.559 -31.268  1.00  0.00      BS   H  
ATOM    214  H4' THY B   7       8.167 -13.001 -32.128  1.00  0.00      BS   H  
ATOM    215  H5' THY B   7       7.353 -13.436 -34.415  1.00  0.00      BS   H  
ATOM    216  H51 THY B   7       4.893  -5.655 -34.260  1.00  0.00      BS   H  
ATOM    217  H52 THY B   7       4.532  -7.186 -35.148  1.00  0.00      BS   H  
ATOM    218  H53 THY B   7       5.477  -6.062 -35.958  1.00  0.00      BS   H  
ATOM    219 H2'' THY B   7       5.375 -10.546 -32.600  1.00  0.00      BS   H  
ATOM    220 H5'' THY B   7       6.500 -14.390 -33.087  1.00  0.00      BS   H  
ATOM    221  P   ADE B   8       7.054 -13.123 -29.121  1.00  0.00      BS   P  
ATOM    222  O1P ADE B   8       6.591 -14.332 -29.759  1.00  0.00      BS   O  
ATOM    223  O2P ADE B   8       6.205 -12.559 -28.038  1.00  0.00      BS   O  
ATOM    224  C5' ADE B   8       9.646 -13.780 -29.203  1.00  0.00      BS   C  
ATOM    225  O5' ADE B   8       8.461 -13.359 -28.476  1.00  0.00      BS   O  
ATOM    226  C4' ADE B   8      10.883 -12.893 -28.889  1.00  0.00      BS   C  
ATOM    227  O4' ADE B   8      10.851 -11.690 -29.685  1.00  0.00      BS   O  
ATOM    228  C3' ADE B   8      11.006 -12.493 -27.420  1.00  0.00      BS   C  
ATOM    229  O3' ADE B   8      12.340 -12.566 -26.911  1.00  0.00      BS   O  
ATOM    230  C2' ADE B   8      10.582 -11.032 -27.412  1.00  0.00      BS   C  
ATOM    231  C1' ADE B   8      10.993 -10.551 -28.803  1.00  0.00      BS   C  
ATOM    232  N1  ADE B   8      10.856  -5.916 -31.068  1.00  0.00      BS   N  
ATOM    233  C2  ADE B   8      11.798  -6.753 -30.675  1.00  0.00      BS   C  
ATOM    234  N3  ADE B   8      11.767  -7.869 -30.022  1.00  0.00      BS   N  
ATOM    235  C4  ADE B   8      10.526  -8.286 -29.880  1.00  0.00      BS   C  
ATOM    236  C5  ADE B   8       9.385  -7.616 -30.272  1.00  0.00      BS   C  
ATOM    237  C6  ADE B   8       9.599  -6.384 -30.867  1.00  0.00      BS   C  
ATOM    238  N6  ADE B   8       8.513  -5.676 -31.272  1.00  0.00      BS   N  
ATOM    239  N7  ADE B   8       8.245  -8.347 -29.930  1.00  0.00      BS   N  
ATOM    240  C8  ADE B   8       8.768  -9.492 -29.385  1.00  0.00      BS   C  
ATOM    241  N9  ADE B   8      10.124  -9.470 -29.338  1.00  0.00      BS   N  
ATOM    242  H2  ADE B   8      12.804  -6.341 -30.753  1.00  0.00      BS   H  
ATOM    243  H8  ADE B   8       8.250 -10.346 -28.947  1.00  0.00      BS   H  
ATOM    244  H1' ADE B   8      12.101 -10.474 -28.835  1.00  0.00      BS   H  
ATOM    245  H2' ADE B   8      11.101 -10.344 -26.710  1.00  0.00      BS   H  
ATOM    246  H3' ADE B   8      10.323 -13.067 -26.758  1.00  0.00      BS   H  
ATOM    247  H4' ADE B   8      11.767 -13.468 -29.238  1.00  0.00      BS   H  
ATOM    248  H5' ADE B   8       9.417 -13.742 -30.290  1.00  0.00      BS   H  
ATOM    249  H61 ADE B   8       8.688  -4.998 -31.986  1.00  0.00      BS   H  
ATOM    250  H62 ADE B   8       7.612  -5.910 -30.907  1.00  0.00      BS   H  
ATOM    251 H2'' ADE B   8       9.507 -11.033 -27.134  1.00  0.00      BS   H  
ATOM    252 H5'' ADE B   8       9.864 -14.830 -28.912  1.00  0.00      BS   H  
ATOM    253  P   THY B   9      12.688 -12.635 -25.365  1.00  0.00      BS   P  
ATOM    254  O1P THY B   9      13.769 -13.673 -25.159  1.00  0.00      BS   O  
ATOM    255  O2P THY B   9      11.452 -12.882 -24.575  1.00  0.00      BS   O  
ATOM    256  C5' THY B   9      14.062 -10.379 -25.898  1.00  0.00      BS   C  
ATOM    257  O5' THY B   9      13.257 -11.209 -25.040  1.00  0.00      BS   O  
ATOM    258  C4' THY B   9      13.954  -8.924 -25.549  1.00  0.00      BS   C  
ATOM    259  O4' THY B   9      12.905  -8.324 -26.415  1.00  0.00      BS   O  
ATOM    260  C3' THY B   9      13.550  -8.498 -24.064  1.00  0.00      BS   C  
ATOM    261  O3' THY B   9      14.216  -7.322 -23.673  1.00  0.00      BS   O  
ATOM    262  C2' THY B   9      12.098  -8.156 -24.252  1.00  0.00      BS   C  
ATOM    263  C1' THY B   9      12.171  -7.392 -25.569  1.00  0.00      BS   C  
ATOM    264  N1  THY B   9      10.935  -7.054 -26.221  1.00  0.00      BS   N  
ATOM    265  C2  THY B   9      10.961  -5.899 -27.031  1.00  0.00      BS   C  
ATOM    266  O2  THY B   9      11.964  -5.191 -27.252  1.00  0.00      BS   O  
ATOM    267  N3  THY B   9       9.721  -5.581 -27.496  1.00  0.00      BS   N  
ATOM    268  C4  THY B   9       8.518  -6.212 -27.295  1.00  0.00      BS   C  
ATOM    269  O4  THY B   9       7.509  -5.772 -27.827  1.00  0.00      BS   O  
ATOM    270  C5  THY B   9       8.544  -7.356 -26.436  1.00  0.00      BS   C  
ATOM    271  C5M THY B   9       7.289  -8.139 -26.263  1.00  0.00      BS   C  
ATOM    272  C6  THY B   9       9.748  -7.728 -25.938  1.00  0.00      BS   C  
ATOM    273  H3  THY B   9       9.683  -4.728 -28.036  1.00  0.00      BS   H  
ATOM    274  H6  THY B   9       9.983  -8.671 -25.445  1.00  0.00      BS   H  
ATOM    275  H1' THY B   9      12.738  -6.453 -25.390  1.00  0.00      BS   H  
ATOM    276  H2' THY B   9      11.712  -7.663 -23.334  1.00  0.00      BS   H  
ATOM    277  H3' THY B   9      13.714  -9.362 -23.386  1.00  0.00      BS   H  
ATOM    278  H4' THY B   9      14.851  -8.314 -25.790  1.00  0.00      BS   H  
ATOM    279  H5' THY B   9      13.805 -10.461 -26.976  1.00  0.00      BS   H  
ATOM    280  H51 THY B   9       7.534  -8.835 -25.432  1.00  0.00      BS   H  
ATOM    281  H52 THY B   9       7.069  -8.703 -27.194  1.00  0.00      BS   H  
ATOM    282  H53 THY B   9       6.371  -7.585 -25.967  1.00  0.00      BS   H  
ATOM    283 H2'' THY B   9      11.607  -9.149 -24.338  1.00  0.00      BS   H  
ATOM    284 H5'' THY B   9      15.106 -10.645 -25.631  1.00  0.00      BS   H  
ATOM    285  P   ADE B  10      15.587  -7.244 -22.940  1.00  0.00      BS   P  
ATOM    286  O1P ADE B  10      16.582  -8.122 -23.620  1.00  0.00      BS   O  
ATOM    287  O2P ADE B  10      15.406  -7.561 -21.544  1.00  0.00      BS   O  
ATOM    288  C5' ADE B  10      15.949  -5.172 -24.403  1.00  0.00      BS   C  
ATOM    289  O5' ADE B  10      15.953  -5.740 -23.101  1.00  0.00      BS   O  
ATOM    290  C4' ADE B  10      15.245  -3.800 -24.593  1.00  0.00      BS   C  
ATOM    291  O4' ADE B  10      13.800  -4.066 -24.792  1.00  0.00      BS   O  
ATOM    292  C3' ADE B  10      15.094  -2.795 -23.336  1.00  0.00      BS   C  
ATOM    293  O3' ADE B  10      15.506  -1.473 -23.594  1.00  0.00      BS   O  
ATOM    294  C2' ADE B  10      13.635  -2.899 -22.941  1.00  0.00      BS   C  
ATOM    295  C1' ADE B  10      13.039  -2.967 -24.306  1.00  0.00      BS   C  
ATOM    296  N1  ADE B  10       8.267  -1.700 -25.697  1.00  0.00      BS   N  
ATOM    297  C2  ADE B  10       9.423  -1.106 -25.926  1.00  0.00      BS   C  
ATOM    298  N3  ADE B  10      10.680  -1.525 -25.493  1.00  0.00      BS   N  
ATOM    299  C4  ADE B  10      10.597  -2.699 -24.876  1.00  0.00      BS   C  
ATOM    300  C5  ADE B  10       9.437  -3.455 -24.604  1.00  0.00      BS   C  
ATOM    301  C6  ADE B  10       8.223  -2.907 -25.075  1.00  0.00      BS   C  
ATOM    302  N6  ADE B  10       7.095  -3.632 -24.860  1.00  0.00      BS   N  
ATOM    303  N7  ADE B  10       9.740  -4.617 -23.871  1.00  0.00      BS   N  
ATOM    304  C8  ADE B  10      11.085  -4.546 -23.783  1.00  0.00      BS   C  
ATOM    305  N9  ADE B  10      11.640  -3.435 -24.292  1.00  0.00      BS   N  
ATOM    306  H2  ADE B  10       9.336  -0.149 -26.438  1.00  0.00      BS   H  
ATOM    307  H8  ADE B  10      11.674  -5.321 -23.293  1.00  0.00      BS   H  
ATOM    308  H1' ADE B  10      13.160  -2.068 -24.949  1.00  0.00      BS   H  
ATOM    309  H2' ADE B  10      13.178  -2.048 -22.392  1.00  0.00      BS   H  
ATOM    310  H3' ADE B  10      15.637  -3.196 -22.453  1.00  0.00      BS   H  
ATOM    311  H4' ADE B  10      15.620  -3.175 -25.431  1.00  0.00      BS   H  
ATOM    312  H5' ADE B  10      15.548  -5.765 -25.251  1.00  0.00      BS   H  
ATOM    313  H61 ADE B  10       6.231  -3.463 -25.334  1.00  0.00      BS   H  
ATOM    314  H62 ADE B  10       7.182  -4.361 -24.181  1.00  0.00      BS   H  
ATOM    315 H2'' ADE B  10      13.354  -3.842 -22.424  1.00  0.00      BS   H  
ATOM    316 H5'' ADE B  10      17.036  -5.041 -24.596  1.00  0.00      BS   H  
ATOM    317  P   CYT B  11      16.646  -0.642 -22.989  1.00  0.00      BS   P  
ATOM    318  O1P CYT B  11      17.882  -1.536 -22.955  1.00  0.00      BS   O  
ATOM    319  O2P CYT B  11      16.125  -0.231 -21.627  1.00  0.00      BS   O  
ATOM    320  C5' CYT B  11      16.797   0.424 -25.487  1.00  0.00      BS   C  
ATOM    321  O5' CYT B  11      16.710   0.590 -24.065  1.00  0.00      BS   O  
ATOM    322  C4' CYT B  11      17.310   1.626 -26.194  1.00  0.00      BS   C  
ATOM    323  O4' CYT B  11      16.448   2.808 -25.945  1.00  0.00      BS   O  
ATOM    324  C3' CYT B  11      18.718   2.126 -25.707  1.00  0.00      BS   C  
ATOM    325  O3' CYT B  11      19.472   2.574 -26.865  1.00  0.00      BS   O  
ATOM    326  C2' CYT B  11      18.460   3.274 -24.709  1.00  0.00      BS   C  
ATOM    327  C1' CYT B  11      17.053   3.845 -25.169  1.00  0.00      BS   C  
ATOM    328  N1  CYT B  11      16.117   4.406 -24.157  1.00  0.00      BS   N  
ATOM    329  C2  CYT B  11      15.554   5.668 -24.313  1.00  0.00      BS   C  
ATOM    330  O2  CYT B  11      15.923   6.331 -25.268  1.00  0.00      BS   O  
ATOM    331  N3  CYT B  11      14.683   6.169 -23.454  1.00  0.00      BS   N  
ATOM    332  C4  CYT B  11      14.401   5.467 -22.338  1.00  0.00      BS   C  
ATOM    333  N4  CYT B  11      13.554   5.952 -21.469  1.00  0.00      BS   N  
ATOM    334  C5  CYT B  11      15.012   4.191 -22.090  1.00  0.00      BS   C  
ATOM    335  C6  CYT B  11      15.842   3.713 -22.987  1.00  0.00      BS   C  
ATOM    336  H5  CYT B  11      14.757   3.635 -21.188  1.00  0.00      BS   H  
ATOM    337  H6  CYT B  11      16.394   2.810 -22.728  1.00  0.00      BS   H  
ATOM    338  H1' CYT B  11      17.266   4.578 -25.976  1.00  0.00      BS   H  
ATOM    339  H2' CYT B  11      19.255   4.051 -24.683  1.00  0.00      BS   H  
ATOM    340  H3' CYT B  11      19.243   1.302 -25.179  1.00  0.00      BS   H  
ATOM    341  H4' CYT B  11      17.260   1.630 -27.304  1.00  0.00      BS   H  
ATOM    342  H41 CYT B  11      13.123   6.827 -21.686  1.00  0.00      BS   H  
ATOM    343  H5' CYT B  11      15.844   0.104 -25.961  1.00  0.00      BS   H  
ATOM    344  H42 CYT B  11      13.159   5.334 -20.788  1.00  0.00      BS   H  
ATOM    345 H2'' CYT B  11      18.457   2.812 -23.698  1.00  0.00      BS   H  
ATOM    346 H5'' CYT B  11      17.502  -0.423 -25.624  1.00  0.00      BS   H  
ATOM    347  P   GUA B  12      20.627   1.642 -27.479  1.00  0.00      BS   P  
ATOM    348  O1P GUA B  12      21.918   2.012 -26.879  1.00  0.00      BS   O  
ATOM    349  O2P GUA B  12      20.531   1.769 -28.935  1.00  0.00      BS   O  
ATOM    350  C5' GUA B  12      21.038  -0.754 -26.206  1.00  0.00      BS   C  
ATOM    351  O5' GUA B  12      20.209   0.192 -27.023  1.00  0.00      BS   O  
ATOM    352  C4' GUA B  12      21.064  -2.195 -26.895  1.00  0.00      BS   C  
ATOM    353  O4' GUA B  12      19.773  -2.799 -26.883  1.00  0.00      BS   O  
ATOM    354  C3' GUA B  12      21.549  -2.281 -28.379  1.00  0.00      BS   C  
ATOM    355  O3' GUA B  12      22.526  -3.273 -28.728  1.00  0.00      BS   O  
ATOM    356  C2' GUA B  12      20.305  -2.537 -29.200  1.00  0.00      BS   C  
ATOM    357  C1' GUA B  12      19.295  -3.114 -28.229  1.00  0.00      BS   C  
ATOM    358  N1  GUA B  12      14.161  -3.732 -28.067  1.00  0.00      BS   N  
ATOM    359  C2  GUA B  12      15.111  -4.730 -27.907  1.00  0.00      BS   C  
ATOM    360  N2  GUA B  12      14.714  -5.934 -27.753  1.00  0.00      BS   N  
ATOM    361  N3  GUA B  12      16.414  -4.398 -27.874  1.00  0.00      BS   N  
ATOM    362  C4  GUA B  12      16.679  -3.089 -28.146  1.00  0.00      BS   C  
ATOM    363  C5  GUA B  12      15.757  -2.050 -28.362  1.00  0.00      BS   C  
ATOM    364  C6  GUA B  12      14.331  -2.401 -28.349  1.00  0.00      BS   C  
ATOM    365  O6  GUA B  12      13.396  -1.627 -28.488  1.00  0.00      BS   O  
ATOM    366  N7  GUA B  12      16.415  -0.856 -28.641  1.00  0.00      BS   N  
ATOM    367  C8  GUA B  12      17.681  -1.193 -28.651  1.00  0.00      BS   C  
ATOM    368  N9  GUA B  12      17.910  -2.478 -28.346  1.00  0.00      BS   N  
ATOM    369  H1  GUA B  12      13.189  -4.004 -28.056  1.00  0.00      BS   H  
ATOM    370  H8  GUA B  12      18.476  -0.465 -28.806  1.00  0.00      BS   H  
ATOM    371  H1' GUA B  12      19.252  -4.214 -28.379  1.00  0.00      BS   H  
ATOM    372  H2' GUA B  12      20.569  -3.080 -30.132  1.00  0.00      BS   H  
ATOM    373  H21 GUA B  12      15.464  -6.535 -27.477  1.00  0.00      BS   H  
ATOM    374  H3' GUA B  12      21.962  -1.306 -28.714  1.00  0.00      BS   H  
ATOM    375  H22 GUA B  12      13.800  -6.179 -27.426  1.00  0.00      BS   H  
ATOM    376  H4' GUA B  12      21.599  -2.885 -26.209  1.00  0.00      BS   H  
ATOM    377  H5' GUA B  12      20.504  -0.980 -25.258  1.00  0.00      BS   H  
ATOM    378  H3T GUA B  12      22.132  -3.933 -29.304  1.00  0.00      BS   H  
ATOM    379 H2'' GUA B  12      19.958  -1.528 -29.512  1.00  0.00      BS   H  
ATOM    380 H5'' GUA B  12      22.075  -0.415 -26.000  1.00  0.00      BS   H  
TER   
ATOM    381  C5' GUA R  11      13.270   0.454 -20.337  1.00  0.00      R    C  
ATOM    382  O5' GUA R  11      12.332  -0.312 -19.563  1.00  0.00      R    O  
ATOM    383  C4' GUA R  11      12.590   1.284 -21.425  1.00  0.00      R    C  
ATOM    384  O4' GUA R  11      11.992   0.412 -22.381  1.00  0.00      R    O  
ATOM    385  C3' GUA R  11      11.507   2.313 -21.109  1.00  0.00      R    C  
ATOM    386  O3' GUA R  11      12.125   3.469 -20.450  1.00  0.00      R    O  
ATOM    387  C2' GUA R  11      10.844   2.474 -22.529  1.00  0.00      R    C  
ATOM    388  O2' GUA R  11      11.563   3.408 -23.346  1.00  0.00      R    O  
ATOM    389  C1' GUA R  11      10.919   1.031 -23.023  1.00  0.00      R    C  
ATOM    390  N1  GUA R  11       5.968   0.216 -23.989  1.00  0.00      R    N  
ATOM    391  C2  GUA R  11       6.768   1.186 -24.527  1.00  0.00      R    C  
ATOM    392  N2  GUA R  11       6.149   2.069 -25.316  1.00  0.00      R    N  
ATOM    393  N3  GUA R  11       8.004   1.354 -24.191  1.00  0.00      R    N  
ATOM    394  C4  GUA R  11       8.377   0.398 -23.271  1.00  0.00      R    C  
ATOM    395  C5  GUA R  11       7.699  -0.629 -22.686  1.00  0.00      R    C  
ATOM    396  C6  GUA R  11       6.335  -0.745 -23.043  1.00  0.00      R    C  
ATOM    397  O6  GUA R  11       5.580  -1.673 -22.638  1.00  0.00      R    O  
ATOM    398  N7  GUA R  11       8.465  -1.427 -21.927  1.00  0.00      R    N  
ATOM    399  C8  GUA R  11       9.637  -0.830 -21.941  1.00  0.00      R    C  
ATOM    400  N9  GUA R  11       9.703   0.251 -22.750  1.00  0.00      R    N  
ATOM    401  H1  GUA R  11       4.989   0.313 -24.220  1.00  0.00      R    H  
ATOM    402  H8  GUA R  11      10.491  -1.172 -21.357  1.00  0.00      R    H  
ATOM    403  H1' GUA R  11      11.003   1.158 -24.123  1.00  0.00      R    H  
ATOM    404  H2' GUA R  11      12.044   2.868 -23.977  1.00  0.00      R    H  
ATOM    405  H21 GUA R  11       5.156   2.114 -25.417  1.00  0.00      R    H  
ATOM    406  H3' GUA R  11      10.834   1.760 -20.419  1.00  0.00      R    H  
ATOM    407  H22 GUA R  11       6.766   2.714 -25.770  1.00  0.00      R    H  
ATOM    408  H4' GUA R  11      13.381   1.747 -22.053  1.00  0.00      R    H  
ATOM    409  H5' GUA R  11      13.898  -0.289 -20.872  1.00  0.00      R    H  
ATOM    410  H5T GUA R  11      12.619  -1.227 -19.518  1.00  0.00      R    H  
ATOM    411 H2'' GUA R  11       9.819   2.861 -22.346  1.00  0.00      R    H  
ATOM    412 H5'' GUA R  11      13.914   1.015 -19.627  1.00  0.00      R    H  
ATOM    413  P   CYT R  12      11.348   4.257 -19.364  1.00  0.00      R    P  
ATOM    414  O1P CYT R  12      12.089   5.550 -19.142  1.00  0.00      R    O  
ATOM    415  O2P CYT R  12      11.198   3.378 -18.170  1.00  0.00      R    O  
ATOM    416  C5' CYT R  12      10.009   5.776 -20.924  1.00  0.00      R    C  
ATOM    417  O5' CYT R  12       9.945   4.688 -19.929  1.00  0.00      R    O  
ATOM    418  C4' CYT R  12       8.614   5.988 -21.558  1.00  0.00      R    C  
ATOM    419  O4' CYT R  12       8.304   4.688 -22.146  1.00  0.00      R    O  
ATOM    420  C3' CYT R  12       7.240   6.265 -20.881  1.00  0.00      R    C  
ATOM    421  O3' CYT R  12       7.090   7.658 -20.638  1.00  0.00      R    O  
ATOM    422  C2' CYT R  12       6.261   5.730 -21.850  1.00  0.00      R    C  
ATOM    423  O2' CYT R  12       6.100   6.540 -22.993  1.00  0.00      R    O  
ATOM    424  C1' CYT R  12       6.921   4.475 -22.203  1.00  0.00      R    C  
ATOM    425  N1  CYT R  12       6.414   3.195 -21.538  1.00  0.00      R    N  
ATOM    426  C2  CYT R  12       5.142   2.619 -21.628  1.00  0.00      R    C  
ATOM    427  O2  CYT R  12       4.327   3.237 -22.344  1.00  0.00      R    O  
ATOM    428  N3  CYT R  12       4.810   1.462 -20.981  1.00  0.00      R    N  
ATOM    429  C4  CYT R  12       5.668   0.937 -20.080  1.00  0.00      R    C  
ATOM    430  N4  CYT R  12       5.439  -0.279 -19.492  1.00  0.00      R    N  
ATOM    431  C5  CYT R  12       6.933   1.529 -19.946  1.00  0.00      R    C  
ATOM    432  C6  CYT R  12       7.194   2.719 -20.501  1.00  0.00      R    C  
ATOM    433  H5  CYT R  12       7.613   1.139 -19.189  1.00  0.00      R    H  
ATOM    434  H6  CYT R  12       8.142   3.239 -20.359  1.00  0.00      R    H  
ATOM    435  H1' CYT R  12       6.680   4.292 -23.272  1.00  0.00      R    H  
ATOM    436  H2' CYT R  12       5.444   6.193 -23.601  1.00  0.00      R    H  
ATOM    437  H3' CYT R  12       7.215   5.677 -19.939  1.00  0.00      R    H  
ATOM    438  H4' CYT R  12       8.792   6.680 -22.408  1.00  0.00      R    H  
ATOM    439  H41 CYT R  12       5.970  -0.509 -18.677  1.00  0.00      R    H  
ATOM    440  H5' CYT R  12      10.742   5.558 -21.729  1.00  0.00      R    H  
ATOM    441  H42 CYT R  12       4.630  -0.777 -19.807  1.00  0.00      R    H  
ATOM    442 H2'' CYT R  12       5.353   5.691 -21.211  1.00  0.00      R    H  
ATOM    443 H5'' CYT R  12      10.297   6.719 -20.412  1.00  0.00      R    H  
ATOM    444  P   URA R  13       6.440   8.228 -19.296  1.00  0.00      R    P  
ATOM    445  O1P URA R  13       6.610   9.685 -19.277  1.00  0.00      R    O  
ATOM    446  O2P URA R  13       7.034   7.551 -18.159  1.00  0.00      R    O  
ATOM    447  C5' URA R  13       4.112   8.370 -20.488  1.00  0.00      R    C  
ATOM    448  O5' URA R  13       4.892   7.931 -19.389  1.00  0.00      R    O  
ATOM    449  C4' URA R  13       2.780   7.580 -20.706  1.00  0.00      R    C  
ATOM    450  O4' URA R  13       2.977   6.150 -20.952  1.00  0.00      R    O  
ATOM    451  C3' URA R  13       1.884   7.629 -19.484  1.00  0.00      R    C  
ATOM    452  O3' URA R  13       1.123   8.894 -19.446  1.00  0.00      R    O  
ATOM    453  C2' URA R  13       1.090   6.316 -19.597  1.00  0.00      R    C  
ATOM    454  O2' URA R  13      -0.114   6.513 -20.393  1.00  0.00      R    O  
ATOM    455  C1' URA R  13       2.077   5.339 -20.243  1.00  0.00      R    C  
ATOM    456  N1  URA R  13       2.737   4.447 -19.268  1.00  0.00      R    N  
ATOM    457  C2  URA R  13       1.991   3.367 -18.904  1.00  0.00      R    C  
ATOM    458  O2  URA R  13       0.847   3.223 -19.288  1.00  0.00      R    O  
ATOM    459  N3  URA R  13       2.665   2.589 -17.997  1.00  0.00      R    N  
ATOM    460  C4  URA R  13       3.954   2.689 -17.532  1.00  0.00      R    C  
ATOM    461  O4  URA R  13       4.461   1.793 -16.823  1.00  0.00      R    O  
ATOM    462  C5  URA R  13       4.688   3.820 -17.997  1.00  0.00      R    C  
ATOM    463  C6  URA R  13       3.999   4.729 -18.667  1.00  0.00      R    C  
ATOM    464  H3  URA R  13       2.269   1.675 -17.834  1.00  0.00      R    H  
ATOM    465  H5  URA R  13       5.696   3.891 -17.590  1.00  0.00      R    H  
ATOM    466  H6  URA R  13       4.374   5.707 -18.971  1.00  0.00      R    H  
ATOM    467  H1' URA R  13       1.501   4.745 -20.984  1.00  0.00      R    H  
ATOM    468  H2' URA R  13      -0.773   6.235 -19.752  1.00  0.00      R    H  
ATOM    469  H3' URA R  13       2.507   7.505 -18.573  1.00  0.00      R    H  
ATOM    470  H4' URA R  13       2.360   8.027 -21.633  1.00  0.00      R    H  
ATOM    471  H5' URA R  13       4.650   8.356 -21.460  1.00  0.00      R    H  
ATOM    472 H2'' URA R  13       0.650   5.846 -18.693  1.00  0.00      R    H  
ATOM    473 H5'' URA R  13       3.969   9.442 -20.233  1.00  0.00      R    H  
ATOM    474  P   URA R  14       0.813   9.435 -18.052  1.00  0.00      R    P  
ATOM    475  O1P URA R  14       0.064  10.706 -18.237  1.00  0.00      R    O  
ATOM    476  O2P URA R  14       2.062   9.459 -17.274  1.00  0.00      R    O  
ATOM    477  C5' URA R  14      -1.554   8.501 -17.953  1.00  0.00      R    C  
ATOM    478  O5' URA R  14      -0.186   8.413 -17.509  1.00  0.00      R    O  
ATOM    479  C4' URA R  14      -2.274   7.282 -17.446  1.00  0.00      R    C  
ATOM    480  O4' URA R  14      -1.608   6.093 -17.868  1.00  0.00      R    O  
ATOM    481  C3' URA R  14      -2.355   7.106 -15.942  1.00  0.00      R    C  
ATOM    482  O3' URA R  14      -3.210   8.003 -15.222  1.00  0.00      R    O  
ATOM    483  C2' URA R  14      -2.810   5.638 -15.878  1.00  0.00      R    C  
ATOM    484  O2' URA R  14      -4.078   5.409 -16.372  1.00  0.00      R    O  
ATOM    485  C1' URA R  14      -1.855   5.070 -16.866  1.00  0.00      R    C  
ATOM    486  N1  URA R  14      -0.521   4.659 -16.185  1.00  0.00      R    N  
ATOM    487  C2  URA R  14      -0.458   3.353 -15.819  1.00  0.00      R    C  
ATOM    488  O2  URA R  14      -1.384   2.540 -15.970  1.00  0.00      R    O  
ATOM    489  N3  URA R  14       0.691   2.954 -15.240  1.00  0.00      R    N  
ATOM    490  C4  URA R  14       1.740   3.757 -14.732  1.00  0.00      R    C  
ATOM    491  O4  URA R  14       2.669   3.232 -14.068  1.00  0.00      R    O  
ATOM    492  C5  URA R  14       1.581   5.115 -15.154  1.00  0.00      R    C  
ATOM    493  C6  URA R  14       0.504   5.527 -15.859  1.00  0.00      R    C  
ATOM    494  H3  URA R  14       0.639   2.010 -14.887  1.00  0.00      R    H  
ATOM    495  H5  URA R  14       2.379   5.825 -14.936  1.00  0.00      R    H  
ATOM    496  H6  URA R  14       0.524   6.533 -16.277  1.00  0.00      R    H  
ATOM    497  H1' URA R  14      -2.240   4.204 -17.447  1.00  0.00      R    H  
ATOM    498  H2' URA R  14      -4.151   4.456 -16.281  1.00  0.00      R    H  
ATOM    499  H3' URA R  14      -1.302   7.249 -15.619  1.00  0.00      R    H  
ATOM    500  H4' URA R  14      -3.330   7.197 -17.783  1.00  0.00      R    H  
ATOM    501  H5' URA R  14      -1.676   8.463 -19.058  1.00  0.00      R    H  
ATOM    502 H2'' URA R  14      -2.759   5.142 -14.884  1.00  0.00      R    H  
ATOM    503 H5'' URA R  14      -2.064   9.368 -17.484  1.00  0.00      R    H  
ATOM    504  P   ADE R  15      -2.893   8.166 -13.752  1.00  0.00      R    P  
ATOM    505  O1P ADE R  15      -3.510   9.432 -13.177  1.00  0.00      R    O  
ATOM    506  O2P ADE R  15      -1.414   8.149 -13.576  1.00  0.00      R    O  
ATOM    507  C5' ADE R  15      -4.912   6.636 -13.194  1.00  0.00      R    C  
ATOM    508  O5' ADE R  15      -3.519   6.921 -13.139  1.00  0.00      R    O  
ATOM    509  C4' ADE R  15      -5.108   5.293 -12.475  1.00  0.00      R    C  
ATOM    510  O4' ADE R  15      -4.331   4.240 -13.231  1.00  0.00      R    O  
ATOM    511  C3' ADE R  15      -4.692   5.086 -10.932  1.00  0.00      R    C  
ATOM    512  O3' ADE R  15      -5.713   5.581 -10.024  1.00  0.00      R    O  
ATOM    513  C2' ADE R  15      -4.541   3.558 -10.944  1.00  0.00      R    C  
ATOM    514  O2' ADE R  15      -5.821   2.909 -10.769  1.00  0.00      R    O  
ATOM    515  C1' ADE R  15      -3.861   3.272 -12.298  1.00  0.00      R    C  
ATOM    516  N1  ADE R  15       0.475   0.640 -11.037  1.00  0.00      R    N  
ATOM    517  C2  ADE R  15      -0.797   0.286 -11.153  1.00  0.00      R    C  
ATOM    518  N3  ADE R  15      -1.895   1.023 -11.483  1.00  0.00      R    N  
ATOM    519  C4  ADE R  15      -1.553   2.292 -11.797  1.00  0.00      R    C  
ATOM    520  C5  ADE R  15      -0.307   2.773 -11.818  1.00  0.00      R    C  
ATOM    521  C6  ADE R  15       0.806   1.909 -11.364  1.00  0.00      R    C  
ATOM    522  N6  ADE R  15       2.131   2.159 -11.280  1.00  0.00      R    N  
ATOM    523  N7  ADE R  15      -0.306   4.126 -12.293  1.00  0.00      R    N  
ATOM    524  C8  ADE R  15      -1.556   4.423 -12.459  1.00  0.00      R    C  
ATOM    525  N9  ADE R  15      -2.398   3.321 -12.136  1.00  0.00      R    N  
ATOM    526  H2  ADE R  15      -0.953  -0.712 -10.744  1.00  0.00      R    H  
ATOM    527  H8  ADE R  15      -2.025   5.259 -12.978  1.00  0.00      R    H  
ATOM    528  H1' ADE R  15      -4.175   2.259 -12.631  1.00  0.00      R    H  
ATOM    529  H2' ADE R  15      -5.691   1.976 -10.587  1.00  0.00      R    H  
ATOM    530  H3' ADE R  15      -3.763   5.687 -10.831  1.00  0.00      R    H  
ATOM    531  H4' ADE R  15      -6.155   4.934 -12.579  1.00  0.00      R    H  
ATOM    532  H5' ADE R  15      -5.267   6.621 -14.247  1.00  0.00      R    H  
ATOM    533  H61 ADE R  15       2.778   1.609 -10.752  1.00  0.00      R    H  
ATOM    534  H62 ADE R  15       2.494   3.077 -11.440  1.00  0.00      R    H  
ATOM    535 H2'' ADE R  15      -3.871   3.227 -10.121  1.00  0.00      R    H  
ATOM    536 H5'' ADE R  15      -5.470   7.484 -12.740  1.00  0.00      R    H  
ATOM    537  P   CYT R  16      -5.345   5.816  -8.553  1.00  0.00      R    P  
ATOM    538  O1P CYT R  16      -6.633   5.971  -7.858  1.00  0.00      R    O  
ATOM    539  O2P CYT R  16      -4.471   7.014  -8.571  1.00  0.00      R    O  
ATOM    540  C5' CYT R  16      -5.413   3.518  -7.484  1.00  0.00      R    C  
ATOM    541  O5' CYT R  16      -4.491   4.564  -7.944  1.00  0.00      R    O  
ATOM    542  C4' CYT R  16      -4.740   2.263  -6.978  1.00  0.00      R    C  
ATOM    543  O4' CYT R  16      -3.930   1.693  -8.031  1.00  0.00      R    O  
ATOM    544  C3' CYT R  16      -3.876   2.476  -5.778  1.00  0.00      R    C  
ATOM    545  O3' CYT R  16      -4.645   2.625  -4.579  1.00  0.00      R    O  
ATOM    546  C2' CYT R  16      -2.978   1.287  -5.885  1.00  0.00      R    C  
ATOM    547  O2' CYT R  16      -3.594   0.179  -5.314  1.00  0.00      R    O  
ATOM    548  C1' CYT R  16      -2.811   1.093  -7.393  1.00  0.00      R    C  
ATOM    549  N1  CYT R  16      -1.506   1.832  -7.790  1.00  0.00      R    N  
ATOM    550  C2  CYT R  16      -0.312   1.136  -7.535  1.00  0.00      R    C  
ATOM    551  O2  CYT R  16      -0.354  -0.010  -7.069  1.00  0.00      R    O  
ATOM    552  N3  CYT R  16       0.877   1.774  -7.648  1.00  0.00      R    N  
ATOM    553  C4  CYT R  16       0.965   2.942  -8.275  1.00  0.00      R    C  
ATOM    554  N4  CYT R  16       2.135   3.477  -8.518  1.00  0.00      R    N  
ATOM    555  C5  CYT R  16      -0.206   3.732  -8.486  1.00  0.00      R    C  
ATOM    556  C6  CYT R  16      -1.436   3.185  -8.206  1.00  0.00      R    C  
ATOM    557  H5  CYT R  16      -0.166   4.657  -9.061  1.00  0.00      R    H  
ATOM    558  H6  CYT R  16      -2.386   3.608  -8.532  1.00  0.00      R    H  
ATOM    559  H1' CYT R  16      -2.904   0.030  -7.704  1.00  0.00      R    H  
ATOM    560  H2' CYT R  16      -3.243   0.065  -4.428  1.00  0.00      R    H  
ATOM    561  H3' CYT R  16      -3.246   3.372  -5.965  1.00  0.00      R    H  
ATOM    562  H4' CYT R  16      -5.462   1.466  -6.701  1.00  0.00      R    H  
ATOM    563  H41 CYT R  16       2.971   2.989  -8.265  1.00  0.00      R    H  
ATOM    564  H5' CYT R  16      -6.097   3.142  -8.275  1.00  0.00      R    H  
ATOM    565  H42 CYT R  16       2.155   4.459  -8.704  1.00  0.00      R    H  
ATOM    566 H2'' CYT R  16      -1.994   1.338  -5.371  1.00  0.00      R    H  
ATOM    567 H5'' CYT R  16      -5.915   3.917  -6.576  1.00  0.00      R    H  
ATOM    568  P   ADE R  17      -3.963   3.280  -3.271  1.00  0.00      R    P  
ATOM    569  O1P ADE R  17      -4.997   3.835  -2.377  1.00  0.00      R    O  
ATOM    570  O2P ADE R  17      -3.013   4.291  -3.781  1.00  0.00      R    O  
ATOM    571  C5' ADE R  17      -3.753   0.911  -1.972  1.00  0.00      R    C  
ATOM    572  O5' ADE R  17      -3.122   2.126  -2.464  1.00  0.00      R    O  
ATOM    573  C4' ADE R  17      -2.738  -0.289  -1.891  1.00  0.00      R    C  
ATOM    574  O4' ADE R  17      -1.889  -0.386  -3.155  1.00  0.00      R    O  
ATOM    575  C3' ADE R  17      -1.694   0.023  -0.814  1.00  0.00      R    C  
ATOM    576  O3' ADE R  17      -2.175  -0.273   0.480  1.00  0.00      R    O  
ATOM    577  C2' ADE R  17      -0.551  -0.813  -1.245  1.00  0.00      R    C  
ATOM    578  O2' ADE R  17      -0.894  -2.176  -1.015  1.00  0.00      R    O  
ATOM    579  C1' ADE R  17      -0.520  -0.479  -2.817  1.00  0.00      R    C  
ATOM    580  N1  ADE R  17       4.009   0.924  -4.817  1.00  0.00      R    N  
ATOM    581  C2  ADE R  17       3.512  -0.276  -4.463  1.00  0.00      R    C  
ATOM    582  N3  ADE R  17       2.311  -0.590  -3.937  1.00  0.00      R    N  
ATOM    583  C4  ADE R  17       1.625   0.512  -3.755  1.00  0.00      R    C  
ATOM    584  C5  ADE R  17       1.956   1.837  -4.155  1.00  0.00      R    C  
ATOM    585  C6  ADE R  17       3.212   2.055  -4.625  1.00  0.00      R    C  
ATOM    586  N6  ADE R  17       3.698   3.158  -5.219  1.00  0.00      R    N  
ATOM    587  N7  ADE R  17       1.029   2.802  -3.666  1.00  0.00      R    N  
ATOM    588  C8  ADE R  17       0.114   2.041  -3.079  1.00  0.00      R    C  
ATOM    589  N9  ADE R  17       0.343   0.670  -3.141  1.00  0.00      R    N  
ATOM    590  H2  ADE R  17       4.162  -1.140  -4.597  1.00  0.00      R    H  
ATOM    591  H8  ADE R  17      -0.829   2.524  -2.823  1.00  0.00      R    H  
ATOM    592  H1' ADE R  17      -0.089  -1.394  -3.277  1.00  0.00      R    H  
ATOM    593  H2' ADE R  17      -0.145  -2.699  -0.720  1.00  0.00      R    H  
ATOM    594  H3' ADE R  17      -1.270   1.038  -0.964  1.00  0.00      R    H  
ATOM    595  H4' ADE R  17      -3.269  -1.246  -1.700  1.00  0.00      R    H  
ATOM    596  H5' ADE R  17      -4.582   0.635  -2.659  1.00  0.00      R    H  
ATOM    597  H61 ADE R  17       4.479   3.030  -5.829  1.00  0.00      R    H  
ATOM    598  H62 ADE R  17       3.538   4.079  -4.863  1.00  0.00      R    H  
ATOM    599 H2'' ADE R  17       0.391  -0.511  -0.739  1.00  0.00      R    H  
ATOM    600 H5'' ADE R  17      -4.118   1.099  -0.940  1.00  0.00      R    H  
ATOM    601  P   ADE R  18      -2.060   0.818   1.564  1.00  0.00      R    P  
ATOM    602  O1P ADE R  18      -2.667   0.255   2.782  1.00  0.00      R    O  
ATOM    603  O2P ADE R  18      -2.644   2.054   1.034  1.00  0.00      R    O  
ATOM    604  C5' ADE R  18       0.104  -0.284   2.388  1.00  0.00      R    C  
ATOM    605  O5' ADE R  18      -0.493   0.922   1.783  1.00  0.00      R    O  
ATOM    606  C4' ADE R  18       1.667  -0.203   2.368  1.00  0.00      R    C  
ATOM    607  O4' ADE R  18       2.282  -0.122   1.052  1.00  0.00      R    O  
ATOM    608  C3' ADE R  18       2.273   0.994   3.153  1.00  0.00      R    C  
ATOM    609  O3' ADE R  18       2.266   0.826   4.616  1.00  0.00      R    O  
ATOM    610  C2' ADE R  18       3.698   1.022   2.622  1.00  0.00      R    C  
ATOM    611  O2' ADE R  18       4.569   0.149   3.392  1.00  0.00      R    O  
ATOM    612  C1' ADE R  18       3.492   0.559   1.213  1.00  0.00      R    C  
ATOM    613  N1  ADE R  18       6.720   3.283  -1.806  1.00  0.00      R    N  
ATOM    614  C2  ADE R  18       6.890   2.278  -0.987  1.00  0.00      R    C  
ATOM    615  N3  ADE R  18       6.023   1.574  -0.281  1.00  0.00      R    N  
ATOM    616  C4  ADE R  18       4.802   2.068  -0.361  1.00  0.00      R    C  
ATOM    617  C5  ADE R  18       4.474   3.184  -1.129  1.00  0.00      R    C  
ATOM    618  C6  ADE R  18       5.468   3.776  -1.975  1.00  0.00      R    C  
ATOM    619  N6  ADE R  18       5.129   4.880  -2.789  1.00  0.00      R    N  
ATOM    620  N7  ADE R  18       3.100   3.459  -0.923  1.00  0.00      R    N  
ATOM    621  C8  ADE R  18       2.662   2.517  -0.093  1.00  0.00      R    C  
ATOM    622  N9  ADE R  18       3.647   1.655   0.244  1.00  0.00      R    N  
ATOM    623  H2  ADE R  18       7.911   1.900  -1.043  1.00  0.00      R    H  
ATOM    624  H8  ADE R  18       1.647   2.420   0.291  1.00  0.00      R    H  
ATOM    625  H1' ADE R  18       4.342  -0.127   1.011  1.00  0.00      R    H  
ATOM    626  H2' ADE R  18       5.431   0.529   3.205  1.00  0.00      R    H  
ATOM    627  H3' ADE R  18       1.631   1.856   2.872  1.00  0.00      R    H  
ATOM    628  H4' ADE R  18       2.144  -1.134   2.740  1.00  0.00      R    H  
ATOM    629  H5' ADE R  18      -0.242  -1.182   1.830  1.00  0.00      R    H  
ATOM    630  H61 ADE R  18       5.833   5.397  -3.277  1.00  0.00      R    H  
ATOM    631  H62 ADE R  18       4.182   5.185  -2.879  1.00  0.00      R    H  
ATOM    632 H2'' ADE R  18       4.217   1.995   2.756  1.00  0.00      R    H  
ATOM    633 H5'' ADE R  18      -0.185  -0.322   3.459  1.00  0.00      R    H  
ATOM    634  P   CYT R  19       2.232   2.047   5.532  1.00  0.00      R    P  
ATOM    635  O1P CYT R  19       3.419   1.869   6.453  1.00  0.00      R    O  
ATOM    636  O2P CYT R  19       0.893   2.078   6.199  1.00  0.00      R    O  
ATOM    637  C5' CYT R  19       3.617   4.061   4.807  1.00  0.00      R    C  
ATOM    638  O5' CYT R  19       2.387   3.354   4.676  1.00  0.00      R    O  
ATOM    639  C4' CYT R  19       3.567   5.307   3.977  1.00  0.00      R    C  
ATOM    640  O4' CYT R  19       3.510   4.991   2.584  1.00  0.00      R    O  
ATOM    641  C3' CYT R  19       2.467   6.282   4.222  1.00  0.00      R    C  
ATOM    642  O3' CYT R  19       2.692   6.985   5.465  1.00  0.00      R    O  
ATOM    643  C2' CYT R  19       2.536   7.143   2.936  1.00  0.00      R    C  
ATOM    644  O2' CYT R  19       3.502   8.152   3.063  1.00  0.00      R    O  
ATOM    645  C1' CYT R  19       2.870   6.028   1.910  1.00  0.00      R    C  
ATOM    646  N1  CYT R  19       1.644   5.526   1.228  1.00  0.00      R    N  
ATOM    647  C2  CYT R  19       1.176   6.137   0.042  1.00  0.00      R    C  
ATOM    648  O2  CYT R  19       1.777   7.135  -0.433  1.00  0.00      R    O  
ATOM    649  N3  CYT R  19       0.095   5.508  -0.634  1.00  0.00      R    N  
ATOM    650  C4  CYT R  19      -0.622   4.592   0.060  1.00  0.00      R    C  
ATOM    651  N4  CYT R  19      -1.660   3.963  -0.513  1.00  0.00      R    N  
ATOM    652  C5  CYT R  19      -0.238   4.202   1.336  1.00  0.00      R    C  
ATOM    653  C6  CYT R  19       0.834   4.743   1.894  1.00  0.00      R    C  
ATOM    654  H5  CYT R  19      -0.836   3.448   1.846  1.00  0.00      R    H  
ATOM    655  H6  CYT R  19       1.157   4.304   2.837  1.00  0.00      R    H  
ATOM    656  H1' CYT R  19       3.604   6.437   1.182  1.00  0.00      R    H  
ATOM    657  H2' CYT R  19       3.167   8.888   3.580  1.00  0.00      R    H  
ATOM    658  H3' CYT R  19       1.501   5.735   4.263  1.00  0.00      R    H  
ATOM    659  H4' CYT R  19       4.540   5.839   3.914  1.00  0.00      R    H  
ATOM    660  H41 CYT R  19      -1.931   4.236  -1.436  1.00  0.00      R    H  
ATOM    661  H5' CYT R  19       4.461   3.387   4.549  1.00  0.00      R    H  
ATOM    662  H42 CYT R  19      -2.153   3.183  -0.128  1.00  0.00      R    H  
ATOM    663 H2'' CYT R  19       1.564   7.638   2.723  1.00  0.00      R    H  
ATOM    664 H5'' CYT R  19       3.758   4.396   5.857  1.00  0.00      R    H  
ATOM    665  P   ADE R  20       1.573   7.873   6.105  1.00  0.00      R    P  
ATOM    666  O1P ADE R  20       0.571   8.117   5.053  1.00  0.00      R    O  
ATOM    667  O2P ADE R  20       2.117   9.117   6.624  1.00  0.00      R    O  
ATOM    668  C5' ADE R  20       0.383   7.526   8.385  1.00  0.00      R    C  
ATOM    669  O5' ADE R  20       1.023   6.986   7.262  1.00  0.00      R    O  
ATOM    670  C4' ADE R  20      -0.252   6.398   9.210  1.00  0.00      R    C  
ATOM    671  O4' ADE R  20      -1.413   5.808   8.525  1.00  0.00      R    O  
ATOM    672  C3' ADE R  20       0.665   5.265   9.448  1.00  0.00      R    C  
ATOM    673  O3' ADE R  20       0.470   4.534  10.667  1.00  0.00      R    O  
ATOM    674  C2' ADE R  20       0.432   4.278   8.317  1.00  0.00      R    C  
ATOM    675  O2' ADE R  20       0.835   2.929   8.634  1.00  0.00      R    O  
ATOM    676  C1' ADE R  20      -1.078   4.450   8.034  1.00  0.00      R    C  
ATOM    677  N1  ADE R  20      -4.827   3.409   4.706  1.00  0.00      R    N  
ATOM    678  C2  ADE R  20      -4.719   3.243   6.007  1.00  0.00      R    C  
ATOM    679  N3  ADE R  20      -3.714   3.610   6.860  1.00  0.00      R    N  
ATOM    680  C4  ADE R  20      -2.614   3.970   6.131  1.00  0.00      R    C  
ATOM    681  C5  ADE R  20      -2.509   4.027   4.728  1.00  0.00      R    C  
ATOM    682  C6  ADE R  20      -3.708   3.752   3.953  1.00  0.00      R    C  
ATOM    683  N6  ADE R  20      -3.878   3.983   2.660  1.00  0.00      R    N  
ATOM    684  N7  ADE R  20      -1.247   4.451   4.398  1.00  0.00      R    N  
ATOM    685  C8  ADE R  20      -0.636   4.600   5.579  1.00  0.00      R    C  
ATOM    686  N9  ADE R  20      -1.374   4.381   6.650  1.00  0.00      R    N  
ATOM    687  H2  ADE R  20      -5.670   2.888   6.405  1.00  0.00      R    H  
ATOM    688  H8  ADE R  20       0.290   5.166   5.683  1.00  0.00      R    H  
ATOM    689  H1' ADE R  20      -1.655   3.695   8.611  1.00  0.00      R    H  
ATOM    690  H2' ADE R  20       0.897   2.431   7.816  1.00  0.00      R    H  
ATOM    691  H3' ADE R  20       1.679   5.718   9.417  1.00  0.00      R    H  
ATOM    692  H4' ADE R  20      -0.617   6.813  10.173  1.00  0.00      R    H  
ATOM    693  H5' ADE R  20      -0.387   8.240   8.025  1.00  0.00      R    H  
ATOM    694  H61 ADE R  20      -4.613   3.427   2.271  1.00  0.00      R    H  
ATOM    695  H62 ADE R  20      -3.094   4.182   2.072  1.00  0.00      R    H  
ATOM    696  H3T ADE R  20       0.913   3.688  10.579  1.00  0.00      R    H  
ATOM    697 H2'' ADE R  20       1.047   4.607   7.452  1.00  0.00      R    H  
ATOM    698 H5'' ADE R  20       1.095   8.156   8.959  1.00  0.00      R    H  
TER   
ATOM    699  C5' THY T   1       9.964  12.892  -0.076  1.00  0.00      TS   C  
ATOM    700  O5' THY T   1      10.265  11.692   0.727  1.00  0.00      TS   O  
ATOM    701  C4' THY T   1      10.617  14.208   0.484  1.00  0.00      TS   C  
ATOM    702  O4' THY T   1       9.906  14.600   1.677  1.00  0.00      TS   O  
ATOM    703  C3' THY T   1      12.010  14.042   1.046  1.00  0.00      TS   C  
ATOM    704  O3' THY T   1      13.020  14.135   0.065  1.00  0.00      TS   O  
ATOM    705  C2' THY T   1      12.174  15.267   1.919  1.00  0.00      TS   C  
ATOM    706  C1' THY T   1      10.724  15.441   2.455  1.00  0.00      TS   C  
ATOM    707  N1  THY T   1      10.608  15.034   3.897  1.00  0.00      TS   N  
ATOM    708  C2  THY T   1       9.806  15.804   4.757  1.00  0.00      TS   C  
ATOM    709  O2  THY T   1       9.201  16.817   4.349  1.00  0.00      TS   O  
ATOM    710  N3  THY T   1       9.838  15.403   6.045  1.00  0.00      TS   N  
ATOM    711  C4  THY T   1      10.534  14.347   6.635  1.00  0.00      TS   C  
ATOM    712  O4  THY T   1      10.338  14.019   7.840  1.00  0.00      TS   O  
ATOM    713  C5  THY T   1      11.324  13.618   5.695  1.00  0.00      TS   C  
ATOM    714  C5M THY T   1      12.237  12.520   6.155  1.00  0.00      TS   C  
ATOM    715  C6  THY T   1      11.348  13.960   4.425  1.00  0.00      TS   C  
ATOM    716  H3  THY T   1       9.210  15.914   6.648  1.00  0.00      TS   H  
ATOM    717  H6  THY T   1      11.959  13.416   3.705  1.00  0.00      TS   H  
ATOM    718  H1' THY T   1      10.393  16.495   2.332  1.00  0.00      TS   H  
ATOM    719  H2' THY T   1      12.419  16.138   1.275  1.00  0.00      TS   H  
ATOM    720  H3' THY T   1      12.125  13.125   1.663  1.00  0.00      TS   H  
ATOM    721  H4' THY T   1      10.657  15.026  -0.265  1.00  0.00      TS   H  
ATOM    722  H5' THY T   1       8.864  13.023  -0.149  1.00  0.00      TS   H  
ATOM    723  H51 THY T   1      11.891  11.483   5.961  1.00  0.00      TS   H  
ATOM    724  H52 THY T   1      12.480  12.471   7.238  1.00  0.00      TS   H  
ATOM    725  H53 THY T   1      13.234  12.684   5.692  1.00  0.00      TS   H  
ATOM    726  H5T THY T   1      10.983  11.176   0.355  1.00  0.00      TS   H  
ATOM    727 H2'' THY T   1      12.970  15.099   2.676  1.00  0.00      TS   H  
ATOM    728 H5'' THY T   1      10.281  12.673  -1.118  1.00  0.00      TS   H  
ATOM    729  P   GUA T   2      14.063  13.076  -0.444  1.00  0.00      TS   P  
ATOM    730  O1P GUA T   2      15.314  13.207   0.383  1.00  0.00      TS   O  
ATOM    731  O2P GUA T   2      14.289  13.333  -1.888  1.00  0.00      TS   O  
ATOM    732  C5' GUA T   2      14.151  10.416  -0.830  1.00  0.00      TS   C  
ATOM    733  O5' GUA T   2      13.465  11.604  -0.318  1.00  0.00      TS   O  
ATOM    734  C4' GUA T   2      13.124   9.454  -1.548  1.00  0.00      TS   C  
ATOM    735  O4' GUA T   2      11.829   9.467  -0.883  1.00  0.00      TS   O  
ATOM    736  C3' GUA T   2      12.794   9.879  -2.924  1.00  0.00      TS   C  
ATOM    737  O3' GUA T   2      13.008   8.845  -3.926  1.00  0.00      TS   O  
ATOM    738  C2' GUA T   2      11.340  10.001  -2.925  1.00  0.00      TS   C  
ATOM    739  C1' GUA T   2      10.973   9.037  -1.876  1.00  0.00      TS   C  
ATOM    740  N1  GUA T   2       7.200   6.149  -0.051  1.00  0.00      TS   N  
ATOM    741  C2  GUA T   2       8.496   5.857  -0.293  1.00  0.00      TS   C  
ATOM    742  N2  GUA T   2       8.835   4.684   0.192  1.00  0.00      TS   N  
ATOM    743  N3  GUA T   2       9.468   6.713  -0.674  1.00  0.00      TS   N  
ATOM    744  C4  GUA T   2       8.930   7.960  -0.794  1.00  0.00      TS   C  
ATOM    745  C5  GUA T   2       7.631   8.341  -0.627  1.00  0.00      TS   C  
ATOM    746  C6  GUA T   2       6.641   7.416  -0.332  1.00  0.00      TS   C  
ATOM    747  O6  GUA T   2       5.433   7.616  -0.309  1.00  0.00      TS   O  
ATOM    748  N7  GUA T   2       7.410   9.673  -1.005  1.00  0.00      TS   N  
ATOM    749  C8  GUA T   2       8.591  10.007  -1.440  1.00  0.00      TS   C  
ATOM    750  N9  GUA T   2       9.568   8.998  -1.339  1.00  0.00      TS   N  
ATOM    751  H1  GUA T   2       6.549   5.385   0.056  1.00  0.00      TS   H  
ATOM    752  H8  GUA T   2       8.772  10.990  -1.876  1.00  0.00      TS   H  
ATOM    753  H1' GUA T   2      11.313   8.036  -2.216  1.00  0.00      TS   H  
ATOM    754  H2' GUA T   2      10.778   9.969  -3.882  1.00  0.00      TS   H  
ATOM    755  H21 GUA T   2       8.185   4.065   0.632  1.00  0.00      TS   H  
ATOM    756  H3' GUA T   2      13.225  10.856  -3.228  1.00  0.00      TS   H  
ATOM    757  H22 GUA T   2       9.816   4.496   0.151  1.00  0.00      TS   H  
ATOM    758  H4' GUA T   2      13.389   8.377  -1.615  1.00  0.00      TS   H  
ATOM    759  H5' GUA T   2      14.501   9.925   0.104  1.00  0.00      TS   H  
ATOM    760 H2'' GUA T   2      11.095  10.974  -2.448  1.00  0.00      TS   H  
ATOM    761 H5'' GUA T   2      15.006  10.692  -1.483  1.00  0.00      TS   H  
ATOM    762  P   THY T   3      14.242   8.778  -4.801  1.00  0.00      TS   P  
ATOM    763  O1P THY T   3      15.450   9.373  -4.172  1.00  0.00      TS   O  
ATOM    764  O2P THY T   3      13.969   9.324  -6.148  1.00  0.00      TS   O  
ATOM    765  C5' THY T   3      15.086   6.568  -3.648  1.00  0.00      TS   C  
ATOM    766  O5' THY T   3      14.669   7.307  -4.917  1.00  0.00      TS   O  
ATOM    767  C4' THY T   3      14.596   5.122  -3.501  1.00  0.00      TS   C  
ATOM    768  O4' THY T   3      13.188   5.104  -3.056  1.00  0.00      TS   O  
ATOM    769  C3' THY T   3      14.584   4.183  -4.763  1.00  0.00      TS   C  
ATOM    770  O3' THY T   3      14.985   2.831  -4.507  1.00  0.00      TS   O  
ATOM    771  C2' THY T   3      13.094   4.148  -5.162  1.00  0.00      TS   C  
ATOM    772  C1' THY T   3      12.407   4.270  -3.838  1.00  0.00      TS   C  
ATOM    773  N1  THY T   3      11.001   4.808  -4.001  1.00  0.00      TS   N  
ATOM    774  C2  THY T   3      10.053   4.173  -3.194  1.00  0.00      TS   C  
ATOM    775  O2  THY T   3      10.236   3.211  -2.412  1.00  0.00      TS   O  
ATOM    776  N3  THY T   3       8.802   4.735  -3.298  1.00  0.00      TS   N  
ATOM    777  C4  THY T   3       8.463   5.871  -4.052  1.00  0.00      TS   C  
ATOM    778  O4  THY T   3       7.368   6.350  -3.936  1.00  0.00      TS   O  
ATOM    779  C5  THY T   3       9.528   6.413  -4.882  1.00  0.00      TS   C  
ATOM    780  C5M THY T   3       9.307   7.789  -5.494  1.00  0.00      TS   C  
ATOM    781  C6  THY T   3      10.767   5.915  -4.775  1.00  0.00      TS   C  
ATOM    782  H3  THY T   3       8.024   4.233  -2.893  1.00  0.00      TS   H  
ATOM    783  H6  THY T   3      11.702   6.388  -5.073  1.00  0.00      TS   H  
ATOM    784  H1' THY T   3      12.344   3.288  -3.323  1.00  0.00      TS   H  
ATOM    785  H2' THY T   3      12.643   3.268  -5.668  1.00  0.00      TS   H  
ATOM    786  H3' THY T   3      15.264   4.663  -5.499  1.00  0.00      TS   H  
ATOM    787  H4' THY T   3      15.151   4.665  -2.654  1.00  0.00      TS   H  
ATOM    788  H5' THY T   3      14.856   7.169  -2.742  1.00  0.00      TS   H  
ATOM    789  H51 THY T   3       8.293   7.664  -5.927  1.00  0.00      TS   H  
ATOM    790  H52 THY T   3      10.168   8.050  -6.148  1.00  0.00      TS   H  
ATOM    791  H53 THY T   3       9.107   8.527  -4.687  1.00  0.00      TS   H  
ATOM    792 H2'' THY T   3      12.834   5.019  -5.801  1.00  0.00      TS   H  
ATOM    793 H5'' THY T   3      16.194   6.525  -3.594  1.00  0.00      TS   H  
ATOM    794  P   THY T   4      15.284   1.965  -5.800  1.00  0.00      TS   P  
ATOM    795  O1P THY T   4      16.694   1.512  -5.599  1.00  0.00      TS   O  
ATOM    796  O2P THY T   4      15.027   2.702  -7.064  1.00  0.00      TS   O  
ATOM    797  C5' THY T   4      13.960   0.027  -4.469  1.00  0.00      TS   C  
ATOM    798  O5' THY T   4      14.208   0.831  -5.673  1.00  0.00      TS   O  
ATOM    799  C4' THY T   4      12.464  -0.541  -4.300  1.00  0.00      TS   C  
ATOM    800  O4' THY T   4      11.543   0.568  -4.409  1.00  0.00      TS   O  
ATOM    801  C3' THY T   4      11.980  -1.319  -5.564  1.00  0.00      TS   C  
ATOM    802  O3' THY T   4      12.505  -2.708  -5.549  1.00  0.00      TS   O  
ATOM    803  C2' THY T   4      10.450  -1.195  -5.415  1.00  0.00      TS   C  
ATOM    804  C1' THY T   4      10.233  -0.015  -4.420  1.00  0.00      TS   C  
ATOM    805  N1  THY T   4       9.202   0.952  -4.826  1.00  0.00      TS   N  
ATOM    806  C2  THY T   4       7.878   0.761  -4.468  1.00  0.00      TS   C  
ATOM    807  O2  THY T   4       7.537  -0.218  -3.841  1.00  0.00      TS   O  
ATOM    808  N3  THY T   4       6.998   1.683  -4.937  1.00  0.00      TS   N  
ATOM    809  C4  THY T   4       7.255   2.777  -5.689  1.00  0.00      TS   C  
ATOM    810  O4  THY T   4       6.384   3.623  -5.837  1.00  0.00      TS   O  
ATOM    811  C5  THY T   4       8.604   2.744  -6.240  1.00  0.00      TS   C  
ATOM    812  C5M THY T   4       8.967   3.716  -7.245  1.00  0.00      TS   C  
ATOM    813  C6  THY T   4       9.507   1.875  -5.806  1.00  0.00      TS   C  
ATOM    814  H3  THY T   4       6.059   1.693  -4.566  1.00  0.00      TS   H  
ATOM    815  H6  THY T   4      10.539   1.890  -6.156  1.00  0.00      TS   H  
ATOM    816  H1' THY T   4      10.138  -0.360  -3.368  1.00  0.00      TS   H  
ATOM    817  H2' THY T   4       9.950  -2.073  -4.950  1.00  0.00      TS   H  
ATOM    818  H3' THY T   4      12.322  -0.651  -6.383  1.00  0.00      TS   H  
ATOM    819  H4' THY T   4      12.399  -1.060  -3.320  1.00  0.00      TS   H  
ATOM    820  H5' THY T   4      14.067   0.618  -3.534  1.00  0.00      TS   H  
ATOM    821  H51 THY T   4       9.776   4.459  -7.079  1.00  0.00      TS   H  
ATOM    822  H52 THY T   4       8.190   4.459  -7.525  1.00  0.00      TS   H  
ATOM    823  H53 THY T   4       9.181   3.232  -8.221  1.00  0.00      TS   H  
ATOM    824 H2'' THY T   4       9.992  -1.052  -6.417  1.00  0.00      TS   H  
ATOM    825 H5'' THY T   4      14.765  -0.737  -4.528  1.00  0.00      TS   H  
ATOM    826  P   GUA T   5      12.135  -3.562  -6.767  1.00  0.00      TS   P  
ATOM    827  O1P GUA T   5      13.050  -4.741  -6.749  1.00  0.00      TS   O  
ATOM    828  O2P GUA T   5      12.092  -2.781  -8.020  1.00  0.00      TS   O  
ATOM    829  C5' GUA T   5      10.100  -4.773  -5.533  1.00  0.00      TS   C  
ATOM    830  O5' GUA T   5      10.633  -3.929  -6.569  1.00  0.00      TS   O  
ATOM    831  C4' GUA T   5       8.651  -5.167  -5.917  1.00  0.00      TS   C  
ATOM    832  O4' GUA T   5       7.709  -4.022  -5.839  1.00  0.00      TS   O  
ATOM    833  C3' GUA T   5       8.426  -5.739  -7.362  1.00  0.00      TS   C  
ATOM    834  O3' GUA T   5       7.582  -6.906  -7.341  1.00  0.00      TS   O  
ATOM    835  C2' GUA T   5       7.817  -4.550  -8.174  1.00  0.00      TS   C  
ATOM    836  C1' GUA T   5       6.921  -3.860  -7.062  1.00  0.00      TS   C  
ATOM    837  N1  GUA T   5       3.344  -0.175  -7.486  1.00  0.00      TS   N  
ATOM    838  C2  GUA T   5       3.235  -1.479  -7.150  1.00  0.00      TS   C  
ATOM    839  N2  GUA T   5       2.011  -1.927  -6.981  1.00  0.00      TS   N  
ATOM    840  N3  GUA T   5       4.156  -2.339  -6.990  1.00  0.00      TS   N  
ATOM    841  C4  GUA T   5       5.395  -1.789  -7.181  1.00  0.00      TS   C  
ATOM    842  C5  GUA T   5       5.699  -0.518  -7.528  1.00  0.00      TS   C  
ATOM    843  C6  GUA T   5       4.595   0.417  -7.703  1.00  0.00      TS   C  
ATOM    844  O6  GUA T   5       4.691   1.619  -7.875  1.00  0.00      TS   O  
ATOM    845  N7  GUA T   5       7.006  -0.293  -7.687  1.00  0.00      TS   N  
ATOM    846  C8  GUA T   5       7.496  -1.439  -7.546  1.00  0.00      TS   C  
ATOM    847  N9  GUA T   5       6.594  -2.443  -7.186  1.00  0.00      TS   N  
ATOM    848  H1  GUA T   5       2.567   0.460  -7.376  1.00  0.00      TS   H  
ATOM    849  H8  GUA T   5       8.527  -1.730  -7.749  1.00  0.00      TS   H  
ATOM    850  H1' GUA T   5       5.968  -4.413  -6.919  1.00  0.00      TS   H  
ATOM    851  H2' GUA T   5       7.104  -4.698  -9.013  1.00  0.00      TS   H  
ATOM    852  H21 GUA T   5       1.222  -1.320  -6.880  1.00  0.00      TS   H  
ATOM    853  H3' GUA T   5       9.379  -6.045  -7.844  1.00  0.00      TS   H  
ATOM    854  H22 GUA T   5       2.053  -2.894  -6.731  1.00  0.00      TS   H  
ATOM    855  H4' GUA T   5       8.346  -5.930  -5.170  1.00  0.00      TS   H  
ATOM    856  H5' GUA T   5      10.111  -4.252  -4.552  1.00  0.00      TS   H  
ATOM    857 H2'' GUA T   5       8.562  -3.774  -8.451  1.00  0.00      TS   H  
ATOM    858 H5'' GUA T   5      10.770  -5.660  -5.543  1.00  0.00      TS   H  
ATOM    859  P   THY T   6       6.901  -7.539  -8.636  1.00  0.00      TS   P  
ATOM    860  O1P THY T   6       6.723  -8.985  -8.329  1.00  0.00      TS   O  
ATOM    861  O2P THY T   6       7.690  -7.219  -9.812  1.00  0.00      TS   O  
ATOM    862  C5' THY T   6       4.381  -7.298  -7.911  1.00  0.00      TS   C  
ATOM    863  O5' THY T   6       5.528  -6.805  -8.740  1.00  0.00      TS   O  
ATOM    864  C4' THY T   6       3.067  -7.017  -8.670  1.00  0.00      TS   C  
ATOM    865  O4' THY T   6       2.723  -5.647  -8.759  1.00  0.00      TS   O  
ATOM    866  C3' THY T   6       3.078  -7.601 -10.153  1.00  0.00      TS   C  
ATOM    867  O3' THY T   6       1.897  -8.372 -10.333  1.00  0.00      TS   O  
ATOM    868  C2' THY T   6       3.048  -6.287 -11.026  1.00  0.00      TS   C  
ATOM    869  C1' THY T   6       2.360  -5.294 -10.085  1.00  0.00      TS   C  
ATOM    870  N1  THY T   6       2.710  -3.832 -10.338  1.00  0.00      TS   N  
ATOM    871  C2  THY T   6       1.831  -2.852 -10.523  1.00  0.00      TS   C  
ATOM    872  O2  THY T   6       0.600  -3.054 -10.541  1.00  0.00      TS   O  
ATOM    873  N3  THY T   6       2.371  -1.577 -10.746  1.00  0.00      TS   N  
ATOM    874  C4  THY T   6       3.689  -1.274 -10.905  1.00  0.00      TS   C  
ATOM    875  O4  THY T   6       4.025  -0.149 -11.273  1.00  0.00      TS   O  
ATOM    876  C5  THY T   6       4.547  -2.412 -10.664  1.00  0.00      TS   C  
ATOM    877  C5M THY T   6       6.012  -2.247 -10.867  1.00  0.00      TS   C  
ATOM    878  C6  THY T   6       4.087  -3.609 -10.418  1.00  0.00      TS   C  
ATOM    879  H3  THY T   6       1.694  -0.832 -10.666  1.00  0.00      TS   H  
ATOM    880  H6  THY T   6       4.755  -4.315  -9.927  1.00  0.00      TS   H  
ATOM    881  H1' THY T   6       1.254  -5.385 -10.141  1.00  0.00      TS   H  
ATOM    882  H2' THY T   6       2.509  -6.343 -11.996  1.00  0.00      TS   H  
ATOM    883  H3' THY T   6       3.929  -8.275 -10.387  1.00  0.00      TS   H  
ATOM    884  H4' THY T   6       2.292  -7.392  -7.969  1.00  0.00      TS   H  
ATOM    885  H5' THY T   6       4.409  -6.780  -6.928  1.00  0.00      TS   H  
ATOM    886  H51 THY T   6       6.345  -2.383 -11.919  1.00  0.00      TS   H  
ATOM    887  H52 THY T   6       6.500  -2.917 -10.127  1.00  0.00      TS   H  
ATOM    888  H53 THY T   6       6.310  -1.217 -10.577  1.00  0.00      TS   H  
ATOM    889 H2'' THY T   6       4.114  -6.039 -11.217  1.00  0.00      TS   H  
ATOM    890 H5'' THY T   6       4.388  -8.400  -7.779  1.00  0.00      TS   H  
ATOM    891  P   ADE T   7       1.684  -9.145 -11.682  1.00  0.00      TS   P  
ATOM    892  O1P ADE T   7       0.968 -10.390 -11.387  1.00  0.00      TS   O  
ATOM    893  O2P ADE T   7       2.996  -9.259 -12.362  1.00  0.00      TS   O  
ATOM    894  C5' ADE T   7      -0.466  -7.664 -12.164  1.00  0.00      TS   C  
ATOM    895  O5' ADE T   7       0.809  -8.235 -12.556  1.00  0.00      TS   O  
ATOM    896  C4' ADE T   7      -1.147  -6.752 -13.183  1.00  0.00      TS   C  
ATOM    897  O4' ADE T   7      -0.454  -5.520 -13.123  1.00  0.00      TS   O  
ATOM    898  C3' ADE T   7      -1.002  -7.172 -14.646  1.00  0.00      TS   C  
ATOM    899  O3' ADE T   7      -2.275  -7.174 -15.356  1.00  0.00      TS   O  
ATOM    900  C2' ADE T   7      -0.009  -6.228 -15.268  1.00  0.00      TS   C  
ATOM    901  C1' ADE T   7      -0.394  -5.010 -14.475  1.00  0.00      TS   C  
ATOM    902  N1  ADE T   7       0.474   0.083 -14.463  1.00  0.00      TS   N  
ATOM    903  C2  ADE T   7      -0.672  -0.638 -14.497  1.00  0.00      TS   C  
ATOM    904  N3  ADE T   7      -0.762  -1.974 -14.415  1.00  0.00      TS   N  
ATOM    905  C4  ADE T   7       0.397  -2.547 -14.522  1.00  0.00      TS   C  
ATOM    906  C5  ADE T   7       1.636  -1.955 -14.432  1.00  0.00      TS   C  
ATOM    907  C6  ADE T   7       1.671  -0.553 -14.364  1.00  0.00      TS   C  
ATOM    908  N6  ADE T   7       2.805   0.149 -14.184  1.00  0.00      TS   N  
ATOM    909  N7  ADE T   7       2.583  -2.931 -14.436  1.00  0.00      TS   N  
ATOM    910  C8  ADE T   7       1.970  -4.055 -14.517  1.00  0.00      TS   C  
ATOM    911  N9  ADE T   7       0.550  -3.952 -14.490  1.00  0.00      TS   N  
ATOM    912  H2  ADE T   7      -1.541   0.011 -14.386  1.00  0.00      TS   H  
ATOM    913  H8  ADE T   7       2.521  -4.994 -14.458  1.00  0.00      TS   H  
ATOM    914  H1' ADE T   7      -1.401  -4.673 -14.802  1.00  0.00      TS   H  
ATOM    915  H2' ADE T   7      -0.102  -6.011 -16.354  1.00  0.00      TS   H  
ATOM    916  H3' ADE T   7      -0.678  -8.236 -14.623  1.00  0.00      TS   H  
ATOM    917  H4' ADE T   7      -2.220  -6.547 -12.981  1.00  0.00      TS   H  
ATOM    918  H5' ADE T   7      -0.214  -7.099 -11.242  1.00  0.00      TS   H  
ATOM    919  H61 ADE T   7       2.764   0.885 -13.508  1.00  0.00      TS   H  
ATOM    920  H62 ADE T   7       3.676  -0.117 -14.598  1.00  0.00      TS   H  
ATOM    921 H2'' ADE T   7       1.011  -6.650 -15.135  1.00  0.00      TS   H  
ATOM    922 H5'' ADE T   7      -1.085  -8.549 -11.906  1.00  0.00      TS   H  
ATOM    923  P   ADE T   8      -2.522  -7.925 -16.731  1.00  0.00      TS   P  
ATOM    924  O1P ADE T   8      -3.608  -8.944 -16.677  1.00  0.00      TS   O  
ATOM    925  O2P ADE T   8      -1.269  -8.341 -17.342  1.00  0.00      TS   O  
ATOM    926  C5' ADE T   8      -4.168  -5.885 -17.420  1.00  0.00      TS   C  
ATOM    927  O5' ADE T   8      -3.027  -6.678 -17.625  1.00  0.00      TS   O  
ATOM    928  C4' ADE T   8      -4.369  -4.735 -18.478  1.00  0.00      TS   C  
ATOM    929  O4' ADE T   8      -3.401  -3.671 -18.131  1.00  0.00      TS   O  
ATOM    930  C3' ADE T   8      -3.980  -5.227 -19.878  1.00  0.00      TS   C  
ATOM    931  O3' ADE T   8      -4.747  -4.594 -20.929  1.00  0.00      TS   O  
ATOM    932  C2' ADE T   8      -2.483  -4.800 -20.021  1.00  0.00      TS   C  
ATOM    933  C1' ADE T   8      -2.478  -3.503 -19.275  1.00  0.00      TS   C  
ATOM    934  N1  ADE T   8       0.904   0.225 -18.070  1.00  0.00      TS   N  
ATOM    935  C2  ADE T   8      -0.330   0.219 -18.559  1.00  0.00      TS   C  
ATOM    936  N3  ADE T   8      -1.173  -0.774 -18.893  1.00  0.00      TS   N  
ATOM    937  C4  ADE T   8      -0.602  -1.942 -18.649  1.00  0.00      TS   C  
ATOM    938  C5  ADE T   8       0.687  -2.152 -18.160  1.00  0.00      TS   C  
ATOM    939  C6  ADE T   8       1.435  -0.978 -17.921  1.00  0.00      TS   C  
ATOM    940  N6  ADE T   8       2.718  -1.087 -17.474  1.00  0.00      TS   N  
ATOM    941  N7  ADE T   8       0.936  -3.536 -18.059  1.00  0.00      TS   N  
ATOM    942  C8  ADE T   8      -0.185  -4.102 -18.507  1.00  0.00      TS   C  
ATOM    943  N9  ADE T   8      -1.164  -3.151 -18.803  1.00  0.00      TS   N  
ATOM    944  H2  ADE T   8      -0.781   1.201 -18.700  1.00  0.00      TS   H  
ATOM    945  H8  ADE T   8      -0.319  -5.184 -18.519  1.00  0.00      TS   H  
ATOM    946  H1' ADE T   8      -2.816  -2.685 -19.948  1.00  0.00      TS   H  
ATOM    947  H2' ADE T   8      -2.336  -4.566 -21.097  1.00  0.00      TS   H  
ATOM    948  H3' ADE T   8      -4.039  -6.336 -19.884  1.00  0.00      TS   H  
ATOM    949  H4' ADE T   8      -5.440  -4.449 -18.388  1.00  0.00      TS   H  
ATOM    950  H5' ADE T   8      -4.145  -5.580 -16.352  1.00  0.00      TS   H  
ATOM    951  H61 ADE T   8       3.169  -1.972 -17.351  1.00  0.00      TS   H  
ATOM    952  H62 ADE T   8       3.241  -0.256 -17.281  1.00  0.00      TS   H  
ATOM    953 H2'' ADE T   8      -1.854  -5.581 -19.545  1.00  0.00      TS   H  
ATOM    954 H5'' ADE T   8      -5.099  -6.485 -17.498  1.00  0.00      TS   H  
ATOM    955  P   GUA T   9      -4.745  -5.129 -22.418  1.00  0.00      TS   P  
ATOM    956  O1P GUA T   9      -6.152  -5.520 -22.714  1.00  0.00      TS   O  
ATOM    957  O2P GUA T   9      -3.856  -6.238 -22.589  1.00  0.00      TS   O  
ATOM    958  C5' GUA T   9      -5.290  -2.821 -23.501  1.00  0.00      TS   C  
ATOM    959  O5' GUA T   9      -4.332  -3.844 -23.327  1.00  0.00      TS   O  
ATOM    960  C4' GUA T   9      -4.641  -1.490 -23.790  1.00  0.00      TS   C  
ATOM    961  O4' GUA T   9      -3.537  -1.177 -22.822  1.00  0.00      TS   O  
ATOM    962  C3' GUA T   9      -3.952  -1.531 -25.188  1.00  0.00      TS   C  
ATOM    963  O3' GUA T   9      -4.221  -0.397 -26.105  1.00  0.00      TS   O  
ATOM    964  C2' GUA T   9      -2.481  -1.718 -24.835  1.00  0.00      TS   C  
ATOM    965  C1' GUA T   9      -2.378  -0.859 -23.531  1.00  0.00      TS   C  
ATOM    966  N1  GUA T   9       1.855   0.953 -21.634  1.00  0.00      TS   N  
ATOM    967  C2  GUA T   9       0.774   1.616 -22.189  1.00  0.00      TS   C  
ATOM    968  N2  GUA T   9       0.966   2.925 -22.301  1.00  0.00      TS   N  
ATOM    969  N3  GUA T   9      -0.437   1.104 -22.391  1.00  0.00      TS   N  
ATOM    970  C4  GUA T   9      -0.366  -0.305 -22.164  1.00  0.00      TS   C  
ATOM    971  C5  GUA T   9       0.611  -1.017 -21.580  1.00  0.00      TS   C  
ATOM    972  C6  GUA T   9       1.856  -0.400 -21.199  1.00  0.00      TS   C  
ATOM    973  O6  GUA T   9       2.797  -1.010 -20.656  1.00  0.00      TS   O  
ATOM    974  N7  GUA T   9       0.274  -2.387 -21.527  1.00  0.00      TS   N  
ATOM    975  C8  GUA T   9      -0.870  -2.494 -22.238  1.00  0.00      TS   C  
ATOM    976  N9  GUA T   9      -1.238  -1.209 -22.729  1.00  0.00      TS   N  
ATOM    977  H1  GUA T   9       2.674   1.465 -21.339  1.00  0.00      TS   H  
ATOM    978  H8  GUA T   9      -1.383  -3.417 -22.512  1.00  0.00      TS   H  
ATOM    979  H1' GUA T   9      -2.501   0.197 -23.855  1.00  0.00      TS   H  
ATOM    980  H2' GUA T   9      -1.764  -1.313 -25.581  1.00  0.00      TS   H  
ATOM    981  H21 GUA T   9       1.844   3.402 -22.240  1.00  0.00      TS   H  
ATOM    982  H3' GUA T   9      -4.407  -2.458 -25.596  1.00  0.00      TS   H  
ATOM    983  H22 GUA T   9       0.237   3.338 -22.847  1.00  0.00      TS   H  
ATOM    984  H4' GUA T   9      -5.463  -0.743 -23.804  1.00  0.00      TS   H  
ATOM    985  H5' GUA T   9      -5.878  -2.664 -22.571  1.00  0.00      TS   H  
ATOM    986 H2'' GUA T   9      -2.255  -2.783 -24.617  1.00  0.00      TS   H  
ATOM    987 H5'' GUA T   9      -6.035  -3.018 -24.301  1.00  0.00      TS   H  
ATOM    988  P   CYT T  10      -3.751  -0.213 -27.573  1.00  0.00      TS   P  
ATOM    989  O1P CYT T  10      -4.810   0.509 -28.318  1.00  0.00      TS   O  
ATOM    990  O2P CYT T  10      -3.358  -1.554 -28.036  1.00  0.00      TS   O  
ATOM    991  C5' CYT T  10      -2.644   1.971 -26.905  1.00  0.00      TS   C  
ATOM    992  O5' CYT T  10      -2.480   0.606 -27.379  1.00  0.00      TS   O  
ATOM    993  C4' CYT T  10      -1.301   2.822 -27.121  1.00  0.00      TS   C  
ATOM    994  O4' CYT T  10      -0.328   2.442 -26.100  1.00  0.00      TS   O  
ATOM    995  C3' CYT T  10      -0.544   2.573 -28.502  1.00  0.00      TS   C  
ATOM    996  O3' CYT T  10      -0.013   3.787 -29.048  1.00  0.00      TS   O  
ATOM    997  C2' CYT T  10       0.581   1.630 -28.144  1.00  0.00      TS   C  
ATOM    998  C1' CYT T  10       0.867   1.968 -26.704  1.00  0.00      TS   C  
ATOM    999  N1  CYT T  10       1.417   0.864 -25.935  1.00  0.00      TS   N  
ATOM   1000  C2  CYT T  10       2.732   0.857 -25.384  1.00  0.00      TS   C  
ATOM   1001  O2  CYT T  10       3.494   1.824 -25.522  1.00  0.00      TS   O  
ATOM   1002  N3  CYT T  10       3.112  -0.229 -24.661  1.00  0.00      TS   N  
ATOM   1003  C4  CYT T  10       2.371  -1.342 -24.581  1.00  0.00      TS   C  
ATOM   1004  N4  CYT T  10       2.870  -2.389 -24.062  1.00  0.00      TS   N  
ATOM   1005  C5  CYT T  10       1.050  -1.313 -25.105  1.00  0.00      TS   C  
ATOM   1006  C6  CYT T  10       0.678  -0.225 -25.836  1.00  0.00      TS   C  
ATOM   1007  H5  CYT T  10       0.457  -2.219 -24.987  1.00  0.00      TS   H  
ATOM   1008  H6  CYT T  10      -0.331  -0.112 -26.230  1.00  0.00      TS   H  
ATOM   1009  H1' CYT T  10       1.528   2.861 -26.703  1.00  0.00      TS   H  
ATOM   1010  H2' CYT T  10       1.525   1.640 -28.732  1.00  0.00      TS   H  
ATOM   1011  H3' CYT T  10      -1.208   2.082 -29.245  1.00  0.00      TS   H  
ATOM   1012  H4' CYT T  10      -1.565   3.886 -26.946  1.00  0.00      TS   H  
ATOM   1013  H41 CYT T  10       3.844  -2.397 -23.834  1.00  0.00      TS   H  
ATOM   1014  H5' CYT T  10      -2.918   2.045 -25.831  1.00  0.00      TS   H  
ATOM   1015  H42 CYT T  10       2.506  -3.280 -24.329  1.00  0.00      TS   H  
ATOM   1016 H2'' CYT T  10       0.154   0.609 -28.044  1.00  0.00      TS   H  
ATOM   1017 H5'' CYT T  10      -3.475   2.512 -27.407  1.00  0.00      TS   H  
ATOM   1018  P   THY T  11       0.127   4.000 -30.543  1.00  0.00      TS   P  
ATOM   1019  O1P THY T  11       0.177   5.459 -30.820  1.00  0.00      TS   O  
ATOM   1020  O2P THY T  11      -0.821   3.300 -31.368  1.00  0.00      TS   O  
ATOM   1021  C5' THY T  11       2.654   4.286 -30.268  1.00  0.00      TS   C  
ATOM   1022  O5' THY T  11       1.587   3.583 -30.917  1.00  0.00      TS   O  
ATOM   1023  C4' THY T  11       3.940   3.466 -30.204  1.00  0.00      TS   C  
ATOM   1024  O4' THY T  11       3.947   2.364 -29.181  1.00  0.00      TS   O  
ATOM   1025  C3' THY T  11       4.097   2.628 -31.479  1.00  0.00      TS   C  
ATOM   1026  O3' THY T  11       5.325   2.788 -32.147  1.00  0.00      TS   O  
ATOM   1027  C2' THY T  11       4.108   1.177 -31.032  1.00  0.00      TS   C  
ATOM   1028  C1' THY T  11       4.816   1.365 -29.742  1.00  0.00      TS   C  
ATOM   1029  N1  THY T  11       4.731   0.177 -28.857  1.00  0.00      TS   N  
ATOM   1030  C2  THY T  11       5.877  -0.108 -28.134  1.00  0.00      TS   C  
ATOM   1031  O2  THY T  11       6.904   0.554 -28.242  1.00  0.00      TS   O  
ATOM   1032  N3  THY T  11       5.718  -1.162 -27.239  1.00  0.00      TS   N  
ATOM   1033  C4  THY T  11       4.708  -2.036 -27.216  1.00  0.00      TS   C  
ATOM   1034  O4  THY T  11       4.868  -3.106 -26.669  1.00  0.00      TS   O  
ATOM   1035  C5  THY T  11       3.587  -1.718 -28.024  1.00  0.00      TS   C  
ATOM   1036  C5M THY T  11       2.511  -2.707 -27.969  1.00  0.00      TS   C  
ATOM   1037  C6  THY T  11       3.614  -0.595 -28.740  1.00  0.00      TS   C  
ATOM   1038  H3  THY T  11       6.563  -1.437 -26.761  1.00  0.00      TS   H  
ATOM   1039  H6  THY T  11       2.752  -0.113 -29.203  1.00  0.00      TS   H  
ATOM   1040  H1' THY T  11       5.848   1.719 -29.949  1.00  0.00      TS   H  
ATOM   1041  H2' THY T  11       4.783   0.576 -31.677  1.00  0.00      TS   H  
ATOM   1042  H3' THY T  11       3.314   2.858 -32.232  1.00  0.00      TS   H  
ATOM   1043  H4' THY T  11       4.878   4.007 -29.954  1.00  0.00      TS   H  
ATOM   1044  H5' THY T  11       2.488   4.541 -29.200  1.00  0.00      TS   H  
ATOM   1045  H51 THY T  11       1.517  -2.208 -27.980  1.00  0.00      TS   H  
ATOM   1046  H52 THY T  11       2.519  -3.261 -27.006  1.00  0.00      TS   H  
ATOM   1047  H53 THY T  11       2.625  -3.543 -28.691  1.00  0.00      TS   H  
ATOM   1048 H2'' THY T  11       3.158   0.614 -30.911  1.00  0.00      TS   H  
ATOM   1049 H5'' THY T  11       2.868   5.261 -30.755  1.00  0.00      TS   H  
ATOM   1050  P   ADE T  12       5.542   3.744 -33.372  1.00  0.00      TS   P  
ATOM   1051  O1P ADE T  12       4.851   5.008 -33.057  1.00  0.00      TS   O  
ATOM   1052  O2P ADE T  12       5.163   2.987 -34.588  1.00  0.00      TS   O  
ATOM   1053  C5' ADE T  12       7.807   4.677 -32.297  1.00  0.00      TS   C  
ATOM   1054  O5' ADE T  12       7.085   3.991 -33.356  1.00  0.00      TS   O  
ATOM   1055  C4' ADE T  12       9.057   3.928 -31.814  1.00  0.00      TS   C  
ATOM   1056  O4' ADE T  12       8.851   2.909 -30.836  1.00  0.00      TS   O  
ATOM   1057  C3' ADE T  12       9.910   3.319 -33.032  1.00  0.00      TS   C  
ATOM   1058  O3' ADE T  12      11.315   3.411 -32.899  1.00  0.00      TS   O  
ATOM   1059  C2' ADE T  12       9.574   1.876 -32.989  1.00  0.00      TS   C  
ATOM   1060  C1' ADE T  12       9.487   1.676 -31.439  1.00  0.00      TS   C  
ATOM   1061  N1  ADE T  12       9.205  -2.905 -28.769  1.00  0.00      TS   N  
ATOM   1062  C2  ADE T  12      10.253  -1.979 -28.836  1.00  0.00      TS   C  
ATOM   1063  N3  ADE T  12      10.284  -0.784 -29.534  1.00  0.00      TS   N  
ATOM   1064  C4  ADE T  12       9.101  -0.586 -30.219  1.00  0.00      TS   C  
ATOM   1065  C5  ADE T  12       8.000  -1.521 -30.209  1.00  0.00      TS   C  
ATOM   1066  C6  ADE T  12       8.071  -2.700 -29.464  1.00  0.00      TS   C  
ATOM   1067  N6  ADE T  12       7.067  -3.573 -29.422  1.00  0.00      TS   N  
ATOM   1068  N7  ADE T  12       7.021  -1.031 -31.020  1.00  0.00      TS   N  
ATOM   1069  C8  ADE T  12       7.499   0.149 -31.498  1.00  0.00      TS   C  
ATOM   1070  N9  ADE T  12       8.781   0.430 -31.071  1.00  0.00      TS   N  
ATOM   1071  H2  ADE T  12      11.087  -2.194 -28.167  1.00  0.00      TS   H  
ATOM   1072  H8  ADE T  12       7.003   1.024 -31.921  1.00  0.00      TS   H  
ATOM   1073  H1' ADE T  12      10.544   1.696 -31.097  1.00  0.00      TS   H  
ATOM   1074  H2' ADE T  12      10.382   1.258 -33.435  1.00  0.00      TS   H  
ATOM   1075  H3' ADE T  12       9.474   3.666 -33.993  1.00  0.00      TS   H  
ATOM   1076  H4' ADE T  12       9.828   4.586 -31.360  1.00  0.00      TS   H  
ATOM   1077  H5' ADE T  12       7.256   4.848 -31.348  1.00  0.00      TS   H  
ATOM   1078  H61 ADE T  12       7.231  -4.487 -29.051  1.00  0.00      TS   H  
ATOM   1079  H62 ADE T  12       6.192  -3.278 -29.805  1.00  0.00      TS   H  
ATOM   1080 H2'' ADE T  12       8.632   1.670 -33.539  1.00  0.00      TS   H  
ATOM   1081 H5'' ADE T  12       8.093   5.665 -32.717  1.00  0.00      TS   H  
ATOM   1082  P   THY T  13      12.269   3.261 -34.088  1.00  0.00      TS   P  
ATOM   1083  O1P THY T  13      12.753   4.581 -34.466  1.00  0.00      TS   O  
ATOM   1084  O2P THY T  13      11.563   2.588 -35.184  1.00  0.00      TS   O  
ATOM   1085  C5' THY T  13      14.009   2.635 -32.185  1.00  0.00      TS   C  
ATOM   1086  O5' THY T  13      13.341   2.333 -33.489  1.00  0.00      TS   O  
ATOM   1087  C4' THY T  13      14.741   1.322 -31.701  1.00  0.00      TS   C  
ATOM   1088  O4' THY T  13      13.714   0.275 -31.410  1.00  0.00      TS   O  
ATOM   1089  C3' THY T  13      15.748   0.628 -32.769  1.00  0.00      TS   C  
ATOM   1090  O3' THY T  13      17.039   0.375 -32.162  1.00  0.00      TS   O  
ATOM   1091  C2' THY T  13      15.043  -0.682 -33.144  1.00  0.00      TS   C  
ATOM   1092  C1' THY T  13      14.104  -0.987 -31.965  1.00  0.00      TS   C  
ATOM   1093  N1  THY T  13      12.837  -1.635 -32.374  1.00  0.00      TS   N  
ATOM   1094  C2  THY T  13      12.533  -2.891 -31.789  1.00  0.00      TS   C  
ATOM   1095  O2  THY T  13      13.300  -3.458 -31.006  1.00  0.00      TS   O  
ATOM   1096  N3  THY T  13      11.376  -3.415 -32.120  1.00  0.00      TS   N  
ATOM   1097  C4  THY T  13      10.304  -2.824 -32.831  1.00  0.00      TS   C  
ATOM   1098  O4  THY T  13       9.127  -3.259 -32.757  1.00  0.00      TS   O  
ATOM   1099  C5  THY T  13      10.770  -1.669 -33.590  1.00  0.00      TS   C  
ATOM   1100  C5M THY T  13       9.729  -1.151 -34.575  1.00  0.00      TS   C  
ATOM   1101  C6  THY T  13      11.976  -1.169 -33.359  1.00  0.00      TS   C  
ATOM   1102  H3  THY T  13      11.206  -4.230 -31.547  1.00  0.00      TS   H  
ATOM   1103  H6  THY T  13      12.370  -0.312 -33.906  1.00  0.00      TS   H  
ATOM   1104  H1' THY T  13      14.732  -1.539 -31.233  1.00  0.00      TS   H  
ATOM   1105  H2' THY T  13      15.757  -1.512 -33.331  1.00  0.00      TS   H  
ATOM   1106  H3' THY T  13      15.823   1.373 -33.591  1.00  0.00      TS   H  
ATOM   1107  H4' THY T  13      15.289   1.392 -30.737  1.00  0.00      TS   H  
ATOM   1108  H5' THY T  13      13.347   2.984 -31.364  1.00  0.00      TS   H  
ATOM   1109  H51 THY T  13      10.287  -0.523 -35.303  1.00  0.00      TS   H  
ATOM   1110  H52 THY T  13       9.066  -0.462 -34.010  1.00  0.00      TS   H  
ATOM   1111  H53 THY T  13       9.212  -1.973 -35.114  1.00  0.00      TS   H  
ATOM   1112 H2'' THY T  13      14.402  -0.393 -34.005  1.00  0.00      TS   H  
ATOM   1113 H5'' THY T  13      14.821   3.379 -32.331  1.00  0.00      TS   H  
ATOM   1114  P   ADE T  14      18.300  -0.015 -33.072  1.00  0.00      TS   P  
ATOM   1115  O1P ADE T  14      19.531   0.308 -32.248  1.00  0.00      TS   O  
ATOM   1116  O2P ADE T  14      18.207   0.681 -34.375  1.00  0.00      TS   O  
ATOM   1117  C5' ADE T  14      18.262  -2.482 -32.163  1.00  0.00      TS   C  
ATOM   1118  O5' ADE T  14      18.385  -1.610 -33.320  1.00  0.00      TS   O  
ATOM   1119  C4' ADE T  14      18.069  -4.013 -32.525  1.00  0.00      TS   C  
ATOM   1120  O4' ADE T  14      16.670  -4.285 -32.663  1.00  0.00      TS   O  
ATOM   1121  C3' ADE T  14      18.822  -4.613 -33.784  1.00  0.00      TS   C  
ATOM   1122  O3' ADE T  14      19.396  -5.875 -33.465  1.00  0.00      TS   O  
ATOM   1123  C2' ADE T  14      17.673  -4.721 -34.772  1.00  0.00      TS   C  
ATOM   1124  C1' ADE T  14      16.519  -5.013 -33.816  1.00  0.00      TS   C  
ATOM   1125  N1  ADE T  14      11.645  -6.507 -34.480  1.00  0.00      TS   N  
ATOM   1126  C2  ADE T  14      12.630  -7.099 -33.762  1.00  0.00      TS   C  
ATOM   1127  N3  ADE T  14      13.871  -6.644 -33.594  1.00  0.00      TS   N  
ATOM   1128  C4  ADE T  14      14.038  -5.501 -34.342  1.00  0.00      TS   C  
ATOM   1129  C5  ADE T  14      13.087  -4.801 -35.084  1.00  0.00      TS   C  
ATOM   1130  C6  ADE T  14      11.782  -5.306 -35.114  1.00  0.00      TS   C  
ATOM   1131  N6  ADE T  14      10.821  -4.563 -35.613  1.00  0.00      TS   N  
ATOM   1132  N7  ADE T  14      13.681  -3.646 -35.663  1.00  0.00      TS   N  
ATOM   1133  C8  ADE T  14      14.907  -3.635 -35.231  1.00  0.00      TS   C  
ATOM   1134  N9  ADE T  14      15.188  -4.683 -34.419  1.00  0.00      TS   N  
ATOM   1135  H2  ADE T  14      12.385  -8.033 -33.256  1.00  0.00      TS   H  
ATOM   1136  H8  ADE T  14      15.727  -3.013 -35.589  1.00  0.00      TS   H  
ATOM   1137  H1' ADE T  14      16.526  -6.065 -33.457  1.00  0.00      TS   H  
ATOM   1138  H2' ADE T  14      17.937  -5.479 -35.540  1.00  0.00      TS   H  
ATOM   1139  H3' ADE T  14      19.611  -3.901 -34.106  1.00  0.00      TS   H  
ATOM   1140  H4' ADE T  14      18.311  -4.609 -31.618  1.00  0.00      TS   H  
ATOM   1141  H5' ADE T  14      17.532  -2.145 -31.397  1.00  0.00      TS   H  
ATOM   1142  H61 ADE T  14       9.943  -5.043 -35.618  1.00  0.00      TS   H  
ATOM   1143  H62 ADE T  14      11.176  -3.921 -36.291  1.00  0.00      TS   H  
ATOM   1144 H2'' ADE T  14      17.562  -3.831 -35.427  1.00  0.00      TS   H  
ATOM   1145 H5'' ADE T  14      19.212  -2.374 -31.597  1.00  0.00      TS   H  
ATOM   1146  P   THY T  15      20.592  -6.370 -34.381  1.00  0.00      TS   P  
ATOM   1147  O1P THY T  15      21.382  -7.363 -33.646  1.00  0.00      TS   O  
ATOM   1148  O2P THY T  15      21.284  -5.186 -34.973  1.00  0.00      TS   O  
ATOM   1149  C5' THY T  15      19.017  -8.318 -35.266  1.00  0.00      TS   C  
ATOM   1150  O5' THY T  15      19.822  -7.111 -35.521  1.00  0.00      TS   O  
ATOM   1151  C4' THY T  15      18.022  -8.600 -36.376  1.00  0.00      TS   C  
ATOM   1152  O4' THY T  15      16.956  -7.564 -36.504  1.00  0.00      TS   O  
ATOM   1153  C3' THY T  15      18.592  -8.749 -37.799  1.00  0.00      TS   C  
ATOM   1154  O3' THY T  15      18.148 -10.004 -38.411  1.00  0.00      TS   O  
ATOM   1155  C2' THY T  15      17.826  -7.670 -38.509  1.00  0.00      TS   C  
ATOM   1156  C1' THY T  15      16.457  -7.657 -37.821  1.00  0.00      TS   C  
ATOM   1157  N1  THY T  15      15.615  -6.559 -38.160  1.00  0.00      TS   N  
ATOM   1158  C2  THY T  15      14.241  -6.837 -38.211  1.00  0.00      TS   C  
ATOM   1159  O2  THY T  15      13.783  -7.912 -37.884  1.00  0.00      TS   O  
ATOM   1160  N3  THY T  15      13.411  -5.838 -38.590  1.00  0.00      TS   N  
ATOM   1161  C4  THY T  15      13.812  -4.561 -38.791  1.00  0.00      TS   C  
ATOM   1162  O4  THY T  15      12.916  -3.757 -39.114  1.00  0.00      TS   O  
ATOM   1163  C5  THY T  15      15.183  -4.233 -38.695  1.00  0.00      TS   C  
ATOM   1164  C5M THY T  15      15.695  -2.819 -39.072  1.00  0.00      TS   C  
ATOM   1165  C6  THY T  15      16.024  -5.234 -38.341  1.00  0.00      TS   C  
ATOM   1166  H3  THY T  15      12.422  -6.015 -38.496  1.00  0.00      TS   H  
ATOM   1167  H6  THY T  15      17.066  -5.105 -38.047  1.00  0.00      TS   H  
ATOM   1168  H1' THY T  15      16.034  -8.682 -37.885  1.00  0.00      TS   H  
ATOM   1169  H2' THY T  15      17.765  -7.900 -39.594  1.00  0.00      TS   H  
ATOM   1170  H3' THY T  15      19.680  -8.584 -37.946  1.00  0.00      TS   H  
ATOM   1171  H4' THY T  15      17.462  -9.518 -36.094  1.00  0.00      TS   H  
ATOM   1172  H5' THY T  15      18.439  -8.129 -34.337  1.00  0.00      TS   H  
ATOM   1173  H51 THY T  15      16.088  -2.668 -40.100  1.00  0.00      TS   H  
ATOM   1174  H52 THY T  15      16.478  -2.512 -38.346  1.00  0.00      TS   H  
ATOM   1175  H53 THY T  15      14.953  -2.029 -38.824  1.00  0.00      TS   H  
ATOM   1176 H2'' THY T  15      18.437  -6.743 -38.485  1.00  0.00      TS   H  
ATOM   1177 H5'' THY T  15      19.681  -9.209 -35.246  1.00  0.00      TS   H  
ATOM   1178  P   ADE T  16      19.141 -11.157 -38.603  1.00  0.00      TS   P  
ATOM   1179  O1P ADE T  16      20.129 -11.176 -37.468  1.00  0.00      TS   O  
ATOM   1180  O2P ADE T  16      19.735 -10.993 -39.914  1.00  0.00      TS   O  
ATOM   1181  C5' ADE T  16      17.519 -13.018 -37.499  1.00  0.00      TS   C  
ATOM   1182  O5' ADE T  16      18.314 -12.489 -38.598  1.00  0.00      TS   O  
ATOM   1183  C4' ADE T  16      16.178 -13.532 -38.005  1.00  0.00      TS   C  
ATOM   1184  O4' ADE T  16      15.369 -12.342 -38.326  1.00  0.00      TS   O  
ATOM   1185  C3' ADE T  16      16.193 -14.347 -39.282  1.00  0.00      TS   C  
ATOM   1186  O3' ADE T  16      15.278 -15.461 -39.285  1.00  0.00      TS   O  
ATOM   1187  C2' ADE T  16      15.742 -13.305 -40.358  1.00  0.00      TS   C  
ATOM   1188  C1' ADE T  16      14.823 -12.400 -39.595  1.00  0.00      TS   C  
ATOM   1189  N1  ADE T  16      11.589  -8.827 -41.163  1.00  0.00      TS   N  
ATOM   1190  C2  ADE T  16      11.419 -10.038 -40.637  1.00  0.00      TS   C  
ATOM   1191  N3  ADE T  16      12.275 -10.935 -40.181  1.00  0.00      TS   N  
ATOM   1192  C4  ADE T  16      13.521 -10.475 -40.384  1.00  0.00      TS   C  
ATOM   1193  C5  ADE T  16      13.956  -9.316 -40.933  1.00  0.00      TS   C  
ATOM   1194  C6  ADE T  16      12.919  -8.459 -41.358  1.00  0.00      TS   C  
ATOM   1195  N6  ADE T  16      12.974  -7.292 -41.936  1.00  0.00      TS   N  
ATOM   1196  N7  ADE T  16      15.312  -9.181 -41.037  1.00  0.00      TS   N  
ATOM   1197  C8  ADE T  16      15.727 -10.299 -40.474  1.00  0.00      TS   C  
ATOM   1198  N9  ADE T  16      14.678 -11.122 -40.140  1.00  0.00      TS   N  
ATOM   1199  H2  ADE T  16      10.384 -10.237 -40.361  1.00  0.00      TS   H  
ATOM   1200  H8  ADE T  16      16.759 -10.594 -40.287  1.00  0.00      TS   H  
ATOM   1201  H1' ADE T  16      13.795 -12.807 -39.478  1.00  0.00      TS   H  
ATOM   1202  H2' ADE T  16      15.303 -13.846 -41.223  1.00  0.00      TS   H  
ATOM   1203  H3' ADE T  16      17.251 -14.597 -39.512  1.00  0.00      TS   H  
ATOM   1204  H4' ADE T  16      15.716 -14.093 -37.164  1.00  0.00      TS   H  
ATOM   1205  H5' ADE T  16      17.310 -12.252 -36.721  1.00  0.00      TS   H  
ATOM   1206  H61 ADE T  16      12.192  -6.734 -42.214  1.00  0.00      TS   H  
ATOM   1207  H62 ADE T  16      13.906  -6.986 -42.130  1.00  0.00      TS   H  
ATOM   1208 H2'' ADE T  16      16.689 -12.810 -40.660  1.00  0.00      TS   H  
ATOM   1209 H5'' ADE T  16      18.081 -13.849 -37.021  1.00  0.00      TS   H  
ATOM   1210  P   THY T  17      15.563 -16.655 -40.270  1.00  0.00      TS   P  
ATOM   1211  O1P THY T  17      15.543 -17.922 -39.530  1.00  0.00      TS   O  
ATOM   1212  O2P THY T  17      16.735 -16.347 -41.104  1.00  0.00      TS   O  
ATOM   1213  C5' THY T  17      12.992 -16.495 -40.859  1.00  0.00      TS   C  
ATOM   1214  O5' THY T  17      14.334 -16.683 -41.328  1.00  0.00      TS   O  
ATOM   1215  C4' THY T  17      12.117 -15.702 -41.822  1.00  0.00      TS   C  
ATOM   1216  O4' THY T  17      12.546 -14.314 -41.962  1.00  0.00      TS   O  
ATOM   1217  C3' THY T  17      12.209 -16.133 -43.293  1.00  0.00      TS   C  
ATOM   1218  O3' THY T  17      11.224 -17.128 -43.523  1.00  0.00      TS   O  
ATOM   1219  C2' THY T  17      12.005 -14.881 -44.092  1.00  0.00      TS   C  
ATOM   1220  C1' THY T  17      11.905 -13.740 -43.124  1.00  0.00      TS   C  
ATOM   1221  N1  THY T  17      12.686 -12.471 -43.511  1.00  0.00      TS   N  
ATOM   1222  C2  THY T  17      11.961 -11.292 -43.788  1.00  0.00      TS   C  
ATOM   1223  O2  THY T  17      10.757 -11.177 -43.705  1.00  0.00      TS   O  
ATOM   1224  N3  THY T  17      12.829 -10.224 -44.137  1.00  0.00      TS   N  
ATOM   1225  C4  THY T  17      14.169 -10.199 -44.345  1.00  0.00      TS   C  
ATOM   1226  O4  THY T  17      14.703  -9.205 -44.797  1.00  0.00      TS   O  
ATOM   1227  C5  THY T  17      14.781 -11.481 -43.966  1.00  0.00      TS   C  
ATOM   1228  C5M THY T  17      16.277 -11.767 -43.893  1.00  0.00      TS   C  
ATOM   1229  C6  THY T  17      14.043 -12.493 -43.602  1.00  0.00      TS   C  
ATOM   1230  H3  THY T  17      12.389  -9.314 -44.105  1.00  0.00      TS   H  
ATOM   1231  H6  THY T  17      14.270 -13.349 -42.965  1.00  0.00      TS   H  
ATOM   1232  H1' THY T  17      10.883 -13.486 -42.766  1.00  0.00      TS   H  
ATOM   1233  H2' THY T  17      11.129 -14.985 -44.767  1.00  0.00      TS   H  
ATOM   1234  H3' THY T  17      13.224 -16.548 -43.479  1.00  0.00      TS   H  
ATOM   1235  H4' THY T  17      11.075 -15.619 -41.447  1.00  0.00      TS   H  
ATOM   1236  H5' THY T  17      13.015 -16.040 -39.847  1.00  0.00      TS   H  
ATOM   1237  H51 THY T  17      16.425 -12.527 -44.692  1.00  0.00      TS   H  
ATOM   1238  H52 THY T  17      16.642 -12.188 -42.933  1.00  0.00      TS   H  
ATOM   1239  H53 THY T  17      16.944 -10.913 -44.134  1.00  0.00      TS   H  
ATOM   1240 H2'' THY T  17      12.836 -14.755 -44.820  1.00  0.00      TS   H  
ATOM   1241 H5'' THY T  17      12.402 -17.433 -40.778  1.00  0.00      TS   H  
ATOM   1242  P   ADE T  18      10.987 -17.978 -44.799  1.00  0.00      TS   P  
ATOM   1243  O1P ADE T  18      10.486 -19.302 -44.285  1.00  0.00      TS   O  
ATOM   1244  O2P ADE T  18      12.295 -18.038 -45.524  1.00  0.00      TS   O  
ATOM   1245  C5' ADE T  18       8.625 -16.999 -45.082  1.00  0.00      TS   C  
ATOM   1246  O5' ADE T  18       9.973 -17.104 -45.646  1.00  0.00      TS   O  
ATOM   1247  C4' ADE T  18       7.524 -16.482 -46.023  1.00  0.00      TS   C  
ATOM   1248  O4' ADE T  18       7.829 -15.096 -46.418  1.00  0.00      TS   O  
ATOM   1249  C3' ADE T  18       7.582 -17.225 -47.408  1.00  0.00      TS   C  
ATOM   1250  O3' ADE T  18       6.297 -17.237 -47.973  1.00  0.00      TS   O  
ATOM   1251  C2' ADE T  18       8.469 -16.413 -48.241  1.00  0.00      TS   C  
ATOM   1252  C1' ADE T  18       8.347 -14.989 -47.756  1.00  0.00      TS   C  
ATOM   1253  N1  ADE T  18      10.609 -10.400 -47.820  1.00  0.00      TS   N  
ATOM   1254  C2  ADE T  18       9.355 -10.764 -47.878  1.00  0.00      TS   C  
ATOM   1255  N3  ADE T  18       8.794 -12.026 -47.824  1.00  0.00      TS   N  
ATOM   1256  C4  ADE T  18       9.799 -12.969 -47.768  1.00  0.00      TS   C  
ATOM   1257  C5  ADE T  18      11.111 -12.761 -47.728  1.00  0.00      TS   C  
ATOM   1258  C6  ADE T  18      11.538 -11.404 -47.808  1.00  0.00      TS   C  
ATOM   1259  N6  ADE T  18      12.794 -10.964 -47.826  1.00  0.00      TS   N  
ATOM   1260  N7  ADE T  18      11.823 -13.898 -47.514  1.00  0.00      TS   N  
ATOM   1261  C8  ADE T  18      10.927 -14.878 -47.548  1.00  0.00      TS   C  
ATOM   1262  N9  ADE T  18       9.667 -14.388 -47.682  1.00  0.00      TS   N  
ATOM   1263  H2  ADE T  18       8.634  -9.962 -48.036  1.00  0.00      TS   H  
ATOM   1264  H8  ADE T  18      11.161 -15.940 -47.481  1.00  0.00      TS   H  
ATOM   1265  H1' ADE T  18       7.534 -14.419 -48.255  1.00  0.00      TS   H  
ATOM   1266  H2' ADE T  18       8.173 -16.576 -49.299  1.00  0.00      TS   H  
ATOM   1267  H3' ADE T  18       7.892 -18.278 -47.233  1.00  0.00      TS   H  
ATOM   1268  H4' ADE T  18       6.522 -16.508 -45.545  1.00  0.00      TS   H  
ATOM   1269  H5' ADE T  18       8.524 -16.285 -44.236  1.00  0.00      TS   H  
ATOM   1270  H61 ADE T  18      13.567 -11.598 -47.815  1.00  0.00      TS   H  
ATOM   1271  H62 ADE T  18      13.064 -10.002 -47.851  1.00  0.00      TS   H  
ATOM   1272 H2'' ADE T  18       9.511 -16.788 -48.157  1.00  0.00      TS   H  
ATOM   1273 H5'' ADE T  18       8.228 -17.932 -44.627  1.00  0.00      TS   H  
ATOM   1274  P   ADE T  19       5.746 -18.270 -49.086  1.00  0.00      TS   P  
ATOM   1275  O1P ADE T  19       4.945 -19.325 -48.433  1.00  0.00      TS   O  
ATOM   1276  O2P ADE T  19       6.819 -18.786 -49.963  1.00  0.00      TS   O  
ATOM   1277  C5' ADE T  19       4.022 -16.235 -49.504  1.00  0.00      TS   C  
ATOM   1278  O5' ADE T  19       4.709 -17.453 -49.968  1.00  0.00      TS   O  
ATOM   1279  C4' ADE T  19       4.226 -15.040 -50.499  1.00  0.00      TS   C  
ATOM   1280  O4' ADE T  19       5.680 -14.719 -50.655  1.00  0.00      TS   O  
ATOM   1281  C3' ADE T  19       3.846 -15.338 -51.973  1.00  0.00      TS   C  
ATOM   1282  O3' ADE T  19       3.243 -14.325 -52.685  1.00  0.00      TS   O  
ATOM   1283  C2' ADE T  19       5.145 -15.750 -52.656  1.00  0.00      TS   C  
ATOM   1284  C1' ADE T  19       6.073 -14.711 -51.984  1.00  0.00      TS   C  
ATOM   1285  N1  ADE T  19      10.683 -12.809 -51.105  1.00  0.00      TS   N  
ATOM   1286  C2  ADE T  19       9.494 -12.231 -51.227  1.00  0.00      TS   C  
ATOM   1287  N3  ADE T  19       8.370 -12.796 -51.538  1.00  0.00      TS   N  
ATOM   1288  C4  ADE T  19       8.506 -14.127 -51.708  1.00  0.00      TS   C  
ATOM   1289  C5  ADE T  19       9.636 -14.897 -51.687  1.00  0.00      TS   C  
ATOM   1290  C6  ADE T  19      10.813 -14.174 -51.298  1.00  0.00      TS   C  
ATOM   1291  N6  ADE T  19      12.001 -14.834 -51.121  1.00  0.00      TS   N  
ATOM   1292  N7  ADE T  19       9.349 -16.209 -51.938  1.00  0.00      TS   N  
ATOM   1293  C8  ADE T  19       8.102 -16.257 -52.144  1.00  0.00      TS   C  
ATOM   1294  N9  ADE T  19       7.504 -15.052 -52.007  1.00  0.00      TS   N  
ATOM   1295  H2  ADE T  19       9.474 -11.166 -50.992  1.00  0.00      TS   H  
ATOM   1296  H8  ADE T  19       7.510 -17.164 -52.260  1.00  0.00      TS   H  
ATOM   1297  H1' ADE T  19       5.759 -13.734 -52.409  1.00  0.00      TS   H  
ATOM   1298  H2' ADE T  19       5.217 -15.827 -53.762  1.00  0.00      TS   H  
ATOM   1299  H3' ADE T  19       3.240 -16.268 -51.928  1.00  0.00      TS   H  
ATOM   1300  H4' ADE T  19       3.669 -14.201 -50.030  1.00  0.00      TS   H  
ATOM   1301  H5' ADE T  19       4.420 -15.937 -48.511  1.00  0.00      TS   H  
ATOM   1302  H61 ADE T  19      12.197 -15.799 -51.292  1.00  0.00      TS   H  
ATOM   1303  H62 ADE T  19      12.765 -14.370 -50.673  1.00  0.00      TS   H  
ATOM   1304 H2'' ADE T  19       5.412 -16.766 -52.294  1.00  0.00      TS   H  
ATOM   1305 H5'' ADE T  19       2.926 -16.405 -49.480  1.00  0.00      TS   H  
ATOM   1306  P   GUA T  20       2.581 -14.398 -54.120  1.00  0.00      TS   P  
ATOM   1307  O1P GUA T  20       1.356 -13.553 -54.106  1.00  0.00      TS   O  
ATOM   1308  O2P GUA T  20       2.338 -15.788 -54.516  1.00  0.00      TS   O  
ATOM   1309  C5' GUA T  20       3.749 -12.348 -54.919  1.00  0.00      TS   C  
ATOM   1310  O5' GUA T  20       3.588 -13.782 -55.144  1.00  0.00      TS   O  
ATOM   1311  C4' GUA T  20       5.062 -11.830 -55.530  1.00  0.00      TS   C  
ATOM   1312  O4' GUA T  20       6.205 -12.604 -55.056  1.00  0.00      TS   O  
ATOM   1313  C3' GUA T  20       5.302 -12.058 -57.030  1.00  0.00      TS   C  
ATOM   1314  O3' GUA T  20       4.795 -10.931 -57.688  1.00  0.00      TS   O  
ATOM   1315  C2' GUA T  20       6.836 -12.138 -57.187  1.00  0.00      TS   C  
ATOM   1316  C1' GUA T  20       7.266 -12.045 -55.741  1.00  0.00      TS   C  
ATOM   1317  N1  GUA T  20      12.185 -11.464 -54.624  1.00  0.00      TS   N  
ATOM   1318  C2  GUA T  20      11.198 -10.503 -54.767  1.00  0.00      TS   C  
ATOM   1319  N2  GUA T  20      11.563  -9.269 -54.651  1.00  0.00      TS   N  
ATOM   1320  N3  GUA T  20       9.929 -10.821 -55.097  1.00  0.00      TS   N  
ATOM   1321  C4  GUA T  20       9.674 -12.116 -55.039  1.00  0.00      TS   C  
ATOM   1322  C5  GUA T  20      10.630 -13.125 -54.877  1.00  0.00      TS   C  
ATOM   1323  C6  GUA T  20      11.978 -12.801 -54.644  1.00  0.00      TS   C  
ATOM   1324  O6  GUA T  20      12.917 -13.548 -54.464  1.00  0.00      TS   O  
ATOM   1325  N7  GUA T  20       9.993 -14.365 -55.004  1.00  0.00      TS   N  
ATOM   1326  C8  GUA T  20       8.767 -14.088 -55.397  1.00  0.00      TS   C  
ATOM   1327  N9  GUA T  20       8.516 -12.700 -55.309  1.00  0.00      TS   N  
ATOM   1328  H1  GUA T  20      13.102 -11.171 -54.317  1.00  0.00      TS   H  
ATOM   1329  H8  GUA T  20       7.959 -14.819 -55.414  1.00  0.00      TS   H  
ATOM   1330  H1' GUA T  20       7.394 -10.958 -55.551  1.00  0.00      TS   H  
ATOM   1331  H2' GUA T  20       7.263 -11.282 -57.752  1.00  0.00      TS   H  
ATOM   1332  H21 GUA T  20      10.906  -8.521 -54.752  1.00  0.00      TS   H  
ATOM   1333  H3' GUA T  20       4.862 -13.003 -57.415  1.00  0.00      TS   H  
ATOM   1334  H22 GUA T  20      12.496  -8.984 -54.436  1.00  0.00      TS   H  
ATOM   1335  H4' GUA T  20       5.313 -10.782 -55.260  1.00  0.00      TS   H  
ATOM   1336  H5' GUA T  20       3.861 -12.079 -53.846  1.00  0.00      TS   H  
ATOM   1337  H3T GUA T  20       5.118 -10.969 -58.592  1.00  0.00      TS   H  
ATOM   1338 H2'' GUA T  20       7.235 -13.027 -57.720  1.00  0.00      TS   H  
ATOM   1339 H5'' GUA T  20       2.941 -11.757 -55.401  1.00  0.00      TS   H  
TER   
END
