# Supplementary material for: CRISPR-Cas12a exploits R-loop asymmetry to form double-strand breaks
Source: eLife. 2020 Jun 10;9:e55143. doi: 10.7554/eLife.55143 (PMC7286691; doi:10.7554/eLife.55143)
Supplement: Figure 5—source data 2. [file elife-55143-fig5-data2.zip › Figure 5ΓÇöSource Data 2/Example_MD_trajectories/5prime_boundary/5prime_boundary_09.pdb]

ATOM      1  C5' CYT B   1      16.028  -9.462 -55.771  1.00  0.00      BS   C  
ATOM      2  O5' CYT B   1      17.217 -10.196 -55.414  1.00  0.00      BS   O  
ATOM      3  C4' CYT B   1      15.096  -9.469 -54.637  1.00  0.00      BS   C  
ATOM      4  O4' CYT B   1      14.710 -10.792 -54.116  1.00  0.00      BS   O  
ATOM      5  C3' CYT B   1      15.620  -8.747 -53.406  1.00  0.00      BS   C  
ATOM      6  O3' CYT B   1      14.793  -7.634 -53.057  1.00  0.00      BS   O  
ATOM      7  C2' CYT B   1      15.420  -9.710 -52.251  1.00  0.00      BS   C  
ATOM      8  C1' CYT B   1      14.242 -10.507 -52.795  1.00  0.00      BS   C  
ATOM      9  N1  CYT B   1      13.932 -11.763 -52.124  1.00  0.00      BS   N  
ATOM     10  C2  CYT B   1      12.576 -12.227 -52.172  1.00  0.00      BS   C  
ATOM     11  O2  CYT B   1      11.695 -11.460 -52.631  1.00  0.00      BS   O  
ATOM     12  N3  CYT B   1      12.241 -13.479 -51.746  1.00  0.00      BS   N  
ATOM     13  C4  CYT B   1      13.189 -14.201 -51.104  1.00  0.00      BS   C  
ATOM     14  N4  CYT B   1      12.817 -15.260 -50.483  1.00  0.00      BS   N  
ATOM     15  C5  CYT B   1      14.522 -13.727 -50.981  1.00  0.00      BS   C  
ATOM     16  C6  CYT B   1      14.880 -12.576 -51.511  1.00  0.00      BS   C  
ATOM     17  H5  CYT B   1      15.327 -14.352 -50.594  1.00  0.00      BS   H  
ATOM     18  H6  CYT B   1      15.884 -12.154 -51.548  1.00  0.00      BS   H  
ATOM     19  H1' CYT B   1      13.342  -9.863 -52.890  1.00  0.00      BS   H  
ATOM     20  H2' CYT B   1      15.224  -9.085 -51.354  1.00  0.00      BS   H  
ATOM     21  H3' CYT B   1      16.711  -8.543 -53.446  1.00  0.00      BS   H  
ATOM     22  H4' CYT B   1      14.150  -8.950 -54.903  1.00  0.00      BS   H  
ATOM     23  H41 CYT B   1      11.831 -15.424 -50.535  1.00  0.00      BS   H  
ATOM     24  H5' CYT B   1      15.567  -9.855 -56.701  1.00  0.00      BS   H  
ATOM     25  H42 CYT B   1      13.401 -15.728 -49.821  1.00  0.00      BS   H  
ATOM     26  H5T CYT B   1      16.889 -11.081 -55.239  1.00  0.00      BS   H  
ATOM     27 H2'' CYT B   1      16.292 -10.397 -52.201  1.00  0.00      BS   H  
ATOM     28 H5'' CYT B   1      16.283  -8.404 -55.994  1.00  0.00      BS   H  
ATOM     29  P   THY B   2      15.061  -6.201 -53.580  1.00  0.00      BS   P  
ATOM     30  O1P THY B   2      15.009  -6.181 -55.070  1.00  0.00      BS   O  
ATOM     31  O2P THY B   2      16.219  -5.532 -52.935  1.00  0.00      BS   O  
ATOM     32  C5' THY B   2      12.428  -5.699 -53.633  1.00  0.00      BS   C  
ATOM     33  O5' THY B   2      13.724  -5.522 -53.008  1.00  0.00      BS   O  
ATOM     34  C4' THY B   2      11.225  -5.902 -52.687  1.00  0.00      BS   C  
ATOM     35  O4' THY B   2      11.203  -7.304 -52.195  1.00  0.00      BS   O  
ATOM     36  C3' THY B   2      11.131  -5.064 -51.416  1.00  0.00      BS   C  
ATOM     37  O3' THY B   2       9.863  -4.320 -51.277  1.00  0.00      BS   O  
ATOM     38  C2' THY B   2      11.327  -6.025 -50.291  1.00  0.00      BS   C  
ATOM     39  C1' THY B   2      10.791  -7.347 -50.846  1.00  0.00      BS   C  
ATOM     40  N1  THY B   2      11.308  -8.546 -50.233  1.00  0.00      BS   N  
ATOM     41  C2  THY B   2      10.422  -9.625 -50.188  1.00  0.00      BS   C  
ATOM     42  O2  THY B   2       9.298  -9.590 -50.698  1.00  0.00      BS   O  
ATOM     43  N3  THY B   2      10.875 -10.695 -49.471  1.00  0.00      BS   N  
ATOM     44  C4  THY B   2      12.189 -10.879 -49.019  1.00  0.00      BS   C  
ATOM     45  O4  THY B   2      12.577 -11.976 -48.624  1.00  0.00      BS   O  
ATOM     46  C5  THY B   2      13.079  -9.743 -49.157  1.00  0.00      BS   C  
ATOM     47  C5M THY B   2      14.473  -9.941 -48.612  1.00  0.00      BS   C  
ATOM     48  C6  THY B   2      12.634  -8.698 -49.759  1.00  0.00      BS   C  
ATOM     49  H3  THY B   2      10.147 -11.375 -49.297  1.00  0.00      BS   H  
ATOM     50  H6  THY B   2      13.253  -7.887 -50.141  1.00  0.00      BS   H  
ATOM     51  H1' THY B   2       9.685  -7.244 -50.819  1.00  0.00      BS   H  
ATOM     52  H2' THY B   2      10.685  -5.767 -49.423  1.00  0.00      BS   H  
ATOM     53  H3' THY B   2      12.028  -4.408 -51.450  1.00  0.00      BS   H  
ATOM     54  H4' THY B   2      10.307  -5.784 -53.303  1.00  0.00      BS   H  
ATOM     55  H5' THY B   2      12.377  -6.424 -54.473  1.00  0.00      BS   H  
ATOM     56  H51 THY B   2      14.479  -9.778 -47.513  1.00  0.00      BS   H  
ATOM     57  H52 THY B   2      15.169  -9.219 -49.088  1.00  0.00      BS   H  
ATOM     58  H53 THY B   2      14.845 -10.982 -48.716  1.00  0.00      BS   H  
ATOM     59 H2'' THY B   2      12.370  -6.142 -49.927  1.00  0.00      BS   H  
ATOM     60 H5'' THY B   2      12.176  -4.765 -54.180  1.00  0.00      BS   H  
ATOM     61  P   THY B   3       9.758  -3.063 -50.412  1.00  0.00      BS   P  
ATOM     62  O1P THY B   3       9.483  -1.897 -51.270  1.00  0.00      BS   O  
ATOM     63  O2P THY B   3      10.994  -2.863 -49.572  1.00  0.00      BS   O  
ATOM     64  C5' THY B   3       7.203  -3.569 -49.991  1.00  0.00      BS   C  
ATOM     65  O5' THY B   3       8.489  -3.200 -49.431  1.00  0.00      BS   O  
ATOM     66  C4' THY B   3       6.559  -4.752 -49.319  1.00  0.00      BS   C  
ATOM     67  O4' THY B   3       7.343  -5.973 -49.546  1.00  0.00      BS   O  
ATOM     68  C3' THY B   3       6.529  -4.589 -47.767  1.00  0.00      BS   C  
ATOM     69  O3' THY B   3       5.501  -3.621 -47.484  1.00  0.00      BS   O  
ATOM     70  C2' THY B   3       6.175  -6.030 -47.477  1.00  0.00      BS   C  
ATOM     71  C1' THY B   3       7.000  -6.816 -48.418  1.00  0.00      BS   C  
ATOM     72  N1  THY B   3       8.248  -7.379 -47.746  1.00  0.00      BS   N  
ATOM     73  C2  THY B   3       8.277  -8.707 -47.415  1.00  0.00      BS   C  
ATOM     74  O2  THY B   3       7.327  -9.449 -47.557  1.00  0.00      BS   O  
ATOM     75  N3  THY B   3       9.457  -9.092 -46.775  1.00  0.00      BS   N  
ATOM     76  C4  THY B   3      10.547  -8.263 -46.496  1.00  0.00      BS   C  
ATOM     77  O4  THY B   3      11.478  -8.778 -45.877  1.00  0.00      BS   O  
ATOM     78  C5  THY B   3      10.366  -6.847 -46.868  1.00  0.00      BS   C  
ATOM     79  C5M THY B   3      11.325  -5.865 -46.392  1.00  0.00      BS   C  
ATOM     80  C6  THY B   3       9.249  -6.515 -47.436  1.00  0.00      BS   C  
ATOM     81  H3  THY B   3       9.533 -10.055 -46.482  1.00  0.00      BS   H  
ATOM     82  H6  THY B   3       9.091  -5.459 -47.657  1.00  0.00      BS   H  
ATOM     83  H1' THY B   3       6.293  -7.584 -48.799  1.00  0.00      BS   H  
ATOM     84  H2' THY B   3       5.138  -6.384 -47.659  1.00  0.00      BS   H  
ATOM     85  H3' THY B   3       7.506  -4.281 -47.337  1.00  0.00      BS   H  
ATOM     86  H4' THY B   3       5.542  -5.032 -49.669  1.00  0.00      BS   H  
ATOM     87  H5' THY B   3       7.281  -3.821 -51.070  1.00  0.00      BS   H  
ATOM     88  H51 THY B   3      11.431  -5.042 -47.131  1.00  0.00      BS   H  
ATOM     89  H52 THY B   3      12.306  -6.350 -46.197  1.00  0.00      BS   H  
ATOM     90  H53 THY B   3      11.181  -5.382 -45.402  1.00  0.00      BS   H  
ATOM     91 H2'' THY B   3       6.384  -6.223 -46.404  1.00  0.00      BS   H  
ATOM     92 H5'' THY B   3       6.568  -2.675 -49.809  1.00  0.00      BS   H  
ATOM     93  P   ADE B   4       5.354  -3.242 -45.992  1.00  0.00      BS   P  
ATOM     94  O1P ADE B   4       4.370  -2.184 -45.679  1.00  0.00      BS   O  
ATOM     95  O2P ADE B   4       6.734  -3.061 -45.524  1.00  0.00      BS   O  
ATOM     96  C5' ADE B   4       3.560  -5.194 -45.684  1.00  0.00      BS   C  
ATOM     97  O5' ADE B   4       4.847  -4.525 -45.341  1.00  0.00      BS   O  
ATOM     98  C4' ADE B   4       3.278  -6.523 -45.035  1.00  0.00      BS   C  
ATOM     99  O4' ADE B   4       4.386  -7.492 -45.071  1.00  0.00      BS   O  
ATOM    100  C3' ADE B   4       2.914  -6.377 -43.562  1.00  0.00      BS   C  
ATOM    101  O3' ADE B   4       1.791  -7.187 -43.112  1.00  0.00      BS   O  
ATOM    102  C2' ADE B   4       4.203  -6.732 -42.748  1.00  0.00      BS   C  
ATOM    103  C1' ADE B   4       4.775  -7.848 -43.690  1.00  0.00      BS   C  
ATOM    104  N1  ADE B   4       8.837 -10.663 -42.657  1.00  0.00      BS   N  
ATOM    105  C2  ADE B   4       7.508 -10.977 -42.719  1.00  0.00      BS   C  
ATOM    106  N3  ADE B   4       6.482 -10.163 -42.927  1.00  0.00      BS   N  
ATOM    107  C4  ADE B   4       6.922  -8.897 -43.223  1.00  0.00      BS   C  
ATOM    108  C5  ADE B   4       8.248  -8.493 -43.328  1.00  0.00      BS   C  
ATOM    109  C6  ADE B   4       9.215  -9.411 -42.969  1.00  0.00      BS   C  
ATOM    110  N6  ADE B   4      10.540  -9.118 -42.805  1.00  0.00      BS   N  
ATOM    111  N7  ADE B   4       8.311  -7.231 -43.766  1.00  0.00      BS   N  
ATOM    112  C8  ADE B   4       7.049  -6.908 -43.921  1.00  0.00      BS   C  
ATOM    113  N9  ADE B   4       6.184  -7.915 -43.664  1.00  0.00      BS   N  
ATOM    114  H2  ADE B   4       7.211 -12.006 -42.516  1.00  0.00      BS   H  
ATOM    115  H8  ADE B   4       6.650  -5.925 -44.176  1.00  0.00      BS   H  
ATOM    116  H1' ADE B   4       4.238  -8.800 -43.495  1.00  0.00      BS   H  
ATOM    117  H2' ADE B   4       4.067  -7.178 -41.740  1.00  0.00      BS   H  
ATOM    118  H3' ADE B   4       2.597  -5.328 -43.379  1.00  0.00      BS   H  
ATOM    119  H4' ADE B   4       2.381  -7.011 -45.474  1.00  0.00      BS   H  
ATOM    120  H5' ADE B   4       3.553  -5.339 -46.786  1.00  0.00      BS   H  
ATOM    121  H61 ADE B   4      11.224  -9.762 -42.464  1.00  0.00      BS   H  
ATOM    122  H62 ADE B   4      10.940  -8.205 -42.881  1.00  0.00      BS   H  
ATOM    123 H2'' ADE B   4       4.772  -5.778 -42.707  1.00  0.00      BS   H  
ATOM    124 H5'' ADE B   4       2.680  -4.553 -45.463  1.00  0.00      BS   H  
ATOM    125  P   THY B   5       1.187  -6.952 -41.641  1.00  0.00      BS   P  
ATOM    126  O1P THY B   5      -0.144  -7.622 -41.515  1.00  0.00      BS   O  
ATOM    127  O2P THY B   5       1.244  -5.492 -41.264  1.00  0.00      BS   O  
ATOM    128  C5' THY B   5       2.129  -9.196 -40.765  1.00  0.00      BS   C  
ATOM    129  O5' THY B   5       2.021  -7.742 -40.694  1.00  0.00      BS   O  
ATOM    130  C4' THY B   5       3.332  -9.753 -39.998  1.00  0.00      BS   C  
ATOM    131  O4' THY B   5       4.541  -9.113 -40.454  1.00  0.00      BS   O  
ATOM    132  C3' THY B   5       3.467  -9.394 -38.520  1.00  0.00      BS   C  
ATOM    133  O3' THY B   5       2.639 -10.147 -37.649  1.00  0.00      BS   O  
ATOM    134  C2' THY B   5       4.948  -9.650 -38.312  1.00  0.00      BS   C  
ATOM    135  C1' THY B   5       5.551  -9.699 -39.700  1.00  0.00      BS   C  
ATOM    136  N1  THY B   5       6.784  -8.900 -39.898  1.00  0.00      BS   N  
ATOM    137  C2  THY B   5       8.034  -9.506 -39.663  1.00  0.00      BS   C  
ATOM    138  O2  THY B   5       8.144 -10.687 -39.287  1.00  0.00      BS   O  
ATOM    139  N3  THY B   5       9.134  -8.678 -39.814  1.00  0.00      BS   N  
ATOM    140  C4  THY B   5       9.156  -7.379 -40.068  1.00  0.00      BS   C  
ATOM    141  O4  THY B   5      10.224  -6.734 -40.194  1.00  0.00      BS   O  
ATOM    142  C5  THY B   5       7.823  -6.747 -40.214  1.00  0.00      BS   C  
ATOM    143  C5M THY B   5       7.626  -5.292 -40.332  1.00  0.00      BS   C  
ATOM    144  C6  THY B   5       6.730  -7.511 -39.982  1.00  0.00      BS   C  
ATOM    145  H3  THY B   5      10.003  -9.189 -39.858  1.00  0.00      BS   H  
ATOM    146  H6  THY B   5       5.682  -7.212 -39.973  1.00  0.00      BS   H  
ATOM    147  H1' THY B   5       5.768 -10.726 -40.061  1.00  0.00      BS   H  
ATOM    148  H2' THY B   5       5.218 -10.603 -37.808  1.00  0.00      BS   H  
ATOM    149  H3' THY B   5       3.136  -8.334 -38.518  1.00  0.00      BS   H  
ATOM    150  H4' THY B   5       3.514 -10.836 -40.166  1.00  0.00      BS   H  
ATOM    151  H5' THY B   5       2.329  -9.496 -41.816  1.00  0.00      BS   H  
ATOM    152  H51 THY B   5       8.450  -4.941 -40.989  1.00  0.00      BS   H  
ATOM    153  H52 THY B   5       7.748  -4.804 -39.342  1.00  0.00      BS   H  
ATOM    154  H53 THY B   5       6.633  -4.995 -40.733  1.00  0.00      BS   H  
ATOM    155 H2'' THY B   5       5.325  -8.795 -37.712  1.00  0.00      BS   H  
ATOM    156 H5'' THY B   5       1.238  -9.727 -40.370  1.00  0.00      BS   H  
ATOM    157  P   ADE B   6       2.671  -9.580 -36.124  1.00  0.00      BS   P  
ATOM    158  O1P ADE B   6       1.439  -9.929 -35.328  1.00  0.00      BS   O  
ATOM    159  O2P ADE B   6       2.975  -8.173 -36.204  1.00  0.00      BS   O  
ATOM    160  C5' ADE B   6       3.611 -11.824 -35.185  1.00  0.00      BS   C  
ATOM    161  O5' ADE B   6       3.831 -10.465 -35.492  1.00  0.00      BS   O  
ATOM    162  C4' ADE B   6       4.947 -12.471 -34.751  1.00  0.00      BS   C  
ATOM    163  O4' ADE B   6       6.081 -12.313 -35.683  1.00  0.00      BS   O  
ATOM    164  C3' ADE B   6       5.416 -11.746 -33.433  1.00  0.00      BS   C  
ATOM    165  O3' ADE B   6       4.837 -12.373 -32.277  1.00  0.00      BS   O  
ATOM    166  C2' ADE B   6       6.947 -12.085 -33.474  1.00  0.00      BS   C  
ATOM    167  C1' ADE B   6       7.274 -12.024 -34.954  1.00  0.00      BS   C  
ATOM    168  N1  ADE B   6      11.521  -9.171 -35.485  1.00  0.00      BS   N  
ATOM    169  C2  ADE B   6      11.359 -10.418 -34.922  1.00  0.00      BS   C  
ATOM    170  N3  ADE B   6      10.206 -11.116 -34.884  1.00  0.00      BS   N  
ATOM    171  C4  ADE B   6       9.119 -10.381 -35.317  1.00  0.00      BS   C  
ATOM    172  C5  ADE B   6       9.171  -9.084 -35.799  1.00  0.00      BS   C  
ATOM    173  C6  ADE B   6      10.436  -8.453 -35.874  1.00  0.00      BS   C  
ATOM    174  N6  ADE B   6      10.609  -7.185 -36.320  1.00  0.00      BS   N  
ATOM    175  N7  ADE B   6       7.877  -8.651 -36.231  1.00  0.00      BS   N  
ATOM    176  C8  ADE B   6       7.154  -9.684 -35.883  1.00  0.00      BS   C  
ATOM    177  N9  ADE B   6       7.773 -10.735 -35.332  1.00  0.00      BS   N  
ATOM    178  H2  ADE B   6      12.348 -10.841 -34.743  1.00  0.00      BS   H  
ATOM    179  H8  ADE B   6       6.103  -9.759 -36.160  1.00  0.00      BS   H  
ATOM    180  H1' ADE B   6       8.005 -12.852 -35.066  1.00  0.00      BS   H  
ATOM    181  H2' ADE B   6       7.188 -13.110 -33.120  1.00  0.00      BS   H  
ATOM    182  H3' ADE B   6       5.261 -10.648 -33.496  1.00  0.00      BS   H  
ATOM    183  H4' ADE B   6       4.721 -13.512 -34.439  1.00  0.00      BS   H  
ATOM    184  H5' ADE B   6       3.185 -12.323 -36.082  1.00  0.00      BS   H  
ATOM    185  H61 ADE B   6      11.441  -6.671 -36.111  1.00  0.00      BS   H  
ATOM    186  H62 ADE B   6       9.846  -6.726 -36.777  1.00  0.00      BS   H  
ATOM    187 H2'' ADE B   6       7.565 -11.359 -32.904  1.00  0.00      BS   H  
ATOM    188 H5'' ADE B   6       2.942 -11.953 -34.307  1.00  0.00      BS   H  
ATOM    189  P   THY B   7       4.581 -11.547 -30.989  1.00  0.00      BS   P  
ATOM    190  O1P THY B   7       3.639 -12.352 -30.123  1.00  0.00      BS   O  
ATOM    191  O2P THY B   7       4.113 -10.206 -31.356  1.00  0.00      BS   O  
ATOM    192  C5' THY B   7       6.670 -12.634 -29.781  1.00  0.00      BS   C  
ATOM    193  O5' THY B   7       6.022 -11.504 -30.415  1.00  0.00      BS   O  
ATOM    194  C4' THY B   7       8.189 -12.421 -29.504  1.00  0.00      BS   C  
ATOM    195  O4' THY B   7       8.841 -11.647 -30.575  1.00  0.00      BS   O  
ATOM    196  C3' THY B   7       8.388 -11.675 -28.191  1.00  0.00      BS   C  
ATOM    197  O3' THY B   7       9.587 -12.089 -27.561  1.00  0.00      BS   O  
ATOM    198  C2' THY B   7       8.434 -10.239 -28.678  1.00  0.00      BS   C  
ATOM    199  C1' THY B   7       9.275 -10.391 -29.985  1.00  0.00      BS   C  
ATOM    200  N1  THY B   7       9.180  -9.300 -30.936  1.00  0.00      BS   N  
ATOM    201  C2  THY B   7      10.339  -8.690 -31.382  1.00  0.00      BS   C  
ATOM    202  O2  THY B   7      11.500  -8.905 -31.007  1.00  0.00      BS   O  
ATOM    203  N3  THY B   7      10.201  -7.702 -32.341  1.00  0.00      BS   N  
ATOM    204  C4  THY B   7       9.035  -7.155 -32.814  1.00  0.00      BS   C  
ATOM    205  O4  THY B   7       9.032  -6.267 -33.671  1.00  0.00      BS   O  
ATOM    206  C5  THY B   7       7.832  -7.811 -32.260  1.00  0.00      BS   C  
ATOM    207  C5M THY B   7       6.434  -7.464 -32.834  1.00  0.00      BS   C  
ATOM    208  C6  THY B   7       7.994  -8.836 -31.371  1.00  0.00      BS   C  
ATOM    209  H3  THY B   7      11.021  -7.247 -32.717  1.00  0.00      BS   H  
ATOM    210  H6  THY B   7       7.191  -9.430 -30.934  1.00  0.00      BS   H  
ATOM    211  H1' THY B   7      10.310 -10.524 -29.604  1.00  0.00      BS   H  
ATOM    212  H2' THY B   7       8.920  -9.560 -27.944  1.00  0.00      BS   H  
ATOM    213  H3' THY B   7       7.507 -11.890 -27.548  1.00  0.00      BS   H  
ATOM    214  H4' THY B   7       8.747 -13.375 -29.394  1.00  0.00      BS   H  
ATOM    215  H5' THY B   7       6.485 -13.504 -30.447  1.00  0.00      BS   H  
ATOM    216  H51 THY B   7       6.372  -6.430 -33.235  1.00  0.00      BS   H  
ATOM    217  H52 THY B   7       5.647  -7.555 -32.055  1.00  0.00      BS   H  
ATOM    218  H53 THY B   7       6.115  -8.063 -33.714  1.00  0.00      BS   H  
ATOM    219 H2'' THY B   7       7.437  -9.852 -28.978  1.00  0.00      BS   H  
ATOM    220 H5'' THY B   7       6.134 -12.814 -28.825  1.00  0.00      BS   H  
ATOM    221  P   ADE B   8       9.897 -11.697 -26.020  1.00  0.00      BS   P  
ATOM    222  O1P ADE B   8      10.251 -12.923 -25.357  1.00  0.00      BS   O  
ATOM    223  O2P ADE B   8       8.685 -11.027 -25.429  1.00  0.00      BS   O  
ATOM    224  C5' ADE B   8      12.416 -11.266 -26.504  1.00  0.00      BS   C  
ATOM    225  O5' ADE B   8      11.095 -10.696 -26.085  1.00  0.00      BS   O  
ATOM    226  C4' ADE B   8      13.511 -10.228 -26.465  1.00  0.00      BS   C  
ATOM    227  O4' ADE B   8      13.313  -9.164 -27.440  1.00  0.00      BS   O  
ATOM    228  C3' ADE B   8      13.621  -9.554 -25.089  1.00  0.00      BS   C  
ATOM    229  O3' ADE B   8      14.968  -9.388 -24.676  1.00  0.00      BS   O  
ATOM    230  C2' ADE B   8      13.023  -8.161 -25.315  1.00  0.00      BS   C  
ATOM    231  C1' ADE B   8      13.263  -7.904 -26.768  1.00  0.00      BS   C  
ATOM    232  N1  ADE B   8      11.906  -4.605 -30.648  1.00  0.00      BS   N  
ATOM    233  C2  ADE B   8      13.114  -4.841 -30.090  1.00  0.00      BS   C  
ATOM    234  N3  ADE B   8      13.409  -5.687 -29.101  1.00  0.00      BS   N  
ATOM    235  C4  ADE B   8      12.299  -6.198 -28.545  1.00  0.00      BS   C  
ATOM    236  C5  ADE B   8      11.004  -6.009 -28.980  1.00  0.00      BS   C  
ATOM    237  C6  ADE B   8      10.779  -5.123 -30.039  1.00  0.00      BS   C  
ATOM    238  N6  ADE B   8       9.622  -4.715 -30.536  1.00  0.00      BS   N  
ATOM    239  N7  ADE B   8      10.071  -6.753 -28.280  1.00  0.00      BS   N  
ATOM    240  C8  ADE B   8      10.831  -7.525 -27.490  1.00  0.00      BS   C  
ATOM    241  N9  ADE B   8      12.191  -7.182 -27.490  1.00  0.00      BS   N  
ATOM    242  H2  ADE B   8      13.923  -4.440 -30.699  1.00  0.00      BS   H  
ATOM    243  H8  ADE B   8      10.497  -8.293 -26.792  1.00  0.00      BS   H  
ATOM    244  H1' ADE B   8      14.245  -7.411 -26.931  1.00  0.00      BS   H  
ATOM    245  H2' ADE B   8      13.374  -7.384 -24.602  1.00  0.00      BS   H  
ATOM    246  H3' ADE B   8      13.065 -10.181 -24.359  1.00  0.00      BS   H  
ATOM    247  H4' ADE B   8      14.464 -10.757 -26.677  1.00  0.00      BS   H  
ATOM    248  H5' ADE B   8      12.381 -11.604 -27.561  1.00  0.00      BS   H  
ATOM    249  H61 ADE B   8       9.529  -4.245 -31.413  1.00  0.00      BS   H  
ATOM    250  H62 ADE B   8       8.794  -4.828 -29.985  1.00  0.00      BS   H  
ATOM    251 H2'' ADE B   8      11.954  -8.155 -25.013  1.00  0.00      BS   H  
ATOM    252 H5'' ADE B   8      12.706 -12.097 -25.825  1.00  0.00      BS   H  
ATOM    253  P   THY B   9      15.513  -9.041 -23.172  1.00  0.00      BS   P  
ATOM    254  O1P THY B   9      16.898  -9.507 -23.113  1.00  0.00      BS   O  
ATOM    255  O2P THY B   9      14.598  -9.612 -22.138  1.00  0.00      BS   O  
ATOM    256  C5' THY B   9      16.434  -6.651 -23.707  1.00  0.00      BS   C  
ATOM    257  O5' THY B   9      15.412  -7.455 -23.094  1.00  0.00      BS   O  
ATOM    258  C4' THY B   9      15.974  -5.249 -24.124  1.00  0.00      BS   C  
ATOM    259  O4' THY B   9      14.793  -5.355 -24.907  1.00  0.00      BS   O  
ATOM    260  C3' THY B   9      15.552  -4.419 -22.886  1.00  0.00      BS   C  
ATOM    261  O3' THY B   9      16.628  -3.794 -22.307  1.00  0.00      BS   O  
ATOM    262  C2' THY B   9      14.568  -3.451 -23.549  1.00  0.00      BS   C  
ATOM    263  C1' THY B   9      14.474  -4.006 -25.011  1.00  0.00      BS   C  
ATOM    264  N1  THY B   9      13.194  -3.911 -25.552  1.00  0.00      BS   N  
ATOM    265  C2  THY B   9      13.023  -2.988 -26.558  1.00  0.00      BS   C  
ATOM    266  O2  THY B   9      13.878  -2.399 -27.165  1.00  0.00      BS   O  
ATOM    267  N3  THY B   9      11.738  -2.948 -27.040  1.00  0.00      BS   N  
ATOM    268  C4  THY B   9      10.647  -3.613 -26.550  1.00  0.00      BS   C  
ATOM    269  O4  THY B   9       9.509  -3.303 -26.972  1.00  0.00      BS   O  
ATOM    270  C5  THY B   9      10.903  -4.515 -25.457  1.00  0.00      BS   C  
ATOM    271  C5M THY B   9       9.746  -5.279 -24.870  1.00  0.00      BS   C  
ATOM    272  C6  THY B   9      12.167  -4.592 -25.047  1.00  0.00      BS   C  
ATOM    273  H3  THY B   9      11.473  -2.252 -27.722  1.00  0.00      BS   H  
ATOM    274  H6  THY B   9      12.496  -5.316 -24.301  1.00  0.00      BS   H  
ATOM    275  H1' THY B   9      15.251  -3.525 -25.641  1.00  0.00      BS   H  
ATOM    276  H2' THY B   9      14.815  -2.373 -23.433  1.00  0.00      BS   H  
ATOM    277  H3' THY B   9      15.197  -5.193 -22.172  1.00  0.00      BS   H  
ATOM    278  H4' THY B   9      16.699  -4.682 -24.747  1.00  0.00      BS   H  
ATOM    279  H5' THY B   9      16.965  -7.154 -24.543  1.00  0.00      BS   H  
ATOM    280  H51 THY B   9       9.287  -5.736 -25.772  1.00  0.00      BS   H  
ATOM    281  H52 THY B   9       8.976  -4.579 -24.480  1.00  0.00      BS   H  
ATOM    282  H53 THY B   9      10.103  -6.055 -24.160  1.00  0.00      BS   H  
ATOM    283 H2'' THY B   9      13.590  -3.520 -23.027  1.00  0.00      BS   H  
ATOM    284 H5'' THY B   9      17.252  -6.663 -22.954  1.00  0.00      BS   H  
ATOM    285  P   ADE B  10      17.870  -2.999 -22.927  1.00  0.00      BS   P  
ATOM    286  O1P ADE B  10      18.840  -4.032 -23.451  1.00  0.00      BS   O  
ATOM    287  O2P ADE B  10      18.480  -2.131 -21.877  1.00  0.00      BS   O  
ATOM    288  C5' ADE B  10      17.817  -0.800 -24.426  1.00  0.00      BS   C  
ATOM    289  O5' ADE B  10      17.317  -2.188 -24.167  1.00  0.00      BS   O  
ATOM    290  C4' ADE B  10      16.687   0.295 -24.394  1.00  0.00      BS   C  
ATOM    291  O4' ADE B  10      15.373  -0.279 -24.865  1.00  0.00      BS   O  
ATOM    292  C3' ADE B  10      16.362   0.840 -22.940  1.00  0.00      BS   C  
ATOM    293  O3' ADE B  10      16.886   2.177 -22.758  1.00  0.00      BS   O  
ATOM    294  C2' ADE B  10      14.859   0.912 -22.977  1.00  0.00      BS   C  
ATOM    295  C1' ADE B  10      14.450   0.710 -24.468  1.00  0.00      BS   C  
ATOM    296  N1  ADE B  10       9.945   1.467 -26.954  1.00  0.00      BS   N  
ATOM    297  C2  ADE B  10      11.177   2.045 -27.013  1.00  0.00      BS   C  
ATOM    298  N3  ADE B  10      12.358   1.718 -26.518  1.00  0.00      BS   N  
ATOM    299  C4  ADE B  10      12.153   0.742 -25.580  1.00  0.00      BS   C  
ATOM    300  C5  ADE B  10      10.910   0.089 -25.310  1.00  0.00      BS   C  
ATOM    301  C6  ADE B  10       9.769   0.442 -26.076  1.00  0.00      BS   C  
ATOM    302  N6  ADE B  10       8.515  -0.167 -26.039  1.00  0.00      BS   N  
ATOM    303  N7  ADE B  10      11.083  -0.834 -24.265  1.00  0.00      BS   N  
ATOM    304  C8  ADE B  10      12.386  -0.727 -23.964  1.00  0.00      BS   C  
ATOM    305  N9  ADE B  10      13.067   0.224 -24.723  1.00  0.00      BS   N  
ATOM    306  H2  ADE B  10      11.362   2.826 -27.750  1.00  0.00      BS   H  
ATOM    307  H8  ADE B  10      13.025  -1.214 -23.226  1.00  0.00      BS   H  
ATOM    308  H1' ADE B  10      14.706   1.660 -24.984  1.00  0.00      BS   H  
ATOM    309  H2' ADE B  10      14.428   1.849 -22.565  1.00  0.00      BS   H  
ATOM    310  H3' ADE B  10      16.716   0.034 -22.261  1.00  0.00      BS   H  
ATOM    311  H4' ADE B  10      16.998   1.172 -25.001  1.00  0.00      BS   H  
ATOM    312  H5' ADE B  10      18.253  -0.902 -25.442  1.00  0.00      BS   H  
ATOM    313  H61 ADE B  10       7.805   0.245 -26.611  1.00  0.00      BS   H  
ATOM    314  H62 ADE B  10       8.223  -0.636 -25.206  1.00  0.00      BS   H  
ATOM    315 H2'' ADE B  10      14.558   0.071 -22.317  1.00  0.00      BS   H  
ATOM    316 H5'' ADE B  10      18.624  -0.407 -23.771  1.00  0.00      BS   H  
ATOM    317  P   CYT B  11      18.116   2.480 -21.898  1.00  0.00      BS   P  
ATOM    318  O1P CYT B  11      19.282   2.172 -22.698  1.00  0.00      BS   O  
ATOM    319  O2P CYT B  11      17.955   1.793 -20.588  1.00  0.00      BS   O  
ATOM    320  C5' CYT B  11      18.946   4.923 -22.543  1.00  0.00      BS   C  
ATOM    321  O5' CYT B  11      18.145   4.011 -21.742  1.00  0.00      BS   O  
ATOM    322  C4' CYT B  11      19.237   6.307 -21.948  1.00  0.00      BS   C  
ATOM    323  O4' CYT B  11      18.158   6.842 -21.148  1.00  0.00      BS   O  
ATOM    324  C3' CYT B  11      20.316   6.191 -20.857  1.00  0.00      BS   C  
ATOM    325  O3' CYT B  11      21.601   6.338 -21.422  1.00  0.00      BS   O  
ATOM    326  C2' CYT B  11      19.934   7.425 -19.966  1.00  0.00      BS   C  
ATOM    327  C1' CYT B  11      18.742   7.989 -20.580  1.00  0.00      BS   C  
ATOM    328  N1  CYT B  11      17.783   8.632 -19.619  1.00  0.00      BS   N  
ATOM    329  C2  CYT B  11      17.750   9.986 -19.448  1.00  0.00      BS   C  
ATOM    330  O2  CYT B  11      18.519  10.657 -20.149  1.00  0.00      BS   O  
ATOM    331  N3  CYT B  11      16.884  10.569 -18.514  1.00  0.00      BS   N  
ATOM    332  C4  CYT B  11      16.127   9.732 -17.702  1.00  0.00      BS   C  
ATOM    333  N4  CYT B  11      15.146  10.175 -16.860  1.00  0.00      BS   N  
ATOM    334  C5  CYT B  11      16.129   8.332 -17.901  1.00  0.00      BS   C  
ATOM    335  C6  CYT B  11      17.042   7.832 -18.707  1.00  0.00      BS   C  
ATOM    336  H5  CYT B  11      15.586   7.710 -17.189  1.00  0.00      BS   H  
ATOM    337  H6  CYT B  11      17.168   6.776 -18.945  1.00  0.00      BS   H  
ATOM    338  H1' CYT B  11      19.133   8.670 -21.365  1.00  0.00      BS   H  
ATOM    339  H2' CYT B  11      20.726   8.192 -19.829  1.00  0.00      BS   H  
ATOM    340  H3' CYT B  11      20.108   5.225 -20.349  1.00  0.00      BS   H  
ATOM    341  H4' CYT B  11      19.532   7.066 -22.706  1.00  0.00      BS   H  
ATOM    342  H41 CYT B  11      15.007  11.160 -16.758  1.00  0.00      BS   H  
ATOM    343  H5' CYT B  11      18.421   5.063 -23.512  1.00  0.00      BS   H  
ATOM    344  H42 CYT B  11      14.478   9.504 -16.536  1.00  0.00      BS   H  
ATOM    345 H2'' CYT B  11      19.799   7.037 -18.935  1.00  0.00      BS   H  
ATOM    346 H5'' CYT B  11      19.944   4.529 -22.830  1.00  0.00      BS   H  
ATOM    347  P   GUA B  12      22.645   5.193 -21.198  1.00  0.00      BS   P  
ATOM    348  O1P GUA B  12      23.723   5.415 -22.212  1.00  0.00      BS   O  
ATOM    349  O2P GUA B  12      22.072   3.860 -21.287  1.00  0.00      BS   O  
ATOM    350  C5' GUA B  12      23.667   4.491 -18.883  1.00  0.00      BS   C  
ATOM    351  O5' GUA B  12      23.242   5.492 -19.803  1.00  0.00      BS   O  
ATOM    352  C4' GUA B  12      22.767   4.189 -17.624  1.00  0.00      BS   C  
ATOM    353  O4' GUA B  12      22.241   5.496 -16.991  1.00  0.00      BS   O  
ATOM    354  C3' GUA B  12      21.459   3.381 -17.786  1.00  0.00      BS   C  
ATOM    355  O3' GUA B  12      21.589   2.184 -17.039  1.00  0.00      BS   O  
ATOM    356  C2' GUA B  12      20.347   4.316 -17.419  1.00  0.00      BS   C  
ATOM    357  C1' GUA B  12      21.008   5.225 -16.413  1.00  0.00      BS   C  
ATOM    358  N1  GUA B  12      20.312  10.341 -16.457  1.00  0.00      BS   N  
ATOM    359  C2  GUA B  12      21.214   9.628 -17.224  1.00  0.00      BS   C  
ATOM    360  N2  GUA B  12      22.004  10.370 -18.038  1.00  0.00      BS   N  
ATOM    361  N3  GUA B  12      21.310   8.285 -17.178  1.00  0.00      BS   N  
ATOM    362  C4  GUA B  12      20.358   7.749 -16.458  1.00  0.00      BS   C  
ATOM    363  C5  GUA B  12      19.385   8.376 -15.768  1.00  0.00      BS   C  
ATOM    364  C6  GUA B  12      19.259   9.771 -15.799  1.00  0.00      BS   C  
ATOM    365  O6  GUA B  12      18.409  10.552 -15.394  1.00  0.00      BS   O  
ATOM    366  N7  GUA B  12      18.658   7.484 -14.961  1.00  0.00      BS   N  
ATOM    367  C8  GUA B  12      19.199   6.324 -15.244  1.00  0.00      BS   C  
ATOM    368  N9  GUA B  12      20.234   6.424 -16.146  1.00  0.00      BS   N  
ATOM    369  H1  GUA B  12      20.305  11.348 -16.543  1.00  0.00      BS   H  
ATOM    370  H8  GUA B  12      18.898   5.357 -14.841  1.00  0.00      BS   H  
ATOM    371  H1' GUA B  12      21.274   4.586 -15.545  1.00  0.00      BS   H  
ATOM    372  H2' GUA B  12      19.426   3.827 -17.034  1.00  0.00      BS   H  
ATOM    373  H21 GUA B  12      22.819  10.074 -18.535  1.00  0.00      BS   H  
ATOM    374  H3' GUA B  12      21.450   3.078 -18.855  1.00  0.00      BS   H  
ATOM    375  H22 GUA B  12      21.607  11.229 -18.362  1.00  0.00      BS   H  
ATOM    376  H4' GUA B  12      23.338   3.682 -16.818  1.00  0.00      BS   H  
ATOM    377  H5' GUA B  12      24.567   4.925 -18.400  1.00  0.00      BS   H  
ATOM    378  H3T GUA B  12      20.915   1.509 -17.147  1.00  0.00      BS   H  
ATOM    379 H2'' GUA B  12      20.058   4.841 -18.355  1.00  0.00      BS   H  
ATOM    380 H5'' GUA B  12      23.930   3.543 -19.399  1.00  0.00      BS   H  
TER   
ATOM    381  C5' GUA R  11      12.068   2.777 -19.396  1.00  0.00      R    C  
ATOM    382  O5' GUA R  11      10.793   2.153 -19.144  1.00  0.00      R    O  
ATOM    383  C4' GUA R  11      12.190   3.647 -20.622  1.00  0.00      R    C  
ATOM    384  O4' GUA R  11      12.076   2.940 -21.840  1.00  0.00      R    O  
ATOM    385  C3' GUA R  11      11.174   4.813 -20.706  1.00  0.00      R    C  
ATOM    386  O3' GUA R  11      11.671   5.977 -19.936  1.00  0.00      R    O  
ATOM    387  C2' GUA R  11      11.042   4.963 -22.203  1.00  0.00      R    C  
ATOM    388  O2' GUA R  11      12.125   5.751 -22.714  1.00  0.00      R    O  
ATOM    389  C1' GUA R  11      11.237   3.492 -22.741  1.00  0.00      R    C  
ATOM    390  N1  GUA R  11       6.475   2.898 -24.848  1.00  0.00      R    N  
ATOM    391  C2  GUA R  11       7.338   4.018 -24.988  1.00  0.00      R    C  
ATOM    392  N2  GUA R  11       6.887   5.100 -25.663  1.00  0.00      R    N  
ATOM    393  N3  GUA R  11       8.512   4.149 -24.276  1.00  0.00      R    N  
ATOM    394  C4  GUA R  11       8.810   3.030 -23.583  1.00  0.00      R    C  
ATOM    395  C5  GUA R  11       8.017   1.917 -23.491  1.00  0.00      R    C  
ATOM    396  C6  GUA R  11       6.763   1.782 -24.045  1.00  0.00      R    C  
ATOM    397  O6  GUA R  11       6.014   0.784 -23.946  1.00  0.00      R    O  
ATOM    398  N7  GUA R  11       8.681   1.013 -22.581  1.00  0.00      R    N  
ATOM    399  C8  GUA R  11       9.816   1.541 -22.294  1.00  0.00      R    C  
ATOM    400  N9  GUA R  11       9.963   2.741 -22.906  1.00  0.00      R    N  
ATOM    401  H1  GUA R  11       5.614   2.932 -25.375  1.00  0.00      R    H  
ATOM    402  H8  GUA R  11      10.574   1.034 -21.697  1.00  0.00      R    H  
ATOM    403  H1' GUA R  11      11.805   3.639 -23.685  1.00  0.00      R    H  
ATOM    404  H2' GUA R  11      11.702   6.395 -23.289  1.00  0.00      R    H  
ATOM    405  H21 GUA R  11       6.012   5.154 -26.145  1.00  0.00      R    H  
ATOM    406  H3' GUA R  11      10.270   4.336 -20.271  1.00  0.00      R    H  
ATOM    407  H22 GUA R  11       7.411   5.947 -25.578  1.00  0.00      R    H  
ATOM    408  H4' GUA R  11      13.194   4.117 -20.688  1.00  0.00      R    H  
ATOM    409  H5' GUA R  11      12.830   1.971 -19.339  1.00  0.00      R    H  
ATOM    410  H5T GUA R  11      10.893   1.333 -18.656  1.00  0.00      R    H  
ATOM    411 H2'' GUA R  11      10.097   5.352 -22.638  1.00  0.00      R    H  
ATOM    412 H5'' GUA R  11      12.391   3.343 -18.496  1.00  0.00      R    H  
ATOM    413  P   CYT R  12      10.672   7.033 -19.389  1.00  0.00      R    P  
ATOM    414  O1P CYT R  12      11.320   8.144 -18.652  1.00  0.00      R    O  
ATOM    415  O2P CYT R  12       9.563   6.302 -18.722  1.00  0.00      R    O  
ATOM    416  C5' CYT R  12       9.686   8.995 -20.877  1.00  0.00      R    C  
ATOM    417  O5' CYT R  12      10.030   7.611 -20.730  1.00  0.00      R    O  
ATOM    418  C4' CYT R  12       8.227   9.215 -21.375  1.00  0.00      R    C  
ATOM    419  O4' CYT R  12       7.802   8.074 -22.260  1.00  0.00      R    O  
ATOM    420  C3' CYT R  12       7.112   9.064 -20.204  1.00  0.00      R    C  
ATOM    421  O3' CYT R  12       7.000  10.215 -19.444  1.00  0.00      R    O  
ATOM    422  C2' CYT R  12       5.895   8.778 -21.071  1.00  0.00      R    C  
ATOM    423  O2' CYT R  12       5.497   9.985 -21.718  1.00  0.00      R    O  
ATOM    424  C1' CYT R  12       6.411   7.876 -22.090  1.00  0.00      R    C  
ATOM    425  N1  CYT R  12       6.130   6.459 -21.869  1.00  0.00      R    N  
ATOM    426  C2  CYT R  12       4.975   5.895 -22.412  1.00  0.00      R    C  
ATOM    427  O2  CYT R  12       4.287   6.637 -23.128  1.00  0.00      R    O  
ATOM    428  N3  CYT R  12       4.675   4.619 -22.166  1.00  0.00      R    N  
ATOM    429  C4  CYT R  12       5.558   3.860 -21.451  1.00  0.00      R    C  
ATOM    430  N4  CYT R  12       5.149   2.662 -21.175  1.00  0.00      R    N  
ATOM    431  C5  CYT R  12       6.742   4.387 -20.890  1.00  0.00      R    C  
ATOM    432  C6  CYT R  12       6.933   5.715 -21.127  1.00  0.00      R    C  
ATOM    433  H5  CYT R  12       7.447   3.734 -20.376  1.00  0.00      R    H  
ATOM    434  H6  CYT R  12       7.714   6.308 -20.654  1.00  0.00      R    H  
ATOM    435  H1' CYT R  12       6.003   8.097 -23.100  1.00  0.00      R    H  
ATOM    436  H2' CYT R  12       4.596   9.980 -22.049  1.00  0.00      R    H  
ATOM    437  H3' CYT R  12       7.390   8.159 -19.624  1.00  0.00      R    H  
ATOM    438  H4' CYT R  12       8.043  10.102 -22.018  1.00  0.00      R    H  
ATOM    439  H41 CYT R  12       4.262   2.402 -21.555  1.00  0.00      R    H  
ATOM    440  H5' CYT R  12      10.331   9.485 -21.637  1.00  0.00      R    H  
ATOM    441  H42 CYT R  12       5.578   2.075 -20.487  1.00  0.00      R    H  
ATOM    442 H2'' CYT R  12       5.154   8.293 -20.402  1.00  0.00      R    H  
ATOM    443 H5'' CYT R  12       9.915   9.642 -20.004  1.00  0.00      R    H  
ATOM    444  P   URA R  13       6.271  10.199 -18.071  1.00  0.00      R    P  
ATOM    445  O1P URA R  13       6.627  11.519 -17.473  1.00  0.00      R    O  
ATOM    446  O2P URA R  13       6.716   8.950 -17.420  1.00  0.00      R    O  
ATOM    447  C5' URA R  13       3.800  11.042 -18.538  1.00  0.00      R    C  
ATOM    448  O5' URA R  13       4.690  10.050 -18.185  1.00  0.00      R    O  
ATOM    449  C4' URA R  13       2.355  10.564 -18.857  1.00  0.00      R    C  
ATOM    450  O4' URA R  13       2.486   9.383 -19.684  1.00  0.00      R    O  
ATOM    451  C3' URA R  13       1.617   9.960 -17.542  1.00  0.00      R    C  
ATOM    452  O3' URA R  13       1.059  11.039 -16.806  1.00  0.00      R    O  
ATOM    453  C2' URA R  13       0.726   8.878 -18.145  1.00  0.00      R    C  
ATOM    454  O2' URA R  13      -0.604   9.308 -18.550  1.00  0.00      R    O  
ATOM    455  C1' URA R  13       1.496   8.442 -19.440  1.00  0.00      R    C  
ATOM    456  N1  URA R  13       2.105   7.036 -19.344  1.00  0.00      R    N  
ATOM    457  C2  URA R  13       1.180   6.003 -19.684  1.00  0.00      R    C  
ATOM    458  O2  URA R  13       0.016   6.190 -19.991  1.00  0.00      R    O  
ATOM    459  N3  URA R  13       1.731   4.765 -19.509  1.00  0.00      R    N  
ATOM    460  C4  URA R  13       2.874   4.507 -18.684  1.00  0.00      R    C  
ATOM    461  O4  URA R  13       3.055   3.381 -18.323  1.00  0.00      R    O  
ATOM    462  C5  URA R  13       3.733   5.573 -18.338  1.00  0.00      R    C  
ATOM    463  C6  URA R  13       3.346   6.845 -18.715  1.00  0.00      R    C  
ATOM    464  H3  URA R  13       1.038   4.048 -19.673  1.00  0.00      R    H  
ATOM    465  H5  URA R  13       4.648   5.297 -17.813  1.00  0.00      R    H  
ATOM    466  H6  URA R  13       3.884   7.746 -18.417  1.00  0.00      R    H  
ATOM    467  H1' URA R  13       0.891   8.448 -20.371  1.00  0.00      R    H  
ATOM    468  H2' URA R  13      -1.271   9.184 -17.871  1.00  0.00      R    H  
ATOM    469  H3' URA R  13       2.490   9.491 -17.039  1.00  0.00      R    H  
ATOM    470  H4' URA R  13       1.787  11.355 -19.392  1.00  0.00      R    H  
ATOM    471  H5' URA R  13       4.103  11.543 -19.483  1.00  0.00      R    H  
ATOM    472 H2'' URA R  13       0.649   8.051 -17.407  1.00  0.00      R    H  
ATOM    473 H5'' URA R  13       3.712  11.821 -17.751  1.00  0.00      R    H  
ATOM    474  P   URA R  14       0.335  10.829 -15.442  1.00  0.00      R    P  
ATOM    475  O1P URA R  14      -0.242  12.121 -15.125  1.00  0.00      R    O  
ATOM    476  O2P URA R  14       1.206  10.125 -14.487  1.00  0.00      R    O  
ATOM    477  C5' URA R  14      -2.256  10.460 -15.795  1.00  0.00      R    C  
ATOM    478  O5' URA R  14      -0.924   9.871 -15.755  1.00  0.00      R    O  
ATOM    479  C4' URA R  14      -3.354   9.444 -15.923  1.00  0.00      R    C  
ATOM    480  O4' URA R  14      -3.111   8.500 -17.062  1.00  0.00      R    O  
ATOM    481  C3' URA R  14      -3.514   8.432 -14.708  1.00  0.00      R    C  
ATOM    482  O3' URA R  14      -4.200   9.085 -13.599  1.00  0.00      R    O  
ATOM    483  C2' URA R  14      -4.305   7.289 -15.357  1.00  0.00      R    C  
ATOM    484  O2' URA R  14      -5.607   7.752 -15.718  1.00  0.00      R    O  
ATOM    485  C1' URA R  14      -3.580   7.175 -16.705  1.00  0.00      R    C  
ATOM    486  N1  URA R  14      -2.424   6.182 -16.631  1.00  0.00      R    N  
ATOM    487  C2  URA R  14      -2.716   4.873 -16.950  1.00  0.00      R    C  
ATOM    488  O2  URA R  14      -3.838   4.454 -17.192  1.00  0.00      R    O  
ATOM    489  N3  URA R  14      -1.657   4.071 -16.894  1.00  0.00      R    N  
ATOM    490  C4  URA R  14      -0.370   4.333 -16.416  1.00  0.00      R    C  
ATOM    491  O4  URA R  14       0.483   3.506 -16.319  1.00  0.00      R    O  
ATOM    492  C5  URA R  14      -0.168   5.747 -16.069  1.00  0.00      R    C  
ATOM    493  C6  URA R  14      -1.216   6.566 -16.240  1.00  0.00      R    C  
ATOM    494  H3  URA R  14      -1.773   3.113 -17.193  1.00  0.00      R    H  
ATOM    495  H5  URA R  14       0.796   6.067 -15.673  1.00  0.00      R    H  
ATOM    496  H6  URA R  14      -1.218   7.643 -16.073  1.00  0.00      R    H  
ATOM    497  H1' URA R  14      -4.345   7.008 -17.493  1.00  0.00      R    H  
ATOM    498  H2' URA R  14      -6.028   7.891 -14.866  1.00  0.00      R    H  
ATOM    499  H3' URA R  14      -2.464   8.180 -14.446  1.00  0.00      R    H  
ATOM    500  H4' URA R  14      -4.321   9.984 -16.008  1.00  0.00      R    H  
ATOM    501  H5' URA R  14      -2.279  11.115 -16.692  1.00  0.00      R    H  
ATOM    502 H2'' URA R  14      -4.390   6.252 -14.968  1.00  0.00      R    H  
ATOM    503 H5'' URA R  14      -2.500  10.950 -14.828  1.00  0.00      R    H  
ATOM    504  P   ADE R  15      -4.232   8.606 -12.121  1.00  0.00      R    P  
ATOM    505  O1P ADE R  15      -4.942   9.509 -11.168  1.00  0.00      R    O  
ATOM    506  O2P ADE R  15      -2.794   8.394 -11.814  1.00  0.00      R    O  
ATOM    507  C5' ADE R  15      -6.515   7.221 -12.124  1.00  0.00      R    C  
ATOM    508  O5' ADE R  15      -5.053   7.234 -12.234  1.00  0.00      R    O  
ATOM    509  C4' ADE R  15      -6.959   5.723 -12.173  1.00  0.00      R    C  
ATOM    510  O4' ADE R  15      -6.409   5.099 -13.374  1.00  0.00      R    O  
ATOM    511  C3' ADE R  15      -6.564   4.871 -10.988  1.00  0.00      R    C  
ATOM    512  O3' ADE R  15      -7.537   5.062  -9.940  1.00  0.00      R    O  
ATOM    513  C2' ADE R  15      -6.567   3.491 -11.658  1.00  0.00      R    C  
ATOM    514  O2' ADE R  15      -7.844   2.946 -11.801  1.00  0.00      R    O  
ATOM    515  C1' ADE R  15      -6.011   3.810 -13.044  1.00  0.00      R    C  
ATOM    516  N1  ADE R  15      -2.182   0.296 -13.395  1.00  0.00      R    N  
ATOM    517  C2  ADE R  15      -3.560   0.214 -13.382  1.00  0.00      R    C  
ATOM    518  N3  ADE R  15      -4.455   1.215 -13.324  1.00  0.00      R    N  
ATOM    519  C4  ADE R  15      -3.887   2.481 -13.393  1.00  0.00      R    C  
ATOM    520  C5  ADE R  15      -2.564   2.663 -13.456  1.00  0.00      R    C  
ATOM    521  C6  ADE R  15      -1.724   1.536 -13.557  1.00  0.00      R    C  
ATOM    522  N6  ADE R  15      -0.387   1.587 -13.591  1.00  0.00      R    N  
ATOM    523  N7  ADE R  15      -2.340   4.003 -13.403  1.00  0.00      R    N  
ATOM    524  C8  ADE R  15      -3.518   4.515 -13.147  1.00  0.00      R    C  
ATOM    525  N9  ADE R  15      -4.503   3.599 -13.111  1.00  0.00      R    N  
ATOM    526  H2  ADE R  15      -3.912  -0.803 -13.209  1.00  0.00      R    H  
ATOM    527  H8  ADE R  15      -3.658   5.583 -12.981  1.00  0.00      R    H  
ATOM    528  H1' ADE R  15      -6.559   3.288 -13.857  1.00  0.00      R    H  
ATOM    529  H2' ADE R  15      -7.720   2.040 -11.511  1.00  0.00      R    H  
ATOM    530  H3' ADE R  15      -5.536   5.193 -10.718  1.00  0.00      R    H  
ATOM    531  H4' ADE R  15      -8.066   5.650 -12.235  1.00  0.00      R    H  
ATOM    532  H5' ADE R  15      -6.897   7.777 -13.007  1.00  0.00      R    H  
ATOM    533  H61 ADE R  15       0.072   0.824 -13.135  1.00  0.00      R    H  
ATOM    534  H62 ADE R  15       0.119   1.955 -14.372  1.00  0.00      R    H  
ATOM    535 H2'' ADE R  15      -5.905   2.804 -11.088  1.00  0.00      R    H  
ATOM    536 H5'' ADE R  15      -6.945   7.640 -11.190  1.00  0.00      R    H  
ATOM    537  P   CYT R  16      -7.153   5.117  -8.446  1.00  0.00      R    P  
ATOM    538  O1P CYT R  16      -8.388   5.139  -7.601  1.00  0.00      R    O  
ATOM    539  O2P CYT R  16      -6.163   6.239  -8.247  1.00  0.00      R    O  
ATOM    540  C5' CYT R  16      -7.190   2.545  -8.191  1.00  0.00      R    C  
ATOM    541  O5' CYT R  16      -6.394   3.711  -8.137  1.00  0.00      R    O  
ATOM    542  C4' CYT R  16      -6.350   1.225  -8.208  1.00  0.00      R    C  
ATOM    543  O4' CYT R  16      -5.613   1.032  -9.453  1.00  0.00      R    O  
ATOM    544  C3' CYT R  16      -5.283   1.122  -7.095  1.00  0.00      R    C  
ATOM    545  O3' CYT R  16      -5.882   0.968  -5.772  1.00  0.00      R    O  
ATOM    546  C2' CYT R  16      -4.498  -0.070  -7.695  1.00  0.00      R    C  
ATOM    547  O2' CYT R  16      -5.282  -1.296  -7.518  1.00  0.00      R    O  
ATOM    548  C1' CYT R  16      -4.428   0.314  -9.164  1.00  0.00      R    C  
ATOM    549  N1  CYT R  16      -3.119   0.962  -9.526  1.00  0.00      R    N  
ATOM    550  C2  CYT R  16      -1.970   0.117  -9.568  1.00  0.00      R    C  
ATOM    551  O2  CYT R  16      -2.040  -1.091  -9.434  1.00  0.00      R    O  
ATOM    552  N3  CYT R  16      -0.811   0.709  -9.909  1.00  0.00      R    N  
ATOM    553  C4  CYT R  16      -0.692   2.021 -10.108  1.00  0.00      R    C  
ATOM    554  N4  CYT R  16       0.449   2.511 -10.599  1.00  0.00      R    N  
ATOM    555  C5  CYT R  16      -1.798   2.915  -9.819  1.00  0.00      R    C  
ATOM    556  C6  CYT R  16      -2.947   2.304  -9.429  1.00  0.00      R    C  
ATOM    557  H5  CYT R  16      -1.636   3.992  -9.778  1.00  0.00      R    H  
ATOM    558  H6  CYT R  16      -3.827   2.945  -9.363  1.00  0.00      R    H  
ATOM    559  H1' CYT R  16      -4.367  -0.552  -9.858  1.00  0.00      R    H  
ATOM    560  H2' CYT R  16      -4.872  -1.745  -6.776  1.00  0.00      R    H  
ATOM    561  H3' CYT R  16      -4.709   2.072  -7.059  1.00  0.00      R    H  
ATOM    562  H4' CYT R  16      -6.988   0.317  -8.134  1.00  0.00      R    H  
ATOM    563  H41 CYT R  16       1.094   1.761 -10.749  1.00  0.00      R    H  
ATOM    564  H5' CYT R  16      -7.890   2.515  -9.052  1.00  0.00      R    H  
ATOM    565  H42 CYT R  16       0.541   3.414 -11.019  1.00  0.00      R    H  
ATOM    566 H2'' CYT R  16      -3.507  -0.172  -7.204  1.00  0.00      R    H  
ATOM    567 H5'' CYT R  16      -7.832   2.437  -7.290  1.00  0.00      R    H  
ATOM    568  P   ADE R  17      -5.014   1.258  -4.459  1.00  0.00      R    P  
ATOM    569  O1P ADE R  17      -5.887   0.998  -3.308  1.00  0.00      R    O  
ATOM    570  O2P ADE R  17      -4.385   2.593  -4.536  1.00  0.00      R    O  
ATOM    571  C5' ADE R  17      -4.254  -1.277  -4.267  1.00  0.00      R    C  
ATOM    572  O5' ADE R  17      -3.946   0.080  -4.438  1.00  0.00      R    O  
ATOM    573  C4' ADE R  17      -3.048  -2.164  -4.507  1.00  0.00      R    C  
ATOM    574  O4' ADE R  17      -2.446  -2.004  -5.849  1.00  0.00      R    O  
ATOM    575  C3' ADE R  17      -1.841  -2.005  -3.509  1.00  0.00      R    C  
ATOM    576  O3' ADE R  17      -2.227  -2.545  -2.184  1.00  0.00      R    O  
ATOM    577  C2' ADE R  17      -0.778  -2.742  -4.305  1.00  0.00      R    C  
ATOM    578  O2' ADE R  17      -0.927  -4.152  -4.166  1.00  0.00      R    O  
ATOM    579  C1' ADE R  17      -1.091  -2.298  -5.718  1.00  0.00      R    C  
ATOM    580  N1  ADE R  17       3.490  -0.965  -7.510  1.00  0.00      R    N  
ATOM    581  C2  ADE R  17       3.062  -2.083  -6.946  1.00  0.00      R    C  
ATOM    582  N3  ADE R  17       1.886  -2.299  -6.447  1.00  0.00      R    N  
ATOM    583  C4  ADE R  17       1.079  -1.217  -6.457  1.00  0.00      R    C  
ATOM    584  C5  ADE R  17       1.375  -0.030  -6.983  1.00  0.00      R    C  
ATOM    585  C6  ADE R  17       2.652   0.107  -7.563  1.00  0.00      R    C  
ATOM    586  N6  ADE R  17       3.145   1.207  -8.120  1.00  0.00      R    N  
ATOM    587  N7  ADE R  17       0.280   0.852  -6.882  1.00  0.00      R    N  
ATOM    588  C8  ADE R  17      -0.659   0.106  -6.386  1.00  0.00      R    C  
ATOM    589  N9  ADE R  17      -0.297  -1.149  -6.156  1.00  0.00      R    N  
ATOM    590  H2  ADE R  17       3.728  -2.945  -6.942  1.00  0.00      R    H  
ATOM    591  H8  ADE R  17      -1.704   0.369  -6.218  1.00  0.00      R    H  
ATOM    592  H1' ADE R  17      -0.865  -3.192  -6.338  1.00  0.00      R    H  
ATOM    593  H2' ADE R  17      -0.119  -4.619  -4.396  1.00  0.00      R    H  
ATOM    594  H3' ADE R  17      -1.682  -0.905  -3.515  1.00  0.00      R    H  
ATOM    595  H4' ADE R  17      -3.378  -3.220  -4.627  1.00  0.00      R    H  
ATOM    596  H5' ADE R  17      -5.041  -1.445  -5.034  1.00  0.00      R    H  
ATOM    597  H61 ADE R  17       2.671   2.068  -7.935  1.00  0.00      R    H  
ATOM    598  H62 ADE R  17       3.789   1.003  -8.857  1.00  0.00      R    H  
ATOM    599 H2'' ADE R  17       0.271  -2.458  -4.071  1.00  0.00      R    H  
ATOM    600 H5'' ADE R  17      -4.641  -1.592  -3.274  1.00  0.00      R    H  
ATOM    601  P   ADE R  18      -1.538  -1.830  -0.994  1.00  0.00      R    P  
ATOM    602  O1P ADE R  18      -2.267  -2.259   0.252  1.00  0.00      R    O  
ATOM    603  O2P ADE R  18      -1.514  -0.349  -1.254  1.00  0.00      R    O  
ATOM    604  C5' ADE R  18       0.312  -3.759  -1.116  1.00  0.00      R    C  
ATOM    605  O5' ADE R  18      -0.052  -2.348  -1.154  1.00  0.00      R    O  
ATOM    606  C4' ADE R  18       1.750  -4.162  -1.457  1.00  0.00      R    C  
ATOM    607  O4' ADE R  18       2.053  -3.664  -2.801  1.00  0.00      R    O  
ATOM    608  C3' ADE R  18       2.748  -3.306  -0.578  1.00  0.00      R    C  
ATOM    609  O3' ADE R  18       2.987  -4.012   0.657  1.00  0.00      R    O  
ATOM    610  C2' ADE R  18       3.975  -3.192  -1.513  1.00  0.00      R    C  
ATOM    611  O2' ADE R  18       4.767  -4.362  -1.469  1.00  0.00      R    O  
ATOM    612  C1' ADE R  18       3.320  -3.062  -2.866  1.00  0.00      R    C  
ATOM    613  N1  ADE R  18       5.915   0.687  -5.223  1.00  0.00      R    N  
ATOM    614  C2  ADE R  18       6.323  -0.537  -4.852  1.00  0.00      R    C  
ATOM    615  N3  ADE R  18       5.576  -1.423  -4.204  1.00  0.00      R    N  
ATOM    616  C4  ADE R  18       4.342  -0.987  -4.020  1.00  0.00      R    C  
ATOM    617  C5  ADE R  18       3.824   0.226  -4.247  1.00  0.00      R    C  
ATOM    618  C6  ADE R  18       4.646   1.121  -4.927  1.00  0.00      R    C  
ATOM    619  N6  ADE R  18       4.223   2.359  -5.318  1.00  0.00      R    N  
ATOM    620  N7  ADE R  18       2.502   0.339  -3.889  1.00  0.00      R    N  
ATOM    621  C8  ADE R  18       2.268  -0.856  -3.353  1.00  0.00      R    C  
ATOM    622  N9  ADE R  18       3.295  -1.719  -3.388  1.00  0.00      R    N  
ATOM    623  H2  ADE R  18       7.359  -0.750  -5.118  1.00  0.00      R    H  
ATOM    624  H8  ADE R  18       1.354  -1.142  -2.832  1.00  0.00      R    H  
ATOM    625  H1' ADE R  18       3.854  -3.730  -3.577  1.00  0.00      R    H  
ATOM    626  H2' ADE R  18       5.588  -4.149  -1.017  1.00  0.00      R    H  
ATOM    627  H3' ADE R  18       2.333  -2.280  -0.487  1.00  0.00      R    H  
ATOM    628  H4' ADE R  18       2.023  -5.235  -1.352  1.00  0.00      R    H  
ATOM    629  H5' ADE R  18      -0.291  -4.423  -1.771  1.00  0.00      R    H  
ATOM    630  H61 ADE R  18       3.312   2.610  -4.995  1.00  0.00      R    H  
ATOM    631  H62 ADE R  18       4.853   2.963  -5.808  1.00  0.00      R    H  
ATOM    632 H2'' ADE R  18       4.595  -2.323  -1.208  1.00  0.00      R    H  
ATOM    633 H5'' ADE R  18       0.119  -4.087  -0.073  1.00  0.00      R    H  
ATOM    634  P   CYT R  19       2.856  -3.473   2.106  1.00  0.00      R    P  
ATOM    635  O1P CYT R  19       2.671  -4.678   2.986  1.00  0.00      R    O  
ATOM    636  O2P CYT R  19       1.708  -2.490   2.027  1.00  0.00      R    O  
ATOM    637  C5' CYT R  19       5.364  -3.790   2.372  1.00  0.00      R    C  
ATOM    638  O5' CYT R  19       4.303  -2.828   2.420  1.00  0.00      R    O  
ATOM    639  C4' CYT R  19       6.704  -3.229   1.887  1.00  0.00      R    C  
ATOM    640  O4' CYT R  19       6.677  -2.705   0.540  1.00  0.00      R    O  
ATOM    641  C3' CYT R  19       7.175  -2.027   2.750  1.00  0.00      R    C  
ATOM    642  O3' CYT R  19       7.925  -2.534   3.892  1.00  0.00      R    O  
ATOM    643  C2' CYT R  19       7.990  -1.178   1.774  1.00  0.00      R    C  
ATOM    644  O2' CYT R  19       9.304  -1.516   1.769  1.00  0.00      R    O  
ATOM    645  C1' CYT R  19       7.403  -1.542   0.429  1.00  0.00      R    C  
ATOM    646  N1  CYT R  19       6.730  -0.391  -0.201  1.00  0.00      R    N  
ATOM    647  C2  CYT R  19       7.311   0.348  -1.228  1.00  0.00      R    C  
ATOM    648  O2  CYT R  19       8.492   0.127  -1.582  1.00  0.00      R    O  
ATOM    649  N3  CYT R  19       6.538   1.314  -1.846  1.00  0.00      R    N  
ATOM    650  C4  CYT R  19       5.335   1.684  -1.306  1.00  0.00      R    C  
ATOM    651  N4  CYT R  19       4.629   2.646  -1.956  1.00  0.00      R    N  
ATOM    652  C5  CYT R  19       4.899   1.069  -0.162  1.00  0.00      R    C  
ATOM    653  C6  CYT R  19       5.497   0.026   0.337  1.00  0.00      R    C  
ATOM    654  H5  CYT R  19       4.034   1.479   0.359  1.00  0.00      R    H  
ATOM    655  H6  CYT R  19       5.150  -0.493   1.230  1.00  0.00      R    H  
ATOM    656  H1' CYT R  19       8.194  -1.882  -0.273  1.00  0.00      R    H  
ATOM    657  H2' CYT R  19       9.761  -1.060   2.479  1.00  0.00      R    H  
ATOM    658  H3' CYT R  19       6.305  -1.387   3.013  1.00  0.00      R    H  
ATOM    659  H4' CYT R  19       7.427  -4.062   2.021  1.00  0.00      R    H  
ATOM    660  H41 CYT R  19       5.167   3.081  -2.678  1.00  0.00      R    H  
ATOM    661  H5' CYT R  19       5.195  -4.675   1.721  1.00  0.00      R    H  
ATOM    662  H42 CYT R  19       3.958   3.210  -1.473  1.00  0.00      R    H  
ATOM    663 H2'' CYT R  19       7.914  -0.090   1.990  1.00  0.00      R    H  
ATOM    664 H5'' CYT R  19       5.648  -4.072   3.409  1.00  0.00      R    H  
ATOM    665  P   ADE R  20       7.908  -1.710   5.262  1.00  0.00      R    P  
ATOM    666  O1P ADE R  20       8.415  -2.599   6.268  1.00  0.00      R    O  
ATOM    667  O2P ADE R  20       6.519  -1.256   5.463  1.00  0.00      R    O  
ATOM    668  C5' ADE R  20      10.337  -0.809   4.988  1.00  0.00      R    C  
ATOM    669  O5' ADE R  20       8.869  -0.466   4.977  1.00  0.00      R    O  
ATOM    670  C4' ADE R  20      11.255   0.338   4.482  1.00  0.00      R    C  
ATOM    671  O4' ADE R  20      10.737   0.797   3.177  1.00  0.00      R    O  
ATOM    672  C3' ADE R  20      11.423   1.631   5.262  1.00  0.00      R    C  
ATOM    673  O3' ADE R  20      12.748   2.017   5.320  1.00  0.00      R    O  
ATOM    674  C2' ADE R  20      10.436   2.602   4.566  1.00  0.00      R    C  
ATOM    675  O2' ADE R  20      10.857   3.982   4.824  1.00  0.00      R    O  
ATOM    676  C1' ADE R  20      10.603   2.187   3.168  1.00  0.00      R    C  
ATOM    677  N1  ADE R  20       9.069   4.660  -1.058  1.00  0.00      R    N  
ATOM    678  C2  ADE R  20      10.274   4.278  -0.689  1.00  0.00      R    C  
ATOM    679  N3  ADE R  20      10.649   3.619   0.408  1.00  0.00      R    N  
ATOM    680  C4  ADE R  20       9.499   3.301   1.186  1.00  0.00      R    C  
ATOM    681  C5  ADE R  20       8.232   3.556   0.829  1.00  0.00      R    C  
ATOM    682  C6  ADE R  20       8.014   4.282  -0.304  1.00  0.00      R    C  
ATOM    683  N6  ADE R  20       6.812   4.610  -0.843  1.00  0.00      R    N  
ATOM    684  N7  ADE R  20       7.344   3.045   1.796  1.00  0.00      R    N  
ATOM    685  C8  ADE R  20       8.161   2.483   2.673  1.00  0.00      R    C  
ATOM    686  N9  ADE R  20       9.440   2.667   2.424  1.00  0.00      R    N  
ATOM    687  H2  ADE R  20      11.168   4.651  -1.189  1.00  0.00      R    H  
ATOM    688  H8  ADE R  20       7.921   2.081   3.658  1.00  0.00      R    H  
ATOM    689  H1' ADE R  20      11.582   2.630   2.887  1.00  0.00      R    H  
ATOM    690  H2' ADE R  20      10.084   4.514   4.620  1.00  0.00      R    H  
ATOM    691  H3' ADE R  20      11.149   1.397   6.313  1.00  0.00      R    H  
ATOM    692  H4' ADE R  20      12.305  -0.011   4.383  1.00  0.00      R    H  
ATOM    693  H5' ADE R  20      10.529  -1.765   4.456  1.00  0.00      R    H  
ATOM    694  H61 ADE R  20       6.164   3.850  -0.801  1.00  0.00      R    H  
ATOM    695  H62 ADE R  20       6.761   5.177  -1.664  1.00  0.00      R    H  
ATOM    696  H3T ADE R  20      12.906   2.766   5.902  1.00  0.00      R    H  
ATOM    697 H2'' ADE R  20       9.439   2.431   5.025  1.00  0.00      R    H  
ATOM    698 H5'' ADE R  20      10.680  -0.937   6.037  1.00  0.00      R    H  
TER   
ATOM    699  C5' THY T   1       8.713  11.288  -2.437  1.00  0.00      TS   C  
ATOM    700  O5' THY T   1       7.592  11.136  -1.597  1.00  0.00      TS   O  
ATOM    701  C4' THY T   1       9.958  10.440  -2.315  1.00  0.00      TS   C  
ATOM    702  O4' THY T   1      10.143   9.841  -1.079  1.00  0.00      TS   O  
ATOM    703  C3' THY T   1       9.891   9.178  -3.326  1.00  0.00      TS   C  
ATOM    704  O3' THY T   1      10.938   9.071  -4.215  1.00  0.00      TS   O  
ATOM    705  C2' THY T   1       9.942   8.005  -2.416  1.00  0.00      TS   C  
ATOM    706  C1' THY T   1      10.733   8.599  -1.257  1.00  0.00      TS   C  
ATOM    707  N1  THY T   1      10.523   7.850  -0.023  1.00  0.00      TS   N  
ATOM    708  C2  THY T   1      11.566   7.507   0.758  1.00  0.00      TS   C  
ATOM    709  O2  THY T   1      12.734   7.773   0.568  1.00  0.00      TS   O  
ATOM    710  N3  THY T   1      11.163   6.805   1.864  1.00  0.00      TS   N  
ATOM    711  C4  THY T   1       9.905   6.486   2.272  1.00  0.00      TS   C  
ATOM    712  O4  THY T   1       9.673   5.790   3.290  1.00  0.00      TS   O  
ATOM    713  C5  THY T   1       8.847   7.008   1.463  1.00  0.00      TS   C  
ATOM    714  C5M THY T   1       7.407   7.023   1.936  1.00  0.00      TS   C  
ATOM    715  C6  THY T   1       9.181   7.731   0.423  1.00  0.00      TS   C  
ATOM    716  H3  THY T   1      11.914   6.312   2.326  1.00  0.00      TS   H  
ATOM    717  H6  THY T   1       8.456   8.231  -0.218  1.00  0.00      TS   H  
ATOM    718  H1' THY T   1      11.796   8.761  -1.537  1.00  0.00      TS   H  
ATOM    719  H2' THY T   1      10.406   7.105  -2.872  1.00  0.00      TS   H  
ATOM    720  H3' THY T   1       8.898   9.247  -3.819  1.00  0.00      TS   H  
ATOM    721  H4' THY T   1      10.865  11.076  -2.409  1.00  0.00      TS   H  
ATOM    722  H5' THY T   1       9.037  12.349  -2.385  1.00  0.00      TS   H  
ATOM    723  H51 THY T   1       7.211   7.862   2.639  1.00  0.00      TS   H  
ATOM    724  H52 THY T   1       7.231   6.028   2.400  1.00  0.00      TS   H  
ATOM    725  H53 THY T   1       6.615   7.117   1.163  1.00  0.00      TS   H  
ATOM    726  H5T THY T   1       6.841  11.522  -2.053  1.00  0.00      TS   H  
ATOM    727 H2'' THY T   1       8.914   7.697  -2.125  1.00  0.00      TS   H  
ATOM    728 H5'' THY T   1       8.398  11.218  -3.499  1.00  0.00      TS   H  
ATOM    729  P   GUA T   2      11.419  10.259  -5.023  1.00  0.00      TS   P  
ATOM    730  O1P GUA T   2      12.599  10.916  -4.369  1.00  0.00      TS   O  
ATOM    731  O2P GUA T   2      10.392  11.131  -5.640  1.00  0.00      TS   O  
ATOM    732  C5' GUA T   2      13.278   8.864  -6.304  1.00  0.00      TS   C  
ATOM    733  O5' GUA T   2      11.955   9.482  -6.235  1.00  0.00      TS   O  
ATOM    734  C4' GUA T   2      13.414   7.305  -6.447  1.00  0.00      TS   C  
ATOM    735  O4' GUA T   2      12.507   6.634  -5.619  1.00  0.00      TS   O  
ATOM    736  C3' GUA T   2      13.204   6.703  -7.874  1.00  0.00      TS   C  
ATOM    737  O3' GUA T   2      14.210   5.657  -8.153  1.00  0.00      TS   O  
ATOM    738  C2' GUA T   2      11.787   6.206  -7.847  1.00  0.00      TS   C  
ATOM    739  C1' GUA T   2      11.691   5.769  -6.366  1.00  0.00      TS   C  
ATOM    740  N1  GUA T   2       8.117   3.256  -3.830  1.00  0.00      TS   N  
ATOM    741  C2  GUA T   2       9.459   2.910  -4.067  1.00  0.00      TS   C  
ATOM    742  N2  GUA T   2       9.944   1.778  -3.519  1.00  0.00      TS   N  
ATOM    743  N3  GUA T   2      10.255   3.808  -4.583  1.00  0.00      TS   N  
ATOM    744  C4  GUA T   2       9.673   4.960  -4.996  1.00  0.00      TS   C  
ATOM    745  C5  GUA T   2       8.400   5.379  -4.745  1.00  0.00      TS   C  
ATOM    746  C6  GUA T   2       7.492   4.439  -4.143  1.00  0.00      TS   C  
ATOM    747  O6  GUA T   2       6.305   4.605  -3.849  1.00  0.00      TS   O  
ATOM    748  N7  GUA T   2       8.212   6.640  -5.333  1.00  0.00      TS   N  
ATOM    749  C8  GUA T   2       9.347   6.892  -5.880  1.00  0.00      TS   C  
ATOM    750  N9  GUA T   2      10.263   5.868  -5.835  1.00  0.00      TS   N  
ATOM    751  H1  GUA T   2       7.432   2.581  -3.524  1.00  0.00      TS   H  
ATOM    752  H8  GUA T   2       9.620   7.927  -6.083  1.00  0.00      TS   H  
ATOM    753  H1' GUA T   2      12.089   4.734  -6.291  1.00  0.00      TS   H  
ATOM    754  H2' GUA T   2      11.596   5.359  -8.540  1.00  0.00      TS   H  
ATOM    755  H21 GUA T   2       9.428   1.048  -3.072  1.00  0.00      TS   H  
ATOM    756  H3' GUA T   2      13.232   7.471  -8.676  1.00  0.00      TS   H  
ATOM    757  H22 GUA T   2      10.872   1.477  -3.737  1.00  0.00      TS   H  
ATOM    758  H4' GUA T   2      14.381   6.877  -6.104  1.00  0.00      TS   H  
ATOM    759  H5' GUA T   2      14.051   9.195  -5.577  1.00  0.00      TS   H  
ATOM    760 H2'' GUA T   2      11.021   6.999  -7.977  1.00  0.00      TS   H  
ATOM    761 H5'' GUA T   2      13.644   9.223  -7.290  1.00  0.00      TS   H  
ATOM    762  P   THY T   3      14.357   4.997  -9.613  1.00  0.00      TS   P  
ATOM    763  O1P THY T   3      15.818   4.930  -9.980  1.00  0.00      TS   O  
ATOM    764  O2P THY T   3      13.464   5.667 -10.619  1.00  0.00      TS   O  
ATOM    765  C5' THY T   3      14.553   2.650  -8.465  1.00  0.00      TS   C  
ATOM    766  O5' THY T   3      13.815   3.552  -9.298  1.00  0.00      TS   O  
ATOM    767  C4' THY T   3      13.729   1.449  -8.167  1.00  0.00      TS   C  
ATOM    768  O4' THY T   3      12.457   1.787  -7.471  1.00  0.00      TS   O  
ATOM    769  C3' THY T   3      13.212   0.620  -9.397  1.00  0.00      TS   C  
ATOM    770  O3' THY T   3      13.428  -0.816  -9.141  1.00  0.00      TS   O  
ATOM    771  C2' THY T   3      11.741   0.948  -9.529  1.00  0.00      TS   C  
ATOM    772  C1' THY T   3      11.340   1.135  -8.095  1.00  0.00      TS   C  
ATOM    773  N1  THY T   3      10.121   1.978  -7.922  1.00  0.00      TS   N  
ATOM    774  C2  THY T   3       9.037   1.332  -7.187  1.00  0.00      TS   C  
ATOM    775  O2  THY T   3       9.223   0.230  -6.702  1.00  0.00      TS   O  
ATOM    776  N3  THY T   3       7.898   2.003  -7.077  1.00  0.00      TS   N  
ATOM    777  C4  THY T   3       7.668   3.283  -7.516  1.00  0.00      TS   C  
ATOM    778  O4  THY T   3       6.544   3.820  -7.315  1.00  0.00      TS   O  
ATOM    779  C5  THY T   3       8.773   3.850  -8.286  1.00  0.00      TS   C  
ATOM    780  C5M THY T   3       8.589   5.210  -8.949  1.00  0.00      TS   C  
ATOM    781  C6  THY T   3       9.899   3.143  -8.504  1.00  0.00      TS   C  
ATOM    782  H3  THY T   3       7.165   1.551  -6.549  1.00  0.00      TS   H  
ATOM    783  H6  THY T   3      10.598   3.402  -9.299  1.00  0.00      TS   H  
ATOM    784  H1' THY T   3      11.331   0.208  -7.482  1.00  0.00      TS   H  
ATOM    785  H2' THY T   3      11.125   0.146  -9.992  1.00  0.00      TS   H  
ATOM    786  H3' THY T   3      13.816   0.892 -10.288  1.00  0.00      TS   H  
ATOM    787  H4' THY T   3      14.292   0.751  -7.511  1.00  0.00      TS   H  
ATOM    788  H5' THY T   3      14.900   3.105  -7.512  1.00  0.00      TS   H  
ATOM    789  H51 THY T   3       9.509   5.563  -9.460  1.00  0.00      TS   H  
ATOM    790  H52 THY T   3       8.399   5.957  -8.148  1.00  0.00      TS   H  
ATOM    791  H53 THY T   3       7.705   5.104  -9.614  1.00  0.00      TS   H  
ATOM    792 H2'' THY T   3      11.569   1.817 -10.200  1.00  0.00      TS   H  
ATOM    793 H5'' THY T   3      15.460   2.260  -8.973  1.00  0.00      TS   H  
ATOM    794  P   THY T   4      13.578  -1.801 -10.401  1.00  0.00      TS   P  
ATOM    795  O1P THY T   4      14.695  -2.749 -10.161  1.00  0.00      TS   O  
ATOM    796  O2P THY T   4      13.649  -1.066 -11.635  1.00  0.00      TS   O  
ATOM    797  C5' THY T   4      12.050  -3.727  -9.370  1.00  0.00      TS   C  
ATOM    798  O5' THY T   4      12.205  -2.601 -10.329  1.00  0.00      TS   O  
ATOM    799  C4' THY T   4      10.576  -4.049  -9.260  1.00  0.00      TS   C  
ATOM    800  O4' THY T   4       9.835  -3.060  -8.430  1.00  0.00      TS   O  
ATOM    801  C3' THY T   4       9.613  -4.129 -10.413  1.00  0.00      TS   C  
ATOM    802  O3' THY T   4       9.934  -5.344 -11.161  1.00  0.00      TS   O  
ATOM    803  C2' THY T   4       8.318  -4.286  -9.632  1.00  0.00      TS   C  
ATOM    804  C1' THY T   4       8.456  -3.293  -8.465  1.00  0.00      TS   C  
ATOM    805  N1  THY T   4       7.711  -2.034  -8.757  1.00  0.00      TS   N  
ATOM    806  C2  THY T   4       6.579  -1.736  -8.070  1.00  0.00      TS   C  
ATOM    807  O2  THY T   4       6.217  -2.439  -7.152  1.00  0.00      TS   O  
ATOM    808  N3  THY T   4       6.036  -0.523  -8.393  1.00  0.00      TS   N  
ATOM    809  C4  THY T   4       6.383   0.271  -9.471  1.00  0.00      TS   C  
ATOM    810  O4  THY T   4       5.735   1.297  -9.707  1.00  0.00      TS   O  
ATOM    811  C5  THY T   4       7.559  -0.123 -10.174  1.00  0.00      TS   C  
ATOM    812  C5M THY T   4       7.948   0.670 -11.358  1.00  0.00      TS   C  
ATOM    813  C6  THY T   4       8.120  -1.262  -9.830  1.00  0.00      TS   C  
ATOM    814  H3  THY T   4       5.169  -0.406  -7.888  1.00  0.00      TS   H  
ATOM    815  H6  THY T   4       9.112  -1.426 -10.253  1.00  0.00      TS   H  
ATOM    816  H1' THY T   4       8.186  -3.699  -7.467  1.00  0.00      TS   H  
ATOM    817  H2' THY T   4       8.257  -5.309  -9.206  1.00  0.00      TS   H  
ATOM    818  H3' THY T   4       9.654  -3.174 -10.981  1.00  0.00      TS   H  
ATOM    819  H4' THY T   4      10.496  -5.012  -8.712  1.00  0.00      TS   H  
ATOM    820  H5' THY T   4      12.451  -3.463  -8.367  1.00  0.00      TS   H  
ATOM    821  H51 THY T   4       8.989   0.430 -11.663  1.00  0.00      TS   H  
ATOM    822  H52 THY T   4       7.893   1.754 -11.117  1.00  0.00      TS   H  
ATOM    823  H53 THY T   4       7.256   0.551 -12.218  1.00  0.00      TS   H  
ATOM    824 H2'' THY T   4       7.474  -4.125 -10.337  1.00  0.00      TS   H  
ATOM    825 H5'' THY T   4      12.469  -4.690  -9.733  1.00  0.00      TS   H  
ATOM    826  P   GUA T   5       9.312  -5.500 -12.557  1.00  0.00      TS   P  
ATOM    827  O1P GUA T   5       9.918  -6.697 -13.237  1.00  0.00      TS   O  
ATOM    828  O2P GUA T   5       9.468  -4.204 -13.227  1.00  0.00      TS   O  
ATOM    829  C5' GUA T   5       7.305  -7.115 -12.028  1.00  0.00      TS   C  
ATOM    830  O5' GUA T   5       7.728  -5.709 -12.396  1.00  0.00      TS   O  
ATOM    831  C4' GUA T   5       5.815  -7.112 -11.436  1.00  0.00      TS   C  
ATOM    832  O4' GUA T   5       5.606  -6.057 -10.507  1.00  0.00      TS   O  
ATOM    833  C3' GUA T   5       4.717  -6.789 -12.486  1.00  0.00      TS   C  
ATOM    834  O3' GUA T   5       4.425  -7.938 -13.254  1.00  0.00      TS   O  
ATOM    835  C2' GUA T   5       3.559  -6.510 -11.504  1.00  0.00      TS   C  
ATOM    836  C1' GUA T   5       4.263  -5.668 -10.479  1.00  0.00      TS   C  
ATOM    837  N1  GUA T   5       1.164  -1.634  -9.994  1.00  0.00      TS   N  
ATOM    838  C2  GUA T   5       1.028  -2.964  -9.624  1.00  0.00      TS   C  
ATOM    839  N2  GUA T   5      -0.133  -3.340  -9.267  1.00  0.00      TS   N  
ATOM    840  N3  GUA T   5       1.944  -3.895  -9.824  1.00  0.00      TS   N  
ATOM    841  C4  GUA T   5       3.023  -3.460 -10.484  1.00  0.00      TS   C  
ATOM    842  C5  GUA T   5       3.275  -2.137 -10.873  1.00  0.00      TS   C  
ATOM    843  C6  GUA T   5       2.306  -1.148 -10.675  1.00  0.00      TS   C  
ATOM    844  O6  GUA T   5       2.405   0.042 -11.021  1.00  0.00      TS   O  
ATOM    845  N7  GUA T   5       4.560  -2.102 -11.341  1.00  0.00      TS   N  
ATOM    846  C8  GUA T   5       5.033  -3.346 -11.298  1.00  0.00      TS   C  
ATOM    847  N9  GUA T   5       4.155  -4.209 -10.749  1.00  0.00      TS   N  
ATOM    848  H1  GUA T   5       0.373  -1.008  -9.994  1.00  0.00      TS   H  
ATOM    849  H8  GUA T   5       6.021  -3.638 -11.653  1.00  0.00      TS   H  
ATOM    850  H1' GUA T   5       3.928  -5.848  -9.434  1.00  0.00      TS   H  
ATOM    851  H2' GUA T   5       3.222  -7.497 -11.123  1.00  0.00      TS   H  
ATOM    852  H21 GUA T   5      -0.879  -2.861  -9.730  1.00  0.00      TS   H  
ATOM    853  H3' GUA T   5       4.857  -5.843 -13.051  1.00  0.00      TS   H  
ATOM    854  H22 GUA T   5      -0.249  -4.289  -8.973  1.00  0.00      TS   H  
ATOM    855  H4' GUA T   5       5.592  -8.057 -10.896  1.00  0.00      TS   H  
ATOM    856  H5' GUA T   5       7.994  -7.548 -11.272  1.00  0.00      TS   H  
ATOM    857 H2'' GUA T   5       2.719  -5.929 -11.941  1.00  0.00      TS   H  
ATOM    858 H5'' GUA T   5       7.349  -7.847 -12.863  1.00  0.00      TS   H  
ATOM    859  P   THY T   6       3.590  -7.672 -14.600  1.00  0.00      TS   P  
ATOM    860  O1P THY T   6       3.446  -9.019 -15.192  1.00  0.00      TS   O  
ATOM    861  O2P THY T   6       4.309  -6.717 -15.513  1.00  0.00      TS   O  
ATOM    862  C5' THY T   6       1.245  -8.171 -13.678  1.00  0.00      TS   C  
ATOM    863  O5' THY T   6       2.161  -7.151 -14.269  1.00  0.00      TS   O  
ATOM    864  C4' THY T   6      -0.188  -7.688 -13.482  1.00  0.00      TS   C  
ATOM    865  O4' THY T   6      -0.382  -6.622 -12.402  1.00  0.00      TS   O  
ATOM    866  C3' THY T   6      -0.649  -6.903 -14.720  1.00  0.00      TS   C  
ATOM    867  O3' THY T   6      -1.096  -7.858 -15.719  1.00  0.00      TS   O  
ATOM    868  C2' THY T   6      -1.819  -6.195 -14.134  1.00  0.00      TS   C  
ATOM    869  C1' THY T   6      -1.217  -5.587 -12.873  1.00  0.00      TS   C  
ATOM    870  N1  THY T   6      -0.513  -4.295 -13.090  1.00  0.00      TS   N  
ATOM    871  C2  THY T   6      -1.283  -3.175 -13.047  1.00  0.00      TS   C  
ATOM    872  O2  THY T   6      -2.520  -3.115 -12.931  1.00  0.00      TS   O  
ATOM    873  N3  THY T   6      -0.597  -1.989 -13.238  1.00  0.00      TS   N  
ATOM    874  C4  THY T   6       0.745  -1.856 -13.429  1.00  0.00      TS   C  
ATOM    875  O4  THY T   6       1.144  -0.691 -13.579  1.00  0.00      TS   O  
ATOM    876  C5  THY T   6       1.498  -3.100 -13.584  1.00  0.00      TS   C  
ATOM    877  C5M THY T   6       2.955  -3.104 -14.039  1.00  0.00      TS   C  
ATOM    878  C6  THY T   6       0.812  -4.215 -13.391  1.00  0.00      TS   C  
ATOM    879  H3  THY T   6      -1.179  -1.176 -13.097  1.00  0.00      TS   H  
ATOM    880  H6  THY T   6       1.398  -5.121 -13.238  1.00  0.00      TS   H  
ATOM    881  H1' THY T   6      -1.957  -5.571 -12.044  1.00  0.00      TS   H  
ATOM    882  H2' THY T   6      -2.576  -6.953 -13.837  1.00  0.00      TS   H  
ATOM    883  H3' THY T   6       0.102  -6.162 -15.070  1.00  0.00      TS   H  
ATOM    884  H4' THY T   6      -0.916  -8.512 -13.325  1.00  0.00      TS   H  
ATOM    885  H5' THY T   6       1.608  -8.540 -12.695  1.00  0.00      TS   H  
ATOM    886  H51 THY T   6       3.318  -2.067 -13.871  1.00  0.00      TS   H  
ATOM    887  H52 THY T   6       3.030  -3.227 -15.140  1.00  0.00      TS   H  
ATOM    888  H53 THY T   6       3.577  -3.909 -13.591  1.00  0.00      TS   H  
ATOM    889 H2'' THY T   6      -2.153  -5.412 -14.849  1.00  0.00      TS   H  
ATOM    890 H5'' THY T   6       1.024  -9.040 -14.335  1.00  0.00      TS   H  
ATOM    891  P   ADE T   7      -1.208  -7.429 -17.219  1.00  0.00      TS   P  
ATOM    892  O1P ADE T   7      -1.723  -8.563 -17.997  1.00  0.00      TS   O  
ATOM    893  O2P ADE T   7       0.064  -6.763 -17.608  1.00  0.00      TS   O  
ATOM    894  C5' ADE T   7      -3.797  -6.637 -16.950  1.00  0.00      TS   C  
ATOM    895  O5' ADE T   7      -2.367  -6.346 -17.186  1.00  0.00      TS   O  
ATOM    896  C4' ADE T   7      -4.751  -5.357 -17.048  1.00  0.00      TS   C  
ATOM    897  O4' ADE T   7      -4.381  -4.381 -15.978  1.00  0.00      TS   O  
ATOM    898  C3' ADE T   7      -4.584  -4.567 -18.327  1.00  0.00      TS   C  
ATOM    899  O3' ADE T   7      -5.410  -5.097 -19.317  1.00  0.00      TS   O  
ATOM    900  C2' ADE T   7      -5.076  -3.202 -17.900  1.00  0.00      TS   C  
ATOM    901  C1' ADE T   7      -4.506  -3.058 -16.497  1.00  0.00      TS   C  
ATOM    902  N1  ADE T   7      -1.885   1.210 -16.871  1.00  0.00      TS   N  
ATOM    903  C2  ADE T   7      -3.227   0.922 -16.796  1.00  0.00      TS   C  
ATOM    904  N3  ADE T   7      -3.783  -0.257 -16.663  1.00  0.00      TS   N  
ATOM    905  C4  ADE T   7      -2.867  -1.230 -16.433  1.00  0.00      TS   C  
ATOM    906  C5  ADE T   7      -1.485  -1.042 -16.431  1.00  0.00      TS   C  
ATOM    907  C6  ADE T   7      -0.976   0.219 -16.664  1.00  0.00      TS   C  
ATOM    908  N6  ADE T   7       0.299   0.609 -16.654  1.00  0.00      TS   N  
ATOM    909  N7  ADE T   7      -0.857  -2.329 -16.488  1.00  0.00      TS   N  
ATOM    910  C8  ADE T   7      -1.887  -3.120 -16.469  1.00  0.00      TS   C  
ATOM    911  N9  ADE T   7      -3.101  -2.540 -16.492  1.00  0.00      TS   N  
ATOM    912  H2  ADE T   7      -4.010   1.680 -16.825  1.00  0.00      TS   H  
ATOM    913  H8  ADE T   7      -1.809  -4.206 -16.528  1.00  0.00      TS   H  
ATOM    914  H1' ADE T   7      -5.158  -2.364 -15.924  1.00  0.00      TS   H  
ATOM    915  H2' ADE T   7      -6.188  -3.199 -17.903  1.00  0.00      TS   H  
ATOM    916  H3' ADE T   7      -3.497  -4.609 -18.553  1.00  0.00      TS   H  
ATOM    917  H4' ADE T   7      -5.801  -5.709 -16.961  1.00  0.00      TS   H  
ATOM    918  H5' ADE T   7      -4.034  -6.998 -15.926  1.00  0.00      TS   H  
ATOM    919  H61 ADE T   7       1.001  -0.073 -16.449  1.00  0.00      TS   H  
ATOM    920  H62 ADE T   7       0.503   1.560 -16.423  1.00  0.00      TS   H  
ATOM    921 H2'' ADE T   7      -4.751  -2.468 -18.668  1.00  0.00      TS   H  
ATOM    922 H5'' ADE T   7      -4.055  -7.415 -17.701  1.00  0.00      TS   H  
ATOM    923  P   ADE T   8      -4.930  -5.256 -20.809  1.00  0.00      TS   P  
ATOM    924  O1P ADE T   8      -5.844  -6.051 -21.632  1.00  0.00      TS   O  
ATOM    925  O2P ADE T   8      -3.551  -5.791 -20.843  1.00  0.00      TS   O  
ATOM    926  C5' ADE T   8      -6.137  -2.993 -21.605  1.00  0.00      TS   C  
ATOM    927  O5' ADE T   8      -4.909  -3.775 -21.369  1.00  0.00      TS   O  
ATOM    928  C4' ADE T   8      -5.933  -1.533 -21.724  1.00  0.00      TS   C  
ATOM    929  O4' ADE T   8      -5.201  -1.084 -20.528  1.00  0.00      TS   O  
ATOM    930  C3' ADE T   8      -4.980  -1.262 -22.845  1.00  0.00      TS   C  
ATOM    931  O3' ADE T   8      -5.582  -1.257 -24.120  1.00  0.00      TS   O  
ATOM    932  C2' ADE T   8      -4.535   0.183 -22.438  1.00  0.00      TS   C  
ATOM    933  C1' ADE T   8      -4.426   0.092 -20.887  1.00  0.00      TS   C  
ATOM    934  N1  ADE T   8      -0.221   2.764 -19.802  1.00  0.00      TS   N  
ATOM    935  C2  ADE T   8      -1.429   3.088 -20.111  1.00  0.00      TS   C  
ATOM    936  N3  ADE T   8      -2.439   2.317 -20.377  1.00  0.00      TS   N  
ATOM    937  C4  ADE T   8      -2.126   1.004 -20.352  1.00  0.00      TS   C  
ATOM    938  C5  ADE T   8      -0.932   0.445 -20.066  1.00  0.00      TS   C  
ATOM    939  C6  ADE T   8       0.098   1.451 -19.793  1.00  0.00      TS   C  
ATOM    940  N6  ADE T   8       1.439   1.173 -19.675  1.00  0.00      TS   N  
ATOM    941  N7  ADE T   8      -1.034  -0.944 -19.976  1.00  0.00      TS   N  
ATOM    942  C8  ADE T   8      -2.311  -1.191 -20.256  1.00  0.00      TS   C  
ATOM    943  N9  ADE T   8      -3.022  -0.010 -20.521  1.00  0.00      TS   N  
ATOM    944  H2  ADE T   8      -1.713   4.142 -20.108  1.00  0.00      TS   H  
ATOM    945  H8  ADE T   8      -2.774  -2.165 -20.093  1.00  0.00      TS   H  
ATOM    946  H1' ADE T   8      -4.859   1.019 -20.453  1.00  0.00      TS   H  
ATOM    947  H2' ADE T   8      -5.391   0.863 -22.637  1.00  0.00      TS   H  
ATOM    948  H3' ADE T   8      -4.129  -1.957 -22.684  1.00  0.00      TS   H  
ATOM    949  H4' ADE T   8      -6.850  -0.914 -21.833  1.00  0.00      TS   H  
ATOM    950  H5' ADE T   8      -6.861  -3.056 -20.765  1.00  0.00      TS   H  
ATOM    951  H61 ADE T   8       1.585   0.261 -19.292  1.00  0.00      TS   H  
ATOM    952  H62 ADE T   8       2.076   1.916 -19.475  1.00  0.00      TS   H  
ATOM    953 H2'' ADE T   8      -3.564   0.481 -22.885  1.00  0.00      TS   H  
ATOM    954 H5'' ADE T   8      -6.665  -3.326 -22.524  1.00  0.00      TS   H  
ATOM    955  P   GUA T   9      -4.691  -1.418 -25.463  1.00  0.00      TS   P  
ATOM    956  O1P GUA T   9      -5.630  -1.768 -26.518  1.00  0.00      TS   O  
ATOM    957  O2P GUA T   9      -3.689  -2.456 -25.199  1.00  0.00      TS   O  
ATOM    958  C5' GUA T   9      -5.005   1.073 -25.921  1.00  0.00      TS   C  
ATOM    959  O5' GUA T   9      -3.956  -0.048 -25.784  1.00  0.00      TS   O  
ATOM    960  C4' GUA T   9      -4.364   2.456 -25.865  1.00  0.00      TS   C  
ATOM    961  O4' GUA T   9      -3.893   2.791 -24.547  1.00  0.00      TS   O  
ATOM    962  C3' GUA T   9      -3.142   2.558 -26.759  1.00  0.00      TS   C  
ATOM    963  O3' GUA T   9      -3.518   2.822 -28.086  1.00  0.00      TS   O  
ATOM    964  C2' GUA T   9      -2.501   3.735 -26.177  1.00  0.00      TS   C  
ATOM    965  C1' GUA T   9      -2.684   3.521 -24.689  1.00  0.00      TS   C  
ATOM    966  N1  GUA T   9       2.014   3.957 -22.913  1.00  0.00      TS   N  
ATOM    967  C2  GUA T   9       1.067   4.935 -23.149  1.00  0.00      TS   C  
ATOM    968  N2  GUA T   9       1.512   6.162 -23.096  1.00  0.00      TS   N  
ATOM    969  N3  GUA T   9      -0.189   4.665 -23.468  1.00  0.00      TS   N  
ATOM    970  C4  GUA T   9      -0.412   3.383 -23.501  1.00  0.00      TS   C  
ATOM    971  C5  GUA T   9       0.368   2.307 -23.118  1.00  0.00      TS   C  
ATOM    972  C6  GUA T   9       1.697   2.608 -22.713  1.00  0.00      TS   C  
ATOM    973  O6  GUA T   9       2.538   1.831 -22.339  1.00  0.00      TS   O  
ATOM    974  N7  GUA T   9      -0.232   1.156 -23.334  1.00  0.00      TS   N  
ATOM    975  C8  GUA T   9      -1.363   1.394 -23.916  1.00  0.00      TS   C  
ATOM    976  N9  GUA T   9      -1.536   2.811 -24.050  1.00  0.00      TS   N  
ATOM    977  H1  GUA T   9       2.960   4.259 -22.731  1.00  0.00      TS   H  
ATOM    978  H8  GUA T   9      -2.114   0.668 -24.226  1.00  0.00      TS   H  
ATOM    979  H1' GUA T   9      -3.029   4.419 -24.133  1.00  0.00      TS   H  
ATOM    980  H2' GUA T   9      -3.068   4.615 -26.551  1.00  0.00      TS   H  
ATOM    981  H21 GUA T   9       2.460   6.468 -23.188  1.00  0.00      TS   H  
ATOM    982  H3' GUA T   9      -2.540   1.625 -26.735  1.00  0.00      TS   H  
ATOM    983  H22 GUA T   9       0.838   6.900 -23.126  1.00  0.00      TS   H  
ATOM    984  H4' GUA T   9      -4.984   3.331 -26.153  1.00  0.00      TS   H  
ATOM    985  H5' GUA T   9      -5.763   1.135 -25.111  1.00  0.00      TS   H  
ATOM    986 H2'' GUA T   9      -1.441   3.738 -26.507  1.00  0.00      TS   H  
ATOM    987 H5'' GUA T   9      -5.528   0.942 -26.892  1.00  0.00      TS   H  
ATOM    988  P   CYT T  10      -2.646   2.324 -29.264  1.00  0.00      TS   P  
ATOM    989  O1P CYT T  10      -3.317   2.667 -30.593  1.00  0.00      TS   O  
ATOM    990  O2P CYT T  10      -2.388   0.901 -29.013  1.00  0.00      TS   O  
ATOM    991  C5' CYT T  10      -1.472   4.681 -29.320  1.00  0.00      TS   C  
ATOM    992  O5' CYT T  10      -1.359   3.257 -29.150  1.00  0.00      TS   O  
ATOM    993  C4' CYT T  10      -0.229   5.560 -28.931  1.00  0.00      TS   C  
ATOM    994  O4' CYT T  10       0.069   5.415 -27.512  1.00  0.00      TS   O  
ATOM    995  C3' CYT T  10       1.057   5.121 -29.574  1.00  0.00      TS   C  
ATOM    996  O3' CYT T  10       1.246   5.659 -30.872  1.00  0.00      TS   O  
ATOM    997  C2' CYT T  10       2.104   5.601 -28.658  1.00  0.00      TS   C  
ATOM    998  C1' CYT T  10       1.480   5.381 -27.282  1.00  0.00      TS   C  
ATOM    999  N1  CYT T  10       1.847   4.090 -26.599  1.00  0.00      TS   N  
ATOM   1000  C2  CYT T  10       3.158   3.998 -26.187  1.00  0.00      TS   C  
ATOM   1001  O2  CYT T  10       3.881   5.017 -26.249  1.00  0.00      TS   O  
ATOM   1002  N3  CYT T  10       3.571   2.916 -25.566  1.00  0.00      TS   N  
ATOM   1003  C4  CYT T  10       2.818   1.832 -25.492  1.00  0.00      TS   C  
ATOM   1004  N4  CYT T  10       3.323   0.736 -25.041  1.00  0.00      TS   N  
ATOM   1005  C5  CYT T  10       1.498   1.838 -26.086  1.00  0.00      TS   C  
ATOM   1006  C6  CYT T  10       1.016   2.950 -26.594  1.00  0.00      TS   C  
ATOM   1007  H5  CYT T  10       0.855   0.958 -26.084  1.00  0.00      TS   H  
ATOM   1008  H6  CYT T  10      -0.021   2.935 -26.931  1.00  0.00      TS   H  
ATOM   1009  H1' CYT T  10       1.756   6.265 -26.667  1.00  0.00      TS   H  
ATOM   1010  H2' CYT T  10       2.303   6.687 -28.780  1.00  0.00      TS   H  
ATOM   1011  H3' CYT T  10       1.062   4.010 -29.609  1.00  0.00      TS   H  
ATOM   1012  H4' CYT T  10      -0.410   6.649 -29.059  1.00  0.00      TS   H  
ATOM   1013  H41 CYT T  10       4.133   0.815 -24.459  1.00  0.00      TS   H  
ATOM   1014  H5' CYT T  10      -2.231   5.041 -28.593  1.00  0.00      TS   H  
ATOM   1015  H42 CYT T  10       2.765  -0.088 -24.941  1.00  0.00      TS   H  
ATOM   1016 H2'' CYT T  10       3.086   5.115 -28.844  1.00  0.00      TS   H  
ATOM   1017 H5'' CYT T  10      -1.676   5.061 -30.344  1.00  0.00      TS   H  
ATOM   1018  P   THY T  11       2.115   5.064 -32.032  1.00  0.00      TS   P  
ATOM   1019  O1P THY T  11       1.870   5.868 -33.295  1.00  0.00      TS   O  
ATOM   1020  O2P THY T  11       1.987   3.600 -32.062  1.00  0.00      TS   O  
ATOM   1021  C5' THY T  11       3.944   6.851 -31.544  1.00  0.00      TS   C  
ATOM   1022  O5' THY T  11       3.571   5.466 -31.663  1.00  0.00      TS   O  
ATOM   1023  C4' THY T  11       5.379   7.068 -31.218  1.00  0.00      TS   C  
ATOM   1024  O4' THY T  11       5.769   6.834 -29.818  1.00  0.00      TS   O  
ATOM   1025  C3' THY T  11       6.380   6.219 -32.100  1.00  0.00      TS   C  
ATOM   1026  O3' THY T  11       6.648   6.767 -33.405  1.00  0.00      TS   O  
ATOM   1027  C2' THY T  11       7.658   6.208 -31.259  1.00  0.00      TS   C  
ATOM   1028  C1' THY T  11       7.094   6.142 -29.899  1.00  0.00      TS   C  
ATOM   1029  N1  THY T  11       6.945   4.749 -29.315  1.00  0.00      TS   N  
ATOM   1030  C2  THY T  11       8.026   4.167 -28.714  1.00  0.00      TS   C  
ATOM   1031  O2  THY T  11       9.149   4.739 -28.656  1.00  0.00      TS   O  
ATOM   1032  N3  THY T  11       7.789   2.915 -28.247  1.00  0.00      TS   N  
ATOM   1033  C4  THY T  11       6.650   2.130 -28.433  1.00  0.00      TS   C  
ATOM   1034  O4  THY T  11       6.626   0.973 -27.945  1.00  0.00      TS   O  
ATOM   1035  C5  THY T  11       5.641   2.725 -29.254  1.00  0.00      TS   C  
ATOM   1036  C5M THY T  11       4.396   2.008 -29.601  1.00  0.00      TS   C  
ATOM   1037  C6  THY T  11       5.812   4.020 -29.553  1.00  0.00      TS   C  
ATOM   1038  H3  THY T  11       8.624   2.471 -27.892  1.00  0.00      TS   H  
ATOM   1039  H6  THY T  11       5.041   4.679 -29.949  1.00  0.00      TS   H  
ATOM   1040  H1' THY T  11       7.740   6.714 -29.198  1.00  0.00      TS   H  
ATOM   1041  H2' THY T  11       8.370   7.050 -31.400  1.00  0.00      TS   H  
ATOM   1042  H3' THY T  11       5.879   5.228 -32.103  1.00  0.00      TS   H  
ATOM   1043  H4' THY T  11       5.528   8.164 -31.327  1.00  0.00      TS   H  
ATOM   1044  H5' THY T  11       3.327   7.396 -30.796  1.00  0.00      TS   H  
ATOM   1045  H51 THY T  11       3.837   1.603 -28.729  1.00  0.00      TS   H  
ATOM   1046  H52 THY T  11       4.570   1.141 -30.273  1.00  0.00      TS   H  
ATOM   1047  H53 THY T  11       3.716   2.648 -30.204  1.00  0.00      TS   H  
ATOM   1048 H2'' THY T  11       8.264   5.294 -31.428  1.00  0.00      TS   H  
ATOM   1049 H5'' THY T  11       3.780   7.409 -32.490  1.00  0.00      TS   H  
ATOM   1050  P   ADE T  12       7.315   5.876 -34.480  1.00  0.00      TS   P  
ATOM   1051  O1P ADE T  12       7.783   6.700 -35.567  1.00  0.00      TS   O  
ATOM   1052  O2P ADE T  12       6.292   4.855 -34.811  1.00  0.00      TS   O  
ATOM   1053  C5' ADE T  12       9.864   5.866 -33.809  1.00  0.00      TS   C  
ATOM   1054  O5' ADE T  12       8.583   5.198 -33.940  1.00  0.00      TS   O  
ATOM   1055  C4' ADE T  12      10.995   5.035 -33.286  1.00  0.00      TS   C  
ATOM   1056  O4' ADE T  12      10.648   4.483 -32.002  1.00  0.00      TS   O  
ATOM   1057  C3' ADE T  12      11.319   3.854 -34.093  1.00  0.00      TS   C  
ATOM   1058  O3' ADE T  12      12.061   4.150 -35.259  1.00  0.00      TS   O  
ATOM   1059  C2' ADE T  12      12.212   3.164 -33.108  1.00  0.00      TS   C  
ATOM   1060  C1' ADE T  12      11.444   3.336 -31.782  1.00  0.00      TS   C  
ATOM   1061  N1  ADE T  12      10.952  -0.857 -28.989  1.00  0.00      TS   N  
ATOM   1062  C2  ADE T  12      12.047  -0.195 -29.374  1.00  0.00      TS   C  
ATOM   1063  N3  ADE T  12      12.085   0.965 -30.003  1.00  0.00      TS   N  
ATOM   1064  C4  ADE T  12      10.902   1.200 -30.688  1.00  0.00      TS   C  
ATOM   1065  C5  ADE T  12       9.703   0.464 -30.558  1.00  0.00      TS   C  
ATOM   1066  C6  ADE T  12       9.745  -0.557 -29.635  1.00  0.00      TS   C  
ATOM   1067  N6  ADE T  12       8.713  -1.312 -29.201  1.00  0.00      TS   N  
ATOM   1068  N7  ADE T  12       8.788   0.946 -31.386  1.00  0.00      TS   N  
ATOM   1069  C8  ADE T  12       9.321   2.007 -31.903  1.00  0.00      TS   C  
ATOM   1070  N9  ADE T  12      10.558   2.265 -31.448  1.00  0.00      TS   N  
ATOM   1071  H2  ADE T  12      12.944  -0.532 -28.854  1.00  0.00      TS   H  
ATOM   1072  H8  ADE T  12       8.698   2.665 -32.509  1.00  0.00      TS   H  
ATOM   1073  H1' ADE T  12      12.141   3.659 -30.980  1.00  0.00      TS   H  
ATOM   1074  H2' ADE T  12      13.246   3.569 -33.102  1.00  0.00      TS   H  
ATOM   1075  H3' ADE T  12      10.411   3.266 -34.349  1.00  0.00      TS   H  
ATOM   1076  H4' ADE T  12      11.903   5.669 -33.194  1.00  0.00      TS   H  
ATOM   1077  H5' ADE T  12       9.800   6.709 -33.088  1.00  0.00      TS   H  
ATOM   1078  H61 ADE T  12       7.859  -1.188 -29.706  1.00  0.00      TS   H  
ATOM   1079  H62 ADE T  12       8.867  -1.941 -28.439  1.00  0.00      TS   H  
ATOM   1080 H2'' ADE T  12      12.210   2.112 -33.463  1.00  0.00      TS   H  
ATOM   1081 H5'' ADE T  12      10.177   6.175 -34.829  1.00  0.00      TS   H  
ATOM   1082  P   THY T  13      12.240   3.131 -36.350  1.00  0.00      TS   P  
ATOM   1083  O1P THY T  13      12.839   3.853 -37.488  1.00  0.00      TS   O  
ATOM   1084  O2P THY T  13      11.011   2.443 -36.630  1.00  0.00      TS   O  
ATOM   1085  C5' THY T  13      14.654   2.632 -35.485  1.00  0.00      TS   C  
ATOM   1086  O5' THY T  13      13.309   2.155 -35.797  1.00  0.00      TS   O  
ATOM   1087  C4' THY T  13      15.521   1.549 -34.747  1.00  0.00      TS   C  
ATOM   1088  O4' THY T  13      14.905   0.846 -33.570  1.00  0.00      TS   O  
ATOM   1089  C3' THY T  13      15.948   0.511 -35.786  1.00  0.00      TS   C  
ATOM   1090  O3' THY T  13      17.341   0.195 -35.750  1.00  0.00      TS   O  
ATOM   1091  C2' THY T  13      15.007  -0.598 -35.399  1.00  0.00      TS   C  
ATOM   1092  C1' THY T  13      14.792  -0.488 -33.896  1.00  0.00      TS   C  
ATOM   1093  N1  THY T  13      13.397  -0.960 -33.437  1.00  0.00      TS   N  
ATOM   1094  C2  THY T  13      13.291  -1.887 -32.402  1.00  0.00      TS   C  
ATOM   1095  O2  THY T  13      14.210  -2.330 -31.753  1.00  0.00      TS   O  
ATOM   1096  N3  THY T  13      11.940  -2.083 -32.089  1.00  0.00      TS   N  
ATOM   1097  C4  THY T  13      10.861  -1.872 -32.860  1.00  0.00      TS   C  
ATOM   1098  O4  THY T  13       9.797  -2.386 -32.520  1.00  0.00      TS   O  
ATOM   1099  C5  THY T  13      11.047  -0.960 -33.979  1.00  0.00      TS   C  
ATOM   1100  C5M THY T  13       9.880  -0.324 -34.649  1.00  0.00      TS   C  
ATOM   1101  C6  THY T  13      12.348  -0.558 -34.252  1.00  0.00      TS   C  
ATOM   1102  H3  THY T  13      11.831  -2.960 -31.601  1.00  0.00      TS   H  
ATOM   1103  H6  THY T  13      12.543   0.324 -34.862  1.00  0.00      TS   H  
ATOM   1104  H1' THY T  13      15.552  -1.081 -33.343  1.00  0.00      TS   H  
ATOM   1105  H2' THY T  13      15.388  -1.549 -35.829  1.00  0.00      TS   H  
ATOM   1106  H3' THY T  13      15.697   0.825 -36.822  1.00  0.00      TS   H  
ATOM   1107  H4' THY T  13      16.448   2.077 -34.437  1.00  0.00      TS   H  
ATOM   1108  H5' THY T  13      14.495   3.437 -34.736  1.00  0.00      TS   H  
ATOM   1109  H51 THY T  13       9.204  -1.054 -35.143  1.00  0.00      TS   H  
ATOM   1110  H52 THY T  13      10.239   0.357 -35.449  1.00  0.00      TS   H  
ATOM   1111  H53 THY T  13       9.226   0.222 -33.936  1.00  0.00      TS   H  
ATOM   1112 H2'' THY T  13      14.134  -0.364 -36.045  1.00  0.00      TS   H  
ATOM   1113 H5'' THY T  13      15.239   3.075 -36.321  1.00  0.00      TS   H  
ATOM   1114  P   ADE T  14      17.930  -0.910 -36.713  1.00  0.00      TS   P  
ATOM   1115  O1P ADE T  14      19.319  -0.431 -37.004  1.00  0.00      TS   O  
ATOM   1116  O2P ADE T  14      17.055  -1.137 -37.902  1.00  0.00      TS   O  
ATOM   1117  C5' ADE T  14      18.791  -2.160 -34.666  1.00  0.00      TS   C  
ATOM   1118  O5' ADE T  14      17.931  -2.146 -35.788  1.00  0.00      TS   O  
ATOM   1119  C4' ADE T  14      19.175  -3.586 -34.181  1.00  0.00      TS   C  
ATOM   1120  O4' ADE T  14      17.989  -4.257 -33.663  1.00  0.00      TS   O  
ATOM   1121  C3' ADE T  14      19.731  -4.595 -35.278  1.00  0.00      TS   C  
ATOM   1122  O3' ADE T  14      20.571  -5.542 -34.604  1.00  0.00      TS   O  
ATOM   1123  C2' ADE T  14      18.423  -5.218 -35.849  1.00  0.00      TS   C  
ATOM   1124  C1' ADE T  14      17.488  -5.225 -34.629  1.00  0.00      TS   C  
ATOM   1125  N1  ADE T  14      12.674  -6.392 -33.384  1.00  0.00      TS   N  
ATOM   1126  C2  ADE T  14      13.906  -6.849 -32.920  1.00  0.00      TS   C  
ATOM   1127  N3  ADE T  14      15.103  -6.447 -33.247  1.00  0.00      TS   N  
ATOM   1128  C4  ADE T  14      15.036  -5.349 -34.145  1.00  0.00      TS   C  
ATOM   1129  C5  ADE T  14      13.875  -4.869 -34.716  1.00  0.00      TS   C  
ATOM   1130  C6  ADE T  14      12.637  -5.411 -34.294  1.00  0.00      TS   C  
ATOM   1131  N6  ADE T  14      11.441  -5.015 -34.654  1.00  0.00      TS   N  
ATOM   1132  N7  ADE T  14      14.180  -3.947 -35.757  1.00  0.00      TS   N  
ATOM   1133  C8  ADE T  14      15.477  -4.065 -35.806  1.00  0.00      TS   C  
ATOM   1134  N9  ADE T  14      16.047  -4.891 -34.876  1.00  0.00      TS   N  
ATOM   1135  H2  ADE T  14      13.918  -7.643 -32.172  1.00  0.00      TS   H  
ATOM   1136  H8  ADE T  14      16.058  -3.576 -36.588  1.00  0.00      TS   H  
ATOM   1137  H1' ADE T  14      17.573  -6.199 -34.104  1.00  0.00      TS   H  
ATOM   1138  H2' ADE T  14      18.350  -6.217 -36.330  1.00  0.00      TS   H  
ATOM   1139  H3' ADE T  14      20.284  -3.986 -36.024  1.00  0.00      TS   H  
ATOM   1140  H4' ADE T  14      19.898  -3.460 -33.346  1.00  0.00      TS   H  
ATOM   1141  H5' ADE T  14      18.349  -1.650 -33.785  1.00  0.00      TS   H  
ATOM   1142  H61 ADE T  14      10.670  -5.408 -34.153  1.00  0.00      TS   H  
ATOM   1143  H62 ADE T  14      11.269  -4.359 -35.389  1.00  0.00      TS   H  
ATOM   1144 H2'' ADE T  14      17.982  -4.422 -36.485  1.00  0.00      TS   H  
ATOM   1145 H5'' ADE T  14      19.757  -1.699 -34.962  1.00  0.00      TS   H  
ATOM   1146  P   THY T  15      21.445  -6.512 -35.474  1.00  0.00      TS   P  
ATOM   1147  O1P THY T  15      22.732  -6.774 -34.757  1.00  0.00      TS   O  
ATOM   1148  O2P THY T  15      21.684  -6.068 -36.861  1.00  0.00      TS   O  
ATOM   1149  C5' THY T  15      20.323  -8.727 -34.390  1.00  0.00      TS   C  
ATOM   1150  O5' THY T  15      20.581  -7.847 -35.567  1.00  0.00      TS   O  
ATOM   1151  C4' THY T  15      19.325  -9.852 -34.779  1.00  0.00      TS   C  
ATOM   1152  O4' THY T  15      17.925  -9.319 -34.865  1.00  0.00      TS   O  
ATOM   1153  C3' THY T  15      19.593 -10.586 -36.099  1.00  0.00      TS   C  
ATOM   1154  O3' THY T  15      19.496 -12.052 -36.003  1.00  0.00      TS   O  
ATOM   1155  C2' THY T  15      18.513  -9.992 -37.015  1.00  0.00      TS   C  
ATOM   1156  C1' THY T  15      17.316  -9.825 -36.020  1.00  0.00      TS   C  
ATOM   1157  N1  THY T  15      16.326  -8.919 -36.434  1.00  0.00      TS   N  
ATOM   1158  C2  THY T  15      15.044  -9.147 -35.954  1.00  0.00      TS   C  
ATOM   1159  O2  THY T  15      14.748 -10.059 -35.139  1.00  0.00      TS   O  
ATOM   1160  N3  THY T  15      14.120  -8.258 -36.394  1.00  0.00      TS   N  
ATOM   1161  C4  THY T  15      14.322  -7.131 -37.189  1.00  0.00      TS   C  
ATOM   1162  O4  THY T  15      13.361  -6.401 -37.438  1.00  0.00      TS   O  
ATOM   1163  C5  THY T  15      15.618  -7.069 -37.778  1.00  0.00      TS   C  
ATOM   1164  C5M THY T  15      15.943  -6.047 -38.771  1.00  0.00      TS   C  
ATOM   1165  C6  THY T  15      16.561  -7.877 -37.297  1.00  0.00      TS   C  
ATOM   1166  H3  THY T  15      13.157  -8.434 -36.145  1.00  0.00      TS   H  
ATOM   1167  H6  THY T  15      17.620  -7.828 -37.553  1.00  0.00      TS   H  
ATOM   1168  H1' THY T  15      16.911 -10.848 -35.866  1.00  0.00      TS   H  
ATOM   1169  H2' THY T  15      18.320 -10.618 -37.912  1.00  0.00      TS   H  
ATOM   1170  H3' THY T  15      20.627 -10.357 -36.438  1.00  0.00      TS   H  
ATOM   1171  H4' THY T  15      19.281 -10.548 -33.914  1.00  0.00      TS   H  
ATOM   1172  H5' THY T  15      19.911  -8.235 -33.483  1.00  0.00      TS   H  
ATOM   1173  H51 THY T  15      15.008  -5.594 -39.165  1.00  0.00      TS   H  
ATOM   1174  H52 THY T  15      16.546  -6.574 -39.542  1.00  0.00      TS   H  
ATOM   1175  H53 THY T  15      16.603  -5.196 -38.498  1.00  0.00      TS   H  
ATOM   1176 H2'' THY T  15      18.937  -9.057 -37.438  1.00  0.00      TS   H  
ATOM   1177 H5'' THY T  15      21.244  -9.285 -34.117  1.00  0.00      TS   H  
ATOM   1178  P   ADE T  16      19.834 -13.028 -37.223  1.00  0.00      TS   P  
ATOM   1179  O1P ADE T  16      20.763 -14.093 -36.829  1.00  0.00      TS   O  
ATOM   1180  O2P ADE T  16      20.128 -12.325 -38.450  1.00  0.00      TS   O  
ATOM   1181  C5' ADE T  16      17.934 -14.744 -36.723  1.00  0.00      TS   C  
ATOM   1182  O5' ADE T  16      18.359 -13.682 -37.494  1.00  0.00      TS   O  
ATOM   1183  C4' ADE T  16      16.411 -14.875 -36.527  1.00  0.00      TS   C  
ATOM   1184  O4' ADE T  16      15.718 -13.638 -36.109  1.00  0.00      TS   O  
ATOM   1185  C3' ADE T  16      15.676 -15.187 -37.848  1.00  0.00      TS   C  
ATOM   1186  O3' ADE T  16      15.759 -16.606 -38.079  1.00  0.00      TS   O  
ATOM   1187  C2' ADE T  16      14.247 -14.888 -37.510  1.00  0.00      TS   C  
ATOM   1188  C1' ADE T  16      14.428 -13.580 -36.740  1.00  0.00      TS   C  
ATOM   1189  N1  ADE T  16      11.593 -10.011 -39.066  1.00  0.00      TS   N  
ATOM   1190  C2  ADE T  16      11.277 -10.982 -38.186  1.00  0.00      TS   C  
ATOM   1191  N3  ADE T  16      12.068 -11.980 -37.740  1.00  0.00      TS   N  
ATOM   1192  C4  ADE T  16      13.334 -11.698 -38.008  1.00  0.00      TS   C  
ATOM   1193  C5  ADE T  16      13.882 -10.694 -38.819  1.00  0.00      TS   C  
ATOM   1194  C6  ADE T  16      12.907  -9.849 -39.436  1.00  0.00      TS   C  
ATOM   1195  N6  ADE T  16      13.266  -8.906 -40.336  1.00  0.00      TS   N  
ATOM   1196  N7  ADE T  16      15.247 -10.853 -38.992  1.00  0.00      TS   N  
ATOM   1197  C8  ADE T  16      15.534 -11.877 -38.254  1.00  0.00      TS   C  
ATOM   1198  N9  ADE T  16      14.418 -12.384 -37.598  1.00  0.00      TS   N  
ATOM   1199  H2  ADE T  16      10.210 -10.955 -37.963  1.00  0.00      TS   H  
ATOM   1200  H8  ADE T  16      16.534 -12.268 -38.068  1.00  0.00      TS   H  
ATOM   1201  H1' ADE T  16      13.723 -13.479 -35.887  1.00  0.00      TS   H  
ATOM   1202  H2' ADE T  16      13.788 -15.666 -36.862  1.00  0.00      TS   H  
ATOM   1203  H3' ADE T  16      16.147 -14.536 -38.614  1.00  0.00      TS   H  
ATOM   1204  H4' ADE T  16      16.133 -15.619 -35.751  1.00  0.00      TS   H  
ATOM   1205  H5' ADE T  16      18.333 -14.727 -35.686  1.00  0.00      TS   H  
ATOM   1206  H61 ADE T  16      14.189  -8.593 -40.554  1.00  0.00      TS   H  
ATOM   1207  H62 ADE T  16      12.549  -8.257 -40.592  1.00  0.00      TS   H  
ATOM   1208 H2'' ADE T  16      13.517 -14.614 -38.300  1.00  0.00      TS   H  
ATOM   1209 H5'' ADE T  16      18.389 -15.703 -37.054  1.00  0.00      TS   H  
ATOM   1210  P   THY T  17      15.659 -17.245 -39.521  1.00  0.00      TS   P  
ATOM   1211  O1P THY T  17      16.325 -18.581 -39.487  1.00  0.00      TS   O  
ATOM   1212  O2P THY T  17      16.182 -16.271 -40.525  1.00  0.00      TS   O  
ATOM   1213  C5' THY T  17      13.227 -17.888 -38.801  1.00  0.00      TS   C  
ATOM   1214  O5' THY T  17      14.077 -17.254 -39.771  1.00  0.00      TS   O  
ATOM   1215  C4' THY T  17      11.746 -17.680 -39.192  1.00  0.00      TS   C  
ATOM   1216  O4' THY T  17      11.445 -16.269 -39.280  1.00  0.00      TS   O  
ATOM   1217  C3' THY T  17      11.435 -18.256 -40.601  1.00  0.00      TS   C  
ATOM   1218  O3' THY T  17      10.187 -18.974 -40.632  1.00  0.00      TS   O  
ATOM   1219  C2' THY T  17      11.363 -17.087 -41.552  1.00  0.00      TS   C  
ATOM   1220  C1' THY T  17      10.915 -16.013 -40.646  1.00  0.00      TS   C  
ATOM   1221  N1  THY T  17      11.285 -14.672 -41.113  1.00  0.00      TS   N  
ATOM   1222  C2  THY T  17      10.289 -13.852 -41.627  1.00  0.00      TS   C  
ATOM   1223  O2  THY T  17       9.110 -14.169 -41.760  1.00  0.00      TS   O  
ATOM   1224  N3  THY T  17      10.681 -12.584 -41.895  1.00  0.00      TS   N  
ATOM   1225  C4  THY T  17      12.055 -12.172 -41.885  1.00  0.00      TS   C  
ATOM   1226  O4  THY T  17      12.436 -11.004 -42.044  1.00  0.00      TS   O  
ATOM   1227  C5  THY T  17      13.044 -13.176 -41.573  1.00  0.00      TS   C  
ATOM   1228  C5M THY T  17      14.521 -12.957 -41.909  1.00  0.00      TS   C  
ATOM   1229  C6  THY T  17      12.625 -14.349 -41.257  1.00  0.00      TS   C  
ATOM   1230  H3  THY T  17       9.996 -11.926 -42.239  1.00  0.00      TS   H  
ATOM   1231  H6  THY T  17      13.415 -15.095 -41.160  1.00  0.00      TS   H  
ATOM   1232  H1' THY T  17       9.810 -16.096 -40.572  1.00  0.00      TS   H  
ATOM   1233  H2' THY T  17      10.662 -17.272 -42.394  1.00  0.00      TS   H  
ATOM   1234  H3' THY T  17      12.319 -18.872 -40.876  1.00  0.00      TS   H  
ATOM   1235  H4' THY T  17      10.986 -18.139 -38.524  1.00  0.00      TS   H  
ATOM   1236  H5' THY T  17      13.467 -17.712 -37.730  1.00  0.00      TS   H  
ATOM   1237  H51 THY T  17      14.749 -13.277 -42.947  1.00  0.00      TS   H  
ATOM   1238  H52 THY T  17      15.124 -13.624 -41.256  1.00  0.00      TS   H  
ATOM   1239  H53 THY T  17      14.815 -11.913 -41.668  1.00  0.00      TS   H  
ATOM   1240 H2'' THY T  17      12.327 -16.805 -42.027  1.00  0.00      TS   H  
ATOM   1241 H5'' THY T  17      13.451 -18.974 -38.875  1.00  0.00      TS   H  
ATOM   1242  P   ADE T  18       9.985 -20.215 -41.613  1.00  0.00      TS   P  
ATOM   1243  O1P ADE T  18       9.247 -21.283 -40.942  1.00  0.00      TS   O  
ATOM   1244  O2P ADE T  18      11.312 -20.557 -42.205  1.00  0.00      TS   O  
ATOM   1245  C5' ADE T  18       7.794 -19.196 -42.434  1.00  0.00      TS   C  
ATOM   1246  O5' ADE T  18       9.069 -19.735 -42.806  1.00  0.00      TS   O  
ATOM   1247  C4' ADE T  18       7.402 -18.286 -43.609  1.00  0.00      TS   C  
ATOM   1248  O4' ADE T  18       8.187 -17.090 -43.584  1.00  0.00      TS   O  
ATOM   1249  C3' ADE T  18       7.560 -18.843 -45.036  1.00  0.00      TS   C  
ATOM   1250  O3' ADE T  18       6.353 -18.725 -45.822  1.00  0.00      TS   O  
ATOM   1251  C2' ADE T  18       8.706 -17.982 -45.585  1.00  0.00      TS   C  
ATOM   1252  C1' ADE T  18       8.315 -16.670 -44.906  1.00  0.00      TS   C  
ATOM   1253  N1  ADE T  18       9.479 -11.713 -45.837  1.00  0.00      TS   N  
ATOM   1254  C2  ADE T  18       8.303 -12.354 -45.621  1.00  0.00      TS   C  
ATOM   1255  N3  ADE T  18       8.038 -13.610 -45.344  1.00  0.00      TS   N  
ATOM   1256  C4  ADE T  18       9.223 -14.250 -45.118  1.00  0.00      TS   C  
ATOM   1257  C5  ADE T  18      10.505 -13.727 -45.126  1.00  0.00      TS   C  
ATOM   1258  C6  ADE T  18      10.605 -12.373 -45.456  1.00  0.00      TS   C  
ATOM   1259  N6  ADE T  18      11.807 -11.702 -45.335  1.00  0.00      TS   N  
ATOM   1260  N7  ADE T  18      11.452 -14.766 -44.770  1.00  0.00      TS   N  
ATOM   1261  C8  ADE T  18      10.656 -15.825 -44.711  1.00  0.00      TS   C  
ATOM   1262  N9  ADE T  18       9.351 -15.573 -44.971  1.00  0.00      TS   N  
ATOM   1263  H2  ADE T  18       7.450 -11.717 -45.855  1.00  0.00      TS   H  
ATOM   1264  H8  ADE T  18      10.957 -16.857 -44.533  1.00  0.00      TS   H  
ATOM   1265  H1' ADE T  18       7.358 -16.225 -45.250  1.00  0.00      TS   H  
ATOM   1266  H2' ADE T  18       8.765 -17.995 -46.695  1.00  0.00      TS   H  
ATOM   1267  H3' ADE T  18       8.026 -19.852 -45.031  1.00  0.00      TS   H  
ATOM   1268  H4' ADE T  18       6.364 -17.916 -43.470  1.00  0.00      TS   H  
ATOM   1269  H5' ADE T  18       7.890 -18.638 -41.477  1.00  0.00      TS   H  
ATOM   1270  H61 ADE T  18      12.739 -12.065 -45.347  1.00  0.00      TS   H  
ATOM   1271  H62 ADE T  18      11.717 -10.767 -45.674  1.00  0.00      TS   H  
ATOM   1272 H2'' ADE T  18       9.672 -18.336 -45.167  1.00  0.00      TS   H  
ATOM   1273 H5'' ADE T  18       6.972 -19.942 -42.470  1.00  0.00      TS   H  
ATOM   1274  P   ADE T  19       5.238 -19.736 -46.018  1.00  0.00      TS   P  
ATOM   1275  O1P ADE T  19       4.763 -20.403 -44.757  1.00  0.00      TS   O  
ATOM   1276  O2P ADE T  19       5.676 -20.634 -47.157  1.00  0.00      TS   O  
ATOM   1277  C5' ADE T  19       3.564 -17.857 -45.759  1.00  0.00      TS   C  
ATOM   1278  O5' ADE T  19       4.063 -18.892 -46.606  1.00  0.00      TS   O  
ATOM   1279  C4' ADE T  19       3.187 -16.623 -46.603  1.00  0.00      TS   C  
ATOM   1280  O4' ADE T  19       4.324 -15.775 -46.820  1.00  0.00      TS   O  
ATOM   1281  C3' ADE T  19       2.679 -17.010 -48.034  1.00  0.00      TS   C  
ATOM   1282  O3' ADE T  19       1.587 -16.242 -48.483  1.00  0.00      TS   O  
ATOM   1283  C2' ADE T  19       3.955 -16.829 -48.882  1.00  0.00      TS   C  
ATOM   1284  C1' ADE T  19       4.625 -15.621 -48.212  1.00  0.00      TS   C  
ATOM   1285  N1  ADE T  19       8.643 -12.740 -48.916  1.00  0.00      TS   N  
ATOM   1286  C2  ADE T  19       7.352 -12.533 -48.951  1.00  0.00      TS   C  
ATOM   1287  N3  ADE T  19       6.309 -13.310 -48.546  1.00  0.00      TS   N  
ATOM   1288  C4  ADE T  19       6.817 -14.576 -48.424  1.00  0.00      TS   C  
ATOM   1289  C5  ADE T  19       8.097 -14.982 -48.359  1.00  0.00      TS   C  
ATOM   1290  C6  ADE T  19       9.063 -13.989 -48.564  1.00  0.00      TS   C  
ATOM   1291  N6  ADE T  19      10.374 -14.319 -48.513  1.00  0.00      TS   N  
ATOM   1292  N7  ADE T  19       8.208 -16.340 -48.315  1.00  0.00      TS   N  
ATOM   1293  C8  ADE T  19       6.946 -16.725 -48.276  1.00  0.00      TS   C  
ATOM   1294  N9  ADE T  19       6.065 -15.680 -48.266  1.00  0.00      TS   N  
ATOM   1295  H2  ADE T  19       7.013 -11.498 -48.991  1.00  0.00      TS   H  
ATOM   1296  H8  ADE T  19       6.536 -17.702 -48.023  1.00  0.00      TS   H  
ATOM   1297  H1' ADE T  19       4.118 -14.691 -48.548  1.00  0.00      TS   H  
ATOM   1298  H2' ADE T  19       3.796 -16.900 -49.979  1.00  0.00      TS   H  
ATOM   1299  H3' ADE T  19       2.352 -18.071 -48.013  1.00  0.00      TS   H  
ATOM   1300  H4' ADE T  19       2.499 -15.971 -46.022  1.00  0.00      TS   H  
ATOM   1301  H5' ADE T  19       4.197 -17.505 -44.916  1.00  0.00      TS   H  
ATOM   1302  H61 ADE T  19      10.628 -15.208 -48.134  1.00  0.00      TS   H  
ATOM   1303  H62 ADE T  19      10.948 -13.958 -49.248  1.00  0.00      TS   H  
ATOM   1304 H2'' ADE T  19       4.628 -17.691 -48.688  1.00  0.00      TS   H  
ATOM   1305 H5'' ADE T  19       2.575 -18.133 -45.335  1.00  0.00      TS   H  
ATOM   1306  P   GUA T  20       0.723 -16.636 -49.761  1.00  0.00      TS   P  
ATOM   1307  O1P GUA T  20      -0.644 -16.316 -49.464  1.00  0.00      TS   O  
ATOM   1308  O2P GUA T  20       1.099 -18.027 -50.180  1.00  0.00      TS   O  
ATOM   1309  C5' GUA T  20       1.472 -14.282 -50.844  1.00  0.00      TS   C  
ATOM   1310  O5' GUA T  20       1.133 -15.688 -50.990  1.00  0.00      TS   O  
ATOM   1311  C4' GUA T  20       2.397 -13.837 -51.956  1.00  0.00      TS   C  
ATOM   1312  O4' GUA T  20       3.769 -14.220 -51.483  1.00  0.00      TS   O  
ATOM   1313  C3' GUA T  20       2.293 -14.603 -53.332  1.00  0.00      TS   C  
ATOM   1314  O3' GUA T  20       2.219 -13.777 -54.522  1.00  0.00      TS   O  
ATOM   1315  C2' GUA T  20       3.605 -15.506 -53.434  1.00  0.00      TS   C  
ATOM   1316  C1' GUA T  20       4.485 -14.526 -52.644  1.00  0.00      TS   C  
ATOM   1317  N1  GUA T  20       9.525 -13.863 -52.212  1.00  0.00      TS   N  
ATOM   1318  C2  GUA T  20       8.584 -12.975 -52.682  1.00  0.00      TS   C  
ATOM   1319  N2  GUA T  20       8.932 -11.714 -53.117  1.00  0.00      TS   N  
ATOM   1320  N3  GUA T  20       7.309 -13.263 -52.661  1.00  0.00      TS   N  
ATOM   1321  C4  GUA T  20       7.020 -14.549 -52.393  1.00  0.00      TS   C  
ATOM   1322  C5  GUA T  20       7.849 -15.528 -51.996  1.00  0.00      TS   C  
ATOM   1323  C6  GUA T  20       9.211 -15.189 -51.813  1.00  0.00      TS   C  
ATOM   1324  O6  GUA T  20      10.129 -15.965 -51.466  1.00  0.00      TS   O  
ATOM   1325  N7  GUA T  20       7.149 -16.693 -51.599  1.00  0.00      TS   N  
ATOM   1326  C8  GUA T  20       5.906 -16.345 -51.846  1.00  0.00      TS   C  
ATOM   1327  N9  GUA T  20       5.804 -15.058 -52.326  1.00  0.00      TS   N  
ATOM   1328  H1  GUA T  20      10.502 -13.659 -52.057  1.00  0.00      TS   H  
ATOM   1329  H8  GUA T  20       5.002 -16.936 -51.707  1.00  0.00      TS   H  
ATOM   1330  H1' GUA T  20       4.538 -13.672 -53.351  1.00  0.00      TS   H  
ATOM   1331  H2' GUA T  20       3.963 -15.511 -54.486  1.00  0.00      TS   H  
ATOM   1332  H21 GUA T  20       8.160 -11.154 -53.419  1.00  0.00      TS   H  
ATOM   1333  H3' GUA T  20       1.355 -15.197 -53.330  1.00  0.00      TS   H  
ATOM   1334  H22 GUA T  20       9.915 -11.532 -53.107  1.00  0.00      TS   H  
ATOM   1335  H4' GUA T  20       2.193 -12.758 -52.121  1.00  0.00      TS   H  
ATOM   1336  H5' GUA T  20       1.959 -14.075 -49.867  1.00  0.00      TS   H  
ATOM   1337  H3T GUA T  20       2.197 -14.348 -55.294  1.00  0.00      TS   H  
ATOM   1338 H2'' GUA T  20       3.445 -16.534 -53.046  1.00  0.00      TS   H  
ATOM   1339 H5'' GUA T  20       0.546 -13.694 -51.017  1.00  0.00      TS   H  
TER   
END
