# Supplementary material for: CRISPR-Cas12a exploits R-loop asymmetry to form double-strand breaks
Source: eLife. 2020 Jun 10;9:e55143. doi: 10.7554/eLife.55143 (PMC7286691; doi:10.7554/eLife.55143)
Supplement: Figure 5—source data 2. [file elife-55143-fig5-data2.zip › Figure 5ΓÇöSource Data 2/Example_MD_trajectories/5prime_boundary/5prime_boundary_35.pdb]

ATOM      1  C5' CYT B   1      18.265  -9.623 -54.831  1.00  0.00      BS   C  
ATOM      2  O5' CYT B   1      18.443 -10.490 -53.713  1.00  0.00      BS   O  
ATOM      3  C4' CYT B   1      16.792  -9.355 -55.137  1.00  0.00      BS   C  
ATOM      4  O4' CYT B   1      16.136 -10.547 -55.613  1.00  0.00      BS   O  
ATOM      5  C3' CYT B   1      15.977  -8.993 -53.888  1.00  0.00      BS   C  
ATOM      6  O3' CYT B   1      15.272  -7.710 -54.049  1.00  0.00      BS   O  
ATOM      7  C2' CYT B   1      14.996 -10.136 -53.672  1.00  0.00      BS   C  
ATOM      8  C1' CYT B   1      14.787 -10.521 -55.085  1.00  0.00      BS   C  
ATOM      9  N1  CYT B   1      14.078 -11.784 -55.445  1.00  0.00      BS   N  
ATOM     10  C2  CYT B   1      13.385 -11.861 -56.636  1.00  0.00      BS   C  
ATOM     11  O2  CYT B   1      13.397 -10.930 -57.434  1.00  0.00      BS   O  
ATOM     12  N3  CYT B   1      12.785 -13.010 -56.974  1.00  0.00      BS   N  
ATOM     13  C4  CYT B   1      12.779 -14.058 -56.153  1.00  0.00      BS   C  
ATOM     14  N4  CYT B   1      12.082 -15.230 -56.438  1.00  0.00      BS   N  
ATOM     15  C5  CYT B   1      13.414 -13.989 -54.901  1.00  0.00      BS   C  
ATOM     16  C6  CYT B   1      14.087 -12.844 -54.617  1.00  0.00      BS   C  
ATOM     17  H5  CYT B   1      13.357 -14.793 -54.167  1.00  0.00      BS   H  
ATOM     18  H6  CYT B   1      14.651 -12.748 -53.690  1.00  0.00      BS   H  
ATOM     19  H1' CYT B   1      14.341  -9.692 -55.677  1.00  0.00      BS   H  
ATOM     20  H2' CYT B   1      14.066  -9.736 -53.213  1.00  0.00      BS   H  
ATOM     21  H3' CYT B   1      16.644  -9.054 -53.003  1.00  0.00      BS   H  
ATOM     22  H4' CYT B   1      16.782  -8.584 -55.937  1.00  0.00      BS   H  
ATOM     23  H41 CYT B   1      11.590 -15.254 -57.309  1.00  0.00      BS   H  
ATOM     24  H5' CYT B   1      18.749 -10.147 -55.683  1.00  0.00      BS   H  
ATOM     25  H42 CYT B   1      11.959 -16.068 -55.906  1.00  0.00      BS   H  
ATOM     26  H5T CYT B   1      19.380 -10.641 -53.564  1.00  0.00      BS   H  
ATOM     27 H2'' CYT B   1      15.450 -11.019 -53.174  1.00  0.00      BS   H  
ATOM     28 H5'' CYT B   1      18.812  -8.691 -54.578  1.00  0.00      BS   H  
ATOM     29  P   THY B   2      16.001  -6.469 -53.502  1.00  0.00      BS   P  
ATOM     30  O1P THY B   2      17.226  -6.234 -54.313  1.00  0.00      BS   O  
ATOM     31  O2P THY B   2      16.152  -6.601 -52.048  1.00  0.00      BS   O  
ATOM     32  C5' THY B   2      14.075  -5.259 -54.891  1.00  0.00      BS   C  
ATOM     33  O5' THY B   2      15.080  -5.257 -53.855  1.00  0.00      BS   O  
ATOM     34  C4' THY B   2      12.623  -5.349 -54.435  1.00  0.00      BS   C  
ATOM     35  O4' THY B   2      12.312  -6.712 -53.925  1.00  0.00      BS   O  
ATOM     36  C3' THY B   2      12.172  -4.341 -53.349  1.00  0.00      BS   C  
ATOM     37  O3' THY B   2      10.928  -3.630 -53.682  1.00  0.00      BS   O  
ATOM     38  C2' THY B   2      11.985  -5.231 -52.091  1.00  0.00      BS   C  
ATOM     39  C1' THY B   2      11.688  -6.606 -52.621  1.00  0.00      BS   C  
ATOM     40  N1  THY B   2      12.065  -7.775 -51.793  1.00  0.00      BS   N  
ATOM     41  C2  THY B   2      11.208  -8.857 -51.662  1.00  0.00      BS   C  
ATOM     42  O2  THY B   2      10.099  -8.884 -52.121  1.00  0.00      BS   O  
ATOM     43  N3  THY B   2      11.750  -9.903 -50.913  1.00  0.00      BS   N  
ATOM     44  C4  THY B   2      13.075 -10.010 -50.500  1.00  0.00      BS   C  
ATOM     45  O4  THY B   2      13.465 -11.042 -50.028  1.00  0.00      BS   O  
ATOM     46  C5  THY B   2      13.870  -8.828 -50.696  1.00  0.00      BS   C  
ATOM     47  C5M THY B   2      15.281  -8.824 -50.234  1.00  0.00      BS   C  
ATOM     48  C6  THY B   2      13.339  -7.803 -51.316  1.00  0.00      BS   C  
ATOM     49  H3  THY B   2      11.068 -10.614 -50.694  1.00  0.00      BS   H  
ATOM     50  H6  THY B   2      13.940  -6.956 -51.646  1.00  0.00      BS   H  
ATOM     51  H1' THY B   2      10.636  -6.671 -52.966  1.00  0.00      BS   H  
ATOM     52  H2' THY B   2      11.093  -4.934 -51.499  1.00  0.00      BS   H  
ATOM     53  H3' THY B   2      13.022  -3.649 -53.168  1.00  0.00      BS   H  
ATOM     54  H4' THY B   2      11.993  -5.206 -55.339  1.00  0.00      BS   H  
ATOM     55  H5' THY B   2      14.293  -5.971 -55.716  1.00  0.00      BS   H  
ATOM     56  H51 THY B   2      15.762  -7.838 -50.052  1.00  0.00      BS   H  
ATOM     57  H52 THY B   2      15.979  -9.387 -50.890  1.00  0.00      BS   H  
ATOM     58  H53 THY B   2      15.365  -9.320 -49.243  1.00  0.00      BS   H  
ATOM     59 H2'' THY B   2      12.921  -5.185 -51.495  1.00  0.00      BS   H  
ATOM     60 H5'' THY B   2      14.300  -4.308 -55.420  1.00  0.00      BS   H  
ATOM     61  P   THY B   3      10.529  -2.307 -52.917  1.00  0.00      BS   P  
ATOM     62  O1P THY B   3       9.613  -1.521 -53.775  1.00  0.00      BS   O  
ATOM     63  O2P THY B   3      11.736  -1.565 -52.588  1.00  0.00      BS   O  
ATOM     64  C5' THY B   3       8.512  -3.473 -51.823  1.00  0.00      BS   C  
ATOM     65  O5' THY B   3       9.741  -2.664 -51.624  1.00  0.00      BS   O  
ATOM     66  C4' THY B   3       8.055  -4.243 -50.564  1.00  0.00      BS   C  
ATOM     67  O4' THY B   3       8.804  -5.557 -50.317  1.00  0.00      BS   O  
ATOM     68  C3' THY B   3       8.146  -3.423 -49.228  1.00  0.00      BS   C  
ATOM     69  O3' THY B   3       6.931  -3.436 -48.472  1.00  0.00      BS   O  
ATOM     70  C2' THY B   3       9.234  -4.100 -48.403  1.00  0.00      BS   C  
ATOM     71  C1' THY B   3       8.987  -5.556 -48.906  1.00  0.00      BS   C  
ATOM     72  N1  THY B   3      10.038  -6.610 -48.604  1.00  0.00      BS   N  
ATOM     73  C2  THY B   3       9.732  -7.927 -48.416  1.00  0.00      BS   C  
ATOM     74  O2  THY B   3       8.560  -8.349 -48.331  1.00  0.00      BS   O  
ATOM     75  N3  THY B   3      10.771  -8.734 -48.157  1.00  0.00      BS   N  
ATOM     76  C4  THY B   3      12.067  -8.320 -47.861  1.00  0.00      BS   C  
ATOM     77  O4  THY B   3      12.858  -9.173 -47.448  1.00  0.00      BS   O  
ATOM     78  C5  THY B   3      12.331  -6.906 -47.969  1.00  0.00      BS   C  
ATOM     79  C5M THY B   3      13.609  -6.304 -47.660  1.00  0.00      BS   C  
ATOM     80  C6  THY B   3      11.263  -6.112 -48.291  1.00  0.00      BS   C  
ATOM     81  H3  THY B   3      10.560  -9.691 -47.912  1.00  0.00      BS   H  
ATOM     82  H6  THY B   3      11.473  -5.210 -48.865  1.00  0.00      BS   H  
ATOM     83  H1' THY B   3       8.080  -5.999 -48.443  1.00  0.00      BS   H  
ATOM     84  H2' THY B   3       9.207  -3.996 -47.297  1.00  0.00      BS   H  
ATOM     85  H3' THY B   3       8.375  -2.377 -49.524  1.00  0.00      BS   H  
ATOM     86  H4' THY B   3       7.001  -4.593 -50.606  1.00  0.00      BS   H  
ATOM     87  H5' THY B   3       8.612  -4.147 -52.701  1.00  0.00      BS   H  
ATOM     88  H51 THY B   3      13.814  -5.462 -48.354  1.00  0.00      BS   H  
ATOM     89  H52 THY B   3      14.468  -6.969 -47.894  1.00  0.00      BS   H  
ATOM     90  H53 THY B   3      13.621  -5.936 -46.613  1.00  0.00      BS   H  
ATOM     91 H2'' THY B   3      10.153  -3.754 -48.923  1.00  0.00      BS   H  
ATOM     92 H5'' THY B   3       7.622  -2.930 -52.208  1.00  0.00      BS   H  
ATOM     93  P   ADE B   4       5.793  -2.316 -48.764  1.00  0.00      BS   P  
ATOM     94  O1P ADE B   4       5.460  -2.214 -50.216  1.00  0.00      BS   O  
ATOM     95  O2P ADE B   4       6.231  -1.090 -48.144  1.00  0.00      BS   O  
ATOM     96  C5' ADE B   4       3.938  -4.010 -48.373  1.00  0.00      BS   C  
ATOM     97  O5' ADE B   4       4.519  -2.721 -47.972  1.00  0.00      BS   O  
ATOM     98  C4' ADE B   4       3.871  -4.965 -47.144  1.00  0.00      BS   C  
ATOM     99  O4' ADE B   4       5.158  -5.605 -47.059  1.00  0.00      BS   O  
ATOM    100  C3' ADE B   4       3.580  -4.259 -45.802  1.00  0.00      BS   C  
ATOM    101  O3' ADE B   4       2.566  -4.874 -45.042  1.00  0.00      BS   O  
ATOM    102  C2' ADE B   4       4.976  -4.424 -45.125  1.00  0.00      BS   C  
ATOM    103  C1' ADE B   4       5.398  -5.744 -45.663  1.00  0.00      BS   C  
ATOM    104  N1  ADE B   4       8.855  -9.303 -44.906  1.00  0.00      BS   N  
ATOM    105  C2  ADE B   4       7.579  -9.363 -45.158  1.00  0.00      BS   C  
ATOM    106  N3  ADE B   4       6.727  -8.391 -45.381  1.00  0.00      BS   N  
ATOM    107  C4  ADE B   4       7.381  -7.221 -45.409  1.00  0.00      BS   C  
ATOM    108  C5  ADE B   4       8.715  -7.001 -45.185  1.00  0.00      BS   C  
ATOM    109  C6  ADE B   4       9.515  -8.111 -44.965  1.00  0.00      BS   C  
ATOM    110  N6  ADE B   4      10.816  -7.869 -44.724  1.00  0.00      BS   N  
ATOM    111  N7  ADE B   4       8.943  -5.617 -45.239  1.00  0.00      BS   N  
ATOM    112  C8  ADE B   4       7.773  -5.092 -45.366  1.00  0.00      BS   C  
ATOM    113  N9  ADE B   4       6.780  -6.019 -45.484  1.00  0.00      BS   N  
ATOM    114  H2  ADE B   4       7.280 -10.410 -45.122  1.00  0.00      BS   H  
ATOM    115  H8  ADE B   4       7.664  -4.007 -45.355  1.00  0.00      BS   H  
ATOM    116  H1' ADE B   4       4.647  -6.480 -45.303  1.00  0.00      BS   H  
ATOM    117  H2' ADE B   4       4.970  -4.426 -44.013  1.00  0.00      BS   H  
ATOM    118  H3' ADE B   4       3.396  -3.167 -45.892  1.00  0.00      BS   H  
ATOM    119  H4' ADE B   4       3.066  -5.727 -47.224  1.00  0.00      BS   H  
ATOM    120  H5' ADE B   4       4.454  -4.526 -49.212  1.00  0.00      BS   H  
ATOM    121  H61 ADE B   4      11.455  -8.622 -44.564  1.00  0.00      BS   H  
ATOM    122  H62 ADE B   4      11.223  -6.961 -44.626  1.00  0.00      BS   H  
ATOM    123 H2'' ADE B   4       5.581  -3.538 -45.416  1.00  0.00      BS   H  
ATOM    124 H5'' ADE B   4       2.887  -3.888 -48.713  1.00  0.00      BS   H  
ATOM    125  P   THY B   5       1.777  -4.284 -43.844  1.00  0.00      BS   P  
ATOM    126  O1P THY B   5       0.377  -4.136 -44.283  1.00  0.00      BS   O  
ATOM    127  O2P THY B   5       2.377  -3.013 -43.328  1.00  0.00      BS   O  
ATOM    128  C5' THY B   5       1.368  -6.747 -43.057  1.00  0.00      BS   C  
ATOM    129  O5' THY B   5       1.818  -5.458 -42.845  1.00  0.00      BS   O  
ATOM    130  C4' THY B   5       2.310  -7.922 -42.514  1.00  0.00      BS   C  
ATOM    131  O4' THY B   5       3.741  -7.839 -42.998  1.00  0.00      BS   O  
ATOM    132  C3' THY B   5       2.537  -7.823 -40.926  1.00  0.00      BS   C  
ATOM    133  O3' THY B   5       1.425  -8.501 -40.230  1.00  0.00      BS   O  
ATOM    134  C2' THY B   5       3.766  -8.735 -40.794  1.00  0.00      BS   C  
ATOM    135  C1' THY B   5       4.579  -8.544 -42.116  1.00  0.00      BS   C  
ATOM    136  N1  THY B   5       5.874  -7.818 -41.985  1.00  0.00      BS   N  
ATOM    137  C2  THY B   5       7.064  -8.560 -41.855  1.00  0.00      BS   C  
ATOM    138  O2  THY B   5       7.147  -9.781 -41.756  1.00  0.00      BS   O  
ATOM    139  N3  THY B   5       8.167  -7.659 -41.699  1.00  0.00      BS   N  
ATOM    140  C4  THY B   5       8.212  -6.292 -41.600  1.00  0.00      BS   C  
ATOM    141  O4  THY B   5       9.281  -5.719 -41.508  1.00  0.00      BS   O  
ATOM    142  C5  THY B   5       6.909  -5.634 -41.757  1.00  0.00      BS   C  
ATOM    143  C5M THY B   5       6.798  -4.223 -41.706  1.00  0.00      BS   C  
ATOM    144  C6  THY B   5       5.865  -6.430 -41.862  1.00  0.00      BS   C  
ATOM    145  H3  THY B   5       9.071  -8.069 -41.515  1.00  0.00      BS   H  
ATOM    146  H6  THY B   5       4.929  -5.874 -41.810  1.00  0.00      BS   H  
ATOM    147  H1' THY B   5       4.636  -9.554 -42.574  1.00  0.00      BS   H  
ATOM    148  H2' THY B   5       3.438  -9.794 -40.721  1.00  0.00      BS   H  
ATOM    149  H3' THY B   5       2.716  -6.758 -40.667  1.00  0.00      BS   H  
ATOM    150  H4' THY B   5       1.970  -8.919 -42.865  1.00  0.00      BS   H  
ATOM    151  H5' THY B   5       1.266  -6.968 -44.141  1.00  0.00      BS   H  
ATOM    152  H51 THY B   5       6.946  -3.863 -42.747  1.00  0.00      BS   H  
ATOM    153  H52 THY B   5       7.663  -3.784 -41.165  1.00  0.00      BS   H  
ATOM    154  H53 THY B   5       5.778  -3.963 -41.349  1.00  0.00      BS   H  
ATOM    155 H2'' THY B   5       4.306  -8.473 -39.860  1.00  0.00      BS   H  
ATOM    156 H5'' THY B   5       0.362  -6.952 -42.632  1.00  0.00      BS   H  
ATOM    157  P   ADE B   6       1.160  -7.890 -38.763  1.00  0.00      BS   P  
ATOM    158  O1P ADE B   6      -0.298  -7.906 -38.468  1.00  0.00      BS   O  
ATOM    159  O2P ADE B   6       1.821  -6.568 -38.613  1.00  0.00      BS   O  
ATOM    160  C5' ADE B   6       1.815 -10.315 -37.853  1.00  0.00      BS   C  
ATOM    161  O5' ADE B   6       1.843  -8.913 -37.810  1.00  0.00      BS   O  
ATOM    162  C4' ADE B   6       3.079 -11.106 -37.237  1.00  0.00      BS   C  
ATOM    163  O4' ADE B   6       4.401 -10.496 -37.699  1.00  0.00      BS   O  
ATOM    164  C3' ADE B   6       3.101 -11.153 -35.705  1.00  0.00      BS   C  
ATOM    165  O3' ADE B   6       3.716 -12.374 -35.238  1.00  0.00      BS   O  
ATOM    166  C2' ADE B   6       3.961  -9.914 -35.509  1.00  0.00      BS   C  
ATOM    167  C1' ADE B   6       5.009  -9.925 -36.615  1.00  0.00      BS   C  
ATOM    168  N1  ADE B   6       9.205  -7.721 -38.332  1.00  0.00      BS   N  
ATOM    169  C2  ADE B   6       8.892  -8.940 -38.061  1.00  0.00      BS   C  
ATOM    170  N3  ADE B   6       7.771  -9.420 -37.565  1.00  0.00      BS   N  
ATOM    171  C4  ADE B   6       6.839  -8.459 -37.455  1.00  0.00      BS   C  
ATOM    172  C5  ADE B   6       7.073  -7.109 -37.650  1.00  0.00      BS   C  
ATOM    173  C6  ADE B   6       8.336  -6.687 -38.101  1.00  0.00      BS   C  
ATOM    174  N6  ADE B   6       8.645  -5.422 -38.459  1.00  0.00      BS   N  
ATOM    175  N7  ADE B   6       5.911  -6.423 -37.361  1.00  0.00      BS   N  
ATOM    176  C8  ADE B   6       5.000  -7.380 -37.022  1.00  0.00      BS   C  
ATOM    177  N9  ADE B   6       5.556  -8.605 -36.996  1.00  0.00      BS   N  
ATOM    178  H2  ADE B   6       9.764  -9.586 -38.157  1.00  0.00      BS   H  
ATOM    179  H8  ADE B   6       3.956  -7.203 -36.763  1.00  0.00      BS   H  
ATOM    180  H1' ADE B   6       5.860 -10.571 -36.312  1.00  0.00      BS   H  
ATOM    181  H2' ADE B   6       4.421  -9.886 -34.498  1.00  0.00      BS   H  
ATOM    182  H3' ADE B   6       2.051 -11.078 -35.352  1.00  0.00      BS   H  
ATOM    183  H4' ADE B   6       3.057 -12.172 -37.547  1.00  0.00      BS   H  
ATOM    184  H5' ADE B   6       1.603 -10.601 -38.906  1.00  0.00      BS   H  
ATOM    185  H61 ADE B   6       8.125  -4.628 -38.141  1.00  0.00      BS   H  
ATOM    186  H62 ADE B   6       9.561  -5.307 -38.844  1.00  0.00      BS   H  
ATOM    187 H2'' ADE B   6       3.323  -9.004 -35.502  1.00  0.00      BS   H  
ATOM    188 H5'' ADE B   6       0.853 -10.640 -37.404  1.00  0.00      BS   H  
ATOM    189  P   THY B   7       3.665 -12.526 -33.637  1.00  0.00      BS   P  
ATOM    190  O1P THY B   7       3.069 -13.898 -33.346  1.00  0.00      BS   O  
ATOM    191  O2P THY B   7       2.958 -11.375 -32.989  1.00  0.00      BS   O  
ATOM    192  C5' THY B   7       5.976 -13.536 -33.589  1.00  0.00      BS   C  
ATOM    193  O5' THY B   7       5.165 -12.399 -33.167  1.00  0.00      BS   O  
ATOM    194  C4' THY B   7       7.486 -13.231 -33.522  1.00  0.00      BS   C  
ATOM    195  O4' THY B   7       7.931 -12.363 -34.546  1.00  0.00      BS   O  
ATOM    196  C3' THY B   7       7.929 -12.560 -32.248  1.00  0.00      BS   C  
ATOM    197  O3' THY B   7       7.936 -13.456 -31.169  1.00  0.00      BS   O  
ATOM    198  C2' THY B   7       9.336 -12.091 -32.644  1.00  0.00      BS   C  
ATOM    199  C1' THY B   7       9.083 -11.609 -34.070  1.00  0.00      BS   C  
ATOM    200  N1  THY B   7       8.850 -10.153 -34.262  1.00  0.00      BS   N  
ATOM    201  C2  THY B   7       9.880  -9.305 -34.728  1.00  0.00      BS   C  
ATOM    202  O2  THY B   7      11.011  -9.718 -35.024  1.00  0.00      BS   O  
ATOM    203  N3  THY B   7       9.501  -8.015 -35.043  1.00  0.00      BS   N  
ATOM    204  C4  THY B   7       8.239  -7.413 -34.674  1.00  0.00      BS   C  
ATOM    205  O4  THY B   7       8.056  -6.252 -34.853  1.00  0.00      BS   O  
ATOM    206  C5  THY B   7       7.278  -8.273 -34.091  1.00  0.00      BS   C  
ATOM    207  C5M THY B   7       6.046  -7.657 -33.574  1.00  0.00      BS   C  
ATOM    208  C6  THY B   7       7.559  -9.572 -34.007  1.00  0.00      BS   C  
ATOM    209  H3  THY B   7      10.181  -7.364 -35.407  1.00  0.00      BS   H  
ATOM    210  H6  THY B   7       6.763 -10.302 -33.866  1.00  0.00      BS   H  
ATOM    211  H1' THY B   7       9.971 -11.990 -34.619  1.00  0.00      BS   H  
ATOM    212  H2' THY B   7      10.069 -12.926 -32.625  1.00  0.00      BS   H  
ATOM    213  H3' THY B   7       7.174 -11.750 -32.154  1.00  0.00      BS   H  
ATOM    214  H4' THY B   7       8.009 -14.199 -33.682  1.00  0.00      BS   H  
ATOM    215  H5' THY B   7       5.787 -13.799 -34.653  1.00  0.00      BS   H  
ATOM    216  H51 THY B   7       6.301  -6.848 -32.857  1.00  0.00      BS   H  
ATOM    217  H52 THY B   7       5.398  -8.442 -33.129  1.00  0.00      BS   H  
ATOM    218  H53 THY B   7       5.412  -7.228 -34.381  1.00  0.00      BS   H  
ATOM    219 H2'' THY B   7       9.583 -11.323 -31.879  1.00  0.00      BS   H  
ATOM    220 H5'' THY B   7       5.654 -14.421 -33.001  1.00  0.00      BS   H  
ATOM    221  P   ADE B   8       8.051 -13.019 -29.650  1.00  0.00      BS   P  
ATOM    222  O1P ADE B   8       8.056 -14.272 -28.849  1.00  0.00      BS   O  
ATOM    223  O2P ADE B   8       6.848 -12.100 -29.441  1.00  0.00      BS   O  
ATOM    224  C5' ADE B   8      10.761 -12.886 -29.572  1.00  0.00      BS   C  
ATOM    225  O5' ADE B   8       9.428 -12.331 -29.508  1.00  0.00      BS   O  
ATOM    226  C4' ADE B   8      11.893 -11.919 -29.397  1.00  0.00      BS   C  
ATOM    227  O4' ADE B   8      11.657 -10.802 -30.279  1.00  0.00      BS   O  
ATOM    228  C3' ADE B   8      11.876 -11.293 -27.980  1.00  0.00      BS   C  
ATOM    229  O3' ADE B   8      13.163 -11.069 -27.445  1.00  0.00      BS   O  
ATOM    230  C2' ADE B   8      11.042  -9.960 -28.159  1.00  0.00      BS   C  
ATOM    231  C1' ADE B   8      11.602  -9.500 -29.516  1.00  0.00      BS   C  
ATOM    232  N1  ADE B   8      10.971  -4.648 -31.028  1.00  0.00      BS   N  
ATOM    233  C2  ADE B   8      12.014  -5.251 -30.373  1.00  0.00      BS   C  
ATOM    234  N3  ADE B   8      12.065  -6.570 -30.222  1.00  0.00      BS   N  
ATOM    235  C4  ADE B   8      10.912  -7.203 -30.489  1.00  0.00      BS   C  
ATOM    236  C5  ADE B   8       9.744  -6.685 -31.082  1.00  0.00      BS   C  
ATOM    237  C6  ADE B   8       9.927  -5.323 -31.499  1.00  0.00      BS   C  
ATOM    238  N6  ADE B   8       9.009  -4.599 -32.198  1.00  0.00      BS   N  
ATOM    239  N7  ADE B   8       8.747  -7.706 -31.130  1.00  0.00      BS   N  
ATOM    240  C8  ADE B   8       9.359  -8.707 -30.590  1.00  0.00      BS   C  
ATOM    241  N9  ADE B   8      10.698  -8.512 -30.277  1.00  0.00      BS   N  
ATOM    242  H2  ADE B   8      12.823  -4.662 -29.942  1.00  0.00      BS   H  
ATOM    243  H8  ADE B   8       9.042  -9.688 -30.237  1.00  0.00      BS   H  
ATOM    244  H1' ADE B   8      12.655  -9.154 -29.452  1.00  0.00      BS   H  
ATOM    245  H2' ADE B   8      11.066  -9.239 -27.313  1.00  0.00      BS   H  
ATOM    246  H3' ADE B   8      11.257 -11.985 -27.369  1.00  0.00      BS   H  
ATOM    247  H4' ADE B   8      12.863 -12.391 -29.662  1.00  0.00      BS   H  
ATOM    248  H5' ADE B   8      10.836 -13.463 -30.519  1.00  0.00      BS   H  
ATOM    249  H61 ADE B   8       9.180  -3.663 -32.505  1.00  0.00      BS   H  
ATOM    250  H62 ADE B   8       8.262  -5.059 -32.675  1.00  0.00      BS   H  
ATOM    251 H2'' ADE B   8       9.981 -10.268 -28.272  1.00  0.00      BS   H  
ATOM    252 H5'' ADE B   8      10.879 -13.697 -28.821  1.00  0.00      BS   H  
ATOM    253  P   THY B   9      13.297 -11.030 -25.904  1.00  0.00      BS   P  
ATOM    254  O1P THY B   9      14.504 -11.843 -25.574  1.00  0.00      BS   O  
ATOM    255  O2P THY B   9      12.082 -11.376 -25.168  1.00  0.00      BS   O  
ATOM    256  C5' THY B   9      14.802  -8.918 -26.135  1.00  0.00      BS   C  
ATOM    257  O5' THY B   9      13.540  -9.525 -25.637  1.00  0.00      BS   O  
ATOM    258  C4' THY B   9      14.855  -7.366 -26.131  1.00  0.00      BS   C  
ATOM    259  O4' THY B   9      13.772  -6.811 -26.953  1.00  0.00      BS   O  
ATOM    260  C3' THY B   9      14.585  -6.841 -24.728  1.00  0.00      BS   C  
ATOM    261  O3' THY B   9      15.452  -5.794 -24.316  1.00  0.00      BS   O  
ATOM    262  C2' THY B   9      13.127  -6.372 -24.800  1.00  0.00      BS   C  
ATOM    263  C1' THY B   9      13.179  -5.758 -26.178  1.00  0.00      BS   C  
ATOM    264  N1  THY B   9      11.884  -5.363 -26.769  1.00  0.00      BS   N  
ATOM    265  C2  THY B   9      11.716  -4.112 -27.338  1.00  0.00      BS   C  
ATOM    266  O2  THY B   9      12.545  -3.268 -27.300  1.00  0.00      BS   O  
ATOM    267  N3  THY B   9      10.493  -3.924 -27.944  1.00  0.00      BS   N  
ATOM    268  C4  THY B   9       9.404  -4.785 -27.948  1.00  0.00      BS   C  
ATOM    269  O4  THY B   9       8.283  -4.384 -28.336  1.00  0.00      BS   O  
ATOM    270  C5  THY B   9       9.655  -6.086 -27.371  1.00  0.00      BS   C  
ATOM    271  C5M THY B   9       8.578  -7.129 -27.300  1.00  0.00      BS   C  
ATOM    272  C6  THY B   9      10.837  -6.244 -26.720  1.00  0.00      BS   C  
ATOM    273  H3  THY B   9      10.520  -3.064 -28.474  1.00  0.00      BS   H  
ATOM    274  H6  THY B   9      11.200  -7.116 -26.176  1.00  0.00      BS   H  
ATOM    275  H1' THY B   9      13.937  -4.956 -26.311  1.00  0.00      BS   H  
ATOM    276  H2' THY B   9      12.823  -5.626 -24.036  1.00  0.00      BS   H  
ATOM    277  H3' THY B   9      14.644  -7.708 -24.038  1.00  0.00      BS   H  
ATOM    278  H4' THY B   9      15.821  -7.013 -26.551  1.00  0.00      BS   H  
ATOM    279  H5' THY B   9      14.946  -9.185 -27.205  1.00  0.00      BS   H  
ATOM    280  H51 THY B   9       7.782  -7.015 -28.065  1.00  0.00      BS   H  
ATOM    281  H52 THY B   9       8.222  -7.234 -26.252  1.00  0.00      BS   H  
ATOM    282  H53 THY B   9       9.150  -8.036 -27.592  1.00  0.00      BS   H  
ATOM    283 H2'' THY B   9      12.398  -7.209 -24.759  1.00  0.00      BS   H  
ATOM    284 H5'' THY B   9      15.641  -9.195 -25.463  1.00  0.00      BS   H  
ATOM    285  P   ADE B  10      16.674  -5.886 -23.400  1.00  0.00      BS   P  
ATOM    286  O1P ADE B  10      17.513  -7.076 -23.772  1.00  0.00      BS   O  
ATOM    287  O2P ADE B  10      16.250  -5.844 -21.995  1.00  0.00      BS   O  
ATOM    288  C5' ADE B  10      17.684  -4.067 -25.020  1.00  0.00      BS   C  
ATOM    289  O5' ADE B  10      17.417  -4.551 -23.718  1.00  0.00      BS   O  
ATOM    290  C4' ADE B  10      17.329  -2.566 -25.201  1.00  0.00      BS   C  
ATOM    291  O4' ADE B  10      15.893  -2.504 -25.391  1.00  0.00      BS   O  
ATOM    292  C3' ADE B  10      17.554  -1.590 -23.979  1.00  0.00      BS   C  
ATOM    293  O3' ADE B  10      17.970  -0.315 -24.454  1.00  0.00      BS   O  
ATOM    294  C2' ADE B  10      16.171  -1.435 -23.332  1.00  0.00      BS   C  
ATOM    295  C1' ADE B  10      15.319  -1.491 -24.548  1.00  0.00      BS   C  
ATOM    296  N1  ADE B  10      10.399  -0.541 -25.924  1.00  0.00      BS   N  
ATOM    297  C2  ADE B  10      11.548   0.161 -26.083  1.00  0.00      BS   C  
ATOM    298  N3  ADE B  10      12.766  -0.087 -25.596  1.00  0.00      BS   N  
ATOM    299  C4  ADE B  10      12.796  -1.280 -24.950  1.00  0.00      BS   C  
ATOM    300  C5  ADE B  10      11.731  -2.054 -24.594  1.00  0.00      BS   C  
ATOM    301  C6  ADE B  10      10.484  -1.635 -25.162  1.00  0.00      BS   C  
ATOM    302  N6  ADE B  10       9.333  -2.332 -25.041  1.00  0.00      BS   N  
ATOM    303  N7  ADE B  10      12.129  -3.141 -23.823  1.00  0.00      BS   N  
ATOM    304  C8  ADE B  10      13.418  -3.042 -23.771  1.00  0.00      BS   C  
ATOM    305  N9  ADE B  10      13.909  -1.865 -24.344  1.00  0.00      BS   N  
ATOM    306  H2  ADE B  10      11.447   1.132 -26.567  1.00  0.00      BS   H  
ATOM    307  H8  ADE B  10      14.043  -3.737 -23.209  1.00  0.00      BS   H  
ATOM    308  H1' ADE B  10      15.380  -0.521 -25.085  1.00  0.00      BS   H  
ATOM    309  H2' ADE B  10      15.834  -0.550 -22.750  1.00  0.00      BS   H  
ATOM    310  H3' ADE B  10      18.153  -2.048 -23.162  1.00  0.00      BS   H  
ATOM    311  H4' ADE B  10      17.746  -2.206 -26.166  1.00  0.00      BS   H  
ATOM    312  H5' ADE B  10      17.160  -4.643 -25.812  1.00  0.00      BS   H  
ATOM    313  H61 ADE B  10       9.364  -3.295 -24.772  1.00  0.00      BS   H  
ATOM    314  H62 ADE B  10       8.519  -1.976 -25.500  1.00  0.00      BS   H  
ATOM    315 H2'' ADE B  10      15.861  -2.308 -22.717  1.00  0.00      BS   H  
ATOM    316 H5'' ADE B  10      18.761  -4.193 -25.263  1.00  0.00      BS   H  
ATOM    317  P   CYT B  11      19.373   0.246 -23.945  1.00  0.00      BS   P  
ATOM    318  O1P CYT B  11      20.199  -0.811 -23.210  1.00  0.00      BS   O  
ATOM    319  O2P CYT B  11      19.046   1.430 -23.130  1.00  0.00      BS   O  
ATOM    320  C5' CYT B  11      20.294  -0.113 -26.333  1.00  0.00      BS   C  
ATOM    321  O5' CYT B  11      20.189   0.773 -25.152  1.00  0.00      BS   O  
ATOM    322  C4' CYT B  11      21.389   0.216 -27.381  1.00  0.00      BS   C  
ATOM    323  O4' CYT B  11      21.256   1.571 -27.787  1.00  0.00      BS   O  
ATOM    324  C3' CYT B  11      22.735   0.080 -26.716  1.00  0.00      BS   C  
ATOM    325  O3' CYT B  11      23.748  -0.577 -27.474  1.00  0.00      BS   O  
ATOM    326  C2' CYT B  11      23.203   1.511 -26.449  1.00  0.00      BS   C  
ATOM    327  C1' CYT B  11      22.501   2.310 -27.557  1.00  0.00      BS   C  
ATOM    328  N1  CYT B  11      22.109   3.725 -27.225  1.00  0.00      BS   N  
ATOM    329  C2  CYT B  11      23.010   4.713 -27.619  1.00  0.00      BS   C  
ATOM    330  O2  CYT B  11      24.083   4.432 -28.208  1.00  0.00      BS   O  
ATOM    331  N3  CYT B  11      22.785   5.974 -27.235  1.00  0.00      BS   N  
ATOM    332  C4  CYT B  11      21.863   6.244 -26.331  1.00  0.00      BS   C  
ATOM    333  N4  CYT B  11      21.792   7.479 -25.882  1.00  0.00      BS   N  
ATOM    334  C5  CYT B  11      20.914   5.298 -25.983  1.00  0.00      BS   C  
ATOM    335  C6  CYT B  11      21.213   3.969 -26.211  1.00  0.00      BS   C  
ATOM    336  H5  CYT B  11      20.133   5.510 -25.253  1.00  0.00      BS   H  
ATOM    337  H6  CYT B  11      20.669   3.096 -25.851  1.00  0.00      BS   H  
ATOM    338  H1' CYT B  11      23.088   2.371 -28.499  1.00  0.00      BS   H  
ATOM    339  H2' CYT B  11      24.309   1.600 -26.385  1.00  0.00      BS   H  
ATOM    340  H3' CYT B  11      22.703  -0.403 -25.715  1.00  0.00      BS   H  
ATOM    341  H4' CYT B  11      21.306  -0.363 -28.326  1.00  0.00      BS   H  
ATOM    342  H41 CYT B  11      22.247   8.182 -26.427  1.00  0.00      BS   H  
ATOM    343  H5' CYT B  11      19.348  -0.018 -26.909  1.00  0.00      BS   H  
ATOM    344  H42 CYT B  11      21.116   7.733 -25.191  1.00  0.00      BS   H  
ATOM    345 H2'' CYT B  11      22.732   1.736 -25.469  1.00  0.00      BS   H  
ATOM    346 H5'' CYT B  11      20.468  -1.166 -26.027  1.00  0.00      BS   H  
ATOM    347  P   GUA B  12      23.764  -2.104 -27.843  1.00  0.00      BS   P  
ATOM    348  O1P GUA B  12      23.146  -2.822 -26.738  1.00  0.00      BS   O  
ATOM    349  O2P GUA B  12      25.139  -2.461 -28.269  1.00  0.00      BS   O  
ATOM    350  C5' GUA B  12      22.641  -3.493 -29.681  1.00  0.00      BS   C  
ATOM    351  O5' GUA B  12      22.851  -2.213 -29.048  1.00  0.00      BS   O  
ATOM    352  C4' GUA B  12      21.522  -3.539 -30.727  1.00  0.00      BS   C  
ATOM    353  O4' GUA B  12      20.212  -3.147 -30.125  1.00  0.00      BS   O  
ATOM    354  C3' GUA B  12      21.748  -2.513 -31.908  1.00  0.00      BS   C  
ATOM    355  O3' GUA B  12      21.458  -2.941 -33.205  1.00  0.00      BS   O  
ATOM    356  C2' GUA B  12      20.802  -1.395 -31.472  1.00  0.00      BS   C  
ATOM    357  C1' GUA B  12      19.599  -2.091 -30.848  1.00  0.00      BS   C  
ATOM    358  N1  GUA B  12      15.066  -2.167 -28.486  1.00  0.00      BS   N  
ATOM    359  C2  GUA B  12      15.761  -3.228 -28.976  1.00  0.00      BS   C  
ATOM    360  N2  GUA B  12      15.185  -4.426 -28.884  1.00  0.00      BS   N  
ATOM    361  N3  GUA B  12      16.984  -3.071 -29.516  1.00  0.00      BS   N  
ATOM    362  C4  GUA B  12      17.440  -1.831 -29.397  1.00  0.00      BS   C  
ATOM    363  C5  GUA B  12      16.790  -0.695 -28.980  1.00  0.00      BS   C  
ATOM    364  C6  GUA B  12      15.459  -0.885 -28.438  1.00  0.00      BS   C  
ATOM    365  O6  GUA B  12      14.674   0.048 -28.042  1.00  0.00      BS   O  
ATOM    366  N7  GUA B  12      17.601   0.483 -29.145  1.00  0.00      BS   N  
ATOM    367  C8  GUA B  12      18.662  -0.004 -29.797  1.00  0.00      BS   C  
ATOM    368  N9  GUA B  12      18.621  -1.327 -29.994  1.00  0.00      BS   N  
ATOM    369  H1  GUA B  12      14.178  -2.293 -28.021  1.00  0.00      BS   H  
ATOM    370  H8  GUA B  12      19.471   0.613 -30.189  1.00  0.00      BS   H  
ATOM    371  H1' GUA B  12      18.967  -2.585 -31.617  1.00  0.00      BS   H  
ATOM    372  H2' GUA B  12      20.477  -0.811 -32.359  1.00  0.00      BS   H  
ATOM    373  H21 GUA B  12      15.637  -5.171 -29.375  1.00  0.00      BS   H  
ATOM    374  H3' GUA B  12      22.817  -2.212 -31.878  1.00  0.00      BS   H  
ATOM    375  H22 GUA B  12      14.324  -4.556 -28.391  1.00  0.00      BS   H  
ATOM    376  H4' GUA B  12      21.384  -4.556 -31.150  1.00  0.00      BS   H  
ATOM    377  H5' GUA B  12      22.354  -4.265 -28.935  1.00  0.00      BS   H  
ATOM    378  H3T GUA B  12      21.668  -2.167 -33.733  1.00  0.00      BS   H  
ATOM    379 H2'' GUA B  12      21.238  -0.716 -30.708  1.00  0.00      BS   H  
ATOM    380 H5'' GUA B  12      23.589  -3.696 -30.223  1.00  0.00      BS   H  
TER   
ATOM    381  C5' GUA R  11      15.965   2.707 -21.120  1.00  0.00      R    C  
ATOM    382  O5' GUA R  11      15.419   1.954 -20.027  1.00  0.00      R    O  
ATOM    383  C4' GUA R  11      14.905   3.214 -22.144  1.00  0.00      R    C  
ATOM    384  O4' GUA R  11      14.354   2.080 -22.834  1.00  0.00      R    O  
ATOM    385  C3' GUA R  11      13.759   3.814 -21.356  1.00  0.00      R    C  
ATOM    386  O3' GUA R  11      14.141   5.107 -20.893  1.00  0.00      R    O  
ATOM    387  C2' GUA R  11      12.693   3.737 -22.448  1.00  0.00      R    C  
ATOM    388  O2' GUA R  11      12.842   4.731 -23.470  1.00  0.00      R    O  
ATOM    389  C1' GUA R  11      12.973   2.426 -23.098  1.00  0.00      R    C  
ATOM    390  N1  GUA R  11       8.209   0.702 -23.420  1.00  0.00      R    N  
ATOM    391  C2  GUA R  11       8.686   1.841 -23.971  1.00  0.00      R    C  
ATOM    392  N2  GUA R  11       7.811   2.498 -24.725  1.00  0.00      R    N  
ATOM    393  N3  GUA R  11       9.993   2.175 -23.856  1.00  0.00      R    N  
ATOM    394  C4  GUA R  11      10.706   1.323 -23.028  1.00  0.00      R    C  
ATOM    395  C5  GUA R  11      10.190   0.230 -22.350  1.00  0.00      R    C  
ATOM    396  C6  GUA R  11       8.857  -0.142 -22.549  1.00  0.00      R    C  
ATOM    397  O6  GUA R  11       8.283  -1.141 -22.118  1.00  0.00      R    O  
ATOM    398  N7  GUA R  11      11.175  -0.400 -21.591  1.00  0.00      R    N  
ATOM    399  C8  GUA R  11      12.293   0.346 -21.878  1.00  0.00      R    C  
ATOM    400  N9  GUA R  11      12.013   1.421 -22.663  1.00  0.00      R    N  
ATOM    401  H1  GUA R  11       7.230   0.482 -23.534  1.00  0.00      R    H  
ATOM    402  H8  GUA R  11      13.313   0.172 -21.537  1.00  0.00      R    H  
ATOM    403  H1' GUA R  11      12.984   2.409 -24.209  1.00  0.00      R    H  
ATOM    404  H2' GUA R  11      12.029   5.013 -23.896  1.00  0.00      R    H  
ATOM    405  H21 GUA R  11       6.860   2.192 -24.707  1.00  0.00      R    H  
ATOM    406  H3' GUA R  11      13.348   3.092 -20.618  1.00  0.00      R    H  
ATOM    407  H22 GUA R  11       8.096   3.352 -25.159  1.00  0.00      R    H  
ATOM    408  H4' GUA R  11      15.425   3.823 -22.913  1.00  0.00      R    H  
ATOM    409  H5' GUA R  11      16.667   2.038 -21.662  1.00  0.00      R    H  
ATOM    410  H5T GUA R  11      15.246   2.587 -19.326  1.00  0.00      R    H  
ATOM    411 H2'' GUA R  11      11.700   3.867 -21.969  1.00  0.00      R    H  
ATOM    412 H5'' GUA R  11      16.602   3.553 -20.788  1.00  0.00      R    H  
ATOM    413  P   CYT R  12      13.472   5.562 -19.557  1.00  0.00      R    P  
ATOM    414  O1P CYT R  12      13.986   6.910 -19.188  1.00  0.00      R    O  
ATOM    415  O2P CYT R  12      13.663   4.514 -18.505  1.00  0.00      R    O  
ATOM    416  C5' CYT R  12      11.376   6.629 -20.717  1.00  0.00      R    C  
ATOM    417  O5' CYT R  12      11.934   5.555 -19.877  1.00  0.00      R    O  
ATOM    418  C4' CYT R  12       9.813   6.474 -21.083  1.00  0.00      R    C  
ATOM    419  O4' CYT R  12       9.532   5.301 -21.867  1.00  0.00      R    O  
ATOM    420  C3' CYT R  12       8.737   6.423 -19.922  1.00  0.00      R    C  
ATOM    421  O3' CYT R  12       8.495   7.711 -19.298  1.00  0.00      R    O  
ATOM    422  C2' CYT R  12       7.534   5.926 -20.729  1.00  0.00      R    C  
ATOM    423  O2' CYT R  12       6.921   6.994 -21.448  1.00  0.00      R    O  
ATOM    424  C1' CYT R  12       8.173   4.853 -21.596  1.00  0.00      R    C  
ATOM    425  N1  CYT R  12       8.149   3.539 -20.952  1.00  0.00      R    N  
ATOM    426  C2  CYT R  12       6.999   2.795 -21.137  1.00  0.00      R    C  
ATOM    427  O2  CYT R  12       6.027   3.211 -21.877  1.00  0.00      R    O  
ATOM    428  N3  CYT R  12       6.935   1.594 -20.501  1.00  0.00      R    N  
ATOM    429  C4  CYT R  12       7.957   1.107 -19.818  1.00  0.00      R    C  
ATOM    430  N4  CYT R  12       7.929  -0.123 -19.311  1.00  0.00      R    N  
ATOM    431  C5  CYT R  12       9.128   1.853 -19.606  1.00  0.00      R    C  
ATOM    432  C6  CYT R  12       9.213   3.040 -20.214  1.00  0.00      R    C  
ATOM    433  H5  CYT R  12       9.937   1.341 -19.085  1.00  0.00      R    H  
ATOM    434  H6  CYT R  12      10.136   3.611 -20.115  1.00  0.00      R    H  
ATOM    435  H1' CYT R  12       7.720   4.811 -22.611  1.00  0.00      R    H  
ATOM    436  H2' CYT R  12       6.068   6.636 -21.703  1.00  0.00      R    H  
ATOM    437  H3' CYT R  12       9.097   5.661 -19.199  1.00  0.00      R    H  
ATOM    438  H4' CYT R  12       9.576   7.323 -21.759  1.00  0.00      R    H  
ATOM    439  H41 CYT R  12       8.728  -0.636 -19.000  1.00  0.00      R    H  
ATOM    440  H5' CYT R  12      11.883   6.629 -21.706  1.00  0.00      R    H  
ATOM    441  H42 CYT R  12       7.163  -0.680 -19.632  1.00  0.00      R    H  
ATOM    442 H2'' CYT R  12       6.779   5.457 -20.062  1.00  0.00      R    H  
ATOM    443 H5'' CYT R  12      11.573   7.606 -20.226  1.00  0.00      R    H  
ATOM    444  P   URA R  13       7.911   7.749 -17.864  1.00  0.00      R    P  
ATOM    445  O1P URA R  13       8.122   9.095 -17.250  1.00  0.00      R    O  
ATOM    446  O2P URA R  13       8.444   6.591 -17.073  1.00  0.00      R    O  
ATOM    447  C5' URA R  13       5.516   8.366 -18.890  1.00  0.00      R    C  
ATOM    448  O5' URA R  13       6.361   7.576 -18.032  1.00  0.00      R    O  
ATOM    449  C4' URA R  13       4.227   7.679 -19.286  1.00  0.00      R    C  
ATOM    450  O4' URA R  13       4.476   6.334 -19.738  1.00  0.00      R    O  
ATOM    451  C3' URA R  13       3.288   7.512 -18.081  1.00  0.00      R    C  
ATOM    452  O3' URA R  13       2.496   8.750 -17.964  1.00  0.00      R    O  
ATOM    453  C2' URA R  13       2.525   6.297 -18.483  1.00  0.00      R    C  
ATOM    454  O2' URA R  13       1.365   6.627 -19.289  1.00  0.00      R    O  
ATOM    455  C1' URA R  13       3.451   5.439 -19.334  1.00  0.00      R    C  
ATOM    456  N1  URA R  13       3.983   4.233 -18.570  1.00  0.00      R    N  
ATOM    457  C2  URA R  13       3.139   3.251 -18.107  1.00  0.00      R    C  
ATOM    458  O2  URA R  13       1.964   3.301 -18.178  1.00  0.00      R    O  
ATOM    459  N3  URA R  13       3.756   2.193 -17.505  1.00  0.00      R    N  
ATOM    460  C4  URA R  13       4.976   2.101 -16.969  1.00  0.00      R    C  
ATOM    461  O4  URA R  13       5.237   1.109 -16.336  1.00  0.00      R    O  
ATOM    462  C5  URA R  13       5.773   3.299 -17.245  1.00  0.00      R    C  
ATOM    463  C6  URA R  13       5.271   4.314 -17.926  1.00  0.00      R    C  
ATOM    464  H3  URA R  13       3.119   1.431 -17.323  1.00  0.00      R    H  
ATOM    465  H5  URA R  13       6.792   3.283 -16.859  1.00  0.00      R    H  
ATOM    466  H6  URA R  13       5.749   5.286 -18.059  1.00  0.00      R    H  
ATOM    467  H1' URA R  13       2.807   5.071 -20.161  1.00  0.00      R    H  
ATOM    468  H2' URA R  13       0.638   6.779 -18.680  1.00  0.00      R    H  
ATOM    469  H3' URA R  13       3.848   7.247 -17.160  1.00  0.00      R    H  
ATOM    470  H4' URA R  13       3.634   8.250 -20.032  1.00  0.00      R    H  
ATOM    471  H5' URA R  13       6.000   8.698 -19.833  1.00  0.00      R    H  
ATOM    472 H2'' URA R  13       2.137   5.762 -17.590  1.00  0.00      R    H  
ATOM    473 H5'' URA R  13       5.206   9.315 -18.402  1.00  0.00      R    H  
ATOM    474  P   URA R  14       1.874   9.161 -16.585  1.00  0.00      R    P  
ATOM    475  O1P URA R  14       1.147  10.456 -16.634  1.00  0.00      R    O  
ATOM    476  O2P URA R  14       2.927   9.000 -15.547  1.00  0.00      R    O  
ATOM    477  C5' URA R  14      -0.588   8.062 -16.719  1.00  0.00      R    C  
ATOM    478  O5' URA R  14       0.887   7.963 -16.370  1.00  0.00      R    O  
ATOM    479  C4' URA R  14      -1.355   6.763 -16.726  1.00  0.00      R    C  
ATOM    480  O4' URA R  14      -0.492   5.658 -17.223  1.00  0.00      R    O  
ATOM    481  C3' URA R  14      -1.993   6.295 -15.450  1.00  0.00      R    C  
ATOM    482  O3' URA R  14      -3.142   6.994 -15.187  1.00  0.00      R    O  
ATOM    483  C2' URA R  14      -2.157   4.770 -15.649  1.00  0.00      R    C  
ATOM    484  O2' URA R  14      -3.458   4.509 -16.178  1.00  0.00      R    O  
ATOM    485  C1' URA R  14      -0.977   4.427 -16.571  1.00  0.00      R    C  
ATOM    486  N1  URA R  14       0.077   3.808 -15.768  1.00  0.00      R    N  
ATOM    487  C2  URA R  14      -0.098   2.503 -15.384  1.00  0.00      R    C  
ATOM    488  O2  URA R  14      -1.072   1.853 -15.668  1.00  0.00      R    O  
ATOM    489  N3  URA R  14       0.776   1.981 -14.558  1.00  0.00      R    N  
ATOM    490  C4  URA R  14       1.994   2.564 -14.198  1.00  0.00      R    C  
ATOM    491  O4  URA R  14       2.899   1.869 -13.719  1.00  0.00      R    O  
ATOM    492  C5  URA R  14       2.081   3.974 -14.470  1.00  0.00      R    C  
ATOM    493  C6  URA R  14       1.133   4.520 -15.235  1.00  0.00      R    C  
ATOM    494  H3  URA R  14       0.809   0.971 -14.557  1.00  0.00      R    H  
ATOM    495  H5  URA R  14       2.975   4.466 -14.085  1.00  0.00      R    H  
ATOM    496  H6  URA R  14       1.203   5.561 -15.552  1.00  0.00      R    H  
ATOM    497  H1' URA R  14      -1.319   3.593 -17.222  1.00  0.00      R    H  
ATOM    498  H2' URA R  14      -4.005   4.260 -15.429  1.00  0.00      R    H  
ATOM    499  H3' URA R  14      -1.304   6.475 -14.597  1.00  0.00      R    H  
ATOM    500  H4' URA R  14      -2.148   6.744 -17.503  1.00  0.00      R    H  
ATOM    501  H5' URA R  14      -0.716   8.457 -17.749  1.00  0.00      R    H  
ATOM    502 H2'' URA R  14      -2.058   4.211 -14.694  1.00  0.00      R    H  
ATOM    503 H5'' URA R  14      -1.067   8.715 -15.960  1.00  0.00      R    H  
ATOM    504  P   ADE R  15      -3.843   7.189 -13.817  1.00  0.00      R    P  
ATOM    505  O1P ADE R  15      -5.234   7.642 -14.087  1.00  0.00      R    O  
ATOM    506  O2P ADE R  15      -3.064   8.050 -12.913  1.00  0.00      R    O  
ATOM    507  C5' ADE R  15      -5.067   5.018 -13.123  1.00  0.00      R    C  
ATOM    508  O5' ADE R  15      -3.913   5.722 -13.171  1.00  0.00      R    O  
ATOM    509  C4' ADE R  15      -4.905   3.543 -12.565  1.00  0.00      R    C  
ATOM    510  O4' ADE R  15      -3.746   2.899 -13.301  1.00  0.00      R    O  
ATOM    511  C3' ADE R  15      -4.526   3.304 -11.106  1.00  0.00      R    C  
ATOM    512  O3' ADE R  15      -5.706   3.320 -10.172  1.00  0.00      R    O  
ATOM    513  C2' ADE R  15      -3.881   1.957 -11.155  1.00  0.00      R    C  
ATOM    514  O2' ADE R  15      -4.833   0.933 -11.286  1.00  0.00      R    O  
ATOM    515  C1' ADE R  15      -3.073   2.012 -12.348  1.00  0.00      R    C  
ATOM    516  N1  ADE R  15       1.526   0.740 -10.417  1.00  0.00      R    N  
ATOM    517  C2  ADE R  15       0.416   0.013 -10.666  1.00  0.00      R    C  
ATOM    518  N3  ADE R  15      -0.712   0.390 -11.228  1.00  0.00      R    N  
ATOM    519  C4  ADE R  15      -0.714   1.705 -11.541  1.00  0.00      R    C  
ATOM    520  C5  ADE R  15       0.356   2.590 -11.352  1.00  0.00      R    C  
ATOM    521  C6  ADE R  15       1.501   2.115 -10.770  1.00  0.00      R    C  
ATOM    522  N6  ADE R  15       2.590   2.822 -10.492  1.00  0.00      R    N  
ATOM    523  N7  ADE R  15       0.022   3.818 -11.735  1.00  0.00      R    N  
ATOM    524  C8  ADE R  15      -1.304   3.765 -12.034  1.00  0.00      R    C  
ATOM    525  N9  ADE R  15      -1.751   2.450 -12.040  1.00  0.00      R    N  
ATOM    526  H2  ADE R  15       0.489  -0.994 -10.259  1.00  0.00      R    H  
ATOM    527  H8  ADE R  15      -1.750   4.587 -12.594  1.00  0.00      R    H  
ATOM    528  H1' ADE R  15      -3.011   1.083 -12.956  1.00  0.00      R    H  
ATOM    529  H2' ADE R  15      -5.144   0.617 -10.435  1.00  0.00      R    H  
ATOM    530  H3' ADE R  15      -3.783   4.093 -10.863  1.00  0.00      R    H  
ATOM    531  H4' ADE R  15      -5.800   2.992 -12.922  1.00  0.00      R    H  
ATOM    532  H5' ADE R  15      -5.617   5.015 -14.087  1.00  0.00      R    H  
ATOM    533  H61 ADE R  15       3.405   2.282 -10.286  1.00  0.00      R    H  
ATOM    534  H62 ADE R  15       2.682   3.813 -10.589  1.00  0.00      R    H  
ATOM    535 H2'' ADE R  15      -3.269   1.761 -10.248  1.00  0.00      R    H  
ATOM    536 H5'' ADE R  15      -5.676   5.452 -12.301  1.00  0.00      R    H  
ATOM    537  P   CYT R  16      -5.765   4.437  -9.111  1.00  0.00      R    P  
ATOM    538  O1P CYT R  16      -6.746   5.436  -9.536  1.00  0.00      R    O  
ATOM    539  O2P CYT R  16      -4.366   5.008  -8.950  1.00  0.00      R    O  
ATOM    540  C5' CYT R  16      -6.914   2.455  -7.742  1.00  0.00      R    C  
ATOM    541  O5' CYT R  16      -6.275   3.741  -7.870  1.00  0.00      R    O  
ATOM    542  C4' CYT R  16      -5.867   1.363  -7.359  1.00  0.00      R    C  
ATOM    543  O4' CYT R  16      -4.714   1.254  -8.276  1.00  0.00      R    O  
ATOM    544  C3' CYT R  16      -5.239   1.375  -5.967  1.00  0.00      R    C  
ATOM    545  O3' CYT R  16      -6.173   1.136  -4.919  1.00  0.00      R    O  
ATOM    546  C2' CYT R  16      -4.136   0.308  -6.125  1.00  0.00      R    C  
ATOM    547  O2' CYT R  16      -4.739  -0.974  -6.192  1.00  0.00      R    O  
ATOM    548  C1' CYT R  16      -3.617   0.597  -7.534  1.00  0.00      R    C  
ATOM    549  N1  CYT R  16      -2.366   1.433  -7.479  1.00  0.00      R    N  
ATOM    550  C2  CYT R  16      -1.181   0.838  -7.263  1.00  0.00      R    C  
ATOM    551  O2  CYT R  16      -1.182  -0.388  -7.128  1.00  0.00      R    O  
ATOM    552  N3  CYT R  16      -0.045   1.524  -7.187  1.00  0.00      R    N  
ATOM    553  C4  CYT R  16      -0.060   2.837  -7.410  1.00  0.00      R    C  
ATOM    554  N4  CYT R  16       1.073   3.517  -7.420  1.00  0.00      R    N  
ATOM    555  C5  CYT R  16      -1.356   3.544  -7.535  1.00  0.00      R    C  
ATOM    556  C6  CYT R  16      -2.475   2.797  -7.471  1.00  0.00      R    C  
ATOM    557  H5  CYT R  16      -1.322   4.621  -7.707  1.00  0.00      R    H  
ATOM    558  H6  CYT R  16      -3.472   3.204  -7.635  1.00  0.00      R    H  
ATOM    559  H1' CYT R  16      -3.220  -0.337  -7.987  1.00  0.00      R    H  
ATOM    560  H2' CYT R  16      -4.489  -1.504  -5.432  1.00  0.00      R    H  
ATOM    561  H3' CYT R  16      -4.802   2.395  -5.924  1.00  0.00      R    H  
ATOM    562  H4' CYT R  16      -6.393   0.383  -7.352  1.00  0.00      R    H  
ATOM    563  H41 CYT R  16       1.980   3.126  -7.258  1.00  0.00      R    H  
ATOM    564  H5' CYT R  16      -7.499   2.154  -8.638  1.00  0.00      R    H  
ATOM    565  H42 CYT R  16       1.095   4.509  -7.543  1.00  0.00      R    H  
ATOM    566 H2'' CYT R  16      -3.368   0.452  -5.334  1.00  0.00      R    H  
ATOM    567 H5'' CYT R  16      -7.644   2.500  -6.906  1.00  0.00      R    H  
ATOM    568  P   ADE R  17      -5.721   1.453  -3.457  1.00  0.00      R    P  
ATOM    569  O1P ADE R  17      -6.894   1.549  -2.555  1.00  0.00      R    O  
ATOM    570  O2P ADE R  17      -4.946   2.746  -3.589  1.00  0.00      R    O  
ATOM    571  C5' ADE R  17      -5.011  -1.034  -2.590  1.00  0.00      R    C  
ATOM    572  O5' ADE R  17      -4.820   0.316  -3.044  1.00  0.00      R    O  
ATOM    573  C4' ADE R  17      -3.689  -1.808  -2.635  1.00  0.00      R    C  
ATOM    574  O4' ADE R  17      -2.822  -1.413  -3.799  1.00  0.00      R    O  
ATOM    575  C3' ADE R  17      -2.786  -1.545  -1.467  1.00  0.00      R    C  
ATOM    576  O3' ADE R  17      -3.231  -2.202  -0.292  1.00  0.00      R    O  
ATOM    577  C2' ADE R  17      -1.421  -2.052  -2.068  1.00  0.00      R    C  
ATOM    578  O2' ADE R  17      -1.383  -3.479  -2.236  1.00  0.00      R    O  
ATOM    579  C1' ADE R  17      -1.480  -1.543  -3.487  1.00  0.00      R    C  
ATOM    580  N1  ADE R  17       2.930   1.186  -4.028  1.00  0.00      R    N  
ATOM    581  C2  ADE R  17       2.701  -0.117  -4.108  1.00  0.00      R    C  
ATOM    582  N3  ADE R  17       1.467  -0.760  -4.155  1.00  0.00      R    N  
ATOM    583  C4  ADE R  17       0.487   0.096  -3.926  1.00  0.00      R    C  
ATOM    584  C5  ADE R  17       0.628   1.476  -3.864  1.00  0.00      R    C  
ATOM    585  C6  ADE R  17       1.889   2.082  -3.895  1.00  0.00      R    C  
ATOM    586  N6  ADE R  17       2.113   3.415  -3.874  1.00  0.00      R    N  
ATOM    587  N7  ADE R  17      -0.673   2.002  -3.629  1.00  0.00      R    N  
ATOM    588  C8  ADE R  17      -1.473   0.997  -3.463  1.00  0.00      R    C  
ATOM    589  N9  ADE R  17      -0.840  -0.221  -3.545  1.00  0.00      R    N  
ATOM    590  H2  ADE R  17       3.613  -0.660  -4.355  1.00  0.00      R    H  
ATOM    591  H8  ADE R  17      -2.506   0.953  -3.117  1.00  0.00      R    H  
ATOM    592  H1' ADE R  17      -1.045  -2.242  -4.233  1.00  0.00      R    H  
ATOM    593  H2' ADE R  17      -0.441  -3.666  -2.242  1.00  0.00      R    H  
ATOM    594  H3' ADE R  17      -2.831  -0.439  -1.354  1.00  0.00      R    H  
ATOM    595  H4' ADE R  17      -3.844  -2.903  -2.734  1.00  0.00      R    H  
ATOM    596  H5' ADE R  17      -5.669  -1.571  -3.306  1.00  0.00      R    H  
ATOM    597  H61 ADE R  17       3.015   3.767  -4.124  1.00  0.00      R    H  
ATOM    598  H62 ADE R  17       1.370   4.022  -4.156  1.00  0.00      R    H  
ATOM    599 H2'' ADE R  17      -0.467  -1.707  -1.615  1.00  0.00      R    H  
ATOM    600 H5'' ADE R  17      -5.455  -1.014  -1.571  1.00  0.00      R    H  
ATOM    601  P   ADE R  18      -2.862  -1.714   1.171  1.00  0.00      R    P  
ATOM    602  O1P ADE R  18      -3.327  -2.731   2.134  1.00  0.00      R    O  
ATOM    603  O2P ADE R  18      -3.436  -0.353   1.390  1.00  0.00      R    O  
ATOM    604  C5' ADE R  18      -0.557  -2.844   1.490  1.00  0.00      R    C  
ATOM    605  O5' ADE R  18      -1.291  -1.666   1.206  1.00  0.00      R    O  
ATOM    606  C4' ADE R  18       0.975  -2.604   1.269  1.00  0.00      R    C  
ATOM    607  O4' ADE R  18       1.243  -2.046   0.006  1.00  0.00      R    O  
ATOM    608  C3' ADE R  18       1.608  -1.693   2.260  1.00  0.00      R    C  
ATOM    609  O3' ADE R  18       1.755  -2.338   3.543  1.00  0.00      R    O  
ATOM    610  C2' ADE R  18       2.971  -1.473   1.510  1.00  0.00      R    C  
ATOM    611  O2' ADE R  18       3.809  -2.604   1.596  1.00  0.00      R    O  
ATOM    612  C1' ADE R  18       2.368  -1.216   0.114  1.00  0.00      R    C  
ATOM    613  N1  ADE R  18       4.226   3.608  -0.531  1.00  0.00      R    N  
ATOM    614  C2  ADE R  18       4.894   2.445  -0.351  1.00  0.00      R    C  
ATOM    615  N3  ADE R  18       4.326   1.204  -0.229  1.00  0.00      R    N  
ATOM    616  C4  ADE R  18       2.967   1.233  -0.156  1.00  0.00      R    C  
ATOM    617  C5  ADE R  18       2.172   2.391  -0.237  1.00  0.00      R    C  
ATOM    618  C6  ADE R  18       2.838   3.634  -0.474  1.00  0.00      R    C  
ATOM    619  N6  ADE R  18       2.169   4.812  -0.576  1.00  0.00      R    N  
ATOM    620  N7  ADE R  18       0.829   2.059  -0.296  1.00  0.00      R    N  
ATOM    621  C8  ADE R  18       0.865   0.741  -0.181  1.00  0.00      R    C  
ATOM    622  N9  ADE R  18       2.149   0.223  -0.080  1.00  0.00      R    N  
ATOM    623  H2  ADE R  18       5.976   2.439  -0.483  1.00  0.00      R    H  
ATOM    624  H8  ADE R  18      -0.031   0.138  -0.322  1.00  0.00      R    H  
ATOM    625  H1' ADE R  18       3.063  -1.598  -0.665  1.00  0.00      R    H  
ATOM    626  H2' ADE R  18       4.252  -2.506   2.442  1.00  0.00      R    H  
ATOM    627  H3' ADE R  18       0.946  -0.805   2.337  1.00  0.00      R    H  
ATOM    628  H4' ADE R  18       1.506  -3.577   1.200  1.00  0.00      R    H  
ATOM    629  H5' ADE R  18      -0.905  -3.659   0.819  1.00  0.00      R    H  
ATOM    630  H61 ADE R  18       1.228   4.919  -0.898  1.00  0.00      R    H  
ATOM    631  H62 ADE R  18       2.652   5.663  -0.370  1.00  0.00      R    H  
ATOM    632 H2'' ADE R  18       3.422  -0.563   1.960  1.00  0.00      R    H  
ATOM    633 H5'' ADE R  18      -0.650  -3.212   2.534  1.00  0.00      R    H  
ATOM    634  P   CYT R  19       1.317  -1.724   4.883  1.00  0.00      R    P  
ATOM    635  O1P CYT R  19       2.033  -2.462   5.947  1.00  0.00      R    O  
ATOM    636  O2P CYT R  19      -0.187  -1.780   4.928  1.00  0.00      R    O  
ATOM    637  C5' CYT R  19       3.154   0.123   4.783  1.00  0.00      R    C  
ATOM    638  O5' CYT R  19       1.713  -0.251   4.793  1.00  0.00      R    O  
ATOM    639  C4' CYT R  19       3.392   1.628   4.579  1.00  0.00      R    C  
ATOM    640  O4' CYT R  19       2.892   2.215   3.327  1.00  0.00      R    O  
ATOM    641  C3' CYT R  19       2.877   2.471   5.697  1.00  0.00      R    C  
ATOM    642  O3' CYT R  19       3.763   2.475   6.855  1.00  0.00      R    O  
ATOM    643  C2' CYT R  19       2.747   3.824   5.034  1.00  0.00      R    C  
ATOM    644  O2' CYT R  19       3.922   4.540   5.005  1.00  0.00      R    O  
ATOM    645  C1' CYT R  19       2.370   3.507   3.536  1.00  0.00      R    C  
ATOM    646  N1  CYT R  19       0.928   3.596   3.311  1.00  0.00      R    N  
ATOM    647  C2  CYT R  19       0.346   4.834   2.991  1.00  0.00      R    C  
ATOM    648  O2  CYT R  19       1.078   5.812   2.868  1.00  0.00      R    O  
ATOM    649  N3  CYT R  19      -0.964   4.882   2.583  1.00  0.00      R    N  
ATOM    650  C4  CYT R  19      -1.722   3.786   2.827  1.00  0.00      R    C  
ATOM    651  N4  CYT R  19      -3.061   3.837   2.609  1.00  0.00      R    N  
ATOM    652  C5  CYT R  19      -1.209   2.508   3.330  1.00  0.00      R    C  
ATOM    653  C6  CYT R  19       0.111   2.524   3.651  1.00  0.00      R    C  
ATOM    654  H5  CYT R  19      -1.903   1.668   3.359  1.00  0.00      R    H  
ATOM    655  H6  CYT R  19       0.634   1.659   4.059  1.00  0.00      R    H  
ATOM    656  H1' CYT R  19       2.990   4.110   2.839  1.00  0.00      R    H  
ATOM    657  H2' CYT R  19       4.377   4.515   5.850  1.00  0.00      R    H  
ATOM    658  H3' CYT R  19       1.841   2.125   5.901  1.00  0.00      R    H  
ATOM    659  H4' CYT R  19       4.496   1.745   4.543  1.00  0.00      R    H  
ATOM    660  H41 CYT R  19      -3.442   4.677   2.223  1.00  0.00      R    H  
ATOM    661  H5' CYT R  19       3.781  -0.532   4.141  1.00  0.00      R    H  
ATOM    662  H42 CYT R  19      -3.727   3.096   2.695  1.00  0.00      R    H  
ATOM    663 H2'' CYT R  19       1.968   4.454   5.518  1.00  0.00      R    H  
ATOM    664 H5'' CYT R  19       3.580  -0.066   5.790  1.00  0.00      R    H  
ATOM    665  P   ADE R  20       3.499   1.797   8.239  1.00  0.00      R    P  
ATOM    666  O1P ADE R  20       3.748   2.847   9.303  1.00  0.00      R    O  
ATOM    667  O2P ADE R  20       4.269   0.544   8.350  1.00  0.00      R    O  
ATOM    668  C5' ADE R  20       1.386   0.665   9.308  1.00  0.00      R    C  
ATOM    669  O5' ADE R  20       1.931   1.527   8.226  1.00  0.00      R    O  
ATOM    670  C4' ADE R  20      -0.208   0.482   9.321  1.00  0.00      R    C  
ATOM    671  O4' ADE R  20      -1.017   1.675   9.183  1.00  0.00      R    O  
ATOM    672  C3' ADE R  20      -0.700  -0.548   8.264  1.00  0.00      R    C  
ATOM    673  O3' ADE R  20      -1.793  -1.343   8.667  1.00  0.00      R    O  
ATOM    674  C2' ADE R  20      -1.039   0.444   7.157  1.00  0.00      R    C  
ATOM    675  O2' ADE R  20      -1.896  -0.168   6.185  1.00  0.00      R    O  
ATOM    676  C1' ADE R  20      -1.648   1.606   7.910  1.00  0.00      R    C  
ATOM    677  N1  ADE R  20      -4.418   5.273   5.716  1.00  0.00      R    N  
ATOM    678  C2  ADE R  20      -4.690   4.173   6.316  1.00  0.00      R    C  
ATOM    679  N3  ADE R  20      -3.944   3.288   6.973  1.00  0.00      R    N  
ATOM    680  C4  ADE R  20      -2.649   3.665   6.832  1.00  0.00      R    C  
ATOM    681  C5  ADE R  20      -2.155   4.733   6.146  1.00  0.00      R    C  
ATOM    682  C6  ADE R  20      -3.103   5.655   5.604  1.00  0.00      R    C  
ATOM    683  N6  ADE R  20      -2.688   6.713   4.982  1.00  0.00      R    N  
ATOM    684  N7  ADE R  20      -0.740   4.678   6.233  1.00  0.00      R    N  
ATOM    685  C8  ADE R  20      -0.423   3.621   6.883  1.00  0.00      R    C  
ATOM    686  N9  ADE R  20      -1.563   2.897   7.265  1.00  0.00      R    N  
ATOM    687  H2  ADE R  20      -5.739   3.894   6.418  1.00  0.00      R    H  
ATOM    688  H8  ADE R  20       0.613   3.303   6.995  1.00  0.00      R    H  
ATOM    689  H1' ADE R  20      -2.666   1.364   8.285  1.00  0.00      R    H  
ATOM    690  H2' ADE R  20      -1.379  -0.759   5.633  1.00  0.00      R    H  
ATOM    691  H3' ADE R  20       0.143  -1.162   7.878  1.00  0.00      R    H  
ATOM    692  H4' ADE R  20      -0.463   0.023  10.301  1.00  0.00      R    H  
ATOM    693  H5' ADE R  20       1.643   1.122  10.286  1.00  0.00      R    H  
ATOM    694  H61 ADE R  20      -1.692   6.794   4.938  1.00  0.00      R    H  
ATOM    695  H62 ADE R  20      -3.236   7.425   4.543  1.00  0.00      R    H  
ATOM    696  H3T ADE R  20      -2.161  -1.757   7.882  1.00  0.00      R    H  
ATOM    697 H2'' ADE R  20      -0.116   0.675   6.587  1.00  0.00      R    H  
ATOM    698 H5'' ADE R  20       1.884  -0.325   9.235  1.00  0.00      R    H  
TER   
ATOM    699  C5' THY T   1       9.593  14.723  -3.884  1.00  0.00      TS   C  
ATOM    700  O5' THY T   1       8.206  14.447  -4.181  1.00  0.00      TS   O  
ATOM    701  C4' THY T   1       9.589  15.695  -2.704  1.00  0.00      TS   C  
ATOM    702  O4' THY T   1       8.759  16.867  -3.021  1.00  0.00      TS   O  
ATOM    703  C3' THY T   1       8.975  15.196  -1.391  1.00  0.00      TS   C  
ATOM    704  O3' THY T   1       9.808  15.284  -0.229  1.00  0.00      TS   O  
ATOM    705  C2' THY T   1       7.702  16.017  -1.217  1.00  0.00      TS   C  
ATOM    706  C1' THY T   1       8.156  17.372  -1.867  1.00  0.00      TS   C  
ATOM    707  N1  THY T   1       7.094  18.241  -2.283  1.00  0.00      TS   N  
ATOM    708  C2  THY T   1       7.432  19.590  -2.290  1.00  0.00      TS   C  
ATOM    709  O2  THY T   1       8.560  20.032  -2.010  1.00  0.00      TS   O  
ATOM    710  N3  THY T   1       6.394  20.368  -2.667  1.00  0.00      TS   N  
ATOM    711  C4  THY T   1       5.063  20.022  -2.860  1.00  0.00      TS   C  
ATOM    712  O4  THY T   1       4.221  20.868  -3.138  1.00  0.00      TS   O  
ATOM    713  C5  THY T   1       4.836  18.598  -2.659  1.00  0.00      TS   C  
ATOM    714  C5M THY T   1       3.486  18.171  -2.926  1.00  0.00      TS   C  
ATOM    715  C6  THY T   1       5.829  17.823  -2.487  1.00  0.00      TS   C  
ATOM    716  H3  THY T   1       6.628  21.347  -2.572  1.00  0.00      TS   H  
ATOM    717  H6  THY T   1       5.695  16.741  -2.487  1.00  0.00      TS   H  
ATOM    718  H1' THY T   1       8.928  17.781  -1.180  1.00  0.00      TS   H  
ATOM    719  H2' THY T   1       7.368  16.037  -0.157  1.00  0.00      TS   H  
ATOM    720  H3' THY T   1       8.838  14.121  -1.635  1.00  0.00      TS   H  
ATOM    721  H4' THY T   1      10.635  16.021  -2.516  1.00  0.00      TS   H  
ATOM    722  H5' THY T   1      10.170  15.247  -4.675  1.00  0.00      TS   H  
ATOM    723  H51 THY T   1       3.260  17.176  -2.485  1.00  0.00      TS   H  
ATOM    724  H52 THY T   1       3.308  18.232  -4.021  1.00  0.00      TS   H  
ATOM    725  H53 THY T   1       2.850  18.917  -2.404  1.00  0.00      TS   H  
ATOM    726  H5T THY T   1       7.796  15.314  -4.213  1.00  0.00      TS   H  
ATOM    727 H2'' THY T   1       6.932  15.554  -1.870  1.00  0.00      TS   H  
ATOM    728 H5'' THY T   1      10.158  13.777  -3.748  1.00  0.00      TS   H  
ATOM    729  P   GUA T   2       9.707  14.236   0.904  1.00  0.00      TS   P  
ATOM    730  O1P GUA T   2       8.875  14.875   1.949  1.00  0.00      TS   O  
ATOM    731  O2P GUA T   2      11.118  13.770   1.221  1.00  0.00      TS   O  
ATOM    732  C5' GUA T   2       9.632  11.687   0.394  1.00  0.00      TS   C  
ATOM    733  O5' GUA T   2       8.957  12.961   0.397  1.00  0.00      TS   O  
ATOM    734  C4' GUA T   2       8.633  10.618  -0.135  1.00  0.00      TS   C  
ATOM    735  O4' GUA T   2       7.333  10.768   0.498  1.00  0.00      TS   O  
ATOM    736  C3' GUA T   2       8.311  10.991  -1.556  1.00  0.00      TS   C  
ATOM    737  O3' GUA T   2       8.726   9.996  -2.489  1.00  0.00      TS   O  
ATOM    738  C2' GUA T   2       6.765  11.164  -1.631  1.00  0.00      TS   C  
ATOM    739  C1' GUA T   2       6.414  10.226  -0.521  1.00  0.00      TS   C  
ATOM    740  N1  GUA T   2       2.646   8.036   2.064  1.00  0.00      TS   N  
ATOM    741  C2  GUA T   2       3.931   7.597   1.885  1.00  0.00      TS   C  
ATOM    742  N2  GUA T   2       4.261   6.379   2.205  1.00  0.00      TS   N  
ATOM    743  N3  GUA T   2       4.832   8.370   1.292  1.00  0.00      TS   N  
ATOM    744  C4  GUA T   2       4.348   9.503   0.800  1.00  0.00      TS   C  
ATOM    745  C5  GUA T   2       3.097  10.082   1.000  1.00  0.00      TS   C  
ATOM    746  C6  GUA T   2       2.113   9.258   1.586  1.00  0.00      TS   C  
ATOM    747  O6  GUA T   2       0.975   9.605   1.789  1.00  0.00      TS   O  
ATOM    748  N7  GUA T   2       2.910  11.277   0.280  1.00  0.00      TS   N  
ATOM    749  C8  GUA T   2       4.117  11.430  -0.289  1.00  0.00      TS   C  
ATOM    750  N9  GUA T   2       4.988  10.384   0.011  1.00  0.00      TS   N  
ATOM    751  H1  GUA T   2       1.928   7.413   2.407  1.00  0.00      TS   H  
ATOM    752  H8  GUA T   2       4.485  12.300  -0.830  1.00  0.00      TS   H  
ATOM    753  H1' GUA T   2       6.542   9.132  -0.663  1.00  0.00      TS   H  
ATOM    754  H2' GUA T   2       6.474  10.874  -2.664  1.00  0.00      TS   H  
ATOM    755  H21 GUA T   2       3.848   5.993   3.030  1.00  0.00      TS   H  
ATOM    756  H3' GUA T   2       8.825  11.949  -1.786  1.00  0.00      TS   H  
ATOM    757  H22 GUA T   2       5.207   6.115   2.018  1.00  0.00      TS   H  
ATOM    758  H4' GUA T   2       8.987   9.565  -0.126  1.00  0.00      TS   H  
ATOM    759  H5' GUA T   2       9.977  11.343   1.392  1.00  0.00      TS   H  
ATOM    760 H2'' GUA T   2       6.303  12.152  -1.420  1.00  0.00      TS   H  
ATOM    761 H5'' GUA T   2      10.400  11.662  -0.409  1.00  0.00      TS   H  
ATOM    762  P   THY T   3       9.834  10.238  -3.558  1.00  0.00      TS   P  
ATOM    763  O1P THY T   3      10.634  11.407  -3.176  1.00  0.00      TS   O  
ATOM    764  O2P THY T   3       9.296  10.195  -4.928  1.00  0.00      TS   O  
ATOM    765  C5' THY T   3      11.553   8.699  -2.192  1.00  0.00      TS   C  
ATOM    766  O5' THY T   3      10.693   8.892  -3.350  1.00  0.00      TS   O  
ATOM    767  C4' THY T   3      11.501   7.180  -1.757  1.00  0.00      TS   C  
ATOM    768  O4' THY T   3      10.157   6.815  -1.260  1.00  0.00      TS   O  
ATOM    769  C3' THY T   3      11.861   6.222  -2.894  1.00  0.00      TS   C  
ATOM    770  O3' THY T   3      12.660   5.060  -2.479  1.00  0.00      TS   O  
ATOM    771  C2' THY T   3      10.449   5.799  -3.344  1.00  0.00      TS   C  
ATOM    772  C1' THY T   3       9.602   5.767  -2.030  1.00  0.00      TS   C  
ATOM    773  N1  THY T   3       8.153   6.021  -2.343  1.00  0.00      TS   N  
ATOM    774  C2  THY T   3       7.246   5.279  -1.683  1.00  0.00      TS   C  
ATOM    775  O2  THY T   3       7.577   4.392  -0.877  1.00  0.00      TS   O  
ATOM    776  N3  THY T   3       5.956   5.442  -1.995  1.00  0.00      TS   N  
ATOM    777  C4  THY T   3       5.414   6.393  -2.866  1.00  0.00      TS   C  
ATOM    778  O4  THY T   3       4.240   6.629  -2.941  1.00  0.00      TS   O  
ATOM    779  C5  THY T   3       6.425   7.289  -3.470  1.00  0.00      TS   C  
ATOM    780  C5M THY T   3       5.996   8.354  -4.384  1.00  0.00      TS   C  
ATOM    781  C6  THY T   3       7.735   7.008  -3.187  1.00  0.00      TS   C  
ATOM    782  H3  THY T   3       5.417   4.760  -1.480  1.00  0.00      TS   H  
ATOM    783  H6  THY T   3       8.525   7.587  -3.665  1.00  0.00      TS   H  
ATOM    784  H1' THY T   3       9.710   4.826  -1.449  1.00  0.00      TS   H  
ATOM    785  H2' THY T   3      10.440   4.893  -3.986  1.00  0.00      TS   H  
ATOM    786  H3' THY T   3      12.449   6.813  -3.629  1.00  0.00      TS   H  
ATOM    787  H4' THY T   3      12.218   7.096  -0.913  1.00  0.00      TS   H  
ATOM    788  H5' THY T   3      11.403   9.315  -1.280  1.00  0.00      TS   H  
ATOM    789  H51 THY T   3       5.815   8.031  -5.431  1.00  0.00      TS   H  
ATOM    790  H52 THY T   3       6.748   9.169  -4.329  1.00  0.00      TS   H  
ATOM    791  H53 THY T   3       5.019   8.839  -4.165  1.00  0.00      TS   H  
ATOM    792 H2'' THY T   3      10.184   6.640  -4.020  1.00  0.00      TS   H  
ATOM    793 H5'' THY T   3      12.535   9.071  -2.559  1.00  0.00      TS   H  
ATOM    794  P   THY T   4      13.125   4.064  -3.665  1.00  0.00      TS   P  
ATOM    795  O1P THY T   4      14.557   3.615  -3.319  1.00  0.00      TS   O  
ATOM    796  O2P THY T   4      13.041   4.677  -4.977  1.00  0.00      TS   O  
ATOM    797  C5' THY T   4      12.320   1.991  -2.344  1.00  0.00      TS   C  
ATOM    798  O5' THY T   4      12.146   2.861  -3.508  1.00  0.00      TS   O  
ATOM    799  C4' THY T   4      11.122   1.001  -2.298  1.00  0.00      TS   C  
ATOM    800  O4' THY T   4       9.771   1.610  -2.188  1.00  0.00      TS   O  
ATOM    801  C3' THY T   4      11.033  -0.060  -3.408  1.00  0.00      TS   C  
ATOM    802  O3' THY T   4      10.976  -1.374  -2.928  1.00  0.00      TS   O  
ATOM    803  C2' THY T   4       9.779   0.246  -4.100  1.00  0.00      TS   C  
ATOM    804  C1' THY T   4       8.863   0.846  -2.963  1.00  0.00      TS   C  
ATOM    805  N1  THY T   4       7.823   1.721  -3.377  1.00  0.00      TS   N  
ATOM    806  C2  THY T   4       6.552   1.261  -3.217  1.00  0.00      TS   C  
ATOM    807  O2  THY T   4       6.292   0.138  -2.750  1.00  0.00      TS   O  
ATOM    808  N3  THY T   4       5.590   2.154  -3.647  1.00  0.00      TS   N  
ATOM    809  C4  THY T   4       5.837   3.319  -4.344  1.00  0.00      TS   C  
ATOM    810  O4  THY T   4       4.836   3.947  -4.741  1.00  0.00      TS   O  
ATOM    811  C5  THY T   4       7.175   3.585  -4.781  1.00  0.00      TS   C  
ATOM    812  C5M THY T   4       7.449   4.713  -5.694  1.00  0.00      TS   C  
ATOM    813  C6  THY T   4       8.120   2.767  -4.257  1.00  0.00      TS   C  
ATOM    814  H3  THY T   4       4.648   1.827  -3.481  1.00  0.00      TS   H  
ATOM    815  H6  THY T   4       9.142   2.902  -4.610  1.00  0.00      TS   H  
ATOM    816  H1' THY T   4       8.614  -0.017  -2.309  1.00  0.00      TS   H  
ATOM    817  H2' THY T   4       9.233  -0.623  -4.524  1.00  0.00      TS   H  
ATOM    818  H3' THY T   4      11.849   0.092  -4.147  1.00  0.00      TS   H  
ATOM    819  H4' THY T   4      11.191   0.454  -1.334  1.00  0.00      TS   H  
ATOM    820  H5' THY T   4      12.247   2.515  -1.367  1.00  0.00      TS   H  
ATOM    821  H51 THY T   4       8.423   4.566  -6.207  1.00  0.00      TS   H  
ATOM    822  H52 THY T   4       7.506   5.723  -5.235  1.00  0.00      TS   H  
ATOM    823  H53 THY T   4       6.733   4.675  -6.541  1.00  0.00      TS   H  
ATOM    824 H2'' THY T   4       9.857   1.001  -4.911  1.00  0.00      TS   H  
ATOM    825 H5'' THY T   4      13.264   1.405  -2.329  1.00  0.00      TS   H  
ATOM    826  P   GUA T   5      11.595  -2.582  -3.745  1.00  0.00      TS   P  
ATOM    827  O1P GUA T   5      11.671  -3.821  -2.869  1.00  0.00      TS   O  
ATOM    828  O2P GUA T   5      12.971  -2.141  -4.088  1.00  0.00      TS   O  
ATOM    829  C5' GUA T   5       9.432  -3.662  -4.741  1.00  0.00      TS   C  
ATOM    830  O5' GUA T   5      10.680  -2.908  -5.013  1.00  0.00      TS   O  
ATOM    831  C4' GUA T   5       8.431  -3.561  -5.883  1.00  0.00      TS   C  
ATOM    832  O4' GUA T   5       7.763  -2.283  -5.858  1.00  0.00      TS   O  
ATOM    833  C3' GUA T   5       8.860  -3.770  -7.309  1.00  0.00      TS   C  
ATOM    834  O3' GUA T   5       8.381  -5.033  -7.880  1.00  0.00      TS   O  
ATOM    835  C2' GUA T   5       8.174  -2.644  -8.064  1.00  0.00      TS   C  
ATOM    836  C1' GUA T   5       7.014  -2.286  -7.080  1.00  0.00      TS   C  
ATOM    837  N1  GUA T   5       2.956   0.756  -7.557  1.00  0.00      TS   N  
ATOM    838  C2  GUA T   5       3.003  -0.643  -7.516  1.00  0.00      TS   C  
ATOM    839  N2  GUA T   5       1.824  -1.190  -7.593  1.00  0.00      TS   N  
ATOM    840  N3  GUA T   5       4.035  -1.372  -7.257  1.00  0.00      TS   N  
ATOM    841  C4  GUA T   5       5.176  -0.549  -7.149  1.00  0.00      TS   C  
ATOM    842  C5  GUA T   5       5.174   0.860  -7.175  1.00  0.00      TS   C  
ATOM    843  C6  GUA T   5       4.015   1.589  -7.496  1.00  0.00      TS   C  
ATOM    844  O6  GUA T   5       3.897   2.855  -7.471  1.00  0.00      TS   O  
ATOM    845  N7  GUA T   5       6.463   1.349  -7.231  1.00  0.00      TS   N  
ATOM    846  C8  GUA T   5       7.147   0.260  -7.100  1.00  0.00      TS   C  
ATOM    847  N9  GUA T   5       6.477  -0.924  -7.119  1.00  0.00      TS   N  
ATOM    848  H1  GUA T   5       2.105   1.104  -7.976  1.00  0.00      TS   H  
ATOM    849  H8  GUA T   5       8.231   0.365  -7.144  1.00  0.00      TS   H  
ATOM    850  H1' GUA T   5       6.221  -3.061  -7.014  1.00  0.00      TS   H  
ATOM    851  H2' GUA T   5       7.764  -2.936  -9.054  1.00  0.00      TS   H  
ATOM    852  H21 GUA T   5       0.993  -0.645  -7.702  1.00  0.00      TS   H  
ATOM    853  H3' GUA T   5       9.959  -3.614  -7.326  1.00  0.00      TS   H  
ATOM    854  H22 GUA T   5       1.843  -2.189  -7.607  1.00  0.00      TS   H  
ATOM    855  H4' GUA T   5       7.725  -4.395  -5.682  1.00  0.00      TS   H  
ATOM    856  H5' GUA T   5       8.875  -3.310  -3.847  1.00  0.00      TS   H  
ATOM    857 H2'' GUA T   5       8.896  -1.813  -8.222  1.00  0.00      TS   H  
ATOM    858 H5'' GUA T   5       9.696  -4.734  -4.622  1.00  0.00      TS   H  
ATOM    859  P   THY T   6       9.174  -5.652  -9.049  1.00  0.00      TS   P  
ATOM    860  O1P THY T   6       9.994  -6.700  -8.429  1.00  0.00      TS   O  
ATOM    861  O2P THY T   6       9.779  -4.549  -9.787  1.00  0.00      TS   O  
ATOM    862  C5' THY T   6       6.883  -7.020  -9.409  1.00  0.00      TS   C  
ATOM    863  O5' THY T   6       7.988  -6.273  -9.946  1.00  0.00      TS   O  
ATOM    864  C4' THY T   6       5.569  -6.460 -10.095  1.00  0.00      TS   C  
ATOM    865  O4' THY T   6       5.382  -5.012  -9.889  1.00  0.00      TS   O  
ATOM    866  C3' THY T   6       5.685  -6.539 -11.641  1.00  0.00      TS   C  
ATOM    867  O3' THY T   6       4.489  -7.115 -12.209  1.00  0.00      TS   O  
ATOM    868  C2' THY T   6       5.911  -5.088 -12.115  1.00  0.00      TS   C  
ATOM    869  C1' THY T   6       4.903  -4.461 -11.109  1.00  0.00      TS   C  
ATOM    870  N1  THY T   6       4.975  -3.035 -10.985  1.00  0.00      TS   N  
ATOM    871  C2  THY T   6       3.799  -2.322 -11.017  1.00  0.00      TS   C  
ATOM    872  O2  THY T   6       2.668  -2.808 -11.071  1.00  0.00      TS   O  
ATOM    873  N3  THY T   6       3.978  -0.991 -10.769  1.00  0.00      TS   N  
ATOM    874  C4  THY T   6       5.171  -0.284 -10.630  1.00  0.00      TS   C  
ATOM    875  O4  THY T   6       5.186   0.911 -10.445  1.00  0.00      TS   O  
ATOM    876  C5  THY T   6       6.339  -1.059 -10.855  1.00  0.00      TS   C  
ATOM    877  C5M THY T   6       7.601  -0.360 -11.081  1.00  0.00      TS   C  
ATOM    878  C6  THY T   6       6.188  -2.390 -11.008  1.00  0.00      TS   C  
ATOM    879  H3  THY T   6       3.077  -0.538 -10.707  1.00  0.00      TS   H  
ATOM    880  H6  THY T   6       7.044  -3.064 -11.030  1.00  0.00      TS   H  
ATOM    881  H1' THY T   6       3.897  -4.911 -11.245  1.00  0.00      TS   H  
ATOM    882  H2' THY T   6       5.586  -4.974 -13.171  1.00  0.00      TS   H  
ATOM    883  H3' THY T   6       6.629  -7.026 -11.970  1.00  0.00      TS   H  
ATOM    884  H4' THY T   6       4.671  -6.987  -9.708  1.00  0.00      TS   H  
ATOM    885  H5' THY T   6       6.719  -6.992  -8.311  1.00  0.00      TS   H  
ATOM    886  H51 THY T   6       8.434  -1.064 -10.868  1.00  0.00      TS   H  
ATOM    887  H52 THY T   6       7.677   0.401 -10.276  1.00  0.00      TS   H  
ATOM    888  H53 THY T   6       7.827   0.059 -12.084  1.00  0.00      TS   H  
ATOM    889 H2'' THY T   6       6.966  -4.761 -11.992  1.00  0.00      TS   H  
ATOM    890 H5'' THY T   6       6.969  -8.059  -9.791  1.00  0.00      TS   H  
ATOM    891  P   ADE T   7       4.563  -8.484 -12.960  1.00  0.00      TS   P  
ATOM    892  O1P ADE T   7       4.778  -9.649 -12.094  1.00  0.00      TS   O  
ATOM    893  O2P ADE T   7       5.551  -8.378 -14.047  1.00  0.00      TS   O  
ATOM    894  C5' ADE T   7       2.098  -9.177 -12.985  1.00  0.00      TS   C  
ATOM    895  O5' ADE T   7       3.218  -8.534 -13.641  1.00  0.00      TS   O  
ATOM    896  C4' ADE T   7       0.810  -8.326 -13.235  1.00  0.00      TS   C  
ATOM    897  O4' ADE T   7       0.954  -7.049 -12.528  1.00  0.00      TS   O  
ATOM    898  C3' ADE T   7       0.566  -7.800 -14.685  1.00  0.00      TS   C  
ATOM    899  O3' ADE T   7      -0.048  -8.798 -15.490  1.00  0.00      TS   O  
ATOM    900  C2' ADE T   7      -0.413  -6.692 -14.398  1.00  0.00      TS   C  
ATOM    901  C1' ADE T   7       0.232  -6.067 -13.173  1.00  0.00      TS   C  
ATOM    902  N1  ADE T   7       0.848  -1.011 -14.219  1.00  0.00      TS   N  
ATOM    903  C2  ADE T   7      -0.258  -1.728 -13.950  1.00  0.00      TS   C  
ATOM    904  N3  ADE T   7      -0.338  -3.063 -13.631  1.00  0.00      TS   N  
ATOM    905  C4  ADE T   7       0.852  -3.666 -13.766  1.00  0.00      TS   C  
ATOM    906  C5  ADE T   7       2.080  -3.085 -14.043  1.00  0.00      TS   C  
ATOM    907  C6  ADE T   7       2.031  -1.632 -14.129  1.00  0.00      TS   C  
ATOM    908  N6  ADE T   7       3.207  -0.973 -14.078  1.00  0.00      TS   N  
ATOM    909  N7  ADE T   7       3.116  -3.975 -13.957  1.00  0.00      TS   N  
ATOM    910  C8  ADE T   7       2.512  -5.052 -13.613  1.00  0.00      TS   C  
ATOM    911  N9  ADE T   7       1.147  -5.026 -13.485  1.00  0.00      TS   N  
ATOM    912  H2  ADE T   7      -1.190  -1.166 -14.015  1.00  0.00      TS   H  
ATOM    913  H8  ADE T   7       3.118  -5.942 -13.440  1.00  0.00      TS   H  
ATOM    914  H1' ADE T   7      -0.533  -5.653 -12.481  1.00  0.00      TS   H  
ATOM    915  H2' ADE T   7      -1.406  -7.081 -14.087  1.00  0.00      TS   H  
ATOM    916  H3' ADE T   7       1.506  -7.370 -15.091  1.00  0.00      TS   H  
ATOM    917  H4' ADE T   7      -0.033  -8.870 -12.759  1.00  0.00      TS   H  
ATOM    918  H5' ADE T   7       2.270  -9.509 -11.939  1.00  0.00      TS   H  
ATOM    919  H61 ADE T   7       3.254   0.015 -13.934  1.00  0.00      TS   H  
ATOM    920  H62 ADE T   7       4.112  -1.385 -14.183  1.00  0.00      TS   H  
ATOM    921 H2'' ADE T   7      -0.515  -6.061 -15.308  1.00  0.00      TS   H  
ATOM    922 H5'' ADE T   7       1.864 -10.156 -13.454  1.00  0.00      TS   H  
ATOM    923  P   ADE T   8       0.147  -8.774 -17.026  1.00  0.00      TS   P  
ATOM    924  O1P ADE T   8      -0.574  -9.900 -17.635  1.00  0.00      TS   O  
ATOM    925  O2P ADE T   8       1.600  -8.674 -17.353  1.00  0.00      TS   O  
ATOM    926  C5' ADE T   8      -1.980  -7.311 -17.432  1.00  0.00      TS   C  
ATOM    927  O5' ADE T   8      -0.505  -7.405 -17.482  1.00  0.00      TS   O  
ATOM    928  C4' ADE T   8      -2.502  -5.936 -17.912  1.00  0.00      TS   C  
ATOM    929  O4' ADE T   8      -2.095  -4.901 -16.991  1.00  0.00      TS   O  
ATOM    930  C3' ADE T   8      -1.802  -5.514 -19.204  1.00  0.00      TS   C  
ATOM    931  O3' ADE T   8      -2.442  -6.143 -20.332  1.00  0.00      TS   O  
ATOM    932  C2' ADE T   8      -1.935  -3.997 -19.144  1.00  0.00      TS   C  
ATOM    933  C1' ADE T   8      -1.740  -3.675 -17.672  1.00  0.00      TS   C  
ATOM    934  N1  ADE T   8       1.900   0.092 -17.440  1.00  0.00      TS   N  
ATOM    935  C2  ADE T   8       0.556   0.103 -17.608  1.00  0.00      TS   C  
ATOM    936  N3  ADE T   8      -0.351  -0.970 -17.778  1.00  0.00      TS   N  
ATOM    937  C4  ADE T   8       0.270  -2.127 -17.548  1.00  0.00      TS   C  
ATOM    938  C5  ADE T   8       1.567  -2.292 -17.340  1.00  0.00      TS   C  
ATOM    939  C6  ADE T   8       2.443  -1.119 -17.305  1.00  0.00      TS   C  
ATOM    940  N6  ADE T   8       3.750  -1.188 -17.025  1.00  0.00      TS   N  
ATOM    941  N7  ADE T   8       1.897  -3.685 -17.124  1.00  0.00      TS   N  
ATOM    942  C8  ADE T   8       0.706  -4.273 -17.133  1.00  0.00      TS   C  
ATOM    943  N9  ADE T   8      -0.341  -3.373 -17.347  1.00  0.00      TS   N  
ATOM    944  H2  ADE T   8       0.071   1.077 -17.663  1.00  0.00      TS   H  
ATOM    945  H8  ADE T   8       0.499  -5.330 -16.963  1.00  0.00      TS   H  
ATOM    946  H1' ADE T   8      -2.369  -2.819 -17.344  1.00  0.00      TS   H  
ATOM    947  H2' ADE T   8      -3.006  -3.893 -19.414  1.00  0.00      TS   H  
ATOM    948  H3' ADE T   8      -0.705  -5.663 -19.116  1.00  0.00      TS   H  
ATOM    949  H4' ADE T   8      -3.607  -5.815 -17.915  1.00  0.00      TS   H  
ATOM    950  H5' ADE T   8      -2.378  -7.566 -16.427  1.00  0.00      TS   H  
ATOM    951  H61 ADE T   8       4.226  -2.003 -16.694  1.00  0.00      TS   H  
ATOM    952  H62 ADE T   8       4.044  -0.374 -16.524  1.00  0.00      TS   H  
ATOM    953 H2'' ADE T   8      -1.232  -3.503 -19.847  1.00  0.00      TS   H  
ATOM    954 H5'' ADE T   8      -2.301  -8.120 -18.121  1.00  0.00      TS   H  
ATOM    955  P   GUA T   9      -1.592  -6.313 -21.666  1.00  0.00      TS   P  
ATOM    956  O1P GUA T   9      -2.374  -7.144 -22.628  1.00  0.00      TS   O  
ATOM    957  O2P GUA T   9      -0.214  -6.811 -21.233  1.00  0.00      TS   O  
ATOM    958  C5' GUA T   9      -2.455  -4.023 -22.756  1.00  0.00      TS   C  
ATOM    959  O5' GUA T   9      -1.388  -4.798 -22.208  1.00  0.00      TS   O  
ATOM    960  C4' GUA T   9      -2.074  -2.534 -22.936  1.00  0.00      TS   C  
ATOM    961  O4' GUA T   9      -1.620  -1.910 -21.675  1.00  0.00      TS   O  
ATOM    962  C3' GUA T   9      -0.997  -2.232 -23.926  1.00  0.00      TS   C  
ATOM    963  O3' GUA T   9      -1.599  -2.224 -25.234  1.00  0.00      TS   O  
ATOM    964  C2' GUA T   9      -0.643  -0.844 -23.541  1.00  0.00      TS   C  
ATOM    965  C1' GUA T   9      -0.628  -0.933 -21.997  1.00  0.00      TS   C  
ATOM    966  N1  GUA T   9       4.024   0.753 -20.740  1.00  0.00      TS   N  
ATOM    967  C2  GUA T   9       2.965   1.455 -21.286  1.00  0.00      TS   C  
ATOM    968  N2  GUA T   9       3.181   2.746 -21.551  1.00  0.00      TS   N  
ATOM    969  N3  GUA T   9       1.721   0.896 -21.562  1.00  0.00      TS   N  
ATOM    970  C4  GUA T   9       1.691  -0.451 -21.248  1.00  0.00      TS   C  
ATOM    971  C5  GUA T   9       2.756  -1.228 -20.768  1.00  0.00      TS   C  
ATOM    972  C6  GUA T   9       4.035  -0.621 -20.472  1.00  0.00      TS   C  
ATOM    973  O6  GUA T   9       5.061  -1.212 -20.101  1.00  0.00      TS   O  
ATOM    974  N7  GUA T   9       2.396  -2.527 -20.769  1.00  0.00      TS   N  
ATOM    975  C8  GUA T   9       1.108  -2.562 -21.186  1.00  0.00      TS   C  
ATOM    976  N9  GUA T   9       0.673  -1.300 -21.440  1.00  0.00      TS   N  
ATOM    977  H1  GUA T   9       4.915   1.226 -20.704  1.00  0.00      TS   H  
ATOM    978  H8  GUA T   9       0.587  -3.519 -21.202  1.00  0.00      TS   H  
ATOM    979  H1' GUA T   9      -1.076   0.020 -21.642  1.00  0.00      TS   H  
ATOM    980  H2' GUA T   9      -1.350  -0.095 -23.959  1.00  0.00      TS   H  
ATOM    981  H21 GUA T   9       4.084   3.118 -21.336  1.00  0.00      TS   H  
ATOM    982  H3' GUA T   9      -0.164  -2.966 -23.905  1.00  0.00      TS   H  
ATOM    983  H22 GUA T   9       2.431   3.404 -21.616  1.00  0.00      TS   H  
ATOM    984  H4' GUA T   9      -2.979  -1.989 -23.281  1.00  0.00      TS   H  
ATOM    985  H5' GUA T   9      -3.378  -4.022 -22.136  1.00  0.00      TS   H  
ATOM    986 H2'' GUA T   9       0.355  -0.531 -23.914  1.00  0.00      TS   H  
ATOM    987 H5'' GUA T   9      -2.793  -4.375 -23.754  1.00  0.00      TS   H  
ATOM    988  P   CYT T  10      -0.807  -2.089 -26.611  1.00  0.00      TS   P  
ATOM    989  O1P CYT T  10      -1.896  -2.061 -27.663  1.00  0.00      TS   O  
ATOM    990  O2P CYT T  10       0.274  -3.182 -26.753  1.00  0.00      TS   O  
ATOM    991  C5' CYT T  10      -0.698   0.548 -26.698  1.00  0.00      TS   C  
ATOM    992  O5' CYT T  10      -0.059  -0.734 -26.580  1.00  0.00      TS   O  
ATOM    993  C4' CYT T  10       0.296   1.722 -26.687  1.00  0.00      TS   C  
ATOM    994  O4' CYT T  10       0.891   1.812 -25.379  1.00  0.00      TS   O  
ATOM    995  C3' CYT T  10       1.496   1.501 -27.657  1.00  0.00      TS   C  
ATOM    996  O3' CYT T  10       1.100   1.966 -28.930  1.00  0.00      TS   O  
ATOM    997  C2' CYT T  10       2.536   2.425 -27.070  1.00  0.00      TS   C  
ATOM    998  C1' CYT T  10       2.292   2.202 -25.585  1.00  0.00      TS   C  
ATOM    999  N1  CYT T  10       3.228   1.136 -24.894  1.00  0.00      TS   N  
ATOM   1000  C2  CYT T  10       4.546   1.465 -24.634  1.00  0.00      TS   C  
ATOM   1001  O2  CYT T  10       5.019   2.582 -24.948  1.00  0.00      TS   O  
ATOM   1002  N3  CYT T  10       5.335   0.638 -23.908  1.00  0.00      TS   N  
ATOM   1003  C4  CYT T  10       4.922  -0.661 -23.763  1.00  0.00      TS   C  
ATOM   1004  N4  CYT T  10       5.665  -1.621 -23.307  1.00  0.00      TS   N  
ATOM   1005  C5  CYT T  10       3.709  -1.112 -24.414  1.00  0.00      TS   C  
ATOM   1006  C6  CYT T  10       2.876  -0.183 -24.897  1.00  0.00      TS   C  
ATOM   1007  H5  CYT T  10       3.547  -2.184 -24.305  1.00  0.00      TS   H  
ATOM   1008  H6  CYT T  10       1.885  -0.451 -25.263  1.00  0.00      TS   H  
ATOM   1009  H1' CYT T  10       2.358   3.147 -25.003  1.00  0.00      TS   H  
ATOM   1010  H2' CYT T  10       2.388   3.496 -27.328  1.00  0.00      TS   H  
ATOM   1011  H3' CYT T  10       1.818   0.449 -27.502  1.00  0.00      TS   H  
ATOM   1012  H4' CYT T  10      -0.235   2.692 -26.786  1.00  0.00      TS   H  
ATOM   1013  H41 CYT T  10       6.630  -1.474 -23.091  1.00  0.00      TS   H  
ATOM   1014  H5' CYT T  10      -1.406   0.593 -25.842  1.00  0.00      TS   H  
ATOM   1015  H42 CYT T  10       5.286  -2.538 -23.181  1.00  0.00      TS   H  
ATOM   1016 H2'' CYT T  10       3.570   2.221 -27.422  1.00  0.00      TS   H  
ATOM   1017 H5'' CYT T  10      -1.244   0.616 -27.663  1.00  0.00      TS   H  
ATOM   1018  P   THY T  11       1.828   1.604 -30.214  1.00  0.00      TS   P  
ATOM   1019  O1P THY T  11       1.059   2.165 -31.405  1.00  0.00      TS   O  
ATOM   1020  O2P THY T  11       2.097   0.194 -30.190  1.00  0.00      TS   O  
ATOM   1021  C5' THY T  11       3.332   3.864 -30.071  1.00  0.00      TS   C  
ATOM   1022  O5' THY T  11       3.219   2.419 -30.144  1.00  0.00      TS   O  
ATOM   1023  C4' THY T  11       4.837   4.407 -30.149  1.00  0.00      TS   C  
ATOM   1024  O4' THY T  11       5.529   3.845 -29.077  1.00  0.00      TS   O  
ATOM   1025  C3' THY T  11       5.540   3.998 -31.463  1.00  0.00      TS   C  
ATOM   1026  O3' THY T  11       6.577   4.931 -31.765  1.00  0.00      TS   O  
ATOM   1027  C2' THY T  11       6.228   2.690 -31.023  1.00  0.00      TS   C  
ATOM   1028  C1' THY T  11       6.629   3.022 -29.551  1.00  0.00      TS   C  
ATOM   1029  N1  THY T  11       6.740   1.846 -28.672  1.00  0.00      TS   N  
ATOM   1030  C2  THY T  11       7.892   1.583 -27.866  1.00  0.00      TS   C  
ATOM   1031  O2  THY T  11       8.730   2.489 -27.834  1.00  0.00      TS   O  
ATOM   1032  N3  THY T  11       7.910   0.327 -27.309  1.00  0.00      TS   N  
ATOM   1033  C4  THY T  11       6.934  -0.574 -27.182  1.00  0.00      TS   C  
ATOM   1034  O4  THY T  11       7.170  -1.642 -26.586  1.00  0.00      TS   O  
ATOM   1035  C5  THY T  11       5.706  -0.165 -27.806  1.00  0.00      TS   C  
ATOM   1036  C5M THY T  11       4.587  -1.105 -27.722  1.00  0.00      TS   C  
ATOM   1037  C6  THY T  11       5.667   0.995 -28.532  1.00  0.00      TS   C  
ATOM   1038  H3  THY T  11       8.761   0.172 -26.786  1.00  0.00      TS   H  
ATOM   1039  H6  THY T  11       4.756   1.504 -28.851  1.00  0.00      TS   H  
ATOM   1040  H1' THY T  11       7.525   3.677 -29.587  1.00  0.00      TS   H  
ATOM   1041  H2' THY T  11       7.111   2.447 -31.650  1.00  0.00      TS   H  
ATOM   1042  H3' THY T  11       4.814   3.809 -32.283  1.00  0.00      TS   H  
ATOM   1043  H4' THY T  11       4.841   5.510 -30.022  1.00  0.00      TS   H  
ATOM   1044  H5' THY T  11       2.802   4.201 -29.154  1.00  0.00      TS   H  
ATOM   1045  H51 THY T  11       4.580  -1.965 -28.427  1.00  0.00      TS   H  
ATOM   1046  H52 THY T  11       3.629  -0.557 -27.851  1.00  0.00      TS   H  
ATOM   1047  H53 THY T  11       4.501  -1.637 -26.750  1.00  0.00      TS   H  
ATOM   1048 H2'' THY T  11       5.581   1.797 -31.154  1.00  0.00      TS   H  
ATOM   1049 H5'' THY T  11       2.836   4.200 -31.006  1.00  0.00      TS   H  
ATOM   1050  P   ADE T  12       7.205   4.862 -33.219  1.00  0.00      TS   P  
ATOM   1051  O1P ADE T  12       7.031   6.146 -33.912  1.00  0.00      TS   O  
ATOM   1052  O2P ADE T  12       6.703   3.681 -33.925  1.00  0.00      TS   O  
ATOM   1053  C5' ADE T  12       9.316   5.662 -31.977  1.00  0.00      TS   C  
ATOM   1054  O5' ADE T  12       8.681   4.705 -32.839  1.00  0.00      TS   O  
ATOM   1055  C4' ADE T  12      10.803   5.349 -31.672  1.00  0.00      TS   C  
ATOM   1056  O4' ADE T  12      10.875   4.092 -30.878  1.00  0.00      TS   O  
ATOM   1057  C3' ADE T  12      11.756   5.004 -32.907  1.00  0.00      TS   C  
ATOM   1058  O3' ADE T  12      13.107   5.408 -32.756  1.00  0.00      TS   O  
ATOM   1059  C2' ADE T  12      11.531   3.486 -33.101  1.00  0.00      TS   C  
ATOM   1060  C1' ADE T  12      11.334   2.939 -31.660  1.00  0.00      TS   C  
ATOM   1061  N1  ADE T  12      10.626  -1.339 -29.133  1.00  0.00      TS   N  
ATOM   1062  C2  ADE T  12      11.549  -0.414 -29.135  1.00  0.00      TS   C  
ATOM   1063  N3  ADE T  12      11.661   0.709 -29.811  1.00  0.00      TS   N  
ATOM   1064  C4  ADE T  12      10.601   0.809 -30.625  1.00  0.00      TS   C  
ATOM   1065  C5  ADE T  12       9.510  -0.035 -30.805  1.00  0.00      TS   C  
ATOM   1066  C6  ADE T  12       9.484  -1.112 -29.913  1.00  0.00      TS   C  
ATOM   1067  N6  ADE T  12       8.419  -1.953 -29.870  1.00  0.00      TS   N  
ATOM   1068  N7  ADE T  12       8.703   0.456 -31.812  1.00  0.00      TS   N  
ATOM   1069  C8  ADE T  12       9.299   1.540 -32.192  1.00  0.00      TS   C  
ATOM   1070  N9  ADE T  12      10.379   1.843 -31.460  1.00  0.00      TS   N  
ATOM   1071  H2  ADE T  12      12.292  -0.643 -28.370  1.00  0.00      TS   H  
ATOM   1072  H8  ADE T  12       9.079   2.157 -33.063  1.00  0.00      TS   H  
ATOM   1073  H1' ADE T  12      12.336   2.699 -31.244  1.00  0.00      TS   H  
ATOM   1074  H2' ADE T  12      12.321   2.866 -33.575  1.00  0.00      TS   H  
ATOM   1075  H3' ADE T  12      11.403   5.477 -33.849  1.00  0.00      TS   H  
ATOM   1076  H4' ADE T  12      11.125   6.250 -31.106  1.00  0.00      TS   H  
ATOM   1077  H5' ADE T  12       8.903   5.669 -30.946  1.00  0.00      TS   H  
ATOM   1078  H61 ADE T  12       8.453  -2.776 -29.304  1.00  0.00      TS   H  
ATOM   1079  H62 ADE T  12       7.708  -1.928 -30.573  1.00  0.00      TS   H  
ATOM   1080 H2'' ADE T  12      10.613   3.452 -33.727  1.00  0.00      TS   H  
ATOM   1081 H5'' ADE T  12       9.212   6.697 -32.366  1.00  0.00      TS   H  
ATOM   1082  P   THY T  13      14.184   5.280 -33.864  1.00  0.00      TS   P  
ATOM   1083  O1P THY T  13      15.287   6.018 -33.373  1.00  0.00      TS   O  
ATOM   1084  O2P THY T  13      13.564   5.701 -35.163  1.00  0.00      TS   O  
ATOM   1085  C5' THY T  13      15.822   3.318 -33.252  1.00  0.00      TS   C  
ATOM   1086  O5' THY T  13      14.614   3.761 -33.980  1.00  0.00      TS   O  
ATOM   1087  C4' THY T  13      15.834   1.879 -32.837  1.00  0.00      TS   C  
ATOM   1088  O4' THY T  13      14.569   1.344 -32.182  1.00  0.00      TS   O  
ATOM   1089  C3' THY T  13      16.096   0.896 -33.981  1.00  0.00      TS   C  
ATOM   1090  O3' THY T  13      17.457   0.926 -34.459  1.00  0.00      TS   O  
ATOM   1091  C2' THY T  13      15.813  -0.364 -33.252  1.00  0.00      TS   C  
ATOM   1092  C1' THY T  13      14.659  -0.074 -32.270  1.00  0.00      TS   C  
ATOM   1093  N1  THY T  13      13.342  -0.585 -32.706  1.00  0.00      TS   N  
ATOM   1094  C2  THY T  13      12.889  -1.710 -32.059  1.00  0.00      TS   C  
ATOM   1095  O2  THY T  13      13.573  -2.322 -31.213  1.00  0.00      TS   O  
ATOM   1096  N3  THY T  13      11.617  -2.049 -32.325  1.00  0.00      TS   N  
ATOM   1097  C4  THY T  13      10.849  -1.585 -33.415  1.00  0.00      TS   C  
ATOM   1098  O4  THY T  13       9.815  -2.154 -33.678  1.00  0.00      TS   O  
ATOM   1099  C5  THY T  13      11.462  -0.576 -34.225  1.00  0.00      TS   C  
ATOM   1100  C5M THY T  13      10.707  -0.231 -35.499  1.00  0.00      TS   C  
ATOM   1101  C6  THY T  13      12.673  -0.097 -33.861  1.00  0.00      TS   C  
ATOM   1102  H3  THY T  13      11.334  -2.903 -31.866  1.00  0.00      TS   H  
ATOM   1103  H6  THY T  13      13.030   0.819 -34.332  1.00  0.00      TS   H  
ATOM   1104  H1' THY T  13      15.018  -0.446 -31.286  1.00  0.00      TS   H  
ATOM   1105  H2' THY T  13      16.680  -0.506 -32.572  1.00  0.00      TS   H  
ATOM   1106  H3' THY T  13      15.391   1.152 -34.801  1.00  0.00      TS   H  
ATOM   1107  H4' THY T  13      16.563   1.706 -32.016  1.00  0.00      TS   H  
ATOM   1108  H5' THY T  13      15.988   3.834 -32.283  1.00  0.00      TS   H  
ATOM   1109  H51 THY T  13      10.164  -1.137 -35.842  1.00  0.00      TS   H  
ATOM   1110  H52 THY T  13      11.306   0.050 -36.391  1.00  0.00      TS   H  
ATOM   1111  H53 THY T  13       9.901   0.534 -35.461  1.00  0.00      TS   H  
ATOM   1112 H2'' THY T  13      15.726  -1.284 -33.868  1.00  0.00      TS   H  
ATOM   1113 H5'' THY T  13      16.715   3.480 -33.893  1.00  0.00      TS   H  
ATOM   1114  P   ADE T  14      17.815   0.318 -35.880  1.00  0.00      TS   P  
ATOM   1115  O1P ADE T  14      19.199   0.695 -36.100  1.00  0.00      TS   O  
ATOM   1116  O2P ADE T  14      16.769   0.792 -36.826  1.00  0.00      TS   O  
ATOM   1117  C5' ADE T  14      18.671  -1.964 -34.861  1.00  0.00      TS   C  
ATOM   1118  O5' ADE T  14      17.770  -1.246 -35.754  1.00  0.00      TS   O  
ATOM   1119  C4' ADE T  14      18.327  -3.460 -34.609  1.00  0.00      TS   C  
ATOM   1120  O4' ADE T  14      16.919  -3.629 -34.242  1.00  0.00      TS   O  
ATOM   1121  C3' ADE T  14      18.537  -4.345 -35.898  1.00  0.00      TS   C  
ATOM   1122  O3' ADE T  14      19.307  -5.520 -35.564  1.00  0.00      TS   O  
ATOM   1123  C2' ADE T  14      17.101  -4.602 -36.332  1.00  0.00      TS   C  
ATOM   1124  C1' ADE T  14      16.316  -4.525 -35.031  1.00  0.00      TS   C  
ATOM   1125  N1  ADE T  14      11.517  -6.126 -34.967  1.00  0.00      TS   N  
ATOM   1126  C2  ADE T  14      12.722  -6.758 -34.721  1.00  0.00      TS   C  
ATOM   1127  N3  ADE T  14      13.915  -6.265 -34.622  1.00  0.00      TS   N  
ATOM   1128  C4  ADE T  14      13.863  -4.985 -35.029  1.00  0.00      TS   C  
ATOM   1129  C5  ADE T  14      12.734  -4.184 -35.231  1.00  0.00      TS   C  
ATOM   1130  C6  ADE T  14      11.511  -4.844 -35.254  1.00  0.00      TS   C  
ATOM   1131  N6  ADE T  14      10.311  -4.239 -35.475  1.00  0.00      TS   N  
ATOM   1132  N7  ADE T  14      13.098  -2.856 -35.455  1.00  0.00      TS   N  
ATOM   1133  C8  ADE T  14      14.447  -2.866 -35.333  1.00  0.00      TS   C  
ATOM   1134  N9  ADE T  14      14.934  -4.127 -35.162  1.00  0.00      TS   N  
ATOM   1135  H2  ADE T  14      12.629  -7.841 -34.637  1.00  0.00      TS   H  
ATOM   1136  H8  ADE T  14      15.105  -2.040 -35.602  1.00  0.00      TS   H  
ATOM   1137  H1' ADE T  14      16.342  -5.544 -34.588  1.00  0.00      TS   H  
ATOM   1138  H2' ADE T  14      16.910  -5.613 -36.752  1.00  0.00      TS   H  
ATOM   1139  H3' ADE T  14      19.081  -3.707 -36.628  1.00  0.00      TS   H  
ATOM   1140  H4' ADE T  14      18.892  -3.950 -33.788  1.00  0.00      TS   H  
ATOM   1141  H5' ADE T  14      18.650  -1.560 -33.825  1.00  0.00      TS   H  
ATOM   1142  H61 ADE T  14       9.487  -4.770 -35.673  1.00  0.00      TS   H  
ATOM   1143  H62 ADE T  14      10.107  -3.337 -35.094  1.00  0.00      TS   H  
ATOM   1144 H2'' ADE T  14      16.814  -3.818 -37.067  1.00  0.00      TS   H  
ATOM   1145 H5'' ADE T  14      19.756  -1.930 -35.095  1.00  0.00      TS   H  
ATOM   1146  P   THY T  15      19.647  -6.311 -36.972  1.00  0.00      TS   P  
ATOM   1147  O1P THY T  15      20.953  -6.941 -36.740  1.00  0.00      TS   O  
ATOM   1148  O2P THY T  15      19.587  -5.445 -38.158  1.00  0.00      TS   O  
ATOM   1149  C5' THY T  15      18.246  -8.256 -35.926  1.00  0.00      TS   C  
ATOM   1150  O5' THY T  15      18.635  -7.463 -37.010  1.00  0.00      TS   O  
ATOM   1151  C4' THY T  15      17.361  -9.385 -36.362  1.00  0.00      TS   C  
ATOM   1152  O4' THY T  15      15.973  -8.918 -36.467  1.00  0.00      TS   O  
ATOM   1153  C3' THY T  15      17.654 -10.021 -37.786  1.00  0.00      TS   C  
ATOM   1154  O3' THY T  15      17.470 -11.476 -37.712  1.00  0.00      TS   O  
ATOM   1155  C2' THY T  15      16.648  -9.280 -38.694  1.00  0.00      TS   C  
ATOM   1156  C1' THY T  15      15.464  -9.201 -37.771  1.00  0.00      TS   C  
ATOM   1157  N1  THY T  15      14.417  -8.204 -38.020  1.00  0.00      TS   N  
ATOM   1158  C2  THY T  15      13.098  -8.542 -37.854  1.00  0.00      TS   C  
ATOM   1159  O2  THY T  15      12.746  -9.629 -37.481  1.00  0.00      TS   O  
ATOM   1160  N3  THY T  15      12.179  -7.534 -38.115  1.00  0.00      TS   N  
ATOM   1161  C4  THY T  15      12.565  -6.193 -38.561  1.00  0.00      TS   C  
ATOM   1162  O4  THY T  15      11.725  -5.328 -38.752  1.00  0.00      TS   O  
ATOM   1163  C5  THY T  15      13.954  -5.894 -38.564  1.00  0.00      TS   C  
ATOM   1164  C5M THY T  15      14.300  -4.490 -38.990  1.00  0.00      TS   C  
ATOM   1165  C6  THY T  15      14.804  -6.923 -38.374  1.00  0.00      TS   C  
ATOM   1166  H3  THY T  15      11.250  -7.859 -38.338  1.00  0.00      TS   H  
ATOM   1167  H6  THY T  15      15.876  -6.775 -38.237  1.00  0.00      TS   H  
ATOM   1168  H1' THY T  15      15.065 -10.236 -37.708  1.00  0.00      TS   H  
ATOM   1169  H2' THY T  15      16.389  -9.791 -39.646  1.00  0.00      TS   H  
ATOM   1170  H3' THY T  15      18.736  -9.895 -38.002  1.00  0.00      TS   H  
ATOM   1171  H4' THY T  15      17.296 -10.187 -35.597  1.00  0.00      TS   H  
ATOM   1172  H5' THY T  15      17.769  -7.754 -35.057  1.00  0.00      TS   H  
ATOM   1173  H51 THY T  15      13.651  -3.668 -38.619  1.00  0.00      TS   H  
ATOM   1174  H52 THY T  15      14.162  -4.484 -40.093  1.00  0.00      TS   H  
ATOM   1175  H53 THY T  15      15.322  -4.152 -38.713  1.00  0.00      TS   H  
ATOM   1176 H2'' THY T  15      17.134  -8.328 -38.996  1.00  0.00      TS   H  
ATOM   1177 H5'' THY T  15      19.145  -8.623 -35.387  1.00  0.00      TS   H  
ATOM   1178  P   ADE T  16      17.938 -12.557 -38.746  1.00  0.00      TS   P  
ATOM   1179  O1P ADE T  16      19.091 -13.296 -38.205  1.00  0.00      TS   O  
ATOM   1180  O2P ADE T  16      18.194 -11.885 -40.061  1.00  0.00      TS   O  
ATOM   1181  C5' ADE T  16      16.080 -14.192 -37.687  1.00  0.00      TS   C  
ATOM   1182  O5' ADE T  16      16.751 -13.543 -38.872  1.00  0.00      TS   O  
ATOM   1183  C4' ADE T  16      14.638 -14.538 -37.955  1.00  0.00      TS   C  
ATOM   1184  O4' ADE T  16      14.001 -13.288 -38.194  1.00  0.00      TS   O  
ATOM   1185  C3' ADE T  16      14.363 -15.508 -39.208  1.00  0.00      TS   C  
ATOM   1186  O3' ADE T  16      13.276 -16.438 -38.939  1.00  0.00      TS   O  
ATOM   1187  C2' ADE T  16      13.953 -14.543 -40.297  1.00  0.00      TS   C  
ATOM   1188  C1' ADE T  16      13.286 -13.389 -39.402  1.00  0.00      TS   C  
ATOM   1189  N1  ADE T  16      10.617  -9.390 -41.150  1.00  0.00      TS   N  
ATOM   1190  C2  ADE T  16      10.262 -10.626 -40.689  1.00  0.00      TS   C  
ATOM   1191  N3  ADE T  16      11.031 -11.582 -40.141  1.00  0.00      TS   N  
ATOM   1192  C4  ADE T  16      12.320 -11.272 -40.316  1.00  0.00      TS   C  
ATOM   1193  C5  ADE T  16      12.801 -10.177 -40.940  1.00  0.00      TS   C  
ATOM   1194  C6  ADE T  16      11.933  -9.126 -41.316  1.00  0.00      TS   C  
ATOM   1195  N6  ADE T  16      12.241  -7.973 -41.837  1.00  0.00      TS   N  
ATOM   1196  N7  ADE T  16      14.227 -10.227 -41.022  1.00  0.00      TS   N  
ATOM   1197  C8  ADE T  16      14.463 -11.430 -40.455  1.00  0.00      TS   C  
ATOM   1198  N9  ADE T  16      13.359 -12.101 -40.020  1.00  0.00      TS   N  
ATOM   1199  H2  ADE T  16       9.197 -10.782 -40.513  1.00  0.00      TS   H  
ATOM   1200  H8  ADE T  16      15.397 -11.977 -40.325  1.00  0.00      TS   H  
ATOM   1201  H1' ADE T  16      12.261 -13.653 -39.067  1.00  0.00      TS   H  
ATOM   1202  H2' ADE T  16      13.144 -15.001 -40.905  1.00  0.00      TS   H  
ATOM   1203  H3' ADE T  16      15.337 -15.999 -39.422  1.00  0.00      TS   H  
ATOM   1204  H4' ADE T  16      14.237 -15.008 -37.032  1.00  0.00      TS   H  
ATOM   1205  H5' ADE T  16      16.127 -13.479 -36.836  1.00  0.00      TS   H  
ATOM   1206  H61 ADE T  16      11.574  -7.232 -41.919  1.00  0.00      TS   H  
ATOM   1207  H62 ADE T  16      13.191  -7.674 -41.924  1.00  0.00      TS   H  
ATOM   1208 H2'' ADE T  16      14.804 -14.177 -40.911  1.00  0.00      TS   H  
ATOM   1209 H5'' ADE T  16      16.631 -15.101 -37.363  1.00  0.00      TS   H  
ATOM   1210  P   THY T  17      13.140 -17.780 -39.723  1.00  0.00      TS   P  
ATOM   1211  O1P THY T  17      12.530 -18.814 -38.862  1.00  0.00      TS   O  
ATOM   1212  O2P THY T  17      14.458 -18.032 -40.342  1.00  0.00      TS   O  
ATOM   1213  C5' THY T  17      10.825 -17.751 -41.098  1.00  0.00      TS   C  
ATOM   1214  O5' THY T  17      12.158 -17.446 -40.943  1.00  0.00      TS   O  
ATOM   1215  C4' THY T  17       9.987 -16.883 -41.944  1.00  0.00      TS   C  
ATOM   1216  O4' THY T  17      10.533 -15.540 -41.993  1.00  0.00      TS   O  
ATOM   1217  C3' THY T  17      10.229 -17.223 -43.373  1.00  0.00      TS   C  
ATOM   1218  O3' THY T  17       9.330 -18.257 -43.785  1.00  0.00      TS   O  
ATOM   1219  C2' THY T  17       9.930 -15.926 -44.098  1.00  0.00      TS   C  
ATOM   1220  C1' THY T  17       9.852 -14.902 -43.051  1.00  0.00      TS   C  
ATOM   1221  N1  THY T  17      10.595 -13.669 -43.342  1.00  0.00      TS   N  
ATOM   1222  C2  THY T  17       9.927 -12.536 -43.705  1.00  0.00      TS   C  
ATOM   1223  O2  THY T  17       8.676 -12.517 -43.788  1.00  0.00      TS   O  
ATOM   1224  N3  THY T  17      10.705 -11.402 -43.874  1.00  0.00      TS   N  
ATOM   1225  C4  THY T  17      12.069 -11.445 -44.071  1.00  0.00      TS   C  
ATOM   1226  O4  THY T  17      12.632 -10.390 -44.451  1.00  0.00      TS   O  
ATOM   1227  C5  THY T  17      12.694 -12.670 -43.841  1.00  0.00      TS   C  
ATOM   1228  C5M THY T  17      14.160 -12.621 -43.928  1.00  0.00      TS   C  
ATOM   1229  C6  THY T  17      11.981 -13.741 -43.589  1.00  0.00      TS   C  
ATOM   1230  H3  THY T  17      10.208 -10.614 -44.261  1.00  0.00      TS   H  
ATOM   1231  H6  THY T  17      12.490 -14.587 -43.127  1.00  0.00      TS   H  
ATOM   1232  H1' THY T  17       8.830 -14.768 -42.634  1.00  0.00      TS   H  
ATOM   1233  H2' THY T  17       8.984 -15.977 -44.676  1.00  0.00      TS   H  
ATOM   1234  H3' THY T  17      11.300 -17.496 -43.484  1.00  0.00      TS   H  
ATOM   1235  H4' THY T  17       8.899 -16.900 -41.718  1.00  0.00      TS   H  
ATOM   1236  H5' THY T  17      10.388 -17.773 -40.077  1.00  0.00      TS   H  
ATOM   1237  H51 THY T  17      14.493 -11.584 -43.708  1.00  0.00      TS   H  
ATOM   1238  H52 THY T  17      14.581 -12.984 -44.891  1.00  0.00      TS   H  
ATOM   1239  H53 THY T  17      14.729 -13.127 -43.120  1.00  0.00      TS   H  
ATOM   1240 H2'' THY T  17      10.706 -15.777 -44.878  1.00  0.00      TS   H  
ATOM   1241 H5'' THY T  17      10.757 -18.787 -41.492  1.00  0.00      TS   H  
ATOM   1242  P   ADE T  18       9.542 -18.970 -45.143  1.00  0.00      TS   P  
ATOM   1243  O1P ADE T  18       9.145 -20.411 -45.159  1.00  0.00      TS   O  
ATOM   1244  O2P ADE T  18      10.870 -18.605 -45.637  1.00  0.00      TS   O  
ATOM   1245  C5' ADE T  18       7.070 -18.281 -45.638  1.00  0.00      TS   C  
ATOM   1246  O5' ADE T  18       8.454 -18.265 -46.093  1.00  0.00      TS   O  
ATOM   1247  C4' ADE T  18       6.157 -17.481 -46.573  1.00  0.00      TS   C  
ATOM   1248  O4' ADE T  18       6.600 -16.091 -46.597  1.00  0.00      TS   O  
ATOM   1249  C3' ADE T  18       6.114 -18.012 -47.994  1.00  0.00      TS   C  
ATOM   1250  O3' ADE T  18       4.860 -17.848 -48.623  1.00  0.00      TS   O  
ATOM   1251  C2' ADE T  18       7.262 -17.224 -48.578  1.00  0.00      TS   C  
ATOM   1252  C1' ADE T  18       7.175 -15.822 -47.886  1.00  0.00      TS   C  
ATOM   1253  N1  ADE T  18       9.942 -11.385 -47.414  1.00  0.00      TS   N  
ATOM   1254  C2  ADE T  18       8.625 -11.610 -47.667  1.00  0.00      TS   C  
ATOM   1255  N3  ADE T  18       7.965 -12.785 -47.681  1.00  0.00      TS   N  
ATOM   1256  C4  ADE T  18       8.808 -13.791 -47.516  1.00  0.00      TS   C  
ATOM   1257  C5  ADE T  18      10.197 -13.689 -47.409  1.00  0.00      TS   C  
ATOM   1258  C6  ADE T  18      10.796 -12.391 -47.326  1.00  0.00      TS   C  
ATOM   1259  N6  ADE T  18      12.077 -12.111 -47.026  1.00  0.00      TS   N  
ATOM   1260  N7  ADE T  18      10.771 -14.939 -47.431  1.00  0.00      TS   N  
ATOM   1261  C8  ADE T  18       9.753 -15.800 -47.630  1.00  0.00      TS   C  
ATOM   1262  N9  ADE T  18       8.516 -15.193 -47.748  1.00  0.00      TS   N  
ATOM   1263  H2  ADE T  18       7.961 -10.754 -47.789  1.00  0.00      TS   H  
ATOM   1264  H8  ADE T  18       9.819 -16.888 -47.686  1.00  0.00      TS   H  
ATOM   1265  H1' ADE T  18       6.618 -15.100 -48.522  1.00  0.00      TS   H  
ATOM   1266  H2' ADE T  18       7.100 -17.088 -49.668  1.00  0.00      TS   H  
ATOM   1267  H3' ADE T  18       6.424 -19.077 -48.057  1.00  0.00      TS   H  
ATOM   1268  H4' ADE T  18       5.109 -17.483 -46.205  1.00  0.00      TS   H  
ATOM   1269  H5' ADE T  18       6.870 -18.063 -44.568  1.00  0.00      TS   H  
ATOM   1270  H61 ADE T  18      12.680 -12.897 -47.164  1.00  0.00      TS   H  
ATOM   1271  H62 ADE T  18      12.403 -11.167 -46.975  1.00  0.00      TS   H  
ATOM   1272 H2'' ADE T  18       8.229 -17.757 -48.449  1.00  0.00      TS   H  
ATOM   1273 H5'' ADE T  18       6.654 -19.301 -45.786  1.00  0.00      TS   H  
ATOM   1274  P   ADE T  19       4.575 -18.369 -50.110  1.00  0.00      TS   P  
ATOM   1275  O1P ADE T  19       3.096 -18.854 -50.094  1.00  0.00      TS   O  
ATOM   1276  O2P ADE T  19       5.653 -19.323 -50.521  1.00  0.00      TS   O  
ATOM   1277  C5' ADE T  19       3.495 -16.168 -51.001  1.00  0.00      TS   C  
ATOM   1278  O5' ADE T  19       4.668 -17.043 -50.895  1.00  0.00      TS   O  
ATOM   1279  C4' ADE T  19       3.570 -15.162 -52.170  1.00  0.00      TS   C  
ATOM   1280  O4' ADE T  19       4.685 -14.235 -52.021  1.00  0.00      TS   O  
ATOM   1281  C3' ADE T  19       3.874 -15.809 -53.528  1.00  0.00      TS   C  
ATOM   1282  O3' ADE T  19       3.193 -15.092 -54.589  1.00  0.00      TS   O  
ATOM   1283  C2' ADE T  19       5.376 -15.736 -53.761  1.00  0.00      TS   C  
ATOM   1284  C1' ADE T  19       5.719 -14.518 -52.977  1.00  0.00      TS   C  
ATOM   1285  N1  ADE T  19       9.332 -11.595 -50.864  1.00  0.00      TS   N  
ATOM   1286  C2  ADE T  19       8.219 -11.289 -51.521  1.00  0.00      TS   C  
ATOM   1287  N3  ADE T  19       7.317 -12.112 -52.042  1.00  0.00      TS   N  
ATOM   1288  C4  ADE T  19       7.751 -13.412 -51.897  1.00  0.00      TS   C  
ATOM   1289  C5  ADE T  19       8.892 -13.845 -51.327  1.00  0.00      TS   C  
ATOM   1290  C6  ADE T  19       9.698 -12.854 -50.722  1.00  0.00      TS   C  
ATOM   1291  N6  ADE T  19      10.913 -13.162 -50.206  1.00  0.00      TS   N  
ATOM   1292  N7  ADE T  19       8.810 -15.212 -51.243  1.00  0.00      TS   N  
ATOM   1293  C8  ADE T  19       7.719 -15.537 -51.718  1.00  0.00      TS   C  
ATOM   1294  N9  ADE T  19       6.995 -14.484 -52.205  1.00  0.00      TS   N  
ATOM   1295  H2  ADE T  19       8.035 -10.217 -51.580  1.00  0.00      TS   H  
ATOM   1296  H8  ADE T  19       7.354 -16.542 -51.931  1.00  0.00      TS   H  
ATOM   1297  H1' ADE T  19       5.735 -13.595 -53.595  1.00  0.00      TS   H  
ATOM   1298  H2' ADE T  19       5.658 -15.531 -54.816  1.00  0.00      TS   H  
ATOM   1299  H3' ADE T  19       3.534 -16.856 -53.372  1.00  0.00      TS   H  
ATOM   1300  H4' ADE T  19       2.708 -14.474 -52.307  1.00  0.00      TS   H  
ATOM   1301  H5' ADE T  19       3.491 -15.526 -50.095  1.00  0.00      TS   H  
ATOM   1302  H61 ADE T  19      11.481 -12.368 -49.990  1.00  0.00      TS   H  
ATOM   1303  H62 ADE T  19      11.402 -13.929 -50.623  1.00  0.00      TS   H  
ATOM   1304 H2'' ADE T  19       5.895 -16.677 -53.480  1.00  0.00      TS   H  
ATOM   1305 H5'' ADE T  19       2.519 -16.699 -50.960  1.00  0.00      TS   H  
ATOM   1306  P   GUA T  20       3.211 -15.694 -56.081  1.00  0.00      TS   P  
ATOM   1307  O1P GUA T  20       1.914 -15.376 -56.739  1.00  0.00      TS   O  
ATOM   1308  O2P GUA T  20       3.685 -17.085 -56.059  1.00  0.00      TS   O  
ATOM   1309  C5' GUA T  20       3.849 -13.363 -57.111  1.00  0.00      TS   C  
ATOM   1310  O5' GUA T  20       4.179 -14.745 -56.849  1.00  0.00      TS   O  
ATOM   1311  C4' GUA T  20       5.015 -12.567 -57.607  1.00  0.00      TS   C  
ATOM   1312  O4' GUA T  20       5.996 -12.416 -56.474  1.00  0.00      TS   O  
ATOM   1313  C3' GUA T  20       5.891 -13.080 -58.726  1.00  0.00      TS   C  
ATOM   1314  O3' GUA T  20       5.881 -12.247 -59.834  1.00  0.00      TS   O  
ATOM   1315  C2' GUA T  20       7.272 -13.068 -58.136  1.00  0.00      TS   C  
ATOM   1316  C1' GUA T  20       7.172 -12.054 -57.006  1.00  0.00      TS   C  
ATOM   1317  N1  GUA T  20      11.364 -10.109 -54.509  1.00  0.00      TS   N  
ATOM   1318  C2  GUA T  20      10.550  -9.491 -55.456  1.00  0.00      TS   C  
ATOM   1319  N2  GUA T  20      11.001  -8.374 -55.902  1.00  0.00      TS   N  
ATOM   1320  N3  GUA T  20       9.427 -10.081 -56.053  1.00  0.00      TS   N  
ATOM   1321  C4  GUA T  20       9.282 -11.355 -55.537  1.00  0.00      TS   C  
ATOM   1322  C5  GUA T  20      10.002 -11.921 -54.505  1.00  0.00      TS   C  
ATOM   1323  C6  GUA T  20      11.139 -11.357 -53.961  1.00  0.00      TS   C  
ATOM   1324  O6  GUA T  20      11.881 -11.866 -53.118  1.00  0.00      TS   O  
ATOM   1325  N7  GUA T  20       9.532 -13.226 -54.325  1.00  0.00      TS   N  
ATOM   1326  C8  GUA T  20       8.549 -13.371 -55.182  1.00  0.00      TS   C  
ATOM   1327  N9  GUA T  20       8.298 -12.253 -55.982  1.00  0.00      TS   N  
ATOM   1328  H1  GUA T  20      12.117  -9.491 -54.243  1.00  0.00      TS   H  
ATOM   1329  H8  GUA T  20       7.991 -14.307 -55.223  1.00  0.00      TS   H  
ATOM   1330  H1' GUA T  20       7.030 -11.028 -57.408  1.00  0.00      TS   H  
ATOM   1331  H2' GUA T  20       7.936 -12.766 -58.975  1.00  0.00      TS   H  
ATOM   1332  H21 GUA T  20      10.411  -7.840 -56.507  1.00  0.00      TS   H  
ATOM   1333  H3' GUA T  20       5.490 -14.070 -59.032  1.00  0.00      TS   H  
ATOM   1334  H22 GUA T  20      11.619  -7.852 -55.313  1.00  0.00      TS   H  
ATOM   1335  H4' GUA T  20       4.643 -11.559 -57.894  1.00  0.00      TS   H  
ATOM   1336  H5' GUA T  20       3.541 -12.882 -56.159  1.00  0.00      TS   H  
ATOM   1337  H3T GUA T  20       6.334 -12.742 -60.521  1.00  0.00      TS   H  
ATOM   1338 H2'' GUA T  20       7.445 -14.089 -57.734  1.00  0.00      TS   H  
ATOM   1339 H5'' GUA T  20       3.030 -13.369 -57.862  1.00  0.00      TS   H  
TER   
END
