# Supplementary material for: CRISPR-Cas12a exploits R-loop asymmetry to form double-strand breaks
Source: eLife. 2020 Jun 10;9:e55143. doi: 10.7554/eLife.55143 (PMC7286691; doi:10.7554/eLife.55143)
Supplement: Figure 5—source data 2. [file elife-55143-fig5-data2.zip › Figure 5ΓÇöSource Data 2/Example_MD_trajectories/5prime_boundary/5prime_boundary_21.pdb]

ATOM      1  C5' CYT B   1      12.608  -6.752 -59.124  1.00  0.00      BS   C  
ATOM      2  O5' CYT B   1      13.000  -7.851 -59.938  1.00  0.00      BS   O  
ATOM      3  C4' CYT B   1      11.936  -7.238 -57.816  1.00  0.00      BS   C  
ATOM      4  O4' CYT B   1      10.926  -8.301 -58.095  1.00  0.00      BS   O  
ATOM      5  C3' CYT B   1      12.968  -7.963 -56.863  1.00  0.00      BS   C  
ATOM      6  O3' CYT B   1      13.099  -7.198 -55.631  1.00  0.00      BS   O  
ATOM      7  C2' CYT B   1      12.262  -9.305 -56.551  1.00  0.00      BS   C  
ATOM      8  C1' CYT B   1      10.773  -9.002 -56.906  1.00  0.00      BS   C  
ATOM      9  N1  CYT B   1       9.922 -10.198 -57.123  1.00  0.00      BS   N  
ATOM     10  C2  CYT B   1       8.580 -10.001 -57.376  1.00  0.00      BS   C  
ATOM     11  O2  CYT B   1       8.155  -8.819 -57.392  1.00  0.00      BS   O  
ATOM     12  N3  CYT B   1       7.793 -11.062 -57.804  1.00  0.00      BS   N  
ATOM     13  C4  CYT B   1       8.300 -12.275 -57.636  1.00  0.00      BS   C  
ATOM     14  N4  CYT B   1       7.462 -13.263 -57.732  1.00  0.00      BS   N  
ATOM     15  C5  CYT B   1       9.653 -12.502 -57.218  1.00  0.00      BS   C  
ATOM     16  C6  CYT B   1      10.399 -11.482 -56.981  1.00  0.00      BS   C  
ATOM     17  H5  CYT B   1       9.876 -13.560 -57.077  1.00  0.00      BS   H  
ATOM     18  H6  CYT B   1      11.415 -11.507 -56.588  1.00  0.00      BS   H  
ATOM     19  H1' CYT B   1      10.273  -8.264 -56.244  1.00  0.00      BS   H  
ATOM     20  H2' CYT B   1      12.559  -9.742 -55.575  1.00  0.00      BS   H  
ATOM     21  H3' CYT B   1      13.872  -8.222 -57.455  1.00  0.00      BS   H  
ATOM     22  H4' CYT B   1      11.482  -6.374 -57.284  1.00  0.00      BS   H  
ATOM     23  H41 CYT B   1       6.544 -12.965 -57.995  1.00  0.00      BS   H  
ATOM     24  H5' CYT B   1      11.915  -6.191 -59.786  1.00  0.00      BS   H  
ATOM     25  H42 CYT B   1       7.702 -14.231 -57.809  1.00  0.00      BS   H  
ATOM     26  H5T CYT B   1      13.901  -8.049 -59.672  1.00  0.00      BS   H  
ATOM     27 H2'' CYT B   1      12.769  -9.888 -57.350  1.00  0.00      BS   H  
ATOM     28 H5'' CYT B   1      13.498  -6.113 -58.936  1.00  0.00      BS   H  
ATOM     29  P   THY B   2      14.464  -6.553 -55.223  1.00  0.00      BS   P  
ATOM     30  O1P THY B   2      14.737  -5.383 -56.083  1.00  0.00      BS   O  
ATOM     31  O2P THY B   2      15.449  -7.686 -55.238  1.00  0.00      BS   O  
ATOM     32  C5' THY B   2      12.991  -5.720 -53.040  1.00  0.00      BS   C  
ATOM     33  O5' THY B   2      14.251  -6.152 -53.737  1.00  0.00      BS   O  
ATOM     34  C4' THY B   2      13.159  -5.861 -51.544  1.00  0.00      BS   C  
ATOM     35  O4' THY B   2      13.078  -7.232 -51.254  1.00  0.00      BS   O  
ATOM     36  C3' THY B   2      14.558  -5.440 -51.047  1.00  0.00      BS   C  
ATOM     37  O3' THY B   2      14.556  -4.455 -50.046  1.00  0.00      BS   O  
ATOM     38  C2' THY B   2      15.122  -6.715 -50.505  1.00  0.00      BS   C  
ATOM     39  C1' THY B   2      13.830  -7.507 -50.107  1.00  0.00      BS   C  
ATOM     40  N1  THY B   2      14.089  -8.946 -50.045  1.00  0.00      BS   N  
ATOM     41  C2  THY B   2      13.042  -9.775 -49.932  1.00  0.00      BS   C  
ATOM     42  O2  THY B   2      11.898  -9.398 -49.822  1.00  0.00      BS   O  
ATOM     43  N3  THY B   2      13.370 -11.102 -49.811  1.00  0.00      BS   N  
ATOM     44  C4  THY B   2      14.655 -11.642 -49.705  1.00  0.00      BS   C  
ATOM     45  O4  THY B   2      14.874 -12.840 -49.992  1.00  0.00      BS   O  
ATOM     46  C5  THY B   2      15.728 -10.653 -49.564  1.00  0.00      BS   C  
ATOM     47  C5M THY B   2      17.141 -11.058 -49.245  1.00  0.00      BS   C  
ATOM     48  C6  THY B   2      15.397  -9.403 -49.767  1.00  0.00      BS   C  
ATOM     49  H3  THY B   2      12.614 -11.748 -49.986  1.00  0.00      BS   H  
ATOM     50  H6  THY B   2      16.076  -8.602 -49.477  1.00  0.00      BS   H  
ATOM     51  H1' THY B   2      13.426  -7.143 -49.137  1.00  0.00      BS   H  
ATOM     52  H2' THY B   2      15.699  -6.614 -49.562  1.00  0.00      BS   H  
ATOM     53  H3' THY B   2      15.212  -5.096 -51.876  1.00  0.00      BS   H  
ATOM     54  H4' THY B   2      12.339  -5.404 -50.950  1.00  0.00      BS   H  
ATOM     55  H5' THY B   2      12.096  -6.274 -53.396  1.00  0.00      BS   H  
ATOM     56  H51 THY B   2      17.674 -11.706 -49.972  1.00  0.00      BS   H  
ATOM     57  H52 THY B   2      16.995 -11.776 -48.410  1.00  0.00      BS   H  
ATOM     58  H53 THY B   2      17.763 -10.250 -48.805  1.00  0.00      BS   H  
ATOM     59 H2'' THY B   2      15.759  -7.309 -51.195  1.00  0.00      BS   H  
ATOM     60 H5'' THY B   2      12.917  -4.651 -53.331  1.00  0.00      BS   H  
ATOM     61  P   THY B   3      13.921  -2.984 -50.149  1.00  0.00      BS   P  
ATOM     62  O1P THY B   3      13.735  -2.538 -51.545  1.00  0.00      BS   O  
ATOM     63  O2P THY B   3      14.977  -2.199 -49.416  1.00  0.00      BS   O  
ATOM     64  C5' THY B   3      11.298  -2.918 -49.977  1.00  0.00      BS   C  
ATOM     65  O5' THY B   3      12.579  -2.949 -49.322  1.00  0.00      BS   O  
ATOM     66  C4' THY B   3      10.248  -3.647 -49.137  1.00  0.00      BS   C  
ATOM     67  O4' THY B   3      10.776  -5.004 -48.721  1.00  0.00      BS   O  
ATOM     68  C3' THY B   3       9.926  -2.955 -47.818  1.00  0.00      BS   C  
ATOM     69  O3' THY B   3       8.563  -3.210 -47.319  1.00  0.00      BS   O  
ATOM     70  C2' THY B   3      10.883  -3.672 -46.831  1.00  0.00      BS   C  
ATOM     71  C1' THY B   3      10.734  -5.150 -47.291  1.00  0.00      BS   C  
ATOM     72  N1  THY B   3      11.855  -6.080 -47.028  1.00  0.00      BS   N  
ATOM     73  C2  THY B   3      11.547  -7.411 -46.932  1.00  0.00      BS   C  
ATOM     74  O2  THY B   3      10.394  -7.822 -47.158  1.00  0.00      BS   O  
ATOM     75  N3  THY B   3      12.623  -8.263 -46.707  1.00  0.00      BS   N  
ATOM     76  C4  THY B   3      13.948  -7.878 -46.557  1.00  0.00      BS   C  
ATOM     77  O4  THY B   3      14.785  -8.681 -46.188  1.00  0.00      BS   O  
ATOM     78  C5  THY B   3      14.223  -6.510 -46.803  1.00  0.00      BS   C  
ATOM     79  C5M THY B   3      15.657  -6.040 -46.778  1.00  0.00      BS   C  
ATOM     80  C6  THY B   3      13.201  -5.675 -47.003  1.00  0.00      BS   C  
ATOM     81  H3  THY B   3      12.425  -9.226 -46.472  1.00  0.00      BS   H  
ATOM     82  H6  THY B   3      13.230  -4.662 -47.405  1.00  0.00      BS   H  
ATOM     83  H1' THY B   3       9.757  -5.604 -47.022  1.00  0.00      BS   H  
ATOM     84  H2' THY B   3      10.572  -3.554 -45.771  1.00  0.00      BS   H  
ATOM     85  H3' THY B   3      10.159  -1.871 -47.888  1.00  0.00      BS   H  
ATOM     86  H4' THY B   3       9.265  -3.803 -49.630  1.00  0.00      BS   H  
ATOM     87  H5' THY B   3      11.373  -3.431 -50.959  1.00  0.00      BS   H  
ATOM     88  H51 THY B   3      16.017  -6.425 -45.800  1.00  0.00      BS   H  
ATOM     89  H52 THY B   3      15.823  -4.985 -47.084  1.00  0.00      BS   H  
ATOM     90  H53 THY B   3      16.234  -6.700 -47.460  1.00  0.00      BS   H  
ATOM     91 H2'' THY B   3      11.947  -3.355 -46.849  1.00  0.00      BS   H  
ATOM     92 H5'' THY B   3      11.077  -1.862 -50.241  1.00  0.00      BS   H  
ATOM     93  P   ADE B   4       7.520  -2.078 -47.017  1.00  0.00      BS   P  
ATOM     94  O1P ADE B   4       7.209  -1.524 -48.332  1.00  0.00      BS   O  
ATOM     95  O2P ADE B   4       8.092  -1.118 -46.064  1.00  0.00      BS   O  
ATOM     96  C5' ADE B   4       5.215  -3.352 -47.389  1.00  0.00      BS   C  
ATOM     97  O5' ADE B   4       6.198  -2.833 -46.478  1.00  0.00      BS   O  
ATOM     98  C4' ADE B   4       4.728  -4.697 -46.891  1.00  0.00      BS   C  
ATOM     99  O4' ADE B   4       5.802  -5.732 -46.691  1.00  0.00      BS   O  
ATOM    100  C3' ADE B   4       4.005  -4.559 -45.506  1.00  0.00      BS   C  
ATOM    101  O3' ADE B   4       2.718  -5.188 -45.560  1.00  0.00      BS   O  
ATOM    102  C2' ADE B   4       5.048  -5.146 -44.514  1.00  0.00      BS   C  
ATOM    103  C1' ADE B   4       5.815  -6.179 -45.340  1.00  0.00      BS   C  
ATOM    104  N1  ADE B   4       9.649  -9.326 -43.856  1.00  0.00      BS   N  
ATOM    105  C2  ADE B   4       8.415  -9.573 -44.300  1.00  0.00      BS   C  
ATOM    106  N3  ADE B   4       7.461  -8.760 -44.706  1.00  0.00      BS   N  
ATOM    107  C4  ADE B   4       7.913  -7.487 -44.553  1.00  0.00      BS   C  
ATOM    108  C5  ADE B   4       9.188  -7.084 -44.238  1.00  0.00      BS   C  
ATOM    109  C6  ADE B   4      10.091  -8.061 -43.922  1.00  0.00      BS   C  
ATOM    110  N6  ADE B   4      11.356  -7.689 -43.510  1.00  0.00      BS   N  
ATOM    111  N7  ADE B   4       9.260  -5.680 -44.273  1.00  0.00      BS   N  
ATOM    112  C8  ADE B   4       8.041  -5.293 -44.641  1.00  0.00      BS   C  
ATOM    113  N9  ADE B   4       7.197  -6.315 -44.903  1.00  0.00      BS   N  
ATOM    114  H2  ADE B   4       8.179 -10.636 -44.250  1.00  0.00      BS   H  
ATOM    115  H8  ADE B   4       7.758  -4.252 -44.800  1.00  0.00      BS   H  
ATOM    116  H1' ADE B   4       5.302  -7.164 -45.316  1.00  0.00      BS   H  
ATOM    117  H2' ADE B   4       4.615  -5.546 -43.572  1.00  0.00      BS   H  
ATOM    118  H3' ADE B   4       3.861  -3.457 -45.509  1.00  0.00      BS   H  
ATOM    119  H4' ADE B   4       4.007  -5.142 -47.610  1.00  0.00      BS   H  
ATOM    120  H5' ADE B   4       5.591  -3.359 -48.434  1.00  0.00      BS   H  
ATOM    121  H61 ADE B   4      11.663  -6.753 -43.682  1.00  0.00      BS   H  
ATOM    122  H62 ADE B   4      12.112  -8.221 -43.129  1.00  0.00      BS   H  
ATOM    123 H2'' ADE B   4       5.624  -4.197 -44.466  1.00  0.00      BS   H  
ATOM    124 H5'' ADE B   4       4.327  -2.685 -47.367  1.00  0.00      BS   H  
ATOM    125  P   THY B   5       1.838  -4.958 -44.225  1.00  0.00      BS   P  
ATOM    126  O1P THY B   5       0.402  -4.935 -44.618  1.00  0.00      BS   O  
ATOM    127  O2P THY B   5       2.346  -3.723 -43.469  1.00  0.00      BS   O  
ATOM    128  C5' THY B   5       1.888  -7.551 -43.812  1.00  0.00      BS   C  
ATOM    129  O5' THY B   5       2.145  -6.200 -43.264  1.00  0.00      BS   O  
ATOM    130  C4' THY B   5       2.597  -8.703 -43.066  1.00  0.00      BS   C  
ATOM    131  O4' THY B   5       4.004  -8.531 -43.006  1.00  0.00      BS   O  
ATOM    132  C3' THY B   5       2.205  -8.960 -41.656  1.00  0.00      BS   C  
ATOM    133  O3' THY B   5       1.872 -10.291 -41.313  1.00  0.00      BS   O  
ATOM    134  C2' THY B   5       3.376  -8.372 -40.859  1.00  0.00      BS   C  
ATOM    135  C1' THY B   5       4.500  -8.855 -41.743  1.00  0.00      BS   C  
ATOM    136  N1  THY B   5       5.798  -8.149 -41.483  1.00  0.00      BS   N  
ATOM    137  C2  THY B   5       6.872  -8.945 -41.171  1.00  0.00      BS   C  
ATOM    138  O2  THY B   5       6.818 -10.163 -41.136  1.00  0.00      BS   O  
ATOM    139  N3  THY B   5       8.032  -8.250 -40.979  1.00  0.00      BS   N  
ATOM    140  C4  THY B   5       8.271  -6.872 -41.082  1.00  0.00      BS   C  
ATOM    141  O4  THY B   5       9.370  -6.366 -40.916  1.00  0.00      BS   O  
ATOM    142  C5  THY B   5       7.080  -6.082 -41.350  1.00  0.00      BS   C  
ATOM    143  C5M THY B   5       7.182  -4.575 -41.439  1.00  0.00      BS   C  
ATOM    144  C6  THY B   5       5.919  -6.744 -41.465  1.00  0.00      BS   C  
ATOM    145  H3  THY B   5       8.886  -8.751 -40.780  1.00  0.00      BS   H  
ATOM    146  H6  THY B   5       4.965  -6.225 -41.558  1.00  0.00      BS   H  
ATOM    147  H1' THY B   5       4.597  -9.947 -41.922  1.00  0.00      BS   H  
ATOM    148  H2' THY B   5       3.477  -8.610 -39.779  1.00  0.00      BS   H  
ATOM    149  H3' THY B   5       1.275  -8.393 -41.440  1.00  0.00      BS   H  
ATOM    150  H4' THY B   5       2.554  -9.612 -43.704  1.00  0.00      BS   H  
ATOM    151  H5' THY B   5       2.162  -7.682 -44.881  1.00  0.00      BS   H  
ATOM    152  H51 THY B   5       6.536  -4.043 -40.710  1.00  0.00      BS   H  
ATOM    153  H52 THY B   5       6.867  -4.218 -42.443  1.00  0.00      BS   H  
ATOM    154  H53 THY B   5       8.242  -4.252 -41.356  1.00  0.00      BS   H  
ATOM    155 H2'' THY B   5       3.193  -7.279 -40.934  1.00  0.00      BS   H  
ATOM    156 H5'' THY B   5       0.785  -7.679 -43.782  1.00  0.00      BS   H  
ATOM    157  P   ADE B   6       1.296 -10.572 -39.813  1.00  0.00      BS   P  
ATOM    158  O1P ADE B   6       0.737 -11.986 -39.797  1.00  0.00      BS   O  
ATOM    159  O2P ADE B   6       0.389  -9.501 -39.289  1.00  0.00      BS   O  
ATOM    160  C5' ADE B   6       3.449 -11.644 -38.810  1.00  0.00      BS   C  
ATOM    161  O5' ADE B   6       2.527 -10.552 -38.888  1.00  0.00      BS   O  
ATOM    162  C4' ADE B   6       4.450 -11.545 -37.673  1.00  0.00      BS   C  
ATOM    163  O4' ADE B   6       5.267 -10.416 -37.942  1.00  0.00      BS   O  
ATOM    164  C3' ADE B   6       3.839 -11.183 -36.273  1.00  0.00      BS   C  
ATOM    165  O3' ADE B   6       4.250 -12.132 -35.255  1.00  0.00      BS   O  
ATOM    166  C2' ADE B   6       4.378  -9.795 -35.958  1.00  0.00      BS   C  
ATOM    167  C1' ADE B   6       5.727  -9.834 -36.765  1.00  0.00      BS   C  
ATOM    168  N1  ADE B   6      10.257  -7.573 -37.537  1.00  0.00      BS   N  
ATOM    169  C2  ADE B   6       9.844  -8.821 -37.231  1.00  0.00      BS   C  
ATOM    170  N3  ADE B   6       8.635  -9.369 -37.100  1.00  0.00      BS   N  
ATOM    171  C4  ADE B   6       7.698  -8.430 -37.302  1.00  0.00      BS   C  
ATOM    172  C5  ADE B   6       7.874  -7.117 -37.585  1.00  0.00      BS   C  
ATOM    173  C6  ADE B   6       9.247  -6.652 -37.682  1.00  0.00      BS   C  
ATOM    174  N6  ADE B   6       9.648  -5.356 -38.024  1.00  0.00      BS   N  
ATOM    175  N7  ADE B   6       6.702  -6.383 -37.648  1.00  0.00      BS   N  
ATOM    176  C8  ADE B   6       5.824  -7.337 -37.404  1.00  0.00      BS   C  
ATOM    177  N9  ADE B   6       6.346  -8.540 -37.135  1.00  0.00      BS   N  
ATOM    178  H2  ADE B   6      10.727  -9.460 -37.216  1.00  0.00      BS   H  
ATOM    179  H8  ADE B   6       4.734  -7.331 -37.406  1.00  0.00      BS   H  
ATOM    180  H1' ADE B   6       6.407 -10.553 -36.259  1.00  0.00      BS   H  
ATOM    181  H2' ADE B   6       4.454  -9.529 -34.882  1.00  0.00      BS   H  
ATOM    182  H3' ADE B   6       2.752 -11.183 -36.501  1.00  0.00      BS   H  
ATOM    183  H4' ADE B   6       5.006 -12.506 -37.624  1.00  0.00      BS   H  
ATOM    184  H5' ADE B   6       3.927 -11.799 -39.801  1.00  0.00      BS   H  
ATOM    185  H61 ADE B   6       9.108  -4.517 -38.087  1.00  0.00      BS   H  
ATOM    186  H62 ADE B   6      10.581  -5.238 -38.362  1.00  0.00      BS   H  
ATOM    187 H2'' ADE B   6       3.887  -8.921 -36.439  1.00  0.00      BS   H  
ATOM    188 H5'' ADE B   6       2.841 -12.528 -38.520  1.00  0.00      BS   H  
ATOM    189  P   THY B   7       3.644 -12.053 -33.791  1.00  0.00      BS   P  
ATOM    190  O1P THY B   7       2.908 -13.328 -33.496  1.00  0.00      BS   O  
ATOM    191  O2P THY B   7       2.874 -10.817 -33.642  1.00  0.00      BS   O  
ATOM    192  C5' THY B   7       5.781 -13.096 -32.803  1.00  0.00      BS   C  
ATOM    193  O5' THY B   7       4.884 -11.922 -32.854  1.00  0.00      BS   O  
ATOM    194  C4' THY B   7       7.164 -12.679 -32.473  1.00  0.00      BS   C  
ATOM    195  O4' THY B   7       7.727 -11.969 -33.599  1.00  0.00      BS   O  
ATOM    196  C3' THY B   7       7.447 -11.814 -31.238  1.00  0.00      BS   C  
ATOM    197  O3' THY B   7       7.419 -12.614 -29.989  1.00  0.00      BS   O  
ATOM    198  C2' THY B   7       8.898 -11.467 -31.524  1.00  0.00      BS   C  
ATOM    199  C1' THY B   7       8.886 -11.204 -33.071  1.00  0.00      BS   C  
ATOM    200  N1  THY B   7       8.780  -9.748 -33.460  1.00  0.00      BS   N  
ATOM    201  C2  THY B   7       9.927  -9.043 -33.424  1.00  0.00      BS   C  
ATOM    202  O2  THY B   7      11.014  -9.492 -32.985  1.00  0.00      BS   O  
ATOM    203  N3  THY B   7       9.794  -7.713 -33.792  1.00  0.00      BS   N  
ATOM    204  C4  THY B   7       8.626  -7.022 -33.946  1.00  0.00      BS   C  
ATOM    205  O4  THY B   7       8.678  -5.801 -34.093  1.00  0.00      BS   O  
ATOM    206  C5  THY B   7       7.412  -7.846 -33.868  1.00  0.00      BS   C  
ATOM    207  C5M THY B   7       6.129  -7.149 -33.816  1.00  0.00      BS   C  
ATOM    208  C6  THY B   7       7.555  -9.143 -33.603  1.00  0.00      BS   C  
ATOM    209  H3  THY B   7      10.604  -7.123 -33.662  1.00  0.00      BS   H  
ATOM    210  H6  THY B   7       6.727  -9.852 -33.574  1.00  0.00      BS   H  
ATOM    211  H1' THY B   7       9.814 -11.582 -33.551  1.00  0.00      BS   H  
ATOM    212  H2' THY B   7       9.560 -12.327 -31.281  1.00  0.00      BS   H  
ATOM    213  H3' THY B   7       6.800 -10.912 -31.172  1.00  0.00      BS   H  
ATOM    214  H4' THY B   7       7.755 -13.619 -32.434  1.00  0.00      BS   H  
ATOM    215  H5' THY B   7       5.641 -13.761 -33.681  1.00  0.00      BS   H  
ATOM    216  H51 THY B   7       5.212  -7.756 -33.658  1.00  0.00      BS   H  
ATOM    217  H52 THY B   7       5.966  -6.511 -34.711  1.00  0.00      BS   H  
ATOM    218  H53 THY B   7       6.096  -6.578 -32.864  1.00  0.00      BS   H  
ATOM    219 H2'' THY B   7       9.178 -10.542 -30.977  1.00  0.00      BS   H  
ATOM    220 H5'' THY B   7       5.448 -13.703 -31.934  1.00  0.00      BS   H  
ATOM    221  P   ADE B   8       7.530 -11.932 -28.570  1.00  0.00      BS   P  
ATOM    222  O1P ADE B   8       7.365 -12.924 -27.504  1.00  0.00      BS   O  
ATOM    223  O2P ADE B   8       6.575 -10.828 -28.547  1.00  0.00      BS   O  
ATOM    224  C5' ADE B   8      10.219 -12.065 -28.372  1.00  0.00      BS   C  
ATOM    225  O5' ADE B   8       9.023 -11.270 -28.500  1.00  0.00      BS   O  
ATOM    226  C4' ADE B   8      11.392 -11.295 -27.807  1.00  0.00      BS   C  
ATOM    227  O4' ADE B   8      11.694 -10.066 -28.586  1.00  0.00      BS   O  
ATOM    228  C3' ADE B   8      11.283 -10.811 -26.329  1.00  0.00      BS   C  
ATOM    229  O3' ADE B   8      12.523 -10.891 -25.596  1.00  0.00      BS   O  
ATOM    230  C2' ADE B   8      10.742  -9.379 -26.542  1.00  0.00      BS   C  
ATOM    231  C1' ADE B   8      11.499  -8.910 -27.805  1.00  0.00      BS   C  
ATOM    232  N1  ADE B   8      11.770  -4.544 -30.674  1.00  0.00      BS   N  
ATOM    233  C2  ADE B   8      12.595  -5.016 -29.816  1.00  0.00      BS   C  
ATOM    234  N3  ADE B   8      12.453  -6.092 -28.995  1.00  0.00      BS   N  
ATOM    235  C4  ADE B   8      11.347  -6.784 -29.245  1.00  0.00      BS   C  
ATOM    236  C5  ADE B   8      10.335  -6.374 -30.103  1.00  0.00      BS   C  
ATOM    237  C6  ADE B   8      10.563  -5.147 -30.839  1.00  0.00      BS   C  
ATOM    238  N6  ADE B   8       9.641  -4.546 -31.601  1.00  0.00      BS   N  
ATOM    239  N7  ADE B   8       9.293  -7.318 -30.110  1.00  0.00      BS   N  
ATOM    240  C8  ADE B   8       9.716  -8.272 -29.335  1.00  0.00      BS   C  
ATOM    241  N9  ADE B   8      10.889  -7.916 -28.703  1.00  0.00      BS   N  
ATOM    242  H2  ADE B   8      13.432  -4.400 -29.487  1.00  0.00      BS   H  
ATOM    243  H8  ADE B   8       9.120  -9.158 -29.122  1.00  0.00      BS   H  
ATOM    244  H1' ADE B   8      12.545  -8.652 -27.534  1.00  0.00      BS   H  
ATOM    245  H2' ADE B   8      10.775  -8.718 -25.650  1.00  0.00      BS   H  
ATOM    246  H3' ADE B   8      10.547 -11.529 -25.907  1.00  0.00      BS   H  
ATOM    247  H4' ADE B   8      12.312 -11.884 -28.015  1.00  0.00      BS   H  
ATOM    248  H5' ADE B   8      10.507 -12.398 -29.392  1.00  0.00      BS   H  
ATOM    249  H61 ADE B   8       8.698  -4.871 -31.679  1.00  0.00      BS   H  
ATOM    250  H62 ADE B   8       9.881  -3.696 -32.070  1.00  0.00      BS   H  
ATOM    251 H2'' ADE B   8       9.665  -9.499 -26.784  1.00  0.00      BS   H  
ATOM    252 H5'' ADE B   8      10.011 -12.998 -27.805  1.00  0.00      BS   H  
ATOM    253  P   THY B   9      12.548 -10.627 -24.004  1.00  0.00      BS   P  
ATOM    254  O1P THY B   9      13.790 -11.359 -23.474  1.00  0.00      BS   O  
ATOM    255  O2P THY B   9      11.220 -10.968 -23.428  1.00  0.00      BS   O  
ATOM    256  C5' THY B   9      13.866  -8.406 -24.512  1.00  0.00      BS   C  
ATOM    257  O5' THY B   9      12.716  -9.056 -23.924  1.00  0.00      BS   O  
ATOM    258  C4' THY B   9      13.768  -6.884 -24.406  1.00  0.00      BS   C  
ATOM    259  O4' THY B   9      12.880  -6.418 -25.433  1.00  0.00      BS   O  
ATOM    260  C3' THY B   9      13.137  -6.352 -23.060  1.00  0.00      BS   C  
ATOM    261  O3' THY B   9      13.810  -5.226 -22.426  1.00  0.00      BS   O  
ATOM    262  C2' THY B   9      11.803  -5.948 -23.528  1.00  0.00      BS   C  
ATOM    263  C1' THY B   9      12.131  -5.426 -24.898  1.00  0.00      BS   C  
ATOM    264  N1  THY B   9      10.962  -5.178 -25.781  1.00  0.00      BS   N  
ATOM    265  C2  THY B   9      10.999  -4.137 -26.594  1.00  0.00      BS   C  
ATOM    266  O2  THY B   9      11.961  -3.393 -26.688  1.00  0.00      BS   O  
ATOM    267  N3  THY B   9       9.865  -3.990 -27.342  1.00  0.00      BS   N  
ATOM    268  C4  THY B   9       8.749  -4.814 -27.500  1.00  0.00      BS   C  
ATOM    269  O4  THY B   9       7.870  -4.577 -28.342  1.00  0.00      BS   O  
ATOM    270  C5  THY B   9       8.753  -5.840 -26.535  1.00  0.00      BS   C  
ATOM    271  C5M THY B   9       7.434  -6.681 -26.572  1.00  0.00      BS   C  
ATOM    272  C6  THY B   9       9.848  -6.026 -25.771  1.00  0.00      BS   C  
ATOM    273  H3  THY B   9       9.923  -3.239 -28.014  1.00  0.00      BS   H  
ATOM    274  H6  THY B   9       9.968  -6.920 -25.157  1.00  0.00      BS   H  
ATOM    275  H1' THY B   9      12.899  -4.624 -24.915  1.00  0.00      BS   H  
ATOM    276  H2' THY B   9      11.342  -5.281 -22.769  1.00  0.00      BS   H  
ATOM    277  H3' THY B   9      12.985  -7.197 -22.356  1.00  0.00      BS   H  
ATOM    278  H4' THY B   9      14.783  -6.474 -24.594  1.00  0.00      BS   H  
ATOM    279  H5' THY B   9      14.089  -8.767 -25.539  1.00  0.00      BS   H  
ATOM    280  H51 THY B   9       6.535  -6.035 -26.673  1.00  0.00      BS   H  
ATOM    281  H52 THY B   9       7.425  -7.360 -25.693  1.00  0.00      BS   H  
ATOM    282  H53 THY B   9       7.473  -7.364 -27.447  1.00  0.00      BS   H  
ATOM    283 H2'' THY B   9      11.142  -6.838 -23.619  1.00  0.00      BS   H  
ATOM    284 H5'' THY B   9      14.728  -8.547 -23.826  1.00  0.00      BS   H  
ATOM    285  P   ADE B  10      15.330  -5.514 -21.890  1.00  0.00      BS   P  
ATOM    286  O1P ADE B  10      15.979  -6.788 -22.393  1.00  0.00      BS   O  
ATOM    287  O2P ADE B  10      15.164  -5.425 -20.392  1.00  0.00      BS   O  
ATOM    288  C5' ADE B  10      16.312  -3.785 -23.665  1.00  0.00      BS   C  
ATOM    289  O5' ADE B  10      16.196  -4.334 -22.322  1.00  0.00      BS   O  
ATOM    290  C4' ADE B  10      15.842  -2.318 -23.940  1.00  0.00      BS   C  
ATOM    291  O4' ADE B  10      14.501  -2.218 -24.373  1.00  0.00      BS   O  
ATOM    292  C3' ADE B  10      15.885  -1.397 -22.658  1.00  0.00      BS   C  
ATOM    293  O3' ADE B  10      16.276  -0.051 -23.023  1.00  0.00      BS   O  
ATOM    294  C2' ADE B  10      14.473  -1.470 -22.080  1.00  0.00      BS   C  
ATOM    295  C1' ADE B  10      13.780  -1.370 -23.455  1.00  0.00      BS   C  
ATOM    296  N1  ADE B  10       9.180  -0.705 -25.736  1.00  0.00      BS   N  
ATOM    297  C2  ADE B  10      10.375  -0.152 -26.005  1.00  0.00      BS   C  
ATOM    298  N3  ADE B  10      11.489  -0.343 -25.283  1.00  0.00      BS   N  
ATOM    299  C4  ADE B  10      11.401  -1.301 -24.390  1.00  0.00      BS   C  
ATOM    300  C5  ADE B  10      10.264  -1.985 -24.050  1.00  0.00      BS   C  
ATOM    301  C6  ADE B  10       9.085  -1.711 -24.806  1.00  0.00      BS   C  
ATOM    302  N6  ADE B  10       7.907  -2.331 -24.656  1.00  0.00      BS   N  
ATOM    303  N7  ADE B  10      10.460  -2.806 -22.889  1.00  0.00      BS   N  
ATOM    304  C8  ADE B  10      11.727  -2.676 -22.677  1.00  0.00      BS   C  
ATOM    305  N9  ADE B  10      12.384  -1.746 -23.459  1.00  0.00      BS   N  
ATOM    306  H2  ADE B  10      10.583   0.600 -26.766  1.00  0.00      BS   H  
ATOM    307  H8  ADE B  10      12.195  -3.230 -21.863  1.00  0.00      BS   H  
ATOM    308  H1' ADE B  10      13.996  -0.397 -23.944  1.00  0.00      BS   H  
ATOM    309  H2' ADE B  10      14.313  -0.579 -21.437  1.00  0.00      BS   H  
ATOM    310  H3' ADE B  10      16.599  -1.863 -21.945  1.00  0.00      BS   H  
ATOM    311  H4' ADE B  10      16.425  -1.830 -24.750  1.00  0.00      BS   H  
ATOM    312  H5' ADE B  10      15.780  -4.441 -24.387  1.00  0.00      BS   H  
ATOM    313  H61 ADE B  10       7.316  -2.337 -25.463  1.00  0.00      BS   H  
ATOM    314  H62 ADE B  10       7.812  -3.024 -23.942  1.00  0.00      BS   H  
ATOM    315 H2'' ADE B  10      14.253  -2.375 -21.473  1.00  0.00      BS   H  
ATOM    316 H5'' ADE B  10      17.385  -3.826 -23.946  1.00  0.00      BS   H  
ATOM    317  P   CYT B  11      17.728   0.460 -22.704  1.00  0.00      BS   P  
ATOM    318  O1P CYT B  11      18.602  -0.696 -22.370  1.00  0.00      BS   O  
ATOM    319  O2P CYT B  11      17.627   1.516 -21.645  1.00  0.00      BS   O  
ATOM    320  C5' CYT B  11      18.527   0.344 -25.142  1.00  0.00      BS   C  
ATOM    321  O5' CYT B  11      18.115   1.100 -24.023  1.00  0.00      BS   O  
ATOM    322  C4' CYT B  11      19.666   1.081 -25.817  1.00  0.00      BS   C  
ATOM    323  O4' CYT B  11      19.227   2.414 -26.315  1.00  0.00      BS   O  
ATOM    324  C3' CYT B  11      20.864   1.338 -24.902  1.00  0.00      BS   C  
ATOM    325  O3' CYT B  11      22.165   1.109 -25.502  1.00  0.00      BS   O  
ATOM    326  C2' CYT B  11      20.734   2.859 -24.644  1.00  0.00      BS   C  
ATOM    327  C1' CYT B  11      20.148   3.390 -25.953  1.00  0.00      BS   C  
ATOM    328  N1  CYT B  11      19.422   4.680 -25.791  1.00  0.00      BS   N  
ATOM    329  C2  CYT B  11      20.119   5.831 -26.123  1.00  0.00      BS   C  
ATOM    330  O2  CYT B  11      21.331   5.800 -26.387  1.00  0.00      BS   O  
ATOM    331  N3  CYT B  11      19.446   7.028 -26.173  1.00  0.00      BS   N  
ATOM    332  C4  CYT B  11      18.130   7.073 -25.864  1.00  0.00      BS   C  
ATOM    333  N4  CYT B  11      17.521   8.289 -25.820  1.00  0.00      BS   N  
ATOM    334  C5  CYT B  11      17.446   5.896 -25.388  1.00  0.00      BS   C  
ATOM    335  C6  CYT B  11      18.103   4.757 -25.375  1.00  0.00      BS   C  
ATOM    336  H5  CYT B  11      16.413   5.846 -25.045  1.00  0.00      BS   H  
ATOM    337  H6  CYT B  11      17.721   3.822 -24.967  1.00  0.00      BS   H  
ATOM    338  H1' CYT B  11      21.054   3.347 -26.595  1.00  0.00      BS   H  
ATOM    339  H2' CYT B  11      21.713   3.301 -24.360  1.00  0.00      BS   H  
ATOM    340  H3' CYT B  11      20.870   0.770 -23.947  1.00  0.00      BS   H  
ATOM    341  H4' CYT B  11      19.891   0.496 -26.735  1.00  0.00      BS   H  
ATOM    342  H41 CYT B  11      17.992   9.082 -26.207  1.00  0.00      BS   H  
ATOM    343  H5' CYT B  11      17.610   0.283 -25.765  1.00  0.00      BS   H  
ATOM    344  H42 CYT B  11      16.540   8.364 -25.641  1.00  0.00      BS   H  
ATOM    345 H2'' CYT B  11      20.093   3.047 -23.756  1.00  0.00      BS   H  
ATOM    346 H5'' CYT B  11      18.808  -0.682 -24.819  1.00  0.00      BS   H  
ATOM    347  P   GUA B  12      22.665  -0.413 -25.448  1.00  0.00      BS   P  
ATOM    348  O1P GUA B  12      21.974  -1.207 -24.432  1.00  0.00      BS   O  
ATOM    349  O2P GUA B  12      24.155  -0.365 -25.397  1.00  0.00      BS   O  
ATOM    350  C5' GUA B  12      22.261  -2.414 -27.079  1.00  0.00      BS   C  
ATOM    351  O5' GUA B  12      22.217  -1.018 -26.841  1.00  0.00      BS   O  
ATOM    352  C4' GUA B  12      21.583  -2.999 -28.367  1.00  0.00      BS   C  
ATOM    353  O4' GUA B  12      20.141  -2.953 -28.113  1.00  0.00      BS   O  
ATOM    354  C3' GUA B  12      21.880  -2.273 -29.675  1.00  0.00      BS   C  
ATOM    355  O3' GUA B  12      22.038  -3.070 -30.852  1.00  0.00      BS   O  
ATOM    356  C2' GUA B  12      20.662  -1.454 -29.833  1.00  0.00      BS   C  
ATOM    357  C1' GUA B  12      19.491  -2.338 -29.205  1.00  0.00      BS   C  
ATOM    358  N1  GUA B  12      14.608  -2.271 -27.411  1.00  0.00      BS   N  
ATOM    359  C2  GUA B  12      15.508  -3.307 -27.384  1.00  0.00      BS   C  
ATOM    360  N2  GUA B  12      14.905  -4.449 -27.023  1.00  0.00      BS   N  
ATOM    361  N3  GUA B  12      16.762  -3.265 -27.910  1.00  0.00      BS   N  
ATOM    362  C4  GUA B  12      17.115  -1.982 -28.230  1.00  0.00      BS   C  
ATOM    363  C5  GUA B  12      16.337  -0.818 -28.035  1.00  0.00      BS   C  
ATOM    364  C6  GUA B  12      14.976  -0.929 -27.647  1.00  0.00      BS   C  
ATOM    365  O6  GUA B  12      14.171   0.022 -27.556  1.00  0.00      BS   O  
ATOM    366  N7  GUA B  12      17.031   0.288 -28.530  1.00  0.00      BS   N  
ATOM    367  C8  GUA B  12      18.135  -0.149 -28.999  1.00  0.00      BS   C  
ATOM    368  N9  GUA B  12      18.265  -1.573 -28.868  1.00  0.00      BS   N  
ATOM    369  H1  GUA B  12      13.673  -2.340 -27.035  1.00  0.00      BS   H  
ATOM    370  H8  GUA B  12      18.749   0.508 -29.615  1.00  0.00      BS   H  
ATOM    371  H1' GUA B  12      19.283  -3.150 -29.933  1.00  0.00      BS   H  
ATOM    372  H2' GUA B  12      20.515  -1.187 -30.902  1.00  0.00      BS   H  
ATOM    373  H21 GUA B  12      15.422  -5.270 -27.263  1.00  0.00      BS   H  
ATOM    374  H3' GUA B  12      22.758  -1.605 -29.546  1.00  0.00      BS   H  
ATOM    375  H22 GUA B  12      13.918  -4.595 -26.960  1.00  0.00      BS   H  
ATOM    376  H4' GUA B  12      21.877  -4.070 -28.359  1.00  0.00      BS   H  
ATOM    377  H5' GUA B  12      21.734  -2.929 -26.247  1.00  0.00      BS   H  
ATOM    378  H3T GUA B  12      22.829  -3.615 -30.833  1.00  0.00      BS   H  
ATOM    379 H2'' GUA B  12      20.911  -0.545 -29.246  1.00  0.00      BS   H  
ATOM    380 H5'' GUA B  12      23.314  -2.756 -26.990  1.00  0.00      BS   H  
TER   
ATOM    381  C5' GUA R  11      14.437   1.978 -19.856  1.00  0.00      R    C  
ATOM    382  O5' GUA R  11      13.663   0.999 -19.294  1.00  0.00      R    O  
ATOM    383  C4' GUA R  11      13.796   2.734 -20.989  1.00  0.00      R    C  
ATOM    384  O4' GUA R  11      13.253   1.767 -21.973  1.00  0.00      R    O  
ATOM    385  C3' GUA R  11      12.580   3.646 -20.619  1.00  0.00      R    C  
ATOM    386  O3' GUA R  11      13.099   4.949 -20.163  1.00  0.00      R    O  
ATOM    387  C2' GUA R  11      11.803   3.748 -21.907  1.00  0.00      R    C  
ATOM    388  O2' GUA R  11      12.332   4.818 -22.690  1.00  0.00      R    O  
ATOM    389  C1' GUA R  11      11.984   2.354 -22.445  1.00  0.00      R    C  
ATOM    390  N1  GUA R  11       7.282   1.128 -23.640  1.00  0.00      R    N  
ATOM    391  C2  GUA R  11       8.059   2.157 -24.125  1.00  0.00      R    C  
ATOM    392  N2  GUA R  11       7.435   2.934 -25.065  1.00  0.00      R    N  
ATOM    393  N3  GUA R  11       9.264   2.436 -23.594  1.00  0.00      R    N  
ATOM    394  C4  GUA R  11       9.658   1.557 -22.697  1.00  0.00      R    C  
ATOM    395  C5  GUA R  11       8.904   0.542 -22.098  1.00  0.00      R    C  
ATOM    396  C6  GUA R  11       7.638   0.262 -22.652  1.00  0.00      R    C  
ATOM    397  O6  GUA R  11       6.841  -0.614 -22.245  1.00  0.00      R    O  
ATOM    398  N7  GUA R  11       9.717  -0.128 -21.180  1.00  0.00      R    N  
ATOM    399  C8  GUA R  11      10.863   0.494 -21.182  1.00  0.00      R    C  
ATOM    400  N9  GUA R  11      10.893   1.494 -22.092  1.00  0.00      R    N  
ATOM    401  H1  GUA R  11       6.502   0.873 -24.228  1.00  0.00      R    H  
ATOM    402  H8  GUA R  11      11.782   0.176 -20.689  1.00  0.00      R    H  
ATOM    403  H1' GUA R  11      12.038   2.449 -23.551  1.00  0.00      R    H  
ATOM    404  H2' GUA R  11      11.818   4.739 -23.497  1.00  0.00      R    H  
ATOM    405  H21 GUA R  11       6.512   2.731 -25.391  1.00  0.00      R    H  
ATOM    406  H3' GUA R  11      11.941   3.144 -19.862  1.00  0.00      R    H  
ATOM    407  H22 GUA R  11       7.857   3.806 -25.314  1.00  0.00      R    H  
ATOM    408  H4' GUA R  11      14.478   3.362 -21.600  1.00  0.00      R    H  
ATOM    409  H5' GUA R  11      15.318   1.438 -20.265  1.00  0.00      R    H  
ATOM    410  H5T GUA R  11      14.108   0.155 -19.404  1.00  0.00      R    H  
ATOM    411 H2'' GUA R  11      10.741   4.025 -21.739  1.00  0.00      R    H  
ATOM    412 H5'' GUA R  11      14.793   2.713 -19.102  1.00  0.00      R    H  
ATOM    413  P   CYT R  12      12.361   5.628 -18.979  1.00  0.00      R    P  
ATOM    414  O1P CYT R  12      13.000   6.957 -18.727  1.00  0.00      R    O  
ATOM    415  O2P CYT R  12      12.344   4.709 -17.861  1.00  0.00      R    O  
ATOM    416  C5' CYT R  12      10.552   6.840 -20.267  1.00  0.00      R    C  
ATOM    417  O5' CYT R  12      10.872   5.850 -19.355  1.00  0.00      R    O  
ATOM    418  C4' CYT R  12       9.131   6.581 -20.798  1.00  0.00      R    C  
ATOM    419  O4' CYT R  12       8.847   5.284 -21.416  1.00  0.00      R    O  
ATOM    420  C3' CYT R  12       7.949   6.781 -19.790  1.00  0.00      R    C  
ATOM    421  O3' CYT R  12       7.966   8.138 -19.446  1.00  0.00      R    O  
ATOM    422  C2' CYT R  12       6.788   6.230 -20.605  1.00  0.00      R    C  
ATOM    423  O2' CYT R  12       6.430   7.109 -21.677  1.00  0.00      R    O  
ATOM    424  C1' CYT R  12       7.460   5.028 -21.265  1.00  0.00      R    C  
ATOM    425  N1  CYT R  12       7.247   3.782 -20.530  1.00  0.00      R    N  
ATOM    426  C2  CYT R  12       6.205   2.875 -20.874  1.00  0.00      R    C  
ATOM    427  O2  CYT R  12       5.500   3.184 -21.861  1.00  0.00      R    O  
ATOM    428  N3  CYT R  12       6.069   1.764 -20.107  1.00  0.00      R    N  
ATOM    429  C4  CYT R  12       6.981   1.454 -19.189  1.00  0.00      R    C  
ATOM    430  N4  CYT R  12       6.996   0.176 -18.672  1.00  0.00      R    N  
ATOM    431  C5  CYT R  12       7.951   2.409 -18.744  1.00  0.00      R    C  
ATOM    432  C6  CYT R  12       8.104   3.456 -19.508  1.00  0.00      R    C  
ATOM    433  H5  CYT R  12       8.620   2.231 -17.902  1.00  0.00      R    H  
ATOM    434  H6  CYT R  12       8.919   4.166 -19.364  1.00  0.00      R    H  
ATOM    435  H1' CYT R  12       7.143   4.971 -22.328  1.00  0.00      R    H  
ATOM    436  H2' CYT R  12       5.472   7.152 -21.625  1.00  0.00      R    H  
ATOM    437  H3' CYT R  12       8.319   6.116 -18.981  1.00  0.00      R    H  
ATOM    438  H4' CYT R  12       8.964   7.328 -21.604  1.00  0.00      R    H  
ATOM    439  H41 CYT R  12       6.466  -0.569 -19.078  1.00  0.00      R    H  
ATOM    440  H5' CYT R  12      11.282   6.905 -21.102  1.00  0.00      R    H  
ATOM    441  H42 CYT R  12       7.823  -0.156 -18.220  1.00  0.00      R    H  
ATOM    442 H2'' CYT R  12       5.919   5.969 -19.965  1.00  0.00      R    H  
ATOM    443 H5'' CYT R  12      10.680   7.862 -19.850  1.00  0.00      R    H  
ATOM    444  P   URA R  13       7.137   8.912 -18.351  1.00  0.00      R    P  
ATOM    445  O1P URA R  13       7.251  10.404 -18.549  1.00  0.00      R    O  
ATOM    446  O2P URA R  13       7.524   8.463 -16.966  1.00  0.00      R    O  
ATOM    447  C5' URA R  13       4.628   8.982 -19.366  1.00  0.00      R    C  
ATOM    448  O5' URA R  13       5.596   8.354 -18.444  1.00  0.00      R    O  
ATOM    449  C4' URA R  13       3.338   8.117 -19.539  1.00  0.00      R    C  
ATOM    450  O4' URA R  13       3.665   6.786 -19.917  1.00  0.00      R    O  
ATOM    451  C3' URA R  13       2.532   7.824 -18.197  1.00  0.00      R    C  
ATOM    452  O3' URA R  13       1.943   9.060 -17.702  1.00  0.00      R    O  
ATOM    453  C2' URA R  13       1.668   6.746 -18.572  1.00  0.00      R    C  
ATOM    454  O2' URA R  13       0.561   7.258 -19.318  1.00  0.00      R    O  
ATOM    455  C1' URA R  13       2.563   5.941 -19.433  1.00  0.00      R    C  
ATOM    456  N1  URA R  13       3.130   4.725 -18.624  1.00  0.00      R    N  
ATOM    457  C2  URA R  13       2.371   3.593 -18.743  1.00  0.00      R    C  
ATOM    458  O2  URA R  13       1.253   3.606 -19.257  1.00  0.00      R    O  
ATOM    459  N3  URA R  13       2.948   2.465 -18.215  1.00  0.00      R    N  
ATOM    460  C4  URA R  13       4.175   2.375 -17.587  1.00  0.00      R    C  
ATOM    461  O4  URA R  13       4.616   1.319 -17.141  1.00  0.00      R    O  
ATOM    462  C5  URA R  13       4.909   3.617 -17.407  1.00  0.00      R    C  
ATOM    463  C6  URA R  13       4.361   4.738 -17.930  1.00  0.00      R    C  
ATOM    464  H3  URA R  13       2.441   1.601 -18.343  1.00  0.00      R    H  
ATOM    465  H5  URA R  13       5.821   3.608 -16.810  1.00  0.00      R    H  
ATOM    466  H6  URA R  13       4.827   5.714 -17.792  1.00  0.00      R    H  
ATOM    467  H1' URA R  13       2.069   5.575 -20.358  1.00  0.00      R    H  
ATOM    468  H2' URA R  13      -0.190   7.559 -18.801  1.00  0.00      R    H  
ATOM    469  H3' URA R  13       3.390   7.587 -17.532  1.00  0.00      R    H  
ATOM    470  H4' URA R  13       2.698   8.567 -20.327  1.00  0.00      R    H  
ATOM    471  H5' URA R  13       5.108   9.048 -20.365  1.00  0.00      R    H  
ATOM    472 H2'' URA R  13       1.230   6.242 -17.683  1.00  0.00      R    H  
ATOM    473 H5'' URA R  13       4.410  10.026 -19.057  1.00  0.00      R    H  
ATOM    474  P   URA R  14       1.488   9.180 -16.219  1.00  0.00      R    P  
ATOM    475  O1P URA R  14       1.171  10.621 -15.946  1.00  0.00      R    O  
ATOM    476  O2P URA R  14       2.469   8.545 -15.318  1.00  0.00      R    O  
ATOM    477  C5' URA R  14      -1.104   8.787 -16.817  1.00  0.00      R    C  
ATOM    478  O5' URA R  14       0.137   8.383 -16.185  1.00  0.00      R    O  
ATOM    479  C4' URA R  14      -2.054   7.541 -17.010  1.00  0.00      R    C  
ATOM    480  O4' URA R  14      -1.379   6.448 -17.710  1.00  0.00      R    O  
ATOM    481  C3' URA R  14      -2.458   6.908 -15.660  1.00  0.00      R    C  
ATOM    482  O3' URA R  14      -3.456   7.614 -14.893  1.00  0.00      R    O  
ATOM    483  C2' URA R  14      -3.016   5.583 -16.220  1.00  0.00      R    C  
ATOM    484  O2' URA R  14      -4.254   5.658 -16.837  1.00  0.00      R    O  
ATOM    485  C1' URA R  14      -1.909   5.195 -17.214  1.00  0.00      R    C  
ATOM    486  N1  URA R  14      -0.889   4.302 -16.507  1.00  0.00      R    N  
ATOM    487  C2  URA R  14      -1.013   2.942 -16.607  1.00  0.00      R    C  
ATOM    488  O2  URA R  14      -1.922   2.388 -17.191  1.00  0.00      R    O  
ATOM    489  N3  URA R  14       0.009   2.182 -16.080  1.00  0.00      R    N  
ATOM    490  C4  URA R  14       1.125   2.715 -15.589  1.00  0.00      R    C  
ATOM    491  O4  URA R  14       1.971   1.875 -15.205  1.00  0.00      R    O  
ATOM    492  C5  URA R  14       1.169   4.110 -15.354  1.00  0.00      R    C  
ATOM    493  C6  URA R  14       0.160   4.837 -15.850  1.00  0.00      R    C  
ATOM    494  H3  URA R  14      -0.014   1.173 -16.125  1.00  0.00      R    H  
ATOM    495  H5  URA R  14       2.112   4.461 -14.934  1.00  0.00      R    H  
ATOM    496  H6  URA R  14       0.196   5.926 -15.821  1.00  0.00      R    H  
ATOM    497  H1' URA R  14      -2.408   4.833 -18.137  1.00  0.00      R    H  
ATOM    498  H2' URA R  14      -4.598   4.768 -16.947  1.00  0.00      R    H  
ATOM    499  H3' URA R  14      -1.508   6.657 -15.141  1.00  0.00      R    H  
ATOM    500  H4' URA R  14      -2.993   7.856 -17.513  1.00  0.00      R    H  
ATOM    501  H5' URA R  14      -0.969   9.303 -17.791  1.00  0.00      R    H  
ATOM    502 H2'' URA R  14      -3.067   4.891 -15.353  1.00  0.00      R    H  
ATOM    503 H5'' URA R  14      -1.696   9.480 -16.181  1.00  0.00      R    H  
ATOM    504  P   ADE R  15      -3.422   7.457 -13.271  1.00  0.00      R    P  
ATOM    505  O1P ADE R  15      -4.464   8.377 -12.775  1.00  0.00      R    O  
ATOM    506  O2P ADE R  15      -2.008   7.609 -12.847  1.00  0.00      R    O  
ATOM    507  C5' ADE R  15      -5.222   5.518 -12.977  1.00  0.00      R    C  
ATOM    508  O5' ADE R  15      -3.857   5.994 -12.981  1.00  0.00      R    O  
ATOM    509  C4' ADE R  15      -5.306   3.969 -12.582  1.00  0.00      R    C  
ATOM    510  O4' ADE R  15      -4.503   3.202 -13.557  1.00  0.00      R    O  
ATOM    511  C3' ADE R  15      -4.895   3.601 -11.227  1.00  0.00      R    C  
ATOM    512  O3' ADE R  15      -5.902   3.993 -10.286  1.00  0.00      R    O  
ATOM    513  C2' ADE R  15      -4.747   2.076 -11.495  1.00  0.00      R    C  
ATOM    514  O2' ADE R  15      -6.004   1.448 -11.595  1.00  0.00      R    O  
ATOM    515  C1' ADE R  15      -3.961   2.064 -12.822  1.00  0.00      R    C  
ATOM    516  N1  ADE R  15       0.187  -0.047 -11.098  1.00  0.00      R    N  
ATOM    517  C2  ADE R  15      -1.051  -0.461 -11.145  1.00  0.00      R    C  
ATOM    518  N3  ADE R  15      -2.093   0.197 -11.657  1.00  0.00      R    N  
ATOM    519  C4  ADE R  15      -1.675   1.386 -12.182  1.00  0.00      R    C  
ATOM    520  C5  ADE R  15      -0.435   1.923 -12.270  1.00  0.00      R    C  
ATOM    521  C6  ADE R  15       0.573   1.060 -11.671  1.00  0.00      R    C  
ATOM    522  N6  ADE R  15       1.873   1.455 -11.620  1.00  0.00      R    N  
ATOM    523  N7  ADE R  15      -0.435   3.223 -12.735  1.00  0.00      R    N  
ATOM    524  C8  ADE R  15      -1.705   3.427 -12.991  1.00  0.00      R    C  
ATOM    525  N9  ADE R  15      -2.510   2.331 -12.684  1.00  0.00      R    N  
ATOM    526  H2  ADE R  15      -1.245  -1.403 -10.631  1.00  0.00      R    H  
ATOM    527  H8  ADE R  15      -2.230   4.294 -13.391  1.00  0.00      R    H  
ATOM    528  H1' ADE R  15      -4.201   1.146 -13.401  1.00  0.00      R    H  
ATOM    529  H2' ADE R  15      -6.245   1.369 -10.669  1.00  0.00      R    H  
ATOM    530  H3' ADE R  15      -3.874   4.025 -11.126  1.00  0.00      R    H  
ATOM    531  H4' ADE R  15      -6.360   3.619 -12.605  1.00  0.00      R    H  
ATOM    532  H5' ADE R  15      -5.649   5.524 -14.002  1.00  0.00      R    H  
ATOM    533  H61 ADE R  15       2.110   2.291 -12.115  1.00  0.00      R    H  
ATOM    534  H62 ADE R  15       2.411   1.152 -10.834  1.00  0.00      R    H  
ATOM    535 H2'' ADE R  15      -4.106   1.578 -10.736  1.00  0.00      R    H  
ATOM    536 H5'' ADE R  15      -5.870   6.047 -12.246  1.00  0.00      R    H  
ATOM    537  P   CYT R  16      -5.632   5.017  -9.206  1.00  0.00      R    P  
ATOM    538  O1P CYT R  16      -6.670   6.133  -9.397  1.00  0.00      R    O  
ATOM    539  O2P CYT R  16      -4.215   5.407  -9.211  1.00  0.00      R    O  
ATOM    540  C5' CYT R  16      -6.953   3.181  -7.899  1.00  0.00      R    C  
ATOM    541  O5' CYT R  16      -6.002   4.363  -7.888  1.00  0.00      R    O  
ATOM    542  C4' CYT R  16      -6.261   1.861  -7.527  1.00  0.00      R    C  
ATOM    543  O4' CYT R  16      -5.262   1.502  -8.583  1.00  0.00      R    O  
ATOM    544  C3' CYT R  16      -5.445   1.776  -6.285  1.00  0.00      R    C  
ATOM    545  O3' CYT R  16      -6.249   1.764  -5.064  1.00  0.00      R    O  
ATOM    546  C2' CYT R  16      -4.573   0.618  -6.584  1.00  0.00      R    C  
ATOM    547  O2' CYT R  16      -5.240  -0.538  -6.287  1.00  0.00      R    O  
ATOM    548  C1' CYT R  16      -4.221   0.760  -8.068  1.00  0.00      R    C  
ATOM    549  N1  CYT R  16      -2.874   1.359  -8.113  1.00  0.00      R    N  
ATOM    550  C2  CYT R  16      -1.691   0.574  -7.896  1.00  0.00      R    C  
ATOM    551  O2  CYT R  16      -1.809  -0.636  -7.661  1.00  0.00      R    O  
ATOM    552  N3  CYT R  16      -0.455   1.141  -7.977  1.00  0.00      R    N  
ATOM    553  C4  CYT R  16      -0.346   2.441  -8.311  1.00  0.00      R    C  
ATOM    554  N4  CYT R  16       0.816   2.935  -8.559  1.00  0.00      R    N  
ATOM    555  C5  CYT R  16      -1.511   3.283  -8.411  1.00  0.00      R    C  
ATOM    556  C6  CYT R  16      -2.687   2.707  -8.316  1.00  0.00      R    C  
ATOM    557  H5  CYT R  16      -1.440   4.318  -8.745  1.00  0.00      R    H  
ATOM    558  H6  CYT R  16      -3.628   3.229  -8.494  1.00  0.00      R    H  
ATOM    559  H1' CYT R  16      -4.212  -0.226  -8.580  1.00  0.00      R    H  
ATOM    560  H2' CYT R  16      -4.917  -0.754  -5.409  1.00  0.00      R    H  
ATOM    561  H3' CYT R  16      -4.770   2.650  -6.406  1.00  0.00      R    H  
ATOM    562  H4' CYT R  16      -7.039   1.069  -7.560  1.00  0.00      R    H  
ATOM    563  H41 CYT R  16       1.548   2.296  -8.798  1.00  0.00      R    H  
ATOM    564  H5' CYT R  16      -7.524   3.087  -8.847  1.00  0.00      R    H  
ATOM    565  H42 CYT R  16       0.901   3.874  -8.893  1.00  0.00      R    H  
ATOM    566 H2'' CYT R  16      -3.675   0.787  -5.952  1.00  0.00      R    H  
ATOM    567 H5'' CYT R  16      -7.741   3.319  -7.128  1.00  0.00      R    H  
ATOM    568  P   ADE R  17      -5.598   2.137  -3.646  1.00  0.00      R    P  
ATOM    569  O1P ADE R  17      -6.602   2.079  -2.624  1.00  0.00      R    O  
ATOM    570  O2P ADE R  17      -4.898   3.401  -3.730  1.00  0.00      R    O  
ATOM    571  C5' ADE R  17      -5.009  -0.271  -2.897  1.00  0.00      R    C  
ATOM    572  O5' ADE R  17      -4.548   1.021  -3.283  1.00  0.00      R    O  
ATOM    573  C4' ADE R  17      -3.957  -1.376  -3.004  1.00  0.00      R    C  
ATOM    574  O4' ADE R  17      -3.247  -1.422  -4.283  1.00  0.00      R    O  
ATOM    575  C3' ADE R  17      -2.830  -1.158  -1.919  1.00  0.00      R    C  
ATOM    576  O3' ADE R  17      -3.343  -1.631  -0.676  1.00  0.00      R    O  
ATOM    577  C2' ADE R  17      -1.665  -1.928  -2.573  1.00  0.00      R    C  
ATOM    578  O2' ADE R  17      -1.781  -3.323  -2.558  1.00  0.00      R    O  
ATOM    579  C1' ADE R  17      -1.835  -1.526  -4.050  1.00  0.00      R    C  
ATOM    580  N1  ADE R  17       2.855   0.312  -4.807  1.00  0.00      R    N  
ATOM    581  C2  ADE R  17       2.358  -0.779  -4.235  1.00  0.00      R    C  
ATOM    582  N3  ADE R  17       1.095  -1.171  -4.113  1.00  0.00      R    N  
ATOM    583  C4  ADE R  17       0.230  -0.161  -4.353  1.00  0.00      R    C  
ATOM    584  C5  ADE R  17       0.574   1.106  -4.736  1.00  0.00      R    C  
ATOM    585  C6  ADE R  17       1.960   1.328  -5.089  1.00  0.00      R    C  
ATOM    586  N6  ADE R  17       2.467   2.509  -5.462  1.00  0.00      R    N  
ATOM    587  N7  ADE R  17      -0.515   1.880  -4.936  1.00  0.00      R    N  
ATOM    588  C8  ADE R  17      -1.510   1.045  -4.648  1.00  0.00      R    C  
ATOM    589  N9  ADE R  17      -1.110  -0.195  -4.300  1.00  0.00      R    N  
ATOM    590  H2  ADE R  17       3.212  -1.457  -4.243  1.00  0.00      R    H  
ATOM    591  H8  ADE R  17      -2.573   1.287  -4.639  1.00  0.00      R    H  
ATOM    592  H1' ADE R  17      -1.349  -2.205  -4.783  1.00  0.00      R    H  
ATOM    593  H2' ADE R  17      -0.918  -3.571  -2.899  1.00  0.00      R    H  
ATOM    594  H3' ADE R  17      -2.575  -0.079  -1.836  1.00  0.00      R    H  
ATOM    595  H4' ADE R  17      -4.376  -2.393  -2.847  1.00  0.00      R    H  
ATOM    596  H5' ADE R  17      -5.819  -0.598  -3.584  1.00  0.00      R    H  
ATOM    597  H61 ADE R  17       1.886   3.317  -5.567  1.00  0.00      R    H  
ATOM    598  H62 ADE R  17       3.412   2.433  -5.781  1.00  0.00      R    H  
ATOM    599 H2'' ADE R  17      -0.706  -1.765  -2.036  1.00  0.00      R    H  
ATOM    600 H5'' ADE R  17      -5.489  -0.326  -1.896  1.00  0.00      R    H  
ATOM    601  P   ADE R  18      -2.502  -1.353   0.598  1.00  0.00      R    P  
ATOM    602  O1P ADE R  18      -2.836  -2.175   1.742  1.00  0.00      R    O  
ATOM    603  O2P ADE R  18      -2.590   0.095   0.902  1.00  0.00      R    O  
ATOM    604  C5' ADE R  18      -0.332  -2.850   0.745  1.00  0.00      R    C  
ATOM    605  O5' ADE R  18      -0.977  -1.587   0.331  1.00  0.00      R    O  
ATOM    606  C4' ADE R  18       1.280  -2.667   0.725  1.00  0.00      R    C  
ATOM    607  O4' ADE R  18       1.727  -2.348  -0.616  1.00  0.00      R    O  
ATOM    608  C3' ADE R  18       1.905  -1.656   1.628  1.00  0.00      R    C  
ATOM    609  O3' ADE R  18       1.897  -2.145   2.986  1.00  0.00      R    O  
ATOM    610  C2' ADE R  18       3.378  -1.564   1.002  1.00  0.00      R    C  
ATOM    611  O2' ADE R  18       4.148  -2.661   1.274  1.00  0.00      R    O  
ATOM    612  C1' ADE R  18       2.912  -1.577  -0.456  1.00  0.00      R    C  
ATOM    613  N1  ADE R  18       4.994   2.787  -2.386  1.00  0.00      R    N  
ATOM    614  C2  ADE R  18       5.468   1.584  -2.198  1.00  0.00      R    C  
ATOM    615  N3  ADE R  18       4.878   0.510  -1.760  1.00  0.00      R    N  
ATOM    616  C4  ADE R  18       3.585   0.704  -1.490  1.00  0.00      R    C  
ATOM    617  C5  ADE R  18       2.930   1.884  -1.740  1.00  0.00      R    C  
ATOM    618  C6  ADE R  18       3.674   2.977  -2.274  1.00  0.00      R    C  
ATOM    619  N6  ADE R  18       3.212   4.170  -2.733  1.00  0.00      R    N  
ATOM    620  N7  ADE R  18       1.556   1.662  -1.469  1.00  0.00      R    N  
ATOM    621  C8  ADE R  18       1.423   0.427  -0.995  1.00  0.00      R    C  
ATOM    622  N9  ADE R  18       2.644  -0.207  -0.961  1.00  0.00      R    N  
ATOM    623  H2  ADE R  18       6.548   1.514  -2.318  1.00  0.00      R    H  
ATOM    624  H8  ADE R  18       0.496  -0.021  -0.639  1.00  0.00      R    H  
ATOM    625  H1' ADE R  18       3.568  -2.168  -1.132  1.00  0.00      R    H  
ATOM    626  H2' ADE R  18       5.037  -2.585   0.919  1.00  0.00      R    H  
ATOM    627  H3' ADE R  18       1.291  -0.733   1.550  1.00  0.00      R    H  
ATOM    628  H4' ADE R  18       1.728  -3.650   0.982  1.00  0.00      R    H  
ATOM    629  H5' ADE R  18      -0.629  -3.594  -0.023  1.00  0.00      R    H  
ATOM    630  H61 ADE R  18       2.276   4.504  -2.623  1.00  0.00      R    H  
ATOM    631  H62 ADE R  18       3.867   4.820  -3.119  1.00  0.00      R    H  
ATOM    632 H2'' ADE R  18       3.843  -0.630   1.384  1.00  0.00      R    H  
ATOM    633 H5'' ADE R  18      -0.567  -3.233   1.762  1.00  0.00      R    H  
ATOM    634  P   CYT R  19       1.511  -1.106   4.100  1.00  0.00      R    P  
ATOM    635  O1P CYT R  19       1.403  -1.971   5.285  1.00  0.00      R    O  
ATOM    636  O2P CYT R  19       0.304  -0.312   3.824  1.00  0.00      R    O  
ATOM    637  C5' CYT R  19       4.059  -0.559   4.691  1.00  0.00      R    C  
ATOM    638  O5' CYT R  19       2.684  -0.070   4.278  1.00  0.00      R    O  
ATOM    639  C4' CYT R  19       5.066   0.596   4.736  1.00  0.00      R    C  
ATOM    640  O4' CYT R  19       5.312   0.910   3.364  1.00  0.00      R    O  
ATOM    641  C3' CYT R  19       4.529   1.923   5.359  1.00  0.00      R    C  
ATOM    642  O3' CYT R  19       4.692   1.943   6.753  1.00  0.00      R    O  
ATOM    643  C2' CYT R  19       5.440   2.882   4.587  1.00  0.00      R    C  
ATOM    644  O2' CYT R  19       6.757   2.822   5.133  1.00  0.00      R    O  
ATOM    645  C1' CYT R  19       5.499   2.355   3.219  1.00  0.00      R    C  
ATOM    646  N1  CYT R  19       4.417   3.027   2.387  1.00  0.00      R    N  
ATOM    647  C2  CYT R  19       4.699   4.289   1.788  1.00  0.00      R    C  
ATOM    648  O2  CYT R  19       5.884   4.680   1.830  1.00  0.00      R    O  
ATOM    649  N3  CYT R  19       3.789   4.936   1.042  1.00  0.00      R    N  
ATOM    650  C4  CYT R  19       2.568   4.424   0.938  1.00  0.00      R    C  
ATOM    651  N4  CYT R  19       1.716   4.965   0.095  1.00  0.00      R    N  
ATOM    652  C5  CYT R  19       2.189   3.246   1.697  1.00  0.00      R    C  
ATOM    653  C6  CYT R  19       3.156   2.561   2.270  1.00  0.00      R    C  
ATOM    654  H5  CYT R  19       1.151   2.916   1.653  1.00  0.00      R    H  
ATOM    655  H6  CYT R  19       2.991   1.611   2.779  1.00  0.00      R    H  
ATOM    656  H1' CYT R  19       6.530   2.456   2.821  1.00  0.00      R    H  
ATOM    657  H2' CYT R  19       7.085   3.703   5.326  1.00  0.00      R    H  
ATOM    658  H3' CYT R  19       3.486   2.041   4.994  1.00  0.00      R    H  
ATOM    659  H4' CYT R  19       6.012   0.330   5.255  1.00  0.00      R    H  
ATOM    660  H41 CYT R  19       1.959   5.663  -0.577  1.00  0.00      R    H  
ATOM    661  H5' CYT R  19       4.447  -1.273   3.935  1.00  0.00      R    H  
ATOM    662  H42 CYT R  19       0.843   4.531  -0.124  1.00  0.00      R    H  
ATOM    663 H2'' CYT R  19       5.153   3.947   4.704  1.00  0.00      R    H  
ATOM    664 H5'' CYT R  19       4.068  -0.952   5.731  1.00  0.00      R    H  
ATOM    665  P   ADE R  20       4.183   3.216   7.529  1.00  0.00      R    P  
ATOM    666  O1P ADE R  20       4.527   2.897   8.919  1.00  0.00      R    O  
ATOM    667  O2P ADE R  20       2.730   3.509   7.284  1.00  0.00      R    O  
ATOM    668  C5' ADE R  20       6.273   4.790   7.727  1.00  0.00      R    C  
ATOM    669  O5' ADE R  20       4.964   4.514   7.145  1.00  0.00      R    O  
ATOM    670  C4' ADE R  20       6.870   5.985   6.939  1.00  0.00      R    C  
ATOM    671  O4' ADE R  20       6.751   5.858   5.464  1.00  0.00      R    O  
ATOM    672  C3' ADE R  20       6.244   7.374   7.240  1.00  0.00      R    C  
ATOM    673  O3' ADE R  20       6.708   8.048   8.462  1.00  0.00      R    O  
ATOM    674  C2' ADE R  20       6.663   8.190   5.992  1.00  0.00      R    C  
ATOM    675  O2' ADE R  20       8.010   8.581   5.959  1.00  0.00      R    O  
ATOM    676  C1' ADE R  20       6.523   7.185   4.878  1.00  0.00      R    C  
ATOM    677  N1  ADE R  20       4.122   8.865   0.653  1.00  0.00      R    N  
ATOM    678  C2  ADE R  20       5.381   9.036   1.088  1.00  0.00      R    C  
ATOM    679  N3  ADE R  20       5.947   8.518   2.187  1.00  0.00      R    N  
ATOM    680  C4  ADE R  20       5.032   7.919   2.985  1.00  0.00      R    C  
ATOM    681  C5  ADE R  20       3.722   7.578   2.653  1.00  0.00      R    C  
ATOM    682  C6  ADE R  20       3.248   8.127   1.412  1.00  0.00      R    C  
ATOM    683  N6  ADE R  20       2.001   7.990   0.980  1.00  0.00      R    N  
ATOM    684  N7  ADE R  20       3.140   6.812   3.706  1.00  0.00      R    N  
ATOM    685  C8  ADE R  20       4.088   6.639   4.580  1.00  0.00      R    C  
ATOM    686  N9  ADE R  20       5.256   7.281   4.192  1.00  0.00      R    N  
ATOM    687  H2  ADE R  20       6.008   9.677   0.469  1.00  0.00      R    H  
ATOM    688  H8  ADE R  20       4.004   6.341   5.625  1.00  0.00      R    H  
ATOM    689  H1' ADE R  20       7.368   7.280   4.164  1.00  0.00      R    H  
ATOM    690  H2' ADE R  20       8.230   8.928   5.091  1.00  0.00      R    H  
ATOM    691  H3' ADE R  20       5.136   7.360   7.303  1.00  0.00      R    H  
ATOM    692  H4' ADE R  20       7.932   6.145   7.224  1.00  0.00      R    H  
ATOM    693  H5' ADE R  20       7.025   4.008   7.491  1.00  0.00      R    H  
ATOM    694  H61 ADE R  20       1.709   8.540   0.199  1.00  0.00      R    H  
ATOM    695  H62 ADE R  20       1.382   7.546   1.629  1.00  0.00      R    H  
ATOM    696  H3T ADE R  20       6.299   8.917   8.463  1.00  0.00      R    H  
ATOM    697 H2'' ADE R  20       6.057   9.095   5.770  1.00  0.00      R    H  
ATOM    698 H5'' ADE R  20       6.154   5.046   8.801  1.00  0.00      R    H  
TER   
ATOM    699  C5' THY T   1       7.714  15.913  -0.712  1.00  0.00      TS   C  
ATOM    700  O5' THY T   1       6.369  16.363  -0.613  1.00  0.00      TS   O  
ATOM    701  C4' THY T   1       7.691  14.416  -0.563  1.00  0.00      TS   C  
ATOM    702  O4' THY T   1       6.918  13.941   0.587  1.00  0.00      TS   O  
ATOM    703  C3' THY T   1       7.151  13.551  -1.718  1.00  0.00      TS   C  
ATOM    704  O3' THY T   1       8.176  12.888  -2.450  1.00  0.00      TS   O  
ATOM    705  C2' THY T   1       6.207  12.511  -0.979  1.00  0.00      TS   C  
ATOM    706  C1' THY T   1       6.723  12.544   0.462  1.00  0.00      TS   C  
ATOM    707  N1  THY T   1       5.809  12.240   1.543  1.00  0.00      TS   N  
ATOM    708  C2  THY T   1       6.422  12.012   2.745  1.00  0.00      TS   C  
ATOM    709  O2  THY T   1       7.626  12.066   3.034  1.00  0.00      TS   O  
ATOM    710  N3  THY T   1       5.483  11.778   3.719  1.00  0.00      TS   N  
ATOM    711  C4  THY T   1       4.149  11.510   3.561  1.00  0.00      TS   C  
ATOM    712  O4  THY T   1       3.463  11.024   4.493  1.00  0.00      TS   O  
ATOM    713  C5  THY T   1       3.620  11.765   2.248  1.00  0.00      TS   C  
ATOM    714  C5M THY T   1       2.189  11.605   2.058  1.00  0.00      TS   C  
ATOM    715  C6  THY T   1       4.448  12.104   1.294  1.00  0.00      TS   C  
ATOM    716  H3  THY T   1       5.844  11.475   4.612  1.00  0.00      TS   H  
ATOM    717  H6  THY T   1       4.100  12.183   0.264  1.00  0.00      TS   H  
ATOM    718  H1' THY T   1       7.724  12.079   0.582  1.00  0.00      TS   H  
ATOM    719  H2' THY T   1       6.362  11.480  -1.364  1.00  0.00      TS   H  
ATOM    720  H3' THY T   1       6.545  14.172  -2.412  1.00  0.00      TS   H  
ATOM    721  H4' THY T   1       8.748  14.138  -0.368  1.00  0.00      TS   H  
ATOM    722  H5' THY T   1       8.277  16.277   0.174  1.00  0.00      TS   H  
ATOM    723  H51 THY T   1       1.710  10.645   2.345  1.00  0.00      TS   H  
ATOM    724  H52 THY T   1       1.950  11.783   0.988  1.00  0.00      TS   H  
ATOM    725  H53 THY T   1       1.544  12.367   2.546  1.00  0.00      TS   H  
ATOM    726  H5T THY T   1       6.039  16.358  -1.515  1.00  0.00      TS   H  
ATOM    727 H2'' THY T   1       5.154  12.860  -1.053  1.00  0.00      TS   H  
ATOM    728 H5'' THY T   1       8.252  16.153  -1.654  1.00  0.00      TS   H  
ATOM    729  P   GUA T   2       8.969  13.683  -3.514  1.00  0.00      TS   P  
ATOM    730  O1P GUA T   2       9.784  14.695  -2.794  1.00  0.00      TS   O  
ATOM    731  O2P GUA T   2       8.070  14.154  -4.595  1.00  0.00      TS   O  
ATOM    732  C5' GUA T   2      10.904  11.937  -3.281  1.00  0.00      TS   C  
ATOM    733  O5' GUA T   2       9.961  12.675  -4.108  1.00  0.00      TS   O  
ATOM    734  C4' GUA T   2      10.785  10.442  -3.518  1.00  0.00      TS   C  
ATOM    735  O4' GUA T   2       9.489   9.979  -2.881  1.00  0.00      TS   O  
ATOM    736  C3' GUA T   2      10.687   9.932  -5.013  1.00  0.00      TS   C  
ATOM    737  O3' GUA T   2      11.421   8.715  -5.267  1.00  0.00      TS   O  
ATOM    738  C2' GUA T   2       9.239   9.525  -5.121  1.00  0.00      TS   C  
ATOM    739  C1' GUA T   2       8.976   8.953  -3.735  1.00  0.00      TS   C  
ATOM    740  N1  GUA T   2       5.501   6.124  -1.317  1.00  0.00      TS   N  
ATOM    741  C2  GUA T   2       6.850   5.969  -1.294  1.00  0.00      TS   C  
ATOM    742  N2  GUA T   2       7.460   4.865  -0.787  1.00  0.00      TS   N  
ATOM    743  N3  GUA T   2       7.607   6.881  -1.876  1.00  0.00      TS   N  
ATOM    744  C4  GUA T   2       6.994   7.814  -2.645  1.00  0.00      TS   C  
ATOM    745  C5  GUA T   2       5.604   7.954  -2.838  1.00  0.00      TS   C  
ATOM    746  C6  GUA T   2       4.782   7.097  -2.063  1.00  0.00      TS   C  
ATOM    747  O6  GUA T   2       3.525   7.107  -2.067  1.00  0.00      TS   O  
ATOM    748  N7  GUA T   2       5.308   8.965  -3.685  1.00  0.00      TS   N  
ATOM    749  C8  GUA T   2       6.489   9.399  -4.033  1.00  0.00      TS   C  
ATOM    750  N9  GUA T   2       7.500   8.769  -3.426  1.00  0.00      TS   N  
ATOM    751  H1  GUA T   2       4.926   5.505  -0.762  1.00  0.00      TS   H  
ATOM    752  H8  GUA T   2       6.629  10.331  -4.580  1.00  0.00      TS   H  
ATOM    753  H1' GUA T   2       9.577   8.041  -3.527  1.00  0.00      TS   H  
ATOM    754  H2' GUA T   2       9.057   8.793  -5.937  1.00  0.00      TS   H  
ATOM    755  H21 GUA T   2       6.875   4.383  -0.136  1.00  0.00      TS   H  
ATOM    756  H3' GUA T   2      10.948  10.738  -5.731  1.00  0.00      TS   H  
ATOM    757  H22 GUA T   2       8.458   4.817  -0.740  1.00  0.00      TS   H  
ATOM    758  H4' GUA T   2      11.615   9.835  -3.097  1.00  0.00      TS   H  
ATOM    759  H5' GUA T   2      10.775  12.152  -2.198  1.00  0.00      TS   H  
ATOM    760 H2'' GUA T   2       8.564  10.406  -5.177  1.00  0.00      TS   H  
ATOM    761 H5'' GUA T   2      11.892  12.349  -3.577  1.00  0.00      TS   H  
ATOM    762  P   THY T   3      12.868   8.762  -5.900  1.00  0.00      TS   P  
ATOM    763  O1P THY T   3      13.780   9.475  -4.949  1.00  0.00      TS   O  
ATOM    764  O2P THY T   3      12.794   9.374  -7.246  1.00  0.00      TS   O  
ATOM    765  C5' THY T   3      13.386   6.356  -4.831  1.00  0.00      TS   C  
ATOM    766  O5' THY T   3      13.191   7.188  -6.024  1.00  0.00      TS   O  
ATOM    767  C4' THY T   3      12.367   5.190  -4.733  1.00  0.00      TS   C  
ATOM    768  O4' THY T   3      11.018   5.674  -4.391  1.00  0.00      TS   O  
ATOM    769  C3' THY T   3      12.148   4.402  -5.968  1.00  0.00      TS   C  
ATOM    770  O3' THY T   3      13.160   3.451  -6.121  1.00  0.00      TS   O  
ATOM    771  C2' THY T   3      10.773   3.755  -5.707  1.00  0.00      TS   C  
ATOM    772  C1' THY T   3      10.249   4.431  -4.355  1.00  0.00      TS   C  
ATOM    773  N1  THY T   3       8.864   4.684  -4.486  1.00  0.00      TS   N  
ATOM    774  C2  THY T   3       7.948   3.850  -3.938  1.00  0.00      TS   C  
ATOM    775  O2  THY T   3       8.183   2.828  -3.321  1.00  0.00      TS   O  
ATOM    776  N3  THY T   3       6.668   4.272  -4.088  1.00  0.00      TS   N  
ATOM    777  C4  THY T   3       6.238   5.325  -4.838  1.00  0.00      TS   C  
ATOM    778  O4  THY T   3       5.031   5.617  -4.725  1.00  0.00      TS   O  
ATOM    779  C5  THY T   3       7.212   5.963  -5.646  1.00  0.00      TS   C  
ATOM    780  C5M THY T   3       6.840   7.005  -6.566  1.00  0.00      TS   C  
ATOM    781  C6  THY T   3       8.469   5.752  -5.345  1.00  0.00      TS   C  
ATOM    782  H3  THY T   3       5.928   3.831  -3.561  1.00  0.00      TS   H  
ATOM    783  H6  THY T   3       9.325   6.277  -5.769  1.00  0.00      TS   H  
ATOM    784  H1' THY T   3      10.594   3.913  -3.435  1.00  0.00      TS   H  
ATOM    785  H2' THY T   3      10.708   2.695  -5.379  1.00  0.00      TS   H  
ATOM    786  H3' THY T   3      11.976   5.112  -6.805  1.00  0.00      TS   H  
ATOM    787  H4' THY T   3      12.745   4.481  -3.965  1.00  0.00      TS   H  
ATOM    788  H5' THY T   3      13.372   6.781  -3.804  1.00  0.00      TS   H  
ATOM    789  H51 THY T   3       7.596   7.145  -7.369  1.00  0.00      TS   H  
ATOM    790  H52 THY T   3       6.875   7.953  -5.987  1.00  0.00      TS   H  
ATOM    791  H53 THY T   3       5.850   6.733  -6.993  1.00  0.00      TS   H  
ATOM    792 H2'' THY T   3      10.047   3.922  -6.530  1.00  0.00      TS   H  
ATOM    793 H5'' THY T   3      14.416   5.953  -4.923  1.00  0.00      TS   H  
ATOM    794  P   THY T   4      13.267   2.579  -7.450  1.00  0.00      TS   P  
ATOM    795  O1P THY T   4      14.699   2.216  -7.682  1.00  0.00      TS   O  
ATOM    796  O2P THY T   4      12.629   3.234  -8.627  1.00  0.00      TS   O  
ATOM    797  C5' THY T   4      12.661   0.557  -5.954  1.00  0.00      TS   C  
ATOM    798  O5' THY T   4      12.398   1.280  -7.117  1.00  0.00      TS   O  
ATOM    799  C4' THY T   4      11.632  -0.453  -5.549  1.00  0.00      TS   C  
ATOM    800  O4' THY T   4      10.613   0.178  -4.723  1.00  0.00      TS   O  
ATOM    801  C3' THY T   4      10.751  -1.138  -6.642  1.00  0.00      TS   C  
ATOM    802  O3' THY T   4      11.524  -2.188  -7.253  1.00  0.00      TS   O  
ATOM    803  C2' THY T   4       9.681  -1.705  -5.758  1.00  0.00      TS   C  
ATOM    804  C1' THY T   4       9.420  -0.531  -4.793  1.00  0.00      TS   C  
ATOM    805  N1  THY T   4       8.323   0.389  -5.246  1.00  0.00      TS   N  
ATOM    806  C2  THY T   4       6.969   0.006  -4.813  1.00  0.00      TS   C  
ATOM    807  O2  THY T   4       6.721  -0.904  -4.028  1.00  0.00      TS   O  
ATOM    808  N3  THY T   4       5.939   0.738  -5.332  1.00  0.00      TS   N  
ATOM    809  C4  THY T   4       6.109   1.680  -6.374  1.00  0.00      TS   C  
ATOM    810  O4  THY T   4       5.046   2.156  -6.860  1.00  0.00      TS   O  
ATOM    811  C5  THY T   4       7.412   2.032  -6.789  1.00  0.00      TS   C  
ATOM    812  C5M THY T   4       7.494   3.118  -7.777  1.00  0.00      TS   C  
ATOM    813  C6  THY T   4       8.465   1.339  -6.225  1.00  0.00      TS   C  
ATOM    814  H3  THY T   4       5.020   0.443  -5.034  1.00  0.00      TS   H  
ATOM    815  H6  THY T   4       9.505   1.556  -6.468  1.00  0.00      TS   H  
ATOM    816  H1' THY T   4       9.233  -0.977  -3.792  1.00  0.00      TS   H  
ATOM    817  H2' THY T   4       9.926  -2.587  -5.127  1.00  0.00      TS   H  
ATOM    818  H3' THY T   4      10.458  -0.296  -7.304  1.00  0.00      TS   H  
ATOM    819  H4' THY T   4      12.044  -1.229  -4.870  1.00  0.00      TS   H  
ATOM    820  H5' THY T   4      12.855   1.212  -5.078  1.00  0.00      TS   H  
ATOM    821  H51 THY T   4       8.289   3.817  -7.439  1.00  0.00      TS   H  
ATOM    822  H52 THY T   4       6.507   3.557  -8.032  1.00  0.00      TS   H  
ATOM    823  H53 THY T   4       7.829   2.662  -8.734  1.00  0.00      TS   H  
ATOM    824 H2'' THY T   4       8.749  -1.938  -6.314  1.00  0.00      TS   H  
ATOM    825 H5'' THY T   4      13.591  -0.040  -6.077  1.00  0.00      TS   H  
ATOM    826  P   GUA T   5      10.999  -2.863  -8.554  1.00  0.00      TS   P  
ATOM    827  O1P GUA T   5      11.829  -4.032  -8.879  1.00  0.00      TS   O  
ATOM    828  O2P GUA T   5      10.996  -1.842  -9.572  1.00  0.00      TS   O  
ATOM    829  C5' GUA T   5       9.328  -4.519  -7.439  1.00  0.00      TS   C  
ATOM    830  O5' GUA T   5       9.485  -3.250  -8.265  1.00  0.00      TS   O  
ATOM    831  C4' GUA T   5       7.891  -4.982  -7.431  1.00  0.00      TS   C  
ATOM    832  O4' GUA T   5       7.120  -3.879  -6.879  1.00  0.00      TS   O  
ATOM    833  C3' GUA T   5       7.194  -5.210  -8.783  1.00  0.00      TS   C  
ATOM    834  O3' GUA T   5       7.536  -6.558  -9.237  1.00  0.00      TS   O  
ATOM    835  C2' GUA T   5       5.792  -5.139  -8.368  1.00  0.00      TS   C  
ATOM    836  C1' GUA T   5       5.715  -3.975  -7.298  1.00  0.00      TS   C  
ATOM    837  N1  GUA T   5       1.992  -0.768  -8.117  1.00  0.00      TS   N  
ATOM    838  C2  GUA T   5       1.922  -2.011  -7.576  1.00  0.00      TS   C  
ATOM    839  N2  GUA T   5       0.663  -2.385  -7.217  1.00  0.00      TS   N  
ATOM    840  N3  GUA T   5       3.010  -2.774  -7.391  1.00  0.00      TS   N  
ATOM    841  C4  GUA T   5       4.138  -2.171  -7.863  1.00  0.00      TS   C  
ATOM    842  C5  GUA T   5       4.342  -0.957  -8.441  1.00  0.00      TS   C  
ATOM    843  C6  GUA T   5       3.155  -0.128  -8.647  1.00  0.00      TS   C  
ATOM    844  O6  GUA T   5       3.164   0.985  -9.082  1.00  0.00      TS   O  
ATOM    845  N7  GUA T   5       5.648  -0.682  -8.727  1.00  0.00      TS   N  
ATOM    846  C8  GUA T   5       6.264  -1.827  -8.430  1.00  0.00      TS   C  
ATOM    847  N9  GUA T   5       5.368  -2.717  -7.823  1.00  0.00      TS   N  
ATOM    848  H1  GUA T   5       1.116  -0.275  -8.212  1.00  0.00      TS   H  
ATOM    849  H8  GUA T   5       7.331  -2.035  -8.343  1.00  0.00      TS   H  
ATOM    850  H1' GUA T   5       5.078  -4.331  -6.462  1.00  0.00      TS   H  
ATOM    851  H2' GUA T   5       5.536  -6.003  -7.719  1.00  0.00      TS   H  
ATOM    852  H21 GUA T   5      -0.140  -1.807  -7.364  1.00  0.00      TS   H  
ATOM    853  H3' GUA T   5       7.474  -4.351  -9.430  1.00  0.00      TS   H  
ATOM    854  H22 GUA T   5       0.596  -3.320  -6.869  1.00  0.00      TS   H  
ATOM    855  H4' GUA T   5       7.861  -5.892  -6.796  1.00  0.00      TS   H  
ATOM    856  H5' GUA T   5       9.656  -4.305  -6.400  1.00  0.00      TS   H  
ATOM    857 H2'' GUA T   5       5.097  -4.900  -9.201  1.00  0.00      TS   H  
ATOM    858 H5'' GUA T   5       9.825  -5.376  -7.943  1.00  0.00      TS   H  
ATOM    859  P   THY T   6       7.521  -7.025 -10.709  1.00  0.00      TS   P  
ATOM    860  O1P THY T   6       8.095  -8.371 -10.826  1.00  0.00      TS   O  
ATOM    861  O2P THY T   6       8.190  -5.942 -11.571  1.00  0.00      TS   O  
ATOM    862  C5' THY T   6       5.030  -8.043 -10.146  1.00  0.00      TS   C  
ATOM    863  O5' THY T   6       5.932  -7.138 -10.927  1.00  0.00      TS   O  
ATOM    864  C4' THY T   6       3.545  -7.865 -10.498  1.00  0.00      TS   C  
ATOM    865  O4' THY T   6       3.204  -6.496 -10.241  1.00  0.00      TS   O  
ATOM    866  C3' THY T   6       3.141  -8.083 -12.011  1.00  0.00      TS   C  
ATOM    867  O3' THY T   6       1.897  -8.802 -12.172  1.00  0.00      TS   O  
ATOM    868  C2' THY T   6       3.135  -6.695 -12.602  1.00  0.00      TS   C  
ATOM    869  C1' THY T   6       2.574  -5.916 -11.397  1.00  0.00      TS   C  
ATOM    870  N1  THY T   6       2.854  -4.526 -11.382  1.00  0.00      TS   N  
ATOM    871  C2  THY T   6       1.984  -3.570 -10.981  1.00  0.00      TS   C  
ATOM    872  O2  THY T   6       0.876  -3.801 -10.516  1.00  0.00      TS   O  
ATOM    873  N3  THY T   6       2.440  -2.247 -11.293  1.00  0.00      TS   N  
ATOM    874  C4  THY T   6       3.759  -1.894 -11.462  1.00  0.00      TS   C  
ATOM    875  O4  THY T   6       4.044  -0.684 -11.582  1.00  0.00      TS   O  
ATOM    876  C5  THY T   6       4.623  -2.936 -11.581  1.00  0.00      TS   C  
ATOM    877  C5M THY T   6       6.080  -2.675 -11.676  1.00  0.00      TS   C  
ATOM    878  C6  THY T   6       4.170  -4.229 -11.563  1.00  0.00      TS   C  
ATOM    879  H3  THY T   6       1.776  -1.488 -11.232  1.00  0.00      TS   H  
ATOM    880  H6  THY T   6       4.844  -4.987 -11.962  1.00  0.00      TS   H  
ATOM    881  H1' THY T   6       1.532  -6.259 -11.221  1.00  0.00      TS   H  
ATOM    882  H2' THY T   6       2.513  -6.616 -13.519  1.00  0.00      TS   H  
ATOM    883  H3' THY T   6       4.011  -8.670 -12.377  1.00  0.00      TS   H  
ATOM    884  H4' THY T   6       2.893  -8.435  -9.801  1.00  0.00      TS   H  
ATOM    885  H5' THY T   6       5.138  -7.802  -9.067  1.00  0.00      TS   H  
ATOM    886  H51 THY T   6       6.546  -3.270 -10.862  1.00  0.00      TS   H  
ATOM    887  H52 THY T   6       6.430  -1.625 -11.589  1.00  0.00      TS   H  
ATOM    888  H53 THY T   6       6.393  -3.010 -12.688  1.00  0.00      TS   H  
ATOM    889 H2'' THY T   6       4.108  -6.352 -13.013  1.00  0.00      TS   H  
ATOM    890 H5'' THY T   6       5.289  -9.122 -10.217  1.00  0.00      TS   H  
ATOM    891  P   ADE T   7       1.713  -9.288 -13.683  1.00  0.00      TS   P  
ATOM    892  O1P ADE T   7       1.201 -10.672 -13.600  1.00  0.00      TS   O  
ATOM    893  O2P ADE T   7       3.024  -9.180 -14.328  1.00  0.00      TS   O  
ATOM    894  C5' ADE T   7      -0.838  -8.848 -14.086  1.00  0.00      TS   C  
ATOM    895  O5' ADE T   7       0.549  -8.314 -14.224  1.00  0.00      TS   O  
ATOM    896  C4' ADE T   7      -1.965  -7.740 -14.349  1.00  0.00      TS   C  
ATOM    897  O4' ADE T   7      -1.809  -6.666 -13.456  1.00  0.00      TS   O  
ATOM    898  C3' ADE T   7      -2.000  -7.194 -15.741  1.00  0.00      TS   C  
ATOM    899  O3' ADE T   7      -2.807  -8.128 -16.452  1.00  0.00      TS   O  
ATOM    900  C2' ADE T   7      -2.756  -5.957 -15.432  1.00  0.00      TS   C  
ATOM    901  C1' ADE T   7      -2.169  -5.428 -14.116  1.00  0.00      TS   C  
ATOM    902  N1  ADE T   7      -0.402  -0.513 -14.557  1.00  0.00      TS   N  
ATOM    903  C2  ADE T   7      -1.647  -0.985 -14.624  1.00  0.00      TS   C  
ATOM    904  N3  ADE T   7      -2.060  -2.220 -14.526  1.00  0.00      TS   N  
ATOM    905  C4  ADE T   7      -1.028  -3.102 -14.424  1.00  0.00      TS   C  
ATOM    906  C5  ADE T   7       0.318  -2.765 -14.487  1.00  0.00      TS   C  
ATOM    907  C6  ADE T   7       0.628  -1.425 -14.555  1.00  0.00      TS   C  
ATOM    908  N6  ADE T   7       1.814  -0.870 -14.518  1.00  0.00      TS   N  
ATOM    909  N7  ADE T   7       1.100  -3.932 -14.413  1.00  0.00      TS   N  
ATOM    910  C8  ADE T   7       0.315  -4.933 -14.324  1.00  0.00      TS   C  
ATOM    911  N9  ADE T   7      -1.021  -4.508 -14.260  1.00  0.00      TS   N  
ATOM    912  H2  ADE T   7      -2.520  -0.334 -14.686  1.00  0.00      TS   H  
ATOM    913  H8  ADE T   7       0.689  -5.957 -14.313  1.00  0.00      TS   H  
ATOM    914  H1' ADE T   7      -3.067  -4.974 -13.644  1.00  0.00      TS   H  
ATOM    915  H2' ADE T   7      -3.855  -6.121 -15.457  1.00  0.00      TS   H  
ATOM    916  H3' ADE T   7      -0.953  -7.094 -16.100  1.00  0.00      TS   H  
ATOM    917  H4' ADE T   7      -2.921  -8.285 -14.198  1.00  0.00      TS   H  
ATOM    918  H5' ADE T   7      -1.022  -9.385 -13.131  1.00  0.00      TS   H  
ATOM    919  H61 ADE T   7       2.584  -1.506 -14.481  1.00  0.00      TS   H  
ATOM    920  H62 ADE T   7       1.911   0.081 -14.812  1.00  0.00      TS   H  
ATOM    921 H2'' ADE T   7      -2.510  -5.264 -16.264  1.00  0.00      TS   H  
ATOM    922 H5'' ADE T   7      -1.061  -9.587 -14.885  1.00  0.00      TS   H  
ATOM    923  P   ADE T   8      -2.593  -8.507 -17.944  1.00  0.00      TS   P  
ATOM    924  O1P ADE T   8      -3.625  -9.501 -18.324  1.00  0.00      TS   O  
ATOM    925  O2P ADE T   8      -1.188  -8.926 -18.095  1.00  0.00      TS   O  
ATOM    926  C5' ADE T   8      -4.115  -6.506 -18.934  1.00  0.00      TS   C  
ATOM    927  O5' ADE T   8      -2.932  -7.231 -18.791  1.00  0.00      TS   O  
ATOM    928  C4' ADE T   8      -3.917  -5.118 -19.600  1.00  0.00      TS   C  
ATOM    929  O4' ADE T   8      -2.966  -4.349 -18.863  1.00  0.00      TS   O  
ATOM    930  C3' ADE T   8      -3.261  -5.233 -21.027  1.00  0.00      TS   C  
ATOM    931  O3' ADE T   8      -4.007  -4.512 -22.005  1.00  0.00      TS   O  
ATOM    932  C2' ADE T   8      -1.913  -4.662 -20.874  1.00  0.00      TS   C  
ATOM    933  C1' ADE T   8      -2.121  -3.622 -19.760  1.00  0.00      TS   C  
ATOM    934  N1  ADE T   8       1.287   0.079 -18.793  1.00  0.00      TS   N  
ATOM    935  C2  ADE T   8       0.228   0.031 -19.557  1.00  0.00      TS   C  
ATOM    936  N3  ADE T   8      -0.624  -0.969 -19.814  1.00  0.00      TS   N  
ATOM    937  C4  ADE T   8      -0.251  -2.098 -19.147  1.00  0.00      TS   C  
ATOM    938  C5  ADE T   8       0.889  -2.233 -18.284  1.00  0.00      TS   C  
ATOM    939  C6  ADE T   8       1.702  -1.054 -18.199  1.00  0.00      TS   C  
ATOM    940  N6  ADE T   8       2.890  -1.157 -17.598  1.00  0.00      TS   N  
ATOM    941  N7  ADE T   8       0.851  -3.490 -17.708  1.00  0.00      TS   N  
ATOM    942  C8  ADE T   8      -0.186  -4.090 -18.308  1.00  0.00      TS   C  
ATOM    943  N9  ADE T   8      -0.907  -3.264 -19.074  1.00  0.00      TS   N  
ATOM    944  H2  ADE T   8      -0.034   0.977 -20.033  1.00  0.00      TS   H  
ATOM    945  H8  ADE T   8      -0.614  -5.079 -18.143  1.00  0.00      TS   H  
ATOM    946  H1' ADE T   8      -2.663  -2.683 -20.004  1.00  0.00      TS   H  
ATOM    947  H2' ADE T   8      -1.617  -4.121 -21.799  1.00  0.00      TS   H  
ATOM    948  H3' ADE T   8      -3.311  -6.341 -21.103  1.00  0.00      TS   H  
ATOM    949  H4' ADE T   8      -4.819  -4.506 -19.811  1.00  0.00      TS   H  
ATOM    950  H5' ADE T   8      -4.726  -6.289 -18.031  1.00  0.00      TS   H  
ATOM    951  H61 ADE T   8       3.041  -1.903 -16.951  1.00  0.00      TS   H  
ATOM    952  H62 ADE T   8       3.587  -0.447 -17.487  1.00  0.00      TS   H  
ATOM    953 H2'' ADE T   8      -1.121  -5.398 -20.621  1.00  0.00      TS   H  
ATOM    954 H5'' ADE T   8      -4.884  -7.052 -19.519  1.00  0.00      TS   H  
ATOM    955  P   GUA T   9      -4.108  -4.997 -23.471  1.00  0.00      TS   P  
ATOM    956  O1P GUA T   9      -5.368  -5.704 -23.733  1.00  0.00      TS   O  
ATOM    957  O2P GUA T   9      -2.909  -5.762 -23.761  1.00  0.00      TS   O  
ATOM    958  C5' GUA T   9      -4.059  -2.364 -23.579  1.00  0.00      TS   C  
ATOM    959  O5' GUA T   9      -4.178  -3.691 -24.241  1.00  0.00      TS   O  
ATOM    960  C4' GUA T   9      -2.698  -1.614 -23.975  1.00  0.00      TS   C  
ATOM    961  O4' GUA T   9      -1.631  -1.974 -23.043  1.00  0.00      TS   O  
ATOM    962  C3' GUA T   9      -2.104  -2.077 -25.320  1.00  0.00      TS   C  
ATOM    963  O3' GUA T   9      -2.541  -1.235 -26.399  1.00  0.00      TS   O  
ATOM    964  C2' GUA T   9      -0.580  -1.875 -25.019  1.00  0.00      TS   C  
ATOM    965  C1' GUA T   9      -0.477  -1.444 -23.548  1.00  0.00      TS   C  
ATOM    966  N1  GUA T   9       3.554   0.268 -21.343  1.00  0.00      TS   N  
ATOM    967  C2  GUA T   9       2.727   0.948 -22.074  1.00  0.00      TS   C  
ATOM    968  N2  GUA T   9       2.825   2.243 -22.069  1.00  0.00      TS   N  
ATOM    969  N3  GUA T   9       1.766   0.408 -22.742  1.00  0.00      TS   N  
ATOM    970  C4  GUA T   9       1.650  -0.952 -22.469  1.00  0.00      TS   C  
ATOM    971  C5  GUA T   9       2.462  -1.765 -21.787  1.00  0.00      TS   C  
ATOM    972  C6  GUA T   9       3.514  -1.160 -21.149  1.00  0.00      TS   C  
ATOM    973  O6  GUA T   9       4.378  -1.677 -20.437  1.00  0.00      TS   O  
ATOM    974  N7  GUA T   9       2.080  -3.113 -21.857  1.00  0.00      TS   N  
ATOM    975  C8  GUA T   9       0.945  -3.083 -22.433  1.00  0.00      TS   C  
ATOM    976  N9  GUA T   9       0.600  -1.780 -22.781  1.00  0.00      TS   N  
ATOM    977  H1  GUA T   9       4.350   0.731 -20.927  1.00  0.00      TS   H  
ATOM    978  H8  GUA T   9       0.316  -3.966 -22.537  1.00  0.00      TS   H  
ATOM    979  H1' GUA T   9      -0.740  -0.364 -23.517  1.00  0.00      TS   H  
ATOM    980  H2' GUA T   9      -0.012  -1.203 -25.697  1.00  0.00      TS   H  
ATOM    981  H21 GUA T   9       3.762   2.543 -21.886  1.00  0.00      TS   H  
ATOM    982  H3' GUA T   9      -2.276  -3.146 -25.571  1.00  0.00      TS   H  
ATOM    983  H22 GUA T   9       2.162   2.827 -22.538  1.00  0.00      TS   H  
ATOM    984  H4' GUA T   9      -2.921  -0.526 -24.013  1.00  0.00      TS   H  
ATOM    985  H5' GUA T   9      -4.285  -2.268 -22.496  1.00  0.00      TS   H  
ATOM    986 H2'' GUA T   9      -0.155  -2.883 -25.213  1.00  0.00      TS   H  
ATOM    987 H5'' GUA T   9      -4.797  -1.723 -24.106  1.00  0.00      TS   H  
ATOM    988  P   CYT T  10      -2.028  -1.314 -27.854  1.00  0.00      TS   P  
ATOM    989  O1P CYT T  10      -3.084  -0.889 -28.813  1.00  0.00      TS   O  
ATOM    990  O2P CYT T  10      -1.356  -2.635 -28.060  1.00  0.00      TS   O  
ATOM    991  C5' CYT T  10      -1.200   1.158 -27.892  1.00  0.00      TS   C  
ATOM    992  O5' CYT T  10      -0.854  -0.239 -27.936  1.00  0.00      TS   O  
ATOM    993  C4' CYT T  10       0.045   2.046 -27.826  1.00  0.00      TS   C  
ATOM    994  O4' CYT T  10       0.656   1.960 -26.512  1.00  0.00      TS   O  
ATOM    995  C3' CYT T  10       1.189   1.691 -28.812  1.00  0.00      TS   C  
ATOM    996  O3' CYT T  10       0.767   2.288 -30.029  1.00  0.00      TS   O  
ATOM    997  C2' CYT T  10       2.340   2.444 -28.137  1.00  0.00      TS   C  
ATOM    998  C1' CYT T  10       2.073   2.155 -26.652  1.00  0.00      TS   C  
ATOM    999  N1  CYT T  10       2.747   1.118 -26.017  1.00  0.00      TS   N  
ATOM   1000  C2  CYT T  10       4.091   1.354 -25.614  1.00  0.00      TS   C  
ATOM   1001  O2  CYT T  10       4.703   2.403 -25.893  1.00  0.00      TS   O  
ATOM   1002  N3  CYT T  10       4.707   0.414 -24.923  1.00  0.00      TS   N  
ATOM   1003  C4  CYT T  10       4.228  -0.845 -24.911  1.00  0.00      TS   C  
ATOM   1004  N4  CYT T  10       4.893  -1.735 -24.226  1.00  0.00      TS   N  
ATOM   1005  C5  CYT T  10       2.975  -1.188 -25.527  1.00  0.00      TS   C  
ATOM   1006  C6  CYT T  10       2.281  -0.159 -26.001  1.00  0.00      TS   C  
ATOM   1007  H5  CYT T  10       2.608  -2.213 -25.476  1.00  0.00      TS   H  
ATOM   1008  H6  CYT T  10       1.260  -0.254 -26.374  1.00  0.00      TS   H  
ATOM   1009  H1' CYT T  10       2.178   3.148 -26.162  1.00  0.00      TS   H  
ATOM   1010  H2' CYT T  10       2.202   3.535 -28.303  1.00  0.00      TS   H  
ATOM   1011  H3' CYT T  10       1.340   0.590 -28.832  1.00  0.00      TS   H  
ATOM   1012  H4' CYT T  10      -0.225   3.094 -28.077  1.00  0.00      TS   H  
ATOM   1013  H41 CYT T  10       5.683  -1.383 -23.724  1.00  0.00      TS   H  
ATOM   1014  H5' CYT T  10      -1.882   1.354 -27.036  1.00  0.00      TS   H  
ATOM   1015  H42 CYT T  10       4.612  -2.690 -24.126  1.00  0.00      TS   H  
ATOM   1016 H2'' CYT T  10       3.331   2.108 -28.509  1.00  0.00      TS   H  
ATOM   1017 H5'' CYT T  10      -1.782   1.420 -28.802  1.00  0.00      TS   H  
ATOM   1018  P   THY T  11       1.561   1.900 -31.364  1.00  0.00      TS   P  
ATOM   1019  O1P THY T  11       0.795   2.416 -32.544  1.00  0.00      TS   O  
ATOM   1020  O2P THY T  11       1.688   0.445 -31.403  1.00  0.00      TS   O  
ATOM   1021  C5' THY T  11       3.052   3.962 -31.187  1.00  0.00      TS   C  
ATOM   1022  O5' THY T  11       2.957   2.509 -31.380  1.00  0.00      TS   O  
ATOM   1023  C4' THY T  11       4.575   4.391 -30.978  1.00  0.00      TS   C  
ATOM   1024  O4' THY T  11       5.177   3.684 -29.857  1.00  0.00      TS   O  
ATOM   1025  C3' THY T  11       5.501   3.993 -32.185  1.00  0.00      TS   C  
ATOM   1026  O3' THY T  11       6.373   5.153 -32.501  1.00  0.00      TS   O  
ATOM   1027  C2' THY T  11       6.162   2.678 -31.846  1.00  0.00      TS   C  
ATOM   1028  C1' THY T  11       6.220   2.822 -30.291  1.00  0.00      TS   C  
ATOM   1029  N1  THY T  11       6.138   1.494 -29.542  1.00  0.00      TS   N  
ATOM   1030  C2  THY T  11       7.085   1.361 -28.578  1.00  0.00      TS   C  
ATOM   1031  O2  THY T  11       7.893   2.235 -28.317  1.00  0.00      TS   O  
ATOM   1032  N3  THY T  11       7.009   0.151 -27.844  1.00  0.00      TS   N  
ATOM   1033  C4  THY T  11       6.138  -0.833 -28.105  1.00  0.00      TS   C  
ATOM   1034  O4  THY T  11       6.250  -1.935 -27.498  1.00  0.00      TS   O  
ATOM   1035  C5  THY T  11       5.155  -0.626 -29.053  1.00  0.00      TS   C  
ATOM   1036  C5M THY T  11       3.947  -1.512 -29.240  1.00  0.00      TS   C  
ATOM   1037  C6  THY T  11       5.200   0.499 -29.798  1.00  0.00      TS   C  
ATOM   1038  H3  THY T  11       7.800   0.022 -27.229  1.00  0.00      TS   H  
ATOM   1039  H6  THY T  11       4.403   0.740 -30.500  1.00  0.00      TS   H  
ATOM   1040  H1' THY T  11       7.153   3.415 -30.177  1.00  0.00      TS   H  
ATOM   1041  H2' THY T  11       7.173   2.556 -32.292  1.00  0.00      TS   H  
ATOM   1042  H3' THY T  11       4.825   3.865 -33.057  1.00  0.00      TS   H  
ATOM   1043  H4' THY T  11       4.549   5.490 -30.814  1.00  0.00      TS   H  
ATOM   1044  H5' THY T  11       2.509   4.275 -30.269  1.00  0.00      TS   H  
ATOM   1045  H51 THY T  11       4.245  -2.580 -29.305  1.00  0.00      TS   H  
ATOM   1046  H52 THY T  11       3.355  -1.201 -30.128  1.00  0.00      TS   H  
ATOM   1047  H53 THY T  11       3.169  -1.536 -28.447  1.00  0.00      TS   H  
ATOM   1048 H2'' THY T  11       5.467   1.882 -32.192  1.00  0.00      TS   H  
ATOM   1049 H5'' THY T  11       2.701   4.508 -32.089  1.00  0.00      TS   H  
ATOM   1050  P   ADE T  12       7.370   5.232 -33.626  1.00  0.00      TS   P  
ATOM   1051  O1P ADE T  12       7.329   6.615 -34.116  1.00  0.00      TS   O  
ATOM   1052  O2P ADE T  12       7.008   4.216 -34.642  1.00  0.00      TS   O  
ATOM   1053  C5' ADE T  12       9.488   5.743 -32.171  1.00  0.00      TS   C  
ATOM   1054  O5' ADE T  12       8.773   4.850 -32.976  1.00  0.00      TS   O  
ATOM   1055  C4' ADE T  12      10.983   5.264 -31.851  1.00  0.00      TS   C  
ATOM   1056  O4' ADE T  12      10.960   3.983 -31.118  1.00  0.00      TS   O  
ATOM   1057  C3' ADE T  12      11.698   4.830 -33.232  1.00  0.00      TS   C  
ATOM   1058  O3' ADE T  12      13.086   5.149 -33.281  1.00  0.00      TS   O  
ATOM   1059  C2' ADE T  12      11.396   3.364 -33.373  1.00  0.00      TS   C  
ATOM   1060  C1' ADE T  12      11.404   2.895 -31.906  1.00  0.00      TS   C  
ATOM   1061  N1  ADE T  12      10.302  -1.494 -29.166  1.00  0.00      TS   N  
ATOM   1062  C2  ADE T  12      11.268  -0.536 -29.021  1.00  0.00      TS   C  
ATOM   1063  N3  ADE T  12      11.446   0.634 -29.625  1.00  0.00      TS   N  
ATOM   1064  C4  ADE T  12      10.556   0.778 -30.627  1.00  0.00      TS   C  
ATOM   1065  C5  ADE T  12       9.524  -0.085 -30.889  1.00  0.00      TS   C  
ATOM   1066  C6  ADE T  12       9.421  -1.306 -30.140  1.00  0.00      TS   C  
ATOM   1067  N6  ADE T  12       8.391  -2.197 -30.217  1.00  0.00      TS   N  
ATOM   1068  N7  ADE T  12       8.791   0.318 -31.951  1.00  0.00      TS   N  
ATOM   1069  C8  ADE T  12       9.439   1.357 -32.358  1.00  0.00      TS   C  
ATOM   1070  N9  ADE T  12      10.477   1.754 -31.606  1.00  0.00      TS   N  
ATOM   1071  H2  ADE T  12      12.006  -0.615 -28.224  1.00  0.00      TS   H  
ATOM   1072  H8  ADE T  12       9.164   2.037 -33.164  1.00  0.00      TS   H  
ATOM   1073  H1' ADE T  12      12.399   2.567 -31.537  1.00  0.00      TS   H  
ATOM   1074  H2' ADE T  12      12.034   2.709 -34.006  1.00  0.00      TS   H  
ATOM   1075  H3' ADE T  12      11.106   5.355 -34.012  1.00  0.00      TS   H  
ATOM   1076  H4' ADE T  12      11.648   6.005 -31.357  1.00  0.00      TS   H  
ATOM   1077  H5' ADE T  12       9.083   5.955 -31.159  1.00  0.00      TS   H  
ATOM   1078  H61 ADE T  12       8.047  -2.515 -31.101  1.00  0.00      TS   H  
ATOM   1079  H62 ADE T  12       7.989  -2.720 -29.464  1.00  0.00      TS   H  
ATOM   1080 H2'' ADE T  12      10.355   3.322 -33.758  1.00  0.00      TS   H  
ATOM   1081 H5'' ADE T  12       9.608   6.667 -32.776  1.00  0.00      TS   H  
ATOM   1082  P   THY T  13      13.984   4.839 -34.546  1.00  0.00      TS   P  
ATOM   1083  O1P THY T  13      15.091   5.920 -34.681  1.00  0.00      TS   O  
ATOM   1084  O2P THY T  13      13.226   4.550 -35.793  1.00  0.00      TS   O  
ATOM   1085  C5' THY T  13      15.854   3.601 -33.209  1.00  0.00      TS   C  
ATOM   1086  O5' THY T  13      14.664   3.483 -34.064  1.00  0.00      TS   O  
ATOM   1087  C4' THY T  13      16.215   2.172 -32.593  1.00  0.00      TS   C  
ATOM   1088  O4' THY T  13      15.064   1.674 -31.879  1.00  0.00      TS   O  
ATOM   1089  C3' THY T  13      16.561   0.997 -33.488  1.00  0.00      TS   C  
ATOM   1090  O3' THY T  13      17.941   0.981 -33.923  1.00  0.00      TS   O  
ATOM   1091  C2' THY T  13      16.250  -0.213 -32.554  1.00  0.00      TS   C  
ATOM   1092  C1' THY T  13      15.058   0.251 -31.754  1.00  0.00      TS   C  
ATOM   1093  N1  THY T  13      13.783  -0.309 -32.207  1.00  0.00      TS   N  
ATOM   1094  C2  THY T  13      13.219  -1.390 -31.500  1.00  0.00      TS   C  
ATOM   1095  O2  THY T  13      13.815  -1.826 -30.481  1.00  0.00      TS   O  
ATOM   1096  N3  THY T  13      12.097  -1.963 -32.021  1.00  0.00      TS   N  
ATOM   1097  C4  THY T  13      11.305  -1.533 -33.074  1.00  0.00      TS   C  
ATOM   1098  O4  THY T  13      10.194  -2.008 -33.259  1.00  0.00      TS   O  
ATOM   1099  C5  THY T  13      11.969  -0.452 -33.871  1.00  0.00      TS   C  
ATOM   1100  C5M THY T  13      11.483  -0.197 -35.228  1.00  0.00      TS   C  
ATOM   1101  C6  THY T  13      13.131   0.066 -33.388  1.00  0.00      TS   C  
ATOM   1102  H3  THY T  13      11.946  -2.814 -31.497  1.00  0.00      TS   H  
ATOM   1103  H6  THY T  13      13.675   0.748 -34.041  1.00  0.00      TS   H  
ATOM   1104  H1' THY T  13      15.235   0.040 -30.677  1.00  0.00      TS   H  
ATOM   1105  H2' THY T  13      17.086  -0.480 -31.872  1.00  0.00      TS   H  
ATOM   1106  H3' THY T  13      15.816   1.065 -34.309  1.00  0.00      TS   H  
ATOM   1107  H4' THY T  13      16.966   2.437 -31.818  1.00  0.00      TS   H  
ATOM   1108  H5' THY T  13      15.670   4.281 -32.350  1.00  0.00      TS   H  
ATOM   1109  H51 THY T  13      11.760   0.806 -35.616  1.00  0.00      TS   H  
ATOM   1110  H52 THY T  13      10.381  -0.343 -35.238  1.00  0.00      TS   H  
ATOM   1111  H53 THY T  13      11.809  -0.769 -36.123  1.00  0.00      TS   H  
ATOM   1112 H2'' THY T  13      16.038  -1.146 -33.119  1.00  0.00      TS   H  
ATOM   1113 H5'' THY T  13      16.758   3.911 -33.777  1.00  0.00      TS   H  
ATOM   1114  P   ADE T  14      18.443   0.081 -35.150  1.00  0.00      TS   P  
ATOM   1115  O1P ADE T  14      19.887   0.430 -35.413  1.00  0.00      TS   O  
ATOM   1116  O2P ADE T  14      17.541   0.265 -36.344  1.00  0.00      TS   O  
ATOM   1117  C5' ADE T  14      19.052  -1.753 -33.386  1.00  0.00      TS   C  
ATOM   1118  O5' ADE T  14      18.471  -1.406 -34.652  1.00  0.00      TS   O  
ATOM   1119  C4' ADE T  14      18.966  -3.234 -33.003  1.00  0.00      TS   C  
ATOM   1120  O4' ADE T  14      17.586  -3.566 -32.667  1.00  0.00      TS   O  
ATOM   1121  C3' ADE T  14      19.352  -4.196 -34.171  1.00  0.00      TS   C  
ATOM   1122  O3' ADE T  14      20.028  -5.382 -33.743  1.00  0.00      TS   O  
ATOM   1123  C2' ADE T  14      17.971  -4.537 -34.770  1.00  0.00      TS   C  
ATOM   1124  C1' ADE T  14      17.105  -4.531 -33.599  1.00  0.00      TS   C  
ATOM   1125  N1  ADE T  14      12.240  -6.170 -33.811  1.00  0.00      TS   N  
ATOM   1126  C2  ADE T  14      13.359  -6.745 -33.353  1.00  0.00      TS   C  
ATOM   1127  N3  ADE T  14      14.588  -6.240 -33.304  1.00  0.00      TS   N  
ATOM   1128  C4  ADE T  14      14.649  -5.020 -33.830  1.00  0.00      TS   C  
ATOM   1129  C5  ADE T  14      13.636  -4.319 -34.269  1.00  0.00      TS   C  
ATOM   1130  C6  ADE T  14      12.341  -4.946 -34.329  1.00  0.00      TS   C  
ATOM   1131  N6  ADE T  14      11.135  -4.454 -34.631  1.00  0.00      TS   N  
ATOM   1132  N7  ADE T  14      14.013  -3.045 -34.665  1.00  0.00      TS   N  
ATOM   1133  C8  ADE T  14      15.316  -3.096 -34.467  1.00  0.00      TS   C  
ATOM   1134  N9  ADE T  14      15.749  -4.238 -33.916  1.00  0.00      TS   N  
ATOM   1135  H2  ADE T  14      13.230  -7.814 -33.182  1.00  0.00      TS   H  
ATOM   1136  H8  ADE T  14      16.078  -2.351 -34.701  1.00  0.00      TS   H  
ATOM   1137  H1' ADE T  14      17.117  -5.526 -33.104  1.00  0.00      TS   H  
ATOM   1138  H2' ADE T  14      18.045  -5.522 -35.279  1.00  0.00      TS   H  
ATOM   1139  H3' ADE T  14      20.006  -3.598 -34.842  1.00  0.00      TS   H  
ATOM   1140  H4' ADE T  14      19.628  -3.450 -32.137  1.00  0.00      TS   H  
ATOM   1141  H5' ADE T  14      18.889  -0.965 -32.621  1.00  0.00      TS   H  
ATOM   1142  H61 ADE T  14      10.357  -5.048 -34.425  1.00  0.00      TS   H  
ATOM   1143  H62 ADE T  14      11.016  -3.498 -34.898  1.00  0.00      TS   H  
ATOM   1144 H2'' ADE T  14      17.745  -3.665 -35.421  1.00  0.00      TS   H  
ATOM   1145 H5'' ADE T  14      20.146  -1.595 -33.499  1.00  0.00      TS   H  
ATOM   1146  P   THY T  15      20.687  -6.322 -34.834  1.00  0.00      TS   P  
ATOM   1147  O1P THY T  15      21.792  -7.038 -34.155  1.00  0.00      TS   O  
ATOM   1148  O2P THY T  15      21.086  -5.484 -35.996  1.00  0.00      TS   O  
ATOM   1149  C5' THY T  15      18.818  -8.000 -34.121  1.00  0.00      TS   C  
ATOM   1150  O5' THY T  15      19.574  -7.441 -35.178  1.00  0.00      TS   O  
ATOM   1151  C4' THY T  15      17.720  -8.964 -34.568  1.00  0.00      TS   C  
ATOM   1152  O4' THY T  15      16.498  -8.242 -34.899  1.00  0.00      TS   O  
ATOM   1153  C3' THY T  15      18.071  -9.704 -35.925  1.00  0.00      TS   C  
ATOM   1154  O3' THY T  15      17.738 -11.093 -35.759  1.00  0.00      TS   O  
ATOM   1155  C2' THY T  15      17.149  -8.992 -36.944  1.00  0.00      TS   C  
ATOM   1156  C1' THY T  15      15.943  -8.742 -36.068  1.00  0.00      TS   C  
ATOM   1157  N1  THY T  15      15.042  -7.713 -36.666  1.00  0.00      TS   N  
ATOM   1158  C2  THY T  15      13.708  -7.894 -36.556  1.00  0.00      TS   C  
ATOM   1159  O2  THY T  15      13.193  -8.876 -36.006  1.00  0.00      TS   O  
ATOM   1160  N3  THY T  15      12.909  -6.844 -37.123  1.00  0.00      TS   N  
ATOM   1161  C4  THY T  15      13.336  -5.698 -37.703  1.00  0.00      TS   C  
ATOM   1162  O4  THY T  15      12.603  -4.950 -38.342  1.00  0.00      TS   O  
ATOM   1163  C5  THY T  15      14.772  -5.513 -37.544  1.00  0.00      TS   C  
ATOM   1164  C5M THY T  15      15.398  -4.230 -37.849  1.00  0.00      TS   C  
ATOM   1165  C6  THY T  15      15.488  -6.508 -36.992  1.00  0.00      TS   C  
ATOM   1166  H3  THY T  15      11.925  -7.066 -37.162  1.00  0.00      TS   H  
ATOM   1167  H6  THY T  15      16.564  -6.384 -36.863  1.00  0.00      TS   H  
ATOM   1168  H1' THY T  15      15.492  -9.733 -35.846  1.00  0.00      TS   H  
ATOM   1169  H2' THY T  15      16.849  -9.659 -37.780  1.00  0.00      TS   H  
ATOM   1170  H3' THY T  15      19.136  -9.490 -36.160  1.00  0.00      TS   H  
ATOM   1171  H4' THY T  15      17.407  -9.607 -33.716  1.00  0.00      TS   H  
ATOM   1172  H5' THY T  15      18.376  -7.190 -33.503  1.00  0.00      TS   H  
ATOM   1173  H51 THY T  15      15.852  -4.425 -38.844  1.00  0.00      TS   H  
ATOM   1174  H52 THY T  15      16.329  -4.051 -37.271  1.00  0.00      TS   H  
ATOM   1175  H53 THY T  15      14.790  -3.301 -37.793  1.00  0.00      TS   H  
ATOM   1176 H2'' THY T  15      17.673  -8.098 -37.347  1.00  0.00      TS   H  
ATOM   1177 H5'' THY T  15      19.433  -8.550 -33.377  1.00  0.00      TS   H  
ATOM   1178  P   ADE T  16      18.298 -12.042 -36.891  1.00  0.00      TS   P  
ATOM   1179  O1P ADE T  16      19.076 -13.147 -36.246  1.00  0.00      TS   O  
ATOM   1180  O2P ADE T  16      19.016 -11.214 -37.898  1.00  0.00      TS   O  
ATOM   1181  C5' ADE T  16      16.073 -13.237 -36.471  1.00  0.00      TS   C  
ATOM   1182  O5' ADE T  16      16.974 -12.682 -37.432  1.00  0.00      TS   O  
ATOM   1183  C4' ADE T  16      14.969 -14.097 -37.052  1.00  0.00      TS   C  
ATOM   1184  O4' ADE T  16      13.827 -13.227 -37.328  1.00  0.00      TS   O  
ATOM   1185  C3' ADE T  16      15.312 -14.857 -38.372  1.00  0.00      TS   C  
ATOM   1186  O3' ADE T  16      14.679 -16.128 -38.403  1.00  0.00      TS   O  
ATOM   1187  C2' ADE T  16      14.807 -13.922 -39.367  1.00  0.00      TS   C  
ATOM   1188  C1' ADE T  16      13.618 -13.314 -38.635  1.00  0.00      TS   C  
ATOM   1189  N1  ADE T  16      10.417  -9.728 -40.442  1.00  0.00      TS   N  
ATOM   1190  C2  ADE T  16      10.255 -11.063 -40.262  1.00  0.00      TS   C  
ATOM   1191  N3  ADE T  16      11.155 -11.957 -39.897  1.00  0.00      TS   N  
ATOM   1192  C4  ADE T  16      12.299 -11.330 -39.516  1.00  0.00      TS   C  
ATOM   1193  C5  ADE T  16      12.691  -9.985 -39.777  1.00  0.00      TS   C  
ATOM   1194  C6  ADE T  16      11.639  -9.146 -40.234  1.00  0.00      TS   C  
ATOM   1195  N6  ADE T  16      11.746  -7.829 -40.326  1.00  0.00      TS   N  
ATOM   1196  N7  ADE T  16      13.955  -9.806 -39.455  1.00  0.00      TS   N  
ATOM   1197  C8  ADE T  16      14.343 -10.945 -38.949  1.00  0.00      TS   C  
ATOM   1198  N9  ADE T  16      13.469 -11.919 -38.979  1.00  0.00      TS   N  
ATOM   1199  H2  ADE T  16       9.243 -11.315 -40.580  1.00  0.00      TS   H  
ATOM   1200  H8  ADE T  16      15.370 -11.187 -38.674  1.00  0.00      TS   H  
ATOM   1201  H1' ADE T  16      12.712 -13.953 -38.727  1.00  0.00      TS   H  
ATOM   1202  H2' ADE T  16      14.451 -14.422 -40.293  1.00  0.00      TS   H  
ATOM   1203  H3' ADE T  16      16.417 -14.974 -38.363  1.00  0.00      TS   H  
ATOM   1204  H4' ADE T  16      14.661 -14.895 -36.342  1.00  0.00      TS   H  
ATOM   1205  H5' ADE T  16      15.615 -12.426 -35.866  1.00  0.00      TS   H  
ATOM   1206  H61 ADE T  16      12.581  -7.333 -40.088  1.00  0.00      TS   H  
ATOM   1207  H62 ADE T  16      10.885  -7.321 -40.330  1.00  0.00      TS   H  
ATOM   1208 H2'' ADE T  16      15.500 -13.086 -39.606  1.00  0.00      TS   H  
ATOM   1209 H5'' ADE T  16      16.685 -13.876 -35.798  1.00  0.00      TS   H  
ATOM   1210  P   THY T  17      15.013 -17.000 -39.752  1.00  0.00      TS   P  
ATOM   1211  O1P THY T  17      15.338 -18.414 -39.377  1.00  0.00      TS   O  
ATOM   1212  O2P THY T  17      15.997 -16.330 -40.592  1.00  0.00      TS   O  
ATOM   1213  C5' THY T  17      12.404 -17.100 -39.825  1.00  0.00      TS   C  
ATOM   1214  O5' THY T  17      13.623 -17.014 -40.578  1.00  0.00      TS   O  
ATOM   1215  C4' THY T  17      11.111 -16.792 -40.606  1.00  0.00      TS   C  
ATOM   1216  O4' THY T  17      11.047 -15.379 -40.984  1.00  0.00      TS   O  
ATOM   1217  C3' THY T  17      11.046 -17.532 -41.961  1.00  0.00      TS   C  
ATOM   1218  O3' THY T  17       9.747 -18.154 -42.213  1.00  0.00      TS   O  
ATOM   1219  C2' THY T  17      11.437 -16.468 -43.012  1.00  0.00      TS   C  
ATOM   1220  C1' THY T  17      10.901 -15.213 -42.420  1.00  0.00      TS   C  
ATOM   1221  N1  THY T  17      11.420 -13.913 -42.818  1.00  0.00      TS   N  
ATOM   1222  C2  THY T  17      10.649 -12.910 -43.171  1.00  0.00      TS   C  
ATOM   1223  O2  THY T  17       9.429 -13.084 -43.244  1.00  0.00      TS   O  
ATOM   1224  N3  THY T  17      11.269 -11.710 -43.389  1.00  0.00      TS   N  
ATOM   1225  C4  THY T  17      12.540 -11.361 -43.206  1.00  0.00      TS   C  
ATOM   1226  O4  THY T  17      13.018 -10.252 -43.383  1.00  0.00      TS   O  
ATOM   1227  C5  THY T  17      13.351 -12.508 -42.773  1.00  0.00      TS   C  
ATOM   1228  C5M THY T  17      14.797 -12.389 -42.583  1.00  0.00      TS   C  
ATOM   1229  C6  THY T  17      12.729 -13.705 -42.531  1.00  0.00      TS   C  
ATOM   1230  H3  THY T  17      10.633 -10.949 -43.575  1.00  0.00      TS   H  
ATOM   1231  H6  THY T  17      13.297 -14.517 -42.076  1.00  0.00      TS   H  
ATOM   1232  H1' THY T  17       9.819 -15.266 -42.662  1.00  0.00      TS   H  
ATOM   1233  H2' THY T  17      10.972 -16.659 -44.004  1.00  0.00      TS   H  
ATOM   1234  H3' THY T  17      11.846 -18.299 -41.888  1.00  0.00      TS   H  
ATOM   1235  H4' THY T  17      10.273 -17.123 -39.958  1.00  0.00      TS   H  
ATOM   1236  H5' THY T  17      12.388 -16.436 -38.934  1.00  0.00      TS   H  
ATOM   1237  H51 THY T  17      15.385 -11.963 -43.425  1.00  0.00      TS   H  
ATOM   1238  H52 THY T  17      15.240 -13.390 -42.395  1.00  0.00      TS   H  
ATOM   1239  H53 THY T  17      14.972 -11.745 -41.694  1.00  0.00      TS   H  
ATOM   1240 H2'' THY T  17      12.542 -16.576 -43.076  1.00  0.00      TS   H  
ATOM   1241 H5'' THY T  17      12.327 -18.170 -39.540  1.00  0.00      TS   H  
ATOM   1242  P   ADE T  18       9.552 -19.241 -43.389  1.00  0.00      TS   P  
ATOM   1243  O1P ADE T  18       8.648 -20.253 -42.902  1.00  0.00      TS   O  
ATOM   1244  O2P ADE T  18      10.825 -19.657 -44.004  1.00  0.00      TS   O  
ATOM   1245  C5' ADE T  18       7.702 -17.659 -44.588  1.00  0.00      TS   C  
ATOM   1246  O5' ADE T  18       8.879 -18.495 -44.567  1.00  0.00      TS   O  
ATOM   1247  C4' ADE T  18       7.694 -16.668 -45.697  1.00  0.00      TS   C  
ATOM   1248  O4' ADE T  18       8.770 -15.759 -45.476  1.00  0.00      TS   O  
ATOM   1249  C3' ADE T  18       7.907 -17.350 -47.079  1.00  0.00      TS   C  
ATOM   1250  O3' ADE T  18       6.945 -16.897 -48.088  1.00  0.00      TS   O  
ATOM   1251  C2' ADE T  18       9.235 -16.823 -47.460  1.00  0.00      TS   C  
ATOM   1252  C1' ADE T  18       9.193 -15.472 -46.831  1.00  0.00      TS   C  
ATOM   1253  N1  ADE T  18      11.800 -10.944 -46.587  1.00  0.00      TS   N  
ATOM   1254  C2  ADE T  18      10.507 -11.225 -46.607  1.00  0.00      TS   C  
ATOM   1255  N3  ADE T  18       9.845 -12.388 -46.806  1.00  0.00      TS   N  
ATOM   1256  C4  ADE T  18      10.747 -13.398 -46.724  1.00  0.00      TS   C  
ATOM   1257  C5  ADE T  18      12.092 -13.265 -46.518  1.00  0.00      TS   C  
ATOM   1258  C6  ADE T  18      12.633 -12.029 -46.499  1.00  0.00      TS   C  
ATOM   1259  N6  ADE T  18      13.950 -11.853 -46.302  1.00  0.00      TS   N  
ATOM   1260  N7  ADE T  18      12.691 -14.599 -46.484  1.00  0.00      TS   N  
ATOM   1261  C8  ADE T  18      11.623 -15.417 -46.460  1.00  0.00      TS   C  
ATOM   1262  N9  ADE T  18      10.452 -14.778 -46.728  1.00  0.00      TS   N  
ATOM   1263  H2  ADE T  18       9.878 -10.335 -46.578  1.00  0.00      TS   H  
ATOM   1264  H8  ADE T  18      11.611 -16.506 -46.418  1.00  0.00      TS   H  
ATOM   1265  H1' ADE T  18       8.511 -14.726 -47.294  1.00  0.00      TS   H  
ATOM   1266  H2' ADE T  18       9.449 -16.802 -48.550  1.00  0.00      TS   H  
ATOM   1267  H3' ADE T  18       8.044 -18.451 -47.016  1.00  0.00      TS   H  
ATOM   1268  H4' ADE T  18       6.769 -16.057 -45.775  1.00  0.00      TS   H  
ATOM   1269  H5' ADE T  18       7.703 -17.040 -43.665  1.00  0.00      TS   H  
ATOM   1270  H61 ADE T  18      14.612 -12.485 -45.899  1.00  0.00      TS   H  
ATOM   1271  H62 ADE T  18      14.286 -10.912 -46.312  1.00  0.00      TS   H  
ATOM   1272 H2'' ADE T  18       9.992 -17.517 -47.038  1.00  0.00      TS   H  
ATOM   1273 H5'' ADE T  18       6.808 -18.313 -44.663  1.00  0.00      TS   H  
ATOM   1274  P   ADE T  19       5.921 -17.895 -48.600  1.00  0.00      TS   P  
ATOM   1275  O1P ADE T  19       5.390 -18.647 -47.412  1.00  0.00      TS   O  
ATOM   1276  O2P ADE T  19       6.541 -18.650 -49.686  1.00  0.00      TS   O  
ATOM   1277  C5' ADE T  19       4.291 -15.856 -48.404  1.00  0.00      TS   C  
ATOM   1278  O5' ADE T  19       4.859 -16.952 -49.162  1.00  0.00      TS   O  
ATOM   1279  C4' ADE T  19       4.368 -14.518 -49.153  1.00  0.00      TS   C  
ATOM   1280  O4' ADE T  19       5.735 -14.054 -49.297  1.00  0.00      TS   O  
ATOM   1281  C3' ADE T  19       3.734 -14.527 -50.592  1.00  0.00      TS   C  
ATOM   1282  O3' ADE T  19       3.128 -13.258 -50.805  1.00  0.00      TS   O  
ATOM   1283  C2' ADE T  19       4.953 -14.596 -51.480  1.00  0.00      TS   C  
ATOM   1284  C1' ADE T  19       5.999 -13.831 -50.707  1.00  0.00      TS   C  
ATOM   1285  N1  ADE T  19      10.970 -12.763 -49.879  1.00  0.00      TS   N  
ATOM   1286  C2  ADE T  19       9.853 -11.983 -49.854  1.00  0.00      TS   C  
ATOM   1287  N3  ADE T  19       8.626 -12.366 -50.209  1.00  0.00      TS   N  
ATOM   1288  C4  ADE T  19       8.543 -13.659 -50.595  1.00  0.00      TS   C  
ATOM   1289  C5  ADE T  19       9.618 -14.497 -50.723  1.00  0.00      TS   C  
ATOM   1290  C6  ADE T  19      10.886 -14.039 -50.281  1.00  0.00      TS   C  
ATOM   1291  N6  ADE T  19      11.988 -14.771 -50.426  1.00  0.00      TS   N  
ATOM   1292  N7  ADE T  19       9.116 -15.761 -51.177  1.00  0.00      TS   N  
ATOM   1293  C8  ADE T  19       7.789 -15.619 -51.248  1.00  0.00      TS   C  
ATOM   1294  N9  ADE T  19       7.361 -14.372 -50.952  1.00  0.00      TS   N  
ATOM   1295  H2  ADE T  19      10.101 -11.009 -49.431  1.00  0.00      TS   H  
ATOM   1296  H8  ADE T  19       7.073 -16.379 -51.561  1.00  0.00      TS   H  
ATOM   1297  H1' ADE T  19       5.860 -12.750 -50.931  1.00  0.00      TS   H  
ATOM   1298  H2' ADE T  19       4.848 -14.263 -52.534  1.00  0.00      TS   H  
ATOM   1299  H3' ADE T  19       3.040 -15.395 -50.580  1.00  0.00      TS   H  
ATOM   1300  H4' ADE T  19       3.782 -13.824 -48.513  1.00  0.00      TS   H  
ATOM   1301  H5' ADE T  19       4.813 -15.705 -47.435  1.00  0.00      TS   H  
ATOM   1302  H61 ADE T  19      12.855 -14.478 -50.024  1.00  0.00      TS   H  
ATOM   1303  H62 ADE T  19      12.089 -15.463 -51.140  1.00  0.00      TS   H  
ATOM   1304 H2'' ADE T  19       5.188 -15.681 -51.524  1.00  0.00      TS   H  
ATOM   1305 H5'' ADE T  19       3.244 -16.160 -48.191  1.00  0.00      TS   H  
ATOM   1306  P   GUA T  20       2.168 -12.924 -51.954  1.00  0.00      TS   P  
ATOM   1307  O1P GUA T  20       1.124 -12.083 -51.433  1.00  0.00      TS   O  
ATOM   1308  O2P GUA T  20       1.808 -14.159 -52.678  1.00  0.00      TS   O  
ATOM   1309  C5' GUA T  20       3.399 -10.667 -52.680  1.00  0.00      TS   C  
ATOM   1310  O5' GUA T  20       3.048 -12.040 -52.962  1.00  0.00      TS   O  
ATOM   1311  C4' GUA T  20       4.415 -10.023 -53.696  1.00  0.00      TS   C  
ATOM   1312  O4' GUA T  20       5.852 -10.380 -53.310  1.00  0.00      TS   O  
ATOM   1313  C3' GUA T  20       4.295 -10.509 -55.127  1.00  0.00      TS   C  
ATOM   1314  O3' GUA T  20       4.372  -9.537 -56.156  1.00  0.00      TS   O  
ATOM   1315  C2' GUA T  20       5.458 -11.489 -55.308  1.00  0.00      TS   C  
ATOM   1316  C1' GUA T  20       6.523 -10.813 -54.474  1.00  0.00      TS   C  
ATOM   1317  N1  GUA T  20      11.422 -10.942 -53.081  1.00  0.00      TS   N  
ATOM   1318  C2  GUA T  20      10.583  -9.838 -53.195  1.00  0.00      TS   C  
ATOM   1319  N2  GUA T  20      11.163  -8.722 -52.771  1.00  0.00      TS   N  
ATOM   1320  N3  GUA T  20       9.312  -9.936 -53.595  1.00  0.00      TS   N  
ATOM   1321  C4  GUA T  20       8.905 -11.186 -53.810  1.00  0.00      TS   C  
ATOM   1322  C5  GUA T  20       9.706 -12.363 -53.770  1.00  0.00      TS   C  
ATOM   1323  C6  GUA T  20      11.097 -12.215 -53.393  1.00  0.00      TS   C  
ATOM   1324  O6  GUA T  20      12.035 -13.098 -53.311  1.00  0.00      TS   O  
ATOM   1325  N7  GUA T  20       8.976 -13.469 -54.132  1.00  0.00      TS   N  
ATOM   1326  C8  GUA T  20       7.754 -13.044 -54.365  1.00  0.00      TS   C  
ATOM   1327  N9  GUA T  20       7.645 -11.671 -54.209  1.00  0.00      TS   N  
ATOM   1328  H1  GUA T  20      12.379 -10.825 -52.776  1.00  0.00      TS   H  
ATOM   1329  H8  GUA T  20       6.965 -13.634 -54.829  1.00  0.00      TS   H  
ATOM   1330  H1' GUA T  20       6.958  -9.904 -54.942  1.00  0.00      TS   H  
ATOM   1331  H2' GUA T  20       5.862 -11.625 -56.334  1.00  0.00      TS   H  
ATOM   1332  H21 GUA T  20      10.517  -8.013 -52.486  1.00  0.00      TS   H  
ATOM   1333  H3' GUA T  20       3.298 -10.997 -55.178  1.00  0.00      TS   H  
ATOM   1334  H22 GUA T  20      12.150  -8.739 -52.619  1.00  0.00      TS   H  
ATOM   1335  H4' GUA T  20       4.419  -8.914 -53.634  1.00  0.00      TS   H  
ATOM   1336  H5' GUA T  20       3.838 -10.611 -51.660  1.00  0.00      TS   H  
ATOM   1337  H3T GUA T  20       5.092  -9.688 -56.773  1.00  0.00      TS   H  
ATOM   1338 H2'' GUA T  20       5.113 -12.439 -54.848  1.00  0.00      TS   H  
ATOM   1339 H5'' GUA T  20       2.472 -10.057 -52.730  1.00  0.00      TS   H  
TER   
END
