# Supplementary material for: CRISPR-Cas12a exploits R-loop asymmetry to form double-strand breaks
Source: eLife. 2020 Jun 10;9:e55143. doi: 10.7554/eLife.55143 (PMC7286691; doi:10.7554/eLife.55143)
Supplement: Figure 5—source data 2. [file elife-55143-fig5-data2.zip › Figure 5ΓÇöSource Data 2/Example_MD_trajectories/5prime_boundary/5prime_boundary_20.pdb]

ATOM      1  C5' CYT B   1      19.716 -12.230 -54.291  1.00  0.00      BS   C  
ATOM      2  O5' CYT B   1      18.688 -13.014 -53.696  1.00  0.00      BS   O  
ATOM      3  C4' CYT B   1      19.319 -11.488 -55.512  1.00  0.00      BS   C  
ATOM      4  O4' CYT B   1      18.679 -12.479 -56.469  1.00  0.00      BS   O  
ATOM      5  C3' CYT B   1      18.279 -10.365 -55.279  1.00  0.00      BS   C  
ATOM      6  O3' CYT B   1      18.414  -9.235 -56.155  1.00  0.00      BS   O  
ATOM      7  C2' CYT B   1      17.029 -10.994 -55.757  1.00  0.00      BS   C  
ATOM      8  C1' CYT B   1      17.449 -11.915 -56.878  1.00  0.00      BS   C  
ATOM      9  N1  CYT B   1      16.474 -13.015 -57.132  1.00  0.00      BS   N  
ATOM     10  C2  CYT B   1      15.318 -12.717 -57.855  1.00  0.00      BS   C  
ATOM     11  O2  CYT B   1      15.282 -11.590 -58.374  1.00  0.00      BS   O  
ATOM     12  N3  CYT B   1      14.357 -13.614 -58.022  1.00  0.00      BS   N  
ATOM     13  C4  CYT B   1      14.459 -14.808 -57.474  1.00  0.00      BS   C  
ATOM     14  N4  CYT B   1      13.511 -15.689 -57.590  1.00  0.00      BS   N  
ATOM     15  C5  CYT B   1      15.633 -15.195 -56.710  1.00  0.00      BS   C  
ATOM     16  C6  CYT B   1      16.563 -14.221 -56.488  1.00  0.00      BS   C  
ATOM     17  H5  CYT B   1      15.607 -16.202 -56.294  1.00  0.00      BS   H  
ATOM     18  H6  CYT B   1      17.515 -14.425 -55.998  1.00  0.00      BS   H  
ATOM     19  H1' CYT B   1      17.636 -11.286 -57.775  1.00  0.00      BS   H  
ATOM     20  H2' CYT B   1      16.220 -10.309 -56.094  1.00  0.00      BS   H  
ATOM     21  H3' CYT B   1      18.365 -10.090 -54.207  1.00  0.00      BS   H  
ATOM     22  H4' CYT B   1      20.159 -10.960 -56.012  1.00  0.00      BS   H  
ATOM     23  H41 CYT B   1      12.956 -15.575 -58.415  1.00  0.00      BS   H  
ATOM     24  H5' CYT B   1      20.683 -12.766 -54.396  1.00  0.00      BS   H  
ATOM     25  H42 CYT B   1      13.564 -16.618 -57.227  1.00  0.00      BS   H  
ATOM     26  H5T CYT B   1      18.858 -13.923 -53.955  1.00  0.00      BS   H  
ATOM     27 H2'' CYT B   1      16.564 -11.615 -54.963  1.00  0.00      BS   H  
ATOM     28 H5'' CYT B   1      20.034 -11.531 -53.488  1.00  0.00      BS   H  
ATOM     29  P   THY B   2      18.966  -7.883 -55.657  1.00  0.00      BS   P  
ATOM     30  O1P THY B   2      18.574  -6.779 -56.531  1.00  0.00      BS   O  
ATOM     31  O2P THY B   2      20.431  -8.043 -55.457  1.00  0.00      BS   O  
ATOM     32  C5' THY B   2      16.778  -7.474 -54.353  1.00  0.00      BS   C  
ATOM     33  O5' THY B   2      18.215  -7.754 -54.239  1.00  0.00      BS   O  
ATOM     34  C4' THY B   2      16.057  -7.441 -52.915  1.00  0.00      BS   C  
ATOM     35  O4' THY B   2      16.264  -8.539 -51.994  1.00  0.00      BS   O  
ATOM     36  C3' THY B   2      16.542  -6.228 -52.006  1.00  0.00      BS   C  
ATOM     37  O3' THY B   2      15.962  -4.990 -52.281  1.00  0.00      BS   O  
ATOM     38  C2' THY B   2      16.158  -6.745 -50.611  1.00  0.00      BS   C  
ATOM     39  C1' THY B   2      15.610  -8.157 -50.836  1.00  0.00      BS   C  
ATOM     40  N1  THY B   2      15.870  -9.249 -49.846  1.00  0.00      BS   N  
ATOM     41  C2  THY B   2      15.076 -10.341 -49.908  1.00  0.00      BS   C  
ATOM     42  O2  THY B   2      14.192 -10.525 -50.723  1.00  0.00      BS   O  
ATOM     43  N3  THY B   2      15.428 -11.369 -49.042  1.00  0.00      BS   N  
ATOM     44  C4  THY B   2      16.607 -11.413 -48.208  1.00  0.00      BS   C  
ATOM     45  O4  THY B   2      17.033 -12.476 -47.747  1.00  0.00      BS   O  
ATOM     46  C5  THY B   2      17.410 -10.251 -48.299  1.00  0.00      BS   C  
ATOM     47  C5M THY B   2      18.805 -10.147 -47.606  1.00  0.00      BS   C  
ATOM     48  C6  THY B   2      17.059  -9.251 -49.112  1.00  0.00      BS   C  
ATOM     49  H3  THY B   2      14.834 -12.186 -49.036  1.00  0.00      BS   H  
ATOM     50  H6  THY B   2      17.747  -8.425 -49.295  1.00  0.00      BS   H  
ATOM     51  H1' THY B   2      14.551  -7.918 -51.071  1.00  0.00      BS   H  
ATOM     52  H2' THY B   2      15.373  -6.148 -50.098  1.00  0.00      BS   H  
ATOM     53  H3' THY B   2      17.650  -6.153 -51.988  1.00  0.00      BS   H  
ATOM     54  H4' THY B   2      14.957  -7.392 -53.064  1.00  0.00      BS   H  
ATOM     55  H5' THY B   2      16.324  -8.152 -55.106  1.00  0.00      BS   H  
ATOM     56  H51 THY B   2      19.600 -10.716 -48.133  1.00  0.00      BS   H  
ATOM     57  H52 THY B   2      18.738 -10.553 -46.574  1.00  0.00      BS   H  
ATOM     58  H53 THY B   2      19.175  -9.128 -47.368  1.00  0.00      BS   H  
ATOM     59 H2'' THY B   2      17.009  -6.719 -49.898  1.00  0.00      BS   H  
ATOM     60 H5'' THY B   2      16.610  -6.450 -54.748  1.00  0.00      BS   H  
ATOM     61  P   THY B   3      14.642  -4.599 -52.841  1.00  0.00      BS   P  
ATOM     62  O1P THY B   3      14.555  -5.125 -54.208  1.00  0.00      BS   O  
ATOM     63  O2P THY B   3      14.494  -3.171 -52.576  1.00  0.00      BS   O  
ATOM     64  C5' THY B   3      12.399  -5.875 -52.335  1.00  0.00      BS   C  
ATOM     65  O5' THY B   3      13.649  -5.334 -51.868  1.00  0.00      BS   O  
ATOM     66  C4' THY B   3      11.459  -6.417 -51.172  1.00  0.00      BS   C  
ATOM     67  O4' THY B   3      12.226  -7.327 -50.356  1.00  0.00      BS   O  
ATOM     68  C3' THY B   3      10.916  -5.339 -50.183  1.00  0.00      BS   C  
ATOM     69  O3' THY B   3       9.506  -5.539 -49.951  1.00  0.00      BS   O  
ATOM     70  C2' THY B   3      11.656  -5.682 -48.928  1.00  0.00      BS   C  
ATOM     71  C1' THY B   3      11.807  -7.166 -49.032  1.00  0.00      BS   C  
ATOM     72  N1  THY B   3      12.700  -7.793 -48.117  1.00  0.00      BS   N  
ATOM     73  C2  THY B   3      12.477  -9.060 -47.631  1.00  0.00      BS   C  
ATOM     74  O2  THY B   3      11.509  -9.795 -47.876  1.00  0.00      BS   O  
ATOM     75  N3  THY B   3      13.418  -9.435 -46.722  1.00  0.00      BS   N  
ATOM     76  C4  THY B   3      14.577  -8.853 -46.434  1.00  0.00      BS   C  
ATOM     77  O4  THY B   3      15.387  -9.548 -45.800  1.00  0.00      BS   O  
ATOM     78  C5  THY B   3      14.804  -7.570 -47.121  1.00  0.00      BS   C  
ATOM     79  C5M THY B   3      16.033  -6.682 -46.897  1.00  0.00      BS   C  
ATOM     80  C6  THY B   3      13.863  -7.112 -47.925  1.00  0.00      BS   C  
ATOM     81  H3  THY B   3      13.363 -10.381 -46.374  1.00  0.00      BS   H  
ATOM     82  H6  THY B   3      14.081  -6.259 -48.567  1.00  0.00      BS   H  
ATOM     83  H1' THY B   3      10.819  -7.667 -48.949  1.00  0.00      BS   H  
ATOM     84  H2' THY B   3      11.089  -5.517 -47.986  1.00  0.00      BS   H  
ATOM     85  H3' THY B   3      11.118  -4.407 -50.754  1.00  0.00      BS   H  
ATOM     86  H4' THY B   3      10.609  -6.963 -51.635  1.00  0.00      BS   H  
ATOM     87  H5' THY B   3      12.646  -6.733 -52.997  1.00  0.00      BS   H  
ATOM     88  H51 THY B   3      16.638  -6.738 -47.826  1.00  0.00      BS   H  
ATOM     89  H52 THY B   3      16.657  -7.187 -46.128  1.00  0.00      BS   H  
ATOM     90  H53 THY B   3      15.901  -5.671 -46.456  1.00  0.00      BS   H  
ATOM     91 H2'' THY B   3      12.650  -5.191 -48.851  1.00  0.00      BS   H  
ATOM     92 H5'' THY B   3      11.787  -5.130 -52.888  1.00  0.00      BS   H  
ATOM     93  P   ADE B   4       8.669  -4.263 -49.589  1.00  0.00      BS   P  
ATOM     94  O1P ADE B   4       8.522  -3.390 -50.765  1.00  0.00      BS   O  
ATOM     95  O2P ADE B   4       9.220  -3.645 -48.391  1.00  0.00      BS   O  
ATOM     96  C5' ADE B   4       6.621  -5.898 -49.832  1.00  0.00      BS   C  
ATOM     97  O5' ADE B   4       7.287  -4.816 -49.190  1.00  0.00      BS   O  
ATOM     98  C4' ADE B   4       6.260  -6.961 -48.831  1.00  0.00      BS   C  
ATOM     99  O4' ADE B   4       7.440  -7.412 -48.164  1.00  0.00      BS   O  
ATOM    100  C3' ADE B   4       5.401  -6.384 -47.622  1.00  0.00      BS   C  
ATOM    101  O3' ADE B   4       4.235  -7.130 -47.247  1.00  0.00      BS   O  
ATOM    102  C2' ADE B   4       6.417  -6.390 -46.455  1.00  0.00      BS   C  
ATOM    103  C1' ADE B   4       7.244  -7.578 -46.771  1.00  0.00      BS   C  
ATOM    104  N1  ADE B   4      10.635  -9.772 -43.428  1.00  0.00      BS   N  
ATOM    105  C2  ADE B   4       9.340 -10.048 -43.702  1.00  0.00      BS   C  
ATOM    106  N3  ADE B   4       8.562  -9.385 -44.504  1.00  0.00      BS   N  
ATOM    107  C4  ADE B   4       9.055  -8.322 -45.084  1.00  0.00      BS   C  
ATOM    108  C5  ADE B   4      10.359  -7.872 -44.820  1.00  0.00      BS   C  
ATOM    109  C6  ADE B   4      11.204  -8.622 -43.946  1.00  0.00      BS   C  
ATOM    110  N6  ADE B   4      12.413  -8.203 -43.528  1.00  0.00      BS   N  
ATOM    111  N7  ADE B   4      10.666  -6.830 -45.630  1.00  0.00      BS   N  
ATOM    112  C8  ADE B   4       9.596  -6.680 -46.356  1.00  0.00      BS   C  
ATOM    113  N9  ADE B   4       8.607  -7.560 -46.068  1.00  0.00      BS   N  
ATOM    114  H2  ADE B   4       9.066 -10.962 -43.175  1.00  0.00      BS   H  
ATOM    115  H8  ADE B   4       9.449  -5.912 -47.115  1.00  0.00      BS   H  
ATOM    116  H1' ADE B   4       6.769  -8.552 -46.529  1.00  0.00      BS   H  
ATOM    117  H2' ADE B   4       5.938  -6.437 -45.453  1.00  0.00      BS   H  
ATOM    118  H3' ADE B   4       5.280  -5.304 -47.856  1.00  0.00      BS   H  
ATOM    119  H4' ADE B   4       5.683  -7.815 -49.249  1.00  0.00      BS   H  
ATOM    120  H5' ADE B   4       7.160  -6.317 -50.708  1.00  0.00      BS   H  
ATOM    121  H61 ADE B   4      12.679  -8.840 -42.805  1.00  0.00      BS   H  
ATOM    122  H62 ADE B   4      12.935  -7.425 -43.876  1.00  0.00      BS   H  
ATOM    123 H2'' ADE B   4       6.990  -5.441 -46.529  1.00  0.00      BS   H  
ATOM    124 H5'' ADE B   4       5.670  -5.460 -50.203  1.00  0.00      BS   H  
ATOM    125  P   THY B   5       3.145  -6.406 -46.363  1.00  0.00      BS   P  
ATOM    126  O1P THY B   5       1.785  -6.669 -46.850  1.00  0.00      BS   O  
ATOM    127  O2P THY B   5       3.453  -4.936 -46.234  1.00  0.00      BS   O  
ATOM    128  C5' THY B   5       2.573  -8.346 -44.702  1.00  0.00      BS   C  
ATOM    129  O5' THY B   5       3.129  -7.027 -44.893  1.00  0.00      BS   O  
ATOM    130  C4' THY B   5       2.843  -8.869 -43.284  1.00  0.00      BS   C  
ATOM    131  O4' THY B   5       4.242  -8.839 -43.043  1.00  0.00      BS   O  
ATOM    132  C3' THY B   5       2.266  -7.899 -42.224  1.00  0.00      BS   C  
ATOM    133  O3' THY B   5       1.553  -8.588 -41.258  1.00  0.00      BS   O  
ATOM    134  C2' THY B   5       3.477  -7.096 -41.701  1.00  0.00      BS   C  
ATOM    135  C1' THY B   5       4.483  -8.106 -41.830  1.00  0.00      BS   C  
ATOM    136  N1  THY B   5       5.903  -7.705 -41.852  1.00  0.00      BS   N  
ATOM    137  C2  THY B   5       6.858  -8.535 -41.207  1.00  0.00      BS   C  
ATOM    138  O2  THY B   5       6.608  -9.631 -40.688  1.00  0.00      BS   O  
ATOM    139  N3  THY B   5       8.113  -8.059 -41.291  1.00  0.00      BS   N  
ATOM    140  C4  THY B   5       8.534  -6.943 -41.965  1.00  0.00      BS   C  
ATOM    141  O4  THY B   5       9.745  -6.588 -41.959  1.00  0.00      BS   O  
ATOM    142  C5  THY B   5       7.477  -6.200 -42.673  1.00  0.00      BS   C  
ATOM    143  C5M THY B   5       7.932  -5.013 -43.454  1.00  0.00      BS   C  
ATOM    144  C6  THY B   5       6.223  -6.632 -42.589  1.00  0.00      BS   C  
ATOM    145  H3  THY B   5       8.757  -8.670 -40.809  1.00  0.00      BS   H  
ATOM    146  H6  THY B   5       5.586  -6.316 -43.415  1.00  0.00      BS   H  
ATOM    147  H1' THY B   5       4.288  -8.933 -41.113  1.00  0.00      BS   H  
ATOM    148  H2' THY B   5       3.395  -6.787 -40.637  1.00  0.00      BS   H  
ATOM    149  H3' THY B   5       1.573  -7.271 -42.824  1.00  0.00      BS   H  
ATOM    150  H4' THY B   5       2.412  -9.881 -43.126  1.00  0.00      BS   H  
ATOM    151  H5' THY B   5       2.984  -9.070 -45.437  1.00  0.00      BS   H  
ATOM    152  H51 THY B   5       7.519  -4.084 -43.004  1.00  0.00      BS   H  
ATOM    153  H52 THY B   5       7.661  -5.006 -44.532  1.00  0.00      BS   H  
ATOM    154  H53 THY B   5       9.034  -4.896 -43.372  1.00  0.00      BS   H  
ATOM    155 H2'' THY B   5       3.618  -6.172 -42.302  1.00  0.00      BS   H  
ATOM    156 H5'' THY B   5       1.473  -8.414 -44.843  1.00  0.00      BS   H  
ATOM    157  P   ADE B   6       0.493  -7.979 -40.255  1.00  0.00      BS   P  
ATOM    158  O1P ADE B   6      -0.833  -8.286 -40.813  1.00  0.00      BS   O  
ATOM    159  O2P ADE B   6       0.821  -6.575 -39.970  1.00  0.00      BS   O  
ATOM    160  C5' ADE B   6       0.706 -10.231 -38.817  1.00  0.00      BS   C  
ATOM    161  O5' ADE B   6       0.714  -8.791 -38.950  1.00  0.00      BS   O  
ATOM    162  C4' ADE B   6       1.937 -10.778 -38.072  1.00  0.00      BS   C  
ATOM    163  O4' ADE B   6       3.189 -10.112 -38.431  1.00  0.00      BS   O  
ATOM    164  C3' ADE B   6       1.758 -10.567 -36.543  1.00  0.00      BS   C  
ATOM    165  O3' ADE B   6       1.979 -11.772 -35.801  1.00  0.00      BS   O  
ATOM    166  C2' ADE B   6       2.892  -9.558 -36.240  1.00  0.00      BS   C  
ATOM    167  C1' ADE B   6       3.935  -9.764 -37.331  1.00  0.00      BS   C  
ATOM    168  N1  ADE B   6       8.590  -7.521 -37.821  1.00  0.00      BS   N  
ATOM    169  C2  ADE B   6       8.238  -8.772 -37.510  1.00  0.00      BS   C  
ATOM    170  N3  ADE B   6       7.019  -9.233 -37.196  1.00  0.00      BS   N  
ATOM    171  C4  ADE B   6       6.049  -8.291 -37.481  1.00  0.00      BS   C  
ATOM    172  C5  ADE B   6       6.239  -7.021 -37.946  1.00  0.00      BS   C  
ATOM    173  C6  ADE B   6       7.609  -6.577 -38.055  1.00  0.00      BS   C  
ATOM    174  N6  ADE B   6       8.000  -5.276 -38.343  1.00  0.00      BS   N  
ATOM    175  N7  ADE B   6       4.962  -6.415 -38.306  1.00  0.00      BS   N  
ATOM    176  C8  ADE B   6       4.129  -7.348 -38.127  1.00  0.00      BS   C  
ATOM    177  N9  ADE B   6       4.717  -8.523 -37.692  1.00  0.00      BS   N  
ATOM    178  H2  ADE B   6       9.098  -9.395 -37.267  1.00  0.00      BS   H  
ATOM    179  H8  ADE B   6       3.071  -7.238 -38.365  1.00  0.00      BS   H  
ATOM    180  H1' ADE B   6       4.590 -10.623 -37.070  1.00  0.00      BS   H  
ATOM    181  H2' ADE B   6       3.260  -9.682 -35.199  1.00  0.00      BS   H  
ATOM    182  H3' ADE B   6       0.740 -10.131 -36.457  1.00  0.00      BS   H  
ATOM    183  H4' ADE B   6       2.084 -11.860 -38.276  1.00  0.00      BS   H  
ATOM    184  H5' ADE B   6       0.797 -10.640 -39.847  1.00  0.00      BS   H  
ATOM    185  H61 ADE B   6       8.940  -4.983 -38.170  1.00  0.00      BS   H  
ATOM    186  H62 ADE B   6       7.337  -4.547 -38.509  1.00  0.00      BS   H  
ATOM    187 H2'' ADE B   6       2.390  -8.572 -36.345  1.00  0.00      BS   H  
ATOM    188 H5'' ADE B   6      -0.208 -10.579 -38.290  1.00  0.00      BS   H  
ATOM    189  P   THY B   7       1.335 -11.912 -34.329  1.00  0.00      BS   P  
ATOM    190  O1P THY B   7       0.936 -13.314 -34.006  1.00  0.00      BS   O  
ATOM    191  O2P THY B   7       0.271 -10.911 -34.128  1.00  0.00      BS   O  
ATOM    192  C5' THY B   7       3.743 -12.100 -33.338  1.00  0.00      BS   C  
ATOM    193  O5' THY B   7       2.499 -11.538 -33.331  1.00  0.00      BS   O  
ATOM    194  C4' THY B   7       4.731 -11.119 -32.652  1.00  0.00      BS   C  
ATOM    195  O4' THY B   7       4.941  -9.985 -33.548  1.00  0.00      BS   O  
ATOM    196  C3' THY B   7       4.271 -10.591 -31.263  1.00  0.00      BS   C  
ATOM    197  O3' THY B   7       5.203 -10.672 -30.192  1.00  0.00      BS   O  
ATOM    198  C2' THY B   7       4.033  -9.107 -31.728  1.00  0.00      BS   C  
ATOM    199  C1' THY B   7       5.184  -8.898 -32.702  1.00  0.00      BS   C  
ATOM    200  N1  THY B   7       5.260  -7.674 -33.553  1.00  0.00      BS   N  
ATOM    201  C2  THY B   7       6.513  -7.289 -34.051  1.00  0.00      BS   C  
ATOM    202  O2  THY B   7       7.558  -7.978 -33.915  1.00  0.00      BS   O  
ATOM    203  N3  THY B   7       6.468  -6.121 -34.793  1.00  0.00      BS   N  
ATOM    204  C4  THY B   7       5.380  -5.333 -34.929  1.00  0.00      BS   C  
ATOM    205  O4  THY B   7       5.552  -4.140 -35.195  1.00  0.00      BS   O  
ATOM    206  C5  THY B   7       4.107  -5.919 -34.610  1.00  0.00      BS   C  
ATOM    207  C5M THY B   7       2.863  -5.123 -35.071  1.00  0.00      BS   C  
ATOM    208  C6  THY B   7       4.083  -6.976 -33.799  1.00  0.00      BS   C  
ATOM    209  H3  THY B   7       7.332  -5.665 -34.542  1.00  0.00      BS   H  
ATOM    210  H6  THY B   7       3.159  -7.554 -33.772  1.00  0.00      BS   H  
ATOM    211  H1' THY B   7       6.112  -9.109 -32.130  1.00  0.00      BS   H  
ATOM    212  H2' THY B   7       4.032  -8.362 -30.904  1.00  0.00      BS   H  
ATOM    213  H3' THY B   7       3.281 -10.978 -30.936  1.00  0.00      BS   H  
ATOM    214  H4' THY B   7       5.756 -11.513 -32.489  1.00  0.00      BS   H  
ATOM    215  H5' THY B   7       4.210 -12.300 -34.327  1.00  0.00      BS   H  
ATOM    216  H51 THY B   7       2.079  -5.883 -35.281  1.00  0.00      BS   H  
ATOM    217  H52 THY B   7       2.978  -4.630 -36.061  1.00  0.00      BS   H  
ATOM    218  H53 THY B   7       2.464  -4.333 -34.400  1.00  0.00      BS   H  
ATOM    219 H2'' THY B   7       3.030  -8.968 -32.185  1.00  0.00      BS   H  
ATOM    220 H5'' THY B   7       3.678 -13.078 -32.816  1.00  0.00      BS   H  
ATOM    221  P   ADE B   8       5.037 -11.953 -29.177  1.00  0.00      BS   P  
ATOM    222  O1P ADE B   8       5.279 -13.254 -29.882  1.00  0.00      BS   O  
ATOM    223  O2P ADE B   8       3.860 -11.840 -28.312  1.00  0.00      BS   O  
ATOM    224  C5' ADE B   8       7.647 -11.804 -28.789  1.00  0.00      BS   C  
ATOM    225  O5' ADE B   8       6.339 -11.743 -28.312  1.00  0.00      BS   O  
ATOM    226  C4' ADE B   8       8.658 -11.052 -27.904  1.00  0.00      BS   C  
ATOM    227  O4' ADE B   8       8.963  -9.774 -28.497  1.00  0.00      BS   O  
ATOM    228  C3' ADE B   8       8.197 -10.691 -26.428  1.00  0.00      BS   C  
ATOM    229  O3' ADE B   8       9.363 -10.673 -25.534  1.00  0.00      BS   O  
ATOM    230  C2' ADE B   8       7.593  -9.346 -26.591  1.00  0.00      BS   C  
ATOM    231  C1' ADE B   8       8.448  -8.710 -27.707  1.00  0.00      BS   C  
ATOM    232  N1  ADE B   8       8.450  -4.719 -30.911  1.00  0.00      BS   N  
ATOM    233  C2  ADE B   8       9.450  -5.227 -30.172  1.00  0.00      BS   C  
ATOM    234  N3  ADE B   8       9.366  -6.282 -29.308  1.00  0.00      BS   N  
ATOM    235  C4  ADE B   8       8.094  -6.854 -29.350  1.00  0.00      BS   C  
ATOM    236  C5  ADE B   8       6.992  -6.361 -30.042  1.00  0.00      BS   C  
ATOM    237  C6  ADE B   8       7.187  -5.243 -30.833  1.00  0.00      BS   C  
ATOM    238  N6  ADE B   8       6.282  -4.713 -31.670  1.00  0.00      BS   N  
ATOM    239  N7  ADE B   8       5.913  -7.115 -29.766  1.00  0.00      BS   N  
ATOM    240  C8  ADE B   8       6.334  -8.025 -28.955  1.00  0.00      BS   C  
ATOM    241  N9  ADE B   8       7.663  -7.883 -28.641  1.00  0.00      BS   N  
ATOM    242  H2  ADE B   8      10.430  -4.749 -30.193  1.00  0.00      BS   H  
ATOM    243  H8  ADE B   8       5.671  -8.802 -28.575  1.00  0.00      BS   H  
ATOM    244  H1' ADE B   8       9.308  -8.157 -27.272  1.00  0.00      BS   H  
ATOM    245  H2' ADE B   8       7.524  -8.674 -25.710  1.00  0.00      BS   H  
ATOM    246  H3' ADE B   8       7.447 -11.431 -26.076  1.00  0.00      BS   H  
ATOM    247  H4' ADE B   8       9.496 -11.780 -27.856  1.00  0.00      BS   H  
ATOM    248  H5' ADE B   8       7.679 -11.436 -29.838  1.00  0.00      BS   H  
ATOM    249  H61 ADE B   8       5.348  -4.628 -31.323  1.00  0.00      BS   H  
ATOM    250  H62 ADE B   8       6.662  -4.041 -32.306  1.00  0.00      BS   H  
ATOM    251 H2'' ADE B   8       6.528  -9.489 -26.878  1.00  0.00      BS   H  
ATOM    252 H5'' ADE B   8       7.946 -12.874 -28.775  1.00  0.00      BS   H  
ATOM    253  P   THY B   9       9.239 -10.111 -24.082  1.00  0.00      BS   P  
ATOM    254  O1P THY B   9      10.248 -10.752 -23.165  1.00  0.00      BS   O  
ATOM    255  O2P THY B   9       7.790 -10.252 -23.638  1.00  0.00      BS   O  
ATOM    256  C5' THY B   9      10.993  -8.340 -24.753  1.00  0.00      BS   C  
ATOM    257  O5' THY B   9       9.681  -8.680 -24.219  1.00  0.00      BS   O  
ATOM    258  C4' THY B   9      11.273  -6.899 -24.996  1.00  0.00      BS   C  
ATOM    259  O4' THY B   9      10.416  -6.270 -26.026  1.00  0.00      BS   O  
ATOM    260  C3' THY B   9      11.114  -6.094 -23.725  1.00  0.00      BS   C  
ATOM    261  O3' THY B   9      12.018  -4.901 -23.623  1.00  0.00      BS   O  
ATOM    262  C2' THY B   9       9.718  -5.504 -23.923  1.00  0.00      BS   C  
ATOM    263  C1' THY B   9       9.682  -5.195 -25.431  1.00  0.00      BS   C  
ATOM    264  N1  THY B   9       8.417  -4.992 -26.024  1.00  0.00      BS   N  
ATOM    265  C2  THY B   9       8.386  -4.084 -27.088  1.00  0.00      BS   C  
ATOM    266  O2  THY B   9       9.367  -3.505 -27.528  1.00  0.00      BS   O  
ATOM    267  N3  THY B   9       7.174  -3.892 -27.649  1.00  0.00      BS   N  
ATOM    268  C4  THY B   9       6.025  -4.465 -27.288  1.00  0.00      BS   C  
ATOM    269  O4  THY B   9       5.065  -3.895 -27.687  1.00  0.00      BS   O  
ATOM    270  C5  THY B   9       6.080  -5.531 -26.381  1.00  0.00      BS   C  
ATOM    271  C5M THY B   9       4.919  -6.418 -26.226  1.00  0.00      BS   C  
ATOM    272  C6  THY B   9       7.238  -5.697 -25.702  1.00  0.00      BS   C  
ATOM    273  H3  THY B   9       7.165  -3.068 -28.234  1.00  0.00      BS   H  
ATOM    274  H6  THY B   9       7.450  -6.611 -25.148  1.00  0.00      BS   H  
ATOM    275  H1' THY B   9      10.313  -4.304 -25.643  1.00  0.00      BS   H  
ATOM    276  H2' THY B   9       9.410  -4.589 -23.374  1.00  0.00      BS   H  
ATOM    277  H3' THY B   9      11.076  -6.692 -22.790  1.00  0.00      BS   H  
ATOM    278  H4' THY B   9      12.334  -6.738 -25.277  1.00  0.00      BS   H  
ATOM    279  H5' THY B   9      11.098  -8.789 -25.764  1.00  0.00      BS   H  
ATOM    280  H51 THY B   9       4.261  -6.533 -27.114  1.00  0.00      BS   H  
ATOM    281  H52 THY B   9       4.344  -6.026 -25.361  1.00  0.00      BS   H  
ATOM    282  H53 THY B   9       5.184  -7.487 -26.078  1.00  0.00      BS   H  
ATOM    283 H2'' THY B   9       8.935  -6.211 -23.575  1.00  0.00      BS   H  
ATOM    284 H5'' THY B   9      11.869  -8.579 -24.112  1.00  0.00      BS   H  
ATOM    285  P   ADE B  10      12.682  -4.617 -22.225  1.00  0.00      BS   P  
ATOM    286  O1P ADE B  10      13.891  -5.421 -22.054  1.00  0.00      BS   O  
ATOM    287  O2P ADE B  10      11.637  -4.751 -21.201  1.00  0.00      BS   O  
ATOM    288  C5' ADE B  10      14.059  -2.808 -23.302  1.00  0.00      BS   C  
ATOM    289  O5' ADE B  10      13.028  -3.081 -22.379  1.00  0.00      BS   O  
ATOM    290  C4' ADE B  10      13.819  -1.486 -24.041  1.00  0.00      BS   C  
ATOM    291  O4' ADE B  10      12.532  -1.379 -24.754  1.00  0.00      BS   O  
ATOM    292  C3' ADE B  10      13.841  -0.224 -23.081  1.00  0.00      BS   C  
ATOM    293  O3' ADE B  10      14.486   0.901 -23.503  1.00  0.00      BS   O  
ATOM    294  C2' ADE B  10      12.348   0.103 -22.941  1.00  0.00      BS   C  
ATOM    295  C1' ADE B  10      11.792  -0.318 -24.309  1.00  0.00      BS   C  
ATOM    296  N1  ADE B  10       7.010   0.678 -26.144  1.00  0.00      BS   N  
ATOM    297  C2  ADE B  10       8.162   1.373 -26.194  1.00  0.00      BS   C  
ATOM    298  N3  ADE B  10       9.385   1.048 -25.745  1.00  0.00      BS   N  
ATOM    299  C4  ADE B  10       9.334  -0.168 -25.120  1.00  0.00      BS   C  
ATOM    300  C5  ADE B  10       8.213  -0.952 -24.920  1.00  0.00      BS   C  
ATOM    301  C6  ADE B  10       7.051  -0.497 -25.545  1.00  0.00      BS   C  
ATOM    302  N6  ADE B  10       5.913  -1.213 -25.441  1.00  0.00      BS   N  
ATOM    303  N7  ADE B  10       8.559  -2.118 -24.232  1.00  0.00      BS   N  
ATOM    304  C8  ADE B  10       9.826  -1.901 -23.882  1.00  0.00      BS   C  
ATOM    305  N9  ADE B  10      10.388  -0.756 -24.414  1.00  0.00      BS   N  
ATOM    306  H2  ADE B  10       8.059   2.360 -26.645  1.00  0.00      BS   H  
ATOM    307  H8  ADE B  10      10.300  -2.703 -23.316  1.00  0.00      BS   H  
ATOM    308  H1' ADE B  10      12.006   0.446 -25.086  1.00  0.00      BS   H  
ATOM    309  H2' ADE B  10      12.162   1.193 -22.836  1.00  0.00      BS   H  
ATOM    310  H3' ADE B  10      14.183  -0.557 -22.079  1.00  0.00      BS   H  
ATOM    311  H4' ADE B  10      14.619  -1.391 -24.807  1.00  0.00      BS   H  
ATOM    312  H5' ADE B  10      14.326  -3.506 -24.122  1.00  0.00      BS   H  
ATOM    313  H61 ADE B  10       5.167  -0.914 -26.036  1.00  0.00      BS   H  
ATOM    314  H62 ADE B  10       5.564  -1.673 -24.624  1.00  0.00      BS   H  
ATOM    315 H2'' ADE B  10      11.924  -0.472 -22.090  1.00  0.00      BS   H  
ATOM    316 H5'' ADE B  10      15.008  -2.666 -22.740  1.00  0.00      BS   H  
ATOM    317  P   CYT B  11      16.014   1.025 -23.238  1.00  0.00      BS   P  
ATOM    318  O1P CYT B  11      16.643  -0.297 -23.336  1.00  0.00      BS   O  
ATOM    319  O2P CYT B  11      16.228   1.789 -21.985  1.00  0.00      BS   O  
ATOM    320  C5' CYT B  11      16.864   1.338 -25.741  1.00  0.00      BS   C  
ATOM    321  O5' CYT B  11      16.428   1.920 -24.471  1.00  0.00      BS   O  
ATOM    322  C4' CYT B  11      18.092   2.095 -26.290  1.00  0.00      BS   C  
ATOM    323  O4' CYT B  11      17.798   3.584 -26.349  1.00  0.00      BS   O  
ATOM    324  C3' CYT B  11      19.281   1.983 -25.233  1.00  0.00      BS   C  
ATOM    325  O3' CYT B  11      20.523   1.711 -25.848  1.00  0.00      BS   O  
ATOM    326  C2' CYT B  11      19.343   3.354 -24.575  1.00  0.00      BS   C  
ATOM    327  C1' CYT B  11      18.752   4.306 -25.611  1.00  0.00      BS   C  
ATOM    328  N1  CYT B  11      18.203   5.500 -25.085  1.00  0.00      BS   N  
ATOM    329  C2  CYT B  11      18.725   6.761 -25.470  1.00  0.00      BS   C  
ATOM    330  O2  CYT B  11      19.802   6.849 -26.136  1.00  0.00      BS   O  
ATOM    331  N3  CYT B  11      18.208   7.851 -24.957  1.00  0.00      BS   N  
ATOM    332  C4  CYT B  11      17.129   7.804 -24.120  1.00  0.00      BS   C  
ATOM    333  N4  CYT B  11      16.466   8.922 -23.813  1.00  0.00      BS   N  
ATOM    334  C5  CYT B  11      16.522   6.520 -23.849  1.00  0.00      BS   C  
ATOM    335  C6  CYT B  11      17.084   5.430 -24.324  1.00  0.00      BS   C  
ATOM    336  H5  CYT B  11      15.534   6.491 -23.390  1.00  0.00      BS   H  
ATOM    337  H6  CYT B  11      16.551   4.482 -24.246  1.00  0.00      BS   H  
ATOM    338  H1' CYT B  11      19.634   4.414 -26.277  1.00  0.00      BS   H  
ATOM    339  H2' CYT B  11      20.343   3.691 -24.228  1.00  0.00      BS   H  
ATOM    340  H3' CYT B  11      19.026   1.303 -24.393  1.00  0.00      BS   H  
ATOM    341  H4' CYT B  11      18.405   1.728 -27.291  1.00  0.00      BS   H  
ATOM    342  H41 CYT B  11      17.012   9.757 -23.858  1.00  0.00      BS   H  
ATOM    343  H5' CYT B  11      16.006   1.337 -26.448  1.00  0.00      BS   H  
ATOM    344  H42 CYT B  11      15.471   9.005 -23.749  1.00  0.00      BS   H  
ATOM    345 H2'' CYT B  11      18.752   3.319 -23.635  1.00  0.00      BS   H  
ATOM    346 H5'' CYT B  11      17.143   0.263 -25.748  1.00  0.00      BS   H  
ATOM    347  P   GUA B  12      21.104   0.249 -25.707  1.00  0.00      BS   P  
ATOM    348  O1P GUA B  12      21.217  -0.013 -24.241  1.00  0.00      BS   O  
ATOM    349  O2P GUA B  12      22.290   0.013 -26.516  1.00  0.00      BS   O  
ATOM    350  C5' GUA B  12      19.829  -1.978 -25.962  1.00  0.00      BS   C  
ATOM    351  O5' GUA B  12      19.962  -0.604 -26.373  1.00  0.00      BS   O  
ATOM    352  C4' GUA B  12      19.068  -2.723 -27.009  1.00  0.00      BS   C  
ATOM    353  O4' GUA B  12      17.657  -2.312 -26.991  1.00  0.00      BS   O  
ATOM    354  C3' GUA B  12      19.525  -2.521 -28.547  1.00  0.00      BS   C  
ATOM    355  O3' GUA B  12      19.641  -3.717 -29.366  1.00  0.00      BS   O  
ATOM    356  C2' GUA B  12      18.375  -1.719 -29.148  1.00  0.00      BS   C  
ATOM    357  C1' GUA B  12      17.197  -2.239 -28.401  1.00  0.00      BS   C  
ATOM    358  N1  GUA B  12      12.114  -2.408 -27.635  1.00  0.00      BS   N  
ATOM    359  C2  GUA B  12      13.057  -3.355 -27.466  1.00  0.00      BS   C  
ATOM    360  N2  GUA B  12      12.606  -4.578 -27.128  1.00  0.00      BS   N  
ATOM    361  N3  GUA B  12      14.307  -3.199 -27.745  1.00  0.00      BS   N  
ATOM    362  C4  GUA B  12      14.579  -1.993 -28.164  1.00  0.00      BS   C  
ATOM    363  C5  GUA B  12      13.733  -0.905 -28.371  1.00  0.00      BS   C  
ATOM    364  C6  GUA B  12      12.341  -1.068 -28.050  1.00  0.00      BS   C  
ATOM    365  O6  GUA B  12      11.425  -0.246 -28.029  1.00  0.00      BS   O  
ATOM    366  N7  GUA B  12      14.468   0.246 -28.691  1.00  0.00      BS   N  
ATOM    367  C8  GUA B  12      15.718  -0.139 -28.689  1.00  0.00      BS   C  
ATOM    368  N9  GUA B  12      15.887  -1.503 -28.416  1.00  0.00      BS   N  
ATOM    369  H1  GUA B  12      11.193  -2.598 -27.267  1.00  0.00      BS   H  
ATOM    370  H8  GUA B  12      16.567   0.532 -28.816  1.00  0.00      BS   H  
ATOM    371  H1' GUA B  12      17.001  -3.284 -28.722  1.00  0.00      BS   H  
ATOM    372  H2' GUA B  12      18.218  -1.919 -30.230  1.00  0.00      BS   H  
ATOM    373  H21 GUA B  12      13.258  -5.304 -26.908  1.00  0.00      BS   H  
ATOM    374  H3' GUA B  12      20.528  -2.063 -28.408  1.00  0.00      BS   H  
ATOM    375  H22 GUA B  12      11.638  -4.786 -26.987  1.00  0.00      BS   H  
ATOM    376  H4' GUA B  12      19.141  -3.831 -26.965  1.00  0.00      BS   H  
ATOM    377  H5' GUA B  12      19.340  -2.109 -24.973  1.00  0.00      BS   H  
ATOM    378  H3T GUA B  12      19.809  -3.482 -30.281  1.00  0.00      BS   H  
ATOM    379 H2'' GUA B  12      18.642  -0.650 -29.010  1.00  0.00      BS   H  
ATOM    380 H5'' GUA B  12      20.840  -2.437 -25.967  1.00  0.00      BS   H  
TER   
ATOM    381  C5' GUA R  11      13.113   4.092 -22.032  1.00  0.00      R    C  
ATOM    382  O5' GUA R  11      12.579   3.607 -20.831  1.00  0.00      R    O  
ATOM    383  C4' GUA R  11      12.241   4.725 -23.073  1.00  0.00      R    C  
ATOM    384  O4' GUA R  11      11.504   3.644 -23.740  1.00  0.00      R    O  
ATOM    385  C3' GUA R  11      11.119   5.515 -22.446  1.00  0.00      R    C  
ATOM    386  O3' GUA R  11      11.599   6.831 -22.081  1.00  0.00      R    O  
ATOM    387  C2' GUA R  11       9.990   5.432 -23.421  1.00  0.00      R    C  
ATOM    388  O2' GUA R  11      10.246   6.313 -24.549  1.00  0.00      R    O  
ATOM    389  C1' GUA R  11      10.169   3.983 -23.953  1.00  0.00      R    C  
ATOM    390  N1  GUA R  11       5.313   2.639 -24.075  1.00  0.00      R    N  
ATOM    391  C2  GUA R  11       5.916   3.747 -24.642  1.00  0.00      R    C  
ATOM    392  N2  GUA R  11       5.074   4.537 -25.231  1.00  0.00      R    N  
ATOM    393  N3  GUA R  11       7.225   3.959 -24.557  1.00  0.00      R    N  
ATOM    394  C4  GUA R  11       7.818   3.115 -23.686  1.00  0.00      R    C  
ATOM    395  C5  GUA R  11       7.277   2.033 -23.067  1.00  0.00      R    C  
ATOM    396  C6  GUA R  11       5.918   1.694 -23.339  1.00  0.00      R    C  
ATOM    397  O6  GUA R  11       5.266   0.727 -22.929  1.00  0.00      R    O  
ATOM    398  N7  GUA R  11       8.316   1.335 -22.366  1.00  0.00      R    N  
ATOM    399  C8  GUA R  11       9.364   2.009 -22.589  1.00  0.00      R    C  
ATOM    400  N9  GUA R  11       9.199   3.111 -23.401  1.00  0.00      R    N  
ATOM    401  H1  GUA R  11       4.391   2.430 -24.431  1.00  0.00      R    H  
ATOM    402  H8  GUA R  11      10.298   1.689 -22.131  1.00  0.00      R    H  
ATOM    403  H1' GUA R  11       9.990   4.081 -25.044  1.00  0.00      R    H  
ATOM    404  H2' GUA R  11       9.587   6.267 -25.245  1.00  0.00      R    H  
ATOM    405  H21 GUA R  11       4.115   4.254 -25.257  1.00  0.00      R    H  
ATOM    406  H3' GUA R  11      10.695   4.951 -21.588  1.00  0.00      R    H  
ATOM    407  H22 GUA R  11       5.215   5.381 -25.747  1.00  0.00      R    H  
ATOM    408  H4' GUA R  11      12.757   5.298 -23.874  1.00  0.00      R    H  
ATOM    409  H5' GUA R  11      13.804   3.326 -22.441  1.00  0.00      R    H  
ATOM    410  H5T GUA R  11      13.212   2.911 -20.637  1.00  0.00      R    H  
ATOM    411 H2'' GUA R  11       9.011   5.614 -22.929  1.00  0.00      R    H  
ATOM    412 H5'' GUA R  11      13.797   4.888 -21.667  1.00  0.00      R    H  
ATOM    413  P   CYT R  12      10.995   7.644 -20.848  1.00  0.00      R    P  
ATOM    414  O1P CYT R  12      11.657   9.010 -20.786  1.00  0.00      R    O  
ATOM    415  O2P CYT R  12      11.152   6.797 -19.612  1.00  0.00      R    O  
ATOM    416  C5' CYT R  12       9.136   8.931 -22.203  1.00  0.00      R    C  
ATOM    417  O5' CYT R  12       9.453   7.863 -21.243  1.00  0.00      R    O  
ATOM    418  C4' CYT R  12       7.633   8.914 -22.685  1.00  0.00      R    C  
ATOM    419  O4' CYT R  12       7.301   7.627 -23.195  1.00  0.00      R    O  
ATOM    420  C3' CYT R  12       6.799   9.049 -21.452  1.00  0.00      R    C  
ATOM    421  O3' CYT R  12       6.798  10.395 -20.875  1.00  0.00      R    O  
ATOM    422  C2' CYT R  12       5.489   8.608 -22.059  1.00  0.00      R    C  
ATOM    423  O2' CYT R  12       4.894   9.575 -22.889  1.00  0.00      R    O  
ATOM    424  C1' CYT R  12       5.967   7.379 -22.847  1.00  0.00      R    C  
ATOM    425  N1  CYT R  12       5.722   6.091 -22.149  1.00  0.00      R    N  
ATOM    426  C2  CYT R  12       4.432   5.558 -22.011  1.00  0.00      R    C  
ATOM    427  O2  CYT R  12       3.481   6.099 -22.594  1.00  0.00      R    O  
ATOM    428  N3  CYT R  12       4.269   4.341 -21.369  1.00  0.00      R    N  
ATOM    429  C4  CYT R  12       5.334   3.747 -20.802  1.00  0.00      R    C  
ATOM    430  N4  CYT R  12       5.085   2.525 -20.297  1.00  0.00      R    N  
ATOM    431  C5  CYT R  12       6.634   4.329 -20.744  1.00  0.00      R    C  
ATOM    432  C6  CYT R  12       6.725   5.499 -21.355  1.00  0.00      R    C  
ATOM    433  H5  CYT R  12       7.400   3.717 -20.269  1.00  0.00      R    H  
ATOM    434  H6  CYT R  12       7.637   6.095 -21.336  1.00  0.00      R    H  
ATOM    435  H1' CYT R  12       5.615   7.300 -23.897  1.00  0.00      R    H  
ATOM    436  H2' CYT R  12       4.345  10.092 -22.298  1.00  0.00      R    H  
ATOM    437  H3' CYT R  12       7.221   8.301 -20.748  1.00  0.00      R    H  
ATOM    438  H4' CYT R  12       7.403   9.656 -23.479  1.00  0.00      R    H  
ATOM    439  H41 CYT R  12       4.163   2.210 -20.520  1.00  0.00      R    H  
ATOM    440  H5' CYT R  12       9.805   8.793 -23.080  1.00  0.00      R    H  
ATOM    441  H42 CYT R  12       5.610   2.044 -19.595  1.00  0.00      R    H  
ATOM    442 H2'' CYT R  12       4.835   8.274 -21.225  1.00  0.00      R    H  
ATOM    443 H5'' CYT R  12       9.410   9.886 -21.706  1.00  0.00      R    H  
ATOM    444  P   URA R  13       6.696  10.497 -19.254  1.00  0.00      R    P  
ATOM    445  O1P URA R  13       7.001  11.841 -18.808  1.00  0.00      R    O  
ATOM    446  O2P URA R  13       7.563   9.485 -18.741  1.00  0.00      R    O  
ATOM    447  C5' URA R  13       4.170  11.205 -19.164  1.00  0.00      R    C  
ATOM    448  O5' URA R  13       5.182  10.147 -18.928  1.00  0.00      R    O  
ATOM    449  C4' URA R  13       2.789  10.599 -19.333  1.00  0.00      R    C  
ATOM    450  O4' URA R  13       2.859   9.470 -20.200  1.00  0.00      R    O  
ATOM    451  C3' URA R  13       2.093  10.017 -18.106  1.00  0.00      R    C  
ATOM    452  O3' URA R  13       1.574  11.129 -17.369  1.00  0.00      R    O  
ATOM    453  C2' URA R  13       1.035   9.168 -18.742  1.00  0.00      R    C  
ATOM    454  O2' URA R  13       0.043   9.952 -19.283  1.00  0.00      R    O  
ATOM    455  C1' URA R  13       1.861   8.505 -19.825  1.00  0.00      R    C  
ATOM    456  N1  URA R  13       2.439   7.211 -19.323  1.00  0.00      R    N  
ATOM    457  C2  URA R  13       1.513   6.104 -19.165  1.00  0.00      R    C  
ATOM    458  O2  URA R  13       0.324   6.206 -19.520  1.00  0.00      R    O  
ATOM    459  N3  URA R  13       2.136   4.980 -18.635  1.00  0.00      R    N  
ATOM    460  C4  URA R  13       3.396   4.876 -18.191  1.00  0.00      R    C  
ATOM    461  O4  URA R  13       3.760   3.795 -17.739  1.00  0.00      R    O  
ATOM    462  C5  URA R  13       4.203   6.062 -18.313  1.00  0.00      R    C  
ATOM    463  C6  URA R  13       3.691   7.148 -18.904  1.00  0.00      R    C  
ATOM    464  H3  URA R  13       1.504   4.204 -18.501  1.00  0.00      R    H  
ATOM    465  H5  URA R  13       5.244   6.117 -17.992  1.00  0.00      R    H  
ATOM    466  H6  URA R  13       4.352   8.013 -18.854  1.00  0.00      R    H  
ATOM    467  H1' URA R  13       1.296   8.297 -20.758  1.00  0.00      R    H  
ATOM    468  H2' URA R  13       0.304  10.859 -19.456  1.00  0.00      R    H  
ATOM    469  H3' URA R  13       2.856   9.435 -17.545  1.00  0.00      R    H  
ATOM    470  H4' URA R  13       2.109  11.365 -19.763  1.00  0.00      R    H  
ATOM    471  H5' URA R  13       4.402  11.849 -20.038  1.00  0.00      R    H  
ATOM    472 H2'' URA R  13       0.683   8.431 -17.987  1.00  0.00      R    H  
ATOM    473 H5'' URA R  13       4.121  11.848 -18.259  1.00  0.00      R    H  
ATOM    474  P   URA R  14       1.306  10.899 -15.803  1.00  0.00      R    P  
ATOM    475  O1P URA R  14       0.751  12.140 -15.227  1.00  0.00      R    O  
ATOM    476  O2P URA R  14       2.511  10.411 -15.153  1.00  0.00      R    O  
ATOM    477  C5' URA R  14      -1.123   9.906 -16.081  1.00  0.00      R    C  
ATOM    478  O5' URA R  14       0.233   9.715 -15.599  1.00  0.00      R    O  
ATOM    479  C4' URA R  14      -2.085   8.687 -15.886  1.00  0.00      R    C  
ATOM    480  O4' URA R  14      -1.730   7.530 -16.785  1.00  0.00      R    O  
ATOM    481  C3' URA R  14      -2.022   8.050 -14.534  1.00  0.00      R    C  
ATOM    482  O3' URA R  14      -2.667   8.899 -13.607  1.00  0.00      R    O  
ATOM    483  C2' URA R  14      -2.635   6.719 -14.777  1.00  0.00      R    C  
ATOM    484  O2' URA R  14      -4.029   6.692 -14.816  1.00  0.00      R    O  
ATOM    485  C1' URA R  14      -2.051   6.310 -16.119  1.00  0.00      R    C  
ATOM    486  N1  URA R  14      -0.791   5.501 -15.908  1.00  0.00      R    N  
ATOM    487  C2  URA R  14      -0.947   4.226 -15.526  1.00  0.00      R    C  
ATOM    488  O2  URA R  14      -2.093   3.725 -15.601  1.00  0.00      R    O  
ATOM    489  N3  URA R  14       0.084   3.615 -15.045  1.00  0.00      R    N  
ATOM    490  C4  URA R  14       1.306   4.106 -15.009  1.00  0.00      R    C  
ATOM    491  O4  URA R  14       2.214   3.365 -14.508  1.00  0.00      R    O  
ATOM    492  C5  URA R  14       1.502   5.484 -15.497  1.00  0.00      R    C  
ATOM    493  C6  URA R  14       0.409   6.164 -15.788  1.00  0.00      R    C  
ATOM    494  H3  URA R  14      -0.122   2.691 -14.691  1.00  0.00      R    H  
ATOM    495  H5  URA R  14       2.476   5.906 -15.251  1.00  0.00      R    H  
ATOM    496  H6  URA R  14       0.390   7.213 -16.083  1.00  0.00      R    H  
ATOM    497  H1' URA R  14      -2.697   5.783 -16.853  1.00  0.00      R    H  
ATOM    498  H2' URA R  14      -4.436   6.408 -13.994  1.00  0.00      R    H  
ATOM    499  H3' URA R  14      -0.936   8.026 -14.300  1.00  0.00      R    H  
ATOM    500  H4' URA R  14      -3.160   8.872 -16.094  1.00  0.00      R    H  
ATOM    501  H5' URA R  14      -1.138  10.251 -17.137  1.00  0.00      R    H  
ATOM    502 H2'' URA R  14      -2.324   5.997 -13.991  1.00  0.00      R    H  
ATOM    503 H5'' URA R  14      -1.587  10.731 -15.498  1.00  0.00      R    H  
ATOM    504  P   ADE R  15      -2.522   8.723 -12.086  1.00  0.00      R    P  
ATOM    505  O1P ADE R  15      -3.373   9.791 -11.490  1.00  0.00      R    O  
ATOM    506  O2P ADE R  15      -1.067   8.726 -11.721  1.00  0.00      R    O  
ATOM    507  C5' ADE R  15      -4.632   7.150 -11.620  1.00  0.00      R    C  
ATOM    508  O5' ADE R  15      -3.191   7.315 -11.848  1.00  0.00      R    O  
ATOM    509  C4' ADE R  15      -5.065   5.689 -11.517  1.00  0.00      R    C  
ATOM    510  O4' ADE R  15      -4.335   4.853 -12.486  1.00  0.00      R    O  
ATOM    511  C3' ADE R  15      -4.722   5.148 -10.154  1.00  0.00      R    C  
ATOM    512  O3' ADE R  15      -5.676   5.710  -9.233  1.00  0.00      R    O  
ATOM    513  C2' ADE R  15      -4.628   3.687 -10.402  1.00  0.00      R    C  
ATOM    514  O2' ADE R  15      -5.952   3.159 -10.340  1.00  0.00      R    O  
ATOM    515  C1' ADE R  15      -4.046   3.648 -11.793  1.00  0.00      R    C  
ATOM    516  N1  ADE R  15      -0.088   0.367 -11.170  1.00  0.00      R    N  
ATOM    517  C2  ADE R  15      -1.427   0.177 -11.293  1.00  0.00      R    C  
ATOM    518  N3  ADE R  15      -2.374   1.106 -11.554  1.00  0.00      R    N  
ATOM    519  C4  ADE R  15      -1.845   2.324 -11.624  1.00  0.00      R    C  
ATOM    520  C5  ADE R  15      -0.486   2.619 -11.634  1.00  0.00      R    C  
ATOM    521  C6  ADE R  15       0.448   1.587 -11.389  1.00  0.00      R    C  
ATOM    522  N6  ADE R  15       1.733   1.896 -11.347  1.00  0.00      R    N  
ATOM    523  N7  ADE R  15      -0.382   4.035 -11.612  1.00  0.00      R    N  
ATOM    524  C8  ADE R  15      -1.632   4.504 -11.692  1.00  0.00      R    C  
ATOM    525  N9  ADE R  15      -2.561   3.506 -11.765  1.00  0.00      R    N  
ATOM    526  H2  ADE R  15      -1.816  -0.762 -10.901  1.00  0.00      R    H  
ATOM    527  H8  ADE R  15      -1.896   5.561 -11.724  1.00  0.00      R    H  
ATOM    528  H1' ADE R  15      -4.427   2.793 -12.391  1.00  0.00      R    H  
ATOM    529  H2' ADE R  15      -5.945   2.213 -10.186  1.00  0.00      R    H  
ATOM    530  H3' ADE R  15      -3.707   5.570  -9.992  1.00  0.00      R    H  
ATOM    531  H4' ADE R  15      -6.143   5.579 -11.761  1.00  0.00      R    H  
ATOM    532  H5' ADE R  15      -5.178   7.648 -12.450  1.00  0.00      R    H  
ATOM    533  H61 ADE R  15       2.385   1.200 -11.645  1.00  0.00      R    H  
ATOM    534  H62 ADE R  15       2.071   2.838 -11.370  1.00  0.00      R    H  
ATOM    535 H2'' ADE R  15      -3.997   3.181  -9.641  1.00  0.00      R    H  
ATOM    536 H5'' ADE R  15      -4.947   7.605 -10.656  1.00  0.00      R    H  
ATOM    537  P   CYT R  16      -5.199   5.922  -7.732  1.00  0.00      R    P  
ATOM    538  O1P CYT R  16      -6.402   6.174  -6.884  1.00  0.00      R    O  
ATOM    539  O2P CYT R  16      -4.215   7.032  -7.650  1.00  0.00      R    O  
ATOM    540  C5' CYT R  16      -5.393   3.584  -6.926  1.00  0.00      R    C  
ATOM    541  O5' CYT R  16      -4.435   4.521  -7.496  1.00  0.00      R    O  
ATOM    542  C4' CYT R  16      -4.718   2.178  -6.652  1.00  0.00      R    C  
ATOM    543  O4' CYT R  16      -3.811   1.727  -7.824  1.00  0.00      R    O  
ATOM    544  C3' CYT R  16      -3.887   1.998  -5.409  1.00  0.00      R    C  
ATOM    545  O3' CYT R  16      -4.685   1.874  -4.217  1.00  0.00      R    O  
ATOM    546  C2' CYT R  16      -3.011   0.801  -5.723  1.00  0.00      R    C  
ATOM    547  O2' CYT R  16      -3.708  -0.387  -5.521  1.00  0.00      R    O  
ATOM    548  C1' CYT R  16      -2.725   0.938  -7.221  1.00  0.00      R    C  
ATOM    549  N1  CYT R  16      -1.420   1.558  -7.453  1.00  0.00      R    N  
ATOM    550  C2  CYT R  16      -0.228   0.828  -7.409  1.00  0.00      R    C  
ATOM    551  O2  CYT R  16      -0.349  -0.381  -7.183  1.00  0.00      R    O  
ATOM    552  N3  CYT R  16       0.995   1.345  -7.682  1.00  0.00      R    N  
ATOM    553  C4  CYT R  16       1.116   2.692  -7.816  1.00  0.00      R    C  
ATOM    554  N4  CYT R  16       2.285   3.236  -8.211  1.00  0.00      R    N  
ATOM    555  C5  CYT R  16      -0.150   3.498  -7.707  1.00  0.00      R    C  
ATOM    556  C6  CYT R  16      -1.326   2.919  -7.602  1.00  0.00      R    C  
ATOM    557  H5  CYT R  16      -0.097   4.581  -7.821  1.00  0.00      R    H  
ATOM    558  H6  CYT R  16      -2.209   3.542  -7.750  1.00  0.00      R    H  
ATOM    559  H1' CYT R  16      -2.804  -0.048  -7.726  1.00  0.00      R    H  
ATOM    560  H2' CYT R  16      -3.457  -0.764  -4.674  1.00  0.00      R    H  
ATOM    561  H3' CYT R  16      -3.152   2.831  -5.423  1.00  0.00      R    H  
ATOM    562  H4' CYT R  16      -5.479   1.368  -6.642  1.00  0.00      R    H  
ATOM    563  H41 CYT R  16       2.980   2.630  -8.600  1.00  0.00      R    H  
ATOM    564  H5' CYT R  16      -6.137   3.297  -7.699  1.00  0.00      R    H  
ATOM    565  H42 CYT R  16       2.439   4.200  -7.994  1.00  0.00      R    H  
ATOM    566 H2'' CYT R  16      -2.131   0.819  -5.044  1.00  0.00      R    H  
ATOM    567 H5'' CYT R  16      -5.839   3.953  -5.978  1.00  0.00      R    H  
ATOM    568  P   ADE R  17      -4.164   2.520  -2.902  1.00  0.00      R    P  
ATOM    569  O1P ADE R  17      -5.251   2.682  -1.900  1.00  0.00      R    O  
ATOM    570  O2P ADE R  17      -3.470   3.720  -3.296  1.00  0.00      R    O  
ATOM    571  C5' ADE R  17      -3.674   0.143  -1.992  1.00  0.00      R    C  
ATOM    572  O5' ADE R  17      -3.152   1.478  -2.328  1.00  0.00      R    O  
ATOM    573  C4' ADE R  17      -2.570  -0.894  -1.952  1.00  0.00      R    C  
ATOM    574  O4' ADE R  17      -1.946  -0.944  -3.286  1.00  0.00      R    O  
ATOM    575  C3' ADE R  17      -1.381  -0.810  -0.998  1.00  0.00      R    C  
ATOM    576  O3' ADE R  17      -1.865  -1.159   0.336  1.00  0.00      R    O  
ATOM    577  C2' ADE R  17      -0.356  -1.744  -1.675  1.00  0.00      R    C  
ATOM    578  O2' ADE R  17      -0.743  -3.112  -1.579  1.00  0.00      R    O  
ATOM    579  C1' ADE R  17      -0.541  -1.334  -3.118  1.00  0.00      R    C  
ATOM    580  N1  ADE R  17       4.051  -0.087  -5.047  1.00  0.00      R    N  
ATOM    581  C2  ADE R  17       3.488  -1.263  -4.704  1.00  0.00      R    C  
ATOM    582  N3  ADE R  17       2.219  -1.479  -4.218  1.00  0.00      R    N  
ATOM    583  C4  ADE R  17       1.550  -0.331  -4.138  1.00  0.00      R    C  
ATOM    584  C5  ADE R  17       1.983   0.911  -4.382  1.00  0.00      R    C  
ATOM    585  C6  ADE R  17       3.264   1.024  -4.923  1.00  0.00      R    C  
ATOM    586  N6  ADE R  17       3.750   2.234  -5.362  1.00  0.00      R    N  
ATOM    587  N7  ADE R  17       1.060   1.818  -3.900  1.00  0.00      R    N  
ATOM    588  C8  ADE R  17       0.081   1.108  -3.397  1.00  0.00      R    C  
ATOM    589  N9  ADE R  17       0.308  -0.258  -3.523  1.00  0.00      R    N  
ATOM    590  H2  ADE R  17       4.150  -2.126  -4.766  1.00  0.00      R    H  
ATOM    591  H8  ADE R  17      -0.811   1.513  -2.919  1.00  0.00      R    H  
ATOM    592  H1' ADE R  17      -0.285  -2.218  -3.741  1.00  0.00      R    H  
ATOM    593  H2' ADE R  17       0.043  -3.647  -1.708  1.00  0.00      R    H  
ATOM    594  H3' ADE R  17      -1.047   0.243  -1.122  1.00  0.00      R    H  
ATOM    595  H4' ADE R  17      -3.141  -1.801  -1.657  1.00  0.00      R    H  
ATOM    596  H5' ADE R  17      -4.480  -0.212  -2.670  1.00  0.00      R    H  
ATOM    597  H61 ADE R  17       4.377   2.267  -6.140  1.00  0.00      R    H  
ATOM    598  H62 ADE R  17       3.478   3.152  -5.072  1.00  0.00      R    H  
ATOM    599 H2'' ADE R  17       0.656  -1.503  -1.283  1.00  0.00      R    H  
ATOM    600 H5'' ADE R  17      -4.001   0.187  -0.931  1.00  0.00      R    H  
ATOM    601  P   ADE R  18      -1.201  -0.555   1.613  1.00  0.00      R    P  
ATOM    602  O1P ADE R  18      -1.874  -1.114   2.791  1.00  0.00      R    O  
ATOM    603  O2P ADE R  18      -1.184   0.950   1.563  1.00  0.00      R    O  
ATOM    604  C5' ADE R  18       0.654  -2.435   1.834  1.00  0.00      R    C  
ATOM    605  O5' ADE R  18       0.295  -1.014   1.512  1.00  0.00      R    O  
ATOM    606  C4' ADE R  18       2.135  -2.795   1.574  1.00  0.00      R    C  
ATOM    607  O4' ADE R  18       2.452  -2.560   0.192  1.00  0.00      R    O  
ATOM    608  C3' ADE R  18       3.102  -1.930   2.395  1.00  0.00      R    C  
ATOM    609  O3' ADE R  18       3.462  -2.500   3.726  1.00  0.00      R    O  
ATOM    610  C2' ADE R  18       4.355  -1.894   1.592  1.00  0.00      R    C  
ATOM    611  O2' ADE R  18       5.401  -2.879   1.916  1.00  0.00      R    O  
ATOM    612  C1' ADE R  18       3.844  -2.049   0.151  1.00  0.00      R    C  
ATOM    613  N1  ADE R  18       6.746   1.297  -2.457  1.00  0.00      R    N  
ATOM    614  C2  ADE R  18       7.039   0.057  -2.062  1.00  0.00      R    C  
ATOM    615  N3  ADE R  18       6.172  -0.818  -1.522  1.00  0.00      R    N  
ATOM    616  C4  ADE R  18       4.973  -0.221  -1.319  1.00  0.00      R    C  
ATOM    617  C5  ADE R  18       4.560   1.017  -1.690  1.00  0.00      R    C  
ATOM    618  C6  ADE R  18       5.523   1.866  -2.281  1.00  0.00      R    C  
ATOM    619  N6  ADE R  18       5.217   3.111  -2.587  1.00  0.00      R    N  
ATOM    620  N7  ADE R  18       3.332   1.313  -1.266  1.00  0.00      R    N  
ATOM    621  C8  ADE R  18       2.965   0.212  -0.636  1.00  0.00      R    C  
ATOM    622  N9  ADE R  18       3.946  -0.731  -0.565  1.00  0.00      R    N  
ATOM    623  H2  ADE R  18       8.042  -0.303  -2.289  1.00  0.00      R    H  
ATOM    624  H8  ADE R  18       2.018   0.159  -0.100  1.00  0.00      R    H  
ATOM    625  H1' ADE R  18       4.411  -2.816  -0.420  1.00  0.00      R    H  
ATOM    626  H2' ADE R  18       5.802  -2.406   2.649  1.00  0.00      R    H  
ATOM    627  H3' ADE R  18       2.727  -0.886   2.420  1.00  0.00      R    H  
ATOM    628  H4' ADE R  18       2.248  -3.885   1.758  1.00  0.00      R    H  
ATOM    629  H5' ADE R  18       0.087  -3.206   1.270  1.00  0.00      R    H  
ATOM    630  H61 ADE R  18       5.886   3.547  -3.191  1.00  0.00      R    H  
ATOM    631  H62 ADE R  18       4.355   3.513  -2.279  1.00  0.00      R    H  
ATOM    632 H2'' ADE R  18       4.845  -0.923   1.816  1.00  0.00      R    H  
ATOM    633 H5'' ADE R  18       0.469  -2.573   2.921  1.00  0.00      R    H  
ATOM    634  P   CYT R  19       2.861  -1.991   5.125  1.00  0.00      R    P  
ATOM    635  O1P CYT R  19       2.325  -3.037   6.012  1.00  0.00      R    O  
ATOM    636  O2P CYT R  19       1.924  -0.913   4.844  1.00  0.00      R    O  
ATOM    637  C5' CYT R  19       5.349  -2.091   5.971  1.00  0.00      R    C  
ATOM    638  O5' CYT R  19       4.080  -1.387   5.894  1.00  0.00      R    O  
ATOM    639  C4' CYT R  19       6.516  -1.339   5.326  1.00  0.00      R    C  
ATOM    640  O4' CYT R  19       6.371  -1.048   3.935  1.00  0.00      R    O  
ATOM    641  C3' CYT R  19       6.777   0.017   5.894  1.00  0.00      R    C  
ATOM    642  O3' CYT R  19       7.220  -0.084   7.282  1.00  0.00      R    O  
ATOM    643  C2' CYT R  19       7.802   0.576   4.907  1.00  0.00      R    C  
ATOM    644  O2' CYT R  19       9.087  -0.010   5.124  1.00  0.00      R    O  
ATOM    645  C1' CYT R  19       7.283   0.073   3.587  1.00  0.00      R    C  
ATOM    646  N1  CYT R  19       6.651   1.148   2.772  1.00  0.00      R    N  
ATOM    647  C2  CYT R  19       7.396   1.988   1.992  1.00  0.00      R    C  
ATOM    648  O2  CYT R  19       8.605   1.778   1.905  1.00  0.00      R    O  
ATOM    649  N3  CYT R  19       6.772   2.956   1.302  1.00  0.00      R    N  
ATOM    650  C4  CYT R  19       5.419   3.188   1.495  1.00  0.00      R    C  
ATOM    651  N4  CYT R  19       4.853   4.087   0.729  1.00  0.00      R    N  
ATOM    652  C5  CYT R  19       4.669   2.353   2.392  1.00  0.00      R    C  
ATOM    653  C6  CYT R  19       5.316   1.396   3.022  1.00  0.00      R    C  
ATOM    654  H5  CYT R  19       3.606   2.570   2.494  1.00  0.00      R    H  
ATOM    655  H6  CYT R  19       4.892   0.686   3.733  1.00  0.00      R    H  
ATOM    656  H1' CYT R  19       8.088  -0.410   2.993  1.00  0.00      R    H  
ATOM    657  H2' CYT R  19       9.735   0.678   5.295  1.00  0.00      R    H  
ATOM    658  H3' CYT R  19       5.827   0.591   5.842  1.00  0.00      R    H  
ATOM    659  H4' CYT R  19       7.385  -2.031   5.348  1.00  0.00      R    H  
ATOM    660  H41 CYT R  19       5.368   4.423  -0.060  1.00  0.00      R    H  
ATOM    661  H5' CYT R  19       5.335  -3.113   5.538  1.00  0.00      R    H  
ATOM    662  H42 CYT R  19       3.892   4.347   0.819  1.00  0.00      R    H  
ATOM    663 H2'' CYT R  19       7.890   1.683   4.912  1.00  0.00      R    H  
ATOM    664 H5'' CYT R  19       5.660  -2.169   7.034  1.00  0.00      R    H  
ATOM    665  P   ADE R  20       7.096   1.288   8.091  1.00  0.00      R    P  
ATOM    666  O1P ADE R  20       7.290   0.993   9.552  1.00  0.00      R    O  
ATOM    667  O2P ADE R  20       5.950   2.008   7.563  1.00  0.00      R    O  
ATOM    668  C5' ADE R  20       9.676   1.884   7.787  1.00  0.00      R    C  
ATOM    669  O5' ADE R  20       8.287   2.255   7.669  1.00  0.00      R    O  
ATOM    670  C4' ADE R  20      10.579   2.854   7.008  1.00  0.00      R    C  
ATOM    671  O4' ADE R  20      10.283   2.749   5.545  1.00  0.00      R    O  
ATOM    672  C3' ADE R  20      10.495   4.369   7.374  1.00  0.00      R    C  
ATOM    673  O3' ADE R  20      11.191   4.881   8.511  1.00  0.00      R    O  
ATOM    674  C2' ADE R  20      10.938   5.028   6.079  1.00  0.00      R    C  
ATOM    675  O2' ADE R  20      12.338   5.126   6.032  1.00  0.00      R    O  
ATOM    676  C1' ADE R  20      10.471   4.060   4.977  1.00  0.00      R    C  
ATOM    677  N1  ADE R  20       8.450   6.705   1.236  1.00  0.00      R    N  
ATOM    678  C2  ADE R  20       9.675   6.169   1.391  1.00  0.00      R    C  
ATOM    679  N3  ADE R  20      10.123   5.442   2.378  1.00  0.00      R    N  
ATOM    680  C4  ADE R  20       9.130   5.118   3.201  1.00  0.00      R    C  
ATOM    681  C5  ADE R  20       7.758   5.491   3.156  1.00  0.00      R    C  
ATOM    682  C6  ADE R  20       7.437   6.315   2.077  1.00  0.00      R    C  
ATOM    683  N6  ADE R  20       6.148   6.712   1.873  1.00  0.00      R    N  
ATOM    684  N7  ADE R  20       7.037   4.946   4.313  1.00  0.00      R    N  
ATOM    685  C8  ADE R  20       7.953   4.364   4.991  1.00  0.00      R    C  
ATOM    686  N9  ADE R  20       9.245   4.470   4.441  1.00  0.00      R    N  
ATOM    687  H2  ADE R  20      10.318   6.480   0.568  1.00  0.00      R    H  
ATOM    688  H8  ADE R  20       7.817   3.781   5.901  1.00  0.00      R    H  
ATOM    689  H1' ADE R  20      11.301   3.962   4.243  1.00  0.00      R    H  
ATOM    690  H2' ADE R  20      12.600   5.984   5.689  1.00  0.00      R    H  
ATOM    691  H3' ADE R  20       9.420   4.564   7.579  1.00  0.00      R    H  
ATOM    692  H4' ADE R  20      11.633   2.587   7.239  1.00  0.00      R    H  
ATOM    693  H5' ADE R  20       9.880   0.848   7.440  1.00  0.00      R    H  
ATOM    694  H61 ADE R  20       5.938   6.777   0.897  1.00  0.00      R    H  
ATOM    695  H62 ADE R  20       5.441   6.337   2.473  1.00  0.00      R    H  
ATOM    696  H3T ADE R  20      11.119   5.822   8.683  1.00  0.00      R    H  
ATOM    697 H2'' ADE R  20      10.506   6.043   5.948  1.00  0.00      R    H  
ATOM    698 H5'' ADE R  20       9.963   1.870   8.860  1.00  0.00      R    H  
TER   
ATOM    699  C5' THY T   1      13.006  12.762   1.961  1.00  0.00      TS   C  
ATOM    700  O5' THY T   1      11.950  13.634   2.395  1.00  0.00      TS   O  
ATOM    701  C4' THY T   1      12.637  11.355   1.444  1.00  0.00      TS   C  
ATOM    702  O4' THY T   1      11.943  10.569   2.450  1.00  0.00      TS   O  
ATOM    703  C3' THY T   1      11.805  11.268   0.178  1.00  0.00      TS   C  
ATOM    704  O3' THY T   1      12.583  11.504  -0.969  1.00  0.00      TS   O  
ATOM    705  C2' THY T   1      11.257   9.834   0.306  1.00  0.00      TS   C  
ATOM    706  C1' THY T   1      11.153   9.529   1.847  1.00  0.00      TS   C  
ATOM    707  N1  THY T   1       9.787   9.517   2.406  1.00  0.00      TS   N  
ATOM    708  C2  THY T   1       9.588   8.831   3.607  1.00  0.00      TS   C  
ATOM    709  O2  THY T   1      10.503   8.324   4.247  1.00  0.00      TS   O  
ATOM    710  N3  THY T   1       8.269   8.885   4.045  1.00  0.00      TS   N  
ATOM    711  C4  THY T   1       7.263   9.674   3.618  1.00  0.00      TS   C  
ATOM    712  O4  THY T   1       6.118   9.697   4.095  1.00  0.00      TS   O  
ATOM    713  C5  THY T   1       7.630  10.566   2.491  1.00  0.00      TS   C  
ATOM    714  C5M THY T   1       6.530  11.431   1.899  1.00  0.00      TS   C  
ATOM    715  C6  THY T   1       8.857  10.411   1.968  1.00  0.00      TS   C  
ATOM    716  H3  THY T   1       8.110   8.304   4.855  1.00  0.00      TS   H  
ATOM    717  H6  THY T   1       9.126  11.053   1.129  1.00  0.00      TS   H  
ATOM    718  H1' THY T   1      11.659   8.557   2.028  1.00  0.00      TS   H  
ATOM    719  H2' THY T   1      11.926   9.148  -0.256  1.00  0.00      TS   H  
ATOM    720  H3' THY T   1      11.004  12.023   0.324  1.00  0.00      TS   H  
ATOM    721  H4' THY T   1      13.613  10.869   1.231  1.00  0.00      TS   H  
ATOM    722  H5' THY T   1      13.588  12.641   2.898  1.00  0.00      TS   H  
ATOM    723  H51 THY T   1       5.865  10.866   1.212  1.00  0.00      TS   H  
ATOM    724  H52 THY T   1       7.003  12.221   1.276  1.00  0.00      TS   H  
ATOM    725  H53 THY T   1       5.837  11.794   2.687  1.00  0.00      TS   H  
ATOM    726  H5T THY T   1      11.577  14.125   1.659  1.00  0.00      TS   H  
ATOM    727 H2'' THY T   1      10.243   9.738  -0.137  1.00  0.00      TS   H  
ATOM    728 H5'' THY T   1      13.636  13.247   1.185  1.00  0.00      TS   H  
ATOM    729  P   GUA T   2      12.094  11.226  -2.397  1.00  0.00      TS   P  
ATOM    730  O1P GUA T   2      12.935  12.011  -3.329  1.00  0.00      TS   O  
ATOM    731  O2P GUA T   2      10.643  11.498  -2.535  1.00  0.00      TS   O  
ATOM    732  C5' GUA T   2      13.607   9.097  -2.572  1.00  0.00      TS   C  
ATOM    733  O5' GUA T   2      12.403   9.752  -2.775  1.00  0.00      TS   O  
ATOM    734  C4' GUA T   2      13.642   7.713  -3.217  1.00  0.00      TS   C  
ATOM    735  O4' GUA T   2      12.594   6.869  -2.707  1.00  0.00      TS   O  
ATOM    736  C3' GUA T   2      13.487   7.736  -4.646  1.00  0.00      TS   C  
ATOM    737  O3' GUA T   2      14.305   6.885  -5.308  1.00  0.00      TS   O  
ATOM    738  C2' GUA T   2      11.979   7.382  -4.875  1.00  0.00      TS   C  
ATOM    739  C1' GUA T   2      11.643   6.464  -3.724  1.00  0.00      TS   C  
ATOM    740  N1  GUA T   2       7.968   4.189  -1.007  1.00  0.00      TS   N  
ATOM    741  C2  GUA T   2       9.260   3.757  -1.272  1.00  0.00      TS   C  
ATOM    742  N2  GUA T   2       9.512   2.531  -0.754  1.00  0.00      TS   N  
ATOM    743  N3  GUA T   2      10.166   4.541  -1.956  1.00  0.00      TS   N  
ATOM    744  C4  GUA T   2       9.602   5.644  -2.404  1.00  0.00      TS   C  
ATOM    745  C5  GUA T   2       8.335   6.114  -2.236  1.00  0.00      TS   C  
ATOM    746  C6  GUA T   2       7.412   5.368  -1.406  1.00  0.00      TS   C  
ATOM    747  O6  GUA T   2       6.272   5.689  -1.157  1.00  0.00      TS   O  
ATOM    748  N7  GUA T   2       8.226   7.381  -2.860  1.00  0.00      TS   N  
ATOM    749  C8  GUA T   2       9.404   7.616  -3.365  1.00  0.00      TS   C  
ATOM    750  N9  GUA T   2      10.294   6.592  -3.170  1.00  0.00      TS   N  
ATOM    751  H1  GUA T   2       7.384   3.673  -0.365  1.00  0.00      TS   H  
ATOM    752  H8  GUA T   2       9.590   8.550  -3.896  1.00  0.00      TS   H  
ATOM    753  H1' GUA T   2      11.803   5.400  -4.001  1.00  0.00      TS   H  
ATOM    754  H2' GUA T   2      11.720   6.905  -5.844  1.00  0.00      TS   H  
ATOM    755  H21 GUA T   2       8.851   2.027  -0.196  1.00  0.00      TS   H  
ATOM    756  H3' GUA T   2      13.656   8.780  -4.989  1.00  0.00      TS   H  
ATOM    757  H22 GUA T   2      10.422   2.132  -0.864  1.00  0.00      TS   H  
ATOM    758  H4' GUA T   2      14.613   7.276  -2.900  1.00  0.00      TS   H  
ATOM    759  H5' GUA T   2      13.768   8.832  -1.505  1.00  0.00      TS   H  
ATOM    760 H2'' GUA T   2      11.422   8.334  -4.738  1.00  0.00      TS   H  
ATOM    761 H5'' GUA T   2      14.524   9.582  -2.967  1.00  0.00      TS   H  
ATOM    762  P   THY T   3      14.577   6.735  -6.847  1.00  0.00      TS   P  
ATOM    763  O1P THY T   3      16.012   7.066  -7.100  1.00  0.00      TS   O  
ATOM    764  O2P THY T   3      13.552   7.324  -7.725  1.00  0.00      TS   O  
ATOM    765  C5' THY T   3      15.096   4.168  -6.242  1.00  0.00      TS   C  
ATOM    766  O5' THY T   3      14.605   5.166  -7.146  1.00  0.00      TS   O  
ATOM    767  C4' THY T   3      14.081   2.985  -6.139  1.00  0.00      TS   C  
ATOM    768  O4' THY T   3      12.774   3.470  -5.667  1.00  0.00      TS   O  
ATOM    769  C3' THY T   3      13.573   2.230  -7.388  1.00  0.00      TS   C  
ATOM    770  O3' THY T   3      14.187   0.943  -7.470  1.00  0.00      TS   O  
ATOM    771  C2' THY T   3      12.030   2.089  -7.227  1.00  0.00      TS   C  
ATOM    772  C1' THY T   3      11.868   2.408  -5.779  1.00  0.00      TS   C  
ATOM    773  N1  THY T   3      10.465   2.898  -5.425  1.00  0.00      TS   N  
ATOM    774  C2  THY T   3       9.756   2.246  -4.500  1.00  0.00      TS   C  
ATOM    775  O2  THY T   3      10.176   1.311  -3.828  1.00  0.00      TS   O  
ATOM    776  N3  THY T   3       8.495   2.851  -4.195  1.00  0.00      TS   N  
ATOM    777  C4  THY T   3       8.023   4.079  -4.686  1.00  0.00      TS   C  
ATOM    778  O4  THY T   3       6.880   4.456  -4.387  1.00  0.00      TS   O  
ATOM    779  C5  THY T   3       8.841   4.673  -5.706  1.00  0.00      TS   C  
ATOM    780  C5M THY T   3       8.338   5.675  -6.680  1.00  0.00      TS   C  
ATOM    781  C6  THY T   3      10.037   4.069  -5.970  1.00  0.00      TS   C  
ATOM    782  H3  THY T   3       7.893   2.373  -3.539  1.00  0.00      TS   H  
ATOM    783  H6  THY T   3      10.837   4.581  -6.505  1.00  0.00      TS   H  
ATOM    784  H1' THY T   3      12.112   1.593  -5.064  1.00  0.00      TS   H  
ATOM    785  H2' THY T   3      11.590   1.176  -7.682  1.00  0.00      TS   H  
ATOM    786  H3' THY T   3      13.806   2.853  -8.278  1.00  0.00      TS   H  
ATOM    787  H4' THY T   3      14.467   2.217  -5.436  1.00  0.00      TS   H  
ATOM    788  H5' THY T   3      15.290   4.573  -5.226  1.00  0.00      TS   H  
ATOM    789  H51 THY T   3       7.651   5.232  -7.433  1.00  0.00      TS   H  
ATOM    790  H52 THY T   3       9.150   6.272  -7.149  1.00  0.00      TS   H  
ATOM    791  H53 THY T   3       7.723   6.430  -6.145  1.00  0.00      TS   H  
ATOM    792 H2'' THY T   3      11.604   2.902  -7.852  1.00  0.00      TS   H  
ATOM    793 H5'' THY T   3      16.090   3.803  -6.580  1.00  0.00      TS   H  
ATOM    794  P   THY T   4      14.089  -0.029  -8.737  1.00  0.00      TS   P  
ATOM    795  O1P THY T   4      15.324  -0.784  -8.828  1.00  0.00      TS   O  
ATOM    796  O2P THY T   4      13.716   0.791  -9.935  1.00  0.00      TS   O  
ATOM    797  C5' THY T   4      13.180  -1.812  -7.061  1.00  0.00      TS   C  
ATOM    798  O5' THY T   4      12.955  -0.970  -8.293  1.00  0.00      TS   O  
ATOM    799  C4' THY T   4      11.904  -2.377  -6.515  1.00  0.00      TS   C  
ATOM    800  O4' THY T   4      11.115  -1.405  -5.688  1.00  0.00      TS   O  
ATOM    801  C3' THY T   4      10.764  -2.915  -7.358  1.00  0.00      TS   C  
ATOM    802  O3' THY T   4      11.136  -4.189  -7.834  1.00  0.00      TS   O  
ATOM    803  C2' THY T   4       9.611  -3.096  -6.450  1.00  0.00      TS   C  
ATOM    804  C1' THY T   4       9.743  -1.829  -5.541  1.00  0.00      TS   C  
ATOM    805  N1  THY T   4       8.798  -0.752  -5.938  1.00  0.00      TS   N  
ATOM    806  C2  THY T   4       7.512  -0.763  -5.448  1.00  0.00      TS   C  
ATOM    807  O2  THY T   4       7.030  -1.604  -4.729  1.00  0.00      TS   O  
ATOM    808  N3  THY T   4       6.859   0.333  -5.867  1.00  0.00      TS   N  
ATOM    809  C4  THY T   4       7.218   1.320  -6.675  1.00  0.00      TS   C  
ATOM    810  O4  THY T   4       6.518   2.328  -6.772  1.00  0.00      TS   O  
ATOM    811  C5  THY T   4       8.459   1.151  -7.366  1.00  0.00      TS   C  
ATOM    812  C5M THY T   4       8.842   1.911  -8.587  1.00  0.00      TS   C  
ATOM    813  C6  THY T   4       9.216   0.132  -6.956  1.00  0.00      TS   C  
ATOM    814  H3  THY T   4       5.913   0.426  -5.524  1.00  0.00      TS   H  
ATOM    815  H6  THY T   4       9.981  -0.336  -7.576  1.00  0.00      TS   H  
ATOM    816  H1' THY T   4       9.599  -2.102  -4.474  1.00  0.00      TS   H  
ATOM    817  H2' THY T   4       9.588  -4.030  -5.849  1.00  0.00      TS   H  
ATOM    818  H3' THY T   4      10.666  -2.106  -8.112  1.00  0.00      TS   H  
ATOM    819  H4' THY T   4      12.196  -3.225  -5.860  1.00  0.00      TS   H  
ATOM    820  H5' THY T   4      13.583  -1.142  -6.273  1.00  0.00      TS   H  
ATOM    821  H51 THY T   4       9.299   2.876  -8.279  1.00  0.00      TS   H  
ATOM    822  H52 THY T   4       7.972   2.151  -9.234  1.00  0.00      TS   H  
ATOM    823  H53 THY T   4       9.656   1.453  -9.188  1.00  0.00      TS   H  
ATOM    824 H2'' THY T   4       8.678  -2.970  -7.039  1.00  0.00      TS   H  
ATOM    825 H5'' THY T   4      13.984  -2.547  -7.279  1.00  0.00      TS   H  
ATOM    826  P   GUA T   5      10.517  -4.654  -9.193  1.00  0.00      TS   P  
ATOM    827  O1P GUA T   5      11.382  -5.868  -9.540  1.00  0.00      TS   O  
ATOM    828  O2P GUA T   5      10.293  -3.549 -10.216  1.00  0.00      TS   O  
ATOM    829  C5' GUA T   5       8.849  -6.101  -7.845  1.00  0.00      TS   C  
ATOM    830  O5' GUA T   5       9.046  -5.036  -8.733  1.00  0.00      TS   O  
ATOM    831  C4' GUA T   5       7.472  -6.676  -8.107  1.00  0.00      TS   C  
ATOM    832  O4' GUA T   5       6.441  -5.672  -7.682  1.00  0.00      TS   O  
ATOM    833  C3' GUA T   5       7.113  -7.041  -9.503  1.00  0.00      TS   C  
ATOM    834  O3' GUA T   5       6.249  -8.154  -9.661  1.00  0.00      TS   O  
ATOM    835  C2' GUA T   5       6.392  -5.740 -10.000  1.00  0.00      TS   C  
ATOM    836  C1' GUA T   5       5.681  -5.239  -8.755  1.00  0.00      TS   C  
ATOM    837  N1  GUA T   5       2.714  -1.144  -7.918  1.00  0.00      TS   N  
ATOM    838  C2  GUA T   5       2.409  -2.437  -7.632  1.00  0.00      TS   C  
ATOM    839  N2  GUA T   5       1.205  -2.698  -7.287  1.00  0.00      TS   N  
ATOM    840  N3  GUA T   5       3.299  -3.453  -7.796  1.00  0.00      TS   N  
ATOM    841  C4  GUA T   5       4.559  -2.960  -8.215  1.00  0.00      TS   C  
ATOM    842  C5  GUA T   5       4.888  -1.642  -8.439  1.00  0.00      TS   C  
ATOM    843  C6  GUA T   5       3.903  -0.637  -8.374  1.00  0.00      TS   C  
ATOM    844  O6  GUA T   5       4.071   0.554  -8.604  1.00  0.00      TS   O  
ATOM    845  N7  GUA T   5       6.194  -1.582  -8.970  1.00  0.00      TS   N  
ATOM    846  C8  GUA T   5       6.550  -2.859  -9.102  1.00  0.00      TS   C  
ATOM    847  N9  GUA T   5       5.593  -3.737  -8.667  1.00  0.00      TS   N  
ATOM    848  H1  GUA T   5       2.049  -0.408  -8.102  1.00  0.00      TS   H  
ATOM    849  H8  GUA T   5       7.502  -3.159  -9.540  1.00  0.00      TS   H  
ATOM    850  H1' GUA T   5       4.659  -5.675  -8.786  1.00  0.00      TS   H  
ATOM    851  H2' GUA T   5       5.622  -5.793 -10.798  1.00  0.00      TS   H  
ATOM    852  H21 GUA T   5       0.511  -2.051  -7.603  1.00  0.00      TS   H  
ATOM    853  H3' GUA T   5       8.086  -7.198 -10.016  1.00  0.00      TS   H  
ATOM    854  H22 GUA T   5       0.875  -3.607  -7.034  1.00  0.00      TS   H  
ATOM    855  H4' GUA T   5       7.399  -7.541  -7.415  1.00  0.00      TS   H  
ATOM    856  H5' GUA T   5       8.896  -5.767  -6.786  1.00  0.00      TS   H  
ATOM    857 H2'' GUA T   5       7.209  -5.110 -10.411  1.00  0.00      TS   H  
ATOM    858 H5'' GUA T   5       9.642  -6.879  -7.867  1.00  0.00      TS   H  
ATOM    859  P   THY T   6       5.929  -8.601 -11.131  1.00  0.00      TS   P  
ATOM    860  O1P THY T   6       5.732 -10.092 -11.184  1.00  0.00      TS   O  
ATOM    861  O2P THY T   6       6.919  -8.069 -12.106  1.00  0.00      TS   O  
ATOM    862  C5' THY T   6       3.303  -8.452 -11.164  1.00  0.00      TS   C  
ATOM    863  O5' THY T   6       4.574  -7.832 -11.520  1.00  0.00      TS   O  
ATOM    864  C4' THY T   6       2.142  -7.384 -11.007  1.00  0.00      TS   C  
ATOM    865  O4' THY T   6       2.546  -6.188 -10.349  1.00  0.00      TS   O  
ATOM    866  C3' THY T   6       1.566  -6.846 -12.330  1.00  0.00      TS   C  
ATOM    867  O3' THY T   6       0.828  -7.879 -13.015  1.00  0.00      TS   O  
ATOM    868  C2' THY T   6       0.707  -5.767 -11.752  1.00  0.00      TS   C  
ATOM    869  C1' THY T   6       1.562  -5.185 -10.685  1.00  0.00      TS   C  
ATOM    870  N1  THY T   6       2.216  -3.930 -11.159  1.00  0.00      TS   N  
ATOM    871  C2  THY T   6       1.433  -2.841 -11.027  1.00  0.00      TS   C  
ATOM    872  O2  THY T   6       0.287  -2.914 -10.524  1.00  0.00      TS   O  
ATOM    873  N3  THY T   6       1.977  -1.688 -11.450  1.00  0.00      TS   N  
ATOM    874  C4  THY T   6       3.208  -1.500 -12.009  1.00  0.00      TS   C  
ATOM    875  O4  THY T   6       3.640  -0.418 -12.309  1.00  0.00      TS   O  
ATOM    876  C5  THY T   6       3.974  -2.714 -12.138  1.00  0.00      TS   C  
ATOM    877  C5M THY T   6       5.387  -2.710 -12.691  1.00  0.00      TS   C  
ATOM    878  C6  THY T   6       3.458  -3.854 -11.757  1.00  0.00      TS   C  
ATOM    879  H3  THY T   6       1.329  -0.918 -11.375  1.00  0.00      TS   H  
ATOM    880  H6  THY T   6       3.929  -4.833 -11.832  1.00  0.00      TS   H  
ATOM    881  H1' THY T   6       0.895  -5.081  -9.802  1.00  0.00      TS   H  
ATOM    882  H2' THY T   6      -0.156  -6.275 -11.269  1.00  0.00      TS   H  
ATOM    883  H3' THY T   6       2.369  -6.351 -12.917  1.00  0.00      TS   H  
ATOM    884  H4' THY T   6       1.220  -7.799 -10.546  1.00  0.00      TS   H  
ATOM    885  H5' THY T   6       3.346  -8.947 -10.170  1.00  0.00      TS   H  
ATOM    886  H51 THY T   6       6.110  -2.424 -11.897  1.00  0.00      TS   H  
ATOM    887  H52 THY T   6       5.540  -2.057 -13.575  1.00  0.00      TS   H  
ATOM    888  H53 THY T   6       5.695  -3.705 -13.075  1.00  0.00      TS   H  
ATOM    889 H2'' THY T   6       0.289  -5.060 -12.500  1.00  0.00      TS   H  
ATOM    890 H5'' THY T   6       3.052  -9.251 -11.893  1.00  0.00      TS   H  
ATOM    891  P   ADE T   7       0.440  -7.744 -14.551  1.00  0.00      TS   P  
ATOM    892  O1P ADE T   7      -0.167  -8.994 -15.032  1.00  0.00      TS   O  
ATOM    893  O2P ADE T   7       1.633  -7.359 -15.295  1.00  0.00      TS   O  
ATOM    894  C5' ADE T   7      -1.921  -7.047 -13.830  1.00  0.00      TS   C  
ATOM    895  O5' ADE T   7      -0.689  -6.659 -14.517  1.00  0.00      TS   O  
ATOM    896  C4' ADE T   7      -3.018  -6.101 -14.204  1.00  0.00      TS   C  
ATOM    897  O4' ADE T   7      -2.643  -4.771 -13.812  1.00  0.00      TS   O  
ATOM    898  C3' ADE T   7      -3.271  -6.099 -15.767  1.00  0.00      TS   C  
ATOM    899  O3' ADE T   7      -4.665  -5.951 -16.106  1.00  0.00      TS   O  
ATOM    900  C2' ADE T   7      -2.445  -4.865 -16.149  1.00  0.00      TS   C  
ATOM    901  C1' ADE T   7      -2.583  -3.900 -15.005  1.00  0.00      TS   C  
ATOM    902  N1  ADE T   7      -0.721   0.962 -14.513  1.00  0.00      TS   N  
ATOM    903  C2  ADE T   7      -1.916   0.515 -14.757  1.00  0.00      TS   C  
ATOM    904  N3  ADE T   7      -2.384  -0.737 -14.546  1.00  0.00      TS   N  
ATOM    905  C4  ADE T   7      -1.339  -1.652 -14.474  1.00  0.00      TS   C  
ATOM    906  C5  ADE T   7      -0.019  -1.274 -14.267  1.00  0.00      TS   C  
ATOM    907  C6  ADE T   7       0.285   0.056 -14.244  1.00  0.00      TS   C  
ATOM    908  N6  ADE T   7       1.561   0.530 -14.278  1.00  0.00      TS   N  
ATOM    909  N7  ADE T   7       0.774  -2.394 -14.356  1.00  0.00      TS   N  
ATOM    910  C8  ADE T   7      -0.069  -3.405 -14.631  1.00  0.00      TS   C  
ATOM    911  N9  ADE T   7      -1.371  -3.022 -14.730  1.00  0.00      TS   N  
ATOM    912  H2  ADE T   7      -2.587   1.363 -14.899  1.00  0.00      TS   H  
ATOM    913  H8  ADE T   7       0.275  -4.438 -14.627  1.00  0.00      TS   H  
ATOM    914  H1' ADE T   7      -3.541  -3.340 -14.964  1.00  0.00      TS   H  
ATOM    915  H2' ADE T   7      -2.780  -4.413 -17.106  1.00  0.00      TS   H  
ATOM    916  H3' ADE T   7      -2.843  -7.035 -16.186  1.00  0.00      TS   H  
ATOM    917  H4' ADE T   7      -3.887  -6.494 -13.635  1.00  0.00      TS   H  
ATOM    918  H5' ADE T   7      -1.799  -6.962 -12.730  1.00  0.00      TS   H  
ATOM    919  H61 ADE T   7       1.743   1.505 -14.408  1.00  0.00      TS   H  
ATOM    920  H62 ADE T   7       2.319  -0.108 -14.141  1.00  0.00      TS   H  
ATOM    921 H2'' ADE T   7      -1.368  -5.065 -16.338  1.00  0.00      TS   H  
ATOM    922 H5'' ADE T   7      -2.226  -8.096 -14.033  1.00  0.00      TS   H  
ATOM    923  P   ADE T   8      -5.108  -6.080 -17.592  1.00  0.00      TS   P  
ATOM    924  O1P ADE T   8      -6.515  -6.550 -17.628  1.00  0.00      TS   O  
ATOM    925  O2P ADE T   8      -4.114  -6.721 -18.439  1.00  0.00      TS   O  
ATOM    926  C5' ADE T   8      -5.757  -3.595 -17.430  1.00  0.00      TS   C  
ATOM    927  O5' ADE T   8      -5.116  -4.615 -18.246  1.00  0.00      TS   O  
ATOM    928  C4' ADE T   8      -5.213  -2.203 -17.832  1.00  0.00      TS   C  
ATOM    929  O4' ADE T   8      -3.785  -2.077 -17.560  1.00  0.00      TS   O  
ATOM    930  C3' ADE T   8      -5.185  -1.793 -19.266  1.00  0.00      TS   C  
ATOM    931  O3' ADE T   8      -6.500  -1.228 -19.589  1.00  0.00      TS   O  
ATOM    932  C2' ADE T   8      -4.140  -0.632 -19.274  1.00  0.00      TS   C  
ATOM    933  C1' ADE T   8      -3.432  -0.720 -17.956  1.00  0.00      TS   C  
ATOM    934  N1  ADE T   8       0.349   2.666 -18.173  1.00  0.00      TS   N  
ATOM    935  C2  ADE T   8      -1.019   2.733 -18.362  1.00  0.00      TS   C  
ATOM    936  N3  ADE T   8      -1.969   1.795 -18.306  1.00  0.00      TS   N  
ATOM    937  C4  ADE T   8      -1.397   0.588 -17.995  1.00  0.00      TS   C  
ATOM    938  C5  ADE T   8      -0.033   0.368 -17.864  1.00  0.00      TS   C  
ATOM    939  C6  ADE T   8       0.883   1.429 -17.879  1.00  0.00      TS   C  
ATOM    940  N6  ADE T   8       2.225   1.192 -17.675  1.00  0.00      TS   N  
ATOM    941  N7  ADE T   8       0.179  -1.005 -17.664  1.00  0.00      TS   N  
ATOM    942  C8  ADE T   8      -1.019  -1.536 -17.719  1.00  0.00      TS   C  
ATOM    943  N9  ADE T   8      -2.014  -0.646 -17.895  1.00  0.00      TS   N  
ATOM    944  H2  ADE T   8      -1.355   3.734 -18.633  1.00  0.00      TS   H  
ATOM    945  H8  ADE T   8      -1.360  -2.540 -17.465  1.00  0.00      TS   H  
ATOM    946  H1' ADE T   8      -3.916   0.012 -17.276  1.00  0.00      TS   H  
ATOM    947  H2' ADE T   8      -4.553   0.384 -19.447  1.00  0.00      TS   H  
ATOM    948  H3' ADE T   8      -4.931  -2.620 -19.964  1.00  0.00      TS   H  
ATOM    949  H4' ADE T   8      -5.817  -1.361 -17.434  1.00  0.00      TS   H  
ATOM    950  H5' ADE T   8      -5.527  -3.757 -16.355  1.00  0.00      TS   H  
ATOM    951  H61 ADE T   8       2.719   0.567 -18.279  1.00  0.00      TS   H  
ATOM    952  H62 ADE T   8       2.742   2.020 -17.455  1.00  0.00      TS   H  
ATOM    953 H2'' ADE T   8      -3.424  -0.877 -20.086  1.00  0.00      TS   H  
ATOM    954 H5'' ADE T   8      -6.862  -3.686 -17.511  1.00  0.00      TS   H  
ATOM    955  P   GUA T   9      -7.098  -1.517 -21.026  1.00  0.00      TS   P  
ATOM    956  O1P GUA T   9      -8.563  -1.062 -21.138  1.00  0.00      TS   O  
ATOM    957  O2P GUA T   9      -6.873  -2.920 -21.410  1.00  0.00      TS   O  
ATOM    958  C5' GUA T   9      -6.450   0.856 -22.137  1.00  0.00      TS   C  
ATOM    959  O5' GUA T   9      -6.192  -0.596 -22.004  1.00  0.00      TS   O  
ATOM    960  C4' GUA T   9      -5.352   1.582 -22.899  1.00  0.00      TS   C  
ATOM    961  O4' GUA T   9      -4.025   1.517 -22.123  1.00  0.00      TS   O  
ATOM    962  C3' GUA T   9      -4.929   0.925 -24.294  1.00  0.00      TS   C  
ATOM    963  O3' GUA T   9      -5.027   1.898 -25.334  1.00  0.00      TS   O  
ATOM    964  C2' GUA T   9      -3.490   0.586 -24.041  1.00  0.00      TS   C  
ATOM    965  C1' GUA T   9      -3.016   1.649 -23.060  1.00  0.00      TS   C  
ATOM    966  N1  GUA T   9       1.532   3.296 -21.930  1.00  0.00      TS   N  
ATOM    967  C2  GUA T   9       0.475   4.032 -22.308  1.00  0.00      TS   C  
ATOM    968  N2  GUA T   9       0.705   5.260 -22.665  1.00  0.00      TS   N  
ATOM    969  N3  GUA T   9      -0.793   3.530 -22.323  1.00  0.00      TS   N  
ATOM    970  C4  GUA T   9      -0.779   2.211 -22.056  1.00  0.00      TS   C  
ATOM    971  C5  GUA T   9       0.290   1.431 -21.524  1.00  0.00      TS   C  
ATOM    972  C6  GUA T   9       1.603   1.972 -21.519  1.00  0.00      TS   C  
ATOM    973  O6  GUA T   9       2.575   1.356 -21.127  1.00  0.00      TS   O  
ATOM    974  N7  GUA T   9      -0.056   0.094 -21.544  1.00  0.00      TS   N  
ATOM    975  C8  GUA T   9      -1.264   0.067 -22.072  1.00  0.00      TS   C  
ATOM    976  N9  GUA T   9      -1.736   1.304 -22.465  1.00  0.00      TS   N  
ATOM    977  H1  GUA T   9       2.431   3.755 -21.919  1.00  0.00      TS   H  
ATOM    978  H8  GUA T   9      -1.754  -0.875 -22.316  1.00  0.00      TS   H  
ATOM    979  H1' GUA T   9      -3.072   2.699 -23.416  1.00  0.00      TS   H  
ATOM    980  H2' GUA T   9      -2.754   0.619 -24.872  1.00  0.00      TS   H  
ATOM    981  H21 GUA T   9       1.652   5.570 -22.595  1.00  0.00      TS   H  
ATOM    982  H3' GUA T   9      -5.655   0.115 -24.527  1.00  0.00      TS   H  
ATOM    983  H22 GUA T   9       0.055   5.864 -23.126  1.00  0.00      TS   H  
ATOM    984  H4' GUA T   9      -5.710   2.631 -22.964  1.00  0.00      TS   H  
ATOM    985  H5' GUA T   9      -6.633   1.461 -21.223  1.00  0.00      TS   H  
ATOM    986 H2'' GUA T   9      -3.536  -0.436 -23.606  1.00  0.00      TS   H  
ATOM    987 H5'' GUA T   9      -7.429   0.964 -22.650  1.00  0.00      TS   H  
ATOM    988  P   CYT T  10      -4.955   1.440 -26.827  1.00  0.00      TS   P  
ATOM    989  O1P CYT T  10      -6.116   1.965 -27.589  1.00  0.00      TS   O  
ATOM    990  O2P CYT T  10      -4.671   0.003 -26.924  1.00  0.00      TS   O  
ATOM    991  C5' CYT T  10      -3.743   3.725 -27.277  1.00  0.00      TS   C  
ATOM    992  O5' CYT T  10      -3.662   2.243 -27.313  1.00  0.00      TS   O  
ATOM    993  C4' CYT T  10      -2.378   4.300 -27.079  1.00  0.00      TS   C  
ATOM    994  O4' CYT T  10      -1.777   3.946 -25.773  1.00  0.00      TS   O  
ATOM    995  C3' CYT T  10      -1.206   4.046 -28.104  1.00  0.00      TS   C  
ATOM    996  O3' CYT T  10      -1.361   4.825 -29.258  1.00  0.00      TS   O  
ATOM    997  C2' CYT T  10      -0.081   4.647 -27.275  1.00  0.00      TS   C  
ATOM    998  C1' CYT T  10      -0.358   4.100 -25.860  1.00  0.00      TS   C  
ATOM    999  N1  CYT T  10       0.273   2.799 -25.516  1.00  0.00      TS   N  
ATOM   1000  C2  CYT T  10       1.642   2.783 -25.299  1.00  0.00      TS   C  
ATOM   1001  O2  CYT T  10       2.295   3.858 -25.437  1.00  0.00      TS   O  
ATOM   1002  N3  CYT T  10       2.293   1.633 -24.866  1.00  0.00      TS   N  
ATOM   1003  C4  CYT T  10       1.657   0.459 -25.074  1.00  0.00      TS   C  
ATOM   1004  N4  CYT T  10       2.220  -0.675 -24.797  1.00  0.00      TS   N  
ATOM   1005  C5  CYT T  10       0.370   0.440 -25.619  1.00  0.00      TS   C  
ATOM   1006  C6  CYT T  10      -0.342   1.601 -25.821  1.00  0.00      TS   C  
ATOM   1007  H5  CYT T  10      -0.090  -0.536 -25.764  1.00  0.00      TS   H  
ATOM   1008  H6  CYT T  10      -1.291   1.555 -26.355  1.00  0.00      TS   H  
ATOM   1009  H1' CYT T  10      -0.097   4.914 -25.150  1.00  0.00      TS   H  
ATOM   1010  H2' CYT T  10      -0.259   5.744 -27.294  1.00  0.00      TS   H  
ATOM   1011  H3' CYT T  10      -1.140   2.948 -28.256  1.00  0.00      TS   H  
ATOM   1012  H4' CYT T  10      -2.475   5.405 -27.008  1.00  0.00      TS   H  
ATOM   1013  H41 CYT T  10       3.039  -0.623 -24.225  1.00  0.00      TS   H  
ATOM   1014  H5' CYT T  10      -4.434   4.116 -26.500  1.00  0.00      TS   H  
ATOM   1015  H42 CYT T  10       1.762  -1.550 -24.947  1.00  0.00      TS   H  
ATOM   1016 H2'' CYT T  10       0.910   4.302 -27.639  1.00  0.00      TS   H  
ATOM   1017 H5'' CYT T  10      -4.154   4.081 -28.245  1.00  0.00      TS   H  
ATOM   1018  P   THY T  11      -0.768   4.284 -30.669  1.00  0.00      TS   P  
ATOM   1019  O1P THY T  11      -1.417   5.030 -31.800  1.00  0.00      TS   O  
ATOM   1020  O2P THY T  11      -0.906   2.833 -30.713  1.00  0.00      TS   O  
ATOM   1021  C5' THY T  11       1.207   5.992 -30.417  1.00  0.00      TS   C  
ATOM   1022  O5' THY T  11       0.770   4.643 -30.744  1.00  0.00      TS   O  
ATOM   1023  C4' THY T  11       2.708   6.114 -30.464  1.00  0.00      TS   C  
ATOM   1024  O4' THY T  11       3.383   5.322 -29.432  1.00  0.00      TS   O  
ATOM   1025  C3' THY T  11       3.483   5.682 -31.788  1.00  0.00      TS   C  
ATOM   1026  O3' THY T  11       4.640   6.492 -32.073  1.00  0.00      TS   O  
ATOM   1027  C2' THY T  11       3.987   4.255 -31.457  1.00  0.00      TS   C  
ATOM   1028  C1' THY T  11       4.285   4.271 -29.982  1.00  0.00      TS   C  
ATOM   1029  N1  THY T  11       4.071   3.018 -29.235  1.00  0.00      TS   N  
ATOM   1030  C2  THY T  11       4.892   2.697 -28.203  1.00  0.00      TS   C  
ATOM   1031  O2  THY T  11       5.849   3.378 -27.876  1.00  0.00      TS   O  
ATOM   1032  N3  THY T  11       4.565   1.559 -27.502  1.00  0.00      TS   N  
ATOM   1033  C4  THY T  11       3.533   0.714 -27.887  1.00  0.00      TS   C  
ATOM   1034  O4  THY T  11       3.401  -0.346 -27.292  1.00  0.00      TS   O  
ATOM   1035  C5  THY T  11       2.596   1.190 -28.808  1.00  0.00      TS   C  
ATOM   1036  C5M THY T  11       1.373   0.521 -29.169  1.00  0.00      TS   C  
ATOM   1037  C6  THY T  11       2.920   2.325 -29.492  1.00  0.00      TS   C  
ATOM   1038  H3  THY T  11       5.277   1.155 -26.909  1.00  0.00      TS   H  
ATOM   1039  H6  THY T  11       2.301   2.551 -30.361  1.00  0.00      TS   H  
ATOM   1040  H1' THY T  11       5.346   4.575 -29.858  1.00  0.00      TS   H  
ATOM   1041  H2' THY T  11       4.724   3.815 -32.162  1.00  0.00      TS   H  
ATOM   1042  H3' THY T  11       2.795   5.696 -32.661  1.00  0.00      TS   H  
ATOM   1043  H4' THY T  11       3.029   7.148 -30.214  1.00  0.00      TS   H  
ATOM   1044  H5' THY T  11       0.810   6.373 -29.452  1.00  0.00      TS   H  
ATOM   1045  H51 THY T  11       0.637   1.323 -29.393  1.00  0.00      TS   H  
ATOM   1046  H52 THY T  11       1.004  -0.152 -28.365  1.00  0.00      TS   H  
ATOM   1047  H53 THY T  11       1.490  -0.085 -30.091  1.00  0.00      TS   H  
ATOM   1048 H2'' THY T  11       3.057   3.678 -31.647  1.00  0.00      TS   H  
ATOM   1049 H5'' THY T  11       0.828   6.725 -31.161  1.00  0.00      TS   H  
ATOM   1050  P   ADE T  12       5.404   6.378 -33.428  1.00  0.00      TS   P  
ATOM   1051  O1P ADE T  12       5.558   7.753 -33.969  1.00  0.00      TS   O  
ATOM   1052  O2P ADE T  12       4.674   5.436 -34.270  1.00  0.00      TS   O  
ATOM   1053  C5' ADE T  12       7.521   6.146 -31.743  1.00  0.00      TS   C  
ATOM   1054  O5' ADE T  12       6.820   5.747 -32.966  1.00  0.00      TS   O  
ATOM   1055  C4' ADE T  12       8.797   5.348 -31.398  1.00  0.00      TS   C  
ATOM   1056  O4' ADE T  12       8.385   4.085 -30.785  1.00  0.00      TS   O  
ATOM   1057  C3' ADE T  12       9.703   4.951 -32.580  1.00  0.00      TS   C  
ATOM   1058  O3' ADE T  12      11.074   5.109 -32.274  1.00  0.00      TS   O  
ATOM   1059  C2' ADE T  12       9.360   3.506 -32.876  1.00  0.00      TS   C  
ATOM   1060  C1' ADE T  12       8.878   2.962 -31.505  1.00  0.00      TS   C  
ATOM   1061  N1  ADE T  12       7.286  -1.209 -29.018  1.00  0.00      TS   N  
ATOM   1062  C2  ADE T  12       8.326  -0.366 -28.845  1.00  0.00      TS   C  
ATOM   1063  N3  ADE T  12       8.688   0.716 -29.501  1.00  0.00      TS   N  
ATOM   1064  C4  ADE T  12       7.744   0.989 -30.478  1.00  0.00      TS   C  
ATOM   1065  C5  ADE T  12       6.618   0.226 -30.758  1.00  0.00      TS   C  
ATOM   1066  C6  ADE T  12       6.334  -0.861 -29.927  1.00  0.00      TS   C  
ATOM   1067  N6  ADE T  12       5.257  -1.708 -30.053  1.00  0.00      TS   N  
ATOM   1068  N7  ADE T  12       5.953   0.794 -31.770  1.00  0.00      TS   N  
ATOM   1069  C8  ADE T  12       6.690   1.850 -32.142  1.00  0.00      TS   C  
ATOM   1070  N9  ADE T  12       7.826   2.004 -31.397  1.00  0.00      TS   N  
ATOM   1071  H2  ADE T  12       8.977  -0.599 -28.003  1.00  0.00      TS   H  
ATOM   1072  H8  ADE T  12       6.437   2.565 -32.925  1.00  0.00      TS   H  
ATOM   1073  H1' ADE T  12       9.825   2.575 -31.073  1.00  0.00      TS   H  
ATOM   1074  H2' ADE T  12      10.178   2.897 -33.318  1.00  0.00      TS   H  
ATOM   1075  H3' ADE T  12       9.368   5.698 -33.332  1.00  0.00      TS   H  
ATOM   1076  H4' ADE T  12       9.447   5.888 -30.675  1.00  0.00      TS   H  
ATOM   1077  H5' ADE T  12       6.883   6.032 -30.840  1.00  0.00      TS   H  
ATOM   1078  H61 ADE T  12       5.118  -2.439 -29.384  1.00  0.00      TS   H  
ATOM   1079  H62 ADE T  12       4.863  -1.884 -30.954  1.00  0.00      TS   H  
ATOM   1080 H2'' ADE T  12       8.498   3.366 -33.561  1.00  0.00      TS   H  
ATOM   1081 H5'' ADE T  12       7.807   7.208 -31.903  1.00  0.00      TS   H  
ATOM   1082  P   THY T  13      12.041   5.440 -33.468  1.00  0.00      TS   P  
ATOM   1083  O1P THY T  13      12.947   6.491 -32.983  1.00  0.00      TS   O  
ATOM   1084  O2P THY T  13      11.318   5.741 -34.747  1.00  0.00      TS   O  
ATOM   1085  C5' THY T  13      13.390   3.456 -32.317  1.00  0.00      TS   C  
ATOM   1086  O5' THY T  13      12.793   4.055 -33.512  1.00  0.00      TS   O  
ATOM   1087  C4' THY T  13      13.525   1.960 -32.322  1.00  0.00      TS   C  
ATOM   1088  O4' THY T  13      12.213   1.360 -32.225  1.00  0.00      TS   O  
ATOM   1089  C3' THY T  13      14.165   1.204 -33.501  1.00  0.00      TS   C  
ATOM   1090  O3' THY T  13      15.577   0.913 -33.237  1.00  0.00      TS   O  
ATOM   1091  C2' THY T  13      13.260  -0.036 -33.732  1.00  0.00      TS   C  
ATOM   1092  C1' THY T  13      12.430  -0.031 -32.431  1.00  0.00      TS   C  
ATOM   1093  N1  THY T  13      11.114  -0.685 -32.546  1.00  0.00      TS   N  
ATOM   1094  C2  THY T  13      10.733  -1.733 -31.751  1.00  0.00      TS   C  
ATOM   1095  O2  THY T  13      11.380  -2.321 -30.907  1.00  0.00      TS   O  
ATOM   1096  N3  THY T  13       9.419  -2.157 -32.035  1.00  0.00      TS   N  
ATOM   1097  C4  THY T  13       8.538  -1.671 -33.007  1.00  0.00      TS   C  
ATOM   1098  O4  THY T  13       7.417  -2.173 -33.193  1.00  0.00      TS   O  
ATOM   1099  C5  THY T  13       9.110  -0.631 -33.850  1.00  0.00      TS   C  
ATOM   1100  C5M THY T  13       8.286   0.023 -34.905  1.00  0.00      TS   C  
ATOM   1101  C6  THY T  13      10.331  -0.232 -33.545  1.00  0.00      TS   C  
ATOM   1102  H3  THY T  13       9.114  -2.932 -31.464  1.00  0.00      TS   H  
ATOM   1103  H6  THY T  13      10.787   0.460 -34.253  1.00  0.00      TS   H  
ATOM   1104  H1' THY T  13      12.980  -0.371 -31.527  1.00  0.00      TS   H  
ATOM   1105  H2' THY T  13      13.815  -0.997 -33.755  1.00  0.00      TS   H  
ATOM   1106  H3' THY T  13      14.206   1.931 -34.340  1.00  0.00      TS   H  
ATOM   1107  H4' THY T  13      14.052   1.557 -31.431  1.00  0.00      TS   H  
ATOM   1108  H5' THY T  13      12.733   3.693 -31.454  1.00  0.00      TS   H  
ATOM   1109  H51 THY T  13       8.697   1.036 -35.105  1.00  0.00      TS   H  
ATOM   1110  H52 THY T  13       7.208   0.103 -34.649  1.00  0.00      TS   H  
ATOM   1111  H53 THY T  13       8.390  -0.546 -35.852  1.00  0.00      TS   H  
ATOM   1112 H2'' THY T  13      12.681   0.177 -34.657  1.00  0.00      TS   H  
ATOM   1113 H5'' THY T  13      14.373   3.952 -32.176  1.00  0.00      TS   H  
ATOM   1114  P   ADE T  14      16.518   0.071 -34.104  1.00  0.00      TS   P  
ATOM   1115  O1P ADE T  14      17.893   0.355 -33.584  1.00  0.00      TS   O  
ATOM   1116  O2P ADE T  14      16.258   0.377 -35.510  1.00  0.00      TS   O  
ATOM   1117  C5' ADE T  14      16.285  -1.812 -32.332  1.00  0.00      TS   C  
ATOM   1118  O5' ADE T  14      16.101  -1.411 -33.678  1.00  0.00      TS   O  
ATOM   1119  C4' ADE T  14      16.038  -3.377 -32.132  1.00  0.00      TS   C  
ATOM   1120  O4' ADE T  14      14.638  -3.713 -32.305  1.00  0.00      TS   O  
ATOM   1121  C3' ADE T  14      16.819  -4.231 -33.173  1.00  0.00      TS   C  
ATOM   1122  O3' ADE T  14      17.432  -5.410 -32.456  1.00  0.00      TS   O  
ATOM   1123  C2' ADE T  14      15.812  -4.618 -34.222  1.00  0.00      TS   C  
ATOM   1124  C1' ADE T  14      14.469  -4.502 -33.449  1.00  0.00      TS   C  
ATOM   1125  N1  ADE T  14       9.484  -5.204 -34.241  1.00  0.00      TS   N  
ATOM   1126  C2  ADE T  14      10.359  -5.785 -33.455  1.00  0.00      TS   C  
ATOM   1127  N3  ADE T  14      11.651  -5.492 -33.321  1.00  0.00      TS   N  
ATOM   1128  C4  ADE T  14      12.017  -4.462 -34.031  1.00  0.00      TS   C  
ATOM   1129  C5  ADE T  14      11.210  -3.768 -34.853  1.00  0.00      TS   C  
ATOM   1130  C6  ADE T  14       9.909  -4.165 -35.008  1.00  0.00      TS   C  
ATOM   1131  N6  ADE T  14       8.967  -3.562 -35.711  1.00  0.00      TS   N  
ATOM   1132  N7  ADE T  14      11.973  -2.816 -35.559  1.00  0.00      TS   N  
ATOM   1133  C8  ADE T  14      13.224  -2.993 -35.096  1.00  0.00      TS   C  
ATOM   1134  N9  ADE T  14      13.297  -3.982 -34.167  1.00  0.00      TS   N  
ATOM   1135  H2  ADE T  14       9.980  -6.587 -32.822  1.00  0.00      TS   H  
ATOM   1136  H8  ADE T  14      14.104  -2.400 -35.346  1.00  0.00      TS   H  
ATOM   1137  H1' ADE T  14      14.218  -5.540 -33.143  1.00  0.00      TS   H  
ATOM   1138  H2' ADE T  14      16.048  -5.572 -34.742  1.00  0.00      TS   H  
ATOM   1139  H3' ADE T  14      17.580  -3.524 -33.566  1.00  0.00      TS   H  
ATOM   1140  H4' ADE T  14      16.290  -3.741 -31.113  1.00  0.00      TS   H  
ATOM   1141  H5' ADE T  14      15.628  -1.221 -31.658  1.00  0.00      TS   H  
ATOM   1142  H61 ADE T  14       9.217  -2.731 -36.208  1.00  0.00      TS   H  
ATOM   1143  H62 ADE T  14       8.042  -3.940 -35.649  1.00  0.00      TS   H  
ATOM   1144 H2'' ADE T  14      15.885  -3.789 -34.959  1.00  0.00      TS   H  
ATOM   1145 H5'' ADE T  14      17.287  -1.558 -31.923  1.00  0.00      TS   H  
ATOM   1146  P   THY T  15      18.373  -6.349 -33.160  1.00  0.00      TS   P  
ATOM   1147  O1P THY T  15      19.034  -6.964 -32.098  1.00  0.00      TS   O  
ATOM   1148  O2P THY T  15      19.157  -5.601 -34.160  1.00  0.00      TS   O  
ATOM   1149  C5' THY T  15      16.656  -8.215 -33.172  1.00  0.00      TS   C  
ATOM   1150  O5' THY T  15      17.486  -7.362 -33.935  1.00  0.00      TS   O  
ATOM   1151  C4' THY T  15      15.596  -8.938 -34.010  1.00  0.00      TS   C  
ATOM   1152  O4' THY T  15      14.567  -8.004 -34.470  1.00  0.00      TS   O  
ATOM   1153  C3' THY T  15      16.149  -9.450 -35.377  1.00  0.00      TS   C  
ATOM   1154  O3' THY T  15      15.787 -10.760 -35.677  1.00  0.00      TS   O  
ATOM   1155  C2' THY T  15      15.560  -8.567 -36.364  1.00  0.00      TS   C  
ATOM   1156  C1' THY T  15      14.225  -8.333 -35.749  1.00  0.00      TS   C  
ATOM   1157  N1  THY T  15      13.327  -7.346 -36.320  1.00  0.00      TS   N  
ATOM   1158  C2  THY T  15      11.963  -7.598 -36.316  1.00  0.00      TS   C  
ATOM   1159  O2  THY T  15      11.441  -8.535 -35.749  1.00  0.00      TS   O  
ATOM   1160  N3  THY T  15      11.196  -6.648 -36.895  1.00  0.00      TS   N  
ATOM   1161  C4  THY T  15      11.587  -5.595 -37.582  1.00  0.00      TS   C  
ATOM   1162  O4  THY T  15      10.712  -4.897 -38.107  1.00  0.00      TS   O  
ATOM   1163  C5  THY T  15      13.003  -5.442 -37.759  1.00  0.00      TS   C  
ATOM   1164  C5M THY T  15      13.507  -4.308 -38.639  1.00  0.00      TS   C  
ATOM   1165  C6  THY T  15      13.811  -6.278 -37.059  1.00  0.00      TS   C  
ATOM   1166  H3  THY T  15      10.207  -6.847 -36.882  1.00  0.00      TS   H  
ATOM   1167  H6  THY T  15      14.883  -6.081 -37.099  1.00  0.00      TS   H  
ATOM   1168  H1' THY T  15      13.602  -9.254 -35.744  1.00  0.00      TS   H  
ATOM   1169  H2' THY T  15      15.469  -9.061 -37.355  1.00  0.00      TS   H  
ATOM   1170  H3' THY T  15      17.246  -9.292 -35.301  1.00  0.00      TS   H  
ATOM   1171  H4' THY T  15      15.017  -9.729 -33.489  1.00  0.00      TS   H  
ATOM   1172  H5' THY T  15      16.048  -7.712 -32.390  1.00  0.00      TS   H  
ATOM   1173  H51 THY T  15      13.928  -3.503 -37.999  1.00  0.00      TS   H  
ATOM   1174  H52 THY T  15      12.790  -3.943 -39.404  1.00  0.00      TS   H  
ATOM   1175  H53 THY T  15      14.344  -4.736 -39.231  1.00  0.00      TS   H  
ATOM   1176 H2'' THY T  15      16.278  -7.732 -36.513  1.00  0.00      TS   H  
ATOM   1177 H5'' THY T  15      17.273  -8.984 -32.660  1.00  0.00      TS   H  
ATOM   1178  P   ADE T  16      16.943 -11.893 -35.452  1.00  0.00      TS   P  
ATOM   1179  O1P ADE T  16      17.433 -11.869 -34.073  1.00  0.00      TS   O  
ATOM   1180  O2P ADE T  16      17.960 -11.754 -36.549  1.00  0.00      TS   O  
ATOM   1181  C5' ADE T  16      15.034 -13.684 -34.790  1.00  0.00      TS   C  
ATOM   1182  O5' ADE T  16      16.178 -13.247 -35.619  1.00  0.00      TS   O  
ATOM   1183  C4' ADE T  16      13.950 -14.388 -35.599  1.00  0.00      TS   C  
ATOM   1184  O4' ADE T  16      13.036 -13.334 -36.054  1.00  0.00      TS   O  
ATOM   1185  C3' ADE T  16      14.343 -15.276 -36.808  1.00  0.00      TS   C  
ATOM   1186  O3' ADE T  16      13.581 -16.486 -36.861  1.00  0.00      TS   O  
ATOM   1187  C2' ADE T  16      14.082 -14.379 -38.028  1.00  0.00      TS   C  
ATOM   1188  C1' ADE T  16      12.861 -13.544 -37.488  1.00  0.00      TS   C  
ATOM   1189  N1  ADE T  16      10.011 -10.001 -39.952  1.00  0.00      TS   N  
ATOM   1190  C2  ADE T  16       9.668 -11.201 -39.500  1.00  0.00      TS   C  
ATOM   1191  N3  ADE T  16      10.426 -12.067 -38.822  1.00  0.00      TS   N  
ATOM   1192  C4  ADE T  16      11.605 -11.600 -38.599  1.00  0.00      TS   C  
ATOM   1193  C5  ADE T  16      12.106 -10.314 -38.967  1.00  0.00      TS   C  
ATOM   1194  C6  ADE T  16      11.197  -9.499 -39.692  1.00  0.00      TS   C  
ATOM   1195  N6  ADE T  16      11.344  -8.235 -40.128  1.00  0.00      TS   N  
ATOM   1196  N7  ADE T  16      13.414 -10.196 -38.582  1.00  0.00      TS   N  
ATOM   1197  C8  ADE T  16      13.704 -11.277 -38.063  1.00  0.00      TS   C  
ATOM   1198  N9  ADE T  16      12.702 -12.199 -38.056  1.00  0.00      TS   N  
ATOM   1199  H2  ADE T  16       8.648 -11.469 -39.775  1.00  0.00      TS   H  
ATOM   1200  H8  ADE T  16      14.603 -11.450 -37.473  1.00  0.00      TS   H  
ATOM   1201  H1' ADE T  16      11.925 -14.120 -37.647  1.00  0.00      TS   H  
ATOM   1202  H2' ADE T  16      13.866 -14.928 -38.969  1.00  0.00      TS   H  
ATOM   1203  H3' ADE T  16      15.418 -15.494 -36.635  1.00  0.00      TS   H  
ATOM   1204  H4' ADE T  16      13.327 -15.002 -34.914  1.00  0.00      TS   H  
ATOM   1205  H5' ADE T  16      14.505 -12.841 -34.296  1.00  0.00      TS   H  
ATOM   1206  H61 ADE T  16      12.152  -7.694 -39.894  1.00  0.00      TS   H  
ATOM   1207  H62 ADE T  16      10.626  -7.802 -40.673  1.00  0.00      TS   H  
ATOM   1208 H2'' ADE T  16      14.963 -13.768 -38.319  1.00  0.00      TS   H  
ATOM   1209 H5'' ADE T  16      15.504 -14.339 -34.024  1.00  0.00      TS   H  
ATOM   1210  P   THY T  17      14.144 -17.737 -37.621  1.00  0.00      TS   P  
ATOM   1211  O1P THY T  17      13.538 -18.943 -36.992  1.00  0.00      TS   O  
ATOM   1212  O2P THY T  17      15.602 -17.657 -37.663  1.00  0.00      TS   O  
ATOM   1213  C5' THY T  17      12.091 -17.495 -39.372  1.00  0.00      TS   C  
ATOM   1214  O5' THY T  17      13.525 -17.616 -38.988  1.00  0.00      TS   O  
ATOM   1215  C4' THY T  17      11.967 -17.052 -40.857  1.00  0.00      TS   C  
ATOM   1216  O4' THY T  17      12.063 -15.602 -40.948  1.00  0.00      TS   O  
ATOM   1217  C3' THY T  17      13.046 -17.514 -41.856  1.00  0.00      TS   C  
ATOM   1218  O3' THY T  17      12.533 -17.910 -43.124  1.00  0.00      TS   O  
ATOM   1219  C2' THY T  17      13.889 -16.239 -42.205  1.00  0.00      TS   C  
ATOM   1220  C1' THY T  17      12.736 -15.242 -42.116  1.00  0.00      TS   C  
ATOM   1221  N1  THY T  17      13.105 -13.802 -41.942  1.00  0.00      TS   N  
ATOM   1222  C2  THY T  17      12.140 -12.836 -42.167  1.00  0.00      TS   C  
ATOM   1223  O2  THY T  17      11.001 -13.178 -42.568  1.00  0.00      TS   O  
ATOM   1224  N3  THY T  17      12.563 -11.561 -42.088  1.00  0.00      TS   N  
ATOM   1225  C4  THY T  17      13.807 -11.077 -41.605  1.00  0.00      TS   C  
ATOM   1226  O4  THY T  17      13.938  -9.835 -41.628  1.00  0.00      TS   O  
ATOM   1227  C5  THY T  17      14.725 -12.110 -41.222  1.00  0.00      TS   C  
ATOM   1228  C5M THY T  17      15.983 -11.723 -40.583  1.00  0.00      TS   C  
ATOM   1229  C6  THY T  17      14.370 -13.362 -41.534  1.00  0.00      TS   C  
ATOM   1230  H3  THY T  17      11.952 -10.828 -42.418  1.00  0.00      TS   H  
ATOM   1231  H6  THY T  17      14.918 -14.211 -41.124  1.00  0.00      TS   H  
ATOM   1232  H1' THY T  17      12.123 -15.479 -43.012  1.00  0.00      TS   H  
ATOM   1233  H2' THY T  17      14.327 -16.348 -43.220  1.00  0.00      TS   H  
ATOM   1234  H3' THY T  17      13.664 -18.324 -41.412  1.00  0.00      TS   H  
ATOM   1235  H4' THY T  17      10.975 -17.360 -41.251  1.00  0.00      TS   H  
ATOM   1236  H5' THY T  17      11.540 -16.854 -38.652  1.00  0.00      TS   H  
ATOM   1237  H51 THY T  17      16.194 -10.635 -40.527  1.00  0.00      TS   H  
ATOM   1238  H52 THY T  17      16.774 -12.029 -41.301  1.00  0.00      TS   H  
ATOM   1239  H53 THY T  17      16.144 -12.099 -39.550  1.00  0.00      TS   H  
ATOM   1240 H2'' THY T  17      14.680 -16.122 -41.433  1.00  0.00      TS   H  
ATOM   1241 H5'' THY T  17      11.548 -18.464 -39.334  1.00  0.00      TS   H  
ATOM   1242  P   ADE T  18      12.247 -19.452 -43.328  1.00  0.00      TS   P  
ATOM   1243  O1P ADE T  18      11.289 -19.927 -42.328  1.00  0.00      TS   O  
ATOM   1244  O2P ADE T  18      13.542 -20.086 -43.615  1.00  0.00      TS   O  
ATOM   1245  C5' ADE T  18      10.018 -19.344 -44.805  1.00  0.00      TS   C  
ATOM   1246  O5' ADE T  18      11.430 -19.388 -44.694  1.00  0.00      TS   O  
ATOM   1247  C4' ADE T  18       9.441 -18.166 -45.623  1.00  0.00      TS   C  
ATOM   1248  O4' ADE T  18       9.815 -16.876 -45.120  1.00  0.00      TS   O  
ATOM   1249  C3' ADE T  18       9.819 -18.199 -47.120  1.00  0.00      TS   C  
ATOM   1250  O3' ADE T  18       8.863 -18.993 -47.845  1.00  0.00      TS   O  
ATOM   1251  C2' ADE T  18       9.732 -16.713 -47.544  1.00  0.00      TS   C  
ATOM   1252  C1' ADE T  18      10.020 -15.952 -46.236  1.00  0.00      TS   C  
ATOM   1253  N1  ADE T  18      13.017 -12.015 -45.371  1.00  0.00      TS   N  
ATOM   1254  C2  ADE T  18      11.699 -12.127 -45.584  1.00  0.00      TS   C  
ATOM   1255  N3  ADE T  18      10.936 -13.232 -45.870  1.00  0.00      TS   N  
ATOM   1256  C4  ADE T  18      11.778 -14.337 -45.907  1.00  0.00      TS   C  
ATOM   1257  C5  ADE T  18      13.161 -14.331 -45.757  1.00  0.00      TS   C  
ATOM   1258  C6  ADE T  18      13.763 -13.139 -45.479  1.00  0.00      TS   C  
ATOM   1259  N6  ADE T  18      15.067 -13.043 -45.395  1.00  0.00      TS   N  
ATOM   1260  N7  ADE T  18      13.693 -15.642 -45.924  1.00  0.00      TS   N  
ATOM   1261  C8  ADE T  18      12.602 -16.393 -46.193  1.00  0.00      TS   C  
ATOM   1262  N9  ADE T  18      11.431 -15.614 -46.120  1.00  0.00      TS   N  
ATOM   1263  H2  ADE T  18      11.173 -11.184 -45.442  1.00  0.00      TS   H  
ATOM   1264  H8  ADE T  18      12.607 -17.482 -46.225  1.00  0.00      TS   H  
ATOM   1265  H1' ADE T  18       9.425 -15.033 -46.052  1.00  0.00      TS   H  
ATOM   1266  H2' ADE T  18       8.702 -16.492 -47.894  1.00  0.00      TS   H  
ATOM   1267  H3' ADE T  18      10.875 -18.520 -47.243  1.00  0.00      TS   H  
ATOM   1268  H4' ADE T  18       8.337 -18.248 -45.526  1.00  0.00      TS   H  
ATOM   1269  H5' ADE T  18       9.541 -19.374 -43.802  1.00  0.00      TS   H  
ATOM   1270  H61 ADE T  18      15.623 -13.869 -45.297  1.00  0.00      TS   H  
ATOM   1271  H62 ADE T  18      15.416 -12.213 -44.961  1.00  0.00      TS   H  
ATOM   1272 H2'' ADE T  18      10.405 -16.465 -48.393  1.00  0.00      TS   H  
ATOM   1273 H5'' ADE T  18       9.640 -20.219 -45.375  1.00  0.00      TS   H  
ATOM   1274  P   ADE T  19       9.295 -19.557 -49.281  1.00  0.00      TS   P  
ATOM   1275  O1P ADE T  19       8.195 -20.483 -49.614  1.00  0.00      TS   O  
ATOM   1276  O2P ADE T  19      10.664 -20.133 -49.203  1.00  0.00      TS   O  
ATOM   1277  C5' ADE T  19       8.085 -17.700 -50.661  1.00  0.00      TS   C  
ATOM   1278  O5' ADE T  19       9.356 -18.374 -50.305  1.00  0.00      TS   O  
ATOM   1279  C4' ADE T  19       8.302 -16.634 -51.681  1.00  0.00      TS   C  
ATOM   1280  O4' ADE T  19       9.328 -15.738 -51.223  1.00  0.00      TS   O  
ATOM   1281  C3' ADE T  19       8.649 -17.216 -53.128  1.00  0.00      TS   C  
ATOM   1282  O3' ADE T  19       8.107 -16.427 -54.164  1.00  0.00      TS   O  
ATOM   1283  C2' ADE T  19      10.158 -17.250 -53.143  1.00  0.00      TS   C  
ATOM   1284  C1' ADE T  19      10.410 -16.069 -52.069  1.00  0.00      TS   C  
ATOM   1285  N1  ADE T  19      13.511 -13.566 -48.835  1.00  0.00      TS   N  
ATOM   1286  C2  ADE T  19      12.250 -13.349 -49.209  1.00  0.00      TS   C  
ATOM   1287  N3  ADE T  19      11.498 -14.027 -50.114  1.00  0.00      TS   N  
ATOM   1288  C4  ADE T  19      12.126 -15.185 -50.354  1.00  0.00      TS   C  
ATOM   1289  C5  ADE T  19      13.433 -15.623 -49.965  1.00  0.00      TS   C  
ATOM   1290  C6  ADE T  19      14.150 -14.763 -49.184  1.00  0.00      TS   C  
ATOM   1291  N6  ADE T  19      15.360 -15.059 -48.612  1.00  0.00      TS   N  
ATOM   1292  N7  ADE T  19      13.688 -16.817 -50.611  1.00  0.00      TS   N  
ATOM   1293  C8  ADE T  19      12.641 -17.003 -51.357  1.00  0.00      TS   C  
ATOM   1294  N9  ADE T  19      11.690 -16.130 -51.218  1.00  0.00      TS   N  
ATOM   1295  H2  ADE T  19      11.725 -12.472 -48.827  1.00  0.00      TS   H  
ATOM   1296  H8  ADE T  19      12.547 -17.823 -52.067  1.00  0.00      TS   H  
ATOM   1297  H1' ADE T  19      10.427 -15.163 -52.713  1.00  0.00      TS   H  
ATOM   1298  H2' ADE T  19      10.589 -17.159 -54.163  1.00  0.00      TS   H  
ATOM   1299  H3' ADE T  19       8.298 -18.263 -53.249  1.00  0.00      TS   H  
ATOM   1300  H4' ADE T  19       7.348 -16.090 -51.848  1.00  0.00      TS   H  
ATOM   1301  H5' ADE T  19       7.511 -17.318 -49.790  1.00  0.00      TS   H  
ATOM   1302  H61 ADE T  19      16.057 -15.409 -49.236  1.00  0.00      TS   H  
ATOM   1303  H62 ADE T  19      15.638 -14.205 -48.171  1.00  0.00      TS   H  
ATOM   1304 H2'' ADE T  19      10.488 -18.184 -52.641  1.00  0.00      TS   H  
ATOM   1305 H5'' ADE T  19       7.344 -18.456 -50.997  1.00  0.00      TS   H  
ATOM   1306  P   GUA T  20       7.946 -16.837 -55.638  1.00  0.00      TS   P  
ATOM   1307  O1P GUA T  20       6.488 -17.048 -55.898  1.00  0.00      TS   O  
ATOM   1308  O2P GUA T  20       8.756 -18.020 -55.923  1.00  0.00      TS   O  
ATOM   1309  C5' GUA T  20       7.640 -14.537 -56.805  1.00  0.00      TS   C  
ATOM   1310  O5' GUA T  20       8.539 -15.614 -56.361  1.00  0.00      TS   O  
ATOM   1311  C4' GUA T  20       8.488 -13.211 -57.013  1.00  0.00      TS   C  
ATOM   1312  O4' GUA T  20       9.424 -12.845 -55.939  1.00  0.00      TS   O  
ATOM   1313  C3' GUA T  20       9.314 -13.054 -58.275  1.00  0.00      TS   C  
ATOM   1314  O3' GUA T  20       9.343 -11.811 -59.005  1.00  0.00      TS   O  
ATOM   1315  C2' GUA T  20      10.674 -13.409 -57.861  1.00  0.00      TS   C  
ATOM   1316  C1' GUA T  20      10.774 -12.845 -56.398  1.00  0.00      TS   C  
ATOM   1317  N1  GUA T  20      14.677 -12.575 -53.320  1.00  0.00      TS   N  
ATOM   1318  C2  GUA T  20      13.949 -11.601 -53.892  1.00  0.00      TS   C  
ATOM   1319  N2  GUA T  20      14.348 -10.385 -53.695  1.00  0.00      TS   N  
ATOM   1320  N3  GUA T  20      12.780 -11.864 -54.536  1.00  0.00      TS   N  
ATOM   1321  C4  GUA T  20      12.515 -13.133 -54.662  1.00  0.00      TS   C  
ATOM   1322  C5  GUA T  20      13.159 -14.152 -54.088  1.00  0.00      TS   C  
ATOM   1323  C6  GUA T  20      14.381 -13.925 -53.351  1.00  0.00      TS   C  
ATOM   1324  O6  GUA T  20      15.142 -14.784 -52.866  1.00  0.00      TS   O  
ATOM   1325  N7  GUA T  20      12.626 -15.386 -54.592  1.00  0.00      TS   N  
ATOM   1326  C8  GUA T  20      11.674 -15.005 -55.400  1.00  0.00      TS   C  
ATOM   1327  N9  GUA T  20      11.587 -13.638 -55.492  1.00  0.00      TS   N  
ATOM   1328  H1  GUA T  20      15.503 -12.261 -52.831  1.00  0.00      TS   H  
ATOM   1329  H8  GUA T  20      11.063 -15.769 -55.881  1.00  0.00      TS   H  
ATOM   1330  H1' GUA T  20      11.139 -11.798 -56.458  1.00  0.00      TS   H  
ATOM   1331  H2' GUA T  20      11.524 -13.054 -58.481  1.00  0.00      TS   H  
ATOM   1332  H21 GUA T  20      13.597  -9.747 -53.518  1.00  0.00      TS   H  
ATOM   1333  H3' GUA T  20       8.935 -13.832 -58.972  1.00  0.00      TS   H  
ATOM   1334  H22 GUA T  20      15.224 -10.275 -53.227  1.00  0.00      TS   H  
ATOM   1335  H4' GUA T  20       7.754 -12.378 -56.954  1.00  0.00      TS   H  
ATOM   1336  H5' GUA T  20       6.770 -14.356 -56.137  1.00  0.00      TS   H  
ATOM   1337  H3T GUA T  20      10.137 -11.305 -58.823  1.00  0.00      TS   H  
ATOM   1338 H2'' GUA T  20      10.826 -14.505 -57.754  1.00  0.00      TS   H  
ATOM   1339 H5'' GUA T  20       7.124 -14.818 -57.748  1.00  0.00      TS   H  
TER   
END
