# Supplementary material for: CRISPR-Cas12a exploits R-loop asymmetry to form double-strand breaks
Source: eLife. 2020 Jun 10;9:e55143. doi: 10.7554/eLife.55143 (PMC7286691; doi:10.7554/eLife.55143)
Supplement: Figure 5—source data 2. [file elife-55143-fig5-data2.zip › Figure 5ΓÇöSource Data 2/Example_MD_trajectories/5prime_boundary/5prime_boundary_34.pdb]

ATOM      1  C5' CYT B   1      16.366 -12.618 -54.321  1.00  0.00      BS   C  
ATOM      2  O5' CYT B   1      15.462 -13.112 -53.278  1.00  0.00      BS   O  
ATOM      3  C4' CYT B   1      15.961 -12.632 -55.850  1.00  0.00      BS   C  
ATOM      4  O4' CYT B   1      15.235 -13.813 -56.255  1.00  0.00      BS   O  
ATOM      5  C3' CYT B   1      14.902 -11.531 -56.207  1.00  0.00      BS   C  
ATOM      6  O3' CYT B   1      15.599 -10.412 -56.804  1.00  0.00      BS   O  
ATOM      7  C2' CYT B   1      14.100 -12.173 -57.283  1.00  0.00      BS   C  
ATOM      8  C1' CYT B   1      14.740 -13.490 -57.528  1.00  0.00      BS   C  
ATOM      9  N1  CYT B   1      13.871 -14.577 -57.954  1.00  0.00      BS   N  
ATOM     10  C2  CYT B   1      14.464 -15.725 -58.566  1.00  0.00      BS   C  
ATOM     11  O2  CYT B   1      15.709 -15.774 -58.682  1.00  0.00      BS   O  
ATOM     12  N3  CYT B   1      13.684 -16.742 -58.986  1.00  0.00      BS   N  
ATOM     13  C4  CYT B   1      12.327 -16.552 -59.017  1.00  0.00      BS   C  
ATOM     14  N4  CYT B   1      11.626 -17.564 -59.451  1.00  0.00      BS   N  
ATOM     15  C5  CYT B   1      11.682 -15.465 -58.456  1.00  0.00      BS   C  
ATOM     16  C6  CYT B   1      12.460 -14.543 -57.852  1.00  0.00      BS   C  
ATOM     17  H5  CYT B   1      10.599 -15.403 -58.566  1.00  0.00      BS   H  
ATOM     18  H6  CYT B   1      12.043 -13.699 -57.301  1.00  0.00      BS   H  
ATOM     19  H1' CYT B   1      15.707 -13.307 -58.043  1.00  0.00      BS   H  
ATOM     20  H2' CYT B   1      13.943 -11.569 -58.202  1.00  0.00      BS   H  
ATOM     21  H3' CYT B   1      14.392 -11.212 -55.274  1.00  0.00      BS   H  
ATOM     22  H4' CYT B   1      16.774 -12.631 -56.606  1.00  0.00      BS   H  
ATOM     23  H41 CYT B   1      12.088 -18.391 -59.771  1.00  0.00      BS   H  
ATOM     24  H5' CYT B   1      17.307 -13.205 -54.270  1.00  0.00      BS   H  
ATOM     25  H42 CYT B   1      10.628 -17.502 -59.469  1.00  0.00      BS   H  
ATOM     26  H5T CYT B   1      15.927 -13.662 -52.643  1.00  0.00      BS   H  
ATOM     27 H2'' CYT B   1      13.053 -12.188 -56.912  1.00  0.00      BS   H  
ATOM     28 H5'' CYT B   1      16.653 -11.590 -54.014  1.00  0.00      BS   H  
ATOM     29  P   THY B   2      15.761  -8.997 -56.202  1.00  0.00      BS   P  
ATOM     30  O1P THY B   2      15.862  -8.053 -57.342  1.00  0.00      BS   O  
ATOM     31  O2P THY B   2      16.975  -8.983 -55.337  1.00  0.00      BS   O  
ATOM     32  C5' THY B   2      13.158  -8.531 -56.093  1.00  0.00      BS   C  
ATOM     33  O5' THY B   2      14.440  -8.636 -55.452  1.00  0.00      BS   O  
ATOM     34  C4' THY B   2      11.982  -8.654 -55.141  1.00  0.00      BS   C  
ATOM     35  O4' THY B   2      12.095  -9.856 -54.334  1.00  0.00      BS   O  
ATOM     36  C3' THY B   2      11.800  -7.552 -54.151  1.00  0.00      BS   C  
ATOM     37  O3' THY B   2      10.474  -7.049 -54.127  1.00  0.00      BS   O  
ATOM     38  C2' THY B   2      12.141  -8.075 -52.827  1.00  0.00      BS   C  
ATOM     39  C1' THY B   2      11.804  -9.532 -52.973  1.00  0.00      BS   C  
ATOM     40  N1  THY B   2      12.521 -10.407 -52.050  1.00  0.00      BS   N  
ATOM     41  C2  THY B   2      11.841 -11.508 -51.509  1.00  0.00      BS   C  
ATOM     42  O2  THY B   2      10.679 -11.804 -51.826  1.00  0.00      BS   O  
ATOM     43  N3  THY B   2      12.627 -12.337 -50.751  1.00  0.00      BS   N  
ATOM     44  C4  THY B   2      13.980 -12.110 -50.428  1.00  0.00      BS   C  
ATOM     45  O4  THY B   2      14.583 -12.900 -49.651  1.00  0.00      BS   O  
ATOM     46  C5  THY B   2      14.594 -10.929 -51.006  1.00  0.00      BS   C  
ATOM     47  C5M THY B   2      16.047 -10.677 -50.766  1.00  0.00      BS   C  
ATOM     48  C6  THY B   2      13.881 -10.201 -51.894  1.00  0.00      BS   C  
ATOM     49  H3  THY B   2      12.100 -13.111 -50.373  1.00  0.00      BS   H  
ATOM     50  H6  THY B   2      14.303  -9.487 -52.602  1.00  0.00      BS   H  
ATOM     51  H1' THY B   2      10.703  -9.539 -52.828  1.00  0.00      BS   H  
ATOM     52  H2' THY B   2      11.450  -7.650 -52.068  1.00  0.00      BS   H  
ATOM     53  H3' THY B   2      12.559  -6.846 -54.551  1.00  0.00      BS   H  
ATOM     54  H4' THY B   2      11.059  -8.749 -55.751  1.00  0.00      BS   H  
ATOM     55  H5' THY B   2      13.070  -9.301 -56.888  1.00  0.00      BS   H  
ATOM     56  H51 THY B   2      16.625 -11.376 -51.407  1.00  0.00      BS   H  
ATOM     57  H52 THY B   2      16.436 -10.797 -49.732  1.00  0.00      BS   H  
ATOM     58  H53 THY B   2      16.332  -9.649 -51.074  1.00  0.00      BS   H  
ATOM     59 H2'' THY B   2      13.163  -7.734 -52.557  1.00  0.00      BS   H  
ATOM     60 H5'' THY B   2      13.130  -7.533 -56.582  1.00  0.00      BS   H  
ATOM     61  P   THY B   3      10.118  -5.528 -54.166  1.00  0.00      BS   P  
ATOM     62  O1P THY B   3       9.087  -5.266 -55.221  1.00  0.00      BS   O  
ATOM     63  O2P THY B   3      11.329  -4.686 -54.254  1.00  0.00      BS   O  
ATOM     64  C5' THY B   3       8.328  -5.859 -52.422  1.00  0.00      BS   C  
ATOM     65  O5' THY B   3       9.486  -5.278 -52.731  1.00  0.00      BS   O  
ATOM     66  C4' THY B   3       8.278  -6.227 -50.994  1.00  0.00      BS   C  
ATOM     67  O4' THY B   3       9.289  -7.168 -50.556  1.00  0.00      BS   O  
ATOM     68  C3' THY B   3       8.649  -4.986 -50.081  1.00  0.00      BS   C  
ATOM     69  O3' THY B   3       7.545  -4.747 -49.201  1.00  0.00      BS   O  
ATOM     70  C2' THY B   3       9.814  -5.430 -49.294  1.00  0.00      BS   C  
ATOM     71  C1' THY B   3       9.543  -6.894 -49.199  1.00  0.00      BS   C  
ATOM     72  N1  THY B   3      10.725  -7.707 -48.764  1.00  0.00      BS   N  
ATOM     73  C2  THY B   3      10.551  -9.001 -48.255  1.00  0.00      BS   C  
ATOM     74  O2  THY B   3       9.506  -9.552 -48.032  1.00  0.00      BS   O  
ATOM     75  N3  THY B   3      11.707  -9.582 -47.805  1.00  0.00      BS   N  
ATOM     76  C4  THY B   3      12.956  -9.192 -48.204  1.00  0.00      BS   C  
ATOM     77  O4  THY B   3      13.910  -9.886 -47.883  1.00  0.00      BS   O  
ATOM     78  C5  THY B   3      13.056  -8.002 -48.907  1.00  0.00      BS   C  
ATOM     79  C5M THY B   3      14.411  -7.535 -49.351  1.00  0.00      BS   C  
ATOM     80  C6  THY B   3      11.982  -7.276 -49.149  1.00  0.00      BS   C  
ATOM     81  H3  THY B   3      11.688 -10.483 -47.348  1.00  0.00      BS   H  
ATOM     82  H6  THY B   3      11.898  -6.669 -50.050  1.00  0.00      BS   H  
ATOM     83  H1' THY B   3       8.636  -7.136 -48.604  1.00  0.00      BS   H  
ATOM     84  H2' THY B   3       9.950  -4.980 -48.287  1.00  0.00      BS   H  
ATOM     85  H3' THY B   3       8.820  -4.103 -50.733  1.00  0.00      BS   H  
ATOM     86  H4' THY B   3       7.300  -6.653 -50.684  1.00  0.00      BS   H  
ATOM     87  H5' THY B   3       8.149  -6.838 -52.915  1.00  0.00      BS   H  
ATOM     88  H51 THY B   3      15.050  -7.110 -48.547  1.00  0.00      BS   H  
ATOM     89  H52 THY B   3      14.477  -6.770 -50.154  1.00  0.00      BS   H  
ATOM     90  H53 THY B   3      14.992  -8.403 -49.730  1.00  0.00      BS   H  
ATOM     91 H2'' THY B   3      10.699  -5.161 -49.909  1.00  0.00      BS   H  
ATOM     92 H5'' THY B   3       7.514  -5.136 -52.648  1.00  0.00      BS   H  
ATOM     93  P   ADE B   4       6.424  -3.777 -49.671  1.00  0.00      BS   P  
ATOM     94  O1P ADE B   4       6.399  -3.760 -51.120  1.00  0.00      BS   O  
ATOM     95  O2P ADE B   4       6.655  -2.529 -48.986  1.00  0.00      BS   O  
ATOM     96  C5' ADE B   4       4.527  -5.717 -49.416  1.00  0.00      BS   C  
ATOM     97  O5' ADE B   4       5.025  -4.363 -49.177  1.00  0.00      BS   O  
ATOM     98  C4' ADE B   4       4.305  -6.438 -48.036  1.00  0.00      BS   C  
ATOM     99  O4' ADE B   4       5.616  -6.960 -47.625  1.00  0.00      BS   O  
ATOM    100  C3' ADE B   4       3.741  -5.525 -46.917  1.00  0.00      BS   C  
ATOM    101  O3' ADE B   4       2.582  -6.087 -46.373  1.00  0.00      BS   O  
ATOM    102  C2' ADE B   4       4.959  -5.469 -45.937  1.00  0.00      BS   C  
ATOM    103  C1' ADE B   4       5.735  -6.769 -46.265  1.00  0.00      BS   C  
ATOM    104  N1  ADE B   4       9.991  -9.187 -44.738  1.00  0.00      BS   N  
ATOM    105  C2  ADE B   4       8.726  -9.647 -45.054  1.00  0.00      BS   C  
ATOM    106  N3  ADE B   4       7.671  -8.963 -45.545  1.00  0.00      BS   N  
ATOM    107  C4  ADE B   4       8.041  -7.634 -45.678  1.00  0.00      BS   C  
ATOM    108  C5  ADE B   4       9.326  -7.041 -45.527  1.00  0.00      BS   C  
ATOM    109  C6  ADE B   4      10.301  -7.894 -44.977  1.00  0.00      BS   C  
ATOM    110  N6  ADE B   4      11.651  -7.575 -44.774  1.00  0.00      BS   N  
ATOM    111  N7  ADE B   4       9.250  -5.697 -45.774  1.00  0.00      BS   N  
ATOM    112  C8  ADE B   4       7.979  -5.505 -46.173  1.00  0.00      BS   C  
ATOM    113  N9  ADE B   4       7.188  -6.652 -46.083  1.00  0.00      BS   N  
ATOM    114  H2  ADE B   4       8.630 -10.729 -44.963  1.00  0.00      BS   H  
ATOM    115  H8  ADE B   4       7.511  -4.557 -46.437  1.00  0.00      BS   H  
ATOM    116  H1' ADE B   4       5.295  -7.579 -45.644  1.00  0.00      BS   H  
ATOM    117  H2' ADE B   4       4.667  -5.487 -44.865  1.00  0.00      BS   H  
ATOM    118  H3' ADE B   4       3.449  -4.553 -47.369  1.00  0.00      BS   H  
ATOM    119  H4' ADE B   4       3.627  -7.309 -48.168  1.00  0.00      BS   H  
ATOM    120  H5' ADE B   4       5.260  -6.312 -50.003  1.00  0.00      BS   H  
ATOM    121  H61 ADE B   4      11.789  -6.592 -44.900  1.00  0.00      BS   H  
ATOM    122  H62 ADE B   4      12.194  -8.027 -44.067  1.00  0.00      BS   H  
ATOM    123 H2'' ADE B   4       5.591  -4.576 -46.128  1.00  0.00      BS   H  
ATOM    124 H5'' ADE B   4       3.572  -5.725 -49.984  1.00  0.00      BS   H  
ATOM    125  P   THY B   5       1.737  -5.282 -45.292  1.00  0.00      BS   P  
ATOM    126  O1P THY B   5       0.280  -5.631 -45.456  1.00  0.00      BS   O  
ATOM    127  O2P THY B   5       2.181  -3.831 -45.118  1.00  0.00      BS   O  
ATOM    128  C5' THY B   5       2.158  -7.369 -43.857  1.00  0.00      BS   C  
ATOM    129  O5' THY B   5       2.192  -5.924 -43.931  1.00  0.00      BS   O  
ATOM    130  C4' THY B   5       3.227  -7.997 -42.897  1.00  0.00      BS   C  
ATOM    131  O4' THY B   5       4.559  -7.467 -43.213  1.00  0.00      BS   O  
ATOM    132  C3' THY B   5       3.087  -7.597 -41.416  1.00  0.00      BS   C  
ATOM    133  O3' THY B   5       2.152  -8.492 -40.812  1.00  0.00      BS   O  
ATOM    134  C2' THY B   5       4.561  -7.911 -40.913  1.00  0.00      BS   C  
ATOM    135  C1' THY B   5       5.350  -8.230 -42.230  1.00  0.00      BS   C  
ATOM    136  N1  THY B   5       6.699  -7.602 -42.231  1.00  0.00      BS   N  
ATOM    137  C2  THY B   5       7.790  -8.375 -41.840  1.00  0.00      BS   C  
ATOM    138  O2  THY B   5       7.610  -9.591 -41.539  1.00  0.00      BS   O  
ATOM    139  N3  THY B   5       9.002  -7.657 -41.730  1.00  0.00      BS   N  
ATOM    140  C4  THY B   5       9.209  -6.335 -41.994  1.00  0.00      BS   C  
ATOM    141  O4  THY B   5      10.330  -5.927 -42.046  1.00  0.00      BS   O  
ATOM    142  C5  THY B   5       8.032  -5.554 -42.300  1.00  0.00      BS   C  
ATOM    143  C5M THY B   5       8.086  -4.068 -42.267  1.00  0.00      BS   C  
ATOM    144  C6  THY B   5       6.849  -6.215 -42.274  1.00  0.00      BS   C  
ATOM    145  H3  THY B   5       9.827  -8.167 -41.450  1.00  0.00      BS   H  
ATOM    146  H6  THY B   5       5.889  -5.702 -42.325  1.00  0.00      BS   H  
ATOM    147  H1' THY B   5       5.405  -9.308 -42.491  1.00  0.00      BS   H  
ATOM    148  H2' THY B   5       4.553  -8.776 -40.217  1.00  0.00      BS   H  
ATOM    149  H3' THY B   5       2.816  -6.520 -41.365  1.00  0.00      BS   H  
ATOM    150  H4' THY B   5       3.238  -9.108 -42.928  1.00  0.00      BS   H  
ATOM    151  H5' THY B   5       2.182  -7.928 -44.818  1.00  0.00      BS   H  
ATOM    152  H51 THY B   5       7.839  -3.577 -41.302  1.00  0.00      BS   H  
ATOM    153  H52 THY B   5       7.379  -3.580 -42.973  1.00  0.00      BS   H  
ATOM    154  H53 THY B   5       9.097  -3.744 -42.598  1.00  0.00      BS   H  
ATOM    155 H2'' THY B   5       4.865  -6.975 -40.396  1.00  0.00      BS   H  
ATOM    156 H5'' THY B   5       1.189  -7.692 -43.422  1.00  0.00      BS   H  
ATOM    157  P   ADE B   6       1.474  -8.113 -39.451  1.00  0.00      BS   P  
ATOM    158  O1P ADE B   6      -0.001  -8.286 -39.566  1.00  0.00      BS   O  
ATOM    159  O2P ADE B   6       1.895  -6.727 -39.114  1.00  0.00      BS   O  
ATOM    160  C5' ADE B   6       2.026 -10.456 -38.469  1.00  0.00      BS   C  
ATOM    161  O5' ADE B   6       2.065  -9.033 -38.245  1.00  0.00      BS   O  
ATOM    162  C4' ADE B   6       3.167 -11.228 -37.711  1.00  0.00      BS   C  
ATOM    163  O4' ADE B   6       4.542 -10.780 -38.097  1.00  0.00      BS   O  
ATOM    164  C3' ADE B   6       3.077 -11.091 -36.100  1.00  0.00      BS   C  
ATOM    165  O3' ADE B   6       3.233 -12.328 -35.422  1.00  0.00      BS   O  
ATOM    166  C2' ADE B   6       4.201 -10.076 -35.806  1.00  0.00      BS   C  
ATOM    167  C1' ADE B   6       5.213 -10.252 -36.930  1.00  0.00      BS   C  
ATOM    168  N1  ADE B   6       9.524  -7.689 -38.241  1.00  0.00      BS   N  
ATOM    169  C2  ADE B   6       9.360  -8.946 -37.881  1.00  0.00      BS   C  
ATOM    170  N3  ADE B   6       8.206  -9.613 -37.688  1.00  0.00      BS   N  
ATOM    171  C4  ADE B   6       7.168  -8.761 -37.770  1.00  0.00      BS   C  
ATOM    172  C5  ADE B   6       7.257  -7.345 -37.934  1.00  0.00      BS   C  
ATOM    173  C6  ADE B   6       8.516  -6.806 -38.242  1.00  0.00      BS   C  
ATOM    174  N6  ADE B   6       8.734  -5.539 -38.609  1.00  0.00      BS   N  
ATOM    175  N7  ADE B   6       6.049  -6.796 -37.711  1.00  0.00      BS   N  
ATOM    176  C8  ADE B   6       5.238  -7.767 -37.328  1.00  0.00      BS   C  
ATOM    177  N9  ADE B   6       5.837  -8.988 -37.321  1.00  0.00      BS   N  
ATOM    178  H2  ADE B   6      10.337  -9.391 -38.071  1.00  0.00      BS   H  
ATOM    179  H8  ADE B   6       4.179  -7.679 -37.087  1.00  0.00      BS   H  
ATOM    180  H1' ADE B   6       5.937 -11.036 -36.616  1.00  0.00      BS   H  
ATOM    181  H2' ADE B   6       4.666 -10.111 -34.797  1.00  0.00      BS   H  
ATOM    182  H3' ADE B   6       2.051 -10.687 -35.965  1.00  0.00      BS   H  
ATOM    183  H4' ADE B   6       3.085 -12.316 -37.921  1.00  0.00      BS   H  
ATOM    184  H5' ADE B   6       2.110 -10.705 -39.548  1.00  0.00      BS   H  
ATOM    185  H61 ADE B   6       7.993  -4.988 -38.991  1.00  0.00      BS   H  
ATOM    186  H62 ADE B   6       9.642  -5.138 -38.735  1.00  0.00      BS   H  
ATOM    187 H2'' ADE B   6       3.687  -9.096 -35.906  1.00  0.00      BS   H  
ATOM    188 H5'' ADE B   6       1.058 -10.914 -38.171  1.00  0.00      BS   H  
ATOM    189  P   THY B   7       3.010 -12.531 -33.859  1.00  0.00      BS   P  
ATOM    190  O1P THY B   7       2.905 -13.989 -33.617  1.00  0.00      BS   O  
ATOM    191  O2P THY B   7       1.898 -11.683 -33.403  1.00  0.00      BS   O  
ATOM    192  C5' THY B   7       5.507 -12.896 -33.383  1.00  0.00      BS   C  
ATOM    193  O5' THY B   7       4.336 -12.034 -33.215  1.00  0.00      BS   O  
ATOM    194  C4' THY B   7       6.773 -12.139 -33.005  1.00  0.00      BS   C  
ATOM    195  O4' THY B   7       7.001 -10.900 -33.821  1.00  0.00      BS   O  
ATOM    196  C3' THY B   7       7.022 -11.667 -31.479  1.00  0.00      BS   C  
ATOM    197  O3' THY B   7       8.180 -12.174 -30.900  1.00  0.00      BS   O  
ATOM    198  C2' THY B   7       7.048 -10.123 -31.608  1.00  0.00      BS   C  
ATOM    199  C1' THY B   7       7.703 -10.040 -33.024  1.00  0.00      BS   C  
ATOM    200  N1  THY B   7       7.758  -8.662 -33.637  1.00  0.00      BS   N  
ATOM    201  C2  THY B   7       8.867  -8.124 -34.282  1.00  0.00      BS   C  
ATOM    202  O2  THY B   7       9.994  -8.619 -34.351  1.00  0.00      BS   O  
ATOM    203  N3  THY B   7       8.690  -6.843 -34.800  1.00  0.00      BS   N  
ATOM    204  C4  THY B   7       7.573  -6.119 -34.798  1.00  0.00      BS   C  
ATOM    205  O4  THY B   7       7.591  -5.017 -35.346  1.00  0.00      BS   O  
ATOM    206  C5  THY B   7       6.414  -6.770 -34.160  1.00  0.00      BS   C  
ATOM    207  C5M THY B   7       5.200  -5.889 -33.946  1.00  0.00      BS   C  
ATOM    208  C6  THY B   7       6.543  -8.011 -33.590  1.00  0.00      BS   C  
ATOM    209  H3  THY B   7       9.473  -6.399 -35.258  1.00  0.00      BS   H  
ATOM    210  H6  THY B   7       5.735  -8.454 -33.010  1.00  0.00      BS   H  
ATOM    211  H1' THY B   7       8.776 -10.299 -32.900  1.00  0.00      BS   H  
ATOM    212  H2' THY B   7       7.612  -9.637 -30.782  1.00  0.00      BS   H  
ATOM    213  H3' THY B   7       6.129 -11.907 -30.864  1.00  0.00      BS   H  
ATOM    214  H4' THY B   7       7.601 -12.855 -33.195  1.00  0.00      BS   H  
ATOM    215  H5' THY B   7       5.662 -13.130 -34.459  1.00  0.00      BS   H  
ATOM    216  H51 THY B   7       5.171  -5.635 -32.865  1.00  0.00      BS   H  
ATOM    217  H52 THY B   7       4.317  -6.536 -34.126  1.00  0.00      BS   H  
ATOM    218  H53 THY B   7       5.112  -4.972 -34.567  1.00  0.00      BS   H  
ATOM    219 H2'' THY B   7       6.013  -9.722 -31.616  1.00  0.00      BS   H  
ATOM    220 H5'' THY B   7       5.443 -13.812 -32.757  1.00  0.00      BS   H  
ATOM    221  P   ADE B   8       8.367 -12.461 -29.392  1.00  0.00      BS   P  
ATOM    222  O1P ADE B   8       8.259 -13.927 -29.211  1.00  0.00      BS   O  
ATOM    223  O2P ADE B   8       7.475 -11.597 -28.617  1.00  0.00      BS   O  
ATOM    224  C5' ADE B   8      11.127 -12.395 -29.682  1.00  0.00      BS   C  
ATOM    225  O5' ADE B   8       9.830 -11.944 -29.085  1.00  0.00      BS   O  
ATOM    226  C4' ADE B   8      12.023 -11.232 -30.141  1.00  0.00      BS   C  
ATOM    227  O4' ADE B   8      11.370 -10.353 -31.073  1.00  0.00      BS   O  
ATOM    228  C3' ADE B   8      12.485 -10.331 -28.966  1.00  0.00      BS   C  
ATOM    229  O3' ADE B   8      13.516 -10.991 -28.275  1.00  0.00      BS   O  
ATOM    230  C2' ADE B   8      13.035  -9.217 -29.880  1.00  0.00      BS   C  
ATOM    231  C1' ADE B   8      12.056  -9.119 -31.097  1.00  0.00      BS   C  
ATOM    232  N1  ADE B   8      11.159  -4.239 -32.302  1.00  0.00      BS   N  
ATOM    233  C2  ADE B   8      12.280  -4.984 -32.432  1.00  0.00      BS   C  
ATOM    234  N3  ADE B   8      12.453  -6.262 -31.993  1.00  0.00      BS   N  
ATOM    235  C4  ADE B   8      11.357  -6.767 -31.465  1.00  0.00      BS   C  
ATOM    236  C5  ADE B   8      10.119  -6.173 -31.290  1.00  0.00      BS   C  
ATOM    237  C6  ADE B   8      10.041  -4.771 -31.717  1.00  0.00      BS   C  
ATOM    238  N6  ADE B   8       8.949  -4.000 -31.572  1.00  0.00      BS   N  
ATOM    239  N7  ADE B   8       9.143  -6.995 -30.792  1.00  0.00      BS   N  
ATOM    240  C8  ADE B   8       9.783  -8.122 -30.731  1.00  0.00      BS   C  
ATOM    241  N9  ADE B   8      11.125  -8.061 -31.040  1.00  0.00      BS   N  
ATOM    242  H2  ADE B   8      13.131  -4.479 -32.887  1.00  0.00      BS   H  
ATOM    243  H8  ADE B   8       9.325  -8.963 -30.211  1.00  0.00      BS   H  
ATOM    244  H1' ADE B   8      12.732  -8.938 -31.960  1.00  0.00      BS   H  
ATOM    245  H2' ADE B   8      14.073  -9.520 -30.134  1.00  0.00      BS   H  
ATOM    246  H3' ADE B   8      11.584  -9.993 -28.410  1.00  0.00      BS   H  
ATOM    247  H4' ADE B   8      12.894 -11.645 -30.693  1.00  0.00      BS   H  
ATOM    248  H5' ADE B   8      10.917 -13.226 -30.389  1.00  0.00      BS   H  
ATOM    249  H61 ADE B   8       8.993  -3.066 -31.927  1.00  0.00      BS   H  
ATOM    250  H62 ADE B   8       8.056  -4.227 -31.183  1.00  0.00      BS   H  
ATOM    251 H2'' ADE B   8      13.073  -8.341 -29.197  1.00  0.00      BS   H  
ATOM    252 H5'' ADE B   8      11.697 -12.832 -28.835  1.00  0.00      BS   H  
ATOM    253  P   THY B   9      14.081 -10.484 -26.890  1.00  0.00      BS   P  
ATOM    254  O1P THY B   9      15.429 -11.038 -26.675  1.00  0.00      BS   O  
ATOM    255  O2P THY B   9      13.066 -10.830 -25.893  1.00  0.00      BS   O  
ATOM    256  C5' THY B   9      15.466  -8.372 -27.424  1.00  0.00      BS   C  
ATOM    257  O5' THY B   9      14.161  -8.990 -27.026  1.00  0.00      BS   O  
ATOM    258  C4' THY B   9      15.481  -6.765 -27.380  1.00  0.00      BS   C  
ATOM    259  O4' THY B   9      14.306  -6.246 -27.980  1.00  0.00      BS   O  
ATOM    260  C3' THY B   9      15.459  -6.279 -25.878  1.00  0.00      BS   C  
ATOM    261  O3' THY B   9      16.470  -5.345 -25.679  1.00  0.00      BS   O  
ATOM    262  C2' THY B   9      14.066  -5.625 -25.811  1.00  0.00      BS   C  
ATOM    263  C1' THY B   9      13.872  -5.136 -27.246  1.00  0.00      BS   C  
ATOM    264  N1  THY B   9      12.458  -4.845 -27.679  1.00  0.00      BS   N  
ATOM    265  C2  THY B   9      12.066  -3.573 -28.187  1.00  0.00      BS   C  
ATOM    266  O2  THY B   9      12.928  -2.705 -28.374  1.00  0.00      BS   O  
ATOM    267  N3  THY B   9      10.714  -3.409 -28.445  1.00  0.00      BS   N  
ATOM    268  C4  THY B   9       9.757  -4.329 -28.132  1.00  0.00      BS   C  
ATOM    269  O4  THY B   9       8.610  -3.967 -28.267  1.00  0.00      BS   O  
ATOM    270  C5  THY B   9      10.187  -5.581 -27.656  1.00  0.00      BS   C  
ATOM    271  C5M THY B   9       9.108  -6.530 -27.164  1.00  0.00      BS   C  
ATOM    272  C6  THY B   9      11.450  -5.763 -27.417  1.00  0.00      BS   C  
ATOM    273  H3  THY B   9      10.404  -2.575 -28.921  1.00  0.00      BS   H  
ATOM    274  H6  THY B   9      11.869  -6.606 -26.868  1.00  0.00      BS   H  
ATOM    275  H1' THY B   9      14.603  -4.329 -27.462  1.00  0.00      BS   H  
ATOM    276  H2' THY B   9      13.947  -4.659 -25.274  1.00  0.00      BS   H  
ATOM    277  H3' THY B   9      15.611  -7.143 -25.195  1.00  0.00      BS   H  
ATOM    278  H4' THY B   9      16.419  -6.389 -27.841  1.00  0.00      BS   H  
ATOM    279  H5' THY B   9      15.695  -8.680 -28.467  1.00  0.00      BS   H  
ATOM    280  H51 THY B   9       9.511  -7.351 -26.534  1.00  0.00      BS   H  
ATOM    281  H52 THY B   9       8.742  -7.056 -28.073  1.00  0.00      BS   H  
ATOM    282  H53 THY B   9       8.291  -6.137 -26.521  1.00  0.00      BS   H  
ATOM    283 H2'' THY B   9      13.352  -6.372 -25.403  1.00  0.00      BS   H  
ATOM    284 H5'' THY B   9      16.289  -8.683 -26.746  1.00  0.00      BS   H  
ATOM    285  P   ADE B  10      16.775  -4.682 -24.340  1.00  0.00      BS   P  
ATOM    286  O1P ADE B  10      18.113  -5.141 -23.980  1.00  0.00      BS   O  
ATOM    287  O2P ADE B  10      15.691  -4.995 -23.306  1.00  0.00      BS   O  
ATOM    288  C5' ADE B  10      17.641  -2.565 -25.659  1.00  0.00      BS   C  
ATOM    289  O5' ADE B  10      16.761  -3.186 -24.704  1.00  0.00      BS   O  
ATOM    290  C4' ADE B  10      17.108  -1.319 -26.142  1.00  0.00      BS   C  
ATOM    291  O4' ADE B  10      15.635  -1.425 -26.508  1.00  0.00      BS   O  
ATOM    292  C3' ADE B  10      17.063  -0.166 -25.092  1.00  0.00      BS   C  
ATOM    293  O3' ADE B  10      17.514   1.125 -25.685  1.00  0.00      BS   O  
ATOM    294  C2' ADE B  10      15.592  -0.052 -24.642  1.00  0.00      BS   C  
ATOM    295  C1' ADE B  10      14.928  -0.320 -26.003  1.00  0.00      BS   C  
ATOM    296  N1  ADE B  10      10.170   1.331 -27.081  1.00  0.00      BS   N  
ATOM    297  C2  ADE B  10      11.402   1.829 -27.269  1.00  0.00      BS   C  
ATOM    298  N3  ADE B  10      12.568   1.285 -27.025  1.00  0.00      BS   N  
ATOM    299  C4  ADE B  10      12.467   0.136 -26.435  1.00  0.00      BS   C  
ATOM    300  C5  ADE B  10      11.280  -0.567 -26.261  1.00  0.00      BS   C  
ATOM    301  C6  ADE B  10      10.110   0.079 -26.496  1.00  0.00      BS   C  
ATOM    302  N6  ADE B  10       8.943  -0.515 -26.280  1.00  0.00      BS   N  
ATOM    303  N7  ADE B  10      11.603  -1.738 -25.629  1.00  0.00      BS   N  
ATOM    304  C8  ADE B  10      12.918  -1.721 -25.469  1.00  0.00      BS   C  
ATOM    305  N9  ADE B  10      13.484  -0.591 -25.969  1.00  0.00      BS   N  
ATOM    306  H2  ADE B  10      11.449   2.767 -27.824  1.00  0.00      BS   H  
ATOM    307  H8  ADE B  10      13.485  -2.482 -24.932  1.00  0.00      BS   H  
ATOM    308  H1' ADE B  10      15.145   0.450 -26.774  1.00  0.00      BS   H  
ATOM    309  H2' ADE B  10      15.359   0.965 -24.260  1.00  0.00      BS   H  
ATOM    310  H3' ADE B  10      17.704  -0.489 -24.243  1.00  0.00      BS   H  
ATOM    311  H4' ADE B  10      17.637  -0.948 -27.045  1.00  0.00      BS   H  
ATOM    312  H5' ADE B  10      17.895  -3.232 -26.511  1.00  0.00      BS   H  
ATOM    313  H61 ADE B  10       8.795  -1.381 -25.802  1.00  0.00      BS   H  
ATOM    314  H62 ADE B  10       8.072  -0.379 -26.752  1.00  0.00      BS   H  
ATOM    315 H2'' ADE B  10      15.368  -0.937 -24.008  1.00  0.00      BS   H  
ATOM    316 H5'' ADE B  10      18.596  -2.285 -25.166  1.00  0.00      BS   H  
ATOM    317  P   CYT B  11      18.860   1.850 -25.203  1.00  0.00      BS   P  
ATOM    318  O1P CYT B  11      19.981   0.885 -25.205  1.00  0.00      BS   O  
ATOM    319  O2P CYT B  11      18.453   2.582 -23.977  1.00  0.00      BS   O  
ATOM    320  C5' CYT B  11      19.114   2.611 -27.674  1.00  0.00      BS   C  
ATOM    321  O5' CYT B  11      19.111   3.055 -26.276  1.00  0.00      BS   O  
ATOM    322  C4' CYT B  11      19.659   3.700 -28.628  1.00  0.00      BS   C  
ATOM    323  O4' CYT B  11      18.772   4.851 -28.605  1.00  0.00      BS   O  
ATOM    324  C3' CYT B  11      21.065   4.308 -28.382  1.00  0.00      BS   C  
ATOM    325  O3' CYT B  11      21.777   4.582 -29.595  1.00  0.00      BS   O  
ATOM    326  C2' CYT B  11      20.792   5.611 -27.639  1.00  0.00      BS   C  
ATOM    327  C1' CYT B  11      19.465   6.076 -28.233  1.00  0.00      BS   C  
ATOM    328  N1  CYT B  11      18.584   6.840 -27.367  1.00  0.00      BS   N  
ATOM    329  C2  CYT B  11      18.800   8.176 -27.302  1.00  0.00      BS   C  
ATOM    330  O2  CYT B  11      19.719   8.742 -27.976  1.00  0.00      BS   O  
ATOM    331  N3  CYT B  11      18.035   8.954 -26.546  1.00  0.00      BS   N  
ATOM    332  C4  CYT B  11      17.149   8.393 -25.690  1.00  0.00      BS   C  
ATOM    333  N4  CYT B  11      16.319   9.109 -24.954  1.00  0.00      BS   N  
ATOM    334  C5  CYT B  11      16.942   6.983 -25.622  1.00  0.00      BS   C  
ATOM    335  C6  CYT B  11      17.728   6.247 -26.456  1.00  0.00      BS   C  
ATOM    336  H5  CYT B  11      16.238   6.480 -24.960  1.00  0.00      BS   H  
ATOM    337  H6  CYT B  11      17.647   5.167 -26.575  1.00  0.00      BS   H  
ATOM    338  H1' CYT B  11      19.721   6.743 -29.085  1.00  0.00      BS   H  
ATOM    339  H2' CYT B  11      21.533   6.431 -27.751  1.00  0.00      BS   H  
ATOM    340  H3' CYT B  11      21.612   3.572 -27.752  1.00  0.00      BS   H  
ATOM    341  H4' CYT B  11      19.615   3.255 -29.645  1.00  0.00      BS   H  
ATOM    342  H41 CYT B  11      16.491  10.084 -24.810  1.00  0.00      BS   H  
ATOM    343  H5' CYT B  11      18.093   2.438 -28.078  1.00  0.00      BS   H  
ATOM    344  H42 CYT B  11      15.444   8.665 -24.759  1.00  0.00      BS   H  
ATOM    345 H2'' CYT B  11      20.662   5.358 -26.565  1.00  0.00      BS   H  
ATOM    346 H5'' CYT B  11      19.798   1.750 -27.832  1.00  0.00      BS   H  
ATOM    347  P   GUA B  12      22.987   3.729 -30.068  1.00  0.00      BS   P  
ATOM    348  O1P GUA B  12      24.019   3.928 -29.037  1.00  0.00      BS   O  
ATOM    349  O2P GUA B  12      23.333   4.109 -31.442  1.00  0.00      BS   O  
ATOM    350  C5' GUA B  12      23.027   1.040 -29.565  1.00  0.00      BS   C  
ATOM    351  O5' GUA B  12      22.406   2.234 -30.083  1.00  0.00      BS   O  
ATOM    352  C4' GUA B  12      22.413  -0.253 -29.987  1.00  0.00      BS   C  
ATOM    353  O4' GUA B  12      20.965  -0.294 -29.657  1.00  0.00      BS   O  
ATOM    354  C3' GUA B  12      22.402  -0.333 -31.501  1.00  0.00      BS   C  
ATOM    355  O3' GUA B  12      22.770  -1.662 -31.949  1.00  0.00      BS   O  
ATOM    356  C2' GUA B  12      21.013   0.008 -31.980  1.00  0.00      BS   C  
ATOM    357  C1' GUA B  12      20.241  -0.588 -30.835  1.00  0.00      BS   C  
ATOM    358  N1  GUA B  12      15.527  -2.103 -29.661  1.00  0.00      BS   N  
ATOM    359  C2  GUA B  12      16.719  -2.797 -29.675  1.00  0.00      BS   C  
ATOM    360  N2  GUA B  12      16.609  -4.064 -29.240  1.00  0.00      BS   N  
ATOM    361  N3  GUA B  12      17.845  -2.304 -30.149  1.00  0.00      BS   N  
ATOM    362  C4  GUA B  12      17.794  -0.989 -30.347  1.00  0.00      BS   C  
ATOM    363  C5  GUA B  12      16.737  -0.124 -30.289  1.00  0.00      BS   C  
ATOM    364  C6  GUA B  12      15.438  -0.722 -30.015  1.00  0.00      BS   C  
ATOM    365  O6  GUA B  12      14.334  -0.148 -30.050  1.00  0.00      BS   O  
ATOM    366  N7  GUA B  12      17.121   1.183 -30.680  1.00  0.00      BS   N  
ATOM    367  C8  GUA B  12      18.402   1.093 -30.901  1.00  0.00      BS   C  
ATOM    368  N9  GUA B  12      18.844  -0.198 -30.688  1.00  0.00      BS   N  
ATOM    369  H1  GUA B  12      14.681  -2.506 -29.283  1.00  0.00      BS   H  
ATOM    370  H8  GUA B  12      19.150   1.847 -31.143  1.00  0.00      BS   H  
ATOM    371  H1' GUA B  12      20.230  -1.690 -30.977  1.00  0.00      BS   H  
ATOM    372  H2' GUA B  12      20.771  -0.523 -32.925  1.00  0.00      BS   H  
ATOM    373  H21 GUA B  12      17.480  -4.552 -29.202  1.00  0.00      BS   H  
ATOM    374  H3' GUA B  12      23.096   0.424 -31.923  1.00  0.00      BS   H  
ATOM    375  H22 GUA B  12      15.855  -4.460 -28.715  1.00  0.00      BS   H  
ATOM    376  H4' GUA B  12      22.905  -1.123 -29.503  1.00  0.00      BS   H  
ATOM    377  H5' GUA B  12      23.082   1.080 -28.455  1.00  0.00      BS   H  
ATOM    378  H3T GUA B  12      22.352  -1.864 -32.790  1.00  0.00      BS   H  
ATOM    379 H2'' GUA B  12      20.942   1.113 -32.053  1.00  0.00      BS   H  
ATOM    380 H5'' GUA B  12      24.101   1.032 -29.848  1.00  0.00      BS   H  
TER   
ATOM    381  C5' GUA R  11      15.158   1.831 -21.193  1.00  0.00      R    C  
ATOM    382  O5' GUA R  11      14.794   0.732 -20.320  1.00  0.00      R    O  
ATOM    383  C4' GUA R  11      13.895   2.361 -21.925  1.00  0.00      R    C  
ATOM    384  O4' GUA R  11      13.048   1.381 -22.550  1.00  0.00      R    O  
ATOM    385  C3' GUA R  11      12.918   3.131 -21.087  1.00  0.00      R    C  
ATOM    386  O3' GUA R  11      13.500   4.370 -20.727  1.00  0.00      R    O  
ATOM    387  C2' GUA R  11      11.652   3.212 -22.061  1.00  0.00      R    C  
ATOM    388  O2' GUA R  11      11.504   4.486 -22.748  1.00  0.00      R    O  
ATOM    389  C1' GUA R  11      11.850   2.090 -23.019  1.00  0.00      R    C  
ATOM    390  N1  GUA R  11       6.998   1.500 -24.163  1.00  0.00      R    N  
ATOM    391  C2  GUA R  11       7.729   2.597 -24.427  1.00  0.00      R    C  
ATOM    392  N2  GUA R  11       7.118   3.652 -24.905  1.00  0.00      R    N  
ATOM    393  N3  GUA R  11       9.034   2.694 -23.917  1.00  0.00      R    N  
ATOM    394  C4  GUA R  11       9.406   1.550 -23.415  1.00  0.00      R    C  
ATOM    395  C5  GUA R  11       8.662   0.479 -23.029  1.00  0.00      R    C  
ATOM    396  C6  GUA R  11       7.365   0.356 -23.469  1.00  0.00      R    C  
ATOM    397  O6  GUA R  11       6.566  -0.551 -23.317  1.00  0.00      R    O  
ATOM    398  N7  GUA R  11       9.465  -0.513 -22.421  1.00  0.00      R    N  
ATOM    399  C8  GUA R  11      10.662   0.060 -22.418  1.00  0.00      R    C  
ATOM    400  N9  GUA R  11      10.712   1.256 -23.083  1.00  0.00      R    N  
ATOM    401  H1  GUA R  11       6.028   1.362 -24.409  1.00  0.00      R    H  
ATOM    402  H8  GUA R  11      11.546  -0.513 -22.140  1.00  0.00      R    H  
ATOM    403  H1' GUA R  11      12.086   2.437 -24.047  1.00  0.00      R    H  
ATOM    404  H2' GUA R  11      10.605   4.739 -22.521  1.00  0.00      R    H  
ATOM    405  H21 GUA R  11       6.121   3.702 -24.850  1.00  0.00      R    H  
ATOM    406  H3' GUA R  11      12.723   2.499 -20.195  1.00  0.00      R    H  
ATOM    407  H22 GUA R  11       7.706   4.460 -24.927  1.00  0.00      R    H  
ATOM    408  H4' GUA R  11      14.139   3.130 -22.687  1.00  0.00      R    H  
ATOM    409  H5' GUA R  11      15.880   1.500 -21.970  1.00  0.00      R    H  
ATOM    410  H5T GUA R  11      15.382   0.784 -19.564  1.00  0.00      R    H  
ATOM    411 H2'' GUA R  11      10.762   3.051 -21.415  1.00  0.00      R    H  
ATOM    412 H5'' GUA R  11      15.644   2.623 -20.584  1.00  0.00      R    H  
ATOM    413  P   CYT R  12      12.873   5.359 -19.700  1.00  0.00      R    P  
ATOM    414  O1P CYT R  12      13.732   6.556 -19.676  1.00  0.00      R    O  
ATOM    415  O2P CYT R  12      12.774   4.629 -18.376  1.00  0.00      R    O  
ATOM    416  C5' CYT R  12      11.169   6.972 -20.858  1.00  0.00      R    C  
ATOM    417  O5' CYT R  12      11.415   5.768 -20.188  1.00  0.00      R    O  
ATOM    418  C4' CYT R  12       9.695   7.102 -21.261  1.00  0.00      R    C  
ATOM    419  O4' CYT R  12       9.166   5.913 -21.948  1.00  0.00      R    O  
ATOM    420  C3' CYT R  12       8.800   7.308 -20.118  1.00  0.00      R    C  
ATOM    421  O3' CYT R  12       8.863   8.626 -19.535  1.00  0.00      R    O  
ATOM    422  C2' CYT R  12       7.468   6.891 -20.669  1.00  0.00      R    C  
ATOM    423  O2' CYT R  12       6.819   7.927 -21.352  1.00  0.00      R    O  
ATOM    424  C1' CYT R  12       7.831   5.763 -21.684  1.00  0.00      R    C  
ATOM    425  N1  CYT R  12       7.471   4.388 -21.217  1.00  0.00      R    N  
ATOM    426  C2  CYT R  12       6.230   3.859 -21.496  1.00  0.00      R    C  
ATOM    427  O2  CYT R  12       5.451   4.567 -22.077  1.00  0.00      R    O  
ATOM    428  N3  CYT R  12       5.903   2.578 -21.028  1.00  0.00      R    N  
ATOM    429  C4  CYT R  12       6.641   2.002 -20.065  1.00  0.00      R    C  
ATOM    430  N4  CYT R  12       6.247   0.945 -19.436  1.00  0.00      R    N  
ATOM    431  C5  CYT R  12       7.804   2.684 -19.523  1.00  0.00      R    C  
ATOM    432  C6  CYT R  12       8.195   3.859 -20.134  1.00  0.00      R    C  
ATOM    433  H5  CYT R  12       8.331   2.200 -18.700  1.00  0.00      R    H  
ATOM    434  H6  CYT R  12       9.127   4.359 -19.868  1.00  0.00      R    H  
ATOM    435  H1' CYT R  12       7.412   5.947 -22.696  1.00  0.00      R    H  
ATOM    436  H2' CYT R  12       6.029   8.056 -20.822  1.00  0.00      R    H  
ATOM    437  H3' CYT R  12       9.230   6.647 -19.335  1.00  0.00      R    H  
ATOM    438  H4' CYT R  12       9.602   8.013 -21.889  1.00  0.00      R    H  
ATOM    439  H41 CYT R  12       6.723   0.710 -18.589  1.00  0.00      R    H  
ATOM    440  H5' CYT R  12      11.702   7.066 -21.828  1.00  0.00      R    H  
ATOM    441  H42 CYT R  12       5.516   0.347 -19.765  1.00  0.00      R    H  
ATOM    442 H2'' CYT R  12       6.872   6.493 -19.819  1.00  0.00      R    H  
ATOM    443 H5'' CYT R  12      11.436   7.800 -20.168  1.00  0.00      R    H  
ATOM    444  P   URA R  13       8.346   8.939 -18.129  1.00  0.00      R    P  
ATOM    445  O1P URA R  13       8.678  10.332 -17.815  1.00  0.00      R    O  
ATOM    446  O2P URA R  13       8.967   7.953 -17.203  1.00  0.00      R    O  
ATOM    447  C5' URA R  13       5.868   9.709 -18.645  1.00  0.00      R    C  
ATOM    448  O5' URA R  13       6.736   8.800 -18.050  1.00  0.00      R    O  
ATOM    449  C4' URA R  13       4.417   9.181 -18.852  1.00  0.00      R    C  
ATOM    450  O4' URA R  13       4.434   7.942 -19.568  1.00  0.00      R    O  
ATOM    451  C3' URA R  13       3.552   8.901 -17.628  1.00  0.00      R    C  
ATOM    452  O3' URA R  13       3.097  10.105 -16.971  1.00  0.00      R    O  
ATOM    453  C2' URA R  13       2.488   8.030 -18.236  1.00  0.00      R    C  
ATOM    454  O2' URA R  13       1.589   8.831 -18.991  1.00  0.00      R    O  
ATOM    455  C1' URA R  13       3.384   7.158 -19.146  1.00  0.00      R    C  
ATOM    456  N1  URA R  13       3.871   5.848 -18.536  1.00  0.00      R    N  
ATOM    457  C2  URA R  13       2.945   4.877 -18.408  1.00  0.00      R    C  
ATOM    458  O2  URA R  13       1.749   5.046 -18.754  1.00  0.00      R    O  
ATOM    459  N3  URA R  13       3.305   3.627 -17.914  1.00  0.00      R    N  
ATOM    460  C4  URA R  13       4.520   3.355 -17.311  1.00  0.00      R    C  
ATOM    461  O4  URA R  13       4.677   2.223 -16.855  1.00  0.00      R    O  
ATOM    462  C5  URA R  13       5.459   4.418 -17.425  1.00  0.00      R    C  
ATOM    463  C6  URA R  13       5.155   5.570 -18.083  1.00  0.00      R    C  
ATOM    464  H3  URA R  13       2.637   2.872 -17.863  1.00  0.00      R    H  
ATOM    465  H5  URA R  13       6.456   4.302 -17.000  1.00  0.00      R    H  
ATOM    466  H6  URA R  13       5.858   6.392 -18.216  1.00  0.00      R    H  
ATOM    467  H1' URA R  13       2.890   6.854 -20.094  1.00  0.00      R    H  
ATOM    468  H2' URA R  13       0.784   8.414 -19.308  1.00  0.00      R    H  
ATOM    469  H3' URA R  13       4.206   8.260 -16.998  1.00  0.00      R    H  
ATOM    470  H4' URA R  13       3.855   9.873 -19.515  1.00  0.00      R    H  
ATOM    471  H5' URA R  13       6.225  10.114 -19.617  1.00  0.00      R    H  
ATOM    472 H2'' URA R  13       2.003   7.273 -17.585  1.00  0.00      R    H  
ATOM    473 H5'' URA R  13       5.739  10.661 -18.088  1.00  0.00      R    H  
ATOM    474  P   URA R  14       2.546   9.912 -15.488  1.00  0.00      R    P  
ATOM    475  O1P URA R  14       2.206  11.232 -15.020  1.00  0.00      R    O  
ATOM    476  O2P URA R  14       3.625   9.272 -14.679  1.00  0.00      R    O  
ATOM    477  C5' URA R  14       0.053   9.515 -16.107  1.00  0.00      R    C  
ATOM    478  O5' URA R  14       1.249   8.968 -15.540  1.00  0.00      R    O  
ATOM    479  C4' URA R  14      -1.045   8.507 -16.137  1.00  0.00      R    C  
ATOM    480  O4' URA R  14      -0.586   7.325 -16.884  1.00  0.00      R    O  
ATOM    481  C3' URA R  14      -1.397   7.939 -14.790  1.00  0.00      R    C  
ATOM    482  O3' URA R  14      -2.133   8.792 -14.055  1.00  0.00      R    O  
ATOM    483  C2' URA R  14      -2.078   6.581 -15.143  1.00  0.00      R    C  
ATOM    484  O2' URA R  14      -3.339   6.806 -15.734  1.00  0.00      R    O  
ATOM    485  C1' URA R  14      -1.127   6.147 -16.178  1.00  0.00      R    C  
ATOM    486  N1  URA R  14      -0.100   5.251 -15.621  1.00  0.00      R    N  
ATOM    487  C2  URA R  14      -0.397   3.897 -15.498  1.00  0.00      R    C  
ATOM    488  O2  URA R  14      -1.427   3.426 -15.859  1.00  0.00      R    O  
ATOM    489  N3  URA R  14       0.588   3.124 -15.004  1.00  0.00      R    N  
ATOM    490  C4  URA R  14       1.882   3.549 -14.651  1.00  0.00      R    C  
ATOM    491  O4  URA R  14       2.635   2.674 -14.185  1.00  0.00      R    O  
ATOM    492  C5  URA R  14       2.135   4.941 -14.888  1.00  0.00      R    C  
ATOM    493  C6  URA R  14       1.187   5.690 -15.378  1.00  0.00      R    C  
ATOM    494  H3  URA R  14       0.289   2.177 -14.817  1.00  0.00      R    H  
ATOM    495  H5  URA R  14       3.094   5.345 -14.567  1.00  0.00      R    H  
ATOM    496  H6  URA R  14       1.198   6.757 -15.599  1.00  0.00      R    H  
ATOM    497  H1' URA R  14      -1.609   5.673 -17.059  1.00  0.00      R    H  
ATOM    498  H2' URA R  14      -3.883   6.016 -15.769  1.00  0.00      R    H  
ATOM    499  H3' URA R  14      -0.391   7.755 -14.357  1.00  0.00      R    H  
ATOM    500  H4' URA R  14      -1.913   8.909 -16.701  1.00  0.00      R    H  
ATOM    501  H5' URA R  14       0.220  10.038 -17.073  1.00  0.00      R    H  
ATOM    502 H2'' URA R  14      -2.225   5.926 -14.257  1.00  0.00      R    H  
ATOM    503 H5'' URA R  14      -0.221  10.394 -15.485  1.00  0.00      R    H  
ATOM    504  P   ADE R  15      -2.395   8.654 -12.500  1.00  0.00      R    P  
ATOM    505  O1P ADE R  15      -3.316   9.702 -11.920  1.00  0.00      R    O  
ATOM    506  O2P ADE R  15      -1.037   8.589 -11.871  1.00  0.00      R    O  
ATOM    507  C5' ADE R  15      -4.368   6.891 -12.421  1.00  0.00      R    C  
ATOM    508  O5' ADE R  15      -2.988   7.222 -12.201  1.00  0.00      R    O  
ATOM    509  C4' ADE R  15      -4.619   5.401 -12.201  1.00  0.00      R    C  
ATOM    510  O4' ADE R  15      -3.781   4.525 -12.944  1.00  0.00      R    O  
ATOM    511  C3' ADE R  15      -4.352   4.934 -10.703  1.00  0.00      R    C  
ATOM    512  O3' ADE R  15      -5.317   5.450  -9.831  1.00  0.00      R    O  
ATOM    513  C2' ADE R  15      -4.394   3.457 -10.940  1.00  0.00      R    C  
ATOM    514  O2' ADE R  15      -5.650   2.888 -11.225  1.00  0.00      R    O  
ATOM    515  C1' ADE R  15      -3.494   3.358 -12.187  1.00  0.00      R    C  
ATOM    516  N1  ADE R  15       0.390   0.874  -9.908  1.00  0.00      R    N  
ATOM    517  C2  ADE R  15      -0.893   0.591 -10.134  1.00  0.00      R    C  
ATOM    518  N3  ADE R  15      -1.798   1.318 -10.743  1.00  0.00      R    N  
ATOM    519  C4  ADE R  15      -1.373   2.468 -11.152  1.00  0.00      R    C  
ATOM    520  C5  ADE R  15      -0.038   2.950 -11.037  1.00  0.00      R    C  
ATOM    521  C6  ADE R  15       0.944   2.089 -10.419  1.00  0.00      R    C  
ATOM    522  N6  ADE R  15       2.237   2.539 -10.183  1.00  0.00      R    N  
ATOM    523  N7  ADE R  15       0.073   4.238 -11.534  1.00  0.00      R    N  
ATOM    524  C8  ADE R  15      -1.119   4.446 -12.058  1.00  0.00      R    C  
ATOM    525  N9  ADE R  15      -2.059   3.398 -11.795  1.00  0.00      R    N  
ATOM    526  H2  ADE R  15      -1.205  -0.345  -9.672  1.00  0.00      R    H  
ATOM    527  H8  ADE R  15      -1.507   5.350 -12.527  1.00  0.00      R    H  
ATOM    528  H1' ADE R  15      -3.738   2.442 -12.766  1.00  0.00      R    H  
ATOM    529  H2' ADE R  15      -5.576   1.933 -11.164  1.00  0.00      R    H  
ATOM    530  H3' ADE R  15      -3.296   5.190 -10.474  1.00  0.00      R    H  
ATOM    531  H4' ADE R  15      -5.658   5.244 -12.561  1.00  0.00      R    H  
ATOM    532  H5' ADE R  15      -4.709   7.067 -13.464  1.00  0.00      R    H  
ATOM    533  H61 ADE R  15       2.953   2.043  -9.691  1.00  0.00      R    H  
ATOM    534  H62 ADE R  15       2.418   3.503 -10.376  1.00  0.00      R    H  
ATOM    535 H2'' ADE R  15      -3.912   2.936 -10.085  1.00  0.00      R    H  
ATOM    536 H5'' ADE R  15      -5.024   7.514 -11.777  1.00  0.00      R    H  
ATOM    537  P   CYT R  16      -4.868   5.868  -8.408  1.00  0.00      R    P  
ATOM    538  O1P CYT R  16      -5.836   6.835  -7.953  1.00  0.00      R    O  
ATOM    539  O2P CYT R  16      -3.463   6.354  -8.408  1.00  0.00      R    O  
ATOM    540  C5' CYT R  16      -5.939   3.544  -7.787  1.00  0.00      R    C  
ATOM    541  O5' CYT R  16      -4.956   4.595  -7.505  1.00  0.00      R    O  
ATOM    542  C4' CYT R  16      -5.496   2.134  -7.280  1.00  0.00      R    C  
ATOM    543  O4' CYT R  16      -4.487   1.700  -8.136  1.00  0.00      R    O  
ATOM    544  C3' CYT R  16      -4.975   2.044  -5.788  1.00  0.00      R    C  
ATOM    545  O3' CYT R  16      -5.989   1.767  -4.786  1.00  0.00      R    O  
ATOM    546  C2' CYT R  16      -4.047   0.812  -5.954  1.00  0.00      R    C  
ATOM    547  O2' CYT R  16      -4.804  -0.388  -5.796  1.00  0.00      R    O  
ATOM    548  C1' CYT R  16      -3.528   0.975  -7.412  1.00  0.00      R    C  
ATOM    549  N1  CYT R  16      -2.111   1.569  -7.298  1.00  0.00      R    N  
ATOM    550  C2  CYT R  16      -1.037   0.887  -6.722  1.00  0.00      R    C  
ATOM    551  O2  CYT R  16      -1.215  -0.258  -6.310  1.00  0.00      R    O  
ATOM    552  N3  CYT R  16       0.186   1.526  -6.595  1.00  0.00      R    N  
ATOM    553  C4  CYT R  16       0.356   2.741  -7.107  1.00  0.00      R    C  
ATOM    554  N4  CYT R  16       1.611   3.203  -7.105  1.00  0.00      R    N  
ATOM    555  C5  CYT R  16      -0.736   3.445  -7.702  1.00  0.00      R    C  
ATOM    556  C6  CYT R  16      -1.984   2.840  -7.726  1.00  0.00      R    C  
ATOM    557  H5  CYT R  16      -0.663   4.470  -8.064  1.00  0.00      R    H  
ATOM    558  H6  CYT R  16      -2.896   3.288  -8.119  1.00  0.00      R    H  
ATOM    559  H1' CYT R  16      -3.515  -0.059  -7.818  1.00  0.00      R    H  
ATOM    560  H2' CYT R  16      -4.630  -0.595  -4.875  1.00  0.00      R    H  
ATOM    561  H3' CYT R  16      -4.296   2.894  -5.561  1.00  0.00      R    H  
ATOM    562  H4' CYT R  16      -6.322   1.406  -7.424  1.00  0.00      R    H  
ATOM    563  H41 CYT R  16       2.404   2.618  -6.939  1.00  0.00      R    H  
ATOM    564  H5' CYT R  16      -6.152   3.476  -8.876  1.00  0.00      R    H  
ATOM    565  H42 CYT R  16       1.714   4.175  -7.315  1.00  0.00      R    H  
ATOM    566 H2'' CYT R  16      -3.317   0.800  -5.116  1.00  0.00      R    H  
ATOM    567 H5'' CYT R  16      -6.904   3.811  -7.306  1.00  0.00      R    H  
ATOM    568  P   ADE R  17      -5.788   2.320  -3.302  1.00  0.00      R    P  
ATOM    569  O1P ADE R  17      -7.047   2.137  -2.548  1.00  0.00      R    O  
ATOM    570  O2P ADE R  17      -5.219   3.626  -3.341  1.00  0.00      R    O  
ATOM    571  C5' ADE R  17      -5.241  -0.094  -2.402  1.00  0.00      R    C  
ATOM    572  O5' ADE R  17      -4.763   1.277  -2.670  1.00  0.00      R    O  
ATOM    573  C4' ADE R  17      -4.108  -1.051  -2.314  1.00  0.00      R    C  
ATOM    574  O4' ADE R  17      -3.259  -1.059  -3.485  1.00  0.00      R    O  
ATOM    575  C3' ADE R  17      -3.122  -0.810  -1.171  1.00  0.00      R    C  
ATOM    576  O3' ADE R  17      -3.775  -1.213   0.047  1.00  0.00      R    O  
ATOM    577  C2' ADE R  17      -1.919  -1.558  -1.624  1.00  0.00      R    C  
ATOM    578  O2' ADE R  17      -1.918  -2.927  -1.470  1.00  0.00      R    O  
ATOM    579  C1' ADE R  17      -1.931  -1.137  -3.056  1.00  0.00      R    C  
ATOM    580  N1  ADE R  17       2.871   0.849  -3.291  1.00  0.00      R    N  
ATOM    581  C2  ADE R  17       2.396  -0.373  -3.162  1.00  0.00      R    C  
ATOM    582  N3  ADE R  17       1.150  -0.805  -3.092  1.00  0.00      R    N  
ATOM    583  C4  ADE R  17       0.250   0.239  -3.279  1.00  0.00      R    C  
ATOM    584  C5  ADE R  17       0.613   1.601  -3.339  1.00  0.00      R    C  
ATOM    585  C6  ADE R  17       2.012   1.917  -3.380  1.00  0.00      R    C  
ATOM    586  N6  ADE R  17       2.559   3.192  -3.428  1.00  0.00      R    N  
ATOM    587  N7  ADE R  17      -0.552   2.350  -3.484  1.00  0.00      R    N  
ATOM    588  C8  ADE R  17      -1.518   1.446  -3.316  1.00  0.00      R    C  
ATOM    589  N9  ADE R  17      -1.082   0.161  -3.236  1.00  0.00      R    N  
ATOM    590  H2  ADE R  17       3.197  -1.113  -3.201  1.00  0.00      R    H  
ATOM    591  H8  ADE R  17      -2.529   1.840  -3.218  1.00  0.00      R    H  
ATOM    592  H1' ADE R  17      -1.404  -1.936  -3.621  1.00  0.00      R    H  
ATOM    593  H2' ADE R  17      -1.490  -3.169  -0.646  1.00  0.00      R    H  
ATOM    594  H3' ADE R  17      -2.991   0.293  -1.204  1.00  0.00      R    H  
ATOM    595  H4' ADE R  17      -4.485  -2.091  -2.217  1.00  0.00      R    H  
ATOM    596  H5' ADE R  17      -5.955  -0.436  -3.182  1.00  0.00      R    H  
ATOM    597  H61 ADE R  17       3.551   3.222  -3.557  1.00  0.00      R    H  
ATOM    598  H62 ADE R  17       1.954   3.972  -3.265  1.00  0.00      R    H  
ATOM    599 H2'' ADE R  17      -1.065  -1.123  -1.061  1.00  0.00      R    H  
ATOM    600 H5'' ADE R  17      -5.854  -0.084  -1.476  1.00  0.00      R    H  
ATOM    601  P   ADE R  18      -3.100  -0.748   1.430  1.00  0.00      R    P  
ATOM    602  O1P ADE R  18      -3.931  -1.144   2.588  1.00  0.00      R    O  
ATOM    603  O2P ADE R  18      -2.875   0.698   1.350  1.00  0.00      R    O  
ATOM    604  C5' ADE R  18      -1.653  -2.936   1.711  1.00  0.00      R    C  
ATOM    605  O5' ADE R  18      -1.722  -1.500   1.521  1.00  0.00      R    O  
ATOM    606  C4' ADE R  18      -0.190  -3.463   1.519  1.00  0.00      R    C  
ATOM    607  O4' ADE R  18       0.454  -2.949   0.264  1.00  0.00      R    O  
ATOM    608  C3' ADE R  18       0.768  -2.999   2.626  1.00  0.00      R    C  
ATOM    609  O3' ADE R  18       0.572  -3.939   3.801  1.00  0.00      R    O  
ATOM    610  C2' ADE R  18       2.107  -3.075   1.970  1.00  0.00      R    C  
ATOM    611  O2' ADE R  18       2.544  -4.414   1.838  1.00  0.00      R    O  
ATOM    612  C1' ADE R  18       1.729  -2.537   0.566  1.00  0.00      R    C  
ATOM    613  N1  ADE R  18       5.090   1.413   0.270  1.00  0.00      R    N  
ATOM    614  C2  ADE R  18       5.323   0.101   0.416  1.00  0.00      R    C  
ATOM    615  N3  ADE R  18       4.418  -0.878   0.631  1.00  0.00      R    N  
ATOM    616  C4  ADE R  18       3.126  -0.364   0.491  1.00  0.00      R    C  
ATOM    617  C5  ADE R  18       2.748   0.936   0.439  1.00  0.00      R    C  
ATOM    618  C6  ADE R  18       3.803   1.881   0.306  1.00  0.00      R    C  
ATOM    619  N6  ADE R  18       3.788   3.191   0.308  1.00  0.00      R    N  
ATOM    620  N7  ADE R  18       1.397   1.099   0.451  1.00  0.00      R    N  
ATOM    621  C8  ADE R  18       0.977  -0.109   0.436  1.00  0.00      R    C  
ATOM    622  N9  ADE R  18       1.920  -1.061   0.483  1.00  0.00      R    N  
ATOM    623  H2  ADE R  18       6.389  -0.098   0.533  1.00  0.00      R    H  
ATOM    624  H8  ADE R  18      -0.001  -0.522   0.188  1.00  0.00      R    H  
ATOM    625  H1' ADE R  18       2.376  -2.972  -0.225  1.00  0.00      R    H  
ATOM    626  H2' ADE R  18       3.426  -4.517   1.471  1.00  0.00      R    H  
ATOM    627  H3' ADE R  18       0.489  -1.937   2.791  1.00  0.00      R    H  
ATOM    628  H4' ADE R  18      -0.216  -4.571   1.589  1.00  0.00      R    H  
ATOM    629  H5' ADE R  18      -2.365  -3.521   1.092  1.00  0.00      R    H  
ATOM    630  H61 ADE R  18       4.657   3.596   0.024  1.00  0.00      R    H  
ATOM    631  H62 ADE R  18       2.978   3.761   0.172  1.00  0.00      R    H  
ATOM    632 H2'' ADE R  18       2.818  -2.347   2.415  1.00  0.00      R    H  
ATOM    633 H5'' ADE R  18      -1.857  -3.277   2.749  1.00  0.00      R    H  
ATOM    634  P   CYT R  19       0.281  -3.303   5.189  1.00  0.00      R    P  
ATOM    635  O1P CYT R  19       0.443  -4.416   6.132  1.00  0.00      R    O  
ATOM    636  O2P CYT R  19      -1.075  -2.716   5.189  1.00  0.00      R    O  
ATOM    637  C5' CYT R  19       2.716  -2.210   5.556  1.00  0.00      R    C  
ATOM    638  O5' CYT R  19       1.280  -2.070   5.415  1.00  0.00      R    O  
ATOM    639  C4' CYT R  19       3.457  -0.932   5.383  1.00  0.00      R    C  
ATOM    640  O4' CYT R  19       3.232  -0.370   4.054  1.00  0.00      R    O  
ATOM    641  C3' CYT R  19       3.203   0.173   6.355  1.00  0.00      R    C  
ATOM    642  O3' CYT R  19       3.857  -0.089   7.588  1.00  0.00      R    O  
ATOM    643  C2' CYT R  19       3.669   1.430   5.619  1.00  0.00      R    C  
ATOM    644  O2' CYT R  19       5.083   1.621   5.603  1.00  0.00      R    O  
ATOM    645  C1' CYT R  19       3.278   1.077   4.160  1.00  0.00      R    C  
ATOM    646  N1  CYT R  19       1.971   1.688   3.824  1.00  0.00      R    N  
ATOM    647  C2  CYT R  19       1.937   3.012   3.322  1.00  0.00      R    C  
ATOM    648  O2  CYT R  19       3.013   3.687   3.216  1.00  0.00      R    O  
ATOM    649  N3  CYT R  19       0.756   3.522   2.849  1.00  0.00      R    N  
ATOM    650  C4  CYT R  19      -0.353   2.844   3.007  1.00  0.00      R    C  
ATOM    651  N4  CYT R  19      -1.468   3.396   2.735  1.00  0.00      R    N  
ATOM    652  C5  CYT R  19      -0.335   1.506   3.603  1.00  0.00      R    C  
ATOM    653  C6  CYT R  19       0.835   0.969   4.011  1.00  0.00      R    C  
ATOM    654  H5  CYT R  19      -1.271   0.952   3.661  1.00  0.00      R    H  
ATOM    655  H6  CYT R  19       0.971  -0.019   4.451  1.00  0.00      R    H  
ATOM    656  H1' CYT R  19       4.012   1.504   3.443  1.00  0.00      R    H  
ATOM    657  H2' CYT R  19       5.222   2.569   5.661  1.00  0.00      R    H  
ATOM    658  H3' CYT R  19       2.093   0.190   6.368  1.00  0.00      R    H  
ATOM    659  H4' CYT R  19       4.529  -1.214   5.456  1.00  0.00      R    H  
ATOM    660  H41 CYT R  19      -1.472   4.370   2.506  1.00  0.00      R    H  
ATOM    661  H5' CYT R  19       3.022  -2.890   4.732  1.00  0.00      R    H  
ATOM    662  H42 CYT R  19      -2.345   2.997   3.004  1.00  0.00      R    H  
ATOM    663 H2'' CYT R  19       3.229   2.410   5.897  1.00  0.00      R    H  
ATOM    664 H5'' CYT R  19       2.928  -2.674   6.543  1.00  0.00      R    H  
ATOM    665  P   ADE R  20       3.292   0.521   8.938  1.00  0.00      R    P  
ATOM    666  O1P ADE R  20       3.336   2.002   8.846  1.00  0.00      R    O  
ATOM    667  O2P ADE R  20       3.937  -0.137  10.080  1.00  0.00      R    O  
ATOM    668  C5' ADE R  20       0.822   0.186  10.021  1.00  0.00      R    C  
ATOM    669  O5' ADE R  20       1.716   0.122   8.852  1.00  0.00      R    O  
ATOM    670  C4' ADE R  20      -0.598   0.033   9.613  1.00  0.00      R    C  
ATOM    671  O4' ADE R  20      -1.116   1.318   9.165  1.00  0.00      R    O  
ATOM    672  C3' ADE R  20      -1.025  -0.901   8.437  1.00  0.00      R    C  
ATOM    673  O3' ADE R  20      -2.254  -1.583   8.610  1.00  0.00      R    O  
ATOM    674  C2' ADE R  20      -0.979   0.044   7.160  1.00  0.00      R    C  
ATOM    675  O2' ADE R  20      -1.682  -0.322   6.037  1.00  0.00      R    O  
ATOM    676  C1' ADE R  20      -1.481   1.361   7.835  1.00  0.00      R    C  
ATOM    677  N1  ADE R  20      -2.593   5.629   5.128  1.00  0.00      R    N  
ATOM    678  C2  ADE R  20      -3.305   4.706   5.698  1.00  0.00      R    C  
ATOM    679  N3  ADE R  20      -2.946   3.656   6.417  1.00  0.00      R    N  
ATOM    680  C4  ADE R  20      -1.606   3.572   6.510  1.00  0.00      R    C  
ATOM    681  C5  ADE R  20      -0.734   4.422   5.934  1.00  0.00      R    C  
ATOM    682  C6  ADE R  20      -1.249   5.490   5.187  1.00  0.00      R    C  
ATOM    683  N6  ADE R  20      -0.528   6.440   4.568  1.00  0.00      R    N  
ATOM    684  N7  ADE R  20       0.572   4.007   6.262  1.00  0.00      R    N  
ATOM    685  C8  ADE R  20       0.380   2.884   6.883  1.00  0.00      R    C  
ATOM    686  N9  ADE R  20      -0.905   2.573   7.119  1.00  0.00      R    N  
ATOM    687  H2  ADE R  20      -4.359   4.848   5.454  1.00  0.00      R    H  
ATOM    688  H8  ADE R  20       1.151   2.155   7.136  1.00  0.00      R    H  
ATOM    689  H1' ADE R  20      -2.591   1.334   7.871  1.00  0.00      R    H  
ATOM    690  H2' ADE R  20      -1.338  -1.148   5.690  1.00  0.00      R    H  
ATOM    691  H3' ADE R  20      -0.200  -1.644   8.378  1.00  0.00      R    H  
ATOM    692  H4' ADE R  20      -1.172  -0.229  10.527  1.00  0.00      R    H  
ATOM    693  H5' ADE R  20       0.920   1.169  10.530  1.00  0.00      R    H  
ATOM    694  H61 ADE R  20      -1.019   7.203   4.148  1.00  0.00      R    H  
ATOM    695  H62 ADE R  20       0.448   6.385   4.357  1.00  0.00      R    H  
ATOM    696  H3T ADE R  20      -2.399  -2.065   7.792  1.00  0.00      R    H  
ATOM    697 H2'' ADE R  20       0.098   0.233   6.960  1.00  0.00      R    H  
ATOM    698 H5'' ADE R  20       1.106  -0.567  10.788  1.00  0.00      R    H  
TER   
ATOM    699  C5' THY T   1      13.145  15.912   1.140  1.00  0.00      TS   C  
ATOM    700  O5' THY T   1      12.403  17.028   0.613  1.00  0.00      TS   O  
ATOM    701  C4' THY T   1      12.458  15.002   2.218  1.00  0.00      TS   C  
ATOM    702  O4' THY T   1      12.240  15.790   3.449  1.00  0.00      TS   O  
ATOM    703  C3' THY T   1      11.131  14.362   1.935  1.00  0.00      TS   C  
ATOM    704  O3' THY T   1      11.072  13.001   2.399  1.00  0.00      TS   O  
ATOM    705  C2' THY T   1      10.074  15.302   2.478  1.00  0.00      TS   C  
ATOM    706  C1' THY T   1      10.796  15.716   3.748  1.00  0.00      TS   C  
ATOM    707  N1  THY T   1      10.484  17.032   4.433  1.00  0.00      TS   N  
ATOM    708  C2  THY T   1      11.160  17.346   5.655  1.00  0.00      TS   C  
ATOM    709  O2  THY T   1      12.007  16.652   6.228  1.00  0.00      TS   O  
ATOM    710  N3  THY T   1      10.866  18.623   6.124  1.00  0.00      TS   N  
ATOM    711  C4  THY T   1       9.841  19.450   5.620  1.00  0.00      TS   C  
ATOM    712  O4  THY T   1       9.725  20.524   6.230  1.00  0.00      TS   O  
ATOM    713  C5  THY T   1       9.080  18.988   4.500  1.00  0.00      TS   C  
ATOM    714  C5M THY T   1       8.023  19.847   3.976  1.00  0.00      TS   C  
ATOM    715  C6  THY T   1       9.478  17.875   3.968  1.00  0.00      TS   C  
ATOM    716  H3  THY T   1      11.415  19.037   6.865  1.00  0.00      TS   H  
ATOM    717  H6  THY T   1       8.938  17.350   3.180  1.00  0.00      TS   H  
ATOM    718  H1' THY T   1      10.821  14.896   4.497  1.00  0.00      TS   H  
ATOM    719  H2' THY T   1       9.084  14.843   2.684  1.00  0.00      TS   H  
ATOM    720  H3' THY T   1      10.994  14.526   0.845  1.00  0.00      TS   H  
ATOM    721  H4' THY T   1      13.212  14.224   2.468  1.00  0.00      TS   H  
ATOM    722  H5' THY T   1      14.096  16.349   1.515  1.00  0.00      TS   H  
ATOM    723  H51 THY T   1       8.376  20.697   3.353  1.00  0.00      TS   H  
ATOM    724  H52 THY T   1       7.433  20.318   4.792  1.00  0.00      TS   H  
ATOM    725  H53 THY T   1       7.287  19.305   3.343  1.00  0.00      TS   H  
ATOM    726  H5T THY T   1      13.034  17.557   0.119  1.00  0.00      TS   H  
ATOM    727 H2'' THY T   1      10.008  16.181   1.801  1.00  0.00      TS   H  
ATOM    728 H5'' THY T   1      13.532  15.268   0.322  1.00  0.00      TS   H  
ATOM    729  P   GUA T   2      10.735  12.014   1.179  1.00  0.00      TS   P  
ATOM    730  O1P GUA T   2      11.812  12.164   0.179  1.00  0.00      TS   O  
ATOM    731  O2P GUA T   2       9.399  12.229   0.769  1.00  0.00      TS   O  
ATOM    732  C5' GUA T   2      12.058  10.022   2.398  1.00  0.00      TS   C  
ATOM    733  O5' GUA T   2      10.774  10.567   1.888  1.00  0.00      TS   O  
ATOM    734  C4' GUA T   2      11.910   8.522   2.430  1.00  0.00      TS   C  
ATOM    735  O4' GUA T   2      10.828   8.069   3.228  1.00  0.00      TS   O  
ATOM    736  C3' GUA T   2      11.586   7.839   1.079  1.00  0.00      TS   C  
ATOM    737  O3' GUA T   2      12.830   7.904   0.305  1.00  0.00      TS   O  
ATOM    738  C2' GUA T   2      11.329   6.461   1.545  1.00  0.00      TS   C  
ATOM    739  C1' GUA T   2      10.386   6.767   2.761  1.00  0.00      TS   C  
ATOM    740  N1  GUA T   2       5.921   4.378   2.775  1.00  0.00      TS   N  
ATOM    741  C2  GUA T   2       7.157   3.913   3.162  1.00  0.00      TS   C  
ATOM    742  N2  GUA T   2       7.170   2.687   3.628  1.00  0.00      TS   N  
ATOM    743  N3  GUA T   2       8.290   4.576   3.031  1.00  0.00      TS   N  
ATOM    744  C4  GUA T   2       8.099   5.766   2.563  1.00  0.00      TS   C  
ATOM    745  C5  GUA T   2       6.933   6.332   2.021  1.00  0.00      TS   C  
ATOM    746  C6  GUA T   2       5.678   5.606   2.128  1.00  0.00      TS   C  
ATOM    747  O6  GUA T   2       4.577   5.969   1.713  1.00  0.00      TS   O  
ATOM    748  N7  GUA T   2       7.108   7.606   1.553  1.00  0.00      TS   N  
ATOM    749  C8  GUA T   2       8.357   7.789   1.832  1.00  0.00      TS   C  
ATOM    750  N9  GUA T   2       9.011   6.754   2.434  1.00  0.00      TS   N  
ATOM    751  H1  GUA T   2       5.118   3.808   2.995  1.00  0.00      TS   H  
ATOM    752  H8  GUA T   2       8.912   8.699   1.609  1.00  0.00      TS   H  
ATOM    753  H1' GUA T   2      10.537   6.024   3.573  1.00  0.00      TS   H  
ATOM    754  H2' GUA T   2      12.228   6.056   2.056  1.00  0.00      TS   H  
ATOM    755  H21 GUA T   2       6.335   2.204   3.894  1.00  0.00      TS   H  
ATOM    756  H3' GUA T   2      10.686   8.323   0.643  1.00  0.00      TS   H  
ATOM    757  H22 GUA T   2       8.029   2.357   4.020  1.00  0.00      TS   H  
ATOM    758  H4' GUA T   2      12.881   8.104   2.767  1.00  0.00      TS   H  
ATOM    759  H5' GUA T   2      12.325  10.316   3.436  1.00  0.00      TS   H  
ATOM    760 H2'' GUA T   2      10.885   5.815   0.756  1.00  0.00      TS   H  
ATOM    761 H5'' GUA T   2      12.945  10.290   1.785  1.00  0.00      TS   H  
ATOM    762  P   THY T   3      12.543   7.611  -1.237  1.00  0.00      TS   P  
ATOM    763  O1P THY T   3      13.517   8.420  -1.936  1.00  0.00      TS   O  
ATOM    764  O2P THY T   3      11.196   7.936  -1.621  1.00  0.00      TS   O  
ATOM    765  C5' THY T   3      13.612   5.233  -0.812  1.00  0.00      TS   C  
ATOM    766  O5' THY T   3      12.789   6.127  -1.591  1.00  0.00      TS   O  
ATOM    767  C4' THY T   3      13.168   3.778  -0.734  1.00  0.00      TS   C  
ATOM    768  O4' THY T   3      11.830   3.640  -0.206  1.00  0.00      TS   O  
ATOM    769  C3' THY T   3      13.085   3.017  -2.070  1.00  0.00      TS   C  
ATOM    770  O3' THY T   3      13.538   1.645  -2.011  1.00  0.00      TS   O  
ATOM    771  C2' THY T   3      11.650   3.103  -2.459  1.00  0.00      TS   C  
ATOM    772  C1' THY T   3      11.014   2.845  -1.120  1.00  0.00      TS   C  
ATOM    773  N1  THY T   3       9.637   3.412  -0.955  1.00  0.00      TS   N  
ATOM    774  C2  THY T   3       8.616   2.517  -0.699  1.00  0.00      TS   C  
ATOM    775  O2  THY T   3       8.831   1.294  -0.544  1.00  0.00      TS   O  
ATOM    776  N3  THY T   3       7.384   3.169  -0.536  1.00  0.00      TS   N  
ATOM    777  C4  THY T   3       7.038   4.412  -0.988  1.00  0.00      TS   C  
ATOM    778  O4  THY T   3       5.893   4.760  -1.027  1.00  0.00      TS   O  
ATOM    779  C5  THY T   3       8.139   5.241  -1.313  1.00  0.00      TS   C  
ATOM    780  C5M THY T   3       7.861   6.609  -1.810  1.00  0.00      TS   C  
ATOM    781  C6  THY T   3       9.369   4.724  -1.286  1.00  0.00      TS   C  
ATOM    782  H3  THY T   3       6.585   2.601  -0.290  1.00  0.00      TS   H  
ATOM    783  H6  THY T   3      10.242   5.320  -1.553  1.00  0.00      TS   H  
ATOM    784  H1' THY T   3      11.082   1.813  -0.712  1.00  0.00      TS   H  
ATOM    785  H2' THY T   3      11.247   2.304  -3.115  1.00  0.00      TS   H  
ATOM    786  H3' THY T   3      13.618   3.616  -2.840  1.00  0.00      TS   H  
ATOM    787  H4' THY T   3      13.869   3.198  -0.095  1.00  0.00      TS   H  
ATOM    788  H5' THY T   3      13.733   5.543   0.248  1.00  0.00      TS   H  
ATOM    789  H51 THY T   3       7.058   7.110  -1.228  1.00  0.00      TS   H  
ATOM    790  H52 THY T   3       7.420   6.581  -2.830  1.00  0.00      TS   H  
ATOM    791  H53 THY T   3       8.797   7.178  -1.998  1.00  0.00      TS   H  
ATOM    792 H2'' THY T   3      11.365   4.105  -2.846  1.00  0.00      TS   H  
ATOM    793 H5'' THY T   3      14.634   5.300  -1.244  1.00  0.00      TS   H  
ATOM    794  P   THY T   4      13.559   0.698  -3.326  1.00  0.00      TS   P  
ATOM    795  O1P THY T   4      14.791  -0.120  -3.245  1.00  0.00      TS   O  
ATOM    796  O2P THY T   4      13.534   1.544  -4.516  1.00  0.00      TS   O  
ATOM    797  C5' THY T   4      12.126  -1.399  -2.642  1.00  0.00      TS   C  
ATOM    798  O5' THY T   4      12.243  -0.159  -3.219  1.00  0.00      TS   O  
ATOM    799  C4' THY T   4      10.745  -1.991  -2.931  1.00  0.00      TS   C  
ATOM    800  O4' THY T   4       9.689  -0.997  -2.646  1.00  0.00      TS   O  
ATOM    801  C3' THY T   4      10.494  -2.427  -4.415  1.00  0.00      TS   C  
ATOM    802  O3' THY T   4      10.044  -3.798  -4.433  1.00  0.00      TS   O  
ATOM    803  C2' THY T   4       9.406  -1.401  -4.917  1.00  0.00      TS   C  
ATOM    804  C1' THY T   4       8.662  -1.150  -3.643  1.00  0.00      TS   C  
ATOM    805  N1  THY T   4       7.745  -0.045  -3.700  1.00  0.00      TS   N  
ATOM    806  C2  THY T   4       6.416  -0.171  -3.440  1.00  0.00      TS   C  
ATOM    807  O2  THY T   4       5.767  -1.194  -3.124  1.00  0.00      TS   O  
ATOM    808  N3  THY T   4       5.644   0.964  -3.594  1.00  0.00      TS   N  
ATOM    809  C4  THY T   4       6.134   2.212  -3.775  1.00  0.00      TS   C  
ATOM    810  O4  THY T   4       5.365   3.215  -3.756  1.00  0.00      TS   O  
ATOM    811  C5  THY T   4       7.585   2.321  -4.039  1.00  0.00      TS   C  
ATOM    812  C5M THY T   4       8.307   3.606  -4.399  1.00  0.00      TS   C  
ATOM    813  C6  THY T   4       8.274   1.237  -3.972  1.00  0.00      TS   C  
ATOM    814  H3  THY T   4       4.677   0.805  -3.347  1.00  0.00      TS   H  
ATOM    815  H6  THY T   4       9.320   1.275  -4.276  1.00  0.00      TS   H  
ATOM    816  H1' THY T   4       8.115  -2.068  -3.338  1.00  0.00      TS   H  
ATOM    817  H2' THY T   4       8.759  -1.881  -5.682  1.00  0.00      TS   H  
ATOM    818  H3' THY T   4      11.380  -2.112  -5.008  1.00  0.00      TS   H  
ATOM    819  H4' THY T   4      10.573  -2.909  -2.329  1.00  0.00      TS   H  
ATOM    820  H5' THY T   4      12.136  -1.288  -1.537  1.00  0.00      TS   H  
ATOM    821  H51 THY T   4       9.031   3.966  -3.636  1.00  0.00      TS   H  
ATOM    822  H52 THY T   4       7.547   4.415  -4.374  1.00  0.00      TS   H  
ATOM    823  H53 THY T   4       8.949   3.661  -5.304  1.00  0.00      TS   H  
ATOM    824 H2'' THY T   4       9.963  -0.527  -5.319  1.00  0.00      TS   H  
ATOM    825 H5'' THY T   4      12.916  -2.122  -2.937  1.00  0.00      TS   H  
ATOM    826  P   GUA T   5      10.082  -4.424  -5.870  1.00  0.00      TS   P  
ATOM    827  O1P GUA T   5      10.757  -5.722  -5.745  1.00  0.00      TS   O  
ATOM    828  O2P GUA T   5      10.652  -3.451  -6.857  1.00  0.00      TS   O  
ATOM    829  C5' GUA T   5       7.799  -5.693  -5.479  1.00  0.00      TS   C  
ATOM    830  O5' GUA T   5       8.588  -4.714  -6.214  1.00  0.00      TS   O  
ATOM    831  C4' GUA T   5       6.533  -6.068  -6.243  1.00  0.00      TS   C  
ATOM    832  O4' GUA T   5       5.517  -4.982  -6.139  1.00  0.00      TS   O  
ATOM    833  C3' GUA T   5       6.586  -6.345  -7.761  1.00  0.00      TS   C  
ATOM    834  O3' GUA T   5       5.656  -7.378  -8.168  1.00  0.00      TS   O  
ATOM    835  C2' GUA T   5       6.264  -5.014  -8.381  1.00  0.00      TS   C  
ATOM    836  C1' GUA T   5       5.219  -4.379  -7.423  1.00  0.00      TS   C  
ATOM    837  N1  GUA T   5       2.492  -0.332  -6.666  1.00  0.00      TS   N  
ATOM    838  C2  GUA T   5       2.117  -1.687  -6.748  1.00  0.00      TS   C  
ATOM    839  N2  GUA T   5       0.893  -2.007  -6.549  1.00  0.00      TS   N  
ATOM    840  N3  GUA T   5       3.050  -2.597  -6.930  1.00  0.00      TS   N  
ATOM    841  C4  GUA T   5       4.292  -2.158  -7.025  1.00  0.00      TS   C  
ATOM    842  C5  GUA T   5       4.746  -0.913  -6.872  1.00  0.00      TS   C  
ATOM    843  C6  GUA T   5       3.788   0.207  -6.781  1.00  0.00      TS   C  
ATOM    844  O6  GUA T   5       3.985   1.405  -6.641  1.00  0.00      TS   O  
ATOM    845  N7  GUA T   5       6.143  -0.919  -6.866  1.00  0.00      TS   N  
ATOM    846  C8  GUA T   5       6.425  -2.205  -6.995  1.00  0.00      TS   C  
ATOM    847  N9  GUA T   5       5.347  -2.961  -7.271  1.00  0.00      TS   N  
ATOM    848  H1  GUA T   5       1.766   0.361  -6.551  1.00  0.00      TS   H  
ATOM    849  H8  GUA T   5       7.384  -2.723  -6.978  1.00  0.00      TS   H  
ATOM    850  H1' GUA T   5       4.197  -4.707  -7.709  1.00  0.00      TS   H  
ATOM    851  H2' GUA T   5       5.848  -5.201  -9.394  1.00  0.00      TS   H  
ATOM    852  H21 GUA T   5       0.115  -1.383  -6.476  1.00  0.00      TS   H  
ATOM    853  H3' GUA T   5       7.632  -6.679  -7.938  1.00  0.00      TS   H  
ATOM    854  H22 GUA T   5       0.713  -2.981  -6.685  1.00  0.00      TS   H  
ATOM    855  H4' GUA T   5       6.088  -6.963  -5.760  1.00  0.00      TS   H  
ATOM    856  H5' GUA T   5       7.572  -5.304  -4.464  1.00  0.00      TS   H  
ATOM    857 H2'' GUA T   5       7.171  -4.399  -8.561  1.00  0.00      TS   H  
ATOM    858 H5'' GUA T   5       8.423  -6.592  -5.284  1.00  0.00      TS   H  
ATOM    859  P   THY T   6       5.784  -7.959  -9.624  1.00  0.00      TS   P  
ATOM    860  O1P THY T   6       5.769  -9.460  -9.547  1.00  0.00      TS   O  
ATOM    861  O2P THY T   6       6.920  -7.368 -10.300  1.00  0.00      TS   O  
ATOM    862  C5' THY T   6       3.155  -7.883  -9.482  1.00  0.00      TS   C  
ATOM    863  O5' THY T   6       4.363  -7.436 -10.162  1.00  0.00      TS   O  
ATOM    864  C4' THY T   6       1.969  -6.931  -9.825  1.00  0.00      TS   C  
ATOM    865  O4' THY T   6       2.303  -5.591  -9.427  1.00  0.00      TS   O  
ATOM    866  C3' THY T   6       1.763  -6.818 -11.325  1.00  0.00      TS   C  
ATOM    867  O3' THY T   6       0.325  -6.766 -11.687  1.00  0.00      TS   O  
ATOM    868  C2' THY T   6       2.392  -5.497 -11.777  1.00  0.00      TS   C  
ATOM    869  C1' THY T   6       2.006  -4.696 -10.497  1.00  0.00      TS   C  
ATOM    870  N1  THY T   6       2.717  -3.420 -10.439  1.00  0.00      TS   N  
ATOM    871  C2  THY T   6       1.910  -2.325 -10.222  1.00  0.00      TS   C  
ATOM    872  O2  THY T   6       0.723  -2.292 -10.160  1.00  0.00      TS   O  
ATOM    873  N3  THY T   6       2.553  -1.177 -10.212  1.00  0.00      TS   N  
ATOM    874  C4  THY T   6       3.937  -0.993 -10.279  1.00  0.00      TS   C  
ATOM    875  O4  THY T   6       4.317   0.165 -10.230  1.00  0.00      TS   O  
ATOM    876  C5  THY T   6       4.746  -2.201 -10.352  1.00  0.00      TS   C  
ATOM    877  C5M THY T   6       6.213  -2.078 -10.755  1.00  0.00      TS   C  
ATOM    878  C6  THY T   6       4.057  -3.346 -10.405  1.00  0.00      TS   C  
ATOM    879  H3  THY T   6       2.006  -0.344 -10.055  1.00  0.00      TS   H  
ATOM    880  H6  THY T   6       4.616  -4.242 -10.676  1.00  0.00      TS   H  
ATOM    881  H1' THY T   6       0.896  -4.720 -10.528  1.00  0.00      TS   H  
ATOM    882  H2' THY T   6       2.084  -5.066 -12.754  1.00  0.00      TS   H  
ATOM    883  H3' THY T   6       2.342  -7.620 -11.831  1.00  0.00      TS   H  
ATOM    884  H4' THY T   6       0.998  -7.257  -9.394  1.00  0.00      TS   H  
ATOM    885  H5' THY T   6       3.306  -7.947  -8.384  1.00  0.00      TS   H  
ATOM    886  H51 THY T   6       6.112  -1.936 -11.851  1.00  0.00      TS   H  
ATOM    887  H52 THY T   6       6.772  -2.946 -10.347  1.00  0.00      TS   H  
ATOM    888  H53 THY T   6       6.670  -1.113 -10.449  1.00  0.00      TS   H  
ATOM    889 H2'' THY T   6       3.501  -5.563 -11.783  1.00  0.00      TS   H  
ATOM    890 H5'' THY T   6       2.809  -8.797 -10.011  1.00  0.00      TS   H  
ATOM    891  P   ADE T   7      -0.133  -7.889 -12.794  1.00  0.00      TS   P  
ATOM    892  O1P ADE T   7      -0.789  -9.047 -12.111  1.00  0.00      TS   O  
ATOM    893  O2P ADE T   7       1.063  -8.165 -13.660  1.00  0.00      TS   O  
ATOM    894  C5' ADE T   7      -2.571  -6.945 -13.210  1.00  0.00      TS   C  
ATOM    895  O5' ADE T   7      -1.160  -6.934 -13.591  1.00  0.00      TS   O  
ATOM    896  C4' ADE T   7      -3.402  -5.938 -14.001  1.00  0.00      TS   C  
ATOM    897  O4' ADE T   7      -3.046  -4.572 -13.688  1.00  0.00      TS   O  
ATOM    898  C3' ADE T   7      -3.191  -6.118 -15.470  1.00  0.00      TS   C  
ATOM    899  O3' ADE T   7      -4.383  -5.893 -16.243  1.00  0.00      TS   O  
ATOM    900  C2' ADE T   7      -2.113  -5.149 -15.794  1.00  0.00      TS   C  
ATOM    901  C1' ADE T   7      -2.474  -3.987 -14.871  1.00  0.00      TS   C  
ATOM    902  N1  ADE T   7      -0.445   0.630 -13.772  1.00  0.00      TS   N  
ATOM    903  C2  ADE T   7      -1.736   0.250 -14.030  1.00  0.00      TS   C  
ATOM    904  N3  ADE T   7      -2.162  -0.982 -14.233  1.00  0.00      TS   N  
ATOM    905  C4  ADE T   7      -1.206  -1.955 -14.134  1.00  0.00      TS   C  
ATOM    906  C5  ADE T   7       0.109  -1.710 -13.674  1.00  0.00      TS   C  
ATOM    907  C6  ADE T   7       0.497  -0.349 -13.595  1.00  0.00      TS   C  
ATOM    908  N6  ADE T   7       1.700   0.180 -13.385  1.00  0.00      TS   N  
ATOM    909  N7  ADE T   7       0.804  -2.865 -13.610  1.00  0.00      TS   N  
ATOM    910  C8  ADE T   7      -0.060  -3.831 -13.957  1.00  0.00      TS   C  
ATOM    911  N9  ADE T   7      -1.303  -3.279 -14.436  1.00  0.00      TS   N  
ATOM    912  H2  ADE T   7      -2.500   1.013 -14.181  1.00  0.00      TS   H  
ATOM    913  H8  ADE T   7       0.112  -4.906 -13.920  1.00  0.00      TS   H  
ATOM    914  H1' ADE T   7      -3.205  -3.342 -15.404  1.00  0.00      TS   H  
ATOM    915  H2' ADE T   7      -2.178  -4.802 -16.848  1.00  0.00      TS   H  
ATOM    916  H3' ADE T   7      -2.835  -7.158 -15.630  1.00  0.00      TS   H  
ATOM    917  H4' ADE T   7      -4.478  -6.051 -13.749  1.00  0.00      TS   H  
ATOM    918  H5' ADE T   7      -2.623  -6.845 -12.106  1.00  0.00      TS   H  
ATOM    919  H61 ADE T   7       2.513  -0.339 -13.122  1.00  0.00      TS   H  
ATOM    920  H62 ADE T   7       1.792   1.156 -13.579  1.00  0.00      TS   H  
ATOM    921 H2'' ADE T   7      -1.083  -5.560 -15.746  1.00  0.00      TS   H  
ATOM    922 H5'' ADE T   7      -3.032  -7.923 -13.467  1.00  0.00      TS   H  
ATOM    923  P   ADE T   8      -4.639  -6.539 -17.663  1.00  0.00      TS   P  
ATOM    924  O1P ADE T   8      -6.067  -6.954 -17.838  1.00  0.00      TS   O  
ATOM    925  O2P ADE T   8      -3.606  -7.628 -17.897  1.00  0.00      TS   O  
ATOM    926  C5' ADE T   8      -5.114  -4.149 -18.701  1.00  0.00      TS   C  
ATOM    927  O5' ADE T   8      -4.242  -5.331 -18.686  1.00  0.00      TS   O  
ATOM    928  C4' ADE T   8      -4.321  -2.944 -19.268  1.00  0.00      TS   C  
ATOM    929  O4' ADE T   8      -3.183  -2.695 -18.468  1.00  0.00      TS   O  
ATOM    930  C3' ADE T   8      -3.569  -3.310 -20.560  1.00  0.00      TS   C  
ATOM    931  O3' ADE T   8      -4.410  -2.814 -21.588  1.00  0.00      TS   O  
ATOM    932  C2' ADE T   8      -2.249  -2.555 -20.489  1.00  0.00      TS   C  
ATOM    933  C1' ADE T   8      -2.420  -1.778 -19.174  1.00  0.00      TS   C  
ATOM    934  N1  ADE T   8       1.107   1.751 -18.163  1.00  0.00      TS   N  
ATOM    935  C2  ADE T   8      -0.068   1.897 -18.804  1.00  0.00      TS   C  
ATOM    936  N3  ADE T   8      -1.013   0.954 -18.920  1.00  0.00      TS   N  
ATOM    937  C4  ADE T   8      -0.617  -0.271 -18.405  1.00  0.00      TS   C  
ATOM    938  C5  ADE T   8       0.538  -0.492 -17.702  1.00  0.00      TS   C  
ATOM    939  C6  ADE T   8       1.434   0.559 -17.597  1.00  0.00      TS   C  
ATOM    940  N6  ADE T   8       2.661   0.314 -16.967  1.00  0.00      TS   N  
ATOM    941  N7  ADE T   8       0.649  -1.872 -17.370  1.00  0.00      TS   N  
ATOM    942  C8  ADE T   8      -0.453  -2.377 -17.824  1.00  0.00      TS   C  
ATOM    943  N9  ADE T   8      -1.172  -1.501 -18.510  1.00  0.00      TS   N  
ATOM    944  H2  ADE T   8      -0.213   2.882 -19.247  1.00  0.00      TS   H  
ATOM    945  H8  ADE T   8      -0.674  -3.441 -17.901  1.00  0.00      TS   H  
ATOM    946  H1' ADE T   8      -2.963  -0.849 -19.446  1.00  0.00      TS   H  
ATOM    947  H2' ADE T   8      -2.016  -1.855 -21.319  1.00  0.00      TS   H  
ATOM    948  H3' ADE T   8      -3.457  -4.413 -20.635  1.00  0.00      TS   H  
ATOM    949  H4' ADE T   8      -4.971  -2.050 -19.378  1.00  0.00      TS   H  
ATOM    950  H5' ADE T   8      -5.534  -3.926 -17.696  1.00  0.00      TS   H  
ATOM    951  H61 ADE T   8       3.349   1.032 -16.863  1.00  0.00      TS   H  
ATOM    952  H62 ADE T   8       2.822  -0.629 -16.675  1.00  0.00      TS   H  
ATOM    953 H2'' ADE T   8      -1.436  -3.313 -20.477  1.00  0.00      TS   H  
ATOM    954 H5'' ADE T   8      -5.973  -4.346 -19.377  1.00  0.00      TS   H  
ATOM    955  P   GUA T   9      -4.156  -3.195 -23.130  1.00  0.00      TS   P  
ATOM    956  O1P GUA T   9      -5.326  -3.728 -23.824  1.00  0.00      TS   O  
ATOM    957  O2P GUA T   9      -2.989  -4.087 -23.207  1.00  0.00      TS   O  
ATOM    958  C5' GUA T   9      -4.525  -0.762 -23.743  1.00  0.00      TS   C  
ATOM    959  O5' GUA T   9      -3.703  -1.898 -23.893  1.00  0.00      TS   O  
ATOM    960  C4' GUA T   9      -3.759   0.608 -23.685  1.00  0.00      TS   C  
ATOM    961  O4' GUA T   9      -3.012   0.609 -22.482  1.00  0.00      TS   O  
ATOM    962  C3' GUA T   9      -2.787   1.032 -24.806  1.00  0.00      TS   C  
ATOM    963  O3' GUA T   9      -3.484   1.558 -25.930  1.00  0.00      TS   O  
ATOM    964  C2' GUA T   9      -2.088   2.149 -24.008  1.00  0.00      TS   C  
ATOM    965  C1' GUA T   9      -1.957   1.585 -22.655  1.00  0.00      TS   C  
ATOM    966  N1  GUA T   9       2.980   2.037 -21.696  1.00  0.00      TS   N  
ATOM    967  C2  GUA T   9       2.006   3.009 -21.718  1.00  0.00      TS   C  
ATOM    968  N2  GUA T   9       2.434   4.263 -21.707  1.00  0.00      TS   N  
ATOM    969  N3  GUA T   9       0.718   2.676 -21.744  1.00  0.00      TS   N  
ATOM    970  C4  GUA T   9       0.483   1.384 -22.037  1.00  0.00      TS   C  
ATOM    971  C5  GUA T   9       1.397   0.371 -22.113  1.00  0.00      TS   C  
ATOM    972  C6  GUA T   9       2.729   0.727 -21.896  1.00  0.00      TS   C  
ATOM    973  O6  GUA T   9       3.641  -0.105 -21.815  1.00  0.00      TS   O  
ATOM    974  N7  GUA T   9       0.775  -0.743 -22.591  1.00  0.00      TS   N  
ATOM    975  C8  GUA T   9      -0.461  -0.446 -22.802  1.00  0.00      TS   C  
ATOM    976  N9  GUA T   9      -0.681   0.882 -22.505  1.00  0.00      TS   N  
ATOM    977  H1  GUA T   9       3.934   2.366 -21.716  1.00  0.00      TS   H  
ATOM    978  H8  GUA T   9      -1.203  -1.131 -23.212  1.00  0.00      TS   H  
ATOM    979  H1' GUA T   9      -2.067   2.351 -21.857  1.00  0.00      TS   H  
ATOM    980  H2' GUA T   9      -2.631   3.117 -24.051  1.00  0.00      TS   H  
ATOM    981  H21 GUA T   9       3.308   4.455 -22.153  1.00  0.00      TS   H  
ATOM    982  H3' GUA T   9      -2.094   0.210 -25.082  1.00  0.00      TS   H  
ATOM    983  H22 GUA T   9       1.699   4.934 -21.806  1.00  0.00      TS   H  
ATOM    984  H4' GUA T   9      -4.499   1.434 -23.624  1.00  0.00      TS   H  
ATOM    985  H5' GUA T   9      -5.194  -0.756 -22.855  1.00  0.00      TS   H  
ATOM    986 H2'' GUA T   9      -1.097   2.333 -24.474  1.00  0.00      TS   H  
ATOM    987 H5'' GUA T   9      -5.196  -0.617 -24.617  1.00  0.00      TS   H  
ATOM    988  P   CYT T  10      -2.993   1.534 -27.351  1.00  0.00      TS   P  
ATOM    989  O1P CYT T  10      -3.895   2.273 -28.182  1.00  0.00      TS   O  
ATOM    990  O2P CYT T  10      -2.638   0.200 -27.866  1.00  0.00      TS   O  
ATOM    991  C5' CYT T  10      -1.721   3.856 -27.200  1.00  0.00      TS   C  
ATOM    992  O5' CYT T  10      -1.639   2.378 -27.261  1.00  0.00      TS   O  
ATOM    993  C4' CYT T  10      -0.349   4.557 -26.820  1.00  0.00      TS   C  
ATOM    994  O4' CYT T  10       0.174   4.135 -25.534  1.00  0.00      TS   O  
ATOM    995  C3' CYT T  10       0.766   4.323 -27.909  1.00  0.00      TS   C  
ATOM    996  O3' CYT T  10       0.590   5.243 -29.014  1.00  0.00      TS   O  
ATOM    997  C2' CYT T  10       1.946   4.814 -27.035  1.00  0.00      TS   C  
ATOM    998  C1' CYT T  10       1.642   4.170 -25.628  1.00  0.00      TS   C  
ATOM    999  N1  CYT T  10       2.166   2.838 -25.447  1.00  0.00      TS   N  
ATOM   1000  C2  CYT T  10       3.501   2.828 -25.212  1.00  0.00      TS   C  
ATOM   1001  O2  CYT T  10       4.116   3.904 -25.317  1.00  0.00      TS   O  
ATOM   1002  N3  CYT T  10       4.083   1.579 -24.997  1.00  0.00      TS   N  
ATOM   1003  C4  CYT T  10       3.321   0.458 -25.035  1.00  0.00      TS   C  
ATOM   1004  N4  CYT T  10       3.847  -0.693 -24.529  1.00  0.00      TS   N  
ATOM   1005  C5  CYT T  10       2.047   0.444 -25.448  1.00  0.00      TS   C  
ATOM   1006  C6  CYT T  10       1.454   1.623 -25.641  1.00  0.00      TS   C  
ATOM   1007  H5  CYT T  10       1.594  -0.544 -25.529  1.00  0.00      TS   H  
ATOM   1008  H6  CYT T  10       0.440   1.938 -25.886  1.00  0.00      TS   H  
ATOM   1009  H1' CYT T  10       1.944   4.832 -24.788  1.00  0.00      TS   H  
ATOM   1010  H2' CYT T  10       2.131   5.897 -26.871  1.00  0.00      TS   H  
ATOM   1011  H3' CYT T  10       0.854   3.252 -28.188  1.00  0.00      TS   H  
ATOM   1012  H4' CYT T  10      -0.563   5.640 -26.698  1.00  0.00      TS   H  
ATOM   1013  H41 CYT T  10       4.794  -0.627 -24.214  1.00  0.00      TS   H  
ATOM   1014  H5' CYT T  10      -2.458   4.331 -26.517  1.00  0.00      TS   H  
ATOM   1015  H42 CYT T  10       3.284  -1.445 -24.185  1.00  0.00      TS   H  
ATOM   1016 H2'' CYT T  10       2.895   4.379 -27.416  1.00  0.00      TS   H  
ATOM   1017 H5'' CYT T  10      -1.974   4.283 -28.194  1.00  0.00      TS   H  
ATOM   1018  P   THY T  11       1.270   5.002 -30.420  1.00  0.00      TS   P  
ATOM   1019  O1P THY T  11       0.577   5.855 -31.417  1.00  0.00      TS   O  
ATOM   1020  O2P THY T  11       1.135   3.568 -30.669  1.00  0.00      TS   O  
ATOM   1021  C5' THY T  11       3.130   6.630 -29.517  1.00  0.00      TS   C  
ATOM   1022  O5' THY T  11       2.716   5.399 -30.246  1.00  0.00      TS   O  
ATOM   1023  C4' THY T  11       4.569   6.837 -29.431  1.00  0.00      TS   C  
ATOM   1024  O4' THY T  11       5.209   5.888 -28.485  1.00  0.00      TS   O  
ATOM   1025  C3' THY T  11       5.343   6.724 -30.819  1.00  0.00      TS   C  
ATOM   1026  O3' THY T  11       6.306   7.810 -30.806  1.00  0.00      TS   O  
ATOM   1027  C2' THY T  11       5.963   5.383 -30.671  1.00  0.00      TS   C  
ATOM   1028  C1' THY T  11       6.279   5.240 -29.174  1.00  0.00      TS   C  
ATOM   1029  N1  THY T  11       6.351   3.884 -28.652  1.00  0.00      TS   N  
ATOM   1030  C2  THY T  11       7.531   3.272 -28.142  1.00  0.00      TS   C  
ATOM   1031  O2  THY T  11       8.612   3.792 -28.086  1.00  0.00      TS   O  
ATOM   1032  N3  THY T  11       7.387   2.003 -27.778  1.00  0.00      TS   N  
ATOM   1033  C4  THY T  11       6.258   1.241 -27.786  1.00  0.00      TS   C  
ATOM   1034  O4  THY T  11       6.311   0.076 -27.396  1.00  0.00      TS   O  
ATOM   1035  C5  THY T  11       5.127   1.833 -28.500  1.00  0.00      TS   C  
ATOM   1036  C5M THY T  11       3.862   1.152 -28.469  1.00  0.00      TS   C  
ATOM   1037  C6  THY T  11       5.217   3.128 -28.818  1.00  0.00      TS   C  
ATOM   1038  H3  THY T  11       8.261   1.607 -27.462  1.00  0.00      TS   H  
ATOM   1039  H6  THY T  11       4.376   3.798 -28.998  1.00  0.00      TS   H  
ATOM   1040  H1' THY T  11       7.096   5.883 -28.783  1.00  0.00      TS   H  
ATOM   1041  H2' THY T  11       6.928   5.299 -31.218  1.00  0.00      TS   H  
ATOM   1042  H3' THY T  11       4.657   6.762 -31.691  1.00  0.00      TS   H  
ATOM   1043  H4' THY T  11       4.772   7.811 -28.936  1.00  0.00      TS   H  
ATOM   1044  H5' THY T  11       2.657   6.841 -28.534  1.00  0.00      TS   H  
ATOM   1045  H51 THY T  11       3.820   0.068 -28.709  1.00  0.00      TS   H  
ATOM   1046  H52 THY T  11       3.217   1.564 -29.275  1.00  0.00      TS   H  
ATOM   1047  H53 THY T  11       3.330   1.232 -27.497  1.00  0.00      TS   H  
ATOM   1048 H2'' THY T  11       5.307   4.575 -31.055  1.00  0.00      TS   H  
ATOM   1049 H5'' THY T  11       2.724   7.517 -30.048  1.00  0.00      TS   H  
ATOM   1050  P   ADE T  12       6.974   8.222 -32.150  1.00  0.00      TS   P  
ATOM   1051  O1P ADE T  12       7.486   9.608 -31.983  1.00  0.00      TS   O  
ATOM   1052  O2P ADE T  12       6.130   7.911 -33.302  1.00  0.00      TS   O  
ATOM   1053  C5' ADE T  12       9.143   7.214 -31.076  1.00  0.00      TS   C  
ATOM   1054  O5' ADE T  12       8.189   7.210 -32.138  1.00  0.00      TS   O  
ATOM   1055  C4' ADE T  12      10.236   6.120 -31.378  1.00  0.00      TS   C  
ATOM   1056  O4' ADE T  12       9.813   4.965 -30.681  1.00  0.00      TS   O  
ATOM   1057  C3' ADE T  12      10.344   5.806 -32.859  1.00  0.00      TS   C  
ATOM   1058  O3' ADE T  12      11.693   5.487 -33.264  1.00  0.00      TS   O  
ATOM   1059  C2' ADE T  12       9.564   4.541 -32.932  1.00  0.00      TS   C  
ATOM   1060  C1' ADE T  12      10.118   3.901 -31.650  1.00  0.00      TS   C  
ATOM   1061  N1  ADE T  12       9.962  -1.030 -29.787  1.00  0.00      TS   N  
ATOM   1062  C2  ADE T  12      11.009  -0.150 -29.971  1.00  0.00      TS   C  
ATOM   1063  N3  ADE T  12      10.941   1.106 -30.491  1.00  0.00      TS   N  
ATOM   1064  C4  ADE T  12       9.707   1.536 -30.726  1.00  0.00      TS   C  
ATOM   1065  C5  ADE T  12       8.583   0.753 -30.685  1.00  0.00      TS   C  
ATOM   1066  C6  ADE T  12       8.750  -0.552 -30.199  1.00  0.00      TS   C  
ATOM   1067  N6  ADE T  12       7.765  -1.430 -29.993  1.00  0.00      TS   N  
ATOM   1068  N7  ADE T  12       7.527   1.449 -31.081  1.00  0.00      TS   N  
ATOM   1069  C8  ADE T  12       7.979   2.630 -31.418  1.00  0.00      TS   C  
ATOM   1070  N9  ADE T  12       9.341   2.694 -31.276  1.00  0.00      TS   N  
ATOM   1071  H2  ADE T  12      11.994  -0.571 -29.767  1.00  0.00      TS   H  
ATOM   1072  H8  ADE T  12       7.436   3.436 -31.911  1.00  0.00      TS   H  
ATOM   1073  H1' ADE T  12      11.194   3.637 -31.742  1.00  0.00      TS   H  
ATOM   1074  H2' ADE T  12       9.819   3.956 -33.842  1.00  0.00      TS   H  
ATOM   1075  H3' ADE T  12       9.940   6.649 -33.460  1.00  0.00      TS   H  
ATOM   1076  H4' ADE T  12      11.214   6.401 -30.932  1.00  0.00      TS   H  
ATOM   1077  H5' ADE T  12       8.684   6.892 -30.117  1.00  0.00      TS   H  
ATOM   1078  H61 ADE T  12       6.845  -1.060 -30.115  1.00  0.00      TS   H  
ATOM   1079  H62 ADE T  12       7.911  -2.267 -29.464  1.00  0.00      TS   H  
ATOM   1080 H2'' ADE T  12       8.471   4.714 -32.838  1.00  0.00      TS   H  
ATOM   1081 H5'' ADE T  12       9.721   8.147 -30.903  1.00  0.00      TS   H  
ATOM   1082  P   THY T  13      12.268   5.848 -34.712  1.00  0.00      TS   P  
ATOM   1083  O1P THY T  13      12.914   7.159 -34.668  1.00  0.00      TS   O  
ATOM   1084  O2P THY T  13      11.423   5.436 -35.843  1.00  0.00      TS   O  
ATOM   1085  C5' THY T  13      14.367   4.719 -33.676  1.00  0.00      TS   C  
ATOM   1086  O5' THY T  13      13.457   4.832 -34.750  1.00  0.00      TS   O  
ATOM   1087  C4' THY T  13      14.784   3.205 -33.465  1.00  0.00      TS   C  
ATOM   1088  O4' THY T  13      13.784   2.301 -32.892  1.00  0.00      TS   O  
ATOM   1089  C3' THY T  13      15.235   2.541 -34.757  1.00  0.00      TS   C  
ATOM   1090  O3' THY T  13      16.519   1.951 -34.647  1.00  0.00      TS   O  
ATOM   1091  C2' THY T  13      14.093   1.540 -34.989  1.00  0.00      TS   C  
ATOM   1092  C1' THY T  13      13.737   1.068 -33.605  1.00  0.00      TS   C  
ATOM   1093  N1  THY T  13      12.421   0.446 -33.447  1.00  0.00      TS   N  
ATOM   1094  C2  THY T  13      12.315  -0.790 -32.809  1.00  0.00      TS   C  
ATOM   1095  O2  THY T  13      13.307  -1.393 -32.372  1.00  0.00      TS   O  
ATOM   1096  N3  THY T  13      11.134  -1.375 -32.901  1.00  0.00      TS   N  
ATOM   1097  C4  THY T  13       9.972  -0.878 -33.434  1.00  0.00      TS   C  
ATOM   1098  O4  THY T  13       8.942  -1.462 -33.205  1.00  0.00      TS   O  
ATOM   1099  C5  THY T  13      10.105   0.337 -34.153  1.00  0.00      TS   C  
ATOM   1100  C5M THY T  13       8.918   1.010 -34.805  1.00  0.00      TS   C  
ATOM   1101  C6  THY T  13      11.322   1.027 -34.121  1.00  0.00      TS   C  
ATOM   1102  H3  THY T  13      11.052  -2.305 -32.518  1.00  0.00      TS   H  
ATOM   1103  H6  THY T  13      11.466   2.103 -34.217  1.00  0.00      TS   H  
ATOM   1104  H1' THY T  13      14.607   0.444 -33.309  1.00  0.00      TS   H  
ATOM   1105  H2' THY T  13      14.266   0.665 -35.651  1.00  0.00      TS   H  
ATOM   1106  H3' THY T  13      15.272   3.269 -35.595  1.00  0.00      TS   H  
ATOM   1107  H4' THY T  13      15.632   3.107 -32.753  1.00  0.00      TS   H  
ATOM   1108  H5' THY T  13      13.922   4.967 -32.689  1.00  0.00      TS   H  
ATOM   1109  H51 THY T  13       8.128   1.193 -34.045  1.00  0.00      TS   H  
ATOM   1110  H52 THY T  13       8.441   0.270 -35.484  1.00  0.00      TS   H  
ATOM   1111  H53 THY T  13       9.114   1.973 -35.323  1.00  0.00      TS   H  
ATOM   1112 H2'' THY T  13      13.278   2.125 -35.465  1.00  0.00      TS   H  
ATOM   1113 H5'' THY T  13      15.215   5.434 -33.757  1.00  0.00      TS   H  
ATOM   1114  P   ADE T  14      17.182   1.224 -35.815  1.00  0.00      TS   P  
ATOM   1115  O1P ADE T  14      18.561   1.637 -35.903  1.00  0.00      TS   O  
ATOM   1116  O2P ADE T  14      16.336   1.449 -37.036  1.00  0.00      TS   O  
ATOM   1117  C5' ADE T  14      17.593  -0.866 -34.204  1.00  0.00      TS   C  
ATOM   1118  O5' ADE T  14      17.290  -0.334 -35.476  1.00  0.00      TS   O  
ATOM   1119  C4' ADE T  14      17.420  -2.380 -34.078  1.00  0.00      TS   C  
ATOM   1120  O4' ADE T  14      16.038  -2.806 -33.981  1.00  0.00      TS   O  
ATOM   1121  C3' ADE T  14      17.969  -3.278 -35.306  1.00  0.00      TS   C  
ATOM   1122  O3' ADE T  14      18.559  -4.497 -34.871  1.00  0.00      TS   O  
ATOM   1123  C2' ADE T  14      16.756  -3.482 -36.102  1.00  0.00      TS   C  
ATOM   1124  C1' ADE T  14      15.704  -3.643 -35.040  1.00  0.00      TS   C  
ATOM   1125  N1  ADE T  14      10.998  -5.628 -35.798  1.00  0.00      TS   N  
ATOM   1126  C2  ADE T  14      12.164  -6.228 -35.511  1.00  0.00      TS   C  
ATOM   1127  N3  ADE T  14      13.328  -5.688 -35.269  1.00  0.00      TS   N  
ATOM   1128  C4  ADE T  14      13.263  -4.337 -35.503  1.00  0.00      TS   C  
ATOM   1129  C5  ADE T  14      12.196  -3.634 -35.989  1.00  0.00      TS   C  
ATOM   1130  C6  ADE T  14      10.976  -4.301 -36.091  1.00  0.00      TS   C  
ATOM   1131  N6  ADE T  14       9.896  -3.585 -36.565  1.00  0.00      TS   N  
ATOM   1132  N7  ADE T  14      12.550  -2.299 -36.117  1.00  0.00      TS   N  
ATOM   1133  C8  ADE T  14      13.837  -2.246 -35.847  1.00  0.00      TS   C  
ATOM   1134  N9  ADE T  14      14.288  -3.462 -35.401  1.00  0.00      TS   N  
ATOM   1135  H2  ADE T  14      12.172  -7.302 -35.323  1.00  0.00      TS   H  
ATOM   1136  H8  ADE T  14      14.496  -1.383 -35.744  1.00  0.00      TS   H  
ATOM   1137  H1' ADE T  14      15.747  -4.628 -34.530  1.00  0.00      TS   H  
ATOM   1138  H2' ADE T  14      16.713  -4.380 -36.754  1.00  0.00      TS   H  
ATOM   1139  H3' ADE T  14      18.679  -2.680 -35.917  1.00  0.00      TS   H  
ATOM   1140  H4' ADE T  14      17.907  -2.644 -33.115  1.00  0.00      TS   H  
ATOM   1141  H5' ADE T  14      17.097  -0.277 -33.404  1.00  0.00      TS   H  
ATOM   1142  H61 ADE T  14       9.998  -2.801 -37.178  1.00  0.00      TS   H  
ATOM   1143  H62 ADE T  14       9.062  -4.135 -36.521  1.00  0.00      TS   H  
ATOM   1144 H2'' ADE T  14      16.560  -2.535 -36.648  1.00  0.00      TS   H  
ATOM   1145 H5'' ADE T  14      18.673  -0.746 -33.977  1.00  0.00      TS   H  
ATOM   1146  P   THY T  15      19.471  -5.340 -35.886  1.00  0.00      TS   P  
ATOM   1147  O1P THY T  15      20.505  -5.974 -35.035  1.00  0.00      TS   O  
ATOM   1148  O2P THY T  15      19.905  -4.488 -36.971  1.00  0.00      TS   O  
ATOM   1149  C5' THY T  15      18.244  -7.592 -35.626  1.00  0.00      TS   C  
ATOM   1150  O5' THY T  15      18.512  -6.452 -36.421  1.00  0.00      TS   O  
ATOM   1151  C4' THY T  15      17.300  -8.600 -36.239  1.00  0.00      TS   C  
ATOM   1152  O4' THY T  15      15.963  -8.053 -36.330  1.00  0.00      TS   O  
ATOM   1153  C3' THY T  15      17.792  -8.998 -37.631  1.00  0.00      TS   C  
ATOM   1154  O3' THY T  15      17.799 -10.370 -37.977  1.00  0.00      TS   O  
ATOM   1155  C2' THY T  15      16.736  -8.301 -38.539  1.00  0.00      TS   C  
ATOM   1156  C1' THY T  15      15.470  -8.367 -37.669  1.00  0.00      TS   C  
ATOM   1157  N1  THY T  15      14.366  -7.367 -38.072  1.00  0.00      TS   N  
ATOM   1158  C2  THY T  15      13.116  -7.823 -38.250  1.00  0.00      TS   C  
ATOM   1159  O2  THY T  15      12.856  -9.044 -38.117  1.00  0.00      TS   O  
ATOM   1160  N3  THY T  15      12.231  -6.845 -38.648  1.00  0.00      TS   N  
ATOM   1161  C4  THY T  15      12.486  -5.564 -38.971  1.00  0.00      TS   C  
ATOM   1162  O4  THY T  15      11.605  -4.900 -39.503  1.00  0.00      TS   O  
ATOM   1163  C5  THY T  15      13.837  -5.079 -38.729  1.00  0.00      TS   C  
ATOM   1164  C5M THY T  15      14.267  -3.682 -39.097  1.00  0.00      TS   C  
ATOM   1165  C6  THY T  15      14.670  -6.009 -38.196  1.00  0.00      TS   C  
ATOM   1166  H3  THY T  15      11.263  -7.129 -38.698  1.00  0.00      TS   H  
ATOM   1167  H6  THY T  15      15.756  -5.945 -38.262  1.00  0.00      TS   H  
ATOM   1168  H1' THY T  15      15.120  -9.419 -37.597  1.00  0.00      TS   H  
ATOM   1169  H2' THY T  15      16.633  -8.779 -39.537  1.00  0.00      TS   H  
ATOM   1170  H3' THY T  15      18.774  -8.503 -37.788  1.00  0.00      TS   H  
ATOM   1171  H4' THY T  15      17.349  -9.488 -35.574  1.00  0.00      TS   H  
ATOM   1172  H5' THY T  15      17.828  -7.383 -34.617  1.00  0.00      TS   H  
ATOM   1173  H51 THY T  15      13.377  -3.125 -39.458  1.00  0.00      TS   H  
ATOM   1174  H52 THY T  15      14.984  -3.691 -39.946  1.00  0.00      TS   H  
ATOM   1175  H53 THY T  15      14.724  -3.140 -38.242  1.00  0.00      TS   H  
ATOM   1176 H2'' THY T  15      17.086  -7.276 -38.787  1.00  0.00      TS   H  
ATOM   1177 H5'' THY T  15      19.148  -8.162 -35.322  1.00  0.00      TS   H  
ATOM   1178  P   ADE T  16      18.770 -10.888 -39.014  1.00  0.00      TS   P  
ATOM   1179  O1P ADE T  16      20.071 -10.849 -38.450  1.00  0.00      TS   O  
ATOM   1180  O2P ADE T  16      18.695 -10.007 -40.249  1.00  0.00      TS   O  
ATOM   1181  C5' ADE T  16      17.525 -13.164 -38.278  1.00  0.00      TS   C  
ATOM   1182  O5' ADE T  16      18.164 -12.396 -39.311  1.00  0.00      TS   O  
ATOM   1183  C4' ADE T  16      16.279 -13.824 -38.722  1.00  0.00      TS   C  
ATOM   1184  O4' ADE T  16      15.244 -12.821 -38.927  1.00  0.00      TS   O  
ATOM   1185  C3' ADE T  16      16.274 -14.732 -40.018  1.00  0.00      TS   C  
ATOM   1186  O3' ADE T  16      15.669 -15.962 -39.721  1.00  0.00      TS   O  
ATOM   1187  C2' ADE T  16      15.489 -13.912 -41.032  1.00  0.00      TS   C  
ATOM   1188  C1' ADE T  16      14.606 -13.005 -40.175  1.00  0.00      TS   C  
ATOM   1189  N1  ADE T  16      11.342  -9.347 -41.017  1.00  0.00      TS   N  
ATOM   1190  C2  ADE T  16      11.152 -10.555 -40.528  1.00  0.00      TS   C  
ATOM   1191  N3  ADE T  16      12.098 -11.457 -40.417  1.00  0.00      TS   N  
ATOM   1192  C4  ADE T  16      13.290 -11.068 -40.823  1.00  0.00      TS   C  
ATOM   1193  C5  ADE T  16      13.605  -9.846 -41.385  1.00  0.00      TS   C  
ATOM   1194  C6  ADE T  16      12.523  -8.888 -41.508  1.00  0.00      TS   C  
ATOM   1195  N6  ADE T  16      12.708  -7.597 -41.870  1.00  0.00      TS   N  
ATOM   1196  N7  ADE T  16      15.011  -9.699 -41.601  1.00  0.00      TS   N  
ATOM   1197  C8  ADE T  16      15.440 -10.867 -41.178  1.00  0.00      TS   C  
ATOM   1198  N9  ADE T  16      14.448 -11.733 -40.760  1.00  0.00      TS   N  
ATOM   1199  H2  ADE T  16      10.161 -10.955 -40.314  1.00  0.00      TS   H  
ATOM   1200  H8  ADE T  16      16.499 -11.104 -41.077  1.00  0.00      TS   H  
ATOM   1201  H1' ADE T  16      13.632 -13.532 -40.096  1.00  0.00      TS   H  
ATOM   1202  H2' ADE T  16      14.788 -14.425 -41.725  1.00  0.00      TS   H  
ATOM   1203  H3' ADE T  16      17.292 -14.853 -40.446  1.00  0.00      TS   H  
ATOM   1204  H4' ADE T  16      15.871 -14.464 -37.910  1.00  0.00      TS   H  
ATOM   1205  H5' ADE T  16      17.298 -12.556 -37.376  1.00  0.00      TS   H  
ATOM   1206  H61 ADE T  16      11.873  -7.062 -41.741  1.00  0.00      TS   H  
ATOM   1207  H62 ADE T  16      13.567  -7.096 -41.772  1.00  0.00      TS   H  
ATOM   1208 H2'' ADE T  16      16.143 -13.255 -41.644  1.00  0.00      TS   H  
ATOM   1209 H5'' ADE T  16      18.304 -13.859 -37.900  1.00  0.00      TS   H  
ATOM   1210  P   THY T  17      15.450 -17.024 -40.880  1.00  0.00      TS   P  
ATOM   1211  O1P THY T  17      15.604 -18.398 -40.349  1.00  0.00      TS   O  
ATOM   1212  O2P THY T  17      16.336 -16.734 -42.051  1.00  0.00      TS   O  
ATOM   1213  C5' THY T  17      12.891 -16.817 -40.572  1.00  0.00      TS   C  
ATOM   1214  O5' THY T  17      14.010 -16.827 -41.424  1.00  0.00      TS   O  
ATOM   1215  C4' THY T  17      11.669 -16.398 -41.315  1.00  0.00      TS   C  
ATOM   1216  O4' THY T  17      11.840 -14.956 -41.680  1.00  0.00      TS   O  
ATOM   1217  C3' THY T  17      11.457 -17.064 -42.658  1.00  0.00      TS   C  
ATOM   1218  O3' THY T  17      10.053 -17.446 -42.873  1.00  0.00      TS   O  
ATOM   1219  C2' THY T  17      11.926 -16.050 -43.683  1.00  0.00      TS   C  
ATOM   1220  C1' THY T  17      11.399 -14.826 -42.991  1.00  0.00      TS   C  
ATOM   1221  N1  THY T  17      11.925 -13.537 -43.594  1.00  0.00      TS   N  
ATOM   1222  C2  THY T  17      11.011 -12.416 -43.634  1.00  0.00      TS   C  
ATOM   1223  O2  THY T  17       9.847 -12.496 -43.288  1.00  0.00      TS   O  
ATOM   1224  N3  THY T  17      11.691 -11.294 -44.124  1.00  0.00      TS   N  
ATOM   1225  C4  THY T  17      13.084 -11.135 -44.348  1.00  0.00      TS   C  
ATOM   1226  O4  THY T  17      13.519 -10.022 -44.699  1.00  0.00      TS   O  
ATOM   1227  C5  THY T  17      13.879 -12.281 -44.102  1.00  0.00      TS   C  
ATOM   1228  C5M THY T  17      15.329 -12.311 -44.511  1.00  0.00      TS   C  
ATOM   1229  C6  THY T  17      13.291 -13.406 -43.711  1.00  0.00      TS   C  
ATOM   1230  H3  THY T  17      11.067 -10.501 -44.088  1.00  0.00      TS   H  
ATOM   1231  H6  THY T  17      13.786 -14.356 -43.512  1.00  0.00      TS   H  
ATOM   1232  H1' THY T  17      10.295 -14.906 -42.899  1.00  0.00      TS   H  
ATOM   1233  H2' THY T  17      11.589 -16.205 -44.731  1.00  0.00      TS   H  
ATOM   1234  H3' THY T  17      12.128 -17.946 -42.733  1.00  0.00      TS   H  
ATOM   1235  H4' THY T  17      10.795 -16.343 -40.632  1.00  0.00      TS   H  
ATOM   1236  H5' THY T  17      13.133 -16.109 -39.749  1.00  0.00      TS   H  
ATOM   1237  H51 THY T  17      15.770 -11.300 -44.651  1.00  0.00      TS   H  
ATOM   1238  H52 THY T  17      15.529 -12.792 -45.492  1.00  0.00      TS   H  
ATOM   1239  H53 THY T  17      15.994 -12.869 -43.817  1.00  0.00      TS   H  
ATOM   1240 H2'' THY T  17      13.032 -16.089 -43.774  1.00  0.00      TS   H  
ATOM   1241 H5'' THY T  17      12.738 -17.853 -40.202  1.00  0.00      TS   H  
ATOM   1242  P   ADE T  18       9.806 -18.989 -43.244  1.00  0.00      TS   P  
ATOM   1243  O1P ADE T  18       8.597 -19.593 -42.571  1.00  0.00      TS   O  
ATOM   1244  O2P ADE T  18      11.032 -19.776 -43.193  1.00  0.00      TS   O  
ATOM   1245  C5' ADE T  18       8.074 -18.895 -45.195  1.00  0.00      TS   C  
ATOM   1246  O5' ADE T  18       9.465 -18.844 -44.779  1.00  0.00      TS   O  
ATOM   1247  C4' ADE T  18       7.812 -18.522 -46.713  1.00  0.00      TS   C  
ATOM   1248  O4' ADE T  18       8.410 -17.140 -47.052  1.00  0.00      TS   O  
ATOM   1249  C3' ADE T  18       8.419 -19.429 -47.818  1.00  0.00      TS   C  
ATOM   1250  O3' ADE T  18       7.528 -19.697 -48.905  1.00  0.00      TS   O  
ATOM   1251  C2' ADE T  18       9.634 -18.743 -48.349  1.00  0.00      TS   C  
ATOM   1252  C1' ADE T  18       9.326 -17.221 -48.152  1.00  0.00      TS   C  
ATOM   1253  N1  ADE T  18      11.179 -12.347 -47.443  1.00  0.00      TS   N  
ATOM   1254  C2  ADE T  18       9.898 -12.763 -47.597  1.00  0.00      TS   C  
ATOM   1255  N3  ADE T  18       9.468 -14.021 -47.602  1.00  0.00      TS   N  
ATOM   1256  C4  ADE T  18      10.496 -14.958 -47.511  1.00  0.00      TS   C  
ATOM   1257  C5  ADE T  18      11.835 -14.647 -47.409  1.00  0.00      TS   C  
ATOM   1258  C6  ADE T  18      12.179 -13.262 -47.324  1.00  0.00      TS   C  
ATOM   1259  N6  ADE T  18      13.412 -12.809 -47.048  1.00  0.00      TS   N  
ATOM   1260  N7  ADE T  18      12.641 -15.826 -47.448  1.00  0.00      TS   N  
ATOM   1261  C8  ADE T  18      11.792 -16.741 -47.709  1.00  0.00      TS   C  
ATOM   1262  N9  ADE T  18      10.488 -16.346 -47.697  1.00  0.00      TS   N  
ATOM   1263  H2  ADE T  18       9.078 -12.060 -47.741  1.00  0.00      TS   H  
ATOM   1264  H8  ADE T  18      12.100 -17.731 -48.046  1.00  0.00      TS   H  
ATOM   1265  H1' ADE T  18       8.849 -16.878 -49.094  1.00  0.00      TS   H  
ATOM   1266  H2' ADE T  18       9.863 -18.931 -49.420  1.00  0.00      TS   H  
ATOM   1267  H3' ADE T  18       8.760 -20.370 -47.334  1.00  0.00      TS   H  
ATOM   1268  H4' ADE T  18       6.728 -18.400 -46.932  1.00  0.00      TS   H  
ATOM   1269  H5' ADE T  18       7.400 -18.268 -44.575  1.00  0.00      TS   H  
ATOM   1270  H61 ADE T  18      14.196 -13.426 -46.970  1.00  0.00      TS   H  
ATOM   1271  H62 ADE T  18      13.746 -11.887 -47.244  1.00  0.00      TS   H  
ATOM   1272 H2'' ADE T  18      10.433 -19.165 -47.703  1.00  0.00      TS   H  
ATOM   1273 H5'' ADE T  18       7.747 -19.957 -45.233  1.00  0.00      TS   H  
ATOM   1274  P   ADE T  19       7.731 -21.047 -49.686  1.00  0.00      TS   P  
ATOM   1275  O1P ADE T  19       6.934 -22.017 -48.892  1.00  0.00      TS   O  
ATOM   1276  O2P ADE T  19       9.177 -21.437 -49.878  1.00  0.00      TS   O  
ATOM   1277  C5' ADE T  19       5.825 -20.273 -51.348  1.00  0.00      TS   C  
ATOM   1278  O5' ADE T  19       7.078 -20.894 -51.118  1.00  0.00      TS   O  
ATOM   1279  C4' ADE T  19       5.958 -19.223 -52.483  1.00  0.00      TS   C  
ATOM   1280  O4' ADE T  19       6.899 -18.153 -52.176  1.00  0.00      TS   O  
ATOM   1281  C3' ADE T  19       6.308 -19.821 -53.833  1.00  0.00      TS   C  
ATOM   1282  O3' ADE T  19       5.425 -19.470 -54.917  1.00  0.00      TS   O  
ATOM   1283  C2' ADE T  19       7.731 -19.358 -54.076  1.00  0.00      TS   C  
ATOM   1284  C1' ADE T  19       7.841 -17.983 -53.247  1.00  0.00      TS   C  
ATOM   1285  N1  ADE T  19      10.996 -14.791 -50.550  1.00  0.00      TS   N  
ATOM   1286  C2  ADE T  19       9.736 -14.674 -50.908  1.00  0.00      TS   C  
ATOM   1287  N3  ADE T  19       8.952 -15.448 -51.733  1.00  0.00      TS   N  
ATOM   1288  C4  ADE T  19       9.624 -16.549 -52.074  1.00  0.00      TS   C  
ATOM   1289  C5  ADE T  19      10.906 -16.825 -51.785  1.00  0.00      TS   C  
ATOM   1290  C6  ADE T  19      11.649 -15.855 -51.082  1.00  0.00      TS   C  
ATOM   1291  N6  ADE T  19      12.972 -15.985 -50.898  1.00  0.00      TS   N  
ATOM   1292  N7  ADE T  19      11.287 -18.039 -52.219  1.00  0.00      TS   N  
ATOM   1293  C8  ADE T  19      10.202 -18.555 -52.721  1.00  0.00      TS   C  
ATOM   1294  N9  ADE T  19       9.151 -17.713 -52.723  1.00  0.00      TS   N  
ATOM   1295  H2  ADE T  19       9.208 -13.800 -50.528  1.00  0.00      TS   H  
ATOM   1296  H8  ADE T  19      10.187 -19.570 -53.116  1.00  0.00      TS   H  
ATOM   1297  H1' ADE T  19       7.496 -17.169 -53.919  1.00  0.00      TS   H  
ATOM   1298  H2' ADE T  19       8.018 -19.281 -55.146  1.00  0.00      TS   H  
ATOM   1299  H3' ADE T  19       6.298 -20.932 -53.805  1.00  0.00      TS   H  
ATOM   1300  H4' ADE T  19       4.995 -18.693 -52.643  1.00  0.00      TS   H  
ATOM   1301  H5' ADE T  19       5.389 -19.802 -50.441  1.00  0.00      TS   H  
ATOM   1302  H61 ADE T  19      13.427 -15.125 -50.667  1.00  0.00      TS   H  
ATOM   1303  H62 ADE T  19      13.503 -16.562 -51.518  1.00  0.00      TS   H  
ATOM   1304 H2'' ADE T  19       8.389 -20.124 -53.615  1.00  0.00      TS   H  
ATOM   1305 H5'' ADE T  19       5.111 -21.040 -51.716  1.00  0.00      TS   H  
ATOM   1306  P   GUA T  20       5.485 -18.645 -56.226  1.00  0.00      TS   P  
ATOM   1307  O1P GUA T  20       4.087 -18.629 -56.669  1.00  0.00      TS   O  
ATOM   1308  O2P GUA T  20       6.492 -19.074 -57.225  1.00  0.00      TS   O  
ATOM   1309  C5' GUA T  20       5.365 -16.224 -55.015  1.00  0.00      TS   C  
ATOM   1310  O5' GUA T  20       5.946 -17.203 -55.872  1.00  0.00      TS   O  
ATOM   1311  C4' GUA T  20       5.908 -14.812 -55.338  1.00  0.00      TS   C  
ATOM   1312  O4' GUA T  20       7.292 -14.679 -54.893  1.00  0.00      TS   O  
ATOM   1313  C3' GUA T  20       5.922 -14.400 -56.775  1.00  0.00      TS   C  
ATOM   1314  O3' GUA T  20       5.616 -13.030 -57.028  1.00  0.00      TS   O  
ATOM   1315  C2' GUA T  20       7.264 -14.787 -57.278  1.00  0.00      TS   C  
ATOM   1316  C1' GUA T  20       8.143 -14.650 -55.993  1.00  0.00      TS   C  
ATOM   1317  N1  GUA T  20      12.890 -15.609 -54.707  1.00  0.00      TS   N  
ATOM   1318  C2  GUA T  20      12.170 -14.511 -54.606  1.00  0.00      TS   C  
ATOM   1319  N2  GUA T  20      12.780 -13.446 -54.214  1.00  0.00      TS   N  
ATOM   1320  N3  GUA T  20      10.934 -14.345 -54.975  1.00  0.00      TS   N  
ATOM   1321  C4  GUA T  20      10.398 -15.516 -55.350  1.00  0.00      TS   C  
ATOM   1322  C5  GUA T  20      11.031 -16.780 -55.367  1.00  0.00      TS   C  
ATOM   1323  C6  GUA T  20      12.462 -16.814 -55.107  1.00  0.00      TS   C  
ATOM   1324  O6  GUA T  20      13.182 -17.797 -55.181  1.00  0.00      TS   O  
ATOM   1325  N7  GUA T  20      10.205 -17.774 -55.984  1.00  0.00      TS   N  
ATOM   1326  C8  GUA T  20       9.108 -17.022 -56.246  1.00  0.00      TS   C  
ATOM   1327  N9  GUA T  20       9.170 -15.689 -55.833  1.00  0.00      TS   N  
ATOM   1328  H1  GUA T  20      13.864 -15.514 -54.461  1.00  0.00      TS   H  
ATOM   1329  H8  GUA T  20       8.303 -17.445 -56.846  1.00  0.00      TS   H  
ATOM   1330  H1' GUA T  20       8.460 -13.587 -56.049  1.00  0.00      TS   H  
ATOM   1331  H2' GUA T  20       7.759 -13.981 -57.860  1.00  0.00      TS   H  
ATOM   1332  H21 GUA T  20      12.331 -12.556 -54.151  1.00  0.00      TS   H  
ATOM   1333  H3' GUA T  20       5.188 -15.008 -57.346  1.00  0.00      TS   H  
ATOM   1334  H22 GUA T  20      13.779 -13.508 -54.204  1.00  0.00      TS   H  
ATOM   1335  H4' GUA T  20       5.361 -13.995 -54.821  1.00  0.00      TS   H  
ATOM   1336  H5' GUA T  20       5.491 -16.369 -53.920  1.00  0.00      TS   H  
ATOM   1337  H3T GUA T  20       5.358 -12.952 -57.949  1.00  0.00      TS   H  
ATOM   1338 H2'' GUA T  20       7.253 -15.770 -57.797  1.00  0.00      TS   H  
ATOM   1339 H5'' GUA T  20       4.281 -16.119 -55.233  1.00  0.00      TS   H  
TER   
END
