# Supplementary material for: CRISPR-Cas12a exploits R-loop asymmetry to form double-strand breaks
Source: eLife. 2020 Jun 10;9:e55143. doi: 10.7554/eLife.55143 (PMC7286691; doi:10.7554/eLife.55143)
Supplement: Figure 5—source data 2. [file elife-55143-fig5-data2.zip › Figure 5ΓÇöSource Data 2/Example_MD_trajectories/5prime_boundary/5prime_boundary_08.pdb]

ATOM      1  C5' CYT B   1      10.420 -20.129 -52.574  1.00  0.00      BS   C  
ATOM      2  O5' CYT B   1       9.171 -20.563 -53.120  1.00  0.00      BS   O  
ATOM      3  C4' CYT B   1      10.531 -19.380 -51.279  1.00  0.00      BS   C  
ATOM      4  O4' CYT B   1       9.345 -19.340 -50.582  1.00  0.00      BS   O  
ATOM      5  C3' CYT B   1      11.631 -19.893 -50.208  1.00  0.00      BS   C  
ATOM      6  O3' CYT B   1      12.608 -18.915 -49.789  1.00  0.00      BS   O  
ATOM      7  C2' CYT B   1      10.773 -20.200 -49.000  1.00  0.00      BS   C  
ATOM      8  C1' CYT B   1       9.672 -19.177 -49.236  1.00  0.00      BS   C  
ATOM      9  N1  CYT B   1       8.383 -19.222 -48.466  1.00  0.00      BS   N  
ATOM     10  C2  CYT B   1       7.405 -18.265 -48.393  1.00  0.00      BS   C  
ATOM     11  O2  CYT B   1       7.698 -17.157 -48.918  1.00  0.00      BS   O  
ATOM     12  N3  CYT B   1       6.264 -18.456 -47.781  1.00  0.00      BS   N  
ATOM     13  C4  CYT B   1       6.004 -19.699 -47.233  1.00  0.00      BS   C  
ATOM     14  N4  CYT B   1       4.789 -19.881 -46.680  1.00  0.00      BS   N  
ATOM     15  C5  CYT B   1       6.996 -20.720 -47.246  1.00  0.00      BS   C  
ATOM     16  C6  CYT B   1       8.188 -20.447 -47.853  1.00  0.00      BS   C  
ATOM     17  H5  CYT B   1       6.657 -21.694 -46.895  1.00  0.00      BS   H  
ATOM     18  H6  CYT B   1       8.950 -21.219 -47.962  1.00  0.00      BS   H  
ATOM     19  H1' CYT B   1      10.136 -18.175 -49.114  1.00  0.00      BS   H  
ATOM     20  H2' CYT B   1      11.262 -20.002 -48.021  1.00  0.00      BS   H  
ATOM     21  H3' CYT B   1      12.110 -20.835 -50.552  1.00  0.00      BS   H  
ATOM     22  H4' CYT B   1      10.907 -18.392 -51.621  1.00  0.00      BS   H  
ATOM     23  H41 CYT B   1       4.331 -19.004 -46.531  1.00  0.00      BS   H  
ATOM     24  H5' CYT B   1      10.814 -19.504 -53.404  1.00  0.00      BS   H  
ATOM     25  H42 CYT B   1       4.683 -20.658 -46.061  1.00  0.00      BS   H  
ATOM     26  H5T CYT B   1       9.272 -20.995 -53.971  1.00  0.00      BS   H  
ATOM     27 H2'' CYT B   1      10.535 -21.282 -49.084  1.00  0.00      BS   H  
ATOM     28 H5'' CYT B   1      11.203 -20.915 -52.524  1.00  0.00      BS   H  
ATOM     29  P   THY B   2      13.799 -18.678 -50.745  1.00  0.00      BS   P  
ATOM     30  O1P THY B   2      13.490 -19.264 -52.058  1.00  0.00      BS   O  
ATOM     31  O2P THY B   2      15.023 -19.184 -50.064  1.00  0.00      BS   O  
ATOM     32  C5' THY B   2      13.407 -16.204 -51.672  1.00  0.00      BS   C  
ATOM     33  O5' THY B   2      13.982 -17.160 -50.757  1.00  0.00      BS   O  
ATOM     34  C4' THY B   2      12.442 -15.163 -51.000  1.00  0.00      BS   C  
ATOM     35  O4' THY B   2      11.561 -15.872 -50.104  1.00  0.00      BS   O  
ATOM     36  C3' THY B   2      12.947 -13.933 -50.234  1.00  0.00      BS   C  
ATOM     37  O3' THY B   2      12.283 -12.766 -50.523  1.00  0.00      BS   O  
ATOM     38  C2' THY B   2      12.614 -14.182 -48.796  1.00  0.00      BS   C  
ATOM     39  C1' THY B   2      11.380 -15.120 -48.892  1.00  0.00      BS   C  
ATOM     40  N1  THY B   2      11.108 -16.074 -47.751  1.00  0.00      BS   N  
ATOM     41  C2  THY B   2      10.070 -15.836 -46.940  1.00  0.00      BS   C  
ATOM     42  O2  THY B   2       9.207 -14.984 -47.083  1.00  0.00      BS   O  
ATOM     43  N3  THY B   2       9.911 -16.749 -45.902  1.00  0.00      BS   N  
ATOM     44  C4  THY B   2      10.853 -17.712 -45.533  1.00  0.00      BS   C  
ATOM     45  O4  THY B   2      10.549 -18.610 -44.706  1.00  0.00      BS   O  
ATOM     46  C5  THY B   2      12.123 -17.704 -46.278  1.00  0.00      BS   C  
ATOM     47  C5M THY B   2      13.237 -18.672 -45.924  1.00  0.00      BS   C  
ATOM     48  C6  THY B   2      12.135 -16.912 -47.385  1.00  0.00      BS   C  
ATOM     49  H3  THY B   2       9.160 -16.571 -45.251  1.00  0.00      BS   H  
ATOM     50  H6  THY B   2      12.916 -17.016 -48.138  1.00  0.00      BS   H  
ATOM     51  H1' THY B   2      10.524 -14.471 -49.181  1.00  0.00      BS   H  
ATOM     52  H2' THY B   2      12.323 -13.317 -48.163  1.00  0.00      BS   H  
ATOM     53  H3' THY B   2      14.037 -13.818 -50.418  1.00  0.00      BS   H  
ATOM     54  H4' THY B   2      11.799 -14.670 -51.760  1.00  0.00      BS   H  
ATOM     55  H5' THY B   2      12.793 -16.694 -52.458  1.00  0.00      BS   H  
ATOM     56  H51 THY B   2      13.284 -19.512 -46.651  1.00  0.00      BS   H  
ATOM     57  H52 THY B   2      12.947 -19.162 -44.970  1.00  0.00      BS   H  
ATOM     58  H53 THY B   2      14.208 -18.141 -45.836  1.00  0.00      BS   H  
ATOM     59 H2'' THY B   2      13.433 -14.763 -48.320  1.00  0.00      BS   H  
ATOM     60 H5'' THY B   2      14.215 -15.761 -52.291  1.00  0.00      BS   H  
ATOM     61  P   THY B   3      12.847 -11.954 -51.648  1.00  0.00      BS   P  
ATOM     62  O1P THY B   3      12.032 -12.256 -52.868  1.00  0.00      BS   O  
ATOM     63  O2P THY B   3      14.298 -12.091 -51.768  1.00  0.00      BS   O  
ATOM     64  C5' THY B   3      11.341  -9.826 -51.093  1.00  0.00      BS   C  
ATOM     65  O5' THY B   3      12.653 -10.395 -51.217  1.00  0.00      BS   O  
ATOM     66  C4' THY B   3      11.006  -9.334 -49.653  1.00  0.00      BS   C  
ATOM     67  O4' THY B   3      11.242 -10.337 -48.671  1.00  0.00      BS   O  
ATOM     68  C3' THY B   3      11.867  -8.195 -49.125  1.00  0.00      BS   C  
ATOM     69  O3' THY B   3      11.115  -7.090 -48.517  1.00  0.00      BS   O  
ATOM     70  C2' THY B   3      12.851  -8.815 -48.108  1.00  0.00      BS   C  
ATOM     71  C1' THY B   3      11.895  -9.771 -47.542  1.00  0.00      BS   C  
ATOM     72  N1  THY B   3      12.433 -10.844 -46.703  1.00  0.00      BS   N  
ATOM     73  C2  THY B   3      11.630 -11.698 -46.057  1.00  0.00      BS   C  
ATOM     74  O2  THY B   3      10.398 -11.605 -46.042  1.00  0.00      BS   O  
ATOM     75  N3  THY B   3      12.319 -12.704 -45.392  1.00  0.00      BS   N  
ATOM     76  C4  THY B   3      13.612 -13.015 -45.431  1.00  0.00      BS   C  
ATOM     77  O4  THY B   3      14.022 -14.129 -45.021  1.00  0.00      BS   O  
ATOM     78  C5  THY B   3      14.406 -11.983 -45.993  1.00  0.00      BS   C  
ATOM     79  C5M THY B   3      15.792 -12.039 -45.788  1.00  0.00      BS   C  
ATOM     80  C6  THY B   3      13.792 -10.958 -46.597  1.00  0.00      BS   C  
ATOM     81  H3  THY B   3      11.701 -13.342 -44.911  1.00  0.00      BS   H  
ATOM     82  H6  THY B   3      14.332 -10.059 -46.893  1.00  0.00      BS   H  
ATOM     83  H1' THY B   3      11.194  -9.232 -46.870  1.00  0.00      BS   H  
ATOM     84  H2' THY B   3      13.339  -8.063 -47.452  1.00  0.00      BS   H  
ATOM     85  H3' THY B   3      12.542  -7.885 -49.951  1.00  0.00      BS   H  
ATOM     86  H4' THY B   3       9.923  -9.090 -49.676  1.00  0.00      BS   H  
ATOM     87  H5' THY B   3      10.563 -10.588 -51.316  1.00  0.00      BS   H  
ATOM     88  H51 THY B   3      16.205 -12.930 -46.308  1.00  0.00      BS   H  
ATOM     89  H52 THY B   3      16.221 -12.122 -44.767  1.00  0.00      BS   H  
ATOM     90  H53 THY B   3      16.311 -11.116 -46.126  1.00  0.00      BS   H  
ATOM     91 H2'' THY B   3      13.626  -9.331 -48.714  1.00  0.00      BS   H  
ATOM     92 H5'' THY B   3      11.332  -8.946 -51.772  1.00  0.00      BS   H  
ATOM     93  P   ADE B   4      11.034  -5.707 -49.204  1.00  0.00      BS   P  
ATOM     94  O1P ADE B   4      11.281  -5.819 -50.688  1.00  0.00      BS   O  
ATOM     95  O2P ADE B   4      11.897  -4.810 -48.479  1.00  0.00      BS   O  
ATOM     96  C5' ADE B   4       8.474  -6.205 -48.692  1.00  0.00      BS   C  
ATOM     97  O5' ADE B   4       9.545  -5.213 -49.016  1.00  0.00      BS   O  
ATOM     98  C4' ADE B   4       8.104  -6.073 -47.301  1.00  0.00      BS   C  
ATOM     99  O4' ADE B   4       9.042  -6.966 -46.616  1.00  0.00      BS   O  
ATOM    100  C3' ADE B   4       8.200  -4.706 -46.644  1.00  0.00      BS   C  
ATOM    101  O3' ADE B   4       7.207  -4.433 -45.698  1.00  0.00      BS   O  
ATOM    102  C2' ADE B   4       9.489  -4.832 -45.860  1.00  0.00      BS   C  
ATOM    103  C1' ADE B   4       9.482  -6.290 -45.421  1.00  0.00      BS   C  
ATOM    104  N1  ADE B   4      11.745 -10.205 -43.193  1.00  0.00      BS   N  
ATOM    105  C2  ADE B   4      10.484  -9.934 -43.394  1.00  0.00      BS   C  
ATOM    106  N3  ADE B   4       9.941  -8.867 -43.962  1.00  0.00      BS   N  
ATOM    107  C4  ADE B   4      10.910  -8.038 -44.409  1.00  0.00      BS   C  
ATOM    108  C5  ADE B   4      12.269  -8.204 -44.282  1.00  0.00      BS   C  
ATOM    109  C6  ADE B   4      12.708  -9.347 -43.613  1.00  0.00      BS   C  
ATOM    110  N6  ADE B   4      13.970  -9.606 -43.423  1.00  0.00      BS   N  
ATOM    111  N7  ADE B   4      12.969  -7.135 -44.817  1.00  0.00      BS   N  
ATOM    112  C8  ADE B   4      12.002  -6.407 -45.328  1.00  0.00      BS   C  
ATOM    113  N9  ADE B   4      10.757  -6.865 -45.038  1.00  0.00      BS   N  
ATOM    114  H2  ADE B   4       9.717 -10.673 -43.160  1.00  0.00      BS   H  
ATOM    115  H8  ADE B   4      11.985  -5.456 -45.860  1.00  0.00      BS   H  
ATOM    116  H1' ADE B   4       8.839  -6.501 -44.540  1.00  0.00      BS   H  
ATOM    117  H2' ADE B   4       9.519  -4.165 -44.972  1.00  0.00      BS   H  
ATOM    118  H3' ADE B   4       8.321  -3.891 -47.390  1.00  0.00      BS   H  
ATOM    119  H4' ADE B   4       7.088  -6.436 -47.038  1.00  0.00      BS   H  
ATOM    120  H5' ADE B   4       8.717  -7.268 -48.903  1.00  0.00      BS   H  
ATOM    121  H61 ADE B   4      14.653  -9.030 -43.872  1.00  0.00      BS   H  
ATOM    122  H62 ADE B   4      14.133 -10.537 -43.094  1.00  0.00      BS   H  
ATOM    123 H2'' ADE B   4      10.432  -4.696 -46.429  1.00  0.00      BS   H  
ATOM    124 H5'' ADE B   4       7.630  -5.903 -49.348  1.00  0.00      BS   H  
ATOM    125  P   THY B   5       6.059  -3.376 -45.669  1.00  0.00      BS   P  
ATOM    126  O1P THY B   5       5.125  -3.596 -46.772  1.00  0.00      BS   O  
ATOM    127  O2P THY B   5       6.703  -2.045 -45.573  1.00  0.00      BS   O  
ATOM    128  C5' THY B   5       4.722  -5.163 -44.180  1.00  0.00      BS   C  
ATOM    129  O5' THY B   5       5.311  -3.892 -44.399  1.00  0.00      BS   O  
ATOM    130  C4' THY B   5       5.012  -5.731 -42.822  1.00  0.00      BS   C  
ATOM    131  O4' THY B   5       6.469  -5.963 -42.620  1.00  0.00      BS   O  
ATOM    132  C3' THY B   5       4.607  -4.824 -41.621  1.00  0.00      BS   C  
ATOM    133  O3' THY B   5       4.113  -5.547 -40.560  1.00  0.00      BS   O  
ATOM    134  C2' THY B   5       5.938  -4.115 -41.384  1.00  0.00      BS   C  
ATOM    135  C1' THY B   5       6.935  -5.339 -41.497  1.00  0.00      BS   C  
ATOM    136  N1  THY B   5       8.343  -4.960 -41.710  1.00  0.00      BS   N  
ATOM    137  C2  THY B   5       9.272  -5.991 -41.514  1.00  0.00      BS   C  
ATOM    138  O2  THY B   5       8.927  -7.107 -41.069  1.00  0.00      BS   O  
ATOM    139  N3  THY B   5      10.604  -5.711 -41.891  1.00  0.00      BS   N  
ATOM    140  C4  THY B   5      11.124  -4.407 -41.963  1.00  0.00      BS   C  
ATOM    141  O4  THY B   5      12.331  -4.230 -42.166  1.00  0.00      BS   O  
ATOM    142  C5  THY B   5      10.078  -3.369 -42.019  1.00  0.00      BS   C  
ATOM    143  C5M THY B   5      10.559  -2.039 -42.611  1.00  0.00      BS   C  
ATOM    144  C6  THY B   5       8.771  -3.718 -42.018  1.00  0.00      BS   C  
ATOM    145  H3  THY B   5      11.211  -6.470 -41.614  1.00  0.00      BS   H  
ATOM    146  H6  THY B   5       7.944  -3.044 -42.239  1.00  0.00      BS   H  
ATOM    147  H1' THY B   5       6.720  -6.004 -40.632  1.00  0.00      BS   H  
ATOM    148  H2' THY B   5       6.084  -3.662 -40.379  1.00  0.00      BS   H  
ATOM    149  H3' THY B   5       3.955  -4.051 -42.082  1.00  0.00      BS   H  
ATOM    150  H4' THY B   5       4.447  -6.678 -42.689  1.00  0.00      BS   H  
ATOM    151  H5' THY B   5       4.971  -5.935 -44.940  1.00  0.00      BS   H  
ATOM    152  H51 THY B   5       9.896  -1.273 -42.157  1.00  0.00      BS   H  
ATOM    153  H52 THY B   5      10.420  -1.829 -43.693  1.00  0.00      BS   H  
ATOM    154  H53 THY B   5      11.582  -1.910 -42.198  1.00  0.00      BS   H  
ATOM    155 H2'' THY B   5       6.197  -3.398 -42.192  1.00  0.00      BS   H  
ATOM    156 H5'' THY B   5       3.634  -5.000 -44.335  1.00  0.00      BS   H  
ATOM    157  P   ADE B   6       2.686  -5.108 -39.846  1.00  0.00      BS   P  
ATOM    158  O1P ADE B   6       1.736  -5.352 -40.940  1.00  0.00      BS   O  
ATOM    159  O2P ADE B   6       2.829  -3.696 -39.400  1.00  0.00      BS   O  
ATOM    160  C5' ADE B   6       2.543  -7.392 -38.719  1.00  0.00      BS   C  
ATOM    161  O5' ADE B   6       2.499  -5.968 -38.624  1.00  0.00      BS   O  
ATOM    162  C4' ADE B   6       3.751  -8.069 -38.062  1.00  0.00      BS   C  
ATOM    163  O4' ADE B   6       5.040  -7.509 -38.446  1.00  0.00      BS   O  
ATOM    164  C3' ADE B   6       3.675  -8.003 -36.515  1.00  0.00      BS   C  
ATOM    165  O3' ADE B   6       4.106  -9.260 -35.918  1.00  0.00      BS   O  
ATOM    166  C2' ADE B   6       4.726  -6.880 -36.254  1.00  0.00      BS   C  
ATOM    167  C1' ADE B   6       5.802  -7.227 -37.277  1.00  0.00      BS   C  
ATOM    168  N1  ADE B   6      10.545  -5.240 -38.420  1.00  0.00      BS   N  
ATOM    169  C2  ADE B   6      10.177  -6.468 -38.127  1.00  0.00      BS   C  
ATOM    170  N3  ADE B   6       8.994  -6.952 -37.847  1.00  0.00      BS   N  
ATOM    171  C4  ADE B   6       8.042  -5.946 -37.821  1.00  0.00      BS   C  
ATOM    172  C5  ADE B   6       8.285  -4.576 -38.129  1.00  0.00      BS   C  
ATOM    173  C6  ADE B   6       9.643  -4.263 -38.434  1.00  0.00      BS   C  
ATOM    174  N6  ADE B   6      10.153  -3.068 -38.649  1.00  0.00      BS   N  
ATOM    175  N7  ADE B   6       7.134  -3.832 -38.073  1.00  0.00      BS   N  
ATOM    176  C8  ADE B   6       6.225  -4.751 -37.789  1.00  0.00      BS   C  
ATOM    177  N9  ADE B   6       6.681  -6.071 -37.615  1.00  0.00      BS   N  
ATOM    178  H2  ADE B   6      11.022  -7.122 -37.913  1.00  0.00      BS   H  
ATOM    179  H8  ADE B   6       5.170  -4.539 -37.616  1.00  0.00      BS   H  
ATOM    180  H1' ADE B   6       6.253  -8.169 -36.899  1.00  0.00      BS   H  
ATOM    181  H2' ADE B   6       5.201  -6.876 -35.250  1.00  0.00      BS   H  
ATOM    182  H3' ADE B   6       2.653  -7.666 -36.233  1.00  0.00      BS   H  
ATOM    183  H4' ADE B   6       3.719  -9.137 -38.369  1.00  0.00      BS   H  
ATOM    184  H5' ADE B   6       2.313  -7.706 -39.759  1.00  0.00      BS   H  
ATOM    185  H61 ADE B   6      11.089  -2.928 -38.973  1.00  0.00      BS   H  
ATOM    186  H62 ADE B   6       9.765  -2.319 -38.112  1.00  0.00      BS   H  
ATOM    187 H2'' ADE B   6       4.237  -5.909 -36.484  1.00  0.00      BS   H  
ATOM    188 H5'' ADE B   6       1.710  -7.879 -38.167  1.00  0.00      BS   H  
ATOM    189  P   THY B   7       3.912  -9.681 -34.425  1.00  0.00      BS   P  
ATOM    190  O1P THY B   7       4.049 -11.203 -34.405  1.00  0.00      BS   O  
ATOM    191  O2P THY B   7       2.705  -9.033 -33.920  1.00  0.00      BS   O  
ATOM    192  C5' THY B   7       6.471  -9.702 -33.844  1.00  0.00      BS   C  
ATOM    193  O5' THY B   7       5.142  -9.059 -33.677  1.00  0.00      BS   O  
ATOM    194  C4' THY B   7       7.671  -8.879 -33.409  1.00  0.00      BS   C  
ATOM    195  O4' THY B   7       7.682  -7.693 -34.160  1.00  0.00      BS   O  
ATOM    196  C3' THY B   7       7.450  -8.178 -32.040  1.00  0.00      BS   C  
ATOM    197  O3' THY B   7       7.686  -9.076 -30.925  1.00  0.00      BS   O  
ATOM    198  C2' THY B   7       8.493  -7.069 -32.060  1.00  0.00      BS   C  
ATOM    199  C1' THY B   7       8.628  -6.890 -33.542  1.00  0.00      BS   C  
ATOM    200  N1  THY B   7       8.455  -5.530 -34.038  1.00  0.00      BS   N  
ATOM    201  C2  THY B   7       9.424  -4.879 -34.779  1.00  0.00      BS   C  
ATOM    202  O2  THY B   7      10.494  -5.437 -35.020  1.00  0.00      BS   O  
ATOM    203  N3  THY B   7       9.114  -3.583 -35.304  1.00  0.00      BS   N  
ATOM    204  C4  THY B   7       7.913  -2.918 -35.052  1.00  0.00      BS   C  
ATOM    205  O4  THY B   7       7.717  -1.833 -35.567  1.00  0.00      BS   O  
ATOM    206  C5  THY B   7       7.021  -3.592 -34.142  1.00  0.00      BS   C  
ATOM    207  C5M THY B   7       5.678  -3.067 -33.732  1.00  0.00      BS   C  
ATOM    208  C6  THY B   7       7.332  -4.852 -33.670  1.00  0.00      BS   C  
ATOM    209  H3  THY B   7       9.838  -3.057 -35.771  1.00  0.00      BS   H  
ATOM    210  H6  THY B   7       6.654  -5.525 -33.144  1.00  0.00      BS   H  
ATOM    211  H1' THY B   7       9.588  -7.292 -33.929  1.00  0.00      BS   H  
ATOM    212  H2' THY B   7       9.452  -7.425 -31.627  1.00  0.00      BS   H  
ATOM    213  H3' THY B   7       6.389  -7.847 -32.080  1.00  0.00      BS   H  
ATOM    214  H4' THY B   7       8.582  -9.511 -33.472  1.00  0.00      BS   H  
ATOM    215  H5' THY B   7       6.667  -9.938 -34.911  1.00  0.00      BS   H  
ATOM    216  H51 THY B   7       5.427  -3.276 -32.669  1.00  0.00      BS   H  
ATOM    217  H52 THY B   7       4.816  -3.505 -34.279  1.00  0.00      BS   H  
ATOM    218  H53 THY B   7       5.725  -1.958 -33.769  1.00  0.00      BS   H  
ATOM    219 H2'' THY B   7       8.084  -6.263 -31.414  1.00  0.00      BS   H  
ATOM    220 H5'' THY B   7       6.468 -10.626 -33.226  1.00  0.00      BS   H  
ATOM    221  P   ADE B   8       7.277  -8.651 -29.425  1.00  0.00      BS   P  
ATOM    222  O1P ADE B   8       6.606  -9.870 -28.814  1.00  0.00      BS   O  
ATOM    223  O2P ADE B   8       6.473  -7.457 -29.390  1.00  0.00      BS   O  
ATOM    224  C5' ADE B   8       9.753  -9.340 -28.913  1.00  0.00      BS   C  
ATOM    225  O5' ADE B   8       8.665  -8.485 -28.707  1.00  0.00      BS   O  
ATOM    226  C4' ADE B   8      11.064  -8.565 -28.538  1.00  0.00      BS   C  
ATOM    227  O4' ADE B   8      11.341  -7.413 -29.338  1.00  0.00      BS   O  
ATOM    228  C3' ADE B   8      11.146  -8.068 -27.098  1.00  0.00      BS   C  
ATOM    229  O3' ADE B   8      12.463  -8.228 -26.600  1.00  0.00      BS   O  
ATOM    230  C2' ADE B   8      10.715  -6.630 -27.260  1.00  0.00      BS   C  
ATOM    231  C1' ADE B   8      11.139  -6.182 -28.677  1.00  0.00      BS   C  
ATOM    232  N1  ADE B   8      11.069  -2.198 -31.953  1.00  0.00      BS   N  
ATOM    233  C2  ADE B   8      12.000  -2.954 -31.482  1.00  0.00      BS   C  
ATOM    234  N3  ADE B   8      11.957  -4.090 -30.740  1.00  0.00      BS   N  
ATOM    235  C4  ADE B   8      10.654  -4.386 -30.375  1.00  0.00      BS   C  
ATOM    236  C5  ADE B   8       9.558  -3.644 -30.716  1.00  0.00      BS   C  
ATOM    237  C6  ADE B   8       9.778  -2.585 -31.603  1.00  0.00      BS   C  
ATOM    238  N6  ADE B   8       8.767  -1.782 -32.067  1.00  0.00      BS   N  
ATOM    239  N7  ADE B   8       8.390  -4.083 -30.050  1.00  0.00      BS   N  
ATOM    240  C8  ADE B   8       8.860  -5.025 -29.227  1.00  0.00      BS   C  
ATOM    241  N9  ADE B   8      10.213  -5.258 -29.413  1.00  0.00      BS   N  
ATOM    242  H2  ADE B   8      12.992  -2.681 -31.842  1.00  0.00      BS   H  
ATOM    243  H8  ADE B   8       8.280  -5.598 -28.504  1.00  0.00      BS   H  
ATOM    244  H1' ADE B   8      12.099  -5.628 -28.600  1.00  0.00      BS   H  
ATOM    245  H2' ADE B   8      11.218  -5.896 -26.595  1.00  0.00      BS   H  
ATOM    246  H3' ADE B   8      10.366  -8.743 -26.685  1.00  0.00      BS   H  
ATOM    247  H4' ADE B   8      11.853  -9.333 -28.684  1.00  0.00      BS   H  
ATOM    248  H5' ADE B   8       9.879  -9.670 -29.966  1.00  0.00      BS   H  
ATOM    249  H61 ADE B   8       7.825  -1.797 -31.730  1.00  0.00      BS   H  
ATOM    250  H62 ADE B   8       9.002  -1.108 -32.768  1.00  0.00      BS   H  
ATOM    251 H2'' ADE B   8       9.618  -6.461 -27.198  1.00  0.00      BS   H  
ATOM    252 H5'' ADE B   8       9.695 -10.289 -28.337  1.00  0.00      BS   H  
ATOM    253  P   THY B   9      12.704  -8.295 -25.113  1.00  0.00      BS   P  
ATOM    254  O1P THY B   9      13.770  -9.312 -25.002  1.00  0.00      BS   O  
ATOM    255  O2P THY B   9      11.531  -8.407 -24.248  1.00  0.00      BS   O  
ATOM    256  C5' THY B   9      14.363  -6.325 -25.780  1.00  0.00      BS   C  
ATOM    257  O5' THY B   9      13.302  -6.856 -24.901  1.00  0.00      BS   O  
ATOM    258  C4' THY B   9      14.400  -4.823 -25.987  1.00  0.00      BS   C  
ATOM    259  O4' THY B   9      13.246  -4.480 -26.838  1.00  0.00      BS   O  
ATOM    260  C3' THY B   9      14.073  -3.910 -24.757  1.00  0.00      BS   C  
ATOM    261  O3' THY B   9      15.212  -3.769 -23.960  1.00  0.00      BS   O  
ATOM    262  C2' THY B   9      13.690  -2.635 -25.533  1.00  0.00      BS   C  
ATOM    263  C1' THY B   9      13.269  -3.134 -26.972  1.00  0.00      BS   C  
ATOM    264  N1  THY B   9      11.966  -2.666 -27.354  1.00  0.00      BS   N  
ATOM    265  C2  THY B   9      11.846  -1.691 -28.259  1.00  0.00      BS   C  
ATOM    266  O2  THY B   9      12.803  -1.191 -28.813  1.00  0.00      BS   O  
ATOM    267  N3  THY B   9      10.579  -1.329 -28.559  1.00  0.00      BS   N  
ATOM    268  C4  THY B   9       9.442  -1.736 -27.936  1.00  0.00      BS   C  
ATOM    269  O4  THY B   9       8.338  -1.261 -28.242  1.00  0.00      BS   O  
ATOM    270  C5  THY B   9       9.637  -2.774 -26.931  1.00  0.00      BS   C  
ATOM    271  C5M THY B   9       8.440  -3.290 -26.158  1.00  0.00      BS   C  
ATOM    272  C6  THY B   9      10.886  -3.009 -26.575  1.00  0.00      BS   C  
ATOM    273  H3  THY B   9      10.490  -0.649 -29.301  1.00  0.00      BS   H  
ATOM    274  H6  THY B   9      10.938  -3.738 -25.766  1.00  0.00      BS   H  
ATOM    275  H1' THY B   9      14.147  -2.892 -27.608  1.00  0.00      BS   H  
ATOM    276  H2' THY B   9      14.624  -2.053 -25.683  1.00  0.00      BS   H  
ATOM    277  H3' THY B   9      13.259  -4.366 -24.152  1.00  0.00      BS   H  
ATOM    278  H4' THY B   9      15.305  -4.436 -26.503  1.00  0.00      BS   H  
ATOM    279  H5' THY B   9      14.311  -6.724 -26.815  1.00  0.00      BS   H  
ATOM    280  H51 THY B   9       8.397  -2.879 -25.127  1.00  0.00      BS   H  
ATOM    281  H52 THY B   9       8.440  -4.380 -25.944  1.00  0.00      BS   H  
ATOM    282  H53 THY B   9       7.457  -3.152 -26.658  1.00  0.00      BS   H  
ATOM    283 H2'' THY B   9      12.882  -2.054 -25.040  1.00  0.00      BS   H  
ATOM    284 H5'' THY B   9      15.276  -6.805 -25.371  1.00  0.00      BS   H  
ATOM    285  P   ADE B  10      15.049  -3.058 -22.578  1.00  0.00      BS   P  
ATOM    286  O1P ADE B  10      16.287  -3.171 -21.809  1.00  0.00      BS   O  
ATOM    287  O2P ADE B  10      13.867  -3.439 -21.781  1.00  0.00      BS   O  
ATOM    288  C5' ADE B  10      16.022  -0.780 -23.495  1.00  0.00      BS   C  
ATOM    289  O5' ADE B  10      14.879  -1.600 -23.011  1.00  0.00      BS   O  
ATOM    290  C4' ADE B  10      15.621   0.664 -23.611  1.00  0.00      BS   C  
ATOM    291  O4' ADE B  10      14.442   0.880 -24.580  1.00  0.00      BS   O  
ATOM    292  C3' ADE B  10      15.160   1.279 -22.270  1.00  0.00      BS   C  
ATOM    293  O3' ADE B  10      15.748   2.548 -22.001  1.00  0.00      BS   O  
ATOM    294  C2' ADE B  10      13.686   1.424 -22.421  1.00  0.00      BS   C  
ATOM    295  C1' ADE B  10      13.440   1.644 -23.866  1.00  0.00      BS   C  
ATOM    296  N1  ADE B  10       9.522   3.223 -26.854  1.00  0.00      BS   N  
ATOM    297  C2  ADE B  10      10.703   3.751 -26.594  1.00  0.00      BS   C  
ATOM    298  N3  ADE B  10      11.727   3.161 -25.983  1.00  0.00      BS   N  
ATOM    299  C4  ADE B  10      11.355   2.041 -25.364  1.00  0.00      BS   C  
ATOM    300  C5  ADE B  10      10.200   1.316 -25.554  1.00  0.00      BS   C  
ATOM    301  C6  ADE B  10       9.293   1.935 -26.421  1.00  0.00      BS   C  
ATOM    302  N6  ADE B  10       8.084   1.435 -26.816  1.00  0.00      BS   N  
ATOM    303  N7  ADE B  10      10.128   0.152 -24.752  1.00  0.00      BS   N  
ATOM    304  C8  ADE B  10      11.264   0.197 -24.096  1.00  0.00      BS   C  
ATOM    305  N9  ADE B  10      12.035   1.321 -24.358  1.00  0.00      BS   N  
ATOM    306  H2  ADE B  10      10.830   4.773 -26.949  1.00  0.00      BS   H  
ATOM    307  H8  ADE B  10      11.658  -0.524 -23.380  1.00  0.00      BS   H  
ATOM    308  H1' ADE B  10      13.792   2.630 -24.240  1.00  0.00      BS   H  
ATOM    309  H2' ADE B  10      13.257   2.259 -21.827  1.00  0.00      BS   H  
ATOM    310  H3' ADE B  10      15.438   0.587 -21.447  1.00  0.00      BS   H  
ATOM    311  H4' ADE B  10      16.419   1.354 -23.961  1.00  0.00      BS   H  
ATOM    312  H5' ADE B  10      16.345  -1.187 -24.478  1.00  0.00      BS   H  
ATOM    313  H61 ADE B  10       8.101   0.457 -27.020  1.00  0.00      BS   H  
ATOM    314  H62 ADE B  10       7.626   2.058 -27.452  1.00  0.00      BS   H  
ATOM    315 H2'' ADE B  10      13.149   0.520 -22.063  1.00  0.00      BS   H  
ATOM    316 H5'' ADE B  10      16.864  -0.888 -22.776  1.00  0.00      BS   H  
ATOM    317  P   CYT B  11      16.756   2.830 -20.794  1.00  0.00      BS   P  
ATOM    318  O1P CYT B  11      17.835   1.882 -20.765  1.00  0.00      BS   O  
ATOM    319  O2P CYT B  11      15.912   2.959 -19.596  1.00  0.00      BS   O  
ATOM    320  C5' CYT B  11      18.166   4.244 -22.441  1.00  0.00      BS   C  
ATOM    321  O5' CYT B  11      17.344   4.217 -21.228  1.00  0.00      BS   O  
ATOM    322  C4' CYT B  11      19.455   5.069 -22.227  1.00  0.00      BS   C  
ATOM    323  O4' CYT B  11      19.254   6.510 -22.579  1.00  0.00      BS   O  
ATOM    324  C3' CYT B  11      20.092   5.081 -20.860  1.00  0.00      BS   C  
ATOM    325  O3' CYT B  11      21.500   4.746 -20.847  1.00  0.00      BS   O  
ATOM    326  C2' CYT B  11      19.968   6.517 -20.428  1.00  0.00      BS   C  
ATOM    327  C1' CYT B  11      20.193   7.296 -21.760  1.00  0.00      BS   C  
ATOM    328  N1  CYT B  11      19.695   8.689 -21.827  1.00  0.00      BS   N  
ATOM    329  C2  CYT B  11      19.809   9.478 -22.940  1.00  0.00      BS   C  
ATOM    330  O2  CYT B  11      20.396   9.034 -23.961  1.00  0.00      BS   O  
ATOM    331  N3  CYT B  11      19.379  10.786 -22.945  1.00  0.00      BS   N  
ATOM    332  C4  CYT B  11      18.910  11.296 -21.752  1.00  0.00      BS   C  
ATOM    333  N4  CYT B  11      18.568  12.545 -21.594  1.00  0.00      BS   N  
ATOM    334  C5  CYT B  11      18.764  10.476 -20.595  1.00  0.00      BS   C  
ATOM    335  C6  CYT B  11      19.177   9.232 -20.644  1.00  0.00      BS   C  
ATOM    336  H5  CYT B  11      18.452  11.007 -19.696  1.00  0.00      BS   H  
ATOM    337  H6  CYT B  11      19.245   8.543 -19.802  1.00  0.00      BS   H  
ATOM    338  H1' CYT B  11      21.184   7.164 -22.243  1.00  0.00      BS   H  
ATOM    339  H2' CYT B  11      20.741   6.842 -19.699  1.00  0.00      BS   H  
ATOM    340  H3' CYT B  11      19.501   4.468 -20.146  1.00  0.00      BS   H  
ATOM    341  H4' CYT B  11      20.234   4.718 -22.938  1.00  0.00      BS   H  
ATOM    342  H41 CYT B  11      18.719  13.137 -22.385  1.00  0.00      BS   H  
ATOM    343  H5' CYT B  11      17.687   4.760 -23.301  1.00  0.00      BS   H  
ATOM    344  H42 CYT B  11      18.053  12.875 -20.803  1.00  0.00      BS   H  
ATOM    345 H2'' CYT B  11      18.946   6.660 -20.017  1.00  0.00      BS   H  
ATOM    346 H5'' CYT B  11      18.540   3.241 -22.739  1.00  0.00      BS   H  
ATOM    347  P   GUA B  12      21.943   3.338 -20.515  1.00  0.00      BS   P  
ATOM    348  O1P GUA B  12      23.377   3.246 -20.570  1.00  0.00      BS   O  
ATOM    349  O2P GUA B  12      21.224   2.384 -21.410  1.00  0.00      BS   O  
ATOM    350  C5' GUA B  12      22.097   3.723 -17.957  1.00  0.00      BS   C  
ATOM    351  O5' GUA B  12      21.410   3.044 -19.040  1.00  0.00      BS   O  
ATOM    352  C4' GUA B  12      21.384   3.692 -16.601  1.00  0.00      BS   C  
ATOM    353  O4' GUA B  12      20.634   4.939 -16.509  1.00  0.00      BS   O  
ATOM    354  C3' GUA B  12      20.320   2.599 -16.440  1.00  0.00      BS   C  
ATOM    355  O3' GUA B  12      20.415   1.857 -15.281  1.00  0.00      BS   O  
ATOM    356  C2' GUA B  12      19.011   3.340 -16.733  1.00  0.00      BS   C  
ATOM    357  C1' GUA B  12      19.251   4.823 -16.306  1.00  0.00      BS   C  
ATOM    358  N1  GUA B  12      18.330   9.777 -17.047  1.00  0.00      BS   N  
ATOM    359  C2  GUA B  12      19.290   9.195 -16.264  1.00  0.00      BS   C  
ATOM    360  N2  GUA B  12      20.137  10.027 -15.679  1.00  0.00      BS   N  
ATOM    361  N3  GUA B  12      19.568   7.887 -16.300  1.00  0.00      BS   N  
ATOM    362  C4  GUA B  12      18.670   7.199 -17.063  1.00  0.00      BS   C  
ATOM    363  C5  GUA B  12      17.612   7.705 -17.813  1.00  0.00      BS   C  
ATOM    364  C6  GUA B  12      17.414   9.061 -17.817  1.00  0.00      BS   C  
ATOM    365  O6  GUA B  12      16.535   9.705 -18.422  1.00  0.00      BS   O  
ATOM    366  N7  GUA B  12      16.878   6.673 -18.377  1.00  0.00      BS   N  
ATOM    367  C8  GUA B  12      17.438   5.559 -17.929  1.00  0.00      BS   C  
ATOM    368  N9  GUA B  12      18.519   5.850 -17.120  1.00  0.00      BS   N  
ATOM    369  H1  GUA B  12      18.255  10.780 -16.951  1.00  0.00      BS   H  
ATOM    370  H8  GUA B  12      17.243   4.519 -18.193  1.00  0.00      BS   H  
ATOM    371  H1' GUA B  12      19.075   5.060 -15.235  1.00  0.00      BS   H  
ATOM    372  H2' GUA B  12      18.212   2.878 -16.114  1.00  0.00      BS   H  
ATOM    373  H21 GUA B  12      20.862   9.570 -15.165  1.00  0.00      BS   H  
ATOM    374  H3' GUA B  12      20.455   1.869 -17.267  1.00  0.00      BS   H  
ATOM    375  H22 GUA B  12      19.996  11.016 -15.720  1.00  0.00      BS   H  
ATOM    376  H4' GUA B  12      22.160   3.637 -15.806  1.00  0.00      BS   H  
ATOM    377  H5' GUA B  12      22.257   4.797 -18.188  1.00  0.00      BS   H  
ATOM    378  H3T GUA B  12      21.211   1.321 -15.252  1.00  0.00      BS   H  
ATOM    379 H2'' GUA B  12      18.697   3.265 -17.796  1.00  0.00      BS   H  
ATOM    380 H5'' GUA B  12      23.137   3.336 -17.886  1.00  0.00      BS   H  
TER   
ATOM    381  C5' GUA R  11      14.310   5.526 -20.506  1.00  0.00      R    C  
ATOM    382  O5' GUA R  11      13.600   4.355 -20.104  1.00  0.00      R    O  
ATOM    383  C4' GUA R  11      13.487   6.506 -21.357  1.00  0.00      R    C  
ATOM    384  O4' GUA R  11      12.969   5.763 -22.468  1.00  0.00      R    O  
ATOM    385  C3' GUA R  11      12.184   7.068 -20.747  1.00  0.00      R    C  
ATOM    386  O3' GUA R  11      12.557   8.197 -19.898  1.00  0.00      R    O  
ATOM    387  C2' GUA R  11      11.342   7.458 -22.045  1.00  0.00      R    C  
ATOM    388  O2' GUA R  11      11.801   8.694 -22.590  1.00  0.00      R    O  
ATOM    389  C1' GUA R  11      11.759   6.355 -22.961  1.00  0.00      R    C  
ATOM    390  N1  GUA R  11       7.055   5.191 -24.579  1.00  0.00      R    N  
ATOM    391  C2  GUA R  11       7.800   6.365 -24.726  1.00  0.00      R    C  
ATOM    392  N2  GUA R  11       7.195   7.363 -25.383  1.00  0.00      R    N  
ATOM    393  N3  GUA R  11       8.963   6.572 -24.116  1.00  0.00      R    N  
ATOM    394  C4  GUA R  11       9.423   5.465 -23.569  1.00  0.00      R    C  
ATOM    395  C5  GUA R  11       8.771   4.231 -23.348  1.00  0.00      R    C  
ATOM    396  C6  GUA R  11       7.509   4.041 -23.962  1.00  0.00      R    C  
ATOM    397  O6  GUA R  11       6.772   2.997 -23.943  1.00  0.00      R    O  
ATOM    398  N7  GUA R  11       9.553   3.369 -22.682  1.00  0.00      R    N  
ATOM    399  C8  GUA R  11      10.674   4.082 -22.456  1.00  0.00      R    C  
ATOM    400  N9  GUA R  11      10.660   5.350 -23.105  1.00  0.00      R    N  
ATOM    401  H1  GUA R  11       6.150   5.007 -24.988  1.00  0.00      R    H  
ATOM    402  H8  GUA R  11      11.549   3.633 -21.989  1.00  0.00      R    H  
ATOM    403  H1' GUA R  11      12.021   6.728 -23.975  1.00  0.00      R    H  
ATOM    404  H2' GUA R  11      10.968   9.146 -22.738  1.00  0.00      R    H  
ATOM    405  H21 GUA R  11       6.366   7.210 -25.920  1.00  0.00      R    H  
ATOM    406  H3' GUA R  11      11.713   6.199 -20.239  1.00  0.00      R    H  
ATOM    407  H22 GUA R  11       7.814   8.109 -25.632  1.00  0.00      R    H  
ATOM    408  H4' GUA R  11      14.058   7.356 -21.789  1.00  0.00      R    H  
ATOM    409  H5' GUA R  11      15.207   5.236 -21.094  1.00  0.00      R    H  
ATOM    410  H5T GUA R  11      14.255   3.691 -19.878  1.00  0.00      R    H  
ATOM    411 H2'' GUA R  11      10.281   7.465 -21.718  1.00  0.00      R    H  
ATOM    412 H5'' GUA R  11      14.562   5.978 -19.523  1.00  0.00      R    H  
ATOM    413  P   CYT R  12      11.967   8.287 -18.465  1.00  0.00      R    P  
ATOM    414  O1P CYT R  12      12.374   9.477 -17.711  1.00  0.00      R    O  
ATOM    415  O2P CYT R  12      12.180   6.979 -17.776  1.00  0.00      R    O  
ATOM    416  C5' CYT R  12       9.994   9.607 -19.447  1.00  0.00      R    C  
ATOM    417  O5' CYT R  12      10.429   8.405 -18.747  1.00  0.00      R    O  
ATOM    418  C4' CYT R  12       8.551   9.527 -19.941  1.00  0.00      R    C  
ATOM    419  O4' CYT R  12       8.376   8.468 -20.919  1.00  0.00      R    O  
ATOM    420  C3' CYT R  12       7.247   9.388 -18.955  1.00  0.00      R    C  
ATOM    421  O3' CYT R  12       7.100  10.514 -18.210  1.00  0.00      R    O  
ATOM    422  C2' CYT R  12       6.209   9.156 -20.080  1.00  0.00      R    C  
ATOM    423  O2' CYT R  12       5.826  10.414 -20.695  1.00  0.00      R    O  
ATOM    424  C1' CYT R  12       6.991   8.273 -21.145  1.00  0.00      R    C  
ATOM    425  N1  CYT R  12       6.575   6.868 -21.158  1.00  0.00      R    N  
ATOM    426  C2  CYT R  12       5.433   6.396 -21.829  1.00  0.00      R    C  
ATOM    427  O2  CYT R  12       4.796   7.213 -22.517  1.00  0.00      R    O  
ATOM    428  N3  CYT R  12       5.042   5.115 -21.663  1.00  0.00      R    N  
ATOM    429  C4  CYT R  12       5.745   4.221 -20.927  1.00  0.00      R    C  
ATOM    430  N4  CYT R  12       5.352   2.937 -20.908  1.00  0.00      R    N  
ATOM    431  C5  CYT R  12       7.035   4.658 -20.429  1.00  0.00      R    C  
ATOM    432  C6  CYT R  12       7.296   5.995 -20.483  1.00  0.00      R    C  
ATOM    433  H5  CYT R  12       7.683   3.908 -19.974  1.00  0.00      R    H  
ATOM    434  H6  CYT R  12       8.272   6.334 -20.136  1.00  0.00      R    H  
ATOM    435  H1' CYT R  12       6.868   8.680 -22.171  1.00  0.00      R    H  
ATOM    436  H2' CYT R  12       4.871  10.347 -20.768  1.00  0.00      R    H  
ATOM    437  H3' CYT R  12       7.384   8.479 -18.331  1.00  0.00      R    H  
ATOM    438  H4' CYT R  12       8.393  10.430 -20.567  1.00  0.00      R    H  
ATOM    439  H41 CYT R  12       4.661   2.598 -21.546  1.00  0.00      R    H  
ATOM    440  H5' CYT R  12      10.634   9.984 -20.274  1.00  0.00      R    H  
ATOM    441  H42 CYT R  12       5.611   2.379 -20.120  1.00  0.00      R    H  
ATOM    442 H2'' CYT R  12       5.346   8.573 -19.692  1.00  0.00      R    H  
ATOM    443 H5'' CYT R  12      10.085  10.477 -18.763  1.00  0.00      R    H  
ATOM    444  P   URA R  13       6.093  10.513 -16.972  1.00  0.00      R    P  
ATOM    445  O1P URA R  13       5.725  11.905 -16.598  1.00  0.00      R    O  
ATOM    446  O2P URA R  13       6.672   9.714 -15.888  1.00  0.00      R    O  
ATOM    447  C5' URA R  13       3.620  10.692 -17.844  1.00  0.00      R    C  
ATOM    448  O5' URA R  13       4.748   9.879 -17.495  1.00  0.00      R    O  
ATOM    449  C4' URA R  13       2.363   9.928 -18.222  1.00  0.00      R    C  
ATOM    450  O4' URA R  13       2.730   8.867 -19.187  1.00  0.00      R    O  
ATOM    451  C3' URA R  13       1.648   9.183 -17.155  1.00  0.00      R    C  
ATOM    452  O3' URA R  13       0.859  10.033 -16.328  1.00  0.00      R    O  
ATOM    453  C2' URA R  13       0.794   8.155 -17.933  1.00  0.00      R    C  
ATOM    454  O2' URA R  13      -0.405   8.655 -18.534  1.00  0.00      R    O  
ATOM    455  C1' URA R  13       1.808   7.774 -19.025  1.00  0.00      R    C  
ATOM    456  N1  URA R  13       2.523   6.542 -18.790  1.00  0.00      R    N  
ATOM    457  C2  URA R  13       1.818   5.394 -19.135  1.00  0.00      R    C  
ATOM    458  O2  URA R  13       0.619   5.426 -19.482  1.00  0.00      R    O  
ATOM    459  N3  URA R  13       2.520   4.250 -18.968  1.00  0.00      R    N  
ATOM    460  C4  URA R  13       3.684   4.062 -18.303  1.00  0.00      R    C  
ATOM    461  O4  URA R  13       4.222   2.940 -18.155  1.00  0.00      R    O  
ATOM    462  C5  URA R  13       4.176   5.282 -17.705  1.00  0.00      R    C  
ATOM    463  C6  URA R  13       3.641   6.462 -18.016  1.00  0.00      R    C  
ATOM    464  H3  URA R  13       2.098   3.387 -19.280  1.00  0.00      R    H  
ATOM    465  H5  URA R  13       5.044   5.173 -17.055  1.00  0.00      R    H  
ATOM    466  H6  URA R  13       4.042   7.421 -17.690  1.00  0.00      R    H  
ATOM    467  H1' URA R  13       1.358   7.820 -20.040  1.00  0.00      R    H  
ATOM    468  H2' URA R  13      -1.106   8.552 -17.888  1.00  0.00      R    H  
ATOM    469  H3' URA R  13       2.414   8.650 -16.552  1.00  0.00      R    H  
ATOM    470  H4' URA R  13       1.684  10.611 -18.777  1.00  0.00      R    H  
ATOM    471  H5' URA R  13       3.884  11.208 -18.792  1.00  0.00      R    H  
ATOM    472 H2'' URA R  13       0.544   7.264 -17.318  1.00  0.00      R    H  
ATOM    473 H5'' URA R  13       3.338  11.484 -17.116  1.00  0.00      R    H  
ATOM    474  P   URA R  14       0.517   9.642 -14.823  1.00  0.00      R    P  
ATOM    475  O1P URA R  14      -0.161  10.780 -14.154  1.00  0.00      R    O  
ATOM    476  O2P URA R  14       1.705   9.020 -14.197  1.00  0.00      R    O  
ATOM    477  C5' URA R  14      -1.957   8.857 -15.304  1.00  0.00      R    C  
ATOM    478  O5' URA R  14      -0.605   8.473 -14.979  1.00  0.00      R    O  
ATOM    479  C4' URA R  14      -2.829   7.635 -15.751  1.00  0.00      R    C  
ATOM    480  O4' URA R  14      -2.131   6.870 -16.817  1.00  0.00      R    O  
ATOM    481  C3' URA R  14      -3.089   6.710 -14.613  1.00  0.00      R    C  
ATOM    482  O3' URA R  14      -4.048   7.285 -13.636  1.00  0.00      R    O  
ATOM    483  C2' URA R  14      -3.548   5.429 -15.445  1.00  0.00      R    C  
ATOM    484  O2' URA R  14      -4.960   5.469 -15.791  1.00  0.00      R    O  
ATOM    485  C1' URA R  14      -2.520   5.502 -16.639  1.00  0.00      R    C  
ATOM    486  N1  URA R  14      -1.337   4.587 -16.548  1.00  0.00      R    N  
ATOM    487  C2  URA R  14      -1.519   3.285 -16.962  1.00  0.00      R    C  
ATOM    488  O2  URA R  14      -2.554   2.852 -17.415  1.00  0.00      R    O  
ATOM    489  N3  URA R  14      -0.425   2.518 -16.856  1.00  0.00      R    N  
ATOM    490  C4  URA R  14       0.698   2.868 -16.137  1.00  0.00      R    C  
ATOM    491  O4  URA R  14       1.632   2.072 -16.081  1.00  0.00      R    O  
ATOM    492  C5  URA R  14       0.768   4.183 -15.672  1.00  0.00      R    C  
ATOM    493  C6  URA R  14      -0.290   5.028 -15.784  1.00  0.00      R    C  
ATOM    494  H3  URA R  14      -0.486   1.564 -17.180  1.00  0.00      R    H  
ATOM    495  H5  URA R  14       1.764   4.446 -15.319  1.00  0.00      R    H  
ATOM    496  H6  URA R  14      -0.385   6.061 -15.448  1.00  0.00      R    H  
ATOM    497  H1' URA R  14      -3.160   5.125 -17.465  1.00  0.00      R    H  
ATOM    498  H2' URA R  14      -5.285   4.565 -15.779  1.00  0.00      R    H  
ATOM    499  H3' URA R  14      -2.106   6.546 -14.122  1.00  0.00      R    H  
ATOM    500  H4' URA R  14      -3.807   8.017 -16.112  1.00  0.00      R    H  
ATOM    501  H5' URA R  14      -1.921   9.567 -16.158  1.00  0.00      R    H  
ATOM    502 H2'' URA R  14      -3.321   4.562 -14.788  1.00  0.00      R    H  
ATOM    503 H5'' URA R  14      -2.464   9.326 -14.434  1.00  0.00      R    H  
ATOM    504  P   ADE R  15      -3.750   6.768 -12.169  1.00  0.00      R    P  
ATOM    505  O1P ADE R  15      -4.593   7.436 -11.209  1.00  0.00      R    O  
ATOM    506  O2P ADE R  15      -2.270   6.713 -11.965  1.00  0.00      R    O  
ATOM    507  C5' ADE R  15      -5.673   4.995 -12.601  1.00  0.00      R    C  
ATOM    508  O5' ADE R  15      -4.274   5.276 -12.252  1.00  0.00      R    O  
ATOM    509  C4' ADE R  15      -5.871   3.483 -12.797  1.00  0.00      R    C  
ATOM    510  O4' ADE R  15      -5.047   2.933 -13.804  1.00  0.00      R    O  
ATOM    511  C3' ADE R  15      -5.667   2.595 -11.634  1.00  0.00      R    C  
ATOM    512  O3' ADE R  15      -6.805   2.643 -10.731  1.00  0.00      R    O  
ATOM    513  C2' ADE R  15      -5.295   1.240 -12.249  1.00  0.00      R    C  
ATOM    514  O2' ADE R  15      -6.418   0.421 -12.330  1.00  0.00      R    O  
ATOM    515  C1' ADE R  15      -4.700   1.633 -13.526  1.00  0.00      R    C  
ATOM    516  N1  ADE R  15      -0.785  -1.662 -14.274  1.00  0.00      R    N  
ATOM    517  C2  ADE R  15      -2.107  -1.732 -14.470  1.00  0.00      R    C  
ATOM    518  N3  ADE R  15      -3.090  -0.847 -14.333  1.00  0.00      R    N  
ATOM    519  C4  ADE R  15      -2.558   0.312 -13.908  1.00  0.00      R    C  
ATOM    520  C5  ADE R  15      -1.248   0.644 -13.756  1.00  0.00      R    C  
ATOM    521  C6  ADE R  15      -0.344  -0.428 -13.949  1.00  0.00      R    C  
ATOM    522  N6  ADE R  15       0.993  -0.262 -13.748  1.00  0.00      R    N  
ATOM    523  N7  ADE R  15      -1.130   1.856 -13.133  1.00  0.00      R    N  
ATOM    524  C8  ADE R  15      -2.333   2.330 -13.031  1.00  0.00      R    C  
ATOM    525  N9  ADE R  15      -3.251   1.459 -13.507  1.00  0.00      R    N  
ATOM    526  H2  ADE R  15      -2.377  -2.732 -14.806  1.00  0.00      R    H  
ATOM    527  H8  ADE R  15      -2.754   3.271 -12.676  1.00  0.00      R    H  
ATOM    528  H1' ADE R  15      -5.191   1.108 -14.373  1.00  0.00      R    H  
ATOM    529  H2' ADE R  15      -6.286  -0.192 -11.603  1.00  0.00      R    H  
ATOM    530  H3' ADE R  15      -4.693   2.854 -11.166  1.00  0.00      R    H  
ATOM    531  H4' ADE R  15      -6.906   3.330 -13.171  1.00  0.00      R    H  
ATOM    532  H5' ADE R  15      -5.915   5.582 -13.512  1.00  0.00      R    H  
ATOM    533  H61 ADE R  15       1.526  -1.108 -13.785  1.00  0.00      R    H  
ATOM    534  H62 ADE R  15       1.331   0.417 -13.095  1.00  0.00      R    H  
ATOM    535 H2'' ADE R  15      -4.537   0.799 -11.565  1.00  0.00      R    H  
ATOM    536 H5'' ADE R  15      -6.267   5.286 -11.708  1.00  0.00      R    H  
ATOM    537  P   CYT R  16      -6.392   2.438  -9.171  1.00  0.00      R    P  
ATOM    538  O1P CYT R  16      -7.619   2.445  -8.342  1.00  0.00      R    O  
ATOM    539  O2P CYT R  16      -5.440   3.523  -8.922  1.00  0.00      R    O  
ATOM    540  C5' CYT R  16      -6.677  -0.117  -9.167  1.00  0.00      R    C  
ATOM    541  O5' CYT R  16      -5.812   0.948  -9.123  1.00  0.00      R    O  
ATOM    542  C4' CYT R  16      -5.954  -1.490  -9.375  1.00  0.00      R    C  
ATOM    543  O4' CYT R  16      -5.177  -1.495 -10.596  1.00  0.00      R    O  
ATOM    544  C3' CYT R  16      -5.006  -1.917  -8.282  1.00  0.00      R    C  
ATOM    545  O3' CYT R  16      -5.697  -2.401  -7.076  1.00  0.00      R    O  
ATOM    546  C2' CYT R  16      -4.222  -3.042  -9.068  1.00  0.00      R    C  
ATOM    547  O2' CYT R  16      -5.035  -4.253  -9.237  1.00  0.00      R    O  
ATOM    548  C1' CYT R  16      -4.022  -2.353 -10.382  1.00  0.00      R    C  
ATOM    549  N1  CYT R  16      -2.657  -1.717 -10.457  1.00  0.00      R    N  
ATOM    550  C2  CYT R  16      -1.495  -2.420 -10.759  1.00  0.00      R    C  
ATOM    551  O2  CYT R  16      -1.590  -3.650 -10.982  1.00  0.00      R    O  
ATOM    552  N3  CYT R  16      -0.316  -1.755 -10.766  1.00  0.00      R    N  
ATOM    553  C4  CYT R  16      -0.237  -0.467 -10.527  1.00  0.00      R    C  
ATOM    554  N4  CYT R  16       0.938   0.096 -10.617  1.00  0.00      R    N  
ATOM    555  C5  CYT R  16      -1.390   0.266 -10.133  1.00  0.00      R    C  
ATOM    556  C6  CYT R  16      -2.560  -0.380 -10.187  1.00  0.00      R    C  
ATOM    557  H5  CYT R  16      -1.330   1.329  -9.903  1.00  0.00      R    H  
ATOM    558  H6  CYT R  16      -3.521   0.063  -9.925  1.00  0.00      R    H  
ATOM    559  H1' CYT R  16      -4.156  -3.060 -11.229  1.00  0.00      R    H  
ATOM    560  H2' CYT R  16      -4.692  -4.965  -8.691  1.00  0.00      R    H  
ATOM    561  H3' CYT R  16      -4.358  -1.020  -8.178  1.00  0.00      R    H  
ATOM    562  H4' CYT R  16      -6.758  -2.258  -9.349  1.00  0.00      R    H  
ATOM    563  H41 CYT R  16       1.676  -0.554 -10.800  1.00  0.00      R    H  
ATOM    564  H5' CYT R  16      -7.457  -0.156  -9.958  1.00  0.00      R    H  
ATOM    565  H42 CYT R  16       1.042   0.939 -10.090  1.00  0.00      R    H  
ATOM    566 H2'' CYT R  16      -3.244  -3.308  -8.614  1.00  0.00      R    H  
ATOM    567 H5'' CYT R  16      -7.123  -0.269  -8.161  1.00  0.00      R    H  
ATOM    568  P   ADE R  17      -5.297  -1.831  -5.676  1.00  0.00      R    P  
ATOM    569  O1P ADE R  17      -6.417  -2.044  -4.714  1.00  0.00      R    O  
ATOM    570  O2P ADE R  17      -4.747  -0.523  -5.923  1.00  0.00      R    O  
ATOM    571  C5' ADE R  17      -4.390  -4.177  -4.946  1.00  0.00      R    C  
ATOM    572  O5' ADE R  17      -4.116  -2.788  -5.230  1.00  0.00      R    O  
ATOM    573  C4' ADE R  17      -3.223  -5.070  -5.008  1.00  0.00      R    C  
ATOM    574  O4' ADE R  17      -2.493  -4.728  -6.299  1.00  0.00      R    O  
ATOM    575  C3' ADE R  17      -2.201  -4.680  -4.016  1.00  0.00      R    C  
ATOM    576  O3' ADE R  17      -2.611  -5.106  -2.710  1.00  0.00      R    O  
ATOM    577  C2' ADE R  17      -0.972  -5.368  -4.668  1.00  0.00      R    C  
ATOM    578  O2' ADE R  17      -0.928  -6.770  -4.420  1.00  0.00      R    O  
ATOM    579  C1' ADE R  17      -1.136  -5.022  -6.169  1.00  0.00      R    C  
ATOM    580  N1  ADE R  17       3.383  -3.232  -8.093  1.00  0.00      R    N  
ATOM    581  C2  ADE R  17       2.895  -4.496  -7.889  1.00  0.00      R    C  
ATOM    582  N3  ADE R  17       1.753  -4.878  -7.272  1.00  0.00      R    N  
ATOM    583  C4  ADE R  17       0.904  -3.839  -7.177  1.00  0.00      R    C  
ATOM    584  C5  ADE R  17       1.181  -2.551  -7.525  1.00  0.00      R    C  
ATOM    585  C6  ADE R  17       2.468  -2.263  -7.977  1.00  0.00      R    C  
ATOM    586  N6  ADE R  17       2.888  -0.954  -8.249  1.00  0.00      R    N  
ATOM    587  N7  ADE R  17       0.201  -1.734  -7.095  1.00  0.00      R    N  
ATOM    588  C8  ADE R  17      -0.714  -2.562  -6.612  1.00  0.00      R    C  
ATOM    589  N9  ADE R  17      -0.357  -3.864  -6.638  1.00  0.00      R    N  
ATOM    590  H2  ADE R  17       3.752  -5.170  -7.857  1.00  0.00      R    H  
ATOM    591  H8  ADE R  17      -1.635  -2.209  -6.147  1.00  0.00      R    H  
ATOM    592  H1' ADE R  17      -0.979  -5.934  -6.783  1.00  0.00      R    H  
ATOM    593  H2' ADE R  17       0.017  -6.916  -4.338  1.00  0.00      R    H  
ATOM    594  H3' ADE R  17      -2.097  -3.573  -4.007  1.00  0.00      R    H  
ATOM    595  H4' ADE R  17      -3.451  -6.153  -5.088  1.00  0.00      R    H  
ATOM    596  H5' ADE R  17      -5.166  -4.645  -5.589  1.00  0.00      R    H  
ATOM    597  H61 ADE R  17       3.883  -0.863  -8.286  1.00  0.00      R    H  
ATOM    598  H62 ADE R  17       2.237  -0.214  -8.076  1.00  0.00      R    H  
ATOM    599 H2'' ADE R  17      -0.028  -4.903  -4.312  1.00  0.00      R    H  
ATOM    600 H5'' ADE R  17      -4.857  -4.318  -3.948  1.00  0.00      R    H  
ATOM    601  P   ADE R  18      -1.896  -4.488  -1.414  1.00  0.00      R    P  
ATOM    602  O1P ADE R  18      -2.501  -5.086  -0.189  1.00  0.00      R    O  
ATOM    603  O2P ADE R  18      -1.903  -3.051  -1.457  1.00  0.00      R    O  
ATOM    604  C5' ADE R  18       0.020  -6.437  -1.310  1.00  0.00      R    C  
ATOM    605  O5' ADE R  18      -0.409  -4.991  -1.431  1.00  0.00      R    O  
ATOM    606  C4' ADE R  18       1.448  -6.697  -1.744  1.00  0.00      R    C  
ATOM    607  O4' ADE R  18       1.611  -6.236  -3.150  1.00  0.00      R    O  
ATOM    608  C3' ADE R  18       2.436  -5.910  -1.000  1.00  0.00      R    C  
ATOM    609  O3' ADE R  18       2.807  -6.459   0.219  1.00  0.00      R    O  
ATOM    610  C2' ADE R  18       3.602  -5.889  -2.001  1.00  0.00      R    C  
ATOM    611  O2' ADE R  18       4.259  -7.171  -1.999  1.00  0.00      R    O  
ATOM    612  C1' ADE R  18       2.913  -5.703  -3.290  1.00  0.00      R    C  
ATOM    613  N1  ADE R  18       5.759  -1.909  -5.216  1.00  0.00      R    N  
ATOM    614  C2  ADE R  18       6.039  -3.162  -4.837  1.00  0.00      R    C  
ATOM    615  N3  ADE R  18       5.165  -4.071  -4.320  1.00  0.00      R    N  
ATOM    616  C4  ADE R  18       3.935  -3.602  -4.141  1.00  0.00      R    C  
ATOM    617  C5  ADE R  18       3.505  -2.304  -4.441  1.00  0.00      R    C  
ATOM    618  C6  ADE R  18       4.522  -1.379  -4.989  1.00  0.00      R    C  
ATOM    619  N6  ADE R  18       4.295  -0.125  -5.297  1.00  0.00      R    N  
ATOM    620  N7  ADE R  18       2.155  -2.154  -4.202  1.00  0.00      R    N  
ATOM    621  C8  ADE R  18       1.791  -3.308  -3.723  1.00  0.00      R    C  
ATOM    622  N9  ADE R  18       2.808  -4.249  -3.696  1.00  0.00      R    N  
ATOM    623  H2  ADE R  18       7.020  -3.634  -4.881  1.00  0.00      R    H  
ATOM    624  H8  ADE R  18       0.802  -3.481  -3.300  1.00  0.00      R    H  
ATOM    625  H1' ADE R  18       3.519  -6.303  -4.002  1.00  0.00      R    H  
ATOM    626  H2' ADE R  18       4.981  -7.236  -2.628  1.00  0.00      R    H  
ATOM    627  H3' ADE R  18       2.004  -4.888  -0.933  1.00  0.00      R    H  
ATOM    628  H4' ADE R  18       1.696  -7.779  -1.799  1.00  0.00      R    H  
ATOM    629  H5' ADE R  18      -0.631  -7.127  -1.888  1.00  0.00      R    H  
ATOM    630  H61 ADE R  18       3.579   0.375  -4.811  1.00  0.00      R    H  
ATOM    631  H62 ADE R  18       4.804   0.463  -5.925  1.00  0.00      R    H  
ATOM    632 H2'' ADE R  18       4.352  -5.077  -1.889  1.00  0.00      R    H  
ATOM    633 H5'' ADE R  18      -0.062  -6.714  -0.238  1.00  0.00      R    H  
ATOM    634  P   CYT R  19       2.733  -5.830   1.646  1.00  0.00      R    P  
ATOM    635  O1P CYT R  19       3.393  -6.795   2.529  1.00  0.00      R    O  
ATOM    636  O2P CYT R  19       1.345  -5.448   1.984  1.00  0.00      R    O  
ATOM    637  C5' CYT R  19       5.092  -4.612   1.446  1.00  0.00      R    C  
ATOM    638  O5' CYT R  19       3.620  -4.525   1.519  1.00  0.00      R    O  
ATOM    639  C4' CYT R  19       5.730  -3.306   0.910  1.00  0.00      R    C  
ATOM    640  O4' CYT R  19       5.279  -3.036  -0.443  1.00  0.00      R    O  
ATOM    641  C3' CYT R  19       5.450  -1.999   1.711  1.00  0.00      R    C  
ATOM    642  O3' CYT R  19       6.352  -1.896   2.878  1.00  0.00      R    O  
ATOM    643  C2' CYT R  19       5.696  -0.930   0.663  1.00  0.00      R    C  
ATOM    644  O2' CYT R  19       7.045  -0.835   0.427  1.00  0.00      R    O  
ATOM    645  C1' CYT R  19       5.080  -1.588  -0.628  1.00  0.00      R    C  
ATOM    646  N1  CYT R  19       3.677  -1.199  -0.960  1.00  0.00      R    N  
ATOM    647  C2  CYT R  19       3.487   0.097  -1.461  1.00  0.00      R    C  
ATOM    648  O2  CYT R  19       4.521   0.775  -1.721  1.00  0.00      R    O  
ATOM    649  N3  CYT R  19       2.189   0.477  -1.873  1.00  0.00      R    N  
ATOM    650  C4  CYT R  19       1.182  -0.358  -1.697  1.00  0.00      R    C  
ATOM    651  N4  CYT R  19      -0.131  -0.040  -1.965  1.00  0.00      R    N  
ATOM    652  C5  CYT R  19       1.370  -1.714  -1.161  1.00  0.00      R    C  
ATOM    653  C6  CYT R  19       2.602  -2.079  -0.810  1.00  0.00      R    C  
ATOM    654  H5  CYT R  19       0.561  -2.443  -1.112  1.00  0.00      R    H  
ATOM    655  H6  CYT R  19       2.957  -3.020  -0.390  1.00  0.00      R    H  
ATOM    656  H1' CYT R  19       5.762  -1.440  -1.493  1.00  0.00      R    H  
ATOM    657  H2' CYT R  19       7.486  -0.260   1.057  1.00  0.00      R    H  
ATOM    658  H3' CYT R  19       4.417  -2.004   2.119  1.00  0.00      R    H  
ATOM    659  H4' CYT R  19       6.807  -3.574   0.875  1.00  0.00      R    H  
ATOM    660  H41 CYT R  19      -0.294   0.856  -2.377  1.00  0.00      R    H  
ATOM    661  H5' CYT R  19       5.354  -5.479   0.803  1.00  0.00      R    H  
ATOM    662  H42 CYT R  19      -0.874  -0.710  -1.964  1.00  0.00      R    H  
ATOM    663 H2'' CYT R  19       5.221   0.041   0.921  1.00  0.00      R    H  
ATOM    664 H5'' CYT R  19       5.541  -4.753   2.453  1.00  0.00      R    H  
ATOM    665  P   ADE R  20       6.102  -0.744   3.894  1.00  0.00      R    P  
ATOM    666  O1P ADE R  20       6.375  -1.303   5.204  1.00  0.00      R    O  
ATOM    667  O2P ADE R  20       4.794  -0.214   3.696  1.00  0.00      R    O  
ATOM    668  C5' ADE R  20       8.568   0.132   3.902  1.00  0.00      R    C  
ATOM    669  O5' ADE R  20       7.147   0.342   3.572  1.00  0.00      R    O  
ATOM    670  C4' ADE R  20       9.478   1.025   3.057  1.00  0.00      R    C  
ATOM    671  O4' ADE R  20       9.016   1.100   1.719  1.00  0.00      R    O  
ATOM    672  C3' ADE R  20       9.521   2.512   3.492  1.00  0.00      R    C  
ATOM    673  O3' ADE R  20      10.301   2.753   4.777  1.00  0.00      R    O  
ATOM    674  C2' ADE R  20      10.209   3.064   2.228  1.00  0.00      R    C  
ATOM    675  O2' ADE R  20      11.582   2.814   2.223  1.00  0.00      R    O  
ATOM    676  C1' ADE R  20       9.459   2.317   1.208  1.00  0.00      R    C  
ATOM    677  N1  ADE R  20       7.962   6.158  -1.895  1.00  0.00      R    N  
ATOM    678  C2  ADE R  20       9.131   5.582  -1.662  1.00  0.00      R    C  
ATOM    679  N3  ADE R  20       9.459   4.643  -0.801  1.00  0.00      R    N  
ATOM    680  C4  ADE R  20       8.386   4.176  -0.096  1.00  0.00      R    C  
ATOM    681  C5  ADE R  20       7.062   4.567  -0.391  1.00  0.00      R    C  
ATOM    682  C6  ADE R  20       6.873   5.667  -1.245  1.00  0.00      R    C  
ATOM    683  N6  ADE R  20       5.653   6.106  -1.549  1.00  0.00      R    N  
ATOM    684  N7  ADE R  20       6.190   3.779   0.339  1.00  0.00      R    N  
ATOM    685  C8  ADE R  20       6.940   2.924   0.941  1.00  0.00      R    C  
ATOM    686  N9  ADE R  20       8.311   3.111   0.726  1.00  0.00      R    N  
ATOM    687  H2  ADE R  20       9.904   5.983  -2.317  1.00  0.00      R    H  
ATOM    688  H8  ADE R  20       6.622   2.088   1.563  1.00  0.00      R    H  
ATOM    689  H1' ADE R  20      10.131   2.001   0.381  1.00  0.00      R    H  
ATOM    690  H2' ADE R  20      12.101   3.546   1.882  1.00  0.00      R    H  
ATOM    691  H3' ADE R  20       8.468   2.864   3.444  1.00  0.00      R    H  
ATOM    692  H4' ADE R  20      10.555   0.750   3.070  1.00  0.00      R    H  
ATOM    693  H5' ADE R  20       9.004  -0.890   3.919  1.00  0.00      R    H  
ATOM    694  H61 ADE R  20       5.630   6.724  -2.336  1.00  0.00      R    H  
ATOM    695  H62 ADE R  20       4.851   5.569  -1.292  1.00  0.00      R    H  
ATOM    696  H3T ADE R  20      10.177   3.632   5.144  1.00  0.00      R    H  
ATOM    697 H2'' ADE R  20      10.091   4.167   2.171  1.00  0.00      R    H  
ATOM    698 H5'' ADE R  20       8.624   0.446   4.966  1.00  0.00      R    H  
TER   
ATOM    699  C5' THY T   1      11.980  11.942  -0.743  1.00  0.00      TS   C  
ATOM    700  O5' THY T   1      10.816  12.699  -0.279  1.00  0.00      TS   O  
ATOM    701  C4' THY T   1      11.790  10.476  -1.087  1.00  0.00      TS   C  
ATOM    702  O4' THY T   1      10.926   9.850  -0.053  1.00  0.00      TS   O  
ATOM    703  C3' THY T   1      10.959  10.231  -2.406  1.00  0.00      TS   C  
ATOM    704  O3' THY T   1      11.437   9.244  -3.277  1.00  0.00      TS   O  
ATOM    705  C2' THY T   1       9.624   9.810  -1.935  1.00  0.00      TS   C  
ATOM    706  C1' THY T   1       9.906   8.954  -0.749  1.00  0.00      TS   C  
ATOM    707  N1  THY T   1       8.851   8.756   0.283  1.00  0.00      TS   N  
ATOM    708  C2  THY T   1       9.100   7.769   1.220  1.00  0.00      TS   C  
ATOM    709  O2  THY T   1      10.085   7.068   1.234  1.00  0.00      TS   O  
ATOM    710  N3  THY T   1       8.245   7.748   2.243  1.00  0.00      TS   N  
ATOM    711  C4  THY T   1       7.118   8.570   2.377  1.00  0.00      TS   C  
ATOM    712  O4  THY T   1       6.329   8.375   3.250  1.00  0.00      TS   O  
ATOM    713  C5  THY T   1       6.873   9.491   1.287  1.00  0.00      TS   C  
ATOM    714  C5M THY T   1       5.640  10.349   1.378  1.00  0.00      TS   C  
ATOM    715  C6  THY T   1       7.743   9.554   0.309  1.00  0.00      TS   C  
ATOM    716  H3  THY T   1       8.471   7.124   3.004  1.00  0.00      TS   H  
ATOM    717  H6  THY T   1       7.601  10.277  -0.495  1.00  0.00      TS   H  
ATOM    718  H1' THY T   1      10.439   8.005  -0.979  1.00  0.00      TS   H  
ATOM    719  H2' THY T   1       8.968   9.314  -2.682  1.00  0.00      TS   H  
ATOM    720  H3' THY T   1      10.881  11.197  -2.951  1.00  0.00      TS   H  
ATOM    721  H4' THY T   1      12.719   9.870  -1.158  1.00  0.00      TS   H  
ATOM    722  H5' THY T   1      12.762  11.942   0.047  1.00  0.00      TS   H  
ATOM    723  H51 THY T   1       4.705   9.749   1.369  1.00  0.00      TS   H  
ATOM    724  H52 THY T   1       5.592  10.954   0.448  1.00  0.00      TS   H  
ATOM    725  H53 THY T   1       5.680  10.926   2.327  1.00  0.00      TS   H  
ATOM    726  H5T THY T   1      11.094  13.585  -0.034  1.00  0.00      TS   H  
ATOM    727 H2'' THY T   1       9.012  10.706  -1.702  1.00  0.00      TS   H  
ATOM    728 H5'' THY T   1      12.389  12.552  -1.578  1.00  0.00      TS   H  
ATOM    729  P   GUA T   2      11.361   9.503  -4.884  1.00  0.00      TS   P  
ATOM    730  O1P GUA T   2      12.446  10.542  -5.171  1.00  0.00      TS   O  
ATOM    731  O2P GUA T   2      10.012   9.887  -5.255  1.00  0.00      TS   O  
ATOM    732  C5' GUA T   2      13.010   7.367  -5.152  1.00  0.00      TS   C  
ATOM    733  O5' GUA T   2      11.844   8.082  -5.534  1.00  0.00      TS   O  
ATOM    734  C4' GUA T   2      12.717   5.895  -4.915  1.00  0.00      TS   C  
ATOM    735  O4' GUA T   2      11.542   5.685  -4.059  1.00  0.00      TS   O  
ATOM    736  C3' GUA T   2      12.283   5.119  -6.228  1.00  0.00      TS   C  
ATOM    737  O3' GUA T   2      13.522   4.863  -6.973  1.00  0.00      TS   O  
ATOM    738  C2' GUA T   2      11.810   3.837  -5.574  1.00  0.00      TS   C  
ATOM    739  C1' GUA T   2      10.997   4.398  -4.400  1.00  0.00      TS   C  
ATOM    740  N1  GUA T   2       6.223   2.812  -3.539  1.00  0.00      TS   N  
ATOM    741  C2  GUA T   2       7.401   2.277  -3.103  1.00  0.00      TS   C  
ATOM    742  N2  GUA T   2       7.349   1.291  -2.218  1.00  0.00      TS   N  
ATOM    743  N3  GUA T   2       8.544   2.667  -3.578  1.00  0.00      TS   N  
ATOM    744  C4  GUA T   2       8.468   3.779  -4.277  1.00  0.00      TS   C  
ATOM    745  C5  GUA T   2       7.380   4.322  -4.818  1.00  0.00      TS   C  
ATOM    746  C6  GUA T   2       6.131   3.798  -4.467  1.00  0.00      TS   C  
ATOM    747  O6  GUA T   2       5.003   4.245  -4.812  1.00  0.00      TS   O  
ATOM    748  N7  GUA T   2       7.686   5.495  -5.450  1.00  0.00      TS   N  
ATOM    749  C8  GUA T   2       9.018   5.564  -5.368  1.00  0.00      TS   C  
ATOM    750  N9  GUA T   2       9.561   4.567  -4.701  1.00  0.00      TS   N  
ATOM    751  H1  GUA T   2       5.450   2.497  -2.971  1.00  0.00      TS   H  
ATOM    752  H8  GUA T   2       9.635   6.410  -5.671  1.00  0.00      TS   H  
ATOM    753  H1' GUA T   2      11.053   3.752  -3.497  1.00  0.00      TS   H  
ATOM    754  H2' GUA T   2      12.691   3.246  -5.241  1.00  0.00      TS   H  
ATOM    755  H21 GUA T   2       6.486   1.068  -1.762  1.00  0.00      TS   H  
ATOM    756  H3' GUA T   2      11.484   5.613  -6.822  1.00  0.00      TS   H  
ATOM    757  H22 GUA T   2       8.144   0.808  -1.853  1.00  0.00      TS   H  
ATOM    758  H4' GUA T   2      13.560   5.304  -4.497  1.00  0.00      TS   H  
ATOM    759  H5' GUA T   2      13.663   7.688  -4.313  1.00  0.00      TS   H  
ATOM    760 H2'' GUA T   2      11.258   3.205  -6.301  1.00  0.00      TS   H  
ATOM    761 H5'' GUA T   2      13.685   7.405  -6.034  1.00  0.00      TS   H  
ATOM    762  P   THY T   3      13.266   4.203  -8.414  1.00  0.00      TS   P  
ATOM    763  O1P THY T   3      14.578   4.160  -9.145  1.00  0.00      TS   O  
ATOM    764  O2P THY T   3      12.202   4.866  -9.145  1.00  0.00      TS   O  
ATOM    765  C5' THY T   3      13.732   1.780  -7.535  1.00  0.00      TS   C  
ATOM    766  O5' THY T   3      12.766   2.665  -8.187  1.00  0.00      TS   O  
ATOM    767  C4' THY T   3      13.176   0.334  -7.189  1.00  0.00      TS   C  
ATOM    768  O4' THY T   3      12.171   0.366  -6.102  1.00  0.00      TS   O  
ATOM    769  C3' THY T   3      12.478  -0.319  -8.409  1.00  0.00      TS   C  
ATOM    770  O3' THY T   3      13.455  -0.902  -9.303  1.00  0.00      TS   O  
ATOM    771  C2' THY T   3      11.678  -1.310  -7.725  1.00  0.00      TS   C  
ATOM    772  C1' THY T   3      11.239  -0.593  -6.384  1.00  0.00      TS   C  
ATOM    773  N1  THY T   3       9.902   0.045  -6.371  1.00  0.00      TS   N  
ATOM    774  C2  THY T   3       8.984  -0.518  -5.576  1.00  0.00      TS   C  
ATOM    775  O2  THY T   3       9.166  -1.486  -4.814  1.00  0.00      TS   O  
ATOM    776  N3  THY T   3       7.777   0.093  -5.647  1.00  0.00      TS   N  
ATOM    777  C4  THY T   3       7.397   1.103  -6.456  1.00  0.00      TS   C  
ATOM    778  O4  THY T   3       6.240   1.536  -6.421  1.00  0.00      TS   O  
ATOM    779  C5  THY T   3       8.431   1.658  -7.235  1.00  0.00      TS   C  
ATOM    780  C5M THY T   3       8.082   2.919  -7.966  1.00  0.00      TS   C  
ATOM    781  C6  THY T   3       9.634   1.176  -7.119  1.00  0.00      TS   C  
ATOM    782  H3  THY T   3       6.971  -0.373  -5.254  1.00  0.00      TS   H  
ATOM    783  H6  THY T   3      10.402   1.626  -7.747  1.00  0.00      TS   H  
ATOM    784  H1' THY T   3      11.278  -1.342  -5.564  1.00  0.00      TS   H  
ATOM    785  H2' THY T   3      12.297  -2.166  -7.382  1.00  0.00      TS   H  
ATOM    786  H3' THY T   3      11.824   0.469  -8.840  1.00  0.00      TS   H  
ATOM    787  H4' THY T   3      14.028  -0.347  -6.980  1.00  0.00      TS   H  
ATOM    788  H5' THY T   3      14.009   2.323  -6.605  1.00  0.00      TS   H  
ATOM    789  H51 THY T   3       7.633   3.659  -7.270  1.00  0.00      TS   H  
ATOM    790  H52 THY T   3       7.275   2.700  -8.697  1.00  0.00      TS   H  
ATOM    791  H53 THY T   3       8.888   3.419  -8.543  1.00  0.00      TS   H  
ATOM    792 H2'' THY T   3      10.761  -1.614  -8.273  1.00  0.00      TS   H  
ATOM    793 H5'' THY T   3      14.539   1.753  -8.298  1.00  0.00      TS   H  
ATOM    794  P   THY T   4      12.957  -1.248 -10.770  1.00  0.00      TS   P  
ATOM    795  O1P THY T   4      14.086  -1.524 -11.606  1.00  0.00      TS   O  
ATOM    796  O2P THY T   4      12.065  -0.188 -11.277  1.00  0.00      TS   O  
ATOM    797  C5' THY T   4      12.777  -3.835 -10.139  1.00  0.00      TS   C  
ATOM    798  O5' THY T   4      12.134  -2.597 -10.559  1.00  0.00      TS   O  
ATOM    799  C4' THY T   4      11.618  -4.811  -9.784  1.00  0.00      TS   C  
ATOM    800  O4' THY T   4      10.715  -4.309  -8.819  1.00  0.00      TS   O  
ATOM    801  C3' THY T   4      10.664  -5.036 -10.923  1.00  0.00      TS   C  
ATOM    802  O3' THY T   4      11.064  -6.091 -11.818  1.00  0.00      TS   O  
ATOM    803  C2' THY T   4       9.388  -5.475 -10.336  1.00  0.00      TS   C  
ATOM    804  C1' THY T   4       9.396  -4.836  -8.989  1.00  0.00      TS   C  
ATOM    805  N1  THY T   4       8.427  -3.697  -8.918  1.00  0.00      TS   N  
ATOM    806  C2  THY T   4       7.200  -3.869  -8.255  1.00  0.00      TS   C  
ATOM    807  O2  THY T   4       6.997  -4.893  -7.618  1.00  0.00      TS   O  
ATOM    808  N3  THY T   4       6.336  -2.823  -8.294  1.00  0.00      TS   N  
ATOM    809  C4  THY T   4       6.552  -1.624  -8.952  1.00  0.00      TS   C  
ATOM    810  O4  THY T   4       5.700  -0.782  -8.846  1.00  0.00      TS   O  
ATOM    811  C5  THY T   4       7.833  -1.394  -9.578  1.00  0.00      TS   C  
ATOM    812  C5M THY T   4       7.948  -0.298 -10.475  1.00  0.00      TS   C  
ATOM    813  C6  THY T   4       8.636  -2.483  -9.593  1.00  0.00      TS   C  
ATOM    814  H3  THY T   4       5.447  -2.917  -7.824  1.00  0.00      TS   H  
ATOM    815  H6  THY T   4       9.577  -2.663 -10.113  1.00  0.00      TS   H  
ATOM    816  H1' THY T   4       9.100  -5.633  -8.274  1.00  0.00      TS   H  
ATOM    817  H2' THY T   4       9.374  -6.579 -10.210  1.00  0.00      TS   H  
ATOM    818  H3' THY T   4      10.490  -4.027 -11.355  1.00  0.00      TS   H  
ATOM    819  H4' THY T   4      11.945  -5.826  -9.473  1.00  0.00      TS   H  
ATOM    820  H5' THY T   4      13.436  -3.599  -9.275  1.00  0.00      TS   H  
ATOM    821  H51 THY T   4       8.961  -0.143 -10.905  1.00  0.00      TS   H  
ATOM    822  H52 THY T   4       7.600   0.660 -10.033  1.00  0.00      TS   H  
ATOM    823  H53 THY T   4       7.376  -0.470 -11.412  1.00  0.00      TS   H  
ATOM    824 H2'' THY T   4       8.521  -5.351 -11.020  1.00  0.00      TS   H  
ATOM    825 H5'' THY T   4      13.378  -4.279 -10.962  1.00  0.00      TS   H  
ATOM    826  P   GUA T   5      10.697  -5.947 -13.330  1.00  0.00      TS   P  
ATOM    827  O1P GUA T   5      11.500  -6.856 -14.120  1.00  0.00      TS   O  
ATOM    828  O2P GUA T   5      10.764  -4.511 -13.782  1.00  0.00      TS   O  
ATOM    829  C5' GUA T   5       9.037  -7.892 -12.965  1.00  0.00      TS   C  
ATOM    830  O5' GUA T   5       9.236  -6.548 -13.413  1.00  0.00      TS   O  
ATOM    831  C4' GUA T   5       7.582  -8.200 -12.646  1.00  0.00      TS   C  
ATOM    832  O4' GUA T   5       6.946  -7.560 -11.488  1.00  0.00      TS   O  
ATOM    833  C3' GUA T   5       6.642  -7.879 -13.834  1.00  0.00      TS   C  
ATOM    834  O3' GUA T   5       6.701  -8.869 -14.915  1.00  0.00      TS   O  
ATOM    835  C2' GUA T   5       5.290  -7.942 -13.073  1.00  0.00      TS   C  
ATOM    836  C1' GUA T   5       5.611  -7.260 -11.743  1.00  0.00      TS   C  
ATOM    837  N1  GUA T   5       2.269  -3.478 -11.234  1.00  0.00      TS   N  
ATOM    838  C2  GUA T   5       2.145  -4.822 -11.019  1.00  0.00      TS   C  
ATOM    839  N2  GUA T   5       0.877  -5.274 -10.637  1.00  0.00      TS   N  
ATOM    840  N3  GUA T   5       3.037  -5.763 -11.182  1.00  0.00      TS   N  
ATOM    841  C4  GUA T   5       4.283  -5.180 -11.492  1.00  0.00      TS   C  
ATOM    842  C5  GUA T   5       4.499  -3.841 -11.655  1.00  0.00      TS   C  
ATOM    843  C6  GUA T   5       3.434  -2.890 -11.428  1.00  0.00      TS   C  
ATOM    844  O6  GUA T   5       3.342  -1.667 -11.526  1.00  0.00      TS   O  
ATOM    845  N7  GUA T   5       5.764  -3.617 -12.147  1.00  0.00      TS   N  
ATOM    846  C8  GUA T   5       6.291  -4.828 -12.229  1.00  0.00      TS   C  
ATOM    847  N9  GUA T   5       5.421  -5.783 -11.795  1.00  0.00      TS   N  
ATOM    848  H1  GUA T   5       1.552  -2.820 -10.963  1.00  0.00      TS   H  
ATOM    849  H8  GUA T   5       7.254  -5.177 -12.601  1.00  0.00      TS   H  
ATOM    850  H1' GUA T   5       5.063  -7.751 -10.911  1.00  0.00      TS   H  
ATOM    851  H2' GUA T   5       5.041  -9.020 -12.977  1.00  0.00      TS   H  
ATOM    852  H21 GUA T   5       0.069  -4.698 -10.513  1.00  0.00      TS   H  
ATOM    853  H3' GUA T   5       7.018  -6.901 -14.203  1.00  0.00      TS   H  
ATOM    854  H22 GUA T   5       0.903  -6.214 -10.296  1.00  0.00      TS   H  
ATOM    855  H4' GUA T   5       7.512  -9.273 -12.369  1.00  0.00      TS   H  
ATOM    856  H5' GUA T   5       9.595  -8.094 -12.027  1.00  0.00      TS   H  
ATOM    857 H2'' GUA T   5       4.457  -7.360 -13.522  1.00  0.00      TS   H  
ATOM    858 H5'' GUA T   5       9.339  -8.575 -13.788  1.00  0.00      TS   H  
ATOM    859  P   THY T   6       6.407  -8.291 -16.346  1.00  0.00      TS   P  
ATOM    860  O1P THY T   6       7.480  -8.731 -17.254  1.00  0.00      TS   O  
ATOM    861  O2P THY T   6       6.221  -6.807 -16.431  1.00  0.00      TS   O  
ATOM    862  C5' THY T   6       4.343  -9.876 -16.257  1.00  0.00      TS   C  
ATOM    863  O5' THY T   6       5.107  -8.852 -16.902  1.00  0.00      TS   O  
ATOM    864  C4' THY T   6       2.842  -9.457 -16.088  1.00  0.00      TS   C  
ATOM    865  O4' THY T   6       2.601  -8.790 -14.907  1.00  0.00      TS   O  
ATOM    866  C3' THY T   6       2.197  -8.562 -17.152  1.00  0.00      TS   C  
ATOM    867  O3' THY T   6       2.020  -9.291 -18.315  1.00  0.00      TS   O  
ATOM    868  C2' THY T   6       0.945  -8.257 -16.470  1.00  0.00      TS   C  
ATOM    869  C1' THY T   6       1.423  -7.942 -15.082  1.00  0.00      TS   C  
ATOM    870  N1  THY T   6       1.786  -6.463 -14.889  1.00  0.00      TS   N  
ATOM    871  C2  THY T   6       0.758  -5.592 -14.558  1.00  0.00      TS   C  
ATOM    872  O2  THY T   6      -0.383  -6.036 -14.471  1.00  0.00      TS   O  
ATOM    873  N3  THY T   6       1.112  -4.295 -14.333  1.00  0.00      TS   N  
ATOM    874  C4  THY T   6       2.316  -3.814 -14.578  1.00  0.00      TS   C  
ATOM    875  O4  THY T   6       2.469  -2.567 -14.666  1.00  0.00      TS   O  
ATOM    876  C5  THY T   6       3.365  -4.735 -14.770  1.00  0.00      TS   C  
ATOM    877  C5M THY T   6       4.743  -4.203 -15.093  1.00  0.00      TS   C  
ATOM    878  C6  THY T   6       3.100  -6.020 -14.932  1.00  0.00      TS   C  
ATOM    879  H3  THY T   6       0.380  -3.603 -14.261  1.00  0.00      TS   H  
ATOM    880  H6  THY T   6       3.799  -6.795 -15.249  1.00  0.00      TS   H  
ATOM    881  H1' THY T   6       0.589  -8.320 -14.453  1.00  0.00      TS   H  
ATOM    882  H2' THY T   6       0.175  -9.058 -16.487  1.00  0.00      TS   H  
ATOM    883  H3' THY T   6       2.785  -7.649 -17.387  1.00  0.00      TS   H  
ATOM    884  H4' THY T   6       2.240 -10.385 -15.985  1.00  0.00      TS   H  
ATOM    885  H5' THY T   6       4.690 -10.145 -15.236  1.00  0.00      TS   H  
ATOM    886  H51 THY T   6       4.888  -3.203 -14.631  1.00  0.00      TS   H  
ATOM    887  H52 THY T   6       4.915  -4.010 -16.173  1.00  0.00      TS   H  
ATOM    888  H53 THY T   6       5.581  -4.900 -14.876  1.00  0.00      TS   H  
ATOM    889 H2'' THY T   6       0.425  -7.372 -16.897  1.00  0.00      TS   H  
ATOM    890 H5'' THY T   6       4.212 -10.825 -16.821  1.00  0.00      TS   H  
ATOM    891  P   ADE T   7       1.840  -8.460 -19.635  1.00  0.00      TS   P  
ATOM    892  O1P ADE T   7       1.738  -9.379 -20.783  1.00  0.00      TS   O  
ATOM    893  O2P ADE T   7       3.018  -7.501 -19.701  1.00  0.00      TS   O  
ATOM    894  C5' ADE T   7      -0.755  -8.174 -19.756  1.00  0.00      TS   C  
ATOM    895  O5' ADE T   7       0.578  -7.555 -19.505  1.00  0.00      TS   O  
ATOM    896  C4' ADE T   7      -1.839  -7.158 -19.600  1.00  0.00      TS   C  
ATOM    897  O4' ADE T   7      -1.886  -6.414 -18.328  1.00  0.00      TS   O  
ATOM    898  C3' ADE T   7      -1.482  -6.019 -20.658  1.00  0.00      TS   C  
ATOM    899  O3' ADE T   7      -2.074  -6.382 -21.918  1.00  0.00      TS   O  
ATOM    900  C2' ADE T   7      -2.312  -4.884 -20.050  1.00  0.00      TS   C  
ATOM    901  C1' ADE T   7      -2.132  -5.027 -18.529  1.00  0.00      TS   C  
ATOM    902  N1  ADE T   7      -0.521  -0.322 -17.554  1.00  0.00      TS   N  
ATOM    903  C2  ADE T   7      -1.730  -0.814 -17.956  1.00  0.00      TS   C  
ATOM    904  N3  ADE T   7      -1.971  -2.069 -18.320  1.00  0.00      TS   N  
ATOM    905  C4  ADE T   7      -0.971  -2.884 -18.070  1.00  0.00      TS   C  
ATOM    906  C5  ADE T   7       0.226  -2.590 -17.482  1.00  0.00      TS   C  
ATOM    907  C6  ADE T   7       0.506  -1.194 -17.288  1.00  0.00      TS   C  
ATOM    908  N6  ADE T   7       1.732  -0.698 -16.885  1.00  0.00      TS   N  
ATOM    909  N7  ADE T   7       0.977  -3.737 -17.305  1.00  0.00      TS   N  
ATOM    910  C8  ADE T   7       0.227  -4.682 -17.709  1.00  0.00      TS   C  
ATOM    911  N9  ADE T   7      -1.026  -4.261 -18.084  1.00  0.00      TS   N  
ATOM    912  H2  ADE T   7      -2.598  -0.229 -18.261  1.00  0.00      TS   H  
ATOM    913  H8  ADE T   7       0.648  -5.687 -17.681  1.00  0.00      TS   H  
ATOM    914  H1' ADE T   7      -3.005  -4.711 -17.918  1.00  0.00      TS   H  
ATOM    915  H2' ADE T   7      -3.404  -4.907 -20.255  1.00  0.00      TS   H  
ATOM    916  H3' ADE T   7      -0.391  -5.817 -20.600  1.00  0.00      TS   H  
ATOM    917  H4' ADE T   7      -2.855  -7.516 -19.873  1.00  0.00      TS   H  
ATOM    918  H5' ADE T   7      -0.875  -9.048 -19.081  1.00  0.00      TS   H  
ATOM    919  H61 ADE T   7       2.041  -1.087 -16.017  1.00  0.00      TS   H  
ATOM    920  H62 ADE T   7       2.074   0.233 -17.020  1.00  0.00      TS   H  
ATOM    921 H2'' ADE T   7      -1.915  -3.888 -20.338  1.00  0.00      TS   H  
ATOM    922 H5'' ADE T   7      -0.967  -8.629 -20.747  1.00  0.00      TS   H  
ATOM    923  P   ADE T   8      -1.358  -5.790 -23.155  1.00  0.00      TS   P  
ATOM    924  O1P ADE T   8      -1.799  -6.513 -24.367  1.00  0.00      TS   O  
ATOM    925  O2P ADE T   8       0.111  -5.743 -22.910  1.00  0.00      TS   O  
ATOM    926  C5' ADE T   8      -3.306  -4.057 -23.286  1.00  0.00      TS   C  
ATOM    927  O5' ADE T   8      -1.812  -4.299 -23.251  1.00  0.00      TS   O  
ATOM    928  C4' ADE T   8      -3.703  -2.619 -22.928  1.00  0.00      TS   C  
ATOM    929  O4' ADE T   8      -3.225  -2.080 -21.607  1.00  0.00      TS   O  
ATOM    930  C3' ADE T   8      -2.950  -1.681 -23.875  1.00  0.00      TS   C  
ATOM    931  O3' ADE T   8      -3.509  -1.746 -25.195  1.00  0.00      TS   O  
ATOM    932  C2' ADE T   8      -3.289  -0.415 -23.183  1.00  0.00      TS   C  
ATOM    933  C1' ADE T   8      -2.873  -0.732 -21.741  1.00  0.00      TS   C  
ATOM    934  N1  ADE T   8       0.932   2.237 -20.007  1.00  0.00      TS   N  
ATOM    935  C2  ADE T   8      -0.358   2.434 -20.225  1.00  0.00      TS   C  
ATOM    936  N3  ADE T   8      -1.346   1.595 -20.642  1.00  0.00      TS   N  
ATOM    937  C4  ADE T   8      -0.757   0.419 -20.869  1.00  0.00      TS   C  
ATOM    938  C5  ADE T   8       0.555  -0.004 -20.738  1.00  0.00      TS   C  
ATOM    939  C6  ADE T   8       1.398   0.962 -20.201  1.00  0.00      TS   C  
ATOM    940  N6  ADE T   8       2.724   0.670 -19.953  1.00  0.00      TS   N  
ATOM    941  N7  ADE T   8       0.724  -1.215 -21.183  1.00  0.00      TS   N  
ATOM    942  C8  ADE T   8      -0.393  -1.590 -21.657  1.00  0.00      TS   C  
ATOM    943  N9  ADE T   8      -1.387  -0.653 -21.477  1.00  0.00      TS   N  
ATOM    944  H2  ADE T   8      -0.655   3.446 -19.948  1.00  0.00      TS   H  
ATOM    945  H8  ADE T   8      -0.576  -2.575 -22.086  1.00  0.00      TS   H  
ATOM    946  H1' ADE T   8      -3.440  -0.200 -20.949  1.00  0.00      TS   H  
ATOM    947  H2' ADE T   8      -4.394  -0.325 -23.114  1.00  0.00      TS   H  
ATOM    948  H3' ADE T   8      -1.862  -1.890 -23.791  1.00  0.00      TS   H  
ATOM    949  H4' ADE T   8      -4.782  -2.487 -23.159  1.00  0.00      TS   H  
ATOM    950  H5' ADE T   8      -3.909  -4.710 -22.618  1.00  0.00      TS   H  
ATOM    951  H61 ADE T   8       3.320   1.294 -19.447  1.00  0.00      TS   H  
ATOM    952  H62 ADE T   8       3.147  -0.105 -20.422  1.00  0.00      TS   H  
ATOM    953 H2'' ADE T   8      -2.791   0.536 -23.473  1.00  0.00      TS   H  
ATOM    954 H5'' ADE T   8      -3.685  -4.220 -24.318  1.00  0.00      TS   H  
ATOM    955  P   GUA T   9      -2.733  -1.307 -26.397  1.00  0.00      TS   P  
ATOM    956  O1P GUA T   9      -3.454  -1.560 -27.649  1.00  0.00      TS   O  
ATOM    957  O2P GUA T   9      -1.357  -1.864 -26.338  1.00  0.00      TS   O  
ATOM    958  C5' GUA T   9      -3.786   1.033 -26.197  1.00  0.00      TS   C  
ATOM    959  O5' GUA T   9      -2.536   0.195 -26.277  1.00  0.00      TS   O  
ATOM    960  C4' GUA T   9      -3.584   2.481 -25.896  1.00  0.00      TS   C  
ATOM    961  O4' GUA T   9      -3.167   2.604 -24.493  1.00  0.00      TS   O  
ATOM    962  C3' GUA T   9      -2.566   3.371 -26.656  1.00  0.00      TS   C  
ATOM    963  O3' GUA T   9      -3.207   3.970 -27.762  1.00  0.00      TS   O  
ATOM    964  C2' GUA T   9      -2.324   4.441 -25.607  1.00  0.00      TS   C  
ATOM    965  C1' GUA T   9      -2.251   3.626 -24.273  1.00  0.00      TS   C  
ATOM    966  N1  GUA T   9       2.674   4.304 -23.139  1.00  0.00      TS   N  
ATOM    967  C2  GUA T   9       1.606   5.224 -23.185  1.00  0.00      TS   C  
ATOM    968  N2  GUA T   9       2.046   6.470 -23.086  1.00  0.00      TS   N  
ATOM    969  N3  GUA T   9       0.280   4.914 -23.373  1.00  0.00      TS   N  
ATOM    970  C4  GUA T   9       0.150   3.596 -23.560  1.00  0.00      TS   C  
ATOM    971  C5  GUA T   9       1.172   2.598 -23.432  1.00  0.00      TS   C  
ATOM    972  C6  GUA T   9       2.528   2.934 -23.150  1.00  0.00      TS   C  
ATOM    973  O6  GUA T   9       3.455   2.139 -23.003  1.00  0.00      TS   O  
ATOM    974  N7  GUA T   9       0.701   1.335 -23.685  1.00  0.00      TS   N  
ATOM    975  C8  GUA T   9      -0.537   1.578 -24.147  1.00  0.00      TS   C  
ATOM    976  N9  GUA T   9      -0.963   2.972 -24.038  1.00  0.00      TS   N  
ATOM    977  H1  GUA T   9       3.575   4.620 -22.809  1.00  0.00      TS   H  
ATOM    978  H8  GUA T   9      -1.227   0.806 -24.487  1.00  0.00      TS   H  
ATOM    979  H1' GUA T   9      -2.669   4.236 -23.443  1.00  0.00      TS   H  
ATOM    980  H2' GUA T   9      -3.195   5.130 -25.580  1.00  0.00      TS   H  
ATOM    981  H21 GUA T   9       3.005   6.679 -22.896  1.00  0.00      TS   H  
ATOM    982  H3' GUA T   9      -1.727   2.668 -26.851  1.00  0.00      TS   H  
ATOM    983  H22 GUA T   9       1.526   7.277 -23.366  1.00  0.00      TS   H  
ATOM    984  H4' GUA T   9      -4.549   3.025 -25.976  1.00  0.00      TS   H  
ATOM    985  H5' GUA T   9      -4.494   0.640 -25.436  1.00  0.00      TS   H  
ATOM    986 H2'' GUA T   9      -1.455   5.048 -25.940  1.00  0.00      TS   H  
ATOM    987 H5'' GUA T   9      -4.236   1.047 -27.213  1.00  0.00      TS   H  
ATOM    988  P   CYT T  10      -2.364   3.862 -29.162  1.00  0.00      TS   P  
ATOM    989  O1P CYT T  10      -3.095   4.524 -30.261  1.00  0.00      TS   O  
ATOM    990  O2P CYT T  10      -1.833   2.477 -29.369  1.00  0.00      TS   O  
ATOM    991  C5' CYT T  10      -1.294   6.214 -28.784  1.00  0.00      TS   C  
ATOM    992  O5' CYT T  10      -1.097   4.775 -28.894  1.00  0.00      TS   O  
ATOM    993  C4' CYT T  10      -0.000   6.985 -28.572  1.00  0.00      TS   C  
ATOM    994  O4' CYT T  10       0.503   6.607 -27.266  1.00  0.00      TS   O  
ATOM    995  C3' CYT T  10       1.159   6.725 -29.512  1.00  0.00      TS   C  
ATOM    996  O3' CYT T  10       1.064   7.569 -30.613  1.00  0.00      TS   O  
ATOM    997  C2' CYT T  10       2.280   7.250 -28.629  1.00  0.00      TS   C  
ATOM    998  C1' CYT T  10       1.905   6.776 -27.218  1.00  0.00      TS   C  
ATOM    999  N1  CYT T  10       2.611   5.504 -26.786  1.00  0.00      TS   N  
ATOM   1000  C2  CYT T  10       3.888   5.680 -26.228  1.00  0.00      TS   C  
ATOM   1001  O2  CYT T  10       4.348   6.819 -26.170  1.00  0.00      TS   O  
ATOM   1002  N3  CYT T  10       4.589   4.543 -25.920  1.00  0.00      TS   N  
ATOM   1003  C4  CYT T  10       4.108   3.359 -26.189  1.00  0.00      TS   C  
ATOM   1004  N4  CYT T  10       4.849   2.235 -25.873  1.00  0.00      TS   N  
ATOM   1005  C5  CYT T  10       2.897   3.200 -26.864  1.00  0.00      TS   C  
ATOM   1006  C6  CYT T  10       2.184   4.299 -27.189  1.00  0.00      TS   C  
ATOM   1007  H5  CYT T  10       2.486   2.258 -27.226  1.00  0.00      TS   H  
ATOM   1008  H6  CYT T  10       1.286   4.298 -27.807  1.00  0.00      TS   H  
ATOM   1009  H1' CYT T  10       1.895   7.570 -26.441  1.00  0.00      TS   H  
ATOM   1010  H2' CYT T  10       2.250   8.360 -28.677  1.00  0.00      TS   H  
ATOM   1011  H3' CYT T  10       1.354   5.642 -29.664  1.00  0.00      TS   H  
ATOM   1012  H4' CYT T  10      -0.155   8.082 -28.495  1.00  0.00      TS   H  
ATOM   1013  H41 CYT T  10       5.539   2.311 -25.154  1.00  0.00      TS   H  
ATOM   1014  H5' CYT T  10      -1.921   6.601 -27.953  1.00  0.00      TS   H  
ATOM   1015  H42 CYT T  10       4.357   1.370 -25.777  1.00  0.00      TS   H  
ATOM   1016 H2'' CYT T  10       3.287   6.893 -28.930  1.00  0.00      TS   H  
ATOM   1017 H5'' CYT T  10      -1.651   6.639 -29.747  1.00  0.00      TS   H  
ATOM   1018  P   THY T  11       1.829   7.378 -31.964  1.00  0.00      TS   P  
ATOM   1019  O1P THY T  11       1.303   8.195 -33.014  1.00  0.00      TS   O  
ATOM   1020  O2P THY T  11       1.796   5.952 -32.278  1.00  0.00      TS   O  
ATOM   1021  C5' THY T  11       3.621   9.128 -31.432  1.00  0.00      TS   C  
ATOM   1022  O5' THY T  11       3.358   7.709 -31.656  1.00  0.00      TS   O  
ATOM   1023  C4' THY T  11       5.058   9.369 -30.747  1.00  0.00      TS   C  
ATOM   1024  O4' THY T  11       5.128   8.574 -29.482  1.00  0.00      TS   O  
ATOM   1025  C3' THY T  11       6.156   8.695 -31.580  1.00  0.00      TS   C  
ATOM   1026  O3' THY T  11       6.703   9.608 -32.597  1.00  0.00      TS   O  
ATOM   1027  C2' THY T  11       7.283   8.400 -30.513  1.00  0.00      TS   C  
ATOM   1028  C1' THY T  11       6.466   8.069 -29.274  1.00  0.00      TS   C  
ATOM   1029  N1  THY T  11       6.425   6.581 -28.970  1.00  0.00      TS   N  
ATOM   1030  C2  THY T  11       7.541   5.872 -28.416  1.00  0.00      TS   C  
ATOM   1031  O2  THY T  11       8.581   6.374 -28.181  1.00  0.00      TS   O  
ATOM   1032  N3  THY T  11       7.295   4.510 -28.268  1.00  0.00      TS   N  
ATOM   1033  C4  THY T  11       6.292   3.739 -28.783  1.00  0.00      TS   C  
ATOM   1034  O4  THY T  11       6.363   2.493 -28.808  1.00  0.00      TS   O  
ATOM   1035  C5  THY T  11       5.186   4.466 -29.315  1.00  0.00      TS   C  
ATOM   1036  C5M THY T  11       4.105   3.817 -30.005  1.00  0.00      TS   C  
ATOM   1037  C6  THY T  11       5.351   5.812 -29.459  1.00  0.00      TS   C  
ATOM   1038  H3  THY T  11       8.070   4.127 -27.746  1.00  0.00      TS   H  
ATOM   1039  H6  THY T  11       4.631   6.314 -30.106  1.00  0.00      TS   H  
ATOM   1040  H1' THY T  11       6.913   8.483 -28.344  1.00  0.00      TS   H  
ATOM   1041  H2' THY T  11       7.955   9.220 -30.181  1.00  0.00      TS   H  
ATOM   1042  H3' THY T  11       5.768   7.733 -31.977  1.00  0.00      TS   H  
ATOM   1043  H4' THY T  11       5.342  10.422 -30.541  1.00  0.00      TS   H  
ATOM   1044  H5' THY T  11       3.028   9.545 -30.590  1.00  0.00      TS   H  
ATOM   1045  H51 THY T  11       3.101   4.280 -29.896  1.00  0.00      TS   H  
ATOM   1046  H52 THY T  11       3.989   2.756 -29.699  1.00  0.00      TS   H  
ATOM   1047  H53 THY T  11       4.425   3.827 -31.070  1.00  0.00      TS   H  
ATOM   1048 H2'' THY T  11       7.997   7.616 -30.847  1.00  0.00      TS   H  
ATOM   1049 H5'' THY T  11       3.641   9.799 -32.319  1.00  0.00      TS   H  
ATOM   1050  P   ADE T  12       7.608   8.873 -33.713  1.00  0.00      TS   P  
ATOM   1051  O1P ADE T  12       8.090   9.855 -34.686  1.00  0.00      TS   O  
ATOM   1052  O2P ADE T  12       6.862   7.719 -34.333  1.00  0.00      TS   O  
ATOM   1053  C5' ADE T  12      10.036   9.099 -32.573  1.00  0.00      TS   C  
ATOM   1054  O5' ADE T  12       8.858   8.285 -32.928  1.00  0.00      TS   O  
ATOM   1055  C4' ADE T  12      11.205   8.123 -32.097  1.00  0.00      TS   C  
ATOM   1056  O4' ADE T  12      10.730   7.202 -31.084  1.00  0.00      TS   O  
ATOM   1057  C3' ADE T  12      11.702   7.136 -33.208  1.00  0.00      TS   C  
ATOM   1058  O3' ADE T  12      12.676   7.755 -34.056  1.00  0.00      TS   O  
ATOM   1059  C2' ADE T  12      12.290   6.034 -32.334  1.00  0.00      TS   C  
ATOM   1060  C1' ADE T  12      11.401   6.019 -31.097  1.00  0.00      TS   C  
ATOM   1061  N1  ADE T  12      10.316   1.255 -29.725  1.00  0.00      TS   N  
ATOM   1062  C2  ADE T  12      11.447   1.950 -29.615  1.00  0.00      TS   C  
ATOM   1063  N3  ADE T  12      11.597   3.210 -30.038  1.00  0.00      TS   N  
ATOM   1064  C4  ADE T  12      10.513   3.727 -30.608  1.00  0.00      TS   C  
ATOM   1065  C5  ADE T  12       9.333   3.071 -30.875  1.00  0.00      TS   C  
ATOM   1066  C6  ADE T  12       9.234   1.789 -30.330  1.00  0.00      TS   C  
ATOM   1067  N6  ADE T  12       8.141   0.976 -30.424  1.00  0.00      TS   N  
ATOM   1068  N7  ADE T  12       8.377   3.861 -31.486  1.00  0.00      TS   N  
ATOM   1069  C8  ADE T  12       9.051   4.997 -31.618  1.00  0.00      TS   C  
ATOM   1070  N9  ADE T  12      10.352   4.915 -31.171  1.00  0.00      TS   N  
ATOM   1071  H2  ADE T  12      12.280   1.519 -29.058  1.00  0.00      TS   H  
ATOM   1072  H8  ADE T  12       8.666   5.918 -32.056  1.00  0.00      TS   H  
ATOM   1073  H1' ADE T  12      12.053   6.016 -30.198  1.00  0.00      TS   H  
ATOM   1074  H2' ADE T  12      13.351   6.252 -32.086  1.00  0.00      TS   H  
ATOM   1075  H3' ADE T  12      10.812   6.693 -33.705  1.00  0.00      TS   H  
ATOM   1076  H4' ADE T  12      12.070   8.687 -31.685  1.00  0.00      TS   H  
ATOM   1077  H5' ADE T  12       9.771   9.782 -31.737  1.00  0.00      TS   H  
ATOM   1078  H61 ADE T  12       8.212   0.093 -29.959  1.00  0.00      TS   H  
ATOM   1079  H62 ADE T  12       7.458   1.339 -31.058  1.00  0.00      TS   H  
ATOM   1080 H2'' ADE T  12      12.342   5.142 -32.995  1.00  0.00      TS   H  
ATOM   1081 H5'' ADE T  12      10.557   9.622 -33.404  1.00  0.00      TS   H  
ATOM   1082  P   THY T  13      12.921   7.004 -35.408  1.00  0.00      TS   P  
ATOM   1083  O1P THY T  13      13.741   7.880 -36.264  1.00  0.00      TS   O  
ATOM   1084  O2P THY T  13      11.672   6.449 -35.839  1.00  0.00      TS   O  
ATOM   1085  C5' THY T  13      15.184   6.061 -34.257  1.00  0.00      TS   C  
ATOM   1086  O5' THY T  13      13.880   5.909 -34.938  1.00  0.00      TS   O  
ATOM   1087  C4' THY T  13      15.767   4.672 -33.906  1.00  0.00      TS   C  
ATOM   1088  O4' THY T  13      14.702   3.845 -33.312  1.00  0.00      TS   O  
ATOM   1089  C3' THY T  13      16.338   3.846 -35.034  1.00  0.00      TS   C  
ATOM   1090  O3' THY T  13      17.620   3.275 -34.649  1.00  0.00      TS   O  
ATOM   1091  C2' THY T  13      15.229   2.750 -35.277  1.00  0.00      TS   C  
ATOM   1092  C1' THY T  13      14.701   2.486 -33.836  1.00  0.00      TS   C  
ATOM   1093  N1  THY T  13      13.339   2.074 -33.772  1.00  0.00      TS   N  
ATOM   1094  C2  THY T  13      13.044   0.898 -33.175  1.00  0.00      TS   C  
ATOM   1095  O2  THY T  13      13.937   0.193 -32.650  1.00  0.00      TS   O  
ATOM   1096  N3  THY T  13      11.749   0.546 -33.105  1.00  0.00      TS   N  
ATOM   1097  C4  THY T  13      10.739   1.222 -33.717  1.00  0.00      TS   C  
ATOM   1098  O4  THY T  13       9.576   0.760 -33.599  1.00  0.00      TS   O  
ATOM   1099  C5  THY T  13      11.077   2.377 -34.441  1.00  0.00      TS   C  
ATOM   1100  C5M THY T  13      10.097   3.037 -35.328  1.00  0.00      TS   C  
ATOM   1101  C6  THY T  13      12.409   2.729 -34.536  1.00  0.00      TS   C  
ATOM   1102  H3  THY T  13      11.552  -0.392 -32.787  1.00  0.00      TS   H  
ATOM   1103  H6  THY T  13      12.812   3.449 -35.248  1.00  0.00      TS   H  
ATOM   1104  H1' THY T  13      15.495   1.899 -33.327  1.00  0.00      TS   H  
ATOM   1105  H2' THY T  13      15.644   1.837 -35.755  1.00  0.00      TS   H  
ATOM   1106  H3' THY T  13      16.321   4.579 -35.868  1.00  0.00      TS   H  
ATOM   1107  H4' THY T  13      16.564   4.789 -33.141  1.00  0.00      TS   H  
ATOM   1108  H5' THY T  13      15.002   6.616 -33.311  1.00  0.00      TS   H  
ATOM   1109  H51 THY T  13       9.059   2.789 -35.020  1.00  0.00      TS   H  
ATOM   1110  H52 THY T  13      10.304   2.676 -36.358  1.00  0.00      TS   H  
ATOM   1111  H53 THY T  13      10.269   4.135 -35.355  1.00  0.00      TS   H  
ATOM   1112 H2'' THY T  13      14.459   3.106 -35.996  1.00  0.00      TS   H  
ATOM   1113 H5'' THY T  13      15.927   6.550 -34.921  1.00  0.00      TS   H  
ATOM   1114  P   ADE T  14      18.398   2.506 -35.780  1.00  0.00      TS   P  
ATOM   1115  O1P ADE T  14      19.830   2.839 -35.691  1.00  0.00      TS   O  
ATOM   1116  O2P ADE T  14      17.893   2.679 -37.155  1.00  0.00      TS   O  
ATOM   1117  C5' ADE T  14      18.570   0.498 -34.068  1.00  0.00      TS   C  
ATOM   1118  O5' ADE T  14      18.183   1.030 -35.456  1.00  0.00      TS   O  
ATOM   1119  C4' ADE T  14      18.343  -0.999 -33.769  1.00  0.00      TS   C  
ATOM   1120  O4' ADE T  14      16.888  -1.301 -33.911  1.00  0.00      TS   O  
ATOM   1121  C3' ADE T  14      19.092  -1.976 -34.696  1.00  0.00      TS   C  
ATOM   1122  O3' ADE T  14      19.217  -3.181 -33.948  1.00  0.00      TS   O  
ATOM   1123  C2' ADE T  14      18.123  -2.225 -35.774  1.00  0.00      TS   C  
ATOM   1124  C1' ADE T  14      16.730  -2.163 -35.033  1.00  0.00      TS   C  
ATOM   1125  N1  ADE T  14      11.662  -1.842 -35.665  1.00  0.00      TS   N  
ATOM   1126  C2  ADE T  14      12.416  -2.698 -34.987  1.00  0.00      TS   C  
ATOM   1127  N3  ADE T  14      13.731  -2.740 -34.897  1.00  0.00      TS   N  
ATOM   1128  C4  ADE T  14      14.280  -1.848 -35.695  1.00  0.00      TS   C  
ATOM   1129  C5  ADE T  14      13.662  -0.891 -36.494  1.00  0.00      TS   C  
ATOM   1130  C6  ADE T  14      12.283  -0.920 -36.449  1.00  0.00      TS   C  
ATOM   1131  N6  ADE T  14      11.607  -0.028 -37.157  1.00  0.00      TS   N  
ATOM   1132  N7  ADE T  14      14.574  -0.129 -37.114  1.00  0.00      TS   N  
ATOM   1133  C8  ADE T  14      15.725  -0.568 -36.728  1.00  0.00      TS   C  
ATOM   1134  N9  ADE T  14      15.650  -1.567 -35.804  1.00  0.00      TS   N  
ATOM   1135  H2  ADE T  14      11.910  -3.467 -34.402  1.00  0.00      TS   H  
ATOM   1136  H8  ADE T  14      16.663  -0.119 -37.056  1.00  0.00      TS   H  
ATOM   1137  H1' ADE T  14      16.429  -3.164 -34.658  1.00  0.00      TS   H  
ATOM   1138  H2' ADE T  14      18.282  -3.268 -36.120  1.00  0.00      TS   H  
ATOM   1139  H3' ADE T  14      20.039  -1.513 -35.047  1.00  0.00      TS   H  
ATOM   1140  H4' ADE T  14      18.588  -1.180 -32.701  1.00  0.00      TS   H  
ATOM   1141  H5' ADE T  14      17.969   0.970 -33.263  1.00  0.00      TS   H  
ATOM   1142  H61 ADE T  14      10.632   0.068 -36.954  1.00  0.00      TS   H  
ATOM   1143  H62 ADE T  14      11.886   0.403 -38.015  1.00  0.00      TS   H  
ATOM   1144 H2'' ADE T  14      18.219  -1.449 -36.563  1.00  0.00      TS   H  
ATOM   1145 H5'' ADE T  14      19.653   0.706 -33.935  1.00  0.00      TS   H  
ATOM   1146  P   THY T  15      20.239  -4.197 -34.483  1.00  0.00      TS   P  
ATOM   1147  O1P THY T  15      21.089  -4.478 -33.358  1.00  0.00      TS   O  
ATOM   1148  O2P THY T  15      20.841  -3.779 -35.754  1.00  0.00      TS   O  
ATOM   1149  C5' THY T  15      18.463  -6.224 -34.057  1.00  0.00      TS   C  
ATOM   1150  O5' THY T  15      19.402  -5.452 -34.878  1.00  0.00      TS   O  
ATOM   1151  C4' THY T  15      17.522  -7.084 -34.905  1.00  0.00      TS   C  
ATOM   1152  O4' THY T  15      16.399  -6.263 -35.422  1.00  0.00      TS   O  
ATOM   1153  C3' THY T  15      18.227  -7.562 -36.247  1.00  0.00      TS   C  
ATOM   1154  O3' THY T  15      17.898  -8.908 -36.528  1.00  0.00      TS   O  
ATOM   1155  C2' THY T  15      17.615  -6.634 -37.262  1.00  0.00      TS   C  
ATOM   1156  C1' THY T  15      16.198  -6.559 -36.792  1.00  0.00      TS   C  
ATOM   1157  N1  THY T  15      15.462  -5.533 -37.540  1.00  0.00      TS   N  
ATOM   1158  C2  THY T  15      14.043  -5.634 -37.539  1.00  0.00      TS   C  
ATOM   1159  O2  THY T  15      13.429  -6.534 -36.996  1.00  0.00      TS   O  
ATOM   1160  N3  THY T  15      13.419  -4.659 -38.204  1.00  0.00      TS   N  
ATOM   1161  C4  THY T  15      13.901  -3.580 -38.828  1.00  0.00      TS   C  
ATOM   1162  O4  THY T  15      13.119  -2.715 -39.240  1.00  0.00      TS   O  
ATOM   1163  C5  THY T  15      15.342  -3.530 -38.835  1.00  0.00      TS   C  
ATOM   1164  C5M THY T  15      15.949  -2.438 -39.703  1.00  0.00      TS   C  
ATOM   1165  C6  THY T  15      16.032  -4.402 -38.139  1.00  0.00      TS   C  
ATOM   1166  H3  THY T  15      12.425  -4.837 -38.176  1.00  0.00      TS   H  
ATOM   1167  H6  THY T  15      17.039  -4.240 -37.752  1.00  0.00      TS   H  
ATOM   1168  H1' THY T  15      15.676  -7.538 -36.856  1.00  0.00      TS   H  
ATOM   1169  H2' THY T  15      17.774  -6.943 -38.318  1.00  0.00      TS   H  
ATOM   1170  H3' THY T  15      19.297  -7.275 -36.164  1.00  0.00      TS   H  
ATOM   1171  H4' THY T  15      17.073  -7.999 -34.466  1.00  0.00      TS   H  
ATOM   1172  H5' THY T  15      17.877  -5.509 -33.440  1.00  0.00      TS   H  
ATOM   1173  H51 THY T  15      16.998  -2.348 -39.351  1.00  0.00      TS   H  
ATOM   1174  H52 THY T  15      15.492  -1.445 -39.505  1.00  0.00      TS   H  
ATOM   1175  H53 THY T  15      15.908  -2.717 -40.777  1.00  0.00      TS   H  
ATOM   1176 H2'' THY T  15      18.142  -5.660 -37.177  1.00  0.00      TS   H  
ATOM   1177 H5'' THY T  15      18.988  -6.950 -33.399  1.00  0.00      TS   H  
ATOM   1178  P   ADE T  16      18.955 -10.035 -36.423  1.00  0.00      TS   P  
ATOM   1179  O1P ADE T  16      19.947  -9.524 -35.395  1.00  0.00      TS   O  
ATOM   1180  O2P ADE T  16      19.353 -10.399 -37.846  1.00  0.00      TS   O  
ATOM   1181  C5' ADE T  16      16.959 -11.038 -34.905  1.00  0.00      TS   C  
ATOM   1182  O5' ADE T  16      18.143 -11.189 -35.797  1.00  0.00      TS   O  
ATOM   1183  C4' ADE T  16      15.652 -11.463 -35.598  1.00  0.00      TS   C  
ATOM   1184  O4' ADE T  16      15.126 -10.427 -36.476  1.00  0.00      TS   O  
ATOM   1185  C3' ADE T  16      15.777 -12.687 -36.527  1.00  0.00      TS   C  
ATOM   1186  O3' ADE T  16      14.748 -13.611 -36.165  1.00  0.00      TS   O  
ATOM   1187  C2' ADE T  16      15.548 -12.178 -37.918  1.00  0.00      TS   C  
ATOM   1188  C1' ADE T  16      14.664 -11.008 -37.711  1.00  0.00      TS   C  
ATOM   1189  N1  ADE T  16      12.615  -7.491 -40.761  1.00  0.00      TS   N  
ATOM   1190  C2  ADE T  16      12.072  -8.369 -39.895  1.00  0.00      TS   C  
ATOM   1191  N3  ADE T  16      12.663  -9.366 -39.247  1.00  0.00      TS   N  
ATOM   1192  C4  ADE T  16      14.016  -9.273 -39.385  1.00  0.00      TS   C  
ATOM   1193  C5  ADE T  16      14.694  -8.428 -40.209  1.00  0.00      TS   C  
ATOM   1194  C6  ADE T  16      13.935  -7.483 -40.941  1.00  0.00      TS   C  
ATOM   1195  N6  ADE T  16      14.482  -6.548 -41.798  1.00  0.00      TS   N  
ATOM   1196  N7  ADE T  16      16.028  -8.484 -39.951  1.00  0.00      TS   N  
ATOM   1197  C8  ADE T  16      16.065  -9.453 -39.086  1.00  0.00      TS   C  
ATOM   1198  N9  ADE T  16      14.914  -9.973 -38.714  1.00  0.00      TS   N  
ATOM   1199  H2  ADE T  16      10.982  -8.387 -39.877  1.00  0.00      TS   H  
ATOM   1200  H8  ADE T  16      16.946  -9.839 -38.573  1.00  0.00      TS   H  
ATOM   1201  H1' ADE T  16      13.576 -11.227 -37.675  1.00  0.00      TS   H  
ATOM   1202  H2' ADE T  16      15.039 -12.948 -38.535  1.00  0.00      TS   H  
ATOM   1203  H3' ADE T  16      16.768 -13.121 -36.271  1.00  0.00      TS   H  
ATOM   1204  H4' ADE T  16      14.831 -11.590 -34.860  1.00  0.00      TS   H  
ATOM   1205  H5' ADE T  16      16.828  -9.976 -34.606  1.00  0.00      TS   H  
ATOM   1206  H61 ADE T  16      13.924  -6.006 -42.425  1.00  0.00      TS   H  
ATOM   1207  H62 ADE T  16      15.468  -6.512 -41.965  1.00  0.00      TS   H  
ATOM   1208 H2'' ADE T  16      16.546 -11.914 -38.328  1.00  0.00      TS   H  
ATOM   1209 H5'' ADE T  16      17.094 -11.683 -34.010  1.00  0.00      TS   H  
ATOM   1210  P   THY T  17      15.106 -15.112 -36.293  1.00  0.00      TS   P  
ATOM   1211  O1P THY T  17      15.886 -15.504 -35.095  1.00  0.00      TS   O  
ATOM   1212  O2P THY T  17      15.785 -15.229 -37.622  1.00  0.00      TS   O  
ATOM   1213  C5' THY T  17      12.510 -15.477 -35.804  1.00  0.00      TS   C  
ATOM   1214  O5' THY T  17      13.728 -15.785 -36.383  1.00  0.00      TS   O  
ATOM   1215  C4' THY T  17      11.320 -15.275 -36.763  1.00  0.00      TS   C  
ATOM   1216  O4' THY T  17      11.542 -14.256 -37.814  1.00  0.00      TS   O  
ATOM   1217  C3' THY T  17      10.996 -16.583 -37.473  1.00  0.00      TS   C  
ATOM   1218  O3' THY T  17       9.629 -16.746 -37.694  1.00  0.00      TS   O  
ATOM   1219  C2' THY T  17      11.674 -16.317 -38.798  1.00  0.00      TS   C  
ATOM   1220  C1' THY T  17      11.499 -14.888 -39.112  1.00  0.00      TS   C  
ATOM   1221  N1  THY T  17      12.469 -14.200 -40.014  1.00  0.00      TS   N  
ATOM   1222  C2  THY T  17      12.088 -13.099 -40.742  1.00  0.00      TS   C  
ATOM   1223  O2  THY T  17      10.915 -12.656 -40.681  1.00  0.00      TS   O  
ATOM   1224  N3  THY T  17      13.045 -12.574 -41.603  1.00  0.00      TS   N  
ATOM   1225  C4  THY T  17      14.337 -13.072 -41.650  1.00  0.00      TS   C  
ATOM   1226  O4  THY T  17      15.084 -12.437 -42.331  1.00  0.00      TS   O  
ATOM   1227  C5  THY T  17      14.622 -14.253 -40.989  1.00  0.00      TS   C  
ATOM   1228  C5M THY T  17      16.014 -14.860 -41.077  1.00  0.00      TS   C  
ATOM   1229  C6  THY T  17      13.722 -14.787 -40.229  1.00  0.00      TS   C  
ATOM   1230  H3  THY T  17      12.793 -11.801 -42.202  1.00  0.00      TS   H  
ATOM   1231  H6  THY T  17      13.940 -15.705 -39.684  1.00  0.00      TS   H  
ATOM   1232  H1' THY T  17      10.478 -14.759 -39.531  1.00  0.00      TS   H  
ATOM   1233  H2' THY T  17      11.334 -16.963 -39.635  1.00  0.00      TS   H  
ATOM   1234  H3' THY T  17      11.440 -17.489 -37.008  1.00  0.00      TS   H  
ATOM   1235  H4' THY T  17      10.492 -14.931 -36.107  1.00  0.00      TS   H  
ATOM   1236  H5' THY T  17      12.713 -14.580 -35.179  1.00  0.00      TS   H  
ATOM   1237  H51 THY T  17      16.396 -14.800 -42.118  1.00  0.00      TS   H  
ATOM   1238  H52 THY T  17      16.079 -15.850 -40.577  1.00  0.00      TS   H  
ATOM   1239  H53 THY T  17      16.717 -14.223 -40.498  1.00  0.00      TS   H  
ATOM   1240 H2'' THY T  17      12.759 -16.517 -38.668  1.00  0.00      TS   H  
ATOM   1241 H5'' THY T  17      12.254 -16.294 -35.096  1.00  0.00      TS   H  
ATOM   1242  P   ADE T  18       8.660 -17.604 -36.805  1.00  0.00      TS   P  
ATOM   1243  O1P ADE T  18       8.814 -17.173 -35.423  1.00  0.00      TS   O  
ATOM   1244  O2P ADE T  18       8.919 -19.018 -37.031  1.00  0.00      TS   O  
ATOM   1245  C5' ADE T  18       6.569 -16.135 -37.164  1.00  0.00      TS   C  
ATOM   1246  O5' ADE T  18       7.197 -17.382 -37.368  1.00  0.00      TS   O  
ATOM   1247  C4' ADE T  18       6.018 -15.499 -38.389  1.00  0.00      TS   C  
ATOM   1248  O4' ADE T  18       7.037 -15.075 -39.319  1.00  0.00      TS   O  
ATOM   1249  C3' ADE T  18       5.056 -16.336 -39.114  1.00  0.00      TS   C  
ATOM   1250  O3' ADE T  18       3.952 -15.688 -39.787  1.00  0.00      TS   O  
ATOM   1251  C2' ADE T  18       5.916 -16.981 -40.214  1.00  0.00      TS   C  
ATOM   1252  C1' ADE T  18       6.907 -15.853 -40.497  1.00  0.00      TS   C  
ATOM   1253  N1  ADE T  18      10.528 -14.035 -43.690  1.00  0.00      TS   N  
ATOM   1254  C2  ADE T  18       9.453 -13.471 -43.197  1.00  0.00      TS   C  
ATOM   1255  N3  ADE T  18       8.586 -13.963 -42.318  1.00  0.00      TS   N  
ATOM   1256  C4  ADE T  18       8.987 -15.201 -41.899  1.00  0.00      TS   C  
ATOM   1257  C5  ADE T  18      10.048 -15.880 -42.317  1.00  0.00      TS   C  
ATOM   1258  C6  ADE T  18      10.910 -15.174 -43.136  1.00  0.00      TS   C  
ATOM   1259  N6  ADE T  18      12.182 -15.574 -43.355  1.00  0.00      TS   N  
ATOM   1260  N7  ADE T  18      10.132 -17.191 -41.723  1.00  0.00      TS   N  
ATOM   1261  C8  ADE T  18       9.058 -17.264 -41.001  1.00  0.00      TS   C  
ATOM   1262  N9  ADE T  18       8.242 -16.109 -41.126  1.00  0.00      TS   N  
ATOM   1263  H2  ADE T  18       9.200 -12.487 -43.592  1.00  0.00      TS   H  
ATOM   1264  H8  ADE T  18       8.788 -18.114 -40.375  1.00  0.00      TS   H  
ATOM   1265  H1' ADE T  18       6.340 -15.289 -41.268  1.00  0.00      TS   H  
ATOM   1266  H2' ADE T  18       5.332 -17.387 -41.066  1.00  0.00      TS   H  
ATOM   1267  H3' ADE T  18       4.723 -17.160 -38.448  1.00  0.00      TS   H  
ATOM   1268  H4' ADE T  18       5.407 -14.650 -38.013  1.00  0.00      TS   H  
ATOM   1269  H5' ADE T  18       7.260 -15.431 -36.654  1.00  0.00      TS   H  
ATOM   1270  H61 ADE T  18      12.637 -16.247 -42.771  1.00  0.00      TS   H  
ATOM   1271  H62 ADE T  18      12.728 -14.984 -43.949  1.00  0.00      TS   H  
ATOM   1272 H2'' ADE T  18       6.530 -17.784 -39.752  1.00  0.00      TS   H  
ATOM   1273 H5'' ADE T  18       5.710 -16.287 -36.475  1.00  0.00      TS   H  
ATOM   1274  P   ADE T  19       2.540 -15.888 -39.141  1.00  0.00      TS   P  
ATOM   1275  O1P ADE T  19       2.594 -15.323 -37.747  1.00  0.00      TS   O  
ATOM   1276  O2P ADE T  19       2.065 -17.301 -39.304  1.00  0.00      TS   O  
ATOM   1277  C5' ADE T  19       1.795 -13.693 -40.389  1.00  0.00      TS   C  
ATOM   1278  O5' ADE T  19       1.623 -15.039 -40.045  1.00  0.00      TS   O  
ATOM   1279  C4' ADE T  19       1.938 -13.556 -41.904  1.00  0.00      TS   C  
ATOM   1280  O4' ADE T  19       3.069 -14.315 -42.395  1.00  0.00      TS   O  
ATOM   1281  C3' ADE T  19       0.715 -14.082 -42.726  1.00  0.00      TS   C  
ATOM   1282  O3' ADE T  19       0.419 -13.239 -43.874  1.00  0.00      TS   O  
ATOM   1283  C2' ADE T  19       1.279 -15.432 -43.227  1.00  0.00      TS   C  
ATOM   1284  C1' ADE T  19       2.713 -15.081 -43.537  1.00  0.00      TS   C  
ATOM   1285  N1  ADE T  19       7.478 -16.283 -44.448  1.00  0.00      TS   N  
ATOM   1286  C2  ADE T  19       6.801 -15.148 -44.618  1.00  0.00      TS   C  
ATOM   1287  N3  ADE T  19       5.593 -14.806 -44.215  1.00  0.00      TS   N  
ATOM   1288  C4  ADE T  19       4.925 -15.974 -43.910  1.00  0.00      TS   C  
ATOM   1289  C5  ADE T  19       5.462 -17.318 -43.864  1.00  0.00      TS   C  
ATOM   1290  C6  ADE T  19       6.817 -17.473 -44.082  1.00  0.00      TS   C  
ATOM   1291  N6  ADE T  19       7.440 -18.649 -44.012  1.00  0.00      TS   N  
ATOM   1292  N7  ADE T  19       4.446 -18.225 -43.671  1.00  0.00      TS   N  
ATOM   1293  C8  ADE T  19       3.377 -17.502 -43.546  1.00  0.00      TS   C  
ATOM   1294  N9  ADE T  19       3.606 -16.109 -43.640  1.00  0.00      TS   N  
ATOM   1295  H2  ADE T  19       7.361 -14.270 -44.937  1.00  0.00      TS   H  
ATOM   1296  H8  ADE T  19       2.390 -17.931 -43.380  1.00  0.00      TS   H  
ATOM   1297  H1' ADE T  19       2.735 -14.400 -44.415  1.00  0.00      TS   H  
ATOM   1298  H2' ADE T  19       0.718 -15.645 -44.161  1.00  0.00      TS   H  
ATOM   1299  H3' ADE T  19      -0.091 -14.333 -42.005  1.00  0.00      TS   H  
ATOM   1300  H4' ADE T  19       2.209 -12.506 -42.145  1.00  0.00      TS   H  
ATOM   1301  H5' ADE T  19       2.636 -13.144 -39.914  1.00  0.00      TS   H  
ATOM   1302  H61 ADE T  19       8.384 -18.791 -44.310  1.00  0.00      TS   H  
ATOM   1303  H62 ADE T  19       7.205 -19.283 -43.274  1.00  0.00      TS   H  
ATOM   1304 H2'' ADE T  19       1.249 -16.269 -42.498  1.00  0.00      TS   H  
ATOM   1305 H5'' ADE T  19       0.882 -13.112 -40.136  1.00  0.00      TS   H  
ATOM   1306  P   GUA T  20      -0.778 -12.264 -43.638  1.00  0.00      TS   P  
ATOM   1307  O1P GUA T  20      -0.529 -11.212 -42.635  1.00  0.00      TS   O  
ATOM   1308  O2P GUA T  20      -1.954 -13.152 -43.443  1.00  0.00      TS   O  
ATOM   1309  C5' GUA T  20      -0.424 -10.266 -45.314  1.00  0.00      TS   C  
ATOM   1310  O5' GUA T  20      -0.904 -11.543 -45.033  1.00  0.00      TS   O  
ATOM   1311  C4' GUA T  20       0.512 -10.257 -46.486  1.00  0.00      TS   C  
ATOM   1312  O4' GUA T  20       1.641 -11.087 -46.322  1.00  0.00      TS   O  
ATOM   1313  C3' GUA T  20      -0.255 -10.761 -47.692  1.00  0.00      TS   C  
ATOM   1314  O3' GUA T  20      -0.969  -9.706 -48.343  1.00  0.00      TS   O  
ATOM   1315  C2' GUA T  20       0.932 -11.124 -48.520  1.00  0.00      TS   C  
ATOM   1316  C1' GUA T  20       1.980 -11.738 -47.503  1.00  0.00      TS   C  
ATOM   1317  N1  GUA T  20       4.860 -15.955 -47.433  1.00  0.00      TS   N  
ATOM   1318  C2  GUA T  20       5.253 -14.660 -47.699  1.00  0.00      TS   C  
ATOM   1319  N2  GUA T  20       6.520 -14.541 -48.070  1.00  0.00      TS   N  
ATOM   1320  N3  GUA T  20       4.407 -13.637 -47.714  1.00  0.00      TS   N  
ATOM   1321  C4  GUA T  20       3.108 -14.062 -47.380  1.00  0.00      TS   C  
ATOM   1322  C5  GUA T  20       2.599 -15.324 -47.109  1.00  0.00      TS   C  
ATOM   1323  C6  GUA T  20       3.507 -16.394 -47.014  1.00  0.00      TS   C  
ATOM   1324  O6  GUA T  20       3.160 -17.521 -46.754  1.00  0.00      TS   O  
ATOM   1325  N7  GUA T  20       1.266 -15.258 -46.859  1.00  0.00      TS   N  
ATOM   1326  C8  GUA T  20       0.947 -14.002 -47.023  1.00  0.00      TS   C  
ATOM   1327  N9  GUA T  20       2.006 -13.179 -47.273  1.00  0.00      TS   N  
ATOM   1328  H1  GUA T  20       5.504 -16.700 -47.655  1.00  0.00      TS   H  
ATOM   1329  H8  GUA T  20      -0.077 -13.645 -46.906  1.00  0.00      TS   H  
ATOM   1330  H1' GUA T  20       3.037 -11.392 -47.523  1.00  0.00      TS   H  
ATOM   1331  H2' GUA T  20       1.230 -10.169 -49.001  1.00  0.00      TS   H  
ATOM   1332  H21 GUA T  20       6.844 -13.595 -48.047  1.00  0.00      TS   H  
ATOM   1333  H3' GUA T  20      -0.824 -11.675 -47.419  1.00  0.00      TS   H  
ATOM   1334  H22 GUA T  20       7.241 -15.233 -48.075  1.00  0.00      TS   H  
ATOM   1335  H4' GUA T  20       0.900  -9.228 -46.646  1.00  0.00      TS   H  
ATOM   1336  H5' GUA T  20       0.100  -9.762 -44.474  1.00  0.00      TS   H  
ATOM   1337  H3T GUA T  20      -1.426 -10.050 -49.114  1.00  0.00      TS   H  
ATOM   1338 H2'' GUA T  20       0.659 -11.883 -49.285  1.00  0.00      TS   H  
ATOM   1339 H5'' GUA T  20      -1.272  -9.632 -45.649  1.00  0.00      TS   H  
TER   
END
