# Supplementary material for: CRISPR-Cas12a exploits R-loop asymmetry to form double-strand breaks
Source: eLife. 2020 Jun 10;9:e55143. doi: 10.7554/eLife.55143 (PMC7286691; doi:10.7554/eLife.55143)
Supplement: Figure 5—source data 2. [file elife-55143-fig5-data2.zip › Figure 5ΓÇöSource Data 2/Example_MD_trajectories/5prime_boundary/5prime_boundary_22.pdb]

ATOM      1  C5' CYT B   1      12.623  -8.286 -59.864  1.00  0.00      BS   C  
ATOM      2  O5' CYT B   1      11.404  -7.648 -59.335  1.00  0.00      BS   O  
ATOM      3  C4' CYT B   1      13.933  -7.548 -59.531  1.00  0.00      BS   C  
ATOM      4  O4' CYT B   1      13.954  -6.245 -60.164  1.00  0.00      BS   O  
ATOM      5  C3' CYT B   1      14.019  -7.192 -57.972  1.00  0.00      BS   C  
ATOM      6  O3' CYT B   1      15.426  -7.190 -57.441  1.00  0.00      BS   O  
ATOM      7  C2' CYT B   1      13.686  -5.708 -58.055  1.00  0.00      BS   C  
ATOM      8  C1' CYT B   1      14.471  -5.306 -59.298  1.00  0.00      BS   C  
ATOM      9  N1  CYT B   1      14.233  -3.964 -59.856  1.00  0.00      BS   N  
ATOM     10  C2  CYT B   1      15.288  -3.252 -60.476  1.00  0.00      BS   C  
ATOM     11  O2  CYT B   1      16.411  -3.809 -60.620  1.00  0.00      BS   O  
ATOM     12  N3  CYT B   1      15.057  -2.015 -61.015  1.00  0.00      BS   N  
ATOM     13  C4  CYT B   1      13.844  -1.493 -60.859  1.00  0.00      BS   C  
ATOM     14  N4  CYT B   1      13.589  -0.315 -61.395  1.00  0.00      BS   N  
ATOM     15  C5  CYT B   1      12.729  -2.156 -60.242  1.00  0.00      BS   C  
ATOM     16  C6  CYT B   1      13.000  -3.366 -59.686  1.00  0.00      BS   C  
ATOM     17  H5  CYT B   1      11.759  -1.665 -60.163  1.00  0.00      BS   H  
ATOM     18  H6  CYT B   1      12.188  -4.055 -59.450  1.00  0.00      BS   H  
ATOM     19  H1' CYT B   1      15.539  -5.446 -59.029  1.00  0.00      BS   H  
ATOM     20  H2' CYT B   1      13.887  -5.057 -57.177  1.00  0.00      BS   H  
ATOM     21  H3' CYT B   1      13.215  -7.628 -57.340  1.00  0.00      BS   H  
ATOM     22  H4' CYT B   1      14.842  -8.142 -59.770  1.00  0.00      BS   H  
ATOM     23  H41 CYT B   1      14.241  -0.053 -62.107  1.00  0.00      BS   H  
ATOM     24  H5' CYT B   1      12.590  -8.412 -60.967  1.00  0.00      BS   H  
ATOM     25  H42 CYT B   1      12.855   0.303 -61.116  1.00  0.00      BS   H  
ATOM     26  H5T CYT B   1      10.699  -7.773 -59.975  1.00  0.00      BS   H  
ATOM     27 H2'' CYT B   1      12.587  -5.609 -58.182  1.00  0.00      BS   H  
ATOM     28 H5'' CYT B   1      12.583  -9.299 -59.409  1.00  0.00      BS   H  
ATOM     29  P   THY B   2      15.900  -8.492 -56.703  1.00  0.00      BS   P  
ATOM     30  O1P THY B   2      17.270  -8.756 -57.242  1.00  0.00      BS   O  
ATOM     31  O2P THY B   2      14.946  -9.583 -56.835  1.00  0.00      BS   O  
ATOM     32  C5' THY B   2      15.291  -7.173 -54.475  1.00  0.00      BS   C  
ATOM     33  O5' THY B   2      16.110  -8.084 -55.217  1.00  0.00      BS   O  
ATOM     34  C4' THY B   2      15.147  -7.504 -52.998  1.00  0.00      BS   C  
ATOM     35  O4' THY B   2      14.813  -8.875 -52.780  1.00  0.00      BS   O  
ATOM     36  C3' THY B   2      16.490  -7.326 -52.170  1.00  0.00      BS   C  
ATOM     37  O3' THY B   2      16.401  -6.363 -51.156  1.00  0.00      BS   O  
ATOM     38  C2' THY B   2      16.720  -8.694 -51.532  1.00  0.00      BS   C  
ATOM     39  C1' THY B   2      15.239  -9.214 -51.467  1.00  0.00      BS   C  
ATOM     40  N1  THY B   2      15.076 -10.632 -51.135  1.00  0.00      BS   N  
ATOM     41  C2  THY B   2      13.793 -11.101 -51.033  1.00  0.00      BS   C  
ATOM     42  O2  THY B   2      12.821 -10.364 -51.115  1.00  0.00      BS   O  
ATOM     43  N3  THY B   2      13.672 -12.425 -50.787  1.00  0.00      BS   N  
ATOM     44  C4  THY B   2      14.704 -13.319 -50.496  1.00  0.00      BS   C  
ATOM     45  O4  THY B   2      14.481 -14.463 -50.186  1.00  0.00      BS   O  
ATOM     46  C5  THY B   2      16.008 -12.793 -50.605  1.00  0.00      BS   C  
ATOM     47  C5M THY B   2      17.105 -13.634 -50.212  1.00  0.00      BS   C  
ATOM     48  C6  THY B   2      16.176 -11.506 -50.984  1.00  0.00      BS   C  
ATOM     49  H3  THY B   2      12.758 -12.745 -50.501  1.00  0.00      BS   H  
ATOM     50  H6  THY B   2      17.174 -11.093 -51.127  1.00  0.00      BS   H  
ATOM     51  H1' THY B   2      14.711  -8.549 -50.751  1.00  0.00      BS   H  
ATOM     52  H2' THY B   2      17.294  -8.705 -50.581  1.00  0.00      BS   H  
ATOM     53  H3' THY B   2      17.380  -7.213 -52.826  1.00  0.00      BS   H  
ATOM     54  H4' THY B   2      14.287  -6.891 -52.653  1.00  0.00      BS   H  
ATOM     55  H5' THY B   2      14.261  -7.219 -54.887  1.00  0.00      BS   H  
ATOM     56  H51 THY B   2      16.895 -14.726 -50.204  1.00  0.00      BS   H  
ATOM     57  H52 THY B   2      17.213 -13.400 -49.132  1.00  0.00      BS   H  
ATOM     58  H53 THY B   2      18.049 -13.378 -50.736  1.00  0.00      BS   H  
ATOM     59 H2'' THY B   2      17.254  -9.377 -52.227  1.00  0.00      BS   H  
ATOM     60 H5'' THY B   2      15.673  -6.139 -54.619  1.00  0.00      BS   H  
ATOM     61  P   THY B   3      16.744  -4.828 -51.310  1.00  0.00      BS   P  
ATOM     62  O1P THY B   3      16.971  -4.460 -52.729  1.00  0.00      BS   O  
ATOM     63  O2P THY B   3      17.780  -4.463 -50.363  1.00  0.00      BS   O  
ATOM     64  C5' THY B   3      14.235  -4.101 -51.673  1.00  0.00      BS   C  
ATOM     65  O5' THY B   3      15.456  -4.107 -50.835  1.00  0.00      BS   O  
ATOM     66  C4' THY B   3      12.944  -4.495 -50.936  1.00  0.00      BS   C  
ATOM     67  O4' THY B   3      12.963  -5.872 -50.521  1.00  0.00      BS   O  
ATOM     68  C3' THY B   3      12.646  -3.724 -49.638  1.00  0.00      BS   C  
ATOM     69  O3' THY B   3      11.284  -3.472 -49.368  1.00  0.00      BS   O  
ATOM     70  C2' THY B   3      13.204  -4.607 -48.554  1.00  0.00      BS   C  
ATOM     71  C1' THY B   3      12.943  -6.017 -49.070  1.00  0.00      BS   C  
ATOM     72  N1  THY B   3      13.795  -7.129 -48.628  1.00  0.00      BS   N  
ATOM     73  C2  THY B   3      13.321  -8.302 -48.073  1.00  0.00      BS   C  
ATOM     74  O2  THY B   3      12.144  -8.500 -47.899  1.00  0.00      BS   O  
ATOM     75  N3  THY B   3      14.309  -9.228 -47.827  1.00  0.00      BS   N  
ATOM     76  C4  THY B   3      15.637  -9.019 -47.718  1.00  0.00      BS   C  
ATOM     77  O4  THY B   3      16.354  -9.865 -47.225  1.00  0.00      BS   O  
ATOM     78  C5  THY B   3      16.033  -7.714 -48.196  1.00  0.00      BS   C  
ATOM     79  C5M THY B   3      17.533  -7.369 -48.104  1.00  0.00      BS   C  
ATOM     80  C6  THY B   3      15.076  -6.831 -48.525  1.00  0.00      BS   C  
ATOM     81  H3  THY B   3      13.930 -10.055 -47.389  1.00  0.00      BS   H  
ATOM     82  H6  THY B   3      15.378  -5.848 -48.887  1.00  0.00      BS   H  
ATOM     83  H1' THY B   3      11.891  -6.292 -48.846  1.00  0.00      BS   H  
ATOM     84  H2' THY B   3      12.800  -4.488 -47.527  1.00  0.00      BS   H  
ATOM     85  H3' THY B   3      13.169  -2.752 -49.760  1.00  0.00      BS   H  
ATOM     86  H4' THY B   3      12.022  -4.350 -51.539  1.00  0.00      BS   H  
ATOM     87  H5' THY B   3      14.345  -4.885 -52.454  1.00  0.00      BS   H  
ATOM     88  H51 THY B   3      18.199  -8.248 -48.240  1.00  0.00      BS   H  
ATOM     89  H52 THY B   3      17.630  -6.978 -47.069  1.00  0.00      BS   H  
ATOM     90  H53 THY B   3      17.852  -6.647 -48.886  1.00  0.00      BS   H  
ATOM     91 H2'' THY B   3      14.306  -4.490 -48.479  1.00  0.00      BS   H  
ATOM     92 H5'' THY B   3      14.032  -3.184 -52.267  1.00  0.00      BS   H  
ATOM     93  P   ADE B   4      10.733  -2.272 -48.490  1.00  0.00      BS   P  
ATOM     94  O1P ADE B   4      10.146  -1.197 -49.339  1.00  0.00      BS   O  
ATOM     95  O2P ADE B   4      11.761  -1.900 -47.474  1.00  0.00      BS   O  
ATOM     96  C5' ADE B   4       8.319  -3.223 -48.391  1.00  0.00      BS   C  
ATOM     97  O5' ADE B   4       9.500  -2.926 -47.602  1.00  0.00      BS   O  
ATOM     98  C4' ADE B   4       7.302  -4.143 -47.752  1.00  0.00      BS   C  
ATOM     99  O4' ADE B   4       8.089  -5.293 -47.264  1.00  0.00      BS   O  
ATOM    100  C3' ADE B   4       6.598  -3.611 -46.535  1.00  0.00      BS   C  
ATOM    101  O3' ADE B   4       5.309  -4.258 -46.414  1.00  0.00      BS   O  
ATOM    102  C2' ADE B   4       7.543  -3.882 -45.412  1.00  0.00      BS   C  
ATOM    103  C1' ADE B   4       8.136  -5.328 -45.860  1.00  0.00      BS   C  
ATOM    104  N1  ADE B   4      11.470  -8.902 -44.477  1.00  0.00      BS   N  
ATOM    105  C2  ADE B   4      10.192  -8.972 -44.725  1.00  0.00      BS   C  
ATOM    106  N3  ADE B   4       9.425  -7.993 -45.167  1.00  0.00      BS   N  
ATOM    107  C4  ADE B   4      10.045  -6.785 -45.148  1.00  0.00      BS   C  
ATOM    108  C5  ADE B   4      11.386  -6.610 -44.962  1.00  0.00      BS   C  
ATOM    109  C6  ADE B   4      12.137  -7.731 -44.589  1.00  0.00      BS   C  
ATOM    110  N6  ADE B   4      13.466  -7.639 -44.272  1.00  0.00      BS   N  
ATOM    111  N7  ADE B   4      11.698  -5.272 -45.064  1.00  0.00      BS   N  
ATOM    112  C8  ADE B   4      10.584  -4.650 -45.377  1.00  0.00      BS   C  
ATOM    113  N9  ADE B   4       9.520  -5.526 -45.510  1.00  0.00      BS   N  
ATOM    114  H2  ADE B   4       9.807  -9.989 -44.659  1.00  0.00      BS   H  
ATOM    115  H8  ADE B   4      10.569  -3.600 -45.670  1.00  0.00      BS   H  
ATOM    116  H1' ADE B   4       7.490  -6.156 -45.499  1.00  0.00      BS   H  
ATOM    117  H2' ADE B   4       7.107  -3.976 -44.395  1.00  0.00      BS   H  
ATOM    118  H3' ADE B   4       6.483  -2.535 -46.787  1.00  0.00      BS   H  
ATOM    119  H4' ADE B   4       6.594  -4.405 -48.567  1.00  0.00      BS   H  
ATOM    120  H5' ADE B   4       8.536  -3.728 -49.356  1.00  0.00      BS   H  
ATOM    121  H61 ADE B   4      13.872  -6.726 -44.253  1.00  0.00      BS   H  
ATOM    122  H62 ADE B   4      13.968  -8.458 -43.995  1.00  0.00      BS   H  
ATOM    123 H2'' ADE B   4       8.380  -3.150 -45.427  1.00  0.00      BS   H  
ATOM    124 H5'' ADE B   4       7.870  -2.265 -48.729  1.00  0.00      BS   H  
ATOM    125  P   THY B   5       4.363  -3.859 -45.307  1.00  0.00      BS   P  
ATOM    126  O1P THY B   5       2.979  -3.669 -45.909  1.00  0.00      BS   O  
ATOM    127  O2P THY B   5       4.906  -2.601 -44.718  1.00  0.00      BS   O  
ATOM    128  C5' THY B   5       3.991  -6.311 -44.487  1.00  0.00      BS   C  
ATOM    129  O5' THY B   5       4.473  -4.955 -44.211  1.00  0.00      BS   O  
ATOM    130  C4' THY B   5       4.444  -7.384 -43.496  1.00  0.00      BS   C  
ATOM    131  O4' THY B   5       5.856  -7.436 -43.420  1.00  0.00      BS   O  
ATOM    132  C3' THY B   5       4.038  -7.069 -42.045  1.00  0.00      BS   C  
ATOM    133  O3' THY B   5       3.704  -8.228 -41.229  1.00  0.00      BS   O  
ATOM    134  C2' THY B   5       5.231  -6.359 -41.467  1.00  0.00      BS   C  
ATOM    135  C1' THY B   5       6.266  -7.312 -42.039  1.00  0.00      BS   C  
ATOM    136  N1  THY B   5       7.666  -6.929 -41.922  1.00  0.00      BS   N  
ATOM    137  C2  THY B   5       8.646  -7.854 -41.699  1.00  0.00      BS   C  
ATOM    138  O2  THY B   5       8.394  -9.004 -41.706  1.00  0.00      BS   O  
ATOM    139  N3  THY B   5       9.916  -7.409 -41.631  1.00  0.00      BS   N  
ATOM    140  C4  THY B   5      10.337  -6.104 -41.853  1.00  0.00      BS   C  
ATOM    141  O4  THY B   5      11.512  -5.792 -41.685  1.00  0.00      BS   O  
ATOM    142  C5  THY B   5       9.261  -5.165 -42.062  1.00  0.00      BS   C  
ATOM    143  C5M THY B   5       9.595  -3.726 -42.250  1.00  0.00      BS   C  
ATOM    144  C6  THY B   5       7.999  -5.639 -42.151  1.00  0.00      BS   C  
ATOM    145  H3  THY B   5      10.611  -8.094 -41.368  1.00  0.00      BS   H  
ATOM    146  H6  THY B   5       7.244  -4.986 -42.588  1.00  0.00      BS   H  
ATOM    147  H1' THY B   5       6.103  -8.215 -41.413  1.00  0.00      BS   H  
ATOM    148  H2' THY B   5       5.211  -6.340 -40.356  1.00  0.00      BS   H  
ATOM    149  H3' THY B   5       3.129  -6.452 -42.211  1.00  0.00      BS   H  
ATOM    150  H4' THY B   5       4.136  -8.414 -43.779  1.00  0.00      BS   H  
ATOM    151  H5' THY B   5       4.442  -6.590 -45.463  1.00  0.00      BS   H  
ATOM    152  H51 THY B   5       8.681  -3.108 -42.375  1.00  0.00      BS   H  
ATOM    153  H52 THY B   5      10.273  -3.511 -43.104  1.00  0.00      BS   H  
ATOM    154  H53 THY B   5      10.215  -3.283 -41.442  1.00  0.00      BS   H  
ATOM    155 H2'' THY B   5       5.361  -5.324 -41.849  1.00  0.00      BS   H  
ATOM    156 H5'' THY B   5       2.886  -6.408 -44.528  1.00  0.00      BS   H  
ATOM    157  P   ADE B   6       2.462  -8.054 -40.298  1.00  0.00      BS   P  
ATOM    158  O1P ADE B   6       1.206  -8.147 -41.137  1.00  0.00      BS   O  
ATOM    159  O2P ADE B   6       2.727  -6.877 -39.455  1.00  0.00      BS   O  
ATOM    160  C5' ADE B   6       2.769 -10.659 -39.944  1.00  0.00      BS   C  
ATOM    161  O5' ADE B   6       2.468  -9.319 -39.408  1.00  0.00      BS   O  
ATOM    162  C4' ADE B   6       3.624 -11.600 -39.082  1.00  0.00      BS   C  
ATOM    163  O4' ADE B   6       5.038 -11.261 -39.070  1.00  0.00      BS   O  
ATOM    164  C3' ADE B   6       3.252 -11.812 -37.664  1.00  0.00      BS   C  
ATOM    165  O3' ADE B   6       3.163 -13.172 -37.222  1.00  0.00      BS   O  
ATOM    166  C2' ADE B   6       4.248 -10.958 -36.910  1.00  0.00      BS   C  
ATOM    167  C1' ADE B   6       5.522 -11.028 -37.743  1.00  0.00      BS   C  
ATOM    168  N1  ADE B   6      10.145  -8.807 -36.994  1.00  0.00      BS   N  
ATOM    169  C2  ADE B   6       9.665 -10.075 -36.936  1.00  0.00      BS   C  
ATOM    170  N3  ADE B   6       8.421 -10.537 -37.080  1.00  0.00      BS   N  
ATOM    171  C4  ADE B   6       7.657  -9.585 -37.576  1.00  0.00      BS   C  
ATOM    172  C5  ADE B   6       8.021  -8.312 -37.998  1.00  0.00      BS   C  
ATOM    173  C6  ADE B   6       9.330  -7.914 -37.631  1.00  0.00      BS   C  
ATOM    174  N6  ADE B   6       9.839  -6.789 -38.084  1.00  0.00      BS   N  
ATOM    175  N7  ADE B   6       6.864  -7.656 -38.502  1.00  0.00      BS   N  
ATOM    176  C8  ADE B   6       5.969  -8.603 -38.471  1.00  0.00      BS   C  
ATOM    177  N9  ADE B   6       6.350  -9.755 -37.883  1.00  0.00      BS   N  
ATOM    178  H2  ADE B   6      10.344 -10.743 -36.406  1.00  0.00      BS   H  
ATOM    179  H8  ADE B   6       4.956  -8.433 -38.836  1.00  0.00      BS   H  
ATOM    180  H1' ADE B   6       6.225 -11.872 -37.581  1.00  0.00      BS   H  
ATOM    181  H2' ADE B   6       4.486 -11.208 -35.854  1.00  0.00      BS   H  
ATOM    182  H3' ADE B   6       2.254 -11.351 -37.505  1.00  0.00      BS   H  
ATOM    183  H4' ADE B   6       3.639 -12.590 -39.584  1.00  0.00      BS   H  
ATOM    184  H5' ADE B   6       3.197 -10.595 -40.967  1.00  0.00      BS   H  
ATOM    185  H61 ADE B   6       9.214  -6.063 -38.374  1.00  0.00      BS   H  
ATOM    186  H62 ADE B   6      10.826  -6.673 -38.200  1.00  0.00      BS   H  
ATOM    187 H2'' ADE B   6       3.811  -9.948 -36.760  1.00  0.00      BS   H  
ATOM    188 H5'' ADE B   6       1.855 -11.243 -40.185  1.00  0.00      BS   H  
ATOM    189  P   THY B   7       2.402 -13.517 -35.866  1.00  0.00      BS   P  
ATOM    190  O1P THY B   7       2.077 -14.958 -35.874  1.00  0.00      BS   O  
ATOM    191  O2P THY B   7       1.280 -12.530 -35.612  1.00  0.00      BS   O  
ATOM    192  C5' THY B   7       4.666 -14.185 -34.928  1.00  0.00      BS   C  
ATOM    193  O5' THY B   7       3.582 -13.215 -34.875  1.00  0.00      BS   O  
ATOM    194  C4' THY B   7       5.781 -13.813 -33.878  1.00  0.00      BS   C  
ATOM    195  O4' THY B   7       6.531 -12.564 -34.217  1.00  0.00      BS   O  
ATOM    196  C3' THY B   7       5.266 -13.520 -32.468  1.00  0.00      BS   C  
ATOM    197  O3' THY B   7       6.046 -14.064 -31.440  1.00  0.00      BS   O  
ATOM    198  C2' THY B   7       5.294 -11.995 -32.376  1.00  0.00      BS   C  
ATOM    199  C1' THY B   7       6.588 -11.695 -33.044  1.00  0.00      BS   C  
ATOM    200  N1  THY B   7       6.827 -10.289 -33.427  1.00  0.00      BS   N  
ATOM    201  C2  THY B   7       8.096  -9.879 -33.642  1.00  0.00      BS   C  
ATOM    202  O2  THY B   7       9.085 -10.607 -33.604  1.00  0.00      BS   O  
ATOM    203  N3  THY B   7       8.178  -8.474 -33.850  1.00  0.00      BS   N  
ATOM    204  C4  THY B   7       7.184  -7.670 -34.215  1.00  0.00      BS   C  
ATOM    205  O4  THY B   7       7.388  -6.501 -34.435  1.00  0.00      BS   O  
ATOM    206  C5  THY B   7       5.875  -8.277 -34.287  1.00  0.00      BS   C  
ATOM    207  C5M THY B   7       4.791  -7.458 -34.910  1.00  0.00      BS   C  
ATOM    208  C6  THY B   7       5.788  -9.547 -33.917  1.00  0.00      BS   C  
ATOM    209  H3  THY B   7       9.078  -8.020 -33.780  1.00  0.00      BS   H  
ATOM    210  H6  THY B   7       4.812 -10.024 -34.011  1.00  0.00      BS   H  
ATOM    211  H1' THY B   7       7.432 -12.008 -32.394  1.00  0.00      BS   H  
ATOM    212  H2' THY B   7       5.353 -11.642 -31.324  1.00  0.00      BS   H  
ATOM    213  H3' THY B   7       4.209 -13.837 -32.338  1.00  0.00      BS   H  
ATOM    214  H4' THY B   7       6.540 -14.625 -33.834  1.00  0.00      BS   H  
ATOM    215  H5' THY B   7       5.256 -14.248 -35.868  1.00  0.00      BS   H  
ATOM    216  H51 THY B   7       4.310  -7.927 -35.795  1.00  0.00      BS   H  
ATOM    217  H52 THY B   7       4.961  -6.435 -35.309  1.00  0.00      BS   H  
ATOM    218  H53 THY B   7       3.990  -7.319 -34.152  1.00  0.00      BS   H  
ATOM    219 H2'' THY B   7       4.410 -11.585 -32.910  1.00  0.00      BS   H  
ATOM    220 H5'' THY B   7       4.229 -15.188 -34.733  1.00  0.00      BS   H  
ATOM    221  P   ADE B   8       5.642 -14.259 -29.970  1.00  0.00      BS   P  
ATOM    222  O1P ADE B   8       6.032 -15.552 -29.496  1.00  0.00      BS   O  
ATOM    223  O2P ADE B   8       4.199 -14.024 -29.932  1.00  0.00      BS   O  
ATOM    224  C5' ADE B   8       7.960 -13.528 -29.075  1.00  0.00      BS   C  
ATOM    225  O5' ADE B   8       6.523 -13.170 -29.197  1.00  0.00      BS   O  
ATOM    226  C4' ADE B   8       8.834 -12.390 -28.452  1.00  0.00      BS   C  
ATOM    227  O4' ADE B   8       8.800 -11.223 -29.302  1.00  0.00      BS   O  
ATOM    228  C3' ADE B   8       8.506 -12.009 -27.020  1.00  0.00      BS   C  
ATOM    229  O3' ADE B   8       9.792 -11.887 -26.303  1.00  0.00      BS   O  
ATOM    230  C2' ADE B   8       7.809 -10.626 -27.207  1.00  0.00      BS   C  
ATOM    231  C1' ADE B   8       8.456 -10.167 -28.483  1.00  0.00      BS   C  
ATOM    232  N1  ADE B   8       8.428  -5.652 -30.915  1.00  0.00      BS   N  
ATOM    233  C2  ADE B   8       9.354  -6.180 -30.168  1.00  0.00      BS   C  
ATOM    234  N3  ADE B   8       9.345  -7.398 -29.621  1.00  0.00      BS   N  
ATOM    235  C4  ADE B   8       8.131  -8.005 -29.816  1.00  0.00      BS   C  
ATOM    236  C5  ADE B   8       7.056  -7.517 -30.501  1.00  0.00      BS   C  
ATOM    237  C6  ADE B   8       7.199  -6.224 -31.044  1.00  0.00      BS   C  
ATOM    238  N6  ADE B   8       6.233  -5.478 -31.676  1.00  0.00      BS   N  
ATOM    239  N7  ADE B   8       6.078  -8.443 -30.608  1.00  0.00      BS   N  
ATOM    240  C8  ADE B   8       6.461  -9.466 -29.836  1.00  0.00      BS   C  
ATOM    241  N9  ADE B   8       7.724  -9.225 -29.277  1.00  0.00      BS   N  
ATOM    242  H2  ADE B   8      10.274  -5.614 -30.021  1.00  0.00      BS   H  
ATOM    243  H8  ADE B   8       5.964 -10.431 -29.744  1.00  0.00      BS   H  
ATOM    244  H1' ADE B   8       9.413  -9.701 -28.164  1.00  0.00      BS   H  
ATOM    245  H2' ADE B   8       8.036  -9.945 -26.360  1.00  0.00      BS   H  
ATOM    246  H3' ADE B   8       7.876 -12.833 -26.621  1.00  0.00      BS   H  
ATOM    247  H4' ADE B   8       9.896 -12.714 -28.474  1.00  0.00      BS   H  
ATOM    248  H5' ADE B   8       8.448 -13.758 -30.046  1.00  0.00      BS   H  
ATOM    249  H61 ADE B   8       5.302  -5.708 -31.394  1.00  0.00      BS   H  
ATOM    250  H62 ADE B   8       6.354  -4.543 -32.009  1.00  0.00      BS   H  
ATOM    251 H2'' ADE B   8       6.732 -10.850 -27.367  1.00  0.00      BS   H  
ATOM    252 H5'' ADE B   8       8.075 -14.452 -28.469  1.00  0.00      BS   H  
ATOM    253  P   THY B   9       9.676 -11.523 -24.809  1.00  0.00      BS   P  
ATOM    254  O1P THY B   9      10.516 -12.520 -24.034  1.00  0.00      BS   O  
ATOM    255  O2P THY B   9       8.251 -11.381 -24.439  1.00  0.00      BS   O  
ATOM    256  C5' THY B   9      11.516  -9.732 -25.272  1.00  0.00      BS   C  
ATOM    257  O5' THY B   9      10.281 -10.087 -24.666  1.00  0.00      BS   O  
ATOM    258  C4' THY B   9      11.746  -8.230 -25.338  1.00  0.00      BS   C  
ATOM    259  O4' THY B   9      10.849  -7.637 -26.282  1.00  0.00      BS   O  
ATOM    260  C3' THY B   9      11.395  -7.448 -24.033  1.00  0.00      BS   C  
ATOM    261  O3' THY B   9      12.445  -6.568 -23.517  1.00  0.00      BS   O  
ATOM    262  C2' THY B   9      10.115  -6.743 -24.233  1.00  0.00      BS   C  
ATOM    263  C1' THY B   9      10.364  -6.421 -25.735  1.00  0.00      BS   C  
ATOM    264  N1  THY B   9       9.168  -6.077 -26.504  1.00  0.00      BS   N  
ATOM    265  C2  THY B   9       9.152  -4.811 -27.001  1.00  0.00      BS   C  
ATOM    266  O2  THY B   9      10.070  -4.048 -26.792  1.00  0.00      BS   O  
ATOM    267  N3  THY B   9       8.017  -4.444 -27.650  1.00  0.00      BS   N  
ATOM    268  C4  THY B   9       6.842  -5.182 -27.733  1.00  0.00      BS   C  
ATOM    269  O4  THY B   9       5.869  -4.677 -28.289  1.00  0.00      BS   O  
ATOM    270  C5  THY B   9       6.950  -6.536 -27.107  1.00  0.00      BS   C  
ATOM    271  C5M THY B   9       5.738  -7.273 -27.019  1.00  0.00      BS   C  
ATOM    272  C6  THY B   9       8.086  -6.915 -26.493  1.00  0.00      BS   C  
ATOM    273  H3  THY B   9       8.201  -3.577 -28.136  1.00  0.00      BS   H  
ATOM    274  H6  THY B   9       8.260  -7.899 -26.060  1.00  0.00      BS   H  
ATOM    275  H1' THY B   9      11.281  -5.793 -25.767  1.00  0.00      BS   H  
ATOM    276  H2' THY B   9      10.010  -5.752 -23.741  1.00  0.00      BS   H  
ATOM    277  H3' THY B   9      11.277  -8.251 -23.275  1.00  0.00      BS   H  
ATOM    278  H4' THY B   9      12.784  -7.955 -25.623  1.00  0.00      BS   H  
ATOM    279  H5' THY B   9      11.595 -10.098 -26.319  1.00  0.00      BS   H  
ATOM    280  H51 THY B   9       6.006  -8.321 -26.760  1.00  0.00      BS   H  
ATOM    281  H52 THY B   9       5.117  -7.298 -27.940  1.00  0.00      BS   H  
ATOM    282  H53 THY B   9       5.000  -6.973 -26.245  1.00  0.00      BS   H  
ATOM    283 H2'' THY B   9       9.226  -7.390 -24.079  1.00  0.00      BS   H  
ATOM    284 H5'' THY B   9      12.313 -10.268 -24.715  1.00  0.00      BS   H  
ATOM    285  P   ADE B  10      12.753  -6.499 -22.013  1.00  0.00      BS   P  
ATOM    286  O1P ADE B  10      13.878  -7.448 -21.803  1.00  0.00      BS   O  
ATOM    287  O2P ADE B  10      11.514  -6.535 -21.165  1.00  0.00      BS   O  
ATOM    288  C5' ADE B  10      14.426  -4.660 -22.667  1.00  0.00      BS   C  
ATOM    289  O5' ADE B  10      13.270  -5.001 -21.875  1.00  0.00      BS   O  
ATOM    290  C4' ADE B  10      14.463  -3.252 -23.240  1.00  0.00      BS   C  
ATOM    291  O4' ADE B  10      13.216  -2.996 -24.019  1.00  0.00      BS   O  
ATOM    292  C3' ADE B  10      14.453  -2.198 -22.180  1.00  0.00      BS   C  
ATOM    293  O3' ADE B  10      15.175  -0.973 -22.505  1.00  0.00      BS   O  
ATOM    294  C2' ADE B  10      12.992  -1.780 -22.050  1.00  0.00      BS   C  
ATOM    295  C1' ADE B  10      12.472  -1.891 -23.467  1.00  0.00      BS   C  
ATOM    296  N1  ADE B  10       8.044  -0.935 -25.800  1.00  0.00      BS   N  
ATOM    297  C2  ADE B  10       9.310  -0.504 -25.969  1.00  0.00      BS   C  
ATOM    298  N3  ADE B  10      10.422  -0.910 -25.435  1.00  0.00      BS   N  
ATOM    299  C4  ADE B  10      10.203  -1.798 -24.489  1.00  0.00      BS   C  
ATOM    300  C5  ADE B  10       9.010  -2.426 -24.254  1.00  0.00      BS   C  
ATOM    301  C6  ADE B  10       7.862  -2.040 -25.043  1.00  0.00      BS   C  
ATOM    302  N6  ADE B  10       6.656  -2.638 -24.961  1.00  0.00      BS   N  
ATOM    303  N7  ADE B  10       9.153  -3.338 -23.188  1.00  0.00      BS   N  
ATOM    304  C8  ADE B  10      10.380  -3.237 -22.845  1.00  0.00      BS   C  
ATOM    305  N9  ADE B  10      11.065  -2.234 -23.578  1.00  0.00      BS   N  
ATOM    306  H2  ADE B  10       9.395   0.316 -26.682  1.00  0.00      BS   H  
ATOM    307  H8  ADE B  10      10.743  -3.819 -21.999  1.00  0.00      BS   H  
ATOM    308  H1' ADE B  10      12.769  -0.937 -23.951  1.00  0.00      BS   H  
ATOM    309  H2' ADE B  10      12.856  -0.772 -21.602  1.00  0.00      BS   H  
ATOM    310  H3' ADE B  10      14.683  -2.681 -21.206  1.00  0.00      BS   H  
ATOM    311  H4' ADE B  10      15.343  -3.022 -23.878  1.00  0.00      BS   H  
ATOM    312  H5' ADE B  10      14.515  -5.304 -23.567  1.00  0.00      BS   H  
ATOM    313  H61 ADE B  10       6.362  -3.160 -24.162  1.00  0.00      BS   H  
ATOM    314  H62 ADE B  10       6.002  -2.289 -25.631  1.00  0.00      BS   H  
ATOM    315 H2'' ADE B  10      12.436  -2.379 -21.298  1.00  0.00      BS   H  
ATOM    316 H5'' ADE B  10      15.327  -4.820 -22.038  1.00  0.00      BS   H  
ATOM    317  P   CYT B  11      16.470  -0.677 -21.609  1.00  0.00      BS   P  
ATOM    318  O1P CYT B  11      17.286  -1.929 -21.614  1.00  0.00      BS   O  
ATOM    319  O2P CYT B  11      15.943  -0.207 -20.319  1.00  0.00      BS   O  
ATOM    320  C5' CYT B  11      17.628   0.231 -23.750  1.00  0.00      BS   C  
ATOM    321  O5' CYT B  11      17.212   0.466 -22.381  1.00  0.00      BS   O  
ATOM    322  C4' CYT B  11      18.942   0.996 -24.246  1.00  0.00      BS   C  
ATOM    323  O4' CYT B  11      18.794   2.447 -23.999  1.00  0.00      BS   O  
ATOM    324  C3' CYT B  11      20.266   0.541 -23.539  1.00  0.00      BS   C  
ATOM    325  O3' CYT B  11      21.452   0.636 -24.368  1.00  0.00      BS   O  
ATOM    326  C2' CYT B  11      20.381   1.620 -22.423  1.00  0.00      BS   C  
ATOM    327  C1' CYT B  11      19.783   2.906 -23.046  1.00  0.00      BS   C  
ATOM    328  N1  CYT B  11      19.305   3.815 -22.090  1.00  0.00      BS   N  
ATOM    329  C2  CYT B  11      19.947   5.037 -21.749  1.00  0.00      BS   C  
ATOM    330  O2  CYT B  11      21.016   5.381 -22.313  1.00  0.00      BS   O  
ATOM    331  N3  CYT B  11      19.400   5.871 -20.813  1.00  0.00      BS   N  
ATOM    332  C4  CYT B  11      18.218   5.637 -20.222  1.00  0.00      BS   C  
ATOM    333  N4  CYT B  11      17.656   6.540 -19.386  1.00  0.00      BS   N  
ATOM    334  C5  CYT B  11      17.453   4.507 -20.638  1.00  0.00      BS   C  
ATOM    335  C6  CYT B  11      18.054   3.648 -21.508  1.00  0.00      BS   C  
ATOM    336  H5  CYT B  11      16.483   4.352 -20.164  1.00  0.00      BS   H  
ATOM    337  H6  CYT B  11      17.534   2.791 -21.934  1.00  0.00      BS   H  
ATOM    338  H1' CYT B  11      20.542   3.364 -23.714  1.00  0.00      BS   H  
ATOM    339  H2' CYT B  11      21.389   1.869 -22.027  1.00  0.00      BS   H  
ATOM    340  H3' CYT B  11      20.043  -0.448 -23.084  1.00  0.00      BS   H  
ATOM    341  H4' CYT B  11      19.128   0.759 -25.315  1.00  0.00      BS   H  
ATOM    342  H41 CYT B  11      18.228   7.300 -19.080  1.00  0.00      BS   H  
ATOM    343  H5' CYT B  11      16.808   0.544 -24.432  1.00  0.00      BS   H  
ATOM    344  H42 CYT B  11      16.807   6.393 -18.879  1.00  0.00      BS   H  
ATOM    345 H2'' CYT B  11      19.685   1.362 -21.597  1.00  0.00      BS   H  
ATOM    346 H5'' CYT B  11      17.803  -0.846 -23.956  1.00  0.00      BS   H  
ATOM    347  P   GUA B  12      21.899  -0.708 -25.130  1.00  0.00      BS   P  
ATOM    348  O1P GUA B  12      22.531  -1.666 -24.228  1.00  0.00      BS   O  
ATOM    349  O2P GUA B  12      22.730  -0.256 -26.242  1.00  0.00      BS   O  
ATOM    350  C5' GUA B  12      20.652  -2.890 -26.096  1.00  0.00      BS   C  
ATOM    351  O5' GUA B  12      20.664  -1.425 -25.714  1.00  0.00      BS   O  
ATOM    352  C4' GUA B  12      19.705  -3.130 -27.286  1.00  0.00      BS   C  
ATOM    353  O4' GUA B  12      18.355  -2.673 -26.984  1.00  0.00      BS   O  
ATOM    354  C3' GUA B  12      20.149  -2.361 -28.495  1.00  0.00      BS   C  
ATOM    355  O3' GUA B  12      20.263  -3.174 -29.706  1.00  0.00      BS   O  
ATOM    356  C2' GUA B  12      19.131  -1.217 -28.606  1.00  0.00      BS   C  
ATOM    357  C1' GUA B  12      17.860  -1.919 -28.116  1.00  0.00      BS   C  
ATOM    358  N1  GUA B  12      12.925  -1.100 -27.114  1.00  0.00      BS   N  
ATOM    359  C2  GUA B  12      13.578  -2.260 -27.357  1.00  0.00      BS   C  
ATOM    360  N2  GUA B  12      12.784  -3.302 -27.423  1.00  0.00      BS   N  
ATOM    361  N3  GUA B  12      14.900  -2.392 -27.451  1.00  0.00      BS   N  
ATOM    362  C4  GUA B  12      15.486  -1.170 -27.390  1.00  0.00      BS   C  
ATOM    363  C5  GUA B  12      14.948   0.036 -27.025  1.00  0.00      BS   C  
ATOM    364  C6  GUA B  12      13.546   0.144 -26.829  1.00  0.00      BS   C  
ATOM    365  O6  GUA B  12      12.989   1.213 -26.553  1.00  0.00      BS   O  
ATOM    366  N7  GUA B  12      15.922   1.017 -27.210  1.00  0.00      BS   N  
ATOM    367  C8  GUA B  12      17.012   0.428 -27.609  1.00  0.00      BS   C  
ATOM    368  N9  GUA B  12      16.818  -0.922 -27.707  1.00  0.00      BS   N  
ATOM    369  H1  GUA B  12      12.010  -1.191 -26.697  1.00  0.00      BS   H  
ATOM    370  H8  GUA B  12      17.956   0.892 -27.897  1.00  0.00      BS   H  
ATOM    371  H1' GUA B  12      17.403  -2.639 -28.829  1.00  0.00      BS   H  
ATOM    372  H2' GUA B  12      19.128  -0.831 -29.647  1.00  0.00      BS   H  
ATOM    373  H21 GUA B  12      13.074  -4.205 -27.743  1.00  0.00      BS   H  
ATOM    374  H3' GUA B  12      21.144  -1.993 -28.165  1.00  0.00      BS   H  
ATOM    375  H22 GUA B  12      11.810  -3.153 -27.263  1.00  0.00      BS   H  
ATOM    376  H4' GUA B  12      19.734  -4.191 -27.616  1.00  0.00      BS   H  
ATOM    377  H5' GUA B  12      20.288  -3.499 -25.241  1.00  0.00      BS   H  
ATOM    378  H3T GUA B  12      20.573  -2.603 -30.413  1.00  0.00      BS   H  
ATOM    379 H2'' GUA B  12      19.460  -0.445 -27.878  1.00  0.00      BS   H  
ATOM    380 H5'' GUA B  12      21.672  -3.144 -26.454  1.00  0.00      BS   H  
TER   
ATOM    381  C5' GUA R  11      13.826   2.313 -20.188  1.00  0.00      R    C  
ATOM    382  O5' GUA R  11      13.564   0.917 -19.995  1.00  0.00      R    O  
ATOM    383  C4' GUA R  11      12.832   3.036 -21.070  1.00  0.00      R    C  
ATOM    384  O4' GUA R  11      12.380   2.149 -22.132  1.00  0.00      R    O  
ATOM    385  C3' GUA R  11      11.520   3.620 -20.469  1.00  0.00      R    C  
ATOM    386  O3' GUA R  11      11.828   4.781 -19.628  1.00  0.00      R    O  
ATOM    387  C2' GUA R  11      10.768   3.896 -21.781  1.00  0.00      R    C  
ATOM    388  O2' GUA R  11      11.328   4.947 -22.532  1.00  0.00      R    O  
ATOM    389  C1' GUA R  11      11.068   2.599 -22.522  1.00  0.00      R    C  
ATOM    390  N1  GUA R  11       6.150   1.599 -23.337  1.00  0.00      R    N  
ATOM    391  C2  GUA R  11       6.956   2.566 -23.863  1.00  0.00      R    C  
ATOM    392  N2  GUA R  11       6.298   3.448 -24.671  1.00  0.00      R    N  
ATOM    393  N3  GUA R  11       8.200   2.781 -23.403  1.00  0.00      R    N  
ATOM    394  C4  GUA R  11       8.711   1.731 -22.693  1.00  0.00      R    C  
ATOM    395  C5  GUA R  11       8.045   0.640 -22.193  1.00  0.00      R    C  
ATOM    396  C6  GUA R  11       6.662   0.484 -22.551  1.00  0.00      R    C  
ATOM    397  O6  GUA R  11       5.948  -0.490 -22.186  1.00  0.00      R    O  
ATOM    398  N7  GUA R  11       8.890  -0.192 -21.439  1.00  0.00      R    N  
ATOM    399  C8  GUA R  11      10.077   0.495 -21.486  1.00  0.00      R    C  
ATOM    400  N9  GUA R  11      10.027   1.602 -22.238  1.00  0.00      R    N  
ATOM    401  H1  GUA R  11       5.189   1.526 -23.639  1.00  0.00      R    H  
ATOM    402  H8  GUA R  11      10.929   0.014 -21.008  1.00  0.00      R    H  
ATOM    403  H1' GUA R  11      11.022   2.703 -23.627  1.00  0.00      R    H  
ATOM    404  H2' GUA R  11      10.644   5.452 -22.978  1.00  0.00      R    H  
ATOM    405  H21 GUA R  11       5.359   3.303 -24.984  1.00  0.00      R    H  
ATOM    406  H3' GUA R  11      11.134   2.722 -19.942  1.00  0.00      R    H  
ATOM    407  H22 GUA R  11       6.900   4.222 -24.867  1.00  0.00      R    H  
ATOM    408  H4' GUA R  11      13.240   3.957 -21.538  1.00  0.00      R    H  
ATOM    409  H5' GUA R  11      14.772   2.428 -20.759  1.00  0.00      R    H  
ATOM    410  H5T GUA R  11      14.386   0.423 -20.026  1.00  0.00      R    H  
ATOM    411 H2'' GUA R  11       9.701   4.142 -21.592  1.00  0.00      R    H  
ATOM    412 H5'' GUA R  11      13.807   2.820 -19.200  1.00  0.00      R    H  
ATOM    413  P   CYT R  12      11.147   5.181 -18.271  1.00  0.00      R    P  
ATOM    414  O1P CYT R  12      12.100   6.064 -17.587  1.00  0.00      R    O  
ATOM    415  O2P CYT R  12      10.769   3.971 -17.549  1.00  0.00      R    O  
ATOM    416  C5' CYT R  12       9.836   7.088 -19.638  1.00  0.00      R    C  
ATOM    417  O5' CYT R  12       9.873   6.099 -18.602  1.00  0.00      R    O  
ATOM    418  C4' CYT R  12       8.370   7.128 -20.178  1.00  0.00      R    C  
ATOM    419  O4' CYT R  12       8.154   6.018 -21.026  1.00  0.00      R    O  
ATOM    420  C3' CYT R  12       7.254   7.102 -19.114  1.00  0.00      R    C  
ATOM    421  O3' CYT R  12       6.991   8.420 -18.691  1.00  0.00      R    O  
ATOM    422  C2' CYT R  12       6.128   6.408 -19.904  1.00  0.00      R    C  
ATOM    423  O2' CYT R  12       5.331   7.397 -20.609  1.00  0.00      R    O  
ATOM    424  C1' CYT R  12       6.868   5.487 -20.857  1.00  0.00      R    C  
ATOM    425  N1  CYT R  12       6.892   4.050 -20.401  1.00  0.00      R    N  
ATOM    426  C2  CYT R  12       5.753   3.342 -20.680  1.00  0.00      R    C  
ATOM    427  O2  CYT R  12       4.847   3.788 -21.312  1.00  0.00      R    O  
ATOM    428  N3  CYT R  12       5.674   2.082 -20.161  1.00  0.00      R    N  
ATOM    429  C4  CYT R  12       6.575   1.663 -19.254  1.00  0.00      R    C  
ATOM    430  N4  CYT R  12       6.359   0.468 -18.649  1.00  0.00      R    N  
ATOM    431  C5  CYT R  12       7.767   2.372 -18.963  1.00  0.00      R    C  
ATOM    432  C6  CYT R  12       7.821   3.587 -19.478  1.00  0.00      R    C  
ATOM    433  H5  CYT R  12       8.434   2.038 -18.167  1.00  0.00      R    H  
ATOM    434  H6  CYT R  12       8.666   4.245 -19.277  1.00  0.00      R    H  
ATOM    435  H1' CYT R  12       6.399   5.613 -21.856  1.00  0.00      R    H  
ATOM    436  H2' CYT R  12       4.420   7.202 -20.378  1.00  0.00      R    H  
ATOM    437  H3' CYT R  12       7.711   6.503 -18.297  1.00  0.00      R    H  
ATOM    438  H4' CYT R  12       8.320   8.042 -20.807  1.00  0.00      R    H  
ATOM    439  H41 CYT R  12       5.539  -0.036 -18.921  1.00  0.00      R    H  
ATOM    440  H5' CYT R  12      10.504   6.933 -20.512  1.00  0.00      R    H  
ATOM    441  H42 CYT R  12       6.956   0.226 -17.884  1.00  0.00      R    H  
ATOM    442 H2'' CYT R  12       5.456   5.897 -19.181  1.00  0.00      R    H  
ATOM    443 H5'' CYT R  12      10.034   8.125 -19.289  1.00  0.00      R    H  
ATOM    444  P   URA R  13       6.283   8.786 -17.281  1.00  0.00      R    P  
ATOM    445  O1P URA R  13       6.200  10.271 -17.118  1.00  0.00      R    O  
ATOM    446  O2P URA R  13       6.951   8.048 -16.183  1.00  0.00      R    O  
ATOM    447  C5' URA R  13       3.926   9.076 -17.968  1.00  0.00      R    C  
ATOM    448  O5' URA R  13       4.879   8.094 -17.473  1.00  0.00      R    O  
ATOM    449  C4' URA R  13       2.587   8.485 -18.488  1.00  0.00      R    C  
ATOM    450  O4' URA R  13       2.781   7.203 -19.224  1.00  0.00      R    O  
ATOM    451  C3' URA R  13       1.689   8.138 -17.291  1.00  0.00      R    C  
ATOM    452  O3' URA R  13       1.005   9.301 -16.803  1.00  0.00      R    O  
ATOM    453  C2' URA R  13       0.824   7.056 -17.908  1.00  0.00      R    C  
ATOM    454  O2' URA R  13      -0.260   7.619 -18.666  1.00  0.00      R    O  
ATOM    455  C1' URA R  13       1.772   6.263 -18.845  1.00  0.00      R    C  
ATOM    456  N1  URA R  13       2.294   5.067 -18.267  1.00  0.00      R    N  
ATOM    457  C2  URA R  13       1.423   3.965 -18.341  1.00  0.00      R    C  
ATOM    458  O2  URA R  13       0.316   4.088 -18.783  1.00  0.00      R    O  
ATOM    459  N3  URA R  13       1.877   2.737 -17.845  1.00  0.00      R    N  
ATOM    460  C4  URA R  13       3.194   2.568 -17.537  1.00  0.00      R    C  
ATOM    461  O4  URA R  13       3.590   1.374 -17.378  1.00  0.00      R    O  
ATOM    462  C5  URA R  13       3.987   3.717 -17.352  1.00  0.00      R    C  
ATOM    463  C6  URA R  13       3.488   4.914 -17.600  1.00  0.00      R    C  
ATOM    464  H3  URA R  13       1.324   1.908 -18.007  1.00  0.00      R    H  
ATOM    465  H5  URA R  13       4.985   3.569 -16.939  1.00  0.00      R    H  
ATOM    466  H6  URA R  13       4.120   5.795 -17.490  1.00  0.00      R    H  
ATOM    467  H1' URA R  13       1.213   6.012 -19.772  1.00  0.00      R    H  
ATOM    468  H2' URA R  13      -0.891   7.812 -17.968  1.00  0.00      R    H  
ATOM    469  H3' URA R  13       2.390   7.766 -16.513  1.00  0.00      R    H  
ATOM    470  H4' URA R  13       2.116   9.171 -19.224  1.00  0.00      R    H  
ATOM    471  H5' URA R  13       4.338   9.590 -18.862  1.00  0.00      R    H  
ATOM    472 H2'' URA R  13       0.521   6.385 -17.076  1.00  0.00      R    H  
ATOM    473 H5'' URA R  13       3.696   9.824 -17.179  1.00  0.00      R    H  
ATOM    474  P   URA R  14       0.096   9.382 -15.531  1.00  0.00      R    P  
ATOM    475  O1P URA R  14      -0.728  10.581 -15.553  1.00  0.00      R    O  
ATOM    476  O2P URA R  14       0.913   9.221 -14.279  1.00  0.00      R    O  
ATOM    477  C5' URA R  14      -2.222   8.335 -16.144  1.00  0.00      R    C  
ATOM    478  O5' URA R  14      -0.965   8.201 -15.459  1.00  0.00      R    O  
ATOM    479  C4' URA R  14      -2.931   7.065 -16.257  1.00  0.00      R    C  
ATOM    480  O4' URA R  14      -2.137   6.021 -16.994  1.00  0.00      R    O  
ATOM    481  C3' URA R  14      -3.287   6.326 -14.921  1.00  0.00      R    C  
ATOM    482  O3' URA R  14      -4.280   7.052 -14.316  1.00  0.00      R    O  
ATOM    483  C2' URA R  14      -3.654   4.958 -15.609  1.00  0.00      R    C  
ATOM    484  O2' URA R  14      -4.931   4.995 -16.250  1.00  0.00      R    O  
ATOM    485  C1' URA R  14      -2.521   4.713 -16.618  1.00  0.00      R    C  
ATOM    486  N1  URA R  14      -1.425   3.916 -15.980  1.00  0.00      R    N  
ATOM    487  C2  URA R  14      -1.536   2.520 -15.884  1.00  0.00      R    C  
ATOM    488  O2  URA R  14      -2.531   1.902 -16.214  1.00  0.00      R    O  
ATOM    489  N3  URA R  14      -0.449   1.897 -15.334  1.00  0.00      R    N  
ATOM    490  C4  URA R  14       0.704   2.472 -14.859  1.00  0.00      R    C  
ATOM    491  O4  URA R  14       1.603   1.738 -14.508  1.00  0.00      R    O  
ATOM    492  C5  URA R  14       0.715   3.923 -14.893  1.00  0.00      R    C  
ATOM    493  C6  URA R  14      -0.312   4.576 -15.493  1.00  0.00      R    C  
ATOM    494  H3  URA R  14      -0.523   0.891 -15.395  1.00  0.00      R    H  
ATOM    495  H5  URA R  14       1.667   4.334 -14.556  1.00  0.00      R    H  
ATOM    496  H6  URA R  14      -0.279   5.657 -15.629  1.00  0.00      R    H  
ATOM    497  H1' URA R  14      -2.834   4.227 -17.567  1.00  0.00      R    H  
ATOM    498  H2' URA R  14      -5.245   4.132 -16.529  1.00  0.00      R    H  
ATOM    499  H3' URA R  14      -2.432   6.326 -14.211  1.00  0.00      R    H  
ATOM    500  H4' URA R  14      -3.886   7.252 -16.792  1.00  0.00      R    H  
ATOM    501  H5' URA R  14      -2.104   8.695 -17.189  1.00  0.00      R    H  
ATOM    502 H2'' URA R  14      -3.746   4.121 -14.885  1.00  0.00      R    H  
ATOM    503 H5'' URA R  14      -2.844   9.095 -15.625  1.00  0.00      R    H  
ATOM    504  P   ADE R  15      -4.690   6.825 -12.844  1.00  0.00      R    P  
ATOM    505  O1P ADE R  15      -5.953   7.519 -12.654  1.00  0.00      R    O  
ATOM    506  O2P ADE R  15      -3.551   7.301 -11.976  1.00  0.00      R    O  
ATOM    507  C5' ADE R  15      -6.182   4.685 -12.827  1.00  0.00      R    C  
ATOM    508  O5' ADE R  15      -4.870   5.242 -12.700  1.00  0.00      R    O  
ATOM    509  C4' ADE R  15      -6.209   3.202 -12.419  1.00  0.00      R    C  
ATOM    510  O4' ADE R  15      -5.232   2.517 -13.240  1.00  0.00      R    O  
ATOM    511  C3' ADE R  15      -5.777   2.936 -10.979  1.00  0.00      R    C  
ATOM    512  O3' ADE R  15      -6.848   3.295 -10.064  1.00  0.00      R    O  
ATOM    513  C2' ADE R  15      -5.437   1.376 -11.137  1.00  0.00      R    C  
ATOM    514  O2' ADE R  15      -6.713   0.743 -11.132  1.00  0.00      R    O  
ATOM    515  C1' ADE R  15      -4.721   1.406 -12.471  1.00  0.00      R    C  
ATOM    516  N1  ADE R  15      -0.460  -1.011 -10.936  1.00  0.00      R    N  
ATOM    517  C2  ADE R  15      -1.704  -1.376 -11.006  1.00  0.00      R    C  
ATOM    518  N3  ADE R  15      -2.769  -0.626 -11.480  1.00  0.00      R    N  
ATOM    519  C4  ADE R  15      -2.421   0.604 -11.825  1.00  0.00      R    C  
ATOM    520  C5  ADE R  15      -1.160   1.056 -11.732  1.00  0.00      R    C  
ATOM    521  C6  ADE R  15      -0.120   0.239 -11.233  1.00  0.00      R    C  
ATOM    522  N6  ADE R  15       1.203   0.646 -11.208  1.00  0.00      R    N  
ATOM    523  N7  ADE R  15      -1.165   2.405 -12.079  1.00  0.00      R    N  
ATOM    524  C8  ADE R  15      -2.396   2.732 -12.410  1.00  0.00      R    C  
ATOM    525  N9  ADE R  15      -3.226   1.607 -12.259  1.00  0.00      R    N  
ATOM    526  H2  ADE R  15      -1.888  -2.443 -10.876  1.00  0.00      R    H  
ATOM    527  H8  ADE R  15      -2.684   3.739 -12.712  1.00  0.00      R    H  
ATOM    528  H1' ADE R  15      -4.862   0.435 -12.994  1.00  0.00      R    H  
ATOM    529  H2' ADE R  15      -6.516  -0.190 -11.025  1.00  0.00      R    H  
ATOM    530  H3' ADE R  15      -4.808   3.458 -10.827  1.00  0.00      R    H  
ATOM    531  H4' ADE R  15      -7.278   2.903 -12.457  1.00  0.00      R    H  
ATOM    532  H5' ADE R  15      -6.530   4.769 -13.880  1.00  0.00      R    H  
ATOM    533  H61 ADE R  15       1.525   1.570 -11.414  1.00  0.00      R    H  
ATOM    534  H62 ADE R  15       1.818  -0.104 -10.961  1.00  0.00      R    H  
ATOM    535 H2'' ADE R  15      -4.801   0.886 -10.369  1.00  0.00      R    H  
ATOM    536 H5'' ADE R  15      -6.889   5.253 -12.185  1.00  0.00      R    H  
ATOM    537  P   CYT R  16      -6.484   4.112  -8.770  1.00  0.00      R    P  
ATOM    538  O1P CYT R  16      -7.752   4.554  -8.078  1.00  0.00      R    O  
ATOM    539  O2P CYT R  16      -5.407   5.086  -9.042  1.00  0.00      R    O  
ATOM    540  C5' CYT R  16      -6.441   1.784  -7.422  1.00  0.00      R    C  
ATOM    541  O5' CYT R  16      -5.835   2.993  -7.813  1.00  0.00      R    O  
ATOM    542  C4' CYT R  16      -5.318   0.787  -6.983  1.00  0.00      R    C  
ATOM    543  O4' CYT R  16      -4.237   0.590  -7.960  1.00  0.00      R    O  
ATOM    544  C3' CYT R  16      -4.639   1.005  -5.684  1.00  0.00      R    C  
ATOM    545  O3' CYT R  16      -5.590   0.844  -4.579  1.00  0.00      R    O  
ATOM    546  C2' CYT R  16      -3.527  -0.037  -5.803  1.00  0.00      R    C  
ATOM    547  O2' CYT R  16      -3.830  -1.381  -5.538  1.00  0.00      R    O  
ATOM    548  C1' CYT R  16      -3.150   0.061  -7.280  1.00  0.00      R    C  
ATOM    549  N1  CYT R  16      -1.875   0.820  -7.492  1.00  0.00      R    N  
ATOM    550  C2  CYT R  16      -0.661   0.226  -7.176  1.00  0.00      R    C  
ATOM    551  O2  CYT R  16      -0.671  -0.946  -6.893  1.00  0.00      R    O  
ATOM    552  N3  CYT R  16       0.475   0.918  -7.341  1.00  0.00      R    N  
ATOM    553  C4  CYT R  16       0.434   2.166  -7.811  1.00  0.00      R    C  
ATOM    554  N4  CYT R  16       1.575   2.643  -8.156  1.00  0.00      R    N  
ATOM    555  C5  CYT R  16      -0.832   2.834  -8.027  1.00  0.00      R    C  
ATOM    556  C6  CYT R  16      -2.006   2.134  -7.784  1.00  0.00      R    C  
ATOM    557  H5  CYT R  16      -0.745   3.918  -8.098  1.00  0.00      R    H  
ATOM    558  H6  CYT R  16      -2.998   2.563  -7.933  1.00  0.00      R    H  
ATOM    559  H1' CYT R  16      -2.960  -0.957  -7.683  1.00  0.00      R    H  
ATOM    560  H2' CYT R  16      -3.279  -1.629  -4.792  1.00  0.00      R    H  
ATOM    561  H3' CYT R  16      -4.260   2.043  -5.799  1.00  0.00      R    H  
ATOM    562  H4' CYT R  16      -5.578  -0.280  -6.816  1.00  0.00      R    H  
ATOM    563  H41 CYT R  16       2.376   2.057  -8.035  1.00  0.00      R    H  
ATOM    564  H5' CYT R  16      -6.980   1.278  -8.251  1.00  0.00      R    H  
ATOM    565  H42 CYT R  16       1.712   3.498  -8.656  1.00  0.00      R    H  
ATOM    566 H2'' CYT R  16      -2.749   0.270  -5.071  1.00  0.00      R    H  
ATOM    567 H5'' CYT R  16      -7.121   2.033  -6.579  1.00  0.00      R    H  
ATOM    568  P   ADE R  17      -5.267   1.260  -3.093  1.00  0.00      R    P  
ATOM    569  O1P ADE R  17      -6.340   0.826  -2.174  1.00  0.00      R    O  
ATOM    570  O2P ADE R  17      -4.973   2.662  -3.064  1.00  0.00      R    O  
ATOM    571  C5' ADE R  17      -4.046  -0.763  -2.132  1.00  0.00      R    C  
ATOM    572  O5' ADE R  17      -3.905   0.521  -2.756  1.00  0.00      R    O  
ATOM    573  C4' ADE R  17      -2.725  -1.506  -2.148  1.00  0.00      R    C  
ATOM    574  O4' ADE R  17      -2.132  -1.431  -3.475  1.00  0.00      R    O  
ATOM    575  C3' ADE R  17      -1.630  -0.817  -1.237  1.00  0.00      R    C  
ATOM    576  O3' ADE R  17      -1.956  -1.045   0.190  1.00  0.00      R    O  
ATOM    577  C2' ADE R  17      -0.431  -1.558  -1.775  1.00  0.00      R    C  
ATOM    578  O2' ADE R  17      -0.392  -2.940  -1.401  1.00  0.00      R    O  
ATOM    579  C1' ADE R  17      -0.695  -1.404  -3.302  1.00  0.00      R    C  
ATOM    580  N1  ADE R  17       3.686   1.074  -4.559  1.00  0.00      R    N  
ATOM    581  C2  ADE R  17       3.470  -0.165  -4.061  1.00  0.00      R    C  
ATOM    582  N3  ADE R  17       2.305  -0.856  -3.931  1.00  0.00      R    N  
ATOM    583  C4  ADE R  17       1.310   0.042  -3.974  1.00  0.00      R    C  
ATOM    584  C5  ADE R  17       1.411   1.388  -4.368  1.00  0.00      R    C  
ATOM    585  C6  ADE R  17       2.632   1.869  -4.792  1.00  0.00      R    C  
ATOM    586  N6  ADE R  17       2.876   3.144  -5.279  1.00  0.00      R    N  
ATOM    587  N7  ADE R  17       0.141   2.011  -4.273  1.00  0.00      R    N  
ATOM    588  C8  ADE R  17      -0.660   1.051  -3.913  1.00  0.00      R    C  
ATOM    589  N9  ADE R  17      -0.043  -0.183  -3.774  1.00  0.00      R    N  
ATOM    590  H2  ADE R  17       4.393  -0.737  -3.957  1.00  0.00      R    H  
ATOM    591  H8  ADE R  17      -1.649   1.277  -3.514  1.00  0.00      R    H  
ATOM    592  H1' ADE R  17      -0.271  -2.316  -3.773  1.00  0.00      R    H  
ATOM    593  H2' ADE R  17       0.515  -3.150  -1.166  1.00  0.00      R    H  
ATOM    594  H3' ADE R  17      -1.759   0.208  -1.643  1.00  0.00      R    H  
ATOM    595  H4' ADE R  17      -2.767  -2.554  -1.780  1.00  0.00      R    H  
ATOM    596  H5' ADE R  17      -4.805  -1.381  -2.657  1.00  0.00      R    H  
ATOM    597  H61 ADE R  17       3.823   3.045  -5.583  1.00  0.00      R    H  
ATOM    598  H62 ADE R  17       2.235   3.738  -5.766  1.00  0.00      R    H  
ATOM    599 H2'' ADE R  17       0.510  -1.066  -1.449  1.00  0.00      R    H  
ATOM    600 H5'' ADE R  17      -4.334  -0.628  -1.067  1.00  0.00      R    H  
ATOM    601  P   ADE R  18      -1.827   0.204   1.073  1.00  0.00      R    P  
ATOM    602  O1P ADE R  18      -2.392  -0.185   2.399  1.00  0.00      R    O  
ATOM    603  O2P ADE R  18      -2.382   1.415   0.430  1.00  0.00      R    O  
ATOM    604  C5' ADE R  18       0.468  -0.729   1.721  1.00  0.00      R    C  
ATOM    605  O5' ADE R  18      -0.224   0.387   1.182  1.00  0.00      R    O  
ATOM    606  C4' ADE R  18       1.998  -0.589   1.592  1.00  0.00      R    C  
ATOM    607  O4' ADE R  18       2.369  -0.438   0.229  1.00  0.00      R    O  
ATOM    608  C3' ADE R  18       2.602   0.573   2.349  1.00  0.00      R    C  
ATOM    609  O3' ADE R  18       2.498   0.335   3.852  1.00  0.00      R    O  
ATOM    610  C2' ADE R  18       3.961   0.510   1.767  1.00  0.00      R    C  
ATOM    611  O2' ADE R  18       4.754  -0.440   2.344  1.00  0.00      R    O  
ATOM    612  C1' ADE R  18       3.608   0.216   0.266  1.00  0.00      R    C  
ATOM    613  N1  ADE R  18       6.506   3.437  -2.499  1.00  0.00      R    N  
ATOM    614  C2  ADE R  18       6.838   2.267  -1.873  1.00  0.00      R    C  
ATOM    615  N3  ADE R  18       5.932   1.495  -1.207  1.00  0.00      R    N  
ATOM    616  C4  ADE R  18       4.731   1.948  -1.260  1.00  0.00      R    C  
ATOM    617  C5  ADE R  18       4.245   3.118  -1.890  1.00  0.00      R    C  
ATOM    618  C6  ADE R  18       5.206   3.844  -2.575  1.00  0.00      R    C  
ATOM    619  N6  ADE R  18       4.829   4.909  -3.383  1.00  0.00      R    N  
ATOM    620  N7  ADE R  18       2.875   3.269  -1.658  1.00  0.00      R    N  
ATOM    621  C8  ADE R  18       2.545   2.303  -0.856  1.00  0.00      R    C  
ATOM    622  N9  ADE R  18       3.612   1.393  -0.669  1.00  0.00      R    N  
ATOM    623  H2  ADE R  18       7.904   2.058  -1.784  1.00  0.00      R    H  
ATOM    624  H8  ADE R  18       1.600   2.011  -0.398  1.00  0.00      R    H  
ATOM    625  H1' ADE R  18       4.376  -0.546   0.014  1.00  0.00      R    H  
ATOM    626  H2' ADE R  18       4.340  -0.603   3.194  1.00  0.00      R    H  
ATOM    627  H3' ADE R  18       2.105   1.503   2.002  1.00  0.00      R    H  
ATOM    628  H4' ADE R  18       2.551  -1.449   2.024  1.00  0.00      R    H  
ATOM    629  H5' ADE R  18       0.119  -1.744   1.433  1.00  0.00      R    H  
ATOM    630  H61 ADE R  18       5.579   5.381  -3.846  1.00  0.00      R    H  
ATOM    631  H62 ADE R  18       3.899   5.251  -3.518  1.00  0.00      R    H  
ATOM    632 H2'' ADE R  18       4.415   1.500   1.987  1.00  0.00      R    H  
ATOM    633 H5'' ADE R  18       0.427  -0.730   2.831  1.00  0.00      R    H  
ATOM    634  P   CYT R  19       1.822   1.386   4.757  1.00  0.00      R    P  
ATOM    635  O1P CYT R  19       1.465   0.678   6.001  1.00  0.00      R    O  
ATOM    636  O2P CYT R  19       0.769   2.077   3.984  1.00  0.00      R    O  
ATOM    637  C5' CYT R  19       4.280   2.144   5.583  1.00  0.00      R    C  
ATOM    638  O5' CYT R  19       2.970   2.422   5.096  1.00  0.00      R    O  
ATOM    639  C4' CYT R  19       5.298   3.184   5.130  1.00  0.00      R    C  
ATOM    640  O4' CYT R  19       5.575   3.080   3.681  1.00  0.00      R    O  
ATOM    641  C3' CYT R  19       4.990   4.636   5.366  1.00  0.00      R    C  
ATOM    642  O3' CYT R  19       5.036   5.000   6.767  1.00  0.00      R    O  
ATOM    643  C2' CYT R  19       5.949   5.349   4.463  1.00  0.00      R    C  
ATOM    644  O2' CYT R  19       7.207   5.373   5.108  1.00  0.00      R    O  
ATOM    645  C1' CYT R  19       6.040   4.414   3.267  1.00  0.00      R    C  
ATOM    646  N1  CYT R  19       5.285   5.026   2.069  1.00  0.00      R    N  
ATOM    647  C2  CYT R  19       5.923   5.912   1.130  1.00  0.00      R    C  
ATOM    648  O2  CYT R  19       7.132   6.203   1.306  1.00  0.00      R    O  
ATOM    649  N3  CYT R  19       5.192   6.409   0.130  1.00  0.00      R    N  
ATOM    650  C4  CYT R  19       3.842   6.165   0.067  1.00  0.00      R    C  
ATOM    651  N4  CYT R  19       3.285   6.835  -0.882  1.00  0.00      R    N  
ATOM    652  C5  CYT R  19       3.192   5.372   1.020  1.00  0.00      R    C  
ATOM    653  C6  CYT R  19       3.931   4.710   1.961  1.00  0.00      R    C  
ATOM    654  H5  CYT R  19       2.113   5.221   1.053  1.00  0.00      R    H  
ATOM    655  H6  CYT R  19       3.559   3.992   2.692  1.00  0.00      R    H  
ATOM    656  H1' CYT R  19       7.077   4.314   2.880  1.00  0.00      R    H  
ATOM    657  H2' CYT R  19       7.301   6.195   5.596  1.00  0.00      R    H  
ATOM    658  H3' CYT R  19       3.936   4.830   5.072  1.00  0.00      R    H  
ATOM    659  H4' CYT R  19       6.276   3.077   5.644  1.00  0.00      R    H  
ATOM    660  H41 CYT R  19       3.858   7.553  -1.278  1.00  0.00      R    H  
ATOM    661  H5' CYT R  19       4.666   1.160   5.240  1.00  0.00      R    H  
ATOM    662  H42 CYT R  19       2.557   6.477  -1.466  1.00  0.00      R    H  
ATOM    663 H2'' CYT R  19       5.619   6.389   4.258  1.00  0.00      R    H  
ATOM    664 H5'' CYT R  19       4.241   2.268   6.687  1.00  0.00      R    H  
ATOM    665  P   ADE R  20       4.390   6.406   7.172  1.00  0.00      R    P  
ATOM    666  O1P ADE R  20       3.925   6.379   8.612  1.00  0.00      R    O  
ATOM    667  O2P ADE R  20       3.445   6.872   6.118  1.00  0.00      R    O  
ATOM    668  C5' ADE R  20       6.742   7.202   7.957  1.00  0.00      R    C  
ATOM    669  O5' ADE R  20       5.617   7.225   7.087  1.00  0.00      R    O  
ATOM    670  C4' ADE R  20       7.792   8.312   7.605  1.00  0.00      R    C  
ATOM    671  O4' ADE R  20       8.013   8.331   6.144  1.00  0.00      R    O  
ATOM    672  C3' ADE R  20       7.591   9.790   7.957  1.00  0.00      R    C  
ATOM    673  O3' ADE R  20       8.722  10.500   8.514  1.00  0.00      R    O  
ATOM    674  C2' ADE R  20       7.125  10.359   6.676  1.00  0.00      R    C  
ATOM    675  O2' ADE R  20       7.225  11.792   6.623  1.00  0.00      R    O  
ATOM    676  C1' ADE R  20       8.103   9.681   5.709  1.00  0.00      R    C  
ATOM    677  N1  ADE R  20      10.023  10.614   1.118  1.00  0.00      R    N  
ATOM    678  C2  ADE R  20      10.506  10.714   2.365  1.00  0.00      R    C  
ATOM    679  N3  ADE R  20       9.912  10.600   3.593  1.00  0.00      R    N  
ATOM    680  C4  ADE R  20       8.623  10.293   3.399  1.00  0.00      R    C  
ATOM    681  C5  ADE R  20       7.985  10.327   2.202  1.00  0.00      R    C  
ATOM    682  C6  ADE R  20       8.709  10.431   0.946  1.00  0.00      R    C  
ATOM    683  N6  ADE R  20       8.148  10.437  -0.300  1.00  0.00      R    N  
ATOM    684  N7  ADE R  20       6.655   9.818   2.460  1.00  0.00      R    N  
ATOM    685  C8  ADE R  20       6.598   9.604   3.759  1.00  0.00      R    C  
ATOM    686  N9  ADE R  20       7.796   9.822   4.342  1.00  0.00      R    N  
ATOM    687  H2  ADE R  20      11.559  10.977   2.471  1.00  0.00      R    H  
ATOM    688  H8  ADE R  20       5.640   9.499   4.269  1.00  0.00      R    H  
ATOM    689  H1' ADE R  20       9.117  10.071   5.943  1.00  0.00      R    H  
ATOM    690  H2' ADE R  20       7.432  12.028   5.716  1.00  0.00      R    H  
ATOM    691  H3' ADE R  20       6.741   9.883   8.665  1.00  0.00      R    H  
ATOM    692  H4' ADE R  20       8.801   8.042   7.984  1.00  0.00      R    H  
ATOM    693  H5' ADE R  20       7.158   6.173   8.021  1.00  0.00      R    H  
ATOM    694  H61 ADE R  20       7.222  10.801  -0.402  1.00  0.00      R    H  
ATOM    695  H62 ADE R  20       8.816  10.577  -1.031  1.00  0.00      R    H  
ATOM    696  H3T ADE R  20       8.437  11.395   8.711  1.00  0.00      R    H  
ATOM    697 H2'' ADE R  20       6.087  10.031   6.453  1.00  0.00      R    H  
ATOM    698 H5'' ADE R  20       6.358   7.320   8.993  1.00  0.00      R    H  
TER   
ATOM    699  C5' THY T   1       9.545  16.898  -3.087  1.00  0.00      TS   C  
ATOM    700  O5' THY T   1       8.123  17.133  -2.873  1.00  0.00      TS   O  
ATOM    701  C4' THY T   1       9.895  15.512  -2.574  1.00  0.00      TS   C  
ATOM    702  O4' THY T   1       9.636  15.403  -1.099  1.00  0.00      TS   O  
ATOM    703  C3' THY T   1       8.956  14.433  -3.268  1.00  0.00      TS   C  
ATOM    704  O3' THY T   1       9.669  13.361  -3.957  1.00  0.00      TS   O  
ATOM    705  C2' THY T   1       8.135  13.842  -2.046  1.00  0.00      TS   C  
ATOM    706  C1' THY T   1       9.073  14.086  -0.886  1.00  0.00      TS   C  
ATOM    707  N1  THY T   1       8.422  13.945   0.507  1.00  0.00      TS   N  
ATOM    708  C2  THY T   1       9.246  13.979   1.618  1.00  0.00      TS   C  
ATOM    709  O2  THY T   1      10.506  14.005   1.562  1.00  0.00      TS   O  
ATOM    710  N3  THY T   1       8.679  13.769   2.853  1.00  0.00      TS   N  
ATOM    711  C4  THY T   1       7.397  13.435   3.111  1.00  0.00      TS   C  
ATOM    712  O4  THY T   1       7.019  13.201   4.286  1.00  0.00      TS   O  
ATOM    713  C5  THY T   1       6.560  13.284   1.891  1.00  0.00      TS   C  
ATOM    714  C5M THY T   1       5.044  12.985   2.114  1.00  0.00      TS   C  
ATOM    715  C6  THY T   1       7.091  13.559   0.707  1.00  0.00      TS   C  
ATOM    716  H3  THY T   1       9.373  13.836   3.583  1.00  0.00      TS   H  
ATOM    717  H6  THY T   1       6.389  13.808  -0.088  1.00  0.00      TS   H  
ATOM    718  H1' THY T   1       9.909  13.355  -0.934  1.00  0.00      TS   H  
ATOM    719  H2' THY T   1       7.898  12.766  -2.195  1.00  0.00      TS   H  
ATOM    720  H3' THY T   1       8.167  14.856  -3.925  1.00  0.00      TS   H  
ATOM    721  H4' THY T   1      10.982  15.338  -2.719  1.00  0.00      TS   H  
ATOM    722  H5' THY T   1      10.130  17.748  -2.674  1.00  0.00      TS   H  
ATOM    723  H51 THY T   1       4.985  12.623   3.162  1.00  0.00      TS   H  
ATOM    724  H52 THY T   1       4.737  12.115   1.496  1.00  0.00      TS   H  
ATOM    725  H53 THY T   1       4.445  13.907   1.951  1.00  0.00      TS   H  
ATOM    726  H5T THY T   1       7.685  17.559  -3.615  1.00  0.00      TS   H  
ATOM    727 H2'' THY T   1       7.244  14.499  -1.946  1.00  0.00      TS   H  
ATOM    728 H5'' THY T   1       9.616  17.007  -4.190  1.00  0.00      TS   H  
ATOM    729  P   GUA T   2      10.491  13.686  -5.295  1.00  0.00      TS   P  
ATOM    730  O1P GUA T   2      11.561  14.652  -4.961  1.00  0.00      TS   O  
ATOM    731  O2P GUA T   2       9.570  13.982  -6.420  1.00  0.00      TS   O  
ATOM    732  C5' GUA T   2      12.297  11.841  -4.808  1.00  0.00      TS   C  
ATOM    733  O5' GUA T   2      11.172  12.379  -5.579  1.00  0.00      TS   O  
ATOM    734  C4' GUA T   2      12.433  10.338  -5.011  1.00  0.00      TS   C  
ATOM    735  O4' GUA T   2      11.357   9.576  -4.293  1.00  0.00      TS   O  
ATOM    736  C3' GUA T   2      12.451   9.891  -6.487  1.00  0.00      TS   C  
ATOM    737  O3' GUA T   2      13.514   9.025  -6.741  1.00  0.00      TS   O  
ATOM    738  C2' GUA T   2      11.012   9.413  -6.664  1.00  0.00      TS   C  
ATOM    739  C1' GUA T   2      10.639   8.882  -5.224  1.00  0.00      TS   C  
ATOM    740  N1  GUA T   2       7.174   7.414  -1.936  1.00  0.00      TS   N  
ATOM    741  C2  GUA T   2       8.481   6.999  -2.054  1.00  0.00      TS   C  
ATOM    742  N2  GUA T   2       8.903   6.026  -1.219  1.00  0.00      TS   N  
ATOM    743  N3  GUA T   2       9.322   7.494  -2.939  1.00  0.00      TS   N  
ATOM    744  C4  GUA T   2       8.630   8.416  -3.758  1.00  0.00      TS   C  
ATOM    745  C5  GUA T   2       7.307   8.839  -3.698  1.00  0.00      TS   C  
ATOM    746  C6  GUA T   2       6.501   8.392  -2.632  1.00  0.00      TS   C  
ATOM    747  O6  GUA T   2       5.324   8.729  -2.375  1.00  0.00      TS   O  
ATOM    748  N7  GUA T   2       7.080   9.850  -4.694  1.00  0.00      TS   N  
ATOM    749  C8  GUA T   2       8.224   9.928  -5.354  1.00  0.00      TS   C  
ATOM    750  N9  GUA T   2       9.241   9.083  -4.826  1.00  0.00      TS   N  
ATOM    751  H1  GUA T   2       6.614   7.114  -1.151  1.00  0.00      TS   H  
ATOM    752  H8  GUA T   2       8.480  10.642  -6.137  1.00  0.00      TS   H  
ATOM    753  H1' GUA T   2      11.023   7.841  -5.153  1.00  0.00      TS   H  
ATOM    754  H2' GUA T   2      10.934   8.688  -7.502  1.00  0.00      TS   H  
ATOM    755  H21 GUA T   2       8.395   5.960  -0.360  1.00  0.00      TS   H  
ATOM    756  H3' GUA T   2      12.725  10.801  -7.062  1.00  0.00      TS   H  
ATOM    757  H22 GUA T   2       9.870   5.792  -1.318  1.00  0.00      TS   H  
ATOM    758  H4' GUA T   2      13.456  10.069  -4.671  1.00  0.00      TS   H  
ATOM    759  H5' GUA T   2      12.331  11.958  -3.704  1.00  0.00      TS   H  
ATOM    760 H2'' GUA T   2      10.313  10.226  -6.956  1.00  0.00      TS   H  
ATOM    761 H5'' GUA T   2      13.231  12.340  -5.142  1.00  0.00      TS   H  
ATOM    762  P   THY T   3      13.614   8.363  -8.184  1.00  0.00      TS   P  
ATOM    763  O1P THY T   3      15.018   8.321  -8.594  1.00  0.00      TS   O  
ATOM    764  O2P THY T   3      12.734   9.086  -9.102  1.00  0.00      TS   O  
ATOM    765  C5' THY T   3      14.150   6.012  -7.386  1.00  0.00      TS   C  
ATOM    766  O5' THY T   3      13.079   6.899  -7.944  1.00  0.00      TS   O  
ATOM    767  C4' THY T   3      13.631   4.934  -6.448  1.00  0.00      TS   C  
ATOM    768  O4' THY T   3      12.616   5.519  -5.540  1.00  0.00      TS   O  
ATOM    769  C3' THY T   3      12.884   3.735  -6.976  1.00  0.00      TS   C  
ATOM    770  O3' THY T   3      13.721   2.684  -7.558  1.00  0.00      TS   O  
ATOM    771  C2' THY T   3      12.224   3.217  -5.695  1.00  0.00      TS   C  
ATOM    772  C1' THY T   3      11.789   4.479  -4.982  1.00  0.00      TS   C  
ATOM    773  N1  THY T   3      10.370   4.783  -5.140  1.00  0.00      TS   N  
ATOM    774  C2  THY T   3       9.513   4.195  -4.316  1.00  0.00      TS   C  
ATOM    775  O2  THY T   3       9.865   3.492  -3.414  1.00  0.00      TS   O  
ATOM    776  N3  THY T   3       8.222   4.618  -4.489  1.00  0.00      TS   N  
ATOM    777  C4  THY T   3       7.722   5.578  -5.386  1.00  0.00      TS   C  
ATOM    778  O4  THY T   3       6.532   5.884  -5.446  1.00  0.00      TS   O  
ATOM    779  C5  THY T   3       8.738   6.021  -6.391  1.00  0.00      TS   C  
ATOM    780  C5M THY T   3       8.226   6.744  -7.564  1.00  0.00      TS   C  
ATOM    781  C6  THY T   3       9.953   5.680  -6.147  1.00  0.00      TS   C  
ATOM    782  H3  THY T   3       7.518   4.277  -3.850  1.00  0.00      TS   H  
ATOM    783  H6  THY T   3      10.663   5.734  -6.972  1.00  0.00      TS   H  
ATOM    784  H1' THY T   3      12.041   4.338  -3.909  1.00  0.00      TS   H  
ATOM    785  H2' THY T   3      12.984   2.801  -4.997  1.00  0.00      TS   H  
ATOM    786  H3' THY T   3      12.124   4.201  -7.638  1.00  0.00      TS   H  
ATOM    787  H4' THY T   3      14.456   4.551  -5.810  1.00  0.00      TS   H  
ATOM    788  H5' THY T   3      14.885   6.567  -6.764  1.00  0.00      TS   H  
ATOM    789  H51 THY T   3       7.125   6.708  -7.704  1.00  0.00      TS   H  
ATOM    790  H52 THY T   3       8.706   6.511  -8.539  1.00  0.00      TS   H  
ATOM    791  H53 THY T   3       8.489   7.809  -7.387  1.00  0.00      TS   H  
ATOM    792 H2'' THY T   3      11.436   2.464  -5.904  1.00  0.00      TS   H  
ATOM    793 H5'' THY T   3      14.698   5.509  -8.211  1.00  0.00      TS   H  
ATOM    794  P   THY T   4      12.917   1.651  -8.433  1.00  0.00      TS   P  
ATOM    795  O1P THY T   4      13.834   0.645  -9.030  1.00  0.00      TS   O  
ATOM    796  O2P THY T   4      12.022   2.325  -9.359  1.00  0.00      TS   O  
ATOM    797  C5' THY T   4      12.801  -0.089  -6.516  1.00  0.00      TS   C  
ATOM    798  O5' THY T   4      12.118   0.808  -7.417  1.00  0.00      TS   O  
ATOM    799  C4' THY T   4      11.771  -0.880  -5.642  1.00  0.00      TS   C  
ATOM    800  O4' THY T   4      10.812  -0.017  -4.995  1.00  0.00      TS   O  
ATOM    801  C3' THY T   4      10.842  -1.723  -6.542  1.00  0.00      TS   C  
ATOM    802  O3' THY T   4      11.565  -2.867  -6.959  1.00  0.00      TS   O  
ATOM    803  C2' THY T   4       9.683  -1.998  -5.713  1.00  0.00      TS   C  
ATOM    804  C1' THY T   4       9.513  -0.702  -4.938  1.00  0.00      TS   C  
ATOM    805  N1  THY T   4       8.508   0.198  -5.482  1.00  0.00      TS   N  
ATOM    806  C2  THY T   4       7.249   0.190  -4.967  1.00  0.00      TS   C  
ATOM    807  O2  THY T   4       6.885  -0.608  -4.093  1.00  0.00      TS   O  
ATOM    808  N3  THY T   4       6.363   1.183  -5.402  1.00  0.00      TS   N  
ATOM    809  C4  THY T   4       6.607   2.135  -6.344  1.00  0.00      TS   C  
ATOM    810  O4  THY T   4       5.729   3.028  -6.584  1.00  0.00      TS   O  
ATOM    811  C5  THY T   4       7.933   2.036  -6.922  1.00  0.00      TS   C  
ATOM    812  C5M THY T   4       8.216   2.804  -8.102  1.00  0.00      TS   C  
ATOM    813  C6  THY T   4       8.821   1.198  -6.486  1.00  0.00      TS   C  
ATOM    814  H3  THY T   4       5.466   1.131  -4.942  1.00  0.00      TS   H  
ATOM    815  H6  THY T   4       9.886   1.235  -6.710  1.00  0.00      TS   H  
ATOM    816  H1' THY T   4       9.269  -1.036  -3.907  1.00  0.00      TS   H  
ATOM    817  H2' THY T   4       9.964  -2.824  -5.024  1.00  0.00      TS   H  
ATOM    818  H3' THY T   4      10.537  -1.099  -7.409  1.00  0.00      TS   H  
ATOM    819  H4' THY T   4      12.191  -1.632  -4.941  1.00  0.00      TS   H  
ATOM    820  H5' THY T   4      13.475   0.475  -5.838  1.00  0.00      TS   H  
ATOM    821  H51 THY T   4       7.779   3.824  -8.047  1.00  0.00      TS   H  
ATOM    822  H52 THY T   4       7.745   2.192  -8.901  1.00  0.00      TS   H  
ATOM    823  H53 THY T   4       9.300   2.989  -8.258  1.00  0.00      TS   H  
ATOM    824 H2'' THY T   4       8.803  -2.229  -6.351  1.00  0.00      TS   H  
ATOM    825 H5'' THY T   4      13.496  -0.830  -6.963  1.00  0.00      TS   H  
ATOM    826  P   GUA T   5      11.064  -3.805  -8.112  1.00  0.00      TS   P  
ATOM    827  O1P GUA T   5      11.920  -4.974  -8.156  1.00  0.00      TS   O  
ATOM    828  O2P GUA T   5      10.957  -3.228  -9.426  1.00  0.00      TS   O  
ATOM    829  C5' GUA T   5       9.492  -5.390  -6.750  1.00  0.00      TS   C  
ATOM    830  O5' GUA T   5       9.615  -4.319  -7.777  1.00  0.00      TS   O  
ATOM    831  C4' GUA T   5       8.101  -6.085  -6.793  1.00  0.00      TS   C  
ATOM    832  O4' GUA T   5       6.997  -5.237  -6.400  1.00  0.00      TS   O  
ATOM    833  C3' GUA T   5       7.663  -6.697  -8.245  1.00  0.00      TS   C  
ATOM    834  O3' GUA T   5       6.991  -7.918  -8.287  1.00  0.00      TS   O  
ATOM    835  C2' GUA T   5       6.763  -5.617  -8.724  1.00  0.00      TS   C  
ATOM    836  C1' GUA T   5       6.165  -5.018  -7.513  1.00  0.00      TS   C  
ATOM    837  N1  GUA T   5       2.725  -1.316  -7.458  1.00  0.00      TS   N  
ATOM    838  C2  GUA T   5       2.489  -2.569  -7.049  1.00  0.00      TS   C  
ATOM    839  N2  GUA T   5       1.220  -2.915  -6.754  1.00  0.00      TS   N  
ATOM    840  N3  GUA T   5       3.565  -3.392  -6.912  1.00  0.00      TS   N  
ATOM    841  C4  GUA T   5       4.731  -2.837  -7.352  1.00  0.00      TS   C  
ATOM    842  C5  GUA T   5       5.000  -1.558  -7.748  1.00  0.00      TS   C  
ATOM    843  C6  GUA T   5       3.869  -0.655  -7.788  1.00  0.00      TS   C  
ATOM    844  O6  GUA T   5       3.797   0.472  -8.096  1.00  0.00      TS   O  
ATOM    845  N7  GUA T   5       6.296  -1.484  -8.224  1.00  0.00      TS   N  
ATOM    846  C8  GUA T   5       6.816  -2.654  -8.082  1.00  0.00      TS   C  
ATOM    847  N9  GUA T   5       5.857  -3.560  -7.646  1.00  0.00      TS   N  
ATOM    848  H1  GUA T   5       2.018  -0.599  -7.378  1.00  0.00      TS   H  
ATOM    849  H8  GUA T   5       7.803  -2.935  -8.448  1.00  0.00      TS   H  
ATOM    850  H1' GUA T   5       5.184  -5.510  -7.342  1.00  0.00      TS   H  
ATOM    851  H2' GUA T   5       5.954  -5.978  -9.395  1.00  0.00      TS   H  
ATOM    852  H21 GUA T   5       0.506  -2.227  -6.885  1.00  0.00      TS   H  
ATOM    853  H3' GUA T   5       8.616  -6.802  -8.805  1.00  0.00      TS   H  
ATOM    854  H22 GUA T   5       1.051  -3.784  -6.288  1.00  0.00      TS   H  
ATOM    855  H4' GUA T   5       8.137  -6.927  -6.069  1.00  0.00      TS   H  
ATOM    856  H5' GUA T   5       9.546  -4.880  -5.764  1.00  0.00      TS   H  
ATOM    857 H2'' GUA T   5       7.385  -4.837  -9.212  1.00  0.00      TS   H  
ATOM    858 H5'' GUA T   5      10.222  -6.225  -6.803  1.00  0.00      TS   H  
ATOM    859  P   THY T   6       6.389  -8.643  -9.606  1.00  0.00      TS   P  
ATOM    860  O1P THY T   6       6.595 -10.129  -9.454  1.00  0.00      TS   O  
ATOM    861  O2P THY T   6       7.231  -8.153 -10.723  1.00  0.00      TS   O  
ATOM    862  C5' THY T   6       3.923  -9.072  -9.123  1.00  0.00      TS   C  
ATOM    863  O5' THY T   6       4.891  -8.339  -9.830  1.00  0.00      TS   O  
ATOM    864  C4' THY T   6       2.451  -8.581  -9.415  1.00  0.00      TS   C  
ATOM    865  O4' THY T   6       2.280  -7.159  -9.239  1.00  0.00      TS   O  
ATOM    866  C3' THY T   6       2.186  -8.800 -10.936  1.00  0.00      TS   C  
ATOM    867  O3' THY T   6       0.899  -9.454 -11.177  1.00  0.00      TS   O  
ATOM    868  C2' THY T   6       2.325  -7.450 -11.621  1.00  0.00      TS   C  
ATOM    869  C1' THY T   6       1.736  -6.614 -10.473  1.00  0.00      TS   C  
ATOM    870  N1  THY T   6       2.039  -5.231 -10.582  1.00  0.00      TS   N  
ATOM    871  C2  THY T   6       1.107  -4.215 -10.554  1.00  0.00      TS   C  
ATOM    872  O2  THY T   6      -0.061  -4.388 -10.246  1.00  0.00      TS   O  
ATOM    873  N3  THY T   6       1.584  -2.968 -10.673  1.00  0.00      TS   N  
ATOM    874  C4  THY T   6       2.910  -2.560 -10.816  1.00  0.00      TS   C  
ATOM    875  O4  THY T   6       3.126  -1.373 -10.897  1.00  0.00      TS   O  
ATOM    876  C5  THY T   6       3.891  -3.663 -10.797  1.00  0.00      TS   C  
ATOM    877  C5M THY T   6       5.281  -3.411 -11.207  1.00  0.00      TS   C  
ATOM    878  C6  THY T   6       3.390  -4.928 -10.653  1.00  0.00      TS   C  
ATOM    879  H3  THY T   6       0.857  -2.273 -10.772  1.00  0.00      TS   H  
ATOM    880  H6  THY T   6       4.038  -5.794 -10.509  1.00  0.00      TS   H  
ATOM    881  H1' THY T   6       0.642  -6.805 -10.512  1.00  0.00      TS   H  
ATOM    882  H2' THY T   6       1.795  -7.405 -12.596  1.00  0.00      TS   H  
ATOM    883  H3' THY T   6       2.999  -9.503 -11.217  1.00  0.00      TS   H  
ATOM    884  H4' THY T   6       1.669  -9.055  -8.785  1.00  0.00      TS   H  
ATOM    885  H5' THY T   6       4.075  -9.018  -8.024  1.00  0.00      TS   H  
ATOM    886  H51 THY T   6       5.636  -2.416 -10.862  1.00  0.00      TS   H  
ATOM    887  H52 THY T   6       5.445  -3.560 -12.296  1.00  0.00      TS   H  
ATOM    888  H53 THY T   6       5.959  -4.146 -10.727  1.00  0.00      TS   H  
ATOM    889 H2'' THY T   6       3.385  -7.214 -11.857  1.00  0.00      TS   H  
ATOM    890 H5'' THY T   6       4.047 -10.156  -9.334  1.00  0.00      TS   H  
ATOM    891  P   ADE T   7       0.383  -9.808 -12.637  1.00  0.00      TS   P  
ATOM    892  O1P ADE T   7      -0.367 -11.054 -12.611  1.00  0.00      TS   O  
ATOM    893  O2P ADE T   7       1.459  -9.682 -13.593  1.00  0.00      TS   O  
ATOM    894  C5' ADE T   7      -1.956  -8.652 -12.411  1.00  0.00      TS   C  
ATOM    895  O5' ADE T   7      -0.544  -8.595 -12.861  1.00  0.00      TS   O  
ATOM    896  C4' ADE T   7      -2.839  -7.631 -13.311  1.00  0.00      TS   C  
ATOM    897  O4' ADE T   7      -2.404  -6.284 -13.266  1.00  0.00      TS   O  
ATOM    898  C3' ADE T   7      -2.780  -8.037 -14.795  1.00  0.00      TS   C  
ATOM    899  O3' ADE T   7      -4.076  -8.087 -15.378  1.00  0.00      TS   O  
ATOM    900  C2' ADE T   7      -1.866  -7.023 -15.499  1.00  0.00      TS   C  
ATOM    901  C1' ADE T   7      -2.099  -5.828 -14.594  1.00  0.00      TS   C  
ATOM    902  N1  ADE T   7      -0.503  -0.811 -14.299  1.00  0.00      TS   N  
ATOM    903  C2  ADE T   7      -1.675  -1.381 -14.567  1.00  0.00      TS   C  
ATOM    904  N3  ADE T   7      -2.014  -2.704 -14.604  1.00  0.00      TS   N  
ATOM    905  C4  ADE T   7      -0.939  -3.451 -14.415  1.00  0.00      TS   C  
ATOM    906  C5  ADE T   7       0.360  -3.022 -14.212  1.00  0.00      TS   C  
ATOM    907  C6  ADE T   7       0.568  -1.630 -14.126  1.00  0.00      TS   C  
ATOM    908  N6  ADE T   7       1.822  -1.110 -13.929  1.00  0.00      TS   N  
ATOM    909  N7  ADE T   7       1.169  -4.133 -14.042  1.00  0.00      TS   N  
ATOM    910  C8  ADE T   7       0.376  -5.164 -14.140  1.00  0.00      TS   C  
ATOM    911  N9  ADE T   7      -0.896  -4.869 -14.431  1.00  0.00      TS   N  
ATOM    912  H2  ADE T   7      -2.526  -0.713 -14.700  1.00  0.00      TS   H  
ATOM    913  H8  ADE T   7       0.692  -6.205 -14.076  1.00  0.00      TS   H  
ATOM    914  H1' ADE T   7      -3.036  -5.341 -14.938  1.00  0.00      TS   H  
ATOM    915  H2' ADE T   7      -2.044  -6.959 -16.594  1.00  0.00      TS   H  
ATOM    916  H3' ADE T   7      -2.246  -9.011 -14.793  1.00  0.00      TS   H  
ATOM    917  H4' ADE T   7      -3.873  -7.749 -12.923  1.00  0.00      TS   H  
ATOM    918  H5' ADE T   7      -1.897  -8.278 -11.366  1.00  0.00      TS   H  
ATOM    919  H61 ADE T   7       1.894  -0.114 -13.971  1.00  0.00      TS   H  
ATOM    920  H62 ADE T   7       2.644  -1.671 -14.026  1.00  0.00      TS   H  
ATOM    921 H2'' ADE T   7      -0.800  -7.301 -15.349  1.00  0.00      TS   H  
ATOM    922 H5'' ADE T   7      -2.465  -9.639 -12.397  1.00  0.00      TS   H  
ATOM    923  P   ADE T   8      -4.282  -8.645 -16.834  1.00  0.00      TS   P  
ATOM    924  O1P ADE T   8      -5.608  -9.267 -16.948  1.00  0.00      TS   O  
ATOM    925  O2P ADE T   8      -3.097  -9.439 -17.301  1.00  0.00      TS   O  
ATOM    926  C5' ADE T   8      -5.318  -6.331 -17.763  1.00  0.00      TS   C  
ATOM    927  O5' ADE T   8      -4.269  -7.291 -17.751  1.00  0.00      TS   O  
ATOM    928  C4' ADE T   8      -4.981  -5.039 -18.504  1.00  0.00      TS   C  
ATOM    929  O4' ADE T   8      -3.891  -4.133 -17.872  1.00  0.00      TS   O  
ATOM    930  C3' ADE T   8      -4.547  -5.167 -19.956  1.00  0.00      TS   C  
ATOM    931  O3' ADE T   8      -5.527  -4.586 -20.877  1.00  0.00      TS   O  
ATOM    932  C2' ADE T   8      -3.206  -4.400 -20.046  1.00  0.00      TS   C  
ATOM    933  C1' ADE T   8      -3.302  -3.363 -18.920  1.00  0.00      TS   C  
ATOM    934  N1  ADE T   8       0.090   0.509 -18.248  1.00  0.00      TS   N  
ATOM    935  C2  ADE T   8      -1.188   0.498 -18.668  1.00  0.00      TS   C  
ATOM    936  N3  ADE T   8      -2.090  -0.520 -18.740  1.00  0.00      TS   N  
ATOM    937  C4  ADE T   8      -1.485  -1.675 -18.500  1.00  0.00      TS   C  
ATOM    938  C5  ADE T   8      -0.261  -1.826 -17.889  1.00  0.00      TS   C  
ATOM    939  C6  ADE T   8       0.505  -0.674 -17.778  1.00  0.00      TS   C  
ATOM    940  N6  ADE T   8       1.734  -0.635 -17.230  1.00  0.00      TS   N  
ATOM    941  N7  ADE T   8       0.011  -3.147 -17.654  1.00  0.00      TS   N  
ATOM    942  C8  ADE T   8      -1.055  -3.732 -18.044  1.00  0.00      TS   C  
ATOM    943  N9  ADE T   8      -2.026  -2.932 -18.460  1.00  0.00      TS   N  
ATOM    944  H2  ADE T   8      -1.641   1.385 -19.111  1.00  0.00      TS   H  
ATOM    945  H8  ADE T   8      -1.232  -4.807 -18.010  1.00  0.00      TS   H  
ATOM    946  H1' ADE T   8      -3.896  -2.459 -19.175  1.00  0.00      TS   H  
ATOM    947  H2' ADE T   8      -3.007  -3.950 -21.041  1.00  0.00      TS   H  
ATOM    948  H3' ADE T   8      -4.334  -6.214 -20.260  1.00  0.00      TS   H  
ATOM    949  H4' ADE T   8      -5.916  -4.446 -18.604  1.00  0.00      TS   H  
ATOM    950  H5' ADE T   8      -5.511  -6.119 -16.689  1.00  0.00      TS   H  
ATOM    951  H61 ADE T   8       2.218   0.231 -17.101  1.00  0.00      TS   H  
ATOM    952  H62 ADE T   8       2.293  -1.462 -17.173  1.00  0.00      TS   H  
ATOM    953 H2'' ADE T   8      -2.444  -5.202 -19.944  1.00  0.00      TS   H  
ATOM    954 H5'' ADE T   8      -6.231  -6.813 -18.172  1.00  0.00      TS   H  
ATOM    955  P   GUA T   9      -5.500  -4.892 -22.417  1.00  0.00      TS   P  
ATOM    956  O1P GUA T   9      -6.736  -4.300 -23.024  1.00  0.00      TS   O  
ATOM    957  O2P GUA T   9      -5.096  -6.323 -22.671  1.00  0.00      TS   O  
ATOM    958  C5' GUA T   9      -4.365  -2.511 -22.635  1.00  0.00      TS   C  
ATOM    959  O5' GUA T   9      -4.306  -3.923 -22.929  1.00  0.00      TS   O  
ATOM    960  C4' GUA T   9      -3.145  -1.779 -23.197  1.00  0.00      TS   C  
ATOM    961  O4' GUA T   9      -2.053  -1.906 -22.374  1.00  0.00      TS   O  
ATOM    962  C3' GUA T   9      -2.534  -2.181 -24.563  1.00  0.00      TS   C  
ATOM    963  O3' GUA T   9      -2.889  -1.156 -25.530  1.00  0.00      TS   O  
ATOM    964  C2' GUA T   9      -1.024  -2.194 -24.313  1.00  0.00      TS   C  
ATOM    965  C1' GUA T   9      -0.857  -1.444 -22.982  1.00  0.00      TS   C  
ATOM    966  N1  GUA T   9       3.297   0.410 -20.732  1.00  0.00      TS   N  
ATOM    967  C2  GUA T   9       2.302   1.032 -21.353  1.00  0.00      TS   C  
ATOM    968  N2  GUA T   9       2.438   2.320 -21.483  1.00  0.00      TS   N  
ATOM    969  N3  GUA T   9       1.265   0.406 -21.873  1.00  0.00      TS   N  
ATOM    970  C4  GUA T   9       1.272  -0.886 -21.676  1.00  0.00      TS   C  
ATOM    971  C5  GUA T   9       2.242  -1.616 -21.017  1.00  0.00      TS   C  
ATOM    972  C6  GUA T   9       3.281  -0.933 -20.340  1.00  0.00      TS   C  
ATOM    973  O6  GUA T   9       4.153  -1.396 -19.614  1.00  0.00      TS   O  
ATOM    974  N7  GUA T   9       1.880  -2.980 -21.004  1.00  0.00      TS   N  
ATOM    975  C8  GUA T   9       0.743  -3.034 -21.643  1.00  0.00      TS   C  
ATOM    976  N9  GUA T   9       0.338  -1.784 -22.103  1.00  0.00      TS   N  
ATOM    977  H1  GUA T   9       3.991   1.052 -20.381  1.00  0.00      TS   H  
ATOM    978  H8  GUA T   9       0.142  -3.895 -21.936  1.00  0.00      TS   H  
ATOM    979  H1' GUA T   9      -0.932  -0.364 -23.233  1.00  0.00      TS   H  
ATOM    980  H2' GUA T   9      -0.408  -1.779 -25.138  1.00  0.00      TS   H  
ATOM    981  H21 GUA T   9       3.341   2.671 -21.233  1.00  0.00      TS   H  
ATOM    982  H3' GUA T   9      -2.980  -3.154 -24.863  1.00  0.00      TS   H  
ATOM    983  H22 GUA T   9       1.960   2.727 -22.261  1.00  0.00      TS   H  
ATOM    984  H4' GUA T   9      -3.363  -0.695 -23.092  1.00  0.00      TS   H  
ATOM    985  H5' GUA T   9      -4.462  -2.363 -21.538  1.00  0.00      TS   H  
ATOM    986 H2'' GUA T   9      -0.693  -3.254 -24.259  1.00  0.00      TS   H  
ATOM    987 H5'' GUA T   9      -5.244  -1.994 -23.075  1.00  0.00      TS   H  
ATOM    988  P   CYT T  10      -2.408  -1.348 -27.011  1.00  0.00      TS   P  
ATOM    989  O1P CYT T  10      -3.633  -1.201 -27.890  1.00  0.00      TS   O  
ATOM    990  O2P CYT T  10      -1.733  -2.611 -27.207  1.00  0.00      TS   O  
ATOM    991  C5' CYT T  10      -2.171   1.173 -27.430  1.00  0.00      TS   C  
ATOM    992  O5' CYT T  10      -1.500  -0.118 -27.283  1.00  0.00      TS   O  
ATOM    993  C4' CYT T  10      -1.127   2.333 -27.325  1.00  0.00      TS   C  
ATOM    994  O4' CYT T  10      -0.198   2.205 -26.112  1.00  0.00      TS   O  
ATOM    995  C3' CYT T  10      -0.139   2.578 -28.466  1.00  0.00      TS   C  
ATOM    996  O3' CYT T  10       0.045   3.940 -28.724  1.00  0.00      TS   O  
ATOM    997  C2' CYT T  10       1.176   1.919 -28.002  1.00  0.00      TS   C  
ATOM    998  C1' CYT T  10       1.146   2.196 -26.534  1.00  0.00      TS   C  
ATOM    999  N1  CYT T  10       1.800   1.162 -25.721  1.00  0.00      TS   N  
ATOM   1000  C2  CYT T  10       2.980   1.491 -25.035  1.00  0.00      TS   C  
ATOM   1001  O2  CYT T  10       3.491   2.643 -25.144  1.00  0.00      TS   O  
ATOM   1002  N3  CYT T  10       3.614   0.538 -24.237  1.00  0.00      TS   N  
ATOM   1003  C4  CYT T  10       3.217  -0.787 -24.303  1.00  0.00      TS   C  
ATOM   1004  N4  CYT T  10       3.979  -1.770 -23.750  1.00  0.00      TS   N  
ATOM   1005  C5  CYT T  10       2.100  -1.151 -25.128  1.00  0.00      TS   C  
ATOM   1006  C6  CYT T  10       1.466  -0.137 -25.762  1.00  0.00      TS   C  
ATOM   1007  H5  CYT T  10       1.813  -2.193 -25.270  1.00  0.00      TS   H  
ATOM   1008  H6  CYT T  10       0.593  -0.364 -26.375  1.00  0.00      TS   H  
ATOM   1009  H1' CYT T  10       1.547   3.221 -26.384  1.00  0.00      TS   H  
ATOM   1010  H2' CYT T  10       1.989   2.442 -28.548  1.00  0.00      TS   H  
ATOM   1011  H3' CYT T  10      -0.374   2.022 -29.399  1.00  0.00      TS   H  
ATOM   1012  H4' CYT T  10      -1.705   3.260 -27.124  1.00  0.00      TS   H  
ATOM   1013  H41 CYT T  10       4.661  -1.523 -23.063  1.00  0.00      TS   H  
ATOM   1014  H5' CYT T  10      -3.005   1.271 -26.703  1.00  0.00      TS   H  
ATOM   1015  H42 CYT T  10       3.753  -2.690 -24.073  1.00  0.00      TS   H  
ATOM   1016 H2'' CYT T  10       1.276   0.821 -28.145  1.00  0.00      TS   H  
ATOM   1017 H5'' CYT T  10      -2.659   1.199 -28.428  1.00  0.00      TS   H  
ATOM   1018  P   THY T  11       0.016   4.614 -30.135  1.00  0.00      TS   P  
ATOM   1019  O1P THY T  11      -0.685   5.921 -30.040  1.00  0.00      TS   O  
ATOM   1020  O2P THY T  11      -0.576   3.654 -31.119  1.00  0.00      TS   O  
ATOM   1021  C5' THY T  11       2.298   5.876 -29.862  1.00  0.00      TS   C  
ATOM   1022  O5' THY T  11       1.564   4.739 -30.341  1.00  0.00      TS   O  
ATOM   1023  C4' THY T  11       3.807   5.525 -29.432  1.00  0.00      TS   C  
ATOM   1024  O4' THY T  11       3.878   4.312 -28.644  1.00  0.00      TS   O  
ATOM   1025  C3' THY T  11       4.707   5.156 -30.676  1.00  0.00      TS   C  
ATOM   1026  O3' THY T  11       5.884   5.945 -30.654  1.00  0.00      TS   O  
ATOM   1027  C2' THY T  11       4.968   3.669 -30.624  1.00  0.00      TS   C  
ATOM   1028  C1' THY T  11       5.015   3.616 -29.109  1.00  0.00      TS   C  
ATOM   1029  N1  THY T  11       4.954   2.146 -28.626  1.00  0.00      TS   N  
ATOM   1030  C2  THY T  11       5.958   1.664 -27.714  1.00  0.00      TS   C  
ATOM   1031  O2  THY T  11       7.005   2.287 -27.470  1.00  0.00      TS   O  
ATOM   1032  N3  THY T  11       5.759   0.338 -27.270  1.00  0.00      TS   N  
ATOM   1033  C4  THY T  11       4.858  -0.532 -27.843  1.00  0.00      TS   C  
ATOM   1034  O4  THY T  11       4.771  -1.661 -27.303  1.00  0.00      TS   O  
ATOM   1035  C5  THY T  11       4.038  -0.062 -28.910  1.00  0.00      TS   C  
ATOM   1036  C5M THY T  11       3.071  -0.994 -29.623  1.00  0.00      TS   C  
ATOM   1037  C6  THY T  11       4.126   1.255 -29.239  1.00  0.00      TS   C  
ATOM   1038  H3  THY T  11       6.494  -0.074 -26.711  1.00  0.00      TS   H  
ATOM   1039  H6  THY T  11       3.560   1.612 -30.099  1.00  0.00      TS   H  
ATOM   1040  H1' THY T  11       5.869   4.120 -28.606  1.00  0.00      TS   H  
ATOM   1041  H2' THY T  11       5.929   3.318 -31.056  1.00  0.00      TS   H  
ATOM   1042  H3' THY T  11       4.101   5.438 -31.564  1.00  0.00      TS   H  
ATOM   1043  H4' THY T  11       4.162   6.449 -28.928  1.00  0.00      TS   H  
ATOM   1044  H5' THY T  11       1.823   6.421 -29.019  1.00  0.00      TS   H  
ATOM   1045  H51 THY T  11       1.992  -0.886 -29.378  1.00  0.00      TS   H  
ATOM   1046  H52 THY T  11       3.274  -2.077 -29.489  1.00  0.00      TS   H  
ATOM   1047  H53 THY T  11       3.039  -0.742 -30.704  1.00  0.00      TS   H  
ATOM   1048 H2'' THY T  11       4.161   3.066 -31.091  1.00  0.00      TS   H  
ATOM   1049 H5'' THY T  11       2.409   6.677 -30.625  1.00  0.00      TS   H  
ATOM   1050  P   ADE T  12       6.872   5.913 -31.885  1.00  0.00      TS   P  
ATOM   1051  O1P ADE T  12       7.190   7.268 -32.376  1.00  0.00      TS   O  
ATOM   1052  O2P ADE T  12       6.362   5.063 -32.981  1.00  0.00      TS   O  
ATOM   1053  C5' ADE T  12       8.848   5.589 -30.191  1.00  0.00      TS   C  
ATOM   1054  O5' ADE T  12       8.111   5.133 -31.335  1.00  0.00      TS   O  
ATOM   1055  C4' ADE T  12      10.062   4.733 -29.929  1.00  0.00      TS   C  
ATOM   1056  O4' ADE T  12       9.767   3.365 -29.531  1.00  0.00      TS   O  
ATOM   1057  C3' ADE T  12      11.048   4.481 -31.140  1.00  0.00      TS   C  
ATOM   1058  O3' ADE T  12      12.408   4.352 -30.670  1.00  0.00      TS   O  
ATOM   1059  C2' ADE T  12      10.492   3.204 -31.777  1.00  0.00      TS   C  
ATOM   1060  C1' ADE T  12      10.168   2.451 -30.460  1.00  0.00      TS   C  
ATOM   1061  N1  ADE T  12       8.541  -2.167 -29.141  1.00  0.00      TS   N  
ATOM   1062  C2  ADE T  12       9.667  -1.541 -28.839  1.00  0.00      TS   C  
ATOM   1063  N3  ADE T  12      10.004  -0.244 -29.052  1.00  0.00      TS   N  
ATOM   1064  C4  ADE T  12       9.019   0.288 -29.873  1.00  0.00      TS   C  
ATOM   1065  C5  ADE T  12       7.837  -0.242 -30.326  1.00  0.00      TS   C  
ATOM   1066  C6  ADE T  12       7.583  -1.556 -29.917  1.00  0.00      TS   C  
ATOM   1067  N6  ADE T  12       6.561  -2.358 -30.170  1.00  0.00      TS   N  
ATOM   1068  N7  ADE T  12       7.154   0.646 -31.198  1.00  0.00      TS   N  
ATOM   1069  C8  ADE T  12       7.933   1.728 -31.219  1.00  0.00      TS   C  
ATOM   1070  N9  ADE T  12       9.077   1.514 -30.551  1.00  0.00      TS   N  
ATOM   1071  H2  ADE T  12      10.297  -2.133 -28.174  1.00  0.00      TS   H  
ATOM   1072  H8  ADE T  12       7.752   2.610 -31.833  1.00  0.00      TS   H  
ATOM   1073  H1' ADE T  12      11.081   1.921 -30.114  1.00  0.00      TS   H  
ATOM   1074  H2' ADE T  12      11.311   2.690 -32.323  1.00  0.00      TS   H  
ATOM   1075  H3' ADE T  12      10.978   5.339 -31.841  1.00  0.00      TS   H  
ATOM   1076  H4' ADE T  12      10.718   5.128 -29.125  1.00  0.00      TS   H  
ATOM   1077  H5' ADE T  12       8.221   5.527 -29.276  1.00  0.00      TS   H  
ATOM   1078  H61 ADE T  12       6.389  -3.160 -29.597  1.00  0.00      TS   H  
ATOM   1079  H62 ADE T  12       6.086  -2.293 -31.047  1.00  0.00      TS   H  
ATOM   1080 H2'' ADE T  12       9.579   3.471 -32.351  1.00  0.00      TS   H  
ATOM   1081 H5'' ADE T  12       9.101   6.646 -30.423  1.00  0.00      TS   H  
ATOM   1082  P   THY T  13      13.742   4.349 -31.411  1.00  0.00      TS   P  
ATOM   1083  O1P THY T  13      14.713   4.838 -30.397  1.00  0.00      TS   O  
ATOM   1084  O2P THY T  13      13.670   5.097 -32.694  1.00  0.00      TS   O  
ATOM   1085  C5' THY T  13      14.255   1.926 -30.560  1.00  0.00      TS   C  
ATOM   1086  O5' THY T  13      14.096   2.842 -31.735  1.00  0.00      TS   O  
ATOM   1087  C4' THY T  13      14.026   0.482 -30.821  1.00  0.00      TS   C  
ATOM   1088  O4' THY T  13      12.645   0.244 -31.180  1.00  0.00      TS   O  
ATOM   1089  C3' THY T  13      14.775  -0.078 -31.916  1.00  0.00      TS   C  
ATOM   1090  O3' THY T  13      16.125  -0.354 -31.482  1.00  0.00      TS   O  
ATOM   1091  C2' THY T  13      13.919  -1.335 -32.194  1.00  0.00      TS   C  
ATOM   1092  C1' THY T  13      12.669  -1.183 -31.316  1.00  0.00      TS   C  
ATOM   1093  N1  THY T  13      11.381  -1.557 -31.960  1.00  0.00      TS   N  
ATOM   1094  C2  THY T  13      10.876  -2.824 -31.623  1.00  0.00      TS   C  
ATOM   1095  O2  THY T  13      11.362  -3.531 -30.728  1.00  0.00      TS   O  
ATOM   1096  N3  THY T  13       9.779  -3.247 -32.368  1.00  0.00      TS   N  
ATOM   1097  C4  THY T  13       9.115  -2.555 -33.360  1.00  0.00      TS   C  
ATOM   1098  O4  THY T  13       8.174  -3.042 -33.935  1.00  0.00      TS   O  
ATOM   1099  C5  THY T  13       9.692  -1.270 -33.608  1.00  0.00      TS   C  
ATOM   1100  C5M THY T  13       9.181  -0.461 -34.764  1.00  0.00      TS   C  
ATOM   1101  C6  THY T  13      10.815  -0.877 -33.008  1.00  0.00      TS   C  
ATOM   1102  H3  THY T  13       9.270  -4.102 -32.197  1.00  0.00      TS   H  
ATOM   1103  H6  THY T  13      11.442  -0.003 -33.180  1.00  0.00      TS   H  
ATOM   1104  H1' THY T  13      12.683  -1.591 -30.282  1.00  0.00      TS   H  
ATOM   1105  H2' THY T  13      14.463  -2.277 -31.965  1.00  0.00      TS   H  
ATOM   1106  H3' THY T  13      14.617   0.650 -32.740  1.00  0.00      TS   H  
ATOM   1107  H4' THY T  13      14.080  -0.041 -29.843  1.00  0.00      TS   H  
ATOM   1108  H5' THY T  13      13.588   2.113 -29.691  1.00  0.00      TS   H  
ATOM   1109  H51 THY T  13       9.380   0.555 -34.361  1.00  0.00      TS   H  
ATOM   1110  H52 THY T  13       8.146  -0.806 -34.969  1.00  0.00      TS   H  
ATOM   1111  H53 THY T  13       9.727  -0.674 -35.707  1.00  0.00      TS   H  
ATOM   1112 H2'' THY T  13      13.592  -1.404 -33.254  1.00  0.00      TS   H  
ATOM   1113 H5'' THY T  13      15.245   2.013 -30.063  1.00  0.00      TS   H  
ATOM   1114  P   ADE T  14      17.083  -0.837 -32.655  1.00  0.00      TS   P  
ATOM   1115  O1P ADE T  14      18.438  -0.515 -32.122  1.00  0.00      TS   O  
ATOM   1116  O2P ADE T  14      16.715  -0.260 -33.928  1.00  0.00      TS   O  
ATOM   1117  C5' ADE T  14      16.985  -3.236 -31.569  1.00  0.00      TS   C  
ATOM   1118  O5' ADE T  14      16.878  -2.393 -32.756  1.00  0.00      TS   O  
ATOM   1119  C4' ADE T  14      17.063  -4.732 -31.873  1.00  0.00      TS   C  
ATOM   1120  O4' ADE T  14      15.754  -5.241 -32.090  1.00  0.00      TS   O  
ATOM   1121  C3' ADE T  14      17.891  -5.133 -33.125  1.00  0.00      TS   C  
ATOM   1122  O3' ADE T  14      18.671  -6.320 -32.926  1.00  0.00      TS   O  
ATOM   1123  C2' ADE T  14      16.834  -5.117 -34.185  1.00  0.00      TS   C  
ATOM   1124  C1' ADE T  14      15.677  -5.741 -33.400  1.00  0.00      TS   C  
ATOM   1125  N1  ADE T  14      10.639  -6.917 -33.342  1.00  0.00      TS   N  
ATOM   1126  C2  ADE T  14      11.716  -7.393 -32.677  1.00  0.00      TS   C  
ATOM   1127  N3  ADE T  14      12.976  -7.087 -32.712  1.00  0.00      TS   N  
ATOM   1128  C4  ADE T  14      13.203  -6.012 -33.519  1.00  0.00      TS   C  
ATOM   1129  C5  ADE T  14      12.159  -5.355 -34.216  1.00  0.00      TS   C  
ATOM   1130  C6  ADE T  14      10.881  -5.782 -34.063  1.00  0.00      TS   C  
ATOM   1131  N6  ADE T  14       9.827  -5.251 -34.663  1.00  0.00      TS   N  
ATOM   1132  N7  ADE T  14      12.682  -4.262 -34.904  1.00  0.00      TS   N  
ATOM   1133  C8  ADE T  14      13.977  -4.378 -34.674  1.00  0.00      TS   C  
ATOM   1134  N9  ADE T  14      14.360  -5.440 -33.872  1.00  0.00      TS   N  
ATOM   1135  H2  ADE T  14      11.475  -8.257 -32.058  1.00  0.00      TS   H  
ATOM   1136  H8  ADE T  14      14.709  -3.655 -35.036  1.00  0.00      TS   H  
ATOM   1137  H1' ADE T  14      15.707  -6.845 -33.282  1.00  0.00      TS   H  
ATOM   1138  H2' ADE T  14      17.051  -5.688 -35.113  1.00  0.00      TS   H  
ATOM   1139  H3' ADE T  14      18.664  -4.350 -33.277  1.00  0.00      TS   H  
ATOM   1140  H4' ADE T  14      17.462  -5.280 -30.994  1.00  0.00      TS   H  
ATOM   1141  H5' ADE T  14      16.225  -3.038 -30.783  1.00  0.00      TS   H  
ATOM   1142  H61 ADE T  14       8.896  -5.513 -34.411  1.00  0.00      TS   H  
ATOM   1143  H62 ADE T  14       9.944  -4.387 -35.153  1.00  0.00      TS   H  
ATOM   1144 H2'' ADE T  14      16.473  -4.110 -34.487  1.00  0.00      TS   H  
ATOM   1145 H5'' ADE T  14      17.960  -3.049 -31.072  1.00  0.00      TS   H  
ATOM   1146  P   THY T  15      19.543  -6.808 -34.149  1.00  0.00      TS   P  
ATOM   1147  O1P THY T  15      20.845  -7.164 -33.451  1.00  0.00      TS   O  
ATOM   1148  O2P THY T  15      19.605  -5.889 -35.282  1.00  0.00      TS   O  
ATOM   1149  C5' THY T  15      18.771  -9.213 -33.746  1.00  0.00      TS   C  
ATOM   1150  O5' THY T  15      18.859  -8.128 -34.614  1.00  0.00      TS   O  
ATOM   1151  C4' THY T  15      17.624 -10.189 -34.156  1.00  0.00      TS   C  
ATOM   1152  O4' THY T  15      16.361  -9.503 -34.399  1.00  0.00      TS   O  
ATOM   1153  C3' THY T  15      17.883 -11.012 -35.438  1.00  0.00      TS   C  
ATOM   1154  O3' THY T  15      17.507 -12.370 -35.342  1.00  0.00      TS   O  
ATOM   1155  C2' THY T  15      17.018 -10.296 -36.522  1.00  0.00      TS   C  
ATOM   1156  C1' THY T  15      15.810  -9.988 -35.607  1.00  0.00      TS   C  
ATOM   1157  N1  THY T  15      14.948  -8.957 -36.183  1.00  0.00      TS   N  
ATOM   1158  C2  THY T  15      13.602  -9.192 -36.178  1.00  0.00      TS   C  
ATOM   1159  O2  THY T  15      13.111 -10.223 -35.758  1.00  0.00      TS   O  
ATOM   1160  N3  THY T  15      12.848  -8.191 -36.698  1.00  0.00      TS   N  
ATOM   1161  C4  THY T  15      13.300  -6.984 -37.170  1.00  0.00      TS   C  
ATOM   1162  O4  THY T  15      12.480  -6.175 -37.600  1.00  0.00      TS   O  
ATOM   1163  C5  THY T  15      14.784  -6.797 -37.200  1.00  0.00      TS   C  
ATOM   1164  C5M THY T  15      15.409  -5.577 -37.836  1.00  0.00      TS   C  
ATOM   1165  C6  THY T  15      15.487  -7.829 -36.691  1.00  0.00      TS   C  
ATOM   1166  H3  THY T  15      11.857  -8.283 -36.525  1.00  0.00      TS   H  
ATOM   1167  H6  THY T  15      16.570  -7.718 -36.649  1.00  0.00      TS   H  
ATOM   1168  H1' THY T  15      15.185 -10.882 -35.397  1.00  0.00      TS   H  
ATOM   1169  H2' THY T  15      16.731 -10.896 -37.411  1.00  0.00      TS   H  
ATOM   1170  H3' THY T  15      18.958 -10.898 -35.693  1.00  0.00      TS   H  
ATOM   1171  H4' THY T  15      17.487 -10.865 -33.285  1.00  0.00      TS   H  
ATOM   1172  H5' THY T  15      18.711  -9.060 -32.648  1.00  0.00      TS   H  
ATOM   1173  H51 THY T  15      16.329  -5.128 -37.403  1.00  0.00      TS   H  
ATOM   1174  H52 THY T  15      14.653  -4.781 -38.010  1.00  0.00      TS   H  
ATOM   1175  H53 THY T  15      15.814  -5.695 -38.864  1.00  0.00      TS   H  
ATOM   1176 H2'' THY T  15      17.519  -9.336 -36.774  1.00  0.00      TS   H  
ATOM   1177 H5'' THY T  15      19.664  -9.862 -33.873  1.00  0.00      TS   H  
ATOM   1178  P   ADE T  16      17.932 -13.328 -36.500  1.00  0.00      TS   P  
ATOM   1179  O1P ADE T  16      18.686 -14.471 -35.925  1.00  0.00      TS   O  
ATOM   1180  O2P ADE T  16      18.599 -12.575 -37.542  1.00  0.00      TS   O  
ATOM   1181  C5' ADE T  16      15.452 -14.283 -36.356  1.00  0.00      TS   C  
ATOM   1182  O5' ADE T  16      16.549 -13.833 -37.111  1.00  0.00      TS   O  
ATOM   1183  C4' ADE T  16      14.263 -14.868 -37.180  1.00  0.00      TS   C  
ATOM   1184  O4' ADE T  16      13.556 -13.720 -37.682  1.00  0.00      TS   O  
ATOM   1185  C3' ADE T  16      14.490 -15.730 -38.347  1.00  0.00      TS   C  
ATOM   1186  O3' ADE T  16      13.514 -16.788 -38.481  1.00  0.00      TS   O  
ATOM   1187  C2' ADE T  16      14.528 -14.759 -39.530  1.00  0.00      TS   C  
ATOM   1188  C1' ADE T  16      13.621 -13.597 -39.025  1.00  0.00      TS   C  
ATOM   1189  N1  ADE T  16      11.973  -9.143 -40.840  1.00  0.00      TS   N  
ATOM   1190  C2  ADE T  16      11.278 -10.254 -40.564  1.00  0.00      TS   C  
ATOM   1191  N3  ADE T  16      11.768 -11.378 -39.993  1.00  0.00      TS   N  
ATOM   1192  C4  ADE T  16      13.140 -11.248 -39.794  1.00  0.00      TS   C  
ATOM   1193  C5  ADE T  16      13.952 -10.139 -40.041  1.00  0.00      TS   C  
ATOM   1194  C6  ADE T  16      13.329  -8.986 -40.575  1.00  0.00      TS   C  
ATOM   1195  N6  ADE T  16      13.861  -7.799 -40.976  1.00  0.00      TS   N  
ATOM   1196  N7  ADE T  16      15.305 -10.468 -39.732  1.00  0.00      TS   N  
ATOM   1197  C8  ADE T  16      15.263 -11.720 -39.284  1.00  0.00      TS   C  
ATOM   1198  N9  ADE T  16      13.984 -12.269 -39.365  1.00  0.00      TS   N  
ATOM   1199  H2  ADE T  16      10.239 -10.270 -40.893  1.00  0.00      TS   H  
ATOM   1200  H8  ADE T  16      16.084 -12.398 -39.051  1.00  0.00      TS   H  
ATOM   1201  H1' ADE T  16      12.576 -13.769 -39.361  1.00  0.00      TS   H  
ATOM   1202  H2' ADE T  16      14.114 -15.280 -40.419  1.00  0.00      TS   H  
ATOM   1203  H3' ADE T  16      15.456 -16.270 -38.260  1.00  0.00      TS   H  
ATOM   1204  H4' ADE T  16      13.527 -15.330 -36.486  1.00  0.00      TS   H  
ATOM   1205  H5' ADE T  16      15.130 -13.533 -35.602  1.00  0.00      TS   H  
ATOM   1206  H61 ADE T  16      13.274  -7.058 -41.302  1.00  0.00      TS   H  
ATOM   1207  H62 ADE T  16      14.843  -7.655 -41.108  1.00  0.00      TS   H  
ATOM   1208 H2'' ADE T  16      15.586 -14.435 -39.628  1.00  0.00      TS   H  
ATOM   1209 H5'' ADE T  16      15.885 -15.016 -35.643  1.00  0.00      TS   H  
ATOM   1210  P   THY T  17      13.765 -18.035 -39.401  1.00  0.00      TS   P  
ATOM   1211  O1P THY T  17      13.008 -19.206 -38.890  1.00  0.00      TS   O  
ATOM   1212  O2P THY T  17      15.148 -18.300 -39.539  1.00  0.00      TS   O  
ATOM   1213  C5' THY T  17      11.689 -17.277 -40.737  1.00  0.00      TS   C  
ATOM   1214  O5' THY T  17      13.103 -17.637 -40.815  1.00  0.00      TS   O  
ATOM   1215  C4' THY T  17      11.149 -16.745 -42.116  1.00  0.00      TS   C  
ATOM   1216  O4' THY T  17      11.526 -15.307 -42.237  1.00  0.00      TS   O  
ATOM   1217  C3' THY T  17      11.814 -17.354 -43.350  1.00  0.00      TS   C  
ATOM   1218  O3' THY T  17      10.990 -17.559 -44.515  1.00  0.00      TS   O  
ATOM   1219  C2' THY T  17      12.974 -16.344 -43.662  1.00  0.00      TS   C  
ATOM   1220  C1' THY T  17      12.120 -15.087 -43.475  1.00  0.00      TS   C  
ATOM   1221  N1  THY T  17      12.824 -13.762 -43.451  1.00  0.00      TS   N  
ATOM   1222  C2  THY T  17      12.034 -12.704 -43.573  1.00  0.00      TS   C  
ATOM   1223  O2  THY T  17      10.791 -12.786 -43.728  1.00  0.00      TS   O  
ATOM   1224  N3  THY T  17      12.722 -11.507 -43.514  1.00  0.00      TS   N  
ATOM   1225  C4  THY T  17      14.113 -11.365 -43.512  1.00  0.00      TS   C  
ATOM   1226  O4  THY T  17      14.648 -10.274 -43.722  1.00  0.00      TS   O  
ATOM   1227  C5  THY T  17      14.896 -12.547 -43.327  1.00  0.00      TS   C  
ATOM   1228  C5M THY T  17      16.386 -12.332 -43.217  1.00  0.00      TS   C  
ATOM   1229  C6  THY T  17      14.161 -13.707 -43.244  1.00  0.00      TS   C  
ATOM   1230  H3  THY T  17      12.258 -10.625 -43.682  1.00  0.00      TS   H  
ATOM   1231  H6  THY T  17      14.684 -14.614 -42.940  1.00  0.00      TS   H  
ATOM   1232  H1' THY T  17      11.366 -15.070 -44.291  1.00  0.00      TS   H  
ATOM   1233  H2' THY T  17      13.391 -16.380 -44.692  1.00  0.00      TS   H  
ATOM   1234  H3' THY T  17      12.348 -18.285 -43.066  1.00  0.00      TS   H  
ATOM   1235  H4' THY T  17      10.059 -16.920 -41.988  1.00  0.00      TS   H  
ATOM   1236  H5' THY T  17      11.432 -16.541 -39.946  1.00  0.00      TS   H  
ATOM   1237  H51 THY T  17      16.624 -11.664 -42.361  1.00  0.00      TS   H  
ATOM   1238  H52 THY T  17      16.905 -12.056 -44.158  1.00  0.00      TS   H  
ATOM   1239  H53 THY T  17      16.870 -13.305 -42.989  1.00  0.00      TS   H  
ATOM   1240 H2'' THY T  17      13.858 -16.409 -42.992  1.00  0.00      TS   H  
ATOM   1241 H5'' THY T  17      11.056 -18.159 -40.499  1.00  0.00      TS   H  
ATOM   1242  P   ADE T  18      10.491 -18.947 -44.948  1.00  0.00      TS   P  
ATOM   1243  O1P ADE T  18       9.908 -19.707 -43.770  1.00  0.00      TS   O  
ATOM   1244  O2P ADE T  18      11.479 -19.583 -45.856  1.00  0.00      TS   O  
ATOM   1245  C5' ADE T  18       8.205 -17.791 -45.367  1.00  0.00      TS   C  
ATOM   1246  O5' ADE T  18       9.354 -18.495 -45.848  1.00  0.00      TS   O  
ATOM   1247  C4' ADE T  18       7.681 -16.559 -46.115  1.00  0.00      TS   C  
ATOM   1248  O4' ADE T  18       8.676 -15.465 -46.036  1.00  0.00      TS   O  
ATOM   1249  C3' ADE T  18       7.579 -16.810 -47.601  1.00  0.00      TS   C  
ATOM   1250  O3' ADE T  18       6.415 -16.186 -48.183  1.00  0.00      TS   O  
ATOM   1251  C2' ADE T  18       8.823 -16.322 -48.263  1.00  0.00      TS   C  
ATOM   1252  C1' ADE T  18       9.179 -15.120 -47.320  1.00  0.00      TS   C  
ATOM   1253  N1  ADE T  18      12.877 -11.494 -47.081  1.00  0.00      TS   N  
ATOM   1254  C2  ADE T  18      11.569 -11.429 -46.974  1.00  0.00      TS   C  
ATOM   1255  N3  ADE T  18      10.603 -12.384 -46.988  1.00  0.00      TS   N  
ATOM   1256  C4  ADE T  18      11.214 -13.622 -47.056  1.00  0.00      TS   C  
ATOM   1257  C5  ADE T  18      12.609 -13.840 -47.017  1.00  0.00      TS   C  
ATOM   1258  C6  ADE T  18      13.457 -12.715 -47.033  1.00  0.00      TS   C  
ATOM   1259  N6  ADE T  18      14.778 -12.538 -47.194  1.00  0.00      TS   N  
ATOM   1260  N7  ADE T  18      12.821 -15.260 -46.996  1.00  0.00      TS   N  
ATOM   1261  C8  ADE T  18      11.614 -15.835 -47.123  1.00  0.00      TS   C  
ATOM   1262  N9  ADE T  18      10.584 -14.861 -47.148  1.00  0.00      TS   N  
ATOM   1263  H2  ADE T  18      11.140 -10.428 -47.007  1.00  0.00      TS   H  
ATOM   1264  H8  ADE T  18      11.424 -16.908 -47.083  1.00  0.00      TS   H  
ATOM   1265  H1' ADE T  18       8.669 -14.175 -47.604  1.00  0.00      TS   H  
ATOM   1266  H2' ADE T  18       8.629 -15.929 -49.284  1.00  0.00      TS   H  
ATOM   1267  H3' ADE T  18       7.666 -17.916 -47.669  1.00  0.00      TS   H  
ATOM   1268  H4' ADE T  18       6.785 -16.151 -45.599  1.00  0.00      TS   H  
ATOM   1269  H5' ADE T  18       8.298 -17.565 -44.283  1.00  0.00      TS   H  
ATOM   1270  H61 ADE T  18      15.476 -13.188 -46.895  1.00  0.00      TS   H  
ATOM   1271  H62 ADE T  18      15.071 -11.630 -47.494  1.00  0.00      TS   H  
ATOM   1272 H2'' ADE T  18       9.530 -17.172 -48.367  1.00  0.00      TS   H  
ATOM   1273 H5'' ADE T  18       7.432 -18.575 -45.515  1.00  0.00      TS   H  
ATOM   1274  P   ADE T  19       5.264 -17.141 -48.601  1.00  0.00      TS   P  
ATOM   1275  O1P ADE T  19       4.555 -17.628 -47.456  1.00  0.00      TS   O  
ATOM   1276  O2P ADE T  19       5.809 -18.146 -49.533  1.00  0.00      TS   O  
ATOM   1277  C5' ADE T  19       3.767 -15.020 -48.989  1.00  0.00      TS   C  
ATOM   1278  O5' ADE T  19       4.304 -16.259 -49.418  1.00  0.00      TS   O  
ATOM   1279  C4' ADE T  19       4.085 -13.777 -49.852  1.00  0.00      TS   C  
ATOM   1280  O4' ADE T  19       5.491 -13.464 -49.980  1.00  0.00      TS   O  
ATOM   1281  C3' ADE T  19       3.506 -14.093 -51.267  1.00  0.00      TS   C  
ATOM   1282  O3' ADE T  19       2.923 -12.979 -51.871  1.00  0.00      TS   O  
ATOM   1283  C2' ADE T  19       4.774 -14.478 -52.032  1.00  0.00      TS   C  
ATOM   1284  C1' ADE T  19       5.842 -13.613 -51.363  1.00  0.00      TS   C  
ATOM   1285  N1  ADE T  19      10.911 -13.209 -50.436  1.00  0.00      TS   N  
ATOM   1286  C2  ADE T  19       9.926 -12.284 -50.299  1.00  0.00      TS   C  
ATOM   1287  N3  ADE T  19       8.654 -12.382 -50.735  1.00  0.00      TS   N  
ATOM   1288  C4  ADE T  19       8.401 -13.587 -51.183  1.00  0.00      TS   C  
ATOM   1289  C5  ADE T  19       9.313 -14.610 -51.382  1.00  0.00      TS   C  
ATOM   1290  C6  ADE T  19      10.639 -14.428 -51.024  1.00  0.00      TS   C  
ATOM   1291  N6  ADE T  19      11.567 -15.447 -51.342  1.00  0.00      TS   N  
ATOM   1292  N7  ADE T  19       8.693 -15.734 -51.948  1.00  0.00      TS   N  
ATOM   1293  C8  ADE T  19       7.463 -15.414 -51.929  1.00  0.00      TS   C  
ATOM   1294  N9  ADE T  19       7.175 -14.160 -51.549  1.00  0.00      TS   N  
ATOM   1295  H2  ADE T  19      10.257 -11.350 -49.843  1.00  0.00      TS   H  
ATOM   1296  H8  ADE T  19       6.719 -16.084 -52.363  1.00  0.00      TS   H  
ATOM   1297  H1' ADE T  19       5.858 -12.636 -51.890  1.00  0.00      TS   H  
ATOM   1298  H2' ADE T  19       4.702 -14.453 -53.140  1.00  0.00      TS   H  
ATOM   1299  H3' ADE T  19       2.763 -14.883 -51.031  1.00  0.00      TS   H  
ATOM   1300  H4' ADE T  19       3.629 -12.838 -49.469  1.00  0.00      TS   H  
ATOM   1301  H5' ADE T  19       3.904 -14.699 -47.934  1.00  0.00      TS   H  
ATOM   1302  H61 ADE T  19      11.230 -16.279 -51.785  1.00  0.00      TS   H  
ATOM   1303  H62 ADE T  19      12.451 -15.559 -50.888  1.00  0.00      TS   H  
ATOM   1304 H2'' ADE T  19       4.954 -15.518 -51.684  1.00  0.00      TS   H  
ATOM   1305 H5'' ADE T  19       2.667 -15.178 -48.963  1.00  0.00      TS   H  
ATOM   1306  P   GUA T  20       2.382 -13.037 -53.340  1.00  0.00      TS   P  
ATOM   1307  O1P GUA T  20       1.260 -12.123 -53.507  1.00  0.00      TS   O  
ATOM   1308  O2P GUA T  20       2.160 -14.409 -53.766  1.00  0.00      TS   O  
ATOM   1309  C5' GUA T  20       4.181 -11.232 -53.803  1.00  0.00      TS   C  
ATOM   1310  O5' GUA T  20       3.487 -12.361 -54.264  1.00  0.00      TS   O  
ATOM   1311  C4' GUA T  20       5.461 -10.798 -54.599  1.00  0.00      TS   C  
ATOM   1312  O4' GUA T  20       6.646 -11.551 -54.185  1.00  0.00      TS   O  
ATOM   1313  C3' GUA T  20       5.455 -10.934 -56.091  1.00  0.00      TS   C  
ATOM   1314  O3' GUA T  20       5.384  -9.667 -56.742  1.00  0.00      TS   O  
ATOM   1315  C2' GUA T  20       6.824 -11.637 -56.364  1.00  0.00      TS   C  
ATOM   1316  C1' GUA T  20       7.645 -11.305 -55.121  1.00  0.00      TS   C  
ATOM   1317  N1  GUA T  20      12.522 -11.501 -54.069  1.00  0.00      TS   N  
ATOM   1318  C2  GUA T  20      11.696 -10.409 -54.205  1.00  0.00      TS   C  
ATOM   1319  N2  GUA T  20      12.197  -9.220 -54.157  1.00  0.00      TS   N  
ATOM   1320  N3  GUA T  20      10.334 -10.475 -54.327  1.00  0.00      TS   N  
ATOM   1321  C4  GUA T  20       9.967 -11.771 -54.415  1.00  0.00      TS   C  
ATOM   1322  C5  GUA T  20      10.758 -12.955 -54.334  1.00  0.00      TS   C  
ATOM   1323  C6  GUA T  20      12.144 -12.846 -54.107  1.00  0.00      TS   C  
ATOM   1324  O6  GUA T  20      12.987 -13.766 -53.969  1.00  0.00      TS   O  
ATOM   1325  N7  GUA T  20       9.978 -14.061 -54.506  1.00  0.00      TS   N  
ATOM   1326  C8  GUA T  20       8.738 -13.590 -54.843  1.00  0.00      TS   C  
ATOM   1327  N9  GUA T  20       8.693 -12.200 -54.826  1.00  0.00      TS   N  
ATOM   1328  H1  GUA T  20      13.514 -11.310 -54.057  1.00  0.00      TS   H  
ATOM   1329  H8  GUA T  20       7.848 -14.201 -54.998  1.00  0.00      TS   H  
ATOM   1330  H1' GUA T  20       7.948 -10.240 -55.035  1.00  0.00      TS   H  
ATOM   1331  H2' GUA T  20       7.413 -11.238 -57.218  1.00  0.00      TS   H  
ATOM   1332  H21 GUA T  20      11.578  -8.435 -54.167  1.00  0.00      TS   H  
ATOM   1333  H3' GUA T  20       4.620 -11.593 -56.409  1.00  0.00      TS   H  
ATOM   1334  H22 GUA T  20      13.078  -9.166 -53.686  1.00  0.00      TS   H  
ATOM   1335  H4' GUA T  20       5.626  -9.727 -54.356  1.00  0.00      TS   H  
ATOM   1336  H5' GUA T  20       4.539 -11.290 -52.753  1.00  0.00      TS   H  
ATOM   1337  H3T GUA T  20       6.163  -9.120 -56.622  1.00  0.00      TS   H  
ATOM   1338 H2'' GUA T  20       6.661 -12.716 -56.575  1.00  0.00      TS   H  
ATOM   1339 H5'' GUA T  20       3.528 -10.333 -53.823  1.00  0.00      TS   H  
TER   
END
