# Supplementary material for: CRISPR-Cas12a exploits R-loop asymmetry to form double-strand breaks
Source: eLife. 2020 Jun 10;9:e55143. doi: 10.7554/eLife.55143 (PMC7286691; doi:10.7554/eLife.55143)
Supplement: Figure 5—source data 2. [file elife-55143-fig5-data2.zip › Figure 5ΓÇöSource Data 2/Example_MD_trajectories/5prime_boundary/5prime_boundary_36.pdb]

ATOM      1  C5' CYT B   1      22.171 -14.090 -51.160  1.00  0.00      BS   C  
ATOM      2  O5' CYT B   1      21.781 -14.923 -50.092  1.00  0.00      BS   O  
ATOM      3  C4' CYT B   1      21.083 -13.515 -51.988  1.00  0.00      BS   C  
ATOM      4  O4' CYT B   1      20.265 -14.632 -52.411  1.00  0.00      BS   O  
ATOM      5  C3' CYT B   1      20.109 -12.548 -51.342  1.00  0.00      BS   C  
ATOM      6  O3' CYT B   1      20.645 -11.231 -51.357  1.00  0.00      BS   O  
ATOM      7  C2' CYT B   1      18.863 -12.737 -52.241  1.00  0.00      BS   C  
ATOM      8  C1' CYT B   1      18.953 -14.151 -52.615  1.00  0.00      BS   C  
ATOM      9  N1  CYT B   1      17.959 -15.003 -51.916  1.00  0.00      BS   N  
ATOM     10  C2  CYT B   1      16.658 -14.965 -52.321  1.00  0.00      BS   C  
ATOM     11  O2  CYT B   1      16.304 -14.240 -53.287  1.00  0.00      BS   O  
ATOM     12  N3  CYT B   1      15.719 -15.585 -51.560  1.00  0.00      BS   N  
ATOM     13  C4  CYT B   1      16.084 -16.259 -50.477  1.00  0.00      BS   C  
ATOM     14  N4  CYT B   1      15.125 -16.842 -49.706  1.00  0.00      BS   N  
ATOM     15  C5  CYT B   1      17.450 -16.354 -50.052  1.00  0.00      BS   C  
ATOM     16  C6  CYT B   1      18.322 -15.635 -50.784  1.00  0.00      BS   C  
ATOM     17  H5  CYT B   1      17.665 -16.859 -49.110  1.00  0.00      BS   H  
ATOM     18  H6  CYT B   1      19.348 -15.547 -50.426  1.00  0.00      BS   H  
ATOM     19  H1' CYT B   1      18.744 -14.420 -53.673  1.00  0.00      BS   H  
ATOM     20  H2' CYT B   1      18.878 -12.029 -53.098  1.00  0.00      BS   H  
ATOM     21  H3' CYT B   1      19.964 -12.894 -50.297  1.00  0.00      BS   H  
ATOM     22  H4' CYT B   1      21.433 -12.929 -52.865  1.00  0.00      BS   H  
ATOM     23  H41 CYT B   1      14.199 -16.759 -50.075  1.00  0.00      BS   H  
ATOM     24  H5' CYT B   1      22.938 -14.654 -51.733  1.00  0.00      BS   H  
ATOM     25  H42 CYT B   1      15.379 -17.627 -49.141  1.00  0.00      BS   H  
ATOM     26  H5T CYT B   1      22.393 -15.662 -50.092  1.00  0.00      BS   H  
ATOM     27 H2'' CYT B   1      17.925 -12.423 -51.736  1.00  0.00      BS   H  
ATOM     28 H5'' CYT B   1      22.721 -13.228 -50.726  1.00  0.00      BS   H  
ATOM     29  P   THY B   2      20.082 -10.099 -50.347  1.00  0.00      BS   P  
ATOM     30  O1P THY B   2      20.833  -8.878 -50.714  1.00  0.00      BS   O  
ATOM     31  O2P THY B   2      20.200 -10.661 -49.033  1.00  0.00      BS   O  
ATOM     32  C5' THY B   2      18.241  -9.184 -52.103  1.00  0.00      BS   C  
ATOM     33  O5' THY B   2      18.546  -9.830 -50.776  1.00  0.00      BS   O  
ATOM     34  C4' THY B   2      16.739  -9.256 -52.505  1.00  0.00      BS   C  
ATOM     35  O4' THY B   2      16.262 -10.608 -52.604  1.00  0.00      BS   O  
ATOM     36  C3' THY B   2      15.725  -8.567 -51.440  1.00  0.00      BS   C  
ATOM     37  O3' THY B   2      15.755  -7.184 -51.660  1.00  0.00      BS   O  
ATOM     38  C2' THY B   2      14.433  -9.241 -51.801  1.00  0.00      BS   C  
ATOM     39  C1' THY B   2      14.829 -10.664 -52.139  1.00  0.00      BS   C  
ATOM     40  N1  THY B   2      14.779 -11.596 -51.048  1.00  0.00      BS   N  
ATOM     41  C2  THY B   2      13.509 -12.038 -50.791  1.00  0.00      BS   C  
ATOM     42  O2  THY B   2      12.571 -11.644 -51.504  1.00  0.00      BS   O  
ATOM     43  N3  THY B   2      13.447 -12.975 -49.717  1.00  0.00      BS   N  
ATOM     44  C4  THY B   2      14.497 -13.443 -49.017  1.00  0.00      BS   C  
ATOM     45  O4  THY B   2      14.245 -14.422 -48.309  1.00  0.00      BS   O  
ATOM     46  C5  THY B   2      15.786 -12.849 -49.308  1.00  0.00      BS   C  
ATOM     47  C5M THY B   2      16.938 -12.949 -48.446  1.00  0.00      BS   C  
ATOM     48  C6  THY B   2      15.844 -11.935 -50.287  1.00  0.00      BS   C  
ATOM     49  H3  THY B   2      12.585 -13.468 -49.535  1.00  0.00      BS   H  
ATOM     50  H6  THY B   2      16.644 -11.195 -50.285  1.00  0.00      BS   H  
ATOM     51  H1' THY B   2      14.120 -10.997 -52.926  1.00  0.00      BS   H  
ATOM     52  H2' THY B   2      14.038  -8.800 -52.741  1.00  0.00      BS   H  
ATOM     53  H3' THY B   2      16.006  -8.861 -50.405  1.00  0.00      BS   H  
ATOM     54  H4' THY B   2      16.536  -8.737 -53.466  1.00  0.00      BS   H  
ATOM     55  H5' THY B   2      18.944  -9.584 -52.864  1.00  0.00      BS   H  
ATOM     56  H51 THY B   2      16.785 -12.243 -47.601  1.00  0.00      BS   H  
ATOM     57  H52 THY B   2      17.943 -12.707 -48.852  1.00  0.00      BS   H  
ATOM     58  H53 THY B   2      17.066 -13.936 -47.951  1.00  0.00      BS   H  
ATOM     59 H2'' THY B   2      13.700  -9.355 -50.974  1.00  0.00      BS   H  
ATOM     60 H5'' THY B   2      18.588  -8.131 -52.022  1.00  0.00      BS   H  
ATOM     61  P   THY B   3      15.252  -6.203 -50.506  1.00  0.00      BS   P  
ATOM     62  O1P THY B   3      15.527  -4.837 -50.970  1.00  0.00      BS   O  
ATOM     63  O2P THY B   3      15.802  -6.679 -49.205  1.00  0.00      BS   O  
ATOM     64  C5' THY B   3      12.768  -6.150 -51.532  1.00  0.00      BS   C  
ATOM     65  O5' THY B   3      13.681  -6.314 -50.354  1.00  0.00      BS   O  
ATOM     66  C4' THY B   3      11.306  -6.476 -50.987  1.00  0.00      BS   C  
ATOM     67  O4' THY B   3      11.002  -7.878 -50.471  1.00  0.00      BS   O  
ATOM     68  C3' THY B   3      10.846  -5.540 -49.845  1.00  0.00      BS   C  
ATOM     69  O3' THY B   3       9.431  -5.327 -49.866  1.00  0.00      BS   O  
ATOM     70  C2' THY B   3      11.157  -6.375 -48.593  1.00  0.00      BS   C  
ATOM     71  C1' THY B   3      10.752  -7.788 -49.133  1.00  0.00      BS   C  
ATOM     72  N1  THY B   3      11.508  -8.947 -48.444  1.00  0.00      BS   N  
ATOM     73  C2  THY B   3      10.846 -10.129 -48.104  1.00  0.00      BS   C  
ATOM     74  O2  THY B   3       9.663 -10.340 -48.293  1.00  0.00      BS   O  
ATOM     75  N3  THY B   3      11.654 -11.011 -47.453  1.00  0.00      BS   N  
ATOM     76  C4  THY B   3      12.965 -10.858 -47.044  1.00  0.00      BS   C  
ATOM     77  O4  THY B   3      13.417 -11.687 -46.331  1.00  0.00      BS   O  
ATOM     78  C5  THY B   3      13.630  -9.696 -47.568  1.00  0.00      BS   C  
ATOM     79  C5M THY B   3      15.070  -9.539 -47.279  1.00  0.00      BS   C  
ATOM     80  C6  THY B   3      12.864  -8.788 -48.204  1.00  0.00      BS   C  
ATOM     81  H3  THY B   3      11.111 -11.784 -47.099  1.00  0.00      BS   H  
ATOM     82  H6  THY B   3      13.351  -7.893 -48.589  1.00  0.00      BS   H  
ATOM     83  H1' THY B   3       9.649  -7.859 -49.017  1.00  0.00      BS   H  
ATOM     84  H2' THY B   3      10.509  -6.126 -47.726  1.00  0.00      BS   H  
ATOM     85  H3' THY B   3      11.411  -4.588 -49.927  1.00  0.00      BS   H  
ATOM     86  H4' THY B   3      10.536  -6.403 -51.783  1.00  0.00      BS   H  
ATOM     87  H5' THY B   3      13.041  -6.803 -52.388  1.00  0.00      BS   H  
ATOM     88  H51 THY B   3      15.313  -8.618 -46.706  1.00  0.00      BS   H  
ATOM     89  H52 THY B   3      15.478  -9.374 -48.299  1.00  0.00      BS   H  
ATOM     90  H53 THY B   3      15.562 -10.386 -46.754  1.00  0.00      BS   H  
ATOM     91 H2'' THY B   3      12.219  -6.245 -48.291  1.00  0.00      BS   H  
ATOM     92 H5'' THY B   3      12.853  -5.125 -51.952  1.00  0.00      BS   H  
ATOM     93  P   ADE B   4       8.820  -4.125 -49.037  1.00  0.00      BS   P  
ATOM     94  O1P ADE B   4       8.710  -3.016 -49.983  1.00  0.00      BS   O  
ATOM     95  O2P ADE B   4       9.645  -3.906 -47.777  1.00  0.00      BS   O  
ATOM     96  C5' ADE B   4       6.807  -5.941 -48.888  1.00  0.00      BS   C  
ATOM     97  O5' ADE B   4       7.269  -4.590 -48.714  1.00  0.00      BS   O  
ATOM     98  C4' ADE B   4       6.194  -6.557 -47.625  1.00  0.00      BS   C  
ATOM     99  O4' ADE B   4       7.179  -7.286 -46.889  1.00  0.00      BS   O  
ATOM    100  C3' ADE B   4       5.457  -5.560 -46.722  1.00  0.00      BS   C  
ATOM    101  O3' ADE B   4       4.294  -6.104 -46.179  1.00  0.00      BS   O  
ATOM    102  C2' ADE B   4       6.509  -5.452 -45.648  1.00  0.00      BS   C  
ATOM    103  C1' ADE B   4       7.137  -6.827 -45.550  1.00  0.00      BS   C  
ATOM    104  N1  ADE B   4      11.002  -9.822 -43.898  1.00  0.00      BS   N  
ATOM    105  C2  ADE B   4       9.728 -10.055 -44.171  1.00  0.00      BS   C  
ATOM    106  N3  ADE B   4       8.720  -9.204 -44.411  1.00  0.00      BS   N  
ATOM    107  C4  ADE B   4       9.267  -8.005 -44.792  1.00  0.00      BS   C  
ATOM    108  C5  ADE B   4      10.592  -7.599 -44.677  1.00  0.00      BS   C  
ATOM    109  C6  ADE B   4      11.432  -8.595 -44.137  1.00  0.00      BS   C  
ATOM    110  N6  ADE B   4      12.768  -8.538 -43.896  1.00  0.00      BS   N  
ATOM    111  N7  ADE B   4      10.753  -6.291 -44.993  1.00  0.00      BS   N  
ATOM    112  C8  ADE B   4       9.487  -5.900 -45.193  1.00  0.00      BS   C  
ATOM    113  N9  ADE B   4       8.541  -6.876 -45.138  1.00  0.00      BS   N  
ATOM    114  H2  ADE B   4       9.339 -11.055 -43.977  1.00  0.00      BS   H  
ATOM    115  H8  ADE B   4       9.319  -4.888 -45.562  1.00  0.00      BS   H  
ATOM    116  H1' ADE B   4       6.519  -7.448 -44.867  1.00  0.00      BS   H  
ATOM    117  H2' ADE B   4       6.137  -5.062 -44.676  1.00  0.00      BS   H  
ATOM    118  H3' ADE B   4       5.347  -4.573 -47.219  1.00  0.00      BS   H  
ATOM    119  H4' ADE B   4       5.541  -7.424 -47.867  1.00  0.00      BS   H  
ATOM    120  H5' ADE B   4       7.634  -6.629 -49.167  1.00  0.00      BS   H  
ATOM    121  H61 ADE B   4      13.164  -9.394 -43.565  1.00  0.00      BS   H  
ATOM    122  H62 ADE B   4      13.167  -7.719 -43.482  1.00  0.00      BS   H  
ATOM    123 H2'' ADE B   4       7.280  -4.752 -46.036  1.00  0.00      BS   H  
ATOM    124 H5'' ADE B   4       6.071  -5.946 -49.720  1.00  0.00      BS   H  
ATOM    125  P   THY B   5       3.363  -5.239 -45.315  1.00  0.00      BS   P  
ATOM    126  O1P THY B   5       2.007  -5.311 -45.935  1.00  0.00      BS   O  
ATOM    127  O2P THY B   5       3.977  -3.920 -45.101  1.00  0.00      BS   O  
ATOM    128  C5' THY B   5       3.040  -7.417 -43.728  1.00  0.00      BS   C  
ATOM    129  O5' THY B   5       3.425  -6.036 -43.967  1.00  0.00      BS   O  
ATOM    130  C4' THY B   5       3.607  -7.981 -42.377  1.00  0.00      BS   C  
ATOM    131  O4' THY B   5       5.094  -7.951 -42.384  1.00  0.00      BS   O  
ATOM    132  C3' THY B   5       3.097  -7.124 -41.188  1.00  0.00      BS   C  
ATOM    133  O3' THY B   5       2.634  -7.809 -40.079  1.00  0.00      BS   O  
ATOM    134  C2' THY B   5       4.272  -6.232 -40.841  1.00  0.00      BS   C  
ATOM    135  C1' THY B   5       5.392  -7.262 -41.136  1.00  0.00      BS   C  
ATOM    136  N1  THY B   5       6.787  -6.844 -41.270  1.00  0.00      BS   N  
ATOM    137  C2  THY B   5       7.711  -7.845 -41.186  1.00  0.00      BS   C  
ATOM    138  O2  THY B   5       7.471  -8.976 -40.793  1.00  0.00      BS   O  
ATOM    139  N3  THY B   5       8.978  -7.444 -41.463  1.00  0.00      BS   N  
ATOM    140  C4  THY B   5       9.441  -6.132 -41.594  1.00  0.00      BS   C  
ATOM    141  O4  THY B   5      10.636  -5.926 -41.667  1.00  0.00      BS   O  
ATOM    142  C5  THY B   5       8.424  -5.166 -41.767  1.00  0.00      BS   C  
ATOM    143  C5M THY B   5       8.815  -3.784 -42.249  1.00  0.00      BS   C  
ATOM    144  C6  THY B   5       7.141  -5.561 -41.564  1.00  0.00      BS   C  
ATOM    145  H3  THY B   5       9.686  -8.117 -41.209  1.00  0.00      BS   H  
ATOM    146  H6  THY B   5       6.389  -5.093 -42.199  1.00  0.00      BS   H  
ATOM    147  H1' THY B   5       5.332  -7.939 -40.258  1.00  0.00      BS   H  
ATOM    148  H2' THY B   5       4.283  -5.970 -39.762  1.00  0.00      BS   H  
ATOM    149  H3' THY B   5       2.267  -6.542 -41.644  1.00  0.00      BS   H  
ATOM    150  H4' THY B   5       3.196  -9.009 -42.273  1.00  0.00      BS   H  
ATOM    151  H5' THY B   5       3.413  -8.054 -44.560  1.00  0.00      BS   H  
ATOM    152  H51 THY B   5       8.092  -3.421 -43.011  1.00  0.00      BS   H  
ATOM    153  H52 THY B   5       9.832  -3.815 -42.697  1.00  0.00      BS   H  
ATOM    154  H53 THY B   5       8.699  -3.040 -41.431  1.00  0.00      BS   H  
ATOM    155 H2'' THY B   5       4.347  -5.357 -41.521  1.00  0.00      BS   H  
ATOM    156 H5'' THY B   5       1.936  -7.524 -43.682  1.00  0.00      BS   H  
ATOM    157  P   ADE B   6       1.124  -7.917 -39.648  1.00  0.00      BS   P  
ATOM    158  O1P ADE B   6       0.239  -8.286 -40.751  1.00  0.00      BS   O  
ATOM    159  O2P ADE B   6       0.664  -6.755 -38.935  1.00  0.00      BS   O  
ATOM    160  C5' ADE B   6       1.391 -10.410 -38.813  1.00  0.00      BS   C  
ATOM    161  O5' ADE B   6       1.100  -8.959 -38.509  1.00  0.00      BS   O  
ATOM    162  C4' ADE B   6       2.336 -11.015 -37.842  1.00  0.00      BS   C  
ATOM    163  O4' ADE B   6       3.738 -10.516 -38.060  1.00  0.00      BS   O  
ATOM    164  C3' ADE B   6       2.156 -10.778 -36.385  1.00  0.00      BS   C  
ATOM    165  O3' ADE B   6       2.452 -11.965 -35.633  1.00  0.00      BS   O  
ATOM    166  C2' ADE B   6       3.127  -9.595 -36.114  1.00  0.00      BS   C  
ATOM    167  C1' ADE B   6       4.378  -9.915 -36.972  1.00  0.00      BS   C  
ATOM    168  N1  ADE B   6       9.075  -7.936 -37.734  1.00  0.00      BS   N  
ATOM    169  C2  ADE B   6       8.584  -9.135 -37.497  1.00  0.00      BS   C  
ATOM    170  N3  ADE B   6       7.373  -9.653 -37.300  1.00  0.00      BS   N  
ATOM    171  C4  ADE B   6       6.517  -8.669 -37.455  1.00  0.00      BS   C  
ATOM    172  C5  ADE B   6       6.734  -7.345 -37.634  1.00  0.00      BS   C  
ATOM    173  C6  ADE B   6       8.107  -6.974 -37.899  1.00  0.00      BS   C  
ATOM    174  N6  ADE B   6       8.468  -5.703 -38.165  1.00  0.00      BS   N  
ATOM    175  N7  ADE B   6       5.592  -6.592 -37.691  1.00  0.00      BS   N  
ATOM    176  C8  ADE B   6       4.638  -7.513 -37.575  1.00  0.00      BS   C  
ATOM    177  N9  ADE B   6       5.159  -8.790 -37.292  1.00  0.00      BS   N  
ATOM    178  H2  ADE B   6       9.475  -9.741 -37.332  1.00  0.00      BS   H  
ATOM    179  H8  ADE B   6       3.601  -7.211 -37.428  1.00  0.00      BS   H  
ATOM    180  H1' ADE B   6       4.997 -10.707 -36.498  1.00  0.00      BS   H  
ATOM    181  H2' ADE B   6       3.395  -9.540 -35.038  1.00  0.00      BS   H  
ATOM    182  H3' ADE B   6       1.115 -10.443 -36.182  1.00  0.00      BS   H  
ATOM    183  H4' ADE B   6       2.356 -12.115 -38.005  1.00  0.00      BS   H  
ATOM    184  H5' ADE B   6       1.818 -10.465 -39.835  1.00  0.00      BS   H  
ATOM    185  H61 ADE B   6       9.442  -5.513 -38.294  1.00  0.00      BS   H  
ATOM    186  H62 ADE B   6       7.792  -4.971 -38.083  1.00  0.00      BS   H  
ATOM    187 H2'' ADE B   6       2.665  -8.649 -36.471  1.00  0.00      BS   H  
ATOM    188 H5'' ADE B   6       0.401 -10.910 -38.736  1.00  0.00      BS   H  
ATOM    189  P   THY B   7       2.108 -12.048 -34.086  1.00  0.00      BS   P  
ATOM    190  O1P THY B   7       1.941 -13.481 -33.825  1.00  0.00      BS   O  
ATOM    191  O2P THY B   7       0.988 -11.199 -33.698  1.00  0.00      BS   O  
ATOM    192  C5' THY B   7       4.668 -12.065 -33.915  1.00  0.00      BS   C  
ATOM    193  O5' THY B   7       3.449 -11.537 -33.433  1.00  0.00      BS   O  
ATOM    194  C4' THY B   7       5.917 -11.325 -33.441  1.00  0.00      BS   C  
ATOM    195  O4' THY B   7       6.484 -10.371 -34.377  1.00  0.00      BS   O  
ATOM    196  C3' THY B   7       5.662 -10.507 -32.180  1.00  0.00      BS   C  
ATOM    197  O3' THY B   7       5.593 -11.342 -31.061  1.00  0.00      BS   O  
ATOM    198  C2' THY B   7       7.024  -9.806 -32.187  1.00  0.00      BS   C  
ATOM    199  C1' THY B   7       7.364  -9.449 -33.610  1.00  0.00      BS   C  
ATOM    200  N1  THY B   7       6.975  -8.045 -33.929  1.00  0.00      BS   N  
ATOM    201  C2  THY B   7       7.911  -7.085 -34.184  1.00  0.00      BS   C  
ATOM    202  O2  THY B   7       9.113  -7.313 -33.924  1.00  0.00      BS   O  
ATOM    203  N3  THY B   7       7.447  -5.906 -34.682  1.00  0.00      BS   N  
ATOM    204  C4  THY B   7       6.099  -5.474 -34.587  1.00  0.00      BS   C  
ATOM    205  O4  THY B   7       5.819  -4.285 -34.871  1.00  0.00      BS   O  
ATOM    206  C5  THY B   7       5.185  -6.481 -34.244  1.00  0.00      BS   C  
ATOM    207  C5M THY B   7       3.770  -5.992 -34.079  1.00  0.00      BS   C  
ATOM    208  C6  THY B   7       5.625  -7.709 -33.917  1.00  0.00      BS   C  
ATOM    209  H3  THY B   7       8.136  -5.194 -34.874  1.00  0.00      BS   H  
ATOM    210  H6  THY B   7       4.975  -8.453 -33.458  1.00  0.00      BS   H  
ATOM    211  H1' THY B   7       8.408  -9.739 -33.857  1.00  0.00      BS   H  
ATOM    212  H2' THY B   7       7.760 -10.544 -31.804  1.00  0.00      BS   H  
ATOM    213  H3' THY B   7       4.845  -9.764 -32.305  1.00  0.00      BS   H  
ATOM    214  H4' THY B   7       6.659 -12.133 -33.263  1.00  0.00      BS   H  
ATOM    215  H5' THY B   7       4.676 -12.010 -35.024  1.00  0.00      BS   H  
ATOM    216  H51 THY B   7       3.003  -6.779 -34.240  1.00  0.00      BS   H  
ATOM    217  H52 THY B   7       3.625  -5.082 -34.700  1.00  0.00      BS   H  
ATOM    218  H53 THY B   7       3.720  -5.679 -33.014  1.00  0.00      BS   H  
ATOM    219 H2'' THY B   7       7.017  -8.919 -31.519  1.00  0.00      BS   H  
ATOM    220 H5'' THY B   7       4.769 -13.168 -33.822  1.00  0.00      BS   H  
ATOM    221  P   ADE B   8       4.958 -10.726 -29.734  1.00  0.00      BS   P  
ATOM    222  O1P ADE B   8       4.390 -11.867 -28.980  1.00  0.00      BS   O  
ATOM    223  O2P ADE B   8       4.039  -9.653 -30.025  1.00  0.00      BS   O  
ATOM    224  C5' ADE B   8       7.322 -11.059 -28.820  1.00  0.00      BS   C  
ATOM    225  O5' ADE B   8       6.115 -10.152 -28.885  1.00  0.00      BS   O  
ATOM    226  C4' ADE B   8       8.609 -10.203 -28.441  1.00  0.00      BS   C  
ATOM    227  O4' ADE B   8       8.952  -9.174 -29.334  1.00  0.00      BS   O  
ATOM    228  C3' ADE B   8       8.630  -9.428 -27.038  1.00  0.00      BS   C  
ATOM    229  O3' ADE B   8       9.828  -9.696 -26.343  1.00  0.00      BS   O  
ATOM    230  C2' ADE B   8       8.477  -7.882 -27.359  1.00  0.00      BS   C  
ATOM    231  C1' ADE B   8       9.052  -7.868 -28.734  1.00  0.00      BS   C  
ATOM    232  N1  ADE B   8       9.183  -3.336 -31.210  1.00  0.00      BS   N  
ATOM    233  C2  ADE B   8      10.149  -4.003 -30.564  1.00  0.00      BS   C  
ATOM    234  N3  ADE B   8      10.104  -5.209 -30.057  1.00  0.00      BS   N  
ATOM    235  C4  ADE B   8       8.779  -5.707 -30.121  1.00  0.00      BS   C  
ATOM    236  C5  ADE B   8       7.769  -5.193 -30.887  1.00  0.00      BS   C  
ATOM    237  C6  ADE B   8       7.993  -3.886 -31.427  1.00  0.00      BS   C  
ATOM    238  N6  ADE B   8       7.110  -3.298 -32.160  1.00  0.00      BS   N  
ATOM    239  N7  ADE B   8       6.607  -5.962 -30.668  1.00  0.00      BS   N  
ATOM    240  C8  ADE B   8       7.028  -6.961 -29.881  1.00  0.00      BS   C  
ATOM    241  N9  ADE B   8       8.353  -6.917 -29.512  1.00  0.00      BS   N  
ATOM    242  H2  ADE B   8      11.124  -3.518 -30.571  1.00  0.00      BS   H  
ATOM    243  H8  ADE B   8       6.422  -7.767 -29.466  1.00  0.00      BS   H  
ATOM    244  H1' ADE B   8      10.119  -7.638 -28.532  1.00  0.00      BS   H  
ATOM    245  H2' ADE B   8       8.925  -7.151 -26.652  1.00  0.00      BS   H  
ATOM    246  H3' ADE B   8       7.756  -9.779 -26.449  1.00  0.00      BS   H  
ATOM    247  H4' ADE B   8       9.440 -10.935 -28.520  1.00  0.00      BS   H  
ATOM    248  H5' ADE B   8       7.550 -11.599 -29.764  1.00  0.00      BS   H  
ATOM    249  H61 ADE B   8       7.358  -2.477 -32.675  1.00  0.00      BS   H  
ATOM    250  H62 ADE B   8       6.143  -3.499 -32.012  1.00  0.00      BS   H  
ATOM    251 H2'' ADE B   8       7.384  -7.688 -27.404  1.00  0.00      BS   H  
ATOM    252 H5'' ADE B   8       7.232 -11.796 -27.992  1.00  0.00      BS   H  
ATOM    253  P   THY B   9       9.930  -9.202 -24.753  1.00  0.00      BS   P  
ATOM    254  O1P THY B   9      10.994 -10.044 -24.195  1.00  0.00      BS   O  
ATOM    255  O2P THY B   9       8.599  -9.338 -24.196  1.00  0.00      BS   O  
ATOM    256  C5' THY B   9      11.575  -7.323 -25.518  1.00  0.00      BS   C  
ATOM    257  O5' THY B   9      10.422  -7.732 -24.653  1.00  0.00      BS   O  
ATOM    258  C4' THY B   9      11.779  -5.766 -25.548  1.00  0.00      BS   C  
ATOM    259  O4' THY B   9      10.887  -5.191 -26.531  1.00  0.00      BS   O  
ATOM    260  C3' THY B   9      11.430  -5.016 -24.266  1.00  0.00      BS   C  
ATOM    261  O3' THY B   9      12.424  -3.983 -23.936  1.00  0.00      BS   O  
ATOM    262  C2' THY B   9      10.116  -4.333 -24.584  1.00  0.00      BS   C  
ATOM    263  C1' THY B   9      10.305  -4.017 -26.047  1.00  0.00      BS   C  
ATOM    264  N1  THY B   9       9.060  -3.790 -26.825  1.00  0.00      BS   N  
ATOM    265  C2  THY B   9       9.029  -2.661 -27.631  1.00  0.00      BS   C  
ATOM    266  O2  THY B   9       9.997  -1.928 -27.729  1.00  0.00      BS   O  
ATOM    267  N3  THY B   9       7.889  -2.482 -28.333  1.00  0.00      BS   N  
ATOM    268  C4  THY B   9       6.677  -3.113 -28.135  1.00  0.00      BS   C  
ATOM    269  O4  THY B   9       5.693  -2.677 -28.795  1.00  0.00      BS   O  
ATOM    270  C5  THY B   9       6.703  -4.265 -27.216  1.00  0.00      BS   C  
ATOM    271  C5M THY B   9       5.459  -5.034 -26.950  1.00  0.00      BS   C  
ATOM    272  C6  THY B   9       7.879  -4.479 -26.599  1.00  0.00      BS   C  
ATOM    273  H3  THY B   9       7.770  -1.593 -28.799  1.00  0.00      BS   H  
ATOM    274  H6  THY B   9       7.999  -5.489 -26.207  1.00  0.00      BS   H  
ATOM    275  H1' THY B   9      10.982  -3.136 -26.063  1.00  0.00      BS   H  
ATOM    276  H2' THY B   9       9.886  -3.450 -23.949  1.00  0.00      BS   H  
ATOM    277  H3' THY B   9      11.306  -5.686 -23.388  1.00  0.00      BS   H  
ATOM    278  H4' THY B   9      12.795  -5.537 -25.937  1.00  0.00      BS   H  
ATOM    279  H5' THY B   9      11.394  -7.673 -26.557  1.00  0.00      BS   H  
ATOM    280  H51 THY B   9       5.681  -6.110 -26.787  1.00  0.00      BS   H  
ATOM    281  H52 THY B   9       4.788  -4.912 -27.827  1.00  0.00      BS   H  
ATOM    282  H53 THY B   9       5.003  -4.535 -26.069  1.00  0.00      BS   H  
ATOM    283 H2'' THY B   9       9.238  -4.966 -24.329  1.00  0.00      BS   H  
ATOM    284 H5'' THY B   9      12.453  -7.898 -25.152  1.00  0.00      BS   H  
ATOM    285  P   ADE B  10      13.652  -4.053 -23.007  1.00  0.00      BS   P  
ATOM    286  O1P ADE B  10      14.585  -5.090 -23.499  1.00  0.00      BS   O  
ATOM    287  O2P ADE B  10      13.353  -4.078 -21.600  1.00  0.00      BS   O  
ATOM    288  C5' ADE B  10      14.786  -2.329 -24.579  1.00  0.00      BS   C  
ATOM    289  O5' ADE B  10      14.283  -2.681 -23.244  1.00  0.00      BS   O  
ATOM    290  C4' ADE B  10      14.738  -0.803 -24.821  1.00  0.00      BS   C  
ATOM    291  O4' ADE B  10      13.523  -0.447 -25.452  1.00  0.00      BS   O  
ATOM    292  C3' ADE B  10      14.771   0.119 -23.575  1.00  0.00      BS   C  
ATOM    293  O3' ADE B  10      15.426   1.385 -23.738  1.00  0.00      BS   O  
ATOM    294  C2' ADE B  10      13.316   0.263 -23.177  1.00  0.00      BS   C  
ATOM    295  C1' ADE B  10      12.753   0.444 -24.610  1.00  0.00      BS   C  
ATOM    296  N1  ADE B  10       8.185   1.951 -26.451  1.00  0.00      BS   N  
ATOM    297  C2  ADE B  10       9.362   2.535 -26.545  1.00  0.00      BS   C  
ATOM    298  N3  ADE B  10      10.567   2.072 -26.051  1.00  0.00      BS   N  
ATOM    299  C4  ADE B  10      10.461   0.879 -25.410  1.00  0.00      BS   C  
ATOM    300  C5  ADE B  10       9.235   0.197 -25.294  1.00  0.00      BS   C  
ATOM    301  C6  ADE B  10       8.039   0.753 -25.890  1.00  0.00      BS   C  
ATOM    302  N6  ADE B  10       6.862   0.173 -25.669  1.00  0.00      BS   N  
ATOM    303  N7  ADE B  10       9.466  -1.020 -24.657  1.00  0.00      BS   N  
ATOM    304  C8  ADE B  10      10.688  -1.016 -24.316  1.00  0.00      BS   C  
ATOM    305  N9  ADE B  10      11.375   0.084 -24.779  1.00  0.00      BS   N  
ATOM    306  H2  ADE B  10       9.471   3.380 -27.224  1.00  0.00      BS   H  
ATOM    307  H8  ADE B  10      11.265  -1.792 -23.813  1.00  0.00      BS   H  
ATOM    308  H1' ADE B  10      12.953   1.475 -24.974  1.00  0.00      BS   H  
ATOM    309  H2' ADE B  10      13.114   1.158 -22.551  1.00  0.00      BS   H  
ATOM    310  H3' ADE B  10      15.305  -0.480 -22.806  1.00  0.00      BS   H  
ATOM    311  H4' ADE B  10      15.517  -0.540 -25.569  1.00  0.00      BS   H  
ATOM    312  H5' ADE B  10      14.222  -2.888 -25.357  1.00  0.00      BS   H  
ATOM    313  H61 ADE B  10       6.042   0.316 -26.223  1.00  0.00      BS   H  
ATOM    314  H62 ADE B  10       6.801  -0.774 -25.357  1.00  0.00      BS   H  
ATOM    315 H2'' ADE B  10      12.910  -0.691 -22.777  1.00  0.00      BS   H  
ATOM    316 H5'' ADE B  10      15.808  -2.758 -24.656  1.00  0.00      BS   H  
ATOM    317  P   CYT B  11      16.886   1.688 -23.331  1.00  0.00      BS   P  
ATOM    318  O1P CYT B  11      17.860   0.601 -23.644  1.00  0.00      BS   O  
ATOM    319  O2P CYT B  11      16.959   2.262 -21.939  1.00  0.00      BS   O  
ATOM    320  C5' CYT B  11      17.204   2.568 -25.751  1.00  0.00      BS   C  
ATOM    321  O5' CYT B  11      17.192   2.810 -24.391  1.00  0.00      BS   O  
ATOM    322  C4' CYT B  11      18.123   3.511 -26.580  1.00  0.00      BS   C  
ATOM    323  O4' CYT B  11      17.638   4.834 -26.609  1.00  0.00      BS   O  
ATOM    324  C3' CYT B  11      19.561   3.663 -26.110  1.00  0.00      BS   C  
ATOM    325  O3' CYT B  11      20.449   3.501 -27.214  1.00  0.00      BS   O  
ATOM    326  C2' CYT B  11      19.662   5.076 -25.534  1.00  0.00      BS   C  
ATOM    327  C1' CYT B  11      18.663   5.811 -26.422  1.00  0.00      BS   C  
ATOM    328  N1  CYT B  11      18.234   7.106 -25.881  1.00  0.00      BS   N  
ATOM    329  C2  CYT B  11      19.041   8.270 -26.047  1.00  0.00      BS   C  
ATOM    330  O2  CYT B  11      20.106   8.199 -26.747  1.00  0.00      BS   O  
ATOM    331  N3  CYT B  11      18.701   9.412 -25.409  1.00  0.00      BS   N  
ATOM    332  C4  CYT B  11      17.434   9.498 -24.862  1.00  0.00      BS   C  
ATOM    333  N4  CYT B  11      17.107  10.769 -24.372  1.00  0.00      BS   N  
ATOM    334  C5  CYT B  11      16.691   8.332 -24.623  1.00  0.00      BS   C  
ATOM    335  C6  CYT B  11      17.130   7.145 -25.090  1.00  0.00      BS   C  
ATOM    336  H5  CYT B  11      15.760   8.376 -24.059  1.00  0.00      BS   H  
ATOM    337  H6  CYT B  11      16.637   6.192 -24.907  1.00  0.00      BS   H  
ATOM    338  H1' CYT B  11      19.202   5.886 -27.391  1.00  0.00      BS   H  
ATOM    339  H2' CYT B  11      20.663   5.525 -25.706  1.00  0.00      BS   H  
ATOM    340  H3' CYT B  11      19.699   2.936 -25.281  1.00  0.00      BS   H  
ATOM    341  H4' CYT B  11      18.175   3.087 -27.606  1.00  0.00      BS   H  
ATOM    342  H41 CYT B  11      17.645  11.546 -24.699  1.00  0.00      BS   H  
ATOM    343  H5' CYT B  11      16.169   2.727 -26.121  1.00  0.00      BS   H  
ATOM    344  H42 CYT B  11      16.276  11.024 -23.876  1.00  0.00      BS   H  
ATOM    345 H2'' CYT B  11      19.314   5.124 -24.479  1.00  0.00      BS   H  
ATOM    346 H5'' CYT B  11      17.645   1.561 -25.910  1.00  0.00      BS   H  
ATOM    347  P   GUA B  12      21.352   2.232 -27.157  1.00  0.00      BS   P  
ATOM    348  O1P GUA B  12      21.601   1.849 -25.778  1.00  0.00      BS   O  
ATOM    349  O2P GUA B  12      22.549   2.449 -28.002  1.00  0.00      BS   O  
ATOM    350  C5' GUA B  12      20.613  -0.250 -27.419  1.00  0.00      BS   C  
ATOM    351  O5' GUA B  12      20.419   1.072 -27.819  1.00  0.00      BS   O  
ATOM    352  C4' GUA B  12      19.823  -1.285 -28.169  1.00  0.00      BS   C  
ATOM    353  O4' GUA B  12      18.389  -1.170 -27.816  1.00  0.00      BS   O  
ATOM    354  C3' GUA B  12      19.858  -1.164 -29.769  1.00  0.00      BS   C  
ATOM    355  O3' GUA B  12      19.868  -2.371 -30.456  1.00  0.00      BS   O  
ATOM    356  C2' GUA B  12      18.580  -0.371 -30.075  1.00  0.00      BS   C  
ATOM    357  C1' GUA B  12      17.670  -0.984 -29.013  1.00  0.00      BS   C  
ATOM    358  N1  GUA B  12      12.691  -0.729 -28.290  1.00  0.00      BS   N  
ATOM    359  C2  GUA B  12      13.489  -1.861 -28.186  1.00  0.00      BS   C  
ATOM    360  N2  GUA B  12      12.839  -3.023 -28.088  1.00  0.00      BS   N  
ATOM    361  N3  GUA B  12      14.795  -1.815 -28.324  1.00  0.00      BS   N  
ATOM    362  C4  GUA B  12      15.266  -0.561 -28.441  1.00  0.00      BS   C  
ATOM    363  C5  GUA B  12      14.553   0.629 -28.504  1.00  0.00      BS   C  
ATOM    364  C6  GUA B  12      13.184   0.541 -28.499  1.00  0.00      BS   C  
ATOM    365  O6  GUA B  12      12.427   1.541 -28.570  1.00  0.00      BS   O  
ATOM    366  N7  GUA B  12      15.417   1.676 -28.642  1.00  0.00      BS   N  
ATOM    367  C8  GUA B  12      16.584   1.187 -28.845  1.00  0.00      BS   C  
ATOM    368  N9  GUA B  12      16.554  -0.174 -28.719  1.00  0.00      BS   N  
ATOM    369  H1  GUA B  12      11.757  -0.860 -27.930  1.00  0.00      BS   H  
ATOM    370  H8  GUA B  12      17.472   1.727 -29.172  1.00  0.00      BS   H  
ATOM    371  H1' GUA B  12      17.366  -2.011 -29.304  1.00  0.00      BS   H  
ATOM    372  H2' GUA B  12      18.321  -0.424 -31.154  1.00  0.00      BS   H  
ATOM    373  H21 GUA B  12      13.411  -3.838 -28.003  1.00  0.00      BS   H  
ATOM    374  H3' GUA B  12      20.773  -0.551 -29.914  1.00  0.00      BS   H  
ATOM    375  H22 GUA B  12      11.863  -3.065 -27.875  1.00  0.00      BS   H  
ATOM    376  H4' GUA B  12      20.061  -2.324 -27.857  1.00  0.00      BS   H  
ATOM    377  H5' GUA B  12      20.469  -0.371 -26.324  1.00  0.00      BS   H  
ATOM    378  H3T GUA B  12      19.937  -2.118 -31.379  1.00  0.00      BS   H  
ATOM    379 H2'' GUA B  12      18.778   0.722 -30.030  1.00  0.00      BS   H  
ATOM    380 H5'' GUA B  12      21.634  -0.615 -27.658  1.00  0.00      BS   H  
TER   
ATOM    381  C5' GUA R  11      14.129   4.535 -23.401  1.00  0.00      R    C  
ATOM    382  O5' GUA R  11      13.796   3.439 -22.534  1.00  0.00      R    O  
ATOM    383  C4' GUA R  11      12.846   5.324 -23.727  1.00  0.00      R    C  
ATOM    384  O4' GUA R  11      11.818   4.572 -24.456  1.00  0.00      R    O  
ATOM    385  C3' GUA R  11      12.111   5.883 -22.475  1.00  0.00      R    C  
ATOM    386  O3' GUA R  11      12.868   6.996 -21.915  1.00  0.00      R    O  
ATOM    387  C2' GUA R  11      10.659   6.199 -23.166  1.00  0.00      R    C  
ATOM    388  O2' GUA R  11      10.656   7.449 -23.746  1.00  0.00      R    O  
ATOM    389  C1' GUA R  11      10.545   5.084 -24.155  1.00  0.00      R    C  
ATOM    390  N1  GUA R  11       5.716   3.825 -24.268  1.00  0.00      R    N  
ATOM    391  C2  GUA R  11       6.314   5.042 -24.709  1.00  0.00      R    C  
ATOM    392  N2  GUA R  11       5.515   5.887 -25.335  1.00  0.00      R    N  
ATOM    393  N3  GUA R  11       7.633   5.223 -24.531  1.00  0.00      R    N  
ATOM    394  C4  GUA R  11       8.285   4.218 -23.905  1.00  0.00      R    C  
ATOM    395  C5  GUA R  11       7.753   3.025 -23.427  1.00  0.00      R    C  
ATOM    396  C6  GUA R  11       6.344   2.771 -23.631  1.00  0.00      R    C  
ATOM    397  O6  GUA R  11       5.706   1.844 -23.297  1.00  0.00      R    O  
ATOM    398  N7  GUA R  11       8.728   2.294 -22.749  1.00  0.00      R    N  
ATOM    399  C8  GUA R  11       9.821   2.932 -23.004  1.00  0.00      R    C  
ATOM    400  N9  GUA R  11       9.587   4.085 -23.743  1.00  0.00      R    N  
ATOM    401  H1  GUA R  11       4.708   3.777 -24.293  1.00  0.00      R    H  
ATOM    402  H8  GUA R  11      10.885   2.760 -22.843  1.00  0.00      R    H  
ATOM    403  H1' GUA R  11      10.282   5.553 -25.128  1.00  0.00      R    H  
ATOM    404  H2' GUA R  11      10.103   7.961 -23.150  1.00  0.00      R    H  
ATOM    405  H21 GUA R  11       4.524   5.783 -25.418  1.00  0.00      R    H  
ATOM    406  H3' GUA R  11      11.928   5.080 -21.729  1.00  0.00      R    H  
ATOM    407  H22 GUA R  11       5.905   6.552 -25.973  1.00  0.00      R    H  
ATOM    408  H4' GUA R  11      13.098   6.228 -24.322  1.00  0.00      R    H  
ATOM    409  H5' GUA R  11      14.554   4.057 -24.309  1.00  0.00      R    H  
ATOM    410  H5T GUA R  11      13.987   2.634 -23.023  1.00  0.00      R    H  
ATOM    411 H2'' GUA R  11       9.933   6.130 -22.329  1.00  0.00      R    H  
ATOM    412 H5'' GUA R  11      14.942   5.116 -22.916  1.00  0.00      R    H  
ATOM    413  P   CYT R  12      12.375   7.611 -20.507  1.00  0.00      R    P  
ATOM    414  O1P CYT R  12      13.366   8.617 -20.092  1.00  0.00      R    O  
ATOM    415  O2P CYT R  12      12.245   6.453 -19.581  1.00  0.00      R    O  
ATOM    416  C5' CYT R  12      10.612   9.554 -21.065  1.00  0.00      R    C  
ATOM    417  O5' CYT R  12      10.999   8.232 -20.704  1.00  0.00      R    O  
ATOM    418  C4' CYT R  12       9.069   9.670 -21.266  1.00  0.00      R    C  
ATOM    419  O4' CYT R  12       8.603   8.563 -22.141  1.00  0.00      R    O  
ATOM    420  C3' CYT R  12       8.176   9.617 -20.056  1.00  0.00      R    C  
ATOM    421  O3' CYT R  12       8.177  10.909 -19.355  1.00  0.00      R    O  
ATOM    422  C2' CYT R  12       6.864   9.244 -20.650  1.00  0.00      R    C  
ATOM    423  O2' CYT R  12       6.152  10.333 -21.246  1.00  0.00      R    O  
ATOM    424  C1' CYT R  12       7.278   8.271 -21.761  1.00  0.00      R    C  
ATOM    425  N1  CYT R  12       6.968   6.889 -21.352  1.00  0.00      R    N  
ATOM    426  C2  CYT R  12       5.687   6.431 -21.524  1.00  0.00      R    C  
ATOM    427  O2  CYT R  12       4.817   7.206 -22.058  1.00  0.00      R    O  
ATOM    428  N3  CYT R  12       5.400   5.126 -21.219  1.00  0.00      R    N  
ATOM    429  C4  CYT R  12       6.275   4.300 -20.670  1.00  0.00      R    C  
ATOM    430  N4  CYT R  12       5.970   3.003 -20.307  1.00  0.00      R    N  
ATOM    431  C5  CYT R  12       7.625   4.825 -20.408  1.00  0.00      R    C  
ATOM    432  C6  CYT R  12       7.896   6.126 -20.718  1.00  0.00      R    C  
ATOM    433  H5  CYT R  12       8.379   4.225 -19.899  1.00  0.00      R    H  
ATOM    434  H6  CYT R  12       8.834   6.644 -20.521  1.00  0.00      R    H  
ATOM    435  H1' CYT R  12       6.763   8.533 -22.709  1.00  0.00      R    H  
ATOM    436  H2' CYT R  12       5.216  10.305 -21.035  1.00  0.00      R    H  
ATOM    437  H3' CYT R  12       8.608   8.829 -19.402  1.00  0.00      R    H  
ATOM    438  H4' CYT R  12       8.922  10.641 -21.788  1.00  0.00      R    H  
ATOM    439  H41 CYT R  12       6.661   2.485 -19.804  1.00  0.00      R    H  
ATOM    440  H5' CYT R  12      11.025   9.888 -22.041  1.00  0.00      R    H  
ATOM    441  H42 CYT R  12       5.022   2.738 -20.487  1.00  0.00      R    H  
ATOM    442 H2'' CYT R  12       6.167   8.795 -19.910  1.00  0.00      R    H  
ATOM    443 H5'' CYT R  12      10.911  10.288 -20.287  1.00  0.00      R    H  
ATOM    444  P   URA R  13       7.662  10.864 -17.825  1.00  0.00      R    P  
ATOM    445  O1P URA R  13       8.148  12.095 -17.161  1.00  0.00      R    O  
ATOM    446  O2P URA R  13       8.170   9.589 -17.218  1.00  0.00      R    O  
ATOM    447  C5' URA R  13       5.221  11.723 -18.499  1.00  0.00      R    C  
ATOM    448  O5' URA R  13       6.051  10.761 -17.870  1.00  0.00      R    O  
ATOM    449  C4' URA R  13       3.860  11.082 -18.602  1.00  0.00      R    C  
ATOM    450  O4' URA R  13       3.915   9.890 -19.412  1.00  0.00      R    O  
ATOM    451  C3' URA R  13       3.312  10.560 -17.277  1.00  0.00      R    C  
ATOM    452  O3' URA R  13       2.639  11.605 -16.531  1.00  0.00      R    O  
ATOM    453  C2' URA R  13       2.311   9.489 -17.708  1.00  0.00      R    C  
ATOM    454  O2' URA R  13       1.071  10.047 -18.023  1.00  0.00      R    O  
ATOM    455  C1' URA R  13       2.982   8.844 -18.845  1.00  0.00      R    C  
ATOM    456  N1  URA R  13       3.605   7.539 -18.475  1.00  0.00      R    N  
ATOM    457  C2  URA R  13       2.835   6.464 -18.538  1.00  0.00      R    C  
ATOM    458  O2  URA R  13       1.644   6.498 -18.921  1.00  0.00      R    O  
ATOM    459  N3  URA R  13       3.410   5.321 -18.173  1.00  0.00      R    N  
ATOM    460  C4  URA R  13       4.692   5.221 -17.523  1.00  0.00      R    C  
ATOM    461  O4  URA R  13       5.018   4.201 -16.959  1.00  0.00      R    O  
ATOM    462  C5  URA R  13       5.498   6.469 -17.496  1.00  0.00      R    C  
ATOM    463  C6  URA R  13       4.927   7.573 -18.007  1.00  0.00      R    C  
ATOM    464  H3  URA R  13       2.761   4.548 -18.139  1.00  0.00      R    H  
ATOM    465  H5  URA R  13       6.456   6.523 -16.979  1.00  0.00      R    H  
ATOM    466  H6  URA R  13       5.321   8.581 -17.868  1.00  0.00      R    H  
ATOM    467  H1' URA R  13       2.289   8.781 -19.711  1.00  0.00      R    H  
ATOM    468  H2' URA R  13       0.471   9.941 -17.281  1.00  0.00      R    H  
ATOM    469  H3' URA R  13       4.163  10.148 -16.693  1.00  0.00      R    H  
ATOM    470  H4' URA R  13       3.070  11.683 -19.100  1.00  0.00      R    H  
ATOM    471  H5' URA R  13       5.552  12.001 -19.523  1.00  0.00      R    H  
ATOM    472 H2'' URA R  13       2.109   8.755 -16.900  1.00  0.00      R    H  
ATOM    473 H5'' URA R  13       5.273  12.612 -17.835  1.00  0.00      R    H  
ATOM    474  P   URA R  14       2.343  11.505 -14.971  1.00  0.00      R    P  
ATOM    475  O1P URA R  14       1.827  12.851 -14.544  1.00  0.00      R    O  
ATOM    476  O2P URA R  14       3.581  11.081 -14.339  1.00  0.00      R    O  
ATOM    477  C5' URA R  14      -0.145  10.718 -14.990  1.00  0.00      R    C  
ATOM    478  O5' URA R  14       1.232  10.404 -14.839  1.00  0.00      R    O  
ATOM    479  C4' URA R  14      -1.074   9.538 -15.044  1.00  0.00      R    C  
ATOM    480  O4' URA R  14      -0.584   8.642 -16.083  1.00  0.00      R    O  
ATOM    481  C3' URA R  14      -1.330   8.650 -13.774  1.00  0.00      R    C  
ATOM    482  O3' URA R  14      -2.112   9.398 -12.823  1.00  0.00      R    O  
ATOM    483  C2' URA R  14      -1.935   7.442 -14.518  1.00  0.00      R    C  
ATOM    484  O2' URA R  14      -3.251   7.639 -14.915  1.00  0.00      R    O  
ATOM    485  C1' URA R  14      -0.959   7.279 -15.732  1.00  0.00      R    C  
ATOM    486  N1  URA R  14       0.178   6.476 -15.428  1.00  0.00      R    N  
ATOM    487  C2  URA R  14      -0.080   5.130 -15.480  1.00  0.00      R    C  
ATOM    488  O2  URA R  14      -1.160   4.639 -15.653  1.00  0.00      R    O  
ATOM    489  N3  URA R  14       1.067   4.424 -15.171  1.00  0.00      R    N  
ATOM    490  C4  URA R  14       2.293   4.905 -14.699  1.00  0.00      R    C  
ATOM    491  O4  URA R  14       3.178   4.120 -14.256  1.00  0.00      R    O  
ATOM    492  C5  URA R  14       2.422   6.320 -14.666  1.00  0.00      R    C  
ATOM    493  C6  URA R  14       1.352   7.016 -15.009  1.00  0.00      R    C  
ATOM    494  H3  URA R  14       0.884   3.431 -15.171  1.00  0.00      R    H  
ATOM    495  H5  URA R  14       3.386   6.742 -14.381  1.00  0.00      R    H  
ATOM    496  H6  URA R  14       1.337   8.105 -15.064  1.00  0.00      R    H  
ATOM    497  H1' URA R  14      -1.521   6.834 -16.580  1.00  0.00      R    H  
ATOM    498  H2' URA R  14      -3.444   6.863 -15.446  1.00  0.00      R    H  
ATOM    499  H3' URA R  14      -0.296   8.479 -13.405  1.00  0.00      R    H  
ATOM    500  H4' URA R  14      -2.075   9.844 -15.418  1.00  0.00      R    H  
ATOM    501  H5' URA R  14      -0.258  11.421 -15.843  1.00  0.00      R    H  
ATOM    502 H2'' URA R  14      -1.835   6.568 -13.841  1.00  0.00      R    H  
ATOM    503 H5'' URA R  14      -0.533  11.349 -14.162  1.00  0.00      R    H  
ATOM    504  P   ADE R  15      -2.139   8.750 -11.378  1.00  0.00      R    P  
ATOM    505  O1P ADE R  15      -3.091   9.561 -10.584  1.00  0.00      R    O  
ATOM    506  O2P ADE R  15      -0.760   8.651 -10.823  1.00  0.00      R    O  
ATOM    507  C5' ADE R  15      -4.133   7.074 -11.849  1.00  0.00      R    C  
ATOM    508  O5' ADE R  15      -2.740   7.270 -11.534  1.00  0.00      R    O  
ATOM    509  C4' ADE R  15      -4.493   5.588 -12.021  1.00  0.00      R    C  
ATOM    510  O4' ADE R  15      -3.526   4.919 -12.901  1.00  0.00      R    O  
ATOM    511  C3' ADE R  15      -4.340   4.792 -10.710  1.00  0.00      R    C  
ATOM    512  O3' ADE R  15      -5.469   4.962  -9.830  1.00  0.00      R    O  
ATOM    513  C2' ADE R  15      -3.946   3.414 -11.121  1.00  0.00      R    C  
ATOM    514  O2' ADE R  15      -5.164   2.707 -11.459  1.00  0.00      R    O  
ATOM    515  C1' ADE R  15      -3.147   3.656 -12.353  1.00  0.00      R    C  
ATOM    516  N1  ADE R  15       1.063   0.795 -11.330  1.00  0.00      R    N  
ATOM    517  C2  ADE R  15      -0.212   0.524 -11.479  1.00  0.00      R    C  
ATOM    518  N3  ADE R  15      -1.154   1.345 -12.001  1.00  0.00      R    N  
ATOM    519  C4  ADE R  15      -0.798   2.606 -11.800  1.00  0.00      R    C  
ATOM    520  C5  ADE R  15       0.440   3.079 -11.555  1.00  0.00      R    C  
ATOM    521  C6  ADE R  15       1.466   2.121 -11.308  1.00  0.00      R    C  
ATOM    522  N6  ADE R  15       2.789   2.577 -11.231  1.00  0.00      R    N  
ATOM    523  N7  ADE R  15       0.447   4.463 -11.625  1.00  0.00      R    N  
ATOM    524  C8  ADE R  15      -0.851   4.790 -11.872  1.00  0.00      R    C  
ATOM    525  N9  ADE R  15      -1.646   3.707 -12.054  1.00  0.00      R    N  
ATOM    526  H2  ADE R  15      -0.466  -0.536 -11.476  1.00  0.00      R    H  
ATOM    527  H8  ADE R  15      -1.190   5.825 -11.904  1.00  0.00      R    H  
ATOM    528  H1' ADE R  15      -3.326   2.877 -13.126  1.00  0.00      R    H  
ATOM    529  H2' ADE R  15      -5.846   3.345 -11.238  1.00  0.00      R    H  
ATOM    530  H3' ADE R  15      -3.424   5.274 -10.306  1.00  0.00      R    H  
ATOM    531  H4' ADE R  15      -5.505   5.524 -12.473  1.00  0.00      R    H  
ATOM    532  H5' ADE R  15      -4.414   7.678 -12.738  1.00  0.00      R    H  
ATOM    533  H61 ADE R  15       2.871   3.574 -11.249  1.00  0.00      R    H  
ATOM    534  H62 ADE R  15       3.569   2.005 -10.977  1.00  0.00      R    H  
ATOM    535 H2'' ADE R  15      -3.319   2.883 -10.373  1.00  0.00      R    H  
ATOM    536 H5'' ADE R  15      -4.833   7.450 -11.073  1.00  0.00      R    H  
ATOM    537  P   CYT R  16      -5.131   4.968  -8.262  1.00  0.00      R    P  
ATOM    538  O1P CYT R  16      -6.417   4.979  -7.547  1.00  0.00      R    O  
ATOM    539  O2P CYT R  16      -4.167   5.995  -7.824  1.00  0.00      R    O  
ATOM    540  C5' CYT R  16      -5.369   2.327  -8.055  1.00  0.00      R    C  
ATOM    541  O5' CYT R  16      -4.595   3.516  -8.090  1.00  0.00      R    O  
ATOM    542  C4' CYT R  16      -4.430   1.099  -7.878  1.00  0.00      R    C  
ATOM    543  O4' CYT R  16      -3.258   1.140  -8.806  1.00  0.00      R    O  
ATOM    544  C3' CYT R  16      -3.827   0.954  -6.471  1.00  0.00      R    C  
ATOM    545  O3' CYT R  16      -4.840   0.516  -5.519  1.00  0.00      R    O  
ATOM    546  C2' CYT R  16      -2.625  -0.013  -6.810  1.00  0.00      R    C  
ATOM    547  O2' CYT R  16      -3.038  -1.385  -6.763  1.00  0.00      R    O  
ATOM    548  C1' CYT R  16      -2.159   0.450  -8.188  1.00  0.00      R    C  
ATOM    549  N1  CYT R  16      -0.810   1.251  -8.127  1.00  0.00      R    N  
ATOM    550  C2  CYT R  16       0.346   0.448  -8.106  1.00  0.00      R    C  
ATOM    551  O2  CYT R  16       0.227  -0.758  -8.342  1.00  0.00      R    O  
ATOM    552  N3  CYT R  16       1.516   1.006  -7.833  1.00  0.00      R    N  
ATOM    553  C4  CYT R  16       1.615   2.309  -7.753  1.00  0.00      R    C  
ATOM    554  N4  CYT R  16       2.828   2.860  -7.680  1.00  0.00      R    N  
ATOM    555  C5  CYT R  16       0.464   3.178  -7.880  1.00  0.00      R    C  
ATOM    556  C6  CYT R  16      -0.746   2.626  -8.079  1.00  0.00      R    C  
ATOM    557  H5  CYT R  16       0.391   4.263  -7.806  1.00  0.00      R    H  
ATOM    558  H6  CYT R  16      -1.714   3.126  -8.121  1.00  0.00      R    H  
ATOM    559  H1' CYT R  16      -2.022  -0.444  -8.834  1.00  0.00      R    H  
ATOM    560  H2' CYT R  16      -2.825  -1.678  -5.873  1.00  0.00      R    H  
ATOM    561  H3' CYT R  16      -3.529   2.003  -6.260  1.00  0.00      R    H  
ATOM    562  H4' CYT R  16      -5.129   0.262  -8.086  1.00  0.00      R    H  
ATOM    563  H41 CYT R  16       3.575   2.197  -7.648  1.00  0.00      R    H  
ATOM    564  H5' CYT R  16      -5.949   2.269  -9.000  1.00  0.00      R    H  
ATOM    565  H42 CYT R  16       2.896   3.786  -7.310  1.00  0.00      R    H  
ATOM    566 H2'' CYT R  16      -1.810   0.178  -6.079  1.00  0.00      R    H  
ATOM    567 H5'' CYT R  16      -6.052   2.295  -7.178  1.00  0.00      R    H  
ATOM    568  P   ADE R  17      -4.528   0.388  -3.989  1.00  0.00      R    P  
ATOM    569  O1P ADE R  17      -5.719  -0.244  -3.280  1.00  0.00      R    O  
ATOM    570  O2P ADE R  17      -4.226   1.752  -3.565  1.00  0.00      R    O  
ATOM    571  C5' ADE R  17      -3.359  -1.928  -3.651  1.00  0.00      R    C  
ATOM    572  O5' ADE R  17      -3.267  -0.499  -3.889  1.00  0.00      R    O  
ATOM    573  C4' ADE R  17      -2.025  -2.661  -3.759  1.00  0.00      R    C  
ATOM    574  O4' ADE R  17      -1.149  -2.028  -4.778  1.00  0.00      R    O  
ATOM    575  C3' ADE R  17      -1.152  -2.674  -2.495  1.00  0.00      R    C  
ATOM    576  O3' ADE R  17      -1.657  -3.598  -1.602  1.00  0.00      R    O  
ATOM    577  C2' ADE R  17       0.221  -3.068  -3.095  1.00  0.00      R    C  
ATOM    578  O2' ADE R  17       0.385  -4.461  -3.333  1.00  0.00      R    O  
ATOM    579  C1' ADE R  17       0.174  -2.352  -4.409  1.00  0.00      R    C  
ATOM    580  N1  ADE R  17       4.960  -0.532  -4.887  1.00  0.00      R    N  
ATOM    581  C2  ADE R  17       4.490  -1.770  -4.874  1.00  0.00      R    C  
ATOM    582  N3  ADE R  17       3.231  -2.239  -4.847  1.00  0.00      R    N  
ATOM    583  C4  ADE R  17       2.374  -1.176  -4.633  1.00  0.00      R    C  
ATOM    584  C5  ADE R  17       2.765   0.182  -4.623  1.00  0.00      R    C  
ATOM    585  C6  ADE R  17       4.126   0.441  -4.712  1.00  0.00      R    C  
ATOM    586  N6  ADE R  17       4.619   1.722  -4.698  1.00  0.00      R    N  
ATOM    587  N7  ADE R  17       1.636   0.973  -4.379  1.00  0.00      R    N  
ATOM    588  C8  ADE R  17       0.662   0.141  -4.226  1.00  0.00      R    C  
ATOM    589  N9  ADE R  17       1.029  -1.178  -4.380  1.00  0.00      R    N  
ATOM    590  H2  ADE R  17       5.225  -2.566  -4.996  1.00  0.00      R    H  
ATOM    591  H8  ADE R  17      -0.335   0.561  -4.097  1.00  0.00      R    H  
ATOM    592  H1' ADE R  17       0.494  -3.087  -5.178  1.00  0.00      R    H  
ATOM    593  H2' ADE R  17       1.103  -4.668  -2.731  1.00  0.00      R    H  
ATOM    594  H3' ADE R  17      -1.100  -1.619  -2.151  1.00  0.00      R    H  
ATOM    595  H4' ADE R  17      -2.166  -3.739  -3.986  1.00  0.00      R    H  
ATOM    596  H5' ADE R  17      -4.002  -2.493  -4.359  1.00  0.00      R    H  
ATOM    597  H61 ADE R  17       5.564   1.948  -4.934  1.00  0.00      R    H  
ATOM    598  H62 ADE R  17       4.103   2.380  -4.150  1.00  0.00      R    H  
ATOM    599 H2'' ADE R  17       0.990  -2.697  -2.385  1.00  0.00      R    H  
ATOM    600 H5'' ADE R  17      -3.830  -2.220  -2.688  1.00  0.00      R    H  
ATOM    601  P   ADE R  18      -1.219  -3.603  -0.057  1.00  0.00      R    P  
ATOM    602  O1P ADE R  18      -1.957  -4.739   0.589  1.00  0.00      R    O  
ATOM    603  O2P ADE R  18      -1.543  -2.326   0.576  1.00  0.00      R    O  
ATOM    604  C5' ADE R  18       0.738  -5.254  -0.311  1.00  0.00      R    C  
ATOM    605  O5' ADE R  18       0.273  -3.877  -0.159  1.00  0.00      R    O  
ATOM    606  C4' ADE R  18       2.220  -5.220  -0.435  1.00  0.00      R    C  
ATOM    607  O4' ADE R  18       2.677  -4.397  -1.588  1.00  0.00      R    O  
ATOM    608  C3' ADE R  18       3.011  -4.749   0.788  1.00  0.00      R    C  
ATOM    609  O3' ADE R  18       3.069  -5.660   1.888  1.00  0.00      R    O  
ATOM    610  C2' ADE R  18       4.327  -4.351   0.175  1.00  0.00      R    C  
ATOM    611  O2' ADE R  18       5.069  -5.563   0.030  1.00  0.00      R    O  
ATOM    612  C1' ADE R  18       3.974  -3.858  -1.229  1.00  0.00      R    C  
ATOM    613  N1  ADE R  18       6.756   0.277  -2.105  1.00  0.00      R    N  
ATOM    614  C2  ADE R  18       7.020  -1.014  -2.175  1.00  0.00      R    C  
ATOM    615  N3  ADE R  18       6.302  -2.014  -1.727  1.00  0.00      R    N  
ATOM    616  C4  ADE R  18       5.025  -1.624  -1.557  1.00  0.00      R    C  
ATOM    617  C5  ADE R  18       4.531  -0.312  -1.497  1.00  0.00      R    C  
ATOM    618  C6  ADE R  18       5.505   0.706  -1.781  1.00  0.00      R    C  
ATOM    619  N6  ADE R  18       5.163   1.960  -1.599  1.00  0.00      R    N  
ATOM    620  N7  ADE R  18       3.154  -0.236  -1.202  1.00  0.00      R    N  
ATOM    621  C8  ADE R  18       2.863  -1.472  -1.047  1.00  0.00      R    C  
ATOM    622  N9  ADE R  18       3.943  -2.388  -1.266  1.00  0.00      R    N  
ATOM    623  H2  ADE R  18       8.091  -1.206  -2.238  1.00  0.00      R    H  
ATOM    624  H8  ADE R  18       1.841  -1.768  -0.811  1.00  0.00      R    H  
ATOM    625  H1' ADE R  18       4.652  -4.198  -2.040  1.00  0.00      R    H  
ATOM    626  H2' ADE R  18       5.405  -5.789   0.900  1.00  0.00      R    H  
ATOM    627  H3' ADE R  18       2.462  -3.819   1.046  1.00  0.00      R    H  
ATOM    628  H4' ADE R  18       2.363  -6.307  -0.614  1.00  0.00      R    H  
ATOM    629  H5' ADE R  18       0.379  -5.816  -1.200  1.00  0.00      R    H  
ATOM    630  H61 ADE R  18       4.227   2.281  -1.460  1.00  0.00      R    H  
ATOM    631  H62 ADE R  18       5.807   2.691  -1.823  1.00  0.00      R    H  
ATOM    632 H2'' ADE R  18       4.895  -3.622   0.791  1.00  0.00      R    H  
ATOM    633 H5'' ADE R  18       0.404  -5.800   0.596  1.00  0.00      R    H  
ATOM    634  P   CYT R  19       2.538  -5.315   3.357  1.00  0.00      R    P  
ATOM    635  O1P CYT R  19       1.704  -6.496   3.778  1.00  0.00      R    O  
ATOM    636  O2P CYT R  19       1.790  -4.035   3.312  1.00  0.00      R    O  
ATOM    637  C5' CYT R  19       4.970  -6.017   4.166  1.00  0.00      R    C  
ATOM    638  O5' CYT R  19       3.804  -5.180   4.343  1.00  0.00      R    O  
ATOM    639  C4' CYT R  19       6.165  -5.185   4.019  1.00  0.00      R    C  
ATOM    640  O4' CYT R  19       6.214  -4.453   2.787  1.00  0.00      R    O  
ATOM    641  C3' CYT R  19       6.371  -4.021   5.120  1.00  0.00      R    C  
ATOM    642  O3' CYT R  19       6.617  -4.715   6.392  1.00  0.00      R    O  
ATOM    643  C2' CYT R  19       7.420  -3.134   4.454  1.00  0.00      R    C  
ATOM    644  O2' CYT R  19       8.745  -3.770   4.530  1.00  0.00      R    O  
ATOM    645  C1' CYT R  19       7.034  -3.216   2.991  1.00  0.00      R    C  
ATOM    646  N1  CYT R  19       6.249  -2.015   2.561  1.00  0.00      R    N  
ATOM    647  C2  CYT R  19       6.909  -0.942   2.075  1.00  0.00      R    C  
ATOM    648  O2  CYT R  19       8.150  -0.998   1.949  1.00  0.00      R    O  
ATOM    649  N3  CYT R  19       6.219   0.114   1.707  1.00  0.00      R    N  
ATOM    650  C4  CYT R  19       4.835   0.213   1.905  1.00  0.00      R    C  
ATOM    651  N4  CYT R  19       4.246   1.355   1.603  1.00  0.00      R    N  
ATOM    652  C5  CYT R  19       4.167  -0.860   2.473  1.00  0.00      R    C  
ATOM    653  C6  CYT R  19       4.915  -1.921   2.855  1.00  0.00      R    C  
ATOM    654  H5  CYT R  19       3.099  -0.867   2.691  1.00  0.00      R    H  
ATOM    655  H6  CYT R  19       4.411  -2.693   3.435  1.00  0.00      R    H  
ATOM    656  H1' CYT R  19       7.944  -3.320   2.363  1.00  0.00      R    H  
ATOM    657  H2' CYT R  19       9.426  -3.105   4.402  1.00  0.00      R    H  
ATOM    658  H3' CYT R  19       5.396  -3.498   5.224  1.00  0.00      R    H  
ATOM    659  H4' CYT R  19       7.134  -5.726   4.073  1.00  0.00      R    H  
ATOM    660  H41 CYT R  19       4.652   2.108   1.086  1.00  0.00      R    H  
ATOM    661  H5' CYT R  19       4.916  -6.715   3.304  1.00  0.00      R    H  
ATOM    662  H42 CYT R  19       3.289   1.529   1.834  1.00  0.00      R    H  
ATOM    663 H2'' CYT R  19       7.493  -2.121   4.903  1.00  0.00      R    H  
ATOM    664 H5'' CYT R  19       5.059  -6.673   5.059  1.00  0.00      R    H  
ATOM    665  P   ADE R  20       6.529  -4.062   7.795  1.00  0.00      R    P  
ATOM    666  O1P ADE R  20       7.593  -3.073   7.885  1.00  0.00      R    O  
ATOM    667  O2P ADE R  20       6.300  -5.159   8.793  1.00  0.00      R    O  
ATOM    668  C5' ADE R  20       4.122  -3.245   8.632  1.00  0.00      R    C  
ATOM    669  O5' ADE R  20       5.155  -3.205   7.730  1.00  0.00      R    O  
ATOM    670  C4' ADE R  20       2.938  -2.309   8.218  1.00  0.00      R    C  
ATOM    671  O4' ADE R  20       3.427  -0.965   7.824  1.00  0.00      R    O  
ATOM    672  C3' ADE R  20       2.005  -2.760   6.999  1.00  0.00      R    C  
ATOM    673  O3' ADE R  20       0.640  -2.568   7.294  1.00  0.00      R    O  
ATOM    674  C2' ADE R  20       2.638  -1.993   5.914  1.00  0.00      R    C  
ATOM    675  O2' ADE R  20       1.726  -1.833   4.849  1.00  0.00      R    O  
ATOM    676  C1' ADE R  20       2.957  -0.688   6.587  1.00  0.00      R    C  
ATOM    677  N1  ADE R  20       4.628   3.659   4.257  1.00  0.00      R    N  
ATOM    678  C2  ADE R  20       3.396   3.280   4.746  1.00  0.00      R    C  
ATOM    679  N3  ADE R  20       3.055   2.151   5.366  1.00  0.00      R    N  
ATOM    680  C4  ADE R  20       4.103   1.290   5.420  1.00  0.00      R    C  
ATOM    681  C5  ADE R  20       5.398   1.491   4.984  1.00  0.00      R    C  
ATOM    682  C6  ADE R  20       5.642   2.764   4.366  1.00  0.00      R    C  
ATOM    683  N6  ADE R  20       6.899   3.092   3.921  1.00  0.00      R    N  
ATOM    684  N7  ADE R  20       6.193   0.437   5.381  1.00  0.00      R    N  
ATOM    685  C8  ADE R  20       5.390  -0.426   5.983  1.00  0.00      R    C  
ATOM    686  N9  ADE R  20       4.082   0.024   5.987  1.00  0.00      R    N  
ATOM    687  H2  ADE R  20       2.636   4.053   4.636  1.00  0.00      R    H  
ATOM    688  H8  ADE R  20       5.527  -1.340   6.562  1.00  0.00      R    H  
ATOM    689  H1' ADE R  20       2.019  -0.108   6.717  1.00  0.00      R    H  
ATOM    690  H2' ADE R  20       1.731  -2.550   4.209  1.00  0.00      R    H  
ATOM    691  H3' ADE R  20       2.307  -3.829   6.963  1.00  0.00      R    H  
ATOM    692  H4' ADE R  20       2.161  -2.119   8.988  1.00  0.00      R    H  
ATOM    693  H5' ADE R  20       4.502  -2.935   9.629  1.00  0.00      R    H  
ATOM    694  H61 ADE R  20       7.675   2.474   4.044  1.00  0.00      R    H  
ATOM    695  H62 ADE R  20       7.074   4.055   3.717  1.00  0.00      R    H  
ATOM    696  H3T ADE R  20       0.132  -2.649   6.484  1.00  0.00      R    H  
ATOM    697 H2'' ADE R  20       3.478  -2.576   5.481  1.00  0.00      R    H  
ATOM    698 H5'' ADE R  20       3.677  -4.263   8.635  1.00  0.00      R    H  
TER   
ATOM    699  C5' THY T   1       5.529   8.564  -3.320  1.00  0.00      TS   C  
ATOM    700  O5' THY T   1       4.162   8.984  -3.120  1.00  0.00      TS   O  
ATOM    701  C4' THY T   1       6.686   9.675  -3.410  1.00  0.00      TS   C  
ATOM    702  O4' THY T   1       6.076  10.871  -4.024  1.00  0.00      TS   O  
ATOM    703  C3' THY T   1       7.097  10.044  -1.906  1.00  0.00      TS   C  
ATOM    704  O3' THY T   1       8.533  10.229  -1.753  1.00  0.00      TS   O  
ATOM    705  C2' THY T   1       6.261  11.358  -1.807  1.00  0.00      TS   C  
ATOM    706  C1' THY T   1       6.357  11.946  -3.221  1.00  0.00      TS   C  
ATOM    707  N1  THY T   1       5.399  13.016  -3.514  1.00  0.00      TS   N  
ATOM    708  C2  THY T   1       5.710  14.059  -4.378  1.00  0.00      TS   C  
ATOM    709  O2  THY T   1       6.728  14.090  -5.043  1.00  0.00      TS   O  
ATOM    710  N3  THY T   1       4.636  14.925  -4.568  1.00  0.00      TS   N  
ATOM    711  C4  THY T   1       3.427  14.865  -4.012  1.00  0.00      TS   C  
ATOM    712  O4  THY T   1       2.562  15.755  -4.319  1.00  0.00      TS   O  
ATOM    713  C5  THY T   1       3.127  13.663  -3.320  1.00  0.00      TS   C  
ATOM    714  C5M THY T   1       1.751  13.097  -2.997  1.00  0.00      TS   C  
ATOM    715  C6  THY T   1       4.133  12.807  -3.126  1.00  0.00      TS   C  
ATOM    716  H3  THY T   1       4.855  15.784  -5.051  1.00  0.00      TS   H  
ATOM    717  H6  THY T   1       3.884  11.819  -2.737  1.00  0.00      TS   H  
ATOM    718  H1' THY T   1       7.387  12.353  -3.304  1.00  0.00      TS   H  
ATOM    719  H2' THY T   1       6.536  12.076  -1.005  1.00  0.00      TS   H  
ATOM    720  H3' THY T   1       6.546   9.321  -1.269  1.00  0.00      TS   H  
ATOM    721  H4' THY T   1       7.638   9.489  -3.952  1.00  0.00      TS   H  
ATOM    722  H5' THY T   1       5.676   8.058  -4.298  1.00  0.00      TS   H  
ATOM    723  H51 THY T   1       1.494  12.125  -3.468  1.00  0.00      TS   H  
ATOM    724  H52 THY T   1       0.887  13.766  -3.202  1.00  0.00      TS   H  
ATOM    725  H53 THY T   1       1.595  12.926  -1.910  1.00  0.00      TS   H  
ATOM    726  H5T THY T   1       3.861   9.499  -3.872  1.00  0.00      TS   H  
ATOM    727 H2'' THY T   1       5.268  10.971  -1.490  1.00  0.00      TS   H  
ATOM    728 H5'' THY T   1       5.767   7.799  -2.550  1.00  0.00      TS   H  
ATOM    729  P   GUA T   2       9.106  10.452  -0.323  1.00  0.00      TS   P  
ATOM    730  O1P GUA T   2       7.968  10.252   0.586  1.00  0.00      TS   O  
ATOM    731  O2P GUA T   2       9.904  11.670  -0.300  1.00  0.00      TS   O  
ATOM    732  C5' GUA T   2      11.415   9.236   0.033  1.00  0.00      TS   C  
ATOM    733  O5' GUA T   2       9.967   9.191  -0.250  1.00  0.00      TS   O  
ATOM    734  C4' GUA T   2      12.169   8.008  -0.500  1.00  0.00      TS   C  
ATOM    735  O4' GUA T   2      11.635   6.718  -0.019  1.00  0.00      TS   O  
ATOM    736  C3' GUA T   2      12.152   7.925  -2.047  1.00  0.00      TS   C  
ATOM    737  O3' GUA T   2      13.438   7.442  -2.580  1.00  0.00      TS   O  
ATOM    738  C2' GUA T   2      11.002   7.008  -2.381  1.00  0.00      TS   C  
ATOM    739  C1' GUA T   2      10.950   6.072  -1.140  1.00  0.00      TS   C  
ATOM    740  N1  GUA T   2       7.874   2.500   0.814  1.00  0.00      TS   N  
ATOM    741  C2  GUA T   2       9.161   2.380   0.385  1.00  0.00      TS   C  
ATOM    742  N2  GUA T   2       9.611   1.139   0.390  1.00  0.00      TS   N  
ATOM    743  N3  GUA T   2       9.915   3.349  -0.165  1.00  0.00      TS   N  
ATOM    744  C4  GUA T   2       9.157   4.479  -0.323  1.00  0.00      TS   C  
ATOM    745  C5  GUA T   2       7.788   4.613  -0.000  1.00  0.00      TS   C  
ATOM    746  C6  GUA T   2       7.033   3.604   0.523  1.00  0.00      TS   C  
ATOM    747  O6  GUA T   2       5.852   3.601   0.797  1.00  0.00      TS   O  
ATOM    748  N7  GUA T   2       7.328   5.925  -0.235  1.00  0.00      TS   N  
ATOM    749  C8  GUA T   2       8.454   6.477  -0.675  1.00  0.00      TS   C  
ATOM    750  N9  GUA T   2       9.589   5.693  -0.728  1.00  0.00      TS   N  
ATOM    751  H1  GUA T   2       7.382   1.619   0.862  1.00  0.00      TS   H  
ATOM    752  H8  GUA T   2       8.397   7.515  -1.005  1.00  0.00      TS   H  
ATOM    753  H1' GUA T   2      11.532   5.146  -1.337  1.00  0.00      TS   H  
ATOM    754  H2' GUA T   2      11.193   6.492  -3.346  1.00  0.00      TS   H  
ATOM    755  H21 GUA T   2       9.022   0.567   0.962  1.00  0.00      TS   H  
ATOM    756  H3' GUA T   2      11.883   8.940  -2.410  1.00  0.00      TS   H  
ATOM    757  H22 GUA T   2      10.562   0.828   0.408  1.00  0.00      TS   H  
ATOM    758  H4' GUA T   2      13.237   8.165  -0.244  1.00  0.00      TS   H  
ATOM    759  H5' GUA T   2      11.484   9.281   1.141  1.00  0.00      TS   H  
ATOM    760 H2'' GUA T   2      10.030   7.530  -2.516  1.00  0.00      TS   H  
ATOM    761 H5'' GUA T   2      11.843  10.168  -0.397  1.00  0.00      TS   H  
ATOM    762  P   THY T   3      13.649   7.518  -4.076  1.00  0.00      TS   P  
ATOM    763  O1P THY T   3      14.943   8.113  -4.369  1.00  0.00      TS   O  
ATOM    764  O2P THY T   3      12.602   8.224  -4.795  1.00  0.00      TS   O  
ATOM    765  C5' THY T   3      14.567   5.134  -3.774  1.00  0.00      TS   C  
ATOM    766  O5' THY T   3      13.652   6.028  -4.445  1.00  0.00      TS   O  
ATOM    767  C4' THY T   3      14.302   3.613  -4.078  1.00  0.00      TS   C  
ATOM    768  O4' THY T   3      13.044   3.209  -3.457  1.00  0.00      TS   O  
ATOM    769  C3' THY T   3      14.149   3.148  -5.569  1.00  0.00      TS   C  
ATOM    770  O3' THY T   3      14.604   1.792  -5.812  1.00  0.00      TS   O  
ATOM    771  C2' THY T   3      12.641   3.137  -5.713  1.00  0.00      TS   C  
ATOM    772  C1' THY T   3      12.208   2.544  -4.387  1.00  0.00      TS   C  
ATOM    773  N1  THY T   3      10.844   2.852  -4.006  1.00  0.00      TS   N  
ATOM    774  C2  THY T   3      10.142   1.876  -3.335  1.00  0.00      TS   C  
ATOM    775  O2  THY T   3      10.580   0.755  -2.972  1.00  0.00      TS   O  
ATOM    776  N3  THY T   3       8.840   2.230  -3.001  1.00  0.00      TS   N  
ATOM    777  C4  THY T   3       8.137   3.343  -3.408  1.00  0.00      TS   C  
ATOM    778  O4  THY T   3       6.910   3.473  -3.111  1.00  0.00      TS   O  
ATOM    779  C5  THY T   3       8.937   4.383  -3.927  1.00  0.00      TS   C  
ATOM    780  C5M THY T   3       8.264   5.618  -4.324  1.00  0.00      TS   C  
ATOM    781  C6  THY T   3      10.257   4.129  -4.244  1.00  0.00      TS   C  
ATOM    782  H3  THY T   3       8.257   1.486  -2.645  1.00  0.00      TS   H  
ATOM    783  H6  THY T   3      11.026   4.897  -4.324  1.00  0.00      TS   H  
ATOM    784  H1' THY T   3      12.432   1.456  -4.373  1.00  0.00      TS   H  
ATOM    785  H2' THY T   3      12.140   2.653  -6.579  1.00  0.00      TS   H  
ATOM    786  H3' THY T   3      14.559   3.908  -6.269  1.00  0.00      TS   H  
ATOM    787  H4' THY T   3      15.075   3.027  -3.538  1.00  0.00      TS   H  
ATOM    788  H5' THY T   3      14.410   5.177  -2.675  1.00  0.00      TS   H  
ATOM    789  H51 THY T   3       8.879   6.417  -4.791  1.00  0.00      TS   H  
ATOM    790  H52 THY T   3       7.708   6.101  -3.493  1.00  0.00      TS   H  
ATOM    791  H53 THY T   3       7.526   5.549  -5.153  1.00  0.00      TS   H  
ATOM    792 H2'' THY T   3      12.422   4.226  -5.736  1.00  0.00      TS   H  
ATOM    793 H5'' THY T   3      15.584   5.366  -4.155  1.00  0.00      TS   H  
ATOM    794  P   THY T   4      14.758   1.137  -7.195  1.00  0.00      TS   P  
ATOM    795  O1P THY T   4      16.091   0.364  -7.301  1.00  0.00      TS   O  
ATOM    796  O2P THY T   4      14.473   2.162  -8.209  1.00  0.00      TS   O  
ATOM    797  C5' THY T   4      13.959  -1.227  -6.593  1.00  0.00      TS   C  
ATOM    798  O5' THY T   4      13.627   0.001  -7.178  1.00  0.00      TS   O  
ATOM    799  C4' THY T   4      12.696  -2.113  -6.389  1.00  0.00      TS   C  
ATOM    800  O4' THY T   4      11.747  -1.468  -5.478  1.00  0.00      TS   O  
ATOM    801  C3' THY T   4      11.844  -2.293  -7.639  1.00  0.00      TS   C  
ATOM    802  O3' THY T   4      12.392  -3.204  -8.566  1.00  0.00      TS   O  
ATOM    803  C2' THY T   4      10.537  -2.772  -6.977  1.00  0.00      TS   C  
ATOM    804  C1' THY T   4      10.390  -1.907  -5.754  1.00  0.00      TS   C  
ATOM    805  N1  THY T   4       9.608  -0.720  -5.964  1.00  0.00      TS   N  
ATOM    806  C2  THY T   4       8.328  -0.916  -5.736  1.00  0.00      TS   C  
ATOM    807  O2  THY T   4       7.827  -1.986  -5.391  1.00  0.00      TS   O  
ATOM    808  N3  THY T   4       7.554   0.219  -5.835  1.00  0.00      TS   N  
ATOM    809  C4  THY T   4       7.876   1.467  -6.286  1.00  0.00      TS   C  
ATOM    810  O4  THY T   4       7.157   2.503  -6.166  1.00  0.00      TS   O  
ATOM    811  C5  THY T   4       9.248   1.494  -6.837  1.00  0.00      TS   C  
ATOM    812  C5M THY T   4       9.472   2.729  -7.635  1.00  0.00      TS   C  
ATOM    813  C6  THY T   4      10.043   0.449  -6.652  1.00  0.00      TS   C  
ATOM    814  H3  THY T   4       6.586   0.163  -5.554  1.00  0.00      TS   H  
ATOM    815  H6  THY T   4      11.111   0.392  -6.861  1.00  0.00      TS   H  
ATOM    816  H1' THY T   4      10.119  -2.448  -4.822  1.00  0.00      TS   H  
ATOM    817  H2' THY T   4      10.655  -3.783  -6.533  1.00  0.00      TS   H  
ATOM    818  H3' THY T   4      11.650  -1.272  -8.032  1.00  0.00      TS   H  
ATOM    819  H4' THY T   4      12.864  -3.085  -5.880  1.00  0.00      TS   H  
ATOM    820  H5' THY T   4      14.526  -1.092  -5.647  1.00  0.00      TS   H  
ATOM    821  H51 THY T   4       8.801   2.800  -8.517  1.00  0.00      TS   H  
ATOM    822  H52 THY T   4      10.541   2.862  -7.904  1.00  0.00      TS   H  
ATOM    823  H53 THY T   4       9.328   3.608  -6.972  1.00  0.00      TS   H  
ATOM    824 H2'' THY T   4       9.670  -2.623  -7.656  1.00  0.00      TS   H  
ATOM    825 H5'' THY T   4      14.667  -1.819  -7.211  1.00  0.00      TS   H  
ATOM    826  P   GUA T   5      11.640  -3.315  -9.965  1.00  0.00      TS   P  
ATOM    827  O1P GUA T   5      12.546  -4.059 -10.907  1.00  0.00      TS   O  
ATOM    828  O2P GUA T   5      11.244  -1.881 -10.393  1.00  0.00      TS   O  
ATOM    829  C5' GUA T   5      10.433  -5.463  -8.957  1.00  0.00      TS   C  
ATOM    830  O5' GUA T   5      10.405  -4.136  -9.574  1.00  0.00      TS   O  
ATOM    831  C4' GUA T   5       9.084  -6.162  -8.938  1.00  0.00      TS   C  
ATOM    832  O4' GUA T   5       8.064  -5.208  -8.374  1.00  0.00      TS   O  
ATOM    833  C3' GUA T   5       8.645  -6.370 -10.409  1.00  0.00      TS   C  
ATOM    834  O3' GUA T   5       7.862  -7.581 -10.589  1.00  0.00      TS   O  
ATOM    835  C2' GUA T   5       7.773  -5.173 -10.760  1.00  0.00      TS   C  
ATOM    836  C1' GUA T   5       7.035  -4.851  -9.369  1.00  0.00      TS   C  
ATOM    837  N1  GUA T   5       3.582  -1.214  -8.276  1.00  0.00      TS   N  
ATOM    838  C2  GUA T   5       3.333  -2.493  -8.345  1.00  0.00      TS   C  
ATOM    839  N2  GUA T   5       2.050  -2.884  -8.222  1.00  0.00      TS   N  
ATOM    840  N3  GUA T   5       4.288  -3.365  -8.532  1.00  0.00      TS   N  
ATOM    841  C4  GUA T   5       5.496  -2.770  -8.807  1.00  0.00      TS   C  
ATOM    842  C5  GUA T   5       5.792  -1.485  -8.791  1.00  0.00      TS   C  
ATOM    843  C6  GUA T   5       4.833  -0.614  -8.357  1.00  0.00      TS   C  
ATOM    844  O6  GUA T   5       4.954   0.603  -8.148  1.00  0.00      TS   O  
ATOM    845  N7  GUA T   5       7.073  -1.234  -9.181  1.00  0.00      TS   N  
ATOM    846  C8  GUA T   5       7.527  -2.367  -9.405  1.00  0.00      TS   C  
ATOM    847  N9  GUA T   5       6.611  -3.390  -9.182  1.00  0.00      TS   N  
ATOM    848  H1  GUA T   5       2.825  -0.581  -8.059  1.00  0.00      TS   H  
ATOM    849  H8  GUA T   5       8.469  -2.580  -9.911  1.00  0.00      TS   H  
ATOM    850  H1' GUA T   5       6.236  -5.596  -9.168  1.00  0.00      TS   H  
ATOM    851  H2' GUA T   5       6.967  -5.275 -11.516  1.00  0.00      TS   H  
ATOM    852  H21 GUA T   5       1.396  -2.166  -8.460  1.00  0.00      TS   H  
ATOM    853  H3' GUA T   5       9.565  -6.477 -11.022  1.00  0.00      TS   H  
ATOM    854  H22 GUA T   5       1.868  -3.856  -8.370  1.00  0.00      TS   H  
ATOM    855  H4' GUA T   5       9.063  -7.100  -8.340  1.00  0.00      TS   H  
ATOM    856  H5' GUA T   5      10.869  -5.454  -7.936  1.00  0.00      TS   H  
ATOM    857 H2'' GUA T   5       8.390  -4.304 -11.074  1.00  0.00      TS   H  
ATOM    858 H5'' GUA T   5      11.255  -6.020  -9.456  1.00  0.00      TS   H  
ATOM    859  P   THY T   6       7.440  -8.009 -12.080  1.00  0.00      TS   P  
ATOM    860  O1P THY T   6       7.024  -9.444 -12.110  1.00  0.00      TS   O  
ATOM    861  O2P THY T   6       8.514  -7.541 -13.055  1.00  0.00      TS   O  
ATOM    862  C5' THY T   6       4.855  -7.720 -11.679  1.00  0.00      TS   C  
ATOM    863  O5' THY T   6       6.051  -7.263 -12.351  1.00  0.00      TS   O  
ATOM    864  C4' THY T   6       3.634  -6.849 -12.018  1.00  0.00      TS   C  
ATOM    865  O4' THY T   6       3.628  -5.748 -11.148  1.00  0.00      TS   O  
ATOM    866  C3' THY T   6       3.489  -6.155 -13.400  1.00  0.00      TS   C  
ATOM    867  O3' THY T   6       3.219  -7.222 -14.304  1.00  0.00      TS   O  
ATOM    868  C2' THY T   6       2.328  -5.245 -13.076  1.00  0.00      TS   C  
ATOM    869  C1' THY T   6       2.715  -4.733 -11.680  1.00  0.00      TS   C  
ATOM    870  N1  THY T   6       3.282  -3.374 -11.797  1.00  0.00      TS   N  
ATOM    871  C2  THY T   6       2.450  -2.298 -11.594  1.00  0.00      TS   C  
ATOM    872  O2  THY T   6       1.232  -2.348 -11.367  1.00  0.00      TS   O  
ATOM    873  N3  THY T   6       3.155  -1.124 -11.605  1.00  0.00      TS   N  
ATOM    874  C4  THY T   6       4.481  -0.867 -11.936  1.00  0.00      TS   C  
ATOM    875  O4  THY T   6       4.959   0.242 -11.937  1.00  0.00      TS   O  
ATOM    876  C5  THY T   6       5.279  -2.048 -12.185  1.00  0.00      TS   C  
ATOM    877  C5M THY T   6       6.766  -1.827 -12.501  1.00  0.00      TS   C  
ATOM    878  C6  THY T   6       4.641  -3.222 -12.092  1.00  0.00      TS   C  
ATOM    879  H3  THY T   6       2.581  -0.297 -11.693  1.00  0.00      TS   H  
ATOM    880  H6  THY T   6       5.066  -4.220 -12.207  1.00  0.00      TS   H  
ATOM    881  H1' THY T   6       1.758  -4.738 -11.113  1.00  0.00      TS   H  
ATOM    882  H2' THY T   6       1.396  -5.838 -12.953  1.00  0.00      TS   H  
ATOM    883  H3' THY T   6       4.467  -5.658 -13.577  1.00  0.00      TS   H  
ATOM    884  H4' THY T   6       2.714  -7.426 -11.785  1.00  0.00      TS   H  
ATOM    885  H5' THY T   6       4.930  -7.630 -10.575  1.00  0.00      TS   H  
ATOM    886  H51 THY T   6       7.402  -1.229 -11.815  1.00  0.00      TS   H  
ATOM    887  H52 THY T   6       6.801  -1.285 -13.470  1.00  0.00      TS   H  
ATOM    888  H53 THY T   6       7.239  -2.820 -12.651  1.00  0.00      TS   H  
ATOM    889 H2'' THY T   6       2.154  -4.413 -13.792  1.00  0.00      TS   H  
ATOM    890 H5'' THY T   6       4.675  -8.803 -11.851  1.00  0.00      TS   H  
ATOM    891  P   ADE T   7       3.099  -6.930 -15.831  1.00  0.00      TS   P  
ATOM    892  O1P ADE T   7       2.693  -8.129 -16.527  1.00  0.00      TS   O  
ATOM    893  O2P ADE T   7       4.208  -6.152 -16.412  1.00  0.00      TS   O  
ATOM    894  C5' ADE T   7       0.623  -6.522 -15.510  1.00  0.00      TS   C  
ATOM    895  O5' ADE T   7       1.842  -6.022 -15.988  1.00  0.00      TS   O  
ATOM    896  C4' ADE T   7      -0.565  -5.543 -15.439  1.00  0.00      TS   C  
ATOM    897  O4' ADE T   7      -0.314  -4.185 -14.907  1.00  0.00      TS   O  
ATOM    898  C3' ADE T   7      -1.179  -5.347 -16.771  1.00  0.00      TS   C  
ATOM    899  O3' ADE T   7      -2.551  -5.234 -16.709  1.00  0.00      TS   O  
ATOM    900  C2' ADE T   7      -0.439  -4.116 -17.264  1.00  0.00      TS   C  
ATOM    901  C1' ADE T   7      -0.327  -3.262 -16.045  1.00  0.00      TS   C  
ATOM    902  N1  ADE T   7       0.931   1.541 -14.854  1.00  0.00      TS   N  
ATOM    903  C2  ADE T   7      -0.282   0.952 -15.025  1.00  0.00      TS   C  
ATOM    904  N3  ADE T   7      -0.568  -0.306 -15.275  1.00  0.00      TS   N  
ATOM    905  C4  ADE T   7       0.631  -1.034 -15.408  1.00  0.00      TS   C  
ATOM    906  C5  ADE T   7       1.889  -0.592 -15.221  1.00  0.00      TS   C  
ATOM    907  C6  ADE T   7       2.073   0.757 -14.911  1.00  0.00      TS   C  
ATOM    908  N6  ADE T   7       3.252   1.316 -14.656  1.00  0.00      TS   N  
ATOM    909  N7  ADE T   7       2.789  -1.643 -15.421  1.00  0.00      TS   N  
ATOM    910  C8  ADE T   7       2.021  -2.689 -15.878  1.00  0.00      TS   C  
ATOM    911  N9  ADE T   7       0.717  -2.380 -15.879  1.00  0.00      TS   N  
ATOM    912  H2  ADE T   7      -1.049   1.716 -14.897  1.00  0.00      TS   H  
ATOM    913  H8  ADE T   7       2.266  -3.720 -16.130  1.00  0.00      TS   H  
ATOM    914  H1' ADE T   7      -1.290  -2.785 -15.764  1.00  0.00      TS   H  
ATOM    915  H2' ADE T   7      -0.899  -3.536 -18.092  1.00  0.00      TS   H  
ATOM    916  H3' ADE T   7      -0.901  -6.202 -17.423  1.00  0.00      TS   H  
ATOM    917  H4' ADE T   7      -1.310  -6.040 -14.781  1.00  0.00      TS   H  
ATOM    918  H5' ADE T   7       0.689  -6.896 -14.466  1.00  0.00      TS   H  
ATOM    919  H61 ADE T   7       4.086   0.819 -14.899  1.00  0.00      TS   H  
ATOM    920  H62 ADE T   7       3.229   2.233 -14.258  1.00  0.00      TS   H  
ATOM    921 H2'' ADE T   7       0.526  -4.428 -17.718  1.00  0.00      TS   H  
ATOM    922 H5'' ADE T   7       0.247  -7.425 -16.037  1.00  0.00      TS   H  
ATOM    923  P   ADE T   8      -3.446  -5.419 -17.988  1.00  0.00      TS   P  
ATOM    924  O1P ADE T   8      -4.810  -5.693 -17.519  1.00  0.00      TS   O  
ATOM    925  O2P ADE T   8      -2.797  -6.373 -18.874  1.00  0.00      TS   O  
ATOM    926  C5' ADE T   8      -4.270  -3.056 -18.370  1.00  0.00      TS   C  
ATOM    927  O5' ADE T   8      -3.326  -4.040 -18.632  1.00  0.00      TS   O  
ATOM    928  C4' ADE T   8      -3.880  -1.718 -19.164  1.00  0.00      TS   C  
ATOM    929  O4' ADE T   8      -2.711  -1.096 -18.513  1.00  0.00      TS   O  
ATOM    930  C3' ADE T   8      -3.595  -1.661 -20.662  1.00  0.00      TS   C  
ATOM    931  O3' ADE T   8      -4.422  -0.694 -21.305  1.00  0.00      TS   O  
ATOM    932  C2' ADE T   8      -2.136  -1.338 -20.838  1.00  0.00      TS   C  
ATOM    933  C1' ADE T   8      -1.916  -0.463 -19.566  1.00  0.00      TS   C  
ATOM    934  N1  ADE T   8       1.512   2.950 -17.962  1.00  0.00      TS   N  
ATOM    935  C2  ADE T   8       0.150   3.051 -18.160  1.00  0.00      TS   C  
ATOM    936  N3  ADE T   8      -0.718   2.038 -18.382  1.00  0.00      TS   N  
ATOM    937  C4  ADE T   8      -0.088   0.830 -18.604  1.00  0.00      TS   C  
ATOM    938  C5  ADE T   8       1.269   0.658 -18.483  1.00  0.00      TS   C  
ATOM    939  C6  ADE T   8       2.101   1.752 -18.068  1.00  0.00      TS   C  
ATOM    940  N6  ADE T   8       3.442   1.734 -17.940  1.00  0.00      TS   N  
ATOM    941  N7  ADE T   8       1.613  -0.690 -19.038  1.00  0.00      TS   N  
ATOM    942  C8  ADE T   8       0.486  -1.173 -19.454  1.00  0.00      TS   C  
ATOM    943  N9  ADE T   8      -0.544  -0.281 -19.163  1.00  0.00      TS   N  
ATOM    944  H2  ADE T   8      -0.328   4.029 -18.092  1.00  0.00      TS   H  
ATOM    945  H8  ADE T   8       0.313  -2.028 -20.106  1.00  0.00      TS   H  
ATOM    946  H1' ADE T   8      -2.447   0.506 -19.686  1.00  0.00      TS   H  
ATOM    947  H2' ADE T   8      -1.852  -0.783 -21.758  1.00  0.00      TS   H  
ATOM    948  H3' ADE T   8      -3.815  -2.675 -21.057  1.00  0.00      TS   H  
ATOM    949  H4' ADE T   8      -4.753  -1.033 -19.125  1.00  0.00      TS   H  
ATOM    950  H5' ADE T   8      -4.139  -2.787 -17.300  1.00  0.00      TS   H  
ATOM    951  H61 ADE T   8       3.890   2.570 -17.623  1.00  0.00      TS   H  
ATOM    952  H62 ADE T   8       3.943   0.868 -17.971  1.00  0.00      TS   H  
ATOM    953 H2'' ADE T   8      -1.572  -2.291 -20.753  1.00  0.00      TS   H  
ATOM    954 H5'' ADE T   8      -5.286  -3.293 -18.749  1.00  0.00      TS   H  
ATOM    955  P   GUA T   9      -4.805  -0.576 -22.874  1.00  0.00      TS   P  
ATOM    956  O1P GUA T   9      -6.329  -0.608 -22.939  1.00  0.00      TS   O  
ATOM    957  O2P GUA T   9      -4.016  -1.530 -23.710  1.00  0.00      TS   O  
ATOM    958  C5' GUA T   9      -5.414   1.951 -23.361  1.00  0.00      TS   C  
ATOM    959  O5' GUA T   9      -4.436   0.945 -23.187  1.00  0.00      TS   O  
ATOM    960  C4' GUA T   9      -4.595   3.268 -23.482  1.00  0.00      TS   C  
ATOM    961  O4' GUA T   9      -3.735   3.502 -22.391  1.00  0.00      TS   O  
ATOM    962  C3' GUA T   9      -3.643   3.252 -24.676  1.00  0.00      TS   C  
ATOM    963  O3' GUA T   9      -4.331   3.630 -25.925  1.00  0.00      TS   O  
ATOM    964  C2' GUA T   9      -2.646   4.393 -24.259  1.00  0.00      TS   C  
ATOM    965  C1' GUA T   9      -2.551   4.212 -22.745  1.00  0.00      TS   C  
ATOM    966  N1  GUA T   9       2.355   4.236 -21.604  1.00  0.00      TS   N  
ATOM    967  C2  GUA T   9       1.499   5.296 -21.839  1.00  0.00      TS   C  
ATOM    968  N2  GUA T   9       2.002   6.519 -21.768  1.00  0.00      TS   N  
ATOM    969  N3  GUA T   9       0.216   5.172 -22.161  1.00  0.00      TS   N  
ATOM    970  C4  GUA T   9      -0.115   3.904 -22.133  1.00  0.00      TS   C  
ATOM    971  C5  GUA T   9       0.618   2.762 -21.928  1.00  0.00      TS   C  
ATOM    972  C6  GUA T   9       2.014   2.891 -21.592  1.00  0.00      TS   C  
ATOM    973  O6  GUA T   9       2.797   1.928 -21.506  1.00  0.00      TS   O  
ATOM    974  N7  GUA T   9      -0.110   1.569 -22.052  1.00  0.00      TS   N  
ATOM    975  C8  GUA T   9      -1.359   2.054 -22.410  1.00  0.00      TS   C  
ATOM    976  N9  GUA T   9      -1.399   3.436 -22.333  1.00  0.00      TS   N  
ATOM    977  H1  GUA T   9       3.326   4.500 -21.524  1.00  0.00      TS   H  
ATOM    978  H8  GUA T   9      -2.243   1.418 -22.390  1.00  0.00      TS   H  
ATOM    979  H1' GUA T   9      -2.441   5.238 -22.333  1.00  0.00      TS   H  
ATOM    980  H2' GUA T   9      -3.156   5.374 -24.370  1.00  0.00      TS   H  
ATOM    981  H21 GUA T   9       2.970   6.707 -21.930  1.00  0.00      TS   H  
ATOM    982  H3' GUA T   9      -3.090   2.288 -24.697  1.00  0.00      TS   H  
ATOM    983  H22 GUA T   9       1.457   7.203 -22.253  1.00  0.00      TS   H  
ATOM    984  H4' GUA T   9      -5.227   4.159 -23.688  1.00  0.00      TS   H  
ATOM    985  H5' GUA T   9      -6.090   2.058 -22.486  1.00  0.00      TS   H  
ATOM    986 H2'' GUA T   9      -1.697   4.297 -24.830  1.00  0.00      TS   H  
ATOM    987 H5'' GUA T   9      -6.026   1.686 -24.250  1.00  0.00      TS   H  
ATOM    988  P   CYT T  10      -3.783   2.872 -27.217  1.00  0.00      TS   P  
ATOM    989  O1P CYT T  10      -4.931   2.904 -28.139  1.00  0.00      TS   O  
ATOM    990  O2P CYT T  10      -3.302   1.531 -26.940  1.00  0.00      TS   O  
ATOM    991  C5' CYT T  10      -2.831   5.119 -28.079  1.00  0.00      TS   C  
ATOM    992  O5' CYT T  10      -2.623   3.709 -27.891  1.00  0.00      TS   O  
ATOM    993  C4' CYT T  10      -1.455   5.877 -28.048  1.00  0.00      TS   C  
ATOM    994  O4' CYT T  10      -0.873   5.680 -26.720  1.00  0.00      TS   O  
ATOM    995  C3' CYT T  10      -0.370   5.343 -28.941  1.00  0.00      TS   C  
ATOM    996  O3' CYT T  10      -0.597   5.778 -30.281  1.00  0.00      TS   O  
ATOM    997  C2' CYT T  10       0.803   6.050 -28.322  1.00  0.00      TS   C  
ATOM    998  C1' CYT T  10       0.577   5.806 -26.789  1.00  0.00      TS   C  
ATOM    999  N1  CYT T  10       1.276   4.592 -26.214  1.00  0.00      TS   N  
ATOM   1000  C2  CYT T  10       2.381   4.785 -25.534  1.00  0.00      TS   C  
ATOM   1001  O2  CYT T  10       2.837   5.936 -25.366  1.00  0.00      TS   O  
ATOM   1002  N3  CYT T  10       2.897   3.686 -24.905  1.00  0.00      TS   N  
ATOM   1003  C4  CYT T  10       2.545   2.459 -25.240  1.00  0.00      TS   C  
ATOM   1004  N4  CYT T  10       3.344   1.431 -24.866  1.00  0.00      TS   N  
ATOM   1005  C5  CYT T  10       1.461   2.195 -26.125  1.00  0.00      TS   C  
ATOM   1006  C6  CYT T  10       0.836   3.304 -26.533  1.00  0.00      TS   C  
ATOM   1007  H5  CYT T  10       1.101   1.171 -26.236  1.00  0.00      TS   H  
ATOM   1008  H6  CYT T  10      -0.099   3.218 -27.087  1.00  0.00      TS   H  
ATOM   1009  H1' CYT T  10       0.927   6.734 -26.287  1.00  0.00      TS   H  
ATOM   1010  H2' CYT T  10       0.892   7.154 -28.407  1.00  0.00      TS   H  
ATOM   1011  H3' CYT T  10      -0.336   4.236 -28.849  1.00  0.00      TS   H  
ATOM   1012  H4' CYT T  10      -1.705   6.930 -28.299  1.00  0.00      TS   H  
ATOM   1013  H41 CYT T  10       4.215   1.662 -24.434  1.00  0.00      TS   H  
ATOM   1014  H5' CYT T  10      -3.409   5.549 -27.234  1.00  0.00      TS   H  
ATOM   1015  H42 CYT T  10       2.969   0.508 -24.771  1.00  0.00      TS   H  
ATOM   1016 H2'' CYT T  10       1.754   5.511 -28.528  1.00  0.00      TS   H  
ATOM   1017 H5'' CYT T  10      -3.251   5.323 -29.088  1.00  0.00      TS   H  
ATOM   1018  P   THY T  11       0.316   5.163 -31.435  1.00  0.00      TS   P  
ATOM   1019  O1P THY T  11      -0.120   5.775 -32.737  1.00  0.00      TS   O  
ATOM   1020  O2P THY T  11       0.230   3.690 -31.451  1.00  0.00      TS   O  
ATOM   1021  C5' THY T  11       2.232   6.938 -31.236  1.00  0.00      TS   C  
ATOM   1022  O5' THY T  11       1.784   5.593 -31.099  1.00  0.00      TS   O  
ATOM   1023  C4' THY T  11       3.614   7.186 -30.823  1.00  0.00      TS   C  
ATOM   1024  O4' THY T  11       3.895   6.535 -29.576  1.00  0.00      TS   O  
ATOM   1025  C3' THY T  11       4.585   6.657 -31.869  1.00  0.00      TS   C  
ATOM   1026  O3' THY T  11       5.547   7.616 -32.046  1.00  0.00      TS   O  
ATOM   1027  C2' THY T  11       5.262   5.478 -31.205  1.00  0.00      TS   C  
ATOM   1028  C1' THY T  11       5.051   5.783 -29.752  1.00  0.00      TS   C  
ATOM   1029  N1  THY T  11       4.909   4.608 -28.989  1.00  0.00      TS   N  
ATOM   1030  C2  THY T  11       5.957   4.221 -28.089  1.00  0.00      TS   C  
ATOM   1031  O2  THY T  11       6.862   4.930 -27.791  1.00  0.00      TS   O  
ATOM   1032  N3  THY T  11       5.785   2.988 -27.524  1.00  0.00      TS   N  
ATOM   1033  C4  THY T  11       4.857   2.005 -27.951  1.00  0.00      TS   C  
ATOM   1034  O4  THY T  11       4.921   0.981 -27.330  1.00  0.00      TS   O  
ATOM   1035  C5  THY T  11       3.942   2.397 -28.970  1.00  0.00      TS   C  
ATOM   1036  C5M THY T  11       2.965   1.492 -29.618  1.00  0.00      TS   C  
ATOM   1037  C6  THY T  11       3.993   3.679 -29.399  1.00  0.00      TS   C  
ATOM   1038  H3  THY T  11       6.586   2.750 -26.957  1.00  0.00      TS   H  
ATOM   1039  H6  THY T  11       3.370   4.125 -30.174  1.00  0.00      TS   H  
ATOM   1040  H1' THY T  11       5.767   6.534 -29.351  1.00  0.00      TS   H  
ATOM   1041  H2' THY T  11       6.352   5.463 -31.423  1.00  0.00      TS   H  
ATOM   1042  H3' THY T  11       3.970   6.475 -32.778  1.00  0.00      TS   H  
ATOM   1043  H4' THY T  11       3.907   8.236 -30.607  1.00  0.00      TS   H  
ATOM   1044  H5' THY T  11       1.593   7.618 -30.633  1.00  0.00      TS   H  
ATOM   1045  H51 THY T  11       3.110   1.346 -30.710  1.00  0.00      TS   H  
ATOM   1046  H52 THY T  11       1.905   1.819 -29.549  1.00  0.00      TS   H  
ATOM   1047  H53 THY T  11       3.037   0.460 -29.212  1.00  0.00      TS   H  
ATOM   1048 H2'' THY T  11       4.819   4.551 -31.627  1.00  0.00      TS   H  
ATOM   1049 H5'' THY T  11       2.092   7.183 -32.310  1.00  0.00      TS   H  
ATOM   1050  P   ADE T  12       6.111   8.002 -33.476  1.00  0.00      TS   P  
ATOM   1051  O1P ADE T  12       6.320   9.459 -33.479  1.00  0.00      TS   O  
ATOM   1052  O2P ADE T  12       5.297   7.499 -34.615  1.00  0.00      TS   O  
ATOM   1053  C5' ADE T  12       8.638   7.646 -32.645  1.00  0.00      TS   C  
ATOM   1054  O5' ADE T  12       7.506   7.330 -33.520  1.00  0.00      TS   O  
ATOM   1055  C4' ADE T  12       9.586   6.486 -32.389  1.00  0.00      TS   C  
ATOM   1056  O4' ADE T  12       8.932   5.437 -31.719  1.00  0.00      TS   O  
ATOM   1057  C3' ADE T  12      10.297   5.890 -33.565  1.00  0.00      TS   C  
ATOM   1058  O3' ADE T  12      11.710   5.654 -33.370  1.00  0.00      TS   O  
ATOM   1059  C2' ADE T  12       9.593   4.631 -33.765  1.00  0.00      TS   C  
ATOM   1060  C1' ADE T  12       9.318   4.222 -32.332  1.00  0.00      TS   C  
ATOM   1061  N1  ADE T  12       7.716   0.082 -29.882  1.00  0.00      TS   N  
ATOM   1062  C2  ADE T  12       8.788   0.952 -29.707  1.00  0.00      TS   C  
ATOM   1063  N3  ADE T  12       9.108   2.039 -30.429  1.00  0.00      TS   N  
ATOM   1064  C4  ADE T  12       8.140   2.341 -31.255  1.00  0.00      TS   C  
ATOM   1065  C5  ADE T  12       6.977   1.654 -31.509  1.00  0.00      TS   C  
ATOM   1066  C6  ADE T  12       6.772   0.458 -30.799  1.00  0.00      TS   C  
ATOM   1067  N6  ADE T  12       5.732  -0.356 -30.917  1.00  0.00      TS   N  
ATOM   1068  N7  ADE T  12       6.277   2.248 -32.507  1.00  0.00      TS   N  
ATOM   1069  C8  ADE T  12       7.023   3.261 -32.835  1.00  0.00      TS   C  
ATOM   1070  N9  ADE T  12       8.208   3.332 -32.218  1.00  0.00      TS   N  
ATOM   1071  H2  ADE T  12       9.597   0.764 -29.002  1.00  0.00      TS   H  
ATOM   1072  H8  ADE T  12       6.770   3.936 -33.652  1.00  0.00      TS   H  
ATOM   1073  H1' ADE T  12      10.226   3.768 -31.879  1.00  0.00      TS   H  
ATOM   1074  H2' ADE T  12      10.098   3.871 -34.399  1.00  0.00      TS   H  
ATOM   1075  H3' ADE T  12      10.093   6.583 -34.409  1.00  0.00      TS   H  
ATOM   1076  H4' ADE T  12      10.398   6.782 -31.692  1.00  0.00      TS   H  
ATOM   1077  H5' ADE T  12       8.342   7.977 -31.626  1.00  0.00      TS   H  
ATOM   1078  H61 ADE T  12       5.590  -1.015 -30.179  1.00  0.00      TS   H  
ATOM   1079  H62 ADE T  12       5.192  -0.514 -31.744  1.00  0.00      TS   H  
ATOM   1080 H2'' ADE T  12       8.554   4.799 -34.121  1.00  0.00      TS   H  
ATOM   1081 H5'' ADE T  12       9.142   8.524 -33.103  1.00  0.00      TS   H  
ATOM   1082  P   THY T  13      12.650   5.879 -34.638  1.00  0.00      TS   P  
ATOM   1083  O1P THY T  13      13.257   7.273 -34.501  1.00  0.00      TS   O  
ATOM   1084  O2P THY T  13      11.979   5.597 -35.914  1.00  0.00      TS   O  
ATOM   1085  C5' THY T  13      14.500   4.333 -33.333  1.00  0.00      TS   C  
ATOM   1086  O5' THY T  13      13.836   4.917 -34.517  1.00  0.00      TS   O  
ATOM   1087  C4' THY T  13      14.233   2.781 -33.127  1.00  0.00      TS   C  
ATOM   1088  O4' THY T  13      12.881   2.543 -32.980  1.00  0.00      TS   O  
ATOM   1089  C3' THY T  13      14.571   1.898 -34.314  1.00  0.00      TS   C  
ATOM   1090  O3' THY T  13      16.000   1.654 -34.445  1.00  0.00      TS   O  
ATOM   1091  C2' THY T  13      13.688   0.653 -34.046  1.00  0.00      TS   C  
ATOM   1092  C1' THY T  13      12.782   1.142 -32.840  1.00  0.00      TS   C  
ATOM   1093  N1  THY T  13      11.396   0.659 -32.985  1.00  0.00      TS   N  
ATOM   1094  C2  THY T  13      11.064  -0.410 -32.293  1.00  0.00      TS   C  
ATOM   1095  O2  THY T  13      11.765  -0.830 -31.369  1.00  0.00      TS   O  
ATOM   1096  N3  THY T  13       9.773  -0.889 -32.484  1.00  0.00      TS   N  
ATOM   1097  C4  THY T  13       8.876  -0.453 -33.377  1.00  0.00      TS   C  
ATOM   1098  O4  THY T  13       7.768  -0.981 -33.528  1.00  0.00      TS   O  
ATOM   1099  C5  THY T  13       9.302   0.666 -34.178  1.00  0.00      TS   C  
ATOM   1100  C5M THY T  13       8.389   1.146 -35.314  1.00  0.00      TS   C  
ATOM   1101  C6  THY T  13      10.565   1.123 -34.041  1.00  0.00      TS   C  
ATOM   1102  H3  THY T  13       9.491  -1.618 -31.843  1.00  0.00      TS   H  
ATOM   1103  H6  THY T  13      11.080   1.728 -34.787  1.00  0.00      TS   H  
ATOM   1104  H1' THY T  13      13.373   0.884 -31.935  1.00  0.00      TS   H  
ATOM   1105  H2' THY T  13      14.222  -0.188 -33.554  1.00  0.00      TS   H  
ATOM   1106  H3' THY T  13      14.252   2.463 -35.217  1.00  0.00      TS   H  
ATOM   1107  H4' THY T  13      14.861   2.433 -32.279  1.00  0.00      TS   H  
ATOM   1108  H5' THY T  13      14.084   4.781 -32.406  1.00  0.00      TS   H  
ATOM   1109  H51 THY T  13       7.299   1.018 -35.138  1.00  0.00      TS   H  
ATOM   1110  H52 THY T  13       8.548   0.566 -36.248  1.00  0.00      TS   H  
ATOM   1111  H53 THY T  13       8.686   2.186 -35.570  1.00  0.00      TS   H  
ATOM   1112 H2'' THY T  13      13.013   0.300 -34.854  1.00  0.00      TS   H  
ATOM   1113 H5'' THY T  13      15.604   4.413 -33.428  1.00  0.00      TS   H  
ATOM   1114  P   ADE T  14      16.392   0.743 -35.653  1.00  0.00      TS   P  
ATOM   1115  O1P ADE T  14      17.747   1.049 -36.147  1.00  0.00      TS   O  
ATOM   1116  O2P ADE T  14      15.391   0.768 -36.828  1.00  0.00      TS   O  
ATOM   1117  C5' ADE T  14      16.864  -0.975 -33.711  1.00  0.00      TS   C  
ATOM   1118  O5' ADE T  14      16.464  -0.696 -35.091  1.00  0.00      TS   O  
ATOM   1119  C4' ADE T  14      16.630  -2.430 -33.320  1.00  0.00      TS   C  
ATOM   1120  O4' ADE T  14      15.226  -2.758 -33.263  1.00  0.00      TS   O  
ATOM   1121  C3' ADE T  14      17.349  -3.439 -34.219  1.00  0.00      TS   C  
ATOM   1122  O3' ADE T  14      17.905  -4.462 -33.375  1.00  0.00      TS   O  
ATOM   1123  C2' ADE T  14      16.196  -3.918 -35.079  1.00  0.00      TS   C  
ATOM   1124  C1' ADE T  14      14.947  -3.816 -34.222  1.00  0.00      TS   C  
ATOM   1125  N1  ADE T  14       9.775  -3.827 -34.674  1.00  0.00      TS   N  
ATOM   1126  C2  ADE T  14      10.626  -4.594 -33.915  1.00  0.00      TS   C  
ATOM   1127  N3  ADE T  14      11.928  -4.555 -33.826  1.00  0.00      TS   N  
ATOM   1128  C4  ADE T  14      12.416  -3.684 -34.730  1.00  0.00      TS   C  
ATOM   1129  C5  ADE T  14      11.688  -2.807 -35.549  1.00  0.00      TS   C  
ATOM   1130  C6  ADE T  14      10.270  -2.889 -35.496  1.00  0.00      TS   C  
ATOM   1131  N6  ADE T  14       9.465  -2.127 -36.240  1.00  0.00      TS   N  
ATOM   1132  N7  ADE T  14      12.569  -1.948 -36.182  1.00  0.00      TS   N  
ATOM   1133  C8  ADE T  14      13.759  -2.295 -35.744  1.00  0.00      TS   C  
ATOM   1134  N9  ADE T  14      13.714  -3.364 -34.894  1.00  0.00      TS   N  
ATOM   1135  H2  ADE T  14      10.279  -5.318 -33.178  1.00  0.00      TS   H  
ATOM   1136  H8  ADE T  14      14.713  -1.825 -35.983  1.00  0.00      TS   H  
ATOM   1137  H1' ADE T  14      14.959  -4.763 -33.641  1.00  0.00      TS   H  
ATOM   1138  H2' ADE T  14      16.262  -5.001 -35.319  1.00  0.00      TS   H  
ATOM   1139  H3' ADE T  14      18.120  -2.898 -34.807  1.00  0.00      TS   H  
ATOM   1140  H4' ADE T  14      17.012  -2.544 -32.283  1.00  0.00      TS   H  
ATOM   1141  H5' ADE T  14      16.225  -0.419 -32.992  1.00  0.00      TS   H  
ATOM   1142  H61 ADE T  14       8.545  -2.516 -36.243  1.00  0.00      TS   H  
ATOM   1143  H62 ADE T  14       9.693  -1.546 -37.023  1.00  0.00      TS   H  
ATOM   1144 H2'' ADE T  14      16.206  -3.320 -36.015  1.00  0.00      TS   H  
ATOM   1145 H5'' ADE T  14      17.928  -0.725 -33.511  1.00  0.00      TS   H  
ATOM   1146  P   THY T  15      18.941  -5.474 -33.905  1.00  0.00      TS   P  
ATOM   1147  O1P THY T  15      19.795  -5.822 -32.753  1.00  0.00      TS   O  
ATOM   1148  O2P THY T  15      19.683  -4.980 -35.140  1.00  0.00      TS   O  
ATOM   1149  C5' THY T  15      17.489  -7.580 -33.212  1.00  0.00      TS   C  
ATOM   1150  O5' THY T  15      18.163  -6.811 -34.258  1.00  0.00      TS   O  
ATOM   1151  C4' THY T  15      16.104  -8.073 -33.784  1.00  0.00      TS   C  
ATOM   1152  O4' THY T  15      15.392  -7.094 -34.543  1.00  0.00      TS   O  
ATOM   1153  C3' THY T  15      16.239  -9.218 -34.793  1.00  0.00      TS   C  
ATOM   1154  O3' THY T  15      16.095 -10.482 -34.146  1.00  0.00      TS   O  
ATOM   1155  C2' THY T  15      15.073  -9.023 -35.711  1.00  0.00      TS   C  
ATOM   1156  C1' THY T  15      14.303  -7.856 -35.043  1.00  0.00      TS   C  
ATOM   1157  N1  THY T  15      13.514  -7.058 -36.063  1.00  0.00      TS   N  
ATOM   1158  C2  THY T  15      12.191  -7.286 -35.983  1.00  0.00      TS   C  
ATOM   1159  O2  THY T  15      11.649  -8.027 -35.138  1.00  0.00      TS   O  
ATOM   1160  N3  THY T  15      11.503  -6.551 -36.924  1.00  0.00      TS   N  
ATOM   1161  C4  THY T  15      11.969  -5.704 -37.889  1.00  0.00      TS   C  
ATOM   1162  O4  THY T  15      11.186  -5.184 -38.698  1.00  0.00      TS   O  
ATOM   1163  C5  THY T  15      13.380  -5.480 -37.892  1.00  0.00      TS   C  
ATOM   1164  C5M THY T  15      14.028  -4.725 -39.003  1.00  0.00      TS   C  
ATOM   1165  C6  THY T  15      14.104  -6.297 -37.082  1.00  0.00      TS   C  
ATOM   1166  H3  THY T  15      10.508  -6.718 -36.910  1.00  0.00      TS   H  
ATOM   1167  H6  THY T  15      15.190  -6.253 -37.008  1.00  0.00      TS   H  
ATOM   1168  H1' THY T  15      13.732  -8.282 -34.190  1.00  0.00      TS   H  
ATOM   1169  H2' THY T  15      14.333  -9.835 -35.880  1.00  0.00      TS   H  
ATOM   1170  H3' THY T  15      17.232  -9.073 -35.270  1.00  0.00      TS   H  
ATOM   1171  H4' THY T  15      15.521  -8.359 -32.882  1.00  0.00      TS   H  
ATOM   1172  H5' THY T  15      17.358  -6.967 -32.295  1.00  0.00      TS   H  
ATOM   1173  H51 THY T  15      13.573  -5.016 -39.974  1.00  0.00      TS   H  
ATOM   1174  H52 THY T  15      15.124  -4.904 -39.043  1.00  0.00      TS   H  
ATOM   1175  H53 THY T  15      13.843  -3.645 -38.821  1.00  0.00      TS   H  
ATOM   1176 H2'' THY T  15      15.328  -8.764 -36.760  1.00  0.00      TS   H  
ATOM   1177 H5'' THY T  15      18.160  -8.424 -32.946  1.00  0.00      TS   H  
ATOM   1178  P   ADE T  16      16.703 -11.781 -34.913  1.00  0.00      TS   P  
ATOM   1179  O1P ADE T  16      17.308 -12.679 -33.908  1.00  0.00      TS   O  
ATOM   1180  O2P ADE T  16      17.422 -11.416 -36.141  1.00  0.00      TS   O  
ATOM   1181  C5' ADE T  16      14.304 -12.876 -34.733  1.00  0.00      TS   C  
ATOM   1182  O5' ADE T  16      15.399 -12.612 -35.488  1.00  0.00      TS   O  
ATOM   1183  C4' ADE T  16      13.290 -13.672 -35.528  1.00  0.00      TS   C  
ATOM   1184  O4' ADE T  16      12.577 -12.778 -36.441  1.00  0.00      TS   O  
ATOM   1185  C3' ADE T  16      13.855 -14.813 -36.468  1.00  0.00      TS   C  
ATOM   1186  O3' ADE T  16      13.118 -16.076 -36.318  1.00  0.00      TS   O  
ATOM   1187  C2' ADE T  16      13.800 -14.197 -37.870  1.00  0.00      TS   C  
ATOM   1188  C1' ADE T  16      12.706 -13.148 -37.824  1.00  0.00      TS   C  
ATOM   1189  N1  ADE T  16      10.758  -9.243 -40.437  1.00  0.00      TS   N  
ATOM   1190  C2  ADE T  16      10.236 -10.401 -40.039  1.00  0.00      TS   C  
ATOM   1191  N3  ADE T  16      10.752 -11.356 -39.300  1.00  0.00      TS   N  
ATOM   1192  C4  ADE T  16      12.089 -11.168 -39.135  1.00  0.00      TS   C  
ATOM   1193  C5  ADE T  16      12.802 -10.071 -39.627  1.00  0.00      TS   C  
ATOM   1194  C6  ADE T  16      12.081  -9.094 -40.255  1.00  0.00      TS   C  
ATOM   1195  N6  ADE T  16      12.681  -7.922 -40.568  1.00  0.00      TS   N  
ATOM   1196  N7  ADE T  16      14.124 -10.170 -39.259  1.00  0.00      TS   N  
ATOM   1197  C8  ADE T  16      14.165 -11.283 -38.561  1.00  0.00      TS   C  
ATOM   1198  N9  ADE T  16      13.008 -11.913 -38.460  1.00  0.00      TS   N  
ATOM   1199  H2  ADE T  16       9.182 -10.479 -40.308  1.00  0.00      TS   H  
ATOM   1200  H8  ADE T  16      15.053 -11.708 -38.094  1.00  0.00      TS   H  
ATOM   1201  H1' ADE T  16      11.740 -13.563 -38.180  1.00  0.00      TS   H  
ATOM   1202  H2' ADE T  16      13.618 -14.954 -38.664  1.00  0.00      TS   H  
ATOM   1203  H3' ADE T  16      14.905 -14.915 -36.120  1.00  0.00      TS   H  
ATOM   1204  H4' ADE T  16      12.455 -14.068 -34.911  1.00  0.00      TS   H  
ATOM   1205  H5' ADE T  16      13.720 -12.043 -34.288  1.00  0.00      TS   H  
ATOM   1206  H61 ADE T  16      12.144  -7.094 -40.722  1.00  0.00      TS   H  
ATOM   1207  H62 ADE T  16      13.651  -7.686 -40.634  1.00  0.00      TS   H  
ATOM   1208 H2'' ADE T  16      14.794 -13.730 -38.039  1.00  0.00      TS   H  
ATOM   1209 H5'' ADE T  16      14.643 -13.570 -33.935  1.00  0.00      TS   H  
ATOM   1210  P   THY T  17      13.652 -17.385 -36.983  1.00  0.00      TS   P  
ATOM   1211  O1P THY T  17      13.154 -18.451 -36.141  1.00  0.00      TS   O  
ATOM   1212  O2P THY T  17      15.072 -17.397 -37.289  1.00  0.00      TS   O  
ATOM   1213  C5' THY T  17      11.360 -17.314 -38.209  1.00  0.00      TS   C  
ATOM   1214  O5' THY T  17      12.870 -17.364 -38.339  1.00  0.00      TS   O  
ATOM   1215  C4' THY T  17      10.597 -16.798 -39.448  1.00  0.00      TS   C  
ATOM   1216  O4' THY T  17      10.941 -15.474 -39.776  1.00  0.00      TS   O  
ATOM   1217  C3' THY T  17      10.895 -17.606 -40.802  1.00  0.00      TS   C  
ATOM   1218  O3' THY T  17       9.620 -17.815 -41.517  1.00  0.00      TS   O  
ATOM   1219  C2' THY T  17      11.795 -16.691 -41.547  1.00  0.00      TS   C  
ATOM   1220  C1' THY T  17      11.074 -15.440 -41.173  1.00  0.00      TS   C  
ATOM   1221  N1  THY T  17      11.753 -14.246 -41.491  1.00  0.00      TS   N  
ATOM   1222  C2  THY T  17      11.060 -13.129 -41.996  1.00  0.00      TS   C  
ATOM   1223  O2  THY T  17       9.880 -13.150 -42.196  1.00  0.00      TS   O  
ATOM   1224  N3  THY T  17      11.846 -12.097 -42.311  1.00  0.00      TS   N  
ATOM   1225  C4  THY T  17      13.257 -12.074 -42.202  1.00  0.00      TS   C  
ATOM   1226  O4  THY T  17      13.810 -11.185 -42.847  1.00  0.00      TS   O  
ATOM   1227  C5  THY T  17      13.829 -13.096 -41.502  1.00  0.00      TS   C  
ATOM   1228  C5M THY T  17      15.374 -13.180 -41.303  1.00  0.00      TS   C  
ATOM   1229  C6  THY T  17      13.061 -14.157 -41.212  1.00  0.00      TS   C  
ATOM   1230  H3  THY T  17      11.402 -11.355 -42.832  1.00  0.00      TS   H  
ATOM   1231  H6  THY T  17      13.554 -14.983 -40.698  1.00  0.00      TS   H  
ATOM   1232  H1' THY T  17      10.041 -15.360 -41.573  1.00  0.00      TS   H  
ATOM   1233  H2' THY T  17      11.863 -16.917 -42.633  1.00  0.00      TS   H  
ATOM   1234  H3' THY T  17      11.355 -18.546 -40.431  1.00  0.00      TS   H  
ATOM   1235  H4' THY T  17       9.517 -16.773 -39.186  1.00  0.00      TS   H  
ATOM   1236  H5' THY T  17      10.924 -16.693 -37.397  1.00  0.00      TS   H  
ATOM   1237  H51 THY T  17      15.627 -13.882 -40.480  1.00  0.00      TS   H  
ATOM   1238  H52 THY T  17      15.794 -12.191 -41.022  1.00  0.00      TS   H  
ATOM   1239  H53 THY T  17      15.811 -13.648 -42.210  1.00  0.00      TS   H  
ATOM   1240 H2'' THY T  17      12.764 -16.586 -41.015  1.00  0.00      TS   H  
ATOM   1241 H5'' THY T  17      11.015 -18.348 -37.992  1.00  0.00      TS   H  
ATOM   1242  P   ADE T  18       9.382 -19.294 -42.144  1.00  0.00      TS   P  
ATOM   1243  O1P ADE T  18       9.020 -20.182 -40.990  1.00  0.00      TS   O  
ATOM   1244  O2P ADE T  18      10.577 -19.700 -42.901  1.00  0.00      TS   O  
ATOM   1245  C5' ADE T  18       6.676 -19.098 -42.851  1.00  0.00      TS   C  
ATOM   1246  O5' ADE T  18       8.111 -19.097 -43.106  1.00  0.00      TS   O  
ATOM   1247  C4' ADE T  18       5.832 -18.240 -43.934  1.00  0.00      TS   C  
ATOM   1248  O4' ADE T  18       6.494 -16.981 -44.196  1.00  0.00      TS   O  
ATOM   1249  C3' ADE T  18       5.743 -18.955 -45.363  1.00  0.00      TS   C  
ATOM   1250  O3' ADE T  18       4.575 -18.647 -46.141  1.00  0.00      TS   O  
ATOM   1251  C2' ADE T  18       6.965 -18.366 -46.068  1.00  0.00      TS   C  
ATOM   1252  C1' ADE T  18       7.064 -16.944 -45.549  1.00  0.00      TS   C  
ATOM   1253  N1  ADE T  18      10.252 -13.012 -45.810  1.00  0.00      TS   N  
ATOM   1254  C2  ADE T  18       8.882 -13.092 -46.004  1.00  0.00      TS   C  
ATOM   1255  N3  ADE T  18       8.039 -14.133 -45.880  1.00  0.00      TS   N  
ATOM   1256  C4  ADE T  18       8.780 -15.201 -45.534  1.00  0.00      TS   C  
ATOM   1257  C5  ADE T  18      10.205 -15.286 -45.372  1.00  0.00      TS   C  
ATOM   1258  C6  ADE T  18      10.903 -14.114 -45.479  1.00  0.00      TS   C  
ATOM   1259  N6  ADE T  18      12.270 -13.922 -45.330  1.00  0.00      TS   N  
ATOM   1260  N7  ADE T  18      10.611 -16.532 -45.017  1.00  0.00      TS   N  
ATOM   1261  C8  ADE T  18       9.504 -17.223 -45.099  1.00  0.00      TS   C  
ATOM   1262  N9  ADE T  18       8.407 -16.447 -45.377  1.00  0.00      TS   N  
ATOM   1263  H2  ADE T  18       8.399 -12.141 -46.230  1.00  0.00      TS   H  
ATOM   1264  H8  ADE T  18       9.476 -18.312 -45.098  1.00  0.00      TS   H  
ATOM   1265  H1' ADE T  18       6.378 -16.327 -46.167  1.00  0.00      TS   H  
ATOM   1266  H2' ADE T  18       6.886 -18.421 -47.175  1.00  0.00      TS   H  
ATOM   1267  H3' ADE T  18       5.773 -20.038 -45.118  1.00  0.00      TS   H  
ATOM   1268  H4' ADE T  18       4.860 -18.070 -43.424  1.00  0.00      TS   H  
ATOM   1269  H5' ADE T  18       6.494 -18.548 -41.903  1.00  0.00      TS   H  
ATOM   1270  H61 ADE T  18      12.909 -14.633 -45.036  1.00  0.00      TS   H  
ATOM   1271  H62 ADE T  18      12.668 -13.013 -45.458  1.00  0.00      TS   H  
ATOM   1272 H2'' ADE T  18       7.820 -18.998 -45.745  1.00  0.00      TS   H  
ATOM   1273 H5'' ADE T  18       6.261 -20.119 -42.710  1.00  0.00      TS   H  
ATOM   1274  P   ADE T  19       4.417 -19.431 -47.488  1.00  0.00      TS   P  
ATOM   1275  O1P ADE T  19       3.043 -19.960 -47.450  1.00  0.00      TS   O  
ATOM   1276  O2P ADE T  19       5.377 -20.417 -47.894  1.00  0.00      TS   O  
ATOM   1277  C5' ADE T  19       3.597 -17.210 -48.650  1.00  0.00      TS   C  
ATOM   1278  O5' ADE T  19       4.524 -18.229 -48.548  1.00  0.00      TS   O  
ATOM   1279  C4' ADE T  19       3.962 -16.211 -49.843  1.00  0.00      TS   C  
ATOM   1280  O4' ADE T  19       5.184 -15.502 -49.520  1.00  0.00      TS   O  
ATOM   1281  C3' ADE T  19       4.161 -16.844 -51.217  1.00  0.00      TS   C  
ATOM   1282  O3' ADE T  19       3.410 -16.173 -52.249  1.00  0.00      TS   O  
ATOM   1283  C2' ADE T  19       5.646 -16.904 -51.399  1.00  0.00      TS   C  
ATOM   1284  C1' ADE T  19       6.128 -15.669 -50.516  1.00  0.00      TS   C  
ATOM   1285  N1  ADE T  19      10.795 -13.813 -49.055  1.00  0.00      TS   N  
ATOM   1286  C2  ADE T  19       9.750 -13.234 -49.664  1.00  0.00      TS   C  
ATOM   1287  N3  ADE T  19       8.605 -13.748 -49.999  1.00  0.00      TS   N  
ATOM   1288  C4  ADE T  19       8.506 -14.992 -49.567  1.00  0.00      TS   C  
ATOM   1289  C5  ADE T  19       9.433 -15.740 -48.825  1.00  0.00      TS   C  
ATOM   1290  C6  ADE T  19      10.649 -15.087 -48.569  1.00  0.00      TS   C  
ATOM   1291  N6  ADE T  19      11.602 -15.743 -47.930  1.00  0.00      TS   N  
ATOM   1292  N7  ADE T  19       8.982 -17.035 -48.593  1.00  0.00      TS   N  
ATOM   1293  C8  ADE T  19       7.849 -17.086 -49.211  1.00  0.00      TS   C  
ATOM   1294  N9  ADE T  19       7.457 -15.902 -49.747  1.00  0.00      TS   N  
ATOM   1295  H2  ADE T  19       9.939 -12.193 -49.925  1.00  0.00      TS   H  
ATOM   1296  H8  ADE T  19       7.219 -17.975 -49.161  1.00  0.00      TS   H  
ATOM   1297  H1' ADE T  19       6.055 -14.806 -51.213  1.00  0.00      TS   H  
ATOM   1298  H2' ADE T  19       5.915 -16.834 -52.475  1.00  0.00      TS   H  
ATOM   1299  H3' ADE T  19       3.730 -17.864 -51.134  1.00  0.00      TS   H  
ATOM   1300  H4' ADE T  19       3.097 -15.526 -49.962  1.00  0.00      TS   H  
ATOM   1301  H5' ADE T  19       3.412 -16.580 -47.754  1.00  0.00      TS   H  
ATOM   1302  H61 ADE T  19      12.560 -15.455 -47.934  1.00  0.00      TS   H  
ATOM   1303  H62 ADE T  19      11.335 -16.407 -47.231  1.00  0.00      TS   H  
ATOM   1304 H2'' ADE T  19       5.957 -17.886 -50.982  1.00  0.00      TS   H  
ATOM   1305 H5'' ADE T  19       2.592 -17.617 -48.889  1.00  0.00      TS   H  
ATOM   1306  P   GUA T  20       3.288 -16.780 -53.729  1.00  0.00      TS   P  
ATOM   1307  O1P GUA T  20       2.007 -16.293 -54.310  1.00  0.00      TS   O  
ATOM   1308  O2P GUA T  20       3.427 -18.281 -53.627  1.00  0.00      TS   O  
ATOM   1309  C5' GUA T  20       4.647 -14.794 -54.670  1.00  0.00      TS   C  
ATOM   1310  O5' GUA T  20       4.450 -16.211 -54.597  1.00  0.00      TS   O  
ATOM   1311  C4' GUA T  20       6.002 -14.468 -55.229  1.00  0.00      TS   C  
ATOM   1312  O4' GUA T  20       7.055 -14.552 -54.199  1.00  0.00      TS   O  
ATOM   1313  C3' GUA T  20       6.537 -15.399 -56.368  1.00  0.00      TS   C  
ATOM   1314  O3' GUA T  20       7.007 -14.707 -57.549  1.00  0.00      TS   O  
ATOM   1315  C2' GUA T  20       7.654 -16.174 -55.726  1.00  0.00      TS   C  
ATOM   1316  C1' GUA T  20       8.237 -15.142 -54.755  1.00  0.00      TS   C  
ATOM   1317  N1  GUA T  20      12.712 -14.970 -52.456  1.00  0.00      TS   N  
ATOM   1318  C2  GUA T  20      12.295 -14.241 -53.483  1.00  0.00      TS   C  
ATOM   1319  N2  GUA T  20      13.287 -13.524 -54.010  1.00  0.00      TS   N  
ATOM   1320  N3  GUA T  20      11.014 -14.271 -53.919  1.00  0.00      TS   N  
ATOM   1321  C4  GUA T  20      10.279 -15.215 -53.280  1.00  0.00      TS   C  
ATOM   1322  C5  GUA T  20      10.653 -15.993 -52.215  1.00  0.00      TS   C  
ATOM   1323  C6  GUA T  20      11.976 -15.813 -51.704  1.00  0.00      TS   C  
ATOM   1324  O6  GUA T  20      12.402 -16.510 -50.789  1.00  0.00      TS   O  
ATOM   1325  N7  GUA T  20       9.675 -16.863 -51.898  1.00  0.00      TS   N  
ATOM   1326  C8  GUA T  20       8.714 -16.589 -52.712  1.00  0.00      TS   C  
ATOM   1327  N9  GUA T  20       9.051 -15.673 -53.667  1.00  0.00      TS   N  
ATOM   1328  H1  GUA T  20      13.679 -14.919 -52.167  1.00  0.00      TS   H  
ATOM   1329  H8  GUA T  20       7.782 -17.155 -52.700  1.00  0.00      TS   H  
ATOM   1330  H1' GUA T  20       8.808 -14.422 -55.380  1.00  0.00      TS   H  
ATOM   1331  H2' GUA T  20       8.388 -16.473 -56.504  1.00  0.00      TS   H  
ATOM   1332  H21 GUA T  20      13.154 -12.914 -54.792  1.00  0.00      TS   H  
ATOM   1333  H3' GUA T  20       5.801 -16.175 -56.671  1.00  0.00      TS   H  
ATOM   1334  H22 GUA T  20      14.246 -13.590 -53.735  1.00  0.00      TS   H  
ATOM   1335  H4' GUA T  20       6.045 -13.401 -55.538  1.00  0.00      TS   H  
ATOM   1336  H5' GUA T  20       4.432 -14.231 -53.737  1.00  0.00      TS   H  
ATOM   1337  H3T GUA T  20       7.680 -15.270 -57.938  1.00  0.00      TS   H  
ATOM   1338 H2'' GUA T  20       7.302 -17.028 -55.109  1.00  0.00      TS   H  
ATOM   1339 H5'' GUA T  20       3.872 -14.470 -55.398  1.00  0.00      TS   H  
TER   
END
