# Supplementary material for: CRISPR-Cas12a exploits R-loop asymmetry to form double-strand breaks
Source: eLife. 2020 Jun 10;9:e55143. doi: 10.7554/eLife.55143 (PMC7286691; doi:10.7554/eLife.55143)
Supplement: Figure 5—source data 2. [file elife-55143-fig5-data2.zip › Figure 5ΓÇöSource Data 2/Example_MD_trajectories/5prime_boundary/5prime_boundary_37.pdb]

ATOM      1  C5' CYT B   1      15.887 -16.679 -55.943  1.00  0.00      BS   C  
ATOM      2  O5' CYT B   1      15.971 -18.080 -55.577  1.00  0.00      BS   O  
ATOM      3  C4' CYT B   1      15.448 -15.694 -54.840  1.00  0.00      BS   C  
ATOM      4  O4' CYT B   1      14.204 -16.150 -54.283  1.00  0.00      BS   O  
ATOM      5  C3' CYT B   1      16.413 -15.685 -53.655  1.00  0.00      BS   C  
ATOM      6  O3' CYT B   1      16.584 -14.334 -53.127  1.00  0.00      BS   O  
ATOM      7  C2' CYT B   1      15.618 -16.482 -52.580  1.00  0.00      BS   C  
ATOM      8  C1' CYT B   1      14.272 -16.034 -52.905  1.00  0.00      BS   C  
ATOM      9  N1  CYT B   1      13.123 -16.848 -52.329  1.00  0.00      BS   N  
ATOM     10  C2  CYT B   1      11.739 -16.391 -52.225  1.00  0.00      BS   C  
ATOM     11  O2  CYT B   1      11.420 -15.240 -52.498  1.00  0.00      BS   O  
ATOM     12  N3  CYT B   1      10.862 -17.313 -51.815  1.00  0.00      BS   N  
ATOM     13  C4  CYT B   1      11.165 -18.520 -51.354  1.00  0.00      BS   C  
ATOM     14  N4  CYT B   1      10.223 -19.421 -51.158  1.00  0.00      BS   N  
ATOM     15  C5  CYT B   1      12.494 -18.957 -51.293  1.00  0.00      BS   C  
ATOM     16  C6  CYT B   1      13.454 -18.044 -51.786  1.00  0.00      BS   C  
ATOM     17  H5  CYT B   1      12.728 -20.004 -51.102  1.00  0.00      BS   H  
ATOM     18  H6  CYT B   1      14.505 -18.305 -51.907  1.00  0.00      BS   H  
ATOM     19  H1' CYT B   1      14.050 -14.995 -52.582  1.00  0.00      BS   H  
ATOM     20  H2' CYT B   1      16.014 -16.234 -51.573  1.00  0.00      BS   H  
ATOM     21  H3' CYT B   1      17.376 -16.195 -53.875  1.00  0.00      BS   H  
ATOM     22  H4' CYT B   1      15.260 -14.634 -55.112  1.00  0.00      BS   H  
ATOM     23  H41 CYT B   1       9.368 -19.217 -51.633  1.00  0.00      BS   H  
ATOM     24  H5' CYT B   1      15.245 -16.563 -56.842  1.00  0.00      BS   H  
ATOM     25  H42 CYT B   1      10.382 -20.204 -50.557  1.00  0.00      BS   H  
ATOM     26  H5T CYT B   1      16.810 -18.121 -55.112  1.00  0.00      BS   H  
ATOM     27 H2'' CYT B   1      15.837 -17.546 -52.813  1.00  0.00      BS   H  
ATOM     28 H5'' CYT B   1      16.942 -16.501 -56.242  1.00  0.00      BS   H  
ATOM     29  P   THY B   2      17.894 -13.592 -53.405  1.00  0.00      BS   P  
ATOM     30  O1P THY B   2      18.660 -14.284 -54.555  1.00  0.00      BS   O  
ATOM     31  O2P THY B   2      18.697 -13.568 -52.143  1.00  0.00      BS   O  
ATOM     32  C5' THY B   2      16.735 -11.739 -54.922  1.00  0.00      BS   C  
ATOM     33  O5' THY B   2      17.488 -12.085 -53.750  1.00  0.00      BS   O  
ATOM     34  C4' THY B   2      15.243 -11.339 -54.731  1.00  0.00      BS   C  
ATOM     35  O4' THY B   2      14.499 -12.192 -53.841  1.00  0.00      BS   O  
ATOM     36  C3' THY B   2      15.030  -9.893 -54.266  1.00  0.00      BS   C  
ATOM     37  O3' THY B   2      13.930  -9.243 -54.951  1.00  0.00      BS   O  
ATOM     38  C2' THY B   2      14.818 -10.120 -52.795  1.00  0.00      BS   C  
ATOM     39  C1' THY B   2      13.928 -11.374 -52.850  1.00  0.00      BS   C  
ATOM     40  N1  THY B   2      13.883 -12.218 -51.627  1.00  0.00      BS   N  
ATOM     41  C2  THY B   2      12.658 -12.548 -51.153  1.00  0.00      BS   C  
ATOM     42  O2  THY B   2      11.684 -12.146 -51.681  1.00  0.00      BS   O  
ATOM     43  N3  THY B   2      12.740 -13.377 -50.012  1.00  0.00      BS   N  
ATOM     44  C4  THY B   2      13.876 -13.942 -49.444  1.00  0.00      BS   C  
ATOM     45  O4  THY B   2      13.708 -14.877 -48.570  1.00  0.00      BS   O  
ATOM     46  C5  THY B   2      15.174 -13.527 -50.011  1.00  0.00      BS   C  
ATOM     47  C5M THY B   2      16.512 -14.081 -49.541  1.00  0.00      BS   C  
ATOM     48  C6  THY B   2      15.059 -12.612 -50.996  1.00  0.00      BS   C  
ATOM     49  H3  THY B   2      11.847 -13.688 -49.656  1.00  0.00      BS   H  
ATOM     50  H6  THY B   2      15.933 -12.301 -51.568  1.00  0.00      BS   H  
ATOM     51  H1' THY B   2      12.910 -11.058 -53.164  1.00  0.00      BS   H  
ATOM     52  H2' THY B   2      14.234  -9.323 -52.287  1.00  0.00      BS   H  
ATOM     53  H3' THY B   2      16.014  -9.429 -54.487  1.00  0.00      BS   H  
ATOM     54  H4' THY B   2      14.771 -11.440 -55.732  1.00  0.00      BS   H  
ATOM     55  H5' THY B   2      16.848 -12.421 -55.792  1.00  0.00      BS   H  
ATOM     56  H51 THY B   2      17.077 -14.394 -50.445  1.00  0.00      BS   H  
ATOM     57  H52 THY B   2      16.401 -14.985 -48.906  1.00  0.00      BS   H  
ATOM     58  H53 THY B   2      17.066 -13.391 -48.870  1.00  0.00      BS   H  
ATOM     59 H2'' THY B   2      15.787 -10.425 -52.344  1.00  0.00      BS   H  
ATOM     60 H5'' THY B   2      17.272 -10.884 -55.385  1.00  0.00      BS   H  
ATOM     61  P   THY B   3      13.847  -7.704 -54.684  1.00  0.00      BS   P  
ATOM     62  O1P THY B   3      13.188  -7.040 -55.816  1.00  0.00      BS   O  
ATOM     63  O2P THY B   3      15.224  -7.187 -54.362  1.00  0.00      BS   O  
ATOM     64  C5' THY B   3      11.560  -8.121 -53.385  1.00  0.00      BS   C  
ATOM     65  O5' THY B   3      12.891  -7.545 -53.461  1.00  0.00      BS   O  
ATOM     66  C4' THY B   3      10.787  -7.873 -52.110  1.00  0.00      BS   C  
ATOM     67  O4' THY B   3      11.233  -8.820 -51.161  1.00  0.00      BS   O  
ATOM     68  C3' THY B   3      10.995  -6.490 -51.420  1.00  0.00      BS   C  
ATOM     69  O3' THY B   3       9.831  -5.891 -51.063  1.00  0.00      BS   O  
ATOM     70  C2' THY B   3      11.874  -6.848 -50.205  1.00  0.00      BS   C  
ATOM     71  C1' THY B   3      11.376  -8.249 -49.917  1.00  0.00      BS   C  
ATOM     72  N1  THY B   3      12.287  -9.110 -49.136  1.00  0.00      BS   N  
ATOM     73  C2  THY B   3      11.743  -9.905 -48.162  1.00  0.00      BS   C  
ATOM     74  O2  THY B   3      10.523  -9.918 -47.937  1.00  0.00      BS   O  
ATOM     75  N3  THY B   3      12.762 -10.770 -47.619  1.00  0.00      BS   N  
ATOM     76  C4  THY B   3      14.149 -10.670 -47.744  1.00  0.00      BS   C  
ATOM     77  O4  THY B   3      14.880 -11.418 -47.040  1.00  0.00      BS   O  
ATOM     78  C5  THY B   3      14.613  -9.815 -48.777  1.00  0.00      BS   C  
ATOM     79  C5M THY B   3      16.069  -9.724 -49.008  1.00  0.00      BS   C  
ATOM     80  C6  THY B   3      13.688  -9.000 -49.390  1.00  0.00      BS   C  
ATOM     81  H3  THY B   3      12.381 -11.454 -46.981  1.00  0.00      BS   H  
ATOM     82  H6  THY B   3      13.969  -8.435 -50.279  1.00  0.00      BS   H  
ATOM     83  H1' THY B   3      10.349  -8.194 -49.498  1.00  0.00      BS   H  
ATOM     84  H2' THY B   3      11.776  -6.009 -49.483  1.00  0.00      BS   H  
ATOM     85  H3' THY B   3      11.570  -5.795 -52.067  1.00  0.00      BS   H  
ATOM     86  H4' THY B   3       9.714  -8.053 -52.332  1.00  0.00      BS   H  
ATOM     87  H5' THY B   3      11.582  -9.204 -53.633  1.00  0.00      BS   H  
ATOM     88  H51 THY B   3      16.626  -8.989 -48.390  1.00  0.00      BS   H  
ATOM     89  H52 THY B   3      16.201  -9.476 -50.084  1.00  0.00      BS   H  
ATOM     90  H53 THY B   3      16.568 -10.705 -48.855  1.00  0.00      BS   H  
ATOM     91 H2'' THY B   3      12.909  -6.898 -50.605  1.00  0.00      BS   H  
ATOM     92 H5'' THY B   3      10.988  -7.614 -54.191  1.00  0.00      BS   H  
ATOM     93  P   ADE B   4       8.887  -5.169 -52.029  1.00  0.00      BS   P  
ATOM     94  O1P ADE B   4       8.158  -6.243 -52.680  1.00  0.00      BS   O  
ATOM     95  O2P ADE B   4       9.572  -4.256 -52.915  1.00  0.00      BS   O  
ATOM     96  C5' ADE B   4       8.217  -4.211 -49.585  1.00  0.00      BS   C  
ATOM     97  O5' ADE B   4       7.919  -4.395 -50.992  1.00  0.00      BS   O  
ATOM     98  C4' ADE B   4       7.673  -5.383 -48.671  1.00  0.00      BS   C  
ATOM     99  O4' ADE B   4       8.601  -6.454 -48.330  1.00  0.00      BS   O  
ATOM    100  C3' ADE B   4       7.051  -4.906 -47.236  1.00  0.00      BS   C  
ATOM    101  O3' ADE B   4       5.869  -5.554 -46.909  1.00  0.00      BS   O  
ATOM    102  C2' ADE B   4       8.136  -5.296 -46.325  1.00  0.00      BS   C  
ATOM    103  C1' ADE B   4       8.657  -6.624 -46.932  1.00  0.00      BS   C  
ATOM    104  N1  ADE B   4      11.627  -9.777 -44.194  1.00  0.00      BS   N  
ATOM    105  C2  ADE B   4      10.286  -9.695 -44.340  1.00  0.00      BS   C  
ATOM    106  N3  ADE B   4       9.540  -8.796 -45.012  1.00  0.00      BS   N  
ATOM    107  C4  ADE B   4      10.336  -7.966 -45.613  1.00  0.00      BS   C  
ATOM    108  C5  ADE B   4      11.718  -7.889 -45.520  1.00  0.00      BS   C  
ATOM    109  C6  ADE B   4      12.421  -8.799 -44.722  1.00  0.00      BS   C  
ATOM    110  N6  ADE B   4      13.769  -8.805 -44.671  1.00  0.00      BS   N  
ATOM    111  N7  ADE B   4      12.139  -6.824 -46.295  1.00  0.00      BS   N  
ATOM    112  C8  ADE B   4      11.058  -6.348 -46.858  1.00  0.00      BS   C  
ATOM    113  N9  ADE B   4       9.944  -6.959 -46.518  1.00  0.00      BS   N  
ATOM    114  H2  ADE B   4       9.693 -10.497 -43.899  1.00  0.00      BS   H  
ATOM    115  H8  ADE B   4      11.034  -5.592 -47.643  1.00  0.00      BS   H  
ATOM    116  H1' ADE B   4       7.873  -7.391 -46.757  1.00  0.00      BS   H  
ATOM    117  H2' ADE B   4       7.778  -5.453 -45.285  1.00  0.00      BS   H  
ATOM    118  H3' ADE B   4       6.994  -3.799 -47.320  1.00  0.00      BS   H  
ATOM    119  H4' ADE B   4       6.854  -5.981 -49.124  1.00  0.00      BS   H  
ATOM    120  H5' ADE B   4       7.702  -3.281 -49.262  1.00  0.00      BS   H  
ATOM    121  H61 ADE B   4      14.270  -9.462 -44.106  1.00  0.00      BS   H  
ATOM    122  H62 ADE B   4      14.316  -7.981 -44.812  1.00  0.00      BS   H  
ATOM    123 H2'' ADE B   4       8.950  -4.547 -46.217  1.00  0.00      BS   H  
ATOM    124 H5'' ADE B   4       9.279  -4.012 -49.325  1.00  0.00      BS   H  
ATOM    125  P   THY B   5       4.546  -4.750 -46.380  1.00  0.00      BS   P  
ATOM    126  O1P THY B   5       3.445  -5.340 -47.143  1.00  0.00      BS   O  
ATOM    127  O2P THY B   5       4.751  -3.271 -46.476  1.00  0.00      BS   O  
ATOM    128  C5' THY B   5       4.089  -6.563 -44.524  1.00  0.00      BS   C  
ATOM    129  O5' THY B   5       4.385  -5.168 -44.840  1.00  0.00      BS   O  
ATOM    130  C4' THY B   5       4.513  -6.933 -43.181  1.00  0.00      BS   C  
ATOM    131  O4' THY B   5       5.984  -6.961 -43.066  1.00  0.00      BS   O  
ATOM    132  C3' THY B   5       4.072  -5.929 -42.094  1.00  0.00      BS   C  
ATOM    133  O3' THY B   5       3.660  -6.471 -40.835  1.00  0.00      BS   O  
ATOM    134  C2' THY B   5       5.351  -5.119 -41.920  1.00  0.00      BS   C  
ATOM    135  C1' THY B   5       6.379  -6.294 -41.872  1.00  0.00      BS   C  
ATOM    136  N1  THY B   5       7.821  -5.941 -41.921  1.00  0.00      BS   N  
ATOM    137  C2  THY B   5       8.721  -6.972 -41.656  1.00  0.00      BS   C  
ATOM    138  O2  THY B   5       8.385  -8.110 -41.324  1.00  0.00      BS   O  
ATOM    139  N3  THY B   5      10.065  -6.616 -41.749  1.00  0.00      BS   N  
ATOM    140  C4  THY B   5      10.589  -5.367 -42.139  1.00  0.00      BS   C  
ATOM    141  O4  THY B   5      11.768  -5.133 -42.201  1.00  0.00      BS   O  
ATOM    142  C5  THY B   5       9.619  -4.365 -42.469  1.00  0.00      BS   C  
ATOM    143  C5M THY B   5      10.177  -3.021 -42.983  1.00  0.00      BS   C  
ATOM    144  C6  THY B   5       8.323  -4.708 -42.383  1.00  0.00      BS   C  
ATOM    145  H3  THY B   5      10.734  -7.353 -41.576  1.00  0.00      BS   H  
ATOM    146  H6  THY B   5       7.526  -3.995 -42.597  1.00  0.00      BS   H  
ATOM    147  H1' THY B   5       6.166  -6.879 -40.952  1.00  0.00      BS   H  
ATOM    148  H2' THY B   5       5.264  -4.568 -40.959  1.00  0.00      BS   H  
ATOM    149  H3' THY B   5       3.306  -5.343 -42.647  1.00  0.00      BS   H  
ATOM    150  H4' THY B   5       4.138  -7.934 -42.884  1.00  0.00      BS   H  
ATOM    151  H5' THY B   5       4.648  -7.313 -45.124  1.00  0.00      BS   H  
ATOM    152  H51 THY B   5      10.891  -2.587 -42.250  1.00  0.00      BS   H  
ATOM    153  H52 THY B   5       9.294  -2.357 -43.104  1.00  0.00      BS   H  
ATOM    154  H53 THY B   5      10.622  -3.309 -43.959  1.00  0.00      BS   H  
ATOM    155 H2'' THY B   5       5.606  -4.392 -42.720  1.00  0.00      BS   H  
ATOM    156 H5'' THY B   5       3.017  -6.826 -44.653  1.00  0.00      BS   H  
ATOM    157  P   ADE B   6       2.211  -6.537 -40.174  1.00  0.00      BS   P  
ATOM    158  O1P ADE B   6       1.284  -7.155 -41.116  1.00  0.00      BS   O  
ATOM    159  O2P ADE B   6       1.804  -5.188 -39.832  1.00  0.00      BS   O  
ATOM    160  C5' ADE B   6       2.333  -8.865 -38.928  1.00  0.00      BS   C  
ATOM    161  O5' ADE B   6       2.378  -7.453 -38.853  1.00  0.00      BS   O  
ATOM    162  C4' ADE B   6       3.492  -9.562 -38.235  1.00  0.00      BS   C  
ATOM    163  O4' ADE B   6       4.795  -8.995 -38.643  1.00  0.00      BS   O  
ATOM    164  C3' ADE B   6       3.486  -9.432 -36.621  1.00  0.00      BS   C  
ATOM    165  O3' ADE B   6       3.842 -10.676 -36.045  1.00  0.00      BS   O  
ATOM    166  C2' ADE B   6       4.597  -8.368 -36.342  1.00  0.00      BS   C  
ATOM    167  C1' ADE B   6       5.581  -8.581 -37.499  1.00  0.00      BS   C  
ATOM    168  N1  ADE B   6      10.299  -6.395 -38.160  1.00  0.00      BS   N  
ATOM    169  C2  ADE B   6       9.920  -7.603 -37.806  1.00  0.00      BS   C  
ATOM    170  N3  ADE B   6       8.671  -8.117 -37.757  1.00  0.00      BS   N  
ATOM    171  C4  ADE B   6       7.767  -7.169 -38.010  1.00  0.00      BS   C  
ATOM    172  C5  ADE B   6       7.963  -5.883 -38.304  1.00  0.00      BS   C  
ATOM    173  C6  ADE B   6       9.315  -5.505 -38.418  1.00  0.00      BS   C  
ATOM    174  N6  ADE B   6       9.728  -4.276 -38.751  1.00  0.00      BS   N  
ATOM    175  N7  ADE B   6       6.748  -5.174 -38.513  1.00  0.00      BS   N  
ATOM    176  C8  ADE B   6       5.866  -6.100 -38.333  1.00  0.00      BS   C  
ATOM    177  N9  ADE B   6       6.407  -7.341 -37.965  1.00  0.00      BS   N  
ATOM    178  H2  ADE B   6      10.705  -8.359 -37.799  1.00  0.00      BS   H  
ATOM    179  H8  ADE B   6       4.792  -5.957 -38.453  1.00  0.00      BS   H  
ATOM    180  H1' ADE B   6       6.273  -9.370 -37.134  1.00  0.00      BS   H  
ATOM    181  H2' ADE B   6       4.957  -8.350 -35.291  1.00  0.00      BS   H  
ATOM    182  H3' ADE B   6       2.539  -8.989 -36.242  1.00  0.00      BS   H  
ATOM    183  H4' ADE B   6       3.531 -10.653 -38.443  1.00  0.00      BS   H  
ATOM    184  H5' ADE B   6       2.444  -9.240 -39.968  1.00  0.00      BS   H  
ATOM    185  H61 ADE B   6      10.695  -4.025 -38.699  1.00  0.00      BS   H  
ATOM    186  H62 ADE B   6       9.111  -3.491 -38.805  1.00  0.00      BS   H  
ATOM    187 H2'' ADE B   6       4.092  -7.396 -36.530  1.00  0.00      BS   H  
ATOM    188 H5'' ADE B   6       1.393  -9.142 -38.407  1.00  0.00      BS   H  
ATOM    189  P   THY B   7       3.604 -10.788 -34.450  1.00  0.00      BS   P  
ATOM    190  O1P THY B   7       3.520 -12.273 -34.216  1.00  0.00      BS   O  
ATOM    191  O2P THY B   7       2.530  -9.908 -33.924  1.00  0.00      BS   O  
ATOM    192  C5' THY B   7       6.092 -11.217 -33.664  1.00  0.00      BS   C  
ATOM    193  O5' THY B   7       4.939 -10.322 -33.821  1.00  0.00      BS   O  
ATOM    194  C4' THY B   7       7.320 -10.491 -33.009  1.00  0.00      BS   C  
ATOM    195  O4' THY B   7       7.806  -9.371 -33.815  1.00  0.00      BS   O  
ATOM    196  C3' THY B   7       6.998  -9.925 -31.577  1.00  0.00      BS   C  
ATOM    197  O3' THY B   7       7.984 -10.327 -30.622  1.00  0.00      BS   O  
ATOM    198  C2' THY B   7       7.036  -8.372 -31.916  1.00  0.00      BS   C  
ATOM    199  C1' THY B   7       8.010  -8.201 -33.046  1.00  0.00      BS   C  
ATOM    200  N1  THY B   7       7.892  -6.992 -33.856  1.00  0.00      BS   N  
ATOM    201  C2  THY B   7       9.089  -6.390 -34.184  1.00  0.00      BS   C  
ATOM    202  O2  THY B   7      10.097  -6.816 -33.676  1.00  0.00      BS   O  
ATOM    203  N3  THY B   7       8.987  -5.260 -34.994  1.00  0.00      BS   N  
ATOM    204  C4  THY B   7       7.747  -4.642 -35.311  1.00  0.00      BS   C  
ATOM    205  O4  THY B   7       7.804  -3.652 -35.988  1.00  0.00      BS   O  
ATOM    206  C5  THY B   7       6.598  -5.384 -34.991  1.00  0.00      BS   C  
ATOM    207  C5M THY B   7       5.262  -4.757 -35.257  1.00  0.00      BS   C  
ATOM    208  C6  THY B   7       6.689  -6.505 -34.291  1.00  0.00      BS   C  
ATOM    209  H3  THY B   7       9.927  -4.891 -35.016  1.00  0.00      BS   H  
ATOM    210  H6  THY B   7       5.789  -7.085 -34.087  1.00  0.00      BS   H  
ATOM    211  H1' THY B   7       9.022  -8.351 -32.614  1.00  0.00      BS   H  
ATOM    212  H2' THY B   7       7.471  -7.764 -31.094  1.00  0.00      BS   H  
ATOM    213  H3' THY B   7       5.921 -10.110 -31.378  1.00  0.00      BS   H  
ATOM    214  H4' THY B   7       8.180 -11.180 -32.870  1.00  0.00      BS   H  
ATOM    215  H5' THY B   7       6.418 -11.670 -34.625  1.00  0.00      BS   H  
ATOM    216  H51 THY B   7       5.092  -4.385 -36.290  1.00  0.00      BS   H  
ATOM    217  H52 THY B   7       5.076  -3.885 -34.594  1.00  0.00      BS   H  
ATOM    218  H53 THY B   7       4.333  -5.340 -35.083  1.00  0.00      BS   H  
ATOM    219 H2'' THY B   7       6.008  -8.069 -32.207  1.00  0.00      BS   H  
ATOM    220 H5'' THY B   7       5.812 -12.092 -33.040  1.00  0.00      BS   H  
ATOM    221  P   ADE B   8       7.679  -9.956 -29.163  1.00  0.00      BS   P  
ATOM    222  O1P ADE B   8       7.691 -11.186 -28.302  1.00  0.00      BS   O  
ATOM    223  O2P ADE B   8       6.437  -9.196 -29.015  1.00  0.00      BS   O  
ATOM    224  C5' ADE B   8      10.225  -9.793 -28.884  1.00  0.00      BS   C  
ATOM    225  O5' ADE B   8       8.944  -9.051 -28.802  1.00  0.00      BS   O  
ATOM    226  C4' ADE B   8      11.447  -9.007 -28.479  1.00  0.00      BS   C  
ATOM    227  O4' ADE B   8      11.662  -8.016 -29.463  1.00  0.00      BS   O  
ATOM    228  C3' ADE B   8      11.335  -8.291 -27.180  1.00  0.00      BS   C  
ATOM    229  O3' ADE B   8      12.443  -8.259 -26.358  1.00  0.00      BS   O  
ATOM    230  C2' ADE B   8      10.863  -6.918 -27.547  1.00  0.00      BS   C  
ATOM    231  C1' ADE B   8      11.448  -6.688 -28.902  1.00  0.00      BS   C  
ATOM    232  N1  ADE B   8      11.450  -2.733 -32.122  1.00  0.00      BS   N  
ATOM    233  C2  ADE B   8      12.370  -3.395 -31.429  1.00  0.00      BS   C  
ATOM    234  N3  ADE B   8      12.334  -4.312 -30.487  1.00  0.00      BS   N  
ATOM    235  C4  ADE B   8      11.059  -4.806 -30.467  1.00  0.00      BS   C  
ATOM    236  C5  ADE B   8       9.945  -4.293 -31.134  1.00  0.00      BS   C  
ATOM    237  C6  ADE B   8      10.208  -3.206 -32.018  1.00  0.00      BS   C  
ATOM    238  N6  ADE B   8       9.330  -2.684 -32.871  1.00  0.00      BS   N  
ATOM    239  N7  ADE B   8       8.819  -4.990 -30.770  1.00  0.00      BS   N  
ATOM    240  C8  ADE B   8       9.269  -5.943 -29.990  1.00  0.00      BS   C  
ATOM    241  N9  ADE B   8      10.610  -5.874 -29.827  1.00  0.00      BS   N  
ATOM    242  H2  ADE B   8      13.320  -2.872 -31.541  1.00  0.00      BS   H  
ATOM    243  H8  ADE B   8       8.753  -6.688 -29.384  1.00  0.00      BS   H  
ATOM    244  H1' ADE B   8      12.506  -6.357 -28.975  1.00  0.00      BS   H  
ATOM    245  H2' ADE B   8      11.177  -6.177 -26.780  1.00  0.00      BS   H  
ATOM    246  H3' ADE B   8      10.560  -8.901 -26.669  1.00  0.00      BS   H  
ATOM    247  H4' ADE B   8      12.378  -9.612 -28.450  1.00  0.00      BS   H  
ATOM    248  H5' ADE B   8      10.327 -10.237 -29.897  1.00  0.00      BS   H  
ATOM    249  H61 ADE B   8       9.456  -1.979 -33.570  1.00  0.00      BS   H  
ATOM    250  H62 ADE B   8       8.344  -2.794 -32.743  1.00  0.00      BS   H  
ATOM    251 H2'' ADE B   8       9.771  -6.771 -27.409  1.00  0.00      BS   H  
ATOM    252 H5'' ADE B   8      10.173 -10.654 -28.185  1.00  0.00      BS   H  
ATOM    253  P   THY B   9      12.382  -7.826 -24.857  1.00  0.00      BS   P  
ATOM    254  O1P THY B   9      13.345  -8.671 -24.073  1.00  0.00      BS   O  
ATOM    255  O2P THY B   9      10.958  -7.895 -24.427  1.00  0.00      BS   O  
ATOM    256  C5' THY B   9      13.837  -5.791 -25.660  1.00  0.00      BS   C  
ATOM    257  O5' THY B   9      12.797  -6.349 -24.859  1.00  0.00      BS   O  
ATOM    258  C4' THY B   9      13.711  -4.287 -25.618  1.00  0.00      BS   C  
ATOM    259  O4' THY B   9      12.767  -3.855 -26.632  1.00  0.00      BS   O  
ATOM    260  C3' THY B   9      13.157  -3.740 -24.215  1.00  0.00      BS   C  
ATOM    261  O3' THY B   9      13.904  -2.540 -23.822  1.00  0.00      BS   O  
ATOM    262  C2' THY B   9      11.748  -3.367 -24.667  1.00  0.00      BS   C  
ATOM    263  C1' THY B   9      11.976  -2.867 -25.982  1.00  0.00      BS   C  
ATOM    264  N1  THY B   9      10.758  -2.676 -26.769  1.00  0.00      BS   N  
ATOM    265  C2  THY B   9      10.662  -1.683 -27.680  1.00  0.00      BS   C  
ATOM    266  O2  THY B   9      11.539  -0.912 -27.883  1.00  0.00      BS   O  
ATOM    267  N3  THY B   9       9.491  -1.584 -28.397  1.00  0.00      BS   N  
ATOM    268  C4  THY B   9       8.455  -2.416 -28.336  1.00  0.00      BS   C  
ATOM    269  O4  THY B   9       7.409  -2.194 -28.952  1.00  0.00      BS   O  
ATOM    270  C5  THY B   9       8.632  -3.509 -27.428  1.00  0.00      BS   C  
ATOM    271  C5M THY B   9       7.566  -4.643 -27.275  1.00  0.00      BS   C  
ATOM    272  C6  THY B   9       9.720  -3.579 -26.705  1.00  0.00      BS   C  
ATOM    273  H3  THY B   9       9.418  -0.858 -29.095  1.00  0.00      BS   H  
ATOM    274  H6  THY B   9       9.945  -4.455 -26.095  1.00  0.00      BS   H  
ATOM    275  H1' THY B   9      12.512  -1.895 -25.992  1.00  0.00      BS   H  
ATOM    276  H2' THY B   9      11.171  -2.692 -23.998  1.00  0.00      BS   H  
ATOM    277  H3' THY B   9      13.046  -4.509 -23.421  1.00  0.00      BS   H  
ATOM    278  H4' THY B   9      14.707  -3.823 -25.779  1.00  0.00      BS   H  
ATOM    279  H5' THY B   9      13.752  -6.098 -26.724  1.00  0.00      BS   H  
ATOM    280  H51 THY B   9       6.947  -4.626 -28.196  1.00  0.00      BS   H  
ATOM    281  H52 THY B   9       6.900  -4.405 -26.419  1.00  0.00      BS   H  
ATOM    282  H53 THY B   9       8.035  -5.648 -27.222  1.00  0.00      BS   H  
ATOM    283 H2'' THY B   9      11.229  -4.347 -24.718  1.00  0.00      BS   H  
ATOM    284 H5'' THY B   9      14.805  -6.102 -25.210  1.00  0.00      BS   H  
ATOM    285  P   ADE B  10      15.284  -2.735 -23.001  1.00  0.00      BS   P  
ATOM    286  O1P ADE B  10      16.158  -3.788 -23.560  1.00  0.00      BS   O  
ATOM    287  O2P ADE B  10      14.900  -2.744 -21.477  1.00  0.00      BS   O  
ATOM    288  C5' ADE B  10      16.327  -0.909 -24.656  1.00  0.00      BS   C  
ATOM    289  O5' ADE B  10      15.963  -1.288 -23.259  1.00  0.00      BS   O  
ATOM    290  C4' ADE B  10      16.094   0.593 -25.047  1.00  0.00      BS   C  
ATOM    291  O4' ADE B  10      14.723   0.810 -25.449  1.00  0.00      BS   O  
ATOM    292  C3' ADE B  10      16.371   1.486 -23.879  1.00  0.00      BS   C  
ATOM    293  O3' ADE B  10      17.085   2.644 -24.237  1.00  0.00      BS   O  
ATOM    294  C2' ADE B  10      14.990   1.723 -23.321  1.00  0.00      BS   C  
ATOM    295  C1' ADE B  10      13.993   1.605 -24.556  1.00  0.00      BS   C  
ATOM    296  N1  ADE B  10       9.181   1.511 -26.143  1.00  0.00      BS   N  
ATOM    297  C2  ADE B  10      10.213   2.336 -26.387  1.00  0.00      BS   C  
ATOM    298  N3  ADE B  10      11.458   2.229 -26.013  1.00  0.00      BS   N  
ATOM    299  C4  ADE B  10      11.596   1.307 -25.013  1.00  0.00      BS   C  
ATOM    300  C5  ADE B  10      10.581   0.464 -24.593  1.00  0.00      BS   C  
ATOM    301  C6  ADE B  10       9.341   0.481 -25.252  1.00  0.00      BS   C  
ATOM    302  N6  ADE B  10       8.239  -0.223 -25.013  1.00  0.00      BS   N  
ATOM    303  N7  ADE B  10      11.019  -0.276 -23.466  1.00  0.00      BS   N  
ATOM    304  C8  ADE B  10      12.293   0.059 -23.350  1.00  0.00      BS   C  
ATOM    305  N9  ADE B  10      12.692   1.039 -24.290  1.00  0.00      BS   N  
ATOM    306  H2  ADE B  10      10.152   3.214 -27.030  1.00  0.00      BS   H  
ATOM    307  H8  ADE B  10      12.944  -0.450 -22.639  1.00  0.00      BS   H  
ATOM    308  H1' ADE B  10      13.816   2.619 -24.975  1.00  0.00      BS   H  
ATOM    309  H2' ADE B  10      14.920   2.716 -22.828  1.00  0.00      BS   H  
ATOM    310  H3' ADE B  10      16.951   0.905 -23.130  1.00  0.00      BS   H  
ATOM    311  H4' ADE B  10      16.729   0.894 -25.907  1.00  0.00      BS   H  
ATOM    312  H5' ADE B  10      15.778  -1.543 -25.383  1.00  0.00      BS   H  
ATOM    313  H61 ADE B  10       8.210  -0.793 -24.193  1.00  0.00      BS   H  
ATOM    314  H62 ADE B  10       7.499  -0.199 -25.686  1.00  0.00      BS   H  
ATOM    315 H2'' ADE B  10      14.795   0.954 -22.544  1.00  0.00      BS   H  
ATOM    316 H5'' ADE B  10      17.412  -1.093 -24.804  1.00  0.00      BS   H  
ATOM    317  P   CYT B  11      18.519   2.997 -23.893  1.00  0.00      BS   P  
ATOM    318  O1P CYT B  11      19.416   1.830 -24.081  1.00  0.00      BS   O  
ATOM    319  O2P CYT B  11      18.554   3.651 -22.569  1.00  0.00      BS   O  
ATOM    320  C5' CYT B  11      19.205   3.754 -26.274  1.00  0.00      BS   C  
ATOM    321  O5' CYT B  11      18.797   4.015 -24.987  1.00  0.00      BS   O  
ATOM    322  C4' CYT B  11      20.625   4.295 -26.707  1.00  0.00      BS   C  
ATOM    323  O4' CYT B  11      20.592   5.775 -26.611  1.00  0.00      BS   O  
ATOM    324  C3' CYT B  11      21.750   3.829 -25.772  1.00  0.00      BS   C  
ATOM    325  O3' CYT B  11      22.939   3.400 -26.461  1.00  0.00      BS   O  
ATOM    326  C2' CYT B  11      22.098   5.080 -24.878  1.00  0.00      BS   C  
ATOM    327  C1' CYT B  11      21.683   6.196 -25.809  1.00  0.00      BS   C  
ATOM    328  N1  CYT B  11      21.403   7.463 -25.127  1.00  0.00      BS   N  
ATOM    329  C2  CYT B  11      22.436   8.288 -24.783  1.00  0.00      BS   C  
ATOM    330  O2  CYT B  11      23.569   8.005 -25.156  1.00  0.00      BS   O  
ATOM    331  N3  CYT B  11      22.124   9.525 -24.222  1.00  0.00      BS   N  
ATOM    332  C4  CYT B  11      20.889   9.768 -23.710  1.00  0.00      BS   C  
ATOM    333  N4  CYT B  11      20.579  11.007 -23.273  1.00  0.00      BS   N  
ATOM    334  C5  CYT B  11      19.867   8.817 -23.870  1.00  0.00      BS   C  
ATOM    335  C6  CYT B  11      20.183   7.678 -24.473  1.00  0.00      BS   C  
ATOM    336  H5  CYT B  11      18.848   8.966 -23.515  1.00  0.00      BS   H  
ATOM    337  H6  CYT B  11      19.433   6.923 -24.713  1.00  0.00      BS   H  
ATOM    338  H1' CYT B  11      22.505   6.361 -26.537  1.00  0.00      BS   H  
ATOM    339  H2' CYT B  11      23.182   5.138 -24.643  1.00  0.00      BS   H  
ATOM    340  H3' CYT B  11      21.429   3.103 -24.994  1.00  0.00      BS   H  
ATOM    341  H4' CYT B  11      20.867   4.092 -27.772  1.00  0.00      BS   H  
ATOM    342  H41 CYT B  11      21.134  11.770 -23.602  1.00  0.00      BS   H  
ATOM    343  H5' CYT B  11      18.475   4.329 -26.882  1.00  0.00      BS   H  
ATOM    344  H42 CYT B  11      19.755  11.112 -22.715  1.00  0.00      BS   H  
ATOM    345 H2'' CYT B  11      21.397   5.118 -24.017  1.00  0.00      BS   H  
ATOM    346 H5'' CYT B  11      18.980   2.710 -26.582  1.00  0.00      BS   H  
ATOM    347  P   GUA B  12      23.198   1.834 -26.716  1.00  0.00      BS   P  
ATOM    348  O1P GUA B  12      23.494   1.145 -25.409  1.00  0.00      BS   O  
ATOM    349  O2P GUA B  12      24.275   1.774 -27.741  1.00  0.00      BS   O  
ATOM    350  C5' GUA B  12      21.899   0.060 -28.216  1.00  0.00      BS   C  
ATOM    351  O5' GUA B  12      21.837   1.346 -27.364  1.00  0.00      BS   O  
ATOM    352  C4' GUA B  12      20.700  -0.011 -29.141  1.00  0.00      BS   C  
ATOM    353  O4' GUA B  12      19.361   0.442 -28.656  1.00  0.00      BS   O  
ATOM    354  C3' GUA B  12      20.943   0.831 -30.452  1.00  0.00      BS   C  
ATOM    355  O3' GUA B  12      21.037  -0.031 -31.594  1.00  0.00      BS   O  
ATOM    356  C2' GUA B  12      19.753   1.769 -30.521  1.00  0.00      BS   C  
ATOM    357  C1' GUA B  12      18.642   0.946 -29.809  1.00  0.00      BS   C  
ATOM    358  N1  GUA B  12      13.920   0.587 -28.215  1.00  0.00      BS   N  
ATOM    359  C2  GUA B  12      14.791  -0.422 -28.486  1.00  0.00      BS   C  
ATOM    360  N2  GUA B  12      14.422  -1.685 -28.337  1.00  0.00      BS   N  
ATOM    361  N3  GUA B  12      16.042  -0.141 -28.879  1.00  0.00      BS   N  
ATOM    362  C4  GUA B  12      16.297   1.155 -28.973  1.00  0.00      BS   C  
ATOM    363  C5  GUA B  12      15.458   2.198 -28.766  1.00  0.00      BS   C  
ATOM    364  C6  GUA B  12      14.156   1.923 -28.386  1.00  0.00      BS   C  
ATOM    365  O6  GUA B  12      13.264   2.782 -28.200  1.00  0.00      BS   O  
ATOM    366  N7  GUA B  12      16.127   3.418 -28.927  1.00  0.00      BS   N  
ATOM    367  C8  GUA B  12      17.346   3.086 -29.221  1.00  0.00      BS   C  
ATOM    368  N9  GUA B  12      17.464   1.707 -29.373  1.00  0.00      BS   N  
ATOM    369  H1  GUA B  12      12.968   0.378 -27.951  1.00  0.00      BS   H  
ATOM    370  H8  GUA B  12      18.151   3.817 -29.157  1.00  0.00      BS   H  
ATOM    371  H1' GUA B  12      18.329   0.088 -30.442  1.00  0.00      BS   H  
ATOM    372  H2' GUA B  12      19.482   2.152 -31.528  1.00  0.00      BS   H  
ATOM    373  H21 GUA B  12      15.148  -2.368 -28.247  1.00  0.00      BS   H  
ATOM    374  H3' GUA B  12      21.889   1.317 -30.132  1.00  0.00      BS   H  
ATOM    375  H22 GUA B  12      13.534  -1.952 -27.963  1.00  0.00      BS   H  
ATOM    376  H4' GUA B  12      20.788  -1.091 -29.382  1.00  0.00      BS   H  
ATOM    377  H5' GUA B  12      21.875  -0.878 -27.621  1.00  0.00      BS   H  
ATOM    378  H3T GUA B  12      21.152   0.488 -32.393  1.00  0.00      BS   H  
ATOM    379 H2'' GUA B  12      19.894   2.609 -29.807  1.00  0.00      BS   H  
ATOM    380 H5'' GUA B  12      22.836  -0.078 -28.794  1.00  0.00      BS   H  
TER   
ATOM    381  C5' GUA R  11      14.053   3.625 -19.522  1.00  0.00      R    C  
ATOM    382  O5' GUA R  11      13.146   3.127 -18.554  1.00  0.00      R    O  
ATOM    383  C4' GUA R  11      13.219   4.140 -20.749  1.00  0.00      R    C  
ATOM    384  O4' GUA R  11      12.704   3.138 -21.562  1.00  0.00      R    O  
ATOM    385  C3' GUA R  11      12.107   5.161 -20.621  1.00  0.00      R    C  
ATOM    386  O3' GUA R  11      12.599   6.370 -20.140  1.00  0.00      R    O  
ATOM    387  C2' GUA R  11      11.552   5.185 -22.017  1.00  0.00      R    C  
ATOM    388  O2' GUA R  11      12.402   5.898 -22.848  1.00  0.00      R    O  
ATOM    389  C1' GUA R  11      11.581   3.703 -22.332  1.00  0.00      R    C  
ATOM    390  N1  GUA R  11       6.641   3.617 -23.542  1.00  0.00      R    N  
ATOM    391  C2  GUA R  11       7.655   4.427 -24.056  1.00  0.00      R    C  
ATOM    392  N2  GUA R  11       7.204   5.312 -24.874  1.00  0.00      R    N  
ATOM    393  N3  GUA R  11       8.956   4.203 -23.701  1.00  0.00      R    N  
ATOM    394  C4  GUA R  11       9.093   3.378 -22.680  1.00  0.00      R    C  
ATOM    395  C5  GUA R  11       8.132   2.550 -22.098  1.00  0.00      R    C  
ATOM    396  C6  GUA R  11       6.811   2.650 -22.521  1.00  0.00      R    C  
ATOM    397  O6  GUA R  11       5.812   1.957 -22.170  1.00  0.00      R    O  
ATOM    398  N7  GUA R  11       8.674   1.826 -21.077  1.00  0.00      R    N  
ATOM    399  C8  GUA R  11       9.977   2.074 -21.102  1.00  0.00      R    C  
ATOM    400  N9  GUA R  11      10.290   3.108 -22.017  1.00  0.00      R    N  
ATOM    401  H1  GUA R  11       5.756   3.625 -24.030  1.00  0.00      R    H  
ATOM    402  H8  GUA R  11      10.763   1.633 -20.488  1.00  0.00      R    H  
ATOM    403  H1' GUA R  11      11.824   3.666 -23.417  1.00  0.00      R    H  
ATOM    404  H2' GUA R  11      11.930   6.308 -23.576  1.00  0.00      R    H  
ATOM    405  H21 GUA R  11       6.245   5.174 -25.121  1.00  0.00      R    H  
ATOM    406  H3' GUA R  11      11.396   4.702 -19.901  1.00  0.00      R    H  
ATOM    407  H22 GUA R  11       7.898   5.734 -25.457  1.00  0.00      R    H  
ATOM    408  H4' GUA R  11      14.030   4.530 -21.401  1.00  0.00      R    H  
ATOM    409  H5' GUA R  11      14.803   2.871 -19.840  1.00  0.00      R    H  
ATOM    410  H5T GUA R  11      12.701   3.870 -18.140  1.00  0.00      R    H  
ATOM    411 H2'' GUA R  11      10.536   5.634 -22.020  1.00  0.00      R    H  
ATOM    412 H5'' GUA R  11      14.608   4.425 -18.987  1.00  0.00      R    H  
ATOM    413  P   CYT R  12      12.109   6.906 -18.754  1.00  0.00      R    P  
ATOM    414  O1P CYT R  12      12.775   8.200 -18.450  1.00  0.00      R    O  
ATOM    415  O2P CYT R  12      12.256   5.793 -17.764  1.00  0.00      R    O  
ATOM    416  C5' CYT R  12      10.177   8.074 -20.057  1.00  0.00      R    C  
ATOM    417  O5' CYT R  12      10.590   7.158 -19.099  1.00  0.00      R    O  
ATOM    418  C4' CYT R  12       8.711   8.066 -20.385  1.00  0.00      R    C  
ATOM    419  O4' CYT R  12       8.434   6.903 -21.103  1.00  0.00      R    O  
ATOM    420  C3' CYT R  12       7.772   8.083 -19.162  1.00  0.00      R    C  
ATOM    421  O3' CYT R  12       7.603   9.423 -18.612  1.00  0.00      R    O  
ATOM    422  C2' CYT R  12       6.517   7.490 -19.754  1.00  0.00      R    C  
ATOM    423  O2' CYT R  12       5.702   8.502 -20.409  1.00  0.00      R    O  
ATOM    424  C1' CYT R  12       7.083   6.508 -20.735  1.00  0.00      R    C  
ATOM    425  N1  CYT R  12       6.992   5.189 -20.098  1.00  0.00      R    N  
ATOM    426  C2  CYT R  12       5.775   4.468 -19.969  1.00  0.00      R    C  
ATOM    427  O2  CYT R  12       4.740   4.976 -20.435  1.00  0.00      R    O  
ATOM    428  N3  CYT R  12       5.741   3.316 -19.306  1.00  0.00      R    N  
ATOM    429  C4  CYT R  12       6.757   2.775 -18.571  1.00  0.00      R    C  
ATOM    430  N4  CYT R  12       6.669   1.669 -17.888  1.00  0.00      R    N  
ATOM    431  C5  CYT R  12       8.006   3.580 -18.619  1.00  0.00      R    C  
ATOM    432  C6  CYT R  12       8.069   4.706 -19.339  1.00  0.00      R    C  
ATOM    433  H5  CYT R  12       8.874   3.173 -18.100  1.00  0.00      R    H  
ATOM    434  H6  CYT R  12       8.911   5.393 -19.429  1.00  0.00      R    H  
ATOM    435  H1' CYT R  12       6.548   6.499 -21.709  1.00  0.00      R    H  
ATOM    436  H2' CYT R  12       4.825   8.547 -20.021  1.00  0.00      R    H  
ATOM    437  H3' CYT R  12       8.165   7.397 -18.380  1.00  0.00      R    H  
ATOM    438  H4' CYT R  12       8.337   8.904 -21.010  1.00  0.00      R    H  
ATOM    439  H41 CYT R  12       7.455   1.186 -17.502  1.00  0.00      R    H  
ATOM    440  H5' CYT R  12      10.660   7.795 -21.018  1.00  0.00      R    H  
ATOM    441  H42 CYT R  12       5.804   1.189 -17.748  1.00  0.00      R    H  
ATOM    442 H2'' CYT R  12       5.972   7.006 -18.916  1.00  0.00      R    H  
ATOM    443 H5'' CYT R  12      10.443   9.097 -19.715  1.00  0.00      R    H  
ATOM    444  P   URA R  13       6.874   9.560 -17.210  1.00  0.00      R    P  
ATOM    445  O1P URA R  13       7.224  10.793 -16.510  1.00  0.00      R    O  
ATOM    446  O2P URA R  13       7.155   8.345 -16.415  1.00  0.00      R    O  
ATOM    447  C5' URA R  13       4.534  10.550 -17.920  1.00  0.00      R    C  
ATOM    448  O5' URA R  13       5.337   9.545 -17.325  1.00  0.00      R    O  
ATOM    449  C4' URA R  13       3.111  10.009 -18.389  1.00  0.00      R    C  
ATOM    450  O4' URA R  13       3.242   8.928 -19.383  1.00  0.00      R    O  
ATOM    451  C3' URA R  13       2.174   9.497 -17.255  1.00  0.00      R    C  
ATOM    452  O3' URA R  13       1.488  10.512 -16.530  1.00  0.00      R    O  
ATOM    453  C2' URA R  13       1.237   8.676 -18.237  1.00  0.00      R    C  
ATOM    454  O2' URA R  13       0.251   9.468 -18.827  1.00  0.00      R    O  
ATOM    455  C1' URA R  13       2.147   8.050 -19.208  1.00  0.00      R    C  
ATOM    456  N1  URA R  13       2.598   6.745 -18.630  1.00  0.00      R    N  
ATOM    457  C2  URA R  13       1.712   5.661 -18.855  1.00  0.00      R    C  
ATOM    458  O2  URA R  13       0.594   5.731 -19.387  1.00  0.00      R    O  
ATOM    459  N3  URA R  13       2.125   4.465 -18.321  1.00  0.00      R    N  
ATOM    460  C4  URA R  13       3.237   4.279 -17.520  1.00  0.00      R    C  
ATOM    461  O4  URA R  13       3.474   3.179 -17.043  1.00  0.00      R    O  
ATOM    462  C5  URA R  13       3.928   5.474 -17.205  1.00  0.00      R    C  
ATOM    463  C6  URA R  13       3.626   6.607 -17.816  1.00  0.00      R    C  
ATOM    464  H3  URA R  13       1.730   3.609 -18.683  1.00  0.00      R    H  
ATOM    465  H5  URA R  13       4.691   5.419 -16.428  1.00  0.00      R    H  
ATOM    466  H6  URA R  13       4.144   7.533 -17.566  1.00  0.00      R    H  
ATOM    467  H1' URA R  13       1.635   7.826 -20.169  1.00  0.00      R    H  
ATOM    468  H2' URA R  13      -0.615   9.053 -18.778  1.00  0.00      R    H  
ATOM    469  H3' URA R  13       2.924   8.882 -16.711  1.00  0.00      R    H  
ATOM    470  H4' URA R  13       2.530  10.773 -18.948  1.00  0.00      R    H  
ATOM    471  H5' URA R  13       5.035  10.991 -18.808  1.00  0.00      R    H  
ATOM    472 H2'' URA R  13       0.663   7.890 -17.701  1.00  0.00      R    H  
ATOM    473 H5'' URA R  13       4.436  11.321 -17.126  1.00  0.00      R    H  
ATOM    474  P   URA R  14       1.152  10.155 -15.020  1.00  0.00      R    P  
ATOM    475  O1P URA R  14       0.755  11.365 -14.264  1.00  0.00      R    O  
ATOM    476  O2P URA R  14       2.386   9.520 -14.391  1.00  0.00      R    O  
ATOM    477  C5' URA R  14      -1.350   9.485 -15.454  1.00  0.00      R    C  
ATOM    478  O5' URA R  14      -0.003   9.127 -15.046  1.00  0.00      R    O  
ATOM    479  C4' URA R  14      -2.250   8.217 -15.861  1.00  0.00      R    C  
ATOM    480  O4' URA R  14      -1.564   7.145 -16.668  1.00  0.00      R    O  
ATOM    481  C3' URA R  14      -2.656   7.474 -14.596  1.00  0.00      R    C  
ATOM    482  O3' URA R  14      -3.748   8.154 -13.992  1.00  0.00      R    O  
ATOM    483  C2' URA R  14      -2.963   6.114 -15.116  1.00  0.00      R    C  
ATOM    484  O2' URA R  14      -4.250   6.085 -15.736  1.00  0.00      R    O  
ATOM    485  C1' URA R  14      -1.918   5.956 -16.238  1.00  0.00      R    C  
ATOM    486  N1  URA R  14      -0.755   5.185 -15.668  1.00  0.00      R    N  
ATOM    487  C2  URA R  14      -0.795   3.860 -15.704  1.00  0.00      R    C  
ATOM    488  O2  URA R  14      -1.761   3.259 -16.176  1.00  0.00      R    O  
ATOM    489  N3  URA R  14       0.329   3.201 -15.202  1.00  0.00      R    N  
ATOM    490  C4  URA R  14       1.372   3.833 -14.553  1.00  0.00      R    C  
ATOM    491  O4  URA R  14       2.316   3.184 -14.136  1.00  0.00      R    O  
ATOM    492  C5  URA R  14       1.292   5.310 -14.515  1.00  0.00      R    C  
ATOM    493  C6  URA R  14       0.268   5.867 -15.086  1.00  0.00      R    C  
ATOM    494  H3  URA R  14       0.346   2.191 -15.206  1.00  0.00      R    H  
ATOM    495  H5  URA R  14       2.050   5.903 -14.004  1.00  0.00      R    H  
ATOM    496  H6  URA R  14       0.063   6.938 -15.100  1.00  0.00      R    H  
ATOM    497  H1' URA R  14      -2.412   5.517 -17.131  1.00  0.00      R    H  
ATOM    498  H2' URA R  14      -4.478   5.154 -15.735  1.00  0.00      R    H  
ATOM    499  H3' URA R  14      -1.796   7.388 -13.899  1.00  0.00      R    H  
ATOM    500  H4' URA R  14      -3.106   8.578 -16.471  1.00  0.00      R    H  
ATOM    501  H5' URA R  14      -1.420  10.144 -16.347  1.00  0.00      R    H  
ATOM    502 H2'' URA R  14      -2.871   5.325 -14.339  1.00  0.00      R    H  
ATOM    503 H5'' URA R  14      -1.899  10.037 -14.662  1.00  0.00      R    H  
ATOM    504  P   ADE R  15      -3.877   8.352 -12.432  1.00  0.00      R    P  
ATOM    505  O1P ADE R  15      -5.070   9.204 -12.176  1.00  0.00      R    O  
ATOM    506  O2P ADE R  15      -2.604   8.871 -11.884  1.00  0.00      R    O  
ATOM    507  C5' ADE R  15      -5.339   6.138 -12.221  1.00  0.00      R    C  
ATOM    508  O5' ADE R  15      -4.136   6.882 -11.824  1.00  0.00      R    O  
ATOM    509  C4' ADE R  15      -5.264   4.671 -11.738  1.00  0.00      R    C  
ATOM    510  O4' ADE R  15      -4.379   3.811 -12.586  1.00  0.00      R    O  
ATOM    511  C3' ADE R  15      -4.616   4.467 -10.376  1.00  0.00      R    C  
ATOM    512  O3' ADE R  15      -5.564   4.858  -9.332  1.00  0.00      R    O  
ATOM    513  C2' ADE R  15      -4.240   2.930 -10.409  1.00  0.00      R    C  
ATOM    514  O2' ADE R  15      -5.343   2.163 -10.041  1.00  0.00      R    O  
ATOM    515  C1' ADE R  15      -3.799   2.717 -11.844  1.00  0.00      R    C  
ATOM    516  N1  ADE R  15       0.509  -0.113 -11.119  1.00  0.00      R    N  
ATOM    517  C2  ADE R  15      -0.770  -0.367 -11.014  1.00  0.00      R    C  
ATOM    518  N3  ADE R  15      -1.866   0.389 -11.242  1.00  0.00      R    N  
ATOM    519  C4  ADE R  15      -1.495   1.608 -11.652  1.00  0.00      R    C  
ATOM    520  C5  ADE R  15      -0.156   2.075 -11.715  1.00  0.00      R    C  
ATOM    521  C6  ADE R  15       0.857   1.119 -11.531  1.00  0.00      R    C  
ATOM    522  N6  ADE R  15       2.164   1.425 -11.623  1.00  0.00      R    N  
ATOM    523  N7  ADE R  15      -0.208   3.409 -12.067  1.00  0.00      R    N  
ATOM    524  C8  ADE R  15      -1.467   3.697 -12.142  1.00  0.00      R    C  
ATOM    525  N9  ADE R  15      -2.318   2.633 -11.911  1.00  0.00      R    N  
ATOM    526  H2  ADE R  15      -1.069  -1.325 -10.588  1.00  0.00      R    H  
ATOM    527  H8  ADE R  15      -2.039   4.619 -12.253  1.00  0.00      R    H  
ATOM    528  H1' ADE R  15      -4.210   1.766 -12.247  1.00  0.00      R    H  
ATOM    529  H2' ADE R  15      -5.400   2.196  -9.083  1.00  0.00      R    H  
ATOM    530  H3' ADE R  15      -3.665   5.042 -10.354  1.00  0.00      R    H  
ATOM    531  H4' ADE R  15      -6.262   4.186 -11.793  1.00  0.00      R    H  
ATOM    532  H5' ADE R  15      -5.528   6.191 -13.314  1.00  0.00      R    H  
ATOM    533  H61 ADE R  15       2.329   2.314 -12.049  1.00  0.00      R    H  
ATOM    534  H62 ADE R  15       2.901   0.793 -11.381  1.00  0.00      R    H  
ATOM    535 H2'' ADE R  15      -3.443   2.741  -9.659  1.00  0.00      R    H  
ATOM    536 H5'' ADE R  15      -6.291   6.561 -11.833  1.00  0.00      R    H  
ATOM    537  P   CYT R  16      -4.941   5.336  -7.928  1.00  0.00      R    P  
ATOM    538  O1P CYT R  16      -5.997   6.070  -7.205  1.00  0.00      R    O  
ATOM    539  O2P CYT R  16      -3.638   6.020  -8.126  1.00  0.00      R    O  
ATOM    540  C5' CYT R  16      -5.799   3.183  -6.859  1.00  0.00      R    C  
ATOM    541  O5' CYT R  16      -4.694   3.948  -7.326  1.00  0.00      R    O  
ATOM    542  C4' CYT R  16      -5.323   1.679  -6.561  1.00  0.00      R    C  
ATOM    543  O4' CYT R  16      -4.421   1.188  -7.674  1.00  0.00      R    O  
ATOM    544  C3' CYT R  16      -4.469   1.529  -5.303  1.00  0.00      R    C  
ATOM    545  O3' CYT R  16      -5.310   1.404  -4.119  1.00  0.00      R    O  
ATOM    546  C2' CYT R  16      -3.662   0.305  -5.649  1.00  0.00      R    C  
ATOM    547  O2' CYT R  16      -4.379  -0.934  -5.437  1.00  0.00      R    O  
ATOM    548  C1' CYT R  16      -3.312   0.465  -7.100  1.00  0.00      R    C  
ATOM    549  N1  CYT R  16      -1.958   1.070  -7.316  1.00  0.00      R    N  
ATOM    550  C2  CYT R  16      -0.848   0.260  -7.110  1.00  0.00      R    C  
ATOM    551  O2  CYT R  16      -1.077  -0.928  -6.757  1.00  0.00      R    O  
ATOM    552  N3  CYT R  16       0.364   0.700  -7.268  1.00  0.00      R    N  
ATOM    553  C4  CYT R  16       0.541   2.023  -7.454  1.00  0.00      R    C  
ATOM    554  N4  CYT R  16       1.738   2.449  -7.724  1.00  0.00      R    N  
ATOM    555  C5  CYT R  16      -0.545   2.950  -7.539  1.00  0.00      R    C  
ATOM    556  C6  CYT R  16      -1.828   2.384  -7.446  1.00  0.00      R    C  
ATOM    557  H5  CYT R  16      -0.462   4.017  -7.748  1.00  0.00      R    H  
ATOM    558  H6  CYT R  16      -2.805   2.850  -7.576  1.00  0.00      R    H  
ATOM    559  H1' CYT R  16      -3.449  -0.509  -7.617  1.00  0.00      R    H  
ATOM    560  H2' CYT R  16      -4.014  -1.355  -4.655  1.00  0.00      R    H  
ATOM    561  H3' CYT R  16      -3.772   2.393  -5.276  1.00  0.00      R    H  
ATOM    562  H4' CYT R  16      -6.243   1.057  -6.533  1.00  0.00      R    H  
ATOM    563  H41 CYT R  16       2.443   1.762  -7.906  1.00  0.00      R    H  
ATOM    564  H5' CYT R  16      -6.657   3.071  -7.555  1.00  0.00      R    H  
ATOM    565  H42 CYT R  16       2.023   3.407  -7.687  1.00  0.00      R    H  
ATOM    566 H2'' CYT R  16      -2.689   0.313  -5.112  1.00  0.00      R    H  
ATOM    567 H5'' CYT R  16      -6.305   3.515  -5.928  1.00  0.00      R    H  
ATOM    568  P   ADE R  17      -4.695   1.467  -2.694  1.00  0.00      R    P  
ATOM    569  O1P ADE R  17      -5.844   1.543  -1.794  1.00  0.00      R    O  
ATOM    570  O2P ADE R  17      -3.655   2.595  -2.683  1.00  0.00      R    O  
ATOM    571  C5' ADE R  17      -4.520  -1.141  -2.250  1.00  0.00      R    C  
ATOM    572  O5' ADE R  17      -3.858   0.114  -2.548  1.00  0.00      R    O  
ATOM    573  C4' ADE R  17      -3.548  -2.275  -2.228  1.00  0.00      R    C  
ATOM    574  O4' ADE R  17      -2.696  -2.239  -3.405  1.00  0.00      R    O  
ATOM    575  C3' ADE R  17      -2.539  -2.280  -1.041  1.00  0.00      R    C  
ATOM    576  O3' ADE R  17      -3.113  -2.679   0.144  1.00  0.00      R    O  
ATOM    577  C2' ADE R  17      -1.379  -3.030  -1.601  1.00  0.00      R    C  
ATOM    578  O2' ADE R  17      -1.562  -4.382  -1.377  1.00  0.00      R    O  
ATOM    579  C1' ADE R  17      -1.436  -2.687  -3.068  1.00  0.00      R    C  
ATOM    580  N1  ADE R  17       3.378  -1.572  -4.384  1.00  0.00      R    N  
ATOM    581  C2  ADE R  17       2.711  -2.704  -4.038  1.00  0.00      R    C  
ATOM    582  N3  ADE R  17       1.434  -2.926  -3.712  1.00  0.00      R    N  
ATOM    583  C4  ADE R  17       0.852  -1.772  -3.690  1.00  0.00      R    C  
ATOM    584  C5  ADE R  17       1.315  -0.488  -4.004  1.00  0.00      R    C  
ATOM    585  C6  ADE R  17       2.702  -0.371  -4.450  1.00  0.00      R    C  
ATOM    586  N6  ADE R  17       3.234   0.810  -4.902  1.00  0.00      R    N  
ATOM    587  N7  ADE R  17       0.287   0.475  -3.862  1.00  0.00      R    N  
ATOM    588  C8  ADE R  17      -0.755  -0.222  -3.525  1.00  0.00      R    C  
ATOM    589  N9  ADE R  17      -0.480  -1.588  -3.421  1.00  0.00      R    N  
ATOM    590  H2  ADE R  17       3.261  -3.644  -4.088  1.00  0.00      R    H  
ATOM    591  H8  ADE R  17      -1.727   0.139  -3.187  1.00  0.00      R    H  
ATOM    592  H1' ADE R  17      -1.207  -3.559  -3.717  1.00  0.00      R    H  
ATOM    593  H2' ADE R  17      -1.567  -4.424  -0.419  1.00  0.00      R    H  
ATOM    594  H3' ADE R  17      -2.347  -1.187  -0.989  1.00  0.00      R    H  
ATOM    595  H4' ADE R  17      -4.041  -3.271  -2.226  1.00  0.00      R    H  
ATOM    596  H5' ADE R  17      -5.248  -1.413  -3.045  1.00  0.00      R    H  
ATOM    597  H61 ADE R  17       4.175   0.802  -5.238  1.00  0.00      R    H  
ATOM    598  H62 ADE R  17       2.667   1.630  -4.987  1.00  0.00      R    H  
ATOM    599 H2'' ADE R  17      -0.439  -2.630  -1.164  1.00  0.00      R    H  
ATOM    600 H5'' ADE R  17      -5.131  -1.187  -1.323  1.00  0.00      R    H  
ATOM    601  P   ADE R  18      -2.508  -2.453   1.546  1.00  0.00      R    P  
ATOM    602  O1P ADE R  18      -3.205  -3.296   2.570  1.00  0.00      R    O  
ATOM    603  O2P ADE R  18      -2.328  -1.024   1.851  1.00  0.00      R    O  
ATOM    604  C5' ADE R  18      -0.515  -4.308   1.596  1.00  0.00      R    C  
ATOM    605  O5' ADE R  18      -1.097  -3.027   1.286  1.00  0.00      R    O  
ATOM    606  C4' ADE R  18       0.975  -4.080   1.772  1.00  0.00      R    C  
ATOM    607  O4' ADE R  18       1.752  -3.836   0.569  1.00  0.00      R    O  
ATOM    608  C3' ADE R  18       1.457  -3.015   2.768  1.00  0.00      R    C  
ATOM    609  O3' ADE R  18       1.379  -3.411   4.157  1.00  0.00      R    O  
ATOM    610  C2' ADE R  18       2.915  -2.891   2.302  1.00  0.00      R    C  
ATOM    611  O2' ADE R  18       3.835  -3.892   2.814  1.00  0.00      R    O  
ATOM    612  C1' ADE R  18       2.837  -3.027   0.818  1.00  0.00      R    C  
ATOM    613  N1  ADE R  18       5.589   0.397  -1.588  1.00  0.00      R    N  
ATOM    614  C2  ADE R  18       5.946  -0.761  -0.990  1.00  0.00      R    C  
ATOM    615  N3  ADE R  18       5.183  -1.594  -0.274  1.00  0.00      R    N  
ATOM    616  C4  ADE R  18       3.879  -1.125  -0.288  1.00  0.00      R    C  
ATOM    617  C5  ADE R  18       3.440   0.142  -0.734  1.00  0.00      R    C  
ATOM    618  C6  ADE R  18       4.327   0.880  -1.511  1.00  0.00      R    C  
ATOM    619  N6  ADE R  18       4.049   1.954  -2.175  1.00  0.00      R    N  
ATOM    620  N7  ADE R  18       2.078   0.206  -0.572  1.00  0.00      R    N  
ATOM    621  C8  ADE R  18       1.711  -0.879   0.066  1.00  0.00      R    C  
ATOM    622  N9  ADE R  18       2.752  -1.717   0.186  1.00  0.00      R    N  
ATOM    623  H2  ADE R  18       7.009  -0.991  -1.066  1.00  0.00      R    H  
ATOM    624  H8  ADE R  18       0.721  -1.181   0.408  1.00  0.00      R    H  
ATOM    625  H1' ADE R  18       3.649  -3.632   0.363  1.00  0.00      R    H  
ATOM    626  H2' ADE R  18       4.680  -3.466   2.975  1.00  0.00      R    H  
ATOM    627  H3' ADE R  18       0.858  -2.125   2.481  1.00  0.00      R    H  
ATOM    628  H4' ADE R  18       1.407  -5.031   2.151  1.00  0.00      R    H  
ATOM    629  H5' ADE R  18      -0.776  -5.146   0.916  1.00  0.00      R    H  
ATOM    630  H61 ADE R  18       4.716   2.282  -2.844  1.00  0.00      R    H  
ATOM    631  H62 ADE R  18       3.248   2.518  -1.974  1.00  0.00      R    H  
ATOM    632 H2'' ADE R  18       3.274  -1.919   2.703  1.00  0.00      R    H  
ATOM    633 H5'' ADE R  18      -0.883  -4.688   2.574  1.00  0.00      R    H  
ATOM    634  P   CYT R  19       1.392  -2.451   5.384  1.00  0.00      R    P  
ATOM    635  O1P CYT R  19       0.916  -3.187   6.555  1.00  0.00      R    O  
ATOM    636  O2P CYT R  19       0.719  -1.205   4.982  1.00  0.00      R    O  
ATOM    637  C5' CYT R  19       3.936  -2.995   6.290  1.00  0.00      R    C  
ATOM    638  O5' CYT R  19       2.908  -2.151   5.744  1.00  0.00      R    O  
ATOM    639  C4' CYT R  19       5.329  -2.448   5.882  1.00  0.00      R    C  
ATOM    640  O4' CYT R  19       5.403  -2.231   4.384  1.00  0.00      R    O  
ATOM    641  C3' CYT R  19       5.846  -1.150   6.511  1.00  0.00      R    C  
ATOM    642  O3' CYT R  19       6.284  -1.426   7.833  1.00  0.00      R    O  
ATOM    643  C2' CYT R  19       6.942  -0.752   5.527  1.00  0.00      R    C  
ATOM    644  O2' CYT R  19       8.156  -1.431   5.674  1.00  0.00      R    O  
ATOM    645  C1' CYT R  19       6.280  -1.144   4.199  1.00  0.00      R    C  
ATOM    646  N1  CYT R  19       5.545  -0.063   3.546  1.00  0.00      R    N  
ATOM    647  C2  CYT R  19       6.128   0.638   2.486  1.00  0.00      R    C  
ATOM    648  O2  CYT R  19       7.237   0.137   2.051  1.00  0.00      R    O  
ATOM    649  N3  CYT R  19       5.533   1.628   1.810  1.00  0.00      R    N  
ATOM    650  C4  CYT R  19       4.203   1.817   2.022  1.00  0.00      R    C  
ATOM    651  N4  CYT R  19       3.408   2.581   1.232  1.00  0.00      R    N  
ATOM    652  C5  CYT R  19       3.590   1.190   3.123  1.00  0.00      R    C  
ATOM    653  C6  CYT R  19       4.212   0.284   3.823  1.00  0.00      R    C  
ATOM    654  H5  CYT R  19       2.520   1.341   3.269  1.00  0.00      R    H  
ATOM    655  H6  CYT R  19       3.787  -0.276   4.655  1.00  0.00      R    H  
ATOM    656  H1' CYT R  19       7.069  -1.596   3.562  1.00  0.00      R    H  
ATOM    657  H2' CYT R  19       8.711  -0.916   6.265  1.00  0.00      R    H  
ATOM    658  H3' CYT R  19       4.995  -0.440   6.419  1.00  0.00      R    H  
ATOM    659  H4' CYT R  19       6.016  -3.293   6.099  1.00  0.00      R    H  
ATOM    660  H41 CYT R  19       3.919   3.240   0.680  1.00  0.00      R    H  
ATOM    661  H5' CYT R  19       3.918  -4.038   5.909  1.00  0.00      R    H  
ATOM    662  H42 CYT R  19       2.443   2.615   1.494  1.00  0.00      R    H  
ATOM    663 H2'' CYT R  19       7.076   0.351   5.507  1.00  0.00      R    H  
ATOM    664 H5'' CYT R  19       3.765  -3.080   7.384  1.00  0.00      R    H  
ATOM    665  P   ADE R  20       5.843  -0.889   9.255  1.00  0.00      R    P  
ATOM    666  O1P ADE R  20       6.955  -0.071   9.833  1.00  0.00      R    O  
ATOM    667  O2P ADE R  20       5.327  -2.037  10.060  1.00  0.00      R    O  
ATOM    668  C5' ADE R  20       3.838   0.798   9.933  1.00  0.00      R    C  
ATOM    669  O5' ADE R  20       4.704   0.179   8.881  1.00  0.00      R    O  
ATOM    670  C4' ADE R  20       2.583   1.499   9.392  1.00  0.00      R    C  
ATOM    671  O4' ADE R  20       2.952   2.746   8.686  1.00  0.00      R    O  
ATOM    672  C3' ADE R  20       1.731   0.774   8.357  1.00  0.00      R    C  
ATOM    673  O3' ADE R  20       0.312   1.043   8.560  1.00  0.00      R    O  
ATOM    674  C2' ADE R  20       2.275   1.232   6.959  1.00  0.00      R    C  
ATOM    675  O2' ADE R  20       1.428   1.264   5.803  1.00  0.00      R    O  
ATOM    676  C1' ADE R  20       2.767   2.660   7.257  1.00  0.00      R    C  
ATOM    677  N1  ADE R  20       4.451   5.839   3.621  1.00  0.00      R    N  
ATOM    678  C2  ADE R  20       3.221   5.677   4.210  1.00  0.00      R    C  
ATOM    679  N3  ADE R  20       2.939   4.769   5.146  1.00  0.00      R    N  
ATOM    680  C4  ADE R  20       3.955   4.027   5.449  1.00  0.00      R    C  
ATOM    681  C5  ADE R  20       5.229   4.013   4.911  1.00  0.00      R    C  
ATOM    682  C6  ADE R  20       5.488   4.919   3.912  1.00  0.00      R    C  
ATOM    683  N6  ADE R  20       6.642   4.947   3.279  1.00  0.00      R    N  
ATOM    684  N7  ADE R  20       5.954   2.975   5.396  1.00  0.00      R    N  
ATOM    685  C8  ADE R  20       5.232   2.478   6.363  1.00  0.00      R    C  
ATOM    686  N9  ADE R  20       3.948   3.061   6.430  1.00  0.00      R    N  
ATOM    687  H2  ADE R  20       2.443   6.393   3.945  1.00  0.00      R    H  
ATOM    688  H8  ADE R  20       5.513   1.658   7.023  1.00  0.00      R    H  
ATOM    689  H1' ADE R  20       1.876   3.315   7.152  1.00  0.00      R    H  
ATOM    690  H2' ADE R  20       0.972   0.434   5.647  1.00  0.00      R    H  
ATOM    691  H3' ADE R  20       1.953  -0.310   8.267  1.00  0.00      R    H  
ATOM    692  H4' ADE R  20       1.996   1.841  10.271  1.00  0.00      R    H  
ATOM    693  H5' ADE R  20       4.399   1.376  10.698  1.00  0.00      R    H  
ATOM    694  H61 ADE R  20       7.280   4.181   3.193  1.00  0.00      R    H  
ATOM    695  H62 ADE R  20       6.850   5.753   2.723  1.00  0.00      R    H  
ATOM    696  H3T ADE R  20      -0.185   0.850   7.761  1.00  0.00      R    H  
ATOM    697 H2'' ADE R  20       3.190   0.633   6.769  1.00  0.00      R    H  
ATOM    698 H5'' ADE R  20       3.270  -0.010  10.440  1.00  0.00      R    H  
TER   
ATOM    699  C5' THY T   1       8.694  12.880   0.162  1.00  0.00      TS   C  
ATOM    700  O5' THY T   1       7.537  13.427  -0.535  1.00  0.00      TS   O  
ATOM    701  C4' THY T   1       8.785  11.365  -0.057  1.00  0.00      TS   C  
ATOM    702  O4' THY T   1       7.727  10.622   0.585  1.00  0.00      TS   O  
ATOM    703  C3' THY T   1       8.527  10.876  -1.491  1.00  0.00      TS   C  
ATOM    704  O3' THY T   1       9.615  11.283  -2.319  1.00  0.00      TS   O  
ATOM    705  C2' THY T   1       8.582   9.399  -1.159  1.00  0.00      TS   C  
ATOM    706  C1' THY T   1       7.787   9.298   0.188  1.00  0.00      TS   C  
ATOM    707  N1  THY T   1       6.416   8.788   0.149  1.00  0.00      TS   N  
ATOM    708  C2  THY T   1       6.208   7.514   0.574  1.00  0.00      TS   C  
ATOM    709  O2  THY T   1       7.133   6.813   0.939  1.00  0.00      TS   O  
ATOM    710  N3  THY T   1       4.894   7.131   0.685  1.00  0.00      TS   N  
ATOM    711  C4  THY T   1       3.852   7.780   0.136  1.00  0.00      TS   C  
ATOM    712  O4  THY T   1       2.721   7.505   0.456  1.00  0.00      TS   O  
ATOM    713  C5  THY T   1       4.202   8.883  -0.694  1.00  0.00      TS   C  
ATOM    714  C5M THY T   1       3.152   9.661  -1.476  1.00  0.00      TS   C  
ATOM    715  C6  THY T   1       5.461   9.363  -0.579  1.00  0.00      TS   C  
ATOM    716  H3  THY T   1       4.683   6.395   1.344  1.00  0.00      TS   H  
ATOM    717  H6  THY T   1       5.918  10.271  -0.971  1.00  0.00      TS   H  
ATOM    718  H1' THY T   1       8.383   8.785   0.973  1.00  0.00      TS   H  
ATOM    719  H2' THY T   1       9.601   9.059  -0.877  1.00  0.00      TS   H  
ATOM    720  H3' THY T   1       7.526  11.204  -1.844  1.00  0.00      TS   H  
ATOM    721  H4' THY T   1       9.767  10.961   0.270  1.00  0.00      TS   H  
ATOM    722  H5' THY T   1       8.643  13.268   1.203  1.00  0.00      TS   H  
ATOM    723  H51 THY T   1       2.840  10.651  -1.079  1.00  0.00      TS   H  
ATOM    724  H52 THY T   1       2.203   9.126  -1.688  1.00  0.00      TS   H  
ATOM    725  H53 THY T   1       3.646  10.040  -2.397  1.00  0.00      TS   H  
ATOM    726  H5T THY T   1       7.556  14.371  -0.362  1.00  0.00      TS   H  
ATOM    727 H2'' THY T   1       8.089   8.739  -1.905  1.00  0.00      TS   H  
ATOM    728 H5'' THY T   1       9.551  13.335  -0.379  1.00  0.00      TS   H  
ATOM    729  P   GUA T   2       9.611  10.591  -3.814  1.00  0.00      TS   P  
ATOM    730  O1P GUA T   2      10.566  11.397  -4.544  1.00  0.00      TS   O  
ATOM    731  O2P GUA T   2       8.251  10.578  -4.267  1.00  0.00      TS   O  
ATOM    732  C5' GUA T   2      11.556   8.803  -3.243  1.00  0.00      TS   C  
ATOM    733  O5' GUA T   2      10.208   9.105  -3.701  1.00  0.00      TS   O  
ATOM    734  C4' GUA T   2      11.944   7.336  -3.324  1.00  0.00      TS   C  
ATOM    735  O4' GUA T   2      11.152   6.502  -2.496  1.00  0.00      TS   O  
ATOM    736  C3' GUA T   2      11.921   6.790  -4.728  1.00  0.00      TS   C  
ATOM    737  O3' GUA T   2      13.048   6.003  -5.042  1.00  0.00      TS   O  
ATOM    738  C2' GUA T   2      10.569   6.066  -4.816  1.00  0.00      TS   C  
ATOM    739  C1' GUA T   2      10.387   5.709  -3.361  1.00  0.00      TS   C  
ATOM    740  N1  GUA T   2       7.236   3.255  -0.138  1.00  0.00      TS   N  
ATOM    741  C2  GUA T   2       8.547   3.066  -0.382  1.00  0.00      TS   C  
ATOM    742  N2  GUA T   2       9.166   2.049   0.250  1.00  0.00      TS   N  
ATOM    743  N3  GUA T   2       9.251   3.830  -1.226  1.00  0.00      TS   N  
ATOM    744  C4  GUA T   2       8.527   4.715  -1.879  1.00  0.00      TS   C  
ATOM    745  C5  GUA T   2       7.170   4.897  -1.804  1.00  0.00      TS   C  
ATOM    746  C6  GUA T   2       6.452   4.176  -0.794  1.00  0.00      TS   C  
ATOM    747  O6  GUA T   2       5.204   4.286  -0.587  1.00  0.00      TS   O  
ATOM    748  N7  GUA T   2       6.791   5.956  -2.579  1.00  0.00      TS   N  
ATOM    749  C8  GUA T   2       7.871   6.353  -3.169  1.00  0.00      TS   C  
ATOM    750  N9  GUA T   2       8.986   5.622  -2.840  1.00  0.00      TS   N  
ATOM    751  H1  GUA T   2       6.836   2.405   0.236  1.00  0.00      TS   H  
ATOM    752  H8  GUA T   2       7.919   7.136  -3.925  1.00  0.00      TS   H  
ATOM    753  H1' GUA T   2      10.775   4.674  -3.244  1.00  0.00      TS   H  
ATOM    754  H2' GUA T   2      10.532   5.186  -5.494  1.00  0.00      TS   H  
ATOM    755  H21 GUA T   2       8.667   1.428   0.855  1.00  0.00      TS   H  
ATOM    756  H3' GUA T   2      11.805   7.668  -5.400  1.00  0.00      TS   H  
ATOM    757  H22 GUA T   2      10.155   1.924   0.177  1.00  0.00      TS   H  
ATOM    758  H4' GUA T   2      12.988   7.397  -2.946  1.00  0.00      TS   H  
ATOM    759  H5' GUA T   2      11.559   9.087  -2.169  1.00  0.00      TS   H  
ATOM    760 H2'' GUA T   2       9.713   6.733  -5.050  1.00  0.00      TS   H  
ATOM    761 H5'' GUA T   2      12.243   9.485  -3.788  1.00  0.00      TS   H  
ATOM    762  P   THY T   3      13.337   5.401  -6.447  1.00  0.00      TS   P  
ATOM    763  O1P THY T   3      14.754   5.346  -6.677  1.00  0.00      TS   O  
ATOM    764  O2P THY T   3      12.531   5.984  -7.514  1.00  0.00      TS   O  
ATOM    765  C5' THY T   3      13.671   3.190  -5.280  1.00  0.00      TS   C  
ATOM    766  O5' THY T   3      12.854   3.926  -6.164  1.00  0.00      TS   O  
ATOM    767  C4' THY T   3      13.001   1.908  -4.877  1.00  0.00      TS   C  
ATOM    768  O4' THY T   3      11.942   2.255  -3.965  1.00  0.00      TS   O  
ATOM    769  C3' THY T   3      12.217   1.046  -5.894  1.00  0.00      TS   C  
ATOM    770  O3' THY T   3      13.223   0.374  -6.646  1.00  0.00      TS   O  
ATOM    771  C2' THY T   3      11.332   0.189  -4.997  1.00  0.00      TS   C  
ATOM    772  C1' THY T   3      10.963   1.148  -3.827  1.00  0.00      TS   C  
ATOM    773  N1  THY T   3       9.689   1.869  -4.058  1.00  0.00      TS   N  
ATOM    774  C2  THY T   3       8.671   1.260  -3.343  1.00  0.00      TS   C  
ATOM    775  O2  THY T   3       8.787   0.191  -2.721  1.00  0.00      TS   O  
ATOM    776  N3  THY T   3       7.503   1.968  -3.300  1.00  0.00      TS   N  
ATOM    777  C4  THY T   3       7.078   2.809  -4.315  1.00  0.00      TS   C  
ATOM    778  O4  THY T   3       5.878   3.185  -4.350  1.00  0.00      TS   O  
ATOM    779  C5  THY T   3       8.128   3.247  -5.246  1.00  0.00      TS   C  
ATOM    780  C5M THY T   3       7.832   4.256  -6.272  1.00  0.00      TS   C  
ATOM    781  C6  THY T   3       9.351   2.749  -5.048  1.00  0.00      TS   C  
ATOM    782  H3  THY T   3       6.802   1.431  -2.810  1.00  0.00      TS   H  
ATOM    783  H6  THY T   3      10.287   3.188  -5.394  1.00  0.00      TS   H  
ATOM    784  H1' THY T   3      11.011   0.711  -2.807  1.00  0.00      TS   H  
ATOM    785  H2' THY T   3      11.913  -0.680  -4.622  1.00  0.00      TS   H  
ATOM    786  H3' THY T   3      11.600   1.693  -6.553  1.00  0.00      TS   H  
ATOM    787  H4' THY T   3      13.705   1.291  -4.280  1.00  0.00      TS   H  
ATOM    788  H5' THY T   3      14.041   3.801  -4.429  1.00  0.00      TS   H  
ATOM    789  H51 THY T   3       6.921   3.931  -6.819  1.00  0.00      TS   H  
ATOM    790  H52 THY T   3       8.675   4.442  -6.973  1.00  0.00      TS   H  
ATOM    791  H53 THY T   3       7.411   5.141  -5.750  1.00  0.00      TS   H  
ATOM    792 H2'' THY T   3      10.346  -0.086  -5.431  1.00  0.00      TS   H  
ATOM    793 H5'' THY T   3      14.598   2.839  -5.782  1.00  0.00      TS   H  
ATOM    794  P   THY T   4      12.674  -0.536  -7.800  1.00  0.00      TS   P  
ATOM    795  O1P THY T   4      13.832  -1.098  -8.442  1.00  0.00      TS   O  
ATOM    796  O2P THY T   4      11.813   0.313  -8.621  1.00  0.00      TS   O  
ATOM    797  C5' THY T   4      12.366  -2.760  -6.428  1.00  0.00      TS   C  
ATOM    798  O5' THY T   4      11.857  -1.700  -7.222  1.00  0.00      TS   O  
ATOM    799  C4' THY T   4      11.314  -3.833  -5.941  1.00  0.00      TS   C  
ATOM    800  O4' THY T   4      10.422  -3.257  -4.977  1.00  0.00      TS   O  
ATOM    801  C3' THY T   4      10.310  -4.398  -7.048  1.00  0.00      TS   C  
ATOM    802  O3' THY T   4      10.809  -5.557  -7.784  1.00  0.00      TS   O  
ATOM    803  C2' THY T   4       9.031  -4.682  -6.281  1.00  0.00      TS   C  
ATOM    804  C1' THY T   4       9.052  -3.711  -5.106  1.00  0.00      TS   C  
ATOM    805  N1  THY T   4       8.237  -2.472  -5.264  1.00  0.00      TS   N  
ATOM    806  C2  THY T   4       6.886  -2.630  -4.938  1.00  0.00      TS   C  
ATOM    807  O2  THY T   4       6.443  -3.696  -4.600  1.00  0.00      TS   O  
ATOM    808  N3  THY T   4       6.226  -1.478  -5.101  1.00  0.00      TS   N  
ATOM    809  C4  THY T   4       6.558  -0.366  -5.893  1.00  0.00      TS   C  
ATOM    810  O4  THY T   4       5.737   0.576  -5.998  1.00  0.00      TS   O  
ATOM    811  C5  THY T   4       7.854  -0.411  -6.536  1.00  0.00      TS   C  
ATOM    812  C5M THY T   4       8.160   0.646  -7.579  1.00  0.00      TS   C  
ATOM    813  C6  THY T   4       8.572  -1.508  -6.294  1.00  0.00      TS   C  
ATOM    814  H3  THY T   4       5.272  -1.360  -4.791  1.00  0.00      TS   H  
ATOM    815  H6  THY T   4       9.609  -1.648  -6.599  1.00  0.00      TS   H  
ATOM    816  H1' THY T   4       8.867  -4.210  -4.131  1.00  0.00      TS   H  
ATOM    817  H2' THY T   4       9.144  -5.709  -5.872  1.00  0.00      TS   H  
ATOM    818  H3' THY T   4      10.174  -3.500  -7.689  1.00  0.00      TS   H  
ATOM    819  H4' THY T   4      11.855  -4.701  -5.506  1.00  0.00      TS   H  
ATOM    820  H5' THY T   4      12.917  -2.335  -5.563  1.00  0.00      TS   H  
ATOM    821  H51 THY T   4       7.233   1.091  -7.999  1.00  0.00      TS   H  
ATOM    822  H52 THY T   4       8.765   0.236  -8.416  1.00  0.00      TS   H  
ATOM    823  H53 THY T   4       8.712   1.575  -7.320  1.00  0.00      TS   H  
ATOM    824 H2'' THY T   4       8.113  -4.544  -6.892  1.00  0.00      TS   H  
ATOM    825 H5'' THY T   4      13.068  -3.287  -7.110  1.00  0.00      TS   H  
ATOM    826  P   GUA T   5      10.522  -5.676  -9.325  1.00  0.00      TS   P  
ATOM    827  O1P GUA T   5      11.357  -6.822  -9.724  1.00  0.00      TS   O  
ATOM    828  O2P GUA T   5      10.670  -4.368  -9.966  1.00  0.00      TS   O  
ATOM    829  C5' GUA T   5       8.304  -7.237  -8.746  1.00  0.00      TS   C  
ATOM    830  O5' GUA T   5       8.979  -6.072  -9.344  1.00  0.00      TS   O  
ATOM    831  C4' GUA T   5       6.824  -7.074  -8.892  1.00  0.00      TS   C  
ATOM    832  O4' GUA T   5       6.323  -5.956  -8.096  1.00  0.00      TS   O  
ATOM    833  C3' GUA T   5       6.311  -6.706 -10.315  1.00  0.00      TS   C  
ATOM    834  O3' GUA T   5       6.193  -7.906 -11.166  1.00  0.00      TS   O  
ATOM    835  C2' GUA T   5       4.911  -6.136 -10.031  1.00  0.00      TS   C  
ATOM    836  C1' GUA T   5       5.097  -5.516  -8.631  1.00  0.00      TS   C  
ATOM    837  N1  GUA T   5       2.136  -1.364  -8.136  1.00  0.00      TS   N  
ATOM    838  C2  GUA T   5       1.794  -2.709  -7.928  1.00  0.00      TS   C  
ATOM    839  N2  GUA T   5       0.520  -3.017  -7.718  1.00  0.00      TS   N  
ATOM    840  N3  GUA T   5       2.723  -3.674  -7.991  1.00  0.00      TS   N  
ATOM    841  C4  GUA T   5       3.986  -3.237  -8.262  1.00  0.00      TS   C  
ATOM    842  C5  GUA T   5       4.404  -1.963  -8.350  1.00  0.00      TS   C  
ATOM    843  C6  GUA T   5       3.415  -0.910  -8.365  1.00  0.00      TS   C  
ATOM    844  O6  GUA T   5       3.671   0.291  -8.536  1.00  0.00      TS   O  
ATOM    845  N7  GUA T   5       5.770  -1.932  -8.596  1.00  0.00      TS   N  
ATOM    846  C8  GUA T   5       6.078  -3.144  -8.739  1.00  0.00      TS   C  
ATOM    847  N9  GUA T   5       5.042  -4.028  -8.588  1.00  0.00      TS   N  
ATOM    848  H1  GUA T   5       1.509  -0.578  -8.041  1.00  0.00      TS   H  
ATOM    849  H8  GUA T   5       7.075  -3.561  -8.883  1.00  0.00      TS   H  
ATOM    850  H1' GUA T   5       4.286  -5.936  -8.000  1.00  0.00      TS   H  
ATOM    851  H2' GUA T   5       4.195  -6.972  -9.876  1.00  0.00      TS   H  
ATOM    852  H21 GUA T   5      -0.065  -2.234  -7.509  1.00  0.00      TS   H  
ATOM    853  H3' GUA T   5       6.990  -5.918 -10.705  1.00  0.00      TS   H  
ATOM    854  H22 GUA T   5       0.326  -3.901  -7.292  1.00  0.00      TS   H  
ATOM    855  H4' GUA T   5       6.296  -7.995  -8.564  1.00  0.00      TS   H  
ATOM    856  H5' GUA T   5       8.518  -7.363  -7.663  1.00  0.00      TS   H  
ATOM    857 H2'' GUA T   5       4.625  -5.447 -10.855  1.00  0.00      TS   H  
ATOM    858 H5'' GUA T   5       8.688  -8.145  -9.260  1.00  0.00      TS   H  
ATOM    859  P   THY T   6       5.781  -7.798 -12.716  1.00  0.00      TS   P  
ATOM    860  O1P THY T   6       5.945  -9.108 -13.343  1.00  0.00      TS   O  
ATOM    861  O2P THY T   6       6.429  -6.622 -13.352  1.00  0.00      TS   O  
ATOM    862  C5' THY T   6       3.278  -8.527 -12.223  1.00  0.00      TS   C  
ATOM    863  O5' THY T   6       4.182  -7.514 -12.630  1.00  0.00      TS   O  
ATOM    864  C4' THY T   6       1.865  -8.075 -12.462  1.00  0.00      TS   C  
ATOM    865  O4' THY T   6       1.511  -6.792 -11.848  1.00  0.00      TS   O  
ATOM    866  C3' THY T   6       1.398  -7.876 -13.943  1.00  0.00      TS   C  
ATOM    867  O3' THY T   6       0.028  -8.147 -14.146  1.00  0.00      TS   O  
ATOM    868  C2' THY T   6       1.647  -6.364 -14.104  1.00  0.00      TS   C  
ATOM    869  C1' THY T   6       1.234  -5.804 -12.819  1.00  0.00      TS   C  
ATOM    870  N1  THY T   6       2.054  -4.570 -12.495  1.00  0.00      TS   N  
ATOM    871  C2  THY T   6       1.390  -3.567 -11.826  1.00  0.00      TS   C  
ATOM    872  O2  THY T   6       0.185  -3.572 -11.597  1.00  0.00      TS   O  
ATOM    873  N3  THY T   6       2.143  -2.625 -11.332  1.00  0.00      TS   N  
ATOM    874  C4  THY T   6       3.423  -2.314 -11.707  1.00  0.00      TS   C  
ATOM    875  O4  THY T   6       3.989  -1.271 -11.386  1.00  0.00      TS   O  
ATOM    876  C5  THY T   6       4.091  -3.323 -12.437  1.00  0.00      TS   C  
ATOM    877  C5M THY T   6       5.614  -3.205 -12.695  1.00  0.00      TS   C  
ATOM    878  C6  THY T   6       3.370  -4.457 -12.736  1.00  0.00      TS   C  
ATOM    879  H3  THY T   6       1.548  -1.870 -11.021  1.00  0.00      TS   H  
ATOM    880  H6  THY T   6       3.782  -5.363 -13.180  1.00  0.00      TS   H  
ATOM    881  H1' THY T   6       0.166  -5.544 -12.980  1.00  0.00      TS   H  
ATOM    882  H2' THY T   6       1.022  -6.027 -14.958  1.00  0.00      TS   H  
ATOM    883  H3' THY T   6       2.061  -8.545 -14.533  1.00  0.00      TS   H  
ATOM    884  H4' THY T   6       1.245  -8.923 -12.100  1.00  0.00      TS   H  
ATOM    885  H5' THY T   6       3.425  -8.781 -11.152  1.00  0.00      TS   H  
ATOM    886  H51 THY T   6       5.842  -2.119 -12.654  1.00  0.00      TS   H  
ATOM    887  H52 THY T   6       5.938  -3.603 -13.680  1.00  0.00      TS   H  
ATOM    888  H53 THY T   6       6.179  -3.700 -11.877  1.00  0.00      TS   H  
ATOM    889 H2'' THY T   6       2.712  -6.248 -14.398  1.00  0.00      TS   H  
ATOM    890 H5'' THY T   6       3.395  -9.446 -12.837  1.00  0.00      TS   H  
ATOM    891  P   ADE T   7      -0.519  -8.228 -15.649  1.00  0.00      TS   P  
ATOM    892  O1P ADE T   7      -1.283  -9.508 -15.812  1.00  0.00      TS   O  
ATOM    893  O2P ADE T   7       0.475  -7.850 -16.666  1.00  0.00      TS   O  
ATOM    894  C5' ADE T   7      -2.957  -7.392 -15.327  1.00  0.00      TS   C  
ATOM    895  O5' ADE T   7      -1.565  -7.080 -15.616  1.00  0.00      TS   O  
ATOM    896  C4' ADE T   7      -3.861  -6.152 -15.599  1.00  0.00      TS   C  
ATOM    897  O4' ADE T   7      -3.581  -5.146 -14.592  1.00  0.00      TS   O  
ATOM    898  C3' ADE T   7      -3.509  -5.406 -16.915  1.00  0.00      TS   C  
ATOM    899  O3' ADE T   7      -4.118  -6.047 -18.010  1.00  0.00      TS   O  
ATOM    900  C2' ADE T   7      -4.022  -4.048 -16.699  1.00  0.00      TS   C  
ATOM    901  C1' ADE T   7      -3.574  -3.885 -15.213  1.00  0.00      TS   C  
ATOM    902  N1  ADE T   7      -0.704   0.428 -14.574  1.00  0.00      TS   N  
ATOM    903  C2  ADE T   7      -2.033   0.185 -14.719  1.00  0.00      TS   C  
ATOM    904  N3  ADE T   7      -2.663  -0.956 -14.924  1.00  0.00      TS   N  
ATOM    905  C4  ADE T   7      -1.759  -1.992 -14.969  1.00  0.00      TS   C  
ATOM    906  C5  ADE T   7      -0.355  -1.944 -14.795  1.00  0.00      TS   C  
ATOM    907  C6  ADE T   7       0.161  -0.614 -14.608  1.00  0.00      TS   C  
ATOM    908  N6  ADE T   7       1.452  -0.256 -14.287  1.00  0.00      TS   N  
ATOM    909  N7  ADE T   7       0.119  -3.240 -14.564  1.00  0.00      TS   N  
ATOM    910  C8  ADE T   7      -0.939  -4.012 -14.695  1.00  0.00      TS   C  
ATOM    911  N9  ADE T   7      -2.136  -3.357 -15.048  1.00  0.00      TS   N  
ATOM    912  H2  ADE T   7      -2.704   1.018 -14.509  1.00  0.00      TS   H  
ATOM    913  H8  ADE T   7      -0.943  -5.098 -14.607  1.00  0.00      TS   H  
ATOM    914  H1' ADE T   7      -4.276  -3.253 -14.628  1.00  0.00      TS   H  
ATOM    915  H2' ADE T   7      -5.133  -4.043 -16.687  1.00  0.00      TS   H  
ATOM    916  H3' ADE T   7      -2.407  -5.453 -17.041  1.00  0.00      TS   H  
ATOM    917  H4' ADE T   7      -4.947  -6.382 -15.651  1.00  0.00      TS   H  
ATOM    918  H5' ADE T   7      -3.044  -7.721 -14.269  1.00  0.00      TS   H  
ATOM    919  H61 ADE T   7       1.368   0.489 -13.625  1.00  0.00      TS   H  
ATOM    920  H62 ADE T   7       2.161  -0.906 -14.013  1.00  0.00      TS   H  
ATOM    921 H2'' ADE T   7      -3.516  -3.252 -17.286  1.00  0.00      TS   H  
ATOM    922 H5'' ADE T   7      -3.378  -8.203 -15.958  1.00  0.00      TS   H  
ATOM    923  P   ADE T   8      -3.831  -5.806 -19.521  1.00  0.00      TS   P  
ATOM    924  O1P ADE T   8      -4.777  -6.676 -20.250  1.00  0.00      TS   O  
ATOM    925  O2P ADE T   8      -2.427  -6.212 -19.788  1.00  0.00      TS   O  
ATOM    926  C5' ADE T   8      -5.477  -3.840 -19.905  1.00  0.00      TS   C  
ATOM    927  O5' ADE T   8      -4.141  -4.312 -19.740  1.00  0.00      TS   O  
ATOM    928  C4' ADE T   8      -5.418  -2.312 -20.240  1.00  0.00      TS   C  
ATOM    929  O4' ADE T   8      -4.658  -1.533 -19.300  1.00  0.00      TS   O  
ATOM    930  C3' ADE T   8      -4.804  -2.074 -21.577  1.00  0.00      TS   C  
ATOM    931  O3' ADE T   8      -5.482  -1.227 -22.491  1.00  0.00      TS   O  
ATOM    932  C2' ADE T   8      -3.369  -1.594 -21.286  1.00  0.00      TS   C  
ATOM    933  C1' ADE T   8      -3.613  -0.760 -19.984  1.00  0.00      TS   C  
ATOM    934  N1  ADE T   8       0.436   2.185 -18.808  1.00  0.00      TS   N  
ATOM    935  C2  ADE T   8      -0.676   2.376 -19.637  1.00  0.00      TS   C  
ATOM    936  N3  ADE T   8      -1.779   1.631 -19.775  1.00  0.00      TS   N  
ATOM    937  C4  ADE T   8      -1.576   0.485 -19.103  1.00  0.00      TS   C  
ATOM    938  C5  ADE T   8      -0.544   0.166 -18.216  1.00  0.00      TS   C  
ATOM    939  C6  ADE T   8       0.460   1.087 -18.027  1.00  0.00      TS   C  
ATOM    940  N6  ADE T   8       1.465   0.994 -17.087  1.00  0.00      TS   N  
ATOM    941  N7  ADE T   8      -0.658  -1.121 -17.797  1.00  0.00      TS   N  
ATOM    942  C8  ADE T   8      -1.783  -1.531 -18.378  1.00  0.00      TS   C  
ATOM    943  N9  ADE T   8      -2.425  -0.624 -19.164  1.00  0.00      TS   N  
ATOM    944  H2  ADE T   8      -0.755   3.312 -20.190  1.00  0.00      TS   H  
ATOM    945  H8  ADE T   8      -2.196  -2.538 -18.328  1.00  0.00      TS   H  
ATOM    946  H1' ADE T   8      -4.089   0.208 -20.250  1.00  0.00      TS   H  
ATOM    947  H2' ADE T   8      -2.902  -1.062 -22.144  1.00  0.00      TS   H  
ATOM    948  H3' ADE T   8      -4.564  -3.084 -21.975  1.00  0.00      TS   H  
ATOM    949  H4' ADE T   8      -6.466  -1.955 -20.147  1.00  0.00      TS   H  
ATOM    950  H5' ADE T   8      -6.108  -4.069 -19.020  1.00  0.00      TS   H  
ATOM    951  H61 ADE T   8       2.199   1.651 -17.254  1.00  0.00      TS   H  
ATOM    952  H62 ADE T   8       1.832   0.185 -16.627  1.00  0.00      TS   H  
ATOM    953 H2'' ADE T   8      -2.753  -2.509 -21.151  1.00  0.00      TS   H  
ATOM    954 H5'' ADE T   8      -6.129  -4.276 -20.691  1.00  0.00      TS   H  
ATOM    955  P   GUA T   9      -5.440  -1.306 -24.053  1.00  0.00      TS   P  
ATOM    956  O1P GUA T   9      -6.746  -0.960 -24.669  1.00  0.00      TS   O  
ATOM    957  O2P GUA T   9      -5.013  -2.705 -24.479  1.00  0.00      TS   O  
ATOM    958  C5' GUA T   9      -4.658   1.151 -24.132  1.00  0.00      TS   C  
ATOM    959  O5' GUA T   9      -4.413  -0.202 -24.452  1.00  0.00      TS   O  
ATOM    960  C4' GUA T   9      -3.383   2.061 -24.357  1.00  0.00      TS   C  
ATOM    961  O4' GUA T   9      -2.411   1.802 -23.209  1.00  0.00      TS   O  
ATOM    962  C3' GUA T   9      -2.602   1.576 -25.606  1.00  0.00      TS   C  
ATOM    963  O3' GUA T   9      -2.012   2.682 -26.355  1.00  0.00      TS   O  
ATOM    964  C2' GUA T   9      -1.458   0.678 -25.086  1.00  0.00      TS   C  
ATOM    965  C1' GUA T   9      -1.156   1.550 -23.839  1.00  0.00      TS   C  
ATOM    966  N1  GUA T   9       2.924   2.670 -21.227  1.00  0.00      TS   N  
ATOM    967  C2  GUA T   9       2.085   3.498 -21.914  1.00  0.00      TS   C  
ATOM    968  N2  GUA T   9       2.422   4.804 -21.938  1.00  0.00      TS   N  
ATOM    969  N3  GUA T   9       0.940   3.112 -22.528  1.00  0.00      TS   N  
ATOM    970  C4  GUA T   9       0.730   1.799 -22.356  1.00  0.00      TS   C  
ATOM    971  C5  GUA T   9       1.527   0.923 -21.613  1.00  0.00      TS   C  
ATOM    972  C6  GUA T   9       2.695   1.363 -21.051  1.00  0.00      TS   C  
ATOM    973  O6  GUA T   9       3.460   0.645 -20.423  1.00  0.00      TS   O  
ATOM    974  N7  GUA T   9       1.060  -0.345 -21.676  1.00  0.00      TS   N  
ATOM    975  C8  GUA T   9      -0.010  -0.233 -22.474  1.00  0.00      TS   C  
ATOM    976  N9  GUA T   9      -0.191   1.076 -22.935  1.00  0.00      TS   N  
ATOM    977  H1  GUA T   9       3.827   3.010 -20.927  1.00  0.00      TS   H  
ATOM    978  H8  GUA T   9      -0.692  -1.050 -22.714  1.00  0.00      TS   H  
ATOM    979  H1' GUA T   9      -0.863   2.550 -24.226  1.00  0.00      TS   H  
ATOM    980  H2' GUA T   9      -0.695   0.508 -25.876  1.00  0.00      TS   H  
ATOM    981  H21 GUA T   9       3.090   5.158 -21.284  1.00  0.00      TS   H  
ATOM    982  H3' GUA T   9      -3.374   0.990 -26.149  1.00  0.00      TS   H  
ATOM    983  H22 GUA T   9       1.623   5.304 -22.275  1.00  0.00      TS   H  
ATOM    984  H4' GUA T   9      -3.699   3.127 -24.367  1.00  0.00      TS   H  
ATOM    985  H5' GUA T   9      -4.912   1.249 -23.055  1.00  0.00      TS   H  
ATOM    986 H2'' GUA T   9      -1.749  -0.338 -24.743  1.00  0.00      TS   H  
ATOM    987 H5'' GUA T   9      -5.508   1.558 -24.721  1.00  0.00      TS   H  
ATOM    988  P   CYT T  10      -2.511   2.934 -27.876  1.00  0.00      TS   P  
ATOM    989  O1P CYT T  10      -3.802   3.647 -27.747  1.00  0.00      TS   O  
ATOM    990  O2P CYT T  10      -2.471   1.739 -28.689  1.00  0.00      TS   O  
ATOM    991  C5' CYT T  10      -1.480   5.280 -27.842  1.00  0.00      TS   C  
ATOM    992  O5' CYT T  10      -1.369   3.926 -28.312  1.00  0.00      TS   O  
ATOM    993  C4' CYT T  10      -0.168   6.063 -28.006  1.00  0.00      TS   C  
ATOM    994  O4' CYT T  10       0.796   5.897 -26.878  1.00  0.00      TS   O  
ATOM    995  C3' CYT T  10       0.579   5.867 -29.264  1.00  0.00      TS   C  
ATOM    996  O3' CYT T  10       1.160   7.063 -29.873  1.00  0.00      TS   O  
ATOM    997  C2' CYT T  10       1.712   4.890 -28.876  1.00  0.00      TS   C  
ATOM    998  C1' CYT T  10       2.037   5.321 -27.421  1.00  0.00      TS   C  
ATOM    999  N1  CYT T  10       2.441   4.142 -26.548  1.00  0.00      TS   N  
ATOM   1000  C2  CYT T  10       3.647   4.242 -25.798  1.00  0.00      TS   C  
ATOM   1001  O2  CYT T  10       4.414   5.232 -25.906  1.00  0.00      TS   O  
ATOM   1002  N3  CYT T  10       4.045   3.087 -25.171  1.00  0.00      TS   N  
ATOM   1003  C4  CYT T  10       3.261   2.053 -25.001  1.00  0.00      TS   C  
ATOM   1004  N4  CYT T  10       3.649   1.049 -24.290  1.00  0.00      TS   N  
ATOM   1005  C5  CYT T  10       1.990   2.004 -25.778  1.00  0.00      TS   C  
ATOM   1006  C6  CYT T  10       1.539   3.094 -26.401  1.00  0.00      TS   C  
ATOM   1007  H5  CYT T  10       1.488   1.045 -25.646  1.00  0.00      TS   H  
ATOM   1008  H6  CYT T  10       0.727   3.072 -27.128  1.00  0.00      TS   H  
ATOM   1009  H1' CYT T  10       2.801   6.117 -27.548  1.00  0.00      TS   H  
ATOM   1010  H2' CYT T  10       2.579   4.989 -29.564  1.00  0.00      TS   H  
ATOM   1011  H3' CYT T  10      -0.114   5.358 -29.967  1.00  0.00      TS   H  
ATOM   1012  H4' CYT T  10      -0.320   7.161 -28.061  1.00  0.00      TS   H  
ATOM   1013  H41 CYT T  10       4.487   1.100 -23.747  1.00  0.00      TS   H  
ATOM   1014  H5' CYT T  10      -1.795   5.348 -26.779  1.00  0.00      TS   H  
ATOM   1015  H42 CYT T  10       3.167   0.218 -24.015  1.00  0.00      TS   H  
ATOM   1016 H2'' CYT T  10       1.192   3.909 -28.922  1.00  0.00      TS   H  
ATOM   1017 H5'' CYT T  10      -2.235   5.830 -28.444  1.00  0.00      TS   H  
ATOM   1018  P   THY T  11       1.537   7.224 -31.336  1.00  0.00      TS   P  
ATOM   1019  O1P THY T  11       1.376   8.666 -31.711  1.00  0.00      TS   O  
ATOM   1020  O2P THY T  11       0.787   6.249 -32.197  1.00  0.00      TS   O  
ATOM   1021  C5' THY T  11       4.013   7.746 -30.481  1.00  0.00      TS   C  
ATOM   1022  O5' THY T  11       3.063   6.927 -31.255  1.00  0.00      TS   O  
ATOM   1023  C4' THY T  11       5.401   7.024 -30.589  1.00  0.00      TS   C  
ATOM   1024  O4' THY T  11       5.445   5.987 -29.623  1.00  0.00      TS   O  
ATOM   1025  C3' THY T  11       5.583   6.318 -31.926  1.00  0.00      TS   C  
ATOM   1026  O3' THY T  11       6.904   6.472 -32.514  1.00  0.00      TS   O  
ATOM   1027  C2' THY T  11       5.403   4.830 -31.554  1.00  0.00      TS   C  
ATOM   1028  C1' THY T  11       6.119   4.901 -30.216  1.00  0.00      TS   C  
ATOM   1029  N1  THY T  11       5.999   3.825 -29.289  1.00  0.00      TS   N  
ATOM   1030  C2  THY T  11       7.114   3.560 -28.518  1.00  0.00      TS   C  
ATOM   1031  O2  THY T  11       8.126   4.237 -28.607  1.00  0.00      TS   O  
ATOM   1032  N3  THY T  11       6.965   2.463 -27.650  1.00  0.00      TS   N  
ATOM   1033  C4  THY T  11       5.865   1.621 -27.675  1.00  0.00      TS   C  
ATOM   1034  O4  THY T  11       5.944   0.586 -26.972  1.00  0.00      TS   O  
ATOM   1035  C5  THY T  11       4.733   2.005 -28.417  1.00  0.00      TS   C  
ATOM   1036  C5M THY T  11       3.567   1.053 -28.521  1.00  0.00      TS   C  
ATOM   1037  C6  THY T  11       4.902   3.007 -29.273  1.00  0.00      TS   C  
ATOM   1038  H3  THY T  11       7.832   2.031 -27.363  1.00  0.00      TS   H  
ATOM   1039  H6  THY T  11       4.124   3.409 -29.922  1.00  0.00      TS   H  
ATOM   1040  H1' THY T  11       7.161   5.207 -30.452  1.00  0.00      TS   H  
ATOM   1041  H2' THY T  11       5.763   4.119 -32.329  1.00  0.00      TS   H  
ATOM   1042  H3' THY T  11       4.807   6.593 -32.672  1.00  0.00      TS   H  
ATOM   1043  H4' THY T  11       6.153   7.816 -30.387  1.00  0.00      TS   H  
ATOM   1044  H5' THY T  11       3.783   7.807 -29.396  1.00  0.00      TS   H  
ATOM   1045  H51 THY T  11       2.617   1.592 -28.731  1.00  0.00      TS   H  
ATOM   1046  H52 THY T  11       3.349   0.330 -27.705  1.00  0.00      TS   H  
ATOM   1047  H53 THY T  11       3.727   0.347 -29.363  1.00  0.00      TS   H  
ATOM   1048 H2'' THY T  11       4.301   4.752 -31.435  1.00  0.00      TS   H  
ATOM   1049 H5'' THY T  11       4.090   8.791 -30.852  1.00  0.00      TS   H  
ATOM   1050  P   ADE T  12       7.031   7.605 -33.627  1.00  0.00      TS   P  
ATOM   1051  O1P ADE T  12       6.290   8.800 -33.200  1.00  0.00      TS   O  
ATOM   1052  O2P ADE T  12       6.600   6.948 -34.864  1.00  0.00      TS   O  
ATOM   1053  C5' ADE T  12       9.293   8.202 -32.448  1.00  0.00      TS   C  
ATOM   1054  O5' ADE T  12       8.531   7.998 -33.631  1.00  0.00      TS   O  
ATOM   1055  C4' ADE T  12      10.646   7.438 -32.416  1.00  0.00      TS   C  
ATOM   1056  O4' ADE T  12      10.448   6.187 -31.711  1.00  0.00      TS   O  
ATOM   1057  C3' ADE T  12      11.348   7.025 -33.759  1.00  0.00      TS   C  
ATOM   1058  O3' ADE T  12      12.764   7.204 -33.759  1.00  0.00      TS   O  
ATOM   1059  C2' ADE T  12      10.906   5.547 -33.882  1.00  0.00      TS   C  
ATOM   1060  C1' ADE T  12      10.821   5.028 -32.480  1.00  0.00      TS   C  
ATOM   1061  N1  ADE T  12       9.458   0.935 -29.793  1.00  0.00      TS   N  
ATOM   1062  C2  ADE T  12      10.506   1.774 -29.716  1.00  0.00      TS   C  
ATOM   1063  N3  ADE T  12      10.711   2.901 -30.262  1.00  0.00      TS   N  
ATOM   1064  C4  ADE T  12       9.734   3.104 -31.206  1.00  0.00      TS   C  
ATOM   1065  C5  ADE T  12       8.651   2.295 -31.522  1.00  0.00      TS   C  
ATOM   1066  C6  ADE T  12       8.450   1.166 -30.620  1.00  0.00      TS   C  
ATOM   1067  N6  ADE T  12       7.372   0.400 -30.572  1.00  0.00      TS   N  
ATOM   1068  N7  ADE T  12       7.949   2.751 -32.592  1.00  0.00      TS   N  
ATOM   1069  C8  ADE T  12       8.666   3.774 -32.940  1.00  0.00      TS   C  
ATOM   1070  N9  ADE T  12       9.751   4.045 -32.204  1.00  0.00      TS   N  
ATOM   1071  H2  ADE T  12      11.150   1.422 -28.910  1.00  0.00      TS   H  
ATOM   1072  H8  ADE T  12       8.423   4.377 -33.815  1.00  0.00      TS   H  
ATOM   1073  H1' ADE T  12      11.801   4.681 -32.087  1.00  0.00      TS   H  
ATOM   1074  H2' ADE T  12      11.463   4.872 -34.568  1.00  0.00      TS   H  
ATOM   1075  H3' ADE T  12      10.794   7.550 -34.566  1.00  0.00      TS   H  
ATOM   1076  H4' ADE T  12      11.314   8.042 -31.764  1.00  0.00      TS   H  
ATOM   1077  H5' ADE T  12       8.741   7.874 -31.543  1.00  0.00      TS   H  
ATOM   1078  H61 ADE T  12       7.388  -0.273 -29.834  1.00  0.00      TS   H  
ATOM   1079  H62 ADE T  12       6.882   0.209 -31.424  1.00  0.00      TS   H  
ATOM   1080 H2'' ADE T  12       9.884   5.598 -34.313  1.00  0.00      TS   H  
ATOM   1081 H5'' ADE T  12       9.601   9.266 -32.363  1.00  0.00      TS   H  
ATOM   1082  P   THY T  13      13.549   6.936 -35.128  1.00  0.00      TS   P  
ATOM   1083  O1P THY T  13      14.408   8.133 -35.384  1.00  0.00      TS   O  
ATOM   1084  O2P THY T  13      12.626   6.616 -36.219  1.00  0.00      TS   O  
ATOM   1085  C5' THY T  13      15.413   5.510 -33.847  1.00  0.00      TS   C  
ATOM   1086  O5' THY T  13      14.414   5.606 -34.833  1.00  0.00      TS   O  
ATOM   1087  C4' THY T  13      15.394   4.149 -33.057  1.00  0.00      TS   C  
ATOM   1088  O4' THY T  13      14.146   3.731 -32.600  1.00  0.00      TS   O  
ATOM   1089  C3' THY T  13      15.851   2.985 -33.971  1.00  0.00      TS   C  
ATOM   1090  O3' THY T  13      17.259   3.113 -34.304  1.00  0.00      TS   O  
ATOM   1091  C2' THY T  13      15.534   1.875 -32.984  1.00  0.00      TS   C  
ATOM   1092  C1' THY T  13      14.233   2.361 -32.316  1.00  0.00      TS   C  
ATOM   1093  N1  THY T  13      12.983   1.758 -32.774  1.00  0.00      TS   N  
ATOM   1094  C2  THY T  13      12.568   0.633 -32.083  1.00  0.00      TS   C  
ATOM   1095  O2  THY T  13      13.223   0.119 -31.197  1.00  0.00      TS   O  
ATOM   1096  N3  THY T  13      11.357   0.156 -32.529  1.00  0.00      TS   N  
ATOM   1097  C4  THY T  13      10.733   0.456 -33.691  1.00  0.00      TS   C  
ATOM   1098  O4  THY T  13       9.829  -0.272 -34.166  1.00  0.00      TS   O  
ATOM   1099  C5  THY T  13      11.241   1.674 -34.358  1.00  0.00      TS   C  
ATOM   1100  C5M THY T  13      10.601   2.146 -35.688  1.00  0.00      TS   C  
ATOM   1101  C6  THY T  13      12.434   2.163 -33.922  1.00  0.00      TS   C  
ATOM   1102  H3  THY T  13      11.057  -0.733 -32.155  1.00  0.00      TS   H  
ATOM   1103  H6  THY T  13      12.853   3.061 -34.376  1.00  0.00      TS   H  
ATOM   1104  H1' THY T  13      14.284   2.280 -31.209  1.00  0.00      TS   H  
ATOM   1105  H2' THY T  13      16.333   1.743 -32.223  1.00  0.00      TS   H  
ATOM   1106  H3' THY T  13      15.163   2.914 -34.841  1.00  0.00      TS   H  
ATOM   1107  H4' THY T  13      15.983   4.289 -32.126  1.00  0.00      TS   H  
ATOM   1108  H5' THY T  13      15.363   6.269 -33.037  1.00  0.00      TS   H  
ATOM   1109  H51 THY T  13       9.522   2.330 -35.499  1.00  0.00      TS   H  
ATOM   1110  H52 THY T  13      10.609   1.351 -36.465  1.00  0.00      TS   H  
ATOM   1111  H53 THY T  13      11.154   3.023 -36.088  1.00  0.00      TS   H  
ATOM   1112 H2'' THY T  13      15.411   0.906 -33.513  1.00  0.00      TS   H  
ATOM   1113 H5'' THY T  13      16.401   5.498 -34.357  1.00  0.00      TS   H  
ATOM   1114  P   ADE T  14      17.831   2.358 -35.577  1.00  0.00      TS   P  
ATOM   1115  O1P ADE T  14      19.294   2.794 -35.626  1.00  0.00      TS   O  
ATOM   1116  O2P ADE T  14      16.980   2.572 -36.780  1.00  0.00      TS   O  
ATOM   1117  C5' ADE T  14      18.805   0.090 -34.581  1.00  0.00      TS   C  
ATOM   1118  O5' ADE T  14      17.725   0.839 -35.249  1.00  0.00      TS   O  
ATOM   1119  C4' ADE T  14      18.477  -1.425 -34.417  1.00  0.00      TS   C  
ATOM   1120  O4' ADE T  14      17.035  -1.621 -34.096  1.00  0.00      TS   O  
ATOM   1121  C3' ADE T  14      18.791  -2.318 -35.602  1.00  0.00      TS   C  
ATOM   1122  O3' ADE T  14      19.400  -3.507 -35.243  1.00  0.00      TS   O  
ATOM   1123  C2' ADE T  14      17.473  -2.370 -36.235  1.00  0.00      TS   C  
ATOM   1124  C1' ADE T  14      16.413  -2.456 -35.097  1.00  0.00      TS   C  
ATOM   1125  N1  ADE T  14      11.586  -4.083 -35.594  1.00  0.00      TS   N  
ATOM   1126  C2  ADE T  14      12.763  -4.731 -35.312  1.00  0.00      TS   C  
ATOM   1127  N3  ADE T  14      13.959  -4.113 -35.028  1.00  0.00      TS   N  
ATOM   1128  C4  ADE T  14      13.977  -2.880 -35.389  1.00  0.00      TS   C  
ATOM   1129  C5  ADE T  14      12.846  -2.102 -35.684  1.00  0.00      TS   C  
ATOM   1130  C6  ADE T  14      11.576  -2.718 -35.830  1.00  0.00      TS   C  
ATOM   1131  N6  ADE T  14      10.461  -2.067 -35.992  1.00  0.00      TS   N  
ATOM   1132  N7  ADE T  14      13.209  -0.800 -35.815  1.00  0.00      TS   N  
ATOM   1133  C8  ADE T  14      14.507  -0.822 -35.610  1.00  0.00      TS   C  
ATOM   1134  N9  ADE T  14      15.049  -2.042 -35.311  1.00  0.00      TS   N  
ATOM   1135  H2  ADE T  14      12.719  -5.819 -35.269  1.00  0.00      TS   H  
ATOM   1136  H8  ADE T  14      15.168   0.022 -35.806  1.00  0.00      TS   H  
ATOM   1137  H1' ADE T  14      16.428  -3.449 -34.600  1.00  0.00      TS   H  
ATOM   1138  H2' ADE T  14      17.289  -3.198 -36.952  1.00  0.00      TS   H  
ATOM   1139  H3' ADE T  14      19.399  -1.702 -36.299  1.00  0.00      TS   H  
ATOM   1140  H4' ADE T  14      19.087  -1.799 -33.567  1.00  0.00      TS   H  
ATOM   1141  H5' ADE T  14      18.890   0.563 -33.580  1.00  0.00      TS   H  
ATOM   1142  H61 ADE T  14      10.226  -1.172 -35.614  1.00  0.00      TS   H  
ATOM   1143  H62 ADE T  14       9.782  -2.563 -36.534  1.00  0.00      TS   H  
ATOM   1144 H2'' ADE T  14      17.291  -1.382 -36.710  1.00  0.00      TS   H  
ATOM   1145 H5'' ADE T  14      19.747   0.118 -35.169  1.00  0.00      TS   H  
ATOM   1146  P   THY T  15      20.098  -4.520 -36.236  1.00  0.00      TS   P  
ATOM   1147  O1P THY T  15      21.369  -5.020 -35.670  1.00  0.00      TS   O  
ATOM   1148  O2P THY T  15      20.245  -3.858 -37.526  1.00  0.00      TS   O  
ATOM   1149  C5' THY T  15      18.673  -6.503 -35.148  1.00  0.00      TS   C  
ATOM   1150  O5' THY T  15      19.164  -5.728 -36.254  1.00  0.00      TS   O  
ATOM   1151  C4' THY T  15      17.536  -7.462 -35.395  1.00  0.00      TS   C  
ATOM   1152  O4' THY T  15      16.410  -6.690 -35.863  1.00  0.00      TS   O  
ATOM   1153  C3' THY T  15      17.909  -8.293 -36.568  1.00  0.00      TS   C  
ATOM   1154  O3' THY T  15      17.406  -9.594 -36.518  1.00  0.00      TS   O  
ATOM   1155  C2' THY T  15      17.224  -7.521 -37.762  1.00  0.00      TS   C  
ATOM   1156  C1' THY T  15      15.967  -7.254 -37.051  1.00  0.00      TS   C  
ATOM   1157  N1  THY T  15      15.087  -6.349 -37.711  1.00  0.00      TS   N  
ATOM   1158  C2  THY T  15      13.797  -6.716 -37.912  1.00  0.00      TS   C  
ATOM   1159  O2  THY T  15      13.399  -7.850 -37.642  1.00  0.00      TS   O  
ATOM   1160  N3  THY T  15      13.022  -5.755 -38.486  1.00  0.00      TS   N  
ATOM   1161  C4  THY T  15      13.430  -4.450 -38.805  1.00  0.00      TS   C  
ATOM   1162  O4  THY T  15      12.702  -3.746 -39.493  1.00  0.00      TS   O  
ATOM   1163  C5  THY T  15      14.838  -4.136 -38.647  1.00  0.00      TS   C  
ATOM   1164  C5M THY T  15      15.290  -2.795 -39.127  1.00  0.00      TS   C  
ATOM   1165  C6  THY T  15      15.538  -5.120 -38.117  1.00  0.00      TS   C  
ATOM   1166  H3  THY T  15      12.037  -5.933 -38.613  1.00  0.00      TS   H  
ATOM   1167  H6  THY T  15      16.533  -4.799 -37.811  1.00  0.00      TS   H  
ATOM   1168  H1' THY T  15      15.470  -8.193 -36.726  1.00  0.00      TS   H  
ATOM   1169  H2' THY T  15      17.107  -8.142 -38.676  1.00  0.00      TS   H  
ATOM   1170  H3' THY T  15      19.004  -8.411 -36.719  1.00  0.00      TS   H  
ATOM   1171  H4' THY T  15      17.349  -8.113 -34.515  1.00  0.00      TS   H  
ATOM   1172  H5' THY T  15      18.423  -5.881 -34.263  1.00  0.00      TS   H  
ATOM   1173  H51 THY T  15      14.595  -2.037 -38.703  1.00  0.00      TS   H  
ATOM   1174  H52 THY T  15      15.303  -2.702 -40.234  1.00  0.00      TS   H  
ATOM   1175  H53 THY T  15      16.219  -2.565 -38.563  1.00  0.00      TS   H  
ATOM   1176 H2'' THY T  15      17.769  -6.590 -38.027  1.00  0.00      TS   H  
ATOM   1177 H5'' THY T  15      19.485  -7.116 -34.699  1.00  0.00      TS   H  
ATOM   1178  P   ADE T  16      18.194 -10.899 -36.267  1.00  0.00      TS   P  
ATOM   1179  O1P ADE T  16      18.970 -10.718 -34.974  1.00  0.00      TS   O  
ATOM   1180  O2P ADE T  16      18.983 -11.097 -37.523  1.00  0.00      TS   O  
ATOM   1181  C5' ADE T  16      15.925 -11.864 -35.153  1.00  0.00      TS   C  
ATOM   1182  O5' ADE T  16      17.051 -11.999 -36.117  1.00  0.00      TS   O  
ATOM   1183  C4' ADE T  16      14.531 -12.323 -35.571  1.00  0.00      TS   C  
ATOM   1184  O4' ADE T  16      13.919 -11.439 -36.497  1.00  0.00      TS   O  
ATOM   1185  C3' ADE T  16      14.720 -13.639 -36.358  1.00  0.00      TS   C  
ATOM   1186  O3' ADE T  16      13.582 -14.516 -36.132  1.00  0.00      TS   O  
ATOM   1187  C2' ADE T  16      14.761 -13.211 -37.766  1.00  0.00      TS   C  
ATOM   1188  C1' ADE T  16      13.761 -12.068 -37.746  1.00  0.00      TS   C  
ATOM   1189  N1  ADE T  16      11.659  -8.794 -41.012  1.00  0.00      TS   N  
ATOM   1190  C2  ADE T  16      11.078  -9.681 -40.207  1.00  0.00      TS   C  
ATOM   1191  N3  ADE T  16      11.693 -10.471 -39.275  1.00  0.00      TS   N  
ATOM   1192  C4  ADE T  16      13.057 -10.306 -39.413  1.00  0.00      TS   C  
ATOM   1193  C5  ADE T  16      13.770  -9.435 -40.181  1.00  0.00      TS   C  
ATOM   1194  C6  ADE T  16      12.995  -8.643 -41.065  1.00  0.00      TS   C  
ATOM   1195  N6  ADE T  16      13.608  -7.576 -41.682  1.00  0.00      TS   N  
ATOM   1196  N7  ADE T  16      15.091  -9.378 -39.849  1.00  0.00      TS   N  
ATOM   1197  C8  ADE T  16      15.221 -10.342 -38.952  1.00  0.00      TS   C  
ATOM   1198  N9  ADE T  16      14.008 -10.919 -38.690  1.00  0.00      TS   N  
ATOM   1199  H2  ADE T  16       9.989  -9.731 -40.180  1.00  0.00      TS   H  
ATOM   1200  H8  ADE T  16      16.068 -10.509 -38.288  1.00  0.00      TS   H  
ATOM   1201  H1' ADE T  16      12.758 -12.545 -37.753  1.00  0.00      TS   H  
ATOM   1202  H2' ADE T  16      14.484 -13.926 -38.569  1.00  0.00      TS   H  
ATOM   1203  H3' ADE T  16      15.678 -14.072 -35.998  1.00  0.00      TS   H  
ATOM   1204  H4' ADE T  16      13.894 -12.545 -34.688  1.00  0.00      TS   H  
ATOM   1205  H5' ADE T  16      15.877 -10.840 -34.723  1.00  0.00      TS   H  
ATOM   1206  H61 ADE T  16      14.541  -7.351 -41.401  1.00  0.00      TS   H  
ATOM   1207  H62 ADE T  16      13.115  -6.742 -41.930  1.00  0.00      TS   H  
ATOM   1208 H2'' ADE T  16      15.804 -12.874 -37.950  1.00  0.00      TS   H  
ATOM   1209 H5'' ADE T  16      16.137 -12.499 -34.267  1.00  0.00      TS   H  
ATOM   1210  P   THY T  17      13.768 -16.007 -36.593  1.00  0.00      TS   P  
ATOM   1211  O1P THY T  17      13.254 -16.816 -35.441  1.00  0.00      TS   O  
ATOM   1212  O2P THY T  17      15.135 -16.288 -36.943  1.00  0.00      TS   O  
ATOM   1213  C5' THY T  17      11.508 -15.665 -37.928  1.00  0.00      TS   C  
ATOM   1214  O5' THY T  17      12.875 -16.181 -37.879  1.00  0.00      TS   O  
ATOM   1215  C4' THY T  17      10.956 -15.641 -39.295  1.00  0.00      TS   C  
ATOM   1216  O4' THY T  17      11.521 -14.488 -40.098  1.00  0.00      TS   O  
ATOM   1217  C3' THY T  17      11.330 -16.841 -40.244  1.00  0.00      TS   C  
ATOM   1218  O3' THY T  17      10.233 -17.226 -41.151  1.00  0.00      TS   O  
ATOM   1219  C2' THY T  17      12.441 -16.294 -41.072  1.00  0.00      TS   C  
ATOM   1220  C1' THY T  17      11.935 -14.950 -41.329  1.00  0.00      TS   C  
ATOM   1221  N1  THY T  17      12.842 -13.878 -41.931  1.00  0.00      TS   N  
ATOM   1222  C2  THY T  17      12.246 -12.754 -42.599  1.00  0.00      TS   C  
ATOM   1223  O2  THY T  17      11.077 -12.710 -42.761  1.00  0.00      TS   O  
ATOM   1224  N3  THY T  17      13.126 -11.746 -43.003  1.00  0.00      TS   N  
ATOM   1225  C4  THY T  17      14.458 -11.693 -42.734  1.00  0.00      TS   C  
ATOM   1226  O4  THY T  17      15.083 -10.686 -42.971  1.00  0.00      TS   O  
ATOM   1227  C5  THY T  17      15.005 -12.855 -42.033  1.00  0.00      TS   C  
ATOM   1228  C5M THY T  17      16.487 -12.981 -41.955  1.00  0.00      TS   C  
ATOM   1229  C6  THY T  17      14.182 -13.825 -41.596  1.00  0.00      TS   C  
ATOM   1230  H3  THY T  17      12.617 -10.985 -43.430  1.00  0.00      TS   H  
ATOM   1231  H6  THY T  17      14.637 -14.706 -41.142  1.00  0.00      TS   H  
ATOM   1232  H1' THY T  17      11.004 -14.952 -41.935  1.00  0.00      TS   H  
ATOM   1233  H2' THY T  17      12.561 -16.925 -41.979  1.00  0.00      TS   H  
ATOM   1234  H3' THY T  17      11.673 -17.697 -39.623  1.00  0.00      TS   H  
ATOM   1235  H4' THY T  17       9.871 -15.411 -39.230  1.00  0.00      TS   H  
ATOM   1236  H5' THY T  17      11.452 -14.630 -37.529  1.00  0.00      TS   H  
ATOM   1237  H51 THY T  17      16.903 -13.837 -42.528  1.00  0.00      TS   H  
ATOM   1238  H52 THY T  17      16.816 -13.111 -40.902  1.00  0.00      TS   H  
ATOM   1239  H53 THY T  17      16.963 -12.014 -42.226  1.00  0.00      TS   H  
ATOM   1240 H2'' THY T  17      13.306 -16.349 -40.377  1.00  0.00      TS   H  
ATOM   1241 H5'' THY T  17      10.866 -16.245 -37.231  1.00  0.00      TS   H  
ATOM   1242  P   ADE T  18       9.695 -18.695 -41.163  1.00  0.00      TS   P  
ATOM   1243  O1P ADE T  18       9.332 -18.925 -39.789  1.00  0.00      TS   O  
ATOM   1244  O2P ADE T  18      10.717 -19.514 -41.758  1.00  0.00      TS   O  
ATOM   1245  C5' ADE T  18       7.306 -17.627 -41.741  1.00  0.00      TS   C  
ATOM   1246  O5' ADE T  18       8.447 -18.512 -42.067  1.00  0.00      TS   O  
ATOM   1247  C4' ADE T  18       6.652 -17.032 -43.013  1.00  0.00      TS   C  
ATOM   1248  O4' ADE T  18       7.551 -16.014 -43.566  1.00  0.00      TS   O  
ATOM   1249  C3' ADE T  18       6.374 -18.010 -44.134  1.00  0.00      TS   C  
ATOM   1250  O3' ADE T  18       5.243 -17.639 -44.885  1.00  0.00      TS   O  
ATOM   1251  C2' ADE T  18       7.662 -17.879 -44.929  1.00  0.00      TS   C  
ATOM   1252  C1' ADE T  18       7.946 -16.427 -44.881  1.00  0.00      TS   C  
ATOM   1253  N1  ADE T  18      11.063 -12.743 -46.508  1.00  0.00      TS   N  
ATOM   1254  C2  ADE T  18       9.734 -12.855 -46.551  1.00  0.00      TS   C  
ATOM   1255  N3  ADE T  18       8.996 -13.880 -46.224  1.00  0.00      TS   N  
ATOM   1256  C4  ADE T  18       9.752 -14.903 -45.643  1.00  0.00      TS   C  
ATOM   1257  C5  ADE T  18      11.113 -14.885 -45.455  1.00  0.00      TS   C  
ATOM   1258  C6  ADE T  18      11.814 -13.782 -45.965  1.00  0.00      TS   C  
ATOM   1259  N6  ADE T  18      13.138 -13.660 -45.867  1.00  0.00      TS   N  
ATOM   1260  N7  ADE T  18      11.608 -16.021 -44.874  1.00  0.00      TS   N  
ATOM   1261  C8  ADE T  18      10.478 -16.713 -44.667  1.00  0.00      TS   C  
ATOM   1262  N9  ADE T  18       9.328 -16.040 -45.081  1.00  0.00      TS   N  
ATOM   1263  H2  ADE T  18       9.200 -12.079 -47.099  1.00  0.00      TS   H  
ATOM   1264  H8  ADE T  18      10.422 -17.636 -44.089  1.00  0.00      TS   H  
ATOM   1265  H1' ADE T  18       7.351 -15.854 -45.623  1.00  0.00      TS   H  
ATOM   1266  H2' ADE T  18       7.361 -18.307 -45.909  1.00  0.00      TS   H  
ATOM   1267  H3' ADE T  18       6.304 -18.937 -43.526  1.00  0.00      TS   H  
ATOM   1268  H4' ADE T  18       5.691 -16.607 -42.654  1.00  0.00      TS   H  
ATOM   1269  H5' ADE T  18       7.694 -16.855 -41.043  1.00  0.00      TS   H  
ATOM   1270  H61 ADE T  18      13.661 -14.513 -45.875  1.00  0.00      TS   H  
ATOM   1271  H62 ADE T  18      13.518 -12.772 -46.126  1.00  0.00      TS   H  
ATOM   1272 H2'' ADE T  18       8.488 -18.480 -44.492  1.00  0.00      TS   H  
ATOM   1273 H5'' ADE T  18       6.483 -18.202 -41.267  1.00  0.00      TS   H  
ATOM   1274  P   ADE T  19       4.060 -18.676 -45.007  1.00  0.00      TS   P  
ATOM   1275  O1P ADE T  19       3.160 -18.504 -43.893  1.00  0.00      TS   O  
ATOM   1276  O2P ADE T  19       4.648 -19.992 -45.174  1.00  0.00      TS   O  
ATOM   1277  C5' ADE T  19       3.000 -16.852 -46.501  1.00  0.00      TS   C  
ATOM   1278  O5' ADE T  19       3.245 -18.271 -46.312  1.00  0.00      TS   O  
ATOM   1279  C4' ADE T  19       3.558 -16.414 -47.922  1.00  0.00      TS   C  
ATOM   1280  O4' ADE T  19       4.995 -16.288 -47.866  1.00  0.00      TS   O  
ATOM   1281  C3' ADE T  19       3.285 -17.433 -49.109  1.00  0.00      TS   C  
ATOM   1282  O3' ADE T  19       2.774 -16.780 -50.244  1.00  0.00      TS   O  
ATOM   1283  C2' ADE T  19       4.731 -17.952 -49.321  1.00  0.00      TS   C  
ATOM   1284  C1' ADE T  19       5.543 -16.666 -49.056  1.00  0.00      TS   C  
ATOM   1285  N1  ADE T  19      10.306 -14.800 -49.514  1.00  0.00      TS   N  
ATOM   1286  C2  ADE T  19       9.091 -14.376 -49.979  1.00  0.00      TS   C  
ATOM   1287  N3  ADE T  19       7.859 -14.848 -49.699  1.00  0.00      TS   N  
ATOM   1288  C4  ADE T  19       7.985 -16.099 -49.143  1.00  0.00      TS   C  
ATOM   1289  C5  ADE T  19       9.160 -16.720 -48.727  1.00  0.00      TS   C  
ATOM   1290  C6  ADE T  19      10.347 -15.991 -48.863  1.00  0.00      TS   C  
ATOM   1291  N6  ADE T  19      11.596 -16.501 -48.503  1.00  0.00      TS   N  
ATOM   1292  N7  ADE T  19       8.825 -17.986 -48.237  1.00  0.00      TS   N  
ATOM   1293  C8  ADE T  19       7.600 -18.086 -48.390  1.00  0.00      TS   C  
ATOM   1294  N9  ADE T  19       6.979 -16.962 -48.836  1.00  0.00      TS   N  
ATOM   1295  H2  ADE T  19       9.120 -13.389 -50.440  1.00  0.00      TS   H  
ATOM   1296  H8  ADE T  19       7.036 -19.006 -48.231  1.00  0.00      TS   H  
ATOM   1297  H1' ADE T  19       5.291 -15.862 -49.781  1.00  0.00      TS   H  
ATOM   1298  H2' ADE T  19       4.716 -18.333 -50.364  1.00  0.00      TS   H  
ATOM   1299  H3' ADE T  19       2.583 -18.189 -48.698  1.00  0.00      TS   H  
ATOM   1300  H4' ADE T  19       2.993 -15.467 -48.050  1.00  0.00      TS   H  
ATOM   1301  H5' ADE T  19       3.352 -16.180 -45.690  1.00  0.00      TS   H  
ATOM   1302  H61 ADE T  19      11.625 -17.437 -48.153  1.00  0.00      TS   H  
ATOM   1303  H62 ADE T  19      12.384 -15.884 -48.479  1.00  0.00      TS   H  
ATOM   1304 H2'' ADE T  19       4.957 -18.748 -48.578  1.00  0.00      TS   H  
ATOM   1305 H5'' ADE T  19       1.908 -16.687 -46.630  1.00  0.00      TS   H  
ATOM   1306  P   GUA T  20       1.373 -17.141 -50.816  1.00  0.00      TS   P  
ATOM   1307  O1P GUA T  20       0.289 -16.749 -49.894  1.00  0.00      TS   O  
ATOM   1308  O2P GUA T  20       1.335 -18.528 -51.350  1.00  0.00      TS   O  
ATOM   1309  C5' GUA T  20       1.334 -14.694 -51.812  1.00  0.00      TS   C  
ATOM   1310  O5' GUA T  20       1.255 -16.134 -51.978  1.00  0.00      TS   O  
ATOM   1311  C4' GUA T  20       1.995 -13.856 -52.875  1.00  0.00      TS   C  
ATOM   1312  O4' GUA T  20       3.415 -14.074 -52.988  1.00  0.00      TS   O  
ATOM   1313  C3' GUA T  20       1.444 -14.191 -54.305  1.00  0.00      TS   C  
ATOM   1314  O3' GUA T  20       1.188 -13.061 -55.156  1.00  0.00      TS   O  
ATOM   1315  C2' GUA T  20       2.430 -15.079 -54.999  1.00  0.00      TS   C  
ATOM   1316  C1' GUA T  20       3.696 -14.764 -54.255  1.00  0.00      TS   C  
ATOM   1317  N1  GUA T  20       8.273 -16.573 -52.907  1.00  0.00      TS   N  
ATOM   1318  C2  GUA T  20       7.919 -15.247 -53.174  1.00  0.00      TS   C  
ATOM   1319  N2  GUA T  20       8.881 -14.356 -53.152  1.00  0.00      TS   N  
ATOM   1320  N3  GUA T  20       6.702 -14.883 -53.649  1.00  0.00      TS   N  
ATOM   1321  C4  GUA T  20       5.848 -15.968 -53.636  1.00  0.00      TS   C  
ATOM   1322  C5  GUA T  20       6.113 -17.282 -53.284  1.00  0.00      TS   C  
ATOM   1323  C6  GUA T  20       7.439 -17.654 -52.918  1.00  0.00      TS   C  
ATOM   1324  O6  GUA T  20       7.910 -18.736 -52.571  1.00  0.00      TS   O  
ATOM   1325  N7  GUA T  20       4.968 -18.055 -53.270  1.00  0.00      TS   N  
ATOM   1326  C8  GUA T  20       4.029 -17.132 -53.545  1.00  0.00      TS   C  
ATOM   1327  N9  GUA T  20       4.489 -15.890 -53.858  1.00  0.00      TS   N  
ATOM   1328  H1  GUA T  20       9.196 -16.770 -52.549  1.00  0.00      TS   H  
ATOM   1329  H8  GUA T  20       2.954 -17.312 -53.560  1.00  0.00      TS   H  
ATOM   1330  H1' GUA T  20       4.318 -14.114 -54.905  1.00  0.00      TS   H  
ATOM   1331  H2' GUA T  20       2.593 -14.886 -56.081  1.00  0.00      TS   H  
ATOM   1332  H21 GUA T  20       8.664 -13.568 -53.728  1.00  0.00      TS   H  
ATOM   1333  H3' GUA T  20       0.483 -14.741 -54.205  1.00  0.00      TS   H  
ATOM   1334  H22 GUA T  20       9.838 -14.468 -52.886  1.00  0.00      TS   H  
ATOM   1335  H4' GUA T  20       1.836 -12.793 -52.594  1.00  0.00      TS   H  
ATOM   1336  H5' GUA T  20       1.810 -14.351 -50.869  1.00  0.00      TS   H  
ATOM   1337  H3T GUA T  20       0.917 -13.342 -56.034  1.00  0.00      TS   H  
ATOM   1338 H2'' GUA T  20       2.094 -16.134 -54.906  1.00  0.00      TS   H  
ATOM   1339 H5'' GUA T  20       0.278 -14.347 -51.807  1.00  0.00      TS   H  
TER   
END
