# Supplementary material for: CRISPR-Cas12a exploits R-loop asymmetry to form double-strand breaks
Source: eLife. 2020 Jun 10;9:e55143. doi: 10.7554/eLife.55143 (PMC7286691; doi:10.7554/eLife.55143)
Supplement: Figure 5—source data 2. [file elife-55143-fig5-data2.zip › Figure 5ΓÇöSource Data 2/Example_MD_trajectories/5prime_boundary/5prime_boundary_23.pdb]

ATOM      1  C5' CYT B   1      23.745  -6.018 -50.770  1.00  0.00      BS   C  
ATOM      2  O5' CYT B   1      25.178  -5.805 -50.935  1.00  0.00      BS   O  
ATOM      3  C4' CYT B   1      23.283  -7.374 -51.417  1.00  0.00      BS   C  
ATOM      4  O4' CYT B   1      24.361  -8.396 -51.419  1.00  0.00      BS   O  
ATOM      5  C3' CYT B   1      22.219  -8.190 -50.668  1.00  0.00      BS   C  
ATOM      6  O3' CYT B   1      20.948  -7.615 -50.850  1.00  0.00      BS   O  
ATOM      7  C2' CYT B   1      22.331  -9.467 -51.515  1.00  0.00      BS   C  
ATOM      8  C1' CYT B   1      23.834  -9.586 -51.896  1.00  0.00      BS   C  
ATOM      9  N1  CYT B   1      24.565 -10.777 -51.354  1.00  0.00      BS   N  
ATOM     10  C2  CYT B   1      25.011 -11.775 -52.115  1.00  0.00      BS   C  
ATOM     11  O2  CYT B   1      24.898 -11.696 -53.368  1.00  0.00      BS   O  
ATOM     12  N3  CYT B   1      25.611 -12.818 -51.557  1.00  0.00      BS   N  
ATOM     13  C4  CYT B   1      25.794 -12.860 -50.209  1.00  0.00      BS   C  
ATOM     14  N4  CYT B   1      26.274 -13.978 -49.623  1.00  0.00      BS   N  
ATOM     15  C5  CYT B   1      25.451 -11.796 -49.353  1.00  0.00      BS   C  
ATOM     16  C6  CYT B   1      24.761 -10.772 -49.947  1.00  0.00      BS   C  
ATOM     17  H5  CYT B   1      25.799 -11.809 -48.320  1.00  0.00      BS   H  
ATOM     18  H6  CYT B   1      24.449  -9.807 -49.546  1.00  0.00      BS   H  
ATOM     19  H1' CYT B   1      23.900  -9.473 -52.999  1.00  0.00      BS   H  
ATOM     20  H2' CYT B   1      21.716  -9.368 -52.435  1.00  0.00      BS   H  
ATOM     21  H3' CYT B   1      22.508  -8.374 -49.612  1.00  0.00      BS   H  
ATOM     22  H4' CYT B   1      22.944  -7.324 -52.473  1.00  0.00      BS   H  
ATOM     23  H41 CYT B   1      26.480 -14.752 -50.221  1.00  0.00      BS   H  
ATOM     24  H5' CYT B   1      23.127  -5.133 -51.029  1.00  0.00      BS   H  
ATOM     25  H42 CYT B   1      26.243 -14.168 -48.643  1.00  0.00      BS   H  
ATOM     26  H5T CYT B   1      25.185  -5.534 -51.855  1.00  0.00      BS   H  
ATOM     27 H2'' CYT B   1      21.938 -10.307 -50.904  1.00  0.00      BS   H  
ATOM     28 H5'' CYT B   1      23.550  -6.163 -49.685  1.00  0.00      BS   H  
ATOM     29  P   THY B   2      20.254  -6.799 -49.763  1.00  0.00      BS   P  
ATOM     30  O1P THY B   2      20.876  -5.476 -49.793  1.00  0.00      BS   O  
ATOM     31  O2P THY B   2      20.261  -7.557 -48.469  1.00  0.00      BS   O  
ATOM     32  C5' THY B   2      18.593  -6.226 -51.710  1.00  0.00      BS   C  
ATOM     33  O5' THY B   2      18.786  -6.693 -50.366  1.00  0.00      BS   O  
ATOM     34  C4' THY B   2      17.125  -6.430 -52.235  1.00  0.00      BS   C  
ATOM     35  O4' THY B   2      16.815  -7.856 -52.040  1.00  0.00      BS   O  
ATOM     36  C3' THY B   2      15.933  -5.671 -51.633  1.00  0.00      BS   C  
ATOM     37  O3' THY B   2      15.090  -5.129 -52.668  1.00  0.00      BS   O  
ATOM     38  C2' THY B   2      15.152  -6.716 -50.845  1.00  0.00      BS   C  
ATOM     39  C1' THY B   2      15.492  -8.009 -51.575  1.00  0.00      BS   C  
ATOM     40  N1  THY B   2      15.459  -9.162 -50.640  1.00  0.00      BS   N  
ATOM     41  C2  THY B   2      14.352  -9.963 -50.658  1.00  0.00      BS   C  
ATOM     42  O2  THY B   2      13.384  -9.742 -51.432  1.00  0.00      BS   O  
ATOM     43  N3  THY B   2      14.430 -10.987 -49.757  1.00  0.00      BS   N  
ATOM     44  C4  THY B   2      15.459 -11.382 -48.940  1.00  0.00      BS   C  
ATOM     45  O4  THY B   2      15.508 -12.421 -48.295  1.00  0.00      BS   O  
ATOM     46  C5  THY B   2      16.558 -10.472 -48.988  1.00  0.00      BS   C  
ATOM     47  C5M THY B   2      17.815 -10.799 -48.187  1.00  0.00      BS   C  
ATOM     48  C6  THY B   2      16.519  -9.376 -49.768  1.00  0.00      BS   C  
ATOM     49  H3  THY B   2      13.726 -11.685 -49.950  1.00  0.00      BS   H  
ATOM     50  H6  THY B   2      17.323  -8.649 -49.650  1.00  0.00      BS   H  
ATOM     51  H1' THY B   2      14.785  -8.060 -52.431  1.00  0.00      BS   H  
ATOM     52  H2' THY B   2      14.050  -6.577 -50.866  1.00  0.00      BS   H  
ATOM     53  H3' THY B   2      16.411  -4.968 -50.917  1.00  0.00      BS   H  
ATOM     54  H4' THY B   2      17.205  -6.307 -53.337  1.00  0.00      BS   H  
ATOM     55  H5' THY B   2      19.266  -6.775 -52.403  1.00  0.00      BS   H  
ATOM     56  H51 THY B   2      17.875 -10.451 -47.134  1.00  0.00      BS   H  
ATOM     57  H52 THY B   2      18.702 -10.308 -48.642  1.00  0.00      BS   H  
ATOM     58  H53 THY B   2      17.972 -11.899 -48.219  1.00  0.00      BS   H  
ATOM     59 H2'' THY B   2      15.447  -6.744 -49.774  1.00  0.00      BS   H  
ATOM     60 H5'' THY B   2      18.798  -5.140 -51.823  1.00  0.00      BS   H  
ATOM     61  P   THY B   3      14.189  -3.870 -52.333  1.00  0.00      BS   P  
ATOM     62  O1P THY B   3      13.361  -3.453 -53.501  1.00  0.00      BS   O  
ATOM     63  O2P THY B   3      15.058  -2.812 -51.724  1.00  0.00      BS   O  
ATOM     64  C5' THY B   3      11.851  -4.917 -51.459  1.00  0.00      BS   C  
ATOM     65  O5' THY B   3      13.146  -4.254 -51.181  1.00  0.00      BS   O  
ATOM     66  C4' THY B   3      11.108  -5.210 -50.210  1.00  0.00      BS   C  
ATOM     67  O4' THY B   3      11.692  -6.415 -49.611  1.00  0.00      BS   O  
ATOM     68  C3' THY B   3      11.174  -4.088 -49.088  1.00  0.00      BS   C  
ATOM     69  O3' THY B   3       9.969  -3.931 -48.432  1.00  0.00      BS   O  
ATOM     70  C2' THY B   3      12.271  -4.722 -48.174  1.00  0.00      BS   C  
ATOM     71  C1' THY B   3      11.723  -6.168 -48.195  1.00  0.00      BS   C  
ATOM     72  N1  THY B   3      12.560  -7.161 -47.620  1.00  0.00      BS   N  
ATOM     73  C2  THY B   3      11.921  -8.332 -47.332  1.00  0.00      BS   C  
ATOM     74  O2  THY B   3      10.724  -8.440 -47.441  1.00  0.00      BS   O  
ATOM     75  N3  THY B   3      12.777  -9.280 -46.938  1.00  0.00      BS   N  
ATOM     76  C4  THY B   3      14.054  -9.190 -46.535  1.00  0.00      BS   C  
ATOM     77  O4  THY B   3      14.670 -10.144 -46.026  1.00  0.00      BS   O  
ATOM     78  C5  THY B   3      14.603  -7.844 -46.818  1.00  0.00      BS   C  
ATOM     79  C5M THY B   3      16.075  -7.512 -46.408  1.00  0.00      BS   C  
ATOM     80  C6  THY B   3      13.840  -6.906 -47.344  1.00  0.00      BS   C  
ATOM     81  H3  THY B   3      12.357 -10.193 -46.838  1.00  0.00      BS   H  
ATOM     82  H6  THY B   3      14.381  -6.035 -47.715  1.00  0.00      BS   H  
ATOM     83  H1' THY B   3      10.672  -6.065 -47.852  1.00  0.00      BS   H  
ATOM     84  H2' THY B   3      12.275  -4.332 -47.134  1.00  0.00      BS   H  
ATOM     85  H3' THY B   3      11.587  -3.150 -49.518  1.00  0.00      BS   H  
ATOM     86  H4' THY B   3      10.039  -5.424 -50.422  1.00  0.00      BS   H  
ATOM     87  H5' THY B   3      12.115  -5.826 -52.040  1.00  0.00      BS   H  
ATOM     88  H51 THY B   3      16.495  -8.301 -45.750  1.00  0.00      BS   H  
ATOM     89  H52 THY B   3      16.070  -6.546 -45.858  1.00  0.00      BS   H  
ATOM     90  H53 THY B   3      16.800  -7.309 -47.225  1.00  0.00      BS   H  
ATOM     91 H2'' THY B   3      13.259  -4.733 -48.683  1.00  0.00      BS   H  
ATOM     92 H5'' THY B   3      11.273  -4.225 -52.108  1.00  0.00      BS   H  
ATOM     93  P   ADE B   4       9.100  -2.680 -48.630  1.00  0.00      BS   P  
ATOM     94  O1P ADE B   4       9.199  -2.182 -50.059  1.00  0.00      BS   O  
ATOM     95  O2P ADE B   4       9.580  -1.734 -47.633  1.00  0.00      BS   O  
ATOM     96  C5' ADE B   4       6.998  -4.282 -48.482  1.00  0.00      BS   C  
ATOM     97  O5' ADE B   4       7.653  -2.971 -48.280  1.00  0.00      BS   O  
ATOM     98  C4' ADE B   4       6.469  -4.926 -47.184  1.00  0.00      BS   C  
ATOM     99  O4' ADE B   4       7.474  -5.814 -46.607  1.00  0.00      BS   O  
ATOM    100  C3' ADE B   4       5.971  -4.119 -46.029  1.00  0.00      BS   C  
ATOM    101  O3' ADE B   4       4.733  -4.532 -45.376  1.00  0.00      BS   O  
ATOM    102  C2' ADE B   4       7.079  -4.181 -45.057  1.00  0.00      BS   C  
ATOM    103  C1' ADE B   4       7.458  -5.638 -45.193  1.00  0.00      BS   C  
ATOM    104  N1  ADE B   4      10.700  -9.514 -44.139  1.00  0.00      BS   N  
ATOM    105  C2  ADE B   4       9.476  -9.594 -44.660  1.00  0.00      BS   C  
ATOM    106  N3  ADE B   4       8.661  -8.544 -44.887  1.00  0.00      BS   N  
ATOM    107  C4  ADE B   4       9.238  -7.342 -44.540  1.00  0.00      BS   C  
ATOM    108  C5  ADE B   4      10.522  -7.208 -44.096  1.00  0.00      BS   C  
ATOM    109  C6  ADE B   4      11.267  -8.335 -43.826  1.00  0.00      BS   C  
ATOM    110  N6  ADE B   4      12.528  -8.281 -43.379  1.00  0.00      BS   N  
ATOM    111  N7  ADE B   4      10.854  -5.874 -43.939  1.00  0.00      BS   N  
ATOM    112  C8  ADE B   4       9.780  -5.213 -44.344  1.00  0.00      BS   C  
ATOM    113  N9  ADE B   4       8.734  -6.029 -44.728  1.00  0.00      BS   N  
ATOM    114  H2  ADE B   4       9.163 -10.605 -44.926  1.00  0.00      BS   H  
ATOM    115  H8  ADE B   4       9.572  -4.144 -44.303  1.00  0.00      BS   H  
ATOM    116  H1' ADE B   4       6.631  -6.307 -44.873  1.00  0.00      BS   H  
ATOM    117  H2' ADE B   4       6.867  -3.725 -44.068  1.00  0.00      BS   H  
ATOM    118  H3' ADE B   4       5.937  -3.068 -46.388  1.00  0.00      BS   H  
ATOM    119  H4' ADE B   4       5.616  -5.620 -47.340  1.00  0.00      BS   H  
ATOM    120  H5' ADE B   4       7.538  -4.975 -49.164  1.00  0.00      BS   H  
ATOM    121  H61 ADE B   4      12.825  -7.550 -42.766  1.00  0.00      BS   H  
ATOM    122  H62 ADE B   4      13.063  -9.123 -43.308  1.00  0.00      BS   H  
ATOM    123 H2'' ADE B   4       7.824  -3.472 -45.477  1.00  0.00      BS   H  
ATOM    124 H5'' ADE B   4       6.081  -4.003 -49.045  1.00  0.00      BS   H  
ATOM    125  P   THY B   5       3.311  -3.975 -45.758  1.00  0.00      BS   P  
ATOM    126  O1P THY B   5       3.174  -3.945 -47.240  1.00  0.00      BS   O  
ATOM    127  O2P THY B   5       3.066  -2.764 -44.984  1.00  0.00      BS   O  
ATOM    128  C5' THY B   5       2.516  -6.446 -45.789  1.00  0.00      BS   C  
ATOM    129  O5' THY B   5       2.396  -5.116 -45.263  1.00  0.00      BS   O  
ATOM    130  C4' THY B   5       2.698  -7.362 -44.587  1.00  0.00      BS   C  
ATOM    131  O4' THY B   5       4.137  -7.440 -44.135  1.00  0.00      BS   O  
ATOM    132  C3' THY B   5       1.930  -7.020 -43.313  1.00  0.00      BS   C  
ATOM    133  O3' THY B   5       1.315  -8.067 -42.717  1.00  0.00      BS   O  
ATOM    134  C2' THY B   5       2.969  -6.355 -42.442  1.00  0.00      BS   C  
ATOM    135  C1' THY B   5       4.100  -7.274 -42.741  1.00  0.00      BS   C  
ATOM    136  N1  THY B   5       5.432  -6.850 -42.279  1.00  0.00      BS   N  
ATOM    137  C2  THY B   5       6.492  -7.766 -42.189  1.00  0.00      BS   C  
ATOM    138  O2  THY B   5       6.331  -8.971 -42.388  1.00  0.00      BS   O  
ATOM    139  N3  THY B   5       7.679  -7.233 -41.834  1.00  0.00      BS   N  
ATOM    140  C4  THY B   5       7.969  -5.917 -41.486  1.00  0.00      BS   C  
ATOM    141  O4  THY B   5       9.121  -5.582 -41.104  1.00  0.00      BS   O  
ATOM    142  C5  THY B   5       6.805  -5.025 -41.543  1.00  0.00      BS   C  
ATOM    143  C5M THY B   5       7.143  -3.624 -41.147  1.00  0.00      BS   C  
ATOM    144  C6  THY B   5       5.645  -5.508 -42.031  1.00  0.00      BS   C  
ATOM    145  H3  THY B   5       8.381  -7.934 -41.640  1.00  0.00      BS   H  
ATOM    146  H6  THY B   5       4.828  -4.795 -42.141  1.00  0.00      BS   H  
ATOM    147  H1' THY B   5       3.814  -8.276 -42.356  1.00  0.00      BS   H  
ATOM    148  H2' THY B   5       2.610  -6.294 -41.393  1.00  0.00      BS   H  
ATOM    149  H3' THY B   5       1.202  -6.218 -43.562  1.00  0.00      BS   H  
ATOM    150  H4' THY B   5       2.449  -8.394 -44.915  1.00  0.00      BS   H  
ATOM    151  H5' THY B   5       3.406  -6.545 -46.446  1.00  0.00      BS   H  
ATOM    152  H51 THY B   5       7.960  -3.555 -40.397  1.00  0.00      BS   H  
ATOM    153  H52 THY B   5       6.310  -3.201 -40.547  1.00  0.00      BS   H  
ATOM    154  H53 THY B   5       7.151  -2.939 -42.022  1.00  0.00      BS   H  
ATOM    155 H2'' THY B   5       3.046  -5.343 -42.894  1.00  0.00      BS   H  
ATOM    156 H5'' THY B   5       1.529  -6.698 -46.231  1.00  0.00      BS   H  
ATOM    157  P   ADE B   6       0.249  -7.915 -41.521  1.00  0.00      BS   P  
ATOM    158  O1P ADE B   6      -0.973  -8.413 -42.126  1.00  0.00      BS   O  
ATOM    159  O2P ADE B   6       0.275  -6.572 -40.950  1.00  0.00      BS   O  
ATOM    160  C5' ADE B   6       0.909 -10.353 -40.830  1.00  0.00      BS   C  
ATOM    161  O5' ADE B   6       0.793  -8.951 -40.436  1.00  0.00      BS   O  
ATOM    162  C4' ADE B   6       1.711 -11.216 -39.794  1.00  0.00      BS   C  
ATOM    163  O4' ADE B   6       3.029 -10.721 -39.726  1.00  0.00      BS   O  
ATOM    164  C3' ADE B   6       1.149 -11.336 -38.364  1.00  0.00      BS   C  
ATOM    165  O3' ADE B   6       1.300 -12.611 -37.738  1.00  0.00      BS   O  
ATOM    166  C2' ADE B   6       1.979 -10.287 -37.752  1.00  0.00      BS   C  
ATOM    167  C1' ADE B   6       3.365 -10.456 -38.438  1.00  0.00      BS   C  
ATOM    168  N1  ADE B   6       7.918  -8.553 -37.666  1.00  0.00      BS   N  
ATOM    169  C2  ADE B   6       7.487  -9.790 -37.710  1.00  0.00      BS   C  
ATOM    170  N3  ADE B   6       6.223 -10.159 -37.972  1.00  0.00      BS   N  
ATOM    171  C4  ADE B   6       5.407  -9.148 -38.202  1.00  0.00      BS   C  
ATOM    172  C5  ADE B   6       5.741  -7.812 -38.314  1.00  0.00      BS   C  
ATOM    173  C6  ADE B   6       7.051  -7.477 -37.964  1.00  0.00      BS   C  
ATOM    174  N6  ADE B   6       7.524  -6.274 -38.057  1.00  0.00      BS   N  
ATOM    175  N7  ADE B   6       4.634  -7.050 -38.658  1.00  0.00      BS   N  
ATOM    176  C8  ADE B   6       3.650  -7.940 -38.665  1.00  0.00      BS   C  
ATOM    177  N9  ADE B   6       4.101  -9.210 -38.420  1.00  0.00      BS   N  
ATOM    178  H2  ADE B   6       8.293 -10.523 -37.718  1.00  0.00      BS   H  
ATOM    179  H8  ADE B   6       2.596  -7.717 -38.837  1.00  0.00      BS   H  
ATOM    180  H1' ADE B   6       3.894 -11.342 -38.026  1.00  0.00      BS   H  
ATOM    181  H2' ADE B   6       1.986 -10.250 -36.642  1.00  0.00      BS   H  
ATOM    182  H3' ADE B   6       0.109 -10.998 -38.561  1.00  0.00      BS   H  
ATOM    183  H4' ADE B   6       1.787 -12.265 -40.150  1.00  0.00      BS   H  
ATOM    184  H5' ADE B   6       1.485 -10.450 -41.775  1.00  0.00      BS   H  
ATOM    185  H61 ADE B   6       8.515  -6.163 -37.985  1.00  0.00      BS   H  
ATOM    186  H62 ADE B   6       6.896  -5.501 -38.157  1.00  0.00      BS   H  
ATOM    187 H2'' ADE B   6       1.519  -9.376 -38.190  1.00  0.00      BS   H  
ATOM    188 H5'' ADE B   6      -0.119 -10.775 -40.874  1.00  0.00      BS   H  
ATOM    189  P   THY B   7       0.943 -12.854 -36.202  1.00  0.00      BS   P  
ATOM    190  O1P THY B   7       0.735 -14.349 -35.942  1.00  0.00      BS   O  
ATOM    191  O2P THY B   7       0.016 -11.917 -35.632  1.00  0.00      BS   O  
ATOM    192  C5' THY B   7       3.475 -13.340 -35.542  1.00  0.00      BS   C  
ATOM    193  O5' THY B   7       2.265 -12.586 -35.427  1.00  0.00      BS   O  
ATOM    194  C4' THY B   7       4.633 -12.579 -34.837  1.00  0.00      BS   C  
ATOM    195  O4' THY B   7       4.709 -11.182 -35.221  1.00  0.00      BS   O  
ATOM    196  C3' THY B   7       4.457 -12.573 -33.375  1.00  0.00      BS   C  
ATOM    197  O3' THY B   7       5.347 -13.353 -32.678  1.00  0.00      BS   O  
ATOM    198  C2' THY B   7       4.711 -11.023 -33.040  1.00  0.00      BS   C  
ATOM    199  C1' THY B   7       5.452 -10.561 -34.232  1.00  0.00      BS   C  
ATOM    200  N1  THY B   7       5.473  -9.151 -34.487  1.00  0.00      BS   N  
ATOM    201  C2  THY B   7       6.705  -8.501 -34.309  1.00  0.00      BS   C  
ATOM    202  O2  THY B   7       7.731  -9.092 -33.994  1.00  0.00      BS   O  
ATOM    203  N3  THY B   7       6.643  -7.135 -34.546  1.00  0.00      BS   N  
ATOM    204  C4  THY B   7       5.591  -6.408 -34.999  1.00  0.00      BS   C  
ATOM    205  O4  THY B   7       5.739  -5.254 -35.338  1.00  0.00      BS   O  
ATOM    206  C5  THY B   7       4.362  -7.055 -35.067  1.00  0.00      BS   C  
ATOM    207  C5M THY B   7       3.162  -6.214 -35.502  1.00  0.00      BS   C  
ATOM    208  C6  THY B   7       4.303  -8.405 -34.732  1.00  0.00      BS   C  
ATOM    209  H3  THY B   7       7.537  -6.667 -34.521  1.00  0.00      BS   H  
ATOM    210  H6  THY B   7       3.434  -9.038 -34.908  1.00  0.00      BS   H  
ATOM    211  H1' THY B   7       6.481 -10.977 -34.258  1.00  0.00      BS   H  
ATOM    212  H2' THY B   7       5.239 -10.807 -32.087  1.00  0.00      BS   H  
ATOM    213  H3' THY B   7       3.394 -12.785 -33.133  1.00  0.00      BS   H  
ATOM    214  H4' THY B   7       5.675 -12.906 -35.044  1.00  0.00      BS   H  
ATOM    215  H5' THY B   7       3.828 -13.432 -36.593  1.00  0.00      BS   H  
ATOM    216  H51 THY B   7       2.364  -6.915 -35.829  1.00  0.00      BS   H  
ATOM    217  H52 THY B   7       3.408  -5.556 -36.363  1.00  0.00      BS   H  
ATOM    218  H53 THY B   7       2.800  -5.574 -34.669  1.00  0.00      BS   H  
ATOM    219 H2'' THY B   7       3.742 -10.481 -32.985  1.00  0.00      BS   H  
ATOM    220 H5'' THY B   7       3.459 -14.321 -35.024  1.00  0.00      BS   H  
ATOM    221  P   ADE B   8       5.190 -13.644 -31.111  1.00  0.00      BS   P  
ATOM    222  O1P ADE B   8       5.827 -14.977 -30.959  1.00  0.00      BS   O  
ATOM    223  O2P ADE B   8       3.807 -13.534 -30.654  1.00  0.00      BS   O  
ATOM    224  C5' ADE B   8       7.356 -12.270 -30.713  1.00  0.00      BS   C  
ATOM    225  O5' ADE B   8       6.012 -12.480 -30.446  1.00  0.00      BS   O  
ATOM    226  C4' ADE B   8       7.933 -10.964 -30.138  1.00  0.00      BS   C  
ATOM    227  O4' ADE B   8       7.515  -9.769 -30.906  1.00  0.00      BS   O  
ATOM    228  C3' ADE B   8       7.468 -10.591 -28.730  1.00  0.00      BS   C  
ATOM    229  O3' ADE B   8       8.431 -11.095 -27.786  1.00  0.00      BS   O  
ATOM    230  C2' ADE B   8       7.359  -9.076 -28.775  1.00  0.00      BS   C  
ATOM    231  C1' ADE B   8       7.876  -8.647 -30.099  1.00  0.00      BS   C  
ATOM    232  N1  ADE B   8       8.144  -3.847 -31.871  1.00  0.00      BS   N  
ATOM    233  C2  ADE B   8       8.972  -4.557 -31.131  1.00  0.00      BS   C  
ATOM    234  N3  ADE B   8       8.855  -5.803 -30.686  1.00  0.00      BS   N  
ATOM    235  C4  ADE B   8       7.681  -6.317 -30.988  1.00  0.00      BS   C  
ATOM    236  C5  ADE B   8       6.629  -5.653 -31.725  1.00  0.00      BS   C  
ATOM    237  C6  ADE B   8       6.962  -4.410 -32.215  1.00  0.00      BS   C  
ATOM    238  N6  ADE B   8       6.143  -3.607 -32.964  1.00  0.00      BS   N  
ATOM    239  N7  ADE B   8       5.538  -6.462 -31.835  1.00  0.00      BS   N  
ATOM    240  C8  ADE B   8       5.996  -7.590 -31.289  1.00  0.00      BS   C  
ATOM    241  N9  ADE B   8       7.186  -7.539 -30.726  1.00  0.00      BS   N  
ATOM    242  H2  ADE B   8       9.876  -3.962 -30.999  1.00  0.00      BS   H  
ATOM    243  H8  ADE B   8       5.356  -8.467 -31.193  1.00  0.00      BS   H  
ATOM    244  H1' ADE B   8       8.983  -8.555 -30.125  1.00  0.00      BS   H  
ATOM    245  H2' ADE B   8       7.889  -8.662 -27.890  1.00  0.00      BS   H  
ATOM    246  H3' ADE B   8       6.418 -10.927 -28.592  1.00  0.00      BS   H  
ATOM    247  H4' ADE B   8       9.044 -10.971 -30.138  1.00  0.00      BS   H  
ATOM    248  H5' ADE B   8       7.438 -12.347 -31.818  1.00  0.00      BS   H  
ATOM    249  H61 ADE B   8       5.175  -3.830 -33.089  1.00  0.00      BS   H  
ATOM    250  H62 ADE B   8       6.519  -2.789 -33.399  1.00  0.00      BS   H  
ATOM    251 H2'' ADE B   8       6.276  -8.878 -28.624  1.00  0.00      BS   H  
ATOM    252 H5'' ADE B   8       7.863 -13.104 -30.181  1.00  0.00      BS   H  
ATOM    253  P   THY B   9       8.069 -11.058 -26.246  1.00  0.00      BS   P  
ATOM    254  O1P THY B   9       9.026 -12.014 -25.630  1.00  0.00      BS   O  
ATOM    255  O2P THY B   9       6.652 -11.224 -25.974  1.00  0.00      BS   O  
ATOM    256  C5' THY B   9       9.820  -9.110 -26.225  1.00  0.00      BS   C  
ATOM    257  O5' THY B   9       8.521  -9.590 -25.793  1.00  0.00      BS   O  
ATOM    258  C4' THY B   9      10.039  -7.581 -25.883  1.00  0.00      BS   C  
ATOM    259  O4' THY B   9       9.373  -6.690 -26.848  1.00  0.00      BS   O  
ATOM    260  C3' THY B   9       9.590  -7.092 -24.469  1.00  0.00      BS   C  
ATOM    261  O3' THY B   9      10.539  -6.167 -23.927  1.00  0.00      BS   O  
ATOM    262  C2' THY B   9       8.227  -6.373 -24.773  1.00  0.00      BS   C  
ATOM    263  C1' THY B   9       8.671  -5.701 -26.117  1.00  0.00      BS   C  
ATOM    264  N1  THY B   9       7.631  -5.175 -26.940  1.00  0.00      BS   N  
ATOM    265  C2  THY B   9       7.746  -4.018 -27.560  1.00  0.00      BS   C  
ATOM    266  O2  THY B   9       8.748  -3.303 -27.423  1.00  0.00      BS   O  
ATOM    267  N3  THY B   9       6.743  -3.661 -28.404  1.00  0.00      BS   N  
ATOM    268  C4  THY B   9       5.649  -4.448 -28.736  1.00  0.00      BS   C  
ATOM    269  O4  THY B   9       4.840  -4.126 -29.637  1.00  0.00      BS   O  
ATOM    270  C5  THY B   9       5.540  -5.667 -28.021  1.00  0.00      BS   C  
ATOM    271  C5M THY B   9       4.413  -6.581 -28.336  1.00  0.00      BS   C  
ATOM    272  C6  THY B   9       6.559  -6.035 -27.208  1.00  0.00      BS   C  
ATOM    273  H3  THY B   9       6.813  -2.729 -28.785  1.00  0.00      BS   H  
ATOM    274  H6  THY B   9       6.478  -6.960 -26.637  1.00  0.00      BS   H  
ATOM    275  H1' THY B   9       9.475  -4.956 -25.932  1.00  0.00      BS   H  
ATOM    276  H2' THY B   9       8.057  -5.633 -23.963  1.00  0.00      BS   H  
ATOM    277  H3' THY B   9       9.427  -7.966 -23.804  1.00  0.00      BS   H  
ATOM    278  H4' THY B   9      11.124  -7.392 -26.029  1.00  0.00      BS   H  
ATOM    279  H5' THY B   9       9.981  -9.169 -27.323  1.00  0.00      BS   H  
ATOM    280  H51 THY B   9       4.702  -7.255 -29.171  1.00  0.00      BS   H  
ATOM    281  H52 THY B   9       3.634  -5.878 -28.702  1.00  0.00      BS   H  
ATOM    282  H53 THY B   9       3.935  -7.165 -27.522  1.00  0.00      BS   H  
ATOM    283 H2'' THY B   9       7.399  -7.112 -24.810  1.00  0.00      BS   H  
ATOM    284 H5'' THY B   9      10.655  -9.709 -25.802  1.00  0.00      BS   H  
ATOM    285  P   ADE B  10      11.386  -6.454 -22.657  1.00  0.00      BS   P  
ATOM    286  O1P ADE B  10      12.259  -7.659 -22.841  1.00  0.00      BS   O  
ATOM    287  O2P ADE B  10      10.442  -6.433 -21.495  1.00  0.00      BS   O  
ATOM    288  C5' ADE B  10      13.266  -4.864 -23.479  1.00  0.00      BS   C  
ATOM    289  O5' ADE B  10      12.163  -5.075 -22.604  1.00  0.00      BS   O  
ATOM    290  C4' ADE B  10      13.436  -3.384 -23.855  1.00  0.00      BS   C  
ATOM    291  O4' ADE B  10      12.310  -2.994 -24.593  1.00  0.00      BS   O  
ATOM    292  C3' ADE B  10      13.472  -2.502 -22.648  1.00  0.00      BS   C  
ATOM    293  O3' ADE B  10      14.394  -1.361 -22.852  1.00  0.00      BS   O  
ATOM    294  C2' ADE B  10      12.092  -2.026 -22.483  1.00  0.00      BS   C  
ATOM    295  C1' ADE B  10      11.646  -1.954 -23.915  1.00  0.00      BS   C  
ATOM    296  N1  ADE B  10       7.252  -0.368 -26.033  1.00  0.00      BS   N  
ATOM    297  C2  ADE B  10       8.485   0.131 -26.146  1.00  0.00      BS   C  
ATOM    298  N3  ADE B  10       9.636  -0.346 -25.583  1.00  0.00      BS   N  
ATOM    299  C4  ADE B  10       9.393  -1.528 -24.927  1.00  0.00      BS   C  
ATOM    300  C5  ADE B  10       8.136  -2.104 -24.797  1.00  0.00      BS   C  
ATOM    301  C6  ADE B  10       7.052  -1.526 -25.365  1.00  0.00      BS   C  
ATOM    302  N6  ADE B  10       5.761  -2.052 -25.485  1.00  0.00      BS   N  
ATOM    303  N7  ADE B  10       8.256  -3.138 -23.839  1.00  0.00      BS   N  
ATOM    304  C8  ADE B  10       9.497  -3.148 -23.468  1.00  0.00      BS   C  
ATOM    305  N9  ADE B  10      10.261  -2.176 -24.055  1.00  0.00      BS   N  
ATOM    306  H2  ADE B  10       8.586   1.043 -26.734  1.00  0.00      BS   H  
ATOM    307  H8  ADE B  10       9.923  -3.797 -22.703  1.00  0.00      BS   H  
ATOM    308  H1' ADE B  10      11.982  -0.989 -24.351  1.00  0.00      BS   H  
ATOM    309  H2' ADE B  10      11.910  -1.036 -22.012  1.00  0.00      BS   H  
ATOM    310  H3' ADE B  10      13.730  -3.071 -21.729  1.00  0.00      BS   H  
ATOM    311  H4' ADE B  10      14.266  -3.217 -24.574  1.00  0.00      BS   H  
ATOM    312  H5' ADE B  10      13.150  -5.426 -24.430  1.00  0.00      BS   H  
ATOM    313  H61 ADE B  10       5.496  -3.016 -25.440  1.00  0.00      BS   H  
ATOM    314  H62 ADE B  10       5.142  -1.514 -26.058  1.00  0.00      BS   H  
ATOM    315 H2'' ADE B  10      11.426  -2.665 -21.865  1.00  0.00      BS   H  
ATOM    316 H5'' ADE B  10      14.148  -5.244 -22.922  1.00  0.00      BS   H  
ATOM    317  P   CYT B  11      15.840  -1.487 -22.185  1.00  0.00      BS   P  
ATOM    318  O1P CYT B  11      16.557  -2.662 -22.650  1.00  0.00      BS   O  
ATOM    319  O2P CYT B  11      15.656  -1.438 -20.712  1.00  0.00      BS   O  
ATOM    320  C5' CYT B  11      17.035  -0.163 -24.069  1.00  0.00      BS   C  
ATOM    321  O5' CYT B  11      16.632  -0.274 -22.713  1.00  0.00      BS   O  
ATOM    322  C4' CYT B  11      17.814   1.174 -24.405  1.00  0.00      BS   C  
ATOM    323  O4' CYT B  11      17.244   2.360 -23.791  1.00  0.00      BS   O  
ATOM    324  C3' CYT B  11      19.270   1.033 -23.903  1.00  0.00      BS   C  
ATOM    325  O3' CYT B  11      20.329   1.590 -24.707  1.00  0.00      BS   O  
ATOM    326  C2' CYT B  11      19.184   1.789 -22.572  1.00  0.00      BS   C  
ATOM    327  C1' CYT B  11      18.176   2.921 -22.864  1.00  0.00      BS   C  
ATOM    328  N1  CYT B  11      17.319   3.442 -21.794  1.00  0.00      BS   N  
ATOM    329  C2  CYT B  11      16.794   4.801 -21.736  1.00  0.00      BS   C  
ATOM    330  O2  CYT B  11      17.005   5.632 -22.577  1.00  0.00      BS   O  
ATOM    331  N3  CYT B  11      16.050   5.182 -20.726  1.00  0.00      BS   N  
ATOM    332  C4  CYT B  11      15.662   4.306 -19.751  1.00  0.00      BS   C  
ATOM    333  N4  CYT B  11      14.851   4.715 -18.761  1.00  0.00      BS   N  
ATOM    334  C5  CYT B  11      16.078   2.926 -19.800  1.00  0.00      BS   C  
ATOM    335  C6  CYT B  11      16.845   2.508 -20.811  1.00  0.00      BS   C  
ATOM    336  H5  CYT B  11      15.662   2.202 -19.099  1.00  0.00      BS   H  
ATOM    337  H6  CYT B  11      16.977   1.431 -20.905  1.00  0.00      BS   H  
ATOM    338  H1' CYT B  11      18.653   3.809 -23.333  1.00  0.00      BS   H  
ATOM    339  H2' CYT B  11      20.180   2.162 -22.253  1.00  0.00      BS   H  
ATOM    340  H3' CYT B  11      19.464  -0.043 -23.711  1.00  0.00      BS   H  
ATOM    341  H4' CYT B  11      17.895   1.257 -25.509  1.00  0.00      BS   H  
ATOM    342  H41 CYT B  11      14.574   5.650 -18.538  1.00  0.00      BS   H  
ATOM    343  H5' CYT B  11      16.196  -0.223 -24.794  1.00  0.00      BS   H  
ATOM    344  H42 CYT B  11      14.536   4.145 -18.003  1.00  0.00      BS   H  
ATOM    345 H2'' CYT B  11      18.798   1.127 -21.768  1.00  0.00      BS   H  
ATOM    346 H5'' CYT B  11      17.819  -0.918 -24.293  1.00  0.00      BS   H  
ATOM    347  P   GUA B  12      21.079   0.719 -25.817  1.00  0.00      BS   P  
ATOM    348  O1P GUA B  12      21.792  -0.366 -25.261  1.00  0.00      BS   O  
ATOM    349  O2P GUA B  12      21.701   1.644 -26.755  1.00  0.00      BS   O  
ATOM    350  C5' GUA B  12      19.780  -1.435 -26.465  1.00  0.00      BS   C  
ATOM    351  O5' GUA B  12      19.896   0.039 -26.627  1.00  0.00      BS   O  
ATOM    352  C4' GUA B  12      18.738  -1.921 -27.543  1.00  0.00      BS   C  
ATOM    353  O4' GUA B  12      17.355  -1.497 -27.253  1.00  0.00      BS   O  
ATOM    354  C3' GUA B  12      19.127  -1.441 -28.978  1.00  0.00      BS   C  
ATOM    355  O3' GUA B  12      19.063  -2.474 -29.946  1.00  0.00      BS   O  
ATOM    356  C2' GUA B  12      18.016  -0.439 -29.265  1.00  0.00      BS   C  
ATOM    357  C1' GUA B  12      16.837  -0.884 -28.391  1.00  0.00      BS   C  
ATOM    358  N1  GUA B  12      12.145   0.065 -26.899  1.00  0.00      BS   N  
ATOM    359  C2  GUA B  12      12.635  -1.053 -27.385  1.00  0.00      BS   C  
ATOM    360  N2  GUA B  12      11.770  -2.039 -27.509  1.00  0.00      BS   N  
ATOM    361  N3  GUA B  12      13.851  -1.109 -27.930  1.00  0.00      BS   N  
ATOM    362  C4  GUA B  12      14.602  -0.000 -27.765  1.00  0.00      BS   C  
ATOM    363  C5  GUA B  12      14.183   1.219 -27.241  1.00  0.00      BS   C  
ATOM    364  C6  GUA B  12      12.835   1.277 -26.800  1.00  0.00      BS   C  
ATOM    365  O6  GUA B  12      12.339   2.321 -26.303  1.00  0.00      BS   O  
ATOM    366  N7  GUA B  12      15.207   2.128 -27.157  1.00  0.00      BS   N  
ATOM    367  C8  GUA B  12      16.245   1.341 -27.445  1.00  0.00      BS   C  
ATOM    368  N9  GUA B  12      15.932   0.160 -27.944  1.00  0.00      BS   N  
ATOM    369  H1  GUA B  12      11.176   0.187 -26.639  1.00  0.00      BS   H  
ATOM    370  H8  GUA B  12      17.282   1.673 -27.486  1.00  0.00      BS   H  
ATOM    371  H1' GUA B  12      16.355  -1.706 -28.961  1.00  0.00      BS   H  
ATOM    372  H2' GUA B  12      17.587  -0.300 -30.281  1.00  0.00      BS   H  
ATOM    373  H21 GUA B  12      11.908  -2.678 -28.265  1.00  0.00      BS   H  
ATOM    374  H3' GUA B  12      20.165  -1.045 -28.972  1.00  0.00      BS   H  
ATOM    375  H22 GUA B  12      10.806  -1.941 -27.261  1.00  0.00      BS   H  
ATOM    376  H4' GUA B  12      18.804  -3.024 -27.434  1.00  0.00      BS   H  
ATOM    377  H5' GUA B  12      19.385  -1.773 -25.483  1.00  0.00      BS   H  
ATOM    378  H3T GUA B  12      19.508  -2.297 -30.778  1.00  0.00      BS   H  
ATOM    379 H2'' GUA B  12      18.367   0.580 -28.997  1.00  0.00      BS   H  
ATOM    380 H5'' GUA B  12      20.732  -1.972 -26.663  1.00  0.00      BS   H  
TER   
ATOM    381  C5' GUA R  11      12.641   1.714 -20.184  1.00  0.00      R    C  
ATOM    382  O5' GUA R  11      11.609   0.828 -19.703  1.00  0.00      R    O  
ATOM    383  C4' GUA R  11      12.198   2.550 -21.343  1.00  0.00      R    C  
ATOM    384  O4' GUA R  11      11.693   1.828 -22.521  1.00  0.00      R    O  
ATOM    385  C3' GUA R  11      11.054   3.480 -20.938  1.00  0.00      R    C  
ATOM    386  O3' GUA R  11      11.619   4.635 -20.290  1.00  0.00      R    O  
ATOM    387  C2' GUA R  11      10.436   3.773 -22.304  1.00  0.00      R    C  
ATOM    388  O2' GUA R  11      11.191   4.729 -23.060  1.00  0.00      R    O  
ATOM    389  C1' GUA R  11      10.440   2.395 -22.918  1.00  0.00      R    C  
ATOM    390  N1  GUA R  11       5.485   1.667 -23.514  1.00  0.00      R    N  
ATOM    391  C2  GUA R  11       6.295   2.699 -23.985  1.00  0.00      R    C  
ATOM    392  N2  GUA R  11       5.608   3.670 -24.540  1.00  0.00      R    N  
ATOM    393  N3  GUA R  11       7.566   2.838 -23.725  1.00  0.00      R    N  
ATOM    394  C4  GUA R  11       7.997   1.783 -23.023  1.00  0.00      R    C  
ATOM    395  C5  GUA R  11       7.275   0.781 -22.462  1.00  0.00      R    C  
ATOM    396  C6  GUA R  11       5.892   0.595 -22.789  1.00  0.00      R    C  
ATOM    397  O6  GUA R  11       5.154  -0.348 -22.460  1.00  0.00      R    O  
ATOM    398  N7  GUA R  11       8.097  -0.108 -21.718  1.00  0.00      R    N  
ATOM    399  C8  GUA R  11       9.260   0.459 -21.811  1.00  0.00      R    C  
ATOM    400  N9  GUA R  11       9.273   1.536 -22.641  1.00  0.00      R    N  
ATOM    401  H1  GUA R  11       4.533   1.769 -23.835  1.00  0.00      R    H  
ATOM    402  H8  GUA R  11      10.173  -0.009 -21.442  1.00  0.00      R    H  
ATOM    403  H1' GUA R  11      10.462   2.441 -24.028  1.00  0.00      R    H  
ATOM    404  H2' GUA R  11      10.781   4.888 -23.913  1.00  0.00      R    H  
ATOM    405  H21 GUA R  11       4.658   3.874 -24.302  1.00  0.00      R    H  
ATOM    406  H3' GUA R  11      10.370   2.853 -20.327  1.00  0.00      R    H  
ATOM    407  H22 GUA R  11       6.129   4.243 -25.173  1.00  0.00      R    H  
ATOM    408  H4' GUA R  11      13.043   3.199 -21.659  1.00  0.00      R    H  
ATOM    409  H5' GUA R  11      13.558   1.141 -20.444  1.00  0.00      R    H  
ATOM    410  H5T GUA R  11      12.086   0.005 -19.572  1.00  0.00      R    H  
ATOM    411 H2'' GUA R  11       9.392   4.099 -22.107  1.00  0.00      R    H  
ATOM    412 H5'' GUA R  11      12.841   2.371 -19.310  1.00  0.00      R    H  
ATOM    413  P   CYT R  12      10.890   5.296 -19.130  1.00  0.00      R    P  
ATOM    414  O1P CYT R  12      11.603   6.453 -18.552  1.00  0.00      R    O  
ATOM    415  O2P CYT R  12      10.474   4.225 -18.162  1.00  0.00      R    O  
ATOM    416  C5' CYT R  12       9.544   6.870 -20.817  1.00  0.00      R    C  
ATOM    417  O5' CYT R  12       9.566   5.721 -19.910  1.00  0.00      R    O  
ATOM    418  C4' CYT R  12       8.080   7.209 -21.179  1.00  0.00      R    C  
ATOM    419  O4' CYT R  12       7.533   6.246 -22.102  1.00  0.00      R    O  
ATOM    420  C3' CYT R  12       7.057   7.323 -19.992  1.00  0.00      R    C  
ATOM    421  O3' CYT R  12       7.198   8.624 -19.366  1.00  0.00      R    O  
ATOM    422  C2' CYT R  12       5.802   7.099 -20.788  1.00  0.00      R    C  
ATOM    423  O2' CYT R  12       5.455   8.206 -21.593  1.00  0.00      R    O  
ATOM    424  C1' CYT R  12       6.177   6.028 -21.764  1.00  0.00      R    C  
ATOM    425  N1  CYT R  12       5.931   4.675 -21.197  1.00  0.00      R    N  
ATOM    426  C2  CYT R  12       4.626   4.136 -21.192  1.00  0.00      R    C  
ATOM    427  O2  CYT R  12       3.712   4.738 -21.701  1.00  0.00      R    O  
ATOM    428  N3  CYT R  12       4.441   2.833 -20.707  1.00  0.00      R    N  
ATOM    429  C4  CYT R  12       5.416   2.188 -20.084  1.00  0.00      R    C  
ATOM    430  N4  CYT R  12       5.050   0.996 -19.569  1.00  0.00      R    N  
ATOM    431  C5  CYT R  12       6.741   2.789 -19.940  1.00  0.00      R    C  
ATOM    432  C6  CYT R  12       6.968   3.938 -20.649  1.00  0.00      R    C  
ATOM    433  H5  CYT R  12       7.658   2.291 -19.625  1.00  0.00      R    H  
ATOM    434  H6  CYT R  12       7.960   4.369 -20.512  1.00  0.00      R    H  
ATOM    435  H1' CYT R  12       5.594   6.212 -22.691  1.00  0.00      R    H  
ATOM    436  H2' CYT R  12       4.504   8.137 -21.700  1.00  0.00      R    H  
ATOM    437  H3' CYT R  12       7.258   6.473 -19.306  1.00  0.00      R    H  
ATOM    438  H4' CYT R  12       8.035   8.189 -21.700  1.00  0.00      R    H  
ATOM    439  H41 CYT R  12       4.193   0.630 -19.931  1.00  0.00      R    H  
ATOM    440  H5' CYT R  12      10.076   6.827 -21.791  1.00  0.00      R    H  
ATOM    441  H42 CYT R  12       5.605   0.361 -19.031  1.00  0.00      R    H  
ATOM    442 H2'' CYT R  12       4.941   6.754 -20.174  1.00  0.00      R    H  
ATOM    443 H5'' CYT R  12       9.947   7.834 -20.437  1.00  0.00      R    H  
ATOM    444  P   URA R  13       6.667   8.873 -17.904  1.00  0.00      R    P  
ATOM    445  O1P URA R  13       6.982  10.222 -17.440  1.00  0.00      R    O  
ATOM    446  O2P URA R  13       7.015   7.780 -16.972  1.00  0.00      R    O  
ATOM    447  C5' URA R  13       4.216   9.810 -18.574  1.00  0.00      R    C  
ATOM    448  O5' URA R  13       5.130   8.829 -18.067  1.00  0.00      R    O  
ATOM    449  C4' URA R  13       2.765   9.252 -18.850  1.00  0.00      R    C  
ATOM    450  O4' URA R  13       2.862   8.004 -19.629  1.00  0.00      R    O  
ATOM    451  C3' URA R  13       2.097   8.868 -17.527  1.00  0.00      R    C  
ATOM    452  O3' URA R  13       1.536   9.982 -16.893  1.00  0.00      R    O  
ATOM    453  C2' URA R  13       0.965   7.939 -18.133  1.00  0.00      R    C  
ATOM    454  O2' URA R  13      -0.029   8.624 -18.782  1.00  0.00      R    O  
ATOM    455  C1' URA R  13       1.829   7.132 -19.141  1.00  0.00      R    C  
ATOM    456  N1  URA R  13       2.343   5.805 -18.508  1.00  0.00      R    N  
ATOM    457  C2  URA R  13       1.546   4.717 -18.312  1.00  0.00      R    C  
ATOM    458  O2  URA R  13       0.374   4.715 -18.716  1.00  0.00      R    O  
ATOM    459  N3  URA R  13       2.086   3.651 -17.682  1.00  0.00      R    N  
ATOM    460  C4  URA R  13       3.393   3.611 -17.293  1.00  0.00      R    C  
ATOM    461  O4  URA R  13       3.781   2.596 -16.704  1.00  0.00      R    O  
ATOM    462  C5  URA R  13       4.220   4.651 -17.738  1.00  0.00      R    C  
ATOM    463  C6  URA R  13       3.669   5.762 -18.223  1.00  0.00      R    C  
ATOM    464  H3  URA R  13       1.493   2.865 -17.453  1.00  0.00      R    H  
ATOM    465  H5  URA R  13       5.216   4.660 -17.295  1.00  0.00      R    H  
ATOM    466  H6  URA R  13       4.217   6.698 -18.123  1.00  0.00      R    H  
ATOM    467  H1' URA R  13       1.187   6.792 -19.982  1.00  0.00      R    H  
ATOM    468  H2' URA R  13      -0.657   8.888 -18.107  1.00  0.00      R    H  
ATOM    469  H3' URA R  13       2.941   8.304 -17.076  1.00  0.00      R    H  
ATOM    470  H4' URA R  13       2.148   9.985 -19.413  1.00  0.00      R    H  
ATOM    471  H5' URA R  13       4.649  10.254 -19.496  1.00  0.00      R    H  
ATOM    472 H2'' URA R  13       0.607   7.260 -17.331  1.00  0.00      R    H  
ATOM    473 H5'' URA R  13       3.967  10.643 -17.881  1.00  0.00      R    H  
ATOM    474  P   URA R  14       1.654  10.300 -15.378  1.00  0.00      R    P  
ATOM    475  O1P URA R  14       1.606  11.764 -15.201  1.00  0.00      R    O  
ATOM    476  O2P URA R  14       2.817   9.591 -14.779  1.00  0.00      R    O  
ATOM    477  C5' URA R  14      -0.955   9.705 -15.071  1.00  0.00      R    C  
ATOM    478  O5' URA R  14       0.412   9.687 -14.618  1.00  0.00      R    O  
ATOM    479  C4' URA R  14      -1.743   8.417 -14.935  1.00  0.00      R    C  
ATOM    480  O4' URA R  14      -1.064   7.477 -15.754  1.00  0.00      R    O  
ATOM    481  C3' URA R  14      -1.843   7.723 -13.542  1.00  0.00      R    C  
ATOM    482  O3' URA R  14      -2.807   8.413 -12.737  1.00  0.00      R    O  
ATOM    483  C2' URA R  14      -2.215   6.318 -14.039  1.00  0.00      R    C  
ATOM    484  O2' URA R  14      -3.632   6.180 -14.416  1.00  0.00      R    O  
ATOM    485  C1' URA R  14      -1.335   6.152 -15.252  1.00  0.00      R    C  
ATOM    486  N1  URA R  14      -0.063   5.392 -14.922  1.00  0.00      R    N  
ATOM    487  C2  URA R  14      -0.060   4.022 -14.858  1.00  0.00      R    C  
ATOM    488  O2  URA R  14      -1.106   3.367 -15.004  1.00  0.00      R    O  
ATOM    489  N3  URA R  14       1.134   3.422 -14.600  1.00  0.00      R    N  
ATOM    490  C4  URA R  14       2.316   4.063 -14.146  1.00  0.00      R    C  
ATOM    491  O4  URA R  14       3.266   3.369 -13.817  1.00  0.00      R    O  
ATOM    492  C5  URA R  14       2.252   5.458 -14.208  1.00  0.00      R    C  
ATOM    493  C6  URA R  14       1.113   6.064 -14.620  1.00  0.00      R    C  
ATOM    494  H3  URA R  14       1.141   2.412 -14.574  1.00  0.00      R    H  
ATOM    495  H5  URA R  14       3.132   6.087 -14.073  1.00  0.00      R    H  
ATOM    496  H6  URA R  14       0.951   7.141 -14.666  1.00  0.00      R    H  
ATOM    497  H1' URA R  14      -1.939   5.655 -16.040  1.00  0.00      R    H  
ATOM    498  H2' URA R  14      -4.182   5.995 -13.651  1.00  0.00      R    H  
ATOM    499  H3' URA R  14      -0.819   7.650 -13.118  1.00  0.00      R    H  
ATOM    500  H4' URA R  14      -2.761   8.503 -15.370  1.00  0.00      R    H  
ATOM    501  H5' URA R  14      -1.020   9.836 -16.172  1.00  0.00      R    H  
ATOM    502 H2'' URA R  14      -1.915   5.530 -13.314  1.00  0.00      R    H  
ATOM    503 H5'' URA R  14      -1.491  10.573 -14.632  1.00  0.00      R    H  
ATOM    504  P   ADE R  15      -2.888   7.935 -11.292  1.00  0.00      R    P  
ATOM    505  O1P ADE R  15      -3.833   8.782 -10.581  1.00  0.00      R    O  
ATOM    506  O2P ADE R  15      -1.556   7.880 -10.724  1.00  0.00      R    O  
ATOM    507  C5' ADE R  15      -4.804   6.190 -11.359  1.00  0.00      R    C  
ATOM    508  O5' ADE R  15      -3.383   6.549 -11.316  1.00  0.00      R    O  
ATOM    509  C4' ADE R  15      -5.013   4.657 -11.383  1.00  0.00      R    C  
ATOM    510  O4' ADE R  15      -4.141   3.981 -12.427  1.00  0.00      R    O  
ATOM    511  C3' ADE R  15      -4.682   3.892 -10.109  1.00  0.00      R    C  
ATOM    512  O3' ADE R  15      -5.776   3.947  -9.171  1.00  0.00      R    O  
ATOM    513  C2' ADE R  15      -4.405   2.496 -10.636  1.00  0.00      R    C  
ATOM    514  O2' ADE R  15      -5.582   1.758 -11.015  1.00  0.00      R    O  
ATOM    515  C1' ADE R  15      -3.603   2.762 -11.845  1.00  0.00      R    C  
ATOM    516  N1  ADE R  15       0.539  -0.110 -10.998  1.00  0.00      R    N  
ATOM    517  C2  ADE R  15      -0.750  -0.402 -11.244  1.00  0.00      R    C  
ATOM    518  N3  ADE R  15      -1.752   0.411 -11.588  1.00  0.00      R    N  
ATOM    519  C4  ADE R  15      -1.414   1.670 -11.384  1.00  0.00      R    C  
ATOM    520  C5  ADE R  15      -0.124   2.151 -11.110  1.00  0.00      R    C  
ATOM    521  C6  ADE R  15       0.872   1.191 -10.910  1.00  0.00      R    C  
ATOM    522  N6  ADE R  15       2.131   1.635 -10.617  1.00  0.00      R    N  
ATOM    523  N7  ADE R  15      -0.152   3.480 -10.809  1.00  0.00      R    N  
ATOM    524  C8  ADE R  15      -1.398   3.857 -11.039  1.00  0.00      R    C  
ATOM    525  N9  ADE R  15      -2.180   2.828 -11.516  1.00  0.00      R    N  
ATOM    526  H2  ADE R  15      -0.958  -1.468 -11.343  1.00  0.00      R    H  
ATOM    527  H8  ADE R  15      -1.788   4.872 -10.963  1.00  0.00      R    H  
ATOM    528  H1' ADE R  15      -3.788   1.861 -12.470  1.00  0.00      R    H  
ATOM    529  H2' ADE R  15      -5.353   0.831 -11.115  1.00  0.00      R    H  
ATOM    530  H3' ADE R  15      -3.753   4.461  -9.890  1.00  0.00      R    H  
ATOM    531  H4' ADE R  15      -6.032   4.348 -11.699  1.00  0.00      R    H  
ATOM    532  H5' ADE R  15      -5.254   6.677 -12.251  1.00  0.00      R    H  
ATOM    533  H61 ADE R  15       2.886   1.102 -10.234  1.00  0.00      R    H  
ATOM    534  H62 ADE R  15       2.266   2.606 -10.423  1.00  0.00      R    H  
ATOM    535 H2'' ADE R  15      -3.919   1.842  -9.880  1.00  0.00      R    H  
ATOM    536 H5'' ADE R  15      -5.335   6.626 -10.485  1.00  0.00      R    H  
ATOM    537  P   CYT R  16      -5.322   4.351  -7.712  1.00  0.00      R    P  
ATOM    538  O1P CYT R  16      -6.511   4.507  -6.854  1.00  0.00      R    O  
ATOM    539  O2P CYT R  16      -4.442   5.520  -7.824  1.00  0.00      R    O  
ATOM    540  C5' CYT R  16      -5.477   1.897  -7.058  1.00  0.00      R    C  
ATOM    541  O5' CYT R  16      -4.569   3.044  -7.311  1.00  0.00      R    O  
ATOM    542  C4' CYT R  16      -4.648   0.593  -6.783  1.00  0.00      R    C  
ATOM    543  O4' CYT R  16      -3.703   0.185  -7.805  1.00  0.00      R    O  
ATOM    544  C3' CYT R  16      -3.781   0.571  -5.472  1.00  0.00      R    C  
ATOM    545  O3' CYT R  16      -4.635   0.371  -4.331  1.00  0.00      R    O  
ATOM    546  C2' CYT R  16      -2.717  -0.516  -5.690  1.00  0.00      R    C  
ATOM    547  O2' CYT R  16      -3.219  -1.792  -5.515  1.00  0.00      R    O  
ATOM    548  C1' CYT R  16      -2.470  -0.337  -7.165  1.00  0.00      R    C  
ATOM    549  N1  CYT R  16      -1.257   0.492  -7.294  1.00  0.00      R    N  
ATOM    550  C2  CYT R  16       0.045  -0.073  -7.046  1.00  0.00      R    C  
ATOM    551  O2  CYT R  16       0.157  -1.336  -6.974  1.00  0.00      R    O  
ATOM    552  N3  CYT R  16       1.089   0.704  -7.225  1.00  0.00      R    N  
ATOM    553  C4  CYT R  16       0.971   2.016  -7.562  1.00  0.00      R    C  
ATOM    554  N4  CYT R  16       2.067   2.760  -7.678  1.00  0.00      R    N  
ATOM    555  C5  CYT R  16      -0.378   2.592  -7.752  1.00  0.00      R    C  
ATOM    556  C6  CYT R  16      -1.445   1.861  -7.591  1.00  0.00      R    C  
ATOM    557  H5  CYT R  16      -0.430   3.614  -8.127  1.00  0.00      R    H  
ATOM    558  H6  CYT R  16      -2.446   2.265  -7.744  1.00  0.00      R    H  
ATOM    559  H1' CYT R  16      -2.371  -1.337  -7.638  1.00  0.00      R    H  
ATOM    560  H2' CYT R  16      -3.093  -2.001  -4.585  1.00  0.00      R    H  
ATOM    561  H3' CYT R  16      -3.291   1.566  -5.532  1.00  0.00      R    H  
ATOM    562  H4' CYT R  16      -5.367  -0.241  -6.631  1.00  0.00      R    H  
ATOM    563  H41 CYT R  16       2.882   2.207  -7.507  1.00  0.00      R    H  
ATOM    564  H5' CYT R  16      -6.235   1.648  -7.832  1.00  0.00      R    H  
ATOM    565  H42 CYT R  16       2.009   3.648  -8.134  1.00  0.00      R    H  
ATOM    566 H2'' CYT R  16      -1.869  -0.385  -4.986  1.00  0.00      R    H  
ATOM    567 H5'' CYT R  16      -5.897   2.017  -6.037  1.00  0.00      R    H  
ATOM    568  P   ADE R  17      -4.178   0.984  -2.990  1.00  0.00      R    P  
ATOM    569  O1P ADE R  17      -5.264   0.994  -2.046  1.00  0.00      R    O  
ATOM    570  O2P ADE R  17      -3.544   2.286  -3.196  1.00  0.00      R    O  
ATOM    571  C5' ADE R  17      -3.261  -1.327  -1.850  1.00  0.00      R    C  
ATOM    572  O5' ADE R  17      -3.138  -0.048  -2.367  1.00  0.00      R    O  
ATOM    573  C4' ADE R  17      -1.867  -2.071  -1.796  1.00  0.00      R    C  
ATOM    574  O4' ADE R  17      -1.278  -2.077  -3.210  1.00  0.00      R    O  
ATOM    575  C3' ADE R  17      -0.631  -1.816  -0.888  1.00  0.00      R    C  
ATOM    576  O3' ADE R  17      -0.817  -2.156   0.516  1.00  0.00      R    O  
ATOM    577  C2' ADE R  17       0.470  -2.528  -1.678  1.00  0.00      R    C  
ATOM    578  O2' ADE R  17       0.361  -3.905  -1.559  1.00  0.00      R    O  
ATOM    579  C1' ADE R  17       0.194  -2.145  -3.132  1.00  0.00      R    C  
ATOM    580  N1  ADE R  17       4.788  -0.272  -4.642  1.00  0.00      R    N  
ATOM    581  C2  ADE R  17       4.375  -1.478  -4.204  1.00  0.00      R    C  
ATOM    582  N3  ADE R  17       3.176  -1.948  -3.828  1.00  0.00      R    N  
ATOM    583  C4  ADE R  17       2.270  -0.908  -3.745  1.00  0.00      R    C  
ATOM    584  C5  ADE R  17       2.563   0.440  -4.046  1.00  0.00      R    C  
ATOM    585  C6  ADE R  17       3.911   0.780  -4.459  1.00  0.00      R    C  
ATOM    586  N6  ADE R  17       4.338   1.976  -4.973  1.00  0.00      R    N  
ATOM    587  N7  ADE R  17       1.405   1.189  -3.891  1.00  0.00      R    N  
ATOM    588  C8  ADE R  17       0.520   0.287  -3.638  1.00  0.00      R    C  
ATOM    589  N9  ADE R  17       0.928  -0.953  -3.513  1.00  0.00      R    N  
ATOM    590  H2  ADE R  17       5.060  -2.306  -4.388  1.00  0.00      R    H  
ATOM    591  H8  ADE R  17      -0.485   0.587  -3.341  1.00  0.00      R    H  
ATOM    592  H1' ADE R  17       0.479  -3.004  -3.778  1.00  0.00      R    H  
ATOM    593  H2' ADE R  17       1.083  -4.366  -1.994  1.00  0.00      R    H  
ATOM    594  H3' ADE R  17      -0.420  -0.729  -0.975  1.00  0.00      R    H  
ATOM    595  H4' ADE R  17      -2.165  -3.109  -1.531  1.00  0.00      R    H  
ATOM    596  H5' ADE R  17      -3.953  -1.980  -2.424  1.00  0.00      R    H  
ATOM    597  H61 ADE R  17       3.676   2.726  -4.964  1.00  0.00      R    H  
ATOM    598  H62 ADE R  17       5.319   2.137  -5.083  1.00  0.00      R    H  
ATOM    599 H2'' ADE R  17       1.476  -2.256  -1.293  1.00  0.00      R    H  
ATOM    600 H5'' ADE R  17      -3.595  -1.384  -0.792  1.00  0.00      R    H  
ATOM    601  P   ADE R  18       0.157  -1.584   1.626  1.00  0.00      R    P  
ATOM    602  O1P ADE R  18      -0.153  -2.284   2.865  1.00  0.00      R    O  
ATOM    603  O2P ADE R  18      -0.183  -0.108   1.692  1.00  0.00      R    O  
ATOM    604  C5' ADE R  18       2.214  -3.237   1.401  1.00  0.00      R    C  
ATOM    605  O5' ADE R  18       1.651  -1.918   1.254  1.00  0.00      R    O  
ATOM    606  C4' ADE R  18       3.692  -3.330   0.922  1.00  0.00      R    C  
ATOM    607  O4' ADE R  18       3.750  -2.847  -0.483  1.00  0.00      R    O  
ATOM    608  C3' ADE R  18       4.720  -2.441   1.645  1.00  0.00      R    C  
ATOM    609  O3' ADE R  18       5.097  -3.081   2.869  1.00  0.00      R    O  
ATOM    610  C2' ADE R  18       5.807  -2.376   0.544  1.00  0.00      R    C  
ATOM    611  O2' ADE R  18       6.552  -3.528   0.411  1.00  0.00      R    O  
ATOM    612  C1' ADE R  18       5.003  -2.132  -0.701  1.00  0.00      R    C  
ATOM    613  N1  ADE R  18       6.972   2.177  -2.613  1.00  0.00      R    N  
ATOM    614  C2  ADE R  18       7.480   0.904  -2.368  1.00  0.00      R    C  
ATOM    615  N3  ADE R  18       6.978  -0.099  -1.693  1.00  0.00      R    N  
ATOM    616  C4  ADE R  18       5.645   0.228  -1.340  1.00  0.00      R    C  
ATOM    617  C5  ADE R  18       4.953   1.414  -1.503  1.00  0.00      R    C  
ATOM    618  C6  ADE R  18       5.665   2.429  -2.173  1.00  0.00      R    C  
ATOM    619  N6  ADE R  18       5.215   3.667  -2.439  1.00  0.00      R    N  
ATOM    620  N7  ADE R  18       3.585   1.176  -1.169  1.00  0.00      R    N  
ATOM    621  C8  ADE R  18       3.545  -0.078  -0.786  1.00  0.00      R    C  
ATOM    622  N9  ADE R  18       4.719  -0.709  -0.916  1.00  0.00      R    N  
ATOM    623  H2  ADE R  18       8.511   0.615  -2.574  1.00  0.00      R    H  
ATOM    624  H8  ADE R  18       2.597  -0.512  -0.469  1.00  0.00      R    H  
ATOM    625  H1' ADE R  18       5.464  -2.529  -1.631  1.00  0.00      R    H  
ATOM    626  H2' ADE R  18       7.337  -3.289  -0.089  1.00  0.00      R    H  
ATOM    627  H3' ADE R  18       4.229  -1.460   1.819  1.00  0.00      R    H  
ATOM    628  H4' ADE R  18       3.941  -4.411   0.986  1.00  0.00      R    H  
ATOM    629  H5' ADE R  18       1.676  -4.034   0.845  1.00  0.00      R    H  
ATOM    630  H61 ADE R  18       5.743   4.166  -3.127  1.00  0.00      R    H  
ATOM    631  H62 ADE R  18       4.421   4.099  -2.014  1.00  0.00      R    H  
ATOM    632 H2'' ADE R  18       6.506  -1.545   0.773  1.00  0.00      R    H  
ATOM    633 H5'' ADE R  18       2.147  -3.495   2.480  1.00  0.00      R    H  
ATOM    634  P   CYT R  19       4.829  -2.511   4.293  1.00  0.00      R    P  
ATOM    635  O1P CYT R  19       5.683  -3.084   5.352  1.00  0.00      R    O  
ATOM    636  O2P CYT R  19       3.420  -2.342   4.626  1.00  0.00      R    O  
ATOM    637  C5' CYT R  19       6.724  -0.852   4.038  1.00  0.00      R    C  
ATOM    638  O5' CYT R  19       5.291  -1.015   4.193  1.00  0.00      R    O  
ATOM    639  C4' CYT R  19       7.045   0.537   3.451  1.00  0.00      R    C  
ATOM    640  O4' CYT R  19       6.596   0.748   2.084  1.00  0.00      R    O  
ATOM    641  C3' CYT R  19       6.628   1.711   4.199  1.00  0.00      R    C  
ATOM    642  O3' CYT R  19       7.490   1.762   5.355  1.00  0.00      R    O  
ATOM    643  C2' CYT R  19       6.808   2.864   3.182  1.00  0.00      R    C  
ATOM    644  O2' CYT R  19       8.111   3.253   2.924  1.00  0.00      R    O  
ATOM    645  C1' CYT R  19       6.331   2.131   1.885  1.00  0.00      R    C  
ATOM    646  N1  CYT R  19       4.856   2.450   1.688  1.00  0.00      R    N  
ATOM    647  C2  CYT R  19       4.510   3.643   1.000  1.00  0.00      R    C  
ATOM    648  O2  CYT R  19       5.371   4.477   0.670  1.00  0.00      R    O  
ATOM    649  N3  CYT R  19       3.235   3.940   0.860  1.00  0.00      R    N  
ATOM    650  C4  CYT R  19       2.331   3.069   1.355  1.00  0.00      R    C  
ATOM    651  N4  CYT R  19       1.030   3.527   1.314  1.00  0.00      R    N  
ATOM    652  C5  CYT R  19       2.652   1.830   1.905  1.00  0.00      R    C  
ATOM    653  C6  CYT R  19       3.961   1.522   2.039  1.00  0.00      R    C  
ATOM    654  H5  CYT R  19       1.872   1.098   2.112  1.00  0.00      R    H  
ATOM    655  H6  CYT R  19       4.332   0.563   2.401  1.00  0.00      R    H  
ATOM    656  H1' CYT R  19       6.915   2.410   0.981  1.00  0.00      R    H  
ATOM    657  H2' CYT R  19       8.585   3.369   3.750  1.00  0.00      R    H  
ATOM    658  H3' CYT R  19       5.547   1.613   4.439  1.00  0.00      R    H  
ATOM    659  H4' CYT R  19       8.152   0.637   3.467  1.00  0.00      R    H  
ATOM    660  H41 CYT R  19       0.806   4.372   0.828  1.00  0.00      R    H  
ATOM    661  H5' CYT R  19       7.041  -1.514   3.204  1.00  0.00      R    H  
ATOM    662  H42 CYT R  19       0.290   2.944   1.651  1.00  0.00      R    H  
ATOM    663 H2'' CYT R  19       6.073   3.656   3.439  1.00  0.00      R    H  
ATOM    664 H5'' CYT R  19       7.251  -1.009   5.003  1.00  0.00      R    H  
ATOM    665  P   ADE R  20       7.479   2.914   6.373  1.00  0.00      R    P  
ATOM    666  O1P ADE R  20       7.943   2.348   7.647  1.00  0.00      R    O  
ATOM    667  O2P ADE R  20       6.149   3.532   6.304  1.00  0.00      R    O  
ATOM    668  C5' ADE R  20       9.989   3.573   5.944  1.00  0.00      R    C  
ATOM    669  O5' ADE R  20       8.558   3.868   5.782  1.00  0.00      R    O  
ATOM    670  C4' ADE R  20      10.780   4.650   5.231  1.00  0.00      R    C  
ATOM    671  O4' ADE R  20      10.201   5.142   4.041  1.00  0.00      R    O  
ATOM    672  C3' ADE R  20      11.033   5.783   6.104  1.00  0.00      R    C  
ATOM    673  O3' ADE R  20      12.409   6.362   6.106  1.00  0.00      R    O  
ATOM    674  C2' ADE R  20       9.823   6.721   5.658  1.00  0.00      R    C  
ATOM    675  O2' ADE R  20       9.942   8.093   6.102  1.00  0.00      R    O  
ATOM    676  C1' ADE R  20       9.870   6.511   4.158  1.00  0.00      R    C  
ATOM    677  N1  ADE R  20       7.458   9.335   0.663  1.00  0.00      R    N  
ATOM    678  C2  ADE R  20       8.738   9.249   0.953  1.00  0.00      R    C  
ATOM    679  N3  ADE R  20       9.306   8.551   1.997  1.00  0.00      R    N  
ATOM    680  C4  ADE R  20       8.393   7.778   2.571  1.00  0.00      R    C  
ATOM    681  C5  ADE R  20       7.103   7.642   2.252  1.00  0.00      R    C  
ATOM    682  C6  ADE R  20       6.583   8.564   1.326  1.00  0.00      R    C  
ATOM    683  N6  ADE R  20       5.252   8.507   1.025  1.00  0.00      R    N  
ATOM    684  N7  ADE R  20       6.465   6.703   3.050  1.00  0.00      R    N  
ATOM    685  C8  ADE R  20       7.404   6.177   3.727  1.00  0.00      R    C  
ATOM    686  N9  ADE R  20       8.651   6.797   3.501  1.00  0.00      R    N  
ATOM    687  H2  ADE R  20       9.412   9.944   0.451  1.00  0.00      R    H  
ATOM    688  H8  ADE R  20       7.247   5.388   4.463  1.00  0.00      R    H  
ATOM    689  H1' ADE R  20      10.722   7.100   3.757  1.00  0.00      R    H  
ATOM    690  H2' ADE R  20       9.101   8.525   5.938  1.00  0.00      R    H  
ATOM    691  H3' ADE R  20      10.802   5.458   7.141  1.00  0.00      R    H  
ATOM    692  H4' ADE R  20      11.833   4.377   5.004  1.00  0.00      R    H  
ATOM    693  H5' ADE R  20      10.221   2.571   5.525  1.00  0.00      R    H  
ATOM    694  H61 ADE R  20       4.895   9.344   0.611  1.00  0.00      R    H  
ATOM    695  H62 ADE R  20       4.732   7.670   1.197  1.00  0.00      R    H  
ATOM    696  H3T ADE R  20      12.271   7.197   6.560  1.00  0.00      R    H  
ATOM    697 H2'' ADE R  20       8.895   6.317   6.115  1.00  0.00      R    H  
ATOM    698 H5'' ADE R  20      10.331   3.513   7.000  1.00  0.00      R    H  
TER   
ATOM    699  C5' THY T   1       8.029  12.462  -2.243  1.00  0.00      TS   C  
ATOM    700  O5' THY T   1       8.501  11.386  -1.491  1.00  0.00      TS   O  
ATOM    701  C4' THY T   1       8.822  13.812  -2.301  1.00  0.00      TS   C  
ATOM    702  O4' THY T   1       9.123  14.203  -0.978  1.00  0.00      TS   O  
ATOM    703  C3' THY T   1      10.295  13.585  -2.792  1.00  0.00      TS   C  
ATOM    704  O3' THY T   1      10.378  13.951  -4.137  1.00  0.00      TS   O  
ATOM    705  C2' THY T   1      11.081  14.561  -1.833  1.00  0.00      TS   C  
ATOM    706  C1' THY T   1       9.973  15.290  -1.127  1.00  0.00      TS   C  
ATOM    707  N1  THY T   1      10.216  15.823   0.187  1.00  0.00      TS   N  
ATOM    708  C2  THY T   1      10.610  17.136   0.177  1.00  0.00      TS   C  
ATOM    709  O2  THY T   1      10.774  17.770  -0.853  1.00  0.00      TS   O  
ATOM    710  N3  THY T   1      10.834  17.769   1.376  1.00  0.00      TS   N  
ATOM    711  C4  THY T   1      10.731  17.110   2.598  1.00  0.00      TS   C  
ATOM    712  O4  THY T   1      10.766  17.723   3.709  1.00  0.00      TS   O  
ATOM    713  C5  THY T   1      10.306  15.706   2.545  1.00  0.00      TS   C  
ATOM    714  C5M THY T   1      10.000  14.983   3.870  1.00  0.00      TS   C  
ATOM    715  C6  THY T   1       9.950  15.174   1.390  1.00  0.00      TS   C  
ATOM    716  H3  THY T   1      11.037  18.757   1.431  1.00  0.00      TS   H  
ATOM    717  H6  THY T   1       9.815  14.098   1.283  1.00  0.00      TS   H  
ATOM    718  H1' THY T   1       9.595  15.997  -1.896  1.00  0.00      TS   H  
ATOM    719  H2' THY T   1      11.658  15.305  -2.423  1.00  0.00      TS   H  
ATOM    720  H3' THY T   1      10.564  12.560  -2.456  1.00  0.00      TS   H  
ATOM    721  H4' THY T   1       8.271  14.606  -2.848  1.00  0.00      TS   H  
ATOM    722  H5' THY T   1       7.122  12.803  -1.699  1.00  0.00      TS   H  
ATOM    723  H51 THY T   1       8.967  15.246   4.185  1.00  0.00      TS   H  
ATOM    724  H52 THY T   1      10.658  15.344   4.687  1.00  0.00      TS   H  
ATOM    725  H53 THY T   1      10.171  13.908   3.649  1.00  0.00      TS   H  
ATOM    726  H5T THY T   1       7.852  10.693  -1.345  1.00  0.00      TS   H  
ATOM    727 H2'' THY T   1      11.792  14.062  -1.141  1.00  0.00      TS   H  
ATOM    728 H5'' THY T   1       7.830  12.103  -3.275  1.00  0.00      TS   H  
ATOM    729  P   GUA T   2      10.242  13.019  -5.384  1.00  0.00      TS   P  
ATOM    730  O1P GUA T   2      11.143  13.637  -6.428  1.00  0.00      TS   O  
ATOM    731  O2P GUA T   2       8.819  12.960  -5.702  1.00  0.00      TS   O  
ATOM    732  C5' GUA T   2      12.076  11.463  -4.734  1.00  0.00      TS   C  
ATOM    733  O5' GUA T   2      10.732  11.595  -5.043  1.00  0.00      TS   O  
ATOM    734  C4' GUA T   2      12.380  10.053  -4.212  1.00  0.00      TS   C  
ATOM    735  O4' GUA T   2      11.618   9.710  -3.030  1.00  0.00      TS   O  
ATOM    736  C3' GUA T   2      12.041   8.943  -5.214  1.00  0.00      TS   C  
ATOM    737  O3' GUA T   2      13.004   8.899  -6.263  1.00  0.00      TS   O  
ATOM    738  C2' GUA T   2      12.055   7.745  -4.205  1.00  0.00      TS   C  
ATOM    739  C1' GUA T   2      11.392   8.284  -2.946  1.00  0.00      TS   C  
ATOM    740  N1  GUA T   2       7.689   5.755  -0.460  1.00  0.00      TS   N  
ATOM    741  C2  GUA T   2       9.069   5.575  -0.454  1.00  0.00      TS   C  
ATOM    742  N2  GUA T   2       9.515   4.768   0.448  1.00  0.00      TS   N  
ATOM    743  N3  GUA T   2       9.957   6.308  -1.141  1.00  0.00      TS   N  
ATOM    744  C4  GUA T   2       9.352   7.190  -1.940  1.00  0.00      TS   C  
ATOM    745  C5  GUA T   2       7.994   7.361  -2.122  1.00  0.00      TS   C  
ATOM    746  C6  GUA T   2       7.074   6.510  -1.432  1.00  0.00      TS   C  
ATOM    747  O6  GUA T   2       5.862   6.652  -1.588  1.00  0.00      TS   O  
ATOM    748  N7  GUA T   2       7.789   8.341  -3.063  1.00  0.00      TS   N  
ATOM    749  C8  GUA T   2       8.961   8.746  -3.449  1.00  0.00      TS   C  
ATOM    750  N9  GUA T   2      10.002   8.092  -2.790  1.00  0.00      TS   N  
ATOM    751  H1  GUA T   2       7.058   5.104  -0.016  1.00  0.00      TS   H  
ATOM    752  H8  GUA T   2       9.164   9.526  -4.183  1.00  0.00      TS   H  
ATOM    753  H1' GUA T   2      11.861   7.886  -2.021  1.00  0.00      TS   H  
ATOM    754  H2' GUA T   2      13.044   7.363  -3.878  1.00  0.00      TS   H  
ATOM    755  H21 GUA T   2       8.960   4.426   1.206  1.00  0.00      TS   H  
ATOM    756  H3' GUA T   2      10.966   9.140  -5.418  1.00  0.00      TS   H  
ATOM    757  H22 GUA T   2      10.500   4.608   0.511  1.00  0.00      TS   H  
ATOM    758  H4' GUA T   2      13.465   9.995  -3.976  1.00  0.00      TS   H  
ATOM    759  H5' GUA T   2      12.399  12.211  -3.979  1.00  0.00      TS   H  
ATOM    760 H2'' GUA T   2      11.466   6.922  -4.663  1.00  0.00      TS   H  
ATOM    761 H5'' GUA T   2      12.702  11.663  -5.629  1.00  0.00      TS   H  
ATOM    762  P   THY T   3      12.800   8.066  -7.572  1.00  0.00      TS   P  
ATOM    763  O1P THY T   3      13.870   8.554  -8.458  1.00  0.00      TS   O  
ATOM    764  O2P THY T   3      11.458   8.214  -8.090  1.00  0.00      TS   O  
ATOM    765  C5' THY T   3      14.202   6.141  -6.561  1.00  0.00      TS   C  
ATOM    766  O5' THY T   3      13.041   6.533  -7.312  1.00  0.00      TS   O  
ATOM    767  C4' THY T   3      14.026   4.665  -6.057  1.00  0.00      TS   C  
ATOM    768  O4' THY T   3      12.961   4.494  -5.055  1.00  0.00      TS   O  
ATOM    769  C3' THY T   3      13.614   3.693  -7.247  1.00  0.00      TS   C  
ATOM    770  O3' THY T   3      14.355   2.512  -7.158  1.00  0.00      TS   O  
ATOM    771  C2' THY T   3      12.112   3.440  -7.034  1.00  0.00      TS   C  
ATOM    772  C1' THY T   3      11.920   3.520  -5.515  1.00  0.00      TS   C  
ATOM    773  N1  THY T   3      10.590   4.006  -5.143  1.00  0.00      TS   N  
ATOM    774  C2  THY T   3       9.879   3.358  -4.171  1.00  0.00      TS   C  
ATOM    775  O2  THY T   3      10.322   2.350  -3.626  1.00  0.00      TS   O  
ATOM    776  N3  THY T   3       8.660   3.970  -3.855  1.00  0.00      TS   N  
ATOM    777  C4  THY T   3       8.011   5.048  -4.466  1.00  0.00      TS   C  
ATOM    778  O4  THY T   3       6.824   5.301  -4.257  1.00  0.00      TS   O  
ATOM    779  C5  THY T   3       8.913   5.670  -5.421  1.00  0.00      TS   C  
ATOM    780  C5M THY T   3       8.478   6.917  -6.168  1.00  0.00      TS   C  
ATOM    781  C6  THY T   3      10.109   5.155  -5.761  1.00  0.00      TS   C  
ATOM    782  H3  THY T   3       7.961   3.403  -3.396  1.00  0.00      TS   H  
ATOM    783  H6  THY T   3      10.622   5.647  -6.588  1.00  0.00      TS   H  
ATOM    784  H1' THY T   3      12.226   2.495  -5.217  1.00  0.00      TS   H  
ATOM    785  H2' THY T   3      11.874   2.462  -7.505  1.00  0.00      TS   H  
ATOM    786  H3' THY T   3      13.734   4.258  -8.197  1.00  0.00      TS   H  
ATOM    787  H4' THY T   3      14.999   4.490  -5.548  1.00  0.00      TS   H  
ATOM    788  H5' THY T   3      14.447   6.787  -5.691  1.00  0.00      TS   H  
ATOM    789  H51 THY T   3       8.108   6.719  -7.197  1.00  0.00      TS   H  
ATOM    790  H52 THY T   3       9.227   7.737  -6.184  1.00  0.00      TS   H  
ATOM    791  H53 THY T   3       7.572   7.290  -5.644  1.00  0.00      TS   H  
ATOM    792 H2'' THY T   3      11.614   4.253  -7.605  1.00  0.00      TS   H  
ATOM    793 H5'' THY T   3      15.020   6.088  -7.311  1.00  0.00      TS   H  
ATOM    794  P   THY T   4      14.581   1.572  -8.426  1.00  0.00      TS   P  
ATOM    795  O1P THY T   4      15.929   0.995  -8.367  1.00  0.00      TS   O  
ATOM    796  O2P THY T   4      14.079   2.115  -9.728  1.00  0.00      TS   O  
ATOM    797  C5' THY T   4      13.834  -0.417  -6.851  1.00  0.00      TS   C  
ATOM    798  O5' THY T   4      13.632   0.391  -8.074  1.00  0.00      TS   O  
ATOM    799  C4' THY T   4      12.819  -1.559  -6.737  1.00  0.00      TS   C  
ATOM    800  O4' THY T   4      11.619  -1.091  -6.043  1.00  0.00      TS   O  
ATOM    801  C3' THY T   4      12.344  -2.259  -8.095  1.00  0.00      TS   C  
ATOM    802  O3' THY T   4      12.327  -3.638  -7.923  1.00  0.00      TS   O  
ATOM    803  C2' THY T   4      10.954  -1.627  -8.228  1.00  0.00      TS   C  
ATOM    804  C1' THY T   4      10.423  -1.400  -6.798  1.00  0.00      TS   C  
ATOM    805  N1  THY T   4       9.450  -0.406  -6.645  1.00  0.00      TS   N  
ATOM    806  C2  THY T   4       8.400  -0.525  -5.700  1.00  0.00      TS   C  
ATOM    807  O2  THY T   4       8.306  -1.521  -4.988  1.00  0.00      TS   O  
ATOM    808  N3  THY T   4       7.522   0.538  -5.629  1.00  0.00      TS   N  
ATOM    809  C4  THY T   4       7.575   1.659  -6.475  1.00  0.00      TS   C  
ATOM    810  O4  THY T   4       6.798   2.601  -6.398  1.00  0.00      TS   O  
ATOM    811  C5  THY T   4       8.716   1.768  -7.310  1.00  0.00      TS   C  
ATOM    812  C5M THY T   4       8.829   2.967  -8.178  1.00  0.00      TS   C  
ATOM    813  C6  THY T   4       9.500   0.684  -7.415  1.00  0.00      TS   C  
ATOM    814  H3  THY T   4       6.590   0.393  -5.271  1.00  0.00      TS   H  
ATOM    815  H6  THY T   4      10.102   0.685  -8.325  1.00  0.00      TS   H  
ATOM    816  H1' THY T   4      10.100  -2.450  -6.636  1.00  0.00      TS   H  
ATOM    817  H2' THY T   4      10.339  -2.297  -8.865  1.00  0.00      TS   H  
ATOM    818  H3' THY T   4      12.959  -1.849  -8.925  1.00  0.00      TS   H  
ATOM    819  H4' THY T   4      13.373  -2.321  -6.148  1.00  0.00      TS   H  
ATOM    820  H5' THY T   4      13.705   0.281  -5.996  1.00  0.00      TS   H  
ATOM    821  H51 THY T   4       9.910   3.198  -8.304  1.00  0.00      TS   H  
ATOM    822  H52 THY T   4       8.484   3.902  -7.687  1.00  0.00      TS   H  
ATOM    823  H53 THY T   4       8.320   2.755  -9.143  1.00  0.00      TS   H  
ATOM    824 H2'' THY T   4      11.189  -0.695  -8.786  1.00  0.00      TS   H  
ATOM    825 H5'' THY T   4      14.871  -0.812  -6.832  1.00  0.00      TS   H  
ATOM    826  P   GUA T   5      12.108  -4.550  -9.249  1.00  0.00      TS   P  
ATOM    827  O1P GUA T   5      12.927  -5.782  -9.135  1.00  0.00      TS   O  
ATOM    828  O2P GUA T   5      12.168  -3.844 -10.586  1.00  0.00      TS   O  
ATOM    829  C5' GUA T   5      10.232  -6.189  -8.355  1.00  0.00      TS   C  
ATOM    830  O5' GUA T   5      10.619  -4.991  -9.038  1.00  0.00      TS   O  
ATOM    831  C4' GUA T   5       8.700  -6.153  -8.074  1.00  0.00      TS   C  
ATOM    832  O4' GUA T   5       8.269  -4.920  -7.375  1.00  0.00      TS   O  
ATOM    833  C3' GUA T   5       7.777  -6.044  -9.310  1.00  0.00      TS   C  
ATOM    834  O3' GUA T   5       7.714  -7.327  -9.975  1.00  0.00      TS   O  
ATOM    835  C2' GUA T   5       6.464  -5.825  -8.580  1.00  0.00      TS   C  
ATOM    836  C1' GUA T   5       6.851  -4.798  -7.489  1.00  0.00      TS   C  
ATOM    837  N1  GUA T   5       3.091  -1.608  -7.824  1.00  0.00      TS   N  
ATOM    838  C2  GUA T   5       3.045  -2.923  -7.502  1.00  0.00      TS   C  
ATOM    839  N2  GUA T   5       1.870  -3.449  -7.294  1.00  0.00      TS   N  
ATOM    840  N3  GUA T   5       4.187  -3.678  -7.421  1.00  0.00      TS   N  
ATOM    841  C4  GUA T   5       5.245  -3.019  -7.748  1.00  0.00      TS   C  
ATOM    842  C5  GUA T   5       5.390  -1.636  -8.036  1.00  0.00      TS   C  
ATOM    843  C6  GUA T   5       4.200  -0.816  -8.048  1.00  0.00      TS   C  
ATOM    844  O6  GUA T   5       4.113   0.405  -8.303  1.00  0.00      TS   O  
ATOM    845  N7  GUA T   5       6.674  -1.330  -8.242  1.00  0.00      TS   N  
ATOM    846  C8  GUA T   5       7.355  -2.403  -8.169  1.00  0.00      TS   C  
ATOM    847  N9  GUA T   5       6.551  -3.510  -7.833  1.00  0.00      TS   N  
ATOM    848  H1  GUA T   5       2.211  -1.116  -7.761  1.00  0.00      TS   H  
ATOM    849  H8  GUA T   5       8.416  -2.561  -8.358  1.00  0.00      TS   H  
ATOM    850  H1' GUA T   5       6.412  -5.081  -6.508  1.00  0.00      TS   H  
ATOM    851  H2' GUA T   5       6.053  -6.770  -8.164  1.00  0.00      TS   H  
ATOM    852  H21 GUA T   5       1.006  -2.955  -7.199  1.00  0.00      TS   H  
ATOM    853  H3' GUA T   5       8.081  -5.154  -9.902  1.00  0.00      TS   H  
ATOM    854  H22 GUA T   5       1.896  -4.417  -7.043  1.00  0.00      TS   H  
ATOM    855  H4' GUA T   5       8.426  -7.061  -7.495  1.00  0.00      TS   H  
ATOM    856  H5' GUA T   5      10.637  -6.202  -7.321  1.00  0.00      TS   H  
ATOM    857 H2'' GUA T   5       5.664  -5.457  -9.258  1.00  0.00      TS   H  
ATOM    858 H5'' GUA T   5      10.485  -7.105  -8.931  1.00  0.00      TS   H  
ATOM    859  P   THY T   6       7.316  -7.272 -11.462  1.00  0.00      TS   P  
ATOM    860  O1P THY T   6       7.724  -8.545 -12.107  1.00  0.00      TS   O  
ATOM    861  O2P THY T   6       7.847  -6.040 -12.063  1.00  0.00      TS   O  
ATOM    862  C5' THY T   6       4.912  -8.163 -10.687  1.00  0.00      TS   C  
ATOM    863  O5' THY T   6       5.781  -7.167 -11.341  1.00  0.00      TS   O  
ATOM    864  C4' THY T   6       3.439  -7.783 -10.784  1.00  0.00      TS   C  
ATOM    865  O4' THY T   6       3.211  -6.433 -10.153  1.00  0.00      TS   O  
ATOM    866  C3' THY T   6       2.833  -7.776 -12.284  1.00  0.00      TS   C  
ATOM    867  O3' THY T   6       1.615  -8.519 -12.433  1.00  0.00      TS   O  
ATOM    868  C2' THY T   6       2.704  -6.301 -12.573  1.00  0.00      TS   C  
ATOM    869  C1' THY T   6       2.446  -5.689 -11.175  1.00  0.00      TS   C  
ATOM    870  N1  THY T   6       2.918  -4.281 -11.095  1.00  0.00      TS   N  
ATOM    871  C2  THY T   6       2.035  -3.240 -10.918  1.00  0.00      TS   C  
ATOM    872  O2  THY T   6       0.849  -3.411 -10.827  1.00  0.00      TS   O  
ATOM    873  N3  THY T   6       2.623  -1.991 -10.941  1.00  0.00      TS   N  
ATOM    874  C4  THY T   6       3.940  -1.751 -11.319  1.00  0.00      TS   C  
ATOM    875  O4  THY T   6       4.344  -0.620 -11.569  1.00  0.00      TS   O  
ATOM    876  C5  THY T   6       4.767  -2.887 -11.484  1.00  0.00      TS   C  
ATOM    877  C5M THY T   6       6.282  -2.641 -11.849  1.00  0.00      TS   C  
ATOM    878  C6  THY T   6       4.206  -4.093 -11.462  1.00  0.00      TS   C  
ATOM    879  H3  THY T   6       1.962  -1.230 -10.999  1.00  0.00      TS   H  
ATOM    880  H6  THY T   6       4.788  -5.015 -11.435  1.00  0.00      TS   H  
ATOM    881  H1' THY T   6       1.371  -5.830 -10.932  1.00  0.00      TS   H  
ATOM    882  H2' THY T   6       1.851  -6.161 -13.270  1.00  0.00      TS   H  
ATOM    883  H3' THY T   6       3.658  -8.222 -12.880  1.00  0.00      TS   H  
ATOM    884  H4' THY T   6       2.843  -8.515 -10.200  1.00  0.00      TS   H  
ATOM    885  H5' THY T   6       5.072  -8.263  -9.591  1.00  0.00      TS   H  
ATOM    886  H51 THY T   6       6.475  -2.945 -12.901  1.00  0.00      TS   H  
ATOM    887  H52 THY T   6       6.986  -3.194 -11.190  1.00  0.00      TS   H  
ATOM    888  H53 THY T   6       6.709  -1.618 -11.771  1.00  0.00      TS   H  
ATOM    889 H2'' THY T   6       3.708  -5.998 -12.942  1.00  0.00      TS   H  
ATOM    890 H5'' THY T   6       5.020  -9.155 -11.175  1.00  0.00      TS   H  
ATOM    891  P   ADE T   7       1.240  -8.988 -13.899  1.00  0.00      TS   P  
ATOM    892  O1P ADE T   7       0.184 -10.029 -13.912  1.00  0.00      TS   O  
ATOM    893  O2P ADE T   7       2.446  -9.362 -14.721  1.00  0.00      TS   O  
ATOM    894  C5' ADE T   7      -0.642  -7.323 -13.980  1.00  0.00      TS   C  
ATOM    895  O5' ADE T   7       0.634  -7.698 -14.539  1.00  0.00      TS   O  
ATOM    896  C4' ADE T   7      -1.286  -6.088 -14.713  1.00  0.00      TS   C  
ATOM    897  O4' ADE T   7      -0.733  -4.852 -14.193  1.00  0.00      TS   O  
ATOM    898  C3' ADE T   7      -1.187  -6.101 -16.252  1.00  0.00      TS   C  
ATOM    899  O3' ADE T   7      -2.435  -5.650 -16.869  1.00  0.00      TS   O  
ATOM    900  C2' ADE T   7      -0.079  -5.086 -16.429  1.00  0.00      TS   C  
ATOM    901  C1' ADE T   7      -0.431  -4.119 -15.377  1.00  0.00      TS   C  
ATOM    902  N1  ADE T   7       0.839   0.704 -14.176  1.00  0.00      TS   N  
ATOM    903  C2  ADE T   7      -0.341   0.137 -14.481  1.00  0.00      TS   C  
ATOM    904  N3  ADE T   7      -0.594  -1.151 -14.741  1.00  0.00      TS   N  
ATOM    905  C4  ADE T   7       0.531  -1.914 -14.659  1.00  0.00      TS   C  
ATOM    906  C5  ADE T   7       1.795  -1.425 -14.317  1.00  0.00      TS   C  
ATOM    907  C6  ADE T   7       1.914  -0.065 -14.113  1.00  0.00      TS   C  
ATOM    908  N6  ADE T   7       2.983   0.575 -13.662  1.00  0.00      TS   N  
ATOM    909  N7  ADE T   7       2.724  -2.522 -14.345  1.00  0.00      TS   N  
ATOM    910  C8  ADE T   7       2.003  -3.554 -14.683  1.00  0.00      TS   C  
ATOM    911  N9  ADE T   7       0.696  -3.277 -14.965  1.00  0.00      TS   N  
ATOM    912  H2  ADE T   7      -1.136   0.879 -14.409  1.00  0.00      TS   H  
ATOM    913  H8  ADE T   7       2.241  -4.603 -14.855  1.00  0.00      TS   H  
ATOM    914  H1' ADE T   7      -1.289  -3.539 -15.780  1.00  0.00      TS   H  
ATOM    915  H2' ADE T   7      -0.075  -4.694 -17.469  1.00  0.00      TS   H  
ATOM    916  H3' ADE T   7      -0.896  -7.126 -16.568  1.00  0.00      TS   H  
ATOM    917  H4' ADE T   7      -2.376  -6.041 -14.505  1.00  0.00      TS   H  
ATOM    918  H5' ADE T   7      -0.604  -6.990 -12.920  1.00  0.00      TS   H  
ATOM    919  H61 ADE T   7       3.823   0.157 -13.318  1.00  0.00      TS   H  
ATOM    920  H62 ADE T   7       2.956   1.573 -13.610  1.00  0.00      TS   H  
ATOM    921 H2'' ADE T   7       0.880  -5.628 -16.280  1.00  0.00      TS   H  
ATOM    922 H5'' ADE T   7      -1.388  -8.118 -14.189  1.00  0.00      TS   H  
ATOM    923  P   ADE T   8      -2.728  -6.237 -18.324  1.00  0.00      TS   P  
ATOM    924  O1P ADE T   8      -3.661  -7.366 -18.301  1.00  0.00      TS   O  
ATOM    925  O2P ADE T   8      -1.445  -6.284 -19.053  1.00  0.00      TS   O  
ATOM    926  C5' ADE T   8      -4.855  -4.676 -18.613  1.00  0.00      TS   C  
ATOM    927  O5' ADE T   8      -3.536  -4.980 -18.912  1.00  0.00      TS   O  
ATOM    928  C4' ADE T   8      -5.189  -3.140 -18.869  1.00  0.00      TS   C  
ATOM    929  O4' ADE T   8      -4.330  -2.206 -18.156  1.00  0.00      TS   O  
ATOM    930  C3' ADE T   8      -5.039  -2.906 -20.351  1.00  0.00      TS   C  
ATOM    931  O3' ADE T   8      -6.151  -2.155 -20.882  1.00  0.00      TS   O  
ATOM    932  C2' ADE T   8      -3.747  -2.083 -20.508  1.00  0.00      TS   C  
ATOM    933  C1' ADE T   8      -3.548  -1.453 -19.109  1.00  0.00      TS   C  
ATOM    934  N1  ADE T   8       0.303   1.586 -17.484  1.00  0.00      TS   N  
ATOM    935  C2  ADE T   8      -0.992   1.845 -17.800  1.00  0.00      TS   C  
ATOM    936  N3  ADE T   8      -1.796   1.096 -18.459  1.00  0.00      TS   N  
ATOM    937  C4  ADE T   8      -1.411  -0.163 -18.391  1.00  0.00      TS   C  
ATOM    938  C5  ADE T   8      -0.162  -0.667 -18.060  1.00  0.00      TS   C  
ATOM    939  C6  ADE T   8       0.733   0.323 -17.625  1.00  0.00      TS   C  
ATOM    940  N6  ADE T   8       2.032   0.034 -17.428  1.00  0.00      TS   N  
ATOM    941  N7  ADE T   8      -0.121  -2.060 -18.227  1.00  0.00      TS   N  
ATOM    942  C8  ADE T   8      -1.314  -2.369 -18.565  1.00  0.00      TS   C  
ATOM    943  N9  ADE T   8      -2.156  -1.260 -18.696  1.00  0.00      TS   N  
ATOM    944  H2  ADE T   8      -1.350   2.874 -17.775  1.00  0.00      TS   H  
ATOM    945  H8  ADE T   8      -1.840  -3.305 -18.755  1.00  0.00      TS   H  
ATOM    946  H1' ADE T   8      -3.948  -0.418 -19.155  1.00  0.00      TS   H  
ATOM    947  H2' ADE T   8      -3.852  -1.234 -21.217  1.00  0.00      TS   H  
ATOM    948  H3' ADE T   8      -4.990  -3.927 -20.788  1.00  0.00      TS   H  
ATOM    949  H4' ADE T   8      -6.243  -2.998 -18.546  1.00  0.00      TS   H  
ATOM    950  H5' ADE T   8      -5.042  -4.906 -17.543  1.00  0.00      TS   H  
ATOM    951  H61 ADE T   8       2.502  -0.704 -17.911  1.00  0.00      TS   H  
ATOM    952  H62 ADE T   8       2.619   0.671 -16.927  1.00  0.00      TS   H  
ATOM    953 H2'' ADE T   8      -2.887  -2.765 -20.678  1.00  0.00      TS   H  
ATOM    954 H5'' ADE T   8      -5.612  -5.253 -19.187  1.00  0.00      TS   H  
ATOM    955  P   GUA T   9      -6.696  -2.598 -22.289  1.00  0.00      TS   P  
ATOM    956  O1P GUA T   9      -8.147  -2.378 -22.305  1.00  0.00      TS   O  
ATOM    957  O2P GUA T   9      -6.239  -4.008 -22.561  1.00  0.00      TS   O  
ATOM    958  C5' GUA T   9      -6.067  -0.037 -22.939  1.00  0.00      TS   C  
ATOM    959  O5' GUA T   9      -6.063  -1.449 -23.158  1.00  0.00      TS   O  
ATOM    960  C4' GUA T   9      -4.952   0.769 -23.595  1.00  0.00      TS   C  
ATOM    961  O4' GUA T   9      -3.781   0.635 -22.733  1.00  0.00      TS   O  
ATOM    962  C3' GUA T   9      -4.550   0.216 -24.943  1.00  0.00      TS   C  
ATOM    963  O3' GUA T   9      -4.638   1.174 -25.974  1.00  0.00      TS   O  
ATOM    964  C2' GUA T   9      -3.169  -0.306 -24.772  1.00  0.00      TS   C  
ATOM    965  C1' GUA T   9      -2.755   0.599 -23.632  1.00  0.00      TS   C  
ATOM    966  N1  GUA T   9       1.696   1.743 -21.360  1.00  0.00      TS   N  
ATOM    967  C2  GUA T   9       0.661   2.586 -21.779  1.00  0.00      TS   C  
ATOM    968  N2  GUA T   9       1.099   3.847 -21.698  1.00  0.00      TS   N  
ATOM    969  N3  GUA T   9      -0.509   2.213 -22.236  1.00  0.00      TS   N  
ATOM    970  C4  GUA T   9      -0.601   0.852 -22.251  1.00  0.00      TS   C  
ATOM    971  C5  GUA T   9       0.331  -0.041 -21.648  1.00  0.00      TS   C  
ATOM    972  C6  GUA T   9       1.616   0.393 -21.209  1.00  0.00      TS   C  
ATOM    973  O6  GUA T   9       2.584  -0.265 -20.727  1.00  0.00      TS   O  
ATOM    974  N7  GUA T   9      -0.164  -1.350 -21.735  1.00  0.00      TS   N  
ATOM    975  C8  GUA T   9      -1.289  -1.192 -22.453  1.00  0.00      TS   C  
ATOM    976  N9  GUA T   9      -1.591   0.078 -22.820  1.00  0.00      TS   N  
ATOM    977  H1  GUA T   9       2.516   2.229 -21.027  1.00  0.00      TS   H  
ATOM    978  H8  GUA T   9      -1.995  -1.980 -22.716  1.00  0.00      TS   H  
ATOM    979  H1' GUA T   9      -2.528   1.638 -23.954  1.00  0.00      TS   H  
ATOM    980  H2' GUA T   9      -2.469  -0.318 -25.635  1.00  0.00      TS   H  
ATOM    981  H21 GUA T   9       2.090   3.978 -21.659  1.00  0.00      TS   H  
ATOM    982  H3' GUA T   9      -5.322  -0.537 -25.211  1.00  0.00      TS   H  
ATOM    983  H22 GUA T   9       0.547   4.561 -22.127  1.00  0.00      TS   H  
ATOM    984  H4' GUA T   9      -5.182   1.856 -23.593  1.00  0.00      TS   H  
ATOM    985  H5' GUA T   9      -6.148   0.134 -21.844  1.00  0.00      TS   H  
ATOM    986 H2'' GUA T   9      -3.260  -1.352 -24.408  1.00  0.00      TS   H  
ATOM    987 H5'' GUA T   9      -6.999   0.342 -23.412  1.00  0.00      TS   H  
ATOM    988  P   CYT T  10      -4.241   0.972 -27.451  1.00  0.00      TS   P  
ATOM    989  O1P CYT T  10      -5.424   1.374 -28.201  1.00  0.00      TS   O  
ATOM    990  O2P CYT T  10      -3.801  -0.422 -27.717  1.00  0.00      TS   O  
ATOM    991  C5' CYT T  10      -3.112   3.302 -27.387  1.00  0.00      TS   C  
ATOM    992  O5' CYT T  10      -2.983   1.908 -27.690  1.00  0.00      TS   O  
ATOM    993  C4' CYT T  10      -1.886   4.023 -27.014  1.00  0.00      TS   C  
ATOM    994  O4' CYT T  10      -1.354   3.613 -25.704  1.00  0.00      TS   O  
ATOM    995  C3' CYT T  10      -0.738   3.919 -27.975  1.00  0.00      TS   C  
ATOM    996  O3' CYT T  10      -1.015   4.840 -29.001  1.00  0.00      TS   O  
ATOM    997  C2' CYT T  10       0.415   4.361 -27.116  1.00  0.00      TS   C  
ATOM    998  C1' CYT T  10       0.078   3.792 -25.765  1.00  0.00      TS   C  
ATOM    999  N1  CYT T  10       0.787   2.454 -25.482  1.00  0.00      TS   N  
ATOM   1000  C2  CYT T  10       2.082   2.501 -25.002  1.00  0.00      TS   C  
ATOM   1001  O2  CYT T  10       2.675   3.522 -24.726  1.00  0.00      TS   O  
ATOM   1002  N3  CYT T  10       2.669   1.342 -24.639  1.00  0.00      TS   N  
ATOM   1003  C4  CYT T  10       2.104   0.149 -24.981  1.00  0.00      TS   C  
ATOM   1004  N4  CYT T  10       2.668  -1.029 -24.528  1.00  0.00      TS   N  
ATOM   1005  C5  CYT T  10       0.856   0.089 -25.678  1.00  0.00      TS   C  
ATOM   1006  C6  CYT T  10       0.224   1.243 -25.877  1.00  0.00      TS   C  
ATOM   1007  H5  CYT T  10       0.584  -0.902 -26.041  1.00  0.00      TS   H  
ATOM   1008  H6  CYT T  10      -0.832   1.181 -26.140  1.00  0.00      TS   H  
ATOM   1009  H1' CYT T  10       0.343   4.528 -24.976  1.00  0.00      TS   H  
ATOM   1010  H2' CYT T  10       0.347   5.469 -27.064  1.00  0.00      TS   H  
ATOM   1011  H3' CYT T  10      -0.582   2.887 -28.355  1.00  0.00      TS   H  
ATOM   1012  H4' CYT T  10      -2.163   5.098 -26.967  1.00  0.00      TS   H  
ATOM   1013  H41 CYT T  10       3.604  -0.953 -24.181  1.00  0.00      TS   H  
ATOM   1014  H5' CYT T  10      -3.864   3.520 -26.599  1.00  0.00      TS   H  
ATOM   1015  H42 CYT T  10       2.254  -1.931 -24.642  1.00  0.00      TS   H  
ATOM   1016 H2'' CYT T  10       1.425   4.008 -27.410  1.00  0.00      TS   H  
ATOM   1017 H5'' CYT T  10      -3.498   3.867 -28.262  1.00  0.00      TS   H  
ATOM   1018  P   THY T  11      -0.217   4.750 -30.374  1.00  0.00      TS   P  
ATOM   1019  O1P THY T  11      -0.588   5.930 -31.154  1.00  0.00      TS   O  
ATOM   1020  O2P THY T  11      -0.524   3.388 -30.911  1.00  0.00      TS   O  
ATOM   1021  C5' THY T  11       1.911   6.111 -29.820  1.00  0.00      TS   C  
ATOM   1022  O5' THY T  11       1.348   4.815 -30.040  1.00  0.00      TS   O  
ATOM   1023  C4' THY T  11       3.464   6.247 -29.660  1.00  0.00      TS   C  
ATOM   1024  O4' THY T  11       3.981   5.275 -28.626  1.00  0.00      TS   O  
ATOM   1025  C3' THY T  11       4.062   5.884 -31.042  1.00  0.00      TS   C  
ATOM   1026  O3' THY T  11       5.208   6.655 -31.438  1.00  0.00      TS   O  
ATOM   1027  C2' THY T  11       4.467   4.453 -30.819  1.00  0.00      TS   C  
ATOM   1028  C1' THY T  11       4.806   4.302 -29.304  1.00  0.00      TS   C  
ATOM   1029  N1  THY T  11       4.627   2.879 -28.791  1.00  0.00      TS   N  
ATOM   1030  C2  THY T  11       5.564   2.352 -27.831  1.00  0.00      TS   C  
ATOM   1031  O2  THY T  11       6.488   2.971 -27.382  1.00  0.00      TS   O  
ATOM   1032  N3  THY T  11       5.295   1.061 -27.399  1.00  0.00      TS   N  
ATOM   1033  C4  THY T  11       4.230   0.315 -27.682  1.00  0.00      TS   C  
ATOM   1034  O4  THY T  11       4.056  -0.767 -27.151  1.00  0.00      TS   O  
ATOM   1035  C5  THY T  11       3.207   1.042 -28.462  1.00  0.00      TS   C  
ATOM   1036  C5M THY T  11       1.966   0.275 -28.728  1.00  0.00      TS   C  
ATOM   1037  C6  THY T  11       3.454   2.232 -28.962  1.00  0.00      TS   C  
ATOM   1038  H3  THY T  11       5.996   0.603 -26.835  1.00  0.00      TS   H  
ATOM   1039  H6  THY T  11       2.754   2.698 -29.655  1.00  0.00      TS   H  
ATOM   1040  H1' THY T  11       5.884   4.536 -29.170  1.00  0.00      TS   H  
ATOM   1041  H2' THY T  11       5.375   4.075 -31.337  1.00  0.00      TS   H  
ATOM   1042  H3' THY T  11       3.285   5.990 -31.828  1.00  0.00      TS   H  
ATOM   1043  H4' THY T  11       3.737   7.313 -29.503  1.00  0.00      TS   H  
ATOM   1044  H5' THY T  11       1.444   6.615 -28.947  1.00  0.00      TS   H  
ATOM   1045  H51 THY T  11       1.098   0.968 -28.757  1.00  0.00      TS   H  
ATOM   1046  H52 THY T  11       1.839  -0.592 -28.043  1.00  0.00      TS   H  
ATOM   1047  H53 THY T  11       1.909  -0.301 -29.677  1.00  0.00      TS   H  
ATOM   1048 H2'' THY T  11       3.679   3.700 -31.032  1.00  0.00      TS   H  
ATOM   1049 H5'' THY T  11       1.610   6.811 -30.628  1.00  0.00      TS   H  
ATOM   1050  P   ADE T  12       5.858   6.418 -32.866  1.00  0.00      TS   P  
ATOM   1051  O1P ADE T  12       6.025   7.779 -33.481  1.00  0.00      TS   O  
ATOM   1052  O2P ADE T  12       5.061   5.430 -33.602  1.00  0.00      TS   O  
ATOM   1053  C5' ADE T  12       8.322   6.429 -31.683  1.00  0.00      TS   C  
ATOM   1054  O5' ADE T  12       7.326   5.823 -32.546  1.00  0.00      TS   O  
ATOM   1055  C4' ADE T  12       9.493   5.417 -31.305  1.00  0.00      TS   C  
ATOM   1056  O4' ADE T  12       8.958   4.190 -30.749  1.00  0.00      TS   O  
ATOM   1057  C3' ADE T  12      10.399   4.961 -32.483  1.00  0.00      TS   C  
ATOM   1058  O3' ADE T  12      11.758   4.802 -32.112  1.00  0.00      TS   O  
ATOM   1059  C2' ADE T  12       9.830   3.585 -32.849  1.00  0.00      TS   C  
ATOM   1060  C1' ADE T  12       9.276   3.055 -31.520  1.00  0.00      TS   C  
ATOM   1061  N1  ADE T  12       6.909  -1.025 -29.518  1.00  0.00      TS   N  
ATOM   1062  C2  ADE T  12       8.022  -0.283 -29.240  1.00  0.00      TS   C  
ATOM   1063  N3  ADE T  12       8.517   0.841 -29.680  1.00  0.00      TS   N  
ATOM   1064  C4  ADE T  12       7.807   1.190 -30.743  1.00  0.00      TS   C  
ATOM   1065  C5  ADE T  12       6.607   0.656 -31.206  1.00  0.00      TS   C  
ATOM   1066  C6  ADE T  12       6.131  -0.535 -30.563  1.00  0.00      TS   C  
ATOM   1067  N6  ADE T  12       5.086  -1.269 -30.932  1.00  0.00      TS   N  
ATOM   1068  N7  ADE T  12       6.170   1.352 -32.320  1.00  0.00      TS   N  
ATOM   1069  C8  ADE T  12       7.121   2.222 -32.554  1.00  0.00      TS   C  
ATOM   1070  N9  ADE T  12       8.138   2.174 -31.623  1.00  0.00      TS   N  
ATOM   1071  H2  ADE T  12       8.730  -0.629 -28.486  1.00  0.00      TS   H  
ATOM   1072  H8  ADE T  12       7.031   2.916 -33.391  1.00  0.00      TS   H  
ATOM   1073  H1' ADE T  12      10.161   2.588 -31.039  1.00  0.00      TS   H  
ATOM   1074  H2' ADE T  12      10.672   2.884 -33.034  1.00  0.00      TS   H  
ATOM   1075  H3' ADE T  12      10.197   5.614 -33.359  1.00  0.00      TS   H  
ATOM   1076  H4' ADE T  12      10.236   5.902 -30.636  1.00  0.00      TS   H  
ATOM   1077  H5' ADE T  12       7.847   6.839 -30.766  1.00  0.00      TS   H  
ATOM   1078  H61 ADE T  12       5.103  -2.220 -30.624  1.00  0.00      TS   H  
ATOM   1079  H62 ADE T  12       4.498  -1.129 -31.729  1.00  0.00      TS   H  
ATOM   1080 H2'' ADE T  12       9.026   3.536 -33.613  1.00  0.00      TS   H  
ATOM   1081 H5'' ADE T  12       8.718   7.254 -32.314  1.00  0.00      TS   H  
ATOM   1082  P   THY T  13      12.946   4.796 -33.180  1.00  0.00      TS   P  
ATOM   1083  O1P THY T  13      13.939   5.824 -32.827  1.00  0.00      TS   O  
ATOM   1084  O2P THY T  13      12.335   4.881 -34.530  1.00  0.00      TS   O  
ATOM   1085  C5' THY T  13      14.320   3.128 -31.823  1.00  0.00      TS   C  
ATOM   1086  O5' THY T  13      13.656   3.415 -33.066  1.00  0.00      TS   O  
ATOM   1087  C4' THY T  13      14.028   1.705 -31.357  1.00  0.00      TS   C  
ATOM   1088  O4' THY T  13      12.623   1.525 -31.248  1.00  0.00      TS   O  
ATOM   1089  C3' THY T  13      14.348   0.653 -32.403  1.00  0.00      TS   C  
ATOM   1090  O3' THY T  13      15.791   0.389 -32.489  1.00  0.00      TS   O  
ATOM   1091  C2' THY T  13      13.708  -0.513 -31.786  1.00  0.00      TS   C  
ATOM   1092  C1' THY T  13      12.341   0.114 -31.232  1.00  0.00      TS   C  
ATOM   1093  N1  THY T  13      11.134  -0.150 -32.095  1.00  0.00      TS   N  
ATOM   1094  C2  THY T  13      10.245  -1.143 -31.650  1.00  0.00      TS   C  
ATOM   1095  O2  THY T  13      10.512  -1.873 -30.682  1.00  0.00      TS   O  
ATOM   1096  N3  THY T  13       9.145  -1.281 -32.431  1.00  0.00      TS   N  
ATOM   1097  C4  THY T  13       8.884  -0.740 -33.656  1.00  0.00      TS   C  
ATOM   1098  O4  THY T  13       7.983  -1.177 -34.367  1.00  0.00      TS   O  
ATOM   1099  C5  THY T  13       9.891   0.277 -34.064  1.00  0.00      TS   C  
ATOM   1100  C5M THY T  13       9.846   0.779 -35.444  1.00  0.00      TS   C  
ATOM   1101  C6  THY T  13      11.006   0.426 -33.311  1.00  0.00      TS   C  
ATOM   1102  H3  THY T  13       8.529  -2.003 -32.089  1.00  0.00      TS   H  
ATOM   1103  H6  THY T  13      11.756   1.212 -33.396  1.00  0.00      TS   H  
ATOM   1104  H1' THY T  13      12.168  -0.185 -30.176  1.00  0.00      TS   H  
ATOM   1105  H2' THY T  13      14.199  -1.038 -30.939  1.00  0.00      TS   H  
ATOM   1106  H3' THY T  13      13.802   0.981 -33.314  1.00  0.00      TS   H  
ATOM   1107  H4' THY T  13      14.589   1.525 -30.416  1.00  0.00      TS   H  
ATOM   1108  H5' THY T  13      14.169   3.757 -30.920  1.00  0.00      TS   H  
ATOM   1109  H51 THY T  13       8.821   1.099 -35.732  1.00  0.00      TS   H  
ATOM   1110  H52 THY T  13      10.277   0.161 -36.260  1.00  0.00      TS   H  
ATOM   1111  H53 THY T  13      10.382   1.752 -35.459  1.00  0.00      TS   H  
ATOM   1112 H2'' THY T  13      13.491  -1.298 -32.542  1.00  0.00      TS   H  
ATOM   1113 H5'' THY T  13      15.407   3.144 -32.052  1.00  0.00      TS   H  
ATOM   1114  P   ADE T  14      16.456  -0.286 -33.732  1.00  0.00      TS   P  
ATOM   1115  O1P ADE T  14      17.878  -0.062 -33.696  1.00  0.00      TS   O  
ATOM   1116  O2P ADE T  14      15.781   0.278 -34.907  1.00  0.00      TS   O  
ATOM   1117  C5' ADE T  14      16.571  -2.509 -32.364  1.00  0.00      TS   C  
ATOM   1118  O5' ADE T  14      16.099  -1.804 -33.569  1.00  0.00      TS   O  
ATOM   1119  C4' ADE T  14      16.056  -3.953 -32.281  1.00  0.00      TS   C  
ATOM   1120  O4' ADE T  14      14.595  -3.969 -32.365  1.00  0.00      TS   O  
ATOM   1121  C3' ADE T  14      16.490  -4.876 -33.442  1.00  0.00      TS   C  
ATOM   1122  O3' ADE T  14      16.844  -6.157 -33.025  1.00  0.00      TS   O  
ATOM   1123  C2' ADE T  14      15.272  -4.930 -34.358  1.00  0.00      TS   C  
ATOM   1124  C1' ADE T  14      14.111  -4.903 -33.317  1.00  0.00      TS   C  
ATOM   1125  N1  ADE T  14       9.166  -5.958 -34.311  1.00  0.00      TS   N  
ATOM   1126  C2  ADE T  14      10.143  -6.616 -33.628  1.00  0.00      TS   C  
ATOM   1127  N3  ADE T  14      11.416  -6.275 -33.427  1.00  0.00      TS   N  
ATOM   1128  C4  ADE T  14      11.639  -5.024 -33.863  1.00  0.00      TS   C  
ATOM   1129  C5  ADE T  14      10.728  -4.235 -34.547  1.00  0.00      TS   C  
ATOM   1130  C6  ADE T  14       9.475  -4.729 -34.730  1.00  0.00      TS   C  
ATOM   1131  N6  ADE T  14       8.405  -4.016 -35.278  1.00  0.00      TS   N  
ATOM   1132  N7  ADE T  14      11.355  -3.052 -34.945  1.00  0.00      TS   N  
ATOM   1133  C8  ADE T  14      12.619  -3.153 -34.563  1.00  0.00      TS   C  
ATOM   1134  N9  ADE T  14      12.852  -4.327 -33.816  1.00  0.00      TS   N  
ATOM   1135  H2  ADE T  14       9.823  -7.629 -33.389  1.00  0.00      TS   H  
ATOM   1136  H8  ADE T  14      13.433  -2.449 -34.741  1.00  0.00      TS   H  
ATOM   1137  H1' ADE T  14      13.849  -5.857 -32.812  1.00  0.00      TS   H  
ATOM   1138  H2' ADE T  14      15.273  -5.828 -35.012  1.00  0.00      TS   H  
ATOM   1139  H3' ADE T  14      17.329  -4.482 -34.055  1.00  0.00      TS   H  
ATOM   1140  H4' ADE T  14      16.330  -4.481 -31.343  1.00  0.00      TS   H  
ATOM   1141  H5' ADE T  14      16.218  -1.928 -31.486  1.00  0.00      TS   H  
ATOM   1142  H61 ADE T  14       7.565  -4.509 -35.502  1.00  0.00      TS   H  
ATOM   1143  H62 ADE T  14       8.383  -3.016 -35.281  1.00  0.00      TS   H  
ATOM   1144 H2'' ADE T  14      15.240  -4.062 -35.050  1.00  0.00      TS   H  
ATOM   1145 H5'' ADE T  14      17.658  -2.387 -32.167  1.00  0.00      TS   H  
ATOM   1146  P   THY T  15      17.531  -7.248 -33.942  1.00  0.00      TS   P  
ATOM   1147  O1P THY T  15      18.576  -7.893 -33.128  1.00  0.00      TS   O  
ATOM   1148  O2P THY T  15      17.992  -6.568 -35.191  1.00  0.00      TS   O  
ATOM   1149  C5' THY T  15      15.642  -8.959 -33.191  1.00  0.00      TS   C  
ATOM   1150  O5' THY T  15      16.454  -8.364 -34.269  1.00  0.00      TS   O  
ATOM   1151  C4' THY T  15      14.762 -10.057 -33.720  1.00  0.00      TS   C  
ATOM   1152  O4' THY T  15      13.549  -9.409 -34.099  1.00  0.00      TS   O  
ATOM   1153  C3' THY T  15      15.186 -10.884 -34.898  1.00  0.00      TS   C  
ATOM   1154  O3' THY T  15      15.140 -12.350 -34.600  1.00  0.00      TS   O  
ATOM   1155  C2' THY T  15      14.401 -10.299 -36.053  1.00  0.00      TS   C  
ATOM   1156  C1' THY T  15      13.124  -9.798 -35.354  1.00  0.00      TS   C  
ATOM   1157  N1  THY T  15      12.427  -8.645 -35.941  1.00  0.00      TS   N  
ATOM   1158  C2  THY T  15      11.093  -8.813 -36.263  1.00  0.00      TS   C  
ATOM   1159  O2  THY T  15      10.455  -9.831 -36.104  1.00  0.00      TS   O  
ATOM   1160  N3  THY T  15      10.540  -7.723 -36.781  1.00  0.00      TS   N  
ATOM   1161  C4  THY T  15      11.191  -6.560 -37.273  1.00  0.00      TS   C  
ATOM   1162  O4  THY T  15      10.535  -5.827 -37.984  1.00  0.00      TS   O  
ATOM   1163  C5  THY T  15      12.582  -6.496 -36.917  1.00  0.00      TS   C  
ATOM   1164  C5M THY T  15      13.455  -5.443 -37.461  1.00  0.00      TS   C  
ATOM   1165  C6  THY T  15      13.114  -7.535 -36.296  1.00  0.00      TS   C  
ATOM   1166  H3  THY T  15       9.535  -7.788 -36.859  1.00  0.00      TS   H  
ATOM   1167  H6  THY T  15      14.182  -7.616 -36.099  1.00  0.00      TS   H  
ATOM   1168  H1' THY T  15      12.444 -10.644 -35.114  1.00  0.00      TS   H  
ATOM   1169  H2' THY T  15      14.218 -10.977 -36.915  1.00  0.00      TS   H  
ATOM   1170  H3' THY T  15      16.199 -10.582 -35.239  1.00  0.00      TS   H  
ATOM   1171  H4' THY T  15      14.393 -10.670 -32.871  1.00  0.00      TS   H  
ATOM   1172  H5' THY T  15      14.972  -8.224 -32.696  1.00  0.00      TS   H  
ATOM   1173  H51 THY T  15      14.448  -5.272 -36.991  1.00  0.00      TS   H  
ATOM   1174  H52 THY T  15      12.917  -4.481 -37.325  1.00  0.00      TS   H  
ATOM   1175  H53 THY T  15      13.662  -5.693 -38.524  1.00  0.00      TS   H  
ATOM   1176 H2'' THY T  15      14.958  -9.437 -36.480  1.00  0.00      TS   H  
ATOM   1177 H5'' THY T  15      16.302  -9.379 -32.403  1.00  0.00      TS   H  
ATOM   1178  P   ADE T  16      15.561 -13.452 -35.675  1.00  0.00      TS   P  
ATOM   1179  O1P ADE T  16      15.891 -14.734 -34.983  1.00  0.00      TS   O  
ATOM   1180  O2P ADE T  16      16.603 -12.892 -36.525  1.00  0.00      TS   O  
ATOM   1181  C5' ADE T  16      12.993 -13.902 -35.748  1.00  0.00      TS   C  
ATOM   1182  O5' ADE T  16      14.242 -13.636 -36.498  1.00  0.00      TS   O  
ATOM   1183  C4' ADE T  16      11.936 -14.580 -36.634  1.00  0.00      TS   C  
ATOM   1184  O4' ADE T  16      11.101 -13.625 -37.294  1.00  0.00      TS   O  
ATOM   1185  C3' ADE T  16      12.324 -15.576 -37.716  1.00  0.00      TS   C  
ATOM   1186  O3' ADE T  16      11.479 -16.714 -37.772  1.00  0.00      TS   O  
ATOM   1187  C2' ADE T  16      12.204 -14.689 -39.016  1.00  0.00      TS   C  
ATOM   1188  C1' ADE T  16      11.113 -13.740 -38.642  1.00  0.00      TS   C  
ATOM   1189  N1  ADE T  16       8.970  -9.465 -40.691  1.00  0.00      TS   N  
ATOM   1190  C2  ADE T  16       8.423 -10.651 -40.446  1.00  0.00      TS   C  
ATOM   1191  N3  ADE T  16       9.013 -11.747 -39.892  1.00  0.00      TS   N  
ATOM   1192  C4  ADE T  16      10.293 -11.533 -39.667  1.00  0.00      TS   C  
ATOM   1193  C5  ADE T  16      10.998 -10.385 -39.888  1.00  0.00      TS   C  
ATOM   1194  C6  ADE T  16      10.264  -9.248 -40.335  1.00  0.00      TS   C  
ATOM   1195  N6  ADE T  16      10.755  -7.980 -40.387  1.00  0.00      TS   N  
ATOM   1196  N7  ADE T  16      12.373 -10.539 -39.766  1.00  0.00      TS   N  
ATOM   1197  C8  ADE T  16      12.485 -11.708 -39.269  1.00  0.00      TS   C  
ATOM   1198  N9  ADE T  16      11.242 -12.410 -39.183  1.00  0.00      TS   N  
ATOM   1199  H2  ADE T  16       7.401 -10.812 -40.792  1.00  0.00      TS   H  
ATOM   1200  H8  ADE T  16      13.434 -12.199 -39.052  1.00  0.00      TS   H  
ATOM   1201  H1' ADE T  16      10.143 -14.192 -38.939  1.00  0.00      TS   H  
ATOM   1202  H2' ADE T  16      12.005 -15.339 -39.896  1.00  0.00      TS   H  
ATOM   1203  H3' ADE T  16      13.349 -15.883 -37.416  1.00  0.00      TS   H  
ATOM   1204  H4' ADE T  16      11.259 -15.166 -35.977  1.00  0.00      TS   H  
ATOM   1205  H5' ADE T  16      12.553 -12.950 -35.381  1.00  0.00      TS   H  
ATOM   1206  H61 ADE T  16      11.643  -7.688 -40.033  1.00  0.00      TS   H  
ATOM   1207  H62 ADE T  16      10.247  -7.318 -40.939  1.00  0.00      TS   H  
ATOM   1208 H2'' ADE T  16      13.225 -14.262 -39.115  1.00  0.00      TS   H  
ATOM   1209 H5'' ADE T  16      13.076 -14.588 -34.877  1.00  0.00      TS   H  
ATOM   1210  P   THY T  17      11.750 -17.996 -38.707  1.00  0.00      TS   P  
ATOM   1211  O1P THY T  17      10.855 -19.145 -38.322  1.00  0.00      TS   O  
ATOM   1212  O2P THY T  17      13.171 -18.228 -38.703  1.00  0.00      TS   O  
ATOM   1213  C5' THY T  17       9.930 -17.161 -40.381  1.00  0.00      TS   C  
ATOM   1214  O5' THY T  17      11.283 -17.621 -40.100  1.00  0.00      TS   O  
ATOM   1215  C4' THY T  17       9.644 -16.882 -41.872  1.00  0.00      TS   C  
ATOM   1216  O4' THY T  17       9.912 -15.500 -42.107  1.00  0.00      TS   O  
ATOM   1217  C3' THY T  17      10.392 -17.602 -42.988  1.00  0.00      TS   C  
ATOM   1218  O3' THY T  17       9.653 -17.800 -44.141  1.00  0.00      TS   O  
ATOM   1219  C2' THY T  17      11.472 -16.661 -43.342  1.00  0.00      TS   C  
ATOM   1220  C1' THY T  17      10.709 -15.315 -43.206  1.00  0.00      TS   C  
ATOM   1221  N1  THY T  17      11.572 -14.142 -42.855  1.00  0.00      TS   N  
ATOM   1222  C2  THY T  17      10.979 -12.962 -43.159  1.00  0.00      TS   C  
ATOM   1223  O2  THY T  17       9.865 -12.799 -43.588  1.00  0.00      TS   O  
ATOM   1224  N3  THY T  17      11.788 -11.911 -42.978  1.00  0.00      TS   N  
ATOM   1225  C4  THY T  17      13.156 -11.970 -42.744  1.00  0.00      TS   C  
ATOM   1226  O4  THY T  17      13.864 -10.947 -42.832  1.00  0.00      TS   O  
ATOM   1227  C5  THY T  17      13.642 -13.226 -42.290  1.00  0.00      TS   C  
ATOM   1228  C5M THY T  17      15.031 -13.419 -41.777  1.00  0.00      TS   C  
ATOM   1229  C6  THY T  17      12.832 -14.288 -42.405  1.00  0.00      TS   C  
ATOM   1230  H3  THY T  17      11.386 -11.073 -43.372  1.00  0.00      TS   H  
ATOM   1231  H6  THY T  17      13.263 -15.287 -42.326  1.00  0.00      TS   H  
ATOM   1232  H1' THY T  17      10.044 -15.056 -44.058  1.00  0.00      TS   H  
ATOM   1233  H2' THY T  17      11.818 -16.912 -44.368  1.00  0.00      TS   H  
ATOM   1234  H3' THY T  17      10.654 -18.534 -42.443  1.00  0.00      TS   H  
ATOM   1235  H4' THY T  17       8.576 -16.977 -42.166  1.00  0.00      TS   H  
ATOM   1236  H5' THY T  17       9.781 -16.187 -39.867  1.00  0.00      TS   H  
ATOM   1237  H51 THY T  17      15.710 -12.770 -42.371  1.00  0.00      TS   H  
ATOM   1238  H52 THY T  17      15.386 -14.455 -41.959  1.00  0.00      TS   H  
ATOM   1239  H53 THY T  17      15.077 -13.241 -40.681  1.00  0.00      TS   H  
ATOM   1240 H2'' THY T  17      12.279 -16.788 -42.590  1.00  0.00      TS   H  
ATOM   1241 H5'' THY T  17       9.134 -17.759 -39.887  1.00  0.00      TS   H  
ATOM   1242  P   ADE T  18       9.408 -19.275 -44.587  1.00  0.00      TS   P  
ATOM   1243  O1P ADE T  18       8.844 -20.037 -43.407  1.00  0.00      TS   O  
ATOM   1244  O2P ADE T  18      10.585 -19.784 -45.257  1.00  0.00      TS   O  
ATOM   1245  C5' ADE T  18       7.011 -18.561 -45.442  1.00  0.00      TS   C  
ATOM   1246  O5' ADE T  18       8.368 -19.019 -45.783  1.00  0.00      TS   O  
ATOM   1247  C4' ADE T  18       6.603 -17.227 -46.164  1.00  0.00      TS   C  
ATOM   1248  O4' ADE T  18       7.663 -16.196 -45.990  1.00  0.00      TS   O  
ATOM   1249  C3' ADE T  18       6.506 -17.395 -47.632  1.00  0.00      TS   C  
ATOM   1250  O3' ADE T  18       5.396 -16.697 -48.111  1.00  0.00      TS   O  
ATOM   1251  C2' ADE T  18       7.807 -16.857 -48.186  1.00  0.00      TS   C  
ATOM   1252  C1' ADE T  18       8.098 -15.765 -47.205  1.00  0.00      TS   C  
ATOM   1253  N1  ADE T  18      11.565 -11.980 -46.707  1.00  0.00      TS   N  
ATOM   1254  C2  ADE T  18      10.301 -11.970 -47.032  1.00  0.00      TS   C  
ATOM   1255  N3  ADE T  18       9.466 -12.981 -47.154  1.00  0.00      TS   N  
ATOM   1256  C4  ADE T  18      10.073 -14.158 -47.004  1.00  0.00      TS   C  
ATOM   1257  C5  ADE T  18      11.407 -14.359 -46.808  1.00  0.00      TS   C  
ATOM   1258  C6  ADE T  18      12.201 -13.164 -46.562  1.00  0.00      TS   C  
ATOM   1259  N6  ADE T  18      13.476 -13.232 -46.157  1.00  0.00      TS   N  
ATOM   1260  N7  ADE T  18      11.687 -15.730 -46.670  1.00  0.00      TS   N  
ATOM   1261  C8  ADE T  18      10.469 -16.319 -46.808  1.00  0.00      TS   C  
ATOM   1262  N9  ADE T  18       9.514 -15.368 -47.075  1.00  0.00      TS   N  
ATOM   1263  H2  ADE T  18       9.833 -10.990 -46.944  1.00  0.00      TS   H  
ATOM   1264  H8  ADE T  18      10.325 -17.397 -46.750  1.00  0.00      TS   H  
ATOM   1265  H1' ADE T  18       7.493 -14.882 -47.501  1.00  0.00      TS   H  
ATOM   1266  H2' ADE T  18       7.887 -16.665 -49.278  1.00  0.00      TS   H  
ATOM   1267  H3' ADE T  18       6.429 -18.494 -47.778  1.00  0.00      TS   H  
ATOM   1268  H4' ADE T  18       5.690 -16.809 -45.686  1.00  0.00      TS   H  
ATOM   1269  H5' ADE T  18       6.995 -18.295 -44.363  1.00  0.00      TS   H  
ATOM   1270  H61 ADE T  18      14.143 -12.564 -46.489  1.00  0.00      TS   H  
ATOM   1271  H62 ADE T  18      13.903 -14.099 -45.901  1.00  0.00      TS   H  
ATOM   1272 H2'' ADE T  18       8.563 -17.671 -48.180  1.00  0.00      TS   H  
ATOM   1273 H5'' ADE T  18       6.196 -19.278 -45.677  1.00  0.00      TS   H  
ATOM   1274  P   ADE T  19       4.576 -17.412 -49.285  1.00  0.00      TS   P  
ATOM   1275  O1P ADE T  19       3.262 -16.793 -49.514  1.00  0.00      TS   O  
ATOM   1276  O2P ADE T  19       4.480 -18.894 -49.151  1.00  0.00      TS   O  
ATOM   1277  C5' ADE T  19       5.215 -15.972 -51.400  1.00  0.00      TS   C  
ATOM   1278  O5' ADE T  19       5.453 -17.108 -50.583  1.00  0.00      TS   O  
ATOM   1279  C4' ADE T  19       6.389 -15.637 -52.383  1.00  0.00      TS   C  
ATOM   1280  O4' ADE T  19       7.679 -15.231 -51.599  1.00  0.00      TS   O  
ATOM   1281  C3' ADE T  19       6.861 -16.928 -53.127  1.00  0.00      TS   C  
ATOM   1282  O3' ADE T  19       7.030 -16.753 -54.566  1.00  0.00      TS   O  
ATOM   1283  C2' ADE T  19       8.241 -17.182 -52.569  1.00  0.00      TS   C  
ATOM   1284  C1' ADE T  19       8.735 -15.833 -52.358  1.00  0.00      TS   C  
ATOM   1285  N1  ADE T  19      12.177 -12.857 -50.170  1.00  0.00      TS   N  
ATOM   1286  C2  ADE T  19      10.986 -12.575 -50.737  1.00  0.00      TS   C  
ATOM   1287  N3  ADE T  19      10.140 -13.455 -51.274  1.00  0.00      TS   N  
ATOM   1288  C4  ADE T  19      10.601 -14.741 -51.120  1.00  0.00      TS   C  
ATOM   1289  C5  ADE T  19      11.726 -15.166 -50.495  1.00  0.00      TS   C  
ATOM   1290  C6  ADE T  19      12.611 -14.158 -49.992  1.00  0.00      TS   C  
ATOM   1291  N6  ADE T  19      13.728 -14.316 -49.256  1.00  0.00      TS   N  
ATOM   1292  N7  ADE T  19      11.827 -16.553 -50.611  1.00  0.00      TS   N  
ATOM   1293  C8  ADE T  19      10.718 -16.937 -51.257  1.00  0.00      TS   C  
ATOM   1294  N9  ADE T  19       9.934 -15.859 -51.605  1.00  0.00      TS   N  
ATOM   1295  H2  ADE T  19      10.735 -11.527 -50.899  1.00  0.00      TS   H  
ATOM   1296  H8  ADE T  19      10.371 -17.947 -51.471  1.00  0.00      TS   H  
ATOM   1297  H1' ADE T  19       8.918 -15.105 -53.177  1.00  0.00      TS   H  
ATOM   1298  H2' ADE T  19       8.820 -17.814 -53.275  1.00  0.00      TS   H  
ATOM   1299  H3' ADE T  19       6.164 -17.771 -52.931  1.00  0.00      TS   H  
ATOM   1300  H4' ADE T  19       6.054 -14.832 -53.072  1.00  0.00      TS   H  
ATOM   1301  H5' ADE T  19       5.225 -15.078 -50.740  1.00  0.00      TS   H  
ATOM   1302  H61 ADE T  19      13.736 -15.065 -48.594  1.00  0.00      TS   H  
ATOM   1303  H62 ADE T  19      14.288 -13.515 -49.043  1.00  0.00      TS   H  
ATOM   1304 H2'' ADE T  19       8.143 -17.710 -51.597  1.00  0.00      TS   H  
ATOM   1305 H5'' ADE T  19       4.288 -16.161 -51.983  1.00  0.00      TS   H  
ATOM   1306  P   GUA T  20       5.957 -17.085 -55.626  1.00  0.00      TS   P  
ATOM   1307  O1P GUA T  20       4.716 -16.567 -55.115  1.00  0.00      TS   O  
ATOM   1308  O2P GUA T  20       6.005 -18.515 -55.959  1.00  0.00      TS   O  
ATOM   1309  C5' GUA T  20       6.089 -14.941 -57.102  1.00  0.00      TS   C  
ATOM   1310  O5' GUA T  20       6.449 -16.344 -56.954  1.00  0.00      TS   O  
ATOM   1311  C4' GUA T  20       7.270 -14.060 -57.608  1.00  0.00      TS   C  
ATOM   1312  O4' GUA T  20       8.245 -14.062 -56.483  1.00  0.00      TS   O  
ATOM   1313  C3' GUA T  20       8.064 -14.699 -58.767  1.00  0.00      TS   C  
ATOM   1314  O3' GUA T  20       8.322 -13.894 -59.919  1.00  0.00      TS   O  
ATOM   1315  C2' GUA T  20       9.389 -15.189 -58.182  1.00  0.00      TS   C  
ATOM   1316  C1' GUA T  20       9.571 -14.218 -57.010  1.00  0.00      TS   C  
ATOM   1317  N1  GUA T  20      12.802 -12.430 -53.548  1.00  0.00      TS   N  
ATOM   1318  C2  GUA T  20      12.032 -11.705 -54.471  1.00  0.00      TS   C  
ATOM   1319  N2  GUA T  20      12.073 -10.381 -54.413  1.00  0.00      TS   N  
ATOM   1320  N3  GUA T  20      11.132 -12.293 -55.240  1.00  0.00      TS   N  
ATOM   1321  C4  GUA T  20      11.257 -13.627 -55.214  1.00  0.00      TS   C  
ATOM   1322  C5  GUA T  20      12.023 -14.412 -54.403  1.00  0.00      TS   C  
ATOM   1323  C6  GUA T  20      12.828 -13.800 -53.427  1.00  0.00      TS   C  
ATOM   1324  O6  GUA T  20      13.536 -14.427 -52.646  1.00  0.00      TS   O  
ATOM   1325  N7  GUA T  20      11.836 -15.717 -54.560  1.00  0.00      TS   N  
ATOM   1326  C8  GUA T  20      10.906 -15.798 -55.533  1.00  0.00      TS   C  
ATOM   1327  N9  GUA T  20      10.548 -14.595 -55.966  1.00  0.00      TS   N  
ATOM   1328  H1  GUA T  20      13.455 -11.844 -53.046  1.00  0.00      TS   H  
ATOM   1329  H8  GUA T  20      10.436 -16.702 -55.920  1.00  0.00      TS   H  
ATOM   1330  H1' GUA T  20       9.795 -13.191 -57.371  1.00  0.00      TS   H  
ATOM   1331  H2' GUA T  20      10.240 -15.114 -58.892  1.00  0.00      TS   H  
ATOM   1332  H21 GUA T  20      11.433  -9.807 -54.923  1.00  0.00      TS   H  
ATOM   1333  H3' GUA T  20       7.423 -15.541 -59.105  1.00  0.00      TS   H  
ATOM   1334  H22 GUA T  20      12.807 -10.037 -53.827  1.00  0.00      TS   H  
ATOM   1335  H4' GUA T  20       7.104 -13.003 -57.910  1.00  0.00      TS   H  
ATOM   1336  H5' GUA T  20       5.667 -14.472 -56.187  1.00  0.00      TS   H  
ATOM   1337  H3T GUA T  20       8.888 -14.416 -60.495  1.00  0.00      TS   H  
ATOM   1338 H2'' GUA T  20       9.365 -16.264 -57.905  1.00  0.00      TS   H  
ATOM   1339 H5'' GUA T  20       5.292 -14.959 -57.876  1.00  0.00      TS   H  
TER   
END
