# Supplementary material for: CRISPR-Cas12a exploits R-loop asymmetry to form double-strand breaks
Source: eLife. 2020 Jun 10;9:e55143. doi: 10.7554/eLife.55143 (PMC7286691; doi:10.7554/eLife.55143)
Supplement: Figure 5—source data 2. [file elife-55143-fig5-data2.zip › Figure 5ΓÇöSource Data 2/Example_MD_trajectories/5prime_boundary/5prime_boundary_06.pdb]

ATOM      1  C5' CYT B   1      19.308  -9.247 -55.456  1.00  0.00      BS   C  
ATOM      2  O5' CYT B   1      20.125 -10.252 -54.812  1.00  0.00      BS   O  
ATOM      3  C4' CYT B   1      17.967  -9.063 -54.799  1.00  0.00      BS   C  
ATOM      4  O4' CYT B   1      17.328 -10.341 -54.509  1.00  0.00      BS   O  
ATOM      5  C3' CYT B   1      17.968  -8.503 -53.402  1.00  0.00      BS   C  
ATOM      6  O3' CYT B   1      17.911  -7.040 -53.408  1.00  0.00      BS   O  
ATOM      7  C2' CYT B   1      16.600  -9.011 -52.859  1.00  0.00      BS   C  
ATOM      8  C1' CYT B   1      16.071 -10.022 -53.939  1.00  0.00      BS   C  
ATOM      9  N1  CYT B   1      15.330 -11.213 -53.456  1.00  0.00      BS   N  
ATOM     10  C2  CYT B   1      14.030 -11.103 -53.108  1.00  0.00      BS   C  
ATOM     11  O2  CYT B   1      13.455 -10.006 -53.256  1.00  0.00      BS   O  
ATOM     12  N3  CYT B   1      13.432 -12.158 -52.557  1.00  0.00      BS   N  
ATOM     13  C4  CYT B   1      14.075 -13.320 -52.408  1.00  0.00      BS   C  
ATOM     14  N4  CYT B   1      13.295 -14.380 -52.101  1.00  0.00      BS   N  
ATOM     15  C5  CYT B   1      15.444 -13.466 -52.763  1.00  0.00      BS   C  
ATOM     16  C6  CYT B   1      16.071 -12.378 -53.146  1.00  0.00      BS   C  
ATOM     17  H5  CYT B   1      15.937 -14.425 -52.602  1.00  0.00      BS   H  
ATOM     18  H6  CYT B   1      17.145 -12.349 -53.329  1.00  0.00      BS   H  
ATOM     19  H1' CYT B   1      15.502  -9.635 -54.812  1.00  0.00      BS   H  
ATOM     20  H2' CYT B   1      15.906  -8.162 -52.679  1.00  0.00      BS   H  
ATOM     21  H3' CYT B   1      18.813  -9.016 -52.895  1.00  0.00      BS   H  
ATOM     22  H4' CYT B   1      17.352  -8.511 -55.541  1.00  0.00      BS   H  
ATOM     23  H41 CYT B   1      12.306 -14.233 -52.096  1.00  0.00      BS   H  
ATOM     24  H5' CYT B   1      19.199  -9.576 -56.512  1.00  0.00      BS   H  
ATOM     25  H42 CYT B   1      13.624 -15.313 -51.962  1.00  0.00      BS   H  
ATOM     26  H5T CYT B   1      21.030 -10.049 -55.058  1.00  0.00      BS   H  
ATOM     27 H2'' CYT B   1      16.836  -9.582 -51.936  1.00  0.00      BS   H  
ATOM     28 H5'' CYT B   1      19.830  -8.275 -55.585  1.00  0.00      BS   H  
ATOM     29  P   THY B   2      18.369  -6.133 -52.176  1.00  0.00      BS   P  
ATOM     30  O1P THY B   2      19.539  -5.364 -52.642  1.00  0.00      BS   O  
ATOM     31  O2P THY B   2      18.619  -7.041 -51.088  1.00  0.00      BS   O  
ATOM     32  C5' THY B   2      16.245  -4.592 -52.781  1.00  0.00      BS   C  
ATOM     33  O5' THY B   2      17.037  -5.313 -51.777  1.00  0.00      BS   O  
ATOM     34  C4' THY B   2      14.686  -4.620 -52.468  1.00  0.00      BS   C  
ATOM     35  O4' THY B   2      14.258  -6.012 -52.347  1.00  0.00      BS   O  
ATOM     36  C3' THY B   2      14.515  -3.958 -51.116  1.00  0.00      BS   C  
ATOM     37  O3' THY B   2      13.520  -2.936 -51.261  1.00  0.00      BS   O  
ATOM     38  C2' THY B   2      14.067  -5.125 -50.187  1.00  0.00      BS   C  
ATOM     39  C1' THY B   2      13.422  -6.070 -51.131  1.00  0.00      BS   C  
ATOM     40  N1  THY B   2      13.454  -7.474 -50.673  1.00  0.00      BS   N  
ATOM     41  C2  THY B   2      12.305  -8.247 -50.769  1.00  0.00      BS   C  
ATOM     42  O2  THY B   2      11.280  -7.820 -51.331  1.00  0.00      BS   O  
ATOM     43  N3  THY B   2      12.425  -9.503 -50.289  1.00  0.00      BS   N  
ATOM     44  C4  THY B   2      13.546 -10.053 -49.673  1.00  0.00      BS   C  
ATOM     45  O4  THY B   2      13.468 -11.180 -49.244  1.00  0.00      BS   O  
ATOM     46  C5  THY B   2      14.701  -9.171 -49.634  1.00  0.00      BS   C  
ATOM     47  C5M THY B   2      16.050  -9.751 -49.077  1.00  0.00      BS   C  
ATOM     48  C6  THY B   2      14.612  -7.975 -50.187  1.00  0.00      BS   C  
ATOM     49  H3  THY B   2      11.569 -10.037 -50.347  1.00  0.00      BS   H  
ATOM     50  H6  THY B   2      15.461  -7.460 -50.636  1.00  0.00      BS   H  
ATOM     51  H1' THY B   2      12.378  -5.778 -51.372  1.00  0.00      BS   H  
ATOM     52  H2' THY B   2      13.418  -4.967 -49.300  1.00  0.00      BS   H  
ATOM     53  H3' THY B   2      15.472  -3.496 -50.790  1.00  0.00      BS   H  
ATOM     54  H4' THY B   2      14.126  -4.009 -53.209  1.00  0.00      BS   H  
ATOM     55  H5' THY B   2      16.410  -4.895 -53.838  1.00  0.00      BS   H  
ATOM     56  H51 THY B   2      16.709 -10.012 -49.932  1.00  0.00      BS   H  
ATOM     57  H52 THY B   2      15.757 -10.626 -48.459  1.00  0.00      BS   H  
ATOM     58  H53 THY B   2      16.521  -8.970 -48.441  1.00  0.00      BS   H  
ATOM     59 H2'' THY B   2      14.965  -5.659 -49.811  1.00  0.00      BS   H  
ATOM     60 H5'' THY B   2      16.510  -3.513 -52.764  1.00  0.00      BS   H  
ATOM     61  P   THY B   3      12.975  -2.210 -49.960  1.00  0.00      BS   P  
ATOM     62  O1P THY B   3      12.774  -0.775 -50.383  1.00  0.00      BS   O  
ATOM     63  O2P THY B   3      13.807  -2.520 -48.771  1.00  0.00      BS   O  
ATOM     64  C5' THY B   3      10.662  -2.964 -50.926  1.00  0.00      BS   C  
ATOM     65  O5' THY B   3      11.555  -2.901 -49.761  1.00  0.00      BS   O  
ATOM     66  C4' THY B   3       9.333  -3.462 -50.414  1.00  0.00      BS   C  
ATOM     67  O4' THY B   3       9.455  -4.919 -50.257  1.00  0.00      BS   O  
ATOM     68  C3' THY B   3       8.699  -2.929 -49.049  1.00  0.00      BS   C  
ATOM     69  O3' THY B   3       7.275  -2.764 -49.119  1.00  0.00      BS   O  
ATOM     70  C2' THY B   3       9.187  -3.983 -48.116  1.00  0.00      BS   C  
ATOM     71  C1' THY B   3       8.961  -5.248 -48.990  1.00  0.00      BS   C  
ATOM     72  N1  THY B   3       9.839  -6.312 -48.493  1.00  0.00      BS   N  
ATOM     73  C2  THY B   3       9.227  -7.533 -48.174  1.00  0.00      BS   C  
ATOM     74  O2  THY B   3       8.053  -7.764 -48.326  1.00  0.00      BS   O  
ATOM     75  N3  THY B   3      10.139  -8.564 -47.802  1.00  0.00      BS   N  
ATOM     76  C4  THY B   3      11.382  -8.315 -47.323  1.00  0.00      BS   C  
ATOM     77  O4  THY B   3      11.955  -9.137 -46.693  1.00  0.00      BS   O  
ATOM     78  C5  THY B   3      11.905  -6.994 -47.487  1.00  0.00      BS   C  
ATOM     79  C5M THY B   3      13.286  -6.663 -46.778  1.00  0.00      BS   C  
ATOM     80  C6  THY B   3      11.117  -6.095 -48.032  1.00  0.00      BS   C  
ATOM     81  H3  THY B   3       9.789  -9.463 -47.504  1.00  0.00      BS   H  
ATOM     82  H6  THY B   3      11.415  -5.051 -47.925  1.00  0.00      BS   H  
ATOM     83  H1' THY B   3       7.879  -5.499 -49.024  1.00  0.00      BS   H  
ATOM     84  H2' THY B   3       8.609  -3.972 -47.167  1.00  0.00      BS   H  
ATOM     85  H3' THY B   3       9.163  -1.935 -48.870  1.00  0.00      BS   H  
ATOM     86  H4' THY B   3       8.554  -3.247 -51.177  1.00  0.00      BS   H  
ATOM     87  H5' THY B   3      11.057  -3.674 -51.683  1.00  0.00      BS   H  
ATOM     88  H51 THY B   3      13.987  -7.524 -46.837  1.00  0.00      BS   H  
ATOM     89  H52 THY B   3      13.149  -6.588 -45.679  1.00  0.00      BS   H  
ATOM     90  H53 THY B   3      13.683  -5.780 -47.323  1.00  0.00      BS   H  
ATOM     91 H2'' THY B   3      10.236  -3.759 -47.825  1.00  0.00      BS   H  
ATOM     92 H5'' THY B   3      10.567  -2.051 -51.552  1.00  0.00      BS   H  
ATOM     93  P   ADE B   4       6.492  -2.268 -47.873  1.00  0.00      BS   P  
ATOM     94  O1P ADE B   4       5.325  -1.540 -48.425  1.00  0.00      BS   O  
ATOM     95  O2P ADE B   4       7.334  -1.461 -46.972  1.00  0.00      BS   O  
ATOM     96  C5' ADE B   4       5.051  -4.413 -47.736  1.00  0.00      BS   C  
ATOM     97  O5' ADE B   4       5.986  -3.606 -47.119  1.00  0.00      BS   O  
ATOM     98  C4' ADE B   4       4.456  -5.498 -46.809  1.00  0.00      BS   C  
ATOM     99  O4' ADE B   4       5.487  -6.555 -46.469  1.00  0.00      BS   O  
ATOM    100  C3' ADE B   4       3.942  -4.999 -45.436  1.00  0.00      BS   C  
ATOM    101  O3' ADE B   4       2.754  -5.724 -45.054  1.00  0.00      BS   O  
ATOM    102  C2' ADE B   4       5.174  -5.296 -44.588  1.00  0.00      BS   C  
ATOM    103  C1' ADE B   4       5.722  -6.637 -45.068  1.00  0.00      BS   C  
ATOM    104  N1  ADE B   4       9.797  -9.395 -43.543  1.00  0.00      BS   N  
ATOM    105  C2  ADE B   4       8.526  -9.697 -43.638  1.00  0.00      BS   C  
ATOM    106  N3  ADE B   4       7.486  -8.906 -44.024  1.00  0.00      BS   N  
ATOM    107  C4  ADE B   4       7.909  -7.709 -44.381  1.00  0.00      BS   C  
ATOM    108  C5  ADE B   4       9.208  -7.260 -44.427  1.00  0.00      BS   C  
ATOM    109  C6  ADE B   4      10.192  -8.149 -43.973  1.00  0.00      BS   C  
ATOM    110  N6  ADE B   4      11.491  -7.818 -43.933  1.00  0.00      BS   N  
ATOM    111  N7  ADE B   4       9.268  -5.988 -44.882  1.00  0.00      BS   N  
ATOM    112  C8  ADE B   4       8.004  -5.685 -45.214  1.00  0.00      BS   C  
ATOM    113  N9  ADE B   4       7.151  -6.700 -44.909  1.00  0.00      BS   N  
ATOM    114  H2  ADE B   4       8.303 -10.703 -43.283  1.00  0.00      BS   H  
ATOM    115  H8  ADE B   4       7.634  -4.766 -45.670  1.00  0.00      BS   H  
ATOM    116  H1' ADE B   4       5.127  -7.491 -44.682  1.00  0.00      BS   H  
ATOM    117  H2' ADE B   4       4.912  -5.379 -43.511  1.00  0.00      BS   H  
ATOM    118  H3' ADE B   4       3.711  -3.916 -45.514  1.00  0.00      BS   H  
ATOM    119  H4' ADE B   4       3.677  -5.920 -47.479  1.00  0.00      BS   H  
ATOM    120  H5' ADE B   4       5.521  -4.807 -48.663  1.00  0.00      BS   H  
ATOM    121  H61 ADE B   4      11.725  -6.849 -43.999  1.00  0.00      BS   H  
ATOM    122  H62 ADE B   4      12.130  -8.338 -43.366  1.00  0.00      BS   H  
ATOM    123 H2'' ADE B   4       5.908  -4.466 -44.671  1.00  0.00      BS   H  
ATOM    124 H5'' ADE B   4       4.143  -3.829 -47.993  1.00  0.00      BS   H  
ATOM    125  P   THY B   5       1.778  -5.194 -43.988  1.00  0.00      BS   P  
ATOM    126  O1P THY B   5       0.445  -5.476 -44.586  1.00  0.00      BS   O  
ATOM    127  O2P THY B   5       2.011  -3.805 -43.542  1.00  0.00      BS   O  
ATOM    128  C5' THY B   5       1.672  -7.461 -42.837  1.00  0.00      BS   C  
ATOM    129  O5' THY B   5       2.009  -6.108 -42.743  1.00  0.00      BS   O  
ATOM    130  C4' THY B   5       2.504  -8.210 -41.755  1.00  0.00      BS   C  
ATOM    131  O4' THY B   5       3.945  -8.027 -41.930  1.00  0.00      BS   O  
ATOM    132  C3' THY B   5       2.394  -7.753 -40.221  1.00  0.00      BS   C  
ATOM    133  O3' THY B   5       2.093  -8.827 -39.290  1.00  0.00      BS   O  
ATOM    134  C2' THY B   5       3.771  -7.244 -39.801  1.00  0.00      BS   C  
ATOM    135  C1' THY B   5       4.667  -8.068 -40.694  1.00  0.00      BS   C  
ATOM    136  N1  THY B   5       6.136  -7.533 -40.771  1.00  0.00      BS   N  
ATOM    137  C2  THY B   5       7.219  -8.418 -40.605  1.00  0.00      BS   C  
ATOM    138  O2  THY B   5       7.082  -9.607 -40.294  1.00  0.00      BS   O  
ATOM    139  N3  THY B   5       8.453  -7.850 -40.637  1.00  0.00      BS   N  
ATOM    140  C4  THY B   5       8.776  -6.648 -41.174  1.00  0.00      BS   C  
ATOM    141  O4  THY B   5       9.930  -6.368 -41.497  1.00  0.00      BS   O  
ATOM    142  C5  THY B   5       7.627  -5.743 -41.259  1.00  0.00      BS   C  
ATOM    143  C5M THY B   5       7.898  -4.386 -41.638  1.00  0.00      BS   C  
ATOM    144  C6  THY B   5       6.370  -6.307 -41.180  1.00  0.00      BS   C  
ATOM    145  H3  THY B   5       9.144  -8.586 -40.670  1.00  0.00      BS   H  
ATOM    146  H6  THY B   5       5.439  -5.766 -41.345  1.00  0.00      BS   H  
ATOM    147  H1' THY B   5       4.610  -9.107 -40.307  1.00  0.00      BS   H  
ATOM    148  H2' THY B   5       3.841  -7.352 -38.698  1.00  0.00      BS   H  
ATOM    149  H3' THY B   5       1.758  -6.846 -40.143  1.00  0.00      BS   H  
ATOM    150  H4' THY B   5       2.429  -9.304 -41.928  1.00  0.00      BS   H  
ATOM    151  H5' THY B   5       1.961  -7.816 -43.850  1.00  0.00      BS   H  
ATOM    152  H51 THY B   5       6.931  -3.926 -41.934  1.00  0.00      BS   H  
ATOM    153  H52 THY B   5       8.721  -4.131 -42.339  1.00  0.00      BS   H  
ATOM    154  H53 THY B   5       8.246  -3.898 -40.703  1.00  0.00      BS   H  
ATOM    155 H2'' THY B   5       3.922  -6.195 -40.136  1.00  0.00      BS   H  
ATOM    156 H5'' THY B   5       0.589  -7.684 -42.728  1.00  0.00      BS   H  
ATOM    157  P   ADE B   6       1.080  -8.418 -38.119  1.00  0.00      BS   P  
ATOM    158  O1P ADE B   6      -0.313  -8.336 -38.684  1.00  0.00      BS   O  
ATOM    159  O2P ADE B   6       1.553  -7.103 -37.602  1.00  0.00      BS   O  
ATOM    160  C5' ADE B   6       1.290 -10.940 -37.354  1.00  0.00      BS   C  
ATOM    161  O5' ADE B   6       1.241  -9.530 -37.049  1.00  0.00      BS   O  
ATOM    162  C4' ADE B   6       2.488 -11.580 -36.661  1.00  0.00      BS   C  
ATOM    163  O4' ADE B   6       3.755 -11.013 -37.044  1.00  0.00      BS   O  
ATOM    164  C3' ADE B   6       2.437 -11.460 -35.140  1.00  0.00      BS   C  
ATOM    165  O3' ADE B   6       2.877 -12.660 -34.515  1.00  0.00      BS   O  
ATOM    166  C2' ADE B   6       3.372 -10.336 -34.819  1.00  0.00      BS   C  
ATOM    167  C1' ADE B   6       4.408 -10.500 -35.865  1.00  0.00      BS   C  
ATOM    168  N1  ADE B   6       8.882  -8.737 -37.450  1.00  0.00      BS   N  
ATOM    169  C2  ADE B   6       8.438  -9.937 -37.123  1.00  0.00      BS   C  
ATOM    170  N3  ADE B   6       7.196 -10.315 -36.742  1.00  0.00      BS   N  
ATOM    171  C4  ADE B   6       6.385  -9.234 -36.742  1.00  0.00      BS   C  
ATOM    172  C5  ADE B   6       6.670  -7.891 -37.078  1.00  0.00      BS   C  
ATOM    173  C6  ADE B   6       8.014  -7.663 -37.388  1.00  0.00      BS   C  
ATOM    174  N6  ADE B   6       8.537  -6.486 -37.618  1.00  0.00      BS   N  
ATOM    175  N7  ADE B   6       5.536  -7.121 -36.924  1.00  0.00      BS   N  
ATOM    176  C8  ADE B   6       4.642  -7.969 -36.468  1.00  0.00      BS   C  
ATOM    177  N9  ADE B   6       5.074  -9.286 -36.340  1.00  0.00      BS   N  
ATOM    178  H2  ADE B   6       9.107 -10.788 -37.256  1.00  0.00      BS   H  
ATOM    179  H8  ADE B   6       3.638  -7.603 -36.254  1.00  0.00      BS   H  
ATOM    180  H1' ADE B   6       5.130 -11.297 -35.589  1.00  0.00      BS   H  
ATOM    181  H2' ADE B   6       3.631 -10.250 -33.742  1.00  0.00      BS   H  
ATOM    182  H3' ADE B   6       1.453 -11.165 -34.717  1.00  0.00      BS   H  
ATOM    183  H4' ADE B   6       2.436 -12.647 -36.965  1.00  0.00      BS   H  
ATOM    184  H5' ADE B   6       1.359 -11.133 -38.446  1.00  0.00      BS   H  
ATOM    185  H61 ADE B   6       7.880  -5.759 -37.814  1.00  0.00      BS   H  
ATOM    186  H62 ADE B   6       9.354  -6.529 -38.193  1.00  0.00      BS   H  
ATOM    187 H2'' ADE B   6       2.703  -9.468 -35.007  1.00  0.00      BS   H  
ATOM    188 H5'' ADE B   6       0.374 -11.495 -37.059  1.00  0.00      BS   H  
ATOM    189  P   THY B   7       2.638 -12.730 -32.954  1.00  0.00      BS   P  
ATOM    190  O1P THY B   7       2.178 -14.079 -32.686  1.00  0.00      BS   O  
ATOM    191  O2P THY B   7       1.765 -11.653 -32.384  1.00  0.00      BS   O  
ATOM    192  C5' THY B   7       5.083 -13.704 -32.760  1.00  0.00      BS   C  
ATOM    193  O5' THY B   7       4.142 -12.667 -32.394  1.00  0.00      BS   O  
ATOM    194  C4' THY B   7       6.462 -13.154 -32.605  1.00  0.00      BS   C  
ATOM    195  O4' THY B   7       6.671 -11.861 -33.339  1.00  0.00      BS   O  
ATOM    196  C3' THY B   7       6.878 -12.810 -31.166  1.00  0.00      BS   C  
ATOM    197  O3' THY B   7       7.792 -13.831 -30.564  1.00  0.00      BS   O  
ATOM    198  C2' THY B   7       7.541 -11.477 -31.236  1.00  0.00      BS   C  
ATOM    199  C1' THY B   7       7.795 -11.228 -32.730  1.00  0.00      BS   C  
ATOM    200  N1  THY B   7       7.786  -9.853 -33.201  1.00  0.00      BS   N  
ATOM    201  C2  THY B   7       8.960  -9.208 -33.550  1.00  0.00      BS   C  
ATOM    202  O2  THY B   7      10.116  -9.706 -33.503  1.00  0.00      BS   O  
ATOM    203  N3  THY B   7       8.761  -7.870 -33.937  1.00  0.00      BS   N  
ATOM    204  C4  THY B   7       7.612  -7.166 -33.883  1.00  0.00      BS   C  
ATOM    205  O4  THY B   7       7.667  -5.973 -34.156  1.00  0.00      BS   O  
ATOM    206  C5  THY B   7       6.455  -7.895 -33.486  1.00  0.00      BS   C  
ATOM    207  C5M THY B   7       5.189  -7.122 -33.120  1.00  0.00      BS   C  
ATOM    208  C6  THY B   7       6.628  -9.178 -33.038  1.00  0.00      BS   C  
ATOM    209  H3  THY B   7       9.664  -7.425 -34.029  1.00  0.00      BS   H  
ATOM    210  H6  THY B   7       5.820  -9.795 -32.644  1.00  0.00      BS   H  
ATOM    211  H1' THY B   7       8.696 -11.797 -33.043  1.00  0.00      BS   H  
ATOM    212  H2' THY B   7       8.523 -11.618 -30.736  1.00  0.00      BS   H  
ATOM    213  H3' THY B   7       5.895 -12.734 -30.656  1.00  0.00      BS   H  
ATOM    214  H4' THY B   7       7.107 -13.888 -33.135  1.00  0.00      BS   H  
ATOM    215  H5' THY B   7       5.001 -13.973 -33.836  1.00  0.00      BS   H  
ATOM    216  H51 THY B   7       4.925  -7.483 -32.103  1.00  0.00      BS   H  
ATOM    217  H52 THY B   7       4.391  -7.237 -33.884  1.00  0.00      BS   H  
ATOM    218  H53 THY B   7       5.551  -6.075 -33.033  1.00  0.00      BS   H  
ATOM    219 H2'' THY B   7       6.927 -10.681 -30.762  1.00  0.00      BS   H  
ATOM    220 H5'' THY B   7       4.983 -14.632 -32.157  1.00  0.00      BS   H  
ATOM    221  P   ADE B   8       7.915 -13.843 -29.002  1.00  0.00      BS   P  
ATOM    222  O1P ADE B   8       8.211 -15.249 -28.579  1.00  0.00      BS   O  
ATOM    223  O2P ADE B   8       6.672 -13.202 -28.509  1.00  0.00      BS   O  
ATOM    224  C5' ADE B   8      10.395 -13.133 -29.353  1.00  0.00      BS   C  
ATOM    225  O5' ADE B   8       9.117 -12.883 -28.680  1.00  0.00      BS   O  
ATOM    226  C4' ADE B   8      11.533 -12.176 -28.908  1.00  0.00      BS   C  
ATOM    227  O4' ADE B   8      11.311 -10.900 -29.509  1.00  0.00      BS   O  
ATOM    228  C3' ADE B   8      11.448 -11.912 -27.315  1.00  0.00      BS   C  
ATOM    229  O3' ADE B   8      12.724 -11.865 -26.687  1.00  0.00      BS   O  
ATOM    230  C2' ADE B   8      10.720 -10.648 -27.296  1.00  0.00      BS   C  
ATOM    231  C1' ADE B   8      11.243  -9.936 -28.479  1.00  0.00      BS   C  
ATOM    232  N1  ADE B   8      11.123  -5.415 -30.803  1.00  0.00      BS   N  
ATOM    233  C2  ADE B   8      12.095  -6.074 -30.265  1.00  0.00      BS   C  
ATOM    234  N3  ADE B   8      12.107  -7.344 -29.739  1.00  0.00      BS   N  
ATOM    235  C4  ADE B   8      10.810  -7.746 -29.583  1.00  0.00      BS   C  
ATOM    236  C5  ADE B   8       9.687  -7.132 -30.002  1.00  0.00      BS   C  
ATOM    237  C6  ADE B   8       9.878  -5.938 -30.760  1.00  0.00      BS   C  
ATOM    238  N6  ADE B   8       8.815  -5.315 -31.331  1.00  0.00      BS   N  
ATOM    239  N7  ADE B   8       8.574  -7.888 -29.778  1.00  0.00      BS   N  
ATOM    240  C8  ADE B   8       9.087  -8.927 -29.191  1.00  0.00      BS   C  
ATOM    241  N9  ADE B   8      10.410  -8.876 -28.992  1.00  0.00      BS   N  
ATOM    242  H2  ADE B   8      13.088  -5.681 -30.487  1.00  0.00      BS   H  
ATOM    243  H8  ADE B   8       8.477  -9.796 -28.943  1.00  0.00      BS   H  
ATOM    244  H1' ADE B   8      12.261  -9.515 -28.330  1.00  0.00      BS   H  
ATOM    245  H2' ADE B   8      10.820 -10.010 -26.392  1.00  0.00      BS   H  
ATOM    246  H3' ADE B   8      10.946 -12.803 -26.879  1.00  0.00      BS   H  
ATOM    247  H4' ADE B   8      12.532 -12.610 -29.134  1.00  0.00      BS   H  
ATOM    248  H5' ADE B   8      10.265 -12.960 -30.443  1.00  0.00      BS   H  
ATOM    249  H61 ADE B   8       9.051  -4.349 -31.431  1.00  0.00      BS   H  
ATOM    250  H62 ADE B   8       7.936  -5.739 -31.551  1.00  0.00      BS   H  
ATOM    251 H2'' ADE B   8       9.611 -10.718 -27.318  1.00  0.00      BS   H  
ATOM    252 H5'' ADE B   8      10.680 -14.176 -29.099  1.00  0.00      BS   H  
ATOM    253  P   THY B   9      13.005 -11.730 -25.163  1.00  0.00      BS   P  
ATOM    254  O1P THY B   9      14.368 -12.346 -24.962  1.00  0.00      BS   O  
ATOM    255  O2P THY B   9      11.960 -12.446 -24.421  1.00  0.00      BS   O  
ATOM    256  C5' THY B   9      14.047  -9.407 -25.470  1.00  0.00      BS   C  
ATOM    257  O5' THY B   9      12.995 -10.172 -24.815  1.00  0.00      BS   O  
ATOM    258  C4' THY B   9      13.657  -7.868 -25.487  1.00  0.00      BS   C  
ATOM    259  O4' THY B   9      12.541  -7.667 -26.228  1.00  0.00      BS   O  
ATOM    260  C3' THY B   9      13.256  -7.180 -24.151  1.00  0.00      BS   C  
ATOM    261  O3' THY B   9      14.408  -6.892 -23.276  1.00  0.00      BS   O  
ATOM    262  C2' THY B   9      12.667  -5.878 -24.806  1.00  0.00      BS   C  
ATOM    263  C1' THY B   9      12.302  -6.231 -26.281  1.00  0.00      BS   C  
ATOM    264  N1  THY B   9      10.869  -5.977 -26.705  1.00  0.00      BS   N  
ATOM    265  C2  THY B   9      10.569  -4.707 -27.244  1.00  0.00      BS   C  
ATOM    266  O2  THY B   9      11.417  -3.859 -27.350  1.00  0.00      BS   O  
ATOM    267  N3  THY B   9       9.295  -4.488 -27.636  1.00  0.00      BS   N  
ATOM    268  C4  THY B   9       8.250  -5.271 -27.366  1.00  0.00      BS   C  
ATOM    269  O4  THY B   9       7.129  -5.008 -27.748  1.00  0.00      BS   O  
ATOM    270  C5  THY B   9       8.575  -6.498 -26.638  1.00  0.00      BS   C  
ATOM    271  C5M THY B   9       7.425  -7.395 -26.250  1.00  0.00      BS   C  
ATOM    272  C6  THY B   9       9.795  -6.754 -26.250  1.00  0.00      BS   C  
ATOM    273  H3  THY B   9       9.190  -3.624 -28.148  1.00  0.00      BS   H  
ATOM    274  H6  THY B   9      10.075  -7.513 -25.520  1.00  0.00      BS   H  
ATOM    275  H1' THY B   9      12.986  -5.848 -27.068  1.00  0.00      BS   H  
ATOM    276  H2' THY B   9      13.449  -5.100 -24.678  1.00  0.00      BS   H  
ATOM    277  H3' THY B   9      12.482  -7.806 -23.654  1.00  0.00      BS   H  
ATOM    278  H4' THY B   9      14.432  -7.201 -25.922  1.00  0.00      BS   H  
ATOM    279  H5' THY B   9      14.107  -9.633 -26.557  1.00  0.00      BS   H  
ATOM    280  H51 THY B   9       7.244  -8.079 -27.107  1.00  0.00      BS   H  
ATOM    281  H52 THY B   9       6.488  -6.826 -26.070  1.00  0.00      BS   H  
ATOM    282  H53 THY B   9       7.671  -8.068 -25.400  1.00  0.00      BS   H  
ATOM    283 H2'' THY B   9      11.807  -5.493 -24.217  1.00  0.00      BS   H  
ATOM    284 H5'' THY B   9      15.016  -9.460 -24.928  1.00  0.00      BS   H  
ATOM    285  P   ADE B  10      14.154  -6.009 -21.989  1.00  0.00      BS   P  
ATOM    286  O1P ADE B  10      15.290  -6.248 -21.050  1.00  0.00      BS   O  
ATOM    287  O2P ADE B  10      12.824  -6.341 -21.466  1.00  0.00      BS   O  
ATOM    288  C5' ADE B  10      15.531  -4.070 -22.998  1.00  0.00      BS   C  
ATOM    289  O5' ADE B  10      14.270  -4.491 -22.417  1.00  0.00      BS   O  
ATOM    290  C4' ADE B  10      15.478  -2.691 -23.493  1.00  0.00      BS   C  
ATOM    291  O4' ADE B  10      14.610  -2.697 -24.687  1.00  0.00      BS   O  
ATOM    292  C3' ADE B  10      14.958  -1.527 -22.628  1.00  0.00      BS   C  
ATOM    293  O3' ADE B  10      16.112  -0.904 -21.841  1.00  0.00      BS   O  
ATOM    294  C2' ADE B  10      14.507  -0.549 -23.705  1.00  0.00      BS   C  
ATOM    295  C1' ADE B  10      13.958  -1.443 -24.784  1.00  0.00      BS   C  
ATOM    296  N1  ADE B  10       9.439   0.075 -26.619  1.00  0.00      BS   N  
ATOM    297  C2  ADE B  10      10.740   0.474 -26.834  1.00  0.00      BS   C  
ATOM    298  N3  ADE B  10      11.869   0.061 -26.226  1.00  0.00      BS   N  
ATOM    299  C4  ADE B  10      11.650  -0.952 -25.470  1.00  0.00      BS   C  
ATOM    300  C5  ADE B  10      10.455  -1.512 -25.190  1.00  0.00      BS   C  
ATOM    301  C6  ADE B  10       9.274  -0.996 -25.812  1.00  0.00      BS   C  
ATOM    302  N6  ADE B  10       8.060  -1.593 -25.754  1.00  0.00      BS   N  
ATOM    303  N7  ADE B  10      10.597  -2.512 -24.226  1.00  0.00      BS   N  
ATOM    304  C8  ADE B  10      11.838  -2.550 -23.957  1.00  0.00      BS   C  
ATOM    305  N9  ADE B  10      12.575  -1.686 -24.726  1.00  0.00      BS   N  
ATOM    306  H2  ADE B  10      10.806   1.390 -27.422  1.00  0.00      BS   H  
ATOM    307  H8  ADE B  10      12.379  -3.151 -23.225  1.00  0.00      BS   H  
ATOM    308  H1' ADE B  10      14.327  -1.076 -25.765  1.00  0.00      BS   H  
ATOM    309  H2' ADE B  10      15.348   0.029 -24.147  1.00  0.00      BS   H  
ATOM    310  H3' ADE B  10      14.111  -1.967 -22.060  1.00  0.00      BS   H  
ATOM    311  H4' ADE B  10      16.463  -2.394 -23.913  1.00  0.00      BS   H  
ATOM    312  H5' ADE B  10      15.830  -4.701 -23.861  1.00  0.00      BS   H  
ATOM    313  H61 ADE B  10       7.944  -2.536 -25.442  1.00  0.00      BS   H  
ATOM    314  H62 ADE B  10       7.342  -1.252 -26.360  1.00  0.00      BS   H  
ATOM    315 H2'' ADE B  10      13.830   0.192 -23.228  1.00  0.00      BS   H  
ATOM    316 H5'' ADE B  10      16.351  -3.941 -22.260  1.00  0.00      BS   H  
ATOM    317  P   CYT B  11      15.999  -0.898 -20.257  1.00  0.00      BS   P  
ATOM    318  O1P CYT B  11      15.857  -2.327 -19.844  1.00  0.00      BS   O  
ATOM    319  O2P CYT B  11      14.938   0.064 -19.928  1.00  0.00      BS   O  
ATOM    320  C5' CYT B  11      18.405  -1.125 -19.238  1.00  0.00      BS   C  
ATOM    321  O5' CYT B  11      17.325  -0.347 -19.693  1.00  0.00      BS   O  
ATOM    322  C4' CYT B  11      19.046  -0.478 -17.961  1.00  0.00      BS   C  
ATOM    323  O4' CYT B  11      20.101   0.539 -18.183  1.00  0.00      BS   O  
ATOM    324  C3' CYT B  11      18.090   0.290 -17.089  1.00  0.00      BS   C  
ATOM    325  O3' CYT B  11      17.076  -0.510 -16.520  1.00  0.00      BS   O  
ATOM    326  C2' CYT B  11      19.113   0.688 -16.067  1.00  0.00      BS   C  
ATOM    327  C1' CYT B  11      20.334   1.146 -16.896  1.00  0.00      BS   C  
ATOM    328  N1  CYT B  11      20.372   2.608 -17.193  1.00  0.00      BS   N  
ATOM    329  C2  CYT B  11      21.590   3.197 -17.522  1.00  0.00      BS   C  
ATOM    330  O2  CYT B  11      22.611   2.510 -17.501  1.00  0.00      BS   O  
ATOM    331  N3  CYT B  11      21.613   4.509 -17.890  1.00  0.00      BS   N  
ATOM    332  C4  CYT B  11      20.494   5.240 -17.774  1.00  0.00      BS   C  
ATOM    333  N4  CYT B  11      20.504   6.477 -18.245  1.00  0.00      BS   N  
ATOM    334  C5  CYT B  11      19.248   4.729 -17.321  1.00  0.00      BS   C  
ATOM    335  C6  CYT B  11      19.226   3.400 -17.194  1.00  0.00      BS   C  
ATOM    336  H5  CYT B  11      18.387   5.377 -17.156  1.00  0.00      BS   H  
ATOM    337  H6  CYT B  11      18.314   2.988 -16.762  1.00  0.00      BS   H  
ATOM    338  H1' CYT B  11      21.249   0.737 -16.417  1.00  0.00      BS   H  
ATOM    339  H2' CYT B  11      19.406  -0.136 -15.381  1.00  0.00      BS   H  
ATOM    340  H3' CYT B  11      17.760   1.196 -17.641  1.00  0.00      BS   H  
ATOM    341  H4' CYT B  11      19.421  -1.294 -17.306  1.00  0.00      BS   H  
ATOM    342  H41 CYT B  11      21.403   6.853 -18.472  1.00  0.00      BS   H  
ATOM    343  H5' CYT B  11      19.105  -1.184 -20.098  1.00  0.00      BS   H  
ATOM    344  H42 CYT B  11      19.769   7.148 -18.147  1.00  0.00      BS   H  
ATOM    345 H2'' CYT B  11      18.758   1.496 -15.394  1.00  0.00      BS   H  
ATOM    346 H5'' CYT B  11      18.056  -2.151 -18.996  1.00  0.00      BS   H  
ATOM    347  P   GUA B  12      16.062   0.229 -15.554  1.00  0.00      BS   P  
ATOM    348  O1P GUA B  12      16.647   0.111 -14.218  1.00  0.00      BS   O  
ATOM    349  O2P GUA B  12      14.720  -0.384 -15.828  1.00  0.00      BS   O  
ATOM    350  C5' GUA B  12      15.739   2.781 -15.085  1.00  0.00      BS   C  
ATOM    351  O5' GUA B  12      16.064   1.692 -16.033  1.00  0.00      BS   O  
ATOM    352  C4' GUA B  12      15.197   4.005 -15.918  1.00  0.00      BS   C  
ATOM    353  O4' GUA B  12      16.190   4.490 -16.921  1.00  0.00      BS   O  
ATOM    354  C3' GUA B  12      13.949   3.675 -16.761  1.00  0.00      BS   C  
ATOM    355  O3' GUA B  12      13.011   4.733 -16.792  1.00  0.00      BS   O  
ATOM    356  C2' GUA B  12      14.467   3.519 -18.138  1.00  0.00      BS   C  
ATOM    357  C1' GUA B  12      15.638   4.430 -18.250  1.00  0.00      BS   C  
ATOM    358  N1  GUA B  12      19.139   6.136 -21.526  1.00  0.00      BS   N  
ATOM    359  C2  GUA B  12      18.299   6.785 -20.661  1.00  0.00      BS   C  
ATOM    360  N2  GUA B  12      18.292   8.144 -20.825  1.00  0.00      BS   N  
ATOM    361  N3  GUA B  12      17.473   6.224 -19.800  1.00  0.00      BS   N  
ATOM    362  C4  GUA B  12      17.464   4.876 -19.959  1.00  0.00      BS   C  
ATOM    363  C5  GUA B  12      18.235   4.089 -20.874  1.00  0.00      BS   C  
ATOM    364  C6  GUA B  12      19.138   4.801 -21.784  1.00  0.00      BS   C  
ATOM    365  O6  GUA B  12      19.890   4.277 -22.661  1.00  0.00      BS   O  
ATOM    366  N7  GUA B  12      17.884   2.706 -20.685  1.00  0.00      BS   N  
ATOM    367  C8  GUA B  12      16.939   2.683 -19.762  1.00  0.00      BS   C  
ATOM    368  N9  GUA B  12      16.662   3.999 -19.285  1.00  0.00      BS   N  
ATOM    369  H1  GUA B  12      19.801   6.690 -22.050  1.00  0.00      BS   H  
ATOM    370  H8  GUA B  12      16.515   1.810 -19.267  1.00  0.00      BS   H  
ATOM    371  H1' GUA B  12      15.289   5.482 -18.326  1.00  0.00      BS   H  
ATOM    372  H2' GUA B  12      13.758   3.698 -18.974  1.00  0.00      BS   H  
ATOM    373  H21 GUA B  12      17.754   8.750 -20.239  1.00  0.00      BS   H  
ATOM    374  H3' GUA B  12      13.439   2.801 -16.306  1.00  0.00      BS   H  
ATOM    375  H22 GUA B  12      19.017   8.554 -21.378  1.00  0.00      BS   H  
ATOM    376  H4' GUA B  12      14.950   4.817 -15.201  1.00  0.00      BS   H  
ATOM    377  H5' GUA B  12      16.678   3.182 -14.647  1.00  0.00      BS   H  
ATOM    378  H3T GUA B  12      12.360   4.546 -17.471  1.00  0.00      BS   H  
ATOM    379 H2'' GUA B  12      14.878   2.486 -18.124  1.00  0.00      BS   H  
ATOM    380 H5'' GUA B  12      14.992   2.476 -14.322  1.00  0.00      BS   H  
TER   
ATOM    381  C5' GUA R  11      14.107   2.658 -22.035  1.00  0.00      R    C  
ATOM    382  O5' GUA R  11      13.291   1.826 -21.172  1.00  0.00      R    O  
ATOM    383  C4' GUA R  11      13.235   3.627 -22.872  1.00  0.00      R    C  
ATOM    384  O4' GUA R  11      12.653   2.973 -24.124  1.00  0.00      R    O  
ATOM    385  C3' GUA R  11      12.004   4.233 -22.160  1.00  0.00      R    C  
ATOM    386  O3' GUA R  11      12.416   5.298 -21.321  1.00  0.00      R    O  
ATOM    387  C2' GUA R  11      11.238   4.636 -23.414  1.00  0.00      R    C  
ATOM    388  O2' GUA R  11      11.701   5.731 -24.144  1.00  0.00      R    O  
ATOM    389  C1' GUA R  11      11.364   3.406 -24.249  1.00  0.00      R    C  
ATOM    390  N1  GUA R  11       6.503   2.070 -24.638  1.00  0.00      R    N  
ATOM    391  C2  GUA R  11       7.116   3.226 -25.075  1.00  0.00      R    C  
ATOM    392  N2  GUA R  11       6.352   4.005 -25.775  1.00  0.00      R    N  
ATOM    393  N3  GUA R  11       8.389   3.512 -24.761  1.00  0.00      R    N  
ATOM    394  C4  GUA R  11       9.042   2.474 -24.197  1.00  0.00      R    C  
ATOM    395  C5  GUA R  11       8.540   1.357 -23.661  1.00  0.00      R    C  
ATOM    396  C6  GUA R  11       7.122   1.041 -23.928  1.00  0.00      R    C  
ATOM    397  O6  GUA R  11       6.481   0.006 -23.576  1.00  0.00      R    O  
ATOM    398  N7  GUA R  11       9.482   0.613 -22.907  1.00  0.00      R    N  
ATOM    399  C8  GUA R  11      10.561   1.256 -23.157  1.00  0.00      R    C  
ATOM    400  N9  GUA R  11      10.362   2.428 -23.916  1.00  0.00      R    N  
ATOM    401  H1  GUA R  11       5.506   2.004 -24.780  1.00  0.00      R    H  
ATOM    402  H8  GUA R  11      11.578   1.076 -22.809  1.00  0.00      R    H  
ATOM    403  H1' GUA R  11      11.183   3.715 -25.301  1.00  0.00      R    H  
ATOM    404  H2' GUA R  11      10.932   5.880 -24.700  1.00  0.00      R    H  
ATOM    405  H21 GUA R  11       5.365   3.870 -25.685  1.00  0.00      R    H  
ATOM    406  H3' GUA R  11      11.522   3.363 -21.668  1.00  0.00      R    H  
ATOM    407  H22 GUA R  11       6.481   4.997 -25.787  1.00  0.00      R    H  
ATOM    408  H4' GUA R  11      13.933   4.401 -23.256  1.00  0.00      R    H  
ATOM    409  H5' GUA R  11      14.664   2.102 -22.820  1.00  0.00      R    H  
ATOM    410  H5T GUA R  11      13.898   1.207 -20.760  1.00  0.00      R    H  
ATOM    411 H2'' GUA R  11      10.247   4.962 -23.031  1.00  0.00      R    H  
ATOM    412 H5'' GUA R  11      14.814   3.191 -21.364  1.00  0.00      R    H  
ATOM    413  P   CYT R  12      11.570   5.792 -20.084  1.00  0.00      R    P  
ATOM    414  O1P CYT R  12      12.324   6.949 -19.461  1.00  0.00      R    O  
ATOM    415  O2P CYT R  12      11.383   4.671 -19.207  1.00  0.00      R    O  
ATOM    416  C5' CYT R  12       9.971   7.450 -21.291  1.00  0.00      R    C  
ATOM    417  O5' CYT R  12      10.179   6.213 -20.566  1.00  0.00      R    O  
ATOM    418  C4' CYT R  12       8.498   7.641 -21.778  1.00  0.00      R    C  
ATOM    419  O4' CYT R  12       8.037   6.573 -22.778  1.00  0.00      R    O  
ATOM    420  C3' CYT R  12       7.431   7.529 -20.677  1.00  0.00      R    C  
ATOM    421  O3' CYT R  12       7.355   8.718 -19.879  1.00  0.00      R    O  
ATOM    422  C2' CYT R  12       6.174   7.259 -21.490  1.00  0.00      R    C  
ATOM    423  O2' CYT R  12       5.541   8.407 -22.024  1.00  0.00      R    O  
ATOM    424  C1' CYT R  12       6.718   6.289 -22.513  1.00  0.00      R    C  
ATOM    425  N1  CYT R  12       6.450   4.909 -22.063  1.00  0.00      R    N  
ATOM    426  C2  CYT R  12       5.179   4.314 -22.148  1.00  0.00      R    C  
ATOM    427  O2  CYT R  12       4.257   4.979 -22.713  1.00  0.00      R    O  
ATOM    428  N3  CYT R  12       5.028   3.015 -21.789  1.00  0.00      R    N  
ATOM    429  C4  CYT R  12       6.000   2.369 -21.129  1.00  0.00      R    C  
ATOM    430  N4  CYT R  12       5.696   1.167 -20.707  1.00  0.00      R    N  
ATOM    431  C5  CYT R  12       7.314   2.894 -21.033  1.00  0.00      R    C  
ATOM    432  C6  CYT R  12       7.457   4.178 -21.396  1.00  0.00      R    C  
ATOM    433  H5  CYT R  12       8.086   2.329 -20.512  1.00  0.00      R    H  
ATOM    434  H6  CYT R  12       8.406   4.688 -21.233  1.00  0.00      R    H  
ATOM    435  H1' CYT R  12       6.186   6.373 -23.485  1.00  0.00      R    H  
ATOM    436  H2' CYT R  12       4.615   8.331 -21.784  1.00  0.00      R    H  
ATOM    437  H3' CYT R  12       7.562   6.617 -20.057  1.00  0.00      R    H  
ATOM    438  H4' CYT R  12       8.415   8.600 -22.332  1.00  0.00      R    H  
ATOM    439  H41 CYT R  12       4.844   1.004 -21.204  1.00  0.00      R    H  
ATOM    440  H5' CYT R  12      10.716   7.474 -22.116  1.00  0.00      R    H  
ATOM    441  H42 CYT R  12       6.258   0.352 -20.571  1.00  0.00      R    H  
ATOM    442 H2'' CYT R  12       5.491   6.791 -20.749  1.00  0.00      R    H  
ATOM    443 H5'' CYT R  12      10.108   8.271 -20.555  1.00  0.00      R    H  
ATOM    444  P   URA R  13       6.981   8.709 -18.433  1.00  0.00      R    P  
ATOM    445  O1P URA R  13       7.295  10.022 -17.926  1.00  0.00      R    O  
ATOM    446  O2P URA R  13       7.673   7.597 -17.755  1.00  0.00      R    O  
ATOM    447  C5' URA R  13       4.494   9.450 -18.865  1.00  0.00      R    C  
ATOM    448  O5' URA R  13       5.466   8.438 -18.457  1.00  0.00      R    O  
ATOM    449  C4' URA R  13       3.170   8.818 -19.206  1.00  0.00      R    C  
ATOM    450  O4' URA R  13       3.324   7.657 -20.056  1.00  0.00      R    O  
ATOM    451  C3' URA R  13       2.320   8.306 -18.028  1.00  0.00      R    C  
ATOM    452  O3' URA R  13       1.710   9.444 -17.334  1.00  0.00      R    O  
ATOM    453  C2' URA R  13       1.353   7.356 -18.778  1.00  0.00      R    C  
ATOM    454  O2' URA R  13       0.313   7.956 -19.465  1.00  0.00      R    O  
ATOM    455  C1' URA R  13       2.280   6.727 -19.799  1.00  0.00      R    C  
ATOM    456  N1  URA R  13       2.819   5.446 -19.317  1.00  0.00      R    N  
ATOM    457  C2  URA R  13       1.944   4.286 -19.430  1.00  0.00      R    C  
ATOM    458  O2  URA R  13       0.807   4.300 -19.840  1.00  0.00      R    O  
ATOM    459  N3  URA R  13       2.502   3.135 -18.873  1.00  0.00      R    N  
ATOM    460  C4  URA R  13       3.789   2.973 -18.381  1.00  0.00      R    C  
ATOM    461  O4  URA R  13       4.150   1.843 -18.115  1.00  0.00      R    O  
ATOM    462  C5  URA R  13       4.554   4.153 -18.358  1.00  0.00      R    C  
ATOM    463  C6  URA R  13       4.048   5.297 -18.674  1.00  0.00      R    C  
ATOM    464  H3  URA R  13       1.924   2.308 -18.851  1.00  0.00      R    H  
ATOM    465  H5  URA R  13       5.543   4.259 -17.912  1.00  0.00      R    H  
ATOM    466  H6  URA R  13       4.739   6.134 -18.576  1.00  0.00      R    H  
ATOM    467  H1' URA R  13       1.760   6.605 -20.773  1.00  0.00      R    H  
ATOM    468  H2' URA R  13      -0.470   7.606 -19.034  1.00  0.00      R    H  
ATOM    469  H3' URA R  13       3.100   7.790 -17.427  1.00  0.00      R    H  
ATOM    470  H4' URA R  13       2.537   9.554 -19.746  1.00  0.00      R    H  
ATOM    471  H5' URA R  13       4.819  10.007 -19.770  1.00  0.00      R    H  
ATOM    472 H2'' URA R  13       0.946   6.565 -18.113  1.00  0.00      R    H  
ATOM    473 H5'' URA R  13       4.354  10.247 -18.103  1.00  0.00      R    H  
ATOM    474  P   URA R  14       1.653   9.306 -15.772  1.00  0.00      R    P  
ATOM    475  O1P URA R  14       1.412  10.679 -15.260  1.00  0.00      R    O  
ATOM    476  O2P URA R  14       2.760   8.490 -15.189  1.00  0.00      R    O  
ATOM    477  C5' URA R  14      -0.916   8.927 -16.270  1.00  0.00      R    C  
ATOM    478  O5' URA R  14       0.324   8.448 -15.605  1.00  0.00      R    O  
ATOM    479  C4' URA R  14      -1.937   7.793 -16.404  1.00  0.00      R    C  
ATOM    480  O4' URA R  14      -1.429   6.730 -17.389  1.00  0.00      R    O  
ATOM    481  C3' URA R  14      -2.144   6.967 -15.097  1.00  0.00      R    C  
ATOM    482  O3' URA R  14      -3.146   7.708 -14.298  1.00  0.00      R    O  
ATOM    483  C2' URA R  14      -2.680   5.616 -15.686  1.00  0.00      R    C  
ATOM    484  O2' URA R  14      -4.024   5.635 -16.053  1.00  0.00      R    O  
ATOM    485  C1' URA R  14      -1.772   5.423 -16.897  1.00  0.00      R    C  
ATOM    486  N1  URA R  14      -0.568   4.567 -16.497  1.00  0.00      R    N  
ATOM    487  C2  URA R  14      -0.719   3.187 -16.426  1.00  0.00      R    C  
ATOM    488  O2  URA R  14      -1.743   2.558 -16.662  1.00  0.00      R    O  
ATOM    489  N3  URA R  14       0.439   2.494 -16.091  1.00  0.00      R    N  
ATOM    490  C4  URA R  14       1.609   3.061 -15.569  1.00  0.00      R    C  
ATOM    491  O4  URA R  14       2.486   2.342 -15.069  1.00  0.00      R    O  
ATOM    492  C5  URA R  14       1.689   4.482 -15.592  1.00  0.00      R    C  
ATOM    493  C6  URA R  14       0.656   5.166 -16.091  1.00  0.00      R    C  
ATOM    494  H3  URA R  14       0.380   1.496 -16.231  1.00  0.00      R    H  
ATOM    495  H5  URA R  14       2.598   5.064 -15.437  1.00  0.00      R    H  
ATOM    496  H6  URA R  14       0.522   6.240 -15.959  1.00  0.00      R    H  
ATOM    497  H1' URA R  14      -2.407   5.002 -17.705  1.00  0.00      R    H  
ATOM    498  H2' URA R  14      -4.532   5.045 -15.491  1.00  0.00      R    H  
ATOM    499  H3' URA R  14      -1.158   6.857 -14.596  1.00  0.00      R    H  
ATOM    500  H4' URA R  14      -2.853   8.179 -16.900  1.00  0.00      R    H  
ATOM    501  H5' URA R  14      -0.854   9.492 -17.224  1.00  0.00      R    H  
ATOM    502 H2'' URA R  14      -2.477   4.738 -15.036  1.00  0.00      R    H  
ATOM    503 H5'' URA R  14      -1.454   9.640 -15.608  1.00  0.00      R    H  
ATOM    504  P   ADE R  15      -3.265   7.233 -12.785  1.00  0.00      R    P  
ATOM    505  O1P ADE R  15      -4.253   8.100 -12.119  1.00  0.00      R    O  
ATOM    506  O2P ADE R  15      -1.883   7.153 -12.248  1.00  0.00      R    O  
ATOM    507  C5' ADE R  15      -5.109   5.354 -12.891  1.00  0.00      R    C  
ATOM    508  O5' ADE R  15      -3.769   5.730 -12.827  1.00  0.00      R    O  
ATOM    509  C4' ADE R  15      -5.201   3.791 -12.812  1.00  0.00      R    C  
ATOM    510  O4' ADE R  15      -4.453   3.133 -13.790  1.00  0.00      R    O  
ATOM    511  C3' ADE R  15      -4.648   3.173 -11.514  1.00  0.00      R    C  
ATOM    512  O3' ADE R  15      -5.638   3.593 -10.524  1.00  0.00      R    O  
ATOM    513  C2' ADE R  15      -4.546   1.775 -11.881  1.00  0.00      R    C  
ATOM    514  O2' ADE R  15      -5.826   1.146 -12.112  1.00  0.00      R    O  
ATOM    515  C1' ADE R  15      -3.899   1.922 -13.228  1.00  0.00      R    C  
ATOM    516  N1  ADE R  15       0.446  -0.838 -12.527  1.00  0.00      R    N  
ATOM    517  C2  ADE R  15      -0.812  -1.183 -12.555  1.00  0.00      R    C  
ATOM    518  N3  ADE R  15      -1.881  -0.430 -12.757  1.00  0.00      R    N  
ATOM    519  C4  ADE R  15      -1.554   0.851 -12.750  1.00  0.00      R    C  
ATOM    520  C5  ADE R  15      -0.326   1.431 -12.619  1.00  0.00      R    C  
ATOM    521  C6  ADE R  15       0.724   0.499 -12.606  1.00  0.00      R    C  
ATOM    522  N6  ADE R  15       2.094   0.808 -12.626  1.00  0.00      R    N  
ATOM    523  N7  ADE R  15      -0.320   2.801 -12.854  1.00  0.00      R    N  
ATOM    524  C8  ADE R  15      -1.595   3.052 -13.159  1.00  0.00      R    C  
ATOM    525  N9  ADE R  15      -2.415   1.955 -13.064  1.00  0.00      R    N  
ATOM    526  H2  ADE R  15      -0.883  -2.271 -12.542  1.00  0.00      R    H  
ATOM    527  H8  ADE R  15      -1.980   4.051 -13.368  1.00  0.00      R    H  
ATOM    528  H1' ADE R  15      -4.120   1.101 -13.943  1.00  0.00      R    H  
ATOM    529  H2' ADE R  15      -5.657   0.202 -12.139  1.00  0.00      R    H  
ATOM    530  H3' ADE R  15      -3.662   3.664 -11.375  1.00  0.00      R    H  
ATOM    531  H4' ADE R  15      -6.279   3.527 -12.877  1.00  0.00      R    H  
ATOM    532  H5' ADE R  15      -5.571   5.690 -13.844  1.00  0.00      R    H  
ATOM    533  H61 ADE R  15       2.820   0.120 -12.627  1.00  0.00      R    H  
ATOM    534  H62 ADE R  15       2.379   1.747 -12.819  1.00  0.00      R    H  
ATOM    535 H2'' ADE R  15      -3.902   1.124 -11.250  1.00  0.00      R    H  
ATOM    536 H5'' ADE R  15      -5.712   5.778 -12.061  1.00  0.00      R    H  
ATOM    537  P   CYT R  16      -5.393   3.496  -9.026  1.00  0.00      R    P  
ATOM    538  O1P CYT R  16      -6.632   3.906  -8.371  1.00  0.00      R    O  
ATOM    539  O2P CYT R  16      -4.197   4.292  -8.686  1.00  0.00      R    O  
ATOM    540  C5' CYT R  16      -6.079   1.029  -8.561  1.00  0.00      R    C  
ATOM    541  O5' CYT R  16      -5.035   1.987  -8.703  1.00  0.00      R    O  
ATOM    542  C4' CYT R  16      -5.444  -0.284  -8.106  1.00  0.00      R    C  
ATOM    543  O4' CYT R  16      -4.469  -0.645  -9.176  1.00  0.00      R    O  
ATOM    544  C3' CYT R  16      -4.544  -0.234  -6.830  1.00  0.00      R    C  
ATOM    545  O3' CYT R  16      -5.293  -0.127  -5.617  1.00  0.00      R    O  
ATOM    546  C2' CYT R  16      -3.651  -1.440  -7.022  1.00  0.00      R    C  
ATOM    547  O2' CYT R  16      -4.301  -2.687  -6.769  1.00  0.00      R    O  
ATOM    548  C1' CYT R  16      -3.305  -1.303  -8.504  1.00  0.00      R    C  
ATOM    549  N1  CYT R  16      -1.939  -0.679  -8.816  1.00  0.00      R    N  
ATOM    550  C2  CYT R  16      -0.769  -1.481  -8.825  1.00  0.00      R    C  
ATOM    551  O2  CYT R  16      -0.869  -2.653  -8.565  1.00  0.00      R    O  
ATOM    552  N3  CYT R  16       0.421  -0.873  -9.016  1.00  0.00      R    N  
ATOM    553  C4  CYT R  16       0.513   0.411  -9.303  1.00  0.00      R    C  
ATOM    554  N4  CYT R  16       1.680   1.026  -9.461  1.00  0.00      R    N  
ATOM    555  C5  CYT R  16      -0.689   1.231  -9.378  1.00  0.00      R    C  
ATOM    556  C6  CYT R  16      -1.901   0.651  -9.053  1.00  0.00      R    C  
ATOM    557  H5  CYT R  16      -0.632   2.317  -9.452  1.00  0.00      R    H  
ATOM    558  H6  CYT R  16      -2.871   1.141  -9.147  1.00  0.00      R    H  
ATOM    559  H1' CYT R  16      -3.267  -2.353  -8.863  1.00  0.00      R    H  
ATOM    560  H2' CYT R  16      -3.621  -3.360  -6.687  1.00  0.00      R    H  
ATOM    561  H3' CYT R  16      -3.906   0.648  -7.054  1.00  0.00      R    H  
ATOM    562  H4' CYT R  16      -6.202  -1.085  -7.963  1.00  0.00      R    H  
ATOM    563  H41 CYT R  16       2.460   0.439  -9.678  1.00  0.00      R    H  
ATOM    564  H5' CYT R  16      -6.539   0.883  -9.561  1.00  0.00      R    H  
ATOM    565  H42 CYT R  16       1.755   1.910  -9.923  1.00  0.00      R    H  
ATOM    566 H2'' CYT R  16      -2.718  -1.409  -6.418  1.00  0.00      R    H  
ATOM    567 H5'' CYT R  16      -6.815   1.363  -7.798  1.00  0.00      R    H  
ATOM    568  P   ADE R  17      -4.578   0.626  -4.453  1.00  0.00      R    P  
ATOM    569  O1P ADE R  17      -5.426   0.795  -3.277  1.00  0.00      R    O  
ATOM    570  O2P ADE R  17      -4.009   1.881  -4.932  1.00  0.00      R    O  
ATOM    571  C5' ADE R  17      -3.511  -1.431  -3.262  1.00  0.00      R    C  
ATOM    572  O5' ADE R  17      -3.308  -0.237  -3.992  1.00  0.00      R    O  
ATOM    573  C4' ADE R  17      -2.220  -2.219  -3.174  1.00  0.00      R    C  
ATOM    574  O4' ADE R  17      -1.610  -2.432  -4.507  1.00  0.00      R    O  
ATOM    575  C3' ADE R  17      -1.088  -1.836  -2.329  1.00  0.00      R    C  
ATOM    576  O3' ADE R  17      -1.313  -2.122  -0.984  1.00  0.00      R    O  
ATOM    577  C2' ADE R  17       0.096  -2.660  -2.896  1.00  0.00      R    C  
ATOM    578  O2' ADE R  17       0.103  -4.021  -2.535  1.00  0.00      R    O  
ATOM    579  C1' ADE R  17      -0.200  -2.566  -4.399  1.00  0.00      R    C  
ATOM    580  N1  ADE R  17       4.181  -0.598  -5.960  1.00  0.00      R    N  
ATOM    581  C2  ADE R  17       3.894  -1.762  -5.298  1.00  0.00      R    C  
ATOM    582  N3  ADE R  17       2.709  -2.224  -4.943  1.00  0.00      R    N  
ATOM    583  C4  ADE R  17       1.743  -1.349  -5.239  1.00  0.00      R    C  
ATOM    584  C5  ADE R  17       1.888  -0.117  -5.889  1.00  0.00      R    C  
ATOM    585  C6  ADE R  17       3.177   0.228  -6.296  1.00  0.00      R    C  
ATOM    586  N6  ADE R  17       3.514   1.314  -7.079  1.00  0.00      R    N  
ATOM    587  N7  ADE R  17       0.653   0.514  -6.077  1.00  0.00      R    N  
ATOM    588  C8  ADE R  17      -0.211  -0.345  -5.571  1.00  0.00      R    C  
ATOM    589  N9  ADE R  17       0.373  -1.449  -4.978  1.00  0.00      R    N  
ATOM    590  H2  ADE R  17       4.718  -2.453  -5.117  1.00  0.00      R    H  
ATOM    591  H8  ADE R  17      -1.297  -0.313  -5.666  1.00  0.00      R    H  
ATOM    592  H1' ADE R  17       0.029  -3.414  -5.081  1.00  0.00      R    H  
ATOM    593  H2' ADE R  17       0.970  -4.432  -2.579  1.00  0.00      R    H  
ATOM    594  H3' ADE R  17      -0.814  -0.765  -2.441  1.00  0.00      R    H  
ATOM    595  H4' ADE R  17      -2.466  -3.261  -2.877  1.00  0.00      R    H  
ATOM    596  H5' ADE R  17      -4.204  -2.085  -3.831  1.00  0.00      R    H  
ATOM    597  H61 ADE R  17       2.791   1.961  -7.320  1.00  0.00      R    H  
ATOM    598  H62 ADE R  17       4.397   1.465  -7.522  1.00  0.00      R    H  
ATOM    599 H2'' ADE R  17       1.021  -2.081  -2.694  1.00  0.00      R    H  
ATOM    600 H5'' ADE R  17      -3.828  -1.222  -2.218  1.00  0.00      R    H  
ATOM    601  P   ADE R  18      -0.806  -1.453   0.299  1.00  0.00      R    P  
ATOM    602  O1P ADE R  18      -1.410  -2.114   1.464  1.00  0.00      R    O  
ATOM    603  O2P ADE R  18      -1.127   0.023   0.213  1.00  0.00      R    O  
ATOM    604  C5' ADE R  18       1.274  -3.001   0.495  1.00  0.00      R    C  
ATOM    605  O5' ADE R  18       0.764  -1.691   0.386  1.00  0.00      R    O  
ATOM    606  C4' ADE R  18       2.758  -2.969   0.528  1.00  0.00      R    C  
ATOM    607  O4' ADE R  18       3.155  -2.847  -0.885  1.00  0.00      R    O  
ATOM    608  C3' ADE R  18       3.462  -1.754   1.203  1.00  0.00      R    C  
ATOM    609  O3' ADE R  18       3.663  -2.078   2.591  1.00  0.00      R    O  
ATOM    610  C2' ADE R  18       4.823  -1.750   0.428  1.00  0.00      R    C  
ATOM    611  O2' ADE R  18       5.678  -2.848   0.847  1.00  0.00      R    O  
ATOM    612  C1' ADE R  18       4.356  -2.008  -0.982  1.00  0.00      R    C  
ATOM    613  N1  ADE R  18       6.216   1.654  -4.018  1.00  0.00      R    N  
ATOM    614  C2  ADE R  18       6.804   0.778  -3.219  1.00  0.00      R    C  
ATOM    615  N3  ADE R  18       6.298  -0.177  -2.500  1.00  0.00      R    N  
ATOM    616  C4  ADE R  18       4.935  -0.059  -2.452  1.00  0.00      R    C  
ATOM    617  C5  ADE R  18       4.212   0.868  -3.159  1.00  0.00      R    C  
ATOM    618  C6  ADE R  18       4.883   1.778  -3.948  1.00  0.00      R    C  
ATOM    619  N6  ADE R  18       4.399   2.912  -4.477  1.00  0.00      R    N  
ATOM    620  N7  ADE R  18       2.849   0.738  -2.846  1.00  0.00      R    N  
ATOM    621  C8  ADE R  18       2.858  -0.257  -1.947  1.00  0.00      R    C  
ATOM    622  N9  ADE R  18       4.118  -0.831  -1.683  1.00  0.00      R    N  
ATOM    623  H2  ADE R  18       7.888   0.877  -3.167  1.00  0.00      R    H  
ATOM    624  H8  ADE R  18       1.940  -0.666  -1.522  1.00  0.00      R    H  
ATOM    625  H1' ADE R  18       5.109  -2.677  -1.452  1.00  0.00      R    H  
ATOM    626  H2' ADE R  18       6.488  -2.823   0.334  1.00  0.00      R    H  
ATOM    627  H3' ADE R  18       2.862  -0.836   1.028  1.00  0.00      R    H  
ATOM    628  H4' ADE R  18       3.164  -3.945   0.869  1.00  0.00      R    H  
ATOM    629  H5' ADE R  18       0.903  -3.710  -0.276  1.00  0.00      R    H  
ATOM    630  H61 ADE R  18       5.027   3.535  -4.945  1.00  0.00      R    H  
ATOM    631  H62 ADE R  18       3.426   2.930  -4.708  1.00  0.00      R    H  
ATOM    632 H2'' ADE R  18       5.383  -0.795   0.511  1.00  0.00      R    H  
ATOM    633 H5'' ADE R  18       1.146  -3.285   1.562  1.00  0.00      R    H  
ATOM    634  P   CYT R  19       3.632  -0.991   3.704  1.00  0.00      R    P  
ATOM    635  O1P CYT R  19       4.472  -1.432   4.836  1.00  0.00      R    O  
ATOM    636  O2P CYT R  19       2.175  -0.777   3.985  1.00  0.00      R    O  
ATOM    637  C5' CYT R  19       5.639   0.399   2.975  1.00  0.00      R    C  
ATOM    638  O5' CYT R  19       4.166   0.299   3.063  1.00  0.00      R    O  
ATOM    639  C4' CYT R  19       6.092   1.668   2.097  1.00  0.00      R    C  
ATOM    640  O4' CYT R  19       5.620   1.614   0.653  1.00  0.00      R    O  
ATOM    641  C3' CYT R  19       5.518   3.035   2.567  1.00  0.00      R    C  
ATOM    642  O3' CYT R  19       6.117   3.468   3.854  1.00  0.00      R    O  
ATOM    643  C2' CYT R  19       5.672   3.901   1.272  1.00  0.00      R    C  
ATOM    644  O2' CYT R  19       6.989   4.323   1.041  1.00  0.00      R    O  
ATOM    645  C1' CYT R  19       5.287   2.915   0.212  1.00  0.00      R    C  
ATOM    646  N1  CYT R  19       3.889   2.963  -0.127  1.00  0.00      R    N  
ATOM    647  C2  CYT R  19       3.358   4.037  -0.859  1.00  0.00      R    C  
ATOM    648  O2  CYT R  19       4.162   4.961  -1.169  1.00  0.00      R    O  
ATOM    649  N3  CYT R  19       2.016   4.025  -1.175  1.00  0.00      R    N  
ATOM    650  C4  CYT R  19       1.190   3.115  -0.666  1.00  0.00      R    C  
ATOM    651  N4  CYT R  19      -0.139   3.196  -1.016  1.00  0.00      R    N  
ATOM    652  C5  CYT R  19       1.655   2.172   0.334  1.00  0.00      R    C  
ATOM    653  C6  CYT R  19       2.998   2.176   0.592  1.00  0.00      R    C  
ATOM    654  H5  CYT R  19       1.063   1.558   1.013  1.00  0.00      R    H  
ATOM    655  H6  CYT R  19       3.425   1.454   1.289  1.00  0.00      R    H  
ATOM    656  H1' CYT R  19       5.793   3.134  -0.754  1.00  0.00      R    H  
ATOM    657  H2' CYT R  19       7.283   4.911   1.741  1.00  0.00      R    H  
ATOM    658  H3' CYT R  19       4.443   2.785   2.705  1.00  0.00      R    H  
ATOM    659  H4' CYT R  19       7.188   1.788   2.234  1.00  0.00      R    H  
ATOM    660  H41 CYT R  19      -0.435   3.825  -1.735  1.00  0.00      R    H  
ATOM    661  H5' CYT R  19       6.174  -0.404   2.422  1.00  0.00      R    H  
ATOM    662  H42 CYT R  19      -0.862   2.918  -0.384  1.00  0.00      R    H  
ATOM    663 H2'' CYT R  19       5.052   4.823   1.247  1.00  0.00      R    H  
ATOM    664 H5'' CYT R  19       6.129   0.550   3.960  1.00  0.00      R    H  
ATOM    665  P   ADE R  20       5.667   4.854   4.507  1.00  0.00      R    P  
ATOM    666  O1P ADE R  20       6.015   4.756   5.936  1.00  0.00      R    O  
ATOM    667  O2P ADE R  20       4.285   5.048   4.117  1.00  0.00      R    O  
ATOM    668  C5' ADE R  20       7.925   5.918   4.098  1.00  0.00      R    C  
ATOM    669  O5' ADE R  20       6.497   5.899   3.685  1.00  0.00      R    O  
ATOM    670  C4' ADE R  20       8.828   6.890   3.330  1.00  0.00      R    C  
ATOM    671  O4' ADE R  20       8.767   6.558   1.957  1.00  0.00      R    O  
ATOM    672  C3' ADE R  20       8.417   8.303   3.418  1.00  0.00      R    C  
ATOM    673  O3' ADE R  20       8.874   8.899   4.667  1.00  0.00      R    O  
ATOM    674  C2' ADE R  20       9.250   8.839   2.228  1.00  0.00      R    C  
ATOM    675  O2' ADE R  20      10.616   8.956   2.524  1.00  0.00      R    O  
ATOM    676  C1' ADE R  20       8.996   7.752   1.261  1.00  0.00      R    C  
ATOM    677  N1  ADE R  20       7.227   9.853  -3.035  1.00  0.00      R    N  
ATOM    678  C2  ADE R  20       8.456   9.791  -2.489  1.00  0.00      R    C  
ATOM    679  N3  ADE R  20       8.786   9.223  -1.298  1.00  0.00      R    N  
ATOM    680  C4  ADE R  20       7.760   8.768  -0.695  1.00  0.00      R    C  
ATOM    681  C5  ADE R  20       6.430   8.855  -1.031  1.00  0.00      R    C  
ATOM    682  C6  ADE R  20       6.173   9.381  -2.328  1.00  0.00      R    C  
ATOM    683  N6  ADE R  20       4.942   9.485  -2.864  1.00  0.00      R    N  
ATOM    684  N7  ADE R  20       5.695   8.282  -0.102  1.00  0.00      R    N  
ATOM    685  C8  ADE R  20       6.494   7.902   0.859  1.00  0.00      R    C  
ATOM    686  N9  ADE R  20       7.810   8.060   0.421  1.00  0.00      R    N  
ATOM    687  H2  ADE R  20       9.224  10.336  -3.037  1.00  0.00      R    H  
ATOM    688  H8  ADE R  20       6.178   7.257   1.679  1.00  0.00      R    H  
ATOM    689  H1' ADE R  20       9.775   7.590   0.486  1.00  0.00      R    H  
ATOM    690  H2' ADE R  20      11.059   9.391   1.792  1.00  0.00      R    H  
ATOM    691  H3' ADE R  20       7.318   8.443   3.335  1.00  0.00      R    H  
ATOM    692  H4' ADE R  20       9.883   6.692   3.619  1.00  0.00      R    H  
ATOM    693  H5' ADE R  20       8.422   4.925   4.053  1.00  0.00      R    H  
ATOM    694  H61 ADE R  20       4.199   9.370  -2.205  1.00  0.00      R    H  
ATOM    695  H62 ADE R  20       4.869   9.774  -3.819  1.00  0.00      R    H  
ATOM    696  H3T ADE R  20       9.732   8.510   4.857  1.00  0.00      R    H  
ATOM    697 H2'' ADE R  20       9.024   9.871   1.885  1.00  0.00      R    H  
ATOM    698 H5'' ADE R  20       8.047   6.271   5.143  1.00  0.00      R    H  
TER   
ATOM    699  C5' THY T   1      10.048  15.863  -0.927  1.00  0.00      TS   C  
ATOM    700  O5' THY T   1       9.118  16.648  -1.627  1.00  0.00      TS   O  
ATOM    701  C4' THY T   1       9.764  14.359  -1.069  1.00  0.00      TS   C  
ATOM    702  O4' THY T   1       8.484  14.072  -0.443  1.00  0.00      TS   O  
ATOM    703  C3' THY T   1       9.591  13.879  -2.523  1.00  0.00      TS   C  
ATOM    704  O3' THY T   1      10.564  12.872  -2.818  1.00  0.00      TS   O  
ATOM    705  C2' THY T   1       8.162  13.302  -2.519  1.00  0.00      TS   C  
ATOM    706  C1' THY T   1       7.980  12.897  -1.106  1.00  0.00      TS   C  
ATOM    707  N1  THY T   1       6.616  12.500  -0.677  1.00  0.00      TS   N  
ATOM    708  C2  THY T   1       6.515  11.710   0.460  1.00  0.00      TS   C  
ATOM    709  O2  THY T   1       7.513  11.271   1.022  1.00  0.00      TS   O  
ATOM    710  N3  THY T   1       5.244  11.491   0.832  1.00  0.00      TS   N  
ATOM    711  C4  THY T   1       4.017  11.975   0.298  1.00  0.00      TS   C  
ATOM    712  O4  THY T   1       2.940  11.843   0.894  1.00  0.00      TS   O  
ATOM    713  C5  THY T   1       4.233  12.760  -0.896  1.00  0.00      TS   C  
ATOM    714  C5M THY T   1       3.019  13.067  -1.769  1.00  0.00      TS   C  
ATOM    715  C6  THY T   1       5.465  12.930  -1.323  1.00  0.00      TS   C  
ATOM    716  H3  THY T   1       5.106  10.738   1.492  1.00  0.00      TS   H  
ATOM    717  H6  THY T   1       5.523  13.000  -2.408  1.00  0.00      TS   H  
ATOM    718  H1' THY T   1       8.638  12.025  -0.900  1.00  0.00      TS   H  
ATOM    719  H2' THY T   1       8.155  12.348  -3.086  1.00  0.00      TS   H  
ATOM    720  H3' THY T   1       9.619  14.719  -3.250  1.00  0.00      TS   H  
ATOM    721  H4' THY T   1      10.596  13.771  -0.627  1.00  0.00      TS   H  
ATOM    722  H5' THY T   1      10.135  16.158   0.140  1.00  0.00      TS   H  
ATOM    723  H51 THY T   1       2.062  13.015  -1.206  1.00  0.00      TS   H  
ATOM    724  H52 THY T   1       2.991  12.371  -2.634  1.00  0.00      TS   H  
ATOM    725  H53 THY T   1       3.190  14.091  -2.166  1.00  0.00      TS   H  
ATOM    726  H5T THY T   1       9.387  16.851  -2.525  1.00  0.00      TS   H  
ATOM    727 H2'' THY T   1       7.427  14.094  -2.779  1.00  0.00      TS   H  
ATOM    728 H5'' THY T   1      10.993  16.025  -1.489  1.00  0.00      TS   H  
ATOM    729  P   GUA T   2      11.975  13.031  -3.395  1.00  0.00      TS   P  
ATOM    730  O1P GUA T   2      12.929  13.295  -2.324  1.00  0.00      TS   O  
ATOM    731  O2P GUA T   2      11.932  14.002  -4.517  1.00  0.00      TS   O  
ATOM    732  C5' GUA T   2      12.379  10.386  -3.311  1.00  0.00      TS   C  
ATOM    733  O5' GUA T   2      12.345  11.679  -4.052  1.00  0.00      TS   O  
ATOM    734  C4' GUA T   2      12.096   9.152  -4.187  1.00  0.00      TS   C  
ATOM    735  O4' GUA T   2      10.725   9.016  -4.290  1.00  0.00      TS   O  
ATOM    736  C3' GUA T   2      12.350   9.255  -5.669  1.00  0.00      TS   C  
ATOM    737  O3' GUA T   2      13.724   9.169  -6.037  1.00  0.00      TS   O  
ATOM    738  C2' GUA T   2      11.399   8.286  -6.378  1.00  0.00      TS   C  
ATOM    739  C1' GUA T   2      10.486   7.913  -5.183  1.00  0.00      TS   C  
ATOM    740  N1  GUA T   2       5.936   6.138  -3.438  1.00  0.00      TS   N  
ATOM    741  C2  GUA T   2       7.228   5.964  -2.916  1.00  0.00      TS   C  
ATOM    742  N2  GUA T   2       7.326   5.120  -1.869  1.00  0.00      TS   N  
ATOM    743  N3  GUA T   2       8.367   6.433  -3.475  1.00  0.00      TS   N  
ATOM    744  C4  GUA T   2       8.073   7.190  -4.545  1.00  0.00      TS   C  
ATOM    745  C5  GUA T   2       6.881   7.525  -5.101  1.00  0.00      TS   C  
ATOM    746  C6  GUA T   2       5.670   6.840  -4.655  1.00  0.00      TS   C  
ATOM    747  O6  GUA T   2       4.585   7.021  -5.201  1.00  0.00      TS   O  
ATOM    748  N7  GUA T   2       7.041   8.394  -6.237  1.00  0.00      TS   N  
ATOM    749  C8  GUA T   2       8.341   8.590  -6.271  1.00  0.00      TS   C  
ATOM    750  N9  GUA T   2       9.019   7.886  -5.332  1.00  0.00      TS   N  
ATOM    751  H1  GUA T   2       5.294   5.526  -2.955  1.00  0.00      TS   H  
ATOM    752  H8  GUA T   2       8.835   9.055  -7.124  1.00  0.00      TS   H  
ATOM    753  H1' GUA T   2      10.951   6.985  -4.789  1.00  0.00      TS   H  
ATOM    754  H2' GUA T   2      11.944   7.418  -6.805  1.00  0.00      TS   H  
ATOM    755  H21 GUA T   2       6.529   4.769  -1.375  1.00  0.00      TS   H  
ATOM    756  H3' GUA T   2      12.077  10.235  -6.119  1.00  0.00      TS   H  
ATOM    757  H22 GUA T   2       8.254   4.759  -1.778  1.00  0.00      TS   H  
ATOM    758  H4' GUA T   2      12.470   8.220  -3.711  1.00  0.00      TS   H  
ATOM    759  H5' GUA T   2      11.580  10.422  -2.539  1.00  0.00      TS   H  
ATOM    760 H2'' GUA T   2      10.830   8.830  -7.163  1.00  0.00      TS   H  
ATOM    761 H5'' GUA T   2      13.390  10.238  -2.874  1.00  0.00      TS   H  
ATOM    762  P   THY T   3      14.691   8.075  -5.534  1.00  0.00      TS   P  
ATOM    763  O1P THY T   3      15.297   8.476  -4.295  1.00  0.00      TS   O  
ATOM    764  O2P THY T   3      15.692   7.895  -6.641  1.00  0.00      TS   O  
ATOM    765  C5' THY T   3      14.137   5.814  -4.347  1.00  0.00      TS   C  
ATOM    766  O5' THY T   3      13.851   6.782  -5.376  1.00  0.00      TS   O  
ATOM    767  C4' THY T   3      13.400   4.501  -4.654  1.00  0.00      TS   C  
ATOM    768  O4' THY T   3      11.917   4.506  -4.704  1.00  0.00      TS   O  
ATOM    769  C3' THY T   3      13.832   3.816  -6.005  1.00  0.00      TS   C  
ATOM    770  O3' THY T   3      14.218   2.476  -5.786  1.00  0.00      TS   O  
ATOM    771  C2' THY T   3      12.571   3.778  -6.803  1.00  0.00      TS   C  
ATOM    772  C1' THY T   3      11.551   3.592  -5.666  1.00  0.00      TS   C  
ATOM    773  N1  THY T   3      10.190   3.773  -5.905  1.00  0.00      TS   N  
ATOM    774  C2  THY T   3       9.246   3.304  -5.025  1.00  0.00      TS   C  
ATOM    775  O2  THY T   3       9.534   2.586  -3.987  1.00  0.00      TS   O  
ATOM    776  N3  THY T   3       7.946   3.573  -5.369  1.00  0.00      TS   N  
ATOM    777  C4  THY T   3       7.455   4.346  -6.365  1.00  0.00      TS   C  
ATOM    778  O4  THY T   3       6.265   4.585  -6.434  1.00  0.00      TS   O  
ATOM    779  C5  THY T   3       8.461   4.716  -7.262  1.00  0.00      TS   C  
ATOM    780  C5M THY T   3       8.079   5.599  -8.456  1.00  0.00      TS   C  
ATOM    781  C6  THY T   3       9.727   4.491  -6.992  1.00  0.00      TS   C  
ATOM    782  H3  THY T   3       7.274   3.240  -4.692  1.00  0.00      TS   H  
ATOM    783  H6  THY T   3      10.442   5.225  -7.365  1.00  0.00      TS   H  
ATOM    784  H1' THY T   3      11.657   2.549  -5.301  1.00  0.00      TS   H  
ATOM    785  H2' THY T   3      12.484   2.997  -7.589  1.00  0.00      TS   H  
ATOM    786  H3' THY T   3      14.662   4.408  -6.445  1.00  0.00      TS   H  
ATOM    787  H4' THY T   3      13.663   3.844  -3.799  1.00  0.00      TS   H  
ATOM    788  H5' THY T   3      13.748   6.155  -3.363  1.00  0.00      TS   H  
ATOM    789  H51 THY T   3       8.179   6.684  -8.238  1.00  0.00      TS   H  
ATOM    790  H52 THY T   3       7.020   5.413  -8.734  1.00  0.00      TS   H  
ATOM    791  H53 THY T   3       8.666   5.440  -9.387  1.00  0.00      TS   H  
ATOM    792 H2'' THY T   3      12.408   4.768  -7.280  1.00  0.00      TS   H  
ATOM    793 H5'' THY T   3      15.219   5.581  -4.254  1.00  0.00      TS   H  
ATOM    794  P   THY T   4      15.146   1.687  -6.797  1.00  0.00      TS   P  
ATOM    795  O1P THY T   4      16.471   1.448  -6.153  1.00  0.00      TS   O  
ATOM    796  O2P THY T   4      15.231   2.367  -8.124  1.00  0.00      TS   O  
ATOM    797  C5' THY T   4      13.944  -0.520  -5.988  1.00  0.00      TS   C  
ATOM    798  O5' THY T   4      14.373   0.383  -7.083  1.00  0.00      TS   O  
ATOM    799  C4' THY T   4      12.619  -1.288  -6.231  1.00  0.00      TS   C  
ATOM    800  O4' THY T   4      11.492  -0.373  -6.513  1.00  0.00      TS   O  
ATOM    801  C3' THY T   4      12.550  -2.105  -7.518  1.00  0.00      TS   C  
ATOM    802  O3' THY T   4      12.604  -3.528  -7.234  1.00  0.00      TS   O  
ATOM    803  C2' THY T   4      11.164  -1.755  -8.204  1.00  0.00      TS   C  
ATOM    804  C1' THY T   4      10.451  -1.199  -6.999  1.00  0.00      TS   C  
ATOM    805  N1  THY T   4       9.296  -0.411  -7.294  1.00  0.00      TS   N  
ATOM    806  C2  THY T   4       8.089  -0.596  -6.576  1.00  0.00      TS   C  
ATOM    807  O2  THY T   4       7.875  -1.378  -5.649  1.00  0.00      TS   O  
ATOM    808  N3  THY T   4       7.028   0.178  -7.047  1.00  0.00      TS   N  
ATOM    809  C4  THY T   4       6.969   1.072  -8.093  1.00  0.00      TS   C  
ATOM    810  O4  THY T   4       5.922   1.592  -8.399  1.00  0.00      TS   O  
ATOM    811  C5  THY T   4       8.320   1.303  -8.595  1.00  0.00      TS   C  
ATOM    812  C5M THY T   4       8.526   2.274  -9.782  1.00  0.00      TS   C  
ATOM    813  C6  THY T   4       9.392   0.578  -8.225  1.00  0.00      TS   C  
ATOM    814  H3  THY T   4       6.161   0.093  -6.537  1.00  0.00      TS   H  
ATOM    815  H6  THY T   4      10.405   0.691  -8.612  1.00  0.00      TS   H  
ATOM    816  H1' THY T   4      10.274  -1.978  -6.227  1.00  0.00      TS   H  
ATOM    817  H2' THY T   4      10.603  -2.643  -8.565  1.00  0.00      TS   H  
ATOM    818  H3' THY T   4      13.414  -1.900  -8.186  1.00  0.00      TS   H  
ATOM    819  H4' THY T   4      12.255  -1.867  -5.356  1.00  0.00      TS   H  
ATOM    820  H5' THY T   4      13.976  -0.058  -4.978  1.00  0.00      TS   H  
ATOM    821  H51 THY T   4       8.694   1.642 -10.681  1.00  0.00      TS   H  
ATOM    822  H52 THY T   4       9.468   2.855  -9.680  1.00  0.00      TS   H  
ATOM    823  H53 THY T   4       7.724   3.020  -9.969  1.00  0.00      TS   H  
ATOM    824 H2'' THY T   4      11.458  -1.164  -9.097  1.00  0.00      TS   H  
ATOM    825 H5'' THY T   4      14.644  -1.370  -5.840  1.00  0.00      TS   H  
ATOM    826  P   GUA T   5      13.013  -4.565  -8.334  1.00  0.00      TS   P  
ATOM    827  O1P GUA T   5      14.229  -5.285  -7.839  1.00  0.00      TS   O  
ATOM    828  O2P GUA T   5      13.189  -3.975  -9.669  1.00  0.00      TS   O  
ATOM    829  C5' GUA T   5      10.673  -5.394  -9.302  1.00  0.00      TS   C  
ATOM    830  O5' GUA T   5      11.703  -5.537  -8.278  1.00  0.00      TS   O  
ATOM    831  C4' GUA T   5       9.349  -5.858  -8.642  1.00  0.00      TS   C  
ATOM    832  O4' GUA T   5       8.704  -4.797  -7.860  1.00  0.00      TS   O  
ATOM    833  C3' GUA T   5       8.351  -6.224  -9.714  1.00  0.00      TS   C  
ATOM    834  O3' GUA T   5       8.604  -7.521 -10.251  1.00  0.00      TS   O  
ATOM    835  C2' GUA T   5       7.033  -6.176  -8.940  1.00  0.00      TS   C  
ATOM    836  C1' GUA T   5       7.305  -4.885  -8.067  1.00  0.00      TS   C  
ATOM    837  N1  GUA T   5       3.379  -1.889  -8.926  1.00  0.00      TS   N  
ATOM    838  C2  GUA T   5       3.420  -3.098  -8.347  1.00  0.00      TS   C  
ATOM    839  N2  GUA T   5       2.277  -3.679  -7.976  1.00  0.00      TS   N  
ATOM    840  N3  GUA T   5       4.554  -3.683  -8.071  1.00  0.00      TS   N  
ATOM    841  C4  GUA T   5       5.640  -2.992  -8.586  1.00  0.00      TS   C  
ATOM    842  C5  GUA T   5       5.675  -1.878  -9.355  1.00  0.00      TS   C  
ATOM    843  C6  GUA T   5       4.410  -1.239  -9.536  1.00  0.00      TS   C  
ATOM    844  O6  GUA T   5       4.196  -0.148 -10.113  1.00  0.00      TS   O  
ATOM    845  N7  GUA T   5       6.950  -1.650  -9.882  1.00  0.00      TS   N  
ATOM    846  C8  GUA T   5       7.629  -2.712  -9.415  1.00  0.00      TS   C  
ATOM    847  N9  GUA T   5       6.905  -3.515  -8.592  1.00  0.00      TS   N  
ATOM    848  H1  GUA T   5       2.470  -1.457  -9.028  1.00  0.00      TS   H  
ATOM    849  H8  GUA T   5       8.680  -2.975  -9.535  1.00  0.00      TS   H  
ATOM    850  H1' GUA T   5       6.803  -5.042  -7.088  1.00  0.00      TS   H  
ATOM    851  H2' GUA T   5       7.010  -7.113  -8.343  1.00  0.00      TS   H  
ATOM    852  H21 GUA T   5       1.403  -3.205  -8.085  1.00  0.00      TS   H  
ATOM    853  H3' GUA T   5       8.260  -5.462 -10.518  1.00  0.00      TS   H  
ATOM    854  H22 GUA T   5       2.353  -4.484  -7.389  1.00  0.00      TS   H  
ATOM    855  H4' GUA T   5       9.514  -6.683  -7.916  1.00  0.00      TS   H  
ATOM    856  H5' GUA T   5      10.801  -6.088 -10.161  1.00  0.00      TS   H  
ATOM    857 H2'' GUA T   5       6.150  -6.007  -9.591  1.00  0.00      TS   H  
ATOM    858 H5'' GUA T   5      10.435  -4.347  -9.588  1.00  0.00      TS   H  
ATOM    859  P   THY T   6       8.041  -7.833 -11.660  1.00  0.00      TS   P  
ATOM    860  O1P THY T   6       8.391  -9.291 -11.955  1.00  0.00      TS   O  
ATOM    861  O2P THY T   6       8.419  -6.780 -12.584  1.00  0.00      TS   O  
ATOM    862  C5' THY T   6       5.531  -8.699 -11.156  1.00  0.00      TS   C  
ATOM    863  O5' THY T   6       6.545  -7.708 -11.419  1.00  0.00      TS   O  
ATOM    864  C4' THY T   6       4.095  -8.266 -11.189  1.00  0.00      TS   C  
ATOM    865  O4' THY T   6       3.906  -6.986 -10.599  1.00  0.00      TS   O  
ATOM    866  C3' THY T   6       3.448  -8.067 -12.571  1.00  0.00      TS   C  
ATOM    867  O3' THY T   6       3.006  -9.416 -13.037  1.00  0.00      TS   O  
ATOM    868  C2' THY T   6       2.320  -7.142 -12.318  1.00  0.00      TS   C  
ATOM    869  C1' THY T   6       2.801  -6.276 -11.170  1.00  0.00      TS   C  
ATOM    870  N1  THY T   6       3.171  -4.888 -11.639  1.00  0.00      TS   N  
ATOM    871  C2  THY T   6       2.220  -3.878 -11.655  1.00  0.00      TS   C  
ATOM    872  O2  THY T   6       1.035  -4.061 -11.270  1.00  0.00      TS   O  
ATOM    873  N3  THY T   6       2.674  -2.662 -12.088  1.00  0.00      TS   N  
ATOM    874  C4  THY T   6       3.923  -2.401 -12.522  1.00  0.00      TS   C  
ATOM    875  O4  THY T   6       4.219  -1.224 -12.888  1.00  0.00      TS   O  
ATOM    876  C5  THY T   6       4.806  -3.542 -12.690  1.00  0.00      TS   C  
ATOM    877  C5M THY T   6       6.106  -3.314 -13.354  1.00  0.00      TS   C  
ATOM    878  C6  THY T   6       4.411  -4.682 -12.185  1.00  0.00      TS   C  
ATOM    879  H3  THY T   6       1.947  -1.961 -12.083  1.00  0.00      TS   H  
ATOM    880  H6  THY T   6       5.061  -5.553 -12.107  1.00  0.00      TS   H  
ATOM    881  H1' THY T   6       2.013  -6.229 -10.388  1.00  0.00      TS   H  
ATOM    882  H2' THY T   6       1.452  -7.679 -11.876  1.00  0.00      TS   H  
ATOM    883  H3' THY T   6       4.304  -7.662 -13.152  1.00  0.00      TS   H  
ATOM    884  H4' THY T   6       3.530  -9.000 -10.577  1.00  0.00      TS   H  
ATOM    885  H5' THY T   6       5.853  -9.099 -10.171  1.00  0.00      TS   H  
ATOM    886  H51 THY T   6       6.056  -2.410 -13.998  1.00  0.00      TS   H  
ATOM    887  H52 THY T   6       6.323  -4.184 -14.011  1.00  0.00      TS   H  
ATOM    888  H53 THY T   6       6.980  -3.401 -12.676  1.00  0.00      TS   H  
ATOM    889 H2'' THY T   6       1.884  -6.561 -13.158  1.00  0.00      TS   H  
ATOM    890 H5'' THY T   6       5.694  -9.543 -11.860  1.00  0.00      TS   H  
ATOM    891  P   ADE T   7       2.885  -9.550 -14.602  1.00  0.00      TS   P  
ATOM    892  O1P ADE T   7       2.466 -10.879 -14.941  1.00  0.00      TS   O  
ATOM    893  O2P ADE T   7       4.175  -9.085 -15.126  1.00  0.00      TS   O  
ATOM    894  C5' ADE T   7       0.402  -8.862 -15.249  1.00  0.00      TS   C  
ATOM    895  O5' ADE T   7       1.766  -8.546 -15.019  1.00  0.00      TS   O  
ATOM    896  C4' ADE T   7      -0.610  -7.729 -15.446  1.00  0.00      TS   C  
ATOM    897  O4' ADE T   7      -0.385  -6.549 -14.625  1.00  0.00      TS   O  
ATOM    898  C3' ADE T   7      -0.535  -7.037 -16.835  1.00  0.00      TS   C  
ATOM    899  O3' ADE T   7      -1.121  -7.848 -17.858  1.00  0.00      TS   O  
ATOM    900  C2' ADE T   7      -1.366  -5.795 -16.597  1.00  0.00      TS   C  
ATOM    901  C1' ADE T   7      -0.834  -5.357 -15.202  1.00  0.00      TS   C  
ATOM    902  N1  ADE T   7       0.240  -0.416 -16.156  1.00  0.00      TS   N  
ATOM    903  C2  ADE T   7      -0.932  -1.057 -16.026  1.00  0.00      TS   C  
ATOM    904  N3  ADE T   7      -1.141  -2.333 -15.739  1.00  0.00      TS   N  
ATOM    905  C4  ADE T   7       0.024  -2.962 -15.451  1.00  0.00      TS   C  
ATOM    906  C5  ADE T   7       1.294  -2.453 -15.553  1.00  0.00      TS   C  
ATOM    907  C6  ADE T   7       1.361  -1.081 -15.926  1.00  0.00      TS   C  
ATOM    908  N6  ADE T   7       2.493  -0.432 -15.932  1.00  0.00      TS   N  
ATOM    909  N7  ADE T   7       2.259  -3.404 -15.307  1.00  0.00      TS   N  
ATOM    910  C8  ADE T   7       1.607  -4.499 -15.131  1.00  0.00      TS   C  
ATOM    911  N9  ADE T   7       0.227  -4.323 -15.236  1.00  0.00      TS   N  
ATOM    912  H2  ADE T   7      -1.832  -0.497 -16.282  1.00  0.00      TS   H  
ATOM    913  H8  ADE T   7       2.074  -5.440 -14.839  1.00  0.00      TS   H  
ATOM    914  H1' ADE T   7      -1.626  -5.071 -14.479  1.00  0.00      TS   H  
ATOM    915  H2' ADE T   7      -2.422  -6.132 -16.518  1.00  0.00      TS   H  
ATOM    916  H3' ADE T   7       0.544  -6.834 -17.002  1.00  0.00      TS   H  
ATOM    917  H4' ADE T   7      -1.630  -8.125 -15.251  1.00  0.00      TS   H  
ATOM    918  H5' ADE T   7       0.046  -9.480 -14.397  1.00  0.00      TS   H  
ATOM    919  H61 ADE T   7       3.296  -0.916 -15.583  1.00  0.00      TS   H  
ATOM    920  H62 ADE T   7       2.480   0.565 -15.866  1.00  0.00      TS   H  
ATOM    921 H2'' ADE T   7      -1.236  -4.939 -17.293  1.00  0.00      TS   H  
ATOM    922 H5'' ADE T   7       0.346  -9.558 -16.113  1.00  0.00      TS   H  
ATOM    923  P   ADE T   8      -0.714  -7.463 -19.340  1.00  0.00      TS   P  
ATOM    924  O1P ADE T   8      -1.105  -8.592 -20.181  1.00  0.00      TS   O  
ATOM    925  O2P ADE T   8       0.724  -7.108 -19.465  1.00  0.00      TS   O  
ATOM    926  C5' ADE T   8      -3.085  -6.283 -19.763  1.00  0.00      TS   C  
ATOM    927  O5' ADE T   8      -1.595  -6.243 -19.724  1.00  0.00      TS   O  
ATOM    928  C4' ADE T   8      -3.697  -4.913 -19.965  1.00  0.00      TS   C  
ATOM    929  O4' ADE T   8      -3.227  -4.012 -18.962  1.00  0.00      TS   O  
ATOM    930  C3' ADE T   8      -3.237  -4.186 -21.272  1.00  0.00      TS   C  
ATOM    931  O3' ADE T   8      -4.043  -4.630 -22.353  1.00  0.00      TS   O  
ATOM    932  C2' ADE T   8      -3.636  -2.822 -20.927  1.00  0.00      TS   C  
ATOM    933  C1' ADE T   8      -3.038  -2.663 -19.547  1.00  0.00      TS   C  
ATOM    934  N1  ADE T   8       0.579   0.888 -19.126  1.00  0.00      TS   N  
ATOM    935  C2  ADE T   8      -0.758   1.008 -19.255  1.00  0.00      TS   C  
ATOM    936  N3  ADE T   8      -1.651   0.067 -19.527  1.00  0.00      TS   N  
ATOM    937  C4  ADE T   8      -1.061  -1.147 -19.423  1.00  0.00      TS   C  
ATOM    938  C5  ADE T   8       0.305  -1.406 -19.382  1.00  0.00      TS   C  
ATOM    939  C6  ADE T   8       1.140  -0.320 -19.200  1.00  0.00      TS   C  
ATOM    940  N6  ADE T   8       2.496  -0.311 -19.230  1.00  0.00      TS   N  
ATOM    941  N7  ADE T   8       0.631  -2.741 -19.333  1.00  0.00      TS   N  
ATOM    942  C8  ADE T   8      -0.515  -3.267 -19.477  1.00  0.00      TS   C  
ATOM    943  N9  ADE T   8      -1.632  -2.371 -19.510  1.00  0.00      TS   N  
ATOM    944  H2  ADE T   8      -1.253   1.979 -19.280  1.00  0.00      TS   H  
ATOM    945  H8  ADE T   8      -0.702  -4.333 -19.355  1.00  0.00      TS   H  
ATOM    946  H1' ADE T   8      -3.579  -1.890 -18.961  1.00  0.00      TS   H  
ATOM    947  H2' ADE T   8      -4.737  -2.752 -20.805  1.00  0.00      TS   H  
ATOM    948  H3' ADE T   8      -2.132  -4.301 -21.306  1.00  0.00      TS   H  
ATOM    949  H4' ADE T   8      -4.799  -4.868 -19.836  1.00  0.00      TS   H  
ATOM    950  H5' ADE T   8      -3.526  -6.776 -18.871  1.00  0.00      TS   H  
ATOM    951  H61 ADE T   8       2.880   0.592 -19.034  1.00  0.00      TS   H  
ATOM    952  H62 ADE T   8       3.009  -0.959 -18.667  1.00  0.00      TS   H  
ATOM    953 H2'' ADE T   8      -3.304  -2.100 -21.704  1.00  0.00      TS   H  
ATOM    954 H5'' ADE T   8      -3.444  -6.902 -20.613  1.00  0.00      TS   H  
ATOM    955  P   GUA T   9      -3.502  -4.583 -23.838  1.00  0.00      TS   P  
ATOM    956  O1P GUA T   9      -4.418  -5.179 -24.806  1.00  0.00      TS   O  
ATOM    957  O2P GUA T   9      -2.174  -5.204 -23.950  1.00  0.00      TS   O  
ATOM    958  C5' GUA T   9      -4.352  -2.143 -24.367  1.00  0.00      TS   C  
ATOM    959  O5' GUA T   9      -3.199  -3.068 -24.133  1.00  0.00      TS   O  
ATOM    960  C4' GUA T   9      -3.969  -0.617 -24.474  1.00  0.00      TS   C  
ATOM    961  O4' GUA T   9      -3.416  -0.239 -23.175  1.00  0.00      TS   O  
ATOM    962  C3' GUA T   9      -2.855  -0.212 -25.474  1.00  0.00      TS   C  
ATOM    963  O3' GUA T   9      -3.352  -0.173 -26.809  1.00  0.00      TS   O  
ATOM    964  C2' GUA T   9      -2.589   1.156 -24.867  1.00  0.00      TS   C  
ATOM    965  C1' GUA T   9      -2.530   0.836 -23.292  1.00  0.00      TS   C  
ATOM    966  N1  GUA T   9       2.218   2.377 -22.402  1.00  0.00      TS   N  
ATOM    967  C2  GUA T   9       1.150   3.146 -22.722  1.00  0.00      TS   C  
ATOM    968  N2  GUA T   9       1.462   4.383 -22.716  1.00  0.00      TS   N  
ATOM    969  N3  GUA T   9      -0.084   2.620 -23.088  1.00  0.00      TS   N  
ATOM    970  C4  GUA T   9      -0.079   1.254 -22.865  1.00  0.00      TS   C  
ATOM    971  C5  GUA T   9       0.963   0.463 -22.507  1.00  0.00      TS   C  
ATOM    972  C6  GUA T   9       2.193   1.016 -22.172  1.00  0.00      TS   C  
ATOM    973  O6  GUA T   9       3.232   0.423 -21.885  1.00  0.00      TS   O  
ATOM    974  N7  GUA T   9       0.567  -0.856 -22.374  1.00  0.00      TS   N  
ATOM    975  C8  GUA T   9      -0.725  -0.817 -22.656  1.00  0.00      TS   C  
ATOM    976  N9  GUA T   9      -1.163   0.419 -22.890  1.00  0.00      TS   N  
ATOM    977  H1  GUA T   9       3.126   2.816 -22.346  1.00  0.00      TS   H  
ATOM    978  H8  GUA T   9      -1.437  -1.642 -22.633  1.00  0.00      TS   H  
ATOM    979  H1' GUA T   9      -2.930   1.721 -22.754  1.00  0.00      TS   H  
ATOM    980  H2' GUA T   9      -3.482   1.785 -25.072  1.00  0.00      TS   H  
ATOM    981  H21 GUA T   9       2.423   4.651 -22.645  1.00  0.00      TS   H  
ATOM    982  H3' GUA T   9      -1.952  -0.831 -25.289  1.00  0.00      TS   H  
ATOM    983  H22 GUA T   9       0.777   5.088 -22.904  1.00  0.00      TS   H  
ATOM    984  H4' GUA T   9      -4.848  -0.041 -24.834  1.00  0.00      TS   H  
ATOM    985  H5' GUA T   9      -5.093  -2.120 -23.539  1.00  0.00      TS   H  
ATOM    986 H2'' GUA T   9      -1.640   1.611 -25.225  1.00  0.00      TS   H  
ATOM    987 H5'' GUA T   9      -4.841  -2.471 -25.310  1.00  0.00      TS   H  
ATOM    988  P   CYT T  10      -2.509  -0.692 -28.078  1.00  0.00      TS   P  
ATOM    989  O1P CYT T  10      -3.288  -0.710 -29.319  1.00  0.00      TS   O  
ATOM    990  O2P CYT T  10      -1.959  -2.010 -27.728  1.00  0.00      TS   O  
ATOM    991  C5' CYT T  10      -1.888   1.805 -28.354  1.00  0.00      TS   C  
ATOM    992  O5' CYT T  10      -1.472   0.419 -28.170  1.00  0.00      TS   O  
ATOM    993  C4' CYT T  10      -0.847   2.865 -28.300  1.00  0.00      TS   C  
ATOM    994  O4' CYT T  10      -0.353   2.949 -26.937  1.00  0.00      TS   O  
ATOM    995  C3' CYT T  10       0.431   2.641 -29.182  1.00  0.00      TS   C  
ATOM    996  O3' CYT T  10       0.252   3.202 -30.522  1.00  0.00      TS   O  
ATOM    997  C2' CYT T  10       1.533   3.405 -28.470  1.00  0.00      TS   C  
ATOM    998  C1' CYT T  10       1.099   3.156 -27.032  1.00  0.00      TS   C  
ATOM    999  N1  CYT T  10       1.837   2.076 -26.352  1.00  0.00      TS   N  
ATOM   1000  C2  CYT T  10       3.094   2.326 -25.779  1.00  0.00      TS   C  
ATOM   1001  O2  CYT T  10       3.549   3.522 -25.718  1.00  0.00      TS   O  
ATOM   1002  N3  CYT T  10       3.832   1.299 -25.254  1.00  0.00      TS   N  
ATOM   1003  C4  CYT T  10       3.315   0.034 -25.291  1.00  0.00      TS   C  
ATOM   1004  N4  CYT T  10       3.840  -0.902 -24.524  1.00  0.00      TS   N  
ATOM   1005  C5  CYT T  10       2.116  -0.275 -26.027  1.00  0.00      TS   C  
ATOM   1006  C6  CYT T  10       1.510   0.788 -26.625  1.00  0.00      TS   C  
ATOM   1007  H5  CYT T  10       1.751  -1.299 -26.103  1.00  0.00      TS   H  
ATOM   1008  H6  CYT T  10       0.593   0.686 -27.206  1.00  0.00      TS   H  
ATOM   1009  H1' CYT T  10       1.294   4.091 -26.463  1.00  0.00      TS   H  
ATOM   1010  H2' CYT T  10       1.373   4.479 -28.707  1.00  0.00      TS   H  
ATOM   1011  H3' CYT T  10       0.494   1.532 -29.200  1.00  0.00      TS   H  
ATOM   1012  H4' CYT T  10      -1.226   3.864 -28.604  1.00  0.00      TS   H  
ATOM   1013  H41 CYT T  10       4.736  -0.695 -24.133  1.00  0.00      TS   H  
ATOM   1014  H5' CYT T  10      -2.672   2.184 -27.664  1.00  0.00      TS   H  
ATOM   1015  H42 CYT T  10       3.408  -1.797 -24.411  1.00  0.00      TS   H  
ATOM   1016 H2'' CYT T  10       2.584   3.110 -28.680  1.00  0.00      TS   H  
ATOM   1017 H5'' CYT T  10      -2.422   1.859 -29.326  1.00  0.00      TS   H  
ATOM   1018  P   THY T  11       1.076   2.691 -31.739  1.00  0.00      TS   P  
ATOM   1019  O1P THY T  11       0.551   3.444 -32.927  1.00  0.00      TS   O  
ATOM   1020  O2P THY T  11       0.900   1.257 -31.936  1.00  0.00      TS   O  
ATOM   1021  C5' THY T  11       2.918   4.543 -31.852  1.00  0.00      TS   C  
ATOM   1022  O5' THY T  11       2.540   3.155 -31.478  1.00  0.00      TS   O  
ATOM   1023  C4' THY T  11       4.287   4.954 -31.262  1.00  0.00      TS   C  
ATOM   1024  O4' THY T  11       4.421   4.591 -29.886  1.00  0.00      TS   O  
ATOM   1025  C3' THY T  11       5.508   4.366 -31.906  1.00  0.00      TS   C  
ATOM   1026  O3' THY T  11       5.887   5.093 -33.030  1.00  0.00      TS   O  
ATOM   1027  C2' THY T  11       6.589   4.401 -30.886  1.00  0.00      TS   C  
ATOM   1028  C1' THY T  11       5.779   4.155 -29.623  1.00  0.00      TS   C  
ATOM   1029  N1  THY T  11       5.782   2.722 -29.119  1.00  0.00      TS   N  
ATOM   1030  C2  THY T  11       6.967   2.247 -28.563  1.00  0.00      TS   C  
ATOM   1031  O2  THY T  11       7.989   2.917 -28.469  1.00  0.00      TS   O  
ATOM   1032  N3  THY T  11       6.899   0.970 -28.089  1.00  0.00      TS   N  
ATOM   1033  C4  THY T  11       5.812   0.116 -28.061  1.00  0.00      TS   C  
ATOM   1034  O4  THY T  11       5.849  -0.900 -27.430  1.00  0.00      TS   O  
ATOM   1035  C5  THY T  11       4.703   0.646 -28.811  1.00  0.00      TS   C  
ATOM   1036  C5M THY T  11       3.571  -0.245 -29.197  1.00  0.00      TS   C  
ATOM   1037  C6  THY T  11       4.758   1.906 -29.264  1.00  0.00      TS   C  
ATOM   1038  H3  THY T  11       7.704   0.703 -27.540  1.00  0.00      TS   H  
ATOM   1039  H6  THY T  11       4.085   2.323 -30.013  1.00  0.00      TS   H  
ATOM   1040  H1' THY T  11       6.260   4.863 -28.915  1.00  0.00      TS   H  
ATOM   1041  H2' THY T  11       7.083   5.396 -30.867  1.00  0.00      TS   H  
ATOM   1042  H3' THY T  11       5.134   3.327 -32.035  1.00  0.00      TS   H  
ATOM   1043  H4' THY T  11       4.464   6.048 -31.331  1.00  0.00      TS   H  
ATOM   1044  H5' THY T  11       2.127   5.225 -31.471  1.00  0.00      TS   H  
ATOM   1045  H51 THY T  11       2.627   0.335 -29.277  1.00  0.00      TS   H  
ATOM   1046  H52 THY T  11       3.329  -0.958 -28.379  1.00  0.00      TS   H  
ATOM   1047  H53 THY T  11       3.674  -0.777 -30.167  1.00  0.00      TS   H  
ATOM   1048 H2'' THY T  11       7.281   3.539 -30.998  1.00  0.00      TS   H  
ATOM   1049 H5'' THY T  11       2.986   4.649 -32.955  1.00  0.00      TS   H  
ATOM   1050  P   ADE T  12       6.450   4.290 -34.272  1.00  0.00      TS   P  
ATOM   1051  O1P ADE T  12       6.705   5.224 -35.416  1.00  0.00      TS   O  
ATOM   1052  O2P ADE T  12       5.570   3.130 -34.634  1.00  0.00      TS   O  
ATOM   1053  C5' ADE T  12       8.781   4.730 -33.511  1.00  0.00      TS   C  
ATOM   1054  O5' ADE T  12       7.814   3.715 -33.874  1.00  0.00      TS   O  
ATOM   1055  C4' ADE T  12      10.089   4.053 -32.910  1.00  0.00      TS   C  
ATOM   1056  O4' ADE T  12       9.715   3.515 -31.591  1.00  0.00      TS   O  
ATOM   1057  C3' ADE T  12      10.714   2.915 -33.719  1.00  0.00      TS   C  
ATOM   1058  O3' ADE T  12      11.764   3.521 -34.461  1.00  0.00      TS   O  
ATOM   1059  C2' ADE T  12      11.307   2.022 -32.659  1.00  0.00      TS   C  
ATOM   1060  C1' ADE T  12      10.308   2.237 -31.472  1.00  0.00      TS   C  
ATOM   1061  N1  ADE T  12       9.368  -2.390 -29.614  1.00  0.00      TS   N  
ATOM   1062  C2  ADE T  12      10.466  -1.685 -29.705  1.00  0.00      TS   C  
ATOM   1063  N3  ADE T  12      10.709  -0.405 -30.175  1.00  0.00      TS   N  
ATOM   1064  C4  ADE T  12       9.499   0.067 -30.591  1.00  0.00      TS   C  
ATOM   1065  C5  ADE T  12       8.261  -0.582 -30.592  1.00  0.00      TS   C  
ATOM   1066  C6  ADE T  12       8.179  -1.907 -30.066  1.00  0.00      TS   C  
ATOM   1067  N6  ADE T  12       7.053  -2.715 -30.035  1.00  0.00      TS   N  
ATOM   1068  N7  ADE T  12       7.361   0.236 -31.288  1.00  0.00      TS   N  
ATOM   1069  C8  ADE T  12       8.048   1.205 -31.725  1.00  0.00      TS   C  
ATOM   1070  N9  ADE T  12       9.288   1.261 -31.260  1.00  0.00      TS   N  
ATOM   1071  H2  ADE T  12      11.338  -2.214 -29.322  1.00  0.00      TS   H  
ATOM   1072  H8  ADE T  12       7.573   2.060 -32.207  1.00  0.00      TS   H  
ATOM   1073  H1' ADE T  12      10.865   2.337 -30.516  1.00  0.00      TS   H  
ATOM   1074  H2' ADE T  12      12.300   2.290 -32.239  1.00  0.00      TS   H  
ATOM   1075  H3' ADE T  12       9.957   2.401 -34.350  1.00  0.00      TS   H  
ATOM   1076  H4' ADE T  12      10.789   4.889 -32.696  1.00  0.00      TS   H  
ATOM   1077  H5' ADE T  12       8.454   5.473 -32.753  1.00  0.00      TS   H  
ATOM   1078  H61 ADE T  12       6.213  -2.329 -30.413  1.00  0.00      TS   H  
ATOM   1079  H62 ADE T  12       7.106  -3.646 -29.671  1.00  0.00      TS   H  
ATOM   1080 H2'' ADE T  12      11.473   0.961 -32.943  1.00  0.00      TS   H  
ATOM   1081 H5'' ADE T  12       9.112   5.377 -34.352  1.00  0.00      TS   H  
ATOM   1082  P   THY T  13      12.229   2.733 -35.771  1.00  0.00      TS   P  
ATOM   1083  O1P THY T  13      12.734   3.706 -36.797  1.00  0.00      TS   O  
ATOM   1084  O2P THY T  13      11.184   1.767 -36.251  1.00  0.00      TS   O  
ATOM   1085  C5' THY T  13      14.430   2.405 -34.272  1.00  0.00      TS   C  
ATOM   1086  O5' THY T  13      13.400   1.915 -35.166  1.00  0.00      TS   O  
ATOM   1087  C4' THY T  13      15.264   1.249 -33.755  1.00  0.00      TS   C  
ATOM   1088  O4' THY T  13      14.306   0.351 -32.972  1.00  0.00      TS   O  
ATOM   1089  C3' THY T  13      15.860   0.358 -34.861  1.00  0.00      TS   C  
ATOM   1090  O3' THY T  13      17.158  -0.132 -34.507  1.00  0.00      TS   O  
ATOM   1091  C2' THY T  13      14.890  -0.845 -34.982  1.00  0.00      TS   C  
ATOM   1092  C1' THY T  13      14.393  -1.000 -33.558  1.00  0.00      TS   C  
ATOM   1093  N1  THY T  13      13.007  -1.575 -33.435  1.00  0.00      TS   N  
ATOM   1094  C2  THY T  13      12.832  -2.637 -32.602  1.00  0.00      TS   C  
ATOM   1095  O2  THY T  13      13.832  -3.015 -31.972  1.00  0.00      TS   O  
ATOM   1096  N3  THY T  13      11.544  -3.136 -32.519  1.00  0.00      TS   N  
ATOM   1097  C4  THY T  13      10.426  -2.576 -33.133  1.00  0.00      TS   C  
ATOM   1098  O4  THY T  13       9.330  -2.987 -32.766  1.00  0.00      TS   O  
ATOM   1099  C5  THY T  13      10.661  -1.409 -33.931  1.00  0.00      TS   C  
ATOM   1100  C5M THY T  13       9.450  -0.646 -34.297  1.00  0.00      TS   C  
ATOM   1101  C6  THY T  13      11.956  -1.016 -34.139  1.00  0.00      TS   C  
ATOM   1102  H3  THY T  13      11.407  -3.991 -31.999  1.00  0.00      TS   H  
ATOM   1103  H6  THY T  13      12.262  -0.208 -34.804  1.00  0.00      TS   H  
ATOM   1104  H1' THY T  13      15.198  -1.541 -33.017  1.00  0.00      TS   H  
ATOM   1105  H2' THY T  13      15.129  -1.837 -35.422  1.00  0.00      TS   H  
ATOM   1106  H3' THY T  13      15.927   0.980 -35.779  1.00  0.00      TS   H  
ATOM   1107  H4' THY T  13      15.985   1.592 -32.982  1.00  0.00      TS   H  
ATOM   1108  H5' THY T  13      13.959   2.818 -33.354  1.00  0.00      TS   H  
ATOM   1109  H51 THY T  13       9.352   0.295 -33.715  1.00  0.00      TS   H  
ATOM   1110  H52 THY T  13       8.493  -1.200 -34.194  1.00  0.00      TS   H  
ATOM   1111  H53 THY T  13       9.426  -0.372 -35.373  1.00  0.00      TS   H  
ATOM   1112 H2'' THY T  13      14.007  -0.567 -35.595  1.00  0.00      TS   H  
ATOM   1113 H5'' THY T  13      15.162   3.090 -34.751  1.00  0.00      TS   H  
ATOM   1114  P   ADE T  14      17.983  -0.870 -35.596  1.00  0.00      TS   P  
ATOM   1115  O1P ADE T  14      19.355  -0.367 -35.526  1.00  0.00      TS   O  
ATOM   1116  O2P ADE T  14      17.342  -0.754 -36.920  1.00  0.00      TS   O  
ATOM   1117  C5' ADE T  14      18.528  -2.812 -33.768  1.00  0.00      TS   C  
ATOM   1118  O5' ADE T  14      17.932  -2.374 -35.060  1.00  0.00      TS   O  
ATOM   1119  C4' ADE T  14      18.141  -4.240 -33.547  1.00  0.00      TS   C  
ATOM   1120  O4' ADE T  14      16.717  -4.392 -33.402  1.00  0.00      TS   O  
ATOM   1121  C3' ADE T  14      18.590  -5.302 -34.581  1.00  0.00      TS   C  
ATOM   1122  O3' ADE T  14      19.207  -6.425 -33.900  1.00  0.00      TS   O  
ATOM   1123  C2' ADE T  14      17.358  -5.668 -35.278  1.00  0.00      TS   C  
ATOM   1124  C1' ADE T  14      16.278  -5.500 -34.171  1.00  0.00      TS   C  
ATOM   1125  N1  ADE T  14      11.318  -6.813 -33.949  1.00  0.00      TS   N  
ATOM   1126  C2  ADE T  14      12.415  -7.261 -33.214  1.00  0.00      TS   C  
ATOM   1127  N3  ADE T  14      13.647  -6.765 -33.183  1.00  0.00      TS   N  
ATOM   1128  C4  ADE T  14      13.820  -5.896 -34.209  1.00  0.00      TS   C  
ATOM   1129  C5  ADE T  14      12.831  -5.405 -35.028  1.00  0.00      TS   C  
ATOM   1130  C6  ADE T  14      11.441  -5.796 -34.818  1.00  0.00      TS   C  
ATOM   1131  N6  ADE T  14      10.408  -5.188 -35.415  1.00  0.00      TS   N  
ATOM   1132  N7  ADE T  14      13.305  -4.458 -35.946  1.00  0.00      TS   N  
ATOM   1133  C8  ADE T  14      14.612  -4.491 -35.667  1.00  0.00      TS   C  
ATOM   1134  N9  ADE T  14      14.960  -5.254 -34.614  1.00  0.00      TS   N  
ATOM   1135  H2  ADE T  14      12.235  -8.115 -32.560  1.00  0.00      TS   H  
ATOM   1136  H8  ADE T  14      15.276  -3.700 -36.015  1.00  0.00      TS   H  
ATOM   1137  H1' ADE T  14      16.448  -6.350 -33.476  1.00  0.00      TS   H  
ATOM   1138  H2' ADE T  14      17.352  -6.706 -35.675  1.00  0.00      TS   H  
ATOM   1139  H3' ADE T  14      19.347  -4.782 -35.205  1.00  0.00      TS   H  
ATOM   1140  H4' ADE T  14      18.659  -4.497 -32.597  1.00  0.00      TS   H  
ATOM   1141  H5' ADE T  14      18.033  -2.261 -32.941  1.00  0.00      TS   H  
ATOM   1142  H61 ADE T  14       9.520  -5.149 -34.954  1.00  0.00      TS   H  
ATOM   1143  H62 ADE T  14      10.633  -4.543 -36.144  1.00  0.00      TS   H  
ATOM   1144 H2'' ADE T  14      17.193  -4.900 -36.064  1.00  0.00      TS   H  
ATOM   1145 H5'' ADE T  14      19.619  -2.601 -33.726  1.00  0.00      TS   H  
ATOM   1146  P   THY T  15      19.937  -7.610 -34.662  1.00  0.00      TS   P  
ATOM   1147  O1P THY T  15      20.929  -8.154 -33.680  1.00  0.00      TS   O  
ATOM   1148  O2P THY T  15      20.541  -7.061 -35.890  1.00  0.00      TS   O  
ATOM   1149  C5' THY T  15      18.097  -9.360 -34.111  1.00  0.00      TS   C  
ATOM   1150  O5' THY T  15      18.838  -8.641 -35.110  1.00  0.00      TS   O  
ATOM   1151  C4' THY T  15      16.799  -9.899 -34.741  1.00  0.00      TS   C  
ATOM   1152  O4' THY T  15      15.936  -8.844 -35.142  1.00  0.00      TS   O  
ATOM   1153  C3' THY T  15      16.939 -10.687 -36.053  1.00  0.00      TS   C  
ATOM   1154  O3' THY T  15      17.339 -12.038 -35.718  1.00  0.00      TS   O  
ATOM   1155  C2' THY T  15      15.449 -10.698 -36.471  1.00  0.00      TS   C  
ATOM   1156  C1' THY T  15      14.745  -9.569 -35.682  1.00  0.00      TS   C  
ATOM   1157  N1  THY T  15      13.920  -8.639 -36.472  1.00  0.00      TS   N  
ATOM   1158  C2  THY T  15      12.581  -8.819 -36.426  1.00  0.00      TS   C  
ATOM   1159  O2  THY T  15      12.024  -9.725 -35.809  1.00  0.00      TS   O  
ATOM   1160  N3  THY T  15      11.796  -7.981 -37.133  1.00  0.00      TS   N  
ATOM   1161  C4  THY T  15      12.259  -6.928 -37.898  1.00  0.00      TS   C  
ATOM   1162  O4  THY T  15      11.508  -6.131 -38.413  1.00  0.00      TS   O  
ATOM   1163  C5  THY T  15      13.732  -6.936 -38.172  1.00  0.00      TS   C  
ATOM   1164  C5M THY T  15      14.335  -5.975 -39.064  1.00  0.00      TS   C  
ATOM   1165  C6  THY T  15      14.478  -7.696 -37.404  1.00  0.00      TS   C  
ATOM   1166  H3  THY T  15      10.805  -8.051 -36.949  1.00  0.00      TS   H  
ATOM   1167  H6  THY T  15      15.560  -7.602 -37.316  1.00  0.00      TS   H  
ATOM   1168  H1' THY T  15      14.280  -9.989 -34.764  1.00  0.00      TS   H  
ATOM   1169  H2' THY T  15      14.967 -11.618 -36.074  1.00  0.00      TS   H  
ATOM   1170  H3' THY T  15      17.592 -10.281 -36.856  1.00  0.00      TS   H  
ATOM   1171  H4' THY T  15      16.207 -10.419 -33.958  1.00  0.00      TS   H  
ATOM   1172  H5' THY T  15      17.718  -8.781 -33.241  1.00  0.00      TS   H  
ATOM   1173  H51 THY T  15      13.985  -6.208 -40.092  1.00  0.00      TS   H  
ATOM   1174  H52 THY T  15      15.427  -5.801 -38.950  1.00  0.00      TS   H  
ATOM   1175  H53 THY T  15      13.909  -4.982 -38.806  1.00  0.00      TS   H  
ATOM   1176 H2'' THY T  15      15.380 -10.626 -37.577  1.00  0.00      TS   H  
ATOM   1177 H5'' THY T  15      18.730 -10.207 -33.771  1.00  0.00      TS   H  
ATOM   1178  P   ADE T  16      17.560 -13.076 -36.824  1.00  0.00      TS   P  
ATOM   1179  O1P ADE T  16      18.159 -14.271 -36.184  1.00  0.00      TS   O  
ATOM   1180  O2P ADE T  16      18.340 -12.450 -37.871  1.00  0.00      TS   O  
ATOM   1181  C5' ADE T  16      15.311 -14.222 -36.420  1.00  0.00      TS   C  
ATOM   1182  O5' ADE T  16      16.158 -13.537 -37.379  1.00  0.00      TS   O  
ATOM   1183  C4' ADE T  16      13.962 -14.767 -36.910  1.00  0.00      TS   C  
ATOM   1184  O4' ADE T  16      13.076 -13.723 -37.416  1.00  0.00      TS   O  
ATOM   1185  C3' ADE T  16      14.027 -15.809 -38.015  1.00  0.00      TS   C  
ATOM   1186  O3' ADE T  16      13.158 -16.915 -37.935  1.00  0.00      TS   O  
ATOM   1187  C2' ADE T  16      13.859 -14.883 -39.238  1.00  0.00      TS   C  
ATOM   1188  C1' ADE T  16      12.891 -13.807 -38.732  1.00  0.00      TS   C  
ATOM   1189  N1  ADE T  16      10.463  -9.741 -40.314  1.00  0.00      TS   N  
ATOM   1190  C2  ADE T  16      10.027 -10.876 -39.842  1.00  0.00      TS   C  
ATOM   1191  N3  ADE T  16      10.709 -11.859 -39.240  1.00  0.00      TS   N  
ATOM   1192  C4  ADE T  16      12.018 -11.633 -39.449  1.00  0.00      TS   C  
ATOM   1193  C5  ADE T  16      12.693 -10.551 -39.911  1.00  0.00      TS   C  
ATOM   1194  C6  ADE T  16      11.783  -9.534 -40.419  1.00  0.00      TS   C  
ATOM   1195  N6  ADE T  16      12.247  -8.289 -40.883  1.00  0.00      TS   N  
ATOM   1196  N7  ADE T  16      14.059 -10.722 -39.988  1.00  0.00      TS   N  
ATOM   1197  C8  ADE T  16      14.176 -11.923 -39.610  1.00  0.00      TS   C  
ATOM   1198  N9  ADE T  16      13.014 -12.549 -39.273  1.00  0.00      TS   N  
ATOM   1199  H2  ADE T  16       8.952 -10.991 -39.710  1.00  0.00      TS   H  
ATOM   1200  H8  ADE T  16      15.111 -12.464 -39.460  1.00  0.00      TS   H  
ATOM   1201  H1' ADE T  16      11.886 -14.243 -38.919  1.00  0.00      TS   H  
ATOM   1202  H2' ADE T  16      13.505 -15.516 -40.080  1.00  0.00      TS   H  
ATOM   1203  H3' ADE T  16      15.054 -16.191 -37.840  1.00  0.00      TS   H  
ATOM   1204  H4' ADE T  16      13.386 -15.190 -36.059  1.00  0.00      TS   H  
ATOM   1205  H5' ADE T  16      15.103 -13.561 -35.552  1.00  0.00      TS   H  
ATOM   1206  H61 ADE T  16      11.545  -7.578 -40.836  1.00  0.00      TS   H  
ATOM   1207  H62 ADE T  16      13.101  -8.114 -41.371  1.00  0.00      TS   H  
ATOM   1208 H2'' ADE T  16      14.776 -14.347 -39.565  1.00  0.00      TS   H  
ATOM   1209 H5'' ADE T  16      15.829 -15.143 -36.076  1.00  0.00      TS   H  
ATOM   1210  P   THY T  17      13.390 -18.110 -38.918  1.00  0.00      TS   P  
ATOM   1211  O1P THY T  17      12.860 -19.275 -38.252  1.00  0.00      TS   O  
ATOM   1212  O2P THY T  17      14.792 -18.147 -39.298  1.00  0.00      TS   O  
ATOM   1213  C5' THY T  17      11.004 -17.641 -39.747  1.00  0.00      TS   C  
ATOM   1214  O5' THY T  17      12.422 -17.786 -40.098  1.00  0.00      TS   O  
ATOM   1215  C4' THY T  17      10.212 -16.905 -40.849  1.00  0.00      TS   C  
ATOM   1216  O4' THY T  17      10.671 -15.444 -41.013  1.00  0.00      TS   O  
ATOM   1217  C3' THY T  17      10.524 -17.478 -42.266  1.00  0.00      TS   C  
ATOM   1218  O3' THY T  17       9.359 -17.736 -43.048  1.00  0.00      TS   O  
ATOM   1219  C2' THY T  17      11.343 -16.465 -42.912  1.00  0.00      TS   C  
ATOM   1220  C1' THY T  17      10.726 -15.150 -42.328  1.00  0.00      TS   C  
ATOM   1221  N1  THY T  17      11.422 -13.921 -42.625  1.00  0.00      TS   N  
ATOM   1222  C2  THY T  17      10.691 -12.826 -42.836  1.00  0.00      TS   C  
ATOM   1223  O2  THY T  17       9.489 -12.807 -42.735  1.00  0.00      TS   O  
ATOM   1224  N3  THY T  17      11.408 -11.706 -43.104  1.00  0.00      TS   N  
ATOM   1225  C4  THY T  17      12.788 -11.634 -43.202  1.00  0.00      TS   C  
ATOM   1226  O4  THY T  17      13.336 -10.537 -43.356  1.00  0.00      TS   O  
ATOM   1227  C5  THY T  17      13.514 -12.813 -42.925  1.00  0.00      TS   C  
ATOM   1228  C5M THY T  17      14.963 -12.805 -42.919  1.00  0.00      TS   C  
ATOM   1229  C6  THY T  17      12.784 -13.914 -42.634  1.00  0.00      TS   C  
ATOM   1230  H3  THY T  17      10.902 -10.867 -43.350  1.00  0.00      TS   H  
ATOM   1231  H6  THY T  17      13.330 -14.800 -42.311  1.00  0.00      TS   H  
ATOM   1232  H1' THY T  17       9.689 -15.159 -42.727  1.00  0.00      TS   H  
ATOM   1233  H2' THY T  17      11.294 -16.578 -44.016  1.00  0.00      TS   H  
ATOM   1234  H3' THY T  17      11.082 -18.429 -42.136  1.00  0.00      TS   H  
ATOM   1235  H4' THY T  17       9.123 -16.833 -40.638  1.00  0.00      TS   H  
ATOM   1236  H5' THY T  17      10.792 -17.123 -38.787  1.00  0.00      TS   H  
ATOM   1237  H51 THY T  17      15.421 -12.034 -42.260  1.00  0.00      TS   H  
ATOM   1238  H52 THY T  17      15.303 -12.621 -43.960  1.00  0.00      TS   H  
ATOM   1239  H53 THY T  17      15.356 -13.812 -42.657  1.00  0.00      TS   H  
ATOM   1240 H2'' THY T  17      12.400 -16.550 -42.581  1.00  0.00      TS   H  
ATOM   1241 H5'' THY T  17      10.598 -18.674 -39.706  1.00  0.00      TS   H  
ATOM   1242  P   ADE T  18       8.928 -19.130 -43.562  1.00  0.00      TS   P  
ATOM   1243  O1P ADE T  18       8.876 -20.018 -42.384  1.00  0.00      TS   O  
ATOM   1244  O2P ADE T  18       9.711 -19.474 -44.759  1.00  0.00      TS   O  
ATOM   1245  C5' ADE T  18       6.389 -18.393 -43.370  1.00  0.00      TS   C  
ATOM   1246  O5' ADE T  18       7.455 -18.952 -44.155  1.00  0.00      TS   O  
ATOM   1247  C4' ADE T  18       5.645 -17.230 -44.144  1.00  0.00      TS   C  
ATOM   1248  O4' ADE T  18       6.482 -15.997 -44.197  1.00  0.00      TS   O  
ATOM   1249  C3' ADE T  18       5.207 -17.490 -45.580  1.00  0.00      TS   C  
ATOM   1250  O3' ADE T  18       3.860 -17.042 -45.857  1.00  0.00      TS   O  
ATOM   1251  C2' ADE T  18       6.311 -16.789 -46.407  1.00  0.00      TS   C  
ATOM   1252  C1' ADE T  18       6.622 -15.571 -45.538  1.00  0.00      TS   C  
ATOM   1253  N1  ADE T  18       8.930 -11.132 -46.606  1.00  0.00      TS   N  
ATOM   1254  C2  ADE T  18       7.683 -11.475 -46.412  1.00  0.00      TS   C  
ATOM   1255  N3  ADE T  18       7.186 -12.700 -46.269  1.00  0.00      TS   N  
ATOM   1256  C4  ADE T  18       8.095 -13.659 -46.008  1.00  0.00      TS   C  
ATOM   1257  C5  ADE T  18       9.436 -13.431 -46.123  1.00  0.00      TS   C  
ATOM   1258  C6  ADE T  18       9.847 -12.095 -46.527  1.00  0.00      TS   C  
ATOM   1259  N6  ADE T  18      11.110 -11.727 -46.776  1.00  0.00      TS   N  
ATOM   1260  N7  ADE T  18      10.174 -14.597 -45.895  1.00  0.00      TS   N  
ATOM   1261  C8  ADE T  18       9.265 -15.468 -45.645  1.00  0.00      TS   C  
ATOM   1262  N9  ADE T  18       7.960 -14.911 -45.696  1.00  0.00      TS   N  
ATOM   1263  H2  ADE T  18       7.036 -10.599 -46.435  1.00  0.00      TS   H  
ATOM   1264  H8  ADE T  18       9.295 -16.547 -45.491  1.00  0.00      TS   H  
ATOM   1265  H1' ADE T  18       5.817 -14.823 -45.698  1.00  0.00      TS   H  
ATOM   1266  H2' ADE T  18       5.985 -16.584 -47.449  1.00  0.00      TS   H  
ATOM   1267  H3' ADE T  18       5.314 -18.575 -45.790  1.00  0.00      TS   H  
ATOM   1268  H4' ADE T  18       4.733 -16.995 -43.555  1.00  0.00      TS   H  
ATOM   1269  H5' ADE T  18       6.715 -18.027 -42.373  1.00  0.00      TS   H  
ATOM   1270  H61 ADE T  18      11.815 -12.435 -46.762  1.00  0.00      TS   H  
ATOM   1271  H62 ADE T  18      11.510 -10.810 -46.747  1.00  0.00      TS   H  
ATOM   1272 H2'' ADE T  18       7.180 -17.479 -46.474  1.00  0.00      TS   H  
ATOM   1273 H5'' ADE T  18       5.640 -19.199 -43.213  1.00  0.00      TS   H  
ATOM   1274  P   ADE T  19       3.332 -16.961 -47.371  1.00  0.00      TS   P  
ATOM   1275  O1P ADE T  19       1.903 -16.910 -47.335  1.00  0.00      TS   O  
ATOM   1276  O2P ADE T  19       3.907 -18.074 -48.154  1.00  0.00      TS   O  
ATOM   1277  C5' ADE T  19       3.277 -14.329 -47.275  1.00  0.00      TS   C  
ATOM   1278  O5' ADE T  19       3.850 -15.556 -47.920  1.00  0.00      TS   O  
ATOM   1279  C4' ADE T  19       3.165 -13.059 -48.214  1.00  0.00      TS   C  
ATOM   1280  O4' ADE T  19       4.410 -12.327 -48.256  1.00  0.00      TS   O  
ATOM   1281  C3' ADE T  19       2.792 -13.302 -49.720  1.00  0.00      TS   C  
ATOM   1282  O3' ADE T  19       1.899 -12.303 -50.218  1.00  0.00      TS   O  
ATOM   1283  C2' ADE T  19       4.076 -13.302 -50.454  1.00  0.00      TS   C  
ATOM   1284  C1' ADE T  19       4.962 -12.284 -49.603  1.00  0.00      TS   C  
ATOM   1285  N1  ADE T  19       9.890 -10.840 -50.125  1.00  0.00      TS   N  
ATOM   1286  C2  ADE T  19       8.716 -10.154 -50.082  1.00  0.00      TS   C  
ATOM   1287  N3  ADE T  19       7.462 -10.610 -49.941  1.00  0.00      TS   N  
ATOM   1288  C4  ADE T  19       7.459 -11.911 -49.582  1.00  0.00      TS   C  
ATOM   1289  C5  ADE T  19       8.621 -12.750 -49.457  1.00  0.00      TS   C  
ATOM   1290  C6  ADE T  19       9.852 -12.140 -49.806  1.00  0.00      TS   C  
ATOM   1291  N6  ADE T  19      11.017 -12.784 -49.847  1.00  0.00      TS   N  
ATOM   1292  N7  ADE T  19       8.235 -14.056 -49.155  1.00  0.00      TS   N  
ATOM   1293  C8  ADE T  19       6.869 -13.964 -49.218  1.00  0.00      TS   C  
ATOM   1294  N9  ADE T  19       6.331 -12.717 -49.452  1.00  0.00      TS   N  
ATOM   1295  H2  ADE T  19       8.848  -9.081 -50.225  1.00  0.00      TS   H  
ATOM   1296  H8  ADE T  19       6.274 -14.866 -49.079  1.00  0.00      TS   H  
ATOM   1297  H1' ADE T  19       4.916 -11.267 -50.049  1.00  0.00      TS   H  
ATOM   1298  H2' ADE T  19       4.064 -12.949 -51.507  1.00  0.00      TS   H  
ATOM   1299  H3' ADE T  19       2.293 -14.294 -49.755  1.00  0.00      TS   H  
ATOM   1300  H4' ADE T  19       2.353 -12.477 -47.727  1.00  0.00      TS   H  
ATOM   1301  H5' ADE T  19       3.864 -14.036 -46.379  1.00  0.00      TS   H  
ATOM   1302  H61 ADE T  19      11.114 -13.723 -49.516  1.00  0.00      TS   H  
ATOM   1303  H62 ADE T  19      11.816 -12.195 -49.973  1.00  0.00      TS   H  
ATOM   1304 H2'' ADE T  19       4.573 -14.296 -50.460  1.00  0.00      TS   H  
ATOM   1305 H5'' ADE T  19       2.200 -14.396 -47.012  1.00  0.00      TS   H  
ATOM   1306  P   GUA T  20       1.104 -12.514 -51.533  1.00  0.00      TS   P  
ATOM   1307  O1P GUA T  20      -0.223 -11.842 -51.608  1.00  0.00      TS   O  
ATOM   1308  O2P GUA T  20       1.190 -13.916 -52.086  1.00  0.00      TS   O  
ATOM   1309  C5' GUA T  20       2.341 -10.389 -52.250  1.00  0.00      TS   C  
ATOM   1310  O5' GUA T  20       2.095 -11.735 -52.512  1.00  0.00      TS   O  
ATOM   1311  C4' GUA T  20       3.488  -9.739 -53.084  1.00  0.00      TS   C  
ATOM   1312  O4' GUA T  20       4.880 -10.251 -52.679  1.00  0.00      TS   O  
ATOM   1313  C3' GUA T  20       3.325 -10.102 -54.562  1.00  0.00      TS   C  
ATOM   1314  O3' GUA T  20       3.585  -9.004 -55.486  1.00  0.00      TS   O  
ATOM   1315  C2' GUA T  20       4.487 -11.122 -54.815  1.00  0.00      TS   C  
ATOM   1316  C1' GUA T  20       5.588 -10.596 -53.849  1.00  0.00      TS   C  
ATOM   1317  N1  GUA T  20      10.607 -11.528 -53.290  1.00  0.00      TS   N  
ATOM   1318  C2  GUA T  20       9.985 -10.352 -53.722  1.00  0.00      TS   C  
ATOM   1319  N2  GUA T  20      10.799  -9.338 -54.004  1.00  0.00      TS   N  
ATOM   1320  N3  GUA T  20       8.662 -10.193 -53.802  1.00  0.00      TS   N  
ATOM   1321  C4  GUA T  20       8.034 -11.351 -53.538  1.00  0.00      TS   C  
ATOM   1322  C5  GUA T  20       8.582 -12.564 -53.169  1.00  0.00      TS   C  
ATOM   1323  C6  GUA T  20       9.965 -12.703 -52.975  1.00  0.00      TS   C  
ATOM   1324  O6  GUA T  20      10.535 -13.733 -52.612  1.00  0.00      TS   O  
ATOM   1325  N7  GUA T  20       7.600 -13.480 -52.978  1.00  0.00      TS   N  
ATOM   1326  C8  GUA T  20       6.426 -12.847 -53.136  1.00  0.00      TS   C  
ATOM   1327  N9  GUA T  20       6.658 -11.551 -53.526  1.00  0.00      TS   N  
ATOM   1328  H1  GUA T  20      11.613 -11.610 -53.246  1.00  0.00      TS   H  
ATOM   1329  H8  GUA T  20       5.420 -13.268 -53.164  1.00  0.00      TS   H  
ATOM   1330  H1' GUA T  20       5.902  -9.606 -54.244  1.00  0.00      TS   H  
ATOM   1331  H2' GUA T  20       4.750 -11.070 -55.893  1.00  0.00      TS   H  
ATOM   1332  H21 GUA T  20      10.525  -8.465 -54.409  1.00  0.00      TS   H  
ATOM   1333  H3' GUA T  20       2.309 -10.517 -54.735  1.00  0.00      TS   H  
ATOM   1334  H22 GUA T  20      11.745  -9.289 -53.683  1.00  0.00      TS   H  
ATOM   1335  H4' GUA T  20       3.408  -8.643 -52.921  1.00  0.00      TS   H  
ATOM   1336  H5' GUA T  20       2.574 -10.275 -51.170  1.00  0.00      TS   H  
ATOM   1337  H3T GUA T  20       3.610  -9.379 -56.369  1.00  0.00      TS   H  
ATOM   1338 H2'' GUA T  20       4.084 -12.137 -54.606  1.00  0.00      TS   H  
ATOM   1339 H5'' GUA T  20       1.435  -9.793 -52.491  1.00  0.00      TS   H  
TER   
END
