# Supplementary material for: CRISPR-Cas12a exploits R-loop asymmetry to form double-strand breaks
Source: eLife. 2020 Jun 10;9:e55143. doi: 10.7554/eLife.55143 (PMC7286691; doi:10.7554/eLife.55143)
Supplement: Figure 5—source data 2. [file elife-55143-fig5-data2.zip › Figure 5ΓÇöSource Data 2/Example_MD_trajectories/5prime_boundary/5prime_boundary_12.pdb]

ATOM      1  C5' CYT B   1      13.274 -17.451 -52.801  1.00  0.00      BS   C  
ATOM      2  O5' CYT B   1      13.855 -18.708 -52.573  1.00  0.00      BS   O  
ATOM      3  C4' CYT B   1      12.756 -16.712 -51.548  1.00  0.00      BS   C  
ATOM      4  O4' CYT B   1      11.748 -17.566 -50.834  1.00  0.00      BS   O  
ATOM      5  C3' CYT B   1      13.828 -16.538 -50.442  1.00  0.00      BS   C  
ATOM      6  O3' CYT B   1      13.981 -15.162 -50.128  1.00  0.00      BS   O  
ATOM      7  C2' CYT B   1      13.296 -17.266 -49.281  1.00  0.00      BS   C  
ATOM      8  C1' CYT B   1      11.793 -17.069 -49.481  1.00  0.00      BS   C  
ATOM      9  N1  CYT B   1      10.927 -17.967 -48.645  1.00  0.00      BS   N  
ATOM     10  C2  CYT B   1       9.533 -17.915 -48.808  1.00  0.00      BS   C  
ATOM     11  O2  CYT B   1       9.032 -17.202 -49.697  1.00  0.00      BS   O  
ATOM     12  N3  CYT B   1       8.736 -18.662 -48.039  1.00  0.00      BS   N  
ATOM     13  C4  CYT B   1       9.278 -19.170 -46.950  1.00  0.00      BS   C  
ATOM     14  N4  CYT B   1       8.452 -19.716 -46.002  1.00  0.00      BS   N  
ATOM     15  C5  CYT B   1      10.616 -19.271 -46.790  1.00  0.00      BS   C  
ATOM     16  C6  CYT B   1      11.462 -18.629 -47.632  1.00  0.00      BS   C  
ATOM     17  H5  CYT B   1      11.093 -19.742 -45.931  1.00  0.00      BS   H  
ATOM     18  H6  CYT B   1      12.531 -18.605 -47.424  1.00  0.00      BS   H  
ATOM     19  H1' CYT B   1      11.533 -15.989 -49.474  1.00  0.00      BS   H  
ATOM     20  H2' CYT B   1      13.477 -16.762 -48.307  1.00  0.00      BS   H  
ATOM     21  H3' CYT B   1      14.717 -17.049 -50.870  1.00  0.00      BS   H  
ATOM     22  H4' CYT B   1      12.337 -15.728 -51.845  1.00  0.00      BS   H  
ATOM     23  H41 CYT B   1       7.467 -19.602 -46.133  1.00  0.00      BS   H  
ATOM     24  H5' CYT B   1      12.482 -17.531 -53.575  1.00  0.00      BS   H  
ATOM     25  H42 CYT B   1       8.664 -20.533 -45.465  1.00  0.00      BS   H  
ATOM     26  H5T CYT B   1      13.960 -19.108 -53.440  1.00  0.00      BS   H  
ATOM     27 H2'' CYT B   1      13.632 -18.325 -49.308  1.00  0.00      BS   H  
ATOM     28 H5'' CYT B   1      14.042 -16.716 -53.127  1.00  0.00      BS   H  
ATOM     29  P   THY B   2      15.239 -14.258 -50.315  1.00  0.00      BS   P  
ATOM     30  O1P THY B   2      16.083 -14.718 -51.474  1.00  0.00      BS   O  
ATOM     31  O2P THY B   2      15.857 -14.129 -48.977  1.00  0.00      BS   O  
ATOM     32  C5' THY B   2      13.901 -12.523 -51.895  1.00  0.00      BS   C  
ATOM     33  O5' THY B   2      14.632 -12.848 -50.640  1.00  0.00      BS   O  
ATOM     34  C4' THY B   2      12.591 -11.897 -51.601  1.00  0.00      BS   C  
ATOM     35  O4' THY B   2      11.591 -12.843 -51.024  1.00  0.00      BS   O  
ATOM     36  C3' THY B   2      12.677 -10.627 -50.662  1.00  0.00      BS   C  
ATOM     37  O3' THY B   2      11.946  -9.517 -51.158  1.00  0.00      BS   O  
ATOM     38  C2' THY B   2      12.136 -11.171 -49.354  1.00  0.00      BS   C  
ATOM     39  C1' THY B   2      11.180 -12.297 -49.743  1.00  0.00      BS   C  
ATOM     40  N1  THY B   2      10.930 -13.331 -48.715  1.00  0.00      BS   N  
ATOM     41  C2  THY B   2       9.650 -13.693 -48.290  1.00  0.00      BS   C  
ATOM     42  O2  THY B   2       8.634 -13.104 -48.716  1.00  0.00      BS   O  
ATOM     43  N3  THY B   2       9.621 -14.566 -47.244  1.00  0.00      BS   N  
ATOM     44  C4  THY B   2      10.680 -15.211 -46.632  1.00  0.00      BS   C  
ATOM     45  O4  THY B   2      10.470 -16.217 -45.980  1.00  0.00      BS   O  
ATOM     46  C5  THY B   2      11.991 -14.888 -47.155  1.00  0.00      BS   C  
ATOM     47  C5M THY B   2      13.222 -15.315 -46.379  1.00  0.00      BS   C  
ATOM     48  C6  THY B   2      12.050 -13.882 -48.102  1.00  0.00      BS   C  
ATOM     49  H3  THY B   2       8.696 -14.790 -46.909  1.00  0.00      BS   H  
ATOM     50  H6  THY B   2      12.985 -13.518 -48.528  1.00  0.00      BS   H  
ATOM     51  H1' THY B   2      10.264 -11.687 -49.894  1.00  0.00      BS   H  
ATOM     52  H2' THY B   2      11.567 -10.439 -48.741  1.00  0.00      BS   H  
ATOM     53  H3' THY B   2      13.762 -10.421 -50.538  1.00  0.00      BS   H  
ATOM     54  H4' THY B   2      12.109 -11.587 -52.552  1.00  0.00      BS   H  
ATOM     55  H5' THY B   2      13.711 -13.403 -52.548  1.00  0.00      BS   H  
ATOM     56  H51 THY B   2      14.164 -15.356 -46.966  1.00  0.00      BS   H  
ATOM     57  H52 THY B   2      13.112 -16.371 -46.054  1.00  0.00      BS   H  
ATOM     58  H53 THY B   2      13.312 -14.612 -45.523  1.00  0.00      BS   H  
ATOM     59 H2'' THY B   2      12.988 -11.632 -48.811  1.00  0.00      BS   H  
ATOM     60 H5'' THY B   2      14.478 -11.758 -52.455  1.00  0.00      BS   H  
ATOM     61  P   THY B   3      12.328  -8.126 -50.480  1.00  0.00      BS   P  
ATOM     62  O1P THY B   3      12.495  -7.155 -51.624  1.00  0.00      BS   O  
ATOM     63  O2P THY B   3      13.556  -8.288 -49.628  1.00  0.00      BS   O  
ATOM     64  C5' THY B   3       9.833  -7.556 -50.606  1.00  0.00      BS   C  
ATOM     65  O5' THY B   3      11.015  -7.757 -49.702  1.00  0.00      BS   O  
ATOM     66  C4' THY B   3       8.504  -7.673 -49.780  1.00  0.00      BS   C  
ATOM     67  O4' THY B   3       8.527  -8.942 -49.035  1.00  0.00      BS   O  
ATOM     68  C3' THY B   3       8.258  -6.539 -48.692  1.00  0.00      BS   C  
ATOM     69  O3' THY B   3       6.941  -5.866 -48.733  1.00  0.00      BS   O  
ATOM     70  C2' THY B   3       8.448  -7.281 -47.319  1.00  0.00      BS   C  
ATOM     71  C1' THY B   3       8.119  -8.754 -47.705  1.00  0.00      BS   C  
ATOM     72  N1  THY B   3       8.922  -9.724 -46.885  1.00  0.00      BS   N  
ATOM     73  C2  THY B   3       8.247 -10.470 -45.962  1.00  0.00      BS   C  
ATOM     74  O2  THY B   3       7.023 -10.447 -45.828  1.00  0.00      BS   O  
ATOM     75  N3  THY B   3       8.972 -11.338 -45.294  1.00  0.00      BS   N  
ATOM     76  C4  THY B   3      10.379 -11.418 -45.272  1.00  0.00      BS   C  
ATOM     77  O4  THY B   3      10.927 -12.310 -44.688  1.00  0.00      BS   O  
ATOM     78  C5  THY B   3      11.064 -10.427 -45.995  1.00  0.00      BS   C  
ATOM     79  C5M THY B   3      12.556 -10.514 -46.074  1.00  0.00      BS   C  
ATOM     80  C6  THY B   3      10.327  -9.677 -46.844  1.00  0.00      BS   C  
ATOM     81  H3  THY B   3       8.521 -11.839 -44.542  1.00  0.00      BS   H  
ATOM     82  H6  THY B   3      10.844  -8.856 -47.342  1.00  0.00      BS   H  
ATOM     83  H1' THY B   3       7.026  -8.895 -47.847  1.00  0.00      BS   H  
ATOM     84  H2' THY B   3       7.753  -6.946 -46.520  1.00  0.00      BS   H  
ATOM     85  H3' THY B   3       8.986  -5.701 -48.738  1.00  0.00      BS   H  
ATOM     86  H4' THY B   3       7.646  -7.552 -50.475  1.00  0.00      BS   H  
ATOM     87  H5' THY B   3       9.765  -8.232 -51.484  1.00  0.00      BS   H  
ATOM     88  H51 THY B   3      12.819 -11.393 -46.701  1.00  0.00      BS   H  
ATOM     89  H52 THY B   3      12.983 -10.728 -45.072  1.00  0.00      BS   H  
ATOM     90  H53 THY B   3      13.003  -9.560 -46.426  1.00  0.00      BS   H  
ATOM     91 H2'' THY B   3       9.481  -7.254 -46.910  1.00  0.00      BS   H  
ATOM     92 H5'' THY B   3       9.892  -6.468 -50.821  1.00  0.00      BS   H  
ATOM     93  P   ADE B   4       6.608  -4.646 -47.782  1.00  0.00      BS   P  
ATOM     94  O1P ADE B   4       5.707  -3.727 -48.496  1.00  0.00      BS   O  
ATOM     95  O2P ADE B   4       7.876  -4.104 -47.247  1.00  0.00      BS   O  
ATOM     96  C5' ADE B   4       4.569  -6.036 -46.865  1.00  0.00      BS   C  
ATOM     97  O5' ADE B   4       5.772  -5.234 -46.650  1.00  0.00      BS   O  
ATOM     98  C4' ADE B   4       4.114  -6.724 -45.603  1.00  0.00      BS   C  
ATOM     99  O4' ADE B   4       5.272  -7.507 -45.044  1.00  0.00      BS   O  
ATOM    100  C3' ADE B   4       3.740  -5.743 -44.476  1.00  0.00      BS   C  
ATOM    101  O3' ADE B   4       2.608  -6.130 -43.659  1.00  0.00      BS   O  
ATOM    102  C2' ADE B   4       5.053  -5.618 -43.685  1.00  0.00      BS   C  
ATOM    103  C1' ADE B   4       5.641  -6.986 -43.750  1.00  0.00      BS   C  
ATOM    104  N1  ADE B   4       9.617  -9.672 -42.251  1.00  0.00      BS   N  
ATOM    105  C2  ADE B   4       8.385  -9.668 -41.867  1.00  0.00      BS   C  
ATOM    106  N3  ADE B   4       7.370  -8.899 -42.279  1.00  0.00      BS   N  
ATOM    107  C4  ADE B   4       7.798  -7.872 -43.033  1.00  0.00      BS   C  
ATOM    108  C5  ADE B   4       9.152  -7.565 -43.273  1.00  0.00      BS   C  
ATOM    109  C6  ADE B   4      10.102  -8.516 -42.862  1.00  0.00      BS   C  
ATOM    110  N6  ADE B   4      11.375  -8.358 -43.053  1.00  0.00      BS   N  
ATOM    111  N7  ADE B   4       9.166  -6.343 -43.958  1.00  0.00      BS   N  
ATOM    112  C8  ADE B   4       7.894  -6.115 -44.265  1.00  0.00      BS   C  
ATOM    113  N9  ADE B   4       7.032  -6.940 -43.727  1.00  0.00      BS   N  
ATOM    114  H2  ADE B   4       8.086 -10.538 -41.284  1.00  0.00      BS   H  
ATOM    115  H8  ADE B   4       7.628  -5.254 -44.881  1.00  0.00      BS   H  
ATOM    116  H1' ADE B   4       5.092  -7.615 -43.018  1.00  0.00      BS   H  
ATOM    117  H2' ADE B   4       4.816  -5.459 -42.612  1.00  0.00      BS   H  
ATOM    118  H3' ADE B   4       3.493  -4.846 -45.084  1.00  0.00      BS   H  
ATOM    119  H4' ADE B   4       3.256  -7.427 -45.680  1.00  0.00      BS   H  
ATOM    120  H5' ADE B   4       4.846  -6.874 -47.540  1.00  0.00      BS   H  
ATOM    121  H61 ADE B   4      11.694  -7.729 -43.763  1.00  0.00      BS   H  
ATOM    122  H62 ADE B   4      11.911  -9.170 -42.825  1.00  0.00      BS   H  
ATOM    123 H2'' ADE B   4       5.648  -4.836 -44.203  1.00  0.00      BS   H  
ATOM    124 H5'' ADE B   4       3.765  -5.425 -47.328  1.00  0.00      BS   H  
ATOM    125  P   THY B   5       1.930  -5.035 -42.739  1.00  0.00      BS   P  
ATOM    126  O1P THY B   5       0.492  -5.438 -42.526  1.00  0.00      BS   O  
ATOM    127  O2P THY B   5       2.175  -3.709 -43.283  1.00  0.00      BS   O  
ATOM    128  C5' THY B   5       2.791  -6.471 -40.665  1.00  0.00      BS   C  
ATOM    129  O5' THY B   5       2.609  -5.221 -41.338  1.00  0.00      BS   O  
ATOM    130  C4' THY B   5       3.944  -6.378 -39.636  1.00  0.00      BS   C  
ATOM    131  O4' THY B   5       5.301  -6.316 -40.343  1.00  0.00      BS   O  
ATOM    132  C3' THY B   5       4.026  -5.199 -38.722  1.00  0.00      BS   C  
ATOM    133  O3' THY B   5       3.941  -5.530 -37.322  1.00  0.00      BS   O  
ATOM    134  C2' THY B   5       5.334  -4.518 -39.038  1.00  0.00      BS   C  
ATOM    135  C1' THY B   5       6.150  -5.703 -39.439  1.00  0.00      BS   C  
ATOM    136  N1  THY B   5       7.381  -5.325 -40.113  1.00  0.00      BS   N  
ATOM    137  C2  THY B   5       8.530  -5.958 -39.896  1.00  0.00      BS   C  
ATOM    138  O2  THY B   5       8.597  -6.956 -39.178  1.00  0.00      BS   O  
ATOM    139  N3  THY B   5       9.617  -5.517 -40.623  1.00  0.00      BS   N  
ATOM    140  C4  THY B   5       9.687  -4.377 -41.274  1.00  0.00      BS   C  
ATOM    141  O4  THY B   5      10.769  -4.077 -41.738  1.00  0.00      BS   O  
ATOM    142  C5  THY B   5       8.437  -3.705 -41.476  1.00  0.00      BS   C  
ATOM    143  C5M THY B   5       8.482  -2.333 -42.111  1.00  0.00      BS   C  
ATOM    144  C6  THY B   5       7.386  -4.134 -40.787  1.00  0.00      BS   C  
ATOM    145  H3  THY B   5      10.478  -6.030 -40.489  1.00  0.00      BS   H  
ATOM    146  H6  THY B   5       6.397  -3.827 -41.129  1.00  0.00      BS   H  
ATOM    147  H1' THY B   5       6.385  -6.439 -38.640  1.00  0.00      BS   H  
ATOM    148  H2' THY B   5       5.799  -4.028 -38.156  1.00  0.00      BS   H  
ATOM    149  H3' THY B   5       3.222  -4.457 -38.918  1.00  0.00      BS   H  
ATOM    150  H4' THY B   5       3.907  -7.265 -38.968  1.00  0.00      BS   H  
ATOM    151  H5' THY B   5       3.071  -7.252 -41.404  1.00  0.00      BS   H  
ATOM    152  H51 THY B   5       7.441  -1.966 -42.242  1.00  0.00      BS   H  
ATOM    153  H52 THY B   5       9.068  -2.363 -43.054  1.00  0.00      BS   H  
ATOM    154  H53 THY B   5       8.967  -1.623 -41.408  1.00  0.00      BS   H  
ATOM    155 H2'' THY B   5       5.116  -3.764 -39.823  1.00  0.00      BS   H  
ATOM    156 H5'' THY B   5       1.866  -6.772 -40.128  1.00  0.00      BS   H  
ATOM    157  P   ADE B   6       2.614  -5.373 -36.478  1.00  0.00      BS   P  
ATOM    158  O1P ADE B   6       1.427  -5.452 -37.331  1.00  0.00      BS   O  
ATOM    159  O2P ADE B   6       2.870  -4.133 -35.672  1.00  0.00      BS   O  
ATOM    160  C5' ADE B   6       2.733  -7.934 -35.887  1.00  0.00      BS   C  
ATOM    161  O5' ADE B   6       2.575  -6.486 -35.476  1.00  0.00      BS   O  
ATOM    162  C4' ADE B   6       3.846  -8.708 -35.114  1.00  0.00      BS   C  
ATOM    163  O4' ADE B   6       5.140  -8.434 -35.723  1.00  0.00      BS   O  
ATOM    164  C3' ADE B   6       3.913  -8.255 -33.671  1.00  0.00      BS   C  
ATOM    165  O3' ADE B   6       4.087  -9.292 -32.753  1.00  0.00      BS   O  
ATOM    166  C2' ADE B   6       5.093  -7.259 -33.650  1.00  0.00      BS   C  
ATOM    167  C1' ADE B   6       6.003  -7.829 -34.814  1.00  0.00      BS   C  
ATOM    168  N1  ADE B   6      10.719  -6.689 -36.491  1.00  0.00      BS   N  
ATOM    169  C2  ADE B   6      10.158  -7.747 -35.960  1.00  0.00      BS   C  
ATOM    170  N3  ADE B   6       8.960  -7.986 -35.529  1.00  0.00      BS   N  
ATOM    171  C4  ADE B   6       8.185  -6.878 -35.715  1.00  0.00      BS   C  
ATOM    172  C5  ADE B   6       8.474  -5.712 -36.252  1.00  0.00      BS   C  
ATOM    173  C6  ADE B   6       9.879  -5.633 -36.730  1.00  0.00      BS   C  
ATOM    174  N6  ADE B   6      10.405  -4.522 -37.274  1.00  0.00      BS   N  
ATOM    175  N7  ADE B   6       7.362  -4.854 -36.369  1.00  0.00      BS   N  
ATOM    176  C8  ADE B   6       6.318  -5.548 -35.885  1.00  0.00      BS   C  
ATOM    177  N9  ADE B   6       6.771  -6.783 -35.454  1.00  0.00      BS   N  
ATOM    178  H2  ADE B   6      10.954  -8.475 -35.805  1.00  0.00      BS   H  
ATOM    179  H8  ADE B   6       5.329  -5.137 -35.683  1.00  0.00      BS   H  
ATOM    180  H1' ADE B   6       6.772  -8.580 -34.534  1.00  0.00      BS   H  
ATOM    181  H2' ADE B   6       5.572  -7.080 -32.664  1.00  0.00      BS   H  
ATOM    182  H3' ADE B   6       2.959  -7.731 -33.451  1.00  0.00      BS   H  
ATOM    183  H4' ADE B   6       3.669  -9.805 -35.121  1.00  0.00      BS   H  
ATOM    184  H5' ADE B   6       2.832  -7.968 -36.993  1.00  0.00      BS   H  
ATOM    185  H61 ADE B   6      11.284  -4.571 -37.748  1.00  0.00      BS   H  
ATOM    186  H62 ADE B   6       9.879  -3.761 -37.656  1.00  0.00      BS   H  
ATOM    187 H2'' ADE B   6       4.676  -6.274 -33.949  1.00  0.00      BS   H  
ATOM    188 H5'' ADE B   6       1.898  -8.609 -35.599  1.00  0.00      BS   H  
ATOM    189  P   THY B   7       3.820  -9.032 -31.252  1.00  0.00      BS   P  
ATOM    190  O1P THY B   7       2.987 -10.055 -30.603  1.00  0.00      BS   O  
ATOM    191  O2P THY B   7       3.186  -7.684 -31.084  1.00  0.00      BS   O  
ATOM    192  C5' THY B   7       5.990 -10.360 -30.397  1.00  0.00      BS   C  
ATOM    193  O5' THY B   7       5.272  -9.110 -30.548  1.00  0.00      BS   O  
ATOM    194  C4' THY B   7       7.519 -10.337 -30.567  1.00  0.00      BS   C  
ATOM    195  O4' THY B   7       7.820  -9.730 -31.851  1.00  0.00      BS   O  
ATOM    196  C3' THY B   7       8.374  -9.531 -29.581  1.00  0.00      BS   C  
ATOM    197  O3' THY B   7       8.659 -10.283 -28.404  1.00  0.00      BS   O  
ATOM    198  C2' THY B   7       9.659  -9.490 -30.422  1.00  0.00      BS   C  
ATOM    199  C1' THY B   7       9.073  -9.147 -31.756  1.00  0.00      BS   C  
ATOM    200  N1  THY B   7       8.918  -7.725 -32.044  1.00  0.00      BS   N  
ATOM    201  C2  THY B   7      10.116  -7.248 -32.560  1.00  0.00      BS   C  
ATOM    202  O2  THY B   7      11.182  -7.890 -32.641  1.00  0.00      BS   O  
ATOM    203  N3  THY B   7      10.062  -5.961 -32.962  1.00  0.00      BS   N  
ATOM    204  C4  THY B   7       8.999  -5.141 -32.959  1.00  0.00      BS   C  
ATOM    205  O4  THY B   7       9.073  -4.012 -33.477  1.00  0.00      BS   O  
ATOM    206  C5  THY B   7       7.904  -5.634 -32.266  1.00  0.00      BS   C  
ATOM    207  C5M THY B   7       6.686  -4.720 -32.076  1.00  0.00      BS   C  
ATOM    208  C6  THY B   7       7.856  -6.944 -31.933  1.00  0.00      BS   C  
ATOM    209  H3  THY B   7      10.951  -5.715 -33.375  1.00  0.00      BS   H  
ATOM    210  H6  THY B   7       7.003  -7.478 -31.514  1.00  0.00      BS   H  
ATOM    211  H1' THY B   7       9.697  -9.692 -32.497  1.00  0.00      BS   H  
ATOM    212  H2' THY B   7      10.230 -10.432 -30.562  1.00  0.00      BS   H  
ATOM    213  H3' THY B   7       7.815  -8.580 -29.451  1.00  0.00      BS   H  
ATOM    214  H4' THY B   7       7.833 -11.398 -30.674  1.00  0.00      BS   H  
ATOM    215  H5' THY B   7       5.610 -11.066 -31.165  1.00  0.00      BS   H  
ATOM    216  H51 THY B   7       5.864  -4.927 -32.793  1.00  0.00      BS   H  
ATOM    217  H52 THY B   7       6.920  -3.636 -32.131  1.00  0.00      BS   H  
ATOM    218  H53 THY B   7       6.389  -4.882 -31.017  1.00  0.00      BS   H  
ATOM    219 H2'' THY B   7      10.306  -8.656 -30.074  1.00  0.00      BS   H  
ATOM    220 H5'' THY B   7       5.853 -10.793 -29.384  1.00  0.00      BS   H  
ATOM    221  P   ADE B   8       9.213  -9.627 -27.050  1.00  0.00      BS   P  
ATOM    222  O1P ADE B   8       9.402 -10.610 -25.967  1.00  0.00      BS   O  
ATOM    223  O2P ADE B   8       8.266  -8.592 -26.589  1.00  0.00      BS   O  
ATOM    224  C5' ADE B   8      11.811  -9.730 -27.464  1.00  0.00      BS   C  
ATOM    225  O5' ADE B   8      10.585  -8.968 -27.198  1.00  0.00      BS   O  
ATOM    226  C4' ADE B   8      13.026  -8.771 -27.517  1.00  0.00      BS   C  
ATOM    227  O4' ADE B   8      13.160  -8.228 -28.877  1.00  0.00      BS   O  
ATOM    228  C3' ADE B   8      13.133  -7.466 -26.588  1.00  0.00      BS   C  
ATOM    229  O3' ADE B   8      13.722  -7.871 -25.287  1.00  0.00      BS   O  
ATOM    230  C2' ADE B   8      14.135  -6.701 -27.437  1.00  0.00      BS   C  
ATOM    231  C1' ADE B   8      13.693  -6.923 -28.903  1.00  0.00      BS   C  
ATOM    232  N1  ADE B   8      12.853  -2.221 -30.967  1.00  0.00      BS   N  
ATOM    233  C2  ADE B   8      13.972  -2.872 -30.608  1.00  0.00      BS   C  
ATOM    234  N3  ADE B   8      14.155  -4.103 -30.188  1.00  0.00      BS   N  
ATOM    235  C4  ADE B   8      12.966  -4.695 -29.911  1.00  0.00      BS   C  
ATOM    236  C5  ADE B   8      11.743  -4.162 -30.147  1.00  0.00      BS   C  
ATOM    237  C6  ADE B   8      11.694  -2.887 -30.771  1.00  0.00      BS   C  
ATOM    238  N6  ADE B   8      10.618  -2.276 -31.217  1.00  0.00      BS   N  
ATOM    239  N7  ADE B   8      10.733  -5.041 -29.824  1.00  0.00      BS   N  
ATOM    240  C8  ADE B   8      11.352  -6.077 -29.276  1.00  0.00      BS   C  
ATOM    241  N9  ADE B   8      12.738  -5.944 -29.322  1.00  0.00      BS   N  
ATOM    242  H2  ADE B   8      14.854  -2.232 -30.605  1.00  0.00      BS   H  
ATOM    243  H8  ADE B   8      10.849  -6.893 -28.757  1.00  0.00      BS   H  
ATOM    244  H1' ADE B   8      14.594  -6.957 -29.552  1.00  0.00      BS   H  
ATOM    245  H2' ADE B   8      15.176  -7.085 -27.388  1.00  0.00      BS   H  
ATOM    246  H3' ADE B   8      12.144  -6.958 -26.600  1.00  0.00      BS   H  
ATOM    247  H4' ADE B   8      13.993  -9.292 -27.356  1.00  0.00      BS   H  
ATOM    248  H5' ADE B   8      11.594 -10.226 -28.434  1.00  0.00      BS   H  
ATOM    249  H61 ADE B   8      10.767  -1.289 -31.180  1.00  0.00      BS   H  
ATOM    250  H62 ADE B   8       9.691  -2.640 -31.308  1.00  0.00      BS   H  
ATOM    251 H2'' ADE B   8      14.254  -5.630 -27.164  1.00  0.00      BS   H  
ATOM    252 H5'' ADE B   8      12.092 -10.398 -26.621  1.00  0.00      BS   H  
ATOM    253  P   THY B   9      13.435  -6.950 -24.104  1.00  0.00      BS   P  
ATOM    254  O1P THY B   9      13.638  -7.634 -22.795  1.00  0.00      BS   O  
ATOM    255  O2P THY B   9      12.071  -6.343 -24.285  1.00  0.00      BS   O  
ATOM    256  C5' THY B   9      15.787  -5.777 -24.535  1.00  0.00      BS   C  
ATOM    257  O5' THY B   9      14.364  -5.698 -24.225  1.00  0.00      BS   O  
ATOM    258  C4' THY B   9      16.373  -4.398 -24.946  1.00  0.00      BS   C  
ATOM    259  O4' THY B   9      15.704  -3.962 -26.159  1.00  0.00      BS   O  
ATOM    260  C3' THY B   9      16.269  -3.271 -23.979  1.00  0.00      BS   C  
ATOM    261  O3' THY B   9      17.502  -2.542 -23.924  1.00  0.00      BS   O  
ATOM    262  C2' THY B   9      15.123  -2.500 -24.581  1.00  0.00      BS   C  
ATOM    263  C1' THY B   9      15.143  -2.688 -26.042  1.00  0.00      BS   C  
ATOM    264  N1  THY B   9      13.849  -2.498 -26.611  1.00  0.00      BS   N  
ATOM    265  C2  THY B   9      13.641  -1.395 -27.415  1.00  0.00      BS   C  
ATOM    266  O2  THY B   9      14.514  -0.555 -27.681  1.00  0.00      BS   O  
ATOM    267  N3  THY B   9      12.378  -1.309 -27.895  1.00  0.00      BS   N  
ATOM    268  C4  THY B   9      11.323  -2.155 -27.639  1.00  0.00      BS   C  
ATOM    269  O4  THY B   9      10.266  -1.822 -28.110  1.00  0.00      BS   O  
ATOM    270  C5  THY B   9      11.620  -3.269 -26.766  1.00  0.00      BS   C  
ATOM    271  C5M THY B   9      10.470  -4.136 -26.350  1.00  0.00      BS   C  
ATOM    272  C6  THY B   9      12.799  -3.344 -26.199  1.00  0.00      BS   C  
ATOM    273  H3  THY B   9      12.223  -0.701 -28.686  1.00  0.00      BS   H  
ATOM    274  H6  THY B   9      13.156  -4.138 -25.543  1.00  0.00      BS   H  
ATOM    275  H1' THY B   9      15.881  -1.968 -26.456  1.00  0.00      BS   H  
ATOM    276  H2' THY B   9      15.095  -1.401 -24.427  1.00  0.00      BS   H  
ATOM    277  H3' THY B   9      16.092  -3.840 -23.040  1.00  0.00      BS   H  
ATOM    278  H4' THY B   9      17.441  -4.572 -25.199  1.00  0.00      BS   H  
ATOM    279  H5' THY B   9      15.859  -6.488 -25.385  1.00  0.00      BS   H  
ATOM    280  H51 THY B   9      10.910  -5.137 -26.151  1.00  0.00      BS   H  
ATOM    281  H52 THY B   9       9.827  -4.300 -27.241  1.00  0.00      BS   H  
ATOM    282  H53 THY B   9       9.834  -3.923 -25.464  1.00  0.00      BS   H  
ATOM    283 H2'' THY B   9      14.172  -2.995 -24.288  1.00  0.00      BS   H  
ATOM    284 H5'' THY B   9      16.379  -6.103 -23.652  1.00  0.00      BS   H  
ATOM    285  P   ADE B  10      17.701  -1.381 -22.915  1.00  0.00      BS   P  
ATOM    286  O1P ADE B  10      19.118  -1.319 -22.447  1.00  0.00      BS   O  
ATOM    287  O2P ADE B  10      16.646  -1.459 -21.810  1.00  0.00      BS   O  
ATOM    288  C5' ADE B  10      18.069   0.185 -25.026  1.00  0.00      BS   C  
ATOM    289  O5' ADE B  10      17.527  -0.084 -23.720  1.00  0.00      BS   O  
ATOM    290  C4' ADE B  10      18.129   1.725 -25.305  1.00  0.00      BS   C  
ATOM    291  O4' ADE B  10      16.816   2.162 -25.851  1.00  0.00      BS   O  
ATOM    292  C3' ADE B  10      18.252   2.636 -24.059  1.00  0.00      BS   C  
ATOM    293  O3' ADE B  10      18.961   3.860 -24.231  1.00  0.00      BS   O  
ATOM    294  C2' ADE B  10      16.765   2.817 -23.621  1.00  0.00      BS   C  
ATOM    295  C1' ADE B  10      16.034   2.887 -24.927  1.00  0.00      BS   C  
ATOM    296  N1  ADE B  10      11.370   3.183 -27.111  1.00  0.00      BS   N  
ATOM    297  C2  ADE B  10      12.419   4.037 -27.040  1.00  0.00      BS   C  
ATOM    298  N3  ADE B  10      13.547   3.922 -26.366  1.00  0.00      BS   N  
ATOM    299  C4  ADE B  10      13.592   2.754 -25.662  1.00  0.00      BS   C  
ATOM    300  C5  ADE B  10      12.572   1.904 -25.473  1.00  0.00      BS   C  
ATOM    301  C6  ADE B  10      11.362   2.138 -26.302  1.00  0.00      BS   C  
ATOM    302  N6  ADE B  10      10.256   1.294 -26.247  1.00  0.00      BS   N  
ATOM    303  N7  ADE B  10      13.038   0.816 -24.749  1.00  0.00      BS   N  
ATOM    304  C8  ADE B  10      14.351   1.062 -24.440  1.00  0.00      BS   C  
ATOM    305  N9  ADE B  10      14.730   2.255 -24.925  1.00  0.00      BS   N  
ATOM    306  H2  ADE B  10      12.388   4.892 -27.716  1.00  0.00      BS   H  
ATOM    307  H8  ADE B  10      15.021   0.455 -23.833  1.00  0.00      BS   H  
ATOM    308  H1' ADE B  10      15.939   3.910 -25.349  1.00  0.00      BS   H  
ATOM    309  H2' ADE B  10      16.728   3.743 -23.008  1.00  0.00      BS   H  
ATOM    310  H3' ADE B  10      18.799   2.032 -23.305  1.00  0.00      BS   H  
ATOM    311  H4' ADE B  10      18.900   2.011 -26.052  1.00  0.00      BS   H  
ATOM    312  H5' ADE B  10      17.483  -0.394 -25.770  1.00  0.00      BS   H  
ATOM    313  H61 ADE B  10       9.943   0.794 -25.440  1.00  0.00      BS   H  
ATOM    314  H62 ADE B  10       9.757   1.265 -27.113  1.00  0.00      BS   H  
ATOM    315 H2'' ADE B  10      16.419   1.922 -23.062  1.00  0.00      BS   H  
ATOM    316 H5'' ADE B  10      19.157  -0.023 -25.096  1.00  0.00      BS   H  
ATOM    317  P   CYT B  11      20.529   3.896 -24.462  1.00  0.00      BS   P  
ATOM    318  O1P CYT B  11      20.848   3.786 -25.917  1.00  0.00      BS   O  
ATOM    319  O2P CYT B  11      21.116   2.866 -23.611  1.00  0.00      BS   O  
ATOM    320  C5' CYT B  11      20.145   6.504 -24.465  1.00  0.00      BS   C  
ATOM    321  O5' CYT B  11      20.902   5.346 -23.927  1.00  0.00      BS   O  
ATOM    322  C4' CYT B  11      20.473   7.876 -23.731  1.00  0.00      BS   C  
ATOM    323  O4' CYT B  11      20.420   7.786 -22.252  1.00  0.00      BS   O  
ATOM    324  C3' CYT B  11      21.777   8.507 -23.924  1.00  0.00      BS   C  
ATOM    325  O3' CYT B  11      21.679   9.866 -24.383  1.00  0.00      BS   O  
ATOM    326  C2' CYT B  11      22.446   8.472 -22.566  1.00  0.00      BS   C  
ATOM    327  C1' CYT B  11      21.269   8.735 -21.657  1.00  0.00      BS   C  
ATOM    328  N1  CYT B  11      21.337   8.459 -20.197  1.00  0.00      BS   N  
ATOM    329  C2  CYT B  11      20.229   8.613 -19.323  1.00  0.00      BS   C  
ATOM    330  O2  CYT B  11      19.138   9.111 -19.809  1.00  0.00      BS   O  
ATOM    331  N3  CYT B  11      20.367   8.392 -17.993  1.00  0.00      BS   N  
ATOM    332  C4  CYT B  11      21.573   8.240 -17.437  1.00  0.00      BS   C  
ATOM    333  N4  CYT B  11      21.784   8.332 -16.113  1.00  0.00      BS   N  
ATOM    334  C5  CYT B  11      22.696   8.035 -18.257  1.00  0.00      BS   C  
ATOM    335  C6  CYT B  11      22.551   8.139 -19.614  1.00  0.00      BS   C  
ATOM    336  H5  CYT B  11      23.706   7.995 -17.847  1.00  0.00      BS   H  
ATOM    337  H6  CYT B  11      23.430   8.151 -20.259  1.00  0.00      BS   H  
ATOM    338  H1' CYT B  11      20.767   9.706 -21.854  1.00  0.00      BS   H  
ATOM    339  H2' CYT B  11      23.326   9.115 -22.352  1.00  0.00      BS   H  
ATOM    340  H3' CYT B  11      22.370   7.893 -24.635  1.00  0.00      BS   H  
ATOM    341  H4' CYT B  11      19.753   8.655 -24.060  1.00  0.00      BS   H  
ATOM    342  H41 CYT B  11      20.996   8.548 -15.536  1.00  0.00      BS   H  
ATOM    343  H5' CYT B  11      19.045   6.355 -24.404  1.00  0.00      BS   H  
ATOM    344  H42 CYT B  11      22.525   7.898 -15.600  1.00  0.00      BS   H  
ATOM    345 H2'' CYT B  11      22.790   7.414 -22.533  1.00  0.00      BS   H  
ATOM    346 H5'' CYT B  11      20.341   6.688 -25.544  1.00  0.00      BS   H  
ATOM    347  P   GUA B  12      22.554  10.419 -25.583  1.00  0.00      BS   P  
ATOM    348  O1P GUA B  12      23.823   9.600 -25.669  1.00  0.00      BS   O  
ATOM    349  O2P GUA B  12      22.716  11.844 -25.328  1.00  0.00      BS   O  
ATOM    350  C5' GUA B  12      21.718   9.010 -27.588  1.00  0.00      BS   C  
ATOM    351  O5' GUA B  12      21.651  10.244 -26.828  1.00  0.00      BS   O  
ATOM    352  C4' GUA B  12      20.370   8.749 -28.352  1.00  0.00      BS   C  
ATOM    353  O4' GUA B  12      19.308   8.499 -27.390  1.00  0.00      BS   O  
ATOM    354  C3' GUA B  12      19.949   9.804 -29.312  1.00  0.00      BS   C  
ATOM    355  O3' GUA B  12      19.548   9.458 -30.617  1.00  0.00      BS   O  
ATOM    356  C2' GUA B  12      18.830  10.470 -28.556  1.00  0.00      BS   C  
ATOM    357  C1' GUA B  12      18.302   9.427 -27.609  1.00  0.00      BS   C  
ATOM    358  N1  GUA B  12      14.125   9.922 -24.582  1.00  0.00      BS   N  
ATOM    359  C2  GUA B  12      14.304   9.269 -25.836  1.00  0.00      BS   C  
ATOM    360  N2  GUA B  12      13.216   8.963 -26.507  1.00  0.00      BS   N  
ATOM    361  N3  GUA B  12      15.473   9.152 -26.535  1.00  0.00      BS   N  
ATOM    362  C4  GUA B  12      16.441   9.768 -25.829  1.00  0.00      BS   C  
ATOM    363  C5  GUA B  12      16.366  10.413 -24.585  1.00  0.00      BS   C  
ATOM    364  C6  GUA B  12      15.173  10.394 -23.807  1.00  0.00      BS   C  
ATOM    365  O6  GUA B  12      14.945  10.904 -22.710  1.00  0.00      BS   O  
ATOM    366  N7  GUA B  12      17.628  10.884 -24.222  1.00  0.00      BS   N  
ATOM    367  C8  GUA B  12      18.385  10.694 -25.261  1.00  0.00      BS   C  
ATOM    368  N9  GUA B  12      17.772   9.970 -26.233  1.00  0.00      BS   N  
ATOM    369  H1  GUA B  12      13.222   9.837 -24.138  1.00  0.00      BS   H  
ATOM    370  H8  GUA B  12      19.412  11.047 -25.358  1.00  0.00      BS   H  
ATOM    371  H1' GUA B  12      17.494   8.841 -28.095  1.00  0.00      BS   H  
ATOM    372  H2' GUA B  12      18.003  10.771 -29.234  1.00  0.00      BS   H  
ATOM    373  H21 GUA B  12      13.283   8.751 -27.482  1.00  0.00      BS   H  
ATOM    374  H3' GUA B  12      20.868  10.417 -29.428  1.00  0.00      BS   H  
ATOM    375  H22 GUA B  12      12.383   9.441 -26.227  1.00  0.00      BS   H  
ATOM    376  H4' GUA B  12      20.464   7.786 -28.900  1.00  0.00      BS   H  
ATOM    377  H5' GUA B  12      21.694   8.116 -26.929  1.00  0.00      BS   H  
ATOM    378  H3T GUA B  12      19.291  10.239 -31.112  1.00  0.00      BS   H  
ATOM    379 H2'' GUA B  12      19.149  11.381 -28.008  1.00  0.00      BS   H  
ATOM    380 H5'' GUA B  12      22.570   8.995 -28.301  1.00  0.00      BS   H  
TER   
ATOM    381  C5' GUA R  11      14.597   3.554 -20.218  1.00  0.00      R    C  
ATOM    382  O5' GUA R  11      13.730   2.395 -20.066  1.00  0.00      R    O  
ATOM    383  C4' GUA R  11      14.101   4.686 -21.110  1.00  0.00      R    C  
ATOM    384  O4' GUA R  11      13.758   4.146 -22.472  1.00  0.00      R    O  
ATOM    385  C3' GUA R  11      12.777   5.268 -20.693  1.00  0.00      R    C  
ATOM    386  O3' GUA R  11      12.937   6.185 -19.619  1.00  0.00      R    O  
ATOM    387  C2' GUA R  11      12.265   5.864 -21.987  1.00  0.00      R    C  
ATOM    388  O2' GUA R  11      12.930   7.067 -22.267  1.00  0.00      R    O  
ATOM    389  C1' GUA R  11      12.617   4.803 -22.958  1.00  0.00      R    C  
ATOM    390  N1  GUA R  11       7.921   4.399 -24.635  1.00  0.00      R    N  
ATOM    391  C2  GUA R  11       8.720   5.502 -24.557  1.00  0.00      R    C  
ATOM    392  N2  GUA R  11       8.257   6.647 -25.096  1.00  0.00      R    N  
ATOM    393  N3  GUA R  11       9.926   5.532 -24.032  1.00  0.00      R    N  
ATOM    394  C4  GUA R  11      10.298   4.312 -23.658  1.00  0.00      R    C  
ATOM    395  C5  GUA R  11       9.533   3.145 -23.596  1.00  0.00      R    C  
ATOM    396  C6  GUA R  11       8.277   3.180 -24.169  1.00  0.00      R    C  
ATOM    397  O6  GUA R  11       7.482   2.206 -24.212  1.00  0.00      R    O  
ATOM    398  N7  GUA R  11      10.261   2.119 -22.961  1.00  0.00      R    N  
ATOM    399  C8  GUA R  11      11.420   2.646 -22.719  1.00  0.00      R    C  
ATOM    400  N9  GUA R  11      11.504   3.948 -23.133  1.00  0.00      R    N  
ATOM    401  H1  GUA R  11       6.999   4.535 -25.025  1.00  0.00      R    H  
ATOM    402  H8  GUA R  11      12.269   2.147 -22.250  1.00  0.00      R    H  
ATOM    403  H1' GUA R  11      12.854   5.230 -23.956  1.00  0.00      R    H  
ATOM    404  H2' GUA R  11      12.273   7.741 -22.458  1.00  0.00      R    H  
ATOM    405  H21 GUA R  11       7.378   6.747 -25.561  1.00  0.00      R    H  
ATOM    406  H3' GUA R  11      12.126   4.429 -20.368  1.00  0.00      R    H  
ATOM    407  H22 GUA R  11       8.902   7.387 -24.905  1.00  0.00      R    H  
ATOM    408  H4' GUA R  11      14.859   5.485 -21.260  1.00  0.00      R    H  
ATOM    409  H5' GUA R  11      15.539   3.130 -20.630  1.00  0.00      R    H  
ATOM    410  H5T GUA R  11      14.097   1.690 -20.605  1.00  0.00      R    H  
ATOM    411 H2'' GUA R  11      11.204   6.197 -21.994  1.00  0.00      R    H  
ATOM    412 H5'' GUA R  11      14.741   3.950 -19.190  1.00  0.00      R    H  
ATOM    413  P   CYT R  12      12.227   6.161 -18.247  1.00  0.00      R    P  
ATOM    414  O1P CYT R  12      13.251   6.669 -17.254  1.00  0.00      R    O  
ATOM    415  O2P CYT R  12      11.591   4.876 -17.889  1.00  0.00      R    O  
ATOM    416  C5' CYT R  12      11.434   8.633 -19.060  1.00  0.00      R    C  
ATOM    417  O5' CYT R  12      11.079   7.252 -18.551  1.00  0.00      R    O  
ATOM    418  C4' CYT R  12      10.436   9.255 -19.971  1.00  0.00      R    C  
ATOM    419  O4' CYT R  12      10.256   8.506 -21.267  1.00  0.00      R    O  
ATOM    420  C3' CYT R  12       9.012   9.273 -19.404  1.00  0.00      R    C  
ATOM    421  O3' CYT R  12       8.884  10.416 -18.571  1.00  0.00      R    O  
ATOM    422  C2' CYT R  12       8.109   9.408 -20.649  1.00  0.00      R    C  
ATOM    423  O2' CYT R  12       8.061  10.693 -21.270  1.00  0.00      R    O  
ATOM    424  C1' CYT R  12       8.757   8.391 -21.551  1.00  0.00      R    C  
ATOM    425  N1  CYT R  12       8.163   6.993 -21.442  1.00  0.00      R    N  
ATOM    426  C2  CYT R  12       6.942   6.629 -21.983  1.00  0.00      R    C  
ATOM    427  O2  CYT R  12       6.349   7.444 -22.767  1.00  0.00      R    O  
ATOM    428  N3  CYT R  12       6.503   5.389 -21.839  1.00  0.00      R    N  
ATOM    429  C4  CYT R  12       7.204   4.432 -21.217  1.00  0.00      R    C  
ATOM    430  N4  CYT R  12       6.694   3.205 -21.128  1.00  0.00      R    N  
ATOM    431  C5  CYT R  12       8.394   4.817 -20.522  1.00  0.00      R    C  
ATOM    432  C6  CYT R  12       8.866   6.088 -20.670  1.00  0.00      R    C  
ATOM    433  H5  CYT R  12       8.982   4.146 -19.896  1.00  0.00      R    H  
ATOM    434  H6  CYT R  12       9.794   6.446 -20.221  1.00  0.00      R    H  
ATOM    435  H1' CYT R  12       8.705   8.765 -22.595  1.00  0.00      R    H  
ATOM    436  H2' CYT R  12       7.175  10.944 -21.542  1.00  0.00      R    H  
ATOM    437  H3' CYT R  12       8.912   8.332 -18.820  1.00  0.00      R    H  
ATOM    438  H4' CYT R  12      10.730  10.302 -20.204  1.00  0.00      R    H  
ATOM    439  H41 CYT R  12       5.882   3.008 -21.679  1.00  0.00      R    H  
ATOM    440  H5' CYT R  12      12.429   8.556 -19.548  1.00  0.00      R    H  
ATOM    441  H42 CYT R  12       7.319   2.570 -20.676  1.00  0.00      R    H  
ATOM    442 H2'' CYT R  12       7.127   8.980 -20.354  1.00  0.00      R    H  
ATOM    443 H5'' CYT R  12      11.619   9.360 -18.240  1.00  0.00      R    H  
ATOM    444  P   URA R  13       7.949  10.296 -17.296  1.00  0.00      R    P  
ATOM    445  O1P URA R  13       7.882  11.639 -16.667  1.00  0.00      R    O  
ATOM    446  O2P URA R  13       8.379   9.163 -16.443  1.00  0.00      R    O  
ATOM    447  C5' URA R  13       5.783  10.943 -18.555  1.00  0.00      R    C  
ATOM    448  O5' URA R  13       6.570   9.870 -17.953  1.00  0.00      R    O  
ATOM    449  C4' URA R  13       4.423  10.412 -19.061  1.00  0.00      R    C  
ATOM    450  O4' URA R  13       4.526   9.336 -19.978  1.00  0.00      R    O  
ATOM    451  C3' URA R  13       3.578   9.887 -17.945  1.00  0.00      R    C  
ATOM    452  O3' URA R  13       2.929  10.993 -17.202  1.00  0.00      R    O  
ATOM    453  C2' URA R  13       2.576   9.036 -18.763  1.00  0.00      R    C  
ATOM    454  O2' URA R  13       1.587   9.858 -19.412  1.00  0.00      R    O  
ATOM    455  C1' URA R  13       3.414   8.462 -19.823  1.00  0.00      R    C  
ATOM    456  N1  URA R  13       3.878   7.063 -19.494  1.00  0.00      R    N  
ATOM    457  C2  URA R  13       3.048   6.035 -19.713  1.00  0.00      R    C  
ATOM    458  O2  URA R  13       1.953   6.270 -20.217  1.00  0.00      R    O  
ATOM    459  N3  URA R  13       3.419   4.760 -19.475  1.00  0.00      R    N  
ATOM    460  C4  URA R  13       4.555   4.397 -18.824  1.00  0.00      R    C  
ATOM    461  O4  URA R  13       4.738   3.199 -18.645  1.00  0.00      R    O  
ATOM    462  C5  URA R  13       5.490   5.494 -18.700  1.00  0.00      R    C  
ATOM    463  C6  URA R  13       5.106   6.791 -18.875  1.00  0.00      R    C  
ATOM    464  H3  URA R  13       2.741   4.033 -19.651  1.00  0.00      R    H  
ATOM    465  H5  URA R  13       6.534   5.263 -18.495  1.00  0.00      R    H  
ATOM    466  H6  URA R  13       5.780   7.616 -18.642  1.00  0.00      R    H  
ATOM    467  H1' URA R  13       2.905   8.496 -20.809  1.00  0.00      R    H  
ATOM    468  H2' URA R  13       0.770   9.396 -19.207  1.00  0.00      R    H  
ATOM    469  H3' URA R  13       4.216   9.264 -17.282  1.00  0.00      R    H  
ATOM    470  H4' URA R  13       3.877  11.227 -19.582  1.00  0.00      R    H  
ATOM    471  H5' URA R  13       6.364  11.357 -19.406  1.00  0.00      R    H  
ATOM    472 H2'' URA R  13       2.103   8.226 -18.169  1.00  0.00      R    H  
ATOM    473 H5'' URA R  13       5.648  11.689 -17.743  1.00  0.00      R    H  
ATOM    474  P   URA R  14       2.538  10.630 -15.671  1.00  0.00      R    P  
ATOM    475  O1P URA R  14       1.847  11.729 -14.972  1.00  0.00      R    O  
ATOM    476  O2P URA R  14       3.751  10.090 -15.005  1.00  0.00      R    O  
ATOM    477  C5' URA R  14       0.120   9.915 -16.421  1.00  0.00      R    C  
ATOM    478  O5' URA R  14       1.417   9.421 -15.833  1.00  0.00      R    O  
ATOM    479  C4' URA R  14      -0.776   8.727 -16.858  1.00  0.00      R    C  
ATOM    480  O4' URA R  14      -0.148   7.824 -17.694  1.00  0.00      R    O  
ATOM    481  C3' URA R  14      -1.183   7.858 -15.602  1.00  0.00      R    C  
ATOM    482  O3' URA R  14      -2.182   8.536 -14.809  1.00  0.00      R    O  
ATOM    483  C2' URA R  14      -1.625   6.627 -16.366  1.00  0.00      R    C  
ATOM    484  O2' URA R  14      -2.931   6.754 -16.863  1.00  0.00      R    O  
ATOM    485  C1' URA R  14      -0.619   6.546 -17.453  1.00  0.00      R    C  
ATOM    486  N1  URA R  14       0.421   5.485 -17.151  1.00  0.00      R    N  
ATOM    487  C2  URA R  14       0.138   4.177 -17.470  1.00  0.00      R    C  
ATOM    488  O2  URA R  14      -0.895   3.863 -18.059  1.00  0.00      R    O  
ATOM    489  N3  URA R  14       1.077   3.258 -17.052  1.00  0.00      R    N  
ATOM    490  C4  URA R  14       2.241   3.497 -16.360  1.00  0.00      R    C  
ATOM    491  O4  URA R  14       3.063   2.568 -16.103  1.00  0.00      R    O  
ATOM    492  C5  URA R  14       2.418   4.803 -15.906  1.00  0.00      R    C  
ATOM    493  C6  URA R  14       1.555   5.761 -16.410  1.00  0.00      R    C  
ATOM    494  H3  URA R  14       0.932   2.303 -17.346  1.00  0.00      R    H  
ATOM    495  H5  URA R  14       3.352   5.078 -15.417  1.00  0.00      R    H  
ATOM    496  H6  URA R  14       1.618   6.808 -16.110  1.00  0.00      R    H  
ATOM    497  H1' URA R  14      -1.123   6.367 -18.426  1.00  0.00      R    H  
ATOM    498  H2' URA R  14      -3.415   6.539 -16.062  1.00  0.00      R    H  
ATOM    499  H3' URA R  14      -0.214   7.730 -15.075  1.00  0.00      R    H  
ATOM    500  H4' URA R  14      -1.648   9.155 -17.395  1.00  0.00      R    H  
ATOM    501  H5' URA R  14       0.164  10.619 -17.278  1.00  0.00      R    H  
ATOM    502 H2'' URA R  14      -1.573   5.803 -15.623  1.00  0.00      R    H  
ATOM    503 H5'' URA R  14      -0.467  10.436 -15.634  1.00  0.00      R    H  
ATOM    504  P   ADE R  15      -2.623   7.869 -13.495  1.00  0.00      R    P  
ATOM    505  O1P ADE R  15      -3.595   8.818 -12.888  1.00  0.00      R    O  
ATOM    506  O2P ADE R  15      -1.337   7.672 -12.782  1.00  0.00      R    O  
ATOM    507  C5' ADE R  15      -4.695   6.270 -14.174  1.00  0.00      R    C  
ATOM    508  O5' ADE R  15      -3.303   6.433 -13.799  1.00  0.00      R    O  
ATOM    509  C4' ADE R  15      -5.026   4.719 -14.273  1.00  0.00      R    C  
ATOM    510  O4' ADE R  15      -4.016   4.037 -15.265  1.00  0.00      R    O  
ATOM    511  C3' ADE R  15      -4.852   3.805 -13.082  1.00  0.00      R    C  
ATOM    512  O3' ADE R  15      -5.883   3.909 -12.064  1.00  0.00      R    O  
ATOM    513  C2' ADE R  15      -4.641   2.446 -13.583  1.00  0.00      R    C  
ATOM    514  O2' ADE R  15      -5.880   1.833 -13.936  1.00  0.00      R    O  
ATOM    515  C1' ADE R  15      -3.800   2.720 -14.844  1.00  0.00      R    C  
ATOM    516  N1  ADE R  15      -0.038  -0.735 -14.297  1.00  0.00      R    N  
ATOM    517  C2  ADE R  15      -1.313  -0.836 -14.691  1.00  0.00      R    C  
ATOM    518  N3  ADE R  15      -2.203   0.098 -14.693  1.00  0.00      R    N  
ATOM    519  C4  ADE R  15      -1.686   1.337 -14.563  1.00  0.00      R    C  
ATOM    520  C5  ADE R  15      -0.332   1.630 -14.310  1.00  0.00      R    C  
ATOM    521  C6  ADE R  15       0.552   0.474 -14.157  1.00  0.00      R    C  
ATOM    522  N6  ADE R  15       1.858   0.575 -13.945  1.00  0.00      R    N  
ATOM    523  N7  ADE R  15      -0.170   3.002 -14.068  1.00  0.00      R    N  
ATOM    524  C8  ADE R  15      -1.382   3.497 -14.230  1.00  0.00      R    C  
ATOM    525  N9  ADE R  15      -2.361   2.545 -14.518  1.00  0.00      R    N  
ATOM    526  H2  ADE R  15      -1.639  -1.876 -14.670  1.00  0.00      R    H  
ATOM    527  H8  ADE R  15      -1.628   4.559 -14.188  1.00  0.00      R    H  
ATOM    528  H1' ADE R  15      -4.052   2.007 -15.658  1.00  0.00      R    H  
ATOM    529  H2' ADE R  15      -5.930   0.889 -13.766  1.00  0.00      R    H  
ATOM    530  H3' ADE R  15      -3.896   4.267 -12.757  1.00  0.00      R    H  
ATOM    531  H4' ADE R  15      -6.054   4.581 -14.671  1.00  0.00      R    H  
ATOM    532  H5' ADE R  15      -4.906   6.889 -15.072  1.00  0.00      R    H  
ATOM    533  H61 ADE R  15       2.253   1.464 -13.713  1.00  0.00      R    H  
ATOM    534  H62 ADE R  15       2.358  -0.261 -13.724  1.00  0.00      R    H  
ATOM    535 H2'' ADE R  15      -4.071   1.912 -12.793  1.00  0.00      R    H  
ATOM    536 H5'' ADE R  15      -5.333   6.684 -13.366  1.00  0.00      R    H  
ATOM    537  P   CYT R  16      -5.641   3.661 -10.554  1.00  0.00      R    P  
ATOM    538  O1P CYT R  16      -6.933   3.832  -9.878  1.00  0.00      R    O  
ATOM    539  O2P CYT R  16      -4.532   4.503 -10.084  1.00  0.00      R    O  
ATOM    540  C5' CYT R  16      -6.219   1.156 -10.661  1.00  0.00      R    C  
ATOM    541  O5' CYT R  16      -5.239   2.165 -10.431  1.00  0.00      R    O  
ATOM    542  C4' CYT R  16      -5.561  -0.248 -10.767  1.00  0.00      R    C  
ATOM    543  O4' CYT R  16      -4.459  -0.238 -11.656  1.00  0.00      R    O  
ATOM    544  C3' CYT R  16      -4.967  -0.828  -9.481  1.00  0.00      R    C  
ATOM    545  O3' CYT R  16      -6.037  -1.190  -8.614  1.00  0.00      R    O  
ATOM    546  C2' CYT R  16      -4.190  -1.931 -10.080  1.00  0.00      R    C  
ATOM    547  O2' CYT R  16      -4.986  -3.083 -10.344  1.00  0.00      R    O  
ATOM    548  C1' CYT R  16      -3.572  -1.334 -11.299  1.00  0.00      R    C  
ATOM    549  N1  CYT R  16      -2.171  -0.883 -11.065  1.00  0.00      R    N  
ATOM    550  C2  CYT R  16      -1.154  -1.783 -11.135  1.00  0.00      R    C  
ATOM    551  O2  CYT R  16      -1.490  -2.975 -11.404  1.00  0.00      R    O  
ATOM    552  N3  CYT R  16       0.088  -1.403 -10.865  1.00  0.00      R    N  
ATOM    553  C4  CYT R  16       0.359  -0.067 -10.673  1.00  0.00      R    C  
ATOM    554  N4  CYT R  16       1.682   0.260 -10.651  1.00  0.00      R    N  
ATOM    555  C5  CYT R  16      -0.696   0.906 -10.539  1.00  0.00      R    C  
ATOM    556  C6  CYT R  16      -1.908   0.448 -10.838  1.00  0.00      R    C  
ATOM    557  H5  CYT R  16      -0.504   1.950 -10.292  1.00  0.00      R    H  
ATOM    558  H6  CYT R  16      -2.808   1.052 -10.953  1.00  0.00      R    H  
ATOM    559  H1' CYT R  16      -3.699  -2.034 -12.153  1.00  0.00      R    H  
ATOM    560  H2' CYT R  16      -4.402  -3.833 -10.481  1.00  0.00      R    H  
ATOM    561  H3' CYT R  16      -4.341   0.003  -9.088  1.00  0.00      R    H  
ATOM    562  H4' CYT R  16      -6.270  -0.998 -11.178  1.00  0.00      R    H  
ATOM    563  H41 CYT R  16       2.235  -0.561 -10.793  1.00  0.00      R    H  
ATOM    564  H5' CYT R  16      -6.776   1.363 -11.599  1.00  0.00      R    H  
ATOM    565  H42 CYT R  16       2.037   1.190 -10.741  1.00  0.00      R    H  
ATOM    566 H2'' CYT R  16      -3.398  -2.231  -9.360  1.00  0.00      R    H  
ATOM    567 H5'' CYT R  16      -6.859   1.076  -9.756  1.00  0.00      R    H  
ATOM    568  P   ADE R  17      -5.650  -1.261  -7.056  1.00  0.00      R    P  
ATOM    569  O1P ADE R  17      -6.749  -1.806  -6.282  1.00  0.00      R    O  
ATOM    570  O2P ADE R  17      -5.009   0.007  -6.602  1.00  0.00      R    O  
ATOM    571  C5' ADE R  17      -4.908  -3.812  -6.747  1.00  0.00      R    C  
ATOM    572  O5' ADE R  17      -4.571  -2.403  -6.957  1.00  0.00      R    O  
ATOM    573  C4' ADE R  17      -3.588  -4.581  -6.725  1.00  0.00      R    C  
ATOM    574  O4' ADE R  17      -2.674  -4.220  -7.811  1.00  0.00      R    O  
ATOM    575  C3' ADE R  17      -2.780  -4.311  -5.475  1.00  0.00      R    C  
ATOM    576  O3' ADE R  17      -3.441  -4.842  -4.295  1.00  0.00      R    O  
ATOM    577  C2' ADE R  17      -1.449  -4.943  -5.867  1.00  0.00      R    C  
ATOM    578  O2' ADE R  17      -1.467  -6.336  -5.897  1.00  0.00      R    O  
ATOM    579  C1' ADE R  17      -1.353  -4.413  -7.297  1.00  0.00      R    C  
ATOM    580  N1  ADE R  17       3.534  -2.599  -7.607  1.00  0.00      R    N  
ATOM    581  C2  ADE R  17       3.056  -3.864  -7.476  1.00  0.00      R    C  
ATOM    582  N3  ADE R  17       1.775  -4.232  -7.447  1.00  0.00      R    N  
ATOM    583  C4  ADE R  17       0.888  -3.225  -7.463  1.00  0.00      R    C  
ATOM    584  C5  ADE R  17       1.248  -1.822  -7.533  1.00  0.00      R    C  
ATOM    585  C6  ADE R  17       2.658  -1.540  -7.587  1.00  0.00      R    C  
ATOM    586  N6  ADE R  17       3.117  -0.206  -7.678  1.00  0.00      R    N  
ATOM    587  N7  ADE R  17       0.133  -1.041  -7.403  1.00  0.00      R    N  
ATOM    588  C8  ADE R  17      -0.881  -1.931  -7.404  1.00  0.00      R    C  
ATOM    589  N9  ADE R  17      -0.484  -3.229  -7.364  1.00  0.00      R    N  
ATOM    590  H2  ADE R  17       3.797  -4.660  -7.404  1.00  0.00      R    H  
ATOM    591  H8  ADE R  17      -1.956  -1.813  -7.267  1.00  0.00      R    H  
ATOM    592  H1' ADE R  17      -0.817  -5.197  -7.873  1.00  0.00      R    H  
ATOM    593  H2' ADE R  17      -1.169  -6.485  -4.997  1.00  0.00      R    H  
ATOM    594  H3' ADE R  17      -2.670  -3.207  -5.516  1.00  0.00      R    H  
ATOM    595  H4' ADE R  17      -3.847  -5.653  -6.866  1.00  0.00      R    H  
ATOM    596  H5' ADE R  17      -5.462  -4.120  -7.659  1.00  0.00      R    H  
ATOM    597  H61 ADE R  17       2.510   0.571  -7.513  1.00  0.00      R    H  
ATOM    598  H62 ADE R  17       3.963  -0.018  -8.179  1.00  0.00      R    H  
ATOM    599 H2'' ADE R  17      -0.597  -4.579  -5.255  1.00  0.00      R    H  
ATOM    600 H5'' ADE R  17      -5.454  -4.063  -5.812  1.00  0.00      R    H  
ATOM    601  P   ADE R  18      -3.102  -4.237  -2.873  1.00  0.00      R    P  
ATOM    602  O1P ADE R  18      -4.103  -4.783  -1.926  1.00  0.00      R    O  
ATOM    603  O2P ADE R  18      -2.959  -2.791  -3.006  1.00  0.00      R    O  
ATOM    604  C5' ADE R  18      -1.524  -6.241  -2.355  1.00  0.00      R    C  
ATOM    605  O5' ADE R  18      -1.661  -4.824  -2.617  1.00  0.00      R    O  
ATOM    606  C4' ADE R  18       0.012  -6.742  -2.497  1.00  0.00      R    C  
ATOM    607  O4' ADE R  18       0.640  -6.184  -3.652  1.00  0.00      R    O  
ATOM    608  C3' ADE R  18       0.855  -6.196  -1.367  1.00  0.00      R    C  
ATOM    609  O3' ADE R  18       0.636  -6.922  -0.128  1.00  0.00      R    O  
ATOM    610  C2' ADE R  18       2.220  -6.199  -1.950  1.00  0.00      R    C  
ATOM    611  O2' ADE R  18       2.668  -7.544  -2.004  1.00  0.00      R    O  
ATOM    612  C1' ADE R  18       1.949  -5.723  -3.388  1.00  0.00      R    C  
ATOM    613  N1  ADE R  18       5.105  -1.718  -4.284  1.00  0.00      R    N  
ATOM    614  C2  ADE R  18       5.327  -2.979  -4.226  1.00  0.00      R    C  
ATOM    615  N3  ADE R  18       4.460  -3.946  -3.885  1.00  0.00      R    N  
ATOM    616  C4  ADE R  18       3.254  -3.531  -3.707  1.00  0.00      R    C  
ATOM    617  C5  ADE R  18       2.840  -2.242  -3.828  1.00  0.00      R    C  
ATOM    618  C6  ADE R  18       3.848  -1.201  -4.161  1.00  0.00      R    C  
ATOM    619  N6  ADE R  18       3.492   0.089  -4.557  1.00  0.00      R    N  
ATOM    620  N7  ADE R  18       1.409  -2.213  -3.787  1.00  0.00      R    N  
ATOM    621  C8  ADE R  18       1.071  -3.432  -3.518  1.00  0.00      R    C  
ATOM    622  N9  ADE R  18       2.111  -4.298  -3.572  1.00  0.00      R    N  
ATOM    623  H2  ADE R  18       6.375  -3.282  -4.236  1.00  0.00      R    H  
ATOM    624  H8  ADE R  18       0.050  -3.757  -3.314  1.00  0.00      R    H  
ATOM    625  H1' ADE R  18       2.556  -6.282  -4.132  1.00  0.00      R    H  
ATOM    626  H2' ADE R  18       2.454  -7.993  -1.184  1.00  0.00      R    H  
ATOM    627  H3' ADE R  18       0.610  -5.117  -1.255  1.00  0.00      R    H  
ATOM    628  H4' ADE R  18       0.057  -7.847  -2.603  1.00  0.00      R    H  
ATOM    629  H5' ADE R  18      -2.155  -6.848  -3.039  1.00  0.00      R    H  
ATOM    630  H61 ADE R  18       4.237   0.730  -4.744  1.00  0.00      R    H  
ATOM    631  H62 ADE R  18       2.570   0.370  -4.823  1.00  0.00      R    H  
ATOM    632 H2'' ADE R  18       2.900  -5.543  -1.366  1.00  0.00      R    H  
ATOM    633 H5'' ADE R  18      -1.792  -6.473  -1.302  1.00  0.00      R    H  
ATOM    634  P   CYT R  19       0.594  -6.339   1.255  1.00  0.00      R    P  
ATOM    635  O1P CYT R  19       0.250  -7.427   2.226  1.00  0.00      R    O  
ATOM    636  O2P CYT R  19      -0.260  -5.148   1.341  1.00  0.00      R    O  
ATOM    637  C5' CYT R  19       3.082  -6.905   1.654  1.00  0.00      R    C  
ATOM    638  O5' CYT R  19       2.044  -5.871   1.511  1.00  0.00      R    O  
ATOM    639  C4' CYT R  19       4.522  -6.354   1.537  1.00  0.00      R    C  
ATOM    640  O4' CYT R  19       4.677  -5.660   0.253  1.00  0.00      R    O  
ATOM    641  C3' CYT R  19       4.878  -5.242   2.489  1.00  0.00      R    C  
ATOM    642  O3' CYT R  19       5.355  -5.760   3.781  1.00  0.00      R    O  
ATOM    643  C2' CYT R  19       5.929  -4.451   1.876  1.00  0.00      R    C  
ATOM    644  O2' CYT R  19       7.116  -5.107   1.987  1.00  0.00      R    O  
ATOM    645  C1' CYT R  19       5.426  -4.417   0.414  1.00  0.00      R    C  
ATOM    646  N1  CYT R  19       4.615  -3.269   0.093  1.00  0.00      R    N  
ATOM    647  C2  CYT R  19       5.222  -2.046  -0.274  1.00  0.00      R    C  
ATOM    648  O2  CYT R  19       6.469  -1.973  -0.288  1.00  0.00      R    O  
ATOM    649  N3  CYT R  19       4.477  -1.038  -0.714  1.00  0.00      R    N  
ATOM    650  C4  CYT R  19       3.191  -1.084  -0.815  1.00  0.00      R    C  
ATOM    651  N4  CYT R  19       2.439  -0.027  -1.166  1.00  0.00      R    N  
ATOM    652  C5  CYT R  19       2.532  -2.279  -0.443  1.00  0.00      R    C  
ATOM    653  C6  CYT R  19       3.277  -3.356   0.030  1.00  0.00      R    C  
ATOM    654  H5  CYT R  19       1.463  -2.390  -0.620  1.00  0.00      R    H  
ATOM    655  H6  CYT R  19       2.832  -4.335   0.207  1.00  0.00      R    H  
ATOM    656  H1' CYT R  19       6.266  -4.460  -0.313  1.00  0.00      R    H  
ATOM    657  H2' CYT R  19       7.675  -4.780   2.695  1.00  0.00      R    H  
ATOM    658  H3' CYT R  19       3.903  -4.723   2.610  1.00  0.00      R    H  
ATOM    659  H4' CYT R  19       5.353  -7.092   1.562  1.00  0.00      R    H  
ATOM    660  H41 CYT R  19       2.809   0.740  -1.692  1.00  0.00      R    H  
ATOM    661  H5' CYT R  19       2.972  -7.682   0.867  1.00  0.00      R    H  
ATOM    662  H42 CYT R  19       1.464  -0.112  -1.370  1.00  0.00      R    H  
ATOM    663 H2'' CYT R  19       6.048  -3.407   2.238  1.00  0.00      R    H  
ATOM    664 H5'' CYT R  19       3.077  -7.378   2.659  1.00  0.00      R    H  
ATOM    665  P   ADE R  20       4.492  -5.605   5.068  1.00  0.00      R    P  
ATOM    666  O1P ADE R  20       5.045  -6.563   6.058  1.00  0.00      R    O  
ATOM    667  O2P ADE R  20       3.114  -5.748   4.602  1.00  0.00      R    O  
ATOM    668  C5' ADE R  20       6.210  -3.842   5.771  1.00  0.00      R    C  
ATOM    669  O5' ADE R  20       4.795  -4.111   5.543  1.00  0.00      R    O  
ATOM    670  C4' ADE R  20       6.294  -2.269   6.008  1.00  0.00      R    C  
ATOM    671  O4' ADE R  20       5.970  -1.597   4.787  1.00  0.00      R    O  
ATOM    672  C3' ADE R  20       5.424  -1.747   7.146  1.00  0.00      R    C  
ATOM    673  O3' ADE R  20       6.090  -0.808   7.978  1.00  0.00      R    O  
ATOM    674  C2' ADE R  20       4.290  -1.101   6.392  1.00  0.00      R    C  
ATOM    675  O2' ADE R  20       3.618  -0.053   7.107  1.00  0.00      R    O  
ATOM    676  C1' ADE R  20       5.082  -0.552   5.219  1.00  0.00      R    C  
ATOM    677  N1  ADE R  20       3.215   3.469   2.695  1.00  0.00      R    N  
ATOM    678  C2  ADE R  20       4.110   3.386   3.750  1.00  0.00      R    C  
ATOM    679  N3  ADE R  20       4.600   2.290   4.316  1.00  0.00      R    N  
ATOM    680  C4  ADE R  20       3.972   1.181   3.828  1.00  0.00      R    C  
ATOM    681  C5  ADE R  20       3.021   1.093   2.840  1.00  0.00      R    C  
ATOM    682  C6  ADE R  20       2.660   2.297   2.208  1.00  0.00      R    C  
ATOM    683  N6  ADE R  20       1.800   2.264   1.224  1.00  0.00      R    N  
ATOM    684  N7  ADE R  20       2.654  -0.321   2.545  1.00  0.00      R    N  
ATOM    685  C8  ADE R  20       3.387  -0.959   3.431  1.00  0.00      R    C  
ATOM    686  N9  ADE R  20       4.195  -0.113   4.228  1.00  0.00      R    N  
ATOM    687  H2  ADE R  20       4.541   4.339   4.055  1.00  0.00      R    H  
ATOM    688  H8  ADE R  20       3.300  -2.027   3.633  1.00  0.00      R    H  
ATOM    689  H1' ADE R  20       5.727   0.243   5.652  1.00  0.00      R    H  
ATOM    690  H2' ADE R  20       2.758  -0.041   6.681  1.00  0.00      R    H  
ATOM    691  H3' ADE R  20       5.072  -2.616   7.742  1.00  0.00      R    H  
ATOM    692  H4' ADE R  20       7.388  -2.177   6.181  1.00  0.00      R    H  
ATOM    693  H5' ADE R  20       6.919  -4.123   4.961  1.00  0.00      R    H  
ATOM    694  H61 ADE R  20       1.511   1.396   0.819  1.00  0.00      R    H  
ATOM    695  H62 ADE R  20       0.985   2.834   1.329  1.00  0.00      R    H  
ATOM    696  H3T ADE R  20       5.476  -0.359   8.562  1.00  0.00      R    H  
ATOM    697 H2'' ADE R  20       3.507  -1.809   6.047  1.00  0.00      R    H  
ATOM    698 H5'' ADE R  20       6.600  -4.269   6.719  1.00  0.00      R    H  
TER   
ATOM    699  C5' THY T   1       6.434  10.574   0.356  1.00  0.00      TS   C  
ATOM    700  O5' THY T   1       5.103  11.151   0.329  1.00  0.00      TS   O  
ATOM    701  C4' THY T   1       6.720   9.211  -0.356  1.00  0.00      TS   C  
ATOM    702  O4' THY T   1       5.758   8.191  -0.045  1.00  0.00      TS   O  
ATOM    703  C3' THY T   1       6.832   9.274  -1.939  1.00  0.00      TS   C  
ATOM    704  O3' THY T   1       7.934   8.484  -2.418  1.00  0.00      TS   O  
ATOM    705  C2' THY T   1       5.447   8.685  -2.305  1.00  0.00      TS   C  
ATOM    706  C1' THY T   1       5.358   7.540  -1.280  1.00  0.00      TS   C  
ATOM    707  N1  THY T   1       3.997   7.045  -0.874  1.00  0.00      TS   N  
ATOM    708  C2  THY T   1       3.908   6.023   0.087  1.00  0.00      TS   C  
ATOM    709  O2  THY T   1       4.879   5.617   0.689  1.00  0.00      TS   O  
ATOM    710  N3  THY T   1       2.570   5.615   0.311  1.00  0.00      TS   N  
ATOM    711  C4  THY T   1       1.493   5.966  -0.503  1.00  0.00      TS   C  
ATOM    712  O4  THY T   1       0.420   5.407  -0.322  1.00  0.00      TS   O  
ATOM    713  C5  THY T   1       1.689   7.050  -1.369  1.00  0.00      TS   C  
ATOM    714  C5M THY T   1       0.547   7.655  -2.064  1.00  0.00      TS   C  
ATOM    715  C6  THY T   1       2.909   7.480  -1.544  1.00  0.00      TS   C  
ATOM    716  H3  THY T   1       2.379   4.930   1.027  1.00  0.00      TS   H  
ATOM    717  H6  THY T   1       2.972   8.392  -2.138  1.00  0.00      TS   H  
ATOM    718  H1' THY T   1       6.023   6.669  -1.466  1.00  0.00      TS   H  
ATOM    719  H2' THY T   1       5.421   8.300  -3.347  1.00  0.00      TS   H  
ATOM    720  H3' THY T   1       6.892  10.341  -2.242  1.00  0.00      TS   H  
ATOM    721  H4' THY T   1       7.734   8.913  -0.017  1.00  0.00      TS   H  
ATOM    722  H5' THY T   1       6.815  10.487   1.397  1.00  0.00      TS   H  
ATOM    723  H51 THY T   1       0.113   8.402  -1.363  1.00  0.00      TS   H  
ATOM    724  H52 THY T   1      -0.140   6.848  -2.396  1.00  0.00      TS   H  
ATOM    725  H53 THY T   1       0.824   8.194  -2.995  1.00  0.00      TS   H  
ATOM    726  H5T THY T   1       5.191  12.107   0.307  1.00  0.00      TS   H  
ATOM    727 H2'' THY T   1       4.645   9.424  -2.093  1.00  0.00      TS   H  
ATOM    728 H5'' THY T   1       7.024  11.378  -0.131  1.00  0.00      TS   H  
ATOM    729  P   GUA T   2       8.437   9.014  -3.903  1.00  0.00      TS   P  
ATOM    730  O1P GUA T   2       9.098  10.298  -3.726  1.00  0.00      TS   O  
ATOM    731  O2P GUA T   2       7.323   8.955  -4.904  1.00  0.00      TS   O  
ATOM    732  C5' GUA T   2      10.608   7.584  -3.322  1.00  0.00      TS   C  
ATOM    733  O5' GUA T   2       9.592   7.961  -4.300  1.00  0.00      TS   O  
ATOM    734  C4' GUA T   2      10.941   6.063  -3.426  1.00  0.00      TS   C  
ATOM    735  O4' GUA T   2       9.801   5.343  -2.903  1.00  0.00      TS   O  
ATOM    736  C3' GUA T   2      11.074   5.556  -4.871  1.00  0.00      TS   C  
ATOM    737  O3' GUA T   2      12.154   4.605  -4.917  1.00  0.00      TS   O  
ATOM    738  C2' GUA T   2       9.729   4.937  -5.227  1.00  0.00      TS   C  
ATOM    739  C1' GUA T   2       9.390   4.371  -3.832  1.00  0.00      TS   C  
ATOM    740  N1  GUA T   2       6.213   0.983  -2.054  1.00  0.00      TS   N  
ATOM    741  C2  GUA T   2       7.545   0.876  -2.317  1.00  0.00      TS   C  
ATOM    742  N2  GUA T   2       8.148  -0.143  -1.797  1.00  0.00      TS   N  
ATOM    743  N3  GUA T   2       8.288   1.823  -2.861  1.00  0.00      TS   N  
ATOM    744  C4  GUA T   2       7.577   2.890  -3.167  1.00  0.00      TS   C  
ATOM    745  C5  GUA T   2       6.190   3.078  -3.145  1.00  0.00      TS   C  
ATOM    746  C6  GUA T   2       5.480   2.160  -2.440  1.00  0.00      TS   C  
ATOM    747  O6  GUA T   2       4.252   2.233  -2.302  1.00  0.00      TS   O  
ATOM    748  N7  GUA T   2       5.904   4.358  -3.542  1.00  0.00      TS   N  
ATOM    749  C8  GUA T   2       7.060   4.879  -3.754  1.00  0.00      TS   C  
ATOM    750  N9  GUA T   2       8.033   4.057  -3.603  1.00  0.00      TS   N  
ATOM    751  H1  GUA T   2       5.647   0.269  -1.614  1.00  0.00      TS   H  
ATOM    752  H8  GUA T   2       7.232   5.899  -4.097  1.00  0.00      TS   H  
ATOM    753  H1' GUA T   2      10.028   3.486  -3.620  1.00  0.00      TS   H  
ATOM    754  H2' GUA T   2       9.682   4.170  -6.029  1.00  0.00      TS   H  
ATOM    755  H21 GUA T   2       7.756  -1.020  -1.521  1.00  0.00      TS   H  
ATOM    756  H3' GUA T   2      11.292   6.463  -5.473  1.00  0.00      TS   H  
ATOM    757  H22 GUA T   2       9.140  -0.026  -1.809  1.00  0.00      TS   H  
ATOM    758  H4' GUA T   2      11.883   5.912  -2.857  1.00  0.00      TS   H  
ATOM    759  H5' GUA T   2      10.370   7.945  -2.299  1.00  0.00      TS   H  
ATOM    760 H2'' GUA T   2       9.041   5.787  -5.424  1.00  0.00      TS   H  
ATOM    761 H5'' GUA T   2      11.517   8.085  -3.718  1.00  0.00      TS   H  
ATOM    762  P   THY T   3      12.682   4.112  -6.315  1.00  0.00      TS   P  
ATOM    763  O1P THY T   3      14.172   4.121  -6.266  1.00  0.00      TS   O  
ATOM    764  O2P THY T   3      12.032   4.939  -7.373  1.00  0.00      TS   O  
ATOM    765  C5' THY T   3      13.102   1.598  -5.910  1.00  0.00      TS   C  
ATOM    766  O5' THY T   3      12.163   2.679  -6.278  1.00  0.00      TS   O  
ATOM    767  C4' THY T   3      12.693   0.271  -6.511  1.00  0.00      TS   C  
ATOM    768  O4' THY T   3      11.432  -0.094  -6.086  1.00  0.00      TS   O  
ATOM    769  C3' THY T   3      12.752   0.053  -8.129  1.00  0.00      TS   C  
ATOM    770  O3' THY T   3      13.358  -1.207  -8.511  1.00  0.00      TS   O  
ATOM    771  C2' THY T   3      11.203   0.040  -8.404  1.00  0.00      TS   C  
ATOM    772  C1' THY T   3      10.599  -0.495  -7.101  1.00  0.00      TS   C  
ATOM    773  N1  THY T   3       9.160  -0.030  -6.823  1.00  0.00      TS   N  
ATOM    774  C2  THY T   3       8.331  -0.910  -6.101  1.00  0.00      TS   C  
ATOM    775  O2  THY T   3       8.624  -2.021  -5.725  1.00  0.00      TS   O  
ATOM    776  N3  THY T   3       7.120  -0.290  -5.774  1.00  0.00      TS   N  
ATOM    777  C4  THY T   3       6.654   0.919  -6.217  1.00  0.00      TS   C  
ATOM    778  O4  THY T   3       5.484   1.249  -5.974  1.00  0.00      TS   O  
ATOM    779  C5  THY T   3       7.584   1.766  -6.860  1.00  0.00      TS   C  
ATOM    780  C5M THY T   3       7.111   3.183  -7.086  1.00  0.00      TS   C  
ATOM    781  C6  THY T   3       8.787   1.278  -7.027  1.00  0.00      TS   C  
ATOM    782  H3  THY T   3       6.475  -0.831  -5.216  1.00  0.00      TS   H  
ATOM    783  H6  THY T   3       9.611   1.963  -7.223  1.00  0.00      TS   H  
ATOM    784  H1' THY T   3      10.694  -1.603  -7.087  1.00  0.00      TS   H  
ATOM    785  H2' THY T   3      10.876  -0.558  -9.280  1.00  0.00      TS   H  
ATOM    786  H3' THY T   3      13.286   0.874  -8.655  1.00  0.00      TS   H  
ATOM    787  H4' THY T   3      13.374  -0.473  -6.048  1.00  0.00      TS   H  
ATOM    788  H5' THY T   3      13.222   1.544  -4.807  1.00  0.00      TS   H  
ATOM    789  H51 THY T   3       6.216   3.300  -7.735  1.00  0.00      TS   H  
ATOM    790  H52 THY T   3       7.971   3.773  -7.467  1.00  0.00      TS   H  
ATOM    791  H53 THY T   3       6.848   3.741  -6.162  1.00  0.00      TS   H  
ATOM    792 H2'' THY T   3      10.904   1.095  -8.587  1.00  0.00      TS   H  
ATOM    793 H5'' THY T   3      14.108   1.855  -6.305  1.00  0.00      TS   H  
ATOM    794  P   THY T   4      13.554  -1.701  -9.966  1.00  0.00      TS   P  
ATOM    795  O1P THY T   4      14.839  -2.371 -10.120  1.00  0.00      TS   O  
ATOM    796  O2P THY T   4      13.294  -0.561 -10.886  1.00  0.00      TS   O  
ATOM    797  C5' THY T   4      12.461  -4.078  -9.640  1.00  0.00      TS   C  
ATOM    798  O5' THY T   4      12.354  -2.748 -10.154  1.00  0.00      TS   O  
ATOM    799  C4' THY T   4      11.126  -4.754  -9.270  1.00  0.00      TS   C  
ATOM    800  O4' THY T   4      10.383  -3.917  -8.294  1.00  0.00      TS   O  
ATOM    801  C3' THY T   4      10.043  -5.116 -10.276  1.00  0.00      TS   C  
ATOM    802  O3' THY T   4      10.434  -6.388 -10.929  1.00  0.00      TS   O  
ATOM    803  C2' THY T   4       8.975  -5.451  -9.198  1.00  0.00      TS   C  
ATOM    804  C1' THY T   4       9.095  -4.268  -8.232  1.00  0.00      TS   C  
ATOM    805  N1  THY T   4       8.206  -3.124  -8.675  1.00  0.00      TS   N  
ATOM    806  C2  THY T   4       6.954  -3.098  -8.054  1.00  0.00      TS   C  
ATOM    807  O2  THY T   4       6.555  -4.001  -7.312  1.00  0.00      TS   O  
ATOM    808  N3  THY T   4       6.233  -1.998  -8.397  1.00  0.00      TS   N  
ATOM    809  C4  THY T   4       6.651  -0.864  -9.106  1.00  0.00      TS   C  
ATOM    810  O4  THY T   4       5.941   0.137  -9.133  1.00  0.00      TS   O  
ATOM    811  C5  THY T   4       7.886  -1.005  -9.792  1.00  0.00      TS   C  
ATOM    812  C5M THY T   4       8.421   0.248 -10.489  1.00  0.00      TS   C  
ATOM    813  C6  THY T   4       8.636  -2.124  -9.560  1.00  0.00      TS   C  
ATOM    814  H3  THY T   4       5.256  -1.960  -8.145  1.00  0.00      TS   H  
ATOM    815  H6  THY T   4       9.691  -2.202  -9.819  1.00  0.00      TS   H  
ATOM    816  H1' THY T   4       8.887  -4.663  -7.216  1.00  0.00      TS   H  
ATOM    817  H2' THY T   4       9.203  -6.408  -8.682  1.00  0.00      TS   H  
ATOM    818  H3' THY T   4       9.765  -4.287 -10.961  1.00  0.00      TS   H  
ATOM    819  H4' THY T   4      11.333  -5.684  -8.700  1.00  0.00      TS   H  
ATOM    820  H5' THY T   4      13.000  -4.094  -8.668  1.00  0.00      TS   H  
ATOM    821  H51 THY T   4       9.152  -0.032 -11.278  1.00  0.00      TS   H  
ATOM    822  H52 THY T   4       8.916   0.922  -9.757  1.00  0.00      TS   H  
ATOM    823  H53 THY T   4       7.607   0.698 -11.098  1.00  0.00      TS   H  
ATOM    824 H2'' THY T   4       7.968  -5.493  -9.665  1.00  0.00      TS   H  
ATOM    825 H5'' THY T   4      13.080  -4.742 -10.281  1.00  0.00      TS   H  
ATOM    826  P   GUA T   5      10.001  -6.636 -12.427  1.00  0.00      TS   P  
ATOM    827  O1P GUA T   5      10.973  -7.575 -13.021  1.00  0.00      TS   O  
ATOM    828  O2P GUA T   5       9.699  -5.291 -13.064  1.00  0.00      TS   O  
ATOM    829  C5' GUA T   5       8.327  -8.510 -11.563  1.00  0.00      TS   C  
ATOM    830  O5' GUA T   5       8.582  -7.303 -12.281  1.00  0.00      TS   O  
ATOM    831  C4' GUA T   5       6.859  -8.782 -11.489  1.00  0.00      TS   C  
ATOM    832  O4' GUA T   5       6.340  -7.994 -10.407  1.00  0.00      TS   O  
ATOM    833  C3' GUA T   5       6.112  -8.403 -12.709  1.00  0.00      TS   C  
ATOM    834  O3' GUA T   5       6.184  -9.472 -13.706  1.00  0.00      TS   O  
ATOM    835  C2' GUA T   5       4.744  -8.387 -12.018  1.00  0.00      TS   C  
ATOM    836  C1' GUA T   5       4.980  -7.620 -10.717  1.00  0.00      TS   C  
ATOM    837  N1  GUA T   5       2.137  -3.378 -10.857  1.00  0.00      TS   N  
ATOM    838  C2  GUA T   5       1.730  -4.685 -10.618  1.00  0.00      TS   C  
ATOM    839  N2  GUA T   5       0.377  -4.932 -10.496  1.00  0.00      TS   N  
ATOM    840  N3  GUA T   5       2.574  -5.677 -10.688  1.00  0.00      TS   N  
ATOM    841  C4  GUA T   5       3.821  -5.323 -10.924  1.00  0.00      TS   C  
ATOM    842  C5  GUA T   5       4.327  -4.084 -11.195  1.00  0.00      TS   C  
ATOM    843  C6  GUA T   5       3.418  -2.964 -11.125  1.00  0.00      TS   C  
ATOM    844  O6  GUA T   5       3.681  -1.792 -11.356  1.00  0.00      TS   O  
ATOM    845  N7  GUA T   5       5.676  -4.115 -11.354  1.00  0.00      TS   N  
ATOM    846  C8  GUA T   5       6.037  -5.339 -11.149  1.00  0.00      TS   C  
ATOM    847  N9  GUA T   5       4.966  -6.175 -10.930  1.00  0.00      TS   N  
ATOM    848  H1  GUA T   5       1.379  -2.726 -10.716  1.00  0.00      TS   H  
ATOM    849  H8  GUA T   5       7.002  -5.843 -11.210  1.00  0.00      TS   H  
ATOM    850  H1' GUA T   5       4.379  -7.964  -9.848  1.00  0.00      TS   H  
ATOM    851  H2' GUA T   5       4.490  -9.448 -11.806  1.00  0.00      TS   H  
ATOM    852  H21 GUA T   5      -0.280  -4.201 -10.674  1.00  0.00      TS   H  
ATOM    853  H3' GUA T   5       6.350  -7.391 -13.101  1.00  0.00      TS   H  
ATOM    854  H22 GUA T   5       0.099  -5.872 -10.297  1.00  0.00      TS   H  
ATOM    855  H4' GUA T   5       6.577  -9.839 -11.293  1.00  0.00      TS   H  
ATOM    856  H5' GUA T   5       8.766  -8.547 -10.542  1.00  0.00      TS   H  
ATOM    857 H2'' GUA T   5       3.961  -7.906 -12.643  1.00  0.00      TS   H  
ATOM    858 H5'' GUA T   5       8.736  -9.382 -12.116  1.00  0.00      TS   H  
ATOM    859  P   THY T   6       6.058  -9.073 -15.220  1.00  0.00      TS   P  
ATOM    860  O1P THY T   6       6.361 -10.337 -16.015  1.00  0.00      TS   O  
ATOM    861  O2P THY T   6       6.960  -7.951 -15.475  1.00  0.00      TS   O  
ATOM    862  C5' THY T   6       3.423  -9.520 -15.146  1.00  0.00      TS   C  
ATOM    863  O5' THY T   6       4.608  -8.644 -15.383  1.00  0.00      TS   O  
ATOM    864  C4' THY T   6       1.976  -8.900 -15.233  1.00  0.00      TS   C  
ATOM    865  O4' THY T   6       1.940  -7.902 -14.203  1.00  0.00      TS   O  
ATOM    866  C3' THY T   6       1.784  -8.056 -16.467  1.00  0.00      TS   C  
ATOM    867  O3' THY T   6       1.281  -8.956 -17.457  1.00  0.00      TS   O  
ATOM    868  C2' THY T   6       0.589  -7.220 -15.973  1.00  0.00      TS   C  
ATOM    869  C1' THY T   6       1.056  -6.822 -14.556  1.00  0.00      TS   C  
ATOM    870  N1  THY T   6       1.740  -5.515 -14.367  1.00  0.00      TS   N  
ATOM    871  C2  THY T   6       0.965  -4.398 -14.183  1.00  0.00      TS   C  
ATOM    872  O2  THY T   6      -0.254  -4.519 -14.114  1.00  0.00      TS   O  
ATOM    873  N3  THY T   6       1.703  -3.250 -14.105  1.00  0.00      TS   N  
ATOM    874  C4  THY T   6       3.057  -3.069 -14.345  1.00  0.00      TS   C  
ATOM    875  O4  THY T   6       3.528  -1.884 -14.392  1.00  0.00      TS   O  
ATOM    876  C5  THY T   6       3.798  -4.276 -14.513  1.00  0.00      TS   C  
ATOM    877  C5M THY T   6       5.325  -4.226 -14.743  1.00  0.00      TS   C  
ATOM    878  C6  THY T   6       3.116  -5.415 -14.591  1.00  0.00      TS   C  
ATOM    879  H3  THY T   6       1.296  -2.377 -13.800  1.00  0.00      TS   H  
ATOM    880  H6  THY T   6       3.600  -6.389 -14.519  1.00  0.00      TS   H  
ATOM    881  H1' THY T   6       0.181  -6.855 -13.872  1.00  0.00      TS   H  
ATOM    882  H2' THY T   6      -0.355  -7.801 -15.913  1.00  0.00      TS   H  
ATOM    883  H3' THY T   6       2.700  -7.445 -16.618  1.00  0.00      TS   H  
ATOM    884  H4' THY T   6       1.106  -9.586 -15.159  1.00  0.00      TS   H  
ATOM    885  H5' THY T   6       3.499 -10.053 -14.174  1.00  0.00      TS   H  
ATOM    886  H51 THY T   6       5.690  -3.303 -14.242  1.00  0.00      TS   H  
ATOM    887  H52 THY T   6       5.470  -4.184 -15.843  1.00  0.00      TS   H  
ATOM    888  H53 THY T   6       5.860  -5.104 -14.323  1.00  0.00      TS   H  
ATOM    889 H2'' THY T   6       0.263  -6.355 -16.588  1.00  0.00      TS   H  
ATOM    890 H5'' THY T   6       3.523 -10.271 -15.960  1.00  0.00      TS   H  
ATOM    891  P   ADE T   7       1.466  -8.440 -18.945  1.00  0.00      TS   P  
ATOM    892  O1P ADE T   7       1.126  -9.512 -19.908  1.00  0.00      TS   O  
ATOM    893  O2P ADE T   7       2.834  -7.802 -18.981  1.00  0.00      TS   O  
ATOM    894  C5' ADE T   7      -1.018  -7.445 -19.094  1.00  0.00      TS   C  
ATOM    895  O5' ADE T   7       0.411  -7.210 -19.109  1.00  0.00      TS   O  
ATOM    896  C4' ADE T   7      -1.763  -6.065 -19.154  1.00  0.00      TS   C  
ATOM    897  O4' ADE T   7      -1.453  -5.225 -18.004  1.00  0.00      TS   O  
ATOM    898  C3' ADE T   7      -1.479  -5.158 -20.397  1.00  0.00      TS   C  
ATOM    899  O3' ADE T   7      -2.189  -5.573 -21.540  1.00  0.00      TS   O  
ATOM    900  C2' ADE T   7      -2.123  -3.890 -19.814  1.00  0.00      TS   C  
ATOM    901  C1' ADE T   7      -1.655  -3.926 -18.348  1.00  0.00      TS   C  
ATOM    902  N1  ADE T   7       0.348   0.619 -17.710  1.00  0.00      TS   N  
ATOM    903  C2  ADE T   7      -0.891   0.185 -18.115  1.00  0.00      TS   C  
ATOM    904  N3  ADE T   7      -1.378  -1.047 -18.136  1.00  0.00      TS   N  
ATOM    905  C4  ADE T   7      -0.416  -1.902 -17.948  1.00  0.00      TS   C  
ATOM    906  C5  ADE T   7       0.955  -1.581 -17.691  1.00  0.00      TS   C  
ATOM    907  C6  ADE T   7       1.324  -0.287 -17.460  1.00  0.00      TS   C  
ATOM    908  N6  ADE T   7       2.593   0.023 -17.158  1.00  0.00      TS   N  
ATOM    909  N7  ADE T   7       1.715  -2.763 -17.617  1.00  0.00      TS   N  
ATOM    910  C8  ADE T   7       0.837  -3.720 -17.886  1.00  0.00      TS   C  
ATOM    911  N9  ADE T   7      -0.462  -3.204 -18.081  1.00  0.00      TS   N  
ATOM    912  H2  ADE T   7      -1.561   0.953 -18.501  1.00  0.00      TS   H  
ATOM    913  H8  ADE T   7       1.017  -4.794 -17.915  1.00  0.00      TS   H  
ATOM    914  H1' ADE T   7      -2.468  -3.705 -17.624  1.00  0.00      TS   H  
ATOM    915  H2' ADE T   7      -3.228  -4.011 -19.803  1.00  0.00      TS   H  
ATOM    916  H3' ADE T   7      -0.383  -5.012 -20.515  1.00  0.00      TS   H  
ATOM    917  H4' ADE T   7      -2.853  -6.273 -19.095  1.00  0.00      TS   H  
ATOM    918  H5' ADE T   7      -1.272  -7.855 -18.093  1.00  0.00      TS   H  
ATOM    919  H61 ADE T   7       2.855   0.859 -16.676  1.00  0.00      TS   H  
ATOM    920  H62 ADE T   7       3.179  -0.726 -16.848  1.00  0.00      TS   H  
ATOM    921 H2'' ADE T   7      -1.913  -2.993 -20.434  1.00  0.00      TS   H  
ATOM    922 H5'' ADE T   7      -1.403  -8.202 -19.812  1.00  0.00      TS   H  
ATOM    923  P   ADE T   8      -1.715  -5.216 -23.007  1.00  0.00      TS   P  
ATOM    924  O1P ADE T   8      -2.505  -5.974 -23.978  1.00  0.00      TS   O  
ATOM    925  O2P ADE T   8      -0.289  -5.438 -23.005  1.00  0.00      TS   O  
ATOM    926  C5' ADE T   8      -3.344  -3.246 -23.239  1.00  0.00      TS   C  
ATOM    927  O5' ADE T   8      -1.921  -3.690 -23.220  1.00  0.00      TS   O  
ATOM    928  C4' ADE T   8      -3.544  -1.672 -23.125  1.00  0.00      TS   C  
ATOM    929  O4' ADE T   8      -3.064  -1.198 -21.886  1.00  0.00      TS   O  
ATOM    930  C3' ADE T   8      -2.667  -0.865 -24.214  1.00  0.00      TS   C  
ATOM    931  O3' ADE T   8      -3.428  -0.820 -25.460  1.00  0.00      TS   O  
ATOM    932  C2' ADE T   8      -2.644   0.477 -23.490  1.00  0.00      TS   C  
ATOM    933  C1' ADE T   8      -2.496   0.108 -22.049  1.00  0.00      TS   C  
ATOM    934  N1  ADE T   8       1.303   3.127 -20.518  1.00  0.00      TS   N  
ATOM    935  C2  ADE T   8       0.066   3.311 -20.730  1.00  0.00      TS   C  
ATOM    936  N3  ADE T   8      -0.881   2.447 -21.115  1.00  0.00      TS   N  
ATOM    937  C4  ADE T   8      -0.368   1.193 -21.241  1.00  0.00      TS   C  
ATOM    938  C5  ADE T   8       0.948   0.790 -21.005  1.00  0.00      TS   C  
ATOM    939  C6  ADE T   8       1.853   1.852 -20.650  1.00  0.00      TS   C  
ATOM    940  N6  ADE T   8       3.176   1.520 -20.356  1.00  0.00      TS   N  
ATOM    941  N7  ADE T   8       1.027  -0.563 -21.045  1.00  0.00      TS   N  
ATOM    942  C8  ADE T   8      -0.136  -1.008 -21.463  1.00  0.00      TS   C  
ATOM    943  N9  ADE T   8      -1.056   0.043 -21.615  1.00  0.00      TS   N  
ATOM    944  H2  ADE T   8      -0.281   4.328 -20.540  1.00  0.00      TS   H  
ATOM    945  H8  ADE T   8      -0.439  -2.025 -21.709  1.00  0.00      TS   H  
ATOM    946  H1' ADE T   8      -3.071   0.805 -21.401  1.00  0.00      TS   H  
ATOM    947  H2' ADE T   8      -3.630   0.979 -23.590  1.00  0.00      TS   H  
ATOM    948  H3' ADE T   8      -1.693  -1.391 -24.301  1.00  0.00      TS   H  
ATOM    949  H4' ADE T   8      -4.643  -1.508 -23.168  1.00  0.00      TS   H  
ATOM    950  H5' ADE T   8      -3.897  -3.701 -22.390  1.00  0.00      TS   H  
ATOM    951  H61 ADE T   8       3.462   0.563 -20.400  1.00  0.00      TS   H  
ATOM    952  H62 ADE T   8       3.829   2.231 -20.093  1.00  0.00      TS   H  
ATOM    953 H2'' ADE T   8      -1.768   1.073 -23.826  1.00  0.00      TS   H  
ATOM    954 H5'' ADE T   8      -3.863  -3.529 -24.180  1.00  0.00      TS   H  
ATOM    955  P   GUA T   9      -2.581  -0.558 -26.739  1.00  0.00      TS   P  
ATOM    956  O1P GUA T   9      -3.522  -0.594 -27.916  1.00  0.00      TS   O  
ATOM    957  O2P GUA T   9      -1.358  -1.450 -26.804  1.00  0.00      TS   O  
ATOM    958  C5' GUA T   9      -3.002   1.990 -26.858  1.00  0.00      TS   C  
ATOM    959  O5' GUA T   9      -2.034   0.933 -26.544  1.00  0.00      TS   O  
ATOM    960  C4' GUA T   9      -2.357   3.301 -26.577  1.00  0.00      TS   C  
ATOM    961  O4' GUA T   9      -1.892   3.464 -25.211  1.00  0.00      TS   O  
ATOM    962  C3' GUA T   9      -1.151   3.492 -27.506  1.00  0.00      TS   C  
ATOM    963  O3' GUA T   9      -1.591   3.847 -28.827  1.00  0.00      TS   O  
ATOM    964  C2' GUA T   9      -0.496   4.639 -26.729  1.00  0.00      TS   C  
ATOM    965  C1' GUA T   9      -0.699   4.205 -25.217  1.00  0.00      TS   C  
ATOM    966  N1  GUA T   9       3.779   4.907 -23.113  1.00  0.00      TS   N  
ATOM    967  C2  GUA T   9       2.894   5.857 -23.572  1.00  0.00      TS   C  
ATOM    968  N2  GUA T   9       3.209   7.109 -23.537  1.00  0.00      TS   N  
ATOM    969  N3  GUA T   9       1.678   5.498 -24.032  1.00  0.00      TS   N  
ATOM    970  C4  GUA T   9       1.496   4.148 -23.988  1.00  0.00      TS   C  
ATOM    971  C5  GUA T   9       2.348   3.152 -23.626  1.00  0.00      TS   C  
ATOM    972  C6  GUA T   9       3.607   3.515 -23.132  1.00  0.00      TS   C  
ATOM    973  O6  GUA T   9       4.459   2.745 -22.702  1.00  0.00      TS   O  
ATOM    974  N7  GUA T   9       1.803   1.871 -23.857  1.00  0.00      TS   N  
ATOM    975  C8  GUA T   9       0.672   2.130 -24.505  1.00  0.00      TS   C  
ATOM    976  N9  GUA T   9       0.446   3.511 -24.582  1.00  0.00      TS   N  
ATOM    977  H1  GUA T   9       4.670   5.224 -22.759  1.00  0.00      TS   H  
ATOM    978  H8  GUA T   9      -0.005   1.349 -24.852  1.00  0.00      TS   H  
ATOM    979  H1' GUA T   9      -0.958   5.132 -24.662  1.00  0.00      TS   H  
ATOM    980  H2' GUA T   9      -1.083   5.560 -26.936  1.00  0.00      TS   H  
ATOM    981  H21 GUA T   9       4.141   7.377 -23.295  1.00  0.00      TS   H  
ATOM    982  H3' GUA T   9      -0.401   2.676 -27.572  1.00  0.00      TS   H  
ATOM    983  H22 GUA T   9       2.478   7.684 -23.903  1.00  0.00      TS   H  
ATOM    984  H4' GUA T   9      -3.030   4.157 -26.802  1.00  0.00      TS   H  
ATOM    985  H5' GUA T   9      -3.983   1.987 -26.333  1.00  0.00      TS   H  
ATOM    986 H2'' GUA T   9       0.585   4.791 -26.934  1.00  0.00      TS   H  
ATOM    987 H5'' GUA T   9      -3.162   2.045 -27.956  1.00  0.00      TS   H  
ATOM    988  P   CYT T  10      -0.518   3.917 -29.985  1.00  0.00      TS   P  
ATOM    989  O1P CYT T  10      -1.161   4.536 -31.162  1.00  0.00      TS   O  
ATOM    990  O2P CYT T  10       0.078   2.602 -30.204  1.00  0.00      TS   O  
ATOM    991  C5' CYT T  10       0.254   6.408 -29.501  1.00  0.00      TS   C  
ATOM    992  O5' CYT T  10       0.552   5.012 -29.551  1.00  0.00      TS   O  
ATOM    993  C4' CYT T  10       1.477   7.136 -29.088  1.00  0.00      TS   C  
ATOM    994  O4' CYT T  10       1.845   6.811 -27.599  1.00  0.00      TS   O  
ATOM    995  C3' CYT T  10       2.724   6.772 -29.839  1.00  0.00      TS   C  
ATOM    996  O3' CYT T  10       2.903   7.601 -30.992  1.00  0.00      TS   O  
ATOM    997  C2' CYT T  10       3.802   7.164 -28.829  1.00  0.00      TS   C  
ATOM    998  C1' CYT T  10       3.254   6.701 -27.487  1.00  0.00      TS   C  
ATOM    999  N1  CYT T  10       3.735   5.367 -27.105  1.00  0.00      TS   N  
ATOM   1000  C2  CYT T  10       4.938   5.223 -26.392  1.00  0.00      TS   C  
ATOM   1001  O2  CYT T  10       5.614   6.243 -26.149  1.00  0.00      TS   O  
ATOM   1002  N3  CYT T  10       5.308   4.006 -25.961  1.00  0.00      TS   N  
ATOM   1003  C4  CYT T  10       4.594   2.943 -26.365  1.00  0.00      TS   C  
ATOM   1004  N4  CYT T  10       4.954   1.706 -26.044  1.00  0.00      TS   N  
ATOM   1005  C5  CYT T  10       3.462   3.071 -27.312  1.00  0.00      TS   C  
ATOM   1006  C6  CYT T  10       3.059   4.288 -27.596  1.00  0.00      TS   C  
ATOM   1007  H5  CYT T  10       2.941   2.158 -27.598  1.00  0.00      TS   H  
ATOM   1008  H6  CYT T  10       2.212   4.406 -28.272  1.00  0.00      TS   H  
ATOM   1009  H1' CYT T  10       3.381   7.484 -26.710  1.00  0.00      TS   H  
ATOM   1010  H2' CYT T  10       3.981   8.260 -28.852  1.00  0.00      TS   H  
ATOM   1011  H3' CYT T  10       2.672   5.671 -29.981  1.00  0.00      TS   H  
ATOM   1012  H4' CYT T  10       1.285   8.226 -29.188  1.00  0.00      TS   H  
ATOM   1013  H41 CYT T  10       5.700   1.791 -25.382  1.00  0.00      TS   H  
ATOM   1014  H5' CYT T  10      -0.611   6.560 -28.821  1.00  0.00      TS   H  
ATOM   1015  H42 CYT T  10       4.399   0.887 -26.182  1.00  0.00      TS   H  
ATOM   1016 H2'' CYT T  10       4.823   6.808 -29.085  1.00  0.00      TS   H  
ATOM   1017 H5'' CYT T  10      -0.103   6.760 -30.492  1.00  0.00      TS   H  
ATOM   1018  P   THY T  11       3.778   7.148 -32.180  1.00  0.00      TS   P  
ATOM   1019  O1P THY T  11       3.469   8.096 -33.292  1.00  0.00      TS   O  
ATOM   1020  O2P THY T  11       3.551   5.744 -32.569  1.00  0.00      TS   O  
ATOM   1021  C5' THY T  11       5.758   8.660 -31.378  1.00  0.00      TS   C  
ATOM   1022  O5' THY T  11       5.272   7.322 -31.600  1.00  0.00      TS   O  
ATOM   1023  C4' THY T  11       7.148   8.640 -30.698  1.00  0.00      TS   C  
ATOM   1024  O4' THY T  11       7.027   7.941 -29.446  1.00  0.00      TS   O  
ATOM   1025  C3' THY T  11       8.181   7.837 -31.450  1.00  0.00      TS   C  
ATOM   1026  O3' THY T  11       8.733   8.702 -32.406  1.00  0.00      TS   O  
ATOM   1027  C2' THY T  11       9.225   7.604 -30.287  1.00  0.00      TS   C  
ATOM   1028  C1' THY T  11       8.267   7.369 -29.076  1.00  0.00      TS   C  
ATOM   1029  N1  THY T  11       7.962   5.927 -28.882  1.00  0.00      TS   N  
ATOM   1030  C2  THY T  11       8.868   5.291 -28.130  1.00  0.00      TS   C  
ATOM   1031  O2  THY T  11       9.929   5.761 -27.772  1.00  0.00      TS   O  
ATOM   1032  N3  THY T  11       8.613   3.956 -27.863  1.00  0.00      TS   N  
ATOM   1033  C4  THY T  11       7.581   3.128 -28.382  1.00  0.00      TS   C  
ATOM   1034  O4  THY T  11       7.484   1.992 -28.036  1.00  0.00      TS   O  
ATOM   1035  C5  THY T  11       6.765   3.851 -29.331  1.00  0.00      TS   C  
ATOM   1036  C5M THY T  11       5.736   3.083 -30.078  1.00  0.00      TS   C  
ATOM   1037  C6  THY T  11       6.930   5.200 -29.451  1.00  0.00      TS   C  
ATOM   1038  H3  THY T  11       9.362   3.512 -27.351  1.00  0.00      TS   H  
ATOM   1039  H6  THY T  11       6.309   5.835 -30.082  1.00  0.00      TS   H  
ATOM   1040  H1' THY T  11       8.515   7.875 -28.118  1.00  0.00      TS   H  
ATOM   1041  H2' THY T  11       9.758   8.558 -30.085  1.00  0.00      TS   H  
ATOM   1042  H3' THY T  11       7.734   6.901 -31.846  1.00  0.00      TS   H  
ATOM   1043  H4' THY T  11       7.621   9.626 -30.502  1.00  0.00      TS   H  
ATOM   1044  H5' THY T  11       5.142   9.188 -30.618  1.00  0.00      TS   H  
ATOM   1045  H51 THY T  11       5.920   1.988 -30.110  1.00  0.00      TS   H  
ATOM   1046  H52 THY T  11       5.613   3.436 -31.124  1.00  0.00      TS   H  
ATOM   1047  H53 THY T  11       4.839   3.339 -29.472  1.00  0.00      TS   H  
ATOM   1048 H2'' THY T  11       9.925   6.768 -30.496  1.00  0.00      TS   H  
ATOM   1049 H5'' THY T  11       5.850   9.250 -32.315  1.00  0.00      TS   H  
ATOM   1050  P   ADE T  12       8.986   8.424 -33.872  1.00  0.00      TS   P  
ATOM   1051  O1P ADE T  12       9.179   9.649 -34.723  1.00  0.00      TS   O  
ATOM   1052  O2P ADE T  12       7.902   7.592 -34.393  1.00  0.00      TS   O  
ATOM   1053  C5' ADE T  12      11.472   8.436 -33.433  1.00  0.00      TS   C  
ATOM   1054  O5' ADE T  12      10.285   7.643 -33.804  1.00  0.00      TS   O  
ATOM   1055  C4' ADE T  12      12.600   7.560 -32.885  1.00  0.00      TS   C  
ATOM   1056  O4' ADE T  12      12.247   6.882 -31.558  1.00  0.00      TS   O  
ATOM   1057  C3' ADE T  12      12.889   6.442 -33.888  1.00  0.00      TS   C  
ATOM   1058  O3' ADE T  12      13.722   6.973 -34.925  1.00  0.00      TS   O  
ATOM   1059  C2' ADE T  12      13.601   5.499 -32.950  1.00  0.00      TS   C  
ATOM   1060  C1' ADE T  12      12.923   5.621 -31.547  1.00  0.00      TS   C  
ATOM   1061  N1  ADE T  12      11.980   0.975 -29.587  1.00  0.00      TS   N  
ATOM   1062  C2  ADE T  12      13.144   1.659 -29.643  1.00  0.00      TS   C  
ATOM   1063  N3  ADE T  12      13.259   2.926 -29.931  1.00  0.00      TS   N  
ATOM   1064  C4  ADE T  12      12.140   3.409 -30.506  1.00  0.00      TS   C  
ATOM   1065  C5  ADE T  12      10.948   2.740 -30.604  1.00  0.00      TS   C  
ATOM   1066  C6  ADE T  12      10.842   1.497 -29.966  1.00  0.00      TS   C  
ATOM   1067  N6  ADE T  12       9.721   0.781 -29.786  1.00  0.00      TS   N  
ATOM   1068  N7  ADE T  12      10.012   3.474 -31.414  1.00  0.00      TS   N  
ATOM   1069  C8  ADE T  12      10.631   4.605 -31.727  1.00  0.00      TS   C  
ATOM   1070  N9  ADE T  12      11.925   4.596 -31.279  1.00  0.00      TS   N  
ATOM   1071  H2  ADE T  12      14.085   1.198 -29.342  1.00  0.00      TS   H  
ATOM   1072  H8  ADE T  12      10.152   5.281 -32.436  1.00  0.00      TS   H  
ATOM   1073  H1' ADE T  12      13.635   5.727 -30.701  1.00  0.00      TS   H  
ATOM   1074  H2' ADE T  12      14.664   5.805 -32.840  1.00  0.00      TS   H  
ATOM   1075  H3' ADE T  12      11.928   5.999 -34.224  1.00  0.00      TS   H  
ATOM   1076  H4' ADE T  12      13.515   8.172 -32.735  1.00  0.00      TS   H  
ATOM   1077  H5' ADE T  12      11.307   9.098 -32.556  1.00  0.00      TS   H  
ATOM   1078  H61 ADE T  12       8.873   1.251 -30.031  1.00  0.00      TS   H  
ATOM   1079  H62 ADE T  12       9.613  -0.085 -29.298  1.00  0.00      TS   H  
ATOM   1080 H2'' ADE T  12      13.512   4.442 -33.282  1.00  0.00      TS   H  
ATOM   1081 H5'' ADE T  12      11.917   8.956 -34.309  1.00  0.00      TS   H  
ATOM   1082  P   THY T  13      14.152   6.223 -36.224  1.00  0.00      TS   P  
ATOM   1083  O1P THY T  13      14.942   7.040 -37.142  1.00  0.00      TS   O  
ATOM   1084  O2P THY T  13      12.948   5.664 -36.852  1.00  0.00      TS   O  
ATOM   1085  C5' THY T  13      16.288   5.365 -35.054  1.00  0.00      TS   C  
ATOM   1086  O5' THY T  13      15.083   4.930 -35.733  1.00  0.00      TS   O  
ATOM   1087  C4' THY T  13      16.940   4.094 -34.324  1.00  0.00      TS   C  
ATOM   1088  O4' THY T  13      16.061   3.316 -33.448  1.00  0.00      TS   O  
ATOM   1089  C3' THY T  13      17.404   3.059 -35.384  1.00  0.00      TS   C  
ATOM   1090  O3' THY T  13      18.770   2.556 -35.265  1.00  0.00      TS   O  
ATOM   1091  C2' THY T  13      16.317   2.005 -35.392  1.00  0.00      TS   C  
ATOM   1092  C1' THY T  13      15.964   1.900 -33.900  1.00  0.00      TS   C  
ATOM   1093  N1  THY T  13      14.532   1.441 -33.685  1.00  0.00      TS   N  
ATOM   1094  C2  THY T  13      14.259   0.254 -32.984  1.00  0.00      TS   C  
ATOM   1095  O2  THY T  13      15.147  -0.321 -32.346  1.00  0.00      TS   O  
ATOM   1096  N3  THY T  13      12.936  -0.036 -32.891  1.00  0.00      TS   N  
ATOM   1097  C4  THY T  13      11.914   0.658 -33.381  1.00  0.00      TS   C  
ATOM   1098  O4  THY T  13      10.749   0.322 -33.082  1.00  0.00      TS   O  
ATOM   1099  C5  THY T  13      12.227   1.835 -34.200  1.00  0.00      TS   C  
ATOM   1100  C5M THY T  13      11.129   2.692 -34.713  1.00  0.00      TS   C  
ATOM   1101  C6  THY T  13      13.538   2.177 -34.270  1.00  0.00      TS   C  
ATOM   1102  H3  THY T  13      12.712  -0.858 -32.347  1.00  0.00      TS   H  
ATOM   1103  H6  THY T  13      13.898   2.881 -35.021  1.00  0.00      TS   H  
ATOM   1104  H1' THY T  13      16.780   1.374 -33.360  1.00  0.00      TS   H  
ATOM   1105  H2' THY T  13      16.619   1.000 -35.757  1.00  0.00      TS   H  
ATOM   1106  H3' THY T  13      17.309   3.571 -36.366  1.00  0.00      TS   H  
ATOM   1107  H4' THY T  13      17.809   4.309 -33.667  1.00  0.00      TS   H  
ATOM   1108  H5' THY T  13      16.185   6.228 -34.363  1.00  0.00      TS   H  
ATOM   1109  H51 THY T  13      10.184   2.132 -34.544  1.00  0.00      TS   H  
ATOM   1110  H52 THY T  13      11.194   2.813 -35.815  1.00  0.00      TS   H  
ATOM   1111  H53 THY T  13      10.940   3.717 -34.328  1.00  0.00      TS   H  
ATOM   1112 H2'' THY T  13      15.466   2.276 -36.053  1.00  0.00      TS   H  
ATOM   1113 H5'' THY T  13      16.996   5.718 -35.836  1.00  0.00      TS   H  
ATOM   1114  P   ADE T  14      19.274   1.571 -36.391  1.00  0.00      TS   P  
ATOM   1115  O1P ADE T  14      20.757   1.771 -36.455  1.00  0.00      TS   O  
ATOM   1116  O2P ADE T  14      18.538   1.753 -37.658  1.00  0.00      TS   O  
ATOM   1117  C5' ADE T  14      19.756  -0.302 -34.663  1.00  0.00      TS   C  
ATOM   1118  O5' ADE T  14      19.005   0.108 -35.809  1.00  0.00      TS   O  
ATOM   1119  C4' ADE T  14      19.429  -1.735 -34.325  1.00  0.00      TS   C  
ATOM   1120  O4' ADE T  14      17.988  -1.858 -34.000  1.00  0.00      TS   O  
ATOM   1121  C3' ADE T  14      19.593  -2.757 -35.488  1.00  0.00      TS   C  
ATOM   1122  O3' ADE T  14      20.441  -3.859 -35.246  1.00  0.00      TS   O  
ATOM   1123  C2' ADE T  14      18.190  -3.193 -35.981  1.00  0.00      TS   C  
ATOM   1124  C1' ADE T  14      17.462  -3.062 -34.675  1.00  0.00      TS   C  
ATOM   1125  N1  ADE T  14      12.615  -4.592 -33.382  1.00  0.00      TS   N  
ATOM   1126  C2  ADE T  14      13.771  -5.186 -33.116  1.00  0.00      TS   C  
ATOM   1127  N3  ADE T  14      15.059  -4.787 -33.495  1.00  0.00      TS   N  
ATOM   1128  C4  ADE T  14      15.004  -3.674 -34.253  1.00  0.00      TS   C  
ATOM   1129  C5  ADE T  14      13.902  -2.934 -34.491  1.00  0.00      TS   C  
ATOM   1130  C6  ADE T  14      12.654  -3.387 -34.017  1.00  0.00      TS   C  
ATOM   1131  N6  ADE T  14      11.467  -2.728 -34.334  1.00  0.00      TS   N  
ATOM   1132  N7  ADE T  14      14.175  -1.826 -35.180  1.00  0.00      TS   N  
ATOM   1133  C8  ADE T  14      15.446  -1.866 -35.304  1.00  0.00      TS   C  
ATOM   1134  N9  ADE T  14      16.038  -2.958 -34.780  1.00  0.00      TS   N  
ATOM   1135  H2  ADE T  14      13.719  -6.132 -32.576  1.00  0.00      TS   H  
ATOM   1136  H8  ADE T  14      16.072  -1.250 -35.949  1.00  0.00      TS   H  
ATOM   1137  H1' ADE T  14      17.739  -3.828 -33.919  1.00  0.00      TS   H  
ATOM   1138  H2' ADE T  14      18.091  -4.199 -36.441  1.00  0.00      TS   H  
ATOM   1139  H3' ADE T  14      19.935  -2.208 -36.391  1.00  0.00      TS   H  
ATOM   1140  H4' ADE T  14      19.959  -1.973 -33.378  1.00  0.00      TS   H  
ATOM   1141  H5' ADE T  14      19.497   0.375 -33.820  1.00  0.00      TS   H  
ATOM   1142  H61 ADE T  14      11.423  -2.075 -35.090  1.00  0.00      TS   H  
ATOM   1143  H62 ADE T  14      10.654  -2.979 -33.811  1.00  0.00      TS   H  
ATOM   1144 H2'' ADE T  14      17.807  -2.435 -36.696  1.00  0.00      TS   H  
ATOM   1145 H5'' ADE T  14      20.849  -0.213 -34.837  1.00  0.00      TS   H  
ATOM   1146  P   THY T  15      20.713  -4.902 -36.405  1.00  0.00      TS   P  
ATOM   1147  O1P THY T  15      22.056  -5.498 -36.195  1.00  0.00      TS   O  
ATOM   1148  O2P THY T  15      20.437  -4.369 -37.776  1.00  0.00      TS   O  
ATOM   1149  C5' THY T  15      19.671  -6.630 -34.689  1.00  0.00      TS   C  
ATOM   1150  O5' THY T  15      19.708  -6.064 -36.051  1.00  0.00      TS   O  
ATOM   1151  C4' THY T  15      18.714  -7.845 -34.562  1.00  0.00      TS   C  
ATOM   1152  O4' THY T  15      17.289  -7.390 -34.599  1.00  0.00      TS   O  
ATOM   1153  C3' THY T  15      18.817  -8.907 -35.593  1.00  0.00      TS   C  
ATOM   1154  O3' THY T  15      18.764 -10.190 -34.988  1.00  0.00      TS   O  
ATOM   1155  C2' THY T  15      17.694  -8.672 -36.562  1.00  0.00      TS   C  
ATOM   1156  C1' THY T  15      16.578  -8.105 -35.688  1.00  0.00      TS   C  
ATOM   1157  N1  THY T  15      15.637  -7.189 -36.397  1.00  0.00      TS   N  
ATOM   1158  C2  THY T  15      14.285  -7.311 -36.013  1.00  0.00      TS   C  
ATOM   1159  O2  THY T  15      13.884  -8.217 -35.282  1.00  0.00      TS   O  
ATOM   1160  N3  THY T  15      13.478  -6.431 -36.704  1.00  0.00      TS   N  
ATOM   1161  C4  THY T  15      13.902  -5.405 -37.541  1.00  0.00      TS   C  
ATOM   1162  O4  THY T  15      13.151  -4.631 -38.084  1.00  0.00      TS   O  
ATOM   1163  C5  THY T  15      15.272  -5.326 -37.803  1.00  0.00      TS   C  
ATOM   1164  C5M THY T  15      15.838  -4.313 -38.751  1.00  0.00      TS   C  
ATOM   1165  C6  THY T  15      16.118  -6.163 -37.141  1.00  0.00      TS   C  
ATOM   1166  H3  THY T  15      12.484  -6.566 -36.578  1.00  0.00      TS   H  
ATOM   1167  H6  THY T  15      17.186  -6.134 -37.361  1.00  0.00      TS   H  
ATOM   1168  H1' THY T  15      16.053  -8.966 -35.221  1.00  0.00      TS   H  
ATOM   1169  H2' THY T  15      17.436  -9.591 -37.131  1.00  0.00      TS   H  
ATOM   1170  H3' THY T  15      19.836  -8.787 -36.022  1.00  0.00      TS   H  
ATOM   1171  H4' THY T  15      18.861  -8.286 -33.552  1.00  0.00      TS   H  
ATOM   1172  H5' THY T  15      19.160  -5.968 -33.958  1.00  0.00      TS   H  
ATOM   1173  H51 THY T  15      15.125  -3.515 -39.047  1.00  0.00      TS   H  
ATOM   1174  H52 THY T  15      16.078  -4.831 -39.704  1.00  0.00      TS   H  
ATOM   1175  H53 THY T  15      16.822  -3.861 -38.502  1.00  0.00      TS   H  
ATOM   1176 H2'' THY T  15      18.183  -8.006 -37.305  1.00  0.00      TS   H  
ATOM   1177 H5'' THY T  15      20.690  -6.838 -34.299  1.00  0.00      TS   H  
ATOM   1178  P   ADE T  16      19.066 -11.458 -35.729  1.00  0.00      TS   P  
ATOM   1179  O1P ADE T  16      19.627 -12.429 -34.770  1.00  0.00      TS   O  
ATOM   1180  O2P ADE T  16      19.886 -11.038 -36.886  1.00  0.00      TS   O  
ATOM   1181  C5' ADE T  16      16.681 -12.449 -35.463  1.00  0.00      TS   C  
ATOM   1182  O5' ADE T  16      17.742 -12.010 -36.255  1.00  0.00      TS   O  
ATOM   1183  C4' ADE T  16      15.294 -12.375 -36.125  1.00  0.00      TS   C  
ATOM   1184  O4' ADE T  16      15.081 -11.055 -36.661  1.00  0.00      TS   O  
ATOM   1185  C3' ADE T  16      15.143 -13.442 -37.314  1.00  0.00      TS   C  
ATOM   1186  O3' ADE T  16      13.914 -14.175 -37.367  1.00  0.00      TS   O  
ATOM   1187  C2' ADE T  16      15.203 -12.483 -38.512  1.00  0.00      TS   C  
ATOM   1188  C1' ADE T  16      14.491 -11.336 -37.925  1.00  0.00      TS   C  
ATOM   1189  N1  ADE T  16      11.999  -7.304 -39.842  1.00  0.00      TS   N  
ATOM   1190  C2  ADE T  16      11.575  -8.391 -39.240  1.00  0.00      TS   C  
ATOM   1191  N3  ADE T  16      12.232  -9.440 -38.728  1.00  0.00      TS   N  
ATOM   1192  C4  ADE T  16      13.556  -9.307 -39.021  1.00  0.00      TS   C  
ATOM   1193  C5  ADE T  16      14.090  -8.279 -39.764  1.00  0.00      TS   C  
ATOM   1194  C6  ADE T  16      13.241  -7.230 -40.178  1.00  0.00      TS   C  
ATOM   1195  N6  ADE T  16      13.734  -6.123 -40.878  1.00  0.00      TS   N  
ATOM   1196  N7  ADE T  16      15.460  -8.473 -39.948  1.00  0.00      TS   N  
ATOM   1197  C8  ADE T  16      15.683  -9.645 -39.328  1.00  0.00      TS   C  
ATOM   1198  N9  ADE T  16      14.570 -10.104 -38.706  1.00  0.00      TS   N  
ATOM   1199  H2  ADE T  16      10.525  -8.397 -38.949  1.00  0.00      TS   H  
ATOM   1200  H8  ADE T  16      16.620 -10.199 -39.267  1.00  0.00      TS   H  
ATOM   1201  H1' ADE T  16      13.461 -11.666 -37.672  1.00  0.00      TS   H  
ATOM   1202  H2' ADE T  16      14.599 -12.877 -39.358  1.00  0.00      TS   H  
ATOM   1203  H3' ADE T  16      16.054 -14.071 -37.409  1.00  0.00      TS   H  
ATOM   1204  H4' ADE T  16      14.443 -12.520 -35.425  1.00  0.00      TS   H  
ATOM   1205  H5' ADE T  16      16.660 -11.807 -34.556  1.00  0.00      TS   H  
ATOM   1206  H61 ADE T  16      13.084  -5.410 -41.141  1.00  0.00      TS   H  
ATOM   1207  H62 ADE T  16      14.510  -6.293 -41.487  1.00  0.00      TS   H  
ATOM   1208 H2'' ADE T  16      16.259 -12.174 -38.666  1.00  0.00      TS   H  
ATOM   1209 H5'' ADE T  16      16.914 -13.480 -35.123  1.00  0.00      TS   H  
ATOM   1210  P   THY T  17      13.817 -15.586 -36.588  1.00  0.00      TS   P  
ATOM   1211  O1P THY T  17      14.341 -15.574 -35.211  1.00  0.00      TS   O  
ATOM   1212  O2P THY T  17      14.319 -16.730 -37.387  1.00  0.00      TS   O  
ATOM   1213  C5' THY T  17      11.276 -14.991 -35.838  1.00  0.00      TS   C  
ATOM   1214  O5' THY T  17      12.321 -15.909 -36.317  1.00  0.00      TS   O  
ATOM   1215  C4' THY T  17       9.966 -14.873 -36.789  1.00  0.00      TS   C  
ATOM   1216  O4' THY T  17      10.267 -13.876 -37.858  1.00  0.00      TS   O  
ATOM   1217  C3' THY T  17       9.739 -16.172 -37.617  1.00  0.00      TS   C  
ATOM   1218  O3' THY T  17       8.353 -16.408 -37.694  1.00  0.00      TS   O  
ATOM   1219  C2' THY T  17      10.346 -15.965 -38.941  1.00  0.00      TS   C  
ATOM   1220  C1' THY T  17      10.097 -14.485 -39.145  1.00  0.00      TS   C  
ATOM   1221  N1  THY T  17      10.946 -13.714 -40.096  1.00  0.00      TS   N  
ATOM   1222  C2  THY T  17      10.593 -12.399 -40.297  1.00  0.00      TS   C  
ATOM   1223  O2  THY T  17       9.633 -11.913 -39.711  1.00  0.00      TS   O  
ATOM   1224  N3  THY T  17      11.355 -11.693 -41.180  1.00  0.00      TS   N  
ATOM   1225  C4  THY T  17      12.483 -12.075 -41.769  1.00  0.00      TS   C  
ATOM   1226  O4  THY T  17      13.117 -11.225 -42.370  1.00  0.00      TS   O  
ATOM   1227  C5  THY T  17      12.843 -13.428 -41.525  1.00  0.00      TS   C  
ATOM   1228  C5M THY T  17      14.236 -13.876 -41.976  1.00  0.00      TS   C  
ATOM   1229  C6  THY T  17      12.133 -14.135 -40.668  1.00  0.00      TS   C  
ATOM   1230  H3  THY T  17      10.982 -10.786 -41.422  1.00  0.00      TS   H  
ATOM   1231  H6  THY T  17      12.441 -15.094 -40.256  1.00  0.00      TS   H  
ATOM   1232  H1' THY T  17       9.048 -14.338 -39.480  1.00  0.00      TS   H  
ATOM   1233  H2' THY T  17       9.935 -16.646 -39.716  1.00  0.00      TS   H  
ATOM   1234  H3' THY T  17      10.324 -16.945 -37.072  1.00  0.00      TS   H  
ATOM   1235  H4' THY T  17       9.098 -14.505 -36.200  1.00  0.00      TS   H  
ATOM   1236  H5' THY T  17      11.671 -13.966 -35.676  1.00  0.00      TS   H  
ATOM   1237  H51 THY T  17      14.999 -13.331 -41.382  1.00  0.00      TS   H  
ATOM   1238  H52 THY T  17      14.333 -13.610 -43.051  1.00  0.00      TS   H  
ATOM   1239  H53 THY T  17      14.341 -14.976 -41.855  1.00  0.00      TS   H  
ATOM   1240 H2'' THY T  17      11.445 -16.094 -38.834  1.00  0.00      TS   H  
ATOM   1241 H5'' THY T  17      11.017 -15.416 -34.845  1.00  0.00      TS   H  
ATOM   1242  P   ADE T  18       7.814 -17.679 -36.949  1.00  0.00      TS   P  
ATOM   1243  O1P ADE T  18       8.190 -17.719 -35.554  1.00  0.00      TS   O  
ATOM   1244  O2P ADE T  18       8.075 -18.893 -37.804  1.00  0.00      TS   O  
ATOM   1245  C5' ADE T  18       5.487 -16.470 -36.336  1.00  0.00      TS   C  
ATOM   1246  O5' ADE T  18       6.247 -17.491 -36.952  1.00  0.00      TS   O  
ATOM   1247  C4' ADE T  18       4.510 -15.745 -37.394  1.00  0.00      TS   C  
ATOM   1248  O4' ADE T  18       5.406 -15.107 -38.352  1.00  0.00      TS   O  
ATOM   1249  C3' ADE T  18       3.601 -16.661 -38.236  1.00  0.00      TS   C  
ATOM   1250  O3' ADE T  18       2.248 -16.266 -38.408  1.00  0.00      TS   O  
ATOM   1251  C2' ADE T  18       4.398 -16.793 -39.539  1.00  0.00      TS   C  
ATOM   1252  C1' ADE T  18       4.990 -15.428 -39.695  1.00  0.00      TS   C  
ATOM   1253  N1  ADE T  18       7.827 -12.752 -43.114  1.00  0.00      TS   N  
ATOM   1254  C2  ADE T  18       6.637 -12.438 -42.542  1.00  0.00      TS   C  
ATOM   1255  N3  ADE T  18       5.965 -13.149 -41.681  1.00  0.00      TS   N  
ATOM   1256  C4  ADE T  18       6.589 -14.320 -41.360  1.00  0.00      TS   C  
ATOM   1257  C5  ADE T  18       7.791 -14.745 -41.861  1.00  0.00      TS   C  
ATOM   1258  C6  ADE T  18       8.420 -13.895 -42.740  1.00  0.00      TS   C  
ATOM   1259  N6  ADE T  18       9.642 -14.131 -43.174  1.00  0.00      TS   N  
ATOM   1260  N7  ADE T  18       8.125 -16.003 -41.377  1.00  0.00      TS   N  
ATOM   1261  C8  ADE T  18       7.126 -16.300 -40.552  1.00  0.00      TS   C  
ATOM   1262  N9  ADE T  18       6.103 -15.360 -40.585  1.00  0.00      TS   N  
ATOM   1263  H2  ADE T  18       6.251 -11.481 -42.896  1.00  0.00      TS   H  
ATOM   1264  H8  ADE T  18       7.115 -17.201 -39.937  1.00  0.00      TS   H  
ATOM   1265  H1' ADE T  18       4.178 -14.764 -40.060  1.00  0.00      TS   H  
ATOM   1266  H2' ADE T  18       3.800 -16.996 -40.453  1.00  0.00      TS   H  
ATOM   1267  H3' ADE T  18       3.591 -17.627 -37.685  1.00  0.00      TS   H  
ATOM   1268  H4' ADE T  18       3.787 -15.010 -36.981  1.00  0.00      TS   H  
ATOM   1269  H5' ADE T  18       6.202 -15.730 -35.917  1.00  0.00      TS   H  
ATOM   1270  H61 ADE T  18      10.091 -13.451 -43.754  1.00  0.00      TS   H  
ATOM   1271  H62 ADE T  18      10.184 -14.837 -42.716  1.00  0.00      TS   H  
ATOM   1272 H2'' ADE T  18       5.263 -17.459 -39.335  1.00  0.00      TS   H  
ATOM   1273 H5'' ADE T  18       4.932 -16.832 -35.444  1.00  0.00      TS   H  
ATOM   1274  P   ADE T  19       1.232 -16.707 -39.573  1.00  0.00      TS   P  
ATOM   1275  O1P ADE T  19      -0.130 -16.485 -38.986  1.00  0.00      TS   O  
ATOM   1276  O2P ADE T  19       1.504 -18.042 -40.170  1.00  0.00      TS   O  
ATOM   1277  C5' ADE T  19       1.193 -14.275 -40.640  1.00  0.00      TS   C  
ATOM   1278  O5' ADE T  19       1.575 -15.594 -40.633  1.00  0.00      TS   O  
ATOM   1279  C4' ADE T  19       1.011 -13.653 -42.102  1.00  0.00      TS   C  
ATOM   1280  O4' ADE T  19       2.336 -13.510 -42.790  1.00  0.00      TS   O  
ATOM   1281  C3' ADE T  19       0.185 -14.570 -43.052  1.00  0.00      TS   C  
ATOM   1282  O3' ADE T  19      -0.665 -13.810 -43.817  1.00  0.00      TS   O  
ATOM   1283  C2' ADE T  19       1.245 -15.246 -43.933  1.00  0.00      TS   C  
ATOM   1284  C1' ADE T  19       2.443 -14.285 -43.937  1.00  0.00      TS   C  
ATOM   1285  N1  ADE T  19       7.113 -14.773 -46.019  1.00  0.00      TS   N  
ATOM   1286  C2  ADE T  19       6.109 -13.863 -46.291  1.00  0.00      TS   C  
ATOM   1287  N3  ADE T  19       4.867 -13.818 -45.767  1.00  0.00      TS   N  
ATOM   1288  C4  ADE T  19       4.789 -14.668 -44.697  1.00  0.00      TS   C  
ATOM   1289  C5  ADE T  19       5.747 -15.646 -44.320  1.00  0.00      TS   C  
ATOM   1290  C6  ADE T  19       6.908 -15.645 -45.051  1.00  0.00      TS   C  
ATOM   1291  N6  ADE T  19       7.914 -16.453 -44.684  1.00  0.00      TS   N  
ATOM   1292  N7  ADE T  19       5.257 -16.448 -43.340  1.00  0.00      TS   N  
ATOM   1293  C8  ADE T  19       3.982 -16.013 -43.194  1.00  0.00      TS   C  
ATOM   1294  N9  ADE T  19       3.725 -14.919 -43.964  1.00  0.00      TS   N  
ATOM   1295  H2  ADE T  19       6.432 -13.238 -47.124  1.00  0.00      TS   H  
ATOM   1296  H8  ADE T  19       3.411 -16.312 -42.314  1.00  0.00      TS   H  
ATOM   1297  H1' ADE T  19       2.350 -13.525 -44.741  1.00  0.00      TS   H  
ATOM   1298  H2' ADE T  19       0.911 -15.538 -44.952  1.00  0.00      TS   H  
ATOM   1299  H3' ADE T  19      -0.386 -15.311 -42.455  1.00  0.00      TS   H  
ATOM   1300  H4' ADE T  19       0.484 -12.677 -42.035  1.00  0.00      TS   H  
ATOM   1301  H5' ADE T  19       1.874 -13.640 -40.032  1.00  0.00      TS   H  
ATOM   1302  H61 ADE T  19       7.838 -16.895 -43.791  1.00  0.00      TS   H  
ATOM   1303  H62 ADE T  19       8.748 -16.533 -45.230  1.00  0.00      TS   H  
ATOM   1304 H2'' ADE T  19       1.530 -16.258 -43.573  1.00  0.00      TS   H  
ATOM   1305 H5'' ADE T  19       0.227 -14.143 -40.106  1.00  0.00      TS   H  
ATOM   1306  P   GUA T  20      -1.886 -14.394 -44.588  1.00  0.00      TS   P  
ATOM   1307  O1P GUA T  20      -3.010 -13.427 -44.488  1.00  0.00      TS   O  
ATOM   1308  O2P GUA T  20      -2.079 -15.762 -44.016  1.00  0.00      TS   O  
ATOM   1309  C5' GUA T  20      -0.787 -13.304 -46.653  1.00  0.00      TS   C  
ATOM   1310  O5' GUA T  20      -1.335 -14.483 -46.052  1.00  0.00      TS   O  
ATOM   1311  C4' GUA T  20       0.034 -13.730 -47.899  1.00  0.00      TS   C  
ATOM   1312  O4' GUA T  20       1.237 -14.365 -47.440  1.00  0.00      TS   O  
ATOM   1313  C3' GUA T  20      -0.660 -14.762 -48.880  1.00  0.00      TS   C  
ATOM   1314  O3' GUA T  20      -0.610 -14.408 -50.251  1.00  0.00      TS   O  
ATOM   1315  C2' GUA T  20       0.034 -16.019 -48.569  1.00  0.00      TS   C  
ATOM   1316  C1' GUA T  20       1.488 -15.540 -48.225  1.00  0.00      TS   C  
ATOM   1317  N1  GUA T  20       6.078 -17.540 -47.795  1.00  0.00      TS   N  
ATOM   1318  C2  GUA T  20       5.611 -16.613 -48.719  1.00  0.00      TS   C  
ATOM   1319  N2  GUA T  20       6.427 -16.225 -49.722  1.00  0.00      TS   N  
ATOM   1320  N3  GUA T  20       4.369 -16.132 -48.650  1.00  0.00      TS   N  
ATOM   1321  C4  GUA T  20       3.616 -16.731 -47.674  1.00  0.00      TS   C  
ATOM   1322  C5  GUA T  20       3.986 -17.612 -46.708  1.00  0.00      TS   C  
ATOM   1323  C6  GUA T  20       5.342 -18.062 -46.725  1.00  0.00      TS   C  
ATOM   1324  O6  GUA T  20       5.850 -18.812 -45.930  1.00  0.00      TS   O  
ATOM   1325  N7  GUA T  20       2.931 -18.006 -45.918  1.00  0.00      TS   N  
ATOM   1326  C8  GUA T  20       1.878 -17.343 -46.377  1.00  0.00      TS   C  
ATOM   1327  N9  GUA T  20       2.324 -16.490 -47.431  1.00  0.00      TS   N  
ATOM   1328  H1  GUA T  20       7.078 -17.666 -47.717  1.00  0.00      TS   H  
ATOM   1329  H8  GUA T  20       0.848 -17.362 -46.021  1.00  0.00      TS   H  
ATOM   1330  H1' GUA T  20       1.975 -15.264 -49.185  1.00  0.00      TS   H  
ATOM   1331  H2' GUA T  20       0.169 -16.735 -49.409  1.00  0.00      TS   H  
ATOM   1332  H21 GUA T  20       5.966 -15.640 -50.389  1.00  0.00      TS   H  
ATOM   1333  H3' GUA T  20      -1.719 -14.925 -48.583  1.00  0.00      TS   H  
ATOM   1334  H22 GUA T  20       7.413 -16.299 -49.570  1.00  0.00      TS   H  
ATOM   1335  H4' GUA T  20       0.365 -12.810 -48.427  1.00  0.00      TS   H  
ATOM   1336  H5' GUA T  20      -0.113 -12.802 -45.926  1.00  0.00      TS   H  
ATOM   1337  H3T GUA T  20      -1.042 -15.134 -50.706  1.00  0.00      TS   H  
ATOM   1338 H2'' GUA T  20      -0.441 -16.563 -47.725  1.00  0.00      TS   H  
ATOM   1339 H5'' GUA T  20      -1.638 -12.660 -46.963  1.00  0.00      TS   H  
TER   
END
