# Supplementary material for: CRISPR-Cas12a exploits R-loop asymmetry to form double-strand breaks
Source: eLife. 2020 Jun 10;9:e55143. doi: 10.7554/eLife.55143 (PMC7286691; doi:10.7554/eLife.55143)
Supplement: Figure 5—source data 2. [file elife-55143-fig5-data2.zip › Figure 5ΓÇöSource Data 2/Example_MD_trajectories/5prime_boundary/5prime_boundary_13.pdb]

ATOM      1  C5' CYT B   1      16.879  -5.202 -52.732  1.00  0.00      BS   C  
ATOM      2  O5' CYT B   1      16.974  -6.386 -51.866  1.00  0.00      BS   O  
ATOM      3  C4' CYT B   1      15.462  -4.893 -53.255  1.00  0.00      BS   C  
ATOM      4  O4' CYT B   1      15.119  -5.745 -54.331  1.00  0.00      BS   O  
ATOM      5  C3' CYT B   1      14.321  -4.915 -52.223  1.00  0.00      BS   C  
ATOM      6  O3' CYT B   1      14.172  -3.656 -51.593  1.00  0.00      BS   O  
ATOM      7  C2' CYT B   1      13.181  -5.102 -53.249  1.00  0.00      BS   C  
ATOM      8  C1' CYT B   1      13.812  -6.206 -54.215  1.00  0.00      BS   C  
ATOM      9  N1  CYT B   1      13.822  -7.565 -53.673  1.00  0.00      BS   N  
ATOM     10  C2  CYT B   1      12.581  -8.183 -53.683  1.00  0.00      BS   C  
ATOM     11  O2  CYT B   1      11.555  -7.605 -54.027  1.00  0.00      BS   O  
ATOM     12  N3  CYT B   1      12.444  -9.464 -53.135  1.00  0.00      BS   N  
ATOM     13  C4  CYT B   1      13.562 -10.126 -52.857  1.00  0.00      BS   C  
ATOM     14  N4  CYT B   1      13.343 -11.427 -52.464  1.00  0.00      BS   N  
ATOM     15  C5  CYT B   1      14.840  -9.506 -52.776  1.00  0.00      BS   C  
ATOM     16  C6  CYT B   1      14.958  -8.272 -53.255  1.00  0.00      BS   C  
ATOM     17  H5  CYT B   1      15.746 -10.081 -52.585  1.00  0.00      BS   H  
ATOM     18  H6  CYT B   1      15.941  -7.834 -53.425  1.00  0.00      BS   H  
ATOM     19  H1' CYT B   1      13.380  -6.303 -55.234  1.00  0.00      BS   H  
ATOM     20  H2' CYT B   1      13.085  -4.178 -53.857  1.00  0.00      BS   H  
ATOM     21  H3' CYT B   1      14.459  -5.782 -51.540  1.00  0.00      BS   H  
ATOM     22  H4' CYT B   1      15.642  -3.931 -53.782  1.00  0.00      BS   H  
ATOM     23  H41 CYT B   1      12.466 -11.875 -52.632  1.00  0.00      BS   H  
ATOM     24  H5' CYT B   1      17.617  -5.273 -53.559  1.00  0.00      BS   H  
ATOM     25  H42 CYT B   1      14.076 -12.051 -52.191  1.00  0.00      BS   H  
ATOM     26  H5T CYT B   1      16.727  -6.009 -51.019  1.00  0.00      BS   H  
ATOM     27 H2'' CYT B   1      12.228  -5.464 -52.805  1.00  0.00      BS   H  
ATOM     28 H5'' CYT B   1      17.145  -4.363 -52.054  1.00  0.00      BS   H  
ATOM     29  P   THY B   2      13.361  -3.460 -50.271  1.00  0.00      BS   P  
ATOM     30  O1P THY B   2      13.304  -1.972 -50.110  1.00  0.00      BS   O  
ATOM     31  O2P THY B   2      13.973  -4.219 -49.159  1.00  0.00      BS   O  
ATOM     32  C5' THY B   2      11.003  -3.407 -51.463  1.00  0.00      BS   C  
ATOM     33  O5' THY B   2      11.921  -4.039 -50.559  1.00  0.00      BS   O  
ATOM     34  C4' THY B   2       9.668  -4.271 -51.679  1.00  0.00      BS   C  
ATOM     35  O4' THY B   2       9.939  -5.663 -51.855  1.00  0.00      BS   O  
ATOM     36  C3' THY B   2       8.773  -4.125 -50.505  1.00  0.00      BS   C  
ATOM     37  O3' THY B   2       7.531  -3.861 -50.871  1.00  0.00      BS   O  
ATOM     38  C2' THY B   2       8.990  -5.395 -49.762  1.00  0.00      BS   C  
ATOM     39  C1' THY B   2       9.320  -6.410 -50.782  1.00  0.00      BS   C  
ATOM     40  N1  THY B   2      10.276  -7.492 -50.405  1.00  0.00      BS   N  
ATOM     41  C2  THY B   2       9.746  -8.727 -50.218  1.00  0.00      BS   C  
ATOM     42  O2  THY B   2       8.511  -8.880 -50.239  1.00  0.00      BS   O  
ATOM     43  N3  THY B   2      10.680  -9.704 -49.967  1.00  0.00      BS   N  
ATOM     44  C4  THY B   2      11.991  -9.553 -49.732  1.00  0.00      BS   C  
ATOM     45  O4  THY B   2      12.675 -10.541 -49.365  1.00  0.00      BS   O  
ATOM     46  C5  THY B   2      12.525  -8.255 -50.031  1.00  0.00      BS   C  
ATOM     47  C5M THY B   2      13.968  -7.867 -49.705  1.00  0.00      BS   C  
ATOM     48  C6  THY B   2      11.590  -7.313 -50.296  1.00  0.00      BS   C  
ATOM     49  H3  THY B   2      10.283 -10.578 -49.652  1.00  0.00      BS   H  
ATOM     50  H6  THY B   2      11.921  -6.279 -50.393  1.00  0.00      BS   H  
ATOM     51  H1' THY B   2       8.420  -6.767 -51.326  1.00  0.00      BS   H  
ATOM     52  H2' THY B   2       8.101  -5.703 -49.171  1.00  0.00      BS   H  
ATOM     53  H3' THY B   2       9.169  -3.360 -49.803  1.00  0.00      BS   H  
ATOM     54  H4' THY B   2       9.241  -3.925 -52.644  1.00  0.00      BS   H  
ATOM     55  H5' THY B   2      11.462  -3.121 -52.433  1.00  0.00      BS   H  
ATOM     56  H51 THY B   2      14.658  -8.703 -49.948  1.00  0.00      BS   H  
ATOM     57  H52 THY B   2      14.099  -7.591 -48.638  1.00  0.00      BS   H  
ATOM     58  H53 THY B   2      14.399  -7.065 -50.342  1.00  0.00      BS   H  
ATOM     59 H2'' THY B   2       9.881  -5.311 -49.102  1.00  0.00      BS   H  
ATOM     60 H5'' THY B   2      10.648  -2.421 -51.093  1.00  0.00      BS   H  
ATOM     61  P   THY B   3       6.535  -3.230 -49.777  1.00  0.00      BS   P  
ATOM     62  O1P THY B   3       5.335  -2.713 -50.456  1.00  0.00      BS   O  
ATOM     63  O2P THY B   3       7.296  -2.221 -48.946  1.00  0.00      BS   O  
ATOM     64  C5' THY B   3       5.189  -5.417 -49.421  1.00  0.00      BS   C  
ATOM     65  O5' THY B   3       5.966  -4.379 -48.809  1.00  0.00      BS   O  
ATOM     66  C4' THY B   3       4.753  -6.504 -48.490  1.00  0.00      BS   C  
ATOM     67  O4' THY B   3       5.897  -7.427 -48.307  1.00  0.00      BS   O  
ATOM     68  C3' THY B   3       4.364  -6.081 -47.012  1.00  0.00      BS   C  
ATOM     69  O3' THY B   3       3.093  -6.643 -46.615  1.00  0.00      BS   O  
ATOM     70  C2' THY B   3       5.509  -6.562 -46.161  1.00  0.00      BS   C  
ATOM     71  C1' THY B   3       5.969  -7.758 -46.942  1.00  0.00      BS   C  
ATOM     72  N1  THY B   3       7.342  -8.212 -46.685  1.00  0.00      BS   N  
ATOM     73  C2  THY B   3       7.697  -9.546 -46.857  1.00  0.00      BS   C  
ATOM     74  O2  THY B   3       6.790 -10.343 -47.116  1.00  0.00      BS   O  
ATOM     75  N3  THY B   3       8.950  -9.924 -46.677  1.00  0.00      BS   N  
ATOM     76  C4  THY B   3       9.988  -9.053 -46.371  1.00  0.00      BS   C  
ATOM     77  O4  THY B   3      11.167  -9.493 -46.113  1.00  0.00      BS   O  
ATOM     78  C5  THY B   3       9.635  -7.671 -46.284  1.00  0.00      BS   C  
ATOM     79  C5M THY B   3      10.722  -6.680 -45.980  1.00  0.00      BS   C  
ATOM     80  C6  THY B   3       8.371  -7.321 -46.514  1.00  0.00      BS   C  
ATOM     81  H3  THY B   3       9.104 -10.922 -46.705  1.00  0.00      BS   H  
ATOM     82  H6  THY B   3       8.106  -6.265 -46.570  1.00  0.00      BS   H  
ATOM     83  H1' THY B   3       5.176  -8.513 -46.755  1.00  0.00      BS   H  
ATOM     84  H2' THY B   3       5.198  -6.892 -45.146  1.00  0.00      BS   H  
ATOM     85  H3' THY B   3       4.167  -4.990 -46.940  1.00  0.00      BS   H  
ATOM     86  H4' THY B   3       3.931  -7.105 -48.936  1.00  0.00      BS   H  
ATOM     87  H5' THY B   3       5.762  -5.912 -50.235  1.00  0.00      BS   H  
ATOM     88  H51 THY B   3      11.692  -7.037 -46.383  1.00  0.00      BS   H  
ATOM     89  H52 THY B   3      10.845  -6.506 -44.889  1.00  0.00      BS   H  
ATOM     90  H53 THY B   3      10.451  -5.648 -46.288  1.00  0.00      BS   H  
ATOM     91 H2'' THY B   3       6.383  -5.900 -45.981  1.00  0.00      BS   H  
ATOM     92 H5'' THY B   3       4.211  -5.025 -49.773  1.00  0.00      BS   H  
ATOM     93  P   ADE B   4       2.314  -6.140 -45.373  1.00  0.00      BS   P  
ATOM     94  O1P ADE B   4       0.928  -5.949 -45.711  1.00  0.00      BS   O  
ATOM     95  O2P ADE B   4       3.073  -4.970 -44.883  1.00  0.00      BS   O  
ATOM     96  C5' ADE B   4       2.108  -8.648 -44.956  1.00  0.00      BS   C  
ATOM     97  O5' ADE B   4       2.559  -7.406 -44.404  1.00  0.00      BS   O  
ATOM     98  C4' ADE B   4       2.416  -9.856 -44.037  1.00  0.00      BS   C  
ATOM     99  O4' ADE B   4       3.848 -10.042 -44.112  1.00  0.00      BS   O  
ATOM    100  C3' ADE B   4       2.037  -9.655 -42.550  1.00  0.00      BS   C  
ATOM    101  O3' ADE B   4       1.461 -10.887 -42.072  1.00  0.00      BS   O  
ATOM    102  C2' ADE B   4       3.384  -9.390 -41.933  1.00  0.00      BS   C  
ATOM    103  C1' ADE B   4       4.323 -10.125 -42.768  1.00  0.00      BS   C  
ATOM    104  N1  ADE B   4       9.340 -11.205 -42.359  1.00  0.00      BS   N  
ATOM    105  C2  ADE B   4       8.269 -11.955 -42.255  1.00  0.00      BS   C  
ATOM    106  N3  ADE B   4       6.994 -11.653 -42.347  1.00  0.00      BS   N  
ATOM    107  C4  ADE B   4       6.840 -10.324 -42.532  1.00  0.00      BS   C  
ATOM    108  C5  ADE B   4       7.791  -9.346 -42.709  1.00  0.00      BS   C  
ATOM    109  C6  ADE B   4       9.137  -9.850 -42.586  1.00  0.00      BS   C  
ATOM    110  N6  ADE B   4      10.240  -9.095 -42.744  1.00  0.00      BS   N  
ATOM    111  N7  ADE B   4       7.273  -8.132 -43.035  1.00  0.00      BS   N  
ATOM    112  C8  ADE B   4       5.983  -8.401 -43.182  1.00  0.00      BS   C  
ATOM    113  N9  ADE B   4       5.685  -9.659 -42.825  1.00  0.00      BS   N  
ATOM    114  H2  ADE B   4       8.513 -13.015 -42.187  1.00  0.00      BS   H  
ATOM    115  H8  ADE B   4       5.331  -7.581 -43.482  1.00  0.00      BS   H  
ATOM    116  H1' ADE B   4       4.202 -11.223 -42.652  1.00  0.00      BS   H  
ATOM    117  H2' ADE B   4       3.372  -9.815 -40.908  1.00  0.00      BS   H  
ATOM    118  H3' ADE B   4       1.320  -8.806 -42.555  1.00  0.00      BS   H  
ATOM    119  H4' ADE B   4       1.853 -10.714 -44.463  1.00  0.00      BS   H  
ATOM    120  H5' ADE B   4       2.606  -8.875 -45.922  1.00  0.00      BS   H  
ATOM    121  H61 ADE B   4      10.397  -8.161 -42.422  1.00  0.00      BS   H  
ATOM    122  H62 ADE B   4      11.112  -9.568 -42.877  1.00  0.00      BS   H  
ATOM    123 H2'' ADE B   4       3.514  -8.290 -42.030  1.00  0.00      BS   H  
ATOM    124 H5'' ADE B   4       1.023  -8.581 -45.187  1.00  0.00      BS   H  
ATOM    125  P   THY B   5       0.319 -10.881 -41.050  1.00  0.00      BS   P  
ATOM    126  O1P THY B   5      -0.714 -11.726 -41.686  1.00  0.00      BS   O  
ATOM    127  O2P THY B   5       0.032  -9.487 -40.697  1.00  0.00      BS   O  
ATOM    128  C5' THY B   5       1.518 -12.818 -39.686  1.00  0.00      BS   C  
ATOM    129  O5' THY B   5       0.855 -11.559 -39.707  1.00  0.00      BS   O  
ATOM    130  C4' THY B   5       2.651 -12.768 -38.704  1.00  0.00      BS   C  
ATOM    131  O4' THY B   5       3.834 -11.976 -39.164  1.00  0.00      BS   O  
ATOM    132  C3' THY B   5       2.377 -12.079 -37.294  1.00  0.00      BS   C  
ATOM    133  O3' THY B   5       2.694 -13.054 -36.189  1.00  0.00      BS   O  
ATOM    134  C2' THY B   5       3.220 -10.823 -37.244  1.00  0.00      BS   C  
ATOM    135  C1' THY B   5       4.341 -11.298 -38.021  1.00  0.00      BS   C  
ATOM    136  N1  THY B   5       5.357 -10.380 -38.444  1.00  0.00      BS   N  
ATOM    137  C2  THY B   5       6.640 -10.875 -38.598  1.00  0.00      BS   C  
ATOM    138  O2  THY B   5       6.977 -12.011 -38.345  1.00  0.00      BS   O  
ATOM    139  N3  THY B   5       7.535  -9.968 -39.099  1.00  0.00      BS   N  
ATOM    140  C4  THY B   5       7.344  -8.707 -39.392  1.00  0.00      BS   C  
ATOM    141  O4  THY B   5       8.323  -8.013 -39.737  1.00  0.00      BS   O  
ATOM    142  C5  THY B   5       5.972  -8.293 -39.285  1.00  0.00      BS   C  
ATOM    143  C5M THY B   5       5.503  -7.002 -39.836  1.00  0.00      BS   C  
ATOM    144  C6  THY B   5       5.040  -9.188 -38.959  1.00  0.00      BS   C  
ATOM    145  H3  THY B   5       8.473 -10.302 -38.928  1.00  0.00      BS   H  
ATOM    146  H6  THY B   5       3.992  -9.044 -39.220  1.00  0.00      BS   H  
ATOM    147  H1' THY B   5       4.759 -12.093 -37.366  1.00  0.00      BS   H  
ATOM    148  H2' THY B   5       3.469 -10.467 -36.222  1.00  0.00      BS   H  
ATOM    149  H3' THY B   5       1.322 -11.730 -37.278  1.00  0.00      BS   H  
ATOM    150  H4' THY B   5       3.083 -13.765 -38.475  1.00  0.00      BS   H  
ATOM    151  H5' THY B   5       1.830 -13.135 -40.704  1.00  0.00      BS   H  
ATOM    152  H51 THY B   5       5.625  -7.024 -40.940  1.00  0.00      BS   H  
ATOM    153  H52 THY B   5       6.048  -6.146 -39.385  1.00  0.00      BS   H  
ATOM    154  H53 THY B   5       4.401  -6.913 -39.733  1.00  0.00      BS   H  
ATOM    155 H2'' THY B   5       2.769 -10.047 -37.899  1.00  0.00      BS   H  
ATOM    156 H5'' THY B   5       0.743 -13.535 -39.338  1.00  0.00      BS   H  
ATOM    157  P   ADE B   6       2.324 -12.757 -34.719  1.00  0.00      BS   P  
ATOM    158  O1P ADE B   6       1.481 -13.841 -34.157  1.00  0.00      BS   O  
ATOM    159  O2P ADE B   6       1.862 -11.333 -34.543  1.00  0.00      BS   O  
ATOM    160  C5' ADE B   6       4.205 -14.174 -33.512  1.00  0.00      BS   C  
ATOM    161  O5' ADE B   6       3.644 -12.892 -33.842  1.00  0.00      BS   O  
ATOM    162  C4' ADE B   6       5.758 -14.238 -33.481  1.00  0.00      BS   C  
ATOM    163  O4' ADE B   6       6.351 -13.619 -34.642  1.00  0.00      BS   O  
ATOM    164  C3' ADE B   6       6.382 -13.349 -32.405  1.00  0.00      BS   C  
ATOM    165  O3' ADE B   6       6.251 -14.008 -31.179  1.00  0.00      BS   O  
ATOM    166  C2' ADE B   6       7.815 -13.342 -32.893  1.00  0.00      BS   C  
ATOM    167  C1' ADE B   6       7.620 -13.030 -34.305  1.00  0.00      BS   C  
ATOM    168  N1  ADE B   6      10.532  -9.144 -35.963  1.00  0.00      BS   N  
ATOM    169  C2  ADE B   6      10.807 -10.398 -35.537  1.00  0.00      BS   C  
ATOM    170  N3  ADE B   6      10.028 -11.409 -35.223  1.00  0.00      BS   N  
ATOM    171  C4  ADE B   6       8.745 -10.957 -35.183  1.00  0.00      BS   C  
ATOM    172  C5  ADE B   6       8.296  -9.740 -35.644  1.00  0.00      BS   C  
ATOM    173  C6  ADE B   6       9.241  -8.787 -36.082  1.00  0.00      BS   C  
ATOM    174  N6  ADE B   6       8.890  -7.598 -36.579  1.00  0.00      BS   N  
ATOM    175  N7  ADE B   6       6.870  -9.773 -35.540  1.00  0.00      BS   N  
ATOM    176  C8  ADE B   6       6.580 -10.909 -34.963  1.00  0.00      BS   C  
ATOM    177  N9  ADE B   6       7.676 -11.690 -34.782  1.00  0.00      BS   N  
ATOM    178  H2  ADE B   6      11.873 -10.591 -35.652  1.00  0.00      BS   H  
ATOM    179  H8  ADE B   6       5.598 -11.320 -34.732  1.00  0.00      BS   H  
ATOM    180  H1' ADE B   6       8.361 -13.593 -34.912  1.00  0.00      BS   H  
ATOM    181  H2' ADE B   6       8.185 -14.384 -32.775  1.00  0.00      BS   H  
ATOM    182  H3' ADE B   6       5.981 -12.314 -32.469  1.00  0.00      BS   H  
ATOM    183  H4' ADE B   6       6.076 -15.300 -33.422  1.00  0.00      BS   H  
ATOM    184  H5' ADE B   6       3.830 -14.954 -34.209  1.00  0.00      BS   H  
ATOM    185  H61 ADE B   6       8.113  -7.162 -36.124  1.00  0.00      BS   H  
ATOM    186  H62 ADE B   6       9.688  -7.056 -36.842  1.00  0.00      BS   H  
ATOM    187 H2'' ADE B   6       8.399 -12.509 -32.447  1.00  0.00      BS   H  
ATOM    188 H5'' ADE B   6       3.815 -14.504 -32.526  1.00  0.00      BS   H  
ATOM    189  P   THY B   7       5.992 -13.045 -29.906  1.00  0.00      BS   P  
ATOM    190  O1P THY B   7       5.408 -13.880 -28.853  1.00  0.00      BS   O  
ATOM    191  O2P THY B   7       5.229 -11.797 -30.149  1.00  0.00      BS   O  
ATOM    192  C5' THY B   7       8.389 -13.696 -29.025  1.00  0.00      BS   C  
ATOM    193  O5' THY B   7       7.508 -12.631 -29.431  1.00  0.00      BS   O  
ATOM    194  C4' THY B   7       9.813 -13.302 -28.799  1.00  0.00      BS   C  
ATOM    195  O4' THY B   7      10.356 -12.483 -29.877  1.00  0.00      BS   O  
ATOM    196  C3' THY B   7      10.020 -12.398 -27.578  1.00  0.00      BS   C  
ATOM    197  O3' THY B   7      11.247 -12.769 -26.895  1.00  0.00      BS   O  
ATOM    198  C2' THY B   7      10.013 -10.959 -28.135  1.00  0.00      BS   C  
ATOM    199  C1' THY B   7      10.689 -11.161 -29.490  1.00  0.00      BS   C  
ATOM    200  N1  THY B   7      10.251 -10.270 -30.505  1.00  0.00      BS   N  
ATOM    201  C2  THY B   7      11.242  -9.883 -31.389  1.00  0.00      BS   C  
ATOM    202  O2  THY B   7      12.401 -10.287 -31.381  1.00  0.00      BS   O  
ATOM    203  N3  THY B   7      10.793  -8.909 -32.355  1.00  0.00      BS   N  
ATOM    204  C4  THY B   7       9.506  -8.428 -32.420  1.00  0.00      BS   C  
ATOM    205  O4  THY B   7       9.249  -7.494 -33.186  1.00  0.00      BS   O  
ATOM    206  C5  THY B   7       8.488  -9.077 -31.646  1.00  0.00      BS   C  
ATOM    207  C5M THY B   7       7.097  -8.636 -31.865  1.00  0.00      BS   C  
ATOM    208  C6  THY B   7       8.914  -9.939 -30.711  1.00  0.00      BS   C  
ATOM    209  H3  THY B   7      11.382  -8.429 -33.020  1.00  0.00      BS   H  
ATOM    210  H6  THY B   7       8.237 -10.668 -30.266  1.00  0.00      BS   H  
ATOM    211  H1' THY B   7      11.774 -11.144 -29.252  1.00  0.00      BS   H  
ATOM    212  H2' THY B   7      10.699 -10.344 -27.512  1.00  0.00      BS   H  
ATOM    213  H3' THY B   7       9.155 -12.651 -26.927  1.00  0.00      BS   H  
ATOM    214  H4' THY B   7      10.464 -14.198 -28.709  1.00  0.00      BS   H  
ATOM    215  H5' THY B   7       8.351 -14.570 -29.712  1.00  0.00      BS   H  
ATOM    216  H51 THY B   7       6.851  -8.272 -32.885  1.00  0.00      BS   H  
ATOM    217  H52 THY B   7       6.741  -7.822 -31.199  1.00  0.00      BS   H  
ATOM    218  H53 THY B   7       6.456  -9.544 -31.848  1.00  0.00      BS   H  
ATOM    219 H2'' THY B   7       8.970 -10.604 -28.281  1.00  0.00      BS   H  
ATOM    220 H5'' THY B   7       8.159 -14.205 -28.064  1.00  0.00      BS   H  
ATOM    221  P   ADE B   8      11.745 -11.949 -25.587  1.00  0.00      BS   P  
ATOM    222  O1P ADE B   8      12.567 -12.823 -24.798  1.00  0.00      BS   O  
ATOM    223  O2P ADE B   8      10.597 -11.343 -24.876  1.00  0.00      BS   O  
ATOM    224  C5' ADE B   8      13.773 -11.189 -26.913  1.00  0.00      BS   C  
ATOM    225  O5' ADE B   8      12.660 -10.729 -26.125  1.00  0.00      BS   O  
ATOM    226  C4' ADE B   8      14.783 -10.127 -27.227  1.00  0.00      BS   C  
ATOM    227  O4' ADE B   8      14.229  -9.295 -28.233  1.00  0.00      BS   O  
ATOM    228  C3' ADE B   8      15.105  -9.203 -25.963  1.00  0.00      BS   C  
ATOM    229  O3' ADE B   8      16.534  -9.002 -25.788  1.00  0.00      BS   O  
ATOM    230  C2' ADE B   8      14.461  -7.903 -26.391  1.00  0.00      BS   C  
ATOM    231  C1' ADE B   8      14.449  -7.955 -27.920  1.00  0.00      BS   C  
ATOM    232  N1  ADE B   8      13.127  -4.666 -31.622  1.00  0.00      BS   N  
ATOM    233  C2  ADE B   8      14.319  -5.077 -31.139  1.00  0.00      BS   C  
ATOM    234  N3  ADE B   8      14.637  -5.880 -30.149  1.00  0.00      BS   N  
ATOM    235  C4  ADE B   8      13.477  -6.373 -29.651  1.00  0.00      BS   C  
ATOM    236  C5  ADE B   8      12.158  -5.992 -29.986  1.00  0.00      BS   C  
ATOM    237  C6  ADE B   8      11.977  -5.164 -31.066  1.00  0.00      BS   C  
ATOM    238  N6  ADE B   8      10.842  -4.759 -31.578  1.00  0.00      BS   N  
ATOM    239  N7  ADE B   8      11.246  -6.676 -29.137  1.00  0.00      BS   N  
ATOM    240  C8  ADE B   8      12.026  -7.395 -28.378  1.00  0.00      BS   C  
ATOM    241  N9  ADE B   8      13.329  -7.259 -28.654  1.00  0.00      BS   N  
ATOM    242  H2  ADE B   8      15.162  -4.567 -31.606  1.00  0.00      BS   H  
ATOM    243  H8  ADE B   8      11.750  -8.094 -27.588  1.00  0.00      BS   H  
ATOM    244  H1' ADE B   8      15.479  -7.735 -28.275  1.00  0.00      BS   H  
ATOM    245  H2' ADE B   8      15.008  -6.975 -26.120  1.00  0.00      BS   H  
ATOM    246  H3' ADE B   8      14.620  -9.494 -25.007  1.00  0.00      BS   H  
ATOM    247  H4' ADE B   8      15.680 -10.626 -27.653  1.00  0.00      BS   H  
ATOM    248  H5' ADE B   8      13.447 -11.570 -27.905  1.00  0.00      BS   H  
ATOM    249  H61 ADE B   8      10.040  -4.723 -30.982  1.00  0.00      BS   H  
ATOM    250  H62 ADE B   8      10.771  -4.325 -32.476  1.00  0.00      BS   H  
ATOM    251 H2'' ADE B   8      13.426  -7.776 -26.008  1.00  0.00      BS   H  
ATOM    252 H5'' ADE B   8      14.419 -11.917 -26.378  1.00  0.00      BS   H  
ATOM    253  P   THY B   9      17.172  -8.673 -24.389  1.00  0.00      BS   P  
ATOM    254  O1P THY B   9      18.598  -9.189 -24.395  1.00  0.00      BS   O  
ATOM    255  O2P THY B   9      16.210  -9.062 -23.269  1.00  0.00      BS   O  
ATOM    256  C5' THY B   9      18.168  -6.426 -25.278  1.00  0.00      BS   C  
ATOM    257  O5' THY B   9      17.191  -7.047 -24.414  1.00  0.00      BS   O  
ATOM    258  C4' THY B   9      17.751  -5.003 -25.620  1.00  0.00      BS   C  
ATOM    259  O4' THY B   9      16.465  -5.012 -26.358  1.00  0.00      BS   O  
ATOM    260  C3' THY B   9      17.299  -4.111 -24.458  1.00  0.00      BS   C  
ATOM    261  O3' THY B   9      18.375  -3.479 -23.887  1.00  0.00      BS   O  
ATOM    262  C2' THY B   9      16.342  -3.065 -25.151  1.00  0.00      BS   C  
ATOM    263  C1' THY B   9      16.115  -3.651 -26.509  1.00  0.00      BS   C  
ATOM    264  N1  THY B   9      14.787  -3.487 -26.994  1.00  0.00      BS   N  
ATOM    265  C2  THY B   9      14.485  -2.609 -28.065  1.00  0.00      BS   C  
ATOM    266  O2  THY B   9      15.361  -2.003 -28.643  1.00  0.00      BS   O  
ATOM    267  N3  THY B   9      13.186  -2.616 -28.514  1.00  0.00      BS   N  
ATOM    268  C4  THY B   9      12.117  -3.205 -27.943  1.00  0.00      BS   C  
ATOM    269  O4  THY B   9      10.988  -3.204 -28.474  1.00  0.00      BS   O  
ATOM    270  C5  THY B   9      12.465  -3.893 -26.675  1.00  0.00      BS   C  
ATOM    271  C5M THY B   9      11.308  -4.450 -25.848  1.00  0.00      BS   C  
ATOM    272  C6  THY B   9      13.747  -4.004 -26.256  1.00  0.00      BS   C  
ATOM    273  H3  THY B   9      12.994  -2.232 -29.429  1.00  0.00      BS   H  
ATOM    274  H6  THY B   9      14.093  -4.660 -25.456  1.00  0.00      BS   H  
ATOM    275  H1' THY B   9      16.892  -3.346 -27.242  1.00  0.00      BS   H  
ATOM    276  H2' THY B   9      16.883  -2.121 -25.377  1.00  0.00      BS   H  
ATOM    277  H3' THY B   9      16.827  -4.836 -23.759  1.00  0.00      BS   H  
ATOM    278  H4' THY B   9      18.456  -4.371 -26.200  1.00  0.00      BS   H  
ATOM    279  H5' THY B   9      18.311  -7.004 -26.215  1.00  0.00      BS   H  
ATOM    280  H51 THY B   9      11.404  -4.205 -24.768  1.00  0.00      BS   H  
ATOM    281  H52 THY B   9      11.238  -5.551 -25.969  1.00  0.00      BS   H  
ATOM    282  H53 THY B   9      10.392  -3.989 -26.276  1.00  0.00      BS   H  
ATOM    283 H2'' THY B   9      15.425  -2.881 -24.552  1.00  0.00      BS   H  
ATOM    284 H5'' THY B   9      19.184  -6.409 -24.830  1.00  0.00      BS   H  
ATOM    285  P   ADE B  10      18.348  -2.577 -22.646  1.00  0.00      BS   P  
ATOM    286  O1P ADE B  10      19.570  -2.824 -21.913  1.00  0.00      BS   O  
ATOM    287  O2P ADE B  10      17.090  -2.702 -21.860  1.00  0.00      BS   O  
ATOM    288  C5' ADE B  10      19.289  -0.823 -24.179  1.00  0.00      BS   C  
ATOM    289  O5' ADE B  10      18.334  -1.181 -23.222  1.00  0.00      BS   O  
ATOM    290  C4' ADE B  10      18.900   0.509 -24.863  1.00  0.00      BS   C  
ATOM    291  O4' ADE B  10      17.639   0.477 -25.500  1.00  0.00      BS   O  
ATOM    292  C3' ADE B  10      18.756   1.628 -23.744  1.00  0.00      BS   C  
ATOM    293  O3' ADE B  10      19.211   2.926 -24.163  1.00  0.00      BS   O  
ATOM    294  C2' ADE B  10      17.272   1.734 -23.515  1.00  0.00      BS   C  
ATOM    295  C1' ADE B  10      16.683   1.349 -24.916  1.00  0.00      BS   C  
ATOM    296  N1  ADE B  10      11.792   0.840 -26.992  1.00  0.00      BS   N  
ATOM    297  C2  ADE B  10      12.826   1.592 -27.363  1.00  0.00      BS   C  
ATOM    298  N3  ADE B  10      13.974   1.755 -26.776  1.00  0.00      BS   N  
ATOM    299  C4  ADE B  10      14.192   0.867 -25.714  1.00  0.00      BS   C  
ATOM    300  C5  ADE B  10      13.198   0.108 -25.206  1.00  0.00      BS   C  
ATOM    301  C6  ADE B  10      11.971   0.058 -25.945  1.00  0.00      BS   C  
ATOM    302  N6  ADE B  10      10.891  -0.629 -25.594  1.00  0.00      BS   N  
ATOM    303  N7  ADE B  10      13.674  -0.638 -24.106  1.00  0.00      BS   N  
ATOM    304  C8  ADE B  10      14.926  -0.226 -23.918  1.00  0.00      BS   C  
ATOM    305  N9  ADE B  10      15.285   0.737 -24.876  1.00  0.00      BS   N  
ATOM    306  H2  ADE B  10      12.764   2.304 -28.187  1.00  0.00      BS   H  
ATOM    307  H8  ADE B  10      15.608  -0.404 -23.087  1.00  0.00      BS   H  
ATOM    308  H1' ADE B  10      16.515   2.209 -25.599  1.00  0.00      BS   H  
ATOM    309  H2' ADE B  10      17.004   2.776 -23.239  1.00  0.00      BS   H  
ATOM    310  H3' ADE B  10      19.160   1.321 -22.754  1.00  0.00      BS   H  
ATOM    311  H4' ADE B  10      19.642   0.896 -25.594  1.00  0.00      BS   H  
ATOM    312  H5' ADE B  10      19.517  -1.578 -24.961  1.00  0.00      BS   H  
ATOM    313  H61 ADE B  10      10.093  -0.790 -26.174  1.00  0.00      BS   H  
ATOM    314  H62 ADE B  10      10.873  -1.271 -24.826  1.00  0.00      BS   H  
ATOM    315 H2'' ADE B  10      16.943   1.090 -22.671  1.00  0.00      BS   H  
ATOM    316 H5'' ADE B  10      20.272  -0.522 -23.757  1.00  0.00      BS   H  
ATOM    317  P   CYT B  11      20.698   3.355 -24.028  1.00  0.00      BS   P  
ATOM    318  O1P CYT B  11      21.516   2.681 -25.086  1.00  0.00      BS   O  
ATOM    319  O2P CYT B  11      21.076   3.070 -22.662  1.00  0.00      BS   O  
ATOM    320  C5' CYT B  11      20.715   5.476 -25.526  1.00  0.00      BS   C  
ATOM    321  O5' CYT B  11      20.814   4.887 -24.239  1.00  0.00      BS   O  
ATOM    322  C4' CYT B  11      20.133   6.916 -25.441  1.00  0.00      BS   C  
ATOM    323  O4' CYT B  11      18.868   6.965 -24.763  1.00  0.00      BS   O  
ATOM    324  C3' CYT B  11      21.031   8.005 -24.742  1.00  0.00      BS   C  
ATOM    325  O3' CYT B  11      21.432   9.054 -25.615  1.00  0.00      BS   O  
ATOM    326  C2' CYT B  11      20.099   8.570 -23.714  1.00  0.00      BS   C  
ATOM    327  C1' CYT B  11      18.796   8.327 -24.346  1.00  0.00      BS   C  
ATOM    328  N1  CYT B  11      17.672   8.478 -23.387  1.00  0.00      BS   N  
ATOM    329  C2  CYT B  11      16.412   8.681 -23.888  1.00  0.00      BS   C  
ATOM    330  O2  CYT B  11      16.150   8.641 -25.123  1.00  0.00      BS   O  
ATOM    331  N3  CYT B  11      15.323   8.839 -23.071  1.00  0.00      BS   N  
ATOM    332  C4  CYT B  11      15.525   8.967 -21.748  1.00  0.00      BS   C  
ATOM    333  N4  CYT B  11      14.498   9.145 -21.034  1.00  0.00      BS   N  
ATOM    334  C5  CYT B  11      16.820   8.775 -21.186  1.00  0.00      BS   C  
ATOM    335  C6  CYT B  11      17.877   8.496 -22.041  1.00  0.00      BS   C  
ATOM    336  H5  CYT B  11      16.940   8.847 -20.106  1.00  0.00      BS   H  
ATOM    337  H6  CYT B  11      18.829   8.253 -21.568  1.00  0.00      BS   H  
ATOM    338  H1' CYT B  11      18.592   8.892 -25.281  1.00  0.00      BS   H  
ATOM    339  H2' CYT B  11      20.323   9.649 -23.566  1.00  0.00      BS   H  
ATOM    340  H3' CYT B  11      21.891   7.524 -24.230  1.00  0.00      BS   H  
ATOM    341  H4' CYT B  11      19.912   7.311 -26.455  1.00  0.00      BS   H  
ATOM    342  H41 CYT B  11      13.701   9.636 -21.389  1.00  0.00      BS   H  
ATOM    343  H5' CYT B  11      20.057   4.952 -26.252  1.00  0.00      BS   H  
ATOM    344  H42 CYT B  11      14.631   9.210 -20.046  1.00  0.00      BS   H  
ATOM    345 H2'' CYT B  11      20.236   8.023 -22.757  1.00  0.00      BS   H  
ATOM    346 H5'' CYT B  11      21.678   5.509 -26.080  1.00  0.00      BS   H  
ATOM    347  P   GUA B  12      22.491   8.714 -26.733  1.00  0.00      BS   P  
ATOM    348  O1P GUA B  12      23.458   7.674 -26.367  1.00  0.00      BS   O  
ATOM    349  O2P GUA B  12      23.036   9.987 -27.272  1.00  0.00      BS   O  
ATOM    350  C5' GUA B  12      22.256   7.377 -28.965  1.00  0.00      BS   C  
ATOM    351  O5' GUA B  12      21.639   8.224 -27.980  1.00  0.00      BS   O  
ATOM    352  C4' GUA B  12      21.274   7.254 -30.153  1.00  0.00      BS   C  
ATOM    353  O4' GUA B  12      20.088   6.492 -29.770  1.00  0.00      BS   O  
ATOM    354  C3' GUA B  12      20.700   8.668 -30.539  1.00  0.00      BS   C  
ATOM    355  O3' GUA B  12      20.708   8.898 -31.939  1.00  0.00      BS   O  
ATOM    356  C2' GUA B  12      19.278   8.633 -29.962  1.00  0.00      BS   C  
ATOM    357  C1' GUA B  12      18.918   7.226 -30.208  1.00  0.00      BS   C  
ATOM    358  N1  GUA B  12      15.389   3.567 -29.891  1.00  0.00      BS   N  
ATOM    359  C2  GUA B  12      16.459   3.643 -30.756  1.00  0.00      BS   C  
ATOM    360  N2  GUA B  12      16.574   2.710 -31.659  1.00  0.00      BS   N  
ATOM    361  N3  GUA B  12      17.330   4.697 -30.717  1.00  0.00      BS   N  
ATOM    362  C4  GUA B  12      17.046   5.572 -29.733  1.00  0.00      BS   C  
ATOM    363  C5  GUA B  12      15.909   5.589 -28.901  1.00  0.00      BS   C  
ATOM    364  C6  GUA B  12      15.009   4.520 -28.943  1.00  0.00      BS   C  
ATOM    365  O6  GUA B  12      14.004   4.394 -28.264  1.00  0.00      BS   O  
ATOM    366  N7  GUA B  12      15.984   6.718 -28.068  1.00  0.00      BS   N  
ATOM    367  C8  GUA B  12      17.099   7.358 -28.452  1.00  0.00      BS   C  
ATOM    368  N9  GUA B  12      17.725   6.724 -29.501  1.00  0.00      BS   N  
ATOM    369  H1  GUA B  12      14.644   2.898 -30.030  1.00  0.00      BS   H  
ATOM    370  H8  GUA B  12      17.531   8.224 -27.950  1.00  0.00      BS   H  
ATOM    371  H1' GUA B  12      18.711   7.026 -31.281  1.00  0.00      BS   H  
ATOM    372  H2' GUA B  12      18.604   9.279 -30.563  1.00  0.00      BS   H  
ATOM    373  H21 GUA B  12      17.333   2.616 -32.303  1.00  0.00      BS   H  
ATOM    374  H3' GUA B  12      21.255   9.485 -30.033  1.00  0.00      BS   H  
ATOM    375  H22 GUA B  12      15.812   2.085 -31.834  1.00  0.00      BS   H  
ATOM    376  H4' GUA B  12      21.764   6.766 -31.023  1.00  0.00      BS   H  
ATOM    377  H5' GUA B  12      22.291   6.324 -28.613  1.00  0.00      BS   H  
ATOM    378  H3T GUA B  12      20.657   9.848 -32.070  1.00  0.00      BS   H  
ATOM    379 H2'' GUA B  12      19.277   8.831 -28.868  1.00  0.00      BS   H  
ATOM    380 H5'' GUA B  12      23.259   7.750 -29.264  1.00  0.00      BS   H  
TER   
ATOM    381  C5' GUA R  11      14.441   2.125 -19.738  1.00  0.00      R    C  
ATOM    382  O5' GUA R  11      13.242   1.445 -19.310  1.00  0.00      R    O  
ATOM    383  C4' GUA R  11      14.240   3.253 -20.767  1.00  0.00      R    C  
ATOM    384  O4' GUA R  11      13.985   2.707 -22.159  1.00  0.00      R    O  
ATOM    385  C3' GUA R  11      13.099   4.204 -20.565  1.00  0.00      R    C  
ATOM    386  O3' GUA R  11      13.371   5.357 -19.735  1.00  0.00      R    O  
ATOM    387  C2' GUA R  11      12.759   4.648 -21.990  1.00  0.00      R    C  
ATOM    388  O2' GUA R  11      13.809   5.555 -22.380  1.00  0.00      R    O  
ATOM    389  C1' GUA R  11      12.888   3.413 -22.791  1.00  0.00      R    C  
ATOM    390  N1  GUA R  11       8.035   2.735 -24.416  1.00  0.00      R    N  
ATOM    391  C2  GUA R  11       8.903   3.766 -24.735  1.00  0.00      R    C  
ATOM    392  N2  GUA R  11       8.545   4.710 -25.564  1.00  0.00      R    N  
ATOM    393  N3  GUA R  11      10.157   3.769 -24.333  1.00  0.00      R    N  
ATOM    394  C4  GUA R  11      10.430   2.849 -23.376  1.00  0.00      R    C  
ATOM    395  C5  GUA R  11       9.596   1.869 -22.974  1.00  0.00      R    C  
ATOM    396  C6  GUA R  11       8.239   1.739 -23.495  1.00  0.00      R    C  
ATOM    397  O6  GUA R  11       7.363   0.874 -23.286  1.00  0.00      R    O  
ATOM    398  N7  GUA R  11      10.162   1.085 -21.980  1.00  0.00      R    N  
ATOM    399  C8  GUA R  11      11.322   1.496 -21.856  1.00  0.00      R    C  
ATOM    400  N9  GUA R  11      11.596   2.600 -22.650  1.00  0.00      R    N  
ATOM    401  H1  GUA R  11       7.100   2.810 -24.789  1.00  0.00      R    H  
ATOM    402  H8  GUA R  11      12.041   1.152 -21.112  1.00  0.00      R    H  
ATOM    403  H1' GUA R  11      13.031   3.616 -23.874  1.00  0.00      R    H  
ATOM    404  H2' GUA R  11      14.283   5.717 -21.561  1.00  0.00      R    H  
ATOM    405  H21 GUA R  11       7.630   4.775 -25.962  1.00  0.00      R    H  
ATOM    406  H3' GUA R  11      12.281   3.515 -20.263  1.00  0.00      R    H  
ATOM    407  H22 GUA R  11       9.252   5.222 -26.052  1.00  0.00      R    H  
ATOM    408  H4' GUA R  11      15.090   3.961 -20.857  1.00  0.00      R    H  
ATOM    409  H5' GUA R  11      15.191   1.401 -20.121  1.00  0.00      R    H  
ATOM    410  H5T GUA R  11      13.603   0.752 -18.753  1.00  0.00      R    H  
ATOM    411 H2'' GUA R  11      11.818   5.231 -21.895  1.00  0.00      R    H  
ATOM    412 H5'' GUA R  11      14.995   2.647 -18.929  1.00  0.00      R    H  
ATOM    413  P   CYT R  12      12.367   5.906 -18.687  1.00  0.00      R    P  
ATOM    414  O1P CYT R  12      12.977   6.964 -17.834  1.00  0.00      R    O  
ATOM    415  O2P CYT R  12      11.680   4.818 -18.028  1.00  0.00      R    O  
ATOM    416  C5' CYT R  12      11.519   7.697 -20.389  1.00  0.00      R    C  
ATOM    417  O5' CYT R  12      11.198   6.565 -19.529  1.00  0.00      R    O  
ATOM    418  C4' CYT R  12      10.271   8.017 -21.170  1.00  0.00      R    C  
ATOM    419  O4' CYT R  12      10.036   6.952 -22.060  1.00  0.00      R    O  
ATOM    420  C3' CYT R  12       9.022   8.139 -20.390  1.00  0.00      R    C  
ATOM    421  O3' CYT R  12       8.913   9.406 -19.783  1.00  0.00      R    O  
ATOM    422  C2' CYT R  12       8.036   7.836 -21.455  1.00  0.00      R    C  
ATOM    423  O2' CYT R  12       7.858   8.895 -22.353  1.00  0.00      R    O  
ATOM    424  C1' CYT R  12       8.671   6.734 -22.205  1.00  0.00      R    C  
ATOM    425  N1  CYT R  12       8.099   5.514 -21.657  1.00  0.00      R    N  
ATOM    426  C2  CYT R  12       6.834   5.083 -22.104  1.00  0.00      R    C  
ATOM    427  O2  CYT R  12       6.256   5.776 -22.944  1.00  0.00      R    O  
ATOM    428  N3  CYT R  12       6.335   3.941 -21.609  1.00  0.00      R    N  
ATOM    429  C4  CYT R  12       7.052   3.166 -20.807  1.00  0.00      R    C  
ATOM    430  N4  CYT R  12       6.458   1.988 -20.462  1.00  0.00      R    N  
ATOM    431  C5  CYT R  12       8.350   3.579 -20.302  1.00  0.00      R    C  
ATOM    432  C6  CYT R  12       8.762   4.755 -20.768  1.00  0.00      R    C  
ATOM    433  H5  CYT R  12       8.881   3.074 -19.494  1.00  0.00      R    H  
ATOM    434  H6  CYT R  12       9.776   5.086 -20.545  1.00  0.00      R    H  
ATOM    435  H1' CYT R  12       8.409   6.892 -23.273  1.00  0.00      R    H  
ATOM    436  H2' CYT R  12       7.069   8.758 -22.882  1.00  0.00      R    H  
ATOM    437  H3' CYT R  12       9.138   7.247 -19.739  1.00  0.00      R    H  
ATOM    438  H4' CYT R  12      10.377   8.939 -21.781  1.00  0.00      R    H  
ATOM    439  H41 CYT R  12       5.523   1.756 -20.730  1.00  0.00      R    H  
ATOM    440  H5' CYT R  12      12.279   7.393 -21.139  1.00  0.00      R    H  
ATOM    441  H42 CYT R  12       7.009   1.348 -19.927  1.00  0.00      R    H  
ATOM    442 H2'' CYT R  12       7.069   7.648 -20.939  1.00  0.00      R    H  
ATOM    443 H5'' CYT R  12      11.931   8.618 -19.924  1.00  0.00      R    H  
ATOM    444  P   URA R  13       8.129   9.367 -18.427  1.00  0.00      R    P  
ATOM    445  O1P URA R  13       8.166  10.747 -17.820  1.00  0.00      R    O  
ATOM    446  O2P URA R  13       8.497   8.231 -17.545  1.00  0.00      R    O  
ATOM    447  C5' URA R  13       6.040  10.072 -19.713  1.00  0.00      R    C  
ATOM    448  O5' URA R  13       6.656   9.068 -18.877  1.00  0.00      R    O  
ATOM    449  C4' URA R  13       4.587   9.722 -19.934  1.00  0.00      R    C  
ATOM    450  O4' URA R  13       4.434   8.501 -20.734  1.00  0.00      R    O  
ATOM    451  C3' URA R  13       3.738   9.491 -18.727  1.00  0.00      R    C  
ATOM    452  O3' URA R  13       3.518  10.690 -17.960  1.00  0.00      R    O  
ATOM    453  C2' URA R  13       2.607   8.706 -19.315  1.00  0.00      R    C  
ATOM    454  O2' URA R  13       1.738   9.478 -20.124  1.00  0.00      R    O  
ATOM    455  C1' URA R  13       3.288   7.748 -20.257  1.00  0.00      R    C  
ATOM    456  N1  URA R  13       3.663   6.358 -19.665  1.00  0.00      R    N  
ATOM    457  C2  URA R  13       2.651   5.463 -19.665  1.00  0.00      R    C  
ATOM    458  O2  URA R  13       1.506   5.761 -20.003  1.00  0.00      R    O  
ATOM    459  N3  URA R  13       2.929   4.256 -19.084  1.00  0.00      R    N  
ATOM    460  C4  URA R  13       4.154   3.753 -18.726  1.00  0.00      R    C  
ATOM    461  O4  URA R  13       4.390   2.542 -18.606  1.00  0.00      R    O  
ATOM    462  C5  URA R  13       5.183   4.781 -18.659  1.00  0.00      R    C  
ATOM    463  C6  URA R  13       4.925   6.037 -19.158  1.00  0.00      R    C  
ATOM    464  H3  URA R  13       2.152   3.614 -19.027  1.00  0.00      R    H  
ATOM    465  H5  URA R  13       6.196   4.431 -18.456  1.00  0.00      R    H  
ATOM    466  H6  URA R  13       5.659   6.839 -19.233  1.00  0.00      R    H  
ATOM    467  H1' URA R  13       2.675   7.636 -21.177  1.00  0.00      R    H  
ATOM    468  H2' URA R  13       0.881   9.073 -20.274  1.00  0.00      R    H  
ATOM    469  H3' URA R  13       4.319   8.811 -18.069  1.00  0.00      R    H  
ATOM    470  H4' URA R  13       4.028  10.516 -20.473  1.00  0.00      R    H  
ATOM    471  H5' URA R  13       6.548  10.111 -20.701  1.00  0.00      R    H  
ATOM    472 H2'' URA R  13       2.118   8.019 -18.591  1.00  0.00      R    H  
ATOM    473 H5'' URA R  13       6.066  11.011 -19.118  1.00  0.00      R    H  
ATOM    474  P   URA R  14       3.076  10.546 -16.431  1.00  0.00      R    P  
ATOM    475  O1P URA R  14       2.812  11.906 -15.908  1.00  0.00      R    O  
ATOM    476  O2P URA R  14       4.216   9.806 -15.817  1.00  0.00      R    O  
ATOM    477  C5' URA R  14       0.425  10.161 -16.264  1.00  0.00      R    C  
ATOM    478  O5' URA R  14       1.785   9.633 -16.247  1.00  0.00      R    O  
ATOM    479  C4' URA R  14      -0.593   9.083 -16.175  1.00  0.00      R    C  
ATOM    480  O4' URA R  14      -0.291   7.922 -16.962  1.00  0.00      R    O  
ATOM    481  C3' URA R  14      -0.854   8.522 -14.782  1.00  0.00      R    C  
ATOM    482  O3' URA R  14      -1.553   9.495 -13.922  1.00  0.00      R    O  
ATOM    483  C2' URA R  14      -1.629   7.296 -15.175  1.00  0.00      R    C  
ATOM    484  O2' URA R  14      -2.949   7.659 -15.342  1.00  0.00      R    O  
ATOM    485  C1' URA R  14      -0.975   6.768 -16.422  1.00  0.00      R    C  
ATOM    486  N1  URA R  14      -0.057   5.663 -16.072  1.00  0.00      R    N  
ATOM    487  C2  URA R  14      -0.662   4.450 -15.948  1.00  0.00      R    C  
ATOM    488  O2  URA R  14      -1.869   4.335 -16.082  1.00  0.00      R    O  
ATOM    489  N3  URA R  14       0.169   3.397 -15.711  1.00  0.00      R    N  
ATOM    490  C4  URA R  14       1.549   3.425 -15.782  1.00  0.00      R    C  
ATOM    491  O4  URA R  14       2.212   2.419 -15.733  1.00  0.00      R    O  
ATOM    492  C5  URA R  14       2.136   4.732 -15.860  1.00  0.00      R    C  
ATOM    493  C6  URA R  14       1.325   5.785 -16.016  1.00  0.00      R    C  
ATOM    494  H3  URA R  14      -0.277   2.500 -15.829  1.00  0.00      R    H  
ATOM    495  H5  URA R  14       3.214   4.870 -15.956  1.00  0.00      R    H  
ATOM    496  H6  URA R  14       1.824   6.707 -16.310  1.00  0.00      R    H  
ATOM    497  H1' URA R  14      -1.744   6.478 -17.168  1.00  0.00      R    H  
ATOM    498  H2' URA R  14      -3.384   7.428 -14.519  1.00  0.00      R    H  
ATOM    499  H3' URA R  14       0.201   8.406 -14.454  1.00  0.00      R    H  
ATOM    500  H4' URA R  14      -1.569   9.462 -16.545  1.00  0.00      R    H  
ATOM    501  H5' URA R  14       0.283  10.824 -17.144  1.00  0.00      R    H  
ATOM    502 H2'' URA R  14      -1.667   6.613 -14.299  1.00  0.00      R    H  
ATOM    503 H5'' URA R  14       0.430  10.864 -15.404  1.00  0.00      R    H  
ATOM    504  P   ADE R  15      -1.606   9.113 -12.385  1.00  0.00      R    P  
ATOM    505  O1P ADE R  15      -1.927  10.255 -11.483  1.00  0.00      R    O  
ATOM    506  O2P ADE R  15      -0.423   8.360 -12.050  1.00  0.00      R    O  
ATOM    507  C5' ADE R  15      -4.139   8.335 -12.310  1.00  0.00      R    C  
ATOM    508  O5' ADE R  15      -2.740   8.045 -12.376  1.00  0.00      R    O  
ATOM    509  C4' ADE R  15      -4.964   7.027 -12.453  1.00  0.00      R    C  
ATOM    510  O4' ADE R  15      -4.419   6.145 -13.496  1.00  0.00      R    O  
ATOM    511  C3' ADE R  15      -4.935   6.116 -11.245  1.00  0.00      R    C  
ATOM    512  O3' ADE R  15      -5.832   6.597 -10.243  1.00  0.00      R    O  
ATOM    513  C2' ADE R  15      -5.417   4.859 -11.828  1.00  0.00      R    C  
ATOM    514  O2' ADE R  15      -6.775   4.898 -12.195  1.00  0.00      R    O  
ATOM    515  C1' ADE R  15      -4.535   4.821 -13.060  1.00  0.00      R    C  
ATOM    516  N1  ADE R  15      -1.498   0.526 -12.749  1.00  0.00      R    N  
ATOM    517  C2  ADE R  15      -2.779   0.712 -13.217  1.00  0.00      R    C  
ATOM    518  N3  ADE R  15      -3.567   1.844 -13.032  1.00  0.00      R    N  
ATOM    519  C4  ADE R  15      -2.736   2.877 -12.838  1.00  0.00      R    C  
ATOM    520  C5  ADE R  15      -1.389   2.899 -12.354  1.00  0.00      R    C  
ATOM    521  C6  ADE R  15      -0.754   1.590 -12.360  1.00  0.00      R    C  
ATOM    522  N6  ADE R  15       0.500   1.519 -12.002  1.00  0.00      R    N  
ATOM    523  N7  ADE R  15      -0.969   4.187 -12.080  1.00  0.00      R    N  
ATOM    524  C8  ADE R  15      -2.044   4.913 -12.341  1.00  0.00      R    C  
ATOM    525  N9  ADE R  15      -3.168   4.223 -12.786  1.00  0.00      R    N  
ATOM    526  H2  ADE R  15      -3.249  -0.215 -13.543  1.00  0.00      R    H  
ATOM    527  H8  ADE R  15      -2.078   5.951 -12.011  1.00  0.00      R    H  
ATOM    528  H1' ADE R  15      -5.018   4.241 -13.875  1.00  0.00      R    H  
ATOM    529  H2' ADE R  15      -7.335   5.145 -11.455  1.00  0.00      R    H  
ATOM    530  H3' ADE R  15      -3.896   5.978 -10.876  1.00  0.00      R    H  
ATOM    531  H4' ADE R  15      -6.013   7.309 -12.684  1.00  0.00      R    H  
ATOM    532  H5' ADE R  15      -4.560   9.041 -13.056  1.00  0.00      R    H  
ATOM    533  H61 ADE R  15       1.083   0.719 -11.866  1.00  0.00      R    H  
ATOM    534  H62 ADE R  15       1.029   2.326 -11.741  1.00  0.00      R    H  
ATOM    535 H2'' ADE R  15      -5.215   3.963 -11.203  1.00  0.00      R    H  
ATOM    536 H5'' ADE R  15      -4.244   8.670 -11.256  1.00  0.00      R    H  
ATOM    537  P   CYT R  16      -5.472   7.159  -8.892  1.00  0.00      R    P  
ATOM    538  O1P CYT R  16      -6.501   8.198  -8.612  1.00  0.00      R    O  
ATOM    539  O2P CYT R  16      -4.053   7.555  -8.898  1.00  0.00      R    O  
ATOM    540  C5' CYT R  16      -6.922   5.202  -7.853  1.00  0.00      R    C  
ATOM    541  O5' CYT R  16      -5.674   5.957  -7.826  1.00  0.00      R    O  
ATOM    542  C4' CYT R  16      -6.780   3.677  -7.714  1.00  0.00      R    C  
ATOM    543  O4' CYT R  16      -6.001   3.233  -8.846  1.00  0.00      R    O  
ATOM    544  C3' CYT R  16      -6.010   3.154  -6.502  1.00  0.00      R    C  
ATOM    545  O3' CYT R  16      -6.880   3.085  -5.327  1.00  0.00      R    O  
ATOM    546  C2' CYT R  16      -5.624   1.726  -7.035  1.00  0.00      R    C  
ATOM    547  O2' CYT R  16      -6.539   0.692  -7.014  1.00  0.00      R    O  
ATOM    548  C1' CYT R  16      -5.252   2.039  -8.474  1.00  0.00      R    C  
ATOM    549  N1  CYT R  16      -3.797   2.232  -8.582  1.00  0.00      R    N  
ATOM    550  C2  CYT R  16      -2.940   1.120  -8.822  1.00  0.00      R    C  
ATOM    551  O2  CYT R  16      -3.485  -0.007  -8.936  1.00  0.00      R    O  
ATOM    552  N3  CYT R  16      -1.610   1.277  -8.994  1.00  0.00      R    N  
ATOM    553  C4  CYT R  16      -1.076   2.544  -8.820  1.00  0.00      R    C  
ATOM    554  N4  CYT R  16       0.283   2.652  -8.890  1.00  0.00      R    N  
ATOM    555  C5  CYT R  16      -1.882   3.580  -8.333  1.00  0.00      R    C  
ATOM    556  C6  CYT R  16      -3.234   3.425  -8.371  1.00  0.00      R    C  
ATOM    557  H5  CYT R  16      -1.353   4.515  -8.147  1.00  0.00      R    H  
ATOM    558  H6  CYT R  16      -3.906   4.261  -8.174  1.00  0.00      R    H  
ATOM    559  H1' CYT R  16      -5.575   1.145  -9.050  1.00  0.00      R    H  
ATOM    560  H2' CYT R  16      -6.616   0.353  -6.118  1.00  0.00      R    H  
ATOM    561  H3' CYT R  16      -5.108   3.801  -6.496  1.00  0.00      R    H  
ATOM    562  H4' CYT R  16      -7.707   3.074  -7.819  1.00  0.00      R    H  
ATOM    563  H41 CYT R  16       0.881   1.861  -9.014  1.00  0.00      R    H  
ATOM    564  H5' CYT R  16      -7.523   5.188  -8.787  1.00  0.00      R    H  
ATOM    565  H42 CYT R  16       0.655   3.564  -9.063  1.00  0.00      R    H  
ATOM    566 H2'' CYT R  16      -4.751   1.379  -6.443  1.00  0.00      R    H  
ATOM    567 H5'' CYT R  16      -7.633   5.533  -7.067  1.00  0.00      R    H  
ATOM    568  P   ADE R  17      -6.205   3.389  -3.931  1.00  0.00      R    P  
ATOM    569  O1P ADE R  17      -7.307   3.749  -2.967  1.00  0.00      R    O  
ATOM    570  O2P ADE R  17      -5.156   4.437  -4.141  1.00  0.00      R    O  
ATOM    571  C5' ADE R  17      -6.331   0.916  -3.283  1.00  0.00      R    C  
ATOM    572  O5' ADE R  17      -5.487   2.044  -3.551  1.00  0.00      R    O  
ATOM    573  C4' ADE R  17      -5.657  -0.466  -3.369  1.00  0.00      R    C  
ATOM    574  O4' ADE R  17      -5.067  -0.715  -4.678  1.00  0.00      R    O  
ATOM    575  C3' ADE R  17      -4.452  -0.738  -2.376  1.00  0.00      R    C  
ATOM    576  O3' ADE R  17      -4.893  -1.014  -1.068  1.00  0.00      R    O  
ATOM    577  C2' ADE R  17      -3.707  -1.821  -3.120  1.00  0.00      R    C  
ATOM    578  O2' ADE R  17      -4.217  -3.145  -2.900  1.00  0.00      R    O  
ATOM    579  C1' ADE R  17      -3.826  -1.313  -4.528  1.00  0.00      R    C  
ATOM    580  N1  ADE R  17       1.168  -0.986  -5.356  1.00  0.00      R    N  
ATOM    581  C2  ADE R  17       0.322  -1.958  -4.918  1.00  0.00      R    C  
ATOM    582  N3  ADE R  17      -0.999  -1.954  -4.836  1.00  0.00      R    N  
ATOM    583  C4  ADE R  17      -1.520  -0.754  -5.131  1.00  0.00      R    C  
ATOM    584  C5  ADE R  17      -0.758   0.360  -5.389  1.00  0.00      R    C  
ATOM    585  C6  ADE R  17       0.621   0.200  -5.653  1.00  0.00      R    C  
ATOM    586  N6  ADE R  17       1.286   1.250  -6.191  1.00  0.00      R    N  
ATOM    587  N7  ADE R  17      -1.583   1.457  -5.270  1.00  0.00      R    N  
ATOM    588  C8  ADE R  17      -2.772   0.980  -4.876  1.00  0.00      R    C  
ATOM    589  N9  ADE R  17      -2.777  -0.357  -4.857  1.00  0.00      R    N  
ATOM    590  H2  ADE R  17       0.613  -3.007  -4.881  1.00  0.00      R    H  
ATOM    591  H8  ADE R  17      -3.549   1.693  -4.599  1.00  0.00      R    H  
ATOM    592  H1' ADE R  17      -3.925  -1.946  -5.437  1.00  0.00      R    H  
ATOM    593  H2' ADE R  17      -3.508  -3.777  -2.760  1.00  0.00      R    H  
ATOM    594  H3' ADE R  17      -3.925   0.240  -2.397  1.00  0.00      R    H  
ATOM    595  H4' ADE R  17      -6.404  -1.246  -3.108  1.00  0.00      R    H  
ATOM    596  H5' ADE R  17      -7.167   0.857  -4.012  1.00  0.00      R    H  
ATOM    597  H61 ADE R  17       2.112   1.088  -6.732  1.00  0.00      R    H  
ATOM    598  H62 ADE R  17       0.926   2.181  -6.245  1.00  0.00      R    H  
ATOM    599 H2'' ADE R  17      -2.656  -1.723  -2.771  1.00  0.00      R    H  
ATOM    600 H5'' ADE R  17      -6.712   0.997  -2.242  1.00  0.00      R    H  
ATOM    601  P   ADE R  18      -4.332  -0.483   0.274  1.00  0.00      R    P  
ATOM    602  O1P ADE R  18      -5.416  -0.597   1.273  1.00  0.00      R    O  
ATOM    603  O2P ADE R  18      -3.838   0.890   0.089  1.00  0.00      R    O  
ATOM    604  C5' ADE R  18      -3.176  -2.852   0.669  1.00  0.00      R    C  
ATOM    605  O5' ADE R  18      -3.107  -1.410   0.696  1.00  0.00      R    O  
ATOM    606  C4' ADE R  18      -1.813  -3.632   0.296  1.00  0.00      R    C  
ATOM    607  O4' ADE R  18      -1.358  -3.350  -1.048  1.00  0.00      R    O  
ATOM    608  C3' ADE R  18      -0.608  -3.303   1.232  1.00  0.00      R    C  
ATOM    609  O3' ADE R  18      -0.589  -4.114   2.387  1.00  0.00      R    O  
ATOM    610  C2' ADE R  18       0.602  -3.537   0.324  1.00  0.00      R    C  
ATOM    611  O2' ADE R  18       1.074  -4.843   0.297  1.00  0.00      R    O  
ATOM    612  C1' ADE R  18       0.050  -3.130  -1.049  1.00  0.00      R    C  
ATOM    613  N1  ADE R  18       3.726   0.182  -2.433  1.00  0.00      R    N  
ATOM    614  C2  ADE R  18       3.762  -1.091  -2.056  1.00  0.00      R    C  
ATOM    615  N3  ADE R  18       2.751  -1.908  -1.687  1.00  0.00      R    N  
ATOM    616  C4  ADE R  18       1.584  -1.268  -1.784  1.00  0.00      R    C  
ATOM    617  C5  ADE R  18       1.361   0.058  -2.116  1.00  0.00      R    C  
ATOM    618  C6  ADE R  18       2.473   0.801  -2.566  1.00  0.00      R    C  
ATOM    619  N6  ADE R  18       2.364   1.992  -3.030  1.00  0.00      R    N  
ATOM    620  N7  ADE R  18       0.041   0.429  -1.949  1.00  0.00      R    N  
ATOM    621  C8  ADE R  18      -0.550  -0.657  -1.463  1.00  0.00      R    C  
ATOM    622  N9  ADE R  18       0.318  -1.739  -1.385  1.00  0.00      R    N  
ATOM    623  H2  ADE R  18       4.804  -1.412  -2.055  1.00  0.00      R    H  
ATOM    624  H8  ADE R  18      -1.595  -0.869  -1.239  1.00  0.00      R    H  
ATOM    625  H1' ADE R  18       0.526  -3.752  -1.838  1.00  0.00      R    H  
ATOM    626  H2' ADE R  18       1.827  -4.890  -0.296  1.00  0.00      R    H  
ATOM    627  H3' ADE R  18      -0.627  -2.221   1.486  1.00  0.00      R    H  
ATOM    628  H4' ADE R  18      -2.052  -4.711   0.417  1.00  0.00      R    H  
ATOM    629  H5' ADE R  18      -3.850  -3.113  -0.175  1.00  0.00      R    H  
ATOM    630  H61 ADE R  18       1.588   2.607  -2.894  1.00  0.00      R    H  
ATOM    631  H62 ADE R  18       3.169   2.267  -3.557  1.00  0.00      R    H  
ATOM    632 H2'' ADE R  18       1.421  -2.896   0.715  1.00  0.00      R    H  
ATOM    633 H5'' ADE R  18      -3.709  -3.212   1.575  1.00  0.00      R    H  
ATOM    634  P   CYT R  19      -0.464  -3.408   3.908  1.00  0.00      R    P  
ATOM    635  O1P CYT R  19       0.008  -4.391   4.863  1.00  0.00      R    O  
ATOM    636  O2P CYT R  19      -1.819  -2.874   4.207  1.00  0.00      R    O  
ATOM    637  C5' CYT R  19       1.973  -2.685   3.545  1.00  0.00      R    C  
ATOM    638  O5' CYT R  19       0.670  -2.244   3.740  1.00  0.00      R    O  
ATOM    639  C4' CYT R  19       2.928  -1.602   2.979  1.00  0.00      R    C  
ATOM    640  O4' CYT R  19       2.569  -1.125   1.627  1.00  0.00      R    O  
ATOM    641  C3' CYT R  19       3.273  -0.322   3.779  1.00  0.00      R    C  
ATOM    642  O3' CYT R  19       4.183  -0.583   4.876  1.00  0.00      R    O  
ATOM    643  C2' CYT R  19       3.711   0.707   2.794  1.00  0.00      R    C  
ATOM    644  O2' CYT R  19       5.070   0.617   2.530  1.00  0.00      R    O  
ATOM    645  C1' CYT R  19       2.886   0.282   1.529  1.00  0.00      R    C  
ATOM    646  N1  CYT R  19       1.736   1.121   1.281  1.00  0.00      R    N  
ATOM    647  C2  CYT R  19       1.870   2.485   0.902  1.00  0.00      R    C  
ATOM    648  O2  CYT R  19       3.043   2.845   0.676  1.00  0.00      R    O  
ATOM    649  N3  CYT R  19       0.785   3.295   0.698  1.00  0.00      R    N  
ATOM    650  C4  CYT R  19      -0.430   2.797   0.985  1.00  0.00      R    C  
ATOM    651  N4  CYT R  19      -1.384   3.694   1.063  1.00  0.00      R    N  
ATOM    652  C5  CYT R  19      -0.627   1.475   1.356  1.00  0.00      R    C  
ATOM    653  C6  CYT R  19       0.436   0.634   1.461  1.00  0.00      R    C  
ATOM    654  H5  CYT R  19      -1.627   1.149   1.641  1.00  0.00      R    H  
ATOM    655  H6  CYT R  19       0.385  -0.423   1.719  1.00  0.00      R    H  
ATOM    656  H1' CYT R  19       3.611   0.315   0.689  1.00  0.00      R    H  
ATOM    657  H2' CYT R  19       5.678   0.727   3.265  1.00  0.00      R    H  
ATOM    658  H3' CYT R  19       2.275   0.025   4.122  1.00  0.00      R    H  
ATOM    659  H4' CYT R  19       3.920  -2.096   2.900  1.00  0.00      R    H  
ATOM    660  H41 CYT R  19      -1.143   4.662   0.999  1.00  0.00      R    H  
ATOM    661  H5' CYT R  19       2.064  -3.500   2.796  1.00  0.00      R    H  
ATOM    662  H42 CYT R  19      -2.328   3.488   1.317  1.00  0.00      R    H  
ATOM    663 H2'' CYT R  19       3.378   1.698   3.170  1.00  0.00      R    H  
ATOM    664 H5'' CYT R  19       2.468  -3.108   4.445  1.00  0.00      R    H  
ATOM    665  P   ADE R  20       4.638   0.481   5.866  1.00  0.00      R    P  
ATOM    666  O1P ADE R  20       5.016  -0.161   7.181  1.00  0.00      R    O  
ATOM    667  O2P ADE R  20       3.665   1.601   5.959  1.00  0.00      R    O  
ATOM    668  C5' ADE R  20       7.177   0.223   5.045  1.00  0.00      R    C  
ATOM    669  O5' ADE R  20       5.972   1.014   5.287  1.00  0.00      R    O  
ATOM    670  C4' ADE R  20       8.327   1.002   4.357  1.00  0.00      R    C  
ATOM    671  O4' ADE R  20       7.806   1.531   3.139  1.00  0.00      R    O  
ATOM    672  C3' ADE R  20       8.837   2.087   5.189  1.00  0.00      R    C  
ATOM    673  O3' ADE R  20       9.889   1.595   6.085  1.00  0.00      R    O  
ATOM    674  C2' ADE R  20       9.400   2.948   4.050  1.00  0.00      R    C  
ATOM    675  O2' ADE R  20      10.732   2.627   3.654  1.00  0.00      R    O  
ATOM    676  C1' ADE R  20       8.477   2.686   2.874  1.00  0.00      R    C  
ATOM    677  N1  ADE R  20       7.634   7.047   0.222  1.00  0.00      R    N  
ATOM    678  C2  ADE R  20       8.686   6.316   0.388  1.00  0.00      R    C  
ATOM    679  N3  ADE R  20       8.949   5.403   1.344  1.00  0.00      R    N  
ATOM    680  C4  ADE R  20       7.789   4.898   1.804  1.00  0.00      R    C  
ATOM    681  C5  ADE R  20       6.550   5.546   1.628  1.00  0.00      R    C  
ATOM    682  C6  ADE R  20       6.466   6.699   0.793  1.00  0.00      R    C  
ATOM    683  N6  ADE R  20       5.350   7.405   0.613  1.00  0.00      R    N  
ATOM    684  N7  ADE R  20       5.573   4.821   2.285  1.00  0.00      R    N  
ATOM    685  C8  ADE R  20       6.179   3.800   2.798  1.00  0.00      R    C  
ATOM    686  N9  ADE R  20       7.556   3.742   2.507  1.00  0.00      R    N  
ATOM    687  H2  ADE R  20       9.507   6.826  -0.114  1.00  0.00      R    H  
ATOM    688  H8  ADE R  20       5.728   2.944   3.301  1.00  0.00      R    H  
ATOM    689  H1' ADE R  20       9.132   2.533   1.990  1.00  0.00      R    H  
ATOM    690  H2' ADE R  20      10.972   3.302   3.016  1.00  0.00      R    H  
ATOM    691  H3' ADE R  20       8.108   2.600   5.853  1.00  0.00      R    H  
ATOM    692  H4' ADE R  20       9.148   0.262   4.241  1.00  0.00      R    H  
ATOM    693  H5' ADE R  20       6.939  -0.695   4.468  1.00  0.00      R    H  
ATOM    694  H61 ADE R  20       4.534   6.829   0.674  1.00  0.00      R    H  
ATOM    695  H62 ADE R  20       5.372   8.005  -0.186  1.00  0.00      R    H  
ATOM    696  H3T ADE R  20      10.483   2.317   6.303  1.00  0.00      R    H  
ATOM    697 H2'' ADE R  20       9.431   3.996   4.417  1.00  0.00      R    H  
ATOM    698 H5'' ADE R  20       7.586  -0.170   6.000  1.00  0.00      R    H  
TER   
ATOM    699  C5' THY T   1      13.995  10.462   2.600  1.00  0.00      TS   C  
ATOM    700  O5' THY T   1      13.233  11.761   2.717  1.00  0.00      TS   O  
ATOM    701  C4' THY T   1      13.054   9.240   2.462  1.00  0.00      TS   C  
ATOM    702  O4' THY T   1      11.939   9.331   3.385  1.00  0.00      TS   O  
ATOM    703  C3' THY T   1      12.370   9.105   1.096  1.00  0.00      TS   C  
ATOM    704  O3' THY T   1      13.242   8.670   0.057  1.00  0.00      TS   O  
ATOM    705  C2' THY T   1      11.360   8.095   1.521  1.00  0.00      TS   C  
ATOM    706  C1' THY T   1      11.223   8.096   3.074  1.00  0.00      TS   C  
ATOM    707  N1  THY T   1       9.846   8.073   3.690  1.00  0.00      TS   N  
ATOM    708  C2  THY T   1       9.423   7.012   4.525  1.00  0.00      TS   C  
ATOM    709  O2  THY T   1      10.174   6.096   4.870  1.00  0.00      TS   O  
ATOM    710  N3  THY T   1       8.098   6.966   4.777  1.00  0.00      TS   N  
ATOM    711  C4  THY T   1       7.150   7.859   4.290  1.00  0.00      TS   C  
ATOM    712  O4  THY T   1       5.927   7.713   4.548  1.00  0.00      TS   O  
ATOM    713  C5  THY T   1       7.663   8.998   3.542  1.00  0.00      TS   C  
ATOM    714  C5M THY T   1       6.656   9.900   2.982  1.00  0.00      TS   C  
ATOM    715  C6  THY T   1       8.936   8.919   3.150  1.00  0.00      TS   C  
ATOM    716  H3  THY T   1       7.844   6.065   5.157  1.00  0.00      TS   H  
ATOM    717  H6  THY T   1       9.431   9.484   2.360  1.00  0.00      TS   H  
ATOM    718  H1' THY T   1      11.861   7.249   3.404  1.00  0.00      TS   H  
ATOM    719  H2' THY T   1      11.705   7.088   1.206  1.00  0.00      TS   H  
ATOM    720  H3' THY T   1      11.878  10.064   0.829  1.00  0.00      TS   H  
ATOM    721  H4' THY T   1      13.657   8.335   2.687  1.00  0.00      TS   H  
ATOM    722  H5' THY T   1      14.668  10.322   3.473  1.00  0.00      TS   H  
ATOM    723  H51 THY T   1       5.806  10.068   3.677  1.00  0.00      TS   H  
ATOM    724  H52 THY T   1       6.282   9.436   2.045  1.00  0.00      TS   H  
ATOM    725  H53 THY T   1       7.026  10.885   2.628  1.00  0.00      TS   H  
ATOM    726  H5T THY T   1      13.147  11.897   3.663  1.00  0.00      TS   H  
ATOM    727 H2'' THY T   1      10.351   8.198   1.068  1.00  0.00      TS   H  
ATOM    728 H5'' THY T   1      14.592  10.325   1.672  1.00  0.00      TS   H  
ATOM    729  P   GUA T   2      12.826   9.043  -1.422  1.00  0.00      TS   P  
ATOM    730  O1P GUA T   2      13.994   9.021  -2.357  1.00  0.00      TS   O  
ATOM    731  O2P GUA T   2      12.102  10.290  -1.440  1.00  0.00      TS   O  
ATOM    732  C5' GUA T   2      12.180   6.498  -1.792  1.00  0.00      TS   C  
ATOM    733  O5' GUA T   2      11.752   7.895  -1.893  1.00  0.00      TS   O  
ATOM    734  C4' GUA T   2      11.326   5.537  -2.657  1.00  0.00      TS   C  
ATOM    735  O4' GUA T   2       9.926   5.710  -2.345  1.00  0.00      TS   O  
ATOM    736  C3' GUA T   2      11.446   5.847  -4.168  1.00  0.00      TS   C  
ATOM    737  O3' GUA T   2      11.771   4.668  -4.899  1.00  0.00      TS   O  
ATOM    738  C2' GUA T   2      10.061   6.273  -4.499  1.00  0.00      TS   C  
ATOM    739  C1' GUA T   2       9.319   5.465  -3.510  1.00  0.00      TS   C  
ATOM    740  N1  GUA T   2       4.775   4.655  -1.368  1.00  0.00      TS   N  
ATOM    741  C2  GUA T   2       5.843   3.825  -1.364  1.00  0.00      TS   C  
ATOM    742  N2  GUA T   2       5.680   2.739  -0.634  1.00  0.00      TS   N  
ATOM    743  N3  GUA T   2       7.013   4.095  -1.993  1.00  0.00      TS   N  
ATOM    744  C4  GUA T   2       6.918   5.272  -2.640  1.00  0.00      TS   C  
ATOM    745  C5  GUA T   2       5.850   6.124  -2.784  1.00  0.00      TS   C  
ATOM    746  C6  GUA T   2       4.614   5.714  -2.258  1.00  0.00      TS   C  
ATOM    747  O6  GUA T   2       3.589   6.361  -2.256  1.00  0.00      TS   O  
ATOM    748  N7  GUA T   2       6.125   7.203  -3.562  1.00  0.00      TS   N  
ATOM    749  C8  GUA T   2       7.328   6.988  -3.954  1.00  0.00      TS   C  
ATOM    750  N9  GUA T   2       7.915   5.890  -3.354  1.00  0.00      TS   N  
ATOM    751  H1  GUA T   2       3.926   4.335  -0.924  1.00  0.00      TS   H  
ATOM    752  H8  GUA T   2       7.870   7.628  -4.650  1.00  0.00      TS   H  
ATOM    753  H1' GUA T   2       9.441   4.373  -3.677  1.00  0.00      TS   H  
ATOM    754  H2' GUA T   2       9.754   6.106  -5.554  1.00  0.00      TS   H  
ATOM    755  H21 GUA T   2       4.807   2.582  -0.171  1.00  0.00      TS   H  
ATOM    756  H3' GUA T   2      12.177   6.659  -4.371  1.00  0.00      TS   H  
ATOM    757  H22 GUA T   2       6.463   2.117  -0.657  1.00  0.00      TS   H  
ATOM    758  H4' GUA T   2      11.644   4.509  -2.383  1.00  0.00      TS   H  
ATOM    759  H5' GUA T   2      12.138   6.255  -0.708  1.00  0.00      TS   H  
ATOM    760 H2'' GUA T   2      10.092   7.379  -4.411  1.00  0.00      TS   H  
ATOM    761 H5'' GUA T   2      13.257   6.378  -2.036  1.00  0.00      TS   H  
ATOM    762  P   THY T   3      11.928   4.445  -6.450  1.00  0.00      TS   P  
ATOM    763  O1P THY T   3      13.382   4.686  -6.787  1.00  0.00      TS   O  
ATOM    764  O2P THY T   3      10.891   5.097  -7.184  1.00  0.00      TS   O  
ATOM    765  C5' THY T   3      12.453   1.971  -5.777  1.00  0.00      TS   C  
ATOM    766  O5' THY T   3      11.722   2.933  -6.630  1.00  0.00      TS   O  
ATOM    767  C4' THY T   3      11.574   0.862  -5.038  1.00  0.00      TS   C  
ATOM    768  O4' THY T   3      10.556   1.492  -4.178  1.00  0.00      TS   O  
ATOM    769  C3' THY T   3      10.704   0.113  -6.053  1.00  0.00      TS   C  
ATOM    770  O3' THY T   3      11.353  -0.982  -6.614  1.00  0.00      TS   O  
ATOM    771  C2' THY T   3       9.693  -0.539  -5.086  1.00  0.00      TS   C  
ATOM    772  C1' THY T   3       9.408   0.597  -4.143  1.00  0.00      TS   C  
ATOM    773  N1  THY T   3       8.161   1.290  -4.316  1.00  0.00      TS   N  
ATOM    774  C2  THY T   3       6.974   0.792  -3.642  1.00  0.00      TS   C  
ATOM    775  O2  THY T   3       6.993  -0.095  -2.799  1.00  0.00      TS   O  
ATOM    776  N3  THY T   3       5.811   1.494  -3.939  1.00  0.00      TS   N  
ATOM    777  C4  THY T   3       5.746   2.662  -4.580  1.00  0.00      TS   C  
ATOM    778  O4  THY T   3       4.629   3.219  -4.627  1.00  0.00      TS   O  
ATOM    779  C5  THY T   3       6.926   3.097  -5.338  1.00  0.00      TS   C  
ATOM    780  C5M THY T   3       6.930   4.274  -6.182  1.00  0.00      TS   C  
ATOM    781  C6  THY T   3       8.069   2.391  -5.105  1.00  0.00      TS   C  
ATOM    782  H3  THY T   3       4.984   1.187  -3.447  1.00  0.00      TS   H  
ATOM    783  H6  THY T   3       8.856   2.485  -5.854  1.00  0.00      TS   H  
ATOM    784  H1' THY T   3       9.381   0.151  -3.126  1.00  0.00      TS   H  
ATOM    785  H2' THY T   3      10.180  -1.379  -4.544  1.00  0.00      TS   H  
ATOM    786  H3' THY T   3      10.306   0.816  -6.817  1.00  0.00      TS   H  
ATOM    787  H4' THY T   3      12.235   0.131  -4.528  1.00  0.00      TS   H  
ATOM    788  H5' THY T   3      13.033   2.486  -4.982  1.00  0.00      TS   H  
ATOM    789  H51 THY T   3       7.282   4.058  -7.213  1.00  0.00      TS   H  
ATOM    790  H52 THY T   3       7.598   5.048  -5.747  1.00  0.00      TS   H  
ATOM    791  H53 THY T   3       5.893   4.673  -6.197  1.00  0.00      TS   H  
ATOM    792 H2'' THY T   3       8.814  -0.909  -5.656  1.00  0.00      TS   H  
ATOM    793 H5'' THY T   3      13.292   1.568  -6.384  1.00  0.00      TS   H  
ATOM    794  P   THY T   4      10.924  -1.611  -7.969  1.00  0.00      TS   P  
ATOM    795  O1P THY T   4      12.092  -2.346  -8.512  1.00  0.00      TS   O  
ATOM    796  O2P THY T   4      10.479  -0.551  -8.903  1.00  0.00      TS   O  
ATOM    797  C5' THY T   4       9.923  -3.784  -6.860  1.00  0.00      TS   C  
ATOM    798  O5' THY T   4       9.755  -2.533  -7.607  1.00  0.00      TS   O  
ATOM    799  C4' THY T   4       8.646  -4.321  -6.172  1.00  0.00      TS   C  
ATOM    800  O4' THY T   4       8.045  -3.391  -5.250  1.00  0.00      TS   O  
ATOM    801  C3' THY T   4       7.516  -4.533  -7.219  1.00  0.00      TS   C  
ATOM    802  O3' THY T   4       7.821  -5.743  -7.943  1.00  0.00      TS   O  
ATOM    803  C2' THY T   4       6.295  -4.582  -6.282  1.00  0.00      TS   C  
ATOM    804  C1' THY T   4       6.574  -3.479  -5.314  1.00  0.00      TS   C  
ATOM    805  N1  THY T   4       5.874  -2.183  -5.645  1.00  0.00      TS   N  
ATOM    806  C2  THY T   4       4.587  -2.006  -5.236  1.00  0.00      TS   C  
ATOM    807  O2  THY T   4       4.019  -2.831  -4.546  1.00  0.00      TS   O  
ATOM    808  N3  THY T   4       3.995  -0.868  -5.797  1.00  0.00      TS   N  
ATOM    809  C4  THY T   4       4.647   0.071  -6.630  1.00  0.00      TS   C  
ATOM    810  O4  THY T   4       4.018   1.045  -7.019  1.00  0.00      TS   O  
ATOM    811  C5  THY T   4       5.989  -0.206  -7.008  1.00  0.00      TS   C  
ATOM    812  C5M THY T   4       6.702   0.605  -7.989  1.00  0.00      TS   C  
ATOM    813  C6  THY T   4       6.489  -1.339  -6.564  1.00  0.00      TS   C  
ATOM    814  H3  THY T   4       3.017  -0.763  -5.568  1.00  0.00      TS   H  
ATOM    815  H6  THY T   4       7.515  -1.586  -6.839  1.00  0.00      TS   H  
ATOM    816  H1' THY T   4       6.317  -3.830  -4.291  1.00  0.00      TS   H  
ATOM    817  H2' THY T   4       6.154  -5.536  -5.731  1.00  0.00      TS   H  
ATOM    818  H3' THY T   4       7.487  -3.601  -7.823  1.00  0.00      TS   H  
ATOM    819  H4' THY T   4       8.942  -5.299  -5.737  1.00  0.00      TS   H  
ATOM    820  H5' THY T   4      10.615  -3.667  -5.998  1.00  0.00      TS   H  
ATOM    821  H51 THY T   4       7.781   0.341  -7.983  1.00  0.00      TS   H  
ATOM    822  H52 THY T   4       6.620   1.709  -7.892  1.00  0.00      TS   H  
ATOM    823  H53 THY T   4       6.299   0.242  -8.959  1.00  0.00      TS   H  
ATOM    824 H2'' THY T   4       5.326  -4.468  -6.813  1.00  0.00      TS   H  
ATOM    825 H5'' THY T   4      10.324  -4.595  -7.507  1.00  0.00      TS   H  
ATOM    826  P   GUA T   5       7.056  -6.136  -9.265  1.00  0.00      TS   P  
ATOM    827  O1P GUA T   5       7.561  -7.379  -9.882  1.00  0.00      TS   O  
ATOM    828  O2P GUA T   5       7.168  -4.976 -10.133  1.00  0.00      TS   O  
ATOM    829  C5' GUA T   5       5.088  -7.269  -7.978  1.00  0.00      TS   C  
ATOM    830  O5' GUA T   5       5.493  -6.268  -8.891  1.00  0.00      TS   O  
ATOM    831  C4' GUA T   5       3.622  -7.183  -7.689  1.00  0.00      TS   C  
ATOM    832  O4' GUA T   5       3.390  -5.978  -6.944  1.00  0.00      TS   O  
ATOM    833  C3' GUA T   5       2.667  -7.162  -8.848  1.00  0.00      TS   C  
ATOM    834  O3' GUA T   5       2.290  -8.549  -9.147  1.00  0.00      TS   O  
ATOM    835  C2' GUA T   5       1.481  -6.458  -8.290  1.00  0.00      TS   C  
ATOM    836  C1' GUA T   5       2.189  -5.417  -7.413  1.00  0.00      TS   C  
ATOM    837  N1  GUA T   5      -0.104  -1.191  -8.634  1.00  0.00      TS   N  
ATOM    838  C2  GUA T   5      -0.626  -2.380  -8.082  1.00  0.00      TS   C  
ATOM    839  N2  GUA T   5      -1.903  -2.495  -7.941  1.00  0.00      TS   N  
ATOM    840  N3  GUA T   5       0.159  -3.383  -7.701  1.00  0.00      TS   N  
ATOM    841  C4  GUA T   5       1.488  -3.219  -8.108  1.00  0.00      TS   C  
ATOM    842  C5  GUA T   5       2.072  -2.101  -8.665  1.00  0.00      TS   C  
ATOM    843  C6  GUA T   5       1.208  -0.987  -9.014  1.00  0.00      TS   C  
ATOM    844  O6  GUA T   5       1.571   0.096  -9.454  1.00  0.00      TS   O  
ATOM    845  N7  GUA T   5       3.393  -2.340  -8.896  1.00  0.00      TS   N  
ATOM    846  C8  GUA T   5       3.582  -3.592  -8.513  1.00  0.00      TS   C  
ATOM    847  N9  GUA T   5       2.402  -4.164  -8.040  1.00  0.00      TS   N  
ATOM    848  H1  GUA T   5      -0.737  -0.416  -8.774  1.00  0.00      TS   H  
ATOM    849  H8  GUA T   5       4.526  -4.130  -8.589  1.00  0.00      TS   H  
ATOM    850  H1' GUA T   5       1.608  -5.388  -6.466  1.00  0.00      TS   H  
ATOM    851  H2' GUA T   5       0.942  -7.158  -7.618  1.00  0.00      TS   H  
ATOM    852  H21 GUA T   5      -2.513  -1.777  -8.277  1.00  0.00      TS   H  
ATOM    853  H3' GUA T   5       3.155  -6.654  -9.707  1.00  0.00      TS   H  
ATOM    854  H22 GUA T   5      -2.320  -3.205  -7.372  1.00  0.00      TS   H  
ATOM    855  H4' GUA T   5       3.359  -7.972  -6.953  1.00  0.00      TS   H  
ATOM    856  H5' GUA T   5       5.604  -7.197  -6.997  1.00  0.00      TS   H  
ATOM    857 H2'' GUA T   5       0.758  -5.893  -8.918  1.00  0.00      TS   H  
ATOM    858 H5'' GUA T   5       5.187  -8.310  -8.353  1.00  0.00      TS   H  
ATOM    859  P   THY T   6       2.368  -9.072 -10.615  1.00  0.00      TS   P  
ATOM    860  O1P THY T   6       2.064 -10.507 -10.754  1.00  0.00      TS   O  
ATOM    861  O2P THY T   6       3.533  -8.552 -11.300  1.00  0.00      TS   O  
ATOM    862  C5' THY T   6      -0.144  -8.652 -10.731  1.00  0.00      TS   C  
ATOM    863  O5' THY T   6       1.184  -8.306 -11.136  1.00  0.00      TS   O  
ATOM    864  C4' THY T   6      -1.206  -7.612 -11.168  1.00  0.00      TS   C  
ATOM    865  O4' THY T   6      -1.038  -6.307 -10.441  1.00  0.00      TS   O  
ATOM    866  C3' THY T   6      -1.249  -7.159 -12.639  1.00  0.00      TS   C  
ATOM    867  O3' THY T   6      -1.874  -8.219 -13.374  1.00  0.00      TS   O  
ATOM    868  C2' THY T   6      -2.069  -5.917 -12.506  1.00  0.00      TS   C  
ATOM    869  C1' THY T   6      -1.618  -5.255 -11.202  1.00  0.00      TS   C  
ATOM    870  N1  THY T   6      -0.578  -4.224 -11.449  1.00  0.00      TS   N  
ATOM    871  C2  THY T   6      -0.985  -2.957 -11.834  1.00  0.00      TS   C  
ATOM    872  O2  THY T   6      -2.159  -2.662 -11.842  1.00  0.00      TS   O  
ATOM    873  N3  THY T   6      -0.001  -2.067 -12.223  1.00  0.00      TS   N  
ATOM    874  C4  THY T   6       1.365  -2.329 -12.223  1.00  0.00      TS   C  
ATOM    875  O4  THY T   6       2.150  -1.460 -12.645  1.00  0.00      TS   O  
ATOM    876  C5  THY T   6       1.736  -3.733 -11.979  1.00  0.00      TS   C  
ATOM    877  C5M THY T   6       3.207  -4.048 -12.319  1.00  0.00      TS   C  
ATOM    878  C6  THY T   6       0.774  -4.604 -11.672  1.00  0.00      TS   C  
ATOM    879  H3  THY T   6      -0.324  -1.111 -12.272  1.00  0.00      TS   H  
ATOM    880  H6  THY T   6       1.063  -5.485 -11.098  1.00  0.00      TS   H  
ATOM    881  H1' THY T   6      -2.510  -4.903 -10.641  1.00  0.00      TS   H  
ATOM    882  H2' THY T   6      -3.140  -6.177 -12.364  1.00  0.00      TS   H  
ATOM    883  H3' THY T   6      -0.225  -6.953 -13.015  1.00  0.00      TS   H  
ATOM    884  H4' THY T   6      -2.180  -8.081 -10.911  1.00  0.00      TS   H  
ATOM    885  H5' THY T   6      -0.250  -8.680  -9.626  1.00  0.00      TS   H  
ATOM    886  H51 THY T   6       3.285  -4.597 -13.281  1.00  0.00      TS   H  
ATOM    887  H52 THY T   6       3.616  -4.641 -11.473  1.00  0.00      TS   H  
ATOM    888  H53 THY T   6       3.877  -3.165 -12.252  1.00  0.00      TS   H  
ATOM    889 H2'' THY T   6      -2.147  -5.256 -13.396  1.00  0.00      TS   H  
ATOM    890 H5'' THY T   6      -0.473  -9.581 -11.242  1.00  0.00      TS   H  
ATOM    891  P   ADE T   7      -1.405  -8.392 -14.907  1.00  0.00      TS   P  
ATOM    892  O1P ADE T   7      -2.079  -9.689 -15.437  1.00  0.00      TS   O  
ATOM    893  O2P ADE T   7       0.063  -8.379 -15.032  1.00  0.00      TS   O  
ATOM    894  C5' ADE T   7      -3.075  -7.197 -16.401  1.00  0.00      TS   C  
ATOM    895  O5' ADE T   7      -1.808  -7.122 -15.742  1.00  0.00      TS   O  
ATOM    896  C4' ADE T   7      -3.762  -5.832 -16.607  1.00  0.00      TS   C  
ATOM    897  O4' ADE T   7      -3.572  -4.811 -15.621  1.00  0.00      TS   O  
ATOM    898  C3' ADE T   7      -3.240  -5.215 -17.914  1.00  0.00      TS   C  
ATOM    899  O3' ADE T   7      -3.693  -5.932 -19.032  1.00  0.00      TS   O  
ATOM    900  C2' ADE T   7      -3.910  -3.833 -17.746  1.00  0.00      TS   C  
ATOM    901  C1' ADE T   7      -3.607  -3.585 -16.255  1.00  0.00      TS   C  
ATOM    902  N1  ADE T   7      -0.932   0.744 -16.070  1.00  0.00      TS   N  
ATOM    903  C2  ADE T   7      -2.157   0.429 -16.461  1.00  0.00      TS   C  
ATOM    904  N3  ADE T   7      -2.819  -0.702 -16.444  1.00  0.00      TS   N  
ATOM    905  C4  ADE T   7      -2.016  -1.651 -16.044  1.00  0.00      TS   C  
ATOM    906  C5  ADE T   7      -0.637  -1.600 -15.682  1.00  0.00      TS   C  
ATOM    907  C6  ADE T   7      -0.091  -0.297 -15.697  1.00  0.00      TS   C  
ATOM    908  N6  ADE T   7       1.114   0.006 -15.177  1.00  0.00      TS   N  
ATOM    909  N7  ADE T   7      -0.195  -2.834 -15.317  1.00  0.00      TS   N  
ATOM    910  C8  ADE T   7      -1.186  -3.638 -15.618  1.00  0.00      TS   C  
ATOM    911  N9  ADE T   7      -2.336  -2.946 -15.945  1.00  0.00      TS   N  
ATOM    912  H2  ADE T   7      -2.656   1.349 -16.767  1.00  0.00      TS   H  
ATOM    913  H8  ADE T   7      -1.177  -4.703 -15.384  1.00  0.00      TS   H  
ATOM    914  H1' ADE T   7      -4.395  -2.974 -15.764  1.00  0.00      TS   H  
ATOM    915  H2' ADE T   7      -5.009  -3.961 -17.854  1.00  0.00      TS   H  
ATOM    916  H3' ADE T   7      -2.144  -5.138 -17.748  1.00  0.00      TS   H  
ATOM    917  H4' ADE T   7      -4.837  -5.985 -16.845  1.00  0.00      TS   H  
ATOM    918  H5' ADE T   7      -3.810  -7.702 -15.740  1.00  0.00      TS   H  
ATOM    919  H61 ADE T   7       1.573   0.888 -15.291  1.00  0.00      TS   H  
ATOM    920  H62 ADE T   7       1.646  -0.653 -14.644  1.00  0.00      TS   H  
ATOM    921 H2'' ADE T   7      -3.440  -3.112 -18.449  1.00  0.00      TS   H  
ATOM    922 H5'' ADE T   7      -2.894  -7.739 -17.354  1.00  0.00      TS   H  
ATOM    923  P   ADE T   8      -2.957  -5.664 -20.418  1.00  0.00      TS   P  
ATOM    924  O1P ADE T   8      -3.514  -6.467 -21.514  1.00  0.00      TS   O  
ATOM    925  O2P ADE T   8      -1.453  -5.862 -20.295  1.00  0.00      TS   O  
ATOM    926  C5' ADE T   8      -4.559  -3.554 -21.021  1.00  0.00      TS   C  
ATOM    927  O5' ADE T   8      -3.240  -4.139 -20.717  1.00  0.00      TS   O  
ATOM    928  C4' ADE T   8      -4.641  -2.073 -21.154  1.00  0.00      TS   C  
ATOM    929  O4' ADE T   8      -4.136  -1.411 -19.948  1.00  0.00      TS   O  
ATOM    930  C3' ADE T   8      -3.702  -1.516 -22.273  1.00  0.00      TS   C  
ATOM    931  O3' ADE T   8      -4.420  -1.645 -23.476  1.00  0.00      TS   O  
ATOM    932  C2' ADE T   8      -3.527  -0.055 -21.817  1.00  0.00      TS   C  
ATOM    933  C1' ADE T   8      -3.396  -0.229 -20.274  1.00  0.00      TS   C  
ATOM    934  N1  ADE T   8       0.800   2.463 -18.789  1.00  0.00      TS   N  
ATOM    935  C2  ADE T   8      -0.476   2.868 -19.185  1.00  0.00      TS   C  
ATOM    936  N3  ADE T   8      -1.528   2.075 -19.477  1.00  0.00      TS   N  
ATOM    937  C4  ADE T   8      -1.215   0.794 -19.550  1.00  0.00      TS   C  
ATOM    938  C5  ADE T   8       0.028   0.249 -19.304  1.00  0.00      TS   C  
ATOM    939  C6  ADE T   8       1.015   1.149 -18.860  1.00  0.00      TS   C  
ATOM    940  N6  ADE T   8       2.222   0.678 -18.640  1.00  0.00      TS   N  
ATOM    941  N7  ADE T   8       0.035  -1.192 -19.390  1.00  0.00      TS   N  
ATOM    942  C8  ADE T   8      -1.143  -1.452 -19.794  1.00  0.00      TS   C  
ATOM    943  N9  ADE T   8      -1.978  -0.303 -19.873  1.00  0.00      TS   N  
ATOM    944  H2  ADE T   8      -0.653   3.944 -19.158  1.00  0.00      TS   H  
ATOM    945  H8  ADE T   8      -1.517  -2.469 -19.912  1.00  0.00      TS   H  
ATOM    946  H1' ADE T   8      -3.912   0.611 -19.759  1.00  0.00      TS   H  
ATOM    947  H2' ADE T   8      -4.445   0.569 -21.882  1.00  0.00      TS   H  
ATOM    948  H3' ADE T   8      -2.701  -1.995 -22.206  1.00  0.00      TS   H  
ATOM    949  H4' ADE T   8      -5.679  -1.704 -21.297  1.00  0.00      TS   H  
ATOM    950  H5' ADE T   8      -5.289  -3.884 -20.251  1.00  0.00      TS   H  
ATOM    951  H61 ADE T   8       3.042   1.247 -18.584  1.00  0.00      TS   H  
ATOM    952  H62 ADE T   8       2.375  -0.310 -18.623  1.00  0.00      TS   H  
ATOM    953 H2'' ADE T   8      -2.638   0.477 -22.218  1.00  0.00      TS   H  
ATOM    954 H5'' ADE T   8      -4.869  -3.981 -21.998  1.00  0.00      TS   H  
ATOM    955  P   GUA T   9      -3.613  -1.666 -24.829  1.00  0.00      TS   P  
ATOM    956  O1P GUA T   9      -4.468  -1.909 -26.019  1.00  0.00      TS   O  
ATOM    957  O2P GUA T   9      -2.526  -2.631 -24.673  1.00  0.00      TS   O  
ATOM    958  C5' GUA T   9      -3.667   0.836 -25.365  1.00  0.00      TS   C  
ATOM    959  O5' GUA T   9      -2.916  -0.265 -24.938  1.00  0.00      TS   O  
ATOM    960  C4' GUA T   9      -2.881   2.143 -25.418  1.00  0.00      TS   C  
ATOM    961  O4' GUA T   9      -2.386   2.619 -24.086  1.00  0.00      TS   O  
ATOM    962  C3' GUA T   9      -1.574   2.064 -26.243  1.00  0.00      TS   C  
ATOM    963  O3' GUA T   9      -1.923   2.188 -27.634  1.00  0.00      TS   O  
ATOM    964  C2' GUA T   9      -0.988   3.322 -25.765  1.00  0.00      TS   C  
ATOM    965  C1' GUA T   9      -1.200   3.352 -24.193  1.00  0.00      TS   C  
ATOM    966  N1  GUA T   9       3.563   3.355 -22.440  1.00  0.00      TS   N  
ATOM    967  C2  GUA T   9       2.854   4.348 -23.043  1.00  0.00      TS   C  
ATOM    968  N2  GUA T   9       3.458   5.525 -23.155  1.00  0.00      TS   N  
ATOM    969  N3  GUA T   9       1.621   4.175 -23.499  1.00  0.00      TS   N  
ATOM    970  C4  GUA T   9       1.108   2.956 -23.170  1.00  0.00      TS   C  
ATOM    971  C5  GUA T   9       1.701   1.989 -22.426  1.00  0.00      TS   C  
ATOM    972  C6  GUA T   9       3.089   2.093 -22.150  1.00  0.00      TS   C  
ATOM    973  O6  GUA T   9       3.845   1.283 -21.639  1.00  0.00      TS   O  
ATOM    974  N7  GUA T   9       0.909   0.817 -22.443  1.00  0.00      TS   N  
ATOM    975  C8  GUA T   9      -0.111   1.157 -23.140  1.00  0.00      TS   C  
ATOM    976  N9  GUA T   9      -0.135   2.505 -23.535  1.00  0.00      TS   N  
ATOM    977  H1  GUA T   9       4.486   3.542 -22.076  1.00  0.00      TS   H  
ATOM    978  H8  GUA T   9      -0.874   0.468 -23.503  1.00  0.00      TS   H  
ATOM    979  H1' GUA T   9      -1.311   4.393 -23.822  1.00  0.00      TS   H  
ATOM    980  H2' GUA T   9      -1.476   4.193 -26.251  1.00  0.00      TS   H  
ATOM    981  H21 GUA T   9       4.452   5.432 -23.211  1.00  0.00      TS   H  
ATOM    982  H3' GUA T   9      -1.019   1.114 -26.091  1.00  0.00      TS   H  
ATOM    983  H22 GUA T   9       3.048   6.119 -23.848  1.00  0.00      TS   H  
ATOM    984  H4' GUA T   9      -3.363   3.040 -25.863  1.00  0.00      TS   H  
ATOM    985  H5' GUA T   9      -4.508   0.954 -24.647  1.00  0.00      TS   H  
ATOM    986 H2'' GUA T   9       0.077   3.378 -26.080  1.00  0.00      TS   H  
ATOM    987 H5'' GUA T   9      -4.141   0.614 -26.345  1.00  0.00      TS   H  
ATOM    988  P   CYT T  10      -0.913   1.995 -28.821  1.00  0.00      TS   P  
ATOM    989  O1P CYT T  10      -1.651   2.104 -30.060  1.00  0.00      TS   O  
ATOM    990  O2P CYT T  10      -0.302   0.731 -28.653  1.00  0.00      TS   O  
ATOM    991  C5' CYT T  10       0.185   4.345 -29.180  1.00  0.00      TS   C  
ATOM    992  O5' CYT T  10       0.346   3.038 -28.653  1.00  0.00      TS   O  
ATOM    993  C4' CYT T  10       1.438   5.195 -28.826  1.00  0.00      TS   C  
ATOM    994  O4' CYT T  10       1.801   5.147 -27.416  1.00  0.00      TS   O  
ATOM    995  C3' CYT T  10       2.778   4.915 -29.554  1.00  0.00      TS   C  
ATOM    996  O3' CYT T  10       2.735   5.544 -30.829  1.00  0.00      TS   O  
ATOM    997  C2' CYT T  10       3.734   5.578 -28.617  1.00  0.00      TS   C  
ATOM    998  C1' CYT T  10       3.238   5.183 -27.222  1.00  0.00      TS   C  
ATOM    999  N1  CYT T  10       3.760   3.861 -26.656  1.00  0.00      TS   N  
ATOM   1000  C2  CYT T  10       5.052   3.799 -26.188  1.00  0.00      TS   C  
ATOM   1001  O2  CYT T  10       5.754   4.847 -26.235  1.00  0.00      TS   O  
ATOM   1002  N3  CYT T  10       5.517   2.645 -25.709  1.00  0.00      TS   N  
ATOM   1003  C4  CYT T  10       4.719   1.582 -25.606  1.00  0.00      TS   C  
ATOM   1004  N4  CYT T  10       5.167   0.575 -24.857  1.00  0.00      TS   N  
ATOM   1005  C5  CYT T  10       3.360   1.607 -26.082  1.00  0.00      TS   C  
ATOM   1006  C6  CYT T  10       2.918   2.792 -26.547  1.00  0.00      TS   C  
ATOM   1007  H5  CYT T  10       2.643   0.793 -25.987  1.00  0.00      TS   H  
ATOM   1008  H6  CYT T  10       1.863   2.841 -26.816  1.00  0.00      TS   H  
ATOM   1009  H1' CYT T  10       3.536   6.028 -26.566  1.00  0.00      TS   H  
ATOM   1010  H2' CYT T  10       3.726   6.680 -28.758  1.00  0.00      TS   H  
ATOM   1011  H3' CYT T  10       2.881   3.809 -29.607  1.00  0.00      TS   H  
ATOM   1012  H4' CYT T  10       1.214   6.238 -29.138  1.00  0.00      TS   H  
ATOM   1013  H41 CYT T  10       5.961   0.662 -24.255  1.00  0.00      TS   H  
ATOM   1014  H5' CYT T  10      -0.730   4.893 -28.869  1.00  0.00      TS   H  
ATOM   1015  H42 CYT T  10       4.659  -0.285 -24.803  1.00  0.00      TS   H  
ATOM   1016 H2'' CYT T  10       4.760   5.154 -28.686  1.00  0.00      TS   H  
ATOM   1017 H5'' CYT T  10       0.125   4.216 -30.282  1.00  0.00      TS   H  
ATOM   1018  P   THY T  11       3.533   4.926 -31.984  1.00  0.00      TS   P  
ATOM   1019  O1P THY T  11       3.252   5.672 -33.232  1.00  0.00      TS   O  
ATOM   1020  O2P THY T  11       3.346   3.452 -32.002  1.00  0.00      TS   O  
ATOM   1021  C5' THY T  11       5.485   6.507 -31.389  1.00  0.00      TS   C  
ATOM   1022  O5' THY T  11       5.037   5.175 -31.631  1.00  0.00      TS   O  
ATOM   1023  C4' THY T  11       6.913   6.629 -30.789  1.00  0.00      TS   C  
ATOM   1024  O4' THY T  11       7.197   6.191 -29.457  1.00  0.00      TS   O  
ATOM   1025  C3' THY T  11       8.055   5.887 -31.610  1.00  0.00      TS   C  
ATOM   1026  O3' THY T  11       8.349   6.745 -32.732  1.00  0.00      TS   O  
ATOM   1027  C2' THY T  11       9.231   5.937 -30.662  1.00  0.00      TS   C  
ATOM   1028  C1' THY T  11       8.478   5.620 -29.351  1.00  0.00      TS   C  
ATOM   1029  N1  THY T  11       8.329   4.183 -29.163  1.00  0.00      TS   N  
ATOM   1030  C2  THY T  11       9.350   3.494 -28.527  1.00  0.00      TS   C  
ATOM   1031  O2  THY T  11      10.400   4.018 -28.114  1.00  0.00      TS   O  
ATOM   1032  N3  THY T  11       9.096   2.165 -28.348  1.00  0.00      TS   N  
ATOM   1033  C4  THY T  11       8.070   1.422 -28.890  1.00  0.00      TS   C  
ATOM   1034  O4  THY T  11       8.055   0.193 -28.803  1.00  0.00      TS   O  
ATOM   1035  C5  THY T  11       7.012   2.221 -29.451  1.00  0.00      TS   C  
ATOM   1036  C5M THY T  11       5.655   1.652 -29.878  1.00  0.00      TS   C  
ATOM   1037  C6  THY T  11       7.237   3.525 -29.614  1.00  0.00      TS   C  
ATOM   1038  H3  THY T  11       9.941   1.646 -28.154  1.00  0.00      TS   H  
ATOM   1039  H6  THY T  11       6.377   4.027 -30.059  1.00  0.00      TS   H  
ATOM   1040  H1' THY T  11       8.967   6.181 -28.527  1.00  0.00      TS   H  
ATOM   1041  H2' THY T  11       9.737   6.913 -30.509  1.00  0.00      TS   H  
ATOM   1042  H3' THY T  11       7.780   4.847 -31.885  1.00  0.00      TS   H  
ATOM   1043  H4' THY T  11       7.094   7.723 -30.719  1.00  0.00      TS   H  
ATOM   1044  H5' THY T  11       4.884   7.106 -30.672  1.00  0.00      TS   H  
ATOM   1045  H51 THY T  11       5.722   1.532 -30.981  1.00  0.00      TS   H  
ATOM   1046  H52 THY T  11       4.813   2.351 -29.685  1.00  0.00      TS   H  
ATOM   1047  H53 THY T  11       5.457   0.630 -29.491  1.00  0.00      TS   H  
ATOM   1048 H2'' THY T  11      10.013   5.155 -30.763  1.00  0.00      TS   H  
ATOM   1049 H5'' THY T  11       5.513   7.173 -32.278  1.00  0.00      TS   H  
ATOM   1050  P   ADE T  12       8.269   6.045 -34.151  1.00  0.00      TS   P  
ATOM   1051  O1P ADE T  12       8.091   7.052 -35.170  1.00  0.00      TS   O  
ATOM   1052  O2P ADE T  12       7.337   4.893 -34.195  1.00  0.00      TS   O  
ATOM   1053  C5' ADE T  12      10.860   6.312 -34.496  1.00  0.00      TS   C  
ATOM   1054  O5' ADE T  12       9.742   5.446 -34.256  1.00  0.00      TS   O  
ATOM   1055  C4' ADE T  12      12.178   5.716 -33.915  1.00  0.00      TS   C  
ATOM   1056  O4' ADE T  12      12.010   5.289 -32.465  1.00  0.00      TS   O  
ATOM   1057  C3' ADE T  12      12.664   4.492 -34.687  1.00  0.00      TS   C  
ATOM   1058  O3' ADE T  12      13.309   4.935 -35.912  1.00  0.00      TS   O  
ATOM   1059  C2' ADE T  12      13.566   3.941 -33.580  1.00  0.00      TS   C  
ATOM   1060  C1' ADE T  12      12.750   4.109 -32.270  1.00  0.00      TS   C  
ATOM   1061  N1  ADE T  12      12.888  -0.573 -30.574  1.00  0.00      TS   N  
ATOM   1062  C2  ADE T  12      13.854   0.329 -30.781  1.00  0.00      TS   C  
ATOM   1063  N3  ADE T  12      13.660   1.622 -31.084  1.00  0.00      TS   N  
ATOM   1064  C4  ADE T  12      12.419   1.816 -31.488  1.00  0.00      TS   C  
ATOM   1065  C5  ADE T  12      11.343   0.995 -31.422  1.00  0.00      TS   C  
ATOM   1066  C6  ADE T  12      11.580  -0.254 -30.873  1.00  0.00      TS   C  
ATOM   1067  N6  ADE T  12      10.651  -1.226 -30.792  1.00  0.00      TS   N  
ATOM   1068  N7  ADE T  12      10.175   1.614 -31.812  1.00  0.00      TS   N  
ATOM   1069  C8  ADE T  12      10.556   2.837 -32.235  1.00  0.00      TS   C  
ATOM   1070  N9  ADE T  12      11.924   3.011 -32.009  1.00  0.00      TS   N  
ATOM   1071  H2  ADE T  12      14.854   0.067 -30.434  1.00  0.00      TS   H  
ATOM   1072  H8  ADE T  12       9.939   3.637 -32.644  1.00  0.00      TS   H  
ATOM   1073  H1' ADE T  12      13.357   4.229 -31.347  1.00  0.00      TS   H  
ATOM   1074  H2' ADE T  12      14.411   4.658 -33.505  1.00  0.00      TS   H  
ATOM   1075  H3' ADE T  12      11.759   3.850 -34.748  1.00  0.00      TS   H  
ATOM   1076  H4' ADE T  12      12.986   6.466 -34.049  1.00  0.00      TS   H  
ATOM   1077  H5' ADE T  12      10.793   7.297 -33.987  1.00  0.00      TS   H  
ATOM   1078  H61 ADE T  12       9.687  -1.093 -31.025  1.00  0.00      TS   H  
ATOM   1079  H62 ADE T  12      10.895  -2.098 -30.369  1.00  0.00      TS   H  
ATOM   1080 H2'' ADE T  12      13.809   2.888 -33.843  1.00  0.00      TS   H  
ATOM   1081 H5'' ADE T  12      11.000   6.488 -35.583  1.00  0.00      TS   H  
ATOM   1082  P   THY T  13      13.498   3.749 -37.003  1.00  0.00      TS   P  
ATOM   1083  O1P THY T  13      14.252   4.177 -38.185  1.00  0.00      TS   O  
ATOM   1084  O2P THY T  13      12.106   3.378 -37.255  1.00  0.00      TS   O  
ATOM   1085  C5' THY T  13      15.661   2.918 -35.813  1.00  0.00      TS   C  
ATOM   1086  O5' THY T  13      14.358   2.524 -36.340  1.00  0.00      TS   O  
ATOM   1087  C4' THY T  13      16.482   1.750 -35.264  1.00  0.00      TS   C  
ATOM   1088  O4' THY T  13      15.744   0.878 -34.284  1.00  0.00      TS   O  
ATOM   1089  C3' THY T  13      16.896   0.814 -36.324  1.00  0.00      TS   C  
ATOM   1090  O3' THY T  13      18.168   0.293 -36.075  1.00  0.00      TS   O  
ATOM   1091  C2' THY T  13      15.900  -0.301 -36.266  1.00  0.00      TS   C  
ATOM   1092  C1' THY T  13      15.625  -0.473 -34.776  1.00  0.00      TS   C  
ATOM   1093  N1  THY T  13      14.295  -0.984 -34.472  1.00  0.00      TS   N  
ATOM   1094  C2  THY T  13      14.165  -1.889 -33.485  1.00  0.00      TS   C  
ATOM   1095  O2  THY T  13      15.115  -2.350 -32.859  1.00  0.00      TS   O  
ATOM   1096  N3  THY T  13      12.830  -2.395 -33.360  1.00  0.00      TS   N  
ATOM   1097  C4  THY T  13      11.654  -1.850 -33.942  1.00  0.00      TS   C  
ATOM   1098  O4  THY T  13      10.533  -2.372 -33.759  1.00  0.00      TS   O  
ATOM   1099  C5  THY T  13      11.894  -0.777 -34.838  1.00  0.00      TS   C  
ATOM   1100  C5M THY T  13      10.778   0.039 -35.311  1.00  0.00      TS   C  
ATOM   1101  C6  THY T  13      13.158  -0.360 -35.027  1.00  0.00      TS   C  
ATOM   1102  H3  THY T  13      12.763  -3.208 -32.766  1.00  0.00      TS   H  
ATOM   1103  H6  THY T  13      13.294   0.584 -35.554  1.00  0.00      TS   H  
ATOM   1104  H1' THY T  13      16.406  -1.096 -34.289  1.00  0.00      TS   H  
ATOM   1105  H2' THY T  13      16.320  -1.227 -36.711  1.00  0.00      TS   H  
ATOM   1106  H3' THY T  13      16.901   1.400 -37.268  1.00  0.00      TS   H  
ATOM   1107  H4' THY T  13      17.380   2.196 -34.784  1.00  0.00      TS   H  
ATOM   1108  H5' THY T  13      15.740   3.643 -34.973  1.00  0.00      TS   H  
ATOM   1109  H51 THY T  13      11.016   0.601 -36.239  1.00  0.00      TS   H  
ATOM   1110  H52 THY T  13      10.441   0.847 -34.628  1.00  0.00      TS   H  
ATOM   1111  H53 THY T  13       9.871  -0.559 -35.542  1.00  0.00      TS   H  
ATOM   1112 H2'' THY T  13      15.018  -0.049 -36.893  1.00  0.00      TS   H  
ATOM   1113 H5'' THY T  13      16.216   3.322 -36.686  1.00  0.00      TS   H  
ATOM   1114  P   ADE T  14      18.961  -0.560 -37.202  1.00  0.00      TS   P  
ATOM   1115  O1P ADE T  14      20.410  -0.191 -37.124  1.00  0.00      TS   O  
ATOM   1116  O2P ADE T  14      18.284  -0.470 -38.517  1.00  0.00      TS   O  
ATOM   1117  C5' ADE T  14      19.323  -2.426 -35.302  1.00  0.00      TS   C  
ATOM   1118  O5' ADE T  14      18.858  -2.070 -36.691  1.00  0.00      TS   O  
ATOM   1119  C4' ADE T  14      19.125  -3.868 -34.977  1.00  0.00      TS   C  
ATOM   1120  O4' ADE T  14      17.742  -4.138 -34.489  1.00  0.00      TS   O  
ATOM   1121  C3' ADE T  14      19.369  -4.812 -36.176  1.00  0.00      TS   C  
ATOM   1122  O3' ADE T  14      20.053  -6.028 -35.864  1.00  0.00      TS   O  
ATOM   1123  C2' ADE T  14      17.889  -5.105 -36.620  1.00  0.00      TS   C  
ATOM   1124  C1' ADE T  14      17.169  -5.168 -35.287  1.00  0.00      TS   C  
ATOM   1125  N1  ADE T  14      12.780  -7.272 -33.571  1.00  0.00      TS   N  
ATOM   1126  C2  ADE T  14      14.098  -7.585 -33.451  1.00  0.00      TS   C  
ATOM   1127  N3  ADE T  14      15.145  -6.955 -33.893  1.00  0.00      TS   N  
ATOM   1128  C4  ADE T  14      14.806  -5.858 -34.577  1.00  0.00      TS   C  
ATOM   1129  C5  ADE T  14      13.519  -5.456 -34.942  1.00  0.00      TS   C  
ATOM   1130  C6  ADE T  14      12.435  -6.181 -34.371  1.00  0.00      TS   C  
ATOM   1131  N6  ADE T  14      11.130  -5.939 -34.590  1.00  0.00      TS   N  
ATOM   1132  N7  ADE T  14      13.680  -4.312 -35.779  1.00  0.00      TS   N  
ATOM   1133  C8  ADE T  14      14.994  -4.040 -35.870  1.00  0.00      TS   C  
ATOM   1134  N9  ADE T  14      15.717  -5.004 -35.275  1.00  0.00      TS   N  
ATOM   1135  H2  ADE T  14      14.453  -8.404 -32.826  1.00  0.00      TS   H  
ATOM   1136  H8  ADE T  14      15.522  -3.166 -36.253  1.00  0.00      TS   H  
ATOM   1137  H1' ADE T  14      17.531  -6.088 -34.781  1.00  0.00      TS   H  
ATOM   1138  H2' ADE T  14      17.760  -5.954 -37.325  1.00  0.00      TS   H  
ATOM   1139  H3' ADE T  14      19.878  -4.170 -36.928  1.00  0.00      TS   H  
ATOM   1140  H4' ADE T  14      19.778  -4.228 -34.155  1.00  0.00      TS   H  
ATOM   1141  H5' ADE T  14      18.827  -1.752 -34.571  1.00  0.00      TS   H  
ATOM   1142  H61 ADE T  14      10.552  -6.443 -33.948  1.00  0.00      TS   H  
ATOM   1143  H62 ADE T  14      10.827  -5.200 -35.191  1.00  0.00      TS   H  
ATOM   1144 H2'' ADE T  14      17.578  -4.171 -37.133  1.00  0.00      TS   H  
ATOM   1145 H5'' ADE T  14      20.417  -2.263 -35.199  1.00  0.00      TS   H  
ATOM   1146  P   THY T  15      20.644  -6.817 -37.084  1.00  0.00      TS   P  
ATOM   1147  O1P THY T  15      21.941  -7.382 -36.679  1.00  0.00      TS   O  
ATOM   1148  O2P THY T  15      20.466  -6.055 -38.365  1.00  0.00      TS   O  
ATOM   1149  C5' THY T  15      19.277  -9.014 -36.366  1.00  0.00      TS   C  
ATOM   1150  O5' THY T  15      19.553  -7.980 -37.297  1.00  0.00      TS   O  
ATOM   1151  C4' THY T  15      18.278 -10.068 -36.832  1.00  0.00      TS   C  
ATOM   1152  O4' THY T  15      16.890  -9.477 -36.794  1.00  0.00      TS   O  
ATOM   1153  C3' THY T  15      18.403 -10.481 -38.277  1.00  0.00      TS   C  
ATOM   1154  O3' THY T  15      18.234 -11.878 -38.379  1.00  0.00      TS   O  
ATOM   1155  C2' THY T  15      17.368  -9.669 -39.036  1.00  0.00      TS   C  
ATOM   1156  C1' THY T  15      16.261  -9.625 -37.995  1.00  0.00      TS   C  
ATOM   1157  N1  THY T  15      15.130  -8.684 -37.969  1.00  0.00      TS   N  
ATOM   1158  C2  THY T  15      13.902  -9.070 -37.325  1.00  0.00      TS   C  
ATOM   1159  O2  THY T  15      13.703 -10.134 -36.739  1.00  0.00      TS   O  
ATOM   1160  N3  THY T  15      12.874  -8.166 -37.416  1.00  0.00      TS   N  
ATOM   1161  C4  THY T  15      12.842  -6.923 -37.979  1.00  0.00      TS   C  
ATOM   1162  O4  THY T  15      11.875  -6.211 -37.829  1.00  0.00      TS   O  
ATOM   1163  C5  THY T  15      14.157  -6.525 -38.514  1.00  0.00      TS   C  
ATOM   1164  C5M THY T  15      14.295  -5.159 -39.272  1.00  0.00      TS   C  
ATOM   1165  C6  THY T  15      15.207  -7.389 -38.443  1.00  0.00      TS   C  
ATOM   1166  H3  THY T  15      12.068  -8.351 -36.837  1.00  0.00      TS   H  
ATOM   1167  H6  THY T  15      16.180  -7.083 -38.825  1.00  0.00      TS   H  
ATOM   1168  H1' THY T  15      15.882 -10.668 -37.986  1.00  0.00      TS   H  
ATOM   1169  H2' THY T  15      17.127 -10.087 -40.037  1.00  0.00      TS   H  
ATOM   1170  H3' THY T  15      19.460 -10.227 -38.502  1.00  0.00      TS   H  
ATOM   1171  H4' THY T  15      18.213 -10.954 -36.165  1.00  0.00      TS   H  
ATOM   1172  H5' THY T  15      18.975  -8.530 -35.413  1.00  0.00      TS   H  
ATOM   1173  H51 THY T  15      15.389  -4.994 -39.373  1.00  0.00      TS   H  
ATOM   1174  H52 THY T  15      13.797  -4.336 -38.717  1.00  0.00      TS   H  
ATOM   1175  H53 THY T  15      13.882  -5.236 -40.301  1.00  0.00      TS   H  
ATOM   1176 H2'' THY T  15      17.784  -8.641 -39.088  1.00  0.00      TS   H  
ATOM   1177 H5'' THY T  15      20.234  -9.536 -36.156  1.00  0.00      TS   H  
ATOM   1178  P   ADE T  16      19.367 -12.809 -38.975  1.00  0.00      TS   P  
ATOM   1179  O1P ADE T  16      20.355 -13.120 -37.967  1.00  0.00      TS   O  
ATOM   1180  O2P ADE T  16      19.943 -12.165 -40.200  1.00  0.00      TS   O  
ATOM   1181  C5' ADE T  16      18.057 -15.056 -38.457  1.00  0.00      TS   C  
ATOM   1182  O5' ADE T  16      18.650 -14.139 -39.422  1.00  0.00      TS   O  
ATOM   1183  C4' ADE T  16      16.536 -15.094 -38.454  1.00  0.00      TS   C  
ATOM   1184  O4' ADE T  16      15.795 -13.858 -38.583  1.00  0.00      TS   O  
ATOM   1185  C3' ADE T  16      16.040 -15.885 -39.699  1.00  0.00      TS   C  
ATOM   1186  O3' ADE T  16      15.696 -17.159 -39.289  1.00  0.00      TS   O  
ATOM   1187  C2' ADE T  16      14.845 -15.069 -40.196  1.00  0.00      TS   C  
ATOM   1188  C1' ADE T  16      14.516 -14.226 -39.057  1.00  0.00      TS   C  
ATOM   1189  N1  ADE T  16      10.211 -11.266 -38.721  1.00  0.00      TS   N  
ATOM   1190  C2  ADE T  16      10.533 -12.487 -38.197  1.00  0.00      TS   C  
ATOM   1191  N3  ADE T  16      11.709 -13.163 -38.235  1.00  0.00      TS   N  
ATOM   1192  C4  ADE T  16      12.616 -12.504 -38.963  1.00  0.00      TS   C  
ATOM   1193  C5  ADE T  16      12.485 -11.192 -39.474  1.00  0.00      TS   C  
ATOM   1194  C6  ADE T  16      11.194 -10.563 -39.305  1.00  0.00      TS   C  
ATOM   1195  N6  ADE T  16      10.906  -9.301 -39.572  1.00  0.00      TS   N  
ATOM   1196  N7  ADE T  16      13.628 -10.865 -40.212  1.00  0.00      TS   N  
ATOM   1197  C8  ADE T  16      14.362 -11.857 -40.054  1.00  0.00      TS   C  
ATOM   1198  N9  ADE T  16      13.882 -12.904 -39.382  1.00  0.00      TS   N  
ATOM   1199  H2  ADE T  16       9.704 -13.000 -37.707  1.00  0.00      TS   H  
ATOM   1200  H8  ADE T  16      15.387 -11.917 -40.421  1.00  0.00      TS   H  
ATOM   1201  H1' ADE T  16      13.988 -14.674 -38.189  1.00  0.00      TS   H  
ATOM   1202  H2' ADE T  16      13.976 -15.674 -40.532  1.00  0.00      TS   H  
ATOM   1203  H3' ADE T  16      16.918 -15.830 -40.378  1.00  0.00      TS   H  
ATOM   1204  H4' ADE T  16      16.226 -15.659 -37.548  1.00  0.00      TS   H  
ATOM   1205  H5' ADE T  16      18.318 -14.802 -37.407  1.00  0.00      TS   H  
ATOM   1206  H61 ADE T  16      10.019  -8.877 -39.395  1.00  0.00      TS   H  
ATOM   1207  H62 ADE T  16      11.494  -8.702 -40.115  1.00  0.00      TS   H  
ATOM   1208 H2'' ADE T  16      15.110 -14.530 -41.132  1.00  0.00      TS   H  
ATOM   1209 H5'' ADE T  16      18.306 -16.107 -38.715  1.00  0.00      TS   H  
ATOM   1210  P   THY T  17      16.114 -18.459 -40.140  1.00  0.00      TS   P  
ATOM   1211  O1P THY T  17      15.967 -19.612 -39.241  1.00  0.00      TS   O  
ATOM   1212  O2P THY T  17      17.355 -18.236 -40.936  1.00  0.00      TS   O  
ATOM   1213  C5' THY T  17      13.525 -18.781 -40.922  1.00  0.00      TS   C  
ATOM   1214  O5' THY T  17      14.960 -18.592 -41.209  1.00  0.00      TS   O  
ATOM   1215  C4' THY T  17      12.661 -18.335 -42.139  1.00  0.00      TS   C  
ATOM   1216  O4' THY T  17      12.429 -16.883 -42.101  1.00  0.00      TS   O  
ATOM   1217  C3' THY T  17      13.316 -18.484 -43.552  1.00  0.00      TS   C  
ATOM   1218  O3' THY T  17      12.369 -19.006 -44.488  1.00  0.00      TS   O  
ATOM   1219  C2' THY T  17      13.614 -17.025 -43.939  1.00  0.00      TS   C  
ATOM   1220  C1' THY T  17      12.401 -16.309 -43.397  1.00  0.00      TS   C  
ATOM   1221  N1  THY T  17      12.551 -14.822 -43.356  1.00  0.00      TS   N  
ATOM   1222  C2  THY T  17      11.434 -14.105 -42.955  1.00  0.00      TS   C  
ATOM   1223  O2  THY T  17      10.447 -14.716 -42.558  1.00  0.00      TS   O  
ATOM   1224  N3  THY T  17      11.613 -12.809 -42.925  1.00  0.00      TS   N  
ATOM   1225  C4  THY T  17      12.746 -12.101 -43.277  1.00  0.00      TS   C  
ATOM   1226  O4  THY T  17      12.716 -10.853 -43.203  1.00  0.00      TS   O  
ATOM   1227  C5  THY T  17      13.870 -12.855 -43.744  1.00  0.00      TS   C  
ATOM   1228  C5M THY T  17      15.182 -12.178 -43.972  1.00  0.00      TS   C  
ATOM   1229  C6  THY T  17      13.736 -14.194 -43.793  1.00  0.00      TS   C  
ATOM   1230  H3  THY T  17      10.787 -12.284 -42.680  1.00  0.00      TS   H  
ATOM   1231  H6  THY T  17      14.417 -14.774 -44.416  1.00  0.00      TS   H  
ATOM   1232  H1' THY T  17      11.464 -16.609 -43.914  1.00  0.00      TS   H  
ATOM   1233  H2' THY T  17      13.812 -17.022 -45.033  1.00  0.00      TS   H  
ATOM   1234  H3' THY T  17      14.240 -19.094 -43.461  1.00  0.00      TS   H  
ATOM   1235  H4' THY T  17      11.755 -18.970 -42.050  1.00  0.00      TS   H  
ATOM   1236  H5' THY T  17      13.321 -18.114 -40.057  1.00  0.00      TS   H  
ATOM   1237  H51 THY T  17      15.193 -11.768 -45.004  1.00  0.00      TS   H  
ATOM   1238  H52 THY T  17      16.011 -12.895 -43.795  1.00  0.00      TS   H  
ATOM   1239  H53 THY T  17      15.342 -11.282 -43.334  1.00  0.00      TS   H  
ATOM   1240 H2'' THY T  17      14.538 -16.672 -43.432  1.00  0.00      TS   H  
ATOM   1241 H5'' THY T  17      13.316 -19.838 -40.652  1.00  0.00      TS   H  
ATOM   1242  P   ADE T  18      12.542 -20.470 -45.037  1.00  0.00      TS   P  
ATOM   1243  O1P ADE T  18      13.055 -21.408 -44.039  1.00  0.00      TS   O  
ATOM   1244  O2P ADE T  18      13.212 -20.358 -46.332  1.00  0.00      TS   O  
ATOM   1245  C5' ADE T  18      10.064 -20.642 -44.382  1.00  0.00      TS   C  
ATOM   1246  O5' ADE T  18      11.088 -21.018 -45.355  1.00  0.00      TS   O  
ATOM   1247  C4' ADE T  18       8.863 -19.877 -45.072  1.00  0.00      TS   C  
ATOM   1248  O4' ADE T  18       9.161 -18.387 -45.071  1.00  0.00      TS   O  
ATOM   1249  C3' ADE T  18       8.627 -20.204 -46.559  1.00  0.00      TS   C  
ATOM   1250  O3' ADE T  18       7.231 -20.429 -46.776  1.00  0.00      TS   O  
ATOM   1251  C2' ADE T  18       9.149 -18.998 -47.424  1.00  0.00      TS   C  
ATOM   1252  C1' ADE T  18       8.986 -17.815 -46.426  1.00  0.00      TS   C  
ATOM   1253  N1  ADE T  18       9.528 -12.745 -46.028  1.00  0.00      TS   N  
ATOM   1254  C2  ADE T  18       8.514 -13.572 -45.736  1.00  0.00      TS   C  
ATOM   1255  N3  ADE T  18       8.465 -14.928 -45.762  1.00  0.00      TS   N  
ATOM   1256  C4  ADE T  18       9.663 -15.361 -46.226  1.00  0.00      TS   C  
ATOM   1257  C5  ADE T  18      10.841 -14.660 -46.554  1.00  0.00      TS   C  
ATOM   1258  C6  ADE T  18      10.764 -13.251 -46.396  1.00  0.00      TS   C  
ATOM   1259  N6  ADE T  18      11.798 -12.456 -46.688  1.00  0.00      TS   N  
ATOM   1260  N7  ADE T  18      11.897 -15.515 -46.827  1.00  0.00      TS   N  
ATOM   1261  C8  ADE T  18      11.360 -16.717 -46.761  1.00  0.00      TS   C  
ATOM   1262  N9  ADE T  18       9.989 -16.680 -46.579  1.00  0.00      TS   N  
ATOM   1263  H2  ADE T  18       7.534 -13.125 -45.577  1.00  0.00      TS   H  
ATOM   1264  H8  ADE T  18      11.853 -17.685 -46.852  1.00  0.00      TS   H  
ATOM   1265  H1' ADE T  18       7.925 -17.546 -46.620  1.00  0.00      TS   H  
ATOM   1266  H2' ADE T  18       8.634 -18.779 -48.384  1.00  0.00      TS   H  
ATOM   1267  H3' ADE T  18       9.283 -21.053 -46.846  1.00  0.00      TS   H  
ATOM   1268  H4' ADE T  18       8.023 -19.954 -44.349  1.00  0.00      TS   H  
ATOM   1269  H5' ADE T  18      10.440 -20.033 -43.532  1.00  0.00      TS   H  
ATOM   1270  H61 ADE T  18      12.714 -12.796 -46.895  1.00  0.00      TS   H  
ATOM   1271  H62 ADE T  18      11.589 -11.494 -46.514  1.00  0.00      TS   H  
ATOM   1272 H2'' ADE T  18      10.228 -19.121 -47.658  1.00  0.00      TS   H  
ATOM   1273 H5'' ADE T  18       9.556 -21.533 -43.956  1.00  0.00      TS   H  
ATOM   1274  P   ADE T  19       6.671 -21.123 -48.133  1.00  0.00      TS   P  
ATOM   1275  O1P ADE T  19       5.652 -22.124 -47.837  1.00  0.00      TS   O  
ATOM   1276  O2P ADE T  19       7.802 -21.608 -48.971  1.00  0.00      TS   O  
ATOM   1277  C5' ADE T  19       4.916 -19.269 -48.259  1.00  0.00      TS   C  
ATOM   1278  O5' ADE T  19       6.003 -19.890 -48.899  1.00  0.00      TS   O  
ATOM   1279  C4' ADE T  19       4.698 -17.809 -48.795  1.00  0.00      TS   C  
ATOM   1280  O4' ADE T  19       5.851 -17.013 -48.599  1.00  0.00      TS   O  
ATOM   1281  C3' ADE T  19       4.445 -17.797 -50.347  1.00  0.00      TS   C  
ATOM   1282  O3' ADE T  19       3.310 -16.947 -50.724  1.00  0.00      TS   O  
ATOM   1283  C2' ADE T  19       5.750 -17.192 -50.809  1.00  0.00      TS   C  
ATOM   1284  C1' ADE T  19       5.999 -16.187 -49.741  1.00  0.00      TS   C  
ATOM   1285  N1  ADE T  19       9.200 -12.058 -49.545  1.00  0.00      TS   N  
ATOM   1286  C2  ADE T  19       7.866 -12.160 -49.517  1.00  0.00      TS   C  
ATOM   1287  N3  ADE T  19       7.118 -13.248 -49.344  1.00  0.00      TS   N  
ATOM   1288  C4  ADE T  19       7.819 -14.369 -49.560  1.00  0.00      TS   C  
ATOM   1289  C5  ADE T  19       9.225 -14.428 -49.685  1.00  0.00      TS   C  
ATOM   1290  C6  ADE T  19       9.908 -13.181 -49.682  1.00  0.00      TS   C  
ATOM   1291  N6  ADE T  19      11.276 -13.117 -49.570  1.00  0.00      TS   N  
ATOM   1292  N7  ADE T  19       9.620 -15.786 -49.785  1.00  0.00      TS   N  
ATOM   1293  C8  ADE T  19       8.504 -16.452 -49.814  1.00  0.00      TS   C  
ATOM   1294  N9  ADE T  19       7.340 -15.644 -49.744  1.00  0.00      TS   N  
ATOM   1295  H2  ADE T  19       7.329 -11.217 -49.621  1.00  0.00      TS   H  
ATOM   1296  H8  ADE T  19       8.395 -17.527 -49.674  1.00  0.00      TS   H  
ATOM   1297  H1' ADE T  19       5.223 -15.391 -49.755  1.00  0.00      TS   H  
ATOM   1298  H2' ADE T  19       5.763 -16.739 -51.823  1.00  0.00      TS   H  
ATOM   1299  H3' ADE T  19       4.296 -18.847 -50.678  1.00  0.00      TS   H  
ATOM   1300  H4' ADE T  19       3.878 -17.234 -48.314  1.00  0.00      TS   H  
ATOM   1301  H5' ADE T  19       5.024 -19.127 -47.162  1.00  0.00      TS   H  
ATOM   1302  H61 ADE T  19      11.889 -13.907 -49.551  1.00  0.00      TS   H  
ATOM   1303  H62 ADE T  19      11.598 -12.282 -49.123  1.00  0.00      TS   H  
ATOM   1304 H2'' ADE T  19       6.570 -17.941 -50.779  1.00  0.00      TS   H  
ATOM   1305 H5'' ADE T  19       3.955 -19.788 -48.460  1.00  0.00      TS   H  
ATOM   1306  P   GUA T  20       2.775 -17.114 -52.119  1.00  0.00      TS   P  
ATOM   1307  O1P GUA T  20       1.276 -17.284 -51.993  1.00  0.00      TS   O  
ATOM   1308  O2P GUA T  20       3.614 -18.218 -52.768  1.00  0.00      TS   O  
ATOM   1309  C5' GUA T  20       2.427 -14.562 -52.090  1.00  0.00      TS   C  
ATOM   1310  O5' GUA T  20       3.029 -15.702 -52.770  1.00  0.00      TS   O  
ATOM   1311  C4' GUA T  20       2.915 -13.380 -52.920  1.00  0.00      TS   C  
ATOM   1312  O4' GUA T  20       4.237 -12.911 -52.430  1.00  0.00      TS   O  
ATOM   1313  C3' GUA T  20       2.922 -13.450 -54.450  1.00  0.00      TS   C  
ATOM   1314  O3' GUA T  20       2.315 -12.382 -55.101  1.00  0.00      TS   O  
ATOM   1315  C2' GUA T  20       4.436 -13.379 -54.744  1.00  0.00      TS   C  
ATOM   1316  C1' GUA T  20       5.032 -12.582 -53.555  1.00  0.00      TS   C  
ATOM   1317  N1  GUA T  20       9.835 -10.827 -53.209  1.00  0.00      TS   N  
ATOM   1318  C2  GUA T  20       8.722 -10.096 -53.354  1.00  0.00      TS   C  
ATOM   1319  N2  GUA T  20       8.847  -8.782 -53.404  1.00  0.00      TS   N  
ATOM   1320  N3  GUA T  20       7.463 -10.695 -53.417  1.00  0.00      TS   N  
ATOM   1321  C4  GUA T  20       7.540 -12.029 -53.241  1.00  0.00      TS   C  
ATOM   1322  C5  GUA T  20       8.627 -12.784 -52.973  1.00  0.00      TS   C  
ATOM   1323  C6  GUA T  20       9.912 -12.219 -53.025  1.00  0.00      TS   C  
ATOM   1324  O6  GUA T  20      10.935 -12.810 -52.861  1.00  0.00      TS   O  
ATOM   1325  N7  GUA T  20       8.325 -14.119 -52.871  1.00  0.00      TS   N  
ATOM   1326  C8  GUA T  20       7.013 -14.122 -53.029  1.00  0.00      TS   C  
ATOM   1327  N9  GUA T  20       6.491 -12.911 -53.271  1.00  0.00      TS   N  
ATOM   1328  H1  GUA T  20      10.722 -10.345 -53.195  1.00  0.00      TS   H  
ATOM   1329  H8  GUA T  20       6.370 -14.987 -52.860  1.00  0.00      TS   H  
ATOM   1330  H1' GUA T  20       4.958 -11.518 -53.866  1.00  0.00      TS   H  
ATOM   1331  H2' GUA T  20       4.749 -12.886 -55.689  1.00  0.00      TS   H  
ATOM   1332  H21 GUA T  20       8.019  -8.258 -53.605  1.00  0.00      TS   H  
ATOM   1333  H3' GUA T  20       2.494 -14.408 -54.814  1.00  0.00      TS   H  
ATOM   1334  H22 GUA T  20       9.720  -8.388 -53.119  1.00  0.00      TS   H  
ATOM   1335  H4' GUA T  20       2.227 -12.524 -52.745  1.00  0.00      TS   H  
ATOM   1336  H5' GUA T  20       2.725 -14.522 -51.020  1.00  0.00      TS   H  
ATOM   1337  H3T GUA T  20       2.176 -12.667 -56.008  1.00  0.00      TS   H  
ATOM   1338 H2'' GUA T  20       4.865 -14.387 -54.555  1.00  0.00      TS   H  
ATOM   1339 H5'' GUA T  20       1.317 -14.584 -52.068  1.00  0.00      TS   H  
TER   
END
