# Supplementary material for: CRISPR-Cas12a exploits R-loop asymmetry to form double-strand breaks
Source: eLife. 2020 Jun 10;9:e55143. doi: 10.7554/eLife.55143 (PMC7286691; doi:10.7554/eLife.55143)
Supplement: Figure 5—source data 2. [file elife-55143-fig5-data2.zip › Figure 5ΓÇöSource Data 2/Example_MD_trajectories/5prime_boundary/5prime_boundary_07.pdb]

ATOM      1  C5' CYT B   1      19.104  -7.642 -51.965  1.00  0.00      BS   C  
ATOM      2  O5' CYT B   1      19.191  -8.927 -51.422  1.00  0.00      BS   O  
ATOM      3  C4' CYT B   1      17.843  -7.238 -52.751  1.00  0.00      BS   C  
ATOM      4  O4' CYT B   1      17.266  -8.458 -53.410  1.00  0.00      BS   O  
ATOM      5  C3' CYT B   1      16.779  -6.758 -51.828  1.00  0.00      BS   C  
ATOM      6  O3' CYT B   1      16.903  -5.361 -51.622  1.00  0.00      BS   O  
ATOM      7  C2' CYT B   1      15.574  -6.996 -52.714  1.00  0.00      BS   C  
ATOM      8  C1' CYT B   1      15.815  -8.414 -53.359  1.00  0.00      BS   C  
ATOM      9  N1  CYT B   1      15.275  -9.630 -52.730  1.00  0.00      BS   N  
ATOM     10  C2  CYT B   1      13.923  -9.924 -53.011  1.00  0.00      BS   C  
ATOM     11  O2  CYT B   1      13.371  -9.209 -53.817  1.00  0.00      BS   O  
ATOM     12  N3  CYT B   1      13.410 -11.018 -52.505  1.00  0.00      BS   N  
ATOM     13  C4  CYT B   1      14.153 -11.818 -51.706  1.00  0.00      BS   C  
ATOM     14  N4  CYT B   1      13.679 -13.000 -51.391  1.00  0.00      BS   N  
ATOM     15  C5  CYT B   1      15.469 -11.494 -51.421  1.00  0.00      BS   C  
ATOM     16  C6  CYT B   1      16.007 -10.415 -51.979  1.00  0.00      BS   C  
ATOM     17  H5  CYT B   1      16.020 -12.169 -50.767  1.00  0.00      BS   H  
ATOM     18  H6  CYT B   1      17.079 -10.218 -51.960  1.00  0.00      BS   H  
ATOM     19  H1' CYT B   1      15.467  -8.355 -54.413  1.00  0.00      BS   H  
ATOM     20  H2' CYT B   1      15.417  -6.298 -53.563  1.00  0.00      BS   H  
ATOM     21  H3' CYT B   1      16.839  -7.440 -50.952  1.00  0.00      BS   H  
ATOM     22  H4' CYT B   1      18.196  -6.465 -53.469  1.00  0.00      BS   H  
ATOM     23  H41 CYT B   1      12.932 -13.389 -51.930  1.00  0.00      BS   H  
ATOM     24  H5' CYT B   1      19.975  -7.560 -52.651  1.00  0.00      BS   H  
ATOM     25  H42 CYT B   1      14.293 -13.588 -50.864  1.00  0.00      BS   H  
ATOM     26  H5T CYT B   1      20.085  -9.240 -51.578  1.00  0.00      BS   H  
ATOM     27 H2'' CYT B   1      14.631  -7.069 -52.130  1.00  0.00      BS   H  
ATOM     28 H5'' CYT B   1      19.351  -6.928 -51.151  1.00  0.00      BS   H  
ATOM     29  P   THY B   2      16.675  -4.601 -50.295  1.00  0.00      BS   P  
ATOM     30  O1P THY B   2      17.309  -3.296 -50.314  1.00  0.00      BS   O  
ATOM     31  O2P THY B   2      16.867  -5.474 -49.124  1.00  0.00      BS   O  
ATOM     32  C5' THY B   2      14.391  -3.625 -51.279  1.00  0.00      BS   C  
ATOM     33  O5' THY B   2      15.071  -4.372 -50.304  1.00  0.00      BS   O  
ATOM     34  C4' THY B   2      12.963  -4.098 -51.456  1.00  0.00      BS   C  
ATOM     35  O4' THY B   2      12.772  -5.540 -51.637  1.00  0.00      BS   O  
ATOM     36  C3' THY B   2      12.034  -3.780 -50.191  1.00  0.00      BS   C  
ATOM     37  O3' THY B   2      10.771  -3.271 -50.575  1.00  0.00      BS   O  
ATOM     38  C2' THY B   2      11.853  -5.071 -49.505  1.00  0.00      BS   C  
ATOM     39  C1' THY B   2      11.884  -6.067 -50.638  1.00  0.00      BS   C  
ATOM     40  N1  THY B   2      12.298  -7.376 -50.094  1.00  0.00      BS   N  
ATOM     41  C2  THY B   2      11.514  -8.424 -50.376  1.00  0.00      BS   C  
ATOM     42  O2  THY B   2      10.494  -8.287 -51.052  1.00  0.00      BS   O  
ATOM     43  N3  THY B   2      11.929  -9.643 -49.869  1.00  0.00      BS   N  
ATOM     44  C4  THY B   2      13.064  -9.852 -49.099  1.00  0.00      BS   C  
ATOM     45  O4  THY B   2      13.284 -10.917 -48.548  1.00  0.00      BS   O  
ATOM     46  C5  THY B   2      13.945  -8.718 -49.068  1.00  0.00      BS   C  
ATOM     47  C5M THY B   2      15.313  -8.849 -48.391  1.00  0.00      BS   C  
ATOM     48  C6  THY B   2      13.552  -7.538 -49.530  1.00  0.00      BS   C  
ATOM     49  H3  THY B   2      11.288 -10.411 -50.004  1.00  0.00      BS   H  
ATOM     50  H6  THY B   2      14.168  -6.644 -49.628  1.00  0.00      BS   H  
ATOM     51  H1' THY B   2      10.869  -6.008 -51.087  1.00  0.00      BS   H  
ATOM     52  H2' THY B   2      10.867  -5.167 -49.001  1.00  0.00      BS   H  
ATOM     53  H3' THY B   2      12.576  -3.011 -49.599  1.00  0.00      BS   H  
ATOM     54  H4' THY B   2      12.514  -3.503 -52.278  1.00  0.00      BS   H  
ATOM     55  H5' THY B   2      14.965  -3.643 -52.229  1.00  0.00      BS   H  
ATOM     56  H51 THY B   2      15.830  -9.818 -48.562  1.00  0.00      BS   H  
ATOM     57  H52 THY B   2      15.161  -8.750 -47.296  1.00  0.00      BS   H  
ATOM     58  H53 THY B   2      16.002  -8.066 -48.773  1.00  0.00      BS   H  
ATOM     59 H2'' THY B   2      12.725  -5.308 -48.860  1.00  0.00      BS   H  
ATOM     60 H5'' THY B   2      14.369  -2.573 -50.919  1.00  0.00      BS   H  
ATOM     61  P   THY B   3      10.072  -2.309 -49.573  1.00  0.00      BS   P  
ATOM     62  O1P THY B   3      10.519  -0.928 -49.913  1.00  0.00      BS   O  
ATOM     63  O2P THY B   3      10.265  -2.777 -48.192  1.00  0.00      BS   O  
ATOM     64  C5' THY B   3       7.903  -3.590 -50.280  1.00  0.00      BS   C  
ATOM     65  O5' THY B   3       8.516  -2.349 -49.913  1.00  0.00      BS   O  
ATOM     66  C4' THY B   3       7.436  -4.492 -49.078  1.00  0.00      BS   C  
ATOM     67  O4' THY B   3       8.456  -5.550 -48.837  1.00  0.00      BS   O  
ATOM     68  C3' THY B   3       7.304  -3.812 -47.618  1.00  0.00      BS   C  
ATOM     69  O3' THY B   3       5.918  -3.726 -47.300  1.00  0.00      BS   O  
ATOM     70  C2' THY B   3       8.080  -4.856 -46.789  1.00  0.00      BS   C  
ATOM     71  C1' THY B   3       8.151  -6.153 -47.557  1.00  0.00      BS   C  
ATOM     72  N1  THY B   3       9.224  -7.163 -47.228  1.00  0.00      BS   N  
ATOM     73  C2  THY B   3       9.047  -8.498 -47.286  1.00  0.00      BS   C  
ATOM     74  O2  THY B   3       8.025  -8.984 -47.665  1.00  0.00      BS   O  
ATOM     75  N3  THY B   3      10.049  -9.186 -46.786  1.00  0.00      BS   N  
ATOM     76  C4  THY B   3      11.262  -8.742 -46.340  1.00  0.00      BS   C  
ATOM     77  O4  THY B   3      12.099  -9.601 -45.925  1.00  0.00      BS   O  
ATOM     78  C5  THY B   3      11.463  -7.330 -46.439  1.00  0.00      BS   C  
ATOM     79  C5M THY B   3      12.754  -6.626 -46.071  1.00  0.00      BS   C  
ATOM     80  C6  THY B   3      10.458  -6.617 -46.920  1.00  0.00      BS   C  
ATOM     81  H3  THY B   3       9.820 -10.164 -46.679  1.00  0.00      BS   H  
ATOM     82  H6  THY B   3      10.542  -5.543 -47.085  1.00  0.00      BS   H  
ATOM     83  H1' THY B   3       7.103  -6.499 -47.679  1.00  0.00      BS   H  
ATOM     84  H2' THY B   3       7.584  -5.131 -45.833  1.00  0.00      BS   H  
ATOM     85  H3' THY B   3       7.811  -2.830 -47.731  1.00  0.00      BS   H  
ATOM     86  H4' THY B   3       6.507  -5.053 -49.315  1.00  0.00      BS   H  
ATOM     87  H5' THY B   3       8.557  -4.247 -50.892  1.00  0.00      BS   H  
ATOM     88  H51 THY B   3      12.618  -5.797 -45.344  1.00  0.00      BS   H  
ATOM     89  H52 THY B   3      13.289  -6.218 -46.955  1.00  0.00      BS   H  
ATOM     90  H53 THY B   3      13.495  -7.337 -45.649  1.00  0.00      BS   H  
ATOM     91 H2'' THY B   3       9.098  -4.474 -46.563  1.00  0.00      BS   H  
ATOM     92 H5'' THY B   3       6.993  -3.343 -50.868  1.00  0.00      BS   H  
ATOM     93  P   ADE B   4       5.438  -3.177 -45.890  1.00  0.00      BS   P  
ATOM     94  O1P ADE B   4       4.369  -2.225 -46.217  1.00  0.00      BS   O  
ATOM     95  O2P ADE B   4       6.457  -2.586 -45.036  1.00  0.00      BS   O  
ATOM     96  C5' ADE B   4       4.060  -5.449 -45.788  1.00  0.00      BS   C  
ATOM     97  O5' ADE B   4       4.897  -4.485 -45.234  1.00  0.00      BS   O  
ATOM     98  C4' ADE B   4       3.671  -6.570 -44.713  1.00  0.00      BS   C  
ATOM     99  O4' ADE B   4       4.844  -7.397 -44.580  1.00  0.00      BS   O  
ATOM    100  C3' ADE B   4       3.359  -6.077 -43.297  1.00  0.00      BS   C  
ATOM    101  O3' ADE B   4       2.353  -6.897 -42.612  1.00  0.00      BS   O  
ATOM    102  C2' ADE B   4       4.595  -6.253 -42.444  1.00  0.00      BS   C  
ATOM    103  C1' ADE B   4       5.276  -7.417 -43.256  1.00  0.00      BS   C  
ATOM    104  N1  ADE B   4       9.899  -9.811 -43.010  1.00  0.00      BS   N  
ATOM    105  C2  ADE B   4       8.629 -10.262 -42.940  1.00  0.00      BS   C  
ATOM    106  N3  ADE B   4       7.464  -9.644 -42.984  1.00  0.00      BS   N  
ATOM    107  C4  ADE B   4       7.689  -8.345 -43.139  1.00  0.00      BS   C  
ATOM    108  C5  ADE B   4       8.931  -7.703 -43.377  1.00  0.00      BS   C  
ATOM    109  C6  ADE B   4      10.094  -8.475 -43.214  1.00  0.00      BS   C  
ATOM    110  N6  ADE B   4      11.392  -7.945 -43.226  1.00  0.00      BS   N  
ATOM    111  N7  ADE B   4       8.729  -6.322 -43.585  1.00  0.00      BS   N  
ATOM    112  C8  ADE B   4       7.416  -6.131 -43.517  1.00  0.00      BS   C  
ATOM    113  N9  ADE B   4       6.757  -7.302 -43.274  1.00  0.00      BS   N  
ATOM    114  H2  ADE B   4       8.551 -11.348 -42.901  1.00  0.00      BS   H  
ATOM    115  H8  ADE B   4       6.868  -5.193 -43.590  1.00  0.00      BS   H  
ATOM    116  H1' ADE B   4       4.953  -8.358 -42.763  1.00  0.00      BS   H  
ATOM    117  H2' ADE B   4       4.289  -6.507 -41.408  1.00  0.00      BS   H  
ATOM    118  H3' ADE B   4       3.037  -5.014 -43.348  1.00  0.00      BS   H  
ATOM    119  H4' ADE B   4       2.890  -7.270 -45.082  1.00  0.00      BS   H  
ATOM    120  H5' ADE B   4       4.511  -5.963 -46.663  1.00  0.00      BS   H  
ATOM    121  H61 ADE B   4      12.160  -8.423 -43.653  1.00  0.00      BS   H  
ATOM    122  H62 ADE B   4      11.484  -6.992 -42.938  1.00  0.00      BS   H  
ATOM    123 H2'' ADE B   4       5.295  -5.396 -42.551  1.00  0.00      BS   H  
ATOM    124 H5'' ADE B   4       3.124  -4.932 -46.091  1.00  0.00      BS   H  
ATOM    125  P   THY B   5       1.347  -6.188 -41.597  1.00  0.00      BS   P  
ATOM    126  O1P THY B   5       0.018  -6.328 -42.245  1.00  0.00      BS   O  
ATOM    127  O2P THY B   5       1.931  -4.881 -41.282  1.00  0.00      BS   O  
ATOM    128  C5' THY B   5       1.410  -8.608 -40.505  1.00  0.00      BS   C  
ATOM    129  O5' THY B   5       1.378  -7.138 -40.274  1.00  0.00      BS   O  
ATOM    130  C4' THY B   5       2.564  -9.317 -39.683  1.00  0.00      BS   C  
ATOM    131  O4' THY B   5       3.917  -9.073 -40.128  1.00  0.00      BS   O  
ATOM    132  C3' THY B   5       2.547  -8.847 -38.163  1.00  0.00      BS   C  
ATOM    133  O3' THY B   5       2.559  -9.969 -37.234  1.00  0.00      BS   O  
ATOM    134  C2' THY B   5       3.845  -8.025 -38.060  1.00  0.00      BS   C  
ATOM    135  C1' THY B   5       4.740  -8.944 -38.957  1.00  0.00      BS   C  
ATOM    136  N1  THY B   5       5.982  -8.370 -39.305  1.00  0.00      BS   N  
ATOM    137  C2  THY B   5       6.939  -9.190 -39.786  1.00  0.00      BS   C  
ATOM    138  O2  THY B   5       6.798 -10.399 -39.778  1.00  0.00      BS   O  
ATOM    139  N3  THY B   5       8.136  -8.625 -40.137  1.00  0.00      BS   N  
ATOM    140  C4  THY B   5       8.521  -7.268 -39.982  1.00  0.00      BS   C  
ATOM    141  O4  THY B   5       9.616  -6.850 -40.180  1.00  0.00      BS   O  
ATOM    142  C5  THY B   5       7.335  -6.417 -39.666  1.00  0.00      BS   C  
ATOM    143  C5M THY B   5       7.396  -4.963 -39.972  1.00  0.00      BS   C  
ATOM    144  C6  THY B   5       6.160  -7.027 -39.387  1.00  0.00      BS   C  
ATOM    145  H3  THY B   5       9.005  -9.132 -40.052  1.00  0.00      BS   H  
ATOM    146  H6  THY B   5       5.348  -6.376 -39.062  1.00  0.00      BS   H  
ATOM    147  H1' THY B   5       4.781  -9.932 -38.449  1.00  0.00      BS   H  
ATOM    148  H2' THY B   5       4.240  -7.963 -37.023  1.00  0.00      BS   H  
ATOM    149  H3' THY B   5       1.680  -8.195 -37.922  1.00  0.00      BS   H  
ATOM    150  H4' THY B   5       2.372 -10.412 -39.661  1.00  0.00      BS   H  
ATOM    151  H5' THY B   5       1.405  -8.862 -41.586  1.00  0.00      BS   H  
ATOM    152  H51 THY B   5       7.618  -4.374 -39.058  1.00  0.00      BS   H  
ATOM    153  H52 THY B   5       6.446  -4.506 -40.322  1.00  0.00      BS   H  
ATOM    154  H53 THY B   5       8.161  -4.802 -40.762  1.00  0.00      BS   H  
ATOM    155 H2'' THY B   5       3.582  -7.102 -38.618  1.00  0.00      BS   H  
ATOM    156 H5'' THY B   5       0.429  -9.036 -40.206  1.00  0.00      BS   H  
ATOM    157  P   ADE B   6       1.413 -10.097 -36.204  1.00  0.00      BS   P  
ATOM    158  O1P ADE B   6       0.058 -10.434 -36.786  1.00  0.00      BS   O  
ATOM    159  O2P ADE B   6       1.512  -8.911 -35.334  1.00  0.00      BS   O  
ATOM    160  C5' ADE B   6       2.393 -12.531 -36.048  1.00  0.00      BS   C  
ATOM    161  O5' ADE B   6       1.989 -11.332 -35.401  1.00  0.00      BS   O  
ATOM    162  C4' ADE B   6       3.571 -13.148 -35.332  1.00  0.00      BS   C  
ATOM    163  O4' ADE B   6       4.753 -12.573 -35.816  1.00  0.00      BS   O  
ATOM    164  C3' ADE B   6       3.605 -13.092 -33.802  1.00  0.00      BS   C  
ATOM    165  O3' ADE B   6       3.986 -14.371 -33.288  1.00  0.00      BS   O  
ATOM    166  C2' ADE B   6       4.597 -11.972 -33.523  1.00  0.00      BS   C  
ATOM    167  C1' ADE B   6       5.514 -12.110 -34.718  1.00  0.00      BS   C  
ATOM    168  N1  ADE B   6      10.065  -9.826 -36.116  1.00  0.00      BS   N  
ATOM    169  C2  ADE B   6       9.804 -11.080 -35.693  1.00  0.00      BS   C  
ATOM    170  N3  ADE B   6       8.631 -11.657 -35.362  1.00  0.00      BS   N  
ATOM    171  C4  ADE B   6       7.649 -10.770 -35.449  1.00  0.00      BS   C  
ATOM    172  C5  ADE B   6       7.741  -9.446 -35.845  1.00  0.00      BS   C  
ATOM    173  C6  ADE B   6       8.994  -8.982 -36.177  1.00  0.00      BS   C  
ATOM    174  N6  ADE B   6       9.221  -7.740 -36.604  1.00  0.00      BS   N  
ATOM    175  N7  ADE B   6       6.477  -8.872 -35.893  1.00  0.00      BS   N  
ATOM    176  C8  ADE B   6       5.682  -9.788 -35.542  1.00  0.00      BS   C  
ATOM    177  N9  ADE B   6       6.298 -10.924 -35.122  1.00  0.00      BS   N  
ATOM    178  H2  ADE B   6      10.678 -11.728 -35.618  1.00  0.00      BS   H  
ATOM    179  H8  ADE B   6       4.594  -9.714 -35.548  1.00  0.00      BS   H  
ATOM    180  H1' ADE B   6       6.202 -12.958 -34.515  1.00  0.00      BS   H  
ATOM    181  H2' ADE B   6       5.158 -11.873 -32.568  1.00  0.00      BS   H  
ATOM    182  H3' ADE B   6       2.541 -12.796 -33.678  1.00  0.00      BS   H  
ATOM    183  H4' ADE B   6       3.565 -14.229 -35.590  1.00  0.00      BS   H  
ATOM    184  H5' ADE B   6       2.587 -12.421 -37.137  1.00  0.00      BS   H  
ATOM    185  H61 ADE B   6       8.470  -7.081 -36.590  1.00  0.00      BS   H  
ATOM    186  H62 ADE B   6      10.140  -7.433 -36.848  1.00  0.00      BS   H  
ATOM    187 H2'' ADE B   6       4.042 -11.016 -33.627  1.00  0.00      BS   H  
ATOM    188 H5'' ADE B   6       1.591 -13.298 -36.027  1.00  0.00      BS   H  
ATOM    189  P   THY B   7       3.705 -14.422 -31.712  1.00  0.00      BS   P  
ATOM    190  O1P THY B   7       3.685 -15.835 -31.330  1.00  0.00      BS   O  
ATOM    191  O2P THY B   7       2.477 -13.628 -31.374  1.00  0.00      BS   O  
ATOM    192  C5' THY B   7       6.284 -14.595 -31.343  1.00  0.00      BS   C  
ATOM    193  O5' THY B   7       5.048 -13.866 -31.059  1.00  0.00      BS   O  
ATOM    194  C4' THY B   7       7.526 -13.823 -31.007  1.00  0.00      BS   C  
ATOM    195  O4' THY B   7       7.488 -12.619 -31.785  1.00  0.00      BS   O  
ATOM    196  C3' THY B   7       7.702 -13.407 -29.528  1.00  0.00      BS   C  
ATOM    197  O3' THY B   7       8.989 -13.796 -29.133  1.00  0.00      BS   O  
ATOM    198  C2' THY B   7       7.585 -11.899 -29.605  1.00  0.00      BS   C  
ATOM    199  C1' THY B   7       8.179 -11.694 -30.988  1.00  0.00      BS   C  
ATOM    200  N1  THY B   7       8.008 -10.462 -31.707  1.00  0.00      BS   N  
ATOM    201  C2  THY B   7       9.101  -9.633 -32.062  1.00  0.00      BS   C  
ATOM    202  O2  THY B   7      10.259  -9.911 -31.732  1.00  0.00      BS   O  
ATOM    203  N3  THY B   7       8.788  -8.470 -32.624  1.00  0.00      BS   N  
ATOM    204  C4  THY B   7       7.535  -7.967 -32.758  1.00  0.00      BS   C  
ATOM    205  O4  THY B   7       7.429  -6.813 -33.243  1.00  0.00      BS   O  
ATOM    206  C5  THY B   7       6.469  -8.818 -32.329  1.00  0.00      BS   C  
ATOM    207  C5M THY B   7       5.067  -8.285 -32.400  1.00  0.00      BS   C  
ATOM    208  C6  THY B   7       6.738  -9.883 -31.712  1.00  0.00      BS   C  
ATOM    209  H3  THY B   7       9.549  -7.874 -32.919  1.00  0.00      BS   H  
ATOM    210  H6  THY B   7       6.008 -10.428 -31.113  1.00  0.00      BS   H  
ATOM    211  H1' THY B   7       9.253 -11.934 -31.142  1.00  0.00      BS   H  
ATOM    212  H2' THY B   7       8.088 -11.321 -28.802  1.00  0.00      BS   H  
ATOM    213  H3' THY B   7       6.945 -13.907 -28.885  1.00  0.00      BS   H  
ATOM    214  H4' THY B   7       8.413 -14.445 -31.251  1.00  0.00      BS   H  
ATOM    215  H5' THY B   7       6.439 -14.843 -32.415  1.00  0.00      BS   H  
ATOM    216  H51 THY B   7       4.798  -7.748 -33.334  1.00  0.00      BS   H  
ATOM    217  H52 THY B   7       4.802  -7.564 -31.599  1.00  0.00      BS   H  
ATOM    218  H53 THY B   7       4.410  -9.181 -32.360  1.00  0.00      BS   H  
ATOM    219 H2'' THY B   7       6.517 -11.598 -29.659  1.00  0.00      BS   H  
ATOM    220 H5'' THY B   7       6.382 -15.549 -30.782  1.00  0.00      BS   H  
ATOM    221  P   ADE B   8       9.406 -13.619 -27.572  1.00  0.00      BS   P  
ATOM    222  O1P ADE B   8       9.989 -14.959 -27.113  1.00  0.00      BS   O  
ATOM    223  O2P ADE B   8       8.252 -13.057 -26.821  1.00  0.00      BS   O  
ATOM    224  C5' ADE B   8      11.659 -12.938 -28.517  1.00  0.00      BS   C  
ATOM    225  O5' ADE B   8      10.602 -12.592 -27.600  1.00  0.00      BS   O  
ATOM    226  C4' ADE B   8      12.787 -11.916 -28.456  1.00  0.00      BS   C  
ATOM    227  O4' ADE B   8      12.594 -10.805 -29.346  1.00  0.00      BS   O  
ATOM    228  C3' ADE B   8      13.054 -11.321 -26.985  1.00  0.00      BS   C  
ATOM    229  O3' ADE B   8      14.474 -11.219 -26.742  1.00  0.00      BS   O  
ATOM    230  C2' ADE B   8      12.453  -9.945 -27.025  1.00  0.00      BS   C  
ATOM    231  C1' ADE B   8      12.499  -9.586 -28.554  1.00  0.00      BS   C  
ATOM    232  N1  ADE B   8      11.267  -5.166 -30.663  1.00  0.00      BS   N  
ATOM    233  C2  ADE B   8      12.464  -5.806 -30.604  1.00  0.00      BS   C  
ATOM    234  N3  ADE B   8      12.656  -7.064 -30.160  1.00  0.00      BS   N  
ATOM    235  C4  ADE B   8      11.521  -7.602 -29.675  1.00  0.00      BS   C  
ATOM    236  C5  ADE B   8      10.262  -7.100 -29.829  1.00  0.00      BS   C  
ATOM    237  C6  ADE B   8      10.086  -5.757 -30.347  1.00  0.00      BS   C  
ATOM    238  N6  ADE B   8       9.001  -4.941 -30.450  1.00  0.00      BS   N  
ATOM    239  N7  ADE B   8       9.378  -8.054 -29.269  1.00  0.00      BS   N  
ATOM    240  C8  ADE B   8      10.064  -9.079 -28.863  1.00  0.00      BS   C  
ATOM    241  N9  ADE B   8      11.376  -8.861 -29.055  1.00  0.00      BS   N  
ATOM    242  H2  ADE B   8      13.354  -5.346 -31.032  1.00  0.00      BS   H  
ATOM    243  H8  ADE B   8       9.830 -10.021 -28.369  1.00  0.00      BS   H  
ATOM    244  H1' ADE B   8      13.438  -9.014 -28.709  1.00  0.00      BS   H  
ATOM    245  H2' ADE B   8      12.860  -9.097 -26.433  1.00  0.00      BS   H  
ATOM    246  H3' ADE B   8      12.614 -11.967 -26.196  1.00  0.00      BS   H  
ATOM    247  H4' ADE B   8      13.770 -12.305 -28.798  1.00  0.00      BS   H  
ATOM    248  H5' ADE B   8      11.302 -13.157 -29.546  1.00  0.00      BS   H  
ATOM    249  H61 ADE B   8       9.228  -4.102 -30.944  1.00  0.00      BS   H  
ATOM    250  H62 ADE B   8       8.046  -5.210 -30.321  1.00  0.00      BS   H  
ATOM    251 H2'' ADE B   8      11.417 -10.118 -26.665  1.00  0.00      BS   H  
ATOM    252 H5'' ADE B   8      12.122 -13.872 -28.132  1.00  0.00      BS   H  
ATOM    253  P   THY B   9      15.035 -10.710 -25.322  1.00  0.00      BS   P  
ATOM    254  O1P THY B   9      16.475 -11.176 -25.289  1.00  0.00      BS   O  
ATOM    255  O2P THY B   9      14.141 -11.232 -24.227  1.00  0.00      BS   O  
ATOM    256  C5' THY B   9      15.681  -8.436 -26.466  1.00  0.00      BS   C  
ATOM    257  O5' THY B   9      15.017  -9.092 -25.324  1.00  0.00      BS   O  
ATOM    258  C4' THY B   9      15.165  -6.971 -26.630  1.00  0.00      BS   C  
ATOM    259  O4' THY B   9      13.768  -6.865 -26.896  1.00  0.00      BS   O  
ATOM    260  C3' THY B   9      15.360  -5.989 -25.433  1.00  0.00      BS   C  
ATOM    261  O3' THY B   9      16.649  -5.354 -25.612  1.00  0.00      BS   O  
ATOM    262  C2' THY B   9      14.141  -5.052 -25.582  1.00  0.00      BS   C  
ATOM    263  C1' THY B   9      13.517  -5.480 -26.930  1.00  0.00      BS   C  
ATOM    264  N1  THY B   9      12.112  -5.221 -27.091  1.00  0.00      BS   N  
ATOM    265  C2  THY B   9      11.790  -4.053 -27.771  1.00  0.00      BS   C  
ATOM    266  O2  THY B   9      12.632  -3.271 -28.215  1.00  0.00      BS   O  
ATOM    267  N3  THY B   9      10.458  -3.815 -27.824  1.00  0.00      BS   N  
ATOM    268  C4  THY B   9       9.469  -4.528 -27.182  1.00  0.00      BS   C  
ATOM    269  O4  THY B   9       8.379  -4.049 -27.275  1.00  0.00      BS   O  
ATOM    270  C5  THY B   9       9.868  -5.756 -26.507  1.00  0.00      BS   C  
ATOM    271  C5M THY B   9       8.882  -6.791 -26.035  1.00  0.00      BS   C  
ATOM    272  C6  THY B   9      11.162  -6.015 -26.438  1.00  0.00      BS   C  
ATOM    273  H3  THY B   9      10.142  -2.964 -28.268  1.00  0.00      BS   H  
ATOM    274  H6  THY B   9      11.527  -6.861 -25.855  1.00  0.00      BS   H  
ATOM    275  H1' THY B   9      14.118  -5.127 -27.796  1.00  0.00      BS   H  
ATOM    276  H2' THY B   9      14.331  -3.960 -25.513  1.00  0.00      BS   H  
ATOM    277  H3' THY B   9      15.399  -6.675 -24.559  1.00  0.00      BS   H  
ATOM    278  H4' THY B   9      15.701  -6.614 -27.536  1.00  0.00      BS   H  
ATOM    279  H5' THY B   9      15.329  -8.988 -27.363  1.00  0.00      BS   H  
ATOM    280  H51 THY B   9       8.156  -6.377 -25.305  1.00  0.00      BS   H  
ATOM    281  H52 THY B   9       9.308  -7.713 -25.584  1.00  0.00      BS   H  
ATOM    282  H53 THY B   9       8.315  -7.095 -26.941  1.00  0.00      BS   H  
ATOM    283 H2'' THY B   9      13.457  -5.326 -24.750  1.00  0.00      BS   H  
ATOM    284 H5'' THY B   9      16.781  -8.307 -26.375  1.00  0.00      BS   H  
ATOM    285  P   ADE B  10      17.121  -4.494 -24.299  1.00  0.00      BS   P  
ATOM    286  O1P ADE B  10      18.541  -4.241 -24.524  1.00  0.00      BS   O  
ATOM    287  O2P ADE B  10      16.925  -5.162 -23.030  1.00  0.00      BS   O  
ATOM    288  C5' ADE B  10      16.927  -1.981 -24.988  1.00  0.00      BS   C  
ATOM    289  O5' ADE B  10      16.294  -3.102 -24.321  1.00  0.00      BS   O  
ATOM    290  C4' ADE B  10      16.017  -0.739 -25.032  1.00  0.00      BS   C  
ATOM    291  O4' ADE B  10      14.826  -1.102 -25.720  1.00  0.00      BS   O  
ATOM    292  C3' ADE B  10      15.416  -0.426 -23.678  1.00  0.00      BS   C  
ATOM    293  O3' ADE B  10      16.312   0.372 -22.852  1.00  0.00      BS   O  
ATOM    294  C2' ADE B  10      14.362   0.598 -24.193  1.00  0.00      BS   C  
ATOM    295  C1' ADE B  10      13.950  -0.036 -25.558  1.00  0.00      BS   C  
ATOM    296  N1  ADE B  10       9.042   0.846 -27.031  1.00  0.00      BS   N  
ATOM    297  C2  ADE B  10      10.168   1.570 -27.163  1.00  0.00      BS   C  
ATOM    298  N3  ADE B  10      11.411   1.215 -26.831  1.00  0.00      BS   N  
ATOM    299  C4  ADE B  10      11.435   0.050 -26.145  1.00  0.00      BS   C  
ATOM    300  C5  ADE B  10      10.373  -0.826 -25.875  1.00  0.00      BS   C  
ATOM    301  C6  ADE B  10       9.105  -0.319 -26.311  1.00  0.00      BS   C  
ATOM    302  N6  ADE B  10       7.933  -1.061 -26.111  1.00  0.00      BS   N  
ATOM    303  N7  ADE B  10      10.748  -1.843 -25.025  1.00  0.00      BS   N  
ATOM    304  C8  ADE B  10      12.036  -1.566 -24.769  1.00  0.00      BS   C  
ATOM    305  N9  ADE B  10      12.523  -0.565 -25.590  1.00  0.00      BS   N  
ATOM    306  H2  ADE B  10       9.941   2.541 -27.604  1.00  0.00      BS   H  
ATOM    307  H8  ADE B  10      12.733  -2.226 -24.253  1.00  0.00      BS   H  
ATOM    308  H1' ADE B  10      14.120   0.713 -26.360  1.00  0.00      BS   H  
ATOM    309  H2' ADE B  10      14.890   1.564 -24.342  1.00  0.00      BS   H  
ATOM    310  H3' ADE B  10      14.880  -1.286 -23.222  1.00  0.00      BS   H  
ATOM    311  H4' ADE B  10      16.462   0.213 -25.389  1.00  0.00      BS   H  
ATOM    312  H5' ADE B  10      17.338  -2.308 -25.967  1.00  0.00      BS   H  
ATOM    313  H61 ADE B  10       7.903  -1.789 -25.424  1.00  0.00      BS   H  
ATOM    314  H62 ADE B  10       7.090  -0.757 -26.553  1.00  0.00      BS   H  
ATOM    315 H2'' ADE B  10      13.521   0.742 -23.480  1.00  0.00      BS   H  
ATOM    316 H5'' ADE B  10      17.769  -1.667 -24.335  1.00  0.00      BS   H  
ATOM    317  P   CYT B  11      16.487   0.022 -21.352  1.00  0.00      BS   P  
ATOM    318  O1P CYT B  11      16.572  -1.421 -21.146  1.00  0.00      BS   O  
ATOM    319  O2P CYT B  11      15.428   0.744 -20.595  1.00  0.00      BS   O  
ATOM    320  C5' CYT B  11      19.160   0.017 -21.341  1.00  0.00      BS   C  
ATOM    321  O5' CYT B  11      17.913   0.558 -20.897  1.00  0.00      BS   O  
ATOM    322  C4' CYT B  11      20.398   0.947 -21.183  1.00  0.00      BS   C  
ATOM    323  O4' CYT B  11      20.176   2.141 -21.898  1.00  0.00      BS   O  
ATOM    324  C3' CYT B  11      20.654   1.441 -19.802  1.00  0.00      BS   C  
ATOM    325  O3' CYT B  11      21.399   0.473 -19.043  1.00  0.00      BS   O  
ATOM    326  C2' CYT B  11      21.415   2.772 -20.030  1.00  0.00      BS   C  
ATOM    327  C1' CYT B  11      21.233   3.142 -21.541  1.00  0.00      BS   C  
ATOM    328  N1  CYT B  11      20.741   4.472 -21.863  1.00  0.00      BS   N  
ATOM    329  C2  CYT B  11      21.047   4.987 -23.106  1.00  0.00      BS   C  
ATOM    330  O2  CYT B  11      21.651   4.314 -23.940  1.00  0.00      BS   O  
ATOM    331  N3  CYT B  11      20.626   6.249 -23.397  1.00  0.00      BS   N  
ATOM    332  C4  CYT B  11      20.008   7.025 -22.467  1.00  0.00      BS   C  
ATOM    333  N4  CYT B  11      19.993   8.373 -22.567  1.00  0.00      BS   N  
ATOM    334  C5  CYT B  11      19.632   6.458 -21.223  1.00  0.00      BS   C  
ATOM    335  C6  CYT B  11      20.035   5.240 -20.933  1.00  0.00      BS   C  
ATOM    336  H5  CYT B  11      19.208   7.144 -20.490  1.00  0.00      BS   H  
ATOM    337  H6  CYT B  11      19.816   4.819 -19.952  1.00  0.00      BS   H  
ATOM    338  H1' CYT B  11      22.136   2.743 -22.050  1.00  0.00      BS   H  
ATOM    339  H2' CYT B  11      22.502   2.568 -19.928  1.00  0.00      BS   H  
ATOM    340  H3' CYT B  11      19.676   1.766 -19.390  1.00  0.00      BS   H  
ATOM    341  H4' CYT B  11      21.320   0.454 -21.560  1.00  0.00      BS   H  
ATOM    342  H41 CYT B  11      20.419   8.757 -23.387  1.00  0.00      BS   H  
ATOM    343  H5' CYT B  11      19.069  -0.253 -22.415  1.00  0.00      BS   H  
ATOM    344  H42 CYT B  11      19.739   8.909 -21.762  1.00  0.00      BS   H  
ATOM    345 H2'' CYT B  11      21.120   3.538 -19.280  1.00  0.00      BS   H  
ATOM    346 H5'' CYT B  11      19.414  -0.874 -20.727  1.00  0.00      BS   H  
ATOM    347  P   GUA B  12      20.836  -0.179 -17.775  1.00  0.00      BS   P  
ATOM    348  O1P GUA B  12      21.900   0.098 -16.751  1.00  0.00      BS   O  
ATOM    349  O2P GUA B  12      20.476  -1.559 -18.121  1.00  0.00      BS   O  
ATOM    350  C5' GUA B  12      19.488   1.472 -16.219  1.00  0.00      BS   C  
ATOM    351  O5' GUA B  12      19.549   0.582 -17.349  1.00  0.00      BS   O  
ATOM    352  C4' GUA B  12      18.146   2.204 -16.069  1.00  0.00      BS   C  
ATOM    353  O4' GUA B  12      18.065   3.297 -17.066  1.00  0.00      BS   O  
ATOM    354  C3' GUA B  12      16.827   1.382 -16.357  1.00  0.00      BS   C  
ATOM    355  O3' GUA B  12      15.870   1.505 -15.298  1.00  0.00      BS   O  
ATOM    356  C2' GUA B  12      16.253   1.860 -17.626  1.00  0.00      BS   C  
ATOM    357  C1' GUA B  12      16.741   3.333 -17.627  1.00  0.00      BS   C  
ATOM    358  N1  GUA B  12      15.441   7.532 -20.143  1.00  0.00      BS   N  
ATOM    359  C2  GUA B  12      15.316   7.193 -18.817  1.00  0.00      BS   C  
ATOM    360  N2  GUA B  12      14.609   7.948 -18.059  1.00  0.00      BS   N  
ATOM    361  N3  GUA B  12      15.718   6.058 -18.315  1.00  0.00      BS   N  
ATOM    362  C4  GUA B  12      16.330   5.297 -19.187  1.00  0.00      BS   C  
ATOM    363  C5  GUA B  12      16.470   5.554 -20.529  1.00  0.00      BS   C  
ATOM    364  C6  GUA B  12      16.180   6.825 -21.069  1.00  0.00      BS   C  
ATOM    365  O6  GUA B  12      16.346   7.148 -22.244  1.00  0.00      BS   O  
ATOM    366  N7  GUA B  12      17.057   4.462 -21.077  1.00  0.00      BS   N  
ATOM    367  C8  GUA B  12      17.313   3.642 -20.108  1.00  0.00      BS   C  
ATOM    368  N9  GUA B  12      16.774   3.999 -18.913  1.00  0.00      BS   N  
ATOM    369  H1  GUA B  12      15.196   8.468 -20.430  1.00  0.00      BS   H  
ATOM    370  H8  GUA B  12      17.892   2.720 -20.172  1.00  0.00      BS   H  
ATOM    371  H1' GUA B  12      16.073   3.890 -16.936  1.00  0.00      BS   H  
ATOM    372  H2' GUA B  12      15.145   1.810 -17.698  1.00  0.00      BS   H  
ATOM    373  H21 GUA B  12      14.704   7.856 -17.068  1.00  0.00      BS   H  
ATOM    374  H3' GUA B  12      17.075   0.313 -16.530  1.00  0.00      BS   H  
ATOM    375  H22 GUA B  12      13.858   8.447 -18.491  1.00  0.00      BS   H  
ATOM    376  H4' GUA B  12      18.074   2.655 -15.057  1.00  0.00      BS   H  
ATOM    377  H5' GUA B  12      20.301   2.225 -16.314  1.00  0.00      BS   H  
ATOM    378  H3T GUA B  12      14.984   1.355 -15.640  1.00  0.00      BS   H  
ATOM    379 H2'' GUA B  12      16.726   1.311 -18.468  1.00  0.00      BS   H  
ATOM    380 H5'' GUA B  12      19.699   0.956 -15.258  1.00  0.00      BS   H  
TER   
ATOM    381  C5' GUA R  11      13.773   3.799 -21.587  1.00  0.00      R    C  
ATOM    382  O5' GUA R  11      13.022   2.623 -21.366  1.00  0.00      R    O  
ATOM    383  C4' GUA R  11      13.234   4.691 -22.668  1.00  0.00      R    C  
ATOM    384  O4' GUA R  11      12.903   3.873 -23.862  1.00  0.00      R    O  
ATOM    385  C3' GUA R  11      11.931   5.434 -22.253  1.00  0.00      R    C  
ATOM    386  O3' GUA R  11      12.245   6.649 -21.535  1.00  0.00      R    O  
ATOM    387  C2' GUA R  11      11.263   5.625 -23.583  1.00  0.00      R    C  
ATOM    388  O2' GUA R  11      11.869   6.608 -24.367  1.00  0.00      R    O  
ATOM    389  C1' GUA R  11      11.577   4.274 -24.276  1.00  0.00      R    C  
ATOM    390  N1  GUA R  11       6.654   3.100 -24.718  1.00  0.00      R    N  
ATOM    391  C2  GUA R  11       7.391   4.201 -25.123  1.00  0.00      R    C  
ATOM    392  N2  GUA R  11       6.594   5.152 -25.596  1.00  0.00      R    N  
ATOM    393  N3  GUA R  11       8.702   4.369 -24.964  1.00  0.00      R    N  
ATOM    394  C4  GUA R  11       9.257   3.313 -24.355  1.00  0.00      R    C  
ATOM    395  C5  GUA R  11       8.669   2.135 -24.014  1.00  0.00      R    C  
ATOM    396  C6  GUA R  11       7.246   1.955 -24.234  1.00  0.00      R    C  
ATOM    397  O6  GUA R  11       6.640   0.920 -23.949  1.00  0.00      R    O  
ATOM    398  N7  GUA R  11       9.602   1.241 -23.396  1.00  0.00      R    N  
ATOM    399  C8  GUA R  11      10.746   1.914 -23.396  1.00  0.00      R    C  
ATOM    400  N9  GUA R  11      10.569   3.209 -23.926  1.00  0.00      R    N  
ATOM    401  H1  GUA R  11       5.705   3.050 -25.064  1.00  0.00      R    H  
ATOM    402  H8  GUA R  11      11.690   1.584 -22.959  1.00  0.00      R    H  
ATOM    403  H1' GUA R  11      11.481   4.531 -25.353  1.00  0.00      R    H  
ATOM    404  H2' GUA R  11      11.161   7.209 -24.609  1.00  0.00      R    H  
ATOM    405  H21 GUA R  11       5.608   4.995 -25.663  1.00  0.00      R    H  
ATOM    406  H3' GUA R  11      11.520   4.620 -21.618  1.00  0.00      R    H  
ATOM    407  H22 GUA R  11       6.981   6.042 -25.837  1.00  0.00      R    H  
ATOM    408  H4' GUA R  11      13.904   5.551 -22.883  1.00  0.00      R    H  
ATOM    409  H5' GUA R  11      14.808   3.500 -21.860  1.00  0.00      R    H  
ATOM    410  H5T GUA R  11      13.616   2.073 -20.849  1.00  0.00      R    H  
ATOM    411 H2'' GUA R  11      10.178   5.778 -23.400  1.00  0.00      R    H  
ATOM    412 H5'' GUA R  11      13.818   4.432 -20.674  1.00  0.00      R    H  
ATOM    413  P   CYT R  12      11.619   6.877 -20.129  1.00  0.00      R    P  
ATOM    414  O1P CYT R  12      12.271   8.070 -19.623  1.00  0.00      R    O  
ATOM    415  O2P CYT R  12      11.686   5.659 -19.289  1.00  0.00      R    O  
ATOM    416  C5' CYT R  12       9.796   8.534 -21.040  1.00  0.00      R    C  
ATOM    417  O5' CYT R  12      10.063   7.248 -20.405  1.00  0.00      R    O  
ATOM    418  C4' CYT R  12       8.515   8.474 -21.884  1.00  0.00      R    C  
ATOM    419  O4' CYT R  12       8.364   7.137 -22.493  1.00  0.00      R    O  
ATOM    420  C3' CYT R  12       7.285   8.511 -20.979  1.00  0.00      R    C  
ATOM    421  O3' CYT R  12       7.174   9.890 -20.527  1.00  0.00      R    O  
ATOM    422  C2' CYT R  12       6.231   8.070 -21.940  1.00  0.00      R    C  
ATOM    423  O2' CYT R  12       5.873   9.041 -22.934  1.00  0.00      R    O  
ATOM    424  C1' CYT R  12       6.947   6.902 -22.600  1.00  0.00      R    C  
ATOM    425  N1  CYT R  12       6.607   5.576 -21.985  1.00  0.00      R    N  
ATOM    426  C2  CYT R  12       5.370   4.962 -22.281  1.00  0.00      R    C  
ATOM    427  O2  CYT R  12       4.500   5.575 -23.021  1.00  0.00      R    O  
ATOM    428  N3  CYT R  12       5.030   3.796 -21.708  1.00  0.00      R    N  
ATOM    429  C4  CYT R  12       5.933   3.113 -21.039  1.00  0.00      R    C  
ATOM    430  N4  CYT R  12       5.681   1.897 -20.532  1.00  0.00      R    N  
ATOM    431  C5  CYT R  12       7.214   3.703 -20.755  1.00  0.00      R    C  
ATOM    432  C6  CYT R  12       7.473   4.927 -21.199  1.00  0.00      R    C  
ATOM    433  H5  CYT R  12       7.880   3.045 -20.198  1.00  0.00      R    H  
ATOM    434  H6  CYT R  12       8.331   5.566 -20.994  1.00  0.00      R    H  
ATOM    435  H1' CYT R  12       6.684   6.887 -23.679  1.00  0.00      R    H  
ATOM    436  H2' CYT R  12       4.973   8.952 -23.254  1.00  0.00      R    H  
ATOM    437  H3' CYT R  12       7.415   7.700 -20.230  1.00  0.00      R    H  
ATOM    438  H4' CYT R  12       8.463   9.195 -22.727  1.00  0.00      R    H  
ATOM    439  H41 CYT R  12       4.878   1.406 -20.870  1.00  0.00      R    H  
ATOM    440  H5' CYT R  12      10.612   8.855 -21.722  1.00  0.00      R    H  
ATOM    441  H42 CYT R  12       6.401   1.303 -20.175  1.00  0.00      R    H  
ATOM    442 H2'' CYT R  12       5.360   7.805 -21.303  1.00  0.00      R    H  
ATOM    443 H5'' CYT R  12       9.718   9.406 -20.357  1.00  0.00      R    H  
ATOM    444  P   URA R  13       6.514  10.025 -19.027  1.00  0.00      R    P  
ATOM    445  O1P URA R  13       6.473  11.464 -18.761  1.00  0.00      R    O  
ATOM    446  O2P URA R  13       7.189   9.121 -18.100  1.00  0.00      R    O  
ATOM    447  C5' URA R  13       4.181  10.288 -19.995  1.00  0.00      R    C  
ATOM    448  O5' URA R  13       5.105   9.514 -19.215  1.00  0.00      R    O  
ATOM    449  C4' URA R  13       2.827   9.601 -20.024  1.00  0.00      R    C  
ATOM    450  O4' URA R  13       2.982   8.344 -20.759  1.00  0.00      R    O  
ATOM    451  C3' URA R  13       2.132   9.163 -18.790  1.00  0.00      R    C  
ATOM    452  O3' URA R  13       1.587  10.311 -18.168  1.00  0.00      R    O  
ATOM    453  C2' URA R  13       1.176   8.029 -19.270  1.00  0.00      R    C  
ATOM    454  O2' URA R  13      -0.030   8.512 -19.831  1.00  0.00      R    O  
ATOM    455  C1' URA R  13       2.060   7.387 -20.323  1.00  0.00      R    C  
ATOM    456  N1  URA R  13       2.733   6.191 -19.797  1.00  0.00      R    N  
ATOM    457  C2  URA R  13       1.966   5.036 -19.776  1.00  0.00      R    C  
ATOM    458  O2  URA R  13       0.831   5.032 -20.214  1.00  0.00      R    O  
ATOM    459  N3  URA R  13       2.497   3.868 -19.265  1.00  0.00      R    N  
ATOM    460  C4  URA R  13       3.709   3.785 -18.551  1.00  0.00      R    C  
ATOM    461  O4  URA R  13       4.128   2.758 -18.041  1.00  0.00      R    O  
ATOM    462  C5  URA R  13       4.410   5.100 -18.508  1.00  0.00      R    C  
ATOM    463  C6  URA R  13       3.963   6.233 -19.135  1.00  0.00      R    C  
ATOM    464  H3  URA R  13       1.974   3.005 -19.330  1.00  0.00      R    H  
ATOM    465  H5  URA R  13       5.150   5.040 -17.710  1.00  0.00      R    H  
ATOM    466  H6  URA R  13       4.424   7.203 -18.951  1.00  0.00      R    H  
ATOM    467  H1' URA R  13       1.472   7.090 -21.218  1.00  0.00      R    H  
ATOM    468  H2' URA R  13      -0.570   8.358 -19.052  1.00  0.00      R    H  
ATOM    469  H3' URA R  13       2.968   8.732 -18.199  1.00  0.00      R    H  
ATOM    470  H4' URA R  13       2.099  10.255 -20.549  1.00  0.00      R    H  
ATOM    471  H5' URA R  13       4.505  10.327 -21.058  1.00  0.00      R    H  
ATOM    472 H2'' URA R  13       0.959   7.382 -18.394  1.00  0.00      R    H  
ATOM    473 H5'' URA R  13       4.030  11.323 -19.622  1.00  0.00      R    H  
ATOM    474  P   URA R  14       1.249  10.097 -16.670  1.00  0.00      R    P  
ATOM    475  O1P URA R  14       0.755  11.403 -16.072  1.00  0.00      R    O  
ATOM    476  O2P URA R  14       2.409   9.466 -15.969  1.00  0.00      R    O  
ATOM    477  C5' URA R  14      -1.299   9.451 -16.913  1.00  0.00      R    C  
ATOM    478  O5' URA R  14       0.079   9.017 -16.626  1.00  0.00      R    O  
ATOM    479  C4' URA R  14      -2.318   8.226 -17.103  1.00  0.00      R    C  
ATOM    480  O4' URA R  14      -1.754   7.249 -17.956  1.00  0.00      R    O  
ATOM    481  C3' URA R  14      -2.654   7.450 -15.753  1.00  0.00      R    C  
ATOM    482  O3' URA R  14      -3.613   8.158 -14.995  1.00  0.00      R    O  
ATOM    483  C2' URA R  14      -3.205   6.155 -16.454  1.00  0.00      R    C  
ATOM    484  O2' URA R  14      -4.440   6.473 -17.100  1.00  0.00      R    O  
ATOM    485  C1' URA R  14      -2.105   5.954 -17.534  1.00  0.00      R    C  
ATOM    486  N1  URA R  14      -0.910   5.043 -17.101  1.00  0.00      R    N  
ATOM    487  C2  URA R  14      -1.141   3.719 -16.865  1.00  0.00      R    C  
ATOM    488  O2  URA R  14      -2.248   3.276 -17.041  1.00  0.00      R    O  
ATOM    489  N3  URA R  14      -0.050   3.035 -16.355  1.00  0.00      R    N  
ATOM    490  C4  URA R  14       1.182   3.541 -15.952  1.00  0.00      R    C  
ATOM    491  O4  URA R  14       2.050   2.883 -15.434  1.00  0.00      R    O  
ATOM    492  C5  URA R  14       1.323   4.873 -16.373  1.00  0.00      R    C  
ATOM    493  C6  URA R  14       0.312   5.618 -16.736  1.00  0.00      R    C  
ATOM    494  H3  URA R  14      -0.159   2.084 -16.033  1.00  0.00      R    H  
ATOM    495  H5  URA R  14       2.286   5.311 -16.112  1.00  0.00      R    H  
ATOM    496  H6  URA R  14       0.275   6.704 -16.649  1.00  0.00      R    H  
ATOM    497  H1' URA R  14      -2.542   5.408 -18.398  1.00  0.00      R    H  
ATOM    498  H2' URA R  14      -4.939   7.144 -16.629  1.00  0.00      R    H  
ATOM    499  H3' URA R  14      -1.687   7.286 -15.231  1.00  0.00      R    H  
ATOM    500  H4' URA R  14      -3.242   8.577 -17.609  1.00  0.00      R    H  
ATOM    501  H5' URA R  14      -1.391  10.207 -17.721  1.00  0.00      R    H  
ATOM    502 H2'' URA R  14      -3.396   5.325 -15.741  1.00  0.00      R    H  
ATOM    503 H5'' URA R  14      -1.696  10.015 -16.042  1.00  0.00      R    H  
ATOM    504  P   ADE R  15      -3.735   8.055 -13.476  1.00  0.00      R    P  
ATOM    505  O1P ADE R  15      -4.738   9.046 -12.952  1.00  0.00      R    O  
ATOM    506  O2P ADE R  15      -2.386   8.086 -12.854  1.00  0.00      R    O  
ATOM    507  C5' ADE R  15      -5.597   6.253 -13.501  1.00  0.00      R    C  
ATOM    508  O5' ADE R  15      -4.230   6.552 -13.360  1.00  0.00      R    O  
ATOM    509  C4' ADE R  15      -5.847   4.714 -13.341  1.00  0.00      R    C  
ATOM    510  O4' ADE R  15      -4.947   3.949 -14.297  1.00  0.00      R    O  
ATOM    511  C3' ADE R  15      -5.496   4.129 -12.010  1.00  0.00      R    C  
ATOM    512  O3' ADE R  15      -6.577   4.391 -11.084  1.00  0.00      R    O  
ATOM    513  C2' ADE R  15      -5.281   2.602 -12.255  1.00  0.00      R    C  
ATOM    514  O2' ADE R  15      -6.495   1.846 -12.317  1.00  0.00      R    O  
ATOM    515  C1' ADE R  15      -4.620   2.704 -13.632  1.00  0.00      R    C  
ATOM    516  N1  ADE R  15      -0.536  -0.271 -12.534  1.00  0.00      R    N  
ATOM    517  C2  ADE R  15      -1.834  -0.541 -12.594  1.00  0.00      R    C  
ATOM    518  N3  ADE R  15      -2.805   0.316 -12.972  1.00  0.00      R    N  
ATOM    519  C4  ADE R  15      -2.422   1.547 -13.188  1.00  0.00      R    C  
ATOM    520  C5  ADE R  15      -1.146   1.960 -13.054  1.00  0.00      R    C  
ATOM    521  C6  ADE R  15      -0.117   1.013 -12.750  1.00  0.00      R    C  
ATOM    522  N6  ADE R  15       1.220   1.316 -12.576  1.00  0.00      R    N  
ATOM    523  N7  ADE R  15      -1.088   3.290 -13.338  1.00  0.00      R    N  
ATOM    524  C8  ADE R  15      -2.304   3.681 -13.538  1.00  0.00      R    C  
ATOM    525  N9  ADE R  15      -3.209   2.635 -13.424  1.00  0.00      R    N  
ATOM    526  H2  ADE R  15      -2.112  -1.561 -12.327  1.00  0.00      R    H  
ATOM    527  H8  ADE R  15      -2.727   4.627 -13.876  1.00  0.00      R    H  
ATOM    528  H1' ADE R  15      -4.893   1.893 -14.341  1.00  0.00      R    H  
ATOM    529  H2' ADE R  15      -6.504   1.386 -11.475  1.00  0.00      R    H  
ATOM    530  H3' ADE R  15      -4.529   4.613 -11.758  1.00  0.00      R    H  
ATOM    531  H4' ADE R  15      -6.821   4.314 -13.698  1.00  0.00      R    H  
ATOM    532  H5' ADE R  15      -5.926   6.694 -14.467  1.00  0.00      R    H  
ATOM    533  H61 ADE R  15       1.672   0.871 -11.802  1.00  0.00      R    H  
ATOM    534  H62 ADE R  15       1.679   2.086 -13.018  1.00  0.00      R    H  
ATOM    535 H2'' ADE R  15      -4.596   2.241 -11.457  1.00  0.00      R    H  
ATOM    536 H5'' ADE R  15      -6.198   6.808 -12.749  1.00  0.00      R    H  
ATOM    537  P   CYT R  16      -6.266   4.887  -9.632  1.00  0.00      R    P  
ATOM    538  O1P CYT R  16      -7.435   5.542  -9.104  1.00  0.00      R    O  
ATOM    539  O2P CYT R  16      -4.973   5.621  -9.628  1.00  0.00      R    O  
ATOM    540  C5' CYT R  16      -6.869   2.433  -8.848  1.00  0.00      R    C  
ATOM    541  O5' CYT R  16      -6.039   3.615  -8.780  1.00  0.00      R    O  
ATOM    542  C4' CYT R  16      -6.104   1.111  -8.554  1.00  0.00      R    C  
ATOM    543  O4' CYT R  16      -5.145   0.837  -9.657  1.00  0.00      R    O  
ATOM    544  C3' CYT R  16      -5.226   0.956  -7.344  1.00  0.00      R    C  
ATOM    545  O3' CYT R  16      -6.020   0.767  -6.139  1.00  0.00      R    O  
ATOM    546  C2' CYT R  16      -4.268  -0.202  -7.760  1.00  0.00      R    C  
ATOM    547  O2' CYT R  16      -4.818  -1.454  -7.758  1.00  0.00      R    O  
ATOM    548  C1' CYT R  16      -3.992   0.221  -9.106  1.00  0.00      R    C  
ATOM    549  N1  CYT R  16      -2.744   0.990  -9.285  1.00  0.00      R    N  
ATOM    550  C2  CYT R  16      -1.510   0.319  -9.442  1.00  0.00      R    C  
ATOM    551  O2  CYT R  16      -1.482  -0.894  -9.381  1.00  0.00      R    O  
ATOM    552  N3  CYT R  16      -0.349   1.034  -9.632  1.00  0.00      R    N  
ATOM    553  C4  CYT R  16      -0.408   2.401  -9.501  1.00  0.00      R    C  
ATOM    554  N4  CYT R  16       0.701   3.138  -9.786  1.00  0.00      R    N  
ATOM    555  C5  CYT R  16      -1.630   3.085  -9.333  1.00  0.00      R    C  
ATOM    556  C6  CYT R  16      -2.744   2.333  -9.256  1.00  0.00      R    C  
ATOM    557  H5  CYT R  16      -1.670   4.156  -9.530  1.00  0.00      R    H  
ATOM    558  H6  CYT R  16      -3.698   2.859  -9.223  1.00  0.00      R    H  
ATOM    559  H1' CYT R  16      -3.942  -0.672  -9.765  1.00  0.00      R    H  
ATOM    560  H2' CYT R  16      -4.167  -2.080  -7.431  1.00  0.00      R    H  
ATOM    561  H3' CYT R  16      -4.566   1.849  -7.292  1.00  0.00      R    H  
ATOM    562  H4' CYT R  16      -6.863   0.301  -8.505  1.00  0.00      R    H  
ATOM    563  H41 CYT R  16       1.552   2.614  -9.817  1.00  0.00      R    H  
ATOM    564  H5' CYT R  16      -7.469   2.436  -9.784  1.00  0.00      R    H  
ATOM    565  H42 CYT R  16       0.811   4.126  -9.684  1.00  0.00      R    H  
ATOM    566 H2'' CYT R  16      -3.394  -0.128  -7.078  1.00  0.00      R    H  
ATOM    567 H5'' CYT R  16      -7.710   2.517  -8.126  1.00  0.00      R    H  
ATOM    568  P   ADE R  17      -5.314   1.173  -4.733  1.00  0.00      R    P  
ATOM    569  O1P ADE R  17      -6.281   1.032  -3.622  1.00  0.00      R    O  
ATOM    570  O2P ADE R  17      -4.758   2.545  -4.956  1.00  0.00      R    O  
ATOM    571  C5' ADE R  17      -4.397  -1.210  -4.168  1.00  0.00      R    C  
ATOM    572  O5' ADE R  17      -4.092   0.194  -4.485  1.00  0.00      R    O  
ATOM    573  C4' ADE R  17      -3.174  -2.126  -4.127  1.00  0.00      R    C  
ATOM    574  O4' ADE R  17      -2.446  -2.212  -5.401  1.00  0.00      R    O  
ATOM    575  C3' ADE R  17      -2.102  -1.690  -3.157  1.00  0.00      R    C  
ATOM    576  O3' ADE R  17      -2.366  -1.870  -1.774  1.00  0.00      R    O  
ATOM    577  C2' ADE R  17      -0.889  -2.510  -3.631  1.00  0.00      R    C  
ATOM    578  O2' ADE R  17      -1.013  -3.901  -3.424  1.00  0.00      R    O  
ATOM    579  C1' ADE R  17      -1.018  -2.140  -5.106  1.00  0.00      R    C  
ATOM    580  N1  ADE R  17       3.399   0.082  -6.241  1.00  0.00      R    N  
ATOM    581  C2  ADE R  17       3.088  -1.139  -5.873  1.00  0.00      R    C  
ATOM    582  N3  ADE R  17       1.909  -1.704  -5.744  1.00  0.00      R    N  
ATOM    583  C4  ADE R  17       0.982  -0.761  -5.820  1.00  0.00      R    C  
ATOM    584  C5  ADE R  17       1.134   0.569  -6.127  1.00  0.00      R    C  
ATOM    585  C6  ADE R  17       2.407   0.995  -6.333  1.00  0.00      R    C  
ATOM    586  N6  ADE R  17       2.761   2.258  -6.582  1.00  0.00      R    N  
ATOM    587  N7  ADE R  17      -0.092   1.252  -6.006  1.00  0.00      R    N  
ATOM    588  C8  ADE R  17      -0.972   0.288  -5.722  1.00  0.00      R    C  
ATOM    589  N9  ADE R  17      -0.357  -0.916  -5.538  1.00  0.00      R    N  
ATOM    590  H2  ADE R  17       3.972  -1.773  -5.792  1.00  0.00      R    H  
ATOM    591  H8  ADE R  17      -2.046   0.426  -5.598  1.00  0.00      R    H  
ATOM    592  H1' ADE R  17      -0.538  -2.932  -5.719  1.00  0.00      R    H  
ATOM    593  H2' ADE R  17      -0.189  -4.333  -3.663  1.00  0.00      R    H  
ATOM    594  H3' ADE R  17      -2.014  -0.600  -3.357  1.00  0.00      R    H  
ATOM    595  H4' ADE R  17      -3.488  -3.178  -3.957  1.00  0.00      R    H  
ATOM    596  H5' ADE R  17      -5.083  -1.681  -4.905  1.00  0.00      R    H  
ATOM    597  H61 ADE R  17       3.744   2.401  -6.683  1.00  0.00      R    H  
ATOM    598  H62 ADE R  17       2.159   3.048  -6.462  1.00  0.00      R    H  
ATOM    599 H2'' ADE R  17       0.075  -2.156  -3.206  1.00  0.00      R    H  
ATOM    600 H5'' ADE R  17      -4.846  -1.213  -3.151  1.00  0.00      R    H  
ATOM    601  P   ADE R  18      -1.504  -1.002  -0.679  1.00  0.00      R    P  
ATOM    602  O1P ADE R  18      -2.126  -1.241   0.671  1.00  0.00      R    O  
ATOM    603  O2P ADE R  18      -1.503   0.401  -1.250  1.00  0.00      R    O  
ATOM    604  C5' ADE R  18       0.294  -2.943  -0.246  1.00  0.00      R    C  
ATOM    605  O5' ADE R  18      -0.053  -1.619  -0.661  1.00  0.00      R    O  
ATOM    606  C4' ADE R  18       1.672  -3.364  -0.695  1.00  0.00      R    C  
ATOM    607  O4' ADE R  18       1.999  -3.080  -2.111  1.00  0.00      R    O  
ATOM    608  C3' ADE R  18       2.801  -2.707   0.131  1.00  0.00      R    C  
ATOM    609  O3' ADE R  18       2.956  -3.462   1.313  1.00  0.00      R    O  
ATOM    610  C2' ADE R  18       3.980  -2.948  -0.856  1.00  0.00      R    C  
ATOM    611  O2' ADE R  18       4.265  -4.367  -0.881  1.00  0.00      R    O  
ATOM    612  C1' ADE R  18       3.306  -2.594  -2.144  1.00  0.00      R    C  
ATOM    613  N1  ADE R  18       6.273   1.206  -3.553  1.00  0.00      R    N  
ATOM    614  C2  ADE R  18       6.475  -0.031  -3.106  1.00  0.00      R    C  
ATOM    615  N3  ADE R  18       5.650  -0.978  -2.724  1.00  0.00      R    N  
ATOM    616  C4  ADE R  18       4.374  -0.477  -2.713  1.00  0.00      R    C  
ATOM    617  C5  ADE R  18       4.022   0.832  -2.927  1.00  0.00      R    C  
ATOM    618  C6  ADE R  18       5.005   1.654  -3.531  1.00  0.00      R    C  
ATOM    619  N6  ADE R  18       4.745   2.969  -3.889  1.00  0.00      R    N  
ATOM    620  N7  ADE R  18       2.679   1.040  -2.709  1.00  0.00      R    N  
ATOM    621  C8  ADE R  18       2.255  -0.192  -2.378  1.00  0.00      R    C  
ATOM    622  N9  ADE R  18       3.275  -1.104  -2.360  1.00  0.00      R    N  
ATOM    623  H2  ADE R  18       7.502  -0.297  -2.855  1.00  0.00      R    H  
ATOM    624  H8  ADE R  18       1.241  -0.505  -2.128  1.00  0.00      R    H  
ATOM    625  H1' ADE R  18       3.811  -3.065  -3.015  1.00  0.00      R    H  
ATOM    626  H2' ADE R  18       4.934  -4.519  -0.210  1.00  0.00      R    H  
ATOM    627  H3' ADE R  18       2.573  -1.625   0.242  1.00  0.00      R    H  
ATOM    628  H4' ADE R  18       1.840  -4.462  -0.701  1.00  0.00      R    H  
ATOM    629  H5' ADE R  18      -0.446  -3.573  -0.783  1.00  0.00      R    H  
ATOM    630  H61 ADE R  18       5.533   3.563  -4.055  1.00  0.00      R    H  
ATOM    631  H62 ADE R  18       3.880   3.463  -3.806  1.00  0.00      R    H  
ATOM    632 H2'' ADE R  18       4.804  -2.265  -0.558  1.00  0.00      R    H  
ATOM    633 H5'' ADE R  18       0.164  -3.077   0.850  1.00  0.00      R    H  
ATOM    634  P   CYT R  19       2.785  -2.773   2.694  1.00  0.00      R    P  
ATOM    635  O1P CYT R  19       3.519  -3.609   3.642  1.00  0.00      R    O  
ATOM    636  O2P CYT R  19       1.344  -2.618   3.019  1.00  0.00      R    O  
ATOM    637  C5' CYT R  19       4.917  -1.358   2.485  1.00  0.00      R    C  
ATOM    638  O5' CYT R  19       3.478  -1.331   2.680  1.00  0.00      R    O  
ATOM    639  C4' CYT R  19       5.391  -0.010   1.948  1.00  0.00      R    C  
ATOM    640  O4' CYT R  19       4.731   0.321   0.740  1.00  0.00      R    O  
ATOM    641  C3' CYT R  19       5.142   1.171   2.813  1.00  0.00      R    C  
ATOM    642  O3' CYT R  19       6.056   1.186   3.916  1.00  0.00      R    O  
ATOM    643  C2' CYT R  19       5.329   2.346   1.844  1.00  0.00      R    C  
ATOM    644  O2' CYT R  19       6.719   2.539   1.500  1.00  0.00      R    O  
ATOM    645  C1' CYT R  19       4.629   1.745   0.610  1.00  0.00      R    C  
ATOM    646  N1  CYT R  19       3.196   2.176   0.489  1.00  0.00      R    N  
ATOM    647  C2  CYT R  19       2.927   3.415  -0.121  1.00  0.00      R    C  
ATOM    648  O2  CYT R  19       3.818   4.123  -0.590  1.00  0.00      R    O  
ATOM    649  N3  CYT R  19       1.654   3.821  -0.151  1.00  0.00      R    N  
ATOM    650  C4  CYT R  19       0.627   3.041   0.171  1.00  0.00      R    C  
ATOM    651  N4  CYT R  19      -0.599   3.338   0.026  1.00  0.00      R    N  
ATOM    652  C5  CYT R  19       0.853   1.692   0.674  1.00  0.00      R    C  
ATOM    653  C6  CYT R  19       2.130   1.274   0.721  1.00  0.00      R    C  
ATOM    654  H5  CYT R  19       0.034   1.140   1.136  1.00  0.00      R    H  
ATOM    655  H6  CYT R  19       2.423   0.359   1.235  1.00  0.00      R    H  
ATOM    656  H1' CYT R  19       5.127   2.000  -0.349  1.00  0.00      R    H  
ATOM    657  H2' CYT R  19       7.168   2.742   2.324  1.00  0.00      R    H  
ATOM    658  H3' CYT R  19       4.097   1.063   3.176  1.00  0.00      R    H  
ATOM    659  H4' CYT R  19       6.465   0.028   1.665  1.00  0.00      R    H  
ATOM    660  H41 CYT R  19      -0.840   4.286  -0.184  1.00  0.00      R    H  
ATOM    661  H5' CYT R  19       5.378  -2.131   1.834  1.00  0.00      R    H  
ATOM    662  H42 CYT R  19      -1.310   2.699   0.319  1.00  0.00      R    H  
ATOM    663 H2'' CYT R  19       4.830   3.278   2.190  1.00  0.00      R    H  
ATOM    664 H5'' CYT R  19       5.471  -1.472   3.441  1.00  0.00      R    H  
ATOM    665  P   ADE R  20       6.134   2.405   4.915  1.00  0.00      R    P  
ATOM    666  O1P ADE R  20       6.667   1.903   6.204  1.00  0.00      R    O  
ATOM    667  O2P ADE R  20       4.861   3.185   4.956  1.00  0.00      R    O  
ATOM    668  C5' ADE R  20       8.659   2.626   4.142  1.00  0.00      R    C  
ATOM    669  O5' ADE R  20       7.372   3.265   4.298  1.00  0.00      R    O  
ATOM    670  C4' ADE R  20       9.736   3.553   3.729  1.00  0.00      R    C  
ATOM    671  O4' ADE R  20       9.425   4.163   2.475  1.00  0.00      R    O  
ATOM    672  C3' ADE R  20      10.159   4.740   4.685  1.00  0.00      R    C  
ATOM    673  O3' ADE R  20      11.525   5.019   4.787  1.00  0.00      R    O  
ATOM    674  C2' ADE R  20       9.227   5.844   4.146  1.00  0.00      R    C  
ATOM    675  O2' ADE R  20       9.639   7.183   4.475  1.00  0.00      R    O  
ATOM    676  C1' ADE R  20       9.340   5.488   2.661  1.00  0.00      R    C  
ATOM    677  N1  ADE R  20       8.246   8.742  -1.183  1.00  0.00      R    N  
ATOM    678  C2  ADE R  20       9.372   8.466  -0.535  1.00  0.00      R    C  
ATOM    679  N3  ADE R  20       9.606   7.601   0.448  1.00  0.00      R    N  
ATOM    680  C4  ADE R  20       8.437   7.065   0.888  1.00  0.00      R    C  
ATOM    681  C5  ADE R  20       7.178   7.221   0.331  1.00  0.00      R    C  
ATOM    682  C6  ADE R  20       7.085   8.130  -0.751  1.00  0.00      R    C  
ATOM    683  N6  ADE R  20       6.016   8.556  -1.414  1.00  0.00      R    N  
ATOM    684  N7  ADE R  20       6.273   6.404   0.941  1.00  0.00      R    N  
ATOM    685  C8  ADE R  20       6.996   5.634   1.785  1.00  0.00      R    C  
ATOM    686  N9  ADE R  20       8.306   6.055   1.861  1.00  0.00      R    N  
ATOM    687  H2  ADE R  20      10.300   8.901  -0.907  1.00  0.00      R    H  
ATOM    688  H8  ADE R  20       6.590   4.930   2.512  1.00  0.00      R    H  
ATOM    689  H1' ADE R  20      10.318   5.863   2.290  1.00  0.00      R    H  
ATOM    690  H2' ADE R  20       9.209   7.447   5.293  1.00  0.00      R    H  
ATOM    691  H3' ADE R  20       9.846   4.357   5.680  1.00  0.00      R    H  
ATOM    692  H4' ADE R  20      10.673   2.955   3.689  1.00  0.00      R    H  
ATOM    693  H5' ADE R  20       8.598   1.800   3.401  1.00  0.00      R    H  
ATOM    694  H61 ADE R  20       5.165   8.032  -1.397  1.00  0.00      R    H  
ATOM    695  H62 ADE R  20       6.012   9.327  -2.052  1.00  0.00      R    H  
ATOM    696  H3T ADE R  20      11.572   5.854   5.256  1.00  0.00      R    H  
ATOM    697 H2'' ADE R  20       8.207   5.668   4.550  1.00  0.00      R    H  
ATOM    698 H5'' ADE R  20       9.017   2.154   5.081  1.00  0.00      R    H  
TER   
ATOM    699  C5' THY T   1      12.321  15.407  -0.814  1.00  0.00      TS   C  
ATOM    700  O5' THY T   1      11.290  15.698  -1.757  1.00  0.00      TS   O  
ATOM    701  C4' THY T   1      12.424  13.892  -0.424  1.00  0.00      TS   C  
ATOM    702  O4' THY T   1      11.390  13.604   0.451  1.00  0.00      TS   O  
ATOM    703  C3' THY T   1      12.161  12.862  -1.520  1.00  0.00      TS   C  
ATOM    704  O3' THY T   1      13.293  12.762  -2.394  1.00  0.00      TS   O  
ATOM    705  C2' THY T   1      12.013  11.623  -0.580  1.00  0.00      TS   C  
ATOM    706  C1' THY T   1      11.254  12.189   0.624  1.00  0.00      TS   C  
ATOM    707  N1  THY T   1       9.834  11.840   0.620  1.00  0.00      TS   N  
ATOM    708  C2  THY T   1       9.317  11.187   1.666  1.00  0.00      TS   C  
ATOM    709  O2  THY T   1       9.963  10.828   2.606  1.00  0.00      TS   O  
ATOM    710  N3  THY T   1       7.986  10.859   1.522  1.00  0.00      TS   N  
ATOM    711  C4  THY T   1       7.072  11.238   0.547  1.00  0.00      TS   C  
ATOM    712  O4  THY T   1       5.910  10.976   0.695  1.00  0.00      TS   O  
ATOM    713  C5  THY T   1       7.678  11.832  -0.561  1.00  0.00      TS   C  
ATOM    714  C5M THY T   1       7.077  12.133  -1.895  1.00  0.00      TS   C  
ATOM    715  C6  THY T   1       8.997  12.108  -0.492  1.00  0.00      TS   C  
ATOM    716  H3  THY T   1       7.541  10.420   2.316  1.00  0.00      TS   H  
ATOM    717  H6  THY T   1       9.538  12.495  -1.356  1.00  0.00      TS   H  
ATOM    718  H1' THY T   1      11.880  11.923   1.503  1.00  0.00      TS   H  
ATOM    719  H2' THY T   1      13.016  11.356  -0.183  1.00  0.00      TS   H  
ATOM    720  H3' THY T   1      11.175  13.087  -1.982  1.00  0.00      TS   H  
ATOM    721  H4' THY T   1      13.368  13.695   0.130  1.00  0.00      TS   H  
ATOM    722  H5' THY T   1      12.301  15.933   0.165  1.00  0.00      TS   H  
ATOM    723  H51 THY T   1       6.087  12.576  -1.659  1.00  0.00      TS   H  
ATOM    724  H52 THY T   1       6.840  11.173  -2.402  1.00  0.00      TS   H  
ATOM    725  H53 THY T   1       7.741  12.740  -2.548  1.00  0.00      TS   H  
ATOM    726  H5T THY T   1      11.461  16.451  -2.328  1.00  0.00      TS   H  
ATOM    727 H2'' THY T   1      11.769  10.652  -1.061  1.00  0.00      TS   H  
ATOM    728 H5'' THY T   1      13.303  15.767  -1.188  1.00  0.00      TS   H  
ATOM    729  P   GUA T   2      13.310  12.253  -3.904  1.00  0.00      TS   P  
ATOM    730  O1P GUA T   2      14.693  12.311  -4.395  1.00  0.00      TS   O  
ATOM    731  O2P GUA T   2      12.264  12.971  -4.673  1.00  0.00      TS   O  
ATOM    732  C5' GUA T   2      13.592   9.715  -3.162  1.00  0.00      TS   C  
ATOM    733  O5' GUA T   2      12.742  10.742  -3.753  1.00  0.00      TS   O  
ATOM    734  C4' GUA T   2      13.014   8.275  -3.274  1.00  0.00      TS   C  
ATOM    735  O4' GUA T   2      11.584   8.242  -3.078  1.00  0.00      TS   O  
ATOM    736  C3' GUA T   2      13.209   7.693  -4.707  1.00  0.00      TS   C  
ATOM    737  O3' GUA T   2      14.540   7.142  -4.827  1.00  0.00      TS   O  
ATOM    738  C2' GUA T   2      12.127   6.635  -4.606  1.00  0.00      TS   C  
ATOM    739  C1' GUA T   2      11.283   6.952  -3.397  1.00  0.00      TS   C  
ATOM    740  N1  GUA T   2       6.617   4.794  -2.542  1.00  0.00      TS   N  
ATOM    741  C2  GUA T   2       7.792   4.479  -1.942  1.00  0.00      TS   C  
ATOM    742  N2  GUA T   2       7.744   3.472  -1.072  1.00  0.00      TS   N  
ATOM    743  N3  GUA T   2       8.941   5.137  -2.225  1.00  0.00      TS   N  
ATOM    744  C4  GUA T   2       8.775   6.138  -3.106  1.00  0.00      TS   C  
ATOM    745  C5  GUA T   2       7.625   6.509  -3.788  1.00  0.00      TS   C  
ATOM    746  C6  GUA T   2       6.429   5.753  -3.560  1.00  0.00      TS   C  
ATOM    747  O6  GUA T   2       5.311   5.951  -4.013  1.00  0.00      TS   O  
ATOM    748  N7  GUA T   2       7.862   7.540  -4.690  1.00  0.00      TS   N  
ATOM    749  C8  GUA T   2       9.173   7.776  -4.622  1.00  0.00      TS   C  
ATOM    750  N9  GUA T   2       9.766   6.942  -3.681  1.00  0.00      TS   N  
ATOM    751  H1  GUA T   2       5.799   4.246  -2.320  1.00  0.00      TS   H  
ATOM    752  H8  GUA T   2       9.651   8.617  -5.124  1.00  0.00      TS   H  
ATOM    753  H1' GUA T   2      11.588   6.372  -2.499  1.00  0.00      TS   H  
ATOM    754  H2' GUA T   2      12.711   5.689  -4.603  1.00  0.00      TS   H  
ATOM    755  H21 GUA T   2       6.912   3.229  -0.573  1.00  0.00      TS   H  
ATOM    756  H3' GUA T   2      13.001   8.464  -5.481  1.00  0.00      TS   H  
ATOM    757  H22 GUA T   2       8.648   3.148  -0.791  1.00  0.00      TS   H  
ATOM    758  H4' GUA T   2      13.579   7.605  -2.591  1.00  0.00      TS   H  
ATOM    759  H5' GUA T   2      13.898   9.911  -2.112  1.00  0.00      TS   H  
ATOM    760 H2'' GUA T   2      11.572   6.714  -5.566  1.00  0.00      TS   H  
ATOM    761 H5'' GUA T   2      14.482   9.631  -3.821  1.00  0.00      TS   H  
ATOM    762  P   THY T   3      14.951   6.704  -6.248  1.00  0.00      TS   P  
ATOM    763  O1P THY T   3      16.372   6.770  -6.408  1.00  0.00      TS   O  
ATOM    764  O2P THY T   3      14.091   7.368  -7.324  1.00  0.00      TS   O  
ATOM    765  C5' THY T   3      14.844   4.227  -5.239  1.00  0.00      TS   C  
ATOM    766  O5' THY T   3      14.510   5.186  -6.326  1.00  0.00      TS   O  
ATOM    767  C4' THY T   3      13.970   2.896  -5.338  1.00  0.00      TS   C  
ATOM    768  O4' THY T   3      12.595   3.205  -4.955  1.00  0.00      TS   O  
ATOM    769  C3' THY T   3      13.781   2.261  -6.744  1.00  0.00      TS   C  
ATOM    770  O3' THY T   3      14.110   0.916  -6.860  1.00  0.00      TS   O  
ATOM    771  C2' THY T   3      12.347   2.499  -7.098  1.00  0.00      TS   C  
ATOM    772  C1' THY T   3      11.654   2.382  -5.684  1.00  0.00      TS   C  
ATOM    773  N1  THY T   3      10.336   2.943  -5.632  1.00  0.00      TS   N  
ATOM    774  C2  THY T   3       9.307   2.131  -5.117  1.00  0.00      TS   C  
ATOM    775  O2  THY T   3       9.465   1.036  -4.692  1.00  0.00      TS   O  
ATOM    776  N3  THY T   3       8.095   2.766  -5.178  1.00  0.00      TS   N  
ATOM    777  C4  THY T   3       7.748   3.869  -5.928  1.00  0.00      TS   C  
ATOM    778  O4  THY T   3       6.575   4.170  -6.118  1.00  0.00      TS   O  
ATOM    779  C5  THY T   3       8.878   4.649  -6.422  1.00  0.00      TS   C  
ATOM    780  C5M THY T   3       8.541   5.840  -7.273  1.00  0.00      TS   C  
ATOM    781  C6  THY T   3      10.097   4.115  -6.272  1.00  0.00      TS   C  
ATOM    782  H3  THY T   3       7.363   2.199  -4.776  1.00  0.00      TS   H  
ATOM    783  H6  THY T   3      10.969   4.755  -6.405  1.00  0.00      TS   H  
ATOM    784  H1' THY T   3      11.771   1.331  -5.344  1.00  0.00      TS   H  
ATOM    785  H2' THY T   3      11.879   1.805  -7.827  1.00  0.00      TS   H  
ATOM    786  H3' THY T   3      14.425   2.900  -7.385  1.00  0.00      TS   H  
ATOM    787  H4' THY T   3      14.371   2.084  -4.696  1.00  0.00      TS   H  
ATOM    788  H5' THY T   3      14.666   4.625  -4.217  1.00  0.00      TS   H  
ATOM    789  H51 THY T   3       9.161   6.705  -6.955  1.00  0.00      TS   H  
ATOM    790  H52 THY T   3       7.489   6.139  -7.075  1.00  0.00      TS   H  
ATOM    791  H53 THY T   3       8.738   5.626  -8.345  1.00  0.00      TS   H  
ATOM    792 H2'' THY T   3      12.296   3.511  -7.553  1.00  0.00      TS   H  
ATOM    793 H5'' THY T   3      15.894   3.880  -5.335  1.00  0.00      TS   H  
ATOM    794  P   THY T   4      14.286   0.350  -8.361  1.00  0.00      TS   P  
ATOM    795  O1P THY T   4      15.533  -0.510  -8.446  1.00  0.00      TS   O  
ATOM    796  O2P THY T   4      14.228   1.429  -9.334  1.00  0.00      TS   O  
ATOM    797  C5' THY T   4      12.891  -1.784  -7.690  1.00  0.00      TS   C  
ATOM    798  O5' THY T   4      13.020  -0.577  -8.560  1.00  0.00      TS   O  
ATOM    799  C4' THY T   4      11.426  -2.146  -7.403  1.00  0.00      TS   C  
ATOM    800  O4' THY T   4      10.503  -1.002  -7.264  1.00  0.00      TS   O  
ATOM    801  C3' THY T   4      10.709  -2.778  -8.611  1.00  0.00      TS   C  
ATOM    802  O3' THY T   4      10.832  -4.156  -8.712  1.00  0.00      TS   O  
ATOM    803  C2' THY T   4       9.241  -2.559  -8.237  1.00  0.00      TS   C  
ATOM    804  C1' THY T   4       9.210  -1.570  -7.134  1.00  0.00      TS   C  
ATOM    805  N1  THY T   4       8.150  -0.502  -7.367  1.00  0.00      TS   N  
ATOM    806  C2  THY T   4       6.911  -0.671  -6.822  1.00  0.00      TS   C  
ATOM    807  O2  THY T   4       6.538  -1.633  -6.123  1.00  0.00      TS   O  
ATOM    808  N3  THY T   4       6.081   0.413  -7.089  1.00  0.00      TS   N  
ATOM    809  C4  THY T   4       6.196   1.430  -8.019  1.00  0.00      TS   C  
ATOM    810  O4  THY T   4       5.269   2.175  -8.159  1.00  0.00      TS   O  
ATOM    811  C5  THY T   4       7.465   1.432  -8.701  1.00  0.00      TS   C  
ATOM    812  C5M THY T   4       7.656   2.425  -9.809  1.00  0.00      TS   C  
ATOM    813  C6  THY T   4       8.396   0.492  -8.261  1.00  0.00      TS   C  
ATOM    814  H3  THY T   4       5.151   0.283  -6.718  1.00  0.00      TS   H  
ATOM    815  H6  THY T   4       9.332   0.375  -8.807  1.00  0.00      TS   H  
ATOM    816  H1' THY T   4       9.219  -2.009  -6.114  1.00  0.00      TS   H  
ATOM    817  H2' THY T   4       8.741  -3.460  -7.818  1.00  0.00      TS   H  
ATOM    818  H3' THY T   4      11.090  -2.273  -9.525  1.00  0.00      TS   H  
ATOM    819  H4' THY T   4      11.349  -2.854  -6.550  1.00  0.00      TS   H  
ATOM    820  H5' THY T   4      13.244  -1.513  -6.672  1.00  0.00      TS   H  
ATOM    821  H51 THY T   4       6.738   2.860 -10.258  1.00  0.00      TS   H  
ATOM    822  H52 THY T   4       8.194   1.856 -10.597  1.00  0.00      TS   H  
ATOM    823  H53 THY T   4       8.351   3.249  -9.539  1.00  0.00      TS   H  
ATOM    824 H2'' THY T   4       8.652  -2.282  -9.137  1.00  0.00      TS   H  
ATOM    825 H5'' THY T   4      13.523  -2.631  -8.032  1.00  0.00      TS   H  
ATOM    826  P   GUA T   5      10.701  -4.954 -10.061  1.00  0.00      TS   P  
ATOM    827  O1P GUA T   5      11.601  -6.127 -10.048  1.00  0.00      TS   O  
ATOM    828  O2P GUA T   5      11.036  -4.028 -11.165  1.00  0.00      TS   O  
ATOM    829  C5' GUA T   5       8.716  -6.391  -9.146  1.00  0.00      TS   C  
ATOM    830  O5' GUA T   5       9.162  -5.404 -10.059  1.00  0.00      TS   O  
ATOM    831  C4' GUA T   5       7.187  -6.278  -8.879  1.00  0.00      TS   C  
ATOM    832  O4' GUA T   5       6.755  -4.986  -8.529  1.00  0.00      TS   O  
ATOM    833  C3' GUA T   5       6.324  -6.601 -10.102  1.00  0.00      TS   C  
ATOM    834  O3' GUA T   5       6.234  -8.007 -10.416  1.00  0.00      TS   O  
ATOM    835  C2' GUA T   5       4.943  -5.973  -9.667  1.00  0.00      TS   C  
ATOM    836  C1' GUA T   5       5.347  -4.786  -8.766  1.00  0.00      TS   C  
ATOM    837  N1  GUA T   5       2.022  -1.001  -9.366  1.00  0.00      TS   N  
ATOM    838  C2  GUA T   5       1.844  -2.281  -8.912  1.00  0.00      TS   C  
ATOM    839  N2  GUA T   5       0.564  -2.485  -8.592  1.00  0.00      TS   N  
ATOM    840  N3  GUA T   5       2.789  -3.142  -8.749  1.00  0.00      TS   N  
ATOM    841  C4  GUA T   5       3.969  -2.690  -9.216  1.00  0.00      TS   C  
ATOM    842  C5  GUA T   5       4.219  -1.481  -9.811  1.00  0.00      TS   C  
ATOM    843  C6  GUA T   5       3.210  -0.408  -9.807  1.00  0.00      TS   C  
ATOM    844  O6  GUA T   5       3.238   0.751 -10.184  1.00  0.00      TS   O  
ATOM    845  N7  GUA T   5       5.602  -1.480 -10.299  1.00  0.00      TS   N  
ATOM    846  C8  GUA T   5       6.049  -2.716 -10.032  1.00  0.00      TS   C  
ATOM    847  N9  GUA T   5       5.141  -3.432  -9.274  1.00  0.00      TS   N  
ATOM    848  H1  GUA T   5       1.268  -0.331  -9.323  1.00  0.00      TS   H  
ATOM    849  H8  GUA T   5       6.983  -3.167 -10.366  1.00  0.00      TS   H  
ATOM    850  H1' GUA T   5       4.880  -4.805  -7.758  1.00  0.00      TS   H  
ATOM    851  H2' GUA T   5       4.441  -6.712  -9.006  1.00  0.00      TS   H  
ATOM    852  H21 GUA T   5      -0.149  -1.897  -8.973  1.00  0.00      TS   H  
ATOM    853  H3' GUA T   5       6.967  -6.107 -10.862  1.00  0.00      TS   H  
ATOM    854  H22 GUA T   5       0.342  -3.343  -8.127  1.00  0.00      TS   H  
ATOM    855  H4' GUA T   5       6.829  -6.933  -8.057  1.00  0.00      TS   H  
ATOM    856  H5' GUA T   5       9.141  -6.388  -8.120  1.00  0.00      TS   H  
ATOM    857 H2'' GUA T   5       4.278  -5.662 -10.501  1.00  0.00      TS   H  
ATOM    858 H5'' GUA T   5       8.859  -7.429  -9.514  1.00  0.00      TS   H  
ATOM    859  P   THY T   6       5.738  -8.393 -11.869  1.00  0.00      TS   P  
ATOM    860  O1P THY T   6       5.815  -9.876 -11.965  1.00  0.00      TS   O  
ATOM    861  O2P THY T   6       6.386  -7.608 -12.948  1.00  0.00      TS   O  
ATOM    862  C5' THY T   6       3.235  -8.636 -11.101  1.00  0.00      TS   C  
ATOM    863  O5' THY T   6       4.246  -7.991 -11.950  1.00  0.00      TS   O  
ATOM    864  C4' THY T   6       1.861  -8.011 -11.168  1.00  0.00      TS   C  
ATOM    865  O4' THY T   6       1.806  -6.723 -10.622  1.00  0.00      TS   O  
ATOM    866  C3' THY T   6       1.489  -7.853 -12.624  1.00  0.00      TS   C  
ATOM    867  O3' THY T   6       0.911  -9.072 -13.172  1.00  0.00      TS   O  
ATOM    868  C2' THY T   6       0.324  -6.836 -12.389  1.00  0.00      TS   C  
ATOM    869  C1' THY T   6       0.850  -5.940 -11.335  1.00  0.00      TS   C  
ATOM    870  N1  THY T   6       1.453  -4.709 -11.836  1.00  0.00      TS   N  
ATOM    871  C2  THY T   6       0.677  -3.511 -11.757  1.00  0.00      TS   C  
ATOM    872  O2  THY T   6      -0.487  -3.448 -11.440  1.00  0.00      TS   O  
ATOM    873  N3  THY T   6       1.378  -2.417 -12.206  1.00  0.00      TS   N  
ATOM    874  C4  THY T   6       2.654  -2.343 -12.780  1.00  0.00      TS   C  
ATOM    875  O4  THY T   6       3.093  -1.282 -13.213  1.00  0.00      TS   O  
ATOM    876  C5  THY T   6       3.396  -3.619 -12.782  1.00  0.00      TS   C  
ATOM    877  C5M THY T   6       4.781  -3.811 -13.257  1.00  0.00      TS   C  
ATOM    878  C6  THY T   6       2.738  -4.721 -12.355  1.00  0.00      TS   C  
ATOM    879  H3  THY T   6       0.816  -1.581 -12.278  1.00  0.00      TS   H  
ATOM    880  H6  THY T   6       3.277  -5.654 -12.525  1.00  0.00      TS   H  
ATOM    881  H1' THY T   6       0.093  -5.680 -10.564  1.00  0.00      TS   H  
ATOM    882  H2' THY T   6      -0.660  -7.297 -12.159  1.00  0.00      TS   H  
ATOM    883  H3' THY T   6       2.301  -7.455 -13.268  1.00  0.00      TS   H  
ATOM    884  H4' THY T   6       1.140  -8.634 -10.597  1.00  0.00      TS   H  
ATOM    885  H5' THY T   6       3.590  -8.565 -10.051  1.00  0.00      TS   H  
ATOM    886  H51 THY T   6       4.810  -3.946 -14.359  1.00  0.00      TS   H  
ATOM    887  H52 THY T   6       5.174  -4.737 -12.784  1.00  0.00      TS   H  
ATOM    888  H53 THY T   6       5.355  -2.877 -13.077  1.00  0.00      TS   H  
ATOM    889 H2'' THY T   6       0.039  -6.269 -13.301  1.00  0.00      TS   H  
ATOM    890 H5'' THY T   6       3.144  -9.696 -11.424  1.00  0.00      TS   H  
ATOM    891  P   ADE T   7       0.795  -9.318 -14.764  1.00  0.00      TS   P  
ATOM    892  O1P ADE T   7       0.150 -10.667 -14.895  1.00  0.00      TS   O  
ATOM    893  O2P ADE T   7       2.079  -9.021 -15.409  1.00  0.00      TS   O  
ATOM    894  C5' ADE T   7      -1.586  -8.287 -14.933  1.00  0.00      TS   C  
ATOM    895  O5' ADE T   7      -0.137  -8.226 -15.282  1.00  0.00      TS   O  
ATOM    896  C4' ADE T   7      -2.363  -7.017 -15.437  1.00  0.00      TS   C  
ATOM    897  O4' ADE T   7      -1.781  -5.909 -14.739  1.00  0.00      TS   O  
ATOM    898  C3' ADE T   7      -2.172  -6.675 -16.906  1.00  0.00      TS   C  
ATOM    899  O3' ADE T   7      -3.085  -7.505 -17.718  1.00  0.00      TS   O  
ATOM    900  C2' ADE T   7      -2.545  -5.169 -16.878  1.00  0.00      TS   C  
ATOM    901  C1' ADE T   7      -2.071  -4.717 -15.499  1.00  0.00      TS   C  
ATOM    902  N1  ADE T   7      -0.412   0.069 -15.887  1.00  0.00      TS   N  
ATOM    903  C2  ADE T   7      -1.653  -0.413 -15.940  1.00  0.00      TS   C  
ATOM    904  N3  ADE T   7      -1.967  -1.738 -15.949  1.00  0.00      TS   N  
ATOM    905  C4  ADE T   7      -0.873  -2.534 -15.771  1.00  0.00      TS   C  
ATOM    906  C5  ADE T   7       0.450  -2.089 -15.694  1.00  0.00      TS   C  
ATOM    907  C6  ADE T   7       0.682  -0.707 -15.784  1.00  0.00      TS   C  
ATOM    908  N6  ADE T   7       1.881  -0.187 -15.724  1.00  0.00      TS   N  
ATOM    909  N7  ADE T   7       1.281  -3.166 -15.451  1.00  0.00      TS   N  
ATOM    910  C8  ADE T   7       0.427  -4.154 -15.241  1.00  0.00      TS   C  
ATOM    911  N9  ADE T   7      -0.858  -3.868 -15.550  1.00  0.00      TS   N  
ATOM    912  H2  ADE T   7      -2.515   0.241 -16.077  1.00  0.00      TS   H  
ATOM    913  H8  ADE T   7       0.711  -5.119 -14.822  1.00  0.00      TS   H  
ATOM    914  H1' ADE T   7      -2.852  -4.115 -14.986  1.00  0.00      TS   H  
ATOM    915  H2' ADE T   7      -3.640  -4.984 -16.902  1.00  0.00      TS   H  
ATOM    916  H3' ADE T   7      -1.083  -6.755 -17.112  1.00  0.00      TS   H  
ATOM    917  H4' ADE T   7      -3.441  -7.179 -15.219  1.00  0.00      TS   H  
ATOM    918  H5' ADE T   7      -1.887  -8.422 -13.872  1.00  0.00      TS   H  
ATOM    919  H61 ADE T   7       2.463  -0.552 -14.998  1.00  0.00      TS   H  
ATOM    920  H62 ADE T   7       1.970   0.801 -15.599  1.00  0.00      TS   H  
ATOM    921 H2'' ADE T   7      -1.973  -4.561 -17.610  1.00  0.00      TS   H  
ATOM    922 H5'' ADE T   7      -2.055  -9.152 -15.450  1.00  0.00      TS   H  
ATOM    923  P   ADE T   8      -2.750  -7.382 -19.313  1.00  0.00      TS   P  
ATOM    924  O1P ADE T   8      -3.788  -8.120 -20.045  1.00  0.00      TS   O  
ATOM    925  O2P ADE T   8      -1.380  -7.837 -19.568  1.00  0.00      TS   O  
ATOM    926  C5' ADE T   8      -4.171  -5.307 -19.805  1.00  0.00      TS   C  
ATOM    927  O5' ADE T   8      -2.830  -5.861 -19.558  1.00  0.00      TS   O  
ATOM    928  C4' ADE T   8      -4.198  -3.781 -20.220  1.00  0.00      TS   C  
ATOM    929  O4' ADE T   8      -3.599  -2.941 -19.160  1.00  0.00      TS   O  
ATOM    930  C3' ADE T   8      -3.456  -3.259 -21.399  1.00  0.00      TS   C  
ATOM    931  O3' ADE T   8      -4.239  -3.560 -22.577  1.00  0.00      TS   O  
ATOM    932  C2' ADE T   8      -3.481  -1.729 -21.152  1.00  0.00      TS   C  
ATOM    933  C1' ADE T   8      -3.229  -1.649 -19.670  1.00  0.00      TS   C  
ATOM    934  N1  ADE T   8       0.783   1.607 -19.449  1.00  0.00      TS   N  
ATOM    935  C2  ADE T   8      -0.532   1.746 -19.541  1.00  0.00      TS   C  
ATOM    936  N3  ADE T   8      -1.523   0.849 -19.533  1.00  0.00      TS   N  
ATOM    937  C4  ADE T   8      -1.049  -0.385 -19.409  1.00  0.00      TS   C  
ATOM    938  C5  ADE T   8       0.255  -0.702 -19.069  1.00  0.00      TS   C  
ATOM    939  C6  ADE T   8       1.217   0.298 -19.217  1.00  0.00      TS   C  
ATOM    940  N6  ADE T   8       2.543   0.065 -19.042  1.00  0.00      TS   N  
ATOM    941  N7  ADE T   8       0.365  -2.082 -18.868  1.00  0.00      TS   N  
ATOM    942  C8  ADE T   8      -0.789  -2.548 -18.981  1.00  0.00      TS   C  
ATOM    943  N9  ADE T   8      -1.737  -1.530 -19.343  1.00  0.00      TS   N  
ATOM    944  H2  ADE T   8      -0.965   2.739 -19.657  1.00  0.00      TS   H  
ATOM    945  H8  ADE T   8      -1.153  -3.570 -18.880  1.00  0.00      TS   H  
ATOM    946  H1' ADE T   8      -3.827  -0.818 -19.237  1.00  0.00      TS   H  
ATOM    947  H2' ADE T   8      -4.505  -1.329 -21.311  1.00  0.00      TS   H  
ATOM    948  H3' ADE T   8      -2.431  -3.671 -21.287  1.00  0.00      TS   H  
ATOM    949  H4' ADE T   8      -5.289  -3.572 -20.271  1.00  0.00      TS   H  
ATOM    950  H5' ADE T   8      -4.821  -5.374 -18.906  1.00  0.00      TS   H  
ATOM    951  H61 ADE T   8       3.151   0.825 -18.812  1.00  0.00      TS   H  
ATOM    952  H62 ADE T   8       2.845  -0.870 -18.856  1.00  0.00      TS   H  
ATOM    953 H2'' ADE T   8      -2.746  -1.099 -21.697  1.00  0.00      TS   H  
ATOM    954 H5'' ADE T   8      -4.689  -5.877 -20.606  1.00  0.00      TS   H  
ATOM    955  P   GUA T   9      -3.584  -3.633 -23.950  1.00  0.00      TS   P  
ATOM    956  O1P GUA T   9      -4.600  -3.963 -24.973  1.00  0.00      TS   O  
ATOM    957  O2P GUA T   9      -2.442  -4.588 -24.037  1.00  0.00      TS   O  
ATOM    958  C5' GUA T   9      -4.265  -1.296 -24.642  1.00  0.00      TS   C  
ATOM    959  O5' GUA T   9      -3.191  -2.147 -24.313  1.00  0.00      TS   O  
ATOM    960  C4' GUA T   9      -3.813   0.184 -24.653  1.00  0.00      TS   C  
ATOM    961  O4' GUA T   9      -3.151   0.652 -23.417  1.00  0.00      TS   O  
ATOM    962  C3' GUA T   9      -2.705   0.300 -25.791  1.00  0.00      TS   C  
ATOM    963  O3' GUA T   9      -3.312   0.352 -27.087  1.00  0.00      TS   O  
ATOM    964  C2' GUA T   9      -2.224   1.680 -25.373  1.00  0.00      TS   C  
ATOM    965  C1' GUA T   9      -2.179   1.553 -23.792  1.00  0.00      TS   C  
ATOM    966  N1  GUA T   9       2.376   2.895 -22.410  1.00  0.00      TS   N  
ATOM    967  C2  GUA T   9       1.320   3.676 -22.845  1.00  0.00      TS   C  
ATOM    968  N2  GUA T   9       1.664   4.918 -23.143  1.00  0.00      TS   N  
ATOM    969  N3  GUA T   9       0.077   3.247 -22.959  1.00  0.00      TS   N  
ATOM    970  C4  GUA T   9       0.101   1.891 -22.878  1.00  0.00      TS   C  
ATOM    971  C5  GUA T   9       1.191   1.001 -22.669  1.00  0.00      TS   C  
ATOM    972  C6  GUA T   9       2.405   1.522 -22.243  1.00  0.00      TS   C  
ATOM    973  O6  GUA T   9       3.404   0.889 -21.927  1.00  0.00      TS   O  
ATOM    974  N7  GUA T   9       0.773  -0.371 -22.824  1.00  0.00      TS   N  
ATOM    975  C8  GUA T   9      -0.528  -0.263 -23.196  1.00  0.00      TS   C  
ATOM    976  N9  GUA T   9      -0.916   1.103 -23.247  1.00  0.00      TS   N  
ATOM    977  H1  GUA T   9       3.237   3.361 -22.165  1.00  0.00      TS   H  
ATOM    978  H8  GUA T   9      -1.211  -0.985 -23.644  1.00  0.00      TS   H  
ATOM    979  H1' GUA T   9      -2.428   2.534 -23.336  1.00  0.00      TS   H  
ATOM    980  H2' GUA T   9      -2.931   2.505 -25.607  1.00  0.00      TS   H  
ATOM    981  H21 GUA T   9       2.627   5.184 -23.147  1.00  0.00      TS   H  
ATOM    982  H3' GUA T   9      -1.906  -0.452 -25.616  1.00  0.00      TS   H  
ATOM    983  H22 GUA T   9       0.898   5.554 -23.243  1.00  0.00      TS   H  
ATOM    984  H4' GUA T   9      -4.560   0.992 -24.812  1.00  0.00      TS   H  
ATOM    985  H5' GUA T   9      -5.135  -1.435 -23.964  1.00  0.00      TS   H  
ATOM    986 H2'' GUA T   9      -1.296   1.972 -25.909  1.00  0.00      TS   H  
ATOM    987 H5'' GUA T   9      -4.587  -1.521 -25.680  1.00  0.00      TS   H  
ATOM    988  P   CYT T  10      -2.289   0.245 -28.290  1.00  0.00      TS   P  
ATOM    989  O1P CYT T  10      -3.140  -0.005 -29.459  1.00  0.00      TS   O  
ATOM    990  O2P CYT T  10      -1.424  -0.826 -27.830  1.00  0.00      TS   O  
ATOM    991  C5' CYT T  10      -2.182   2.842 -28.759  1.00  0.00      TS   C  
ATOM    992  O5' CYT T  10      -1.472   1.542 -28.614  1.00  0.00      TS   O  
ATOM    993  C4' CYT T  10      -1.071   3.937 -28.817  1.00  0.00      TS   C  
ATOM    994  O4' CYT T  10      -0.500   3.958 -27.479  1.00  0.00      TS   O  
ATOM    995  C3' CYT T  10       0.108   3.598 -29.748  1.00  0.00      TS   C  
ATOM    996  O3' CYT T  10      -0.161   4.059 -31.008  1.00  0.00      TS   O  
ATOM    997  C2' CYT T  10       1.081   4.508 -29.064  1.00  0.00      TS   C  
ATOM    998  C1' CYT T  10       0.806   4.303 -27.524  1.00  0.00      TS   C  
ATOM    999  N1  CYT T  10       1.675   3.324 -26.796  1.00  0.00      TS   N  
ATOM   1000  C2  CYT T  10       2.859   3.737 -26.158  1.00  0.00      TS   C  
ATOM   1001  O2  CYT T  10       3.206   4.900 -26.300  1.00  0.00      TS   O  
ATOM   1002  N3  CYT T  10       3.719   2.803 -25.549  1.00  0.00      TS   N  
ATOM   1003  C4  CYT T  10       3.368   1.517 -25.629  1.00  0.00      TS   C  
ATOM   1004  N4  CYT T  10       4.197   0.628 -25.105  1.00  0.00      TS   N  
ATOM   1005  C5  CYT T  10       2.186   1.060 -26.246  1.00  0.00      TS   C  
ATOM   1006  C6  CYT T  10       1.420   1.955 -26.877  1.00  0.00      TS   C  
ATOM   1007  H5  CYT T  10       1.868   0.021 -26.337  1.00  0.00      TS   H  
ATOM   1008  H6  CYT T  10       0.537   1.621 -27.420  1.00  0.00      TS   H  
ATOM   1009  H1' CYT T  10       0.826   5.280 -26.996  1.00  0.00      TS   H  
ATOM   1010  H2' CYT T  10       0.917   5.566 -29.356  1.00  0.00      TS   H  
ATOM   1011  H3' CYT T  10       0.460   2.547 -29.667  1.00  0.00      TS   H  
ATOM   1012  H4' CYT T  10      -1.523   4.898 -29.143  1.00  0.00      TS   H  
ATOM   1013  H41 CYT T  10       4.977   0.975 -24.586  1.00  0.00      TS   H  
ATOM   1014  H5' CYT T  10      -2.850   3.059 -27.898  1.00  0.00      TS   H  
ATOM   1015  H42 CYT T  10       3.798  -0.283 -25.008  1.00  0.00      TS   H  
ATOM   1016 H2'' CYT T  10       2.140   4.254 -29.282  1.00  0.00      TS   H  
ATOM   1017 H5'' CYT T  10      -2.822   2.903 -29.665  1.00  0.00      TS   H  
ATOM   1018  P   THY T  11       0.636   3.431 -32.229  1.00  0.00      TS   P  
ATOM   1019  O1P THY T  11       0.130   3.932 -33.513  1.00  0.00      TS   O  
ATOM   1020  O2P THY T  11       0.612   1.973 -32.075  1.00  0.00      TS   O  
ATOM   1021  C5' THY T  11       2.521   5.298 -32.249  1.00  0.00      TS   C  
ATOM   1022  O5' THY T  11       2.131   3.909 -32.036  1.00  0.00      TS   O  
ATOM   1023  C4' THY T  11       3.946   5.693 -31.611  1.00  0.00      TS   C  
ATOM   1024  O4' THY T  11       4.156   5.408 -30.191  1.00  0.00      TS   O  
ATOM   1025  C3' THY T  11       5.131   4.995 -32.260  1.00  0.00      TS   C  
ATOM   1026  O3' THY T  11       5.400   5.525 -33.555  1.00  0.00      TS   O  
ATOM   1027  C2' THY T  11       6.253   5.272 -31.282  1.00  0.00      TS   C  
ATOM   1028  C1' THY T  11       5.489   4.977 -29.961  1.00  0.00      TS   C  
ATOM   1029  N1  THY T  11       5.503   3.584 -29.538  1.00  0.00      TS   N  
ATOM   1030  C2  THY T  11       6.476   3.161 -28.703  1.00  0.00      TS   C  
ATOM   1031  O2  THY T  11       7.361   3.915 -28.268  1.00  0.00      TS   O  
ATOM   1032  N3  THY T  11       6.501   1.879 -28.309  1.00  0.00      TS   N  
ATOM   1033  C4  THY T  11       5.491   0.959 -28.608  1.00  0.00      TS   C  
ATOM   1034  O4  THY T  11       5.501  -0.145 -28.150  1.00  0.00      TS   O  
ATOM   1035  C5  THY T  11       4.347   1.427 -29.424  1.00  0.00      TS   C  
ATOM   1036  C5M THY T  11       3.252   0.504 -29.886  1.00  0.00      TS   C  
ATOM   1037  C6  THY T  11       4.454   2.685 -29.888  1.00  0.00      TS   C  
ATOM   1038  H3  THY T  11       7.363   1.568 -27.884  1.00  0.00      TS   H  
ATOM   1039  H6  THY T  11       3.912   2.818 -30.824  1.00  0.00      TS   H  
ATOM   1040  H1' THY T  11       5.882   5.608 -29.134  1.00  0.00      TS   H  
ATOM   1041  H2' THY T  11       6.517   6.351 -31.286  1.00  0.00      TS   H  
ATOM   1042  H3' THY T  11       4.994   3.892 -32.246  1.00  0.00      TS   H  
ATOM   1043  H4' THY T  11       4.055   6.798 -31.650  1.00  0.00      TS   H  
ATOM   1044  H5' THY T  11       1.769   5.942 -31.746  1.00  0.00      TS   H  
ATOM   1045  H51 THY T  11       3.378   0.345 -30.978  1.00  0.00      TS   H  
ATOM   1046  H52 THY T  11       2.247   0.964 -29.765  1.00  0.00      TS   H  
ATOM   1047  H53 THY T  11       3.300  -0.416 -29.266  1.00  0.00      TS   H  
ATOM   1048 H2'' THY T  11       7.192   4.691 -31.401  1.00  0.00      TS   H  
ATOM   1049 H5'' THY T  11       2.613   5.406 -33.351  1.00  0.00      TS   H  
ATOM   1050  P   ADE T  12       6.194   4.591 -34.545  1.00  0.00      TS   P  
ATOM   1051  O1P ADE T  12       6.481   5.287 -35.833  1.00  0.00      TS   O  
ATOM   1052  O2P ADE T  12       5.431   3.362 -34.708  1.00  0.00      TS   O  
ATOM   1053  C5' ADE T  12       8.520   5.332 -33.732  1.00  0.00      TS   C  
ATOM   1054  O5' ADE T  12       7.533   4.330 -33.763  1.00  0.00      TS   O  
ATOM   1055  C4' ADE T  12       9.763   4.911 -32.889  1.00  0.00      TS   C  
ATOM   1056  O4' ADE T  12       9.463   4.425 -31.570  1.00  0.00      TS   O  
ATOM   1057  C3' ADE T  12      10.555   3.801 -33.633  1.00  0.00      TS   C  
ATOM   1058  O3' ADE T  12      11.413   4.506 -34.480  1.00  0.00      TS   O  
ATOM   1059  C2' ADE T  12      11.306   3.236 -32.512  1.00  0.00      TS   C  
ATOM   1060  C1' ADE T  12      10.287   3.241 -31.314  1.00  0.00      TS   C  
ATOM   1061  N1  ADE T  12      10.006  -1.394 -29.547  1.00  0.00      TS   N  
ATOM   1062  C2  ADE T  12      10.958  -0.505 -29.617  1.00  0.00      TS   C  
ATOM   1063  N3  ADE T  12      10.939   0.760 -30.115  1.00  0.00      TS   N  
ATOM   1064  C4  ADE T  12       9.736   0.979 -30.639  1.00  0.00      TS   C  
ATOM   1065  C5  ADE T  12       8.652   0.077 -30.692  1.00  0.00      TS   C  
ATOM   1066  C6  ADE T  12       8.751  -1.106 -29.946  1.00  0.00      TS   C  
ATOM   1067  N6  ADE T  12       7.713  -1.962 -29.616  1.00  0.00      TS   N  
ATOM   1068  N7  ADE T  12       7.613   0.709 -31.407  1.00  0.00      TS   N  
ATOM   1069  C8  ADE T  12       8.040   1.919 -31.613  1.00  0.00      TS   C  
ATOM   1070  N9  ADE T  12       9.364   2.079 -31.266  1.00  0.00      TS   N  
ATOM   1071  H2  ADE T  12      11.924  -0.748 -29.175  1.00  0.00      TS   H  
ATOM   1072  H8  ADE T  12       7.376   2.723 -31.933  1.00  0.00      TS   H  
ATOM   1073  H1' ADE T  12      10.833   3.304 -30.349  1.00  0.00      TS   H  
ATOM   1074  H2' ADE T  12      12.167   3.898 -32.279  1.00  0.00      TS   H  
ATOM   1075  H3' ADE T  12       9.752   3.168 -34.068  1.00  0.00      TS   H  
ATOM   1076  H4' ADE T  12      10.470   5.750 -32.721  1.00  0.00      TS   H  
ATOM   1077  H5' ADE T  12       8.180   6.268 -33.240  1.00  0.00      TS   H  
ATOM   1078  H61 ADE T  12       7.780  -2.575 -28.829  1.00  0.00      TS   H  
ATOM   1079  H62 ADE T  12       6.848  -2.013 -30.116  1.00  0.00      TS   H  
ATOM   1080 H2'' ADE T  12      11.665   2.214 -32.760  1.00  0.00      TS   H  
ATOM   1081 H5'' ADE T  12       8.817   5.643 -34.757  1.00  0.00      TS   H  
ATOM   1082  P   THY T  13      12.084   3.871 -35.791  1.00  0.00      TS   P  
ATOM   1083  O1P THY T  13      12.951   4.950 -36.328  1.00  0.00      TS   O  
ATOM   1084  O2P THY T  13      11.035   3.351 -36.736  1.00  0.00      TS   O  
ATOM   1085  C5' THY T  13      14.136   2.947 -34.614  1.00  0.00      TS   C  
ATOM   1086  O5' THY T  13      12.892   2.652 -35.288  1.00  0.00      TS   O  
ATOM   1087  C4' THY T  13      14.795   1.692 -33.930  1.00  0.00      TS   C  
ATOM   1088  O4' THY T  13      13.937   0.924 -33.038  1.00  0.00      TS   O  
ATOM   1089  C3' THY T  13      15.305   0.740 -34.950  1.00  0.00      TS   C  
ATOM   1090  O3' THY T  13      16.544   0.061 -34.586  1.00  0.00      TS   O  
ATOM   1091  C2' THY T  13      14.202  -0.217 -35.091  1.00  0.00      TS   C  
ATOM   1092  C1' THY T  13      13.959  -0.410 -33.583  1.00  0.00      TS   C  
ATOM   1093  N1  THY T  13      12.771  -1.059 -33.310  1.00  0.00      TS   N  
ATOM   1094  C2  THY T  13      12.769  -2.178 -32.563  1.00  0.00      TS   C  
ATOM   1095  O2  THY T  13      13.802  -2.791 -32.291  1.00  0.00      TS   O  
ATOM   1096  N3  THY T  13      11.538  -2.707 -32.308  1.00  0.00      TS   N  
ATOM   1097  C4  THY T  13      10.284  -2.319 -32.836  1.00  0.00      TS   C  
ATOM   1098  O4  THY T  13       9.250  -3.020 -32.758  1.00  0.00      TS   O  
ATOM   1099  C5  THY T  13      10.285  -1.057 -33.444  1.00  0.00      TS   C  
ATOM   1100  C5M THY T  13       9.062  -0.472 -34.086  1.00  0.00      TS   C  
ATOM   1101  C6  THY T  13      11.501  -0.473 -33.683  1.00  0.00      TS   C  
ATOM   1102  H3  THY T  13      11.530  -3.549 -31.750  1.00  0.00      TS   H  
ATOM   1103  H6  THY T  13      11.593   0.549 -34.054  1.00  0.00      TS   H  
ATOM   1104  H1' THY T  13      14.825  -0.933 -33.124  1.00  0.00      TS   H  
ATOM   1105  H2' THY T  13      14.419  -1.165 -35.629  1.00  0.00      TS   H  
ATOM   1106  H3' THY T  13      15.407   1.349 -35.873  1.00  0.00      TS   H  
ATOM   1107  H4' THY T  13      15.626   2.124 -33.333  1.00  0.00      TS   H  
ATOM   1108  H5' THY T  13      14.091   3.663 -33.766  1.00  0.00      TS   H  
ATOM   1109  H51 THY T  13       8.184  -0.968 -33.619  1.00  0.00      TS   H  
ATOM   1110  H52 THY T  13       9.012  -0.768 -35.156  1.00  0.00      TS   H  
ATOM   1111  H53 THY T  13       8.912   0.609 -33.879  1.00  0.00      TS   H  
ATOM   1112 H2'' THY T  13      13.358   0.246 -35.646  1.00  0.00      TS   H  
ATOM   1113 H5'' THY T  13      14.889   3.392 -35.299  1.00  0.00      TS   H  
ATOM   1114  P   ADE T  14      17.364  -0.726 -35.670  1.00  0.00      TS   P  
ATOM   1115  O1P ADE T  14      18.811  -0.384 -35.441  1.00  0.00      TS   O  
ATOM   1116  O2P ADE T  14      16.761  -0.465 -37.008  1.00  0.00      TS   O  
ATOM   1117  C5' ADE T  14      17.652  -2.661 -33.931  1.00  0.00      TS   C  
ATOM   1118  O5' ADE T  14      17.137  -2.222 -35.259  1.00  0.00      TS   O  
ATOM   1119  C4' ADE T  14      17.587  -4.137 -33.781  1.00  0.00      TS   C  
ATOM   1120  O4' ADE T  14      16.180  -4.496 -33.551  1.00  0.00      TS   O  
ATOM   1121  C3' ADE T  14      18.051  -4.899 -35.007  1.00  0.00      TS   C  
ATOM   1122  O3' ADE T  14      18.771  -6.081 -34.717  1.00  0.00      TS   O  
ATOM   1123  C2' ADE T  14      16.757  -5.213 -35.693  1.00  0.00      TS   C  
ATOM   1124  C1' ADE T  14      15.797  -5.494 -34.446  1.00  0.00      TS   C  
ATOM   1125  N1  ADE T  14      10.961  -7.066 -33.712  1.00  0.00      TS   N  
ATOM   1126  C2  ADE T  14      12.118  -7.621 -33.345  1.00  0.00      TS   C  
ATOM   1127  N3  ADE T  14      13.310  -7.189 -33.497  1.00  0.00      TS   N  
ATOM   1128  C4  ADE T  14      13.302  -6.000 -34.139  1.00  0.00      TS   C  
ATOM   1129  C5  ADE T  14      12.133  -5.290 -34.583  1.00  0.00      TS   C  
ATOM   1130  C6  ADE T  14      10.897  -5.881 -34.309  1.00  0.00      TS   C  
ATOM   1131  N6  ADE T  14       9.739  -5.349 -34.657  1.00  0.00      TS   N  
ATOM   1132  N7  ADE T  14      12.502  -4.265 -35.472  1.00  0.00      TS   N  
ATOM   1133  C8  ADE T  14      13.754  -4.248 -35.433  1.00  0.00      TS   C  
ATOM   1134  N9  ADE T  14      14.362  -5.279 -34.663  1.00  0.00      TS   N  
ATOM   1135  H2  ADE T  14      11.949  -8.508 -32.734  1.00  0.00      TS   H  
ATOM   1136  H8  ADE T  14      14.337  -3.552 -36.036  1.00  0.00      TS   H  
ATOM   1137  H1' ADE T  14      15.985  -6.486 -33.981  1.00  0.00      TS   H  
ATOM   1138  H2' ADE T  14      16.968  -6.052 -36.391  1.00  0.00      TS   H  
ATOM   1139  H3' ADE T  14      18.669  -4.159 -35.561  1.00  0.00      TS   H  
ATOM   1140  H4' ADE T  14      18.210  -4.380 -32.894  1.00  0.00      TS   H  
ATOM   1141  H5' ADE T  14      17.095  -2.158 -33.112  1.00  0.00      TS   H  
ATOM   1142  H61 ADE T  14       9.768  -4.359 -34.802  1.00  0.00      TS   H  
ATOM   1143  H62 ADE T  14       8.860  -5.807 -34.789  1.00  0.00      TS   H  
ATOM   1144 H2'' ADE T  14      16.308  -4.337 -36.206  1.00  0.00      TS   H  
ATOM   1145 H5'' ADE T  14      18.704  -2.303 -33.889  1.00  0.00      TS   H  
ATOM   1146  P   THY T  15      19.578  -6.634 -35.941  1.00  0.00      TS   P  
ATOM   1147  O1P THY T  15      21.052  -6.752 -35.653  1.00  0.00      TS   O  
ATOM   1148  O2P THY T  15      19.268  -5.995 -37.211  1.00  0.00      TS   O  
ATOM   1149  C5' THY T  15      18.940  -9.084 -34.939  1.00  0.00      TS   C  
ATOM   1150  O5' THY T  15      18.975  -8.152 -36.058  1.00  0.00      TS   O  
ATOM   1151  C4' THY T  15      18.097 -10.308 -35.382  1.00  0.00      TS   C  
ATOM   1152  O4' THY T  15      16.741  -9.902 -35.344  1.00  0.00      TS   O  
ATOM   1153  C3' THY T  15      18.370 -10.942 -36.746  1.00  0.00      TS   C  
ATOM   1154  O3' THY T  15      18.393 -12.351 -36.678  1.00  0.00      TS   O  
ATOM   1155  C2' THY T  15      17.194 -10.331 -37.487  1.00  0.00      TS   C  
ATOM   1156  C1' THY T  15      16.063 -10.375 -36.464  1.00  0.00      TS   C  
ATOM   1157  N1  THY T  15      15.014  -9.454 -36.715  1.00  0.00      TS   N  
ATOM   1158  C2  THY T  15      13.763  -9.749 -36.044  1.00  0.00      TS   C  
ATOM   1159  O2  THY T  15      13.552 -10.671 -35.279  1.00  0.00      TS   O  
ATOM   1160  N3  THY T  15      12.757  -8.869 -36.439  1.00  0.00      TS   N  
ATOM   1161  C4  THY T  15      12.869  -7.776 -37.259  1.00  0.00      TS   C  
ATOM   1162  O4  THY T  15      11.868  -7.081 -37.461  1.00  0.00      TS   O  
ATOM   1163  C5  THY T  15      14.243  -7.411 -37.692  1.00  0.00      TS   C  
ATOM   1164  C5M THY T  15      14.492  -6.229 -38.548  1.00  0.00      TS   C  
ATOM   1165  C6  THY T  15      15.149  -8.350 -37.481  1.00  0.00      TS   C  
ATOM   1166  H3  THY T  15      11.816  -9.194 -36.267  1.00  0.00      TS   H  
ATOM   1167  H6  THY T  15      16.139  -8.264 -37.928  1.00  0.00      TS   H  
ATOM   1168  H1' THY T  15      15.701 -11.413 -36.302  1.00  0.00      TS   H  
ATOM   1169  H2' THY T  15      16.892 -10.870 -38.411  1.00  0.00      TS   H  
ATOM   1170  H3' THY T  15      19.349 -10.534 -37.072  1.00  0.00      TS   H  
ATOM   1171  H4' THY T  15      18.093 -11.137 -34.643  1.00  0.00      TS   H  
ATOM   1172  H5' THY T  15      18.472  -8.561 -34.078  1.00  0.00      TS   H  
ATOM   1173  H51 THY T  15      14.016  -6.413 -39.535  1.00  0.00      TS   H  
ATOM   1174  H52 THY T  15      15.513  -5.888 -38.823  1.00  0.00      TS   H  
ATOM   1175  H53 THY T  15      14.158  -5.380 -37.914  1.00  0.00      TS   H  
ATOM   1176 H2'' THY T  15      17.488  -9.295 -37.756  1.00  0.00      TS   H  
ATOM   1177 H5'' THY T  15      19.964  -9.408 -34.655  1.00  0.00      TS   H  
ATOM   1178  P   ADE T  16      18.499 -13.234 -37.984  1.00  0.00      TS   P  
ATOM   1179  O1P ADE T  16      19.540 -14.321 -37.764  1.00  0.00      TS   O  
ATOM   1180  O2P ADE T  16      18.711 -12.459 -39.237  1.00  0.00      TS   O  
ATOM   1181  C5' ADE T  16      16.592 -14.731 -36.981  1.00  0.00      TS   C  
ATOM   1182  O5' ADE T  16      17.084 -13.888 -38.071  1.00  0.00      TS   O  
ATOM   1183  C4' ADE T  16      15.306 -15.368 -37.326  1.00  0.00      TS   C  
ATOM   1184  O4' ADE T  16      14.230 -14.357 -37.384  1.00  0.00      TS   O  
ATOM   1185  C3' ADE T  16      15.368 -15.966 -38.718  1.00  0.00      TS   C  
ATOM   1186  O3' ADE T  16      14.861 -17.367 -38.822  1.00  0.00      TS   O  
ATOM   1187  C2' ADE T  16      14.694 -15.084 -39.705  1.00  0.00      TS   C  
ATOM   1188  C1' ADE T  16      13.782 -14.262 -38.780  1.00  0.00      TS   C  
ATOM   1189  N1  ADE T  16      10.633 -10.265 -39.523  1.00  0.00      TS   N  
ATOM   1190  C2  ADE T  16      10.427 -11.476 -39.020  1.00  0.00      TS   C  
ATOM   1191  N3  ADE T  16      11.320 -12.486 -38.735  1.00  0.00      TS   N  
ATOM   1192  C4  ADE T  16      12.586 -12.100 -39.103  1.00  0.00      TS   C  
ATOM   1193  C5  ADE T  16      12.941 -10.881 -39.665  1.00  0.00      TS   C  
ATOM   1194  C6  ADE T  16      11.918  -9.943 -39.841  1.00  0.00      TS   C  
ATOM   1195  N6  ADE T  16      12.218  -8.713 -40.416  1.00  0.00      TS   N  
ATOM   1196  N7  ADE T  16      14.283 -10.870 -39.783  1.00  0.00      TS   N  
ATOM   1197  C8  ADE T  16      14.661 -12.090 -39.524  1.00  0.00      TS   C  
ATOM   1198  N9  ADE T  16      13.688 -12.891 -39.136  1.00  0.00      TS   N  
ATOM   1199  H2  ADE T  16       9.375 -11.683 -38.822  1.00  0.00      TS   H  
ATOM   1200  H8  ADE T  16      15.681 -12.468 -39.464  1.00  0.00      TS   H  
ATOM   1201  H1' ADE T  16      12.788 -14.758 -38.781  1.00  0.00      TS   H  
ATOM   1202  H2' ADE T  16      14.084 -15.565 -40.498  1.00  0.00      TS   H  
ATOM   1203  H3' ADE T  16      16.468 -16.081 -38.824  1.00  0.00      TS   H  
ATOM   1204  H4' ADE T  16      15.000 -16.078 -36.528  1.00  0.00      TS   H  
ATOM   1205  H5' ADE T  16      16.370 -14.071 -36.114  1.00  0.00      TS   H  
ATOM   1206  H61 ADE T  16      13.101  -8.551 -40.859  1.00  0.00      TS   H  
ATOM   1207  H62 ADE T  16      11.456  -8.077 -40.525  1.00  0.00      TS   H  
ATOM   1208 H2'' ADE T  16      15.418 -14.499 -40.312  1.00  0.00      TS   H  
ATOM   1209 H5'' ADE T  16      17.270 -15.537 -36.629  1.00  0.00      TS   H  
ATOM   1210  P   THY T  17      15.139 -18.304 -40.063  1.00  0.00      TS   P  
ATOM   1211  O1P THY T  17      15.406 -19.718 -39.645  1.00  0.00      TS   O  
ATOM   1212  O2P THY T  17      16.128 -17.590 -40.891  1.00  0.00      TS   O  
ATOM   1213  C5' THY T  17      12.589 -17.967 -40.460  1.00  0.00      TS   C  
ATOM   1214  O5' THY T  17      13.904 -18.317 -40.954  1.00  0.00      TS   O  
ATOM   1215  C4' THY T  17      11.592 -17.506 -41.672  1.00  0.00      TS   C  
ATOM   1216  O4' THY T  17      11.603 -16.046 -41.670  1.00  0.00      TS   O  
ATOM   1217  C3' THY T  17      11.997 -17.984 -43.107  1.00  0.00      TS   C  
ATOM   1218  O3' THY T  17      10.861 -18.362 -43.943  1.00  0.00      TS   O  
ATOM   1219  C2' THY T  17      12.699 -16.809 -43.704  1.00  0.00      TS   C  
ATOM   1220  C1' THY T  17      11.876 -15.684 -43.028  1.00  0.00      TS   C  
ATOM   1221  N1  THY T  17      12.350 -14.277 -43.123  1.00  0.00      TS   N  
ATOM   1222  C2  THY T  17      11.390 -13.240 -42.958  1.00  0.00      TS   C  
ATOM   1223  O2  THY T  17      10.203 -13.507 -42.704  1.00  0.00      TS   O  
ATOM   1224  N3  THY T  17      11.855 -11.963 -43.020  1.00  0.00      TS   N  
ATOM   1225  C4  THY T  17      13.153 -11.576 -43.317  1.00  0.00      TS   C  
ATOM   1226  O4  THY T  17      13.463 -10.388 -43.347  1.00  0.00      TS   O  
ATOM   1227  C5  THY T  17      14.048 -12.685 -43.561  1.00  0.00      TS   C  
ATOM   1228  C5M THY T  17      15.339 -12.423 -44.218  1.00  0.00      TS   C  
ATOM   1229  C6  THY T  17      13.606 -13.957 -43.451  1.00  0.00      TS   C  
ATOM   1230  H3  THY T  17      11.119 -11.278 -42.922  1.00  0.00      TS   H  
ATOM   1231  H6  THY T  17      14.242 -14.798 -43.725  1.00  0.00      TS   H  
ATOM   1232  H1' THY T  17      10.917 -15.784 -43.580  1.00  0.00      TS   H  
ATOM   1233  H2' THY T  17      12.675 -16.737 -44.812  1.00  0.00      TS   H  
ATOM   1234  H3' THY T  17      12.730 -18.820 -43.097  1.00  0.00      TS   H  
ATOM   1235  H4' THY T  17      10.538 -17.731 -41.401  1.00  0.00      TS   H  
ATOM   1236  H5' THY T  17      12.577 -17.250 -39.612  1.00  0.00      TS   H  
ATOM   1237  H51 THY T  17      15.802 -11.430 -44.032  1.00  0.00      TS   H  
ATOM   1238  H52 THY T  17      15.193 -12.493 -45.318  1.00  0.00      TS   H  
ATOM   1239  H53 THY T  17      16.065 -13.222 -43.954  1.00  0.00      TS   H  
ATOM   1240 H2'' THY T  17      13.758 -16.828 -43.368  1.00  0.00      TS   H  
ATOM   1241 H5'' THY T  17      12.209 -18.897 -39.987  1.00  0.00      TS   H  
ATOM   1242  P   ADE T  18      10.733 -19.826 -44.586  1.00  0.00      TS   P  
ATOM   1243  O1P ADE T  18      10.568 -20.754 -43.452  1.00  0.00      TS   O  
ATOM   1244  O2P ADE T  18      11.876 -20.031 -45.483  1.00  0.00      TS   O  
ATOM   1245  C5' ADE T  18       8.188 -19.850 -44.774  1.00  0.00      TS   C  
ATOM   1246  O5' ADE T  18       9.400 -19.862 -45.410  1.00  0.00      TS   O  
ATOM   1247  C4' ADE T  18       7.169 -18.833 -45.393  1.00  0.00      TS   C  
ATOM   1248  O4' ADE T  18       7.539 -17.447 -45.277  1.00  0.00      TS   O  
ATOM   1249  C3' ADE T  18       6.993 -19.018 -46.933  1.00  0.00      TS   C  
ATOM   1250  O3' ADE T  18       5.613 -19.052 -47.228  1.00  0.00      TS   O  
ATOM   1251  C2' ADE T  18       7.851 -17.999 -47.555  1.00  0.00      TS   C  
ATOM   1252  C1' ADE T  18       7.758 -16.803 -46.547  1.00  0.00      TS   C  
ATOM   1253  N1  ADE T  18       9.316 -12.023 -46.406  1.00  0.00      TS   N  
ATOM   1254  C2  ADE T  18       8.109 -12.572 -46.347  1.00  0.00      TS   C  
ATOM   1255  N3  ADE T  18       7.818 -13.855 -46.356  1.00  0.00      TS   N  
ATOM   1256  C4  ADE T  18       8.876 -14.676 -46.233  1.00  0.00      TS   C  
ATOM   1257  C5  ADE T  18      10.182 -14.268 -46.223  1.00  0.00      TS   C  
ATOM   1258  C6  ADE T  18      10.420 -12.869 -46.418  1.00  0.00      TS   C  
ATOM   1259  N6  ADE T  18      11.707 -12.338 -46.488  1.00  0.00      TS   N  
ATOM   1260  N7  ADE T  18      11.048 -15.332 -46.377  1.00  0.00      TS   N  
ATOM   1261  C8  ADE T  18      10.230 -16.338 -46.476  1.00  0.00      TS   C  
ATOM   1262  N9  ADE T  18       8.893 -15.959 -46.397  1.00  0.00      TS   N  
ATOM   1263  H2  ADE T  18       7.361 -11.789 -46.221  1.00  0.00      TS   H  
ATOM   1264  H8  ADE T  18      10.551 -17.379 -46.529  1.00  0.00      TS   H  
ATOM   1265  H1' ADE T  18       6.773 -16.339 -46.766  1.00  0.00      TS   H  
ATOM   1266  H2' ADE T  18       7.650 -17.768 -48.623  1.00  0.00      TS   H  
ATOM   1267  H3' ADE T  18       7.375 -20.041 -47.133  1.00  0.00      TS   H  
ATOM   1268  H4' ADE T  18       6.148 -18.839 -44.955  1.00  0.00      TS   H  
ATOM   1269  H5' ADE T  18       8.232 -19.521 -43.714  1.00  0.00      TS   H  
ATOM   1270  H61 ADE T  18      12.483 -12.868 -46.831  1.00  0.00      TS   H  
ATOM   1271  H62 ADE T  18      11.931 -11.423 -46.152  1.00  0.00      TS   H  
ATOM   1272 H2'' ADE T  18       8.839 -18.509 -47.565  1.00  0.00      TS   H  
ATOM   1273 H5'' ADE T  18       7.801 -20.892 -44.799  1.00  0.00      TS   H  
ATOM   1274  P   ADE T  19       5.119 -19.233 -48.694  1.00  0.00      TS   P  
ATOM   1275  O1P ADE T  19       3.863 -20.009 -48.577  1.00  0.00      TS   O  
ATOM   1276  O2P ADE T  19       6.229 -19.815 -49.529  1.00  0.00      TS   O  
ATOM   1277  C5' ADE T  19       3.845 -16.999 -48.329  1.00  0.00      TS   C  
ATOM   1278  O5' ADE T  19       4.831 -17.724 -49.038  1.00  0.00      TS   O  
ATOM   1279  C4' ADE T  19       3.577 -15.560 -48.898  1.00  0.00      TS   C  
ATOM   1280  O4' ADE T  19       4.713 -14.644 -48.618  1.00  0.00      TS   O  
ATOM   1281  C3' ADE T  19       3.458 -15.585 -50.409  1.00  0.00      TS   C  
ATOM   1282  O3' ADE T  19       2.432 -14.715 -50.966  1.00  0.00      TS   O  
ATOM   1283  C2' ADE T  19       4.846 -15.056 -50.896  1.00  0.00      TS   C  
ATOM   1284  C1' ADE T  19       5.290 -14.132 -49.817  1.00  0.00      TS   C  
ATOM   1285  N1  ADE T  19       9.925 -11.745 -50.071  1.00  0.00      TS   N  
ATOM   1286  C2  ADE T  19       8.690 -11.215 -50.103  1.00  0.00      TS   C  
ATOM   1287  N3  ADE T  19       7.542 -11.791 -49.856  1.00  0.00      TS   N  
ATOM   1288  C4  ADE T  19       7.737 -13.160 -49.652  1.00  0.00      TS   C  
ATOM   1289  C5  ADE T  19       9.001 -13.808 -49.470  1.00  0.00      TS   C  
ATOM   1290  C6  ADE T  19      10.106 -13.037 -49.739  1.00  0.00      TS   C  
ATOM   1291  N6  ADE T  19      11.354 -13.501 -49.579  1.00  0.00      TS   N  
ATOM   1292  N7  ADE T  19       8.790 -15.171 -49.415  1.00  0.00      TS   N  
ATOM   1293  C8  ADE T  19       7.458 -15.248 -49.434  1.00  0.00      TS   C  
ATOM   1294  N9  ADE T  19       6.783 -14.127 -49.613  1.00  0.00      TS   N  
ATOM   1295  H2  ADE T  19       8.505 -10.248 -50.571  1.00  0.00      TS   H  
ATOM   1296  H8  ADE T  19       6.937 -16.203 -49.372  1.00  0.00      TS   H  
ATOM   1297  H1' ADE T  19       5.015 -13.070 -49.998  1.00  0.00      TS   H  
ATOM   1298  H2' ADE T  19       4.815 -14.589 -51.903  1.00  0.00      TS   H  
ATOM   1299  H3' ADE T  19       3.208 -16.639 -50.655  1.00  0.00      TS   H  
ATOM   1300  H4' ADE T  19       2.625 -15.185 -48.466  1.00  0.00      TS   H  
ATOM   1301  H5' ADE T  19       4.054 -16.916 -47.241  1.00  0.00      TS   H  
ATOM   1302  H61 ADE T  19      12.075 -12.835 -49.387  1.00  0.00      TS   H  
ATOM   1303  H62 ADE T  19      11.517 -14.472 -49.412  1.00  0.00      TS   H  
ATOM   1304 H2'' ADE T  19       5.501 -15.947 -50.995  1.00  0.00      TS   H  
ATOM   1305 H5'' ADE T  19       2.889 -17.561 -48.404  1.00  0.00      TS   H  
ATOM   1306  P   GUA T  20       2.216 -14.738 -52.505  1.00  0.00      TS   P  
ATOM   1307  O1P GUA T  20       0.762 -14.798 -52.720  1.00  0.00      TS   O  
ATOM   1308  O2P GUA T  20       3.005 -15.822 -53.041  1.00  0.00      TS   O  
ATOM   1309  C5' GUA T  20       2.467 -12.118 -52.247  1.00  0.00      TS   C  
ATOM   1310  O5' GUA T  20       2.781 -13.376 -52.934  1.00  0.00      TS   O  
ATOM   1311  C4' GUA T  20       3.395 -11.051 -52.818  1.00  0.00      TS   C  
ATOM   1312  O4' GUA T  20       4.786 -11.233 -52.434  1.00  0.00      TS   O  
ATOM   1313  C3' GUA T  20       3.446 -10.982 -54.399  1.00  0.00      TS   C  
ATOM   1314  O3' GUA T  20       3.239  -9.699 -55.026  1.00  0.00      TS   O  
ATOM   1315  C2' GUA T  20       4.752 -11.597 -54.886  1.00  0.00      TS   C  
ATOM   1316  C1' GUA T  20       5.604 -11.144 -53.675  1.00  0.00      TS   C  
ATOM   1317  N1  GUA T  20      10.735 -11.502 -53.251  1.00  0.00      TS   N  
ATOM   1318  C2  GUA T  20       9.955 -10.434 -53.501  1.00  0.00      TS   C  
ATOM   1319  N2  GUA T  20      10.596  -9.328 -53.880  1.00  0.00      TS   N  
ATOM   1320  N3  GUA T  20       8.661 -10.377 -53.406  1.00  0.00      TS   N  
ATOM   1321  C4  GUA T  20       8.151 -11.625 -53.495  1.00  0.00      TS   C  
ATOM   1322  C5  GUA T  20       8.827 -12.797 -53.281  1.00  0.00      TS   C  
ATOM   1323  C6  GUA T  20      10.255 -12.827 -53.220  1.00  0.00      TS   C  
ATOM   1324  O6  GUA T  20      10.981 -13.782 -53.026  1.00  0.00      TS   O  
ATOM   1325  N7  GUA T  20       7.943 -13.906 -53.339  1.00  0.00      TS   N  
ATOM   1326  C8  GUA T  20       6.747 -13.373 -53.465  1.00  0.00      TS   C  
ATOM   1327  N9  GUA T  20       6.812 -11.970 -53.577  1.00  0.00      TS   N  
ATOM   1328  H1  GUA T  20      11.741 -11.429 -53.302  1.00  0.00      TS   H  
ATOM   1329  H8  GUA T  20       5.808 -13.925 -53.475  1.00  0.00      TS   H  
ATOM   1330  H1' GUA T  20       5.976 -10.107 -53.820  1.00  0.00      TS   H  
ATOM   1331  H2' GUA T  20       5.109 -11.061 -55.791  1.00  0.00      TS   H  
ATOM   1332  H21 GUA T  20      10.163  -8.484 -53.563  1.00  0.00      TS   H  
ATOM   1333  H3' GUA T  20       2.665 -11.592 -54.901  1.00  0.00      TS   H  
ATOM   1334  H22 GUA T  20      11.588  -9.247 -53.790  1.00  0.00      TS   H  
ATOM   1335  H4' GUA T  20       3.159 -10.033 -52.442  1.00  0.00      TS   H  
ATOM   1336  H5' GUA T  20       2.796 -12.097 -51.185  1.00  0.00      TS   H  
ATOM   1337  H3T GUA T  20       2.291  -9.548 -54.988  1.00  0.00      TS   H  
ATOM   1338 H2'' GUA T  20       4.650 -12.690 -55.058  1.00  0.00      TS   H  
ATOM   1339 H5'' GUA T  20       1.380 -11.945 -52.397  1.00  0.00      TS   H  
TER   
END
