# Supplementary material for: CRISPR-Cas12a exploits R-loop asymmetry to form double-strand breaks
Source: eLife. 2020 Jun 10;9:e55143. doi: 10.7554/eLife.55143 (PMC7286691; doi:10.7554/eLife.55143)
Supplement: Figure 5—source data 2. [file elife-55143-fig5-data2.zip › Figure 5ΓÇöSource Data 2/Example_MD_trajectories/5prime_boundary/5prime_boundary_11.pdb]

ATOM      1  C5' CYT B   1      20.225 -11.143 -50.620  1.00  0.00      BS   C  
ATOM      2  O5' CYT B   1      21.060 -12.232 -50.097  1.00  0.00      BS   O  
ATOM      3  C4' CYT B   1      18.909 -10.945 -49.829  1.00  0.00      BS   C  
ATOM      4  O4' CYT B   1      18.086 -12.110 -49.727  1.00  0.00      BS   O  
ATOM      5  C3' CYT B   1      19.208 -10.472 -48.456  1.00  0.00      BS   C  
ATOM      6  O3' CYT B   1      18.596  -9.251 -48.131  1.00  0.00      BS   O  
ATOM      7  C2' CYT B   1      18.580 -11.559 -47.618  1.00  0.00      BS   C  
ATOM      8  C1' CYT B   1      17.441 -12.059 -48.472  1.00  0.00      BS   C  
ATOM      9  N1  CYT B   1      16.872 -13.364 -48.141  1.00  0.00      BS   N  
ATOM     10  C2  CYT B   1      15.810 -13.790 -48.961  1.00  0.00      BS   C  
ATOM     11  O2  CYT B   1      15.379 -13.078 -49.897  1.00  0.00      BS   O  
ATOM     12  N3  CYT B   1      15.221 -14.994 -48.749  1.00  0.00      BS   N  
ATOM     13  C4  CYT B   1      15.681 -15.788 -47.754  1.00  0.00      BS   C  
ATOM     14  N4  CYT B   1      15.303 -17.046 -47.688  1.00  0.00      BS   N  
ATOM     15  C5  CYT B   1      16.657 -15.345 -46.853  1.00  0.00      BS   C  
ATOM     16  C6  CYT B   1      17.298 -14.174 -47.067  1.00  0.00      BS   C  
ATOM     17  H5  CYT B   1      17.092 -16.044 -46.138  1.00  0.00      BS   H  
ATOM     18  H6  CYT B   1      18.180 -13.861 -46.508  1.00  0.00      BS   H  
ATOM     19  H1' CYT B   1      16.609 -11.327 -48.562  1.00  0.00      BS   H  
ATOM     20  H2' CYT B   1      18.345 -11.290 -46.566  1.00  0.00      BS   H  
ATOM     21  H3' CYT B   1      20.294 -10.497 -48.221  1.00  0.00      BS   H  
ATOM     22  H4' CYT B   1      18.275 -10.154 -50.285  1.00  0.00      BS   H  
ATOM     23  H41 CYT B   1      14.812 -17.446 -48.464  1.00  0.00      BS   H  
ATOM     24  H5' CYT B   1      19.958 -11.350 -51.679  1.00  0.00      BS   H  
ATOM     25  H42 CYT B   1      15.528 -17.726 -46.991  1.00  0.00      BS   H  
ATOM     26  H5T CYT B   1      21.913 -12.162 -50.532  1.00  0.00      BS   H  
ATOM     27 H2'' CYT B   1      19.273 -12.427 -47.603  1.00  0.00      BS   H  
ATOM     28 H5'' CYT B   1      20.864 -10.237 -50.687  1.00  0.00      BS   H  
ATOM     29  P   THY B   2      19.381  -7.962 -48.577  1.00  0.00      BS   P  
ATOM     30  O1P THY B   2      20.092  -8.158 -49.851  1.00  0.00      BS   O  
ATOM     31  O2P THY B   2      20.188  -7.479 -47.426  1.00  0.00      BS   O  
ATOM     32  C5' THY B   2      17.237  -7.212 -49.876  1.00  0.00      BS   C  
ATOM     33  O5' THY B   2      18.203  -7.023 -48.761  1.00  0.00      BS   O  
ATOM     34  C4' THY B   2      15.712  -7.190 -49.376  1.00  0.00      BS   C  
ATOM     35  O4' THY B   2      15.349  -8.501 -48.950  1.00  0.00      BS   O  
ATOM     36  C3' THY B   2      15.375  -6.262 -48.216  1.00  0.00      BS   C  
ATOM     37  O3' THY B   2      14.149  -5.549 -48.500  1.00  0.00      BS   O  
ATOM     38  C2' THY B   2      15.174  -7.181 -47.069  1.00  0.00      BS   C  
ATOM     39  C1' THY B   2      14.539  -8.417 -47.749  1.00  0.00      BS   C  
ATOM     40  N1  THY B   2      14.626  -9.667 -47.031  1.00  0.00      BS   N  
ATOM     41  C2  THY B   2      13.749 -10.691 -47.433  1.00  0.00      BS   C  
ATOM     42  O2  THY B   2      12.933 -10.632 -48.391  1.00  0.00      BS   O  
ATOM     43  N3  THY B   2      13.830 -11.817 -46.612  1.00  0.00      BS   N  
ATOM     44  C4  THY B   2      14.818 -12.102 -45.734  1.00  0.00      BS   C  
ATOM     45  O4  THY B   2      14.819 -13.191 -45.197  1.00  0.00      BS   O  
ATOM     46  C5  THY B   2      15.812 -11.061 -45.449  1.00  0.00      BS   C  
ATOM     47  C5M THY B   2      16.729 -11.169 -44.289  1.00  0.00      BS   C  
ATOM     48  C6  THY B   2      15.732  -9.926 -46.147  1.00  0.00      BS   C  
ATOM     49  H3  THY B   2      13.159 -12.533 -46.853  1.00  0.00      BS   H  
ATOM     50  H6  THY B   2      16.483  -9.136 -46.138  1.00  0.00      BS   H  
ATOM     51  H1' THY B   2      13.492  -8.143 -47.997  1.00  0.00      BS   H  
ATOM     52  H2' THY B   2      14.535  -6.819 -46.237  1.00  0.00      BS   H  
ATOM     53  H3' THY B   2      16.190  -5.530 -48.033  1.00  0.00      BS   H  
ATOM     54  H4' THY B   2      15.042  -7.018 -50.246  1.00  0.00      BS   H  
ATOM     55  H5' THY B   2      17.433  -8.067 -50.558  1.00  0.00      BS   H  
ATOM     56  H51 THY B   2      17.571 -10.459 -44.436  1.00  0.00      BS   H  
ATOM     57  H52 THY B   2      17.076 -12.224 -44.249  1.00  0.00      BS   H  
ATOM     58  H53 THY B   2      16.181 -11.039 -43.332  1.00  0.00      BS   H  
ATOM     59 H2'' THY B   2      16.156  -7.541 -46.692  1.00  0.00      BS   H  
ATOM     60 H5'' THY B   2      17.342  -6.279 -50.471  1.00  0.00      BS   H  
ATOM     61  P   THY B   3      13.816  -4.283 -47.668  1.00  0.00      BS   P  
ATOM     62  O1P THY B   3      14.242  -3.138 -48.510  1.00  0.00      BS   O  
ATOM     63  O2P THY B   3      14.384  -4.366 -46.298  1.00  0.00      BS   O  
ATOM     64  C5' THY B   3      11.587  -4.590 -48.829  1.00  0.00      BS   C  
ATOM     65  O5' THY B   3      12.243  -4.318 -47.568  1.00  0.00      BS   O  
ATOM     66  C4' THY B   3      10.381  -5.500 -48.657  1.00  0.00      BS   C  
ATOM     67  O4' THY B   3      10.674  -6.862 -48.197  1.00  0.00      BS   O  
ATOM     68  C3' THY B   3       9.339  -4.961 -47.630  1.00  0.00      BS   C  
ATOM     69  O3' THY B   3       7.999  -5.140 -48.057  1.00  0.00      BS   O  
ATOM     70  C2' THY B   3       9.707  -5.720 -46.405  1.00  0.00      BS   C  
ATOM     71  C1' THY B   3       9.997  -7.113 -46.991  1.00  0.00      BS   C  
ATOM     72  N1  THY B   3      10.828  -7.944 -46.127  1.00  0.00      BS   N  
ATOM     73  C2  THY B   3      10.642  -9.314 -46.066  1.00  0.00      BS   C  
ATOM     74  O2  THY B   3       9.864  -9.866 -46.807  1.00  0.00      BS   O  
ATOM     75  N3  THY B   3      11.473  -9.991 -45.208  1.00  0.00      BS   N  
ATOM     76  C4  THY B   3      12.415  -9.398 -44.404  1.00  0.00      BS   C  
ATOM     77  O4  THY B   3      13.146 -10.165 -43.759  1.00  0.00      BS   O  
ATOM     78  C5  THY B   3      12.535  -7.963 -44.452  1.00  0.00      BS   C  
ATOM     79  C5M THY B   3      13.577  -7.276 -43.717  1.00  0.00      BS   C  
ATOM     80  C6  THY B   3      11.793  -7.321 -45.342  1.00  0.00      BS   C  
ATOM     81  H3  THY B   3      11.233 -10.928 -44.917  1.00  0.00      BS   H  
ATOM     82  H6  THY B   3      12.167  -6.354 -45.678  1.00  0.00      BS   H  
ATOM     83  H1' THY B   3       8.993  -7.536 -47.209  1.00  0.00      BS   H  
ATOM     84  H2' THY B   3       8.890  -5.799 -45.655  1.00  0.00      BS   H  
ATOM     85  H3' THY B   3       9.665  -3.901 -47.547  1.00  0.00      BS   H  
ATOM     86  H4' THY B   3       9.793  -5.537 -49.598  1.00  0.00      BS   H  
ATOM     87  H5' THY B   3      12.143  -5.148 -49.612  1.00  0.00      BS   H  
ATOM     88  H51 THY B   3      14.585  -7.422 -44.160  1.00  0.00      BS   H  
ATOM     89  H52 THY B   3      13.676  -7.671 -42.683  1.00  0.00      BS   H  
ATOM     90  H53 THY B   3      13.445  -6.206 -43.451  1.00  0.00      BS   H  
ATOM     91 H2'' THY B   3      10.599  -5.146 -46.074  1.00  0.00      BS   H  
ATOM     92 H5'' THY B   3      11.240  -3.598 -49.192  1.00  0.00      BS   H  
ATOM     93  P   ADE B   4       6.814  -4.751 -47.115  1.00  0.00      BS   P  
ATOM     94  O1P ADE B   4       5.680  -4.439 -48.047  1.00  0.00      BS   O  
ATOM     95  O2P ADE B   4       7.211  -3.655 -46.197  1.00  0.00      BS   O  
ATOM     96  C5' ADE B   4       5.931  -7.284 -47.135  1.00  0.00      BS   C  
ATOM     97  O5' ADE B   4       6.486  -6.144 -46.421  1.00  0.00      BS   O  
ATOM     98  C4' ADE B   4       5.224  -8.222 -46.132  1.00  0.00      BS   C  
ATOM     99  O4' ADE B   4       6.173  -8.930 -45.328  1.00  0.00      BS   O  
ATOM    100  C3' ADE B   4       4.280  -7.556 -45.133  1.00  0.00      BS   C  
ATOM    101  O3' ADE B   4       3.024  -8.196 -44.942  1.00  0.00      BS   O  
ATOM    102  C2' ADE B   4       5.090  -7.423 -43.826  1.00  0.00      BS   C  
ATOM    103  C1' ADE B   4       5.872  -8.720 -43.931  1.00  0.00      BS   C  
ATOM    104  N1  ADE B   4       9.225 -11.049 -40.810  1.00  0.00      BS   N  
ATOM    105  C2  ADE B   4       7.991 -11.295 -41.174  1.00  0.00      BS   C  
ATOM    106  N3  ADE B   4       7.083 -10.617 -41.936  1.00  0.00      BS   N  
ATOM    107  C4  ADE B   4       7.661  -9.511 -42.417  1.00  0.00      BS   C  
ATOM    108  C5  ADE B   4       8.985  -9.113 -42.231  1.00  0.00      BS   C  
ATOM    109  C6  ADE B   4       9.782  -9.922 -41.351  1.00  0.00      BS   C  
ATOM    110  N6  ADE B   4      11.013  -9.583 -41.030  1.00  0.00      BS   N  
ATOM    111  N7  ADE B   4       9.195  -7.893 -42.922  1.00  0.00      BS   N  
ATOM    112  C8  ADE B   4       8.126  -7.723 -43.562  1.00  0.00      BS   C  
ATOM    113  N9  ADE B   4       7.127  -8.678 -43.300  1.00  0.00      BS   N  
ATOM    114  H2  ADE B   4       7.563 -12.137 -40.631  1.00  0.00      BS   H  
ATOM    115  H8  ADE B   4       8.019  -6.840 -44.190  1.00  0.00      BS   H  
ATOM    116  H1' ADE B   4       5.222  -9.550 -43.579  1.00  0.00      BS   H  
ATOM    117  H2' ADE B   4       4.495  -7.206 -42.914  1.00  0.00      BS   H  
ATOM    118  H3' ADE B   4       4.128  -6.544 -45.567  1.00  0.00      BS   H  
ATOM    119  H4' ADE B   4       4.592  -8.936 -46.704  1.00  0.00      BS   H  
ATOM    120  H5' ADE B   4       6.729  -7.780 -47.726  1.00  0.00      BS   H  
ATOM    121  H61 ADE B   4      11.517  -8.752 -41.264  1.00  0.00      BS   H  
ATOM    122  H62 ADE B   4      11.479 -10.102 -40.312  1.00  0.00      BS   H  
ATOM    123 H2'' ADE B   4       5.776  -6.605 -44.136  1.00  0.00      BS   H  
ATOM    124 H5'' ADE B   4       5.025  -6.908 -47.659  1.00  0.00      BS   H  
ATOM    125  P   THY B   5       1.769  -7.607 -44.312  1.00  0.00      BS   P  
ATOM    126  O1P THY B   5       0.551  -8.349 -44.795  1.00  0.00      BS   O  
ATOM    127  O2P THY B   5       1.775  -6.143 -44.490  1.00  0.00      BS   O  
ATOM    128  C5' THY B   5       1.790  -9.437 -42.511  1.00  0.00      BS   C  
ATOM    129  O5' THY B   5       1.965  -7.921 -42.784  1.00  0.00      BS   O  
ATOM    130  C4' THY B   5       2.161  -9.890 -41.081  1.00  0.00      BS   C  
ATOM    131  O4' THY B   5       3.639  -9.914 -40.961  1.00  0.00      BS   O  
ATOM    132  C3' THY B   5       1.637  -9.063 -39.901  1.00  0.00      BS   C  
ATOM    133  O3' THY B   5       1.127  -9.836 -38.805  1.00  0.00      BS   O  
ATOM    134  C2' THY B   5       2.867  -8.283 -39.447  1.00  0.00      BS   C  
ATOM    135  C1' THY B   5       3.972  -9.270 -39.623  1.00  0.00      BS   C  
ATOM    136  N1  THY B   5       5.348  -8.655 -39.608  1.00  0.00      BS   N  
ATOM    137  C2  THY B   5       6.259  -9.243 -38.744  1.00  0.00      BS   C  
ATOM    138  O2  THY B   5       6.024 -10.124 -37.969  1.00  0.00      BS   O  
ATOM    139  N3  THY B   5       7.478  -8.603 -38.706  1.00  0.00      BS   N  
ATOM    140  C4  THY B   5       7.849  -7.458 -39.390  1.00  0.00      BS   C  
ATOM    141  O4  THY B   5       9.046  -7.068 -39.228  1.00  0.00      BS   O  
ATOM    142  C5  THY B   5       6.818  -6.891 -40.237  1.00  0.00      BS   C  
ATOM    143  C5M THY B   5       6.889  -5.598 -41.038  1.00  0.00      BS   C  
ATOM    144  C6  THY B   5       5.576  -7.436 -40.208  1.00  0.00      BS   C  
ATOM    145  H3  THY B   5       8.174  -9.066 -38.140  1.00  0.00      BS   H  
ATOM    146  H6  THY B   5       4.753  -7.055 -40.814  1.00  0.00      BS   H  
ATOM    147  H1' THY B   5       3.884 -10.014 -38.802  1.00  0.00      BS   H  
ATOM    148  H2' THY B   5       2.827  -7.781 -38.456  1.00  0.00      BS   H  
ATOM    149  H3' THY B   5       0.925  -8.332 -40.340  1.00  0.00      BS   H  
ATOM    150  H4' THY B   5       1.793 -10.921 -40.891  1.00  0.00      BS   H  
ATOM    151  H5' THY B   5       2.310 -10.125 -43.211  1.00  0.00      BS   H  
ATOM    152  H51 THY B   5       7.533  -5.732 -41.933  1.00  0.00      BS   H  
ATOM    153  H52 THY B   5       7.164  -4.710 -40.431  1.00  0.00      BS   H  
ATOM    154  H53 THY B   5       5.905  -5.462 -41.536  1.00  0.00      BS   H  
ATOM    155 H2'' THY B   5       3.010  -7.450 -40.170  1.00  0.00      BS   H  
ATOM    156 H5'' THY B   5       0.704  -9.663 -42.592  1.00  0.00      BS   H  
ATOM    157  P   ADE B   6       0.217  -9.109 -37.862  1.00  0.00      BS   P  
ATOM    158  O1P ADE B   6      -1.145  -9.704 -37.847  1.00  0.00      BS   O  
ATOM    159  O2P ADE B   6       0.205  -7.692 -38.127  1.00  0.00      BS   O  
ATOM    160  C5' ADE B   6       1.066 -10.650 -35.911  1.00  0.00      BS   C  
ATOM    161  O5' ADE B   6       0.877  -9.313 -36.417  1.00  0.00      BS   O  
ATOM    162  C4' ADE B   6       2.169 -10.893 -34.859  1.00  0.00      BS   C  
ATOM    163  O4' ADE B   6       3.466 -10.467 -35.374  1.00  0.00      BS   O  
ATOM    164  C3' ADE B   6       1.959 -10.176 -33.545  1.00  0.00      BS   C  
ATOM    165  O3' ADE B   6       2.158 -10.959 -32.319  1.00  0.00      BS   O  
ATOM    166  C2' ADE B   6       2.912  -9.008 -33.600  1.00  0.00      BS   C  
ATOM    167  C1' ADE B   6       3.991  -9.531 -34.478  1.00  0.00      BS   C  
ATOM    168  N1  ADE B   6       8.323  -7.034 -35.552  1.00  0.00      BS   N  
ATOM    169  C2  ADE B   6       8.050  -8.098 -34.866  1.00  0.00      BS   C  
ATOM    170  N3  ADE B   6       6.900  -8.796 -34.739  1.00  0.00      BS   N  
ATOM    171  C4  ADE B   6       5.903  -8.118 -35.316  1.00  0.00      BS   C  
ATOM    172  C5  ADE B   6       5.979  -7.039 -36.152  1.00  0.00      BS   C  
ATOM    173  C6  ADE B   6       7.268  -6.425 -36.181  1.00  0.00      BS   C  
ATOM    174  N6  ADE B   6       7.447  -5.309 -36.843  1.00  0.00      BS   N  
ATOM    175  N7  ADE B   6       4.717  -6.701 -36.685  1.00  0.00      BS   N  
ATOM    176  C8  ADE B   6       3.897  -7.548 -36.031  1.00  0.00      BS   C  
ATOM    177  N9  ADE B   6       4.622  -8.472 -35.305  1.00  0.00      BS   N  
ATOM    178  H2  ADE B   6       8.894  -8.554 -34.348  1.00  0.00      BS   H  
ATOM    179  H8  ADE B   6       2.867  -7.861 -36.202  1.00  0.00      BS   H  
ATOM    180  H1' ADE B   6       4.770 -10.021 -33.856  1.00  0.00      BS   H  
ATOM    181  H2' ADE B   6       3.305  -8.848 -32.574  1.00  0.00      BS   H  
ATOM    182  H3' ADE B   6       0.909  -9.812 -33.536  1.00  0.00      BS   H  
ATOM    183  H4' ADE B   6       2.334 -11.962 -34.607  1.00  0.00      BS   H  
ATOM    184  H5' ADE B   6       1.345 -11.301 -36.767  1.00  0.00      BS   H  
ATOM    185  H61 ADE B   6       6.652  -4.799 -37.171  1.00  0.00      BS   H  
ATOM    186  H62 ADE B   6       8.195  -4.701 -36.576  1.00  0.00      BS   H  
ATOM    187 H2'' ADE B   6       2.451  -8.057 -33.939  1.00  0.00      BS   H  
ATOM    188 H5'' ADE B   6       0.102 -11.044 -35.525  1.00  0.00      BS   H  
ATOM    189  P   THY B   7       1.406 -10.646 -30.993  1.00  0.00      BS   P  
ATOM    190  O1P THY B   7       0.623 -11.835 -30.589  1.00  0.00      BS   O  
ATOM    191  O2P THY B   7       0.715  -9.350 -31.125  1.00  0.00      BS   O  
ATOM    192  C5' THY B   7       3.946 -10.651 -30.058  1.00  0.00      BS   C  
ATOM    193  O5' THY B   7       2.554 -10.425 -29.911  1.00  0.00      BS   O  
ATOM    194  C4' THY B   7       4.851  -9.530 -29.547  1.00  0.00      BS   C  
ATOM    195  O4' THY B   7       5.324  -8.652 -30.635  1.00  0.00      BS   O  
ATOM    196  C3' THY B   7       4.135  -8.541 -28.545  1.00  0.00      BS   C  
ATOM    197  O3' THY B   7       4.959  -8.155 -27.515  1.00  0.00      BS   O  
ATOM    198  C2' THY B   7       3.923  -7.347 -29.427  1.00  0.00      BS   C  
ATOM    199  C1' THY B   7       5.273  -7.384 -30.229  1.00  0.00      BS   C  
ATOM    200  N1  THY B   7       5.430  -6.554 -31.389  1.00  0.00      BS   N  
ATOM    201  C2  THY B   7       6.780  -6.191 -31.735  1.00  0.00      BS   C  
ATOM    202  O2  THY B   7       7.770  -6.578 -31.175  1.00  0.00      BS   O  
ATOM    203  N3  THY B   7       6.916  -5.410 -32.777  1.00  0.00      BS   N  
ATOM    204  C4  THY B   7       5.891  -4.812 -33.557  1.00  0.00      BS   C  
ATOM    205  O4  THY B   7       6.131  -4.025 -34.470  1.00  0.00      BS   O  
ATOM    206  C5  THY B   7       4.528  -5.221 -33.155  1.00  0.00      BS   C  
ATOM    207  C5M THY B   7       3.361  -4.450 -33.682  1.00  0.00      BS   C  
ATOM    208  C6  THY B   7       4.414  -6.008 -32.076  1.00  0.00      BS   C  
ATOM    209  H3  THY B   7       7.839  -5.050 -32.971  1.00  0.00      BS   H  
ATOM    210  H6  THY B   7       3.392  -6.338 -31.886  1.00  0.00      BS   H  
ATOM    211  H1' THY B   7       6.107  -7.170 -29.526  1.00  0.00      BS   H  
ATOM    212  H2' THY B   7       3.757  -6.356 -28.955  1.00  0.00      BS   H  
ATOM    213  H3' THY B   7       3.154  -8.956 -28.232  1.00  0.00      BS   H  
ATOM    214  H4' THY B   7       5.716 -10.002 -29.034  1.00  0.00      BS   H  
ATOM    215  H5' THY B   7       4.202 -10.789 -31.130  1.00  0.00      BS   H  
ATOM    216  H51 THY B   7       3.310  -4.495 -34.790  1.00  0.00      BS   H  
ATOM    217  H52 THY B   7       3.243  -3.383 -33.394  1.00  0.00      BS   H  
ATOM    218  H53 THY B   7       2.374  -4.853 -33.367  1.00  0.00      BS   H  
ATOM    219 H2'' THY B   7       2.990  -7.427 -30.025  1.00  0.00      BS   H  
ATOM    220 H5'' THY B   7       4.169 -11.620 -29.562  1.00  0.00      BS   H  
ATOM    221  P   ADE B   8       4.803  -8.809 -26.081  1.00  0.00      BS   P  
ATOM    222  O1P ADE B   8       4.789 -10.325 -26.205  1.00  0.00      BS   O  
ATOM    223  O2P ADE B   8       3.559  -8.223 -25.483  1.00  0.00      BS   O  
ATOM    224  C5' ADE B   8       7.303  -8.929 -25.330  1.00  0.00      BS   C  
ATOM    225  O5' ADE B   8       5.954  -8.488 -25.189  1.00  0.00      BS   O  
ATOM    226  C4' ADE B   8       8.348  -7.868 -25.784  1.00  0.00      BS   C  
ATOM    227  O4' ADE B   8       8.152  -7.467 -27.139  1.00  0.00      BS   O  
ATOM    228  C3' ADE B   8       8.326  -6.494 -25.046  1.00  0.00      BS   C  
ATOM    229  O3' ADE B   8       9.003  -6.680 -23.848  1.00  0.00      BS   O  
ATOM    230  C2' ADE B   8       9.188  -5.709 -26.000  1.00  0.00      BS   C  
ATOM    231  C1' ADE B   8       8.857  -6.236 -27.362  1.00  0.00      BS   C  
ATOM    232  N1  ADE B   8       8.924  -2.348 -30.638  1.00  0.00      BS   N  
ATOM    233  C2  ADE B   8       9.851  -3.055 -30.058  1.00  0.00      BS   C  
ATOM    234  N3  ADE B   8       9.782  -4.145 -29.256  1.00  0.00      BS   N  
ATOM    235  C4  ADE B   8       8.533  -4.316 -28.916  1.00  0.00      BS   C  
ATOM    236  C5  ADE B   8       7.385  -3.604 -29.366  1.00  0.00      BS   C  
ATOM    237  C6  ADE B   8       7.597  -2.646 -30.348  1.00  0.00      BS   C  
ATOM    238  N6  ADE B   8       6.679  -1.996 -30.982  1.00  0.00      BS   N  
ATOM    239  N7  ADE B   8       6.231  -4.177 -28.801  1.00  0.00      BS   N  
ATOM    240  C8  ADE B   8       6.721  -5.147 -28.093  1.00  0.00      BS   C  
ATOM    241  N9  ADE B   8       8.034  -5.276 -28.110  1.00  0.00      BS   N  
ATOM    242  H2  ADE B   8      10.862  -2.819 -30.387  1.00  0.00      BS   H  
ATOM    243  H8  ADE B   8       6.028  -5.724 -27.481  1.00  0.00      BS   H  
ATOM    244  H1' ADE B   8       9.783  -6.461 -27.934  1.00  0.00      BS   H  
ATOM    245  H2' ADE B   8      10.262  -5.996 -26.000  1.00  0.00      BS   H  
ATOM    246  H3' ADE B   8       7.246  -6.261 -24.922  1.00  0.00      BS   H  
ATOM    247  H4' ADE B   8       9.385  -8.244 -25.657  1.00  0.00      BS   H  
ATOM    248  H5' ADE B   8       7.358  -9.866 -25.924  1.00  0.00      BS   H  
ATOM    249  H61 ADE B   8       6.971  -1.487 -31.792  1.00  0.00      BS   H  
ATOM    250  H62 ADE B   8       5.764  -1.888 -30.593  1.00  0.00      BS   H  
ATOM    251 H2'' ADE B   8       9.031  -4.613 -25.912  1.00  0.00      BS   H  
ATOM    252 H5'' ADE B   8       7.611  -9.308 -24.331  1.00  0.00      BS   H  
ATOM    253  P   THY B   9       9.118  -5.510 -22.765  1.00  0.00      BS   P  
ATOM    254  O1P THY B   9       9.456  -6.010 -21.390  1.00  0.00      BS   O  
ATOM    255  O2P THY B   9       7.973  -4.642 -22.900  1.00  0.00      BS   O  
ATOM    256  C5' THY B   9      11.634  -5.219 -23.579  1.00  0.00      BS   C  
ATOM    257  O5' THY B   9      10.331  -4.715 -23.216  1.00  0.00      BS   O  
ATOM    258  C4' THY B   9      12.449  -4.311 -24.426  1.00  0.00      BS   C  
ATOM    259  O4' THY B   9      11.710  -3.778 -25.580  1.00  0.00      BS   O  
ATOM    260  C3' THY B   9      12.846  -3.103 -23.618  1.00  0.00      BS   C  
ATOM    261  O3' THY B   9      14.146  -2.798 -23.844  1.00  0.00      BS   O  
ATOM    262  C2' THY B   9      11.954  -2.039 -24.096  1.00  0.00      BS   C  
ATOM    263  C1' THY B   9      11.708  -2.324 -25.589  1.00  0.00      BS   C  
ATOM    264  N1  THY B   9      10.454  -1.945 -26.096  1.00  0.00      BS   N  
ATOM    265  C2  THY B   9      10.405  -1.151 -27.205  1.00  0.00      BS   C  
ATOM    266  O2  THY B   9      11.424  -0.731 -27.750  1.00  0.00      BS   O  
ATOM    267  N3  THY B   9       9.162  -0.815 -27.662  1.00  0.00      BS   N  
ATOM    268  C4  THY B   9       7.953  -1.229 -27.230  1.00  0.00      BS   C  
ATOM    269  O4  THY B   9       6.934  -0.880 -27.692  1.00  0.00      BS   O  
ATOM    270  C5  THY B   9       8.045  -1.956 -25.989  1.00  0.00      BS   C  
ATOM    271  C5M THY B   9       6.851  -2.552 -25.362  1.00  0.00      BS   C  
ATOM    272  C6  THY B   9       9.263  -2.316 -25.519  1.00  0.00      BS   C  
ATOM    273  H3  THY B   9       9.147  -0.269 -28.511  1.00  0.00      BS   H  
ATOM    274  H6  THY B   9       9.391  -3.064 -24.735  1.00  0.00      BS   H  
ATOM    275  H1' THY B   9      12.620  -2.055 -26.162  1.00  0.00      BS   H  
ATOM    276  H2' THY B   9      12.334  -0.998 -24.013  1.00  0.00      BS   H  
ATOM    277  H3' THY B   9      12.656  -3.336 -22.549  1.00  0.00      BS   H  
ATOM    278  H4' THY B   9      13.391  -4.797 -24.760  1.00  0.00      BS   H  
ATOM    279  H5' THY B   9      11.595  -6.086 -24.273  1.00  0.00      BS   H  
ATOM    280  H51 THY B   9       6.698  -3.630 -25.574  1.00  0.00      BS   H  
ATOM    281  H52 THY B   9       5.947  -2.022 -25.733  1.00  0.00      BS   H  
ATOM    282  H53 THY B   9       6.798  -2.430 -24.259  1.00  0.00      BS   H  
ATOM    283 H2'' THY B   9      10.993  -2.066 -23.539  1.00  0.00      BS   H  
ATOM    284 H5'' THY B   9      12.221  -5.557 -22.696  1.00  0.00      BS   H  
ATOM    285  P   ADE B  10      14.970  -1.803 -22.977  1.00  0.00      BS   P  
ATOM    286  O1P ADE B  10      16.365  -2.171 -23.049  1.00  0.00      BS   O  
ATOM    287  O2P ADE B  10      14.330  -1.892 -21.619  1.00  0.00      BS   O  
ATOM    288  C5' ADE B  10      15.556  -0.090 -24.794  1.00  0.00      BS   C  
ATOM    289  O5' ADE B  10      14.697  -0.378 -23.647  1.00  0.00      BS   O  
ATOM    290  C4' ADE B  10      15.325   1.277 -25.338  1.00  0.00      BS   C  
ATOM    291  O4' ADE B  10      13.974   1.429 -25.868  1.00  0.00      BS   O  
ATOM    292  C3' ADE B  10      15.460   2.471 -24.328  1.00  0.00      BS   C  
ATOM    293  O3' ADE B  10      16.137   3.553 -24.881  1.00  0.00      BS   O  
ATOM    294  C2' ADE B  10      14.027   2.817 -23.995  1.00  0.00      BS   C  
ATOM    295  C1' ADE B  10      13.332   2.512 -25.325  1.00  0.00      BS   C  
ATOM    296  N1  ADE B  10       8.707   3.402 -27.378  1.00  0.00      BS   N  
ATOM    297  C2  ADE B  10       9.874   3.916 -27.621  1.00  0.00      BS   C  
ATOM    298  N3  ADE B  10      11.022   3.695 -27.010  1.00  0.00      BS   N  
ATOM    299  C4  ADE B  10      10.895   2.779 -26.075  1.00  0.00      BS   C  
ATOM    300  C5  ADE B  10       9.731   2.170 -25.682  1.00  0.00      BS   C  
ATOM    301  C6  ADE B  10       8.571   2.486 -26.420  1.00  0.00      BS   C  
ATOM    302  N6  ADE B  10       7.382   1.854 -26.225  1.00  0.00      BS   N  
ATOM    303  N7  ADE B  10      10.016   1.258 -24.689  1.00  0.00      BS   N  
ATOM    304  C8  ADE B  10      11.268   1.465 -24.366  1.00  0.00      BS   C  
ATOM    305  N9  ADE B  10      11.917   2.297 -25.252  1.00  0.00      BS   N  
ATOM    306  H2  ADE B  10       9.949   4.655 -28.419  1.00  0.00      BS   H  
ATOM    307  H8  ADE B  10      11.921   1.030 -23.610  1.00  0.00      BS   H  
ATOM    308  H1' ADE B  10      13.486   3.375 -26.007  1.00  0.00      BS   H  
ATOM    309  H2' ADE B  10      13.823   3.862 -23.677  1.00  0.00      BS   H  
ATOM    310  H3' ADE B  10      16.009   2.038 -23.465  1.00  0.00      BS   H  
ATOM    311  H4' ADE B  10      16.101   1.386 -26.126  1.00  0.00      BS   H  
ATOM    312  H5' ADE B  10      15.379  -0.737 -25.679  1.00  0.00      BS   H  
ATOM    313  H61 ADE B  10       6.623   2.299 -26.701  1.00  0.00      BS   H  
ATOM    314  H62 ADE B  10       7.332   0.857 -26.160  1.00  0.00      BS   H  
ATOM    315 H2'' ADE B  10      13.625   2.135 -23.215  1.00  0.00      BS   H  
ATOM    316 H5'' ADE B  10      16.605  -0.148 -24.435  1.00  0.00      BS   H  
ATOM    317  P   CYT B  11      16.824   4.636 -24.011  1.00  0.00      BS   P  
ATOM    318  O1P CYT B  11      17.000   4.265 -22.644  1.00  0.00      BS   O  
ATOM    319  O2P CYT B  11      16.029   5.866 -24.153  1.00  0.00      BS   O  
ATOM    320  C5' CYT B  11      18.336   4.608 -26.166  1.00  0.00      BS   C  
ATOM    321  O5' CYT B  11      18.280   4.781 -24.722  1.00  0.00      BS   O  
ATOM    322  C4' CYT B  11      19.722   5.028 -26.804  1.00  0.00      BS   C  
ATOM    323  O4' CYT B  11      20.051   6.346 -26.378  1.00  0.00      BS   O  
ATOM    324  C3' CYT B  11      20.926   4.174 -26.230  1.00  0.00      BS   C  
ATOM    325  O3' CYT B  11      21.217   3.162 -27.246  1.00  0.00      BS   O  
ATOM    326  C2' CYT B  11      22.136   5.161 -26.211  1.00  0.00      BS   C  
ATOM    327  C1' CYT B  11      21.442   6.596 -26.240  1.00  0.00      BS   C  
ATOM    328  N1  CYT B  11      21.669   7.353 -24.989  1.00  0.00      BS   N  
ATOM    329  C2  CYT B  11      22.341   8.565 -24.984  1.00  0.00      BS   C  
ATOM    330  O2  CYT B  11      22.928   9.018 -26.023  1.00  0.00      BS   O  
ATOM    331  N3  CYT B  11      22.525   9.127 -23.764  1.00  0.00      BS   N  
ATOM    332  C4  CYT B  11      22.173   8.550 -22.600  1.00  0.00      BS   C  
ATOM    333  N4  CYT B  11      22.253   9.267 -21.434  1.00  0.00      BS   N  
ATOM    334  C5  CYT B  11      21.716   7.214 -22.608  1.00  0.00      BS   C  
ATOM    335  C6  CYT B  11      21.501   6.691 -23.819  1.00  0.00      BS   C  
ATOM    336  H5  CYT B  11      21.675   6.736 -21.629  1.00  0.00      BS   H  
ATOM    337  H6  CYT B  11      21.223   5.637 -23.804  1.00  0.00      BS   H  
ATOM    338  H1' CYT B  11      21.796   7.112 -27.157  1.00  0.00      BS   H  
ATOM    339  H2' CYT B  11      22.752   5.081 -27.132  1.00  0.00      BS   H  
ATOM    340  H3' CYT B  11      20.474   3.790 -25.291  1.00  0.00      BS   H  
ATOM    341  H4' CYT B  11      19.730   5.013 -27.915  1.00  0.00      BS   H  
ATOM    342  H41 CYT B  11      22.447  10.246 -21.471  1.00  0.00      BS   H  
ATOM    343  H5' CYT B  11      17.548   5.230 -26.643  1.00  0.00      BS   H  
ATOM    344  H42 CYT B  11      22.156   8.886 -20.514  1.00  0.00      BS   H  
ATOM    345 H2'' CYT B  11      22.818   5.039 -25.341  1.00  0.00      BS   H  
ATOM    346 H5'' CYT B  11      18.240   3.589 -26.598  1.00  0.00      BS   H  
ATOM    347  P   GUA B  12      21.330   1.722 -26.566  1.00  0.00      BS   P  
ATOM    348  O1P GUA B  12      21.758   0.721 -27.572  1.00  0.00      BS   O  
ATOM    349  O2P GUA B  12      20.101   1.377 -25.808  1.00  0.00      BS   O  
ATOM    350  C5' GUA B  12      23.860   1.885 -25.882  1.00  0.00      BS   C  
ATOM    351  O5' GUA B  12      22.441   1.780 -25.479  1.00  0.00      BS   O  
ATOM    352  C4' GUA B  12      24.802   2.014 -24.671  1.00  0.00      BS   C  
ATOM    353  O4' GUA B  12      24.561   3.209 -23.901  1.00  0.00      BS   O  
ATOM    354  C3' GUA B  12      24.670   0.866 -23.614  1.00  0.00      BS   C  
ATOM    355  O3' GUA B  12      25.883   0.183 -23.485  1.00  0.00      BS   O  
ATOM    356  C2' GUA B  12      24.333   1.565 -22.338  1.00  0.00      BS   C  
ATOM    357  C1' GUA B  12      24.905   2.970 -22.537  1.00  0.00      BS   C  
ATOM    358  N1  GUA B  12      25.299   7.863 -21.200  1.00  0.00      BS   N  
ATOM    359  C2  GUA B  12      25.864   7.240 -22.235  1.00  0.00      BS   C  
ATOM    360  N2  GUA B  12      26.575   8.014 -23.064  1.00  0.00      BS   N  
ATOM    361  N3  GUA B  12      25.619   5.985 -22.454  1.00  0.00      BS   N  
ATOM    362  C4  GUA B  12      24.800   5.347 -21.595  1.00  0.00      BS   C  
ATOM    363  C5  GUA B  12      24.245   5.886 -20.493  1.00  0.00      BS   C  
ATOM    364  C6  GUA B  12      24.509   7.244 -20.161  1.00  0.00      BS   C  
ATOM    365  O6  GUA B  12      24.054   7.938 -19.263  1.00  0.00      BS   O  
ATOM    366  N7  GUA B  12      23.459   4.910 -19.836  1.00  0.00      BS   N  
ATOM    367  C8  GUA B  12      23.587   3.798 -20.558  1.00  0.00      BS   C  
ATOM    368  N9  GUA B  12      24.469   4.023 -21.619  1.00  0.00      BS   N  
ATOM    369  H1  GUA B  12      25.587   8.805 -20.981  1.00  0.00      BS   H  
ATOM    370  H8  GUA B  12      23.156   2.847 -20.244  1.00  0.00      BS   H  
ATOM    371  H1' GUA B  12      26.013   3.015 -22.459  1.00  0.00      BS   H  
ATOM    372  H2' GUA B  12      24.790   1.084 -21.447  1.00  0.00      BS   H  
ATOM    373  H21 GUA B  12      27.113   7.462 -23.702  1.00  0.00      BS   H  
ATOM    374  H3' GUA B  12      23.936   0.133 -24.010  1.00  0.00      BS   H  
ATOM    375  H22 GUA B  12      26.582   9.014 -23.053  1.00  0.00      BS   H  
ATOM    376  H4' GUA B  12      25.809   1.962 -25.135  1.00  0.00      BS   H  
ATOM    377  H5' GUA B  12      23.974   2.821 -26.469  1.00  0.00      BS   H  
ATOM    378  H3T GUA B  12      25.824  -0.298 -22.657  1.00  0.00      BS   H  
ATOM    379 H2'' GUA B  12      23.232   1.582 -22.182  1.00  0.00      BS   H  
ATOM    380 H5'' GUA B  12      24.118   1.010 -26.518  1.00  0.00      BS   H  
TER   
ATOM    381  C5' GUA R  11      12.443   4.307 -21.026  1.00  0.00      R    C  
ATOM    382  O5' GUA R  11      11.681   3.219 -20.558  1.00  0.00      R    O  
ATOM    383  C4' GUA R  11      11.789   5.258 -22.037  1.00  0.00      R    C  
ATOM    384  O4' GUA R  11      11.192   4.527 -23.154  1.00  0.00      R    O  
ATOM    385  C3' GUA R  11      10.634   6.058 -21.423  1.00  0.00      R    C  
ATOM    386  O3' GUA R  11      11.074   7.095 -20.512  1.00  0.00      R    O  
ATOM    387  C2' GUA R  11       9.926   6.471 -22.666  1.00  0.00      R    C  
ATOM    388  O2' GUA R  11      10.544   7.489 -23.369  1.00  0.00      R    O  
ATOM    389  C1' GUA R  11      10.006   5.194 -23.534  1.00  0.00      R    C  
ATOM    390  N1  GUA R  11       5.078   4.443 -24.871  1.00  0.00      R    N  
ATOM    391  C2  GUA R  11       5.903   5.521 -25.082  1.00  0.00      R    C  
ATOM    392  N2  GUA R  11       5.288   6.506 -25.719  1.00  0.00      R    N  
ATOM    393  N3  GUA R  11       7.176   5.580 -24.791  1.00  0.00      R    N  
ATOM    394  C4  GUA R  11       7.557   4.554 -23.992  1.00  0.00      R    C  
ATOM    395  C5  GUA R  11       6.802   3.491 -23.524  1.00  0.00      R    C  
ATOM    396  C6  GUA R  11       5.486   3.395 -24.053  1.00  0.00      R    C  
ATOM    397  O6  GUA R  11       4.737   2.461 -23.792  1.00  0.00      R    O  
ATOM    398  N7  GUA R  11       7.520   2.723 -22.539  1.00  0.00      R    N  
ATOM    399  C8  GUA R  11       8.673   3.313 -22.545  1.00  0.00      R    C  
ATOM    400  N9  GUA R  11       8.836   4.368 -23.446  1.00  0.00      R    N  
ATOM    401  H1  GUA R  11       4.072   4.516 -24.925  1.00  0.00      R    H  
ATOM    402  H8  GUA R  11       9.500   2.979 -21.918  1.00  0.00      R    H  
ATOM    403  H1' GUA R  11      10.192   5.467 -24.595  1.00  0.00      R    H  
ATOM    404  H2' GUA R  11       9.852   8.151 -23.431  1.00  0.00      R    H  
ATOM    405  H21 GUA R  11       4.316   6.403 -25.931  1.00  0.00      R    H  
ATOM    406  H3' GUA R  11       9.909   5.331 -21.001  1.00  0.00      R    H  
ATOM    407  H22 GUA R  11       5.699   7.418 -25.686  1.00  0.00      R    H  
ATOM    408  H4' GUA R  11      12.620   5.817 -22.517  1.00  0.00      R    H  
ATOM    409  H5' GUA R  11      13.454   4.032 -21.395  1.00  0.00      R    H  
ATOM    410  H5T GUA R  11      12.349   2.622 -20.212  1.00  0.00      R    H  
ATOM    411 H2'' GUA R  11       8.895   6.700 -22.321  1.00  0.00      R    H  
ATOM    412 H5'' GUA R  11      12.517   4.987 -20.151  1.00  0.00      R    H  
ATOM    413  P   CYT R  12      10.295   7.312 -19.172  1.00  0.00      R    P  
ATOM    414  O1P CYT R  12      11.140   8.253 -18.458  1.00  0.00      R    O  
ATOM    415  O2P CYT R  12       9.951   6.026 -18.588  1.00  0.00      R    O  
ATOM    416  C5' CYT R  12       9.170   9.451 -20.193  1.00  0.00      R    C  
ATOM    417  O5' CYT R  12       9.037   8.167 -19.616  1.00  0.00      R    O  
ATOM    418  C4' CYT R  12       7.882   9.932 -20.818  1.00  0.00      R    C  
ATOM    419  O4' CYT R  12       7.499   9.082 -21.965  1.00  0.00      R    O  
ATOM    420  C3' CYT R  12       6.578   9.948 -19.977  1.00  0.00      R    C  
ATOM    421  O3' CYT R  12       6.546  11.075 -19.118  1.00  0.00      R    O  
ATOM    422  C2' CYT R  12       5.435   9.886 -20.991  1.00  0.00      R    C  
ATOM    423  O2' CYT R  12       5.310  11.185 -21.512  1.00  0.00      R    O  
ATOM    424  C1' CYT R  12       6.014   8.927 -21.994  1.00  0.00      R    C  
ATOM    425  N1  CYT R  12       5.601   7.530 -21.747  1.00  0.00      R    N  
ATOM    426  C2  CYT R  12       4.340   7.112 -22.149  1.00  0.00      R    C  
ATOM    427  O2  CYT R  12       3.498   7.927 -22.635  1.00  0.00      R    O  
ATOM    428  N3  CYT R  12       3.921   5.801 -21.804  1.00  0.00      R    N  
ATOM    429  C4  CYT R  12       4.794   4.954 -21.207  1.00  0.00      R    C  
ATOM    430  N4  CYT R  12       4.373   3.692 -20.981  1.00  0.00      R    N  
ATOM    431  C5  CYT R  12       6.023   5.444 -20.769  1.00  0.00      R    C  
ATOM    432  C6  CYT R  12       6.397   6.683 -21.028  1.00  0.00      R    C  
ATOM    433  H5  CYT R  12       6.781   4.753 -20.400  1.00  0.00      R    H  
ATOM    434  H6  CYT R  12       7.403   7.034 -20.796  1.00  0.00      R    H  
ATOM    435  H1' CYT R  12       5.670   9.208 -23.013  1.00  0.00      R    H  
ATOM    436  H2' CYT R  12       5.964  11.705 -21.041  1.00  0.00      R    H  
ATOM    437  H3' CYT R  12       6.457   8.958 -19.486  1.00  0.00      R    H  
ATOM    438  H4' CYT R  12       7.960  10.966 -21.218  1.00  0.00      R    H  
ATOM    439  H41 CYT R  12       3.613   3.292 -21.494  1.00  0.00      R    H  
ATOM    440  H5' CYT R  12       9.936   9.509 -20.995  1.00  0.00      R    H  
ATOM    441  H42 CYT R  12       4.861   3.129 -20.314  1.00  0.00      R    H  
ATOM    442 H2'' CYT R  12       4.475   9.476 -20.611  1.00  0.00      R    H  
ATOM    443 H5'' CYT R  12       9.450  10.128 -19.357  1.00  0.00      R    H  
ATOM    444  P   URA R  13       5.653  11.023 -17.766  1.00  0.00      R    P  
ATOM    445  O1P URA R  13       5.601  12.467 -17.293  1.00  0.00      R    O  
ATOM    446  O2P URA R  13       6.080  10.006 -16.784  1.00  0.00      R    O  
ATOM    447  C5' URA R  13       3.324  11.629 -18.753  1.00  0.00      R    C  
ATOM    448  O5' URA R  13       4.181  10.571 -18.189  1.00  0.00      R    O  
ATOM    449  C4' URA R  13       1.954  10.994 -19.149  1.00  0.00      R    C  
ATOM    450  O4' URA R  13       1.973   9.928 -20.124  1.00  0.00      R    O  
ATOM    451  C3' URA R  13       1.168  10.432 -17.947  1.00  0.00      R    C  
ATOM    452  O3' URA R  13       0.823  11.520 -17.052  1.00  0.00      R    O  
ATOM    453  C2' URA R  13       0.033   9.705 -18.702  1.00  0.00      R    C  
ATOM    454  O2' URA R  13      -0.994  10.655 -19.071  1.00  0.00      R    O  
ATOM    455  C1' URA R  13       0.844   9.096 -19.858  1.00  0.00      R    C  
ATOM    456  N1  URA R  13       1.267   7.697 -19.575  1.00  0.00      R    N  
ATOM    457  C2  URA R  13       0.367   6.702 -19.747  1.00  0.00      R    C  
ATOM    458  O2  URA R  13      -0.749   6.931 -20.207  1.00  0.00      R    O  
ATOM    459  N3  URA R  13       0.859   5.437 -19.451  1.00  0.00      R    N  
ATOM    460  C4  URA R  13       1.979   5.133 -18.845  1.00  0.00      R    C  
ATOM    461  O4  URA R  13       2.113   4.000 -18.455  1.00  0.00      R    O  
ATOM    462  C5  URA R  13       2.827   6.209 -18.575  1.00  0.00      R    C  
ATOM    463  C6  URA R  13       2.557   7.465 -19.039  1.00  0.00      R    C  
ATOM    464  H3  URA R  13       0.233   4.645 -19.476  1.00  0.00      R    H  
ATOM    465  H5  URA R  13       3.737   5.925 -18.046  1.00  0.00      R    H  
ATOM    466  H6  URA R  13       3.241   8.305 -18.917  1.00  0.00      R    H  
ATOM    467  H1' URA R  13       0.200   9.157 -20.762  1.00  0.00      R    H  
ATOM    468  H2' URA R  13      -1.821  10.174 -19.140  1.00  0.00      R    H  
ATOM    469  H3' URA R  13       1.838   9.642 -17.544  1.00  0.00      R    H  
ATOM    470  H4' URA R  13       1.435  11.784 -19.732  1.00  0.00      R    H  
ATOM    471  H5' URA R  13       3.805  12.235 -19.551  1.00  0.00      R    H  
ATOM    472 H2'' URA R  13      -0.414   8.943 -18.027  1.00  0.00      R    H  
ATOM    473 H5'' URA R  13       3.042  12.391 -17.995  1.00  0.00      R    H  
ATOM    474  P   URA R  14       0.480  11.094 -15.553  1.00  0.00      R    P  
ATOM    475  O1P URA R  14      -0.217  12.299 -14.935  1.00  0.00      R    O  
ATOM    476  O2P URA R  14       1.772  10.654 -14.916  1.00  0.00      R    O  
ATOM    477  C5' URA R  14      -1.942  10.213 -15.936  1.00  0.00      R    C  
ATOM    478  O5' URA R  14      -0.596   9.912 -15.670  1.00  0.00      R    O  
ATOM    479  C4' URA R  14      -2.786   8.980 -15.948  1.00  0.00      R    C  
ATOM    480  O4' URA R  14      -2.244   8.014 -16.923  1.00  0.00      R    O  
ATOM    481  C3' URA R  14      -2.787   8.091 -14.711  1.00  0.00      R    C  
ATOM    482  O3' URA R  14      -3.586   8.640 -13.595  1.00  0.00      R    O  
ATOM    483  C2' URA R  14      -3.445   6.769 -15.264  1.00  0.00      R    C  
ATOM    484  O2' URA R  14      -4.832   6.909 -15.541  1.00  0.00      R    O  
ATOM    485  C1' URA R  14      -2.597   6.678 -16.511  1.00  0.00      R    C  
ATOM    486  N1  URA R  14      -1.490   5.764 -16.332  1.00  0.00      R    N  
ATOM    487  C2  URA R  14      -1.816   4.479 -16.518  1.00  0.00      R    C  
ATOM    488  O2  URA R  14      -2.904   4.093 -16.893  1.00  0.00      R    O  
ATOM    489  N3  URA R  14      -0.769   3.586 -16.418  1.00  0.00      R    N  
ATOM    490  C4  URA R  14       0.525   3.896 -15.995  1.00  0.00      R    C  
ATOM    491  O4  URA R  14       1.328   2.981 -15.822  1.00  0.00      R    O  
ATOM    492  C5  URA R  14       0.731   5.271 -15.712  1.00  0.00      R    C  
ATOM    493  C6  URA R  14      -0.258   6.143 -15.887  1.00  0.00      R    C  
ATOM    494  H3  URA R  14      -0.984   2.604 -16.327  1.00  0.00      R    H  
ATOM    495  H5  URA R  14       1.683   5.607 -15.298  1.00  0.00      R    H  
ATOM    496  H6  URA R  14      -0.300   7.205 -15.649  1.00  0.00      R    H  
ATOM    497  H1' URA R  14      -3.099   6.296 -17.425  1.00  0.00      R    H  
ATOM    498  H2' URA R  14      -5.236   6.311 -14.907  1.00  0.00      R    H  
ATOM    499  H3' URA R  14      -1.711   8.003 -14.448  1.00  0.00      R    H  
ATOM    500  H4' URA R  14      -3.808   9.155 -16.347  1.00  0.00      R    H  
ATOM    501  H5' URA R  14      -2.040  10.842 -16.847  1.00  0.00      R    H  
ATOM    502 H2'' URA R  14      -3.442   5.866 -14.616  1.00  0.00      R    H  
ATOM    503 H5'' URA R  14      -2.363  10.873 -15.147  1.00  0.00      R    H  
ATOM    504  P   ADE R  15      -3.330   8.068 -12.120  1.00  0.00      R    P  
ATOM    505  O1P ADE R  15      -4.092   8.940 -11.146  1.00  0.00      R    O  
ATOM    506  O2P ADE R  15      -1.915   7.918 -11.826  1.00  0.00      R    O  
ATOM    507  C5' ADE R  15      -5.362   6.345 -12.016  1.00  0.00      R    C  
ATOM    508  O5' ADE R  15      -3.925   6.532 -12.199  1.00  0.00      R    O  
ATOM    509  C4' ADE R  15      -5.742   4.894 -12.258  1.00  0.00      R    C  
ATOM    510  O4' ADE R  15      -5.136   4.450 -13.497  1.00  0.00      R    O  
ATOM    511  C3' ADE R  15      -5.343   3.876 -11.228  1.00  0.00      R    C  
ATOM    512  O3' ADE R  15      -6.181   4.127 -10.060  1.00  0.00      R    O  
ATOM    513  C2' ADE R  15      -5.521   2.595 -12.025  1.00  0.00      R    C  
ATOM    514  O2' ADE R  15      -6.812   2.249 -12.288  1.00  0.00      R    O  
ATOM    515  C1' ADE R  15      -4.846   3.153 -13.375  1.00  0.00      R    C  
ATOM    516  N1  ADE R  15      -1.178  -0.441 -13.489  1.00  0.00      R    N  
ATOM    517  C2  ADE R  15      -2.520  -0.532 -13.588  1.00  0.00      R    C  
ATOM    518  N3  ADE R  15      -3.420   0.528 -13.575  1.00  0.00      R    N  
ATOM    519  C4  ADE R  15      -2.789   1.642 -13.433  1.00  0.00      R    C  
ATOM    520  C5  ADE R  15      -1.461   1.869 -13.262  1.00  0.00      R    C  
ATOM    521  C6  ADE R  15      -0.639   0.780 -13.322  1.00  0.00      R    C  
ATOM    522  N6  ADE R  15       0.663   0.814 -13.081  1.00  0.00      R    N  
ATOM    523  N7  ADE R  15      -1.192   3.173 -13.156  1.00  0.00      R    N  
ATOM    524  C8  ADE R  15      -2.406   3.745 -13.208  1.00  0.00      R    C  
ATOM    525  N9  ADE R  15      -3.418   2.834 -13.397  1.00  0.00      R    N  
ATOM    526  H2  ADE R  15      -2.925  -1.538 -13.702  1.00  0.00      R    H  
ATOM    527  H8  ADE R  15      -2.554   4.815 -13.062  1.00  0.00      R    H  
ATOM    528  H1' ADE R  15      -5.326   2.642 -14.236  1.00  0.00      R    H  
ATOM    529  H2' ADE R  15      -6.879   1.292 -12.312  1.00  0.00      R    H  
ATOM    530  H3' ADE R  15      -4.261   4.013 -11.016  1.00  0.00      R    H  
ATOM    531  H4' ADE R  15      -6.846   4.878 -12.387  1.00  0.00      R    H  
ATOM    532  H5' ADE R  15      -5.887   6.949 -12.787  1.00  0.00      R    H  
ATOM    533  H61 ADE R  15       1.090   1.656 -12.748  1.00  0.00      R    H  
ATOM    534  H62 ADE R  15       1.267   0.018 -13.083  1.00  0.00      R    H  
ATOM    535 H2'' ADE R  15      -4.951   1.733 -11.618  1.00  0.00      R    H  
ATOM    536 H5'' ADE R  15      -5.613   6.661 -10.980  1.00  0.00      R    H  
ATOM    537  P   CYT R  16      -5.587   3.638  -8.678  1.00  0.00      R    P  
ATOM    538  O1P CYT R  16      -6.730   3.597  -7.752  1.00  0.00      R    O  
ATOM    539  O2P CYT R  16      -4.480   4.508  -8.227  1.00  0.00      R    O  
ATOM    540  C5' CYT R  16      -5.945   1.027  -8.934  1.00  0.00      R    C  
ATOM    541  O5' CYT R  16      -4.986   2.151  -8.960  1.00  0.00      R    O  
ATOM    542  C4' CYT R  16      -5.251  -0.347  -9.055  1.00  0.00      R    C  
ATOM    543  O4' CYT R  16      -4.420  -0.446 -10.259  1.00  0.00      R    O  
ATOM    544  C3' CYT R  16      -4.279  -0.813  -7.907  1.00  0.00      R    C  
ATOM    545  O3' CYT R  16      -4.989  -1.048  -6.679  1.00  0.00      R    O  
ATOM    546  C2' CYT R  16      -3.660  -2.051  -8.644  1.00  0.00      R    C  
ATOM    547  O2' CYT R  16      -4.573  -3.078  -8.657  1.00  0.00      R    O  
ATOM    548  C1' CYT R  16      -3.429  -1.422 -10.047  1.00  0.00      R    C  
ATOM    549  N1  CYT R  16      -2.070  -0.834 -10.106  1.00  0.00      R    N  
ATOM    550  C2  CYT R  16      -0.946  -1.639 -10.118  1.00  0.00      R    C  
ATOM    551  O2  CYT R  16      -1.196  -2.862 -10.199  1.00  0.00      R    O  
ATOM    552  N3  CYT R  16       0.343  -1.080  -9.919  1.00  0.00      R    N  
ATOM    553  C4  CYT R  16       0.512   0.244  -9.836  1.00  0.00      R    C  
ATOM    554  N4  CYT R  16       1.743   0.729 -10.007  1.00  0.00      R    N  
ATOM    555  C5  CYT R  16      -0.683   1.117  -9.604  1.00  0.00      R    C  
ATOM    556  C6  CYT R  16      -1.880   0.499  -9.695  1.00  0.00      R    C  
ATOM    557  H5  CYT R  16      -0.588   2.185  -9.407  1.00  0.00      R    H  
ATOM    558  H6  CYT R  16      -2.747   1.155  -9.759  1.00  0.00      R    H  
ATOM    559  H1' CYT R  16      -3.595  -2.229 -10.793  1.00  0.00      R    H  
ATOM    560  H2' CYT R  16      -4.082  -3.845  -8.961  1.00  0.00      R    H  
ATOM    561  H3' CYT R  16      -3.495  -0.026  -7.871  1.00  0.00      R    H  
ATOM    562  H4' CYT R  16      -6.003  -1.155  -9.174  1.00  0.00      R    H  
ATOM    563  H41 CYT R  16       2.443   0.020 -10.096  1.00  0.00      R    H  
ATOM    564  H5' CYT R  16      -6.741   1.023  -9.708  1.00  0.00      R    H  
ATOM    565  H42 CYT R  16       2.052   1.504  -9.455  1.00  0.00      R    H  
ATOM    566 H2'' CYT R  16      -2.733  -2.237  -8.061  1.00  0.00      R    H  
ATOM    567 H5'' CYT R  16      -6.402   0.936  -7.926  1.00  0.00      R    H  
ATOM    568  P   ADE R  17      -4.402  -0.519  -5.338  1.00  0.00      R    P  
ATOM    569  O1P ADE R  17      -5.499  -0.599  -4.281  1.00  0.00      R    O  
ATOM    570  O2P ADE R  17      -3.792   0.819  -5.444  1.00  0.00      R    O  
ATOM    571  C5' ADE R  17      -3.522  -2.992  -5.067  1.00  0.00      R    C  
ATOM    572  O5' ADE R  17      -3.267  -1.516  -4.897  1.00  0.00      R    O  
ATOM    573  C4' ADE R  17      -2.184  -3.848  -5.203  1.00  0.00      R    C  
ATOM    574  O4' ADE R  17      -1.453  -3.415  -6.363  1.00  0.00      R    O  
ATOM    575  C3' ADE R  17      -1.109  -3.727  -4.117  1.00  0.00      R    C  
ATOM    576  O3' ADE R  17      -1.427  -4.411  -2.925  1.00  0.00      R    O  
ATOM    577  C2' ADE R  17       0.104  -4.352  -4.847  1.00  0.00      R    C  
ATOM    578  O2' ADE R  17       0.041  -5.779  -4.996  1.00  0.00      R    O  
ATOM    579  C1' ADE R  17      -0.052  -3.653  -6.222  1.00  0.00      R    C  
ATOM    580  N1  ADE R  17       4.509  -1.898  -7.807  1.00  0.00      R    N  
ATOM    581  C2  ADE R  17       4.160  -3.175  -7.541  1.00  0.00      R    C  
ATOM    582  N3  ADE R  17       3.030  -3.646  -7.103  1.00  0.00      R    N  
ATOM    583  C4  ADE R  17       2.183  -2.562  -6.788  1.00  0.00      R    C  
ATOM    584  C5  ADE R  17       2.474  -1.216  -6.863  1.00  0.00      R    C  
ATOM    585  C6  ADE R  17       3.694  -0.891  -7.520  1.00  0.00      R    C  
ATOM    586  N6  ADE R  17       4.174   0.269  -7.886  1.00  0.00      R    N  
ATOM    587  N7  ADE R  17       1.419  -0.407  -6.571  1.00  0.00      R    N  
ATOM    588  C8  ADE R  17       0.449  -1.275  -6.352  1.00  0.00      R    C  
ATOM    589  N9  ADE R  17       0.819  -2.572  -6.432  1.00  0.00      R    N  
ATOM    590  H2  ADE R  17       4.882  -3.951  -7.792  1.00  0.00      R    H  
ATOM    591  H8  ADE R  17      -0.594  -1.135  -6.072  1.00  0.00      R    H  
ATOM    592  H1' ADE R  17       0.111  -4.420  -7.009  1.00  0.00      R    H  
ATOM    593  H2' ADE R  17       0.548  -6.263  -4.341  1.00  0.00      R    H  
ATOM    594  H3' ADE R  17      -1.065  -2.622  -4.013  1.00  0.00      R    H  
ATOM    595  H4' ADE R  17      -2.460  -4.913  -5.354  1.00  0.00      R    H  
ATOM    596  H5' ADE R  17      -4.176  -3.228  -5.934  1.00  0.00      R    H  
ATOM    597  H61 ADE R  17       3.675   1.128  -8.002  1.00  0.00      R    H  
ATOM    598  H62 ADE R  17       5.119   0.245  -8.211  1.00  0.00      R    H  
ATOM    599 H2'' ADE R  17       1.062  -3.997  -4.410  1.00  0.00      R    H  
ATOM    600 H5'' ADE R  17      -4.053  -3.471  -4.217  1.00  0.00      R    H  
ATOM    601  P   ADE R  18      -0.658  -4.146  -1.567  1.00  0.00      R    P  
ATOM    602  O1P ADE R  18      -1.157  -5.241  -0.718  1.00  0.00      R    O  
ATOM    603  O2P ADE R  18      -0.929  -2.780  -1.120  1.00  0.00      R    O  
ATOM    604  C5' ADE R  18       1.319  -5.628  -1.616  1.00  0.00      R    C  
ATOM    605  O5' ADE R  18       0.855  -4.293  -1.897  1.00  0.00      R    O  
ATOM    606  C4' ADE R  18       2.798  -5.958  -2.014  1.00  0.00      R    C  
ATOM    607  O4' ADE R  18       2.994  -5.621  -3.390  1.00  0.00      R    O  
ATOM    608  C3' ADE R  18       4.080  -5.410  -1.308  1.00  0.00      R    C  
ATOM    609  O3' ADE R  18       4.359  -6.184  -0.101  1.00  0.00      R    O  
ATOM    610  C2' ADE R  18       5.142  -5.559  -2.378  1.00  0.00      R    C  
ATOM    611  O2' ADE R  18       5.579  -6.878  -2.621  1.00  0.00      R    O  
ATOM    612  C1' ADE R  18       4.291  -5.159  -3.564  1.00  0.00      R    C  
ATOM    613  N1  ADE R  18       7.048  -1.336  -5.663  1.00  0.00      R    N  
ATOM    614  C2  ADE R  18       7.154  -2.706  -5.552  1.00  0.00      R    C  
ATOM    615  N3  ADE R  18       6.350  -3.552  -4.960  1.00  0.00      R    N  
ATOM    616  C4  ADE R  18       5.341  -2.961  -4.380  1.00  0.00      R    C  
ATOM    617  C5  ADE R  18       5.114  -1.595  -4.266  1.00  0.00      R    C  
ATOM    618  C6  ADE R  18       5.981  -0.755  -5.001  1.00  0.00      R    C  
ATOM    619  N6  ADE R  18       5.746   0.545  -5.116  1.00  0.00      R    N  
ATOM    620  N7  ADE R  18       3.902  -1.375  -3.625  1.00  0.00      R    N  
ATOM    621  C8  ADE R  18       3.455  -2.519  -3.264  1.00  0.00      R    C  
ATOM    622  N9  ADE R  18       4.315  -3.556  -3.686  1.00  0.00      R    N  
ATOM    623  H2  ADE R  18       8.079  -3.054  -6.013  1.00  0.00      R    H  
ATOM    624  H8  ADE R  18       2.512  -2.751  -2.770  1.00  0.00      R    H  
ATOM    625  H1' ADE R  18       4.586  -5.600  -4.540  1.00  0.00      R    H  
ATOM    626  H2' ADE R  18       6.226  -6.765  -3.320  1.00  0.00      R    H  
ATOM    627  H3' ADE R  18       3.868  -4.344  -1.081  1.00  0.00      R    H  
ATOM    628  H4' ADE R  18       2.871  -7.066  -1.957  1.00  0.00      R    H  
ATOM    629  H5' ADE R  18       0.682  -6.376  -2.134  1.00  0.00      R    H  
ATOM    630  H61 ADE R  18       4.834   0.944  -5.023  1.00  0.00      R    H  
ATOM    631  H62 ADE R  18       6.329   1.084  -5.725  1.00  0.00      R    H  
ATOM    632 H2'' ADE R  18       6.002  -4.872  -2.224  1.00  0.00      R    H  
ATOM    633 H5'' ADE R  18       1.338  -5.964  -0.557  1.00  0.00      R    H  
ATOM    634  P   CYT R  19       4.188  -5.646   1.325  1.00  0.00      R    P  
ATOM    635  O1P CYT R  19       4.162  -6.741   2.323  1.00  0.00      R    O  
ATOM    636  O2P CYT R  19       3.014  -4.762   1.370  1.00  0.00      R    O  
ATOM    637  C5' CYT R  19       6.775  -5.664   1.800  1.00  0.00      R    C  
ATOM    638  O5' CYT R  19       5.505  -4.838   1.672  1.00  0.00      R    O  
ATOM    639  C4' CYT R  19       8.000  -4.986   1.099  1.00  0.00      R    C  
ATOM    640  O4' CYT R  19       7.679  -4.584  -0.263  1.00  0.00      R    O  
ATOM    641  C3' CYT R  19       8.661  -3.785   1.616  1.00  0.00      R    C  
ATOM    642  O3' CYT R  19       9.331  -4.111   2.795  1.00  0.00      R    O  
ATOM    643  C2' CYT R  19       9.490  -3.283   0.420  1.00  0.00      R    C  
ATOM    644  O2' CYT R  19      10.618  -4.089   0.118  1.00  0.00      R    O  
ATOM    645  C1' CYT R  19       8.410  -3.445  -0.696  1.00  0.00      R    C  
ATOM    646  N1  CYT R  19       7.627  -2.197  -0.926  1.00  0.00      R    N  
ATOM    647  C2  CYT R  19       8.203  -1.125  -1.628  1.00  0.00      R    C  
ATOM    648  O2  CYT R  19       9.374  -1.206  -2.059  1.00  0.00      R    O  
ATOM    649  N3  CYT R  19       7.505   0.040  -1.741  1.00  0.00      R    N  
ATOM    650  C4  CYT R  19       6.225   0.136  -1.252  1.00  0.00      R    C  
ATOM    651  N4  CYT R  19       5.483   1.172  -1.566  1.00  0.00      R    N  
ATOM    652  C5  CYT R  19       5.683  -0.966  -0.452  1.00  0.00      R    C  
ATOM    653  C6  CYT R  19       6.442  -2.041  -0.298  1.00  0.00      R    C  
ATOM    654  H5  CYT R  19       4.702  -0.825   0.002  1.00  0.00      R    H  
ATOM    655  H6  CYT R  19       6.148  -2.961   0.208  1.00  0.00      R    H  
ATOM    656  H1' CYT R  19       8.832  -3.696  -1.693  1.00  0.00      R    H  
ATOM    657  H2' CYT R  19      11.288  -3.505  -0.244  1.00  0.00      R    H  
ATOM    658  H3' CYT R  19       7.858  -3.065   1.881  1.00  0.00      R    H  
ATOM    659  H4' CYT R  19       8.797  -5.744   0.944  1.00  0.00      R    H  
ATOM    660  H41 CYT R  19       5.931   1.969  -1.973  1.00  0.00      R    H  
ATOM    661  H5' CYT R  19       6.605  -6.670   1.358  1.00  0.00      R    H  
ATOM    662  H42 CYT R  19       4.558   1.387  -1.257  1.00  0.00      R    H  
ATOM    663 H2'' CYT R  19       9.779  -2.211   0.449  1.00  0.00      R    H  
ATOM    664 H5'' CYT R  19       6.899  -5.821   2.894  1.00  0.00      R    H  
ATOM    665  P   ADE R  20       9.677  -3.030   3.861  1.00  0.00      R    P  
ATOM    666  O1P ADE R  20      10.129  -3.689   5.122  1.00  0.00      R    O  
ATOM    667  O2P ADE R  20       8.449  -2.258   3.966  1.00  0.00      R    O  
ATOM    668  C5' ADE R  20      12.062  -2.687   2.720  1.00  0.00      R    C  
ATOM    669  O5' ADE R  20      10.757  -2.170   3.164  1.00  0.00      R    O  
ATOM    670  C4' ADE R  20      12.897  -1.627   2.003  1.00  0.00      R    C  
ATOM    671  O4' ADE R  20      12.173  -0.702   1.067  1.00  0.00      R    O  
ATOM    672  C3' ADE R  20      13.520  -0.619   3.064  1.00  0.00      R    C  
ATOM    673  O3' ADE R  20      14.728  -0.106   2.514  1.00  0.00      R    O  
ATOM    674  C2' ADE R  20      12.531   0.350   3.155  1.00  0.00      R    C  
ATOM    675  O2' ADE R  20      12.919   1.487   3.903  1.00  0.00      R    O  
ATOM    676  C1' ADE R  20      12.151   0.565   1.664  1.00  0.00      R    C  
ATOM    677  N1  ADE R  20       9.246   3.749  -1.076  1.00  0.00      R    N  
ATOM    678  C2  ADE R  20      10.508   3.308  -1.169  1.00  0.00      R    C  
ATOM    679  N3  ADE R  20      11.170   2.369  -0.429  1.00  0.00      R    N  
ATOM    680  C4  ADE R  20      10.351   1.930   0.535  1.00  0.00      R    C  
ATOM    681  C5  ADE R  20       9.056   2.257   0.774  1.00  0.00      R    C  
ATOM    682  C6  ADE R  20       8.468   3.221  -0.085  1.00  0.00      R    C  
ATOM    683  N6  ADE R  20       7.186   3.734   0.009  1.00  0.00      R    N  
ATOM    684  N7  ADE R  20       8.545   1.449   1.820  1.00  0.00      R    N  
ATOM    685  C8  ADE R  20       9.569   0.737   2.081  1.00  0.00      R    C  
ATOM    686  N9  ADE R  20      10.714   1.078   1.477  1.00  0.00      R    N  
ATOM    687  H2  ADE R  20      11.057   3.711  -2.021  1.00  0.00      R    H  
ATOM    688  H8  ADE R  20       9.550  -0.125   2.749  1.00  0.00      R    H  
ATOM    689  H1' ADE R  20      12.943   1.083   1.082  1.00  0.00      R    H  
ATOM    690  H2' ADE R  20      12.228   2.138   4.050  1.00  0.00      R    H  
ATOM    691  H3' ADE R  20      13.870  -1.159   3.970  1.00  0.00      R    H  
ATOM    692  H4' ADE R  20      13.660  -2.192   1.426  1.00  0.00      R    H  
ATOM    693  H5' ADE R  20      11.927  -3.584   2.080  1.00  0.00      R    H  
ATOM    694  H61 ADE R  20       6.749   3.972  -0.859  1.00  0.00      R    H  
ATOM    695  H62 ADE R  20       6.504   3.247   0.556  1.00  0.00      R    H  
ATOM    696  H3T ADE R  20      15.009   0.656   3.027  1.00  0.00      R    H  
ATOM    697 H2'' ADE R  20      11.665  -0.073   3.709  1.00  0.00      R    H  
ATOM    698 H5'' ADE R  20      12.586  -2.942   3.666  1.00  0.00      R    H  
TER   
ATOM    699  C5' THY T   1      12.931  10.491  -0.584  1.00  0.00      TS   C  
ATOM    700  O5' THY T   1      12.039  10.649   0.561  1.00  0.00      TS   O  
ATOM    701  C4' THY T   1      12.686   9.190  -1.391  1.00  0.00      TS   C  
ATOM    702  O4' THY T   1      12.424   7.991  -0.574  1.00  0.00      TS   O  
ATOM    703  C3' THY T   1      11.565   9.215  -2.496  1.00  0.00      TS   C  
ATOM    704  O3' THY T   1      11.932   8.666  -3.727  1.00  0.00      TS   O  
ATOM    705  C2' THY T   1      10.436   8.519  -1.772  1.00  0.00      TS   C  
ATOM    706  C1' THY T   1      11.097   7.436  -0.933  1.00  0.00      TS   C  
ATOM    707  N1  THY T   1      10.319   6.912   0.209  1.00  0.00      TS   N  
ATOM    708  C2  THY T   1      10.819   5.864   0.885  1.00  0.00      TS   C  
ATOM    709  O2  THY T   1      11.921   5.383   0.636  1.00  0.00      TS   O  
ATOM    710  N3  THY T   1      10.083   5.390   1.912  1.00  0.00      TS   N  
ATOM    711  C4  THY T   1       8.918   5.985   2.411  1.00  0.00      TS   C  
ATOM    712  O4  THY T   1       8.501   5.667   3.529  1.00  0.00      TS   O  
ATOM    713  C5  THY T   1       8.336   6.984   1.602  1.00  0.00      TS   C  
ATOM    714  C5M THY T   1       7.027   7.693   2.053  1.00  0.00      TS   C  
ATOM    715  C6  THY T   1       9.073   7.384   0.551  1.00  0.00      TS   C  
ATOM    716  H3  THY T   1      10.625   4.825   2.549  1.00  0.00      TS   H  
ATOM    717  H6  THY T   1       8.544   7.996  -0.181  1.00  0.00      TS   H  
ATOM    718  H1' THY T   1      11.359   6.638  -1.660  1.00  0.00      TS   H  
ATOM    719  H2' THY T   1       9.705   8.038  -2.457  1.00  0.00      TS   H  
ATOM    720  H3' THY T   1      11.225  10.271  -2.557  1.00  0.00      TS   H  
ATOM    721  H4' THY T   1      13.581   8.984  -2.018  1.00  0.00      TS   H  
ATOM    722  H5' THY T   1      13.965  10.736  -0.260  1.00  0.00      TS   H  
ATOM    723  H51 THY T   1       6.465   8.122   1.196  1.00  0.00      TS   H  
ATOM    724  H52 THY T   1       7.322   8.544   2.704  1.00  0.00      TS   H  
ATOM    725  H53 THY T   1       6.295   6.979   2.486  1.00  0.00      TS   H  
ATOM    726  H5T THY T   1      11.531  11.459   0.471  1.00  0.00      TS   H  
ATOM    727 H2'' THY T   1       9.983   9.242  -1.060  1.00  0.00      TS   H  
ATOM    728 H5'' THY T   1      12.622  11.298  -1.282  1.00  0.00      TS   H  
ATOM    729  P   GUA T   2      12.160   9.569  -4.944  1.00  0.00      TS   P  
ATOM    730  O1P GUA T   2      13.245  10.584  -4.736  1.00  0.00      TS   O  
ATOM    731  O2P GUA T   2      10.862  10.057  -5.492  1.00  0.00      TS   O  
ATOM    732  C5' GUA T   2      13.903   7.870  -5.873  1.00  0.00      TS   C  
ATOM    733  O5' GUA T   2      12.593   8.496  -6.040  1.00  0.00      TS   O  
ATOM    734  C4' GUA T   2      13.926   6.327  -6.114  1.00  0.00      TS   C  
ATOM    735  O4' GUA T   2      13.068   5.642  -5.138  1.00  0.00      TS   O  
ATOM    736  C3' GUA T   2      13.417   5.901  -7.542  1.00  0.00      TS   C  
ATOM    737  O3' GUA T   2      13.955   4.749  -8.074  1.00  0.00      TS   O  
ATOM    738  C2' GUA T   2      12.012   5.684  -7.198  1.00  0.00      TS   C  
ATOM    739  C1' GUA T   2      12.070   4.990  -5.815  1.00  0.00      TS   C  
ATOM    740  N1  GUA T   2       8.405   1.991  -3.929  1.00  0.00      TS   N  
ATOM    741  C2  GUA T   2       9.642   1.679  -4.424  1.00  0.00      TS   C  
ATOM    742  N2  GUA T   2       9.977   0.440  -4.434  1.00  0.00      TS   N  
ATOM    743  N3  GUA T   2      10.472   2.530  -4.877  1.00  0.00      TS   N  
ATOM    744  C4  GUA T   2      10.072   3.836  -4.685  1.00  0.00      TS   C  
ATOM    745  C5  GUA T   2       8.925   4.274  -4.144  1.00  0.00      TS   C  
ATOM    746  C6  GUA T   2       7.943   3.331  -3.802  1.00  0.00      TS   C  
ATOM    747  O6  GUA T   2       6.840   3.500  -3.294  1.00  0.00      TS   O  
ATOM    748  N7  GUA T   2       8.882   5.660  -4.132  1.00  0.00      TS   N  
ATOM    749  C8  GUA T   2       9.938   6.064  -4.712  1.00  0.00      TS   C  
ATOM    750  N9  GUA T   2      10.767   5.004  -5.069  1.00  0.00      TS   N  
ATOM    751  H1  GUA T   2       7.805   1.307  -3.491  1.00  0.00      TS   H  
ATOM    752  H8  GUA T   2      10.181   7.112  -4.889  1.00  0.00      TS   H  
ATOM    753  H1' GUA T   2      12.370   3.921  -5.851  1.00  0.00      TS   H  
ATOM    754  H2' GUA T   2      11.456   5.040  -7.912  1.00  0.00      TS   H  
ATOM    755  H21 GUA T   2       9.647  -0.142  -3.691  1.00  0.00      TS   H  
ATOM    756  H3' GUA T   2      13.534   6.822  -8.150  1.00  0.00      TS   H  
ATOM    757  H22 GUA T   2      10.886   0.232  -4.797  1.00  0.00      TS   H  
ATOM    758  H4' GUA T   2      14.917   5.872  -5.905  1.00  0.00      TS   H  
ATOM    759  H5' GUA T   2      14.332   8.026  -4.860  1.00  0.00      TS   H  
ATOM    760 H2'' GUA T   2      11.494   6.665  -7.171  1.00  0.00      TS   H  
ATOM    761 H5'' GUA T   2      14.611   8.306  -6.611  1.00  0.00      TS   H  
ATOM    762  P   THY T   3      13.813   4.581  -9.647  1.00  0.00      TS   P  
ATOM    763  O1P THY T   3      15.114   4.768 -10.356  1.00  0.00      TS   O  
ATOM    764  O2P THY T   3      12.618   5.351 -10.047  1.00  0.00      TS   O  
ATOM    765  C5' THY T   3      14.514   2.061  -9.312  1.00  0.00      TS   C  
ATOM    766  O5' THY T   3      13.501   3.010  -9.796  1.00  0.00      TS   O  
ATOM    767  C4' THY T   3      13.943   0.640  -9.529  1.00  0.00      TS   C  
ATOM    768  O4' THY T   3      12.878   0.347  -8.639  1.00  0.00      TS   O  
ATOM    769  C3' THY T   3      13.392   0.337 -10.885  1.00  0.00      TS   C  
ATOM    770  O3' THY T   3      13.911  -0.910 -11.384  1.00  0.00      TS   O  
ATOM    771  C2' THY T   3      11.876   0.267 -10.833  1.00  0.00      TS   C  
ATOM    772  C1' THY T   3      11.729  -0.136  -9.338  1.00  0.00      TS   C  
ATOM    773  N1  THY T   3      10.651   0.529  -8.643  1.00  0.00      TS   N  
ATOM    774  C2  THY T   3       9.858  -0.243  -7.810  1.00  0.00      TS   C  
ATOM    775  O2  THY T   3      10.093  -1.449  -7.575  1.00  0.00      TS   O  
ATOM    776  N3  THY T   3       8.775   0.372  -7.317  1.00  0.00      TS   N  
ATOM    777  C4  THY T   3       8.413   1.739  -7.421  1.00  0.00      TS   C  
ATOM    778  O4  THY T   3       7.625   2.303  -6.682  1.00  0.00      TS   O  
ATOM    779  C5  THY T   3       9.196   2.477  -8.359  1.00  0.00      TS   C  
ATOM    780  C5M THY T   3       8.875   3.945  -8.717  1.00  0.00      TS   C  
ATOM    781  C6  THY T   3      10.326   1.890  -8.906  1.00  0.00      TS   C  
ATOM    782  H3  THY T   3       8.144  -0.184  -6.758  1.00  0.00      TS   H  
ATOM    783  H6  THY T   3      10.850   2.566  -9.581  1.00  0.00      TS   H  
ATOM    784  H1' THY T   3      11.729  -1.232  -9.149  1.00  0.00      TS   H  
ATOM    785  H2' THY T   3      11.431  -0.494 -11.510  1.00  0.00      TS   H  
ATOM    786  H3' THY T   3      13.696   1.136 -11.595  1.00  0.00      TS   H  
ATOM    787  H4' THY T   3      14.740  -0.087  -9.261  1.00  0.00      TS   H  
ATOM    788  H5' THY T   3      14.646   2.127  -8.211  1.00  0.00      TS   H  
ATOM    789  H51 THY T   3       8.047   4.037  -9.452  1.00  0.00      TS   H  
ATOM    790  H52 THY T   3       9.654   4.601  -9.161  1.00  0.00      TS   H  
ATOM    791  H53 THY T   3       8.528   4.482  -7.809  1.00  0.00      TS   H  
ATOM    792 H2'' THY T   3      11.466   1.289 -10.985  1.00  0.00      TS   H  
ATOM    793 H5'' THY T   3      15.487   2.188  -9.832  1.00  0.00      TS   H  
ATOM    794  P   THY T   4      13.638  -1.491 -12.835  1.00  0.00      TS   P  
ATOM    795  O1P THY T   4      14.736  -2.348 -13.096  1.00  0.00      TS   O  
ATOM    796  O2P THY T   4      13.464  -0.414 -13.810  1.00  0.00      TS   O  
ATOM    797  C5' THY T   4      12.342  -3.905 -12.669  1.00  0.00      TS   C  
ATOM    798  O5' THY T   4      12.322  -2.390 -12.713  1.00  0.00      TS   O  
ATOM    799  C4' THY T   4      11.417  -4.504 -11.664  1.00  0.00      TS   C  
ATOM    800  O4' THY T   4      11.155  -3.675 -10.518  1.00  0.00      TS   O  
ATOM    801  C3' THY T   4      10.043  -4.869 -12.175  1.00  0.00      TS   C  
ATOM    802  O3' THY T   4      10.033  -5.995 -13.150  1.00  0.00      TS   O  
ATOM    803  C2' THY T   4       9.380  -5.267 -10.854  1.00  0.00      TS   C  
ATOM    804  C1' THY T   4       9.925  -4.151  -9.985  1.00  0.00      TS   C  
ATOM    805  N1  THY T   4       8.934  -3.058  -9.961  1.00  0.00      TS   N  
ATOM    806  C2  THY T   4       7.793  -3.082  -9.212  1.00  0.00      TS   C  
ATOM    807  O2  THY T   4       7.654  -4.024  -8.401  1.00  0.00      TS   O  
ATOM    808  N3  THY T   4       6.960  -2.052  -9.272  1.00  0.00      TS   N  
ATOM    809  C4  THY T   4       7.094  -0.947 -10.013  1.00  0.00      TS   C  
ATOM    810  O4  THY T   4       6.378   0.005  -9.706  1.00  0.00      TS   O  
ATOM    811  C5  THY T   4       8.199  -0.997 -10.975  1.00  0.00      TS   C  
ATOM    812  C5M THY T   4       8.380   0.112 -11.914  1.00  0.00      TS   C  
ATOM    813  C6  THY T   4       9.067  -2.036 -10.866  1.00  0.00      TS   C  
ATOM    814  H3  THY T   4       6.074  -2.056  -8.787  1.00  0.00      TS   H  
ATOM    815  H6  THY T   4      10.078  -1.834 -11.218  1.00  0.00      TS   H  
ATOM    816  H1' THY T   4       9.965  -4.549  -8.949  1.00  0.00      TS   H  
ATOM    817  H2' THY T   4       9.594  -6.249 -10.381  1.00  0.00      TS   H  
ATOM    818  H3' THY T   4       9.522  -3.959 -12.542  1.00  0.00      TS   H  
ATOM    819  H4' THY T   4      11.816  -5.478 -11.307  1.00  0.00      TS   H  
ATOM    820  H5' THY T   4      13.356  -4.276 -12.412  1.00  0.00      TS   H  
ATOM    821  H51 THY T   4       9.046  -0.080 -12.783  1.00  0.00      TS   H  
ATOM    822  H52 THY T   4       8.560   1.087 -11.414  1.00  0.00      TS   H  
ATOM    823  H53 THY T   4       7.391   0.263 -12.400  1.00  0.00      TS   H  
ATOM    824 H2'' THY T   4       8.277  -5.291 -10.986  1.00  0.00      TS   H  
ATOM    825 H5'' THY T   4      12.128  -4.273 -13.696  1.00  0.00      TS   H  
ATOM    826  P   GUA T   5       9.652  -5.699 -14.612  1.00  0.00      TS   P  
ATOM    827  O1P GUA T   5      10.605  -6.431 -15.448  1.00  0.00      TS   O  
ATOM    828  O2P GUA T   5       9.570  -4.257 -14.941  1.00  0.00      TS   O  
ATOM    829  C5' GUA T   5       8.017  -7.704 -14.283  1.00  0.00      TS   C  
ATOM    830  O5' GUA T   5       8.199  -6.322 -14.668  1.00  0.00      TS   O  
ATOM    831  C4' GUA T   5       6.813  -8.072 -13.463  1.00  0.00      TS   C  
ATOM    832  O4' GUA T   5       6.743  -7.468 -12.104  1.00  0.00      TS   O  
ATOM    833  C3' GUA T   5       5.534  -7.642 -14.197  1.00  0.00      TS   C  
ATOM    834  O3' GUA T   5       5.192  -8.596 -15.164  1.00  0.00      TS   O  
ATOM    835  C2' GUA T   5       4.624  -7.746 -13.011  1.00  0.00      TS   C  
ATOM    836  C1' GUA T   5       5.415  -7.011 -11.837  1.00  0.00      TS   C  
ATOM    837  N1  GUA T   5       2.310  -3.051 -11.223  1.00  0.00      TS   N  
ATOM    838  C2  GUA T   5       2.157  -4.359 -10.985  1.00  0.00      TS   C  
ATOM    839  N2  GUA T   5       1.035  -4.758 -10.480  1.00  0.00      TS   N  
ATOM    840  N3  GUA T   5       3.115  -5.309 -11.123  1.00  0.00      TS   N  
ATOM    841  C4  GUA T   5       4.247  -4.766 -11.523  1.00  0.00      TS   C  
ATOM    842  C5  GUA T   5       4.583  -3.471 -11.611  1.00  0.00      TS   C  
ATOM    843  C6  GUA T   5       3.515  -2.456 -11.498  1.00  0.00      TS   C  
ATOM    844  O6  GUA T   5       3.604  -1.204 -11.616  1.00  0.00      TS   O  
ATOM    845  N7  GUA T   5       5.861  -3.330 -11.992  1.00  0.00      TS   N  
ATOM    846  C8  GUA T   5       6.233  -4.588 -12.230  1.00  0.00      TS   C  
ATOM    847  N9  GUA T   5       5.313  -5.504 -11.864  1.00  0.00      TS   N  
ATOM    848  H1  GUA T   5       1.575  -2.452 -10.873  1.00  0.00      TS   H  
ATOM    849  H8  GUA T   5       7.189  -4.855 -12.680  1.00  0.00      TS   H  
ATOM    850  H1' GUA T   5       5.055  -7.469 -10.891  1.00  0.00      TS   H  
ATOM    851  H2' GUA T   5       4.476  -8.836 -12.857  1.00  0.00      TS   H  
ATOM    852  H21 GUA T   5       0.275  -4.115 -10.382  1.00  0.00      TS   H  
ATOM    853  H3' GUA T   5       5.666  -6.598 -14.555  1.00  0.00      TS   H  
ATOM    854  H22 GUA T   5       1.064  -5.628  -9.989  1.00  0.00      TS   H  
ATOM    855  H4' GUA T   5       6.852  -9.136 -13.145  1.00  0.00      TS   H  
ATOM    856  H5' GUA T   5       8.847  -8.030 -13.621  1.00  0.00      TS   H  
ATOM    857 H2'' GUA T   5       3.667  -7.208 -13.180  1.00  0.00      TS   H  
ATOM    858 H5'' GUA T   5       8.068  -8.366 -15.174  1.00  0.00      TS   H  
ATOM    859  P   THY T   6       4.180  -8.472 -16.316  1.00  0.00      TS   P  
ATOM    860  O1P THY T   6       3.949  -9.743 -17.011  1.00  0.00      TS   O  
ATOM    861  O2P THY T   6       4.626  -7.303 -17.052  1.00  0.00      TS   O  
ATOM    862  C5' THY T   6       1.906  -9.138 -15.329  1.00  0.00      TS   C  
ATOM    863  O5' THY T   6       2.751  -8.102 -15.807  1.00  0.00      TS   O  
ATOM    864  C4' THY T   6       0.542  -8.597 -14.867  1.00  0.00      TS   C  
ATOM    865  O4' THY T   6       0.684  -7.751 -13.731  1.00  0.00      TS   O  
ATOM    866  C3' THY T   6      -0.183  -7.753 -15.916  1.00  0.00      TS   C  
ATOM    867  O3' THY T   6      -0.929  -8.612 -16.839  1.00  0.00      TS   O  
ATOM    868  C2' THY T   6      -1.160  -6.998 -15.050  1.00  0.00      TS   C  
ATOM    869  C1' THY T   6      -0.305  -6.575 -13.823  1.00  0.00      TS   C  
ATOM    870  N1  THY T   6       0.434  -5.329 -13.990  1.00  0.00      TS   N  
ATOM    871  C2  THY T   6      -0.335  -4.246 -13.645  1.00  0.00      TS   C  
ATOM    872  O2  THY T   6      -1.428  -4.336 -13.145  1.00  0.00      TS   O  
ATOM    873  N3  THY T   6       0.326  -3.012 -13.890  1.00  0.00      TS   N  
ATOM    874  C4  THY T   6       1.603  -2.861 -14.393  1.00  0.00      TS   C  
ATOM    875  O4  THY T   6       2.040  -1.750 -14.537  1.00  0.00      TS   O  
ATOM    876  C5  THY T   6       2.360  -4.074 -14.618  1.00  0.00      TS   C  
ATOM    877  C5M THY T   6       3.735  -4.050 -15.293  1.00  0.00      TS   C  
ATOM    878  C6  THY T   6       1.756  -5.249 -14.429  1.00  0.00      TS   C  
ATOM    879  H3  THY T   6      -0.227  -2.183 -13.725  1.00  0.00      TS   H  
ATOM    880  H6  THY T   6       2.383  -6.141 -14.417  1.00  0.00      TS   H  
ATOM    881  H1' THY T   6      -0.922  -6.573 -12.901  1.00  0.00      TS   H  
ATOM    882  H2' THY T   6      -1.987  -7.531 -14.535  1.00  0.00      TS   H  
ATOM    883  H3' THY T   6       0.453  -6.992 -16.421  1.00  0.00      TS   H  
ATOM    884  H4' THY T   6      -0.024  -9.468 -14.473  1.00  0.00      TS   H  
ATOM    885  H5' THY T   6       2.274  -9.791 -14.510  1.00  0.00      TS   H  
ATOM    886  H51 THY T   6       4.358  -3.323 -14.730  1.00  0.00      TS   H  
ATOM    887  H52 THY T   6       3.501  -3.989 -16.378  1.00  0.00      TS   H  
ATOM    888  H53 THY T   6       4.225  -5.036 -15.139  1.00  0.00      TS   H  
ATOM    889 H2'' THY T   6      -1.573  -6.097 -15.553  1.00  0.00      TS   H  
ATOM    890 H5'' THY T   6       1.612  -9.837 -16.141  1.00  0.00      TS   H  
ATOM    891  P   ADE T   7      -0.711  -8.411 -18.354  1.00  0.00      TS   P  
ATOM    892  O1P ADE T   7      -1.269  -9.592 -19.009  1.00  0.00      TS   O  
ATOM    893  O2P ADE T   7       0.619  -8.007 -18.698  1.00  0.00      TS   O  
ATOM    894  C5' ADE T   7      -3.096  -7.366 -18.522  1.00  0.00      TS   C  
ATOM    895  O5' ADE T   7      -1.676  -7.181 -18.556  1.00  0.00      TS   O  
ATOM    896  C4' ADE T   7      -3.938  -6.058 -18.502  1.00  0.00      TS   C  
ATOM    897  O4' ADE T   7      -3.558  -5.272 -17.348  1.00  0.00      TS   O  
ATOM    898  C3' ADE T   7      -3.739  -4.985 -19.638  1.00  0.00      TS   C  
ATOM    899  O3' ADE T   7      -4.482  -5.322 -20.831  1.00  0.00      TS   O  
ATOM    900  C2' ADE T   7      -4.424  -3.779 -18.950  1.00  0.00      TS   C  
ATOM    901  C1' ADE T   7      -3.814  -3.836 -17.593  1.00  0.00      TS   C  
ATOM    902  N1  ADE T   7      -1.530   0.778 -16.626  1.00  0.00      TS   N  
ATOM    903  C2  ADE T   7      -2.830   0.388 -16.650  1.00  0.00      TS   C  
ATOM    904  N3  ADE T   7      -3.314  -0.823 -16.998  1.00  0.00      TS   N  
ATOM    905  C4  ADE T   7      -2.335  -1.678 -17.220  1.00  0.00      TS   C  
ATOM    906  C5  ADE T   7      -0.988  -1.432 -17.203  1.00  0.00      TS   C  
ATOM    907  C6  ADE T   7      -0.593  -0.127 -16.875  1.00  0.00      TS   C  
ATOM    908  N6  ADE T   7       0.642   0.289 -16.680  1.00  0.00      TS   N  
ATOM    909  N7  ADE T   7      -0.286  -2.640 -17.449  1.00  0.00      TS   N  
ATOM    910  C8  ADE T   7      -1.224  -3.494 -17.562  1.00  0.00      TS   C  
ATOM    911  N9  ADE T   7      -2.505  -2.995 -17.393  1.00  0.00      TS   N  
ATOM    912  H2  ADE T   7      -3.656   1.077 -16.475  1.00  0.00      TS   H  
ATOM    913  H8  ADE T   7      -1.086  -4.559 -17.748  1.00  0.00      TS   H  
ATOM    914  H1' ADE T   7      -4.549  -3.337 -16.927  1.00  0.00      TS   H  
ATOM    915  H2' ADE T   7      -5.507  -4.023 -18.950  1.00  0.00      TS   H  
ATOM    916  H3' ADE T   7      -2.689  -4.717 -19.882  1.00  0.00      TS   H  
ATOM    917  H4' ADE T   7      -5.018  -6.319 -18.471  1.00  0.00      TS   H  
ATOM    918  H5' ADE T   7      -3.428  -7.980 -17.657  1.00  0.00      TS   H  
ATOM    919  H61 ADE T   7       1.428  -0.322 -16.585  1.00  0.00      TS   H  
ATOM    920  H62 ADE T   7       0.718   1.278 -16.560  1.00  0.00      TS   H  
ATOM    921 H2'' ADE T   7      -4.149  -2.845 -19.486  1.00  0.00      TS   H  
ATOM    922 H5'' ADE T   7      -3.451  -7.959 -19.392  1.00  0.00      TS   H  
ATOM    923  P   ADE T   8      -3.737  -5.311 -22.212  1.00  0.00      TS   P  
ATOM    924  O1P ADE T   8      -4.459  -6.247 -23.051  1.00  0.00      TS   O  
ATOM    925  O2P ADE T   8      -2.289  -5.462 -22.081  1.00  0.00      TS   O  
ATOM    926  C5' ADE T   8      -5.369  -3.510 -23.030  1.00  0.00      TS   C  
ATOM    927  O5' ADE T   8      -4.013  -3.870 -22.784  1.00  0.00      TS   O  
ATOM    928  C4' ADE T   8      -5.652  -2.047 -22.674  1.00  0.00      TS   C  
ATOM    929  O4' ADE T   8      -5.120  -1.658 -21.362  1.00  0.00      TS   O  
ATOM    930  C3' ADE T   8      -4.912  -1.061 -23.591  1.00  0.00      TS   C  
ATOM    931  O3' ADE T   8      -5.527  -0.942 -24.886  1.00  0.00      TS   O  
ATOM    932  C2' ADE T   8      -5.052   0.318 -22.854  1.00  0.00      TS   C  
ATOM    933  C1' ADE T   8      -4.760  -0.201 -21.407  1.00  0.00      TS   C  
ATOM    934  N1  ADE T   8      -1.201   3.250 -19.990  1.00  0.00      TS   N  
ATOM    935  C2  ADE T   8      -2.450   3.340 -20.500  1.00  0.00      TS   C  
ATOM    936  N3  ADE T   8      -3.349   2.339 -20.785  1.00  0.00      TS   N  
ATOM    937  C4  ADE T   8      -2.748   1.189 -20.793  1.00  0.00      TS   C  
ATOM    938  C5  ADE T   8      -1.414   0.959 -20.499  1.00  0.00      TS   C  
ATOM    939  C6  ADE T   8      -0.663   2.033 -19.942  1.00  0.00      TS   C  
ATOM    940  N6  ADE T   8       0.652   1.867 -19.653  1.00  0.00      TS   N  
ATOM    941  N7  ADE T   8      -1.185  -0.390 -20.490  1.00  0.00      TS   N  
ATOM    942  C8  ADE T   8      -2.325  -0.889 -20.897  1.00  0.00      TS   C  
ATOM    943  N9  ADE T   8      -3.367   0.010 -21.033  1.00  0.00      TS   N  
ATOM    944  H2  ADE T   8      -2.936   4.299 -20.679  1.00  0.00      TS   H  
ATOM    945  H8  ADE T   8      -2.494  -1.954 -21.058  1.00  0.00      TS   H  
ATOM    946  H1' ADE T   8      -5.528   0.287 -20.770  1.00  0.00      TS   H  
ATOM    947  H2' ADE T   8      -6.073   0.725 -23.014  1.00  0.00      TS   H  
ATOM    948  H3' ADE T   8      -3.898  -1.509 -23.680  1.00  0.00      TS   H  
ATOM    949  H4' ADE T   8      -6.746  -1.851 -22.679  1.00  0.00      TS   H  
ATOM    950  H5' ADE T   8      -6.141  -3.957 -22.367  1.00  0.00      TS   H  
ATOM    951  H61 ADE T   8       1.143   2.566 -19.132  1.00  0.00      TS   H  
ATOM    952  H62 ADE T   8       1.188   1.117 -20.041  1.00  0.00      TS   H  
ATOM    953 H2'' ADE T   8      -4.316   1.087 -23.172  1.00  0.00      TS   H  
ATOM    954 H5'' ADE T   8      -5.589  -3.715 -24.100  1.00  0.00      TS   H  
ATOM    955  P   GUA T   9      -4.579  -0.489 -26.111  1.00  0.00      TS   P  
ATOM    956  O1P GUA T   9      -5.230  -0.765 -27.366  1.00  0.00      TS   O  
ATOM    957  O2P GUA T   9      -3.232  -1.132 -26.032  1.00  0.00      TS   O  
ATOM    958  C5' GUA T   9      -5.451   1.934 -26.135  1.00  0.00      TS   C  
ATOM    959  O5' GUA T   9      -4.356   1.000 -26.078  1.00  0.00      TS   O  
ATOM    960  C4' GUA T   9      -4.977   3.324 -25.690  1.00  0.00      TS   C  
ATOM    961  O4' GUA T   9      -4.519   3.359 -24.337  1.00  0.00      TS   O  
ATOM    962  C3' GUA T   9      -3.831   3.975 -26.447  1.00  0.00      TS   C  
ATOM    963  O3' GUA T   9      -4.320   4.388 -27.754  1.00  0.00      TS   O  
ATOM    964  C2' GUA T   9      -3.513   5.125 -25.545  1.00  0.00      TS   C  
ATOM    965  C1' GUA T   9      -3.538   4.406 -24.198  1.00  0.00      TS   C  
ATOM    966  N1  GUA T   9       1.156   5.329 -22.709  1.00  0.00      TS   N  
ATOM    967  C2  GUA T   9       0.160   6.224 -23.046  1.00  0.00      TS   C  
ATOM    968  N2  GUA T   9       0.480   7.539 -23.099  1.00  0.00      TS   N  
ATOM    969  N3  GUA T   9      -1.049   5.813 -23.447  1.00  0.00      TS   N  
ATOM    970  C4  GUA T   9      -1.103   4.485 -23.612  1.00  0.00      TS   C  
ATOM    971  C5  GUA T   9      -0.162   3.558 -23.320  1.00  0.00      TS   C  
ATOM    972  C6  GUA T   9       1.104   3.966 -22.838  1.00  0.00      TS   C  
ATOM    973  O6  GUA T   9       1.979   3.140 -22.487  1.00  0.00      TS   O  
ATOM    974  N7  GUA T   9      -0.576   2.262 -23.485  1.00  0.00      TS   N  
ATOM    975  C8  GUA T   9      -1.821   2.440 -23.842  1.00  0.00      TS   C  
ATOM    976  N9  GUA T   9      -2.182   3.759 -23.935  1.00  0.00      TS   N  
ATOM    977  H1  GUA T   9       2.020   5.681 -22.322  1.00  0.00      TS   H  
ATOM    978  H8  GUA T   9      -2.501   1.646 -24.154  1.00  0.00      TS   H  
ATOM    979  H1' GUA T   9      -3.826   5.016 -23.315  1.00  0.00      TS   H  
ATOM    980  H2' GUA T   9      -4.260   5.947 -25.546  1.00  0.00      TS   H  
ATOM    981  H21 GUA T   9       1.443   7.754 -22.930  1.00  0.00      TS   H  
ATOM    982  H3' GUA T   9      -3.136   3.114 -26.529  1.00  0.00      TS   H  
ATOM    983  H22 GUA T   9      -0.183   8.232 -23.383  1.00  0.00      TS   H  
ATOM    984  H4' GUA T   9      -5.825   4.037 -25.779  1.00  0.00      TS   H  
ATOM    985  H5' GUA T   9      -6.328   1.758 -25.476  1.00  0.00      TS   H  
ATOM    986 H2'' GUA T   9      -2.474   5.491 -25.688  1.00  0.00      TS   H  
ATOM    987 H5'' GUA T   9      -5.740   2.110 -27.193  1.00  0.00      TS   H  
ATOM    988  P   CYT T  10      -3.745   3.832 -29.136  1.00  0.00      TS   P  
ATOM    989  O1P CYT T  10      -4.891   3.891 -30.118  1.00  0.00      TS   O  
ATOM    990  O2P CYT T  10      -3.281   2.451 -29.006  1.00  0.00      TS   O  
ATOM    991  C5' CYT T  10      -2.797   6.278 -29.610  1.00  0.00      TS   C  
ATOM    992  O5' CYT T  10      -2.555   4.819 -29.482  1.00  0.00      TS   O  
ATOM    993  C4' CYT T  10      -1.602   7.152 -29.177  1.00  0.00      TS   C  
ATOM    994  O4' CYT T  10      -1.325   6.942 -27.716  1.00  0.00      TS   O  
ATOM    995  C3' CYT T  10      -0.229   6.927 -29.878  1.00  0.00      TS   C  
ATOM    996  O3' CYT T  10      -0.293   7.739 -31.119  1.00  0.00      TS   O  
ATOM    997  C2' CYT T  10       0.748   7.483 -28.895  1.00  0.00      TS   C  
ATOM    998  C1' CYT T  10       0.126   6.988 -27.597  1.00  0.00      TS   C  
ATOM    999  N1  CYT T  10       0.722   5.698 -27.127  1.00  0.00      TS   N  
ATOM   1000  C2  CYT T  10       1.959   5.637 -26.602  1.00  0.00      TS   C  
ATOM   1001  O2  CYT T  10       2.690   6.681 -26.621  1.00  0.00      TS   O  
ATOM   1002  N3  CYT T  10       2.466   4.474 -26.152  1.00  0.00      TS   N  
ATOM   1003  C4  CYT T  10       1.737   3.361 -26.128  1.00  0.00      TS   C  
ATOM   1004  N4  CYT T  10       2.177   2.329 -25.526  1.00  0.00      TS   N  
ATOM   1005  C5  CYT T  10       0.445   3.381 -26.760  1.00  0.00      TS   C  
ATOM   1006  C6  CYT T  10      -0.036   4.549 -27.229  1.00  0.00      TS   C  
ATOM   1007  H5  CYT T  10      -0.115   2.458 -26.604  1.00  0.00      TS   H  
ATOM   1008  H6  CYT T  10      -0.959   4.649 -27.801  1.00  0.00      TS   H  
ATOM   1009  H1' CYT T  10       0.246   7.753 -26.802  1.00  0.00      TS   H  
ATOM   1010  H2' CYT T  10       0.680   8.591 -28.855  1.00  0.00      TS   H  
ATOM   1011  H3' CYT T  10      -0.204   5.829 -30.043  1.00  0.00      TS   H  
ATOM   1012  H4' CYT T  10      -1.789   8.238 -29.320  1.00  0.00      TS   H  
ATOM   1013  H41 CYT T  10       3.017   2.299 -24.984  1.00  0.00      TS   H  
ATOM   1014  H5' CYT T  10      -3.638   6.567 -28.943  1.00  0.00      TS   H  
ATOM   1015  H42 CYT T  10       1.566   1.540 -25.467  1.00  0.00      TS   H  
ATOM   1016 H2'' CYT T  10       1.801   7.156 -29.037  1.00  0.00      TS   H  
ATOM   1017 H5'' CYT T  10      -3.064   6.550 -30.653  1.00  0.00      TS   H  
ATOM   1018  P   THY T  11       0.633   7.385 -32.278  1.00  0.00      TS   P  
ATOM   1019  O1P THY T  11       0.382   8.286 -33.385  1.00  0.00      TS   O  
ATOM   1020  O2P THY T  11       0.386   5.947 -32.578  1.00  0.00      TS   O  
ATOM   1021  C5' THY T  11       2.795   8.866 -31.472  1.00  0.00      TS   C  
ATOM   1022  O5' THY T  11       2.171   7.628 -31.815  1.00  0.00      TS   O  
ATOM   1023  C4' THY T  11       4.309   8.880 -31.759  1.00  0.00      TS   C  
ATOM   1024  O4' THY T  11       4.966   8.032 -30.723  1.00  0.00      TS   O  
ATOM   1025  C3' THY T  11       4.754   8.244 -33.161  1.00  0.00      TS   C  
ATOM   1026  O3' THY T  11       5.834   9.010 -33.833  1.00  0.00      TS   O  
ATOM   1027  C2' THY T  11       5.227   6.800 -32.752  1.00  0.00      TS   C  
ATOM   1028  C1' THY T  11       5.688   7.011 -31.338  1.00  0.00      TS   C  
ATOM   1029  N1  THY T  11       5.599   5.811 -30.432  1.00  0.00      TS   N  
ATOM   1030  C2  THY T  11       6.640   5.396 -29.653  1.00  0.00      TS   C  
ATOM   1031  O2  THY T  11       7.672   6.022 -29.617  1.00  0.00      TS   O  
ATOM   1032  N3  THY T  11       6.440   4.212 -28.973  1.00  0.00      TS   N  
ATOM   1033  C4  THY T  11       5.193   3.602 -28.695  1.00  0.00      TS   C  
ATOM   1034  O4  THY T  11       5.141   2.823 -27.763  1.00  0.00      TS   O  
ATOM   1035  C5  THY T  11       4.145   4.073 -29.556  1.00  0.00      TS   C  
ATOM   1036  C5M THY T  11       2.814   3.268 -29.584  1.00  0.00      TS   C  
ATOM   1037  C6  THY T  11       4.409   5.095 -30.317  1.00  0.00      TS   C  
ATOM   1038  H3  THY T  11       7.139   3.986 -28.279  1.00  0.00      TS   H  
ATOM   1039  H6  THY T  11       3.580   5.275 -31.002  1.00  0.00      TS   H  
ATOM   1040  H1' THY T  11       6.717   7.413 -31.456  1.00  0.00      TS   H  
ATOM   1041  H2' THY T  11       6.098   6.358 -33.281  1.00  0.00      TS   H  
ATOM   1042  H3' THY T  11       3.916   8.180 -33.889  1.00  0.00      TS   H  
ATOM   1043  H4' THY T  11       4.875   9.830 -31.640  1.00  0.00      TS   H  
ATOM   1044  H5' THY T  11       2.617   9.071 -30.395  1.00  0.00      TS   H  
ATOM   1045  H51 THY T  11       2.828   2.382 -30.253  1.00  0.00      TS   H  
ATOM   1046  H52 THY T  11       1.982   3.907 -29.953  1.00  0.00      TS   H  
ATOM   1047  H53 THY T  11       2.558   2.799 -28.609  1.00  0.00      TS   H  
ATOM   1048 H2'' THY T  11       4.337   6.136 -32.707  1.00  0.00      TS   H  
ATOM   1049 H5'' THY T  11       2.318   9.599 -32.159  1.00  0.00      TS   H  
ATOM   1050  P   ADE T  12       6.330   8.472 -35.267  1.00  0.00      TS   P  
ATOM   1051  O1P ADE T  12       6.684   9.701 -36.053  1.00  0.00      TS   O  
ATOM   1052  O2P ADE T  12       5.284   7.583 -35.845  1.00  0.00      TS   O  
ATOM   1053  C5' ADE T  12       8.672   8.097 -34.072  1.00  0.00      TS   C  
ATOM   1054  O5' ADE T  12       7.648   7.566 -35.034  1.00  0.00      TS   O  
ATOM   1055  C4' ADE T  12       9.732   7.061 -33.677  1.00  0.00      TS   C  
ATOM   1056  O4' ADE T  12       9.124   6.066 -32.803  1.00  0.00      TS   O  
ATOM   1057  C3' ADE T  12      10.176   6.280 -34.910  1.00  0.00      TS   C  
ATOM   1058  O3' ADE T  12      11.631   6.208 -34.874  1.00  0.00      TS   O  
ATOM   1059  C2' ADE T  12       9.607   4.963 -34.643  1.00  0.00      TS   C  
ATOM   1060  C1' ADE T  12       9.489   4.784 -33.135  1.00  0.00      TS   C  
ATOM   1061  N1  ADE T  12       8.686   1.101 -29.798  1.00  0.00      TS   N  
ATOM   1062  C2  ADE T  12       9.848   1.674 -30.229  1.00  0.00      TS   C  
ATOM   1063  N3  ADE T  12      10.003   2.677 -31.100  1.00  0.00      TS   N  
ATOM   1064  C4  ADE T  12       8.765   3.024 -31.642  1.00  0.00      TS   C  
ATOM   1065  C5  ADE T  12       7.551   2.403 -31.424  1.00  0.00      TS   C  
ATOM   1066  C6  ADE T  12       7.499   1.421 -30.394  1.00  0.00      TS   C  
ATOM   1067  N6  ADE T  12       6.379   0.771 -30.031  1.00  0.00      TS   N  
ATOM   1068  N7  ADE T  12       6.574   2.977 -32.246  1.00  0.00      TS   N  
ATOM   1069  C8  ADE T  12       7.170   3.892 -32.942  1.00  0.00      TS   C  
ATOM   1070  N9  ADE T  12       8.512   3.852 -32.650  1.00  0.00      TS   N  
ATOM   1071  H2  ADE T  12      10.800   1.400 -29.776  1.00  0.00      TS   H  
ATOM   1072  H8  ADE T  12       6.643   4.394 -33.753  1.00  0.00      TS   H  
ATOM   1073  H1' ADE T  12      10.467   4.531 -32.671  1.00  0.00      TS   H  
ATOM   1074  H2' ADE T  12      10.020   4.032 -35.087  1.00  0.00      TS   H  
ATOM   1075  H3' ADE T  12       9.868   6.826 -35.827  1.00  0.00      TS   H  
ATOM   1076  H4' ADE T  12      10.648   7.410 -33.153  1.00  0.00      TS   H  
ATOM   1077  H5' ADE T  12       8.164   8.458 -33.153  1.00  0.00      TS   H  
ATOM   1078  H61 ADE T  12       6.400   0.078 -29.311  1.00  0.00      TS   H  
ATOM   1079  H62 ADE T  12       5.763   0.419 -30.736  1.00  0.00      TS   H  
ATOM   1080 H2'' ADE T  12       8.596   5.071 -35.089  1.00  0.00      TS   H  
ATOM   1081 H5'' ADE T  12       9.201   8.976 -34.500  1.00  0.00      TS   H  
ATOM   1082  P   THY T  13      12.583   5.680 -35.932  1.00  0.00      TS   P  
ATOM   1083  O1P THY T  13      13.793   6.535 -35.952  1.00  0.00      TS   O  
ATOM   1084  O2P THY T  13      11.831   5.626 -37.232  1.00  0.00      TS   O  
ATOM   1085  C5' THY T  13      13.593   4.019 -34.286  1.00  0.00      TS   C  
ATOM   1086  O5' THY T  13      12.934   4.160 -35.546  1.00  0.00      TS   O  
ATOM   1087  C4' THY T  13      13.902   2.511 -34.010  1.00  0.00      TS   C  
ATOM   1088  O4' THY T  13      12.784   1.891 -33.340  1.00  0.00      TS   O  
ATOM   1089  C3' THY T  13      14.213   1.623 -35.240  1.00  0.00      TS   C  
ATOM   1090  O3' THY T  13      15.206   0.575 -34.942  1.00  0.00      TS   O  
ATOM   1091  C2' THY T  13      12.854   0.963 -35.485  1.00  0.00      TS   C  
ATOM   1092  C1' THY T  13      12.401   0.728 -34.058  1.00  0.00      TS   C  
ATOM   1093  N1  THY T  13      10.956   0.530 -33.891  1.00  0.00      TS   N  
ATOM   1094  C2  THY T  13      10.567  -0.299 -32.932  1.00  0.00      TS   C  
ATOM   1095  O2  THY T  13      11.346  -0.833 -32.180  1.00  0.00      TS   O  
ATOM   1096  N3  THY T  13       9.226  -0.542 -32.854  1.00  0.00      TS   N  
ATOM   1097  C4  THY T  13       8.218  -0.082 -33.729  1.00  0.00      TS   C  
ATOM   1098  O4  THY T  13       7.016  -0.301 -33.561  1.00  0.00      TS   O  
ATOM   1099  C5  THY T  13       8.729   0.820 -34.767  1.00  0.00      TS   C  
ATOM   1100  C5M THY T  13       7.725   1.283 -35.859  1.00  0.00      TS   C  
ATOM   1101  C6  THY T  13      10.033   1.116 -34.748  1.00  0.00      TS   C  
ATOM   1102  H3  THY T  13       8.943  -1.164 -32.111  1.00  0.00      TS   H  
ATOM   1103  H6  THY T  13      10.398   1.909 -35.401  1.00  0.00      TS   H  
ATOM   1104  H1' THY T  13      12.890  -0.199 -33.689  1.00  0.00      TS   H  
ATOM   1105  H2' THY T  13      13.032   0.054 -36.099  1.00  0.00      TS   H  
ATOM   1106  H3' THY T  13      14.450   2.314 -36.078  1.00  0.00      TS   H  
ATOM   1107  H4' THY T  13      14.804   2.461 -33.365  1.00  0.00      TS   H  
ATOM   1108  H5' THY T  13      12.944   4.397 -33.469  1.00  0.00      TS   H  
ATOM   1109  H51 THY T  13       7.263   0.486 -36.481  1.00  0.00      TS   H  
ATOM   1110  H52 THY T  13       8.226   1.944 -36.598  1.00  0.00      TS   H  
ATOM   1111  H53 THY T  13       6.851   1.749 -35.355  1.00  0.00      TS   H  
ATOM   1112 H2'' THY T  13      12.260   1.666 -36.107  1.00  0.00      TS   H  
ATOM   1113 H5'' THY T  13      14.597   4.494 -34.283  1.00  0.00      TS   H  
ATOM   1114  P   ADE T  14      16.643   0.609 -35.675  1.00  0.00      TS   P  
ATOM   1115  O1P ADE T  14      17.407   1.736 -35.183  1.00  0.00      TS   O  
ATOM   1116  O2P ADE T  14      16.467   0.607 -37.158  1.00  0.00      TS   O  
ATOM   1117  C5' ADE T  14      17.504  -0.636 -33.637  1.00  0.00      TS   C  
ATOM   1118  O5' ADE T  14      17.301  -0.697 -35.109  1.00  0.00      TS   O  
ATOM   1119  C4' ADE T  14      16.795  -1.888 -33.001  1.00  0.00      TS   C  
ATOM   1120  O4' ADE T  14      15.331  -1.899 -33.085  1.00  0.00      TS   O  
ATOM   1121  C3' ADE T  14      17.208  -3.185 -33.668  1.00  0.00      TS   C  
ATOM   1122  O3' ADE T  14      17.491  -4.233 -32.704  1.00  0.00      TS   O  
ATOM   1123  C2' ADE T  14      16.013  -3.581 -34.521  1.00  0.00      TS   C  
ATOM   1124  C1' ADE T  14      14.857  -3.207 -33.581  1.00  0.00      TS   C  
ATOM   1125  N1  ADE T  14       9.746  -4.306 -33.409  1.00  0.00      TS   N  
ATOM   1126  C2  ADE T  14      10.770  -4.686 -32.575  1.00  0.00      TS   C  
ATOM   1127  N3  ADE T  14      12.053  -4.249 -32.586  1.00  0.00      TS   N  
ATOM   1128  C4  ADE T  14      12.275  -3.536 -33.758  1.00  0.00      TS   C  
ATOM   1129  C5  ADE T  14      11.378  -3.110 -34.710  1.00  0.00      TS   C  
ATOM   1130  C6  ADE T  14      10.058  -3.451 -34.504  1.00  0.00      TS   C  
ATOM   1131  N6  ADE T  14       9.054  -2.990 -35.288  1.00  0.00      TS   N  
ATOM   1132  N7  ADE T  14      12.011  -2.423 -35.753  1.00  0.00      TS   N  
ATOM   1133  C8  ADE T  14      13.284  -2.459 -35.420  1.00  0.00      TS   C  
ATOM   1134  N9  ADE T  14      13.523  -3.064 -34.249  1.00  0.00      TS   N  
ATOM   1135  H2  ADE T  14      10.531  -5.368 -31.759  1.00  0.00      TS   H  
ATOM   1136  H8  ADE T  14      14.062  -2.102 -36.095  1.00  0.00      TS   H  
ATOM   1137  H1' ADE T  14      14.742  -3.928 -32.743  1.00  0.00      TS   H  
ATOM   1138  H2' ADE T  14      16.111  -4.677 -34.670  1.00  0.00      TS   H  
ATOM   1139  H3' ADE T  14      18.017  -2.980 -34.400  1.00  0.00      TS   H  
ATOM   1140  H4' ADE T  14      16.951  -2.005 -31.907  1.00  0.00      TS   H  
ATOM   1141  H5' ADE T  14      17.114   0.242 -33.079  1.00  0.00      TS   H  
ATOM   1142  H61 ADE T  14       9.151  -2.171 -35.853  1.00  0.00      TS   H  
ATOM   1143  H62 ADE T  14       8.159  -3.222 -34.908  1.00  0.00      TS   H  
ATOM   1144 H2'' ADE T  14      15.959  -2.983 -35.456  1.00  0.00      TS   H  
ATOM   1145 H5'' ADE T  14      18.585  -0.756 -33.415  1.00  0.00      TS   H  
ATOM   1146  P   THY T  15      18.611  -5.247 -33.107  1.00  0.00      TS   P  
ATOM   1147  O1P THY T  15      19.617  -5.056 -32.033  1.00  0.00      TS   O  
ATOM   1148  O2P THY T  15      18.984  -5.163 -34.572  1.00  0.00      TS   O  
ATOM   1149  C5' THY T  15      17.625  -6.920 -31.577  1.00  0.00      TS   C  
ATOM   1150  O5' THY T  15      18.051  -6.623 -32.860  1.00  0.00      TS   O  
ATOM   1151  C4' THY T  15      16.330  -7.747 -31.657  1.00  0.00      TS   C  
ATOM   1152  O4' THY T  15      15.260  -7.162 -32.368  1.00  0.00      TS   O  
ATOM   1153  C3' THY T  15      16.334  -9.239 -32.312  1.00  0.00      TS   C  
ATOM   1154  O3' THY T  15      16.089 -10.198 -31.288  1.00  0.00      TS   O  
ATOM   1155  C2' THY T  15      15.180  -9.270 -33.317  1.00  0.00      TS   C  
ATOM   1156  C1' THY T  15      14.354  -8.120 -32.799  1.00  0.00      TS   C  
ATOM   1157  N1  THY T  15      13.494  -7.541 -33.841  1.00  0.00      TS   N  
ATOM   1158  C2  THY T  15      12.104  -7.618 -33.734  1.00  0.00      TS   C  
ATOM   1159  O2  THY T  15      11.616  -8.178 -32.758  1.00  0.00      TS   O  
ATOM   1160  N3  THY T  15      11.380  -7.021 -34.740  1.00  0.00      TS   N  
ATOM   1161  C4  THY T  15      11.914  -6.427 -35.836  1.00  0.00      TS   C  
ATOM   1162  O4  THY T  15      11.169  -5.673 -36.449  1.00  0.00      TS   O  
ATOM   1163  C5  THY T  15      13.350  -6.520 -36.025  1.00  0.00      TS   C  
ATOM   1164  C5M THY T  15      14.034  -5.723 -37.108  1.00  0.00      TS   C  
ATOM   1165  C6  THY T  15      14.043  -6.973 -34.972  1.00  0.00      TS   C  
ATOM   1166  H3  THY T  15      10.420  -6.803 -34.511  1.00  0.00      TS   H  
ATOM   1167  H6  THY T  15      15.132  -7.019 -34.960  1.00  0.00      TS   H  
ATOM   1168  H1' THY T  15      13.868  -8.358 -31.827  1.00  0.00      TS   H  
ATOM   1169  H2' THY T  15      14.621 -10.229 -33.281  1.00  0.00      TS   H  
ATOM   1170  H3' THY T  15      17.321  -9.425 -32.788  1.00  0.00      TS   H  
ATOM   1171  H4' THY T  15      16.011  -7.739 -30.593  1.00  0.00      TS   H  
ATOM   1172  H5' THY T  15      17.378  -6.076 -30.897  1.00  0.00      TS   H  
ATOM   1173  H51 THY T  15      15.044  -6.138 -37.312  1.00  0.00      TS   H  
ATOM   1174  H52 THY T  15      13.875  -4.632 -36.969  1.00  0.00      TS   H  
ATOM   1175  H53 THY T  15      13.450  -6.052 -37.993  1.00  0.00      TS   H  
ATOM   1176 H2'' THY T  15      15.576  -9.042 -34.330  1.00  0.00      TS   H  
ATOM   1177 H5'' THY T  15      18.475  -7.493 -31.149  1.00  0.00      TS   H  
ATOM   1178  P   ADE T  16      16.488 -11.722 -31.493  1.00  0.00      TS   P  
ATOM   1179  O1P ADE T  16      16.867 -12.298 -30.207  1.00  0.00      TS   O  
ATOM   1180  O2P ADE T  16      17.529 -11.832 -32.503  1.00  0.00      TS   O  
ATOM   1181  C5' ADE T  16      14.216 -13.117 -31.236  1.00  0.00      TS   C  
ATOM   1182  O5' ADE T  16      15.135 -12.376 -32.000  1.00  0.00      TS   O  
ATOM   1183  C4' ADE T  16      13.199 -13.899 -32.140  1.00  0.00      TS   C  
ATOM   1184  O4' ADE T  16      12.322 -13.009 -32.993  1.00  0.00      TS   O  
ATOM   1185  C3' ADE T  16      13.893 -14.854 -33.131  1.00  0.00      TS   C  
ATOM   1186  O3' ADE T  16      13.343 -16.167 -33.051  1.00  0.00      TS   O  
ATOM   1187  C2' ADE T  16      13.621 -14.174 -34.546  1.00  0.00      TS   C  
ATOM   1188  C1' ADE T  16      12.250 -13.404 -34.420  1.00  0.00      TS   C  
ATOM   1189  N1  ADE T  16       9.291 -10.134 -37.125  1.00  0.00      TS   N  
ATOM   1190  C2  ADE T  16       9.005 -11.303 -36.456  1.00  0.00      TS   C  
ATOM   1191  N3  ADE T  16       9.830 -12.116 -35.750  1.00  0.00      TS   N  
ATOM   1192  C4  ADE T  16      11.100 -11.649 -35.779  1.00  0.00      TS   C  
ATOM   1193  C5  ADE T  16      11.483 -10.400 -36.358  1.00  0.00      TS   C  
ATOM   1194  C6  ADE T  16      10.600  -9.747 -37.118  1.00  0.00      TS   C  
ATOM   1195  N6  ADE T  16      10.970  -8.660 -37.866  1.00  0.00      TS   N  
ATOM   1196  N7  ADE T  16      12.848 -10.200 -36.158  1.00  0.00      TS   N  
ATOM   1197  C8  ADE T  16      13.244 -11.227 -35.464  1.00  0.00      TS   C  
ATOM   1198  N9  ADE T  16      12.214 -12.148 -35.216  1.00  0.00      TS   N  
ATOM   1199  H2  ADE T  16       7.954 -11.520 -36.646  1.00  0.00      TS   H  
ATOM   1200  H8  ADE T  16      14.279 -11.301 -35.128  1.00  0.00      TS   H  
ATOM   1201  H1' ADE T  16      11.327 -14.018 -34.496  1.00  0.00      TS   H  
ATOM   1202  H2' ADE T  16      13.653 -14.936 -35.354  1.00  0.00      TS   H  
ATOM   1203  H3' ADE T  16      14.934 -14.830 -32.745  1.00  0.00      TS   H  
ATOM   1204  H4' ADE T  16      12.582 -14.534 -31.469  1.00  0.00      TS   H  
ATOM   1205  H5' ADE T  16      13.678 -12.533 -30.459  1.00  0.00      TS   H  
ATOM   1206  H61 ADE T  16      11.942  -8.429 -37.921  1.00  0.00      TS   H  
ATOM   1207  H62 ADE T  16      10.385  -8.229 -38.554  1.00  0.00      TS   H  
ATOM   1208 H2'' ADE T  16      14.530 -13.554 -34.702  1.00  0.00      TS   H  
ATOM   1209 H5'' ADE T  16      14.750 -13.951 -30.732  1.00  0.00      TS   H  
ATOM   1210  P   THY T  17      13.890 -17.326 -33.928  1.00  0.00      TS   P  
ATOM   1211  O1P THY T  17      13.712 -18.545 -33.078  1.00  0.00      TS   O  
ATOM   1212  O2P THY T  17      15.277 -16.991 -34.414  1.00  0.00      TS   O  
ATOM   1213  C5' THY T  17      11.490 -17.664 -34.738  1.00  0.00      TS   C  
ATOM   1214  O5' THY T  17      12.868 -17.400 -35.174  1.00  0.00      TS   O  
ATOM   1215  C4' THY T  17      10.394 -17.459 -35.852  1.00  0.00      TS   C  
ATOM   1216  O4' THY T  17      10.398 -16.078 -36.371  1.00  0.00      TS   O  
ATOM   1217  C3' THY T  17      10.642 -18.274 -37.065  1.00  0.00      TS   C  
ATOM   1218  O3' THY T  17       9.426 -18.928 -37.475  1.00  0.00      TS   O  
ATOM   1219  C2' THY T  17      11.091 -17.251 -38.053  1.00  0.00      TS   C  
ATOM   1220  C1' THY T  17      10.358 -16.040 -37.750  1.00  0.00      TS   C  
ATOM   1221  N1  THY T  17      11.017 -14.759 -38.113  1.00  0.00      TS   N  
ATOM   1222  C2  THY T  17      10.370 -13.900 -38.829  1.00  0.00      TS   C  
ATOM   1223  O2  THY T  17       9.279 -14.168 -39.280  1.00  0.00      TS   O  
ATOM   1224  N3  THY T  17      11.013 -12.723 -39.144  1.00  0.00      TS   N  
ATOM   1225  C4  THY T  17      12.386 -12.474 -38.967  1.00  0.00      TS   C  
ATOM   1226  O4  THY T  17      12.940 -11.546 -39.485  1.00  0.00      TS   O  
ATOM   1227  C5  THY T  17      13.080 -13.554 -38.155  1.00  0.00      TS   C  
ATOM   1228  C5M THY T  17      14.577 -13.471 -38.033  1.00  0.00      TS   C  
ATOM   1229  C6  THY T  17      12.395 -14.672 -37.866  1.00  0.00      TS   C  
ATOM   1230  H3  THY T  17      10.512 -12.151 -39.808  1.00  0.00      TS   H  
ATOM   1231  H6  THY T  17      12.847 -15.487 -37.299  1.00  0.00      TS   H  
ATOM   1232  H1' THY T  17       9.315 -16.124 -38.120  1.00  0.00      TS   H  
ATOM   1233  H2' THY T  17      11.073 -17.539 -39.126  1.00  0.00      TS   H  
ATOM   1234  H3' THY T  17      11.356 -19.049 -36.713  1.00  0.00      TS   H  
ATOM   1235  H4' THY T  17       9.408 -17.627 -35.369  1.00  0.00      TS   H  
ATOM   1236  H5' THY T  17      11.248 -16.919 -33.949  1.00  0.00      TS   H  
ATOM   1237  H51 THY T  17      14.920 -13.714 -37.006  1.00  0.00      TS   H  
ATOM   1238  H52 THY T  17      14.992 -12.485 -38.333  1.00  0.00      TS   H  
ATOM   1239  H53 THY T  17      15.126 -14.189 -38.678  1.00  0.00      TS   H  
ATOM   1240 H2'' THY T  17      12.176 -17.092 -37.880  1.00  0.00      TS   H  
ATOM   1241 H5'' THY T  17      11.220 -18.686 -34.395  1.00  0.00      TS   H  
ATOM   1242  P   ADE T  18       9.508 -20.002 -38.654  1.00  0.00      TS   P  
ATOM   1243  O1P ADE T  18       8.610 -21.092 -38.225  1.00  0.00      TS   O  
ATOM   1244  O2P ADE T  18      10.917 -20.214 -39.097  1.00  0.00      TS   O  
ATOM   1245  C5' ADE T  18       7.595 -18.384 -39.403  1.00  0.00      TS   C  
ATOM   1246  O5' ADE T  18       8.830 -19.054 -39.685  1.00  0.00      TS   O  
ATOM   1247  C4' ADE T  18       6.905 -17.862 -40.659  1.00  0.00      TS   C  
ATOM   1248  O4' ADE T  18       7.596 -16.624 -41.051  1.00  0.00      TS   O  
ATOM   1249  C3' ADE T  18       7.023 -18.819 -41.914  1.00  0.00      TS   C  
ATOM   1250  O3' ADE T  18       5.832 -18.758 -42.781  1.00  0.00      TS   O  
ATOM   1251  C2' ADE T  18       8.350 -18.347 -42.594  1.00  0.00      TS   C  
ATOM   1252  C1' ADE T  18       8.186 -16.781 -42.387  1.00  0.00      TS   C  
ATOM   1253  N1  ADE T  18      10.417 -12.360 -43.620  1.00  0.00      TS   N  
ATOM   1254  C2  ADE T  18       9.193 -12.881 -43.761  1.00  0.00      TS   C  
ATOM   1255  N3  ADE T  18       8.678 -14.062 -43.429  1.00  0.00      TS   N  
ATOM   1256  C4  ADE T  18       9.596 -14.809 -42.932  1.00  0.00      TS   C  
ATOM   1257  C5  ADE T  18      10.935 -14.537 -42.713  1.00  0.00      TS   C  
ATOM   1258  C6  ADE T  18      11.322 -13.202 -43.081  1.00  0.00      TS   C  
ATOM   1259  N6  ADE T  18      12.600 -12.783 -42.946  1.00  0.00      TS   N  
ATOM   1260  N7  ADE T  18      11.595 -15.543 -42.105  1.00  0.00      TS   N  
ATOM   1261  C8  ADE T  18      10.699 -16.459 -41.906  1.00  0.00      TS   C  
ATOM   1262  N9  ADE T  18       9.454 -16.006 -42.418  1.00  0.00      TS   N  
ATOM   1263  H2  ADE T  18       8.436 -12.255 -44.234  1.00  0.00      TS   H  
ATOM   1264  H8  ADE T  18      10.742 -17.379 -41.323  1.00  0.00      TS   H  
ATOM   1265  H1' ADE T  18       7.519 -16.325 -43.150  1.00  0.00      TS   H  
ATOM   1266  H2' ADE T  18       8.425 -18.620 -43.669  1.00  0.00      TS   H  
ATOM   1267  H3' ADE T  18       7.058 -19.861 -41.534  1.00  0.00      TS   H  
ATOM   1268  H4' ADE T  18       5.834 -17.627 -40.482  1.00  0.00      TS   H  
ATOM   1269  H5' ADE T  18       7.857 -17.445 -38.869  1.00  0.00      TS   H  
ATOM   1270  H61 ADE T  18      13.273 -13.458 -42.644  1.00  0.00      TS   H  
ATOM   1271  H62 ADE T  18      12.929 -11.942 -43.374  1.00  0.00      TS   H  
ATOM   1272 H2'' ADE T  18       9.198 -18.616 -41.929  1.00  0.00      TS   H  
ATOM   1273 H5'' ADE T  18       6.873 -18.993 -38.817  1.00  0.00      TS   H  
ATOM   1274  P   ADE T  19       5.836 -19.566 -44.123  1.00  0.00      TS   P  
ATOM   1275  O1P ADE T  19       4.532 -20.297 -44.258  1.00  0.00      TS   O  
ATOM   1276  O2P ADE T  19       7.028 -20.447 -44.256  1.00  0.00      TS   O  
ATOM   1277  C5' ADE T  19       4.678 -17.485 -45.193  1.00  0.00      TS   C  
ATOM   1278  O5' ADE T  19       5.856 -18.382 -45.194  1.00  0.00      TS   O  
ATOM   1279  C4' ADE T  19       4.812 -16.419 -46.242  1.00  0.00      TS   C  
ATOM   1280  O4' ADE T  19       5.973 -15.612 -46.079  1.00  0.00      TS   O  
ATOM   1281  C3' ADE T  19       4.856 -17.079 -47.689  1.00  0.00      TS   C  
ATOM   1282  O3' ADE T  19       4.218 -16.254 -48.594  1.00  0.00      TS   O  
ATOM   1283  C2' ADE T  19       6.375 -17.089 -48.036  1.00  0.00      TS   C  
ATOM   1284  C1' ADE T  19       6.854 -15.860 -47.213  1.00  0.00      TS   C  
ATOM   1285  N1  ADE T  19      11.534 -13.741 -46.682  1.00  0.00      TS   N  
ATOM   1286  C2  ADE T  19      10.408 -13.316 -47.337  1.00  0.00      TS   C  
ATOM   1287  N3  ADE T  19       9.256 -13.908 -47.517  1.00  0.00      TS   N  
ATOM   1288  C4  ADE T  19       9.201 -15.060 -46.891  1.00  0.00      TS   C  
ATOM   1289  C5  ADE T  19      10.276 -15.642 -46.173  1.00  0.00      TS   C  
ATOM   1290  C6  ADE T  19      11.482 -14.911 -46.050  1.00  0.00      TS   C  
ATOM   1291  N6  ADE T  19      12.627 -15.349 -45.408  1.00  0.00      TS   N  
ATOM   1292  N7  ADE T  19       9.878 -16.858 -45.626  1.00  0.00      TS   N  
ATOM   1293  C8  ADE T  19       8.657 -16.930 -46.014  1.00  0.00      TS   C  
ATOM   1294  N9  ADE T  19       8.184 -15.951 -46.768  1.00  0.00      TS   N  
ATOM   1295  H2  ADE T  19      10.666 -12.455 -47.954  1.00  0.00      TS   H  
ATOM   1296  H8  ADE T  19       8.007 -17.763 -45.749  1.00  0.00      TS   H  
ATOM   1297  H1' ADE T  19       6.806 -15.099 -48.021  1.00  0.00      TS   H  
ATOM   1298  H2' ADE T  19       6.578 -16.964 -49.122  1.00  0.00      TS   H  
ATOM   1299  H3' ADE T  19       4.471 -18.122 -47.704  1.00  0.00      TS   H  
ATOM   1300  H4' ADE T  19       4.011 -15.659 -46.115  1.00  0.00      TS   H  
ATOM   1301  H5' ADE T  19       4.520 -16.949 -44.232  1.00  0.00      TS   H  
ATOM   1302  H61 ADE T  19      12.540 -16.195 -44.881  1.00  0.00      TS   H  
ATOM   1303  H62 ADE T  19      13.222 -14.599 -45.120  1.00  0.00      TS   H  
ATOM   1304 H2'' ADE T  19       6.826 -18.011 -47.610  1.00  0.00      TS   H  
ATOM   1305 H5'' ADE T  19       3.800 -18.156 -45.302  1.00  0.00      TS   H  
ATOM   1306  P   GUA T  20       3.924 -16.836 -50.089  1.00  0.00      TS   P  
ATOM   1307  O1P GUA T  20       2.477 -16.634 -50.463  1.00  0.00      TS   O  
ATOM   1308  O2P GUA T  20       4.397 -18.259 -50.200  1.00  0.00      TS   O  
ATOM   1309  C5' GUA T  20       4.480 -14.646 -51.573  1.00  0.00      TS   C  
ATOM   1310  O5' GUA T  20       4.745 -15.998 -51.079  1.00  0.00      TS   O  
ATOM   1311  C4' GUA T  20       5.692 -14.104 -52.393  1.00  0.00      TS   C  
ATOM   1312  O4' GUA T  20       6.968 -14.101 -51.622  1.00  0.00      TS   O  
ATOM   1313  C3' GUA T  20       5.970 -14.854 -53.761  1.00  0.00      TS   C  
ATOM   1314  O3' GUA T  20       6.280 -14.113 -54.968  1.00  0.00      TS   O  
ATOM   1315  C2' GUA T  20       7.176 -15.704 -53.375  1.00  0.00      TS   C  
ATOM   1316  C1' GUA T  20       7.967 -14.888 -52.388  1.00  0.00      TS   C  
ATOM   1317  N1  GUA T  20      12.254 -14.925 -49.649  1.00  0.00      TS   N  
ATOM   1318  C2  GUA T  20      11.827 -13.962 -50.505  1.00  0.00      TS   C  
ATOM   1319  N2  GUA T  20      12.580 -12.920 -50.689  1.00  0.00      TS   N  
ATOM   1320  N3  GUA T  20      10.671 -14.036 -51.092  1.00  0.00      TS   N  
ATOM   1321  C4  GUA T  20      10.058 -15.210 -50.916  1.00  0.00      TS   C  
ATOM   1322  C5  GUA T  20      10.425 -16.274 -50.060  1.00  0.00      TS   C  
ATOM   1323  C6  GUA T  20      11.666 -16.121 -49.332  1.00  0.00      TS   C  
ATOM   1324  O6  GUA T  20      12.208 -16.913 -48.534  1.00  0.00      TS   O  
ATOM   1325  N7  GUA T  20       9.500 -17.347 -50.117  1.00  0.00      TS   N  
ATOM   1326  C8  GUA T  20       8.603 -16.963 -50.985  1.00  0.00      TS   C  
ATOM   1327  N9  GUA T  20       8.813 -15.701 -51.438  1.00  0.00      TS   N  
ATOM   1328  H1  GUA T  20      13.231 -14.924 -49.393  1.00  0.00      TS   H  
ATOM   1329  H8  GUA T  20       7.745 -17.565 -51.284  1.00  0.00      TS   H  
ATOM   1330  H1' GUA T  20       8.594 -14.185 -52.977  1.00  0.00      TS   H  
ATOM   1331  H2' GUA T  20       7.768 -16.123 -54.214  1.00  0.00      TS   H  
ATOM   1332  H21 GUA T  20      12.429 -12.327 -51.480  1.00  0.00      TS   H  
ATOM   1333  H3' GUA T  20       5.128 -15.556 -53.944  1.00  0.00      TS   H  
ATOM   1334  H22 GUA T  20      13.416 -12.802 -50.153  1.00  0.00      TS   H  
ATOM   1335  H4' GUA T  20       5.516 -13.074 -52.769  1.00  0.00      TS   H  
ATOM   1336  H5' GUA T  20       4.284 -14.108 -50.621  1.00  0.00      TS   H  
ATOM   1337  H3T GUA T  20       6.631 -14.762 -55.582  1.00  0.00      TS   H  
ATOM   1338 H2'' GUA T  20       6.778 -16.517 -52.730  1.00  0.00      TS   H  
ATOM   1339 H5'' GUA T  20       3.550 -14.564 -52.174  1.00  0.00      TS   H  
TER   
END
