# Supplementary material for: CRISPR-Cas12a exploits R-loop asymmetry to form double-strand breaks
Source: eLife. 2020 Jun 10;9:e55143. doi: 10.7554/eLife.55143 (PMC7286691; doi:10.7554/eLife.55143)
Supplement: Figure 5—source data 2. [file elife-55143-fig5-data2.zip › Figure 5ΓÇöSource Data 2/Example_MD_trajectories/5prime_boundary/5prime_boundary_05.pdb]

ATOM      1  C5' CYT B   1      15.421 -16.544 -56.656  1.00  0.00      BS   C  
ATOM      2  O5' CYT B   1      16.649 -17.169 -56.273  1.00  0.00      BS   O  
ATOM      3  C4' CYT B   1      14.809 -15.842 -55.402  1.00  0.00      BS   C  
ATOM      4  O4' CYT B   1      14.274 -16.864 -54.432  1.00  0.00      BS   O  
ATOM      5  C3' CYT B   1      15.760 -15.050 -54.489  1.00  0.00      BS   C  
ATOM      6  O3' CYT B   1      15.376 -13.707 -54.410  1.00  0.00      BS   O  
ATOM      7  C2' CYT B   1      15.648 -15.710 -53.166  1.00  0.00      BS   C  
ATOM      8  C1' CYT B   1      14.266 -16.154 -53.196  1.00  0.00      BS   C  
ATOM      9  N1  CYT B   1      13.740 -17.123 -52.214  1.00  0.00      BS   N  
ATOM     10  C2  CYT B   1      12.338 -17.239 -52.074  1.00  0.00      BS   C  
ATOM     11  O2  CYT B   1      11.578 -16.500 -52.658  1.00  0.00      BS   O  
ATOM     12  N3  CYT B   1      11.922 -18.225 -51.232  1.00  0.00      BS   N  
ATOM     13  C4  CYT B   1      12.744 -19.010 -50.505  1.00  0.00      BS   C  
ATOM     14  N4  CYT B   1      12.254 -19.935 -49.695  1.00  0.00      BS   N  
ATOM     15  C5  CYT B   1      14.165 -18.882 -50.626  1.00  0.00      BS   C  
ATOM     16  C6  CYT B   1      14.607 -17.933 -51.488  1.00  0.00      BS   C  
ATOM     17  H5  CYT B   1      14.712 -19.649 -50.077  1.00  0.00      BS   H  
ATOM     18  H6  CYT B   1      15.653 -17.821 -51.769  1.00  0.00      BS   H  
ATOM     19  H1' CYT B   1      13.578 -15.284 -53.249  1.00  0.00      BS   H  
ATOM     20  H2' CYT B   1      15.809 -15.021 -52.310  1.00  0.00      BS   H  
ATOM     21  H3' CYT B   1      16.803 -15.242 -54.820  1.00  0.00      BS   H  
ATOM     22  H4' CYT B   1      13.933 -15.222 -55.692  1.00  0.00      BS   H  
ATOM     23  H41 CYT B   1      11.317 -19.970 -49.349  1.00  0.00      BS   H  
ATOM     24  H5' CYT B   1      14.649 -17.266 -56.998  1.00  0.00      BS   H  
ATOM     25  H42 CYT B   1      12.834 -20.715 -49.458  1.00  0.00      BS   H  
ATOM     26  H5T CYT B   1      16.433 -17.844 -55.625  1.00  0.00      BS   H  
ATOM     27 H2'' CYT B   1      16.323 -16.574 -52.989  1.00  0.00      BS   H  
ATOM     28 H5'' CYT B   1      15.568 -15.756 -57.424  1.00  0.00      BS   H  
ATOM     29  P   THY B   2      16.320 -12.627 -55.041  1.00  0.00      BS   P  
ATOM     30  O1P THY B   2      16.564 -12.944 -56.460  1.00  0.00      BS   O  
ATOM     31  O2P THY B   2      17.470 -12.426 -54.111  1.00  0.00      BS   O  
ATOM     32  C5' THY B   2      14.137 -11.208 -55.389  1.00  0.00      BS   C  
ATOM     33  O5' THY B   2      15.531 -11.326 -55.052  1.00  0.00      BS   O  
ATOM     34  C4' THY B   2      13.183 -10.876 -54.306  1.00  0.00      BS   C  
ATOM     35  O4' THY B   2      12.956 -11.985 -53.389  1.00  0.00      BS   O  
ATOM     36  C3' THY B   2      13.764  -9.806 -53.427  1.00  0.00      BS   C  
ATOM     37  O3' THY B   2      12.878  -8.715 -53.424  1.00  0.00      BS   O  
ATOM     38  C2' THY B   2      14.047 -10.442 -52.006  1.00  0.00      BS   C  
ATOM     39  C1' THY B   2      12.927 -11.469 -52.026  1.00  0.00      BS   C  
ATOM     40  N1  THY B   2      13.026 -12.658 -51.154  1.00  0.00      BS   N  
ATOM     41  C2  THY B   2      11.920 -13.117 -50.488  1.00  0.00      BS   C  
ATOM     42  O2  THY B   2      10.757 -12.666 -50.632  1.00  0.00      BS   O  
ATOM     43  N3  THY B   2      12.160 -14.205 -49.581  1.00  0.00      BS   N  
ATOM     44  C4  THY B   2      13.357 -14.858 -49.400  1.00  0.00      BS   C  
ATOM     45  O4  THY B   2      13.340 -15.820 -48.630  1.00  0.00      BS   O  
ATOM     46  C5  THY B   2      14.514 -14.243 -50.096  1.00  0.00      BS   C  
ATOM     47  C5M THY B   2      15.864 -14.654 -49.695  1.00  0.00      BS   C  
ATOM     48  C6  THY B   2      14.277 -13.169 -50.833  1.00  0.00      BS   C  
ATOM     49  H3  THY B   2      11.354 -14.607 -49.126  1.00  0.00      BS   H  
ATOM     50  H6  THY B   2      14.935 -12.793 -51.618  1.00  0.00      BS   H  
ATOM     51  H1' THY B   2      11.992 -10.881 -51.902  1.00  0.00      BS   H  
ATOM     52  H2' THY B   2      14.038  -9.639 -51.239  1.00  0.00      BS   H  
ATOM     53  H3' THY B   2      14.780  -9.487 -53.742  1.00  0.00      BS   H  
ATOM     54  H4' THY B   2      12.187 -10.621 -54.726  1.00  0.00      BS   H  
ATOM     55  H5' THY B   2      13.759 -12.062 -55.991  1.00  0.00      BS   H  
ATOM     56  H51 THY B   2      16.640 -14.201 -50.350  1.00  0.00      BS   H  
ATOM     57  H52 THY B   2      16.025 -15.743 -49.841  1.00  0.00      BS   H  
ATOM     58  H53 THY B   2      16.094 -14.399 -48.638  1.00  0.00      BS   H  
ATOM     59 H2'' THY B   2      15.124 -10.684 -52.132  1.00  0.00      BS   H  
ATOM     60 H5'' THY B   2      14.160 -10.425 -56.175  1.00  0.00      BS   H  
ATOM     61  P   THY B   3      12.786  -7.461 -52.435  1.00  0.00      BS   P  
ATOM     62  O1P THY B   3      12.282  -6.283 -53.200  1.00  0.00      BS   O  
ATOM     63  O2P THY B   3      13.995  -7.302 -51.625  1.00  0.00      BS   O  
ATOM     64  C5' THY B   3      10.370  -8.313 -51.923  1.00  0.00      BS   C  
ATOM     65  O5' THY B   3      11.670  -7.881 -51.379  1.00  0.00      BS   O  
ATOM     66  C4' THY B   3       9.283  -8.410 -50.896  1.00  0.00      BS   C  
ATOM     67  O4' THY B   3       9.481  -9.556 -50.057  1.00  0.00      BS   O  
ATOM     68  C3' THY B   3       9.095  -7.169 -49.970  1.00  0.00      BS   C  
ATOM     69  O3' THY B   3       7.734  -6.788 -49.784  1.00  0.00      BS   O  
ATOM     70  C2' THY B   3       9.665  -7.587 -48.588  1.00  0.00      BS   C  
ATOM     71  C1' THY B   3       9.625  -9.079 -48.648  1.00  0.00      BS   C  
ATOM     72  N1  THY B   3      10.845  -9.836 -48.163  1.00  0.00      BS   N  
ATOM     73  C2  THY B   3      10.658 -10.849 -47.314  1.00  0.00      BS   C  
ATOM     74  O2  THY B   3       9.570 -11.258 -46.927  1.00  0.00      BS   O  
ATOM     75  N3  THY B   3      11.832 -11.558 -46.921  1.00  0.00      BS   N  
ATOM     76  C4  THY B   3      13.111 -11.272 -47.380  1.00  0.00      BS   C  
ATOM     77  O4  THY B   3      14.029 -11.980 -47.168  1.00  0.00      BS   O  
ATOM     78  C5  THY B   3      13.180 -10.138 -48.226  1.00  0.00      BS   C  
ATOM     79  C5M THY B   3      14.524  -9.705 -48.647  1.00  0.00      BS   C  
ATOM     80  C6  THY B   3      12.054  -9.518 -48.628  1.00  0.00      BS   C  
ATOM     81  H3  THY B   3      11.724 -12.429 -46.420  1.00  0.00      BS   H  
ATOM     82  H6  THY B   3      12.180  -8.584 -49.175  1.00  0.00      BS   H  
ATOM     83  H1' THY B   3       8.703  -9.440 -48.145  1.00  0.00      BS   H  
ATOM     84  H2' THY B   3       8.959  -7.298 -47.780  1.00  0.00      BS   H  
ATOM     85  H3' THY B   3       9.661  -6.383 -50.514  1.00  0.00      BS   H  
ATOM     86  H4' THY B   3       8.337  -8.543 -51.462  1.00  0.00      BS   H  
ATOM     87  H5' THY B   3      10.469  -9.317 -52.388  1.00  0.00      BS   H  
ATOM     88  H51 THY B   3      14.470  -8.715 -49.149  1.00  0.00      BS   H  
ATOM     89  H52 THY B   3      15.032 -10.479 -49.262  1.00  0.00      BS   H  
ATOM     90  H53 THY B   3      15.266  -9.661 -47.821  1.00  0.00      BS   H  
ATOM     91 H2'' THY B   3      10.693  -7.190 -48.440  1.00  0.00      BS   H  
ATOM     92 H5'' THY B   3      10.048  -7.578 -52.692  1.00  0.00      BS   H  
ATOM     93  P   ADE B   4       7.416  -5.401 -49.172  1.00  0.00      BS   P  
ATOM     94  O1P ADE B   4       6.304  -4.800 -49.936  1.00  0.00      BS   O  
ATOM     95  O2P ADE B   4       8.687  -4.608 -49.131  1.00  0.00      BS   O  
ATOM     96  C5' ADE B   4       5.964  -6.851 -47.638  1.00  0.00      BS   C  
ATOM     97  O5' ADE B   4       6.824  -5.685 -47.721  1.00  0.00      BS   O  
ATOM     98  C4' ADE B   4       5.726  -7.144 -46.093  1.00  0.00      BS   C  
ATOM     99  O4' ADE B   4       6.858  -7.898 -45.581  1.00  0.00      BS   O  
ATOM    100  C3' ADE B   4       5.713  -5.910 -45.152  1.00  0.00      BS   C  
ATOM    101  O3' ADE B   4       4.764  -5.946 -44.063  1.00  0.00      BS   O  
ATOM    102  C2' ADE B   4       7.076  -5.752 -44.601  1.00  0.00      BS   C  
ATOM    103  C1' ADE B   4       7.525  -7.171 -44.491  1.00  0.00      BS   C  
ATOM    104  N1  ADE B   4      11.653 -10.000 -43.509  1.00  0.00      BS   N  
ATOM    105  C2  ADE B   4      10.411  -9.994 -43.041  1.00  0.00      BS   C  
ATOM    106  N3  ADE B   4       9.408  -9.171 -43.356  1.00  0.00      BS   N  
ATOM    107  C4  ADE B   4       9.800  -8.184 -44.128  1.00  0.00      BS   C  
ATOM    108  C5  ADE B   4      11.013  -8.052 -44.685  1.00  0.00      BS   C  
ATOM    109  C6  ADE B   4      11.956  -9.013 -44.339  1.00  0.00      BS   C  
ATOM    110  N6  ADE B   4      13.232  -8.988 -44.751  1.00  0.00      BS   N  
ATOM    111  N7  ADE B   4      11.053  -6.962 -45.582  1.00  0.00      BS   N  
ATOM    112  C8  ADE B   4       9.729  -6.606 -45.660  1.00  0.00      BS   C  
ATOM    113  N9  ADE B   4       8.928  -7.268 -44.717  1.00  0.00      BS   N  
ATOM    114  H2  ADE B   4      10.212 -10.827 -42.368  1.00  0.00      BS   H  
ATOM    115  H8  ADE B   4       9.249  -5.806 -46.224  1.00  0.00      BS   H  
ATOM    116  H1' ADE B   4       7.303  -7.558 -43.474  1.00  0.00      BS   H  
ATOM    117  H2' ADE B   4       7.032  -5.238 -43.618  1.00  0.00      BS   H  
ATOM    118  H3' ADE B   4       5.420  -5.074 -45.822  1.00  0.00      BS   H  
ATOM    119  H4' ADE B   4       4.783  -7.696 -45.891  1.00  0.00      BS   H  
ATOM    120  H5' ADE B   4       6.279  -7.808 -48.108  1.00  0.00      BS   H  
ATOM    121  H61 ADE B   4      13.719  -9.756 -44.335  1.00  0.00      BS   H  
ATOM    122  H62 ADE B   4      13.569  -8.153 -45.187  1.00  0.00      BS   H  
ATOM    123 H2'' ADE B   4       7.734  -5.115 -45.232  1.00  0.00      BS   H  
ATOM    124 H5'' ADE B   4       5.010  -6.538 -48.113  1.00  0.00      BS   H  
ATOM    125  P   THY B   5       3.261  -5.617 -44.276  1.00  0.00      BS   P  
ATOM    126  O1P THY B   5       2.784  -6.209 -45.547  1.00  0.00      BS   O  
ATOM    127  O2P THY B   5       3.005  -4.186 -44.064  1.00  0.00      BS   O  
ATOM    128  C5' THY B   5       2.687  -7.956 -42.972  1.00  0.00      BS   C  
ATOM    129  O5' THY B   5       2.644  -6.511 -43.109  1.00  0.00      BS   O  
ATOM    130  C4' THY B   5       3.269  -8.467 -41.627  1.00  0.00      BS   C  
ATOM    131  O4' THY B   5       4.701  -8.336 -41.660  1.00  0.00      BS   O  
ATOM    132  C3' THY B   5       2.915  -7.865 -40.281  1.00  0.00      BS   C  
ATOM    133  O3' THY B   5       2.931  -8.943 -39.297  1.00  0.00      BS   O  
ATOM    134  C2' THY B   5       4.021  -6.937 -39.963  1.00  0.00      BS   C  
ATOM    135  C1' THY B   5       5.181  -7.773 -40.450  1.00  0.00      BS   C  
ATOM    136  N1  THY B   5       6.421  -7.080 -40.675  1.00  0.00      BS   N  
ATOM    137  C2  THY B   5       7.580  -7.849 -40.489  1.00  0.00      BS   C  
ATOM    138  O2  THY B   5       7.527  -9.003 -40.159  1.00  0.00      BS   O  
ATOM    139  N3  THY B   5       8.743  -7.170 -40.689  1.00  0.00      BS   N  
ATOM    140  C4  THY B   5       8.946  -5.915 -41.175  1.00  0.00      BS   C  
ATOM    141  O4  THY B   5      10.015  -5.573 -41.620  1.00  0.00      BS   O  
ATOM    142  C5  THY B   5       7.776  -5.079 -41.126  1.00  0.00      BS   C  
ATOM    143  C5M THY B   5       7.970  -3.637 -41.283  1.00  0.00      BS   C  
ATOM    144  C6  THY B   5       6.557  -5.667 -40.954  1.00  0.00      BS   C  
ATOM    145  H3  THY B   5       9.572  -7.745 -40.694  1.00  0.00      BS   H  
ATOM    146  H6  THY B   5       5.639  -5.093 -41.082  1.00  0.00      BS   H  
ATOM    147  H1' THY B   5       5.237  -8.635 -39.751  1.00  0.00      BS   H  
ATOM    148  H2' THY B   5       4.048  -6.782 -38.864  1.00  0.00      BS   H  
ATOM    149  H3' THY B   5       1.949  -7.344 -40.454  1.00  0.00      BS   H  
ATOM    150  H4' THY B   5       3.034  -9.550 -41.695  1.00  0.00      BS   H  
ATOM    151  H5' THY B   5       3.279  -8.369 -43.818  1.00  0.00      BS   H  
ATOM    152  H51 THY B   5       8.899  -3.216 -40.844  1.00  0.00      BS   H  
ATOM    153  H52 THY B   5       7.113  -3.097 -40.828  1.00  0.00      BS   H  
ATOM    154  H53 THY B   5       7.968  -3.583 -42.394  1.00  0.00      BS   H  
ATOM    155 H2'' THY B   5       3.982  -5.912 -40.390  1.00  0.00      BS   H  
ATOM    156 H5'' THY B   5       1.663  -8.382 -43.043  1.00  0.00      BS   H  
ATOM    157  P   ADE B   6       1.559  -9.627 -38.825  1.00  0.00      BS   P  
ATOM    158  O1P ADE B   6       1.199 -10.601 -39.890  1.00  0.00      BS   O  
ATOM    159  O2P ADE B   6       0.614  -8.544 -38.416  1.00  0.00      BS   O  
ATOM    160  C5' ADE B   6       2.584 -11.774 -37.666  1.00  0.00      BS   C  
ATOM    161  O5' ADE B   6       1.970 -10.469 -37.619  1.00  0.00      BS   O  
ATOM    162  C4' ADE B   6       3.954 -11.701 -36.886  1.00  0.00      BS   C  
ATOM    163  O4' ADE B   6       4.939 -10.837 -37.570  1.00  0.00      BS   O  
ATOM    164  C3' ADE B   6       3.876 -11.271 -35.453  1.00  0.00      BS   C  
ATOM    165  O3' ADE B   6       3.370 -12.333 -34.610  1.00  0.00      BS   O  
ATOM    166  C2' ADE B   6       5.423 -11.158 -35.310  1.00  0.00      BS   C  
ATOM    167  C1' ADE B   6       5.986 -10.612 -36.590  1.00  0.00      BS   C  
ATOM    168  N1  ADE B   6       9.396  -6.948 -36.870  1.00  0.00      BS   N  
ATOM    169  C2  ADE B   6       9.510  -8.256 -36.697  1.00  0.00      BS   C  
ATOM    170  N3  ADE B   6       8.554  -9.203 -36.659  1.00  0.00      BS   N  
ATOM    171  C4  ADE B   6       7.353  -8.598 -36.750  1.00  0.00      BS   C  
ATOM    172  C5  ADE B   6       7.111  -7.247 -36.842  1.00  0.00      BS   C  
ATOM    173  C6  ADE B   6       8.205  -6.434 -37.026  1.00  0.00      BS   C  
ATOM    174  N6  ADE B   6       8.000  -5.137 -37.247  1.00  0.00      BS   N  
ATOM    175  N7  ADE B   6       5.745  -7.047 -36.795  1.00  0.00      BS   N  
ATOM    176  C8  ADE B   6       5.254  -8.241 -36.625  1.00  0.00      BS   C  
ATOM    177  N9  ADE B   6       6.191  -9.191 -36.649  1.00  0.00      BS   N  
ATOM    178  H2  ADE B   6      10.504  -8.642 -36.474  1.00  0.00      BS   H  
ATOM    179  H8  ADE B   6       4.179  -8.409 -36.572  1.00  0.00      BS   H  
ATOM    180  H1' ADE B   6       6.856 -11.283 -36.754  1.00  0.00      BS   H  
ATOM    181  H2' ADE B   6       5.807 -12.178 -35.092  1.00  0.00      BS   H  
ATOM    182  H3' ADE B   6       3.503 -10.231 -35.345  1.00  0.00      BS   H  
ATOM    183  H4' ADE B   6       4.260 -12.769 -36.933  1.00  0.00      BS   H  
ATOM    184  H5' ADE B   6       2.711 -12.119 -38.714  1.00  0.00      BS   H  
ATOM    185  H61 ADE B   6       7.083  -4.755 -37.370  1.00  0.00      BS   H  
ATOM    186  H62 ADE B   6       8.747  -4.569 -37.591  1.00  0.00      BS   H  
ATOM    187 H2'' ADE B   6       5.654 -10.498 -34.447  1.00  0.00      BS   H  
ATOM    188 H5'' ADE B   6       2.036 -12.514 -37.045  1.00  0.00      BS   H  
ATOM    189  P   THY B   7       2.933 -12.154 -33.075  1.00  0.00      BS   P  
ATOM    190  O1P THY B   7       2.758 -13.419 -32.406  1.00  0.00      BS   O  
ATOM    191  O2P THY B   7       1.797 -11.243 -33.071  1.00  0.00      BS   O  
ATOM    192  C5' THY B   7       5.339 -11.915 -31.863  1.00  0.00      BS   C  
ATOM    193  O5' THY B   7       4.123 -11.428 -32.369  1.00  0.00      BS   O  
ATOM    194  C4' THY B   7       6.373 -10.904 -31.445  1.00  0.00      BS   C  
ATOM    195  O4' THY B   7       6.234  -9.722 -32.288  1.00  0.00      BS   O  
ATOM    196  C3' THY B   7       6.126 -10.312 -29.970  1.00  0.00      BS   C  
ATOM    197  O3' THY B   7       7.117 -10.785 -29.054  1.00  0.00      BS   O  
ATOM    198  C2' THY B   7       6.306  -8.788 -30.239  1.00  0.00      BS   C  
ATOM    199  C1' THY B   7       6.973  -8.721 -31.629  1.00  0.00      BS   C  
ATOM    200  N1  THY B   7       6.856  -7.465 -32.382  1.00  0.00      BS   N  
ATOM    201  C2  THY B   7       7.983  -6.878 -33.010  1.00  0.00      BS   C  
ATOM    202  O2  THY B   7       9.090  -7.309 -32.889  1.00  0.00      BS   O  
ATOM    203  N3  THY B   7       7.675  -5.767 -33.785  1.00  0.00      BS   N  
ATOM    204  C4  THY B   7       6.430  -5.206 -33.995  1.00  0.00      BS   C  
ATOM    205  O4  THY B   7       6.300  -4.147 -34.589  1.00  0.00      BS   O  
ATOM    206  C5  THY B   7       5.356  -5.873 -33.268  1.00  0.00      BS   C  
ATOM    207  C5M THY B   7       3.982  -5.269 -33.458  1.00  0.00      BS   C  
ATOM    208  C6  THY B   7       5.589  -6.990 -32.550  1.00  0.00      BS   C  
ATOM    209  H3  THY B   7       8.430  -5.228 -34.185  1.00  0.00      BS   H  
ATOM    210  H6  THY B   7       4.720  -7.530 -32.176  1.00  0.00      BS   H  
ATOM    211  H1' THY B   7       7.987  -9.176 -31.609  1.00  0.00      BS   H  
ATOM    212  H2' THY B   7       6.925  -8.253 -29.488  1.00  0.00      BS   H  
ATOM    213  H3' THY B   7       5.131 -10.550 -29.538  1.00  0.00      BS   H  
ATOM    214  H4' THY B   7       7.343 -11.447 -31.434  1.00  0.00      BS   H  
ATOM    215  H5' THY B   7       5.824 -12.556 -32.631  1.00  0.00      BS   H  
ATOM    216  H51 THY B   7       4.114  -4.169 -33.534  1.00  0.00      BS   H  
ATOM    217  H52 THY B   7       3.325  -5.495 -32.590  1.00  0.00      BS   H  
ATOM    218  H53 THY B   7       3.627  -5.649 -34.440  1.00  0.00      BS   H  
ATOM    219 H2'' THY B   7       5.284  -8.358 -30.288  1.00  0.00      BS   H  
ATOM    220 H5'' THY B   7       5.128 -12.531 -30.964  1.00  0.00      BS   H  
ATOM    221  P   ADE B   8       7.202 -10.278 -27.582  1.00  0.00      BS   P  
ATOM    222  O1P ADE B   8       7.413 -11.452 -26.686  1.00  0.00      BS   O  
ATOM    223  O2P ADE B   8       6.031  -9.393 -27.243  1.00  0.00      BS   O  
ATOM    224  C5' ADE B   8       9.844  -9.990 -27.591  1.00  0.00      BS   C  
ATOM    225  O5' ADE B   8       8.513  -9.372 -27.462  1.00  0.00      BS   O  
ATOM    226  C4' ADE B   8      10.954  -9.077 -28.006  1.00  0.00      BS   C  
ATOM    227  O4' ADE B   8      10.548  -8.536 -29.280  1.00  0.00      BS   O  
ATOM    228  C3' ADE B   8      11.160  -7.862 -27.106  1.00  0.00      BS   C  
ATOM    229  O3' ADE B   8      12.099  -8.157 -26.040  1.00  0.00      BS   O  
ATOM    230  C2' ADE B   8      11.903  -7.016 -28.122  1.00  0.00      BS   C  
ATOM    231  C1' ADE B   8      11.216  -7.246 -29.370  1.00  0.00      BS   C  
ATOM    232  N1  ADE B   8      10.284  -2.885 -31.850  1.00  0.00      BS   N  
ATOM    233  C2  ADE B   8      11.425  -3.577 -31.706  1.00  0.00      BS   C  
ATOM    234  N3  ADE B   8      11.622  -4.655 -30.921  1.00  0.00      BS   N  
ATOM    235  C4  ADE B   8      10.483  -5.065 -30.448  1.00  0.00      BS   C  
ATOM    236  C5  ADE B   8       9.244  -4.495 -30.512  1.00  0.00      BS   C  
ATOM    237  C6  ADE B   8       9.147  -3.351 -31.233  1.00  0.00      BS   C  
ATOM    238  N6  ADE B   8       8.024  -2.700 -31.475  1.00  0.00      BS   N  
ATOM    239  N7  ADE B   8       8.297  -5.182 -29.713  1.00  0.00      BS   N  
ATOM    240  C8  ADE B   8       8.938  -6.264 -29.306  1.00  0.00      BS   C  
ATOM    241  N9  ADE B   8      10.257  -6.192 -29.707  1.00  0.00      BS   N  
ATOM    242  H2  ADE B   8      12.199  -3.143 -32.338  1.00  0.00      BS   H  
ATOM    243  H8  ADE B   8       8.497  -7.165 -28.881  1.00  0.00      BS   H  
ATOM    244  H1' ADE B   8      12.023  -7.241 -30.131  1.00  0.00      BS   H  
ATOM    245  H2' ADE B   8      12.969  -7.327 -28.156  1.00  0.00      BS   H  
ATOM    246  H3' ADE B   8      10.142  -7.444 -26.954  1.00  0.00      BS   H  
ATOM    247  H4' ADE B   8      11.891  -9.654 -28.157  1.00  0.00      BS   H  
ATOM    248  H5' ADE B   8       9.750 -10.920 -28.190  1.00  0.00      BS   H  
ATOM    249  H61 ADE B   8       8.149  -1.830 -31.952  1.00  0.00      BS   H  
ATOM    250  H62 ADE B   8       7.212  -2.915 -30.932  1.00  0.00      BS   H  
ATOM    251 H2'' ADE B   8      11.915  -5.963 -27.766  1.00  0.00      BS   H  
ATOM    252 H5'' ADE B   8      10.194 -10.352 -26.600  1.00  0.00      BS   H  
ATOM    253  P   THY B   9      12.034  -7.162 -24.878  1.00  0.00      BS   P  
ATOM    254  O1P THY B   9      12.661  -7.877 -23.736  1.00  0.00      BS   O  
ATOM    255  O2P THY B   9      10.644  -6.782 -24.575  1.00  0.00      BS   O  
ATOM    256  C5' THY B   9      14.236  -5.721 -25.639  1.00  0.00      BS   C  
ATOM    257  O5' THY B   9      12.872  -5.876 -25.339  1.00  0.00      BS   O  
ATOM    258  C4' THY B   9      14.516  -4.306 -26.242  1.00  0.00      BS   C  
ATOM    259  O4' THY B   9      13.715  -4.148 -27.409  1.00  0.00      BS   O  
ATOM    260  C3' THY B   9      14.100  -3.074 -25.432  1.00  0.00      BS   C  
ATOM    261  O3' THY B   9      15.065  -2.765 -24.454  1.00  0.00      BS   O  
ATOM    262  C2' THY B   9      14.194  -2.029 -26.522  1.00  0.00      BS   C  
ATOM    263  C1' THY B   9      13.371  -2.717 -27.551  1.00  0.00      BS   C  
ATOM    264  N1  THY B   9      11.915  -2.427 -27.506  1.00  0.00      BS   N  
ATOM    265  C2  THY B   9      11.480  -1.124 -27.771  1.00  0.00      BS   C  
ATOM    266  O2  THY B   9      12.231  -0.220 -28.005  1.00  0.00      BS   O  
ATOM    267  N3  THY B   9      10.073  -1.077 -27.768  1.00  0.00      BS   N  
ATOM    268  C4  THY B   9       9.094  -2.075 -27.390  1.00  0.00      BS   C  
ATOM    269  O4  THY B   9       7.927  -1.818 -27.488  1.00  0.00      BS   O  
ATOM    270  C5  THY B   9       9.659  -3.276 -26.931  1.00  0.00      BS   C  
ATOM    271  C5M THY B   9       8.754  -4.435 -26.428  1.00  0.00      BS   C  
ATOM    272  C6  THY B   9      11.043  -3.417 -27.016  1.00  0.00      BS   C  
ATOM    273  H3  THY B   9       9.735  -0.284 -28.294  1.00  0.00      BS   H  
ATOM    274  H6  THY B   9      11.422  -4.348 -26.595  1.00  0.00      BS   H  
ATOM    275  H1' THY B   9      13.717  -2.371 -28.549  1.00  0.00      BS   H  
ATOM    276  H2' THY B   9      15.243  -1.997 -26.889  1.00  0.00      BS   H  
ATOM    277  H3' THY B   9      13.089  -3.264 -25.009  1.00  0.00      BS   H  
ATOM    278  H4' THY B   9      15.587  -4.356 -26.534  1.00  0.00      BS   H  
ATOM    279  H5' THY B   9      14.441  -6.497 -26.406  1.00  0.00      BS   H  
ATOM    280  H51 THY B   9       8.113  -4.126 -25.575  1.00  0.00      BS   H  
ATOM    281  H52 THY B   9       9.320  -5.372 -26.243  1.00  0.00      BS   H  
ATOM    282  H53 THY B   9       8.059  -4.769 -27.229  1.00  0.00      BS   H  
ATOM    283 H2'' THY B   9      13.746  -1.047 -26.265  1.00  0.00      BS   H  
ATOM    284 H5'' THY B   9      14.679  -6.089 -24.688  1.00  0.00      BS   H  
ATOM    285  P   ADE B  10      14.707  -1.860 -23.176  1.00  0.00      BS   P  
ATOM    286  O1P ADE B  10      15.771  -2.140 -22.150  1.00  0.00      BS   O  
ATOM    287  O2P ADE B  10      13.355  -2.096 -22.656  1.00  0.00      BS   O  
ATOM    288  C5' ADE B  10      15.932   0.284 -24.167  1.00  0.00      BS   C  
ATOM    289  O5' ADE B  10      14.773  -0.433 -23.768  1.00  0.00      BS   O  
ATOM    290  C4' ADE B  10      15.776   1.808 -24.318  1.00  0.00      BS   C  
ATOM    291  O4' ADE B  10      15.023   2.059 -25.511  1.00  0.00      BS   O  
ATOM    292  C3' ADE B  10      15.014   2.546 -23.163  1.00  0.00      BS   C  
ATOM    293  O3' ADE B  10      15.980   2.875 -22.152  1.00  0.00      BS   O  
ATOM    294  C2' ADE B  10      14.506   3.816 -23.862  1.00  0.00      BS   C  
ATOM    295  C1' ADE B  10      14.158   3.166 -25.228  1.00  0.00      BS   C  
ATOM    296  N1  ADE B  10       9.361   4.467 -26.520  1.00  0.00      BS   N  
ATOM    297  C2  ADE B  10      10.446   5.168 -26.545  1.00  0.00      BS   C  
ATOM    298  N3  ADE B  10      11.735   4.778 -26.195  1.00  0.00      BS   N  
ATOM    299  C4  ADE B  10      11.730   3.506 -25.780  1.00  0.00      BS   C  
ATOM    300  C5  ADE B  10      10.622   2.617 -25.734  1.00  0.00      BS   C  
ATOM    301  C6  ADE B  10       9.400   3.194 -26.146  1.00  0.00      BS   C  
ATOM    302  N6  ADE B  10       8.276   2.362 -26.219  1.00  0.00      BS   N  
ATOM    303  N7  ADE B  10      10.962   1.362 -25.211  1.00  0.00      BS   N  
ATOM    304  C8  ADE B  10      12.209   1.497 -25.012  1.00  0.00      BS   C  
ATOM    305  N9  ADE B  10      12.751   2.742 -25.298  1.00  0.00      BS   N  
ATOM    306  H2  ADE B  10      10.456   6.175 -26.962  1.00  0.00      BS   H  
ATOM    307  H8  ADE B  10      12.908   0.721 -24.699  1.00  0.00      BS   H  
ATOM    308  H1' ADE B  10      14.384   3.935 -25.997  1.00  0.00      BS   H  
ATOM    309  H2' ADE B  10      15.272   4.594 -24.067  1.00  0.00      BS   H  
ATOM    310  H3' ADE B  10      14.097   1.962 -22.933  1.00  0.00      BS   H  
ATOM    311  H4' ADE B  10      16.775   2.292 -24.358  1.00  0.00      BS   H  
ATOM    312  H5' ADE B  10      16.254  -0.188 -25.119  1.00  0.00      BS   H  
ATOM    313  H61 ADE B  10       7.402   2.636 -26.621  1.00  0.00      BS   H  
ATOM    314  H62 ADE B  10       8.510   1.390 -26.183  1.00  0.00      BS   H  
ATOM    315 H2'' ADE B  10      13.652   4.285 -23.329  1.00  0.00      BS   H  
ATOM    316 H5'' ADE B  10      16.752   0.093 -23.442  1.00  0.00      BS   H  
ATOM    317  P   CYT B  11      15.623   3.292 -20.728  1.00  0.00      BS   P  
ATOM    318  O1P CYT B  11      14.179   3.406 -20.420  1.00  0.00      BS   O  
ATOM    319  O2P CYT B  11      16.402   4.473 -20.421  1.00  0.00      BS   O  
ATOM    320  C5' CYT B  11      15.832   0.773 -19.828  1.00  0.00      BS   C  
ATOM    321  O5' CYT B  11      16.200   2.148 -19.802  1.00  0.00      BS   O  
ATOM    322  C4' CYT B  11      16.845  -0.184 -19.166  1.00  0.00      BS   C  
ATOM    323  O4' CYT B  11      18.164  -0.206 -19.851  1.00  0.00      BS   O  
ATOM    324  C3' CYT B  11      17.344   0.249 -17.804  1.00  0.00      BS   C  
ATOM    325  O3' CYT B  11      16.294   0.057 -16.842  1.00  0.00      BS   O  
ATOM    326  C2' CYT B  11      18.393  -0.829 -17.610  1.00  0.00      BS   C  
ATOM    327  C1' CYT B  11      19.006  -0.994 -19.063  1.00  0.00      BS   C  
ATOM    328  N1  CYT B  11      20.420  -0.484 -19.129  1.00  0.00      BS   N  
ATOM    329  C2  CYT B  11      21.229  -1.053 -20.118  1.00  0.00      BS   C  
ATOM    330  O2  CYT B  11      20.803  -2.049 -20.716  1.00  0.00      BS   O  
ATOM    331  N3  CYT B  11      22.441  -0.560 -20.403  1.00  0.00      BS   N  
ATOM    332  C4  CYT B  11      22.951   0.395 -19.641  1.00  0.00      BS   C  
ATOM    333  N4  CYT B  11      24.225   0.766 -19.806  1.00  0.00      BS   N  
ATOM    334  C5  CYT B  11      22.158   0.965 -18.579  1.00  0.00      BS   C  
ATOM    335  C6  CYT B  11      20.907   0.554 -18.432  1.00  0.00      BS   C  
ATOM    336  H5  CYT B  11      22.530   1.773 -17.950  1.00  0.00      BS   H  
ATOM    337  H6  CYT B  11      20.290   0.923 -17.612  1.00  0.00      BS   H  
ATOM    338  H1' CYT B  11      18.798  -2.045 -19.359  1.00  0.00      BS   H  
ATOM    339  H2' CYT B  11      17.965  -1.819 -17.341  1.00  0.00      BS   H  
ATOM    340  H3' CYT B  11      17.714   1.295 -17.837  1.00  0.00      BS   H  
ATOM    341  H4' CYT B  11      16.443  -1.219 -19.122  1.00  0.00      BS   H  
ATOM    342  H41 CYT B  11      24.812   0.327 -20.487  1.00  0.00      BS   H  
ATOM    343  H5' CYT B  11      15.542   0.385 -20.827  1.00  0.00      BS   H  
ATOM    344  H42 CYT B  11      24.450   1.671 -19.446  1.00  0.00      BS   H  
ATOM    345 H2'' CYT B  11      19.092  -0.610 -16.774  1.00  0.00      BS   H  
ATOM    346 H5'' CYT B  11      14.911   0.596 -19.233  1.00  0.00      BS   H  
ATOM    347  P   GUA B  12      16.411   0.669 -15.420  1.00  0.00      BS   P  
ATOM    348  O1P GUA B  12      17.587   0.063 -14.793  1.00  0.00      BS   O  
ATOM    349  O2P GUA B  12      15.115   0.281 -14.779  1.00  0.00      BS   O  
ATOM    350  C5' GUA B  12      16.356   3.018 -14.489  1.00  0.00      BS   C  
ATOM    351  O5' GUA B  12      16.469   2.167 -15.665  1.00  0.00      BS   O  
ATOM    352  C4' GUA B  12      16.494   4.548 -14.870  1.00  0.00      BS   C  
ATOM    353  O4' GUA B  12      17.805   4.967 -15.325  1.00  0.00      BS   O  
ATOM    354  C3' GUA B  12      15.443   4.936 -15.909  1.00  0.00      BS   C  
ATOM    355  O3' GUA B  12      14.881   6.238 -15.675  1.00  0.00      BS   O  
ATOM    356  C2' GUA B  12      16.246   4.955 -17.187  1.00  0.00      BS   C  
ATOM    357  C1' GUA B  12      17.696   5.520 -16.692  1.00  0.00      BS   C  
ATOM    358  N1  GUA B  12      22.370   6.746 -17.964  1.00  0.00      BS   N  
ATOM    359  C2  GUA B  12      21.611   7.340 -16.983  1.00  0.00      BS   C  
ATOM    360  N2  GUA B  12      22.164   8.349 -16.321  1.00  0.00      BS   N  
ATOM    361  N3  GUA B  12      20.346   6.973 -16.727  1.00  0.00      BS   N  
ATOM    362  C4  GUA B  12      20.004   5.827 -17.423  1.00  0.00      BS   C  
ATOM    363  C5  GUA B  12      20.823   5.087 -18.346  1.00  0.00      BS   C  
ATOM    364  C6  GUA B  12      22.099   5.632 -18.736  1.00  0.00      BS   C  
ATOM    365  O6  GUA B  12      22.945   5.152 -19.575  1.00  0.00      BS   O  
ATOM    366  N7  GUA B  12      20.181   3.931 -18.786  1.00  0.00      BS   N  
ATOM    367  C8  GUA B  12      18.968   4.009 -18.225  1.00  0.00      BS   C  
ATOM    368  N9  GUA B  12      18.785   5.182 -17.436  1.00  0.00      BS   N  
ATOM    369  H1  GUA B  12      23.273   7.174 -18.112  1.00  0.00      BS   H  
ATOM    370  H8  GUA B  12      18.152   3.311 -18.415  1.00  0.00      BS   H  
ATOM    371  H1' GUA B  12      17.459   6.605 -16.660  1.00  0.00      BS   H  
ATOM    372  H2' GUA B  12      15.778   5.645 -17.922  1.00  0.00      BS   H  
ATOM    373  H21 GUA B  12      21.669   8.779 -15.566  1.00  0.00      BS   H  
ATOM    374  H3' GUA B  12      14.656   4.152 -15.924  1.00  0.00      BS   H  
ATOM    375  H22 GUA B  12      23.059   8.637 -16.663  1.00  0.00      BS   H  
ATOM    376  H4' GUA B  12      16.302   5.068 -13.908  1.00  0.00      BS   H  
ATOM    377  H5' GUA B  12      17.190   2.890 -13.765  1.00  0.00      BS   H  
ATOM    378  H3T GUA B  12      14.265   6.339 -16.405  1.00  0.00      BS   H  
ATOM    379 H2'' GUA B  12      16.299   3.923 -17.594  1.00  0.00      BS   H  
ATOM    380 H5'' GUA B  12      15.405   2.824 -13.948  1.00  0.00      BS   H  
TER   
ATOM    381  C5' GUA R  11      13.516   6.518 -21.363  1.00  0.00      R    C  
ATOM    382  O5' GUA R  11      12.719   5.666 -20.475  1.00  0.00      R    O  
ATOM    383  C4' GUA R  11      12.769   7.565 -22.141  1.00  0.00      R    C  
ATOM    384  O4' GUA R  11      12.178   6.933 -23.334  1.00  0.00      R    O  
ATOM    385  C3' GUA R  11      11.559   8.164 -21.336  1.00  0.00      R    C  
ATOM    386  O3' GUA R  11      11.996   9.331 -20.635  1.00  0.00      R    O  
ATOM    387  C2' GUA R  11      10.476   8.438 -22.391  1.00  0.00      R    C  
ATOM    388  O2' GUA R  11      10.547   9.709 -22.974  1.00  0.00      R    O  
ATOM    389  C1' GUA R  11      10.828   7.368 -23.412  1.00  0.00      R    C  
ATOM    390  N1  GUA R  11       6.118   5.639 -24.326  1.00  0.00      R    N  
ATOM    391  C2  GUA R  11       6.694   6.832 -24.731  1.00  0.00      R    C  
ATOM    392  N2  GUA R  11       5.908   7.722 -25.336  1.00  0.00      R    N  
ATOM    393  N3  GUA R  11       7.994   7.114 -24.583  1.00  0.00      R    N  
ATOM    394  C4  GUA R  11       8.660   6.160 -23.809  1.00  0.00      R    C  
ATOM    395  C5  GUA R  11       8.132   4.927 -23.412  1.00  0.00      R    C  
ATOM    396  C6  GUA R  11       6.822   4.550 -23.720  1.00  0.00      R    C  
ATOM    397  O6  GUA R  11       6.275   3.445 -23.492  1.00  0.00      R    O  
ATOM    398  N7  GUA R  11       9.022   4.307 -22.602  1.00  0.00      R    N  
ATOM    399  C8  GUA R  11      10.032   5.083 -22.490  1.00  0.00      R    C  
ATOM    400  N9  GUA R  11       9.893   6.227 -23.283  1.00  0.00      R    N  
ATOM    401  H1  GUA R  11       5.137   5.488 -24.511  1.00  0.00      R    H  
ATOM    402  H8  GUA R  11      11.021   4.916 -22.065  1.00  0.00      R    H  
ATOM    403  H1' GUA R  11      10.703   7.651 -24.479  1.00  0.00      R    H  
ATOM    404  H2' GUA R  11       9.756  10.202 -22.746  1.00  0.00      R    H  
ATOM    405  H21 GUA R  11       4.940   7.498 -25.454  1.00  0.00      R    H  
ATOM    406  H3' GUA R  11      11.060   7.390 -20.714  1.00  0.00      R    H  
ATOM    407  H22 GUA R  11       6.242   8.645 -25.523  1.00  0.00      R    H  
ATOM    408  H4' GUA R  11      13.422   8.427 -22.394  1.00  0.00      R    H  
ATOM    409  H5' GUA R  11      14.253   5.961 -21.977  1.00  0.00      R    H  
ATOM    410  H5T GUA R  11      13.246   4.873 -20.354  1.00  0.00      R    H  
ATOM    411 H2'' GUA R  11       9.475   8.314 -21.925  1.00  0.00      R    H  
ATOM    412 H5'' GUA R  11      14.218   7.095 -20.724  1.00  0.00      R    H  
ATOM    413  P   CYT R  12      11.320   9.780 -19.260  1.00  0.00      R    P  
ATOM    414  O1P CYT R  12      11.960  11.005 -18.776  1.00  0.00      R    O  
ATOM    415  O2P CYT R  12      11.343   8.668 -18.307  1.00  0.00      R    O  
ATOM    416  C5' CYT R  12       9.542  11.441 -20.273  1.00  0.00      R    C  
ATOM    417  O5' CYT R  12       9.837  10.216 -19.639  1.00  0.00      R    O  
ATOM    418  C4' CYT R  12       8.115  11.438 -20.891  1.00  0.00      R    C  
ATOM    419  O4' CYT R  12       7.855  10.310 -21.781  1.00  0.00      R    O  
ATOM    420  C3' CYT R  12       6.904  11.308 -19.899  1.00  0.00      R    C  
ATOM    421  O3' CYT R  12       6.694  12.556 -19.171  1.00  0.00      R    O  
ATOM    422  C2' CYT R  12       5.788  10.739 -20.811  1.00  0.00      R    C  
ATOM    423  O2' CYT R  12       5.293  11.741 -21.596  1.00  0.00      R    O  
ATOM    424  C1' CYT R  12       6.570   9.838 -21.645  1.00  0.00      R    C  
ATOM    425  N1  CYT R  12       6.523   8.423 -21.189  1.00  0.00      R    N  
ATOM    426  C2  CYT R  12       5.446   7.687 -21.560  1.00  0.00      R    C  
ATOM    427  O2  CYT R  12       4.534   8.260 -22.159  1.00  0.00      R    O  
ATOM    428  N3  CYT R  12       5.335   6.350 -21.304  1.00  0.00      R    N  
ATOM    429  C4  CYT R  12       6.258   5.708 -20.524  1.00  0.00      R    C  
ATOM    430  N4  CYT R  12       6.011   4.456 -20.366  1.00  0.00      R    N  
ATOM    431  C5  CYT R  12       7.269   6.529 -19.975  1.00  0.00      R    C  
ATOM    432  C6  CYT R  12       7.317   7.829 -20.293  1.00  0.00      R    C  
ATOM    433  H5  CYT R  12       8.099   6.083 -19.427  1.00  0.00      R    H  
ATOM    434  H6  CYT R  12       8.060   8.547 -19.946  1.00  0.00      R    H  
ATOM    435  H1' CYT R  12       6.128   9.982 -22.655  1.00  0.00      R    H  
ATOM    436  H2' CYT R  12       4.340  11.865 -21.597  1.00  0.00      R    H  
ATOM    437  H3' CYT R  12       7.194  10.519 -19.173  1.00  0.00      R    H  
ATOM    438  H4' CYT R  12       8.024  12.408 -21.426  1.00  0.00      R    H  
ATOM    439  H41 CYT R  12       5.328   4.018 -20.951  1.00  0.00      R    H  
ATOM    440  H5' CYT R  12      10.250  11.713 -21.085  1.00  0.00      R    H  
ATOM    441  H42 CYT R  12       6.360   3.862 -19.641  1.00  0.00      R    H  
ATOM    442 H2'' CYT R  12       4.945  10.329 -20.215  1.00  0.00      R    H  
ATOM    443 H5'' CYT R  12       9.547  12.217 -19.478  1.00  0.00      R    H  
ATOM    444  P   URA R  13       6.078  12.425 -17.724  1.00  0.00      R    P  
ATOM    445  O1P URA R  13       5.802  13.800 -17.261  1.00  0.00      R    O  
ATOM    446  O2P URA R  13       6.954  11.485 -16.934  1.00  0.00      R    O  
ATOM    447  C5' URA R  13       3.631  12.679 -18.432  1.00  0.00      R    C  
ATOM    448  O5' URA R  13       4.718  11.759 -18.073  1.00  0.00      R    O  
ATOM    449  C4' URA R  13       2.362  12.025 -18.916  1.00  0.00      R    C  
ATOM    450  O4' URA R  13       2.598  11.054 -20.027  1.00  0.00      R    O  
ATOM    451  C3' URA R  13       1.440  11.228 -17.912  1.00  0.00      R    C  
ATOM    452  O3' URA R  13       0.776  12.210 -16.964  1.00  0.00      R    O  
ATOM    453  C2' URA R  13       0.570  10.424 -18.878  1.00  0.00      R    C  
ATOM    454  O2' URA R  13      -0.462  11.204 -19.463  1.00  0.00      R    O  
ATOM    455  C1' URA R  13       1.625  10.003 -19.885  1.00  0.00      R    C  
ATOM    456  N1  URA R  13       2.122   8.668 -19.652  1.00  0.00      R    N  
ATOM    457  C2  URA R  13       1.299   7.537 -20.062  1.00  0.00      R    C  
ATOM    458  O2  URA R  13       0.164   7.673 -20.476  1.00  0.00      R    O  
ATOM    459  N3  URA R  13       1.922   6.342 -19.788  1.00  0.00      R    N  
ATOM    460  C4  URA R  13       3.048   6.058 -18.948  1.00  0.00      R    C  
ATOM    461  O4  URA R  13       3.312   4.929 -18.579  1.00  0.00      R    O  
ATOM    462  C5  URA R  13       3.784   7.222 -18.577  1.00  0.00      R    C  
ATOM    463  C6  URA R  13       3.337   8.457 -18.946  1.00  0.00      R    C  
ATOM    464  H3  URA R  13       1.340   5.543 -19.996  1.00  0.00      R    H  
ATOM    465  H5  URA R  13       4.702   7.146 -17.993  1.00  0.00      R    H  
ATOM    466  H6  URA R  13       3.801   9.364 -18.561  1.00  0.00      R    H  
ATOM    467  H1' URA R  13       1.167   9.972 -20.896  1.00  0.00      R    H  
ATOM    468  H2' URA R  13      -1.163  10.551 -19.524  1.00  0.00      R    H  
ATOM    469  H3' URA R  13       2.221  10.628 -17.398  1.00  0.00      R    H  
ATOM    470  H4' URA R  13       1.690  12.766 -19.398  1.00  0.00      R    H  
ATOM    471  H5' URA R  13       3.874  13.434 -19.209  1.00  0.00      R    H  
ATOM    472 H2'' URA R  13       0.223   9.525 -18.326  1.00  0.00      R    H  
ATOM    473 H5'' URA R  13       3.264  13.323 -17.604  1.00  0.00      R    H  
ATOM    474  P   URA R  14       0.903  11.637 -15.498  1.00  0.00      R    P  
ATOM    475  O1P URA R  14       0.272  12.595 -14.565  1.00  0.00      R    O  
ATOM    476  O2P URA R  14       2.289  11.285 -15.227  1.00  0.00      R    O  
ATOM    477  C5' URA R  14      -1.358  10.433 -15.813  1.00  0.00      R    C  
ATOM    478  O5' URA R  14       0.068  10.365 -15.546  1.00  0.00      R    O  
ATOM    479  C4' URA R  14      -2.062   9.084 -15.916  1.00  0.00      R    C  
ATOM    480  O4' URA R  14      -1.426   8.189 -16.872  1.00  0.00      R    O  
ATOM    481  C3' URA R  14      -2.198   8.157 -14.636  1.00  0.00      R    C  
ATOM    482  O3' URA R  14      -3.171   8.793 -13.686  1.00  0.00      R    O  
ATOM    483  C2' URA R  14      -2.572   6.800 -15.239  1.00  0.00      R    C  
ATOM    484  O2' URA R  14      -4.001   6.691 -15.391  1.00  0.00      R    O  
ATOM    485  C1' URA R  14      -1.701   6.826 -16.525  1.00  0.00      R    C  
ATOM    486  N1  URA R  14      -0.440   6.096 -16.398  1.00  0.00      R    N  
ATOM    487  C2  URA R  14      -0.678   4.718 -16.283  1.00  0.00      R    C  
ATOM    488  O2  URA R  14      -1.793   4.171 -16.359  1.00  0.00      R    O  
ATOM    489  N3  URA R  14       0.437   4.007 -16.044  1.00  0.00      R    N  
ATOM    490  C4  URA R  14       1.758   4.479 -15.829  1.00  0.00      R    C  
ATOM    491  O4  URA R  14       2.619   3.649 -15.584  1.00  0.00      R    O  
ATOM    492  C5  URA R  14       1.871   5.865 -15.851  1.00  0.00      R    C  
ATOM    493  C6  URA R  14       0.799   6.622 -16.134  1.00  0.00      R    C  
ATOM    494  H3  URA R  14       0.152   3.042 -15.970  1.00  0.00      R    H  
ATOM    495  H5  URA R  14       2.796   6.420 -15.696  1.00  0.00      R    H  
ATOM    496  H6  URA R  14       0.877   7.710 -16.142  1.00  0.00      R    H  
ATOM    497  H1' URA R  14      -2.372   6.526 -17.357  1.00  0.00      R    H  
ATOM    498  H2' URA R  14      -4.302   6.191 -14.629  1.00  0.00      R    H  
ATOM    499  H3' URA R  14      -1.163   8.095 -14.236  1.00  0.00      R    H  
ATOM    500  H4' URA R  14      -3.116   9.128 -16.266  1.00  0.00      R    H  
ATOM    501  H5' URA R  14      -1.508  10.839 -16.836  1.00  0.00      R    H  
ATOM    502 H2'' URA R  14      -2.094   6.020 -14.608  1.00  0.00      R    H  
ATOM    503 H5'' URA R  14      -1.880  11.087 -15.082  1.00  0.00      R    H  
ATOM    504  P   ADE R  15      -3.233   8.313 -12.181  1.00  0.00      R    P  
ATOM    505  O1P ADE R  15      -4.278   9.104 -11.432  1.00  0.00      R    O  
ATOM    506  O2P ADE R  15      -1.882   8.296 -11.633  1.00  0.00      R    O  
ATOM    507  C5' ADE R  15      -5.101   6.483 -12.040  1.00  0.00      R    C  
ATOM    508  O5' ADE R  15      -3.729   6.865 -12.276  1.00  0.00      R    O  
ATOM    509  C4' ADE R  15      -5.217   4.973 -12.011  1.00  0.00      R    C  
ATOM    510  O4' ADE R  15      -4.636   4.320 -13.126  1.00  0.00      R    O  
ATOM    511  C3' ADE R  15      -4.591   4.351 -10.744  1.00  0.00      R    C  
ATOM    512  O3' ADE R  15      -5.365   4.538  -9.535  1.00  0.00      R    O  
ATOM    513  C2' ADE R  15      -4.346   2.956 -11.094  1.00  0.00      R    C  
ATOM    514  O2' ADE R  15      -5.506   2.137 -10.958  1.00  0.00      R    O  
ATOM    515  C1' ADE R  15      -3.993   3.091 -12.547  1.00  0.00      R    C  
ATOM    516  N1  ADE R  15       0.558   0.635 -12.667  1.00  0.00      R    N  
ATOM    517  C2  ADE R  15      -0.677   0.199 -12.570  1.00  0.00      R    C  
ATOM    518  N3  ADE R  15      -1.843   0.857 -12.567  1.00  0.00      R    N  
ATOM    519  C4  ADE R  15      -1.632   2.191 -12.582  1.00  0.00      R    C  
ATOM    520  C5  ADE R  15      -0.380   2.809 -12.843  1.00  0.00      R    C  
ATOM    521  C6  ADE R  15       0.750   1.958 -12.812  1.00  0.00      R    C  
ATOM    522  N6  ADE R  15       2.009   2.411 -12.899  1.00  0.00      R    N  
ATOM    523  N7  ADE R  15      -0.570   4.143 -13.006  1.00  0.00      R    N  
ATOM    524  C8  ADE R  15      -1.855   4.330 -12.900  1.00  0.00      R    C  
ATOM    525  N9  ADE R  15      -2.568   3.176 -12.703  1.00  0.00      R    N  
ATOM    526  H2  ADE R  15      -0.754  -0.880 -12.445  1.00  0.00      R    H  
ATOM    527  H8  ADE R  15      -2.397   5.258 -13.078  1.00  0.00      R    H  
ATOM    528  H1' ADE R  15      -4.420   2.254 -13.138  1.00  0.00      R    H  
ATOM    529  H2' ADE R  15      -5.164   1.313 -10.603  1.00  0.00      R    H  
ATOM    530  H3' ADE R  15      -3.579   4.806 -10.677  1.00  0.00      R    H  
ATOM    531  H4' ADE R  15      -6.321   4.845 -11.994  1.00  0.00      R    H  
ATOM    532  H5' ADE R  15      -5.820   6.928 -12.762  1.00  0.00      R    H  
ATOM    533  H61 ADE R  15       2.227   3.160 -13.524  1.00  0.00      R    H  
ATOM    534  H62 ADE R  15       2.710   1.874 -12.430  1.00  0.00      R    H  
ATOM    535 H2'' ADE R  15      -3.574   2.635 -10.363  1.00  0.00      R    H  
ATOM    536 H5'' ADE R  15      -5.479   6.766 -11.034  1.00  0.00      R    H  
ATOM    537  P   CYT R  16      -4.600   4.345  -8.179  1.00  0.00      R    P  
ATOM    538  O1P CYT R  16      -5.477   5.078  -7.214  1.00  0.00      R    O  
ATOM    539  O2P CYT R  16      -3.224   4.829  -8.310  1.00  0.00      R    O  
ATOM    540  C5' CYT R  16      -5.878   2.015  -7.628  1.00  0.00      R    C  
ATOM    541  O5' CYT R  16      -4.645   2.747  -7.902  1.00  0.00      R    O  
ATOM    542  C4' CYT R  16      -5.538   0.481  -7.729  1.00  0.00      R    C  
ATOM    543  O4' CYT R  16      -4.771   0.102  -8.950  1.00  0.00      R    O  
ATOM    544  C3' CYT R  16      -4.566   0.056  -6.581  1.00  0.00      R    C  
ATOM    545  O3' CYT R  16      -5.319   0.023  -5.306  1.00  0.00      R    O  
ATOM    546  C2' CYT R  16      -4.097  -1.296  -7.095  1.00  0.00      R    C  
ATOM    547  O2' CYT R  16      -5.176  -2.205  -7.122  1.00  0.00      R    O  
ATOM    548  C1' CYT R  16      -3.775  -0.937  -8.577  1.00  0.00      R    C  
ATOM    549  N1  CYT R  16      -2.356  -0.523  -8.833  1.00  0.00      R    N  
ATOM    550  C2  CYT R  16      -1.400  -1.503  -8.867  1.00  0.00      R    C  
ATOM    551  O2  CYT R  16      -1.716  -2.747  -8.785  1.00  0.00      R    O  
ATOM    552  N3  CYT R  16      -0.145  -1.171  -9.133  1.00  0.00      R    N  
ATOM    553  C4  CYT R  16       0.178   0.108  -9.311  1.00  0.00      R    C  
ATOM    554  N4  CYT R  16       1.411   0.497  -9.438  1.00  0.00      R    N  
ATOM    555  C5  CYT R  16      -0.757   1.063  -9.261  1.00  0.00      R    C  
ATOM    556  C6  CYT R  16      -2.028   0.739  -9.026  1.00  0.00      R    C  
ATOM    557  H5  CYT R  16      -0.426   2.089  -9.425  1.00  0.00      R    H  
ATOM    558  H6  CYT R  16      -2.845   1.460  -9.019  1.00  0.00      R    H  
ATOM    559  H1' CYT R  16      -4.113  -1.692  -9.319  1.00  0.00      R    H  
ATOM    560  H2' CYT R  16      -4.953  -3.138  -7.144  1.00  0.00      R    H  
ATOM    561  H3' CYT R  16      -3.686   0.734  -6.609  1.00  0.00      R    H  
ATOM    562  H4' CYT R  16      -6.425  -0.188  -7.757  1.00  0.00      R    H  
ATOM    563  H41 CYT R  16       2.105  -0.142  -9.771  1.00  0.00      R    H  
ATOM    564  H5' CYT R  16      -6.703   2.221  -8.343  1.00  0.00      R    H  
ATOM    565  H42 CYT R  16       1.664   1.455  -9.576  1.00  0.00      R    H  
ATOM    566 H2'' CYT R  16      -3.183  -1.731  -6.638  1.00  0.00      R    H  
ATOM    567 H5'' CYT R  16      -6.282   2.191  -6.608  1.00  0.00      R    H  
ATOM    568  P   ADE R  17      -4.518   0.146  -3.945  1.00  0.00      R    P  
ATOM    569  O1P ADE R  17      -5.397  -0.048  -2.820  1.00  0.00      R    O  
ATOM    570  O2P ADE R  17      -3.634   1.324  -3.963  1.00  0.00      R    O  
ATOM    571  C5' ADE R  17      -3.942  -2.426  -3.716  1.00  0.00      R    C  
ATOM    572  O5' ADE R  17      -3.566  -1.047  -4.074  1.00  0.00      R    O  
ATOM    573  C4' ADE R  17      -2.769  -3.424  -3.776  1.00  0.00      R    C  
ATOM    574  O4' ADE R  17      -2.292  -3.500  -5.156  1.00  0.00      R    O  
ATOM    575  C3' ADE R  17      -1.540  -3.175  -2.964  1.00  0.00      R    C  
ATOM    576  O3' ADE R  17      -1.785  -3.420  -1.561  1.00  0.00      R    O  
ATOM    577  C2' ADE R  17      -0.557  -4.115  -3.551  1.00  0.00      R    C  
ATOM    578  O2' ADE R  17      -0.948  -5.493  -3.278  1.00  0.00      R    O  
ATOM    579  C1' ADE R  17      -0.859  -3.831  -5.065  1.00  0.00      R    C  
ATOM    580  N1  ADE R  17       3.869  -2.371  -6.409  1.00  0.00      R    N  
ATOM    581  C2  ADE R  17       3.338  -3.575  -6.193  1.00  0.00      R    C  
ATOM    582  N3  ADE R  17       2.088  -3.873  -5.859  1.00  0.00      R    N  
ATOM    583  C4  ADE R  17       1.328  -2.747  -5.727  1.00  0.00      R    C  
ATOM    584  C5  ADE R  17       1.717  -1.445  -6.059  1.00  0.00      R    C  
ATOM    585  C6  ADE R  17       3.095  -1.278  -6.291  1.00  0.00      R    C  
ATOM    586  N6  ADE R  17       3.732  -0.154  -6.490  1.00  0.00      R    N  
ATOM    587  N7  ADE R  17       0.655  -0.596  -5.972  1.00  0.00      R    N  
ATOM    588  C8  ADE R  17      -0.350  -1.454  -5.723  1.00  0.00      R    C  
ATOM    589  N9  ADE R  17      -0.019  -2.717  -5.478  1.00  0.00      R    N  
ATOM    590  H2  ADE R  17       4.079  -4.369  -6.098  1.00  0.00      R    H  
ATOM    591  H8  ADE R  17      -1.389  -1.158  -5.579  1.00  0.00      R    H  
ATOM    592  H1' ADE R  17      -0.709  -4.664  -5.785  1.00  0.00      R    H  
ATOM    593  H2' ADE R  17      -0.160  -6.042  -3.253  1.00  0.00      R    H  
ATOM    594  H3' ADE R  17      -1.223  -2.135  -3.188  1.00  0.00      R    H  
ATOM    595  H4' ADE R  17      -3.057  -4.437  -3.426  1.00  0.00      R    H  
ATOM    596  H5' ADE R  17      -4.771  -2.799  -4.356  1.00  0.00      R    H  
ATOM    597  H61 ADE R  17       4.658  -0.181  -6.867  1.00  0.00      R    H  
ATOM    598  H62 ADE R  17       3.347   0.746  -6.286  1.00  0.00      R    H  
ATOM    599 H2'' ADE R  17       0.508  -3.852  -3.376  1.00  0.00      R    H  
ATOM    600 H5'' ADE R  17      -4.370  -2.465  -2.692  1.00  0.00      R    H  
ATOM    601  P   ADE R  18      -0.725  -3.062  -0.430  1.00  0.00      R    P  
ATOM    602  O1P ADE R  18      -1.376  -3.523   0.827  1.00  0.00      R    O  
ATOM    603  O2P ADE R  18      -0.460  -1.636  -0.529  1.00  0.00      R    O  
ATOM    604  C5' ADE R  18       0.711  -5.282  -0.449  1.00  0.00      R    C  
ATOM    605  O5' ADE R  18       0.570  -3.888  -0.635  1.00  0.00      R    O  
ATOM    606  C4' ADE R  18       2.009  -5.802  -1.077  1.00  0.00      R    C  
ATOM    607  O4' ADE R  18       2.190  -5.313  -2.427  1.00  0.00      R    O  
ATOM    608  C3' ADE R  18       3.305  -5.451  -0.313  1.00  0.00      R    C  
ATOM    609  O3' ADE R  18       3.458  -6.366   0.734  1.00  0.00      R    O  
ATOM    610  C2' ADE R  18       4.340  -5.533  -1.400  1.00  0.00      R    C  
ATOM    611  O2' ADE R  18       4.777  -6.869  -1.620  1.00  0.00      R    O  
ATOM    612  C1' ADE R  18       3.552  -4.986  -2.597  1.00  0.00      R    C  
ATOM    613  N1  ADE R  18       6.788  -1.334  -4.134  1.00  0.00      R    N  
ATOM    614  C2  ADE R  18       6.872  -2.672  -3.997  1.00  0.00      R    C  
ATOM    615  N3  ADE R  18       5.980  -3.511  -3.576  1.00  0.00      R    N  
ATOM    616  C4  ADE R  18       4.778  -2.944  -3.339  1.00  0.00      R    C  
ATOM    617  C5  ADE R  18       4.510  -1.563  -3.368  1.00  0.00      R    C  
ATOM    618  C6  ADE R  18       5.551  -0.759  -3.792  1.00  0.00      R    C  
ATOM    619  N6  ADE R  18       5.322   0.584  -3.970  1.00  0.00      R    N  
ATOM    620  N7  ADE R  18       3.319  -1.272  -2.795  1.00  0.00      R    N  
ATOM    621  C8  ADE R  18       2.849  -2.452  -2.481  1.00  0.00      R    C  
ATOM    622  N9  ADE R  18       3.718  -3.501  -2.777  1.00  0.00      R    N  
ATOM    623  H2  ADE R  18       7.854  -3.029  -4.306  1.00  0.00      R    H  
ATOM    624  H8  ADE R  18       1.951  -2.832  -1.993  1.00  0.00      R    H  
ATOM    625  H1' ADE R  18       3.957  -5.483  -3.504  1.00  0.00      R    H  
ATOM    626  H2' ADE R  18       5.517  -6.964  -2.224  1.00  0.00      R    H  
ATOM    627  H3' ADE R  18       3.332  -4.416   0.093  1.00  0.00      R    H  
ATOM    628  H4' ADE R  18       1.999  -6.898  -1.253  1.00  0.00      R    H  
ATOM    629  H5' ADE R  18      -0.074  -5.944  -0.875  1.00  0.00      R    H  
ATOM    630  H61 ADE R  18       4.408   0.903  -3.717  1.00  0.00      R    H  
ATOM    631  H62 ADE R  18       5.959   1.151  -4.492  1.00  0.00      R    H  
ATOM    632 H2'' ADE R  18       5.240  -4.893  -1.281  1.00  0.00      R    H  
ATOM    633 H5'' ADE R  18       0.712  -5.467   0.646  1.00  0.00      R    H  
ATOM    634  P   CYT R  19       3.650  -5.825   2.180  1.00  0.00      R    P  
ATOM    635  O1P CYT R  19       4.292  -6.938   2.941  1.00  0.00      R    O  
ATOM    636  O2P CYT R  19       2.374  -5.322   2.761  1.00  0.00      R    O  
ATOM    637  C5' CYT R  19       6.031  -4.870   1.725  1.00  0.00      R    C  
ATOM    638  O5' CYT R  19       4.698  -4.583   2.093  1.00  0.00      R    O  
ATOM    639  C4' CYT R  19       6.783  -3.593   1.195  1.00  0.00      R    C  
ATOM    640  O4' CYT R  19       6.060  -3.111  -0.010  1.00  0.00      R    O  
ATOM    641  C3' CYT R  19       6.878  -2.329   2.074  1.00  0.00      R    C  
ATOM    642  O3' CYT R  19       8.036  -2.478   2.948  1.00  0.00      R    O  
ATOM    643  C2' CYT R  19       7.125  -1.318   0.999  1.00  0.00      R    C  
ATOM    644  O2' CYT R  19       8.460  -1.488   0.426  1.00  0.00      R    O  
ATOM    645  C1' CYT R  19       6.154  -1.691  -0.013  1.00  0.00      R    C  
ATOM    646  N1  CYT R  19       4.934  -0.888   0.064  1.00  0.00      R    N  
ATOM    647  C2  CYT R  19       4.802   0.403  -0.356  1.00  0.00      R    C  
ATOM    648  O2  CYT R  19       5.858   0.959  -0.743  1.00  0.00      R    O  
ATOM    649  N3  CYT R  19       3.662   1.118  -0.254  1.00  0.00      R    N  
ATOM    650  C4  CYT R  19       2.574   0.475   0.227  1.00  0.00      R    C  
ATOM    651  N4  CYT R  19       1.323   1.046   0.105  1.00  0.00      R    N  
ATOM    652  C5  CYT R  19       2.673  -0.803   0.761  1.00  0.00      R    C  
ATOM    653  C6  CYT R  19       3.853  -1.516   0.635  1.00  0.00      R    C  
ATOM    654  H5  CYT R  19       1.972  -1.440   1.299  1.00  0.00      R    H  
ATOM    655  H6  CYT R  19       4.044  -2.440   1.179  1.00  0.00      R    H  
ATOM    656  H1' CYT R  19       6.529  -1.508  -1.043  1.00  0.00      R    H  
ATOM    657  H2' CYT R  19       9.054  -1.075   1.058  1.00  0.00      R    H  
ATOM    658  H3' CYT R  19       5.878  -2.272   2.555  1.00  0.00      R    H  
ATOM    659  H4' CYT R  19       7.844  -3.856   1.001  1.00  0.00      R    H  
ATOM    660  H41 CYT R  19       1.167   1.997  -0.166  1.00  0.00      R    H  
ATOM    661  H5' CYT R  19       5.942  -5.589   0.882  1.00  0.00      R    H  
ATOM    662  H42 CYT R  19       0.516   0.521   0.376  1.00  0.00      R    H  
ATOM    663 H2'' CYT R  19       7.039  -0.298   1.431  1.00  0.00      R    H  
ATOM    664 H5'' CYT R  19       6.669  -5.344   2.502  1.00  0.00      R    H  
ATOM    665  P   ADE R  20       8.123  -1.631   4.184  1.00  0.00      R    P  
ATOM    666  O1P ADE R  20       8.775  -2.539   5.173  1.00  0.00      R    O  
ATOM    667  O2P ADE R  20       6.808  -1.018   4.576  1.00  0.00      R    O  
ATOM    668  C5' ADE R  20      10.326  -0.846   3.151  1.00  0.00      R    C  
ATOM    669  O5' ADE R  20       9.092  -0.517   3.733  1.00  0.00      R    O  
ATOM    670  C4' ADE R  20      10.939   0.322   2.256  1.00  0.00      R    C  
ATOM    671  O4' ADE R  20       9.885   0.964   1.450  1.00  0.00      R    O  
ATOM    672  C3' ADE R  20      11.450   1.499   3.237  1.00  0.00      R    C  
ATOM    673  O3' ADE R  20      12.656   2.055   2.657  1.00  0.00      R    O  
ATOM    674  C2' ADE R  20      10.203   2.413   3.282  1.00  0.00      R    C  
ATOM    675  O2' ADE R  20      10.468   3.782   3.705  1.00  0.00      R    O  
ATOM    676  C1' ADE R  20       9.712   2.336   1.902  1.00  0.00      R    C  
ATOM    677  N1  ADE R  20       6.178   5.330  -0.310  1.00  0.00      R    N  
ATOM    678  C2  ADE R  20       7.466   5.164  -0.590  1.00  0.00      R    C  
ATOM    679  N3  ADE R  20       8.345   4.345  -0.005  1.00  0.00      R    N  
ATOM    680  C4  ADE R  20       7.761   3.592   0.911  1.00  0.00      R    C  
ATOM    681  C5  ADE R  20       6.422   3.637   1.247  1.00  0.00      R    C  
ATOM    682  C6  ADE R  20       5.575   4.581   0.644  1.00  0.00      R    C  
ATOM    683  N6  ADE R  20       4.211   4.746   0.789  1.00  0.00      R    N  
ATOM    684  N7  ADE R  20       6.106   2.673   2.227  1.00  0.00      R    N  
ATOM    685  C8  ADE R  20       7.286   2.110   2.460  1.00  0.00      R    C  
ATOM    686  N9  ADE R  20       8.327   2.700   1.757  1.00  0.00      R    N  
ATOM    687  H2  ADE R  20       7.807   5.866  -1.351  1.00  0.00      R    H  
ATOM    688  H8  ADE R  20       7.482   1.418   3.277  1.00  0.00      R    H  
ATOM    689  H1' ADE R  20      10.380   2.989   1.302  1.00  0.00      R    H  
ATOM    690  H2' ADE R  20       9.666   4.197   4.030  1.00  0.00      R    H  
ATOM    691  H3' ADE R  20      11.642   1.044   4.232  1.00  0.00      R    H  
ATOM    692  H4' ADE R  20      11.737  -0.063   1.585  1.00  0.00      R    H  
ATOM    693  H5' ADE R  20      10.233  -1.740   2.498  1.00  0.00      R    H  
ATOM    694  H61 ADE R  20       3.833   5.375   0.109  1.00  0.00      R    H  
ATOM    695  H62 ADE R  20       3.697   4.011   1.229  1.00  0.00      R    H  
ATOM    696  H3T ADE R  20      12.865   2.846   3.160  1.00  0.00      R    H  
ATOM    697 H2'' ADE R  20       9.498   2.015   4.042  1.00  0.00      R    H  
ATOM    698 H5'' ADE R  20      11.104  -1.078   3.908  1.00  0.00      R    H  
TER   
ATOM    699  C5' THY T   1       9.044  11.638  -1.680  1.00  0.00      TS   C  
ATOM    700  O5' THY T   1       7.684  11.320  -1.528  1.00  0.00      TS   O  
ATOM    701  C4' THY T   1       9.960  10.415  -1.453  1.00  0.00      TS   C  
ATOM    702  O4' THY T   1       9.745   9.903  -0.132  1.00  0.00      TS   O  
ATOM    703  C3' THY T   1       9.704   9.321  -2.464  1.00  0.00      TS   C  
ATOM    704  O3' THY T   1      10.897   8.659  -2.995  1.00  0.00      TS   O  
ATOM    705  C2' THY T   1       8.969   8.318  -1.621  1.00  0.00      TS   C  
ATOM    706  C1' THY T   1       9.455   8.530  -0.194  1.00  0.00      TS   C  
ATOM    707  N1  THY T   1       8.471   8.243   0.795  1.00  0.00      TS   N  
ATOM    708  C2  THY T   1       8.797   7.489   1.884  1.00  0.00      TS   C  
ATOM    709  O2  THY T   1       9.920   6.996   1.963  1.00  0.00      TS   O  
ATOM    710  N3  THY T   1       7.779   7.232   2.779  1.00  0.00      TS   N  
ATOM    711  C4  THY T   1       6.472   7.615   2.710  1.00  0.00      TS   C  
ATOM    712  O4  THY T   1       5.680   7.192   3.562  1.00  0.00      TS   O  
ATOM    713  C5  THY T   1       6.204   8.467   1.555  1.00  0.00      TS   C  
ATOM    714  C5M THY T   1       4.821   9.067   1.422  1.00  0.00      TS   C  
ATOM    715  C6  THY T   1       7.187   8.827   0.742  1.00  0.00      TS   C  
ATOM    716  H3  THY T   1       8.092   6.699   3.578  1.00  0.00      TS   H  
ATOM    717  H6  THY T   1       6.882   9.381  -0.146  1.00  0.00      TS   H  
ATOM    718  H1' THY T   1      10.432   8.028  -0.030  1.00  0.00      TS   H  
ATOM    719  H2' THY T   1       9.279   7.276  -1.853  1.00  0.00      TS   H  
ATOM    720  H3' THY T   1       9.030   9.726  -3.249  1.00  0.00      TS   H  
ATOM    721  H4' THY T   1      11.047  10.638  -1.525  1.00  0.00      TS   H  
ATOM    722  H5' THY T   1       9.327  12.481  -1.015  1.00  0.00      TS   H  
ATOM    723  H51 THY T   1       4.079   8.458   1.981  1.00  0.00      TS   H  
ATOM    724  H52 THY T   1       4.404   8.993   0.396  1.00  0.00      TS   H  
ATOM    725  H53 THY T   1       4.807  10.110   1.807  1.00  0.00      TS   H  
ATOM    726  H5T THY T   1       7.097  11.870  -2.053  1.00  0.00      TS   H  
ATOM    727 H2'' THY T   1       7.864   8.425  -1.664  1.00  0.00      TS   H  
ATOM    728 H5'' THY T   1       9.175  12.116  -2.673  1.00  0.00      TS   H  
ATOM    729  P   GUA T   2      11.274   9.116  -4.445  1.00  0.00      TS   P  
ATOM    730  O1P GUA T   2      11.975  10.392  -4.460  1.00  0.00      TS   O  
ATOM    731  O2P GUA T   2      10.117   9.050  -5.348  1.00  0.00      TS   O  
ATOM    732  C5' GUA T   2      13.427   7.524  -4.723  1.00  0.00      TS   C  
ATOM    733  O5' GUA T   2      12.083   7.849  -5.077  1.00  0.00      TS   O  
ATOM    734  C4' GUA T   2      13.547   6.031  -4.503  1.00  0.00      TS   C  
ATOM    735  O4' GUA T   2      12.777   5.621  -3.337  1.00  0.00      TS   O  
ATOM    736  C3' GUA T   2      13.076   5.099  -5.651  1.00  0.00      TS   C  
ATOM    737  O3' GUA T   2      14.156   4.962  -6.550  1.00  0.00      TS   O  
ATOM    738  C2' GUA T   2      12.927   3.843  -4.859  1.00  0.00      TS   C  
ATOM    739  C1' GUA T   2      12.256   4.289  -3.548  1.00  0.00      TS   C  
ATOM    740  N1  GUA T   2       8.020   2.033  -2.348  1.00  0.00      TS   N  
ATOM    741  C2  GUA T   2       9.253   1.623  -2.097  1.00  0.00      TS   C  
ATOM    742  N2  GUA T   2       9.382   0.404  -1.579  1.00  0.00      TS   N  
ATOM    743  N3  GUA T   2      10.343   2.185  -2.717  1.00  0.00      TS   N  
ATOM    744  C4  GUA T   2       9.988   3.429  -3.218  1.00  0.00      TS   C  
ATOM    745  C5  GUA T   2       8.721   3.917  -3.429  1.00  0.00      TS   C  
ATOM    746  C6  GUA T   2       7.637   3.150  -2.990  1.00  0.00      TS   C  
ATOM    747  O6  GUA T   2       6.441   3.367  -3.094  1.00  0.00      TS   O  
ATOM    748  N7  GUA T   2       8.710   5.206  -4.043  1.00  0.00      TS   N  
ATOM    749  C8  GUA T   2      10.022   5.423  -4.129  1.00  0.00      TS   C  
ATOM    750  N9  GUA T   2      10.840   4.415  -3.655  1.00  0.00      TS   N  
ATOM    751  H1  GUA T   2       7.207   1.535  -2.019  1.00  0.00      TS   H  
ATOM    752  H8  GUA T   2      10.505   6.384  -4.306  1.00  0.00      TS   H  
ATOM    753  H1' GUA T   2      12.552   3.644  -2.693  1.00  0.00      TS   H  
ATOM    754  H2' GUA T   2      13.950   3.442  -4.699  1.00  0.00      TS   H  
ATOM    755  H21 GUA T   2       8.551  -0.096  -1.334  1.00  0.00      TS   H  
ATOM    756  H3' GUA T   2      12.087   5.381  -6.072  1.00  0.00      TS   H  
ATOM    757  H22 GUA T   2      10.259  -0.075  -1.624  1.00  0.00      TS   H  
ATOM    758  H4' GUA T   2      14.587   5.785  -4.202  1.00  0.00      TS   H  
ATOM    759  H5' GUA T   2      13.764   8.098  -3.834  1.00  0.00      TS   H  
ATOM    760 H2'' GUA T   2      12.319   3.048  -5.340  1.00  0.00      TS   H  
ATOM    761 H5'' GUA T   2      14.079   7.715  -5.602  1.00  0.00      TS   H  
ATOM    762  P   THY T   3      14.207   4.206  -7.933  1.00  0.00      TS   P  
ATOM    763  O1P THY T   3      15.660   4.385  -8.317  1.00  0.00      TS   O  
ATOM    764  O2P THY T   3      13.168   4.715  -8.839  1.00  0.00      TS   O  
ATOM    765  C5' THY T   3      14.873   1.829  -7.149  1.00  0.00      TS   C  
ATOM    766  O5' THY T   3      13.894   2.782  -7.602  1.00  0.00      TS   O  
ATOM    767  C4' THY T   3      14.347   0.371  -7.044  1.00  0.00      TS   C  
ATOM    768  O4' THY T   3      13.104   0.315  -6.277  1.00  0.00      TS   O  
ATOM    769  C3' THY T   3      14.107  -0.270  -8.440  1.00  0.00      TS   C  
ATOM    770  O3' THY T   3      14.469  -1.683  -8.513  1.00  0.00      TS   O  
ATOM    771  C2' THY T   3      12.618  -0.042  -8.516  1.00  0.00      TS   C  
ATOM    772  C1' THY T   3      12.119  -0.271  -7.136  1.00  0.00      TS   C  
ATOM    773  N1  THY T   3      10.824   0.266  -6.811  1.00  0.00      TS   N  
ATOM    774  C2  THY T   3       9.986  -0.439  -6.045  1.00  0.00      TS   C  
ATOM    775  O2  THY T   3      10.278  -1.546  -5.622  1.00  0.00      TS   O  
ATOM    776  N3  THY T   3       8.797   0.162  -5.766  1.00  0.00      TS   N  
ATOM    777  C4  THY T   3       8.385   1.429  -6.206  1.00  0.00      TS   C  
ATOM    778  O4  THY T   3       7.213   1.795  -6.062  1.00  0.00      TS   O  
ATOM    779  C5  THY T   3       9.458   2.241  -6.662  1.00  0.00      TS   C  
ATOM    780  C5M THY T   3       9.390   3.796  -6.986  1.00  0.00      TS   C  
ATOM    781  C6  THY T   3      10.602   1.626  -7.004  1.00  0.00      TS   C  
ATOM    782  H3  THY T   3       8.066  -0.420  -5.383  1.00  0.00      TS   H  
ATOM    783  H6  THY T   3      11.372   2.077  -7.629  1.00  0.00      TS   H  
ATOM    784  H1' THY T   3      12.230  -1.339  -6.851  1.00  0.00      TS   H  
ATOM    785  H2' THY T   3      12.184  -0.858  -9.131  1.00  0.00      TS   H  
ATOM    786  H3' THY T   3      14.706   0.364  -9.129  1.00  0.00      TS   H  
ATOM    787  H4' THY T   3      15.117  -0.260  -6.550  1.00  0.00      TS   H  
ATOM    788  H5' THY T   3      15.222   2.052  -6.117  1.00  0.00      TS   H  
ATOM    789  H51 THY T   3      10.173   4.351  -6.425  1.00  0.00      TS   H  
ATOM    790  H52 THY T   3       8.378   4.194  -6.761  1.00  0.00      TS   H  
ATOM    791  H53 THY T   3       9.504   3.960  -8.078  1.00  0.00      TS   H  
ATOM    792 H2'' THY T   3      12.466   1.005  -8.856  1.00  0.00      TS   H  
ATOM    793 H5'' THY T   3      15.796   1.892  -7.764  1.00  0.00      TS   H  
ATOM    794  P   THY T   4      14.574  -2.333  -9.880  1.00  0.00      TS   P  
ATOM    795  O1P THY T   4      15.695  -3.225  -9.798  1.00  0.00      TS   O  
ATOM    796  O2P THY T   4      14.652  -1.328 -10.942  1.00  0.00      TS   O  
ATOM    797  C5' THY T   4      13.059  -4.280  -9.251  1.00  0.00      TS   C  
ATOM    798  O5' THY T   4      13.231  -3.112 -10.053  1.00  0.00      TS   O  
ATOM    799  C4' THY T   4      11.624  -4.615  -8.915  1.00  0.00      TS   C  
ATOM    800  O4' THY T   4      10.920  -3.641  -8.158  1.00  0.00      TS   O  
ATOM    801  C3' THY T   4      10.745  -4.684 -10.224  1.00  0.00      TS   C  
ATOM    802  O3' THY T   4      11.067  -5.821 -10.938  1.00  0.00      TS   O  
ATOM    803  C2' THY T   4       9.336  -4.796  -9.606  1.00  0.00      TS   C  
ATOM    804  C1' THY T   4       9.543  -4.031  -8.239  1.00  0.00      TS   C  
ATOM    805  N1  THY T   4       8.647  -2.854  -8.138  1.00  0.00      TS   N  
ATOM    806  C2  THY T   4       7.329  -3.054  -7.687  1.00  0.00      TS   C  
ATOM    807  O2  THY T   4       6.954  -4.168  -7.264  1.00  0.00      TS   O  
ATOM    808  N3  THY T   4       6.549  -1.949  -7.654  1.00  0.00      TS   N  
ATOM    809  C4  THY T   4       6.734  -0.797  -8.366  1.00  0.00      TS   C  
ATOM    810  O4  THY T   4       5.882   0.066  -8.408  1.00  0.00      TS   O  
ATOM    811  C5  THY T   4       8.076  -0.665  -8.953  1.00  0.00      TS   C  
ATOM    812  C5M THY T   4       8.429   0.506  -9.807  1.00  0.00      TS   C  
ATOM    813  C6  THY T   4       8.879  -1.732  -8.888  1.00  0.00      TS   C  
ATOM    814  H3  THY T   4       5.657  -2.134  -7.219  1.00  0.00      TS   H  
ATOM    815  H6  THY T   4       9.639  -1.772  -9.668  1.00  0.00      TS   H  
ATOM    816  H1' THY T   4       9.432  -4.823  -7.467  1.00  0.00      TS   H  
ATOM    817  H2' THY T   4       9.067  -5.847  -9.364  1.00  0.00      TS   H  
ATOM    818  H3' THY T   4      10.948  -3.749 -10.786  1.00  0.00      TS   H  
ATOM    819  H4' THY T   4      11.662  -5.625  -8.452  1.00  0.00      TS   H  
ATOM    820  H5' THY T   4      13.517  -4.152  -8.248  1.00  0.00      TS   H  
ATOM    821  H51 THY T   4       8.492   1.371  -9.112  1.00  0.00      TS   H  
ATOM    822  H52 THY T   4       7.614   0.581 -10.557  1.00  0.00      TS   H  
ATOM    823  H53 THY T   4       9.432   0.365 -10.264  1.00  0.00      TS   H  
ATOM    824 H2'' THY T   4       8.546  -4.243 -10.155  1.00  0.00      TS   H  
ATOM    825 H5'' THY T   4      13.549  -5.142  -9.752  1.00  0.00      TS   H  
ATOM    826  P   GUA T   5      10.254  -6.136 -12.331  1.00  0.00      TS   P  
ATOM    827  O1P GUA T   5      10.840  -7.321 -12.964  1.00  0.00      TS   O  
ATOM    828  O2P GUA T   5      10.104  -4.925 -13.169  1.00  0.00      TS   O  
ATOM    829  C5' GUA T   5       8.370  -7.927 -11.775  1.00  0.00      TS   C  
ATOM    830  O5' GUA T   5       8.863  -6.541 -11.852  1.00  0.00      TS   O  
ATOM    831  C4' GUA T   5       6.924  -8.237 -11.267  1.00  0.00      TS   C  
ATOM    832  O4' GUA T   5       6.635  -7.401 -10.150  1.00  0.00      TS   O  
ATOM    833  C3' GUA T   5       5.809  -7.778 -12.177  1.00  0.00      TS   C  
ATOM    834  O3' GUA T   5       5.546  -8.785 -13.205  1.00  0.00      TS   O  
ATOM    835  C2' GUA T   5       4.692  -7.818 -11.155  1.00  0.00      TS   C  
ATOM    836  C1' GUA T   5       5.239  -7.023 -10.090  1.00  0.00      TS   C  
ATOM    837  N1  GUA T   5       2.132  -3.065  -9.477  1.00  0.00      TS   N  
ATOM    838  C2  GUA T   5       1.850  -4.427  -9.295  1.00  0.00      TS   C  
ATOM    839  N2  GUA T   5       0.623  -4.694  -8.745  1.00  0.00      TS   N  
ATOM    840  N3  GUA T   5       2.768  -5.367  -9.290  1.00  0.00      TS   N  
ATOM    841  C4  GUA T   5       3.942  -4.872  -9.846  1.00  0.00      TS   C  
ATOM    842  C5  GUA T   5       4.282  -3.574 -10.133  1.00  0.00      TS   C  
ATOM    843  C6  GUA T   5       3.328  -2.507  -9.915  1.00  0.00      TS   C  
ATOM    844  O6  GUA T   5       3.487  -1.325 -10.199  1.00  0.00      TS   O  
ATOM    845  N7  GUA T   5       5.600  -3.485 -10.633  1.00  0.00      TS   N  
ATOM    846  C8  GUA T   5       6.010  -4.758 -10.641  1.00  0.00      TS   C  
ATOM    847  N9  GUA T   5       5.062  -5.586 -10.183  1.00  0.00      TS   N  
ATOM    848  H1  GUA T   5       1.362  -2.412  -9.477  1.00  0.00      TS   H  
ATOM    849  H8  GUA T   5       6.997  -5.204 -10.767  1.00  0.00      TS   H  
ATOM    850  H1' GUA T   5       4.830  -7.321  -9.101  1.00  0.00      TS   H  
ATOM    851  H2' GUA T   5       4.445  -8.854 -10.838  1.00  0.00      TS   H  
ATOM    852  H21 GUA T   5      -0.047  -3.958  -8.638  1.00  0.00      TS   H  
ATOM    853  H3' GUA T   5       5.962  -6.758 -12.590  1.00  0.00      TS   H  
ATOM    854  H22 GUA T   5       0.494  -5.550  -8.245  1.00  0.00      TS   H  
ATOM    855  H4' GUA T   5       6.687  -9.294 -11.017  1.00  0.00      TS   H  
ATOM    856  H5' GUA T   5       9.140  -8.549 -11.273  1.00  0.00      TS   H  
ATOM    857 H2'' GUA T   5       3.725  -7.387 -11.490  1.00  0.00      TS   H  
ATOM    858 H5'' GUA T   5       8.456  -8.441 -12.756  1.00  0.00      TS   H  
ATOM    859  P   THY T   6       4.751  -8.323 -14.483  1.00  0.00      TS   P  
ATOM    860  O1P THY T   6       4.430  -9.450 -15.364  1.00  0.00      TS   O  
ATOM    861  O2P THY T   6       5.524  -7.199 -15.131  1.00  0.00      TS   O  
ATOM    862  C5' THY T   6       2.157  -8.447 -13.810  1.00  0.00      TS   C  
ATOM    863  O5' THY T   6       3.363  -7.715 -13.974  1.00  0.00      TS   O  
ATOM    864  C4' THY T   6       1.071  -7.584 -13.171  1.00  0.00      TS   C  
ATOM    865  O4' THY T   6       1.533  -6.570 -12.265  1.00  0.00      TS   O  
ATOM    866  C3' THY T   6       0.388  -6.854 -14.294  1.00  0.00      TS   C  
ATOM    867  O3' THY T   6      -0.590  -7.722 -14.895  1.00  0.00      TS   O  
ATOM    868  C2' THY T   6      -0.317  -5.759 -13.468  1.00  0.00      TS   C  
ATOM    869  C1' THY T   6       0.785  -5.374 -12.479  1.00  0.00      TS   C  
ATOM    870  N1  THY T   6       1.708  -4.248 -12.979  1.00  0.00      TS   N  
ATOM    871  C2  THY T   6       1.290  -3.031 -12.731  1.00  0.00      TS   C  
ATOM    872  O2  THY T   6       0.297  -2.852 -12.042  1.00  0.00      TS   O  
ATOM    873  N3  THY T   6       2.029  -2.044 -13.208  1.00  0.00      TS   N  
ATOM    874  C4  THY T   6       3.265  -2.145 -13.853  1.00  0.00      TS   C  
ATOM    875  O4  THY T   6       3.675  -1.219 -14.505  1.00  0.00      TS   O  
ATOM    876  C5  THY T   6       3.795  -3.429 -13.892  1.00  0.00      TS   C  
ATOM    877  C5M THY T   6       5.151  -3.673 -14.400  1.00  0.00      TS   C  
ATOM    878  C6  THY T   6       3.029  -4.467 -13.483  1.00  0.00      TS   C  
ATOM    879  H3  THY T   6       1.732  -1.090 -13.063  1.00  0.00      TS   H  
ATOM    880  H6  THY T   6       3.546  -5.427 -13.484  1.00  0.00      TS   H  
ATOM    881  H1' THY T   6       0.247  -5.209 -11.520  1.00  0.00      TS   H  
ATOM    882  H2' THY T   6      -1.176  -6.103 -12.854  1.00  0.00      TS   H  
ATOM    883  H3' THY T   6       1.068  -6.292 -14.970  1.00  0.00      TS   H  
ATOM    884  H4' THY T   6       0.339  -8.234 -12.647  1.00  0.00      TS   H  
ATOM    885  H5' THY T   6       2.399  -9.209 -13.038  1.00  0.00      TS   H  
ATOM    886  H51 THY T   6       5.072  -4.083 -15.429  1.00  0.00      TS   H  
ATOM    887  H52 THY T   6       5.832  -4.252 -13.739  1.00  0.00      TS   H  
ATOM    888  H53 THY T   6       5.695  -2.715 -14.548  1.00  0.00      TS   H  
ATOM    889 H2'' THY T   6      -0.664  -4.972 -14.171  1.00  0.00      TS   H  
ATOM    890 H5'' THY T   6       1.750  -8.935 -14.721  1.00  0.00      TS   H  
ATOM    891  P   ADE T   7      -0.564  -7.989 -16.382  1.00  0.00      TS   P  
ATOM    892  O1P ADE T   7      -1.050  -9.354 -16.611  1.00  0.00      TS   O  
ATOM    893  O2P ADE T   7       0.726  -7.614 -16.990  1.00  0.00      TS   O  
ATOM    894  C5' ADE T   7      -2.935  -6.918 -16.364  1.00  0.00      TS   C  
ATOM    895  O5' ADE T   7      -1.608  -7.009 -16.866  1.00  0.00      TS   O  
ATOM    896  C4' ADE T   7      -3.480  -5.473 -16.402  1.00  0.00      TS   C  
ATOM    897  O4' ADE T   7      -2.804  -4.629 -15.395  1.00  0.00      TS   O  
ATOM    898  C3' ADE T   7      -3.403  -4.604 -17.663  1.00  0.00      TS   C  
ATOM    899  O3' ADE T   7      -4.391  -5.038 -18.574  1.00  0.00      TS   O  
ATOM    900  C2' ADE T   7      -3.821  -3.224 -17.089  1.00  0.00      TS   C  
ATOM    901  C1' ADE T   7      -3.034  -3.249 -15.753  1.00  0.00      TS   C  
ATOM    902  N1  ADE T   7      -0.389   1.290 -15.868  1.00  0.00      TS   N  
ATOM    903  C2  ADE T   7      -1.699   1.037 -15.890  1.00  0.00      TS   C  
ATOM    904  N3  ADE T   7      -2.301  -0.151 -15.710  1.00  0.00      TS   N  
ATOM    905  C4  ADE T   7      -1.463  -1.181 -15.823  1.00  0.00      TS   C  
ATOM    906  C5  ADE T   7      -0.043  -1.061 -15.885  1.00  0.00      TS   C  
ATOM    907  C6  ADE T   7       0.488   0.256 -15.938  1.00  0.00      TS   C  
ATOM    908  N6  ADE T   7       1.798   0.555 -16.004  1.00  0.00      TS   N  
ATOM    909  N7  ADE T   7       0.538  -2.354 -15.994  1.00  0.00      TS   N  
ATOM    910  C8  ADE T   7      -0.490  -3.196 -15.907  1.00  0.00      TS   C  
ATOM    911  N9  ADE T   7      -1.733  -2.580 -15.813  1.00  0.00      TS   N  
ATOM    912  H2  ADE T   7      -2.423   1.851 -15.850  1.00  0.00      TS   H  
ATOM    913  H8  ADE T   7      -0.538  -4.243 -16.206  1.00  0.00      TS   H  
ATOM    914  H1' ADE T   7      -3.646  -2.812 -14.936  1.00  0.00      TS   H  
ATOM    915  H2' ADE T   7      -4.913  -3.179 -16.894  1.00  0.00      TS   H  
ATOM    916  H3' ADE T   7      -2.382  -4.615 -18.104  1.00  0.00      TS   H  
ATOM    917  H4' ADE T   7      -4.553  -5.485 -16.115  1.00  0.00      TS   H  
ATOM    918  H5' ADE T   7      -3.076  -7.328 -15.341  1.00  0.00      TS   H  
ATOM    919  H61 ADE T   7       2.545  -0.093 -15.862  1.00  0.00      TS   H  
ATOM    920  H62 ADE T   7       2.028   1.515 -16.164  1.00  0.00      TS   H  
ATOM    921 H2'' ADE T   7      -3.493  -2.397 -17.755  1.00  0.00      TS   H  
ATOM    922 H5'' ADE T   7      -3.492  -7.627 -17.013  1.00  0.00      TS   H  
ATOM    923  P   ADE T   8      -4.121  -4.814 -20.210  1.00  0.00      TS   P  
ATOM    924  O1P ADE T   8      -5.152  -5.471 -21.034  1.00  0.00      TS   O  
ATOM    925  O2P ADE T   8      -2.759  -5.247 -20.541  1.00  0.00      TS   O  
ATOM    926  C5' ADE T   8      -5.371  -2.451 -20.090  1.00  0.00      TS   C  
ATOM    927  O5' ADE T   8      -4.248  -3.268 -20.460  1.00  0.00      TS   O  
ATOM    928  C4' ADE T   8      -5.206  -1.013 -20.571  1.00  0.00      TS   C  
ATOM    929  O4' ADE T   8      -4.064  -0.369 -19.990  1.00  0.00      TS   O  
ATOM    930  C3' ADE T   8      -4.877  -0.970 -22.073  1.00  0.00      TS   C  
ATOM    931  O3' ADE T   8      -5.760  -0.085 -22.721  1.00  0.00      TS   O  
ATOM    932  C2' ADE T   8      -3.357  -0.435 -22.115  1.00  0.00      TS   C  
ATOM    933  C1' ADE T   8      -3.386   0.452 -20.880  1.00  0.00      TS   C  
ATOM    934  N1  ADE T   8       0.072   4.040 -19.344  1.00  0.00      TS   N  
ATOM    935  C2  ADE T   8      -1.217   4.083 -19.756  1.00  0.00      TS   C  
ATOM    936  N3  ADE T   8      -2.090   3.143 -20.117  1.00  0.00      TS   N  
ATOM    937  C4  ADE T   8      -1.491   1.956 -20.046  1.00  0.00      TS   C  
ATOM    938  C5  ADE T   8      -0.251   1.679 -19.442  1.00  0.00      TS   C  
ATOM    939  C6  ADE T   8       0.579   2.803 -19.105  1.00  0.00      TS   C  
ATOM    940  N6  ADE T   8       1.813   2.778 -18.590  1.00  0.00      TS   N  
ATOM    941  N7  ADE T   8      -0.009   0.285 -19.427  1.00  0.00      TS   N  
ATOM    942  C8  ADE T   8      -1.083  -0.166 -19.980  1.00  0.00      TS   C  
ATOM    943  N9  ADE T   8      -2.049   0.760 -20.314  1.00  0.00      TS   N  
ATOM    944  H2  ADE T   8      -1.622   5.075 -19.957  1.00  0.00      TS   H  
ATOM    945  H8  ADE T   8      -1.226  -1.238 -20.116  1.00  0.00      TS   H  
ATOM    946  H1' ADE T   8      -3.912   1.407 -21.092  1.00  0.00      TS   H  
ATOM    947  H2' ADE T   8      -3.094   0.029 -23.090  1.00  0.00      TS   H  
ATOM    948  H3' ADE T   8      -5.053  -1.975 -22.514  1.00  0.00      TS   H  
ATOM    949  H4' ADE T   8      -6.103  -0.438 -20.257  1.00  0.00      TS   H  
ATOM    950  H5' ADE T   8      -5.485  -2.435 -18.985  1.00  0.00      TS   H  
ATOM    951  H61 ADE T   8       2.384   3.598 -18.624  1.00  0.00      TS   H  
ATOM    952  H62 ADE T   8       2.228   1.892 -18.388  1.00  0.00      TS   H  
ATOM    953 H2'' ADE T   8      -2.709  -1.335 -22.064  1.00  0.00      TS   H  
ATOM    954 H5'' ADE T   8      -6.328  -2.855 -20.482  1.00  0.00      TS   H  
ATOM    955  P   GUA T   9      -5.931   0.107 -24.274  1.00  0.00      TS   P  
ATOM    956  O1P GUA T   9      -7.353   0.359 -24.474  1.00  0.00      TS   O  
ATOM    957  O2P GUA T   9      -5.376  -1.083 -24.955  1.00  0.00      TS   O  
ATOM    958  C5' GUA T   9      -4.889   2.594 -24.010  1.00  0.00      TS   C  
ATOM    959  O5' GUA T   9      -5.103   1.454 -24.800  1.00  0.00      TS   O  
ATOM    960  C4' GUA T   9      -3.685   3.437 -24.470  1.00  0.00      TS   C  
ATOM    961  O4' GUA T   9      -2.618   3.120 -23.606  1.00  0.00      TS   O  
ATOM    962  C3' GUA T   9      -3.130   3.293 -25.924  1.00  0.00      TS   C  
ATOM    963  O3' GUA T   9      -3.706   4.220 -26.861  1.00  0.00      TS   O  
ATOM    964  C2' GUA T   9      -1.663   3.539 -25.707  1.00  0.00      TS   C  
ATOM    965  C1' GUA T   9      -1.566   3.836 -24.250  1.00  0.00      TS   C  
ATOM    966  N1  GUA T   9       2.860   5.508 -22.557  1.00  0.00      TS   N  
ATOM    967  C2  GUA T   9       1.822   6.146 -23.206  1.00  0.00      TS   C  
ATOM    968  N2  GUA T   9       1.899   7.464 -23.259  1.00  0.00      TS   N  
ATOM    969  N3  GUA T   9       0.693   5.568 -23.601  1.00  0.00      TS   N  
ATOM    970  C4  GUA T   9       0.754   4.258 -23.404  1.00  0.00      TS   C  
ATOM    971  C5  GUA T   9       1.749   3.505 -22.789  1.00  0.00      TS   C  
ATOM    972  C6  GUA T   9       2.906   4.115 -22.307  1.00  0.00      TS   C  
ATOM    973  O6  GUA T   9       3.822   3.551 -21.689  1.00  0.00      TS   O  
ATOM    974  N7  GUA T   9       1.390   2.190 -22.630  1.00  0.00      TS   N  
ATOM    975  C8  GUA T   9       0.211   2.140 -23.207  1.00  0.00      TS   C  
ATOM    976  N9  GUA T   9      -0.257   3.389 -23.621  1.00  0.00      TS   N  
ATOM    977  H1  GUA T   9       3.565   6.057 -22.087  1.00  0.00      TS   H  
ATOM    978  H8  GUA T   9      -0.376   1.268 -23.494  1.00  0.00      TS   H  
ATOM    979  H1' GUA T   9      -1.768   4.925 -24.156  1.00  0.00      TS   H  
ATOM    980  H2' GUA T   9      -1.171   4.326 -26.319  1.00  0.00      TS   H  
ATOM    981  H21 GUA T   9       2.703   7.942 -22.906  1.00  0.00      TS   H  
ATOM    982  H3' GUA T   9      -3.479   2.255 -26.102  1.00  0.00      TS   H  
ATOM    983  H22 GUA T   9       1.111   7.903 -23.690  1.00  0.00      TS   H  
ATOM    984  H4' GUA T   9      -4.042   4.469 -24.268  1.00  0.00      TS   H  
ATOM    985  H5' GUA T   9      -4.750   2.425 -22.920  1.00  0.00      TS   H  
ATOM    986 H2'' GUA T   9      -1.146   2.577 -25.912  1.00  0.00      TS   H  
ATOM    987 H5'' GUA T   9      -5.743   3.280 -24.198  1.00  0.00      TS   H  
ATOM    988  P   CYT T  10      -3.425   3.906 -28.428  1.00  0.00      TS   P  
ATOM    989  O1P CYT T  10      -4.581   4.319 -29.247  1.00  0.00      TS   O  
ATOM    990  O2P CYT T  10      -2.873   2.556 -28.551  1.00  0.00      TS   O  
ATOM    991  C5' CYT T  10      -2.328   6.346 -28.807  1.00  0.00      TS   C  
ATOM    992  O5' CYT T  10      -2.251   4.909 -28.854  1.00  0.00      TS   O  
ATOM    993  C4' CYT T  10      -0.925   6.923 -28.570  1.00  0.00      TS   C  
ATOM    994  O4' CYT T  10      -0.370   6.466 -27.311  1.00  0.00      TS   O  
ATOM    995  C3' CYT T  10       0.236   6.466 -29.575  1.00  0.00      TS   C  
ATOM    996  O3' CYT T  10       0.219   7.272 -30.810  1.00  0.00      TS   O  
ATOM    997  C2' CYT T  10       1.413   7.013 -28.773  1.00  0.00      TS   C  
ATOM    998  C1' CYT T  10       1.067   6.660 -27.358  1.00  0.00      TS   C  
ATOM    999  N1  CYT T  10       1.714   5.427 -26.772  1.00  0.00      TS   N  
ATOM   1000  C2  CYT T  10       2.958   5.600 -26.145  1.00  0.00      TS   C  
ATOM   1001  O2  CYT T  10       3.468   6.746 -26.139  1.00  0.00      TS   O  
ATOM   1002  N3  CYT T  10       3.630   4.577 -25.522  1.00  0.00      TS   N  
ATOM   1003  C4  CYT T  10       3.135   3.333 -25.722  1.00  0.00      TS   C  
ATOM   1004  N4  CYT T  10       3.785   2.260 -25.235  1.00  0.00      TS   N  
ATOM   1005  C5  CYT T  10       2.039   3.143 -26.676  1.00  0.00      TS   C  
ATOM   1006  C6  CYT T  10       1.382   4.205 -27.121  1.00  0.00      TS   C  
ATOM   1007  H5  CYT T  10       1.656   2.146 -26.896  1.00  0.00      TS   H  
ATOM   1008  H6  CYT T  10       0.515   4.149 -27.780  1.00  0.00      TS   H  
ATOM   1009  H1' CYT T  10       1.321   7.603 -26.829  1.00  0.00      TS   H  
ATOM   1010  H2' CYT T  10       1.503   8.107 -28.942  1.00  0.00      TS   H  
ATOM   1011  H3' CYT T  10       0.219   5.358 -29.661  1.00  0.00      TS   H  
ATOM   1012  H4' CYT T  10      -1.071   8.023 -28.522  1.00  0.00      TS   H  
ATOM   1013  H41 CYT T  10       4.737   2.409 -24.969  1.00  0.00      TS   H  
ATOM   1014  H5' CYT T  10      -3.120   6.697 -28.113  1.00  0.00      TS   H  
ATOM   1015  H42 CYT T  10       3.573   1.296 -25.396  1.00  0.00      TS   H  
ATOM   1016 H2'' CYT T  10       2.384   6.568 -29.081  1.00  0.00      TS   H  
ATOM   1017 H5'' CYT T  10      -2.635   6.668 -29.825  1.00  0.00      TS   H  
ATOM   1018  P   THY T  11       1.251   6.753 -31.900  1.00  0.00      TS   P  
ATOM   1019  O1P THY T  11       0.773   7.445 -33.118  1.00  0.00      TS   O  
ATOM   1020  O2P THY T  11       1.347   5.301 -31.927  1.00  0.00      TS   O  
ATOM   1021  C5' THY T  11       2.875   8.865 -31.589  1.00  0.00      TS   C  
ATOM   1022  O5' THY T  11       2.646   7.400 -31.536  1.00  0.00      TS   O  
ATOM   1023  C4' THY T  11       4.246   9.163 -31.209  1.00  0.00      TS   C  
ATOM   1024  O4' THY T  11       4.428   8.746 -29.873  1.00  0.00      TS   O  
ATOM   1025  C3' THY T  11       5.315   8.410 -32.070  1.00  0.00      TS   C  
ATOM   1026  O3' THY T  11       5.524   9.084 -33.346  1.00  0.00      TS   O  
ATOM   1027  C2' THY T  11       6.473   8.571 -31.133  1.00  0.00      TS   C  
ATOM   1028  C1' THY T  11       5.867   8.344 -29.724  1.00  0.00      TS   C  
ATOM   1029  N1  THY T  11       5.933   6.916 -29.247  1.00  0.00      TS   N  
ATOM   1030  C2  THY T  11       7.003   6.515 -28.456  1.00  0.00      TS   C  
ATOM   1031  O2  THY T  11       7.922   7.267 -28.117  1.00  0.00      TS   O  
ATOM   1032  N3  THY T  11       6.955   5.177 -28.100  1.00  0.00      TS   N  
ATOM   1033  C4  THY T  11       6.031   4.251 -28.396  1.00  0.00      TS   C  
ATOM   1034  O4  THY T  11       6.152   3.155 -27.843  1.00  0.00      TS   O  
ATOM   1035  C5  THY T  11       4.929   4.708 -29.231  1.00  0.00      TS   C  
ATOM   1036  C5M THY T  11       3.814   3.796 -29.669  1.00  0.00      TS   C  
ATOM   1037  C6  THY T  11       5.009   5.987 -29.668  1.00  0.00      TS   C  
ATOM   1038  H3  THY T  11       7.739   4.963 -27.500  1.00  0.00      TS   H  
ATOM   1039  H6  THY T  11       4.340   6.422 -30.411  1.00  0.00      TS   H  
ATOM   1040  H1' THY T  11       6.316   9.025 -28.970  1.00  0.00      TS   H  
ATOM   1041  H2' THY T  11       6.811   9.628 -31.098  1.00  0.00      TS   H  
ATOM   1042  H3' THY T  11       5.009   7.350 -32.200  1.00  0.00      TS   H  
ATOM   1043  H4' THY T  11       4.395  10.264 -31.212  1.00  0.00      TS   H  
ATOM   1044  H5' THY T  11       2.165   9.389 -30.915  1.00  0.00      TS   H  
ATOM   1045  H51 THY T  11       4.258   3.142 -30.448  1.00  0.00      TS   H  
ATOM   1046  H52 THY T  11       2.942   4.399 -30.000  1.00  0.00      TS   H  
ATOM   1047  H53 THY T  11       3.435   3.275 -28.763  1.00  0.00      TS   H  
ATOM   1048 H2'' THY T  11       7.183   7.757 -31.394  1.00  0.00      TS   H  
ATOM   1049 H5'' THY T  11       2.720   9.305 -32.597  1.00  0.00      TS   H  
ATOM   1050  P   ADE T  12       6.105   8.216 -34.518  1.00  0.00      TS   P  
ATOM   1051  O1P ADE T  12       6.463   9.183 -35.608  1.00  0.00      TS   O  
ATOM   1052  O2P ADE T  12       5.096   7.189 -34.909  1.00  0.00      TS   O  
ATOM   1053  C5' ADE T  12       8.656   8.200 -34.120  1.00  0.00      TS   C  
ATOM   1054  O5' ADE T  12       7.394   7.514 -33.985  1.00  0.00      TS   O  
ATOM   1055  C4' ADE T  12       9.813   7.544 -33.254  1.00  0.00      TS   C  
ATOM   1056  O4' ADE T  12       9.339   7.185 -31.929  1.00  0.00      TS   O  
ATOM   1057  C3' ADE T  12      10.359   6.274 -33.833  1.00  0.00      TS   C  
ATOM   1058  O3' ADE T  12      11.277   6.525 -34.878  1.00  0.00      TS   O  
ATOM   1059  C2' ADE T  12      11.051   5.663 -32.597  1.00  0.00      TS   C  
ATOM   1060  C1' ADE T  12      10.075   5.991 -31.459  1.00  0.00      TS   C  
ATOM   1061  N1  ADE T  12       9.439   1.268 -29.453  1.00  0.00      TS   N  
ATOM   1062  C2  ADE T  12      10.411   2.189 -29.379  1.00  0.00      TS   C  
ATOM   1063  N3  ADE T  12      10.466   3.483 -29.826  1.00  0.00      TS   N  
ATOM   1064  C4  ADE T  12       9.340   3.829 -30.477  1.00  0.00      TS   C  
ATOM   1065  C5  ADE T  12       8.189   3.044 -30.599  1.00  0.00      TS   C  
ATOM   1066  C6  ADE T  12       8.302   1.679 -30.051  1.00  0.00      TS   C  
ATOM   1067  N6  ADE T  12       7.324   0.674 -30.163  1.00  0.00      TS   N  
ATOM   1068  N7  ADE T  12       7.252   3.607 -31.398  1.00  0.00      TS   N  
ATOM   1069  C8  ADE T  12       7.783   4.734 -31.773  1.00  0.00      TS   C  
ATOM   1070  N9  ADE T  12       9.096   4.929 -31.259  1.00  0.00      TS   N  
ATOM   1071  H2  ADE T  12      11.254   1.874 -28.763  1.00  0.00      TS   H  
ATOM   1072  H8  ADE T  12       7.376   5.437 -32.498  1.00  0.00      TS   H  
ATOM   1073  H1' ADE T  12      10.693   6.240 -30.571  1.00  0.00      TS   H  
ATOM   1074  H2' ADE T  12      11.932   6.312 -32.401  1.00  0.00      TS   H  
ATOM   1075  H3' ADE T  12       9.509   5.664 -34.206  1.00  0.00      TS   H  
ATOM   1076  H4' ADE T  12      10.664   8.251 -33.145  1.00  0.00      TS   H  
ATOM   1077  H5' ADE T  12       8.642   9.260 -33.787  1.00  0.00      TS   H  
ATOM   1078  H61 ADE T  12       7.269  -0.019 -29.444  1.00  0.00      TS   H  
ATOM   1079  H62 ADE T  12       6.442   0.969 -30.530  1.00  0.00      TS   H  
ATOM   1080 H2'' ADE T  12      11.465   4.633 -32.650  1.00  0.00      TS   H  
ATOM   1081 H5'' ADE T  12       8.950   8.255 -35.190  1.00  0.00      TS   H  
ATOM   1082  P   THY T  13      11.914   5.521 -35.878  1.00  0.00      TS   P  
ATOM   1083  O1P THY T  13      12.874   6.223 -36.698  1.00  0.00      TS   O  
ATOM   1084  O2P THY T  13      10.928   4.695 -36.581  1.00  0.00      TS   O  
ATOM   1085  C5' THY T  13      13.804   5.103 -34.227  1.00  0.00      TS   C  
ATOM   1086  O5' THY T  13      12.793   4.585 -35.037  1.00  0.00      TS   O  
ATOM   1087  C4' THY T  13      14.328   4.001 -33.289  1.00  0.00      TS   C  
ATOM   1088  O4' THY T  13      13.315   3.343 -32.489  1.00  0.00      TS   O  
ATOM   1089  C3' THY T  13      15.038   2.917 -33.998  1.00  0.00      TS   C  
ATOM   1090  O3' THY T  13      16.245   2.528 -33.322  1.00  0.00      TS   O  
ATOM   1091  C2' THY T  13      14.068   1.720 -34.072  1.00  0.00      TS   C  
ATOM   1092  C1' THY T  13      13.309   1.879 -32.766  1.00  0.00      TS   C  
ATOM   1093  N1  THY T  13      11.984   1.397 -32.849  1.00  0.00      TS   N  
ATOM   1094  C2  THY T  13      11.617   0.187 -32.248  1.00  0.00      TS   C  
ATOM   1095  O2  THY T  13      12.471  -0.488 -31.641  1.00  0.00      TS   O  
ATOM   1096  N3  THY T  13      10.328  -0.217 -32.405  1.00  0.00      TS   N  
ATOM   1097  C4  THY T  13       9.361   0.396 -33.155  1.00  0.00      TS   C  
ATOM   1098  O4  THY T  13       8.302  -0.165 -33.395  1.00  0.00      TS   O  
ATOM   1099  C5  THY T  13       9.727   1.634 -33.668  1.00  0.00      TS   C  
ATOM   1100  C5M THY T  13       8.610   2.423 -34.367  1.00  0.00      TS   C  
ATOM   1101  C6  THY T  13      11.000   2.040 -33.587  1.00  0.00      TS   C  
ATOM   1102  H3  THY T  13      10.174  -1.141 -32.027  1.00  0.00      TS   H  
ATOM   1103  H6  THY T  13      11.296   2.979 -34.053  1.00  0.00      TS   H  
ATOM   1104  H1' THY T  13      13.909   1.345 -31.997  1.00  0.00      TS   H  
ATOM   1105  H2' THY T  13      14.605   0.749 -34.110  1.00  0.00      TS   H  
ATOM   1106  H3' THY T  13      15.101   3.302 -35.038  1.00  0.00      TS   H  
ATOM   1107  H4' THY T  13      15.085   4.525 -32.667  1.00  0.00      TS   H  
ATOM   1108  H5' THY T  13      13.506   5.982 -33.617  1.00  0.00      TS   H  
ATOM   1109  H51 THY T  13       8.487   1.939 -35.359  1.00  0.00      TS   H  
ATOM   1110  H52 THY T  13       9.069   3.405 -34.614  1.00  0.00      TS   H  
ATOM   1111  H53 THY T  13       7.746   2.404 -33.669  1.00  0.00      TS   H  
ATOM   1112 H2'' THY T  13      13.360   1.787 -34.926  1.00  0.00      TS   H  
ATOM   1113 H5'' THY T  13      14.675   5.396 -34.852  1.00  0.00      TS   H  
ATOM   1114  P   ADE T  14      17.418   2.107 -34.339  1.00  0.00      TS   P  
ATOM   1115  O1P ADE T  14      18.645   1.765 -33.561  1.00  0.00      TS   O  
ATOM   1116  O2P ADE T  14      17.656   3.084 -35.363  1.00  0.00      TS   O  
ATOM   1117  C5' ADE T  14      17.019  -0.440 -34.268  1.00  0.00      TS   C  
ATOM   1118  O5' ADE T  14      17.154   0.725 -35.045  1.00  0.00      TS   O  
ATOM   1119  C4' ADE T  14      16.510  -1.670 -35.067  1.00  0.00      TS   C  
ATOM   1120  O4' ADE T  14      15.089  -1.947 -34.774  1.00  0.00      TS   O  
ATOM   1121  C3' ADE T  14      16.552  -1.673 -36.627  1.00  0.00      TS   C  
ATOM   1122  O3' ADE T  14      16.995  -2.940 -37.129  1.00  0.00      TS   O  
ATOM   1123  C2' ADE T  14      15.044  -1.597 -37.007  1.00  0.00      TS   C  
ATOM   1124  C1' ADE T  14      14.405  -2.420 -35.936  1.00  0.00      TS   C  
ATOM   1125  N1  ADE T  14       9.858  -4.452 -34.816  1.00  0.00      TS   N  
ATOM   1126  C2  ADE T  14      11.052  -5.016 -34.855  1.00  0.00      TS   C  
ATOM   1127  N3  ADE T  14      12.222  -4.415 -35.116  1.00  0.00      TS   N  
ATOM   1128  C4  ADE T  14      12.040  -3.053 -35.291  1.00  0.00      TS   C  
ATOM   1129  C5  ADE T  14      10.835  -2.366 -35.341  1.00  0.00      TS   C  
ATOM   1130  C6  ADE T  14       9.728  -3.113 -34.962  1.00  0.00      TS   C  
ATOM   1131  N6  ADE T  14       8.520  -2.584 -34.956  1.00  0.00      TS   N  
ATOM   1132  N7  ADE T  14      11.047  -1.018 -35.873  1.00  0.00      TS   N  
ATOM   1133  C8  ADE T  14      12.330  -0.897 -35.946  1.00  0.00      TS   C  
ATOM   1134  N9  ADE T  14      12.966  -2.137 -35.743  1.00  0.00      TS   N  
ATOM   1135  H2  ADE T  14      11.124  -6.093 -34.710  1.00  0.00      TS   H  
ATOM   1136  H8  ADE T  14      12.801  -0.074 -36.485  1.00  0.00      TS   H  
ATOM   1137  H1' ADE T  14      14.681  -3.494 -36.013  1.00  0.00      TS   H  
ATOM   1138  H2' ADE T  14      14.810  -1.921 -38.044  1.00  0.00      TS   H  
ATOM   1139  H3' ADE T  14      17.111  -0.805 -37.037  1.00  0.00      TS   H  
ATOM   1140  H4' ADE T  14      17.027  -2.611 -34.783  1.00  0.00      TS   H  
ATOM   1141  H5' ADE T  14      16.408  -0.207 -33.370  1.00  0.00      TS   H  
ATOM   1142  H61 ADE T  14       7.774  -3.077 -34.507  1.00  0.00      TS   H  
ATOM   1143  H62 ADE T  14       8.380  -1.718 -35.435  1.00  0.00      TS   H  
ATOM   1144 H2'' ADE T  14      14.703  -0.541 -36.967  1.00  0.00      TS   H  
ATOM   1145 H5'' ADE T  14      18.024  -0.715 -33.879  1.00  0.00      TS   H  
ATOM   1146  P   THY T  15      18.312  -3.038 -37.893  1.00  0.00      TS   P  
ATOM   1147  O1P THY T  15      19.499  -2.511 -37.135  1.00  0.00      TS   O  
ATOM   1148  O2P THY T  15      18.065  -2.465 -39.182  1.00  0.00      TS   O  
ATOM   1149  C5' THY T  15      18.191  -5.433 -36.969  1.00  0.00      TS   C  
ATOM   1150  O5' THY T  15      18.519  -4.505 -37.998  1.00  0.00      TS   O  
ATOM   1151  C4' THY T  15      17.278  -6.569 -37.414  1.00  0.00      TS   C  
ATOM   1152  O4' THY T  15      15.869  -6.146 -37.334  1.00  0.00      TS   O  
ATOM   1153  C3' THY T  15      17.401  -7.028 -38.951  1.00  0.00      TS   C  
ATOM   1154  O3' THY T  15      17.448  -8.476 -39.208  1.00  0.00      TS   O  
ATOM   1155  C2' THY T  15      16.100  -6.443 -39.573  1.00  0.00      TS   C  
ATOM   1156  C1' THY T  15      15.098  -6.644 -38.420  1.00  0.00      TS   C  
ATOM   1157  N1  THY T  15      13.899  -5.872 -38.513  1.00  0.00      TS   N  
ATOM   1158  C2  THY T  15      12.829  -6.405 -37.891  1.00  0.00      TS   C  
ATOM   1159  O2  THY T  15      12.935  -7.422 -37.212  1.00  0.00      TS   O  
ATOM   1160  N3  THY T  15      11.622  -5.665 -38.122  1.00  0.00      TS   N  
ATOM   1161  C4  THY T  15      11.507  -4.520 -38.792  1.00  0.00      TS   C  
ATOM   1162  O4  THY T  15      10.403  -3.963 -38.796  1.00  0.00      TS   O  
ATOM   1163  C5  THY T  15      12.717  -3.981 -39.324  1.00  0.00      TS   C  
ATOM   1164  C5M THY T  15      12.563  -2.800 -40.203  1.00  0.00      TS   C  
ATOM   1165  C6  THY T  15      13.837  -4.682 -39.165  1.00  0.00      TS   C  
ATOM   1166  H3  THY T  15      10.780  -5.991 -37.670  1.00  0.00      TS   H  
ATOM   1167  H6  THY T  15      14.741  -4.280 -39.623  1.00  0.00      TS   H  
ATOM   1168  H1' THY T  15      14.959  -7.739 -38.297  1.00  0.00      TS   H  
ATOM   1169  H2' THY T  15      15.795  -6.966 -40.504  1.00  0.00      TS   H  
ATOM   1170  H3' THY T  15      18.281  -6.463 -39.326  1.00  0.00      TS   H  
ATOM   1171  H4' THY T  15      17.229  -7.477 -36.774  1.00  0.00      TS   H  
ATOM   1172  H5' THY T  15      17.793  -4.949 -36.051  1.00  0.00      TS   H  
ATOM   1173  H51 THY T  15      13.556  -2.639 -40.673  1.00  0.00      TS   H  
ATOM   1174  H52 THY T  15      12.371  -1.899 -39.581  1.00  0.00      TS   H  
ATOM   1175  H53 THY T  15      11.761  -3.001 -40.947  1.00  0.00      TS   H  
ATOM   1176 H2'' THY T  15      16.277  -5.355 -39.713  1.00  0.00      TS   H  
ATOM   1177 H5'' THY T  15      19.128  -5.885 -36.581  1.00  0.00      TS   H  
ATOM   1178  P   ADE T  16      18.800  -9.238 -39.080  1.00  0.00      TS   P  
ATOM   1179  O1P ADE T  16      19.716  -8.738 -37.993  1.00  0.00      TS   O  
ATOM   1180  O2P ADE T  16      19.390  -9.483 -40.383  1.00  0.00      TS   O  
ATOM   1181  C5' ADE T  16      17.616 -10.590 -37.231  1.00  0.00      TS   C  
ATOM   1182  O5' ADE T  16      18.285 -10.588 -38.491  1.00  0.00      TS   O  
ATOM   1183  C4' ADE T  16      16.424 -11.608 -37.055  1.00  0.00      TS   C  
ATOM   1184  O4' ADE T  16      15.212 -11.115 -37.567  1.00  0.00      TS   O  
ATOM   1185  C3' ADE T  16      16.595 -13.011 -37.786  1.00  0.00      TS   C  
ATOM   1186  O3' ADE T  16      16.079 -14.096 -37.043  1.00  0.00      TS   O  
ATOM   1187  C2' ADE T  16      15.830 -12.876 -39.060  1.00  0.00      TS   C  
ATOM   1188  C1' ADE T  16      14.789 -11.840 -38.693  1.00  0.00      TS   C  
ATOM   1189  N1  ADE T  16      11.231  -8.437 -39.984  1.00  0.00      TS   N  
ATOM   1190  C2  ADE T  16      11.117  -9.505 -39.244  1.00  0.00      TS   C  
ATOM   1191  N3  ADE T  16      12.061 -10.432 -39.018  1.00  0.00      TS   N  
ATOM   1192  C4  ADE T  16      13.256 -10.104 -39.611  1.00  0.00      TS   C  
ATOM   1193  C5  ADE T  16      13.412  -9.153 -40.543  1.00  0.00      TS   C  
ATOM   1194  C6  ADE T  16      12.385  -8.206 -40.707  1.00  0.00      TS   C  
ATOM   1195  N6  ADE T  16      12.476  -7.125 -41.475  1.00  0.00      TS   N  
ATOM   1196  N7  ADE T  16      14.622  -9.294 -41.242  1.00  0.00      TS   N  
ATOM   1197  C8  ADE T  16      15.260 -10.258 -40.632  1.00  0.00      TS   C  
ATOM   1198  N9  ADE T  16      14.433 -10.828 -39.638  1.00  0.00      TS   N  
ATOM   1199  H2  ADE T  16      10.181  -9.753 -38.744  1.00  0.00      TS   H  
ATOM   1200  H8  ADE T  16      16.139 -10.731 -41.067  1.00  0.00      TS   H  
ATOM   1201  H1' ADE T  16      13.838 -12.296 -38.344  1.00  0.00      TS   H  
ATOM   1202  H2' ADE T  16      15.368 -13.833 -39.383  1.00  0.00      TS   H  
ATOM   1203  H3' ADE T  16      17.660 -13.180 -38.053  1.00  0.00      TS   H  
ATOM   1204  H4' ADE T  16      16.247 -11.707 -35.962  1.00  0.00      TS   H  
ATOM   1205  H5' ADE T  16      17.149  -9.621 -36.953  1.00  0.00      TS   H  
ATOM   1206  H61 ADE T  16      13.351  -6.804 -41.838  1.00  0.00      TS   H  
ATOM   1207  H62 ADE T  16      11.670  -6.555 -41.636  1.00  0.00      TS   H  
ATOM   1208 H2'' ADE T  16      16.550 -12.508 -39.823  1.00  0.00      TS   H  
ATOM   1209 H5'' ADE T  16      18.433 -10.771 -36.499  1.00  0.00      TS   H  
ATOM   1210  P   THY T  17      16.516 -15.584 -37.255  1.00  0.00      TS   P  
ATOM   1211  O1P THY T  17      16.753 -16.172 -35.982  1.00  0.00      TS   O  
ATOM   1212  O2P THY T  17      17.727 -15.553 -38.158  1.00  0.00      TS   O  
ATOM   1213  C5' THY T  17      13.961 -15.967 -37.715  1.00  0.00      TS   C  
ATOM   1214  O5' THY T  17      15.351 -16.379 -37.967  1.00  0.00      TS   O  
ATOM   1215  C4' THY T  17      13.017 -16.114 -38.874  1.00  0.00      TS   C  
ATOM   1216  O4' THY T  17      13.077 -14.990 -39.742  1.00  0.00      TS   O  
ATOM   1217  C3' THY T  17      13.255 -17.334 -39.822  1.00  0.00      TS   C  
ATOM   1218  O3' THY T  17      12.027 -17.944 -40.197  1.00  0.00      TS   O  
ATOM   1219  C2' THY T  17      13.932 -16.723 -40.980  1.00  0.00      TS   C  
ATOM   1220  C1' THY T  17      13.181 -15.426 -41.060  1.00  0.00      TS   C  
ATOM   1221  N1  THY T  17      13.698 -14.314 -41.722  1.00  0.00      TS   N  
ATOM   1222  C2  THY T  17      12.851 -13.251 -42.019  1.00  0.00      TS   C  
ATOM   1223  O2  THY T  17      11.699 -13.218 -41.593  1.00  0.00      TS   O  
ATOM   1224  N3  THY T  17      13.372 -12.289 -42.840  1.00  0.00      TS   N  
ATOM   1225  C4  THY T  17      14.629 -12.355 -43.359  1.00  0.00      TS   C  
ATOM   1226  O4  THY T  17      14.952 -11.420 -44.044  1.00  0.00      TS   O  
ATOM   1227  C5  THY T  17      15.497 -13.383 -42.965  1.00  0.00      TS   C  
ATOM   1228  C5M THY T  17      16.873 -13.458 -43.558  1.00  0.00      TS   C  
ATOM   1229  C6  THY T  17      14.975 -14.398 -42.263  1.00  0.00      TS   C  
ATOM   1230  H3  THY T  17      12.757 -11.543 -43.135  1.00  0.00      TS   H  
ATOM   1231  H6  THY T  17      15.480 -15.355 -42.135  1.00  0.00      TS   H  
ATOM   1232  H1' THY T  17      12.103 -15.591 -41.273  1.00  0.00      TS   H  
ATOM   1233  H2' THY T  17      13.876 -17.272 -41.944  1.00  0.00      TS   H  
ATOM   1234  H3' THY T  17      13.941 -18.012 -39.272  1.00  0.00      TS   H  
ATOM   1235  H4' THY T  17      12.009 -16.221 -38.421  1.00  0.00      TS   H  
ATOM   1236  H5' THY T  17      13.793 -14.944 -37.316  1.00  0.00      TS   H  
ATOM   1237  H51 THY T  17      17.412 -12.486 -43.603  1.00  0.00      TS   H  
ATOM   1238  H52 THY T  17      16.873 -14.034 -44.507  1.00  0.00      TS   H  
ATOM   1239  H53 THY T  17      17.599 -13.988 -42.906  1.00  0.00      TS   H  
ATOM   1240 H2'' THY T  17      15.002 -16.596 -40.709  1.00  0.00      TS   H  
ATOM   1241 H5'' THY T  17      13.610 -16.591 -36.863  1.00  0.00      TS   H  
ATOM   1242  P   ADE T  18      11.700 -19.382 -39.923  1.00  0.00      TS   P  
ATOM   1243  O1P ADE T  18      11.526 -19.590 -38.487  1.00  0.00      TS   O  
ATOM   1244  O2P ADE T  18      12.746 -20.132 -40.662  1.00  0.00      TS   O  
ATOM   1245  C5' ADE T  18       9.177 -18.920 -40.008  1.00  0.00      TS   C  
ATOM   1246  O5' ADE T  18      10.291 -19.561 -40.634  1.00  0.00      TS   O  
ATOM   1247  C4' ADE T  18       8.068 -18.347 -40.977  1.00  0.00      TS   C  
ATOM   1248  O4' ADE T  18       8.626 -17.256 -41.796  1.00  0.00      TS   O  
ATOM   1249  C3' ADE T  18       7.525 -19.343 -41.986  1.00  0.00      TS   C  
ATOM   1250  O3' ADE T  18       6.136 -19.068 -42.198  1.00  0.00      TS   O  
ATOM   1251  C2' ADE T  18       8.479 -19.160 -43.221  1.00  0.00      TS   C  
ATOM   1252  C1' ADE T  18       8.796 -17.652 -43.203  1.00  0.00      TS   C  
ATOM   1253  N1  ADE T  18      11.438 -14.115 -45.736  1.00  0.00      TS   N  
ATOM   1254  C2  ADE T  18      10.183 -14.141 -45.337  1.00  0.00      TS   C  
ATOM   1255  N3  ADE T  18       9.639 -15.067 -44.452  1.00  0.00      TS   N  
ATOM   1256  C4  ADE T  18      10.473 -16.137 -44.202  1.00  0.00      TS   C  
ATOM   1257  C5  ADE T  18      11.806 -16.173 -44.498  1.00  0.00      TS   C  
ATOM   1258  C6  ADE T  18      12.293 -15.087 -45.326  1.00  0.00      TS   C  
ATOM   1259  N6  ADE T  18      13.566 -14.874 -45.661  1.00  0.00      TS   N  
ATOM   1260  N7  ADE T  18      12.370 -17.426 -44.090  1.00  0.00      TS   N  
ATOM   1261  C8  ADE T  18      11.319 -18.017 -43.518  1.00  0.00      TS   C  
ATOM   1262  N9  ADE T  18      10.127 -17.338 -43.583  1.00  0.00      TS   N  
ATOM   1263  H2  ADE T  18       9.618 -13.282 -45.700  1.00  0.00      TS   H  
ATOM   1264  H8  ADE T  18      11.280 -19.003 -43.052  1.00  0.00      TS   H  
ATOM   1265  H1' ADE T  18       8.018 -17.113 -43.787  1.00  0.00      TS   H  
ATOM   1266  H2' ADE T  18       8.031 -19.532 -44.167  1.00  0.00      TS   H  
ATOM   1267  H3' ADE T  18       7.712 -20.387 -41.655  1.00  0.00      TS   H  
ATOM   1268  H4' ADE T  18       7.257 -17.975 -40.315  1.00  0.00      TS   H  
ATOM   1269  H5' ADE T  18       9.480 -18.090 -39.335  1.00  0.00      TS   H  
ATOM   1270  H61 ADE T  18      14.282 -15.544 -45.462  1.00  0.00      TS   H  
ATOM   1271  H62 ADE T  18      13.795 -14.109 -46.263  1.00  0.00      TS   H  
ATOM   1272 H2'' ADE T  18       9.368 -19.785 -42.990  1.00  0.00      TS   H  
ATOM   1273 H5'' ADE T  18       8.711 -19.619 -39.281  1.00  0.00      TS   H  
ATOM   1274  P   ADE T  19       5.256 -20.137 -42.862  1.00  0.00      TS   P  
ATOM   1275  O1P ADE T  19       4.581 -20.763 -41.688  1.00  0.00      TS   O  
ATOM   1276  O2P ADE T  19       6.023 -20.952 -43.771  1.00  0.00      TS   O  
ATOM   1277  C5' ADE T  19       3.529 -18.091 -43.214  1.00  0.00      TS   C  
ATOM   1278  O5' ADE T  19       4.111 -19.297 -43.701  1.00  0.00      TS   O  
ATOM   1279  C4' ADE T  19       3.477 -17.012 -44.338  1.00  0.00      TS   C  
ATOM   1280  O4' ADE T  19       4.801 -16.645 -44.822  1.00  0.00      TS   O  
ATOM   1281  C3' ADE T  19       2.763 -17.532 -45.610  1.00  0.00      TS   C  
ATOM   1282  O3' ADE T  19       1.926 -16.589 -46.217  1.00  0.00      TS   O  
ATOM   1283  C2' ADE T  19       3.886 -17.956 -46.572  1.00  0.00      TS   C  
ATOM   1284  C1' ADE T  19       4.950 -16.942 -46.235  1.00  0.00      TS   C  
ATOM   1285  N1  ADE T  19       9.484 -15.470 -48.202  1.00  0.00      TS   N  
ATOM   1286  C2  ADE T  19       8.369 -14.760 -47.970  1.00  0.00      TS   C  
ATOM   1287  N3  ADE T  19       7.188 -15.177 -47.485  1.00  0.00      TS   N  
ATOM   1288  C4  ADE T  19       7.286 -16.426 -47.031  1.00  0.00      TS   C  
ATOM   1289  C5  ADE T  19       8.475 -17.280 -46.980  1.00  0.00      TS   C  
ATOM   1290  C6  ADE T  19       9.620 -16.710 -47.648  1.00  0.00      TS   C  
ATOM   1291  N6  ADE T  19      10.791 -17.381 -47.733  1.00  0.00      TS   N  
ATOM   1292  N7  ADE T  19       8.204 -18.532 -46.505  1.00  0.00      TS   N  
ATOM   1293  C8  ADE T  19       6.955 -18.376 -46.171  1.00  0.00      TS   C  
ATOM   1294  N9  ADE T  19       6.333 -17.215 -46.493  1.00  0.00      TS   N  
ATOM   1295  H2  ADE T  19       8.388 -13.763 -48.409  1.00  0.00      TS   H  
ATOM   1296  H8  ADE T  19       6.343 -19.173 -45.747  1.00  0.00      TS   H  
ATOM   1297  H1' ADE T  19       4.618 -15.991 -46.705  1.00  0.00      TS   H  
ATOM   1298  H2' ADE T  19       3.635 -17.899 -47.653  1.00  0.00      TS   H  
ATOM   1299  H3' ADE T  19       2.172 -18.440 -45.363  1.00  0.00      TS   H  
ATOM   1300  H4' ADE T  19       2.902 -16.103 -44.060  1.00  0.00      TS   H  
ATOM   1301  H5' ADE T  19       4.093 -17.755 -42.317  1.00  0.00      TS   H  
ATOM   1302  H61 ADE T  19      10.882 -18.355 -47.530  1.00  0.00      TS   H  
ATOM   1303  H62 ADE T  19      11.546 -16.818 -48.070  1.00  0.00      TS   H  
ATOM   1304 H2'' ADE T  19       4.192 -18.957 -46.198  1.00  0.00      TS   H  
ATOM   1305 H5'' ADE T  19       2.484 -18.386 -42.978  1.00  0.00      TS   H  
ATOM   1306  P   GUA T  20       1.090 -16.986 -47.482  1.00  0.00      TS   P  
ATOM   1307  O1P GUA T  20      -0.273 -16.358 -47.336  1.00  0.00      TS   O  
ATOM   1308  O2P GUA T  20       1.154 -18.425 -47.850  1.00  0.00      TS   O  
ATOM   1309  C5' GUA T  20       2.034 -14.708 -48.409  1.00  0.00      TS   C  
ATOM   1310  O5' GUA T  20       1.763 -16.138 -48.649  1.00  0.00      TS   O  
ATOM   1311  C4' GUA T  20       2.851 -14.060 -49.540  1.00  0.00      TS   C  
ATOM   1312  O4' GUA T  20       4.176 -14.597 -49.636  1.00  0.00      TS   O  
ATOM   1313  C3' GUA T  20       2.208 -14.244 -50.866  1.00  0.00      TS   C  
ATOM   1314  O3' GUA T  20       2.323 -13.091 -51.704  1.00  0.00      TS   O  
ATOM   1315  C2' GUA T  20       2.932 -15.429 -51.418  1.00  0.00      TS   C  
ATOM   1316  C1' GUA T  20       4.383 -15.276 -50.805  1.00  0.00      TS   C  
ATOM   1317  N1  GUA T  20       9.016 -17.366 -50.802  1.00  0.00      TS   N  
ATOM   1318  C2  GUA T  20       8.663 -16.081 -51.093  1.00  0.00      TS   C  
ATOM   1319  N2  GUA T  20       9.665 -15.297 -51.394  1.00  0.00      TS   N  
ATOM   1320  N3  GUA T  20       7.444 -15.647 -50.999  1.00  0.00      TS   N  
ATOM   1321  C4  GUA T  20       6.554 -16.630 -50.611  1.00  0.00      TS   C  
ATOM   1322  C5  GUA T  20       6.825 -17.890 -50.261  1.00  0.00      TS   C  
ATOM   1323  C6  GUA T  20       8.169 -18.291 -50.386  1.00  0.00      TS   C  
ATOM   1324  O6  GUA T  20       8.507 -19.504 -50.217  1.00  0.00      TS   O  
ATOM   1325  N7  GUA T  20       5.662 -18.611 -50.040  1.00  0.00      TS   N  
ATOM   1326  C8  GUA T  20       4.700 -17.751 -50.071  1.00  0.00      TS   C  
ATOM   1327  N9  GUA T  20       5.164 -16.515 -50.551  1.00  0.00      TS   N  
ATOM   1328  H1  GUA T  20       9.973 -17.639 -50.974  1.00  0.00      TS   H  
ATOM   1329  H8  GUA T  20       3.653 -18.036 -49.966  1.00  0.00      TS   H  
ATOM   1330  H1' GUA T  20       5.000 -14.658 -51.491  1.00  0.00      TS   H  
ATOM   1331  H2' GUA T  20       2.943 -15.572 -52.520  1.00  0.00      TS   H  
ATOM   1332  H21 GUA T  20       9.459 -14.321 -51.479  1.00  0.00      TS   H  
ATOM   1333  H3' GUA T  20       1.134 -14.392 -50.625  1.00  0.00      TS   H  
ATOM   1334  H22 GUA T  20      10.520 -15.674 -51.748  1.00  0.00      TS   H  
ATOM   1335  H4' GUA T  20       3.064 -12.979 -49.398  1.00  0.00      TS   H  
ATOM   1336  H5' GUA T  20       2.708 -14.597 -47.534  1.00  0.00      TS   H  
ATOM   1337  H3T GUA T  20       3.195 -13.090 -52.106  1.00  0.00      TS   H  
ATOM   1338 H2'' GUA T  20       2.483 -16.401 -51.121  1.00  0.00      TS   H  
ATOM   1339 H5'' GUA T  20       1.051 -14.214 -48.246  1.00  0.00      TS   H  
TER   
END
