# Supplementary material for: CRISPR-Cas12a exploits R-loop asymmetry to form double-strand breaks
Source: eLife. 2020 Jun 10;9:e55143. doi: 10.7554/eLife.55143 (PMC7286691; doi:10.7554/eLife.55143)
Supplement: Figure 5—source data 2. [file elife-55143-fig5-data2.zip › Figure 5ΓÇöSource Data 2/Example_MD_trajectories/5prime_boundary/5prime_boundary_39.pdb]

ATOM      1  C5' CYT B   1      19.655  -7.901 -55.428  1.00  0.00      BS   C  
ATOM      2  O5' CYT B   1      20.923  -8.627 -55.461  1.00  0.00      BS   O  
ATOM      3  C4' CYT B   1      18.791  -8.176 -54.181  1.00  0.00      BS   C  
ATOM      4  O4' CYT B   1      18.379  -9.595 -54.155  1.00  0.00      BS   O  
ATOM      5  C3' CYT B   1      19.613  -8.085 -52.868  1.00  0.00      BS   C  
ATOM      6  O3' CYT B   1      19.127  -7.141 -51.903  1.00  0.00      BS   O  
ATOM      7  C2' CYT B   1      19.585  -9.521 -52.271  1.00  0.00      BS   C  
ATOM      8  C1' CYT B   1      18.205  -9.876 -52.730  1.00  0.00      BS   C  
ATOM      9  N1  CYT B   1      17.845 -11.217 -52.654  1.00  0.00      BS   N  
ATOM     10  C2  CYT B   1      16.490 -11.523 -52.918  1.00  0.00      BS   C  
ATOM     11  O2  CYT B   1      15.650 -10.675 -53.253  1.00  0.00      BS   O  
ATOM     12  N3  CYT B   1      16.113 -12.749 -52.916  1.00  0.00      BS   N  
ATOM     13  C4  CYT B   1      16.888 -13.744 -52.392  1.00  0.00      BS   C  
ATOM     14  N4  CYT B   1      16.343 -14.885 -52.154  1.00  0.00      BS   N  
ATOM     15  C5  CYT B   1      18.235 -13.425 -51.932  1.00  0.00      BS   C  
ATOM     16  C6  CYT B   1      18.722 -12.156 -52.026  1.00  0.00      BS   C  
ATOM     17  H5  CYT B   1      18.806 -14.245 -51.495  1.00  0.00      BS   H  
ATOM     18  H6  CYT B   1      19.735 -11.791 -51.854  1.00  0.00      BS   H  
ATOM     19  H1' CYT B   1      17.422  -9.265 -52.235  1.00  0.00      BS   H  
ATOM     20  H2' CYT B   1      19.613  -9.441 -51.163  1.00  0.00      BS   H  
ATOM     21  H3' CYT B   1      20.718  -7.999 -52.956  1.00  0.00      BS   H  
ATOM     22  H4' CYT B   1      17.898  -7.515 -54.198  1.00  0.00      BS   H  
ATOM     23  H41 CYT B   1      15.402 -15.069 -52.438  1.00  0.00      BS   H  
ATOM     24  H5' CYT B   1      19.053  -8.228 -56.303  1.00  0.00      BS   H  
ATOM     25  H42 CYT B   1      16.760 -15.548 -51.531  1.00  0.00      BS   H  
ATOM     26  H5T CYT B   1      21.357  -8.588 -56.317  1.00  0.00      BS   H  
ATOM     27 H2'' CYT B   1      20.398 -10.206 -52.593  1.00  0.00      BS   H  
ATOM     28 H5'' CYT B   1      19.877  -6.815 -55.500  1.00  0.00      BS   H  
ATOM     29  P   THY B   2      19.750  -5.842 -51.398  1.00  0.00      BS   P  
ATOM     30  O1P THY B   2      20.878  -5.421 -52.299  1.00  0.00      BS   O  
ATOM     31  O2P THY B   2      19.921  -5.865 -49.964  1.00  0.00      BS   O  
ATOM     32  C5' THY B   2      17.860  -4.807 -52.937  1.00  0.00      BS   C  
ATOM     33  O5' THY B   2      18.525  -4.912 -51.609  1.00  0.00      BS   O  
ATOM     34  C4' THY B   2      16.415  -5.062 -52.905  1.00  0.00      BS   C  
ATOM     35  O4' THY B   2      16.159  -6.461 -52.640  1.00  0.00      BS   O  
ATOM     36  C3' THY B   2      15.727  -4.224 -51.829  1.00  0.00      BS   C  
ATOM     37  O3' THY B   2      14.484  -3.644 -52.306  1.00  0.00      BS   O  
ATOM     38  C2' THY B   2      15.385  -5.256 -50.781  1.00  0.00      BS   C  
ATOM     39  C1' THY B   2      15.166  -6.532 -51.685  1.00  0.00      BS   C  
ATOM     40  N1  THY B   2      15.326  -7.728 -50.918  1.00  0.00      BS   N  
ATOM     41  C2  THY B   2      14.388  -8.764 -51.076  1.00  0.00      BS   C  
ATOM     42  O2  THY B   2      13.440  -8.720 -51.850  1.00  0.00      BS   O  
ATOM     43  N3  THY B   2      14.657  -9.866 -50.415  1.00  0.00      BS   N  
ATOM     44  C4  THY B   2      15.775 -10.241 -49.720  1.00  0.00      BS   C  
ATOM     45  O4  THY B   2      15.881 -11.376 -49.347  1.00  0.00      BS   O  
ATOM     46  C5  THY B   2      16.707  -9.114 -49.523  1.00  0.00      BS   C  
ATOM     47  C5M THY B   2      17.958  -9.344 -48.755  1.00  0.00      BS   C  
ATOM     48  C6  THY B   2      16.438  -7.946 -50.205  1.00  0.00      BS   C  
ATOM     49  H3  THY B   2      13.932 -10.568 -50.457  1.00  0.00      BS   H  
ATOM     50  H6  THY B   2      17.271  -7.267 -50.391  1.00  0.00      BS   H  
ATOM     51  H1' THY B   2      14.151  -6.369 -52.108  1.00  0.00      BS   H  
ATOM     52  H2' THY B   2      14.452  -5.078 -50.205  1.00  0.00      BS   H  
ATOM     53  H3' THY B   2      16.504  -3.543 -51.419  1.00  0.00      BS   H  
ATOM     54  H4' THY B   2      15.932  -4.892 -53.891  1.00  0.00      BS   H  
ATOM     55  H5' THY B   2      18.234  -5.515 -53.708  1.00  0.00      BS   H  
ATOM     56  H51 THY B   2      17.823 -10.151 -48.002  1.00  0.00      BS   H  
ATOM     57  H52 THY B   2      18.274  -8.435 -48.202  1.00  0.00      BS   H  
ATOM     58  H53 THY B   2      18.767  -9.734 -49.410  1.00  0.00      BS   H  
ATOM     59 H2'' THY B   2      16.287  -5.435 -50.158  1.00  0.00      BS   H  
ATOM     60 H5'' THY B   2      18.003  -3.836 -53.458  1.00  0.00      BS   H  
ATOM     61  P   THY B   3      13.706  -2.533 -51.563  1.00  0.00      BS   P  
ATOM     62  O1P THY B   3      13.310  -1.494 -52.555  1.00  0.00      BS   O  
ATOM     63  O2P THY B   3      14.578  -2.064 -50.464  1.00  0.00      BS   O  
ATOM     64  C5' THY B   3      11.618  -3.999 -51.939  1.00  0.00      BS   C  
ATOM     65  O5' THY B   3      12.468  -3.345 -50.970  1.00  0.00      BS   O  
ATOM     66  C4' THY B   3      10.432  -4.727 -51.431  1.00  0.00      BS   C  
ATOM     67  O4' THY B   3      10.880  -6.020 -50.809  1.00  0.00      BS   O  
ATOM     68  C3' THY B   3       9.658  -4.058 -50.291  1.00  0.00      BS   C  
ATOM     69  O3' THY B   3       8.187  -4.088 -50.424  1.00  0.00      BS   O  
ATOM     70  C2' THY B   3      10.207  -4.700 -49.018  1.00  0.00      BS   C  
ATOM     71  C1' THY B   3      10.463  -6.129 -49.430  1.00  0.00      BS   C  
ATOM     72  N1  THY B   3      11.512  -6.840 -48.682  1.00  0.00      BS   N  
ATOM     73  C2  THY B   3      11.398  -8.190 -48.423  1.00  0.00      BS   C  
ATOM     74  O2  THY B   3      10.400  -8.829 -48.769  1.00  0.00      BS   O  
ATOM     75  N3  THY B   3      12.431  -8.713 -47.699  1.00  0.00      BS   N  
ATOM     76  C4  THY B   3      13.662  -8.097 -47.436  1.00  0.00      BS   C  
ATOM     77  O4  THY B   3      14.578  -8.819 -47.029  1.00  0.00      BS   O  
ATOM     78  C5  THY B   3      13.726  -6.703 -47.678  1.00  0.00      BS   C  
ATOM     79  C5M THY B   3      14.925  -5.773 -47.300  1.00  0.00      BS   C  
ATOM     80  C6  THY B   3      12.647  -6.158 -48.286  1.00  0.00      BS   C  
ATOM     81  H3  THY B   3      12.307  -9.685 -47.460  1.00  0.00      BS   H  
ATOM     82  H6  THY B   3      12.817  -5.221 -48.818  1.00  0.00      BS   H  
ATOM     83  H1' THY B   3       9.499  -6.680 -49.450  1.00  0.00      BS   H  
ATOM     84  H2' THY B   3       9.610  -4.596 -48.086  1.00  0.00      BS   H  
ATOM     85  H3' THY B   3      10.142  -3.060 -50.339  1.00  0.00      BS   H  
ATOM     86  H4' THY B   3       9.770  -5.055 -52.260  1.00  0.00      BS   H  
ATOM     87  H5' THY B   3      12.260  -4.594 -52.623  1.00  0.00      BS   H  
ATOM     88  H51 THY B   3      14.756  -5.334 -46.293  1.00  0.00      BS   H  
ATOM     89  H52 THY B   3      15.253  -5.008 -48.035  1.00  0.00      BS   H  
ATOM     90  H53 THY B   3      15.832  -6.400 -47.170  1.00  0.00      BS   H  
ATOM     91 H2'' THY B   3      11.175  -4.183 -48.850  1.00  0.00      BS   H  
ATOM     92 H5'' THY B   3      11.134  -3.191 -52.529  1.00  0.00      BS   H  
ATOM     93  P   ADE B   4       7.327  -3.033 -49.596  1.00  0.00      BS   P  
ATOM     94  O1P ADE B   4       6.131  -2.598 -50.350  1.00  0.00      BS   O  
ATOM     95  O2P ADE B   4       8.216  -1.978 -49.021  1.00  0.00      BS   O  
ATOM     96  C5' ADE B   4       6.368  -5.372 -48.560  1.00  0.00      BS   C  
ATOM     97  O5' ADE B   4       6.886  -3.974 -48.433  1.00  0.00      BS   O  
ATOM     98  C4' ADE B   4       6.375  -6.113 -47.281  1.00  0.00      BS   C  
ATOM     99  O4' ADE B   4       7.705  -6.573 -46.912  1.00  0.00      BS   O  
ATOM    100  C3' ADE B   4       5.904  -5.337 -46.023  1.00  0.00      BS   C  
ATOM    101  O3' ADE B   4       4.999  -6.092 -45.177  1.00  0.00      BS   O  
ATOM    102  C2' ADE B   4       7.140  -5.026 -45.252  1.00  0.00      BS   C  
ATOM    103  C1' ADE B   4       7.920  -6.323 -45.520  1.00  0.00      BS   C  
ATOM    104  N1  ADE B   4      11.990  -9.124 -44.258  1.00  0.00      BS   N  
ATOM    105  C2  ADE B   4      10.683  -9.378 -44.517  1.00  0.00      BS   C  
ATOM    106  N3  ADE B   4       9.664  -8.627 -44.852  1.00  0.00      BS   N  
ATOM    107  C4  ADE B   4      10.064  -7.350 -44.816  1.00  0.00      BS   C  
ATOM    108  C5  ADE B   4      11.359  -6.850 -44.604  1.00  0.00      BS   C  
ATOM    109  C6  ADE B   4      12.352  -7.838 -44.334  1.00  0.00      BS   C  
ATOM    110  N6  ADE B   4      13.639  -7.550 -44.233  1.00  0.00      BS   N  
ATOM    111  N7  ADE B   4      11.386  -5.516 -44.779  1.00  0.00      BS   N  
ATOM    112  C8  ADE B   4      10.121  -5.204 -45.134  1.00  0.00      BS   C  
ATOM    113  N9  ADE B   4       9.323  -6.286 -45.222  1.00  0.00      BS   N  
ATOM    114  H2  ADE B   4      10.539 -10.450 -44.657  1.00  0.00      BS   H  
ATOM    115  H8  ADE B   4       9.717  -4.218 -45.359  1.00  0.00      BS   H  
ATOM    116  H1' ADE B   4       7.513  -7.166 -44.921  1.00  0.00      BS   H  
ATOM    117  H2' ADE B   4       6.984  -4.753 -44.187  1.00  0.00      BS   H  
ATOM    118  H3' ADE B   4       5.536  -4.330 -46.314  1.00  0.00      BS   H  
ATOM    119  H4' ADE B   4       5.747  -6.996 -47.530  1.00  0.00      BS   H  
ATOM    120  H5' ADE B   4       6.981  -5.986 -49.254  1.00  0.00      BS   H  
ATOM    121  H61 ADE B   4      14.248  -8.295 -43.960  1.00  0.00      BS   H  
ATOM    122  H62 ADE B   4      13.853  -6.638 -43.880  1.00  0.00      BS   H  
ATOM    123 H2'' ADE B   4       7.716  -4.224 -45.759  1.00  0.00      BS   H  
ATOM    124 H5'' ADE B   4       5.346  -5.321 -48.993  1.00  0.00      BS   H  
ATOM    125  P   THY B   5       3.543  -6.440 -45.497  1.00  0.00      BS   P  
ATOM    126  O1P THY B   5       3.339  -6.745 -46.932  1.00  0.00      BS   O  
ATOM    127  O2P THY B   5       2.617  -5.428 -44.894  1.00  0.00      BS   O  
ATOM    128  C5' THY B   5       4.174  -8.934 -44.709  1.00  0.00      BS   C  
ATOM    129  O5' THY B   5       3.279  -7.799 -44.774  1.00  0.00      BS   O  
ATOM    130  C4' THY B   5       4.510  -9.369 -43.321  1.00  0.00      BS   C  
ATOM    131  O4' THY B   5       5.893  -9.164 -43.074  1.00  0.00      BS   O  
ATOM    132  C3' THY B   5       3.743  -8.760 -42.152  1.00  0.00      BS   C  
ATOM    133  O3' THY B   5       3.522  -9.757 -41.083  1.00  0.00      BS   O  
ATOM    134  C2' THY B   5       4.740  -7.694 -41.667  1.00  0.00      BS   C  
ATOM    135  C1' THY B   5       6.061  -8.478 -41.827  1.00  0.00      BS   C  
ATOM    136  N1  THY B   5       7.333  -7.709 -41.737  1.00  0.00      BS   N  
ATOM    137  C2  THY B   5       8.506  -8.414 -41.628  1.00  0.00      BS   C  
ATOM    138  O2  THY B   5       8.560  -9.619 -41.708  1.00  0.00      BS   O  
ATOM    139  N3  THY B   5       9.642  -7.624 -41.570  1.00  0.00      BS   N  
ATOM    140  C4  THY B   5       9.734  -6.233 -41.428  1.00  0.00      BS   C  
ATOM    141  O4  THY B   5      10.836  -5.697 -41.344  1.00  0.00      BS   O  
ATOM    142  C5  THY B   5       8.447  -5.580 -41.311  1.00  0.00      BS   C  
ATOM    143  C5M THY B   5       8.247  -4.177 -41.081  1.00  0.00      BS   C  
ATOM    144  C6  THY B   5       7.347  -6.311 -41.431  1.00  0.00      BS   C  
ATOM    145  H3  THY B   5      10.495  -8.160 -41.514  1.00  0.00      BS   H  
ATOM    146  H6  THY B   5       6.348  -5.932 -41.214  1.00  0.00      BS   H  
ATOM    147  H1' THY B   5       6.039  -9.298 -41.079  1.00  0.00      BS   H  
ATOM    148  H2' THY B   5       4.521  -7.389 -40.621  1.00  0.00      BS   H  
ATOM    149  H3' THY B   5       2.785  -8.294 -42.466  1.00  0.00      BS   H  
ATOM    150  H4' THY B   5       4.365 -10.470 -43.333  1.00  0.00      BS   H  
ATOM    151  H5' THY B   5       5.105  -8.698 -45.266  1.00  0.00      BS   H  
ATOM    152  H51 THY B   5       7.304  -4.049 -40.508  1.00  0.00      BS   H  
ATOM    153  H52 THY B   5       8.142  -3.586 -42.017  1.00  0.00      BS   H  
ATOM    154  H53 THY B   5       9.012  -3.557 -40.566  1.00  0.00      BS   H  
ATOM    155 H2'' THY B   5       4.866  -6.847 -42.373  1.00  0.00      BS   H  
ATOM    156 H5'' THY B   5       3.636  -9.800 -45.153  1.00  0.00      BS   H  
ATOM    157  P   ADE B   6       2.197 -10.354 -40.686  1.00  0.00      BS   P  
ATOM    158  O1P ADE B   6       1.557 -10.815 -41.931  1.00  0.00      BS   O  
ATOM    159  O2P ADE B   6       1.370  -9.377 -39.900  1.00  0.00      BS   O  
ATOM    160  C5' ADE B   6       3.279 -12.769 -40.346  1.00  0.00      BS   C  
ATOM    161  O5' ADE B   6       2.539 -11.604 -39.825  1.00  0.00      BS   O  
ATOM    162  C4' ADE B   6       4.547 -13.125 -39.444  1.00  0.00      BS   C  
ATOM    163  O4' ADE B   6       5.662 -12.130 -39.578  1.00  0.00      BS   O  
ATOM    164  C3' ADE B   6       4.243 -13.215 -37.851  1.00  0.00      BS   C  
ATOM    165  O3' ADE B   6       4.856 -14.355 -37.184  1.00  0.00      BS   O  
ATOM    166  C2' ADE B   6       4.750 -11.907 -37.376  1.00  0.00      BS   C  
ATOM    167  C1' ADE B   6       6.006 -11.760 -38.216  1.00  0.00      BS   C  
ATOM    168  N1  ADE B   6      10.176  -8.983 -37.849  1.00  0.00      BS   N  
ATOM    169  C2  ADE B   6       9.950 -10.325 -37.678  1.00  0.00      BS   C  
ATOM    170  N3  ADE B   6       8.831 -10.977 -37.890  1.00  0.00      BS   N  
ATOM    171  C4  ADE B   6       7.827 -10.089 -38.116  1.00  0.00      BS   C  
ATOM    172  C5  ADE B   6       7.942  -8.727 -38.371  1.00  0.00      BS   C  
ATOM    173  C6  ADE B   6       9.170  -8.136 -38.217  1.00  0.00      BS   C  
ATOM    174  N6  ADE B   6       9.346  -6.789 -38.277  1.00  0.00      BS   N  
ATOM    175  N7  ADE B   6       6.639  -8.217 -38.490  1.00  0.00      BS   N  
ATOM    176  C8  ADE B   6       5.861  -9.286 -38.486  1.00  0.00      BS   C  
ATOM    177  N9  ADE B   6       6.486 -10.403 -38.217  1.00  0.00      BS   N  
ATOM    178  H2  ADE B   6      10.849 -10.922 -37.536  1.00  0.00      BS   H  
ATOM    179  H8  ADE B   6       4.778  -9.394 -38.550  1.00  0.00      BS   H  
ATOM    180  H1' ADE B   6       6.778 -12.472 -37.855  1.00  0.00      BS   H  
ATOM    181  H2' ADE B   6       4.963 -12.021 -36.291  1.00  0.00      BS   H  
ATOM    182  H3' ADE B   6       3.142 -13.149 -37.714  1.00  0.00      BS   H  
ATOM    183  H4' ADE B   6       5.002 -14.105 -39.703  1.00  0.00      BS   H  
ATOM    184  H5' ADE B   6       3.672 -12.663 -41.380  1.00  0.00      BS   H  
ATOM    185  H61 ADE B   6       8.684  -6.132 -37.915  1.00  0.00      BS   H  
ATOM    186  H62 ADE B   6      10.289  -6.529 -38.069  1.00  0.00      BS   H  
ATOM    187 H2'' ADE B   6       4.077 -11.025 -37.426  1.00  0.00      BS   H  
ATOM    188 H5'' ADE B   6       2.644 -13.680 -40.390  1.00  0.00      BS   H  
ATOM    189  P   THY B   7       3.989 -15.144 -36.194  1.00  0.00      BS   P  
ATOM    190  O1P THY B   7       4.498 -16.538 -36.353  1.00  0.00      BS   O  
ATOM    191  O2P THY B   7       2.557 -14.909 -36.433  1.00  0.00      BS   O  
ATOM    192  C5' THY B   7       5.679 -15.083 -34.212  1.00  0.00      BS   C  
ATOM    193  O5' THY B   7       4.390 -14.637 -34.723  1.00  0.00      BS   O  
ATOM    194  C4' THY B   7       6.664 -13.854 -33.827  1.00  0.00      BS   C  
ATOM    195  O4' THY B   7       6.709 -12.725 -34.690  1.00  0.00      BS   O  
ATOM    196  C3' THY B   7       6.304 -13.191 -32.545  1.00  0.00      BS   C  
ATOM    197  O3' THY B   7       6.798 -13.976 -31.399  1.00  0.00      BS   O  
ATOM    198  C2' THY B   7       7.052 -11.841 -32.643  1.00  0.00      BS   C  
ATOM    199  C1' THY B   7       7.483 -11.750 -34.045  1.00  0.00      BS   C  
ATOM    200  N1  THY B   7       7.214 -10.455 -34.581  1.00  0.00      BS   N  
ATOM    201  C2  THY B   7       8.258  -9.537 -34.511  1.00  0.00      BS   C  
ATOM    202  O2  THY B   7       9.369  -9.737 -34.035  1.00  0.00      BS   O  
ATOM    203  N3  THY B   7       7.911  -8.312 -34.974  1.00  0.00      BS   N  
ATOM    204  C4  THY B   7       6.577  -7.813 -35.184  1.00  0.00      BS   C  
ATOM    205  O4  THY B   7       6.472  -6.650 -35.472  1.00  0.00      BS   O  
ATOM    206  C5  THY B   7       5.557  -8.834 -35.311  1.00  0.00      BS   C  
ATOM    207  C5M THY B   7       4.135  -8.421 -35.670  1.00  0.00      BS   C  
ATOM    208  C6  THY B   7       5.886 -10.020 -34.821  1.00  0.00      BS   C  
ATOM    209  H3  THY B   7       8.537  -7.520 -34.941  1.00  0.00      BS   H  
ATOM    210  H6  THY B   7       5.147 -10.752 -34.493  1.00  0.00      BS   H  
ATOM    211  H1' THY B   7       8.529 -12.114 -34.128  1.00  0.00      BS   H  
ATOM    212  H2' THY B   7       7.946 -11.674 -32.005  1.00  0.00      BS   H  
ATOM    213  H3' THY B   7       5.196 -13.163 -32.460  1.00  0.00      BS   H  
ATOM    214  H4' THY B   7       7.702 -14.237 -33.928  1.00  0.00      BS   H  
ATOM    215  H5' THY B   7       6.270 -15.701 -34.923  1.00  0.00      BS   H  
ATOM    216  H51 THY B   7       4.040  -7.804 -36.588  1.00  0.00      BS   H  
ATOM    217  H52 THY B   7       3.704  -7.689 -34.952  1.00  0.00      BS   H  
ATOM    218  H53 THY B   7       3.398  -9.253 -35.702  1.00  0.00      BS   H  
ATOM    219 H2'' THY B   7       6.307 -11.064 -32.367  1.00  0.00      BS   H  
ATOM    220 H5'' THY B   7       5.582 -15.633 -33.251  1.00  0.00      BS   H  
ATOM    221  P   ADE B   8       6.526 -13.562 -29.826  1.00  0.00      BS   P  
ATOM    222  O1P ADE B   8       6.800 -14.758 -28.958  1.00  0.00      BS   O  
ATOM    223  O2P ADE B   8       5.174 -12.910 -29.654  1.00  0.00      BS   O  
ATOM    224  C5' ADE B   8       9.031 -12.813 -29.587  1.00  0.00      BS   C  
ATOM    225  O5' ADE B   8       7.627 -12.539 -29.498  1.00  0.00      BS   O  
ATOM    226  C4' ADE B   8       9.980 -11.806 -28.927  1.00  0.00      BS   C  
ATOM    227  O4' ADE B   8      10.078 -10.575 -29.747  1.00  0.00      BS   O  
ATOM    228  C3' ADE B   8       9.527 -11.346 -27.497  1.00  0.00      BS   C  
ATOM    229  O3' ADE B   8      10.654 -11.104 -26.663  1.00  0.00      BS   O  
ATOM    230  C2' ADE B   8       8.744 -10.112 -27.850  1.00  0.00      BS   C  
ATOM    231  C1' ADE B   8       9.497  -9.517 -29.044  1.00  0.00      BS   C  
ATOM    232  N1  ADE B   8       8.979  -5.185 -31.539  1.00  0.00      BS   N  
ATOM    233  C2  ADE B   8       9.906  -5.603 -30.689  1.00  0.00      BS   C  
ATOM    234  N3  ADE B   8      10.027  -6.836 -30.143  1.00  0.00      BS   N  
ATOM    235  C4  ADE B   8       8.990  -7.673 -30.497  1.00  0.00      BS   C  
ATOM    236  C5  ADE B   8       7.997  -7.323 -31.395  1.00  0.00      BS   C  
ATOM    237  C6  ADE B   8       8.047  -6.027 -31.951  1.00  0.00      BS   C  
ATOM    238  N6  ADE B   8       7.096  -5.453 -32.691  1.00  0.00      BS   N  
ATOM    239  N7  ADE B   8       7.084  -8.336 -31.473  1.00  0.00      BS   N  
ATOM    240  C8  ADE B   8       7.496  -9.210 -30.574  1.00  0.00      BS   C  
ATOM    241  N9  ADE B   8       8.654  -8.826 -29.961  1.00  0.00      BS   N  
ATOM    242  H2  ADE B   8      10.747  -5.001 -30.344  1.00  0.00      BS   H  
ATOM    243  H8  ADE B   8       6.991 -10.147 -30.337  1.00  0.00      BS   H  
ATOM    244  H1' ADE B   8      10.395  -8.946 -28.726  1.00  0.00      BS   H  
ATOM    245  H2' ADE B   8       8.602  -9.477 -26.950  1.00  0.00      BS   H  
ATOM    246  H3' ADE B   8       8.877 -12.118 -27.037  1.00  0.00      BS   H  
ATOM    247  H4' ADE B   8      10.983 -12.280 -28.986  1.00  0.00      BS   H  
ATOM    248  H5' ADE B   8       9.269 -13.034 -30.650  1.00  0.00      BS   H  
ATOM    249  H61 ADE B   8       6.479  -6.043 -33.211  1.00  0.00      BS   H  
ATOM    250  H62 ADE B   8       6.920  -4.472 -32.773  1.00  0.00      BS   H  
ATOM    251 H2'' ADE B   8       7.719 -10.440 -28.125  1.00  0.00      BS   H  
ATOM    252 H5'' ADE B   8       9.248 -13.772 -29.070  1.00  0.00      BS   H  
ATOM    253  P   THY B   9      10.570 -10.902 -25.152  1.00  0.00      BS   P  
ATOM    254  O1P THY B   9      11.774 -11.537 -24.637  1.00  0.00      BS   O  
ATOM    255  O2P THY B   9       9.204 -11.379 -24.688  1.00  0.00      BS   O  
ATOM    256  C5' THY B   9      11.601  -8.604 -25.653  1.00  0.00      BS   C  
ATOM    257  O5' THY B   9      10.610  -9.398 -24.902  1.00  0.00      BS   O  
ATOM    258  C4' THY B   9      11.606  -7.062 -25.460  1.00  0.00      BS   C  
ATOM    259  O4' THY B   9      10.751  -6.444 -26.443  1.00  0.00      BS   O  
ATOM    260  C3' THY B   9      11.161  -6.442 -24.099  1.00  0.00      BS   C  
ATOM    261  O3' THY B   9      11.917  -5.293 -23.776  1.00  0.00      BS   O  
ATOM    262  C2' THY B   9       9.652  -6.145 -24.443  1.00  0.00      BS   C  
ATOM    263  C1' THY B   9       9.845  -5.563 -25.821  1.00  0.00      BS   C  
ATOM    264  N1  THY B   9       8.642  -5.519 -26.725  1.00  0.00      BS   N  
ATOM    265  C2  THY B   9       8.760  -4.595 -27.725  1.00  0.00      BS   C  
ATOM    266  O2  THY B   9       9.691  -3.806 -27.859  1.00  0.00      BS   O  
ATOM    267  N3  THY B   9       7.681  -4.663 -28.608  1.00  0.00      BS   N  
ATOM    268  C4  THY B   9       6.522  -5.377 -28.599  1.00  0.00      BS   C  
ATOM    269  O4  THY B   9       5.578  -5.166 -29.359  1.00  0.00      BS   O  
ATOM    270  C5  THY B   9       6.525  -6.361 -27.573  1.00  0.00      BS   C  
ATOM    271  C5M THY B   9       5.503  -7.507 -27.696  1.00  0.00      BS   C  
ATOM    272  C6  THY B   9       7.550  -6.424 -26.754  1.00  0.00      BS   C  
ATOM    273  H3  THY B   9       7.835  -3.946 -29.302  1.00  0.00      BS   H  
ATOM    274  H6  THY B   9       7.593  -7.247 -26.041  1.00  0.00      BS   H  
ATOM    275  H1' THY B   9      10.314  -4.560 -25.725  1.00  0.00      BS   H  
ATOM    276  H2' THY B   9       9.220  -5.453 -23.688  1.00  0.00      BS   H  
ATOM    277  H3' THY B   9      11.281  -7.198 -23.295  1.00  0.00      BS   H  
ATOM    278  H4' THY B   9      12.653  -6.725 -25.612  1.00  0.00      BS   H  
ATOM    279  H5' THY B   9      11.399  -8.793 -26.729  1.00  0.00      BS   H  
ATOM    280  H51 THY B   9       4.961  -7.419 -26.730  1.00  0.00      BS   H  
ATOM    281  H52 THY B   9       5.986  -8.505 -27.781  1.00  0.00      BS   H  
ATOM    282  H53 THY B   9       4.768  -7.313 -28.506  1.00  0.00      BS   H  
ATOM    283 H2'' THY B   9       9.070  -7.085 -24.329  1.00  0.00      BS   H  
ATOM    284 H5'' THY B   9      12.601  -8.983 -25.358  1.00  0.00      BS   H  
ATOM    285  P   ADE B  10      13.186  -5.449 -22.819  1.00  0.00      BS   P  
ATOM    286  O1P ADE B  10      14.082  -6.572 -23.255  1.00  0.00      BS   O  
ATOM    287  O2P ADE B  10      12.705  -5.586 -21.438  1.00  0.00      BS   O  
ATOM    288  C5' ADE B  10      14.458  -3.495 -24.090  1.00  0.00      BS   C  
ATOM    289  O5' ADE B  10      14.073  -4.155 -22.937  1.00  0.00      BS   O  
ATOM    290  C4' ADE B  10      14.206  -1.907 -24.152  1.00  0.00      BS   C  
ATOM    291  O4' ADE B  10      12.872  -1.662 -24.696  1.00  0.00      BS   O  
ATOM    292  C3' ADE B  10      14.224  -1.179 -22.826  1.00  0.00      BS   C  
ATOM    293  O3' ADE B  10      14.802   0.127 -23.017  1.00  0.00      BS   O  
ATOM    294  C2' ADE B  10      12.811  -1.077 -22.437  1.00  0.00      BS   C  
ATOM    295  C1' ADE B  10      12.101  -0.916 -23.813  1.00  0.00      BS   C  
ATOM    296  N1  ADE B  10       7.672  -0.117 -26.056  1.00  0.00      BS   N  
ATOM    297  C2  ADE B  10       8.782   0.604 -26.090  1.00  0.00      BS   C  
ATOM    298  N3  ADE B  10       9.932   0.322 -25.486  1.00  0.00      BS   N  
ATOM    299  C4  ADE B  10       9.821  -0.798 -24.732  1.00  0.00      BS   C  
ATOM    300  C5  ADE B  10       8.763  -1.670 -24.618  1.00  0.00      BS   C  
ATOM    301  C6  ADE B  10       7.628  -1.270 -25.328  1.00  0.00      BS   C  
ATOM    302  N6  ADE B  10       6.525  -2.095 -25.296  1.00  0.00      BS   N  
ATOM    303  N7  ADE B  10       9.081  -2.780 -23.838  1.00  0.00      BS   N  
ATOM    304  C8  ADE B  10      10.323  -2.552 -23.482  1.00  0.00      BS   C  
ATOM    305  N9  ADE B  10      10.806  -1.435 -23.953  1.00  0.00      BS   N  
ATOM    306  H2  ADE B  10       8.719   1.449 -26.775  1.00  0.00      BS   H  
ATOM    307  H8  ADE B  10      10.936  -3.279 -22.950  1.00  0.00      BS   H  
ATOM    308  H1' ADE B  10      12.132   0.138 -24.162  1.00  0.00      BS   H  
ATOM    309  H2' ADE B  10      12.602  -0.184 -21.810  1.00  0.00      BS   H  
ATOM    310  H3' ADE B  10      14.803  -1.804 -22.113  1.00  0.00      BS   H  
ATOM    311  H4' ADE B  10      14.955  -1.408 -24.802  1.00  0.00      BS   H  
ATOM    312  H5' ADE B  10      13.995  -3.942 -24.996  1.00  0.00      BS   H  
ATOM    313  H61 ADE B  10       6.706  -3.043 -25.032  1.00  0.00      BS   H  
ATOM    314  H62 ADE B  10       5.622  -1.800 -25.611  1.00  0.00      BS   H  
ATOM    315 H2'' ADE B  10      12.348  -1.989 -22.004  1.00  0.00      BS   H  
ATOM    316 H5'' ADE B  10      15.541  -3.545 -24.335  1.00  0.00      BS   H  
ATOM    317  P   CYT B  11      16.301   0.369 -22.444  1.00  0.00      BS   P  
ATOM    318  O1P CYT B  11      17.099  -0.877 -22.609  1.00  0.00      BS   O  
ATOM    319  O2P CYT B  11      16.276   0.936 -21.121  1.00  0.00      BS   O  
ATOM    320  C5' CYT B  11      16.713   1.120 -24.876  1.00  0.00      BS   C  
ATOM    321  O5' CYT B  11      16.856   1.495 -23.441  1.00  0.00      BS   O  
ATOM    322  C4' CYT B  11      17.133   2.299 -25.788  1.00  0.00      BS   C  
ATOM    323  O4' CYT B  11      16.352   3.522 -25.569  1.00  0.00      BS   O  
ATOM    324  C3' CYT B  11      18.579   2.788 -25.729  1.00  0.00      BS   C  
ATOM    325  O3' CYT B  11      19.232   2.496 -26.953  1.00  0.00      BS   O  
ATOM    326  C2' CYT B  11      18.444   4.308 -25.572  1.00  0.00      BS   C  
ATOM    327  C1' CYT B  11      17.082   4.610 -26.171  1.00  0.00      BS   C  
ATOM    328  N1  CYT B  11      16.506   5.950 -25.761  1.00  0.00      BS   N  
ATOM    329  C2  CYT B  11      15.524   6.492 -26.621  1.00  0.00      BS   C  
ATOM    330  O2  CYT B  11      15.134   5.917 -27.633  1.00  0.00      BS   O  
ATOM    331  N3  CYT B  11      15.102   7.773 -26.430  1.00  0.00      BS   N  
ATOM    332  C4  CYT B  11      15.756   8.523 -25.438  1.00  0.00      BS   C  
ATOM    333  N4  CYT B  11      15.272   9.705 -25.221  1.00  0.00      BS   N  
ATOM    334  C5  CYT B  11      16.875   8.028 -24.698  1.00  0.00      BS   C  
ATOM    335  C6  CYT B  11      17.191   6.749 -24.885  1.00  0.00      BS   C  
ATOM    336  H5  CYT B  11      17.436   8.609 -23.966  1.00  0.00      BS   H  
ATOM    337  H6  CYT B  11      18.070   6.292 -24.430  1.00  0.00      BS   H  
ATOM    338  H1' CYT B  11      17.025   4.459 -27.271  1.00  0.00      BS   H  
ATOM    339  H2' CYT B  11      19.280   4.975 -25.872  1.00  0.00      BS   H  
ATOM    340  H3' CYT B  11      19.056   2.475 -24.776  1.00  0.00      BS   H  
ATOM    341  H4' CYT B  11      16.926   2.039 -26.848  1.00  0.00      BS   H  
ATOM    342  H41 CYT B  11      15.417  10.318 -24.445  1.00  0.00      BS   H  
ATOM    343  H5' CYT B  11      15.687   0.817 -25.176  1.00  0.00      BS   H  
ATOM    344  H42 CYT B  11      14.471   9.984 -25.749  1.00  0.00      BS   H  
ATOM    345 H2'' CYT B  11      18.391   4.361 -24.463  1.00  0.00      BS   H  
ATOM    346 H5'' CYT B  11      17.282   0.210 -25.159  1.00  0.00      BS   H  
ATOM    347  P   GUA B  12      20.493   1.513 -26.907  1.00  0.00      BS   P  
ATOM    348  O1P GUA B  12      21.194   1.470 -25.573  1.00  0.00      BS   O  
ATOM    349  O2P GUA B  12      21.287   1.725 -28.116  1.00  0.00      BS   O  
ATOM    350  C5' GUA B  12      19.981  -0.993 -26.284  1.00  0.00      BS   C  
ATOM    351  O5' GUA B  12      19.695   0.162 -27.164  1.00  0.00      BS   O  
ATOM    352  C4' GUA B  12      19.486  -2.324 -26.884  1.00  0.00      BS   C  
ATOM    353  O4' GUA B  12      18.059  -2.434 -26.819  1.00  0.00      BS   O  
ATOM    354  C3' GUA B  12      19.824  -2.354 -28.464  1.00  0.00      BS   C  
ATOM    355  O3' GUA B  12      20.306  -3.636 -28.913  1.00  0.00      BS   O  
ATOM    356  C2' GUA B  12      18.481  -2.010 -29.159  1.00  0.00      BS   C  
ATOM    357  C1' GUA B  12      17.520  -2.548 -28.131  1.00  0.00      BS   C  
ATOM    358  N1  GUA B  12      12.380  -2.797 -27.752  1.00  0.00      BS   N  
ATOM    359  C2  GUA B  12      13.286  -3.853 -27.731  1.00  0.00      BS   C  
ATOM    360  N2  GUA B  12      12.787  -5.065 -27.788  1.00  0.00      BS   N  
ATOM    361  N3  GUA B  12      14.588  -3.752 -27.710  1.00  0.00      BS   N  
ATOM    362  C4  GUA B  12      14.935  -2.452 -27.845  1.00  0.00      BS   C  
ATOM    363  C5  GUA B  12      14.154  -1.298 -27.806  1.00  0.00      BS   C  
ATOM    364  C6  GUA B  12      12.761  -1.423 -27.695  1.00  0.00      BS   C  
ATOM    365  O6  GUA B  12      11.934  -0.545 -27.667  1.00  0.00      BS   O  
ATOM    366  N7  GUA B  12      14.891  -0.104 -28.004  1.00  0.00      BS   N  
ATOM    367  C8  GUA B  12      16.094  -0.542 -28.093  1.00  0.00      BS   C  
ATOM    368  N9  GUA B  12      16.202  -1.903 -28.023  1.00  0.00      BS   N  
ATOM    369  H1  GUA B  12      11.391  -2.957 -27.623  1.00  0.00      BS   H  
ATOM    370  H8  GUA B  12      16.953   0.122 -28.186  1.00  0.00      BS   H  
ATOM    371  H1' GUA B  12      17.506  -3.648 -28.284  1.00  0.00      BS   H  
ATOM    372  H2' GUA B  12      18.427  -2.459 -30.173  1.00  0.00      BS   H  
ATOM    373  H21 GUA B  12      13.339  -5.893 -27.878  1.00  0.00      BS   H  
ATOM    374  H3' GUA B  12      20.598  -1.574 -28.628  1.00  0.00      BS   H  
ATOM    375  H22 GUA B  12      11.825  -5.282 -27.619  1.00  0.00      BS   H  
ATOM    376  H4' GUA B  12      19.903  -3.254 -26.441  1.00  0.00      BS   H  
ATOM    377  H5' GUA B  12      19.474  -0.782 -25.320  1.00  0.00      BS   H  
ATOM    378  H3T GUA B  12      20.411  -3.493 -29.856  1.00  0.00      BS   H  
ATOM    379 H2'' GUA B  12      18.435  -0.916 -29.347  1.00  0.00      BS   H  
ATOM    380 H5'' GUA B  12      21.048  -1.134 -26.004  1.00  0.00      BS   H  
TER   
ATOM    381  C5' GUA R  11      12.534   3.065 -21.380  1.00  0.00      R    C  
ATOM    382  O5' GUA R  11      12.140   2.203 -20.262  1.00  0.00      R    O  
ATOM    383  C4' GUA R  11      11.400   3.499 -22.261  1.00  0.00      R    C  
ATOM    384  O4' GUA R  11      10.727   2.356 -22.865  1.00  0.00      R    O  
ATOM    385  C3' GUA R  11      10.212   4.214 -21.536  1.00  0.00      R    C  
ATOM    386  O3' GUA R  11      10.576   5.644 -21.234  1.00  0.00      R    O  
ATOM    387  C2' GUA R  11       9.164   4.056 -22.619  1.00  0.00      R    C  
ATOM    388  O2' GUA R  11       9.332   4.992 -23.668  1.00  0.00      R    O  
ATOM    389  C1' GUA R  11       9.441   2.705 -23.180  1.00  0.00      R    C  
ATOM    390  N1  GUA R  11       4.604   1.286 -23.811  1.00  0.00      R    N  
ATOM    391  C2  GUA R  11       5.261   2.411 -24.298  1.00  0.00      R    C  
ATOM    392  N2  GUA R  11       4.455   3.145 -24.887  1.00  0.00      R    N  
ATOM    393  N3  GUA R  11       6.518   2.713 -23.944  1.00  0.00      R    N  
ATOM    394  C4  GUA R  11       7.097   1.792 -23.133  1.00  0.00      R    C  
ATOM    395  C5  GUA R  11       6.539   0.690 -22.556  1.00  0.00      R    C  
ATOM    396  C6  GUA R  11       5.143   0.408 -22.860  1.00  0.00      R    C  
ATOM    397  O6  GUA R  11       4.587  -0.551 -22.386  1.00  0.00      R    O  
ATOM    398  N7  GUA R  11       7.501  -0.066 -21.849  1.00  0.00      R    N  
ATOM    399  C8  GUA R  11       8.573   0.640 -21.997  1.00  0.00      R    C  
ATOM    400  N9  GUA R  11       8.416   1.752 -22.749  1.00  0.00      R    N  
ATOM    401  H1  GUA R  11       3.622   1.132 -23.990  1.00  0.00      R    H  
ATOM    402  H8  GUA R  11       9.538   0.380 -21.561  1.00  0.00      R    H  
ATOM    403  H1' GUA R  11       9.344   2.791 -24.284  1.00  0.00      R    H  
ATOM    404  H2' GUA R  11       8.473   5.393 -23.819  1.00  0.00      R    H  
ATOM    405  H21 GUA R  11       3.480   2.922 -24.891  1.00  0.00      R    H  
ATOM    406  H3' GUA R  11      10.032   3.594 -20.630  1.00  0.00      R    H  
ATOM    407  H22 GUA R  11       4.631   3.985 -25.400  1.00  0.00      R    H  
ATOM    408  H4' GUA R  11      11.814   4.132 -23.074  1.00  0.00      R    H  
ATOM    409  H5' GUA R  11      13.228   2.436 -21.976  1.00  0.00      R    H  
ATOM    410  H5T GUA R  11      12.929   1.798 -19.898  1.00  0.00      R    H  
ATOM    411 H2'' GUA R  11       8.153   4.158 -22.173  1.00  0.00      R    H  
ATOM    412 H5'' GUA R  11      13.083   3.980 -21.072  1.00  0.00      R    H  
ATOM    413  P   CYT R  12       9.632   6.378 -20.207  1.00  0.00      R    P  
ATOM    414  O1P CYT R  12      10.083   7.742 -19.881  1.00  0.00      R    O  
ATOM    415  O2P CYT R  12       9.439   5.578 -18.980  1.00  0.00      R    O  
ATOM    416  C5' CYT R  12       8.071   7.531 -21.841  1.00  0.00      R    C  
ATOM    417  O5' CYT R  12       8.228   6.474 -20.868  1.00  0.00      R    O  
ATOM    418  C4' CYT R  12       6.657   7.609 -22.418  1.00  0.00      R    C  
ATOM    419  O4' CYT R  12       6.214   6.312 -22.977  1.00  0.00      R    O  
ATOM    420  C3' CYT R  12       5.550   7.994 -21.409  1.00  0.00      R    C  
ATOM    421  O3' CYT R  12       5.474   9.442 -21.209  1.00  0.00      R    O  
ATOM    422  C2' CYT R  12       4.334   7.488 -22.164  1.00  0.00      R    C  
ATOM    423  O2' CYT R  12       3.872   8.325 -23.205  1.00  0.00      R    O  
ATOM    424  C1' CYT R  12       4.827   6.151 -22.765  1.00  0.00      R    C  
ATOM    425  N1  CYT R  12       4.462   4.873 -22.000  1.00  0.00      R    N  
ATOM    426  C2  CYT R  12       3.140   4.425 -22.170  1.00  0.00      R    C  
ATOM    427  O2  CYT R  12       2.326   5.054 -22.810  1.00  0.00      R    O  
ATOM    428  N3  CYT R  12       2.747   3.340 -21.432  1.00  0.00      R    N  
ATOM    429  C4  CYT R  12       3.708   2.649 -20.746  1.00  0.00      R    C  
ATOM    430  N4  CYT R  12       3.432   1.431 -20.136  1.00  0.00      R    N  
ATOM    431  C5  CYT R  12       5.059   3.119 -20.658  1.00  0.00      R    C  
ATOM    432  C6  CYT R  12       5.389   4.240 -21.282  1.00  0.00      R    C  
ATOM    433  H5  CYT R  12       5.763   2.417 -20.211  1.00  0.00      R    H  
ATOM    434  H6  CYT R  12       6.395   4.662 -21.265  1.00  0.00      R    H  
ATOM    435  H1' CYT R  12       4.316   6.064 -23.747  1.00  0.00      R    H  
ATOM    436  H2' CYT R  12       2.929   8.505 -23.232  1.00  0.00      R    H  
ATOM    437  H3' CYT R  12       5.607   7.464 -20.435  1.00  0.00      R    H  
ATOM    438  H4' CYT R  12       6.716   8.338 -23.254  1.00  0.00      R    H  
ATOM    439  H41 CYT R  12       3.976   0.951 -19.449  1.00  0.00      R    H  
ATOM    440  H5' CYT R  12       8.679   7.285 -22.738  1.00  0.00      R    H  
ATOM    441  H42 CYT R  12       2.525   1.013 -20.188  1.00  0.00      R    H  
ATOM    442 H2'' CYT R  12       3.542   7.186 -21.444  1.00  0.00      R    H  
ATOM    443 H5'' CYT R  12       8.351   8.531 -21.447  1.00  0.00      R    H  
ATOM    444  P   URA R  13       5.108  10.104 -19.806  1.00  0.00      R    P  
ATOM    445  O1P URA R  13       5.319  11.553 -19.990  1.00  0.00      R    O  
ATOM    446  O2P URA R  13       5.891   9.418 -18.797  1.00  0.00      R    O  
ATOM    447  C5' URA R  13       2.662  10.190 -20.575  1.00  0.00      R    C  
ATOM    448  O5' URA R  13       3.632   9.638 -19.645  1.00  0.00      R    O  
ATOM    449  C4' URA R  13       1.215   9.566 -20.380  1.00  0.00      R    C  
ATOM    450  O4' URA R  13       1.116   8.191 -21.009  1.00  0.00      R    O  
ATOM    451  C3' URA R  13       0.675   9.306 -19.001  1.00  0.00      R    C  
ATOM    452  O3' URA R  13       0.267  10.528 -18.392  1.00  0.00      R    O  
ATOM    453  C2' URA R  13      -0.469   8.431 -19.308  1.00  0.00      R    C  
ATOM    454  O2' URA R  13      -1.509   9.135 -20.054  1.00  0.00      R    O  
ATOM    455  C1' URA R  13       0.158   7.512 -20.281  1.00  0.00      R    C  
ATOM    456  N1  URA R  13       0.730   6.269 -19.627  1.00  0.00      R    N  
ATOM    457  C2  URA R  13      -0.107   5.212 -19.294  1.00  0.00      R    C  
ATOM    458  O2  URA R  13      -1.342   5.296 -19.538  1.00  0.00      R    O  
ATOM    459  N3  URA R  13       0.479   4.227 -18.609  1.00  0.00      R    N  
ATOM    460  C4  URA R  13       1.788   4.083 -18.214  1.00  0.00      R    C  
ATOM    461  O4  URA R  13       2.074   3.051 -17.558  1.00  0.00      R    O  
ATOM    462  C5  URA R  13       2.653   5.058 -18.735  1.00  0.00      R    C  
ATOM    463  C6  URA R  13       2.104   6.156 -19.330  1.00  0.00      R    C  
ATOM    464  H3  URA R  13      -0.121   3.503 -18.240  1.00  0.00      R    H  
ATOM    465  H5  URA R  13       3.662   5.085 -18.324  1.00  0.00      R    H  
ATOM    466  H6  URA R  13       2.636   7.107 -19.310  1.00  0.00      R    H  
ATOM    467  H1' URA R  13      -0.574   7.221 -21.065  1.00  0.00      R    H  
ATOM    468  H2' URA R  13      -1.772   9.839 -19.457  1.00  0.00      R    H  
ATOM    469  H3' URA R  13       1.472   8.771 -18.442  1.00  0.00      R    H  
ATOM    470  H4' URA R  13       0.578  10.255 -20.975  1.00  0.00      R    H  
ATOM    471  H5' URA R  13       3.125  10.045 -21.574  1.00  0.00      R    H  
ATOM    472 H2'' URA R  13      -0.882   7.798 -18.494  1.00  0.00      R    H  
ATOM    473 H5'' URA R  13       2.604  11.272 -20.330  1.00  0.00      R    H  
ATOM    474  P   URA R  14       0.148  10.647 -16.759  1.00  0.00      R    P  
ATOM    475  O1P URA R  14      -0.031  12.068 -16.419  1.00  0.00      R    O  
ATOM    476  O2P URA R  14       1.308   9.931 -16.140  1.00  0.00      R    O  
ATOM    477  C5' URA R  14      -2.576  10.351 -16.762  1.00  0.00      R    C  
ATOM    478  O5' URA R  14      -1.199   9.968 -16.483  1.00  0.00      R    O  
ATOM    479  C4' URA R  14      -3.596   9.286 -16.472  1.00  0.00      R    C  
ATOM    480  O4' URA R  14      -3.216   8.085 -17.227  1.00  0.00      R    O  
ATOM    481  C3' URA R  14      -3.682   8.851 -15.023  1.00  0.00      R    C  
ATOM    482  O3' URA R  14      -4.488   9.743 -14.175  1.00  0.00      R    O  
ATOM    483  C2' URA R  14      -4.297   7.469 -15.149  1.00  0.00      R    C  
ATOM    484  O2' URA R  14      -5.719   7.456 -15.253  1.00  0.00      R    O  
ATOM    485  C1' URA R  14      -3.486   6.979 -16.421  1.00  0.00      R    C  
ATOM    486  N1  URA R  14      -2.388   6.088 -16.075  1.00  0.00      R    N  
ATOM    487  C2  URA R  14      -2.630   4.875 -15.610  1.00  0.00      R    C  
ATOM    488  O2  URA R  14      -3.774   4.466 -15.524  1.00  0.00      R    O  
ATOM    489  N3  URA R  14      -1.532   4.122 -15.269  1.00  0.00      R    N  
ATOM    490  C4  URA R  14      -0.247   4.547 -15.261  1.00  0.00      R    C  
ATOM    491  O4  URA R  14       0.652   3.781 -14.956  1.00  0.00      R    O  
ATOM    492  C5  URA R  14      -0.034   5.940 -15.686  1.00  0.00      R    C  
ATOM    493  C6  URA R  14      -1.138   6.596 -16.043  1.00  0.00      R    C  
ATOM    494  H3  URA R  14      -1.753   3.261 -14.790  1.00  0.00      R    H  
ATOM    495  H5  URA R  14       0.955   6.392 -15.623  1.00  0.00      R    H  
ATOM    496  H6  URA R  14      -1.039   7.664 -16.237  1.00  0.00      R    H  
ATOM    497  H1' URA R  14      -4.234   6.435 -17.035  1.00  0.00      R    H  
ATOM    498  H2' URA R  14      -6.053   7.591 -14.364  1.00  0.00      R    H  
ATOM    499  H3' URA R  14      -2.639   8.836 -14.641  1.00  0.00      R    H  
ATOM    500  H4' URA R  14      -4.634   9.533 -16.780  1.00  0.00      R    H  
ATOM    501  H5' URA R  14      -2.780  10.662 -17.809  1.00  0.00      R    H  
ATOM    502 H2'' URA R  14      -3.981   6.938 -14.226  1.00  0.00      R    H  
ATOM    503 H5'' URA R  14      -2.781  11.298 -16.219  1.00  0.00      R    H  
ATOM    504  P   ADE R  15      -4.200   9.654 -12.638  1.00  0.00      R    P  
ATOM    505  O1P ADE R  15      -4.922  10.694 -11.917  1.00  0.00      R    O  
ATOM    506  O2P ADE R  15      -2.699   9.656 -12.383  1.00  0.00      R    O  
ATOM    507  C5' ADE R  15      -6.161   8.022 -11.920  1.00  0.00      R    C  
ATOM    508  O5' ADE R  15      -4.720   8.239 -12.065  1.00  0.00      R    O  
ATOM    509  C4' ADE R  15      -6.544   6.589 -11.909  1.00  0.00      R    C  
ATOM    510  O4' ADE R  15      -5.731   5.849 -12.879  1.00  0.00      R    O  
ATOM    511  C3' ADE R  15      -6.404   5.701 -10.662  1.00  0.00      R    C  
ATOM    512  O3' ADE R  15      -7.405   6.153  -9.719  1.00  0.00      R    O  
ATOM    513  C2' ADE R  15      -6.500   4.311 -11.247  1.00  0.00      R    C  
ATOM    514  O2' ADE R  15      -7.809   4.025 -11.707  1.00  0.00      R    O  
ATOM    515  C1' ADE R  15      -5.626   4.423 -12.432  1.00  0.00      R    C  
ATOM    516  N1  ADE R  15      -2.163   0.698 -11.420  1.00  0.00      R    N  
ATOM    517  C2  ADE R  15      -3.425   0.675 -11.659  1.00  0.00      R    C  
ATOM    518  N3  ADE R  15      -4.340   1.639 -11.997  1.00  0.00      R    N  
ATOM    519  C4  ADE R  15      -3.718   2.809 -11.943  1.00  0.00      R    C  
ATOM    520  C5  ADE R  15      -2.347   3.040 -11.801  1.00  0.00      R    C  
ATOM    521  C6  ADE R  15      -1.570   1.888 -11.625  1.00  0.00      R    C  
ATOM    522  N6  ADE R  15      -0.229   1.935 -11.700  1.00  0.00      R    N  
ATOM    523  N7  ADE R  15      -2.030   4.352 -11.958  1.00  0.00      R    N  
ATOM    524  C8  ADE R  15      -3.145   4.944 -12.183  1.00  0.00      R    C  
ATOM    525  N9  ADE R  15      -4.224   4.044 -12.198  1.00  0.00      R    N  
ATOM    526  H2  ADE R  15      -3.845  -0.330 -11.596  1.00  0.00      R    H  
ATOM    527  H8  ADE R  15      -3.265   5.971 -12.530  1.00  0.00      R    H  
ATOM    528  H1' ADE R  15      -6.024   3.884 -13.318  1.00  0.00      R    H  
ATOM    529  H2' ADE R  15      -7.813   3.162 -12.128  1.00  0.00      R    H  
ATOM    530  H3' ADE R  15      -5.366   5.840 -10.293  1.00  0.00      R    H  
ATOM    531  H4' ADE R  15      -7.579   6.585 -12.314  1.00  0.00      R    H  
ATOM    532  H5' ADE R  15      -6.674   8.453 -12.806  1.00  0.00      R    H  
ATOM    533  H61 ADE R  15       0.182   2.842 -11.794  1.00  0.00      R    H  
ATOM    534  H62 ADE R  15       0.297   1.091 -11.804  1.00  0.00      R    H  
ATOM    535 H2'' ADE R  15      -6.170   3.472 -10.597  1.00  0.00      R    H  
ATOM    536 H5'' ADE R  15      -6.617   8.481 -11.016  1.00  0.00      R    H  
ATOM    537  P   CYT R  16      -7.098   6.696  -8.301  1.00  0.00      R    P  
ATOM    538  O1P CYT R  16      -8.423   6.723  -7.677  1.00  0.00      R    O  
ATOM    539  O2P CYT R  16      -6.414   7.972  -8.404  1.00  0.00      R    O  
ATOM    540  C5' CYT R  16      -6.360   4.223  -7.452  1.00  0.00      R    C  
ATOM    541  O5' CYT R  16      -6.172   5.668  -7.560  1.00  0.00      R    O  
ATOM    542  C4' CYT R  16      -5.083   3.459  -7.256  1.00  0.00      R    C  
ATOM    543  O4' CYT R  16      -4.218   3.598  -8.396  1.00  0.00      R    O  
ATOM    544  C3' CYT R  16      -4.123   3.824  -6.074  1.00  0.00      R    C  
ATOM    545  O3' CYT R  16      -4.815   3.366  -4.908  1.00  0.00      R    O  
ATOM    546  C2' CYT R  16      -2.850   3.196  -6.494  1.00  0.00      R    C  
ATOM    547  O2' CYT R  16      -2.724   1.816  -6.254  1.00  0.00      R    O  
ATOM    548  C1' CYT R  16      -2.909   3.485  -8.010  1.00  0.00      R    C  
ATOM    549  N1  CYT R  16      -2.047   4.587  -8.477  1.00  0.00      R    N  
ATOM    550  C2  CYT R  16      -0.668   4.503  -8.666  1.00  0.00      R    C  
ATOM    551  O2  CYT R  16      -0.071   3.446  -8.417  1.00  0.00      R    O  
ATOM    552  N3  CYT R  16       0.029   5.617  -9.069  1.00  0.00      R    N  
ATOM    553  C4  CYT R  16      -0.633   6.744  -9.393  1.00  0.00      R    C  
ATOM    554  N4  CYT R  16       0.113   7.750  -9.880  1.00  0.00      R    N  
ATOM    555  C5  CYT R  16      -2.033   6.831  -9.287  1.00  0.00      R    C  
ATOM    556  C6  CYT R  16      -2.707   5.790  -8.793  1.00  0.00      R    C  
ATOM    557  H5  CYT R  16      -2.567   7.713  -9.643  1.00  0.00      R    H  
ATOM    558  H6  CYT R  16      -3.783   5.857  -8.632  1.00  0.00      R    H  
ATOM    559  H1' CYT R  16      -2.671   2.544  -8.552  1.00  0.00      R    H  
ATOM    560  H2' CYT R  16      -2.921   1.637  -5.331  1.00  0.00      R    H  
ATOM    561  H3' CYT R  16      -4.063   4.932  -6.078  1.00  0.00      R    H  
ATOM    562  H4' CYT R  16      -5.330   2.376  -7.215  1.00  0.00      R    H  
ATOM    563  H41 CYT R  16       1.104   7.615  -9.855  1.00  0.00      R    H  
ATOM    564  H5' CYT R  16      -6.891   3.761  -8.313  1.00  0.00      R    H  
ATOM    565  H42 CYT R  16      -0.239   8.655 -10.123  1.00  0.00      R    H  
ATOM    566 H2'' CYT R  16      -2.057   3.763  -5.959  1.00  0.00      R    H  
ATOM    567 H5'' CYT R  16      -7.002   4.056  -6.561  1.00  0.00      R    H  
ATOM    568  P   ADE R  17      -4.151   3.553  -3.495  1.00  0.00      R    P  
ATOM    569  O1P ADE R  17      -5.162   3.276  -2.474  1.00  0.00      R    O  
ATOM    570  O2P ADE R  17      -3.489   4.869  -3.409  1.00  0.00      R    O  
ATOM    571  C5' ADE R  17      -3.418   0.959  -3.268  1.00  0.00      R    C  
ATOM    572  O5' ADE R  17      -3.136   2.378  -3.336  1.00  0.00      R    O  
ATOM    573  C4' ADE R  17      -2.185   0.105  -2.957  1.00  0.00      R    C  
ATOM    574  O4' ADE R  17      -1.396   0.028  -4.158  1.00  0.00      R    O  
ATOM    575  C3' ADE R  17      -1.249   0.642  -1.810  1.00  0.00      R    C  
ATOM    576  O3' ADE R  17      -1.797   0.325  -0.534  1.00  0.00      R    O  
ATOM    577  C2' ADE R  17       0.005  -0.181  -2.212  1.00  0.00      R    C  
ATOM    578  O2' ADE R  17      -0.014  -1.535  -1.830  1.00  0.00      R    O  
ATOM    579  C1' ADE R  17      -0.035  -0.144  -3.804  1.00  0.00      R    C  
ATOM    580  N1  ADE R  17       4.802   1.427  -4.841  1.00  0.00      R    N  
ATOM    581  C2  ADE R  17       4.251   0.359  -4.275  1.00  0.00      R    C  
ATOM    582  N3  ADE R  17       3.002  -0.054  -4.186  1.00  0.00      R    N  
ATOM    583  C4  ADE R  17       2.156   0.964  -4.473  1.00  0.00      R    C  
ATOM    584  C5  ADE R  17       2.533   2.166  -5.040  1.00  0.00      R    C  
ATOM    585  C6  ADE R  17       3.908   2.343  -5.277  1.00  0.00      R    C  
ATOM    586  N6  ADE R  17       4.282   3.351  -6.040  1.00  0.00      R    N  
ATOM    587  N7  ADE R  17       1.382   2.891  -5.401  1.00  0.00      R    N  
ATOM    588  C8  ADE R  17       0.370   2.173  -4.908  1.00  0.00      R    C  
ATOM    589  N9  ADE R  17       0.830   0.998  -4.353  1.00  0.00      R    N  
ATOM    590  H2  ADE R  17       5.064  -0.335  -4.065  1.00  0.00      R    H  
ATOM    591  H8  ADE R  17      -0.673   2.472  -5.001  1.00  0.00      R    H  
ATOM    592  H1' ADE R  17       0.340  -1.118  -4.185  1.00  0.00      R    H  
ATOM    593  H2' ADE R  17       0.545  -1.682  -1.063  1.00  0.00      R    H  
ATOM    594  H3' ADE R  17      -1.141   1.703  -2.122  1.00  0.00      R    H  
ATOM    595  H4' ADE R  17      -2.374  -0.973  -2.769  1.00  0.00      R    H  
ATOM    596  H5' ADE R  17      -3.989   0.619  -4.158  1.00  0.00      R    H  
ATOM    597  H61 ADE R  17       5.135   3.379  -6.562  1.00  0.00      R    H  
ATOM    598  H62 ADE R  17       3.495   3.937  -6.233  1.00  0.00      R    H  
ATOM    599 H2'' ADE R  17       0.916   0.372  -1.900  1.00  0.00      R    H  
ATOM    600 H5'' ADE R  17      -4.023   0.771  -2.356  1.00  0.00      R    H  
ATOM    601  P   ADE R  18      -1.319   1.128   0.635  1.00  0.00      R    P  
ATOM    602  O1P ADE R  18      -2.314   1.134   1.730  1.00  0.00      R    O  
ATOM    603  O2P ADE R  18      -0.962   2.481   0.203  1.00  0.00      R    O  
ATOM    604  C5' ADE R  18      -0.185  -1.146   1.431  1.00  0.00      R    C  
ATOM    605  O5' ADE R  18      -0.134   0.300   1.184  1.00  0.00      R    O  
ATOM    606  C4' ADE R  18       1.204  -1.721   1.563  1.00  0.00      R    C  
ATOM    607  O4' ADE R  18       1.903  -1.524   0.366  1.00  0.00      R    O  
ATOM    608  C3' ADE R  18       1.967  -0.993   2.670  1.00  0.00      R    C  
ATOM    609  O3' ADE R  18       1.606  -1.614   3.963  1.00  0.00      R    O  
ATOM    610  C2' ADE R  18       3.379  -1.293   2.190  1.00  0.00      R    C  
ATOM    611  O2' ADE R  18       3.814  -2.569   2.729  1.00  0.00      R    O  
ATOM    612  C1' ADE R  18       3.234  -1.211   0.712  1.00  0.00      R    C  
ATOM    613  N1  ADE R  18       6.900   1.275  -1.755  1.00  0.00      R    N  
ATOM    614  C2  ADE R  18       6.767   0.005  -1.367  1.00  0.00      R    C  
ATOM    615  N3  ADE R  18       5.782  -0.649  -0.680  1.00  0.00      R    N  
ATOM    616  C4  ADE R  18       4.738   0.260  -0.566  1.00  0.00      R    C  
ATOM    617  C5  ADE R  18       4.772   1.672  -0.834  1.00  0.00      R    C  
ATOM    618  C6  ADE R  18       5.877   2.169  -1.592  1.00  0.00      R    C  
ATOM    619  N6  ADE R  18       5.981   3.358  -2.201  1.00  0.00      R    N  
ATOM    620  N7  ADE R  18       3.641   2.311  -0.348  1.00  0.00      R    N  
ATOM    621  C8  ADE R  18       3.027   1.303   0.269  1.00  0.00      R    C  
ATOM    622  N9  ADE R  18       3.610   0.071   0.125  1.00  0.00      R    N  
ATOM    623  H2  ADE R  18       7.725  -0.514  -1.384  1.00  0.00      R    H  
ATOM    624  H8  ADE R  18       2.159   1.415   0.918  1.00  0.00      R    H  
ATOM    625  H1' ADE R  18       3.931  -1.972   0.301  1.00  0.00      R    H  
ATOM    626  H2' ADE R  18       4.438  -2.313   3.413  1.00  0.00      R    H  
ATOM    627  H3' ADE R  18       1.713   0.089   2.644  1.00  0.00      R    H  
ATOM    628  H4' ADE R  18       1.242  -2.770   1.927  1.00  0.00      R    H  
ATOM    629  H5' ADE R  18      -0.649  -1.678   0.572  1.00  0.00      R    H  
ATOM    630  H61 ADE R  18       6.908   3.510  -2.543  1.00  0.00      R    H  
ATOM    631  H62 ADE R  18       5.183   3.905  -2.452  1.00  0.00      R    H  
ATOM    632 H2'' ADE R  18       4.126  -0.546   2.532  1.00  0.00      R    H  
ATOM    633 H5'' ADE R  18      -0.823  -1.454   2.286  1.00  0.00      R    H  
ATOM    634  P   CYT R  19       1.891  -0.775   5.286  1.00  0.00      R    P  
ATOM    635  O1P CYT R  19       1.402  -1.608   6.358  1.00  0.00      R    O  
ATOM    636  O2P CYT R  19       1.278   0.563   5.240  1.00  0.00      R    O  
ATOM    637  C5' CYT R  19       4.127  -1.661   5.995  1.00  0.00      R    C  
ATOM    638  O5' CYT R  19       3.420  -0.625   5.388  1.00  0.00      R    O  
ATOM    639  C4' CYT R  19       5.651  -1.546   5.715  1.00  0.00      R    C  
ATOM    640  O4' CYT R  19       5.994  -1.366   4.243  1.00  0.00      R    O  
ATOM    641  C3' CYT R  19       6.491  -0.454   6.387  1.00  0.00      R    C  
ATOM    642  O3' CYT R  19       6.724  -0.637   7.806  1.00  0.00      R    O  
ATOM    643  C2' CYT R  19       7.758  -0.346   5.563  1.00  0.00      R    C  
ATOM    644  O2' CYT R  19       8.712  -1.324   5.953  1.00  0.00      R    O  
ATOM    645  C1' CYT R  19       7.208  -0.555   4.144  1.00  0.00      R    C  
ATOM    646  N1  CYT R  19       6.950   0.719   3.386  1.00  0.00      R    N  
ATOM    647  C2  CYT R  19       7.875   1.261   2.495  1.00  0.00      R    C  
ATOM    648  O2  CYT R  19       8.960   0.766   2.362  1.00  0.00      R    O  
ATOM    649  N3  CYT R  19       7.568   2.456   1.852  1.00  0.00      R    N  
ATOM    650  C4  CYT R  19       6.480   3.153   2.224  1.00  0.00      R    C  
ATOM    651  N4  CYT R  19       6.062   4.143   1.555  1.00  0.00      R    N  
ATOM    652  C5  CYT R  19       5.707   2.666   3.309  1.00  0.00      R    C  
ATOM    653  C6  CYT R  19       5.865   1.399   3.749  1.00  0.00      R    C  
ATOM    654  H5  CYT R  19       4.857   3.299   3.569  1.00  0.00      R    H  
ATOM    655  H6  CYT R  19       5.164   0.918   4.431  1.00  0.00      R    H  
ATOM    656  H1' CYT R  19       7.863  -1.229   3.550  1.00  0.00      R    H  
ATOM    657  H2' CYT R  19       9.563  -1.163   5.540  1.00  0.00      R    H  
ATOM    658  H3' CYT R  19       5.934   0.496   6.246  1.00  0.00      R    H  
ATOM    659  H4' CYT R  19       6.087  -2.528   5.992  1.00  0.00      R    H  
ATOM    660  H41 CYT R  19       6.649   4.482   0.819  1.00  0.00      R    H  
ATOM    661  H5' CYT R  19       3.777  -2.692   5.773  1.00  0.00      R    H  
ATOM    662  H42 CYT R  19       5.226   4.645   1.776  1.00  0.00      R    H  
ATOM    663 H2'' CYT R  19       8.126   0.697   5.670  1.00  0.00      R    H  
ATOM    664 H5'' CYT R  19       3.981  -1.680   7.096  1.00  0.00      R    H  
ATOM    665  P   ADE R  20       6.772   0.566   8.785  1.00  0.00      R    P  
ATOM    666  O1P ADE R  20       6.875   0.028  10.169  1.00  0.00      R    O  
ATOM    667  O2P ADE R  20       5.584   1.404   8.567  1.00  0.00      R    O  
ATOM    668  C5' ADE R  20       9.409   0.965   8.861  1.00  0.00      R    C  
ATOM    669  O5' ADE R  20       8.055   1.373   8.439  1.00  0.00      R    O  
ATOM    670  C4' ADE R  20      10.613   1.546   8.070  1.00  0.00      R    C  
ATOM    671  O4' ADE R  20      10.140   1.973   6.747  1.00  0.00      R    O  
ATOM    672  C3' ADE R  20      11.163   2.788   8.820  1.00  0.00      R    C  
ATOM    673  O3' ADE R  20      12.537   3.165   8.491  1.00  0.00      R    O  
ATOM    674  C2' ADE R  20      10.161   3.742   8.253  1.00  0.00      R    C  
ATOM    675  O2' ADE R  20      10.424   5.091   8.684  1.00  0.00      R    O  
ATOM    676  C1' ADE R  20      10.118   3.397   6.823  1.00  0.00      R    C  
ATOM    677  N1  ADE R  20       8.762   6.636   3.205  1.00  0.00      R    N  
ATOM    678  C2  ADE R  20       9.870   6.035   3.528  1.00  0.00      R    C  
ATOM    679  N3  ADE R  20      10.164   5.029   4.368  1.00  0.00      R    N  
ATOM    680  C4  ADE R  20       9.048   4.638   4.978  1.00  0.00      R    C  
ATOM    681  C5  ADE R  20       7.776   5.146   4.776  1.00  0.00      R    C  
ATOM    682  C6  ADE R  20       7.603   6.139   3.768  1.00  0.00      R    C  
ATOM    683  N6  ADE R  20       6.432   6.730   3.410  1.00  0.00      R    N  
ATOM    684  N7  ADE R  20       6.922   4.570   5.671  1.00  0.00      R    N  
ATOM    685  C8  ADE R  20       7.657   3.812   6.445  1.00  0.00      R    C  
ATOM    686  N9  ADE R  20       8.970   3.915   6.121  1.00  0.00      R    N  
ATOM    687  H2  ADE R  20      10.654   6.443   2.888  1.00  0.00      R    H  
ATOM    688  H8  ADE R  20       7.361   3.252   7.331  1.00  0.00      R    H  
ATOM    689  H1' ADE R  20      11.067   3.661   6.308  1.00  0.00      R    H  
ATOM    690  H2' ADE R  20       9.585   5.546   8.780  1.00  0.00      R    H  
ATOM    691  H3' ADE R  20      10.960   2.600   9.895  1.00  0.00      R    H  
ATOM    692  H4' ADE R  20      11.478   0.850   8.020  1.00  0.00      R    H  
ATOM    693  H5' ADE R  20       9.524  -0.132   8.722  1.00  0.00      R    H  
ATOM    694  H61 ADE R  20       6.376   7.150   2.504  1.00  0.00      R    H  
ATOM    695  H62 ADE R  20       5.722   6.891   4.096  1.00  0.00      R    H  
ATOM    696  H3T ADE R  20      12.762   4.086   8.638  1.00  0.00      R    H  
ATOM    697 H2'' ADE R  20       9.150   3.528   8.660  1.00  0.00      R    H  
ATOM    698 H5'' ADE R  20       9.518   1.098   9.959  1.00  0.00      R    H  
TER   
ATOM    699  C5' THY T   1      16.437  12.222  -1.272  1.00  0.00      TS   C  
ATOM    700  O5' THY T   1      17.374  12.776  -2.145  1.00  0.00      TS   O  
ATOM    701  C4' THY T   1      14.943  12.543  -1.539  1.00  0.00      TS   C  
ATOM    702  O4' THY T   1      14.599  13.995  -1.698  1.00  0.00      TS   O  
ATOM    703  C3' THY T   1      14.469  11.921  -2.825  1.00  0.00      TS   C  
ATOM    704  O3' THY T   1      14.292  10.496  -2.627  1.00  0.00      TS   O  
ATOM    705  C2' THY T   1      13.076  12.618  -2.994  1.00  0.00      TS   C  
ATOM    706  C1' THY T   1      13.351  14.058  -2.339  1.00  0.00      TS   C  
ATOM    707  N1  THY T   1      13.425  15.216  -3.291  1.00  0.00      TS   N  
ATOM    708  C2  THY T   1      12.770  16.387  -2.955  1.00  0.00      TS   C  
ATOM    709  O2  THY T   1      11.999  16.443  -1.980  1.00  0.00      TS   O  
ATOM    710  N3  THY T   1      12.936  17.383  -3.865  1.00  0.00      TS   N  
ATOM    711  C4  THY T   1      13.630  17.352  -5.028  1.00  0.00      TS   C  
ATOM    712  O4  THY T   1      13.607  18.353  -5.760  1.00  0.00      TS   O  
ATOM    713  C5  THY T   1      14.315  16.127  -5.279  1.00  0.00      TS   C  
ATOM    714  C5M THY T   1      14.888  15.986  -6.629  1.00  0.00      TS   C  
ATOM    715  C6  THY T   1      14.167  15.127  -4.407  1.00  0.00      TS   C  
ATOM    716  H3  THY T   1      12.330  18.179  -3.729  1.00  0.00      TS   H  
ATOM    717  H6  THY T   1      14.816  14.252  -4.422  1.00  0.00      TS   H  
ATOM    718  H1' THY T   1      12.633  14.129  -1.494  1.00  0.00      TS   H  
ATOM    719  H2' THY T   1      12.242  12.064  -2.511  1.00  0.00      TS   H  
ATOM    720  H3' THY T   1      15.109  12.186  -3.694  1.00  0.00      TS   H  
ATOM    721  H4' THY T   1      14.353  12.188  -0.667  1.00  0.00      TS   H  
ATOM    722  H5' THY T   1      16.803  12.363  -0.233  1.00  0.00      TS   H  
ATOM    723  H51 THY T   1      14.593  16.805  -7.319  1.00  0.00      TS   H  
ATOM    724  H52 THY T   1      14.453  15.014  -6.944  1.00  0.00      TS   H  
ATOM    725  H53 THY T   1      15.996  15.901  -6.635  1.00  0.00      TS   H  
ATOM    726  H5T THY T   1      18.224  12.353  -2.003  1.00  0.00      TS   H  
ATOM    727 H2'' THY T   1      12.857  12.764  -4.072  1.00  0.00      TS   H  
ATOM    728 H5'' THY T   1      16.533  11.116  -1.311  1.00  0.00      TS   H  
ATOM    729  P   GUA T   2      13.970   9.688  -3.981  1.00  0.00      TS   P  
ATOM    730  O1P GUA T   2      14.944  10.131  -4.999  1.00  0.00      TS   O  
ATOM    731  O2P GUA T   2      12.552   9.853  -4.357  1.00  0.00      TS   O  
ATOM    732  C5' GUA T   2      15.544   7.896  -2.936  1.00  0.00      TS   C  
ATOM    733  O5' GUA T   2      14.281   8.263  -3.540  1.00  0.00      TS   O  
ATOM    734  C4' GUA T   2      15.823   6.399  -2.686  1.00  0.00      TS   C  
ATOM    735  O4' GUA T   2      14.885   5.875  -1.736  1.00  0.00      TS   O  
ATOM    736  C3' GUA T   2      15.625   5.491  -3.906  1.00  0.00      TS   C  
ATOM    737  O3' GUA T   2      16.585   4.358  -3.984  1.00  0.00      TS   O  
ATOM    738  C2' GUA T   2      14.188   4.977  -3.849  1.00  0.00      TS   C  
ATOM    739  C1' GUA T   2      14.078   4.805  -2.312  1.00  0.00      TS   C  
ATOM    740  N1  GUA T   2      10.103   3.534   0.517  1.00  0.00      TS   N  
ATOM    741  C2  GUA T   2      11.291   2.909   0.342  1.00  0.00      TS   C  
ATOM    742  N2  GUA T   2      11.362   1.674   0.837  1.00  0.00      TS   N  
ATOM    743  N3  GUA T   2      12.306   3.367  -0.324  1.00  0.00      TS   N  
ATOM    744  C4  GUA T   2      11.987   4.484  -0.994  1.00  0.00      TS   C  
ATOM    745  C5  GUA T   2      10.746   5.165  -0.997  1.00  0.00      TS   C  
ATOM    746  C6  GUA T   2       9.708   4.708  -0.128  1.00  0.00      TS   C  
ATOM    747  O6  GUA T   2       8.606   5.200   0.020  1.00  0.00      TS   O  
ATOM    748  N7  GUA T   2      10.814   6.312  -1.678  1.00  0.00      TS   N  
ATOM    749  C8  GUA T   2      12.055   6.235  -2.217  1.00  0.00      TS   C  
ATOM    750  N9  GUA T   2      12.746   5.124  -1.882  1.00  0.00      TS   N  
ATOM    751  H1  GUA T   2       9.498   3.175   1.240  1.00  0.00      TS   H  
ATOM    752  H8  GUA T   2      12.451   7.064  -2.805  1.00  0.00      TS   H  
ATOM    753  H1' GUA T   2      14.544   3.851  -1.985  1.00  0.00      TS   H  
ATOM    754  H2' GUA T   2      14.054   4.136  -4.564  1.00  0.00      TS   H  
ATOM    755  H21 GUA T   2      10.693   1.306   1.483  1.00  0.00      TS   H  
ATOM    756  H3' GUA T   2      15.774   6.200  -4.748  1.00  0.00      TS   H  
ATOM    757  H22 GUA T   2      12.056   1.071   0.444  1.00  0.00      TS   H  
ATOM    758  H4' GUA T   2      16.892   6.293  -2.400  1.00  0.00      TS   H  
ATOM    759  H5' GUA T   2      15.396   8.259  -1.897  1.00  0.00      TS   H  
ATOM    760 H2'' GUA T   2      13.675   5.890  -4.220  1.00  0.00      TS   H  
ATOM    761 H5'' GUA T   2      16.381   8.553  -3.255  1.00  0.00      TS   H  
ATOM    762  P   THY T   3      16.729   3.581  -5.346  1.00  0.00      TS   P  
ATOM    763  O1P THY T   3      18.094   2.933  -5.334  1.00  0.00      TS   O  
ATOM    764  O2P THY T   3      16.356   4.492  -6.408  1.00  0.00      TS   O  
ATOM    765  C5' THY T   3      16.078   1.080  -4.678  1.00  0.00      TS   C  
ATOM    766  O5' THY T   3      15.680   2.412  -5.238  1.00  0.00      TS   O  
ATOM    767  C4' THY T   3      14.840   0.302  -4.133  1.00  0.00      TS   C  
ATOM    768  O4' THY T   3      14.032   1.094  -3.279  1.00  0.00      TS   O  
ATOM    769  C3' THY T   3      13.825  -0.185  -5.156  1.00  0.00      TS   C  
ATOM    770  O3' THY T   3      14.359  -1.316  -5.873  1.00  0.00      TS   O  
ATOM    771  C2' THY T   3      12.709  -0.569  -4.195  1.00  0.00      TS   C  
ATOM    772  C1' THY T   3      12.819   0.530  -3.056  1.00  0.00      TS   C  
ATOM    773  N1  THY T   3      11.754   1.547  -3.102  1.00  0.00      TS   N  
ATOM    774  C2  THY T   3      10.658   1.249  -2.377  1.00  0.00      TS   C  
ATOM    775  O2  THY T   3      10.531   0.162  -1.814  1.00  0.00      TS   O  
ATOM    776  N3  THY T   3       9.673   2.156  -2.465  1.00  0.00      TS   N  
ATOM    777  C4  THY T   3       9.563   3.231  -3.366  1.00  0.00      TS   C  
ATOM    778  O4  THY T   3       8.584   3.954  -3.347  1.00  0.00      TS   O  
ATOM    779  C5  THY T   3      10.775   3.419  -4.171  1.00  0.00      TS   C  
ATOM    780  C5M THY T   3      10.868   4.633  -5.012  1.00  0.00      TS   C  
ATOM    781  C6  THY T   3      11.780   2.543  -4.033  1.00  0.00      TS   C  
ATOM    782  H3  THY T   3       8.817   1.853  -2.025  1.00  0.00      TS   H  
ATOM    783  H6  THY T   3      12.656   2.427  -4.670  1.00  0.00      TS   H  
ATOM    784  H1' THY T   3      12.884  -0.013  -2.090  1.00  0.00      TS   H  
ATOM    785  H2' THY T   3      12.942  -1.547  -3.724  1.00  0.00      TS   H  
ATOM    786  H3' THY T   3      13.559   0.740  -5.711  1.00  0.00      TS   H  
ATOM    787  H4' THY T   3      15.167  -0.521  -3.461  1.00  0.00      TS   H  
ATOM    788  H5' THY T   3      16.830   1.229  -3.875  1.00  0.00      TS   H  
ATOM    789  H51 THY T   3       9.849   4.958  -5.313  1.00  0.00      TS   H  
ATOM    790  H52 THY T   3      11.375   4.254  -5.926  1.00  0.00      TS   H  
ATOM    791  H53 THY T   3      11.457   5.457  -4.556  1.00  0.00      TS   H  
ATOM    792 H2'' THY T   3      11.688  -0.658  -4.624  1.00  0.00      TS   H  
ATOM    793 H5'' THY T   3      16.557   0.433  -5.444  1.00  0.00      TS   H  
ATOM    794  P   THY T   4      13.581  -1.820  -7.153  1.00  0.00      TS   P  
ATOM    795  O1P THY T   4      14.247  -2.926  -7.806  1.00  0.00      TS   O  
ATOM    796  O2P THY T   4      13.442  -0.563  -7.932  1.00  0.00      TS   O  
ATOM    797  C5' THY T   4      12.212  -3.585  -5.683  1.00  0.00      TS   C  
ATOM    798  O5' THY T   4      12.200  -2.379  -6.560  1.00  0.00      TS   O  
ATOM    799  C4' THY T   4      10.798  -3.933  -5.184  1.00  0.00      TS   C  
ATOM    800  O4' THY T   4      10.138  -2.721  -4.716  1.00  0.00      TS   O  
ATOM    801  C3' THY T   4      10.018  -4.524  -6.265  1.00  0.00      TS   C  
ATOM    802  O3' THY T   4       9.187  -5.550  -5.826  1.00  0.00      TS   O  
ATOM    803  C2' THY T   4       9.236  -3.319  -6.798  1.00  0.00      TS   C  
ATOM    804  C1' THY T   4       8.968  -2.538  -5.512  1.00  0.00      TS   C  
ATOM    805  N1  THY T   4       8.784  -1.080  -5.715  1.00  0.00      TS   N  
ATOM    806  C2  THY T   4       7.803  -0.425  -5.053  1.00  0.00      TS   C  
ATOM    807  O2  THY T   4       7.056  -1.048  -4.270  1.00  0.00      TS   O  
ATOM    808  N3  THY T   4       7.633   0.929  -5.293  1.00  0.00      TS   N  
ATOM    809  C4  THY T   4       8.382   1.639  -6.231  1.00  0.00      TS   C  
ATOM    810  O4  THY T   4       8.114   2.818  -6.482  1.00  0.00      TS   O  
ATOM    811  C5  THY T   4       9.509   0.948  -6.819  1.00  0.00      TS   C  
ATOM    812  C5M THY T   4      10.402   1.648  -7.821  1.00  0.00      TS   C  
ATOM    813  C6  THY T   4       9.629  -0.341  -6.552  1.00  0.00      TS   C  
ATOM    814  H3  THY T   4       6.688   1.211  -5.079  1.00  0.00      TS   H  
ATOM    815  H6  THY T   4      10.537  -0.833  -6.900  1.00  0.00      TS   H  
ATOM    816  H1' THY T   4       8.191  -3.118  -4.971  1.00  0.00      TS   H  
ATOM    817  H2' THY T   4       8.297  -3.598  -7.325  1.00  0.00      TS   H  
ATOM    818  H3' THY T   4      10.673  -4.847  -7.103  1.00  0.00      TS   H  
ATOM    819  H4' THY T   4      10.969  -4.612  -4.320  1.00  0.00      TS   H  
ATOM    820  H5' THY T   4      12.905  -3.406  -4.833  1.00  0.00      TS   H  
ATOM    821  H51 THY T   4      10.769   2.598  -7.378  1.00  0.00      TS   H  
ATOM    822  H52 THY T   4       9.921   1.798  -8.810  1.00  0.00      TS   H  
ATOM    823  H53 THY T   4      11.291   1.019  -8.045  1.00  0.00      TS   H  
ATOM    824 H2'' THY T   4       9.884  -2.786  -7.526  1.00  0.00      TS   H  
ATOM    825 H5'' THY T   4      12.696  -4.443  -6.195  1.00  0.00      TS   H  
ATOM    826  P   GUA T   5       8.402  -6.472  -6.885  1.00  0.00      TS   P  
ATOM    827  O1P GUA T   5       8.423  -7.833  -6.303  1.00  0.00      TS   O  
ATOM    828  O2P GUA T   5       8.925  -6.310  -8.263  1.00  0.00      TS   O  
ATOM    829  C5' GUA T   5       5.956  -6.181  -5.921  1.00  0.00      TS   C  
ATOM    830  O5' GUA T   5       6.989  -5.837  -6.901  1.00  0.00      TS   O  
ATOM    831  C4' GUA T   5       4.621  -5.469  -6.116  1.00  0.00      TS   C  
ATOM    832  O4' GUA T   5       4.528  -4.110  -5.646  1.00  0.00      TS   O  
ATOM    833  C3' GUA T   5       4.268  -5.292  -7.578  1.00  0.00      TS   C  
ATOM    834  O3' GUA T   5       3.858  -6.564  -8.151  1.00  0.00      TS   O  
ATOM    835  C2' GUA T   5       3.086  -4.393  -7.493  1.00  0.00      TS   C  
ATOM    836  C1' GUA T   5       3.629  -3.391  -6.504  1.00  0.00      TS   C  
ATOM    837  N1  GUA T   5       3.295   1.293  -8.533  1.00  0.00      TS   N  
ATOM    838  C2  GUA T   5       2.319   0.412  -8.174  1.00  0.00      TS   C  
ATOM    839  N2  GUA T   5       1.137   0.893  -8.422  1.00  0.00      TS   N  
ATOM    840  N3  GUA T   5       2.473  -0.763  -7.571  1.00  0.00      TS   N  
ATOM    841  C4  GUA T   5       3.765  -1.151  -7.624  1.00  0.00      TS   C  
ATOM    842  C5  GUA T   5       4.870  -0.376  -8.057  1.00  0.00      TS   C  
ATOM    843  C6  GUA T   5       4.636   0.982  -8.506  1.00  0.00      TS   C  
ATOM    844  O6  GUA T   5       5.479   1.749  -8.873  1.00  0.00      TS   O  
ATOM    845  N7  GUA T   5       6.048  -1.093  -7.891  1.00  0.00      TS   N  
ATOM    846  C8  GUA T   5       5.725  -2.254  -7.368  1.00  0.00      TS   C  
ATOM    847  N9  GUA T   5       4.349  -2.315  -7.134  1.00  0.00      TS   N  
ATOM    848  H1  GUA T   5       3.026   2.039  -9.159  1.00  0.00      TS   H  
ATOM    849  H8  GUA T   5       6.404  -3.091  -7.205  1.00  0.00      TS   H  
ATOM    850  H1' GUA T   5       2.777  -2.952  -5.941  1.00  0.00      TS   H  
ATOM    851  H2' GUA T   5       2.175  -4.830  -7.032  1.00  0.00      TS   H  
ATOM    852  H21 GUA T   5       1.045   1.888  -8.383  1.00  0.00      TS   H  
ATOM    853  H3' GUA T   5       5.108  -4.767  -8.080  1.00  0.00      TS   H  
ATOM    854  H22 GUA T   5       0.338   0.314  -8.262  1.00  0.00      TS   H  
ATOM    855  H4' GUA T   5       3.822  -6.050  -5.607  1.00  0.00      TS   H  
ATOM    856  H5' GUA T   5       6.339  -5.831  -4.938  1.00  0.00      TS   H  
ATOM    857 H2'' GUA T   5       2.891  -3.809  -8.417  1.00  0.00      TS   H  
ATOM    858 H5'' GUA T   5       5.779  -7.264  -5.746  1.00  0.00      TS   H  
ATOM    859  P   THY T   6       4.090  -6.810  -9.683  1.00  0.00      TS   P  
ATOM    860  O1P THY T   6       4.409  -8.251  -9.863  1.00  0.00      TS   O  
ATOM    861  O2P THY T   6       4.968  -5.804 -10.274  1.00  0.00      TS   O  
ATOM    862  C5' THY T   6       1.532  -7.613  -9.983  1.00  0.00      TS   C  
ATOM    863  O5' THY T   6       2.601  -6.616 -10.259  1.00  0.00      TS   O  
ATOM    864  C4' THY T   6       0.194  -6.917 -10.035  1.00  0.00      TS   C  
ATOM    865  O4' THY T   6       0.112  -5.701  -9.267  1.00  0.00      TS   O  
ATOM    866  C3' THY T   6      -0.192  -6.445 -11.366  1.00  0.00      TS   C  
ATOM    867  O3' THY T   6      -0.686  -7.545 -12.103  1.00  0.00      TS   O  
ATOM    868  C2' THY T   6      -1.354  -5.522 -10.970  1.00  0.00      TS   C  
ATOM    869  C1' THY T   6      -0.824  -4.758  -9.820  1.00  0.00      TS   C  
ATOM    870  N1  THY T   6      -0.201  -3.539 -10.197  1.00  0.00      TS   N  
ATOM    871  C2  THY T   6      -0.969  -2.481 -10.398  1.00  0.00      TS   C  
ATOM    872  O2  THY T   6      -2.166  -2.509 -10.200  1.00  0.00      TS   O  
ATOM    873  N3  THY T   6      -0.303  -1.336 -10.778  1.00  0.00      TS   N  
ATOM    874  C4  THY T   6       1.011  -1.260 -11.155  1.00  0.00      TS   C  
ATOM    875  O4  THY T   6       1.414  -0.176 -11.687  1.00  0.00      TS   O  
ATOM    876  C5  THY T   6       1.797  -2.470 -10.988  1.00  0.00      TS   C  
ATOM    877  C5M THY T   6       3.168  -2.457 -11.510  1.00  0.00      TS   C  
ATOM    878  C6  THY T   6       1.155  -3.539 -10.531  1.00  0.00      TS   C  
ATOM    879  H3  THY T   6      -0.886  -0.524 -10.922  1.00  0.00      TS   H  
ATOM    880  H6  THY T   6       1.726  -4.432 -10.276  1.00  0.00      TS   H  
ATOM    881  H1' THY T   6      -1.657  -4.522  -9.123  1.00  0.00      TS   H  
ATOM    882  H2' THY T   6      -2.145  -6.234 -10.652  1.00  0.00      TS   H  
ATOM    883  H3' THY T   6       0.666  -5.911 -11.827  1.00  0.00      TS   H  
ATOM    884  H4' THY T   6      -0.534  -7.627  -9.588  1.00  0.00      TS   H  
ATOM    885  H5' THY T   6       1.671  -8.129  -9.009  1.00  0.00      TS   H  
ATOM    886  H51 THY T   6       3.755  -3.327 -11.147  1.00  0.00      TS   H  
ATOM    887  H52 THY T   6       3.681  -1.516 -11.213  1.00  0.00      TS   H  
ATOM    888  H53 THY T   6       3.195  -2.541 -12.617  1.00  0.00      TS   H  
ATOM    889 H2'' THY T   6      -1.677  -4.875 -11.814  1.00  0.00      TS   H  
ATOM    890 H5'' THY T   6       1.615  -8.432 -10.729  1.00  0.00      TS   H  
ATOM    891  P   ADE T   7      -0.878  -7.441 -13.687  1.00  0.00      TS   P  
ATOM    892  O1P ADE T   7      -1.250  -8.736 -14.236  1.00  0.00      TS   O  
ATOM    893  O2P ADE T   7       0.418  -6.867 -14.182  1.00  0.00      TS   O  
ATOM    894  C5' ADE T   7      -3.395  -6.798 -13.346  1.00  0.00      TS   C  
ATOM    895  O5' ADE T   7      -2.083  -6.562 -13.981  1.00  0.00      TS   O  
ATOM    896  C4' ADE T   7      -4.389  -5.595 -13.600  1.00  0.00      TS   C  
ATOM    897  O4' ADE T   7      -3.924  -4.303 -13.185  1.00  0.00      TS   O  
ATOM    898  C3' ADE T   7      -4.710  -5.490 -15.115  1.00  0.00      TS   C  
ATOM    899  O3' ADE T   7      -6.110  -5.173 -15.332  1.00  0.00      TS   O  
ATOM    900  C2' ADE T   7      -3.825  -4.351 -15.639  1.00  0.00      TS   C  
ATOM    901  C1' ADE T   7      -3.712  -3.463 -14.397  1.00  0.00      TS   C  
ATOM    902  N1  ADE T   7      -1.760   1.203 -14.983  1.00  0.00      TS   N  
ATOM    903  C2  ADE T   7      -2.973   0.767 -14.862  1.00  0.00      TS   C  
ATOM    904  N3  ADE T   7      -3.444  -0.466 -14.868  1.00  0.00      TS   N  
ATOM    905  C4  ADE T   7      -2.439  -1.293 -14.469  1.00  0.00      TS   C  
ATOM    906  C5  ADE T   7      -1.051  -0.990 -14.402  1.00  0.00      TS   C  
ATOM    907  C6  ADE T   7      -0.734   0.368 -14.627  1.00  0.00      TS   C  
ATOM    908  N6  ADE T   7       0.589   0.838 -14.431  1.00  0.00      TS   N  
ATOM    909  N7  ADE T   7      -0.323  -2.155 -14.088  1.00  0.00      TS   N  
ATOM    910  C8  ADE T   7      -1.230  -3.118 -14.114  1.00  0.00      TS   C  
ATOM    911  N9  ADE T   7      -2.491  -2.708 -14.315  1.00  0.00      TS   N  
ATOM    912  H2  ADE T   7      -3.660   1.495 -15.294  1.00  0.00      TS   H  
ATOM    913  H8  ADE T   7      -1.120  -4.197 -14.006  1.00  0.00      TS   H  
ATOM    914  H1' ADE T   7      -4.615  -2.815 -14.376  1.00  0.00      TS   H  
ATOM    915  H2' ADE T   7      -4.435  -3.820 -16.402  1.00  0.00      TS   H  
ATOM    916  H3' ADE T   7      -4.360  -6.461 -15.528  1.00  0.00      TS   H  
ATOM    917  H4' ADE T   7      -5.378  -5.751 -13.118  1.00  0.00      TS   H  
ATOM    918  H5' ADE T   7      -3.336  -6.863 -12.239  1.00  0.00      TS   H  
ATOM    919  H61 ADE T   7       1.229   0.411 -13.791  1.00  0.00      TS   H  
ATOM    920  H62 ADE T   7       0.753   1.798 -14.656  1.00  0.00      TS   H  
ATOM    921 H2'' ADE T   7      -2.813  -4.608 -16.019  1.00  0.00      TS   H  
ATOM    922 H5'' ADE T   7      -3.889  -7.703 -13.758  1.00  0.00      TS   H  
ATOM    923  P   ADE T   8      -6.983  -5.971 -16.454  1.00  0.00      TS   P  
ATOM    924  O1P ADE T   8      -8.440  -5.932 -16.148  1.00  0.00      TS   O  
ATOM    925  O2P ADE T   8      -6.353  -7.265 -16.678  1.00  0.00      TS   O  
ATOM    926  C5' ADE T   8      -7.321  -3.685 -17.497  1.00  0.00      TS   C  
ATOM    927  O5' ADE T   8      -6.802  -5.052 -17.734  1.00  0.00      TS   O  
ATOM    928  C4' ADE T   8      -6.756  -2.713 -18.566  1.00  0.00      TS   C  
ATOM    929  O4' ADE T   8      -5.547  -2.101 -17.991  1.00  0.00      TS   O  
ATOM    930  C3' ADE T   8      -6.234  -3.295 -19.931  1.00  0.00      TS   C  
ATOM    931  O3' ADE T   8      -6.983  -2.700 -21.020  1.00  0.00      TS   O  
ATOM    932  C2' ADE T   8      -4.798  -2.922 -19.999  1.00  0.00      TS   C  
ATOM    933  C1' ADE T   8      -4.764  -1.738 -19.023  1.00  0.00      TS   C  
ATOM    934  N1  ADE T   8      -1.293   2.009 -18.194  1.00  0.00      TS   N  
ATOM    935  C2  ADE T   8      -2.632   2.146 -18.419  1.00  0.00      TS   C  
ATOM    936  N3  ADE T   8      -3.480   1.170 -18.695  1.00  0.00      TS   N  
ATOM    937  C4  ADE T   8      -2.902  -0.059 -18.452  1.00  0.00      TS   C  
ATOM    938  C5  ADE T   8      -1.658  -0.269 -17.946  1.00  0.00      TS   C  
ATOM    939  C6  ADE T   8      -0.770   0.826 -17.984  1.00  0.00      TS   C  
ATOM    940  N6  ADE T   8       0.553   0.739 -17.770  1.00  0.00      TS   N  
ATOM    941  N7  ADE T   8      -1.439  -1.658 -17.821  1.00  0.00      TS   N  
ATOM    942  C8  ADE T   8      -2.505  -2.236 -18.233  1.00  0.00      TS   C  
ATOM    943  N9  ADE T   8      -3.471  -1.349 -18.528  1.00  0.00      TS   N  
ATOM    944  H2  ADE T   8      -3.083   3.112 -18.645  1.00  0.00      TS   H  
ATOM    945  H8  ADE T   8      -2.576  -3.322 -18.156  1.00  0.00      TS   H  
ATOM    946  H1' ADE T   8      -5.232  -0.850 -19.499  1.00  0.00      TS   H  
ATOM    947  H2' ADE T   8      -4.259  -2.738 -20.953  1.00  0.00      TS   H  
ATOM    948  H3' ADE T   8      -6.298  -4.404 -19.912  1.00  0.00      TS   H  
ATOM    949  H4' ADE T   8      -7.490  -1.882 -18.632  1.00  0.00      TS   H  
ATOM    950  H5' ADE T   8      -7.119  -3.279 -16.483  1.00  0.00      TS   H  
ATOM    951  H61 ADE T   8       0.969   1.633 -17.605  1.00  0.00      TS   H  
ATOM    952  H62 ADE T   8       0.831  -0.037 -17.204  1.00  0.00      TS   H  
ATOM    953 H2'' ADE T   8      -4.382  -3.901 -19.678  1.00  0.00      TS   H  
ATOM    954 H5'' ADE T   8      -8.414  -3.601 -17.681  1.00  0.00      TS   H  
ATOM    955  P   GUA T   9      -6.893  -3.141 -22.519  1.00  0.00      TS   P  
ATOM    956  O1P GUA T   9      -8.225  -3.458 -22.977  1.00  0.00      TS   O  
ATOM    957  O2P GUA T   9      -5.950  -4.300 -22.674  1.00  0.00      TS   O  
ATOM    958  C5' GUA T   9      -7.322  -0.890 -23.878  1.00  0.00      TS   C  
ATOM    959  O5' GUA T   9      -6.368  -1.864 -23.305  1.00  0.00      TS   O  
ATOM    960  C4' GUA T   9      -6.847   0.591 -23.671  1.00  0.00      TS   C  
ATOM    961  O4' GUA T   9      -6.230   1.018 -22.368  1.00  0.00      TS   O  
ATOM    962  C3' GUA T   9      -5.640   0.787 -24.662  1.00  0.00      TS   C  
ATOM    963  O3' GUA T   9      -6.077   0.850 -26.007  1.00  0.00      TS   O  
ATOM    964  C2' GUA T   9      -5.115   2.120 -24.174  1.00  0.00      TS   C  
ATOM    965  C1' GUA T   9      -5.129   1.969 -22.601  1.00  0.00      TS   C  
ATOM    966  N1  GUA T   9      -0.176   2.529 -21.681  1.00  0.00      TS   N  
ATOM    967  C2  GUA T   9      -1.067   3.455 -22.167  1.00  0.00      TS   C  
ATOM    968  N2  GUA T   9      -0.599   4.583 -22.499  1.00  0.00      TS   N  
ATOM    969  N3  GUA T   9      -2.379   3.151 -22.243  1.00  0.00      TS   N  
ATOM    970  C4  GUA T   9      -2.684   1.885 -22.009  1.00  0.00      TS   C  
ATOM    971  C5  GUA T   9      -1.773   0.928 -21.670  1.00  0.00      TS   C  
ATOM    972  C6  GUA T   9      -0.376   1.220 -21.371  1.00  0.00      TS   C  
ATOM    973  O6  GUA T   9       0.467   0.372 -21.038  1.00  0.00      TS   O  
ATOM    974  N7  GUA T   9      -2.464  -0.270 -21.499  1.00  0.00      TS   N  
ATOM    975  C8  GUA T   9      -3.732  -0.041 -21.842  1.00  0.00      TS   C  
ATOM    976  N9  GUA T   9      -3.885   1.317 -22.142  1.00  0.00      TS   N  
ATOM    977  H1  GUA T   9       0.757   2.872 -21.503  1.00  0.00      TS   H  
ATOM    978  H8  GUA T   9      -4.560  -0.728 -21.671  1.00  0.00      TS   H  
ATOM    979  H1' GUA T   9      -5.364   2.961 -22.158  1.00  0.00      TS   H  
ATOM    980  H2' GUA T   9      -5.822   2.912 -24.498  1.00  0.00      TS   H  
ATOM    981  H21 GUA T   9       0.356   4.827 -22.333  1.00  0.00      TS   H  
ATOM    982  H3' GUA T   9      -4.882   0.004 -24.447  1.00  0.00      TS   H  
ATOM    983  H22 GUA T   9      -1.012   5.099 -23.250  1.00  0.00      TS   H  
ATOM    984  H4' GUA T   9      -7.621   1.351 -23.917  1.00  0.00      TS   H  
ATOM    985  H5' GUA T   9      -8.312  -1.022 -23.391  1.00  0.00      TS   H  
ATOM    986 H2'' GUA T   9      -4.073   2.344 -24.487  1.00  0.00      TS   H  
ATOM    987 H5'' GUA T   9      -7.539  -1.102 -24.947  1.00  0.00      TS   H  
ATOM    988  P   CYT T  10      -5.159   0.243 -27.086  1.00  0.00      TS   P  
ATOM    989  O1P CYT T  10      -5.865   0.310 -28.413  1.00  0.00      TS   O  
ATOM    990  O2P CYT T  10      -4.633  -1.044 -26.640  1.00  0.00      TS   O  
ATOM    991  C5' CYT T  10      -4.018   2.620 -27.579  1.00  0.00      TS   C  
ATOM    992  O5' CYT T  10      -3.970   1.273 -27.177  1.00  0.00      TS   O  
ATOM    993  C4' CYT T  10      -2.727   3.390 -27.344  1.00  0.00      TS   C  
ATOM    994  O4' CYT T  10      -2.347   3.372 -25.934  1.00  0.00      TS   O  
ATOM    995  C3' CYT T  10      -1.485   3.004 -28.167  1.00  0.00      TS   C  
ATOM    996  O3' CYT T  10      -1.472   3.569 -29.449  1.00  0.00      TS   O  
ATOM    997  C2' CYT T  10      -0.382   3.589 -27.229  1.00  0.00      TS   C  
ATOM    998  C1' CYT T  10      -0.815   3.287 -25.812  1.00  0.00      TS   C  
ATOM    999  N1  CYT T  10      -0.340   1.967 -25.339  1.00  0.00      TS   N  
ATOM   1000  C2  CYT T  10       0.960   1.776 -24.908  1.00  0.00      TS   C  
ATOM   1001  O2  CYT T  10       1.678   2.758 -24.963  1.00  0.00      TS   O  
ATOM   1002  N3  CYT T  10       1.408   0.587 -24.488  1.00  0.00      TS   N  
ATOM   1003  C4  CYT T  10       0.568  -0.480 -24.636  1.00  0.00      TS   C  
ATOM   1004  N4  CYT T  10       0.985  -1.779 -24.488  1.00  0.00      TS   N  
ATOM   1005  C5  CYT T  10      -0.801  -0.264 -25.016  1.00  0.00      TS   C  
ATOM   1006  C6  CYT T  10      -1.195   0.922 -25.440  1.00  0.00      TS   C  
ATOM   1007  H5  CYT T  10      -1.384  -1.154 -25.256  1.00  0.00      TS   H  
ATOM   1008  H6  CYT T  10      -2.213   1.022 -25.816  1.00  0.00      TS   H  
ATOM   1009  H1' CYT T  10      -0.592   4.089 -25.078  1.00  0.00      TS   H  
ATOM   1010  H2' CYT T  10      -0.342   4.675 -27.460  1.00  0.00      TS   H  
ATOM   1011  H3' CYT T  10      -1.414   1.898 -28.247  1.00  0.00      TS   H  
ATOM   1012  H4' CYT T  10      -2.905   4.422 -27.714  1.00  0.00      TS   H  
ATOM   1013  H41 CYT T  10       1.941  -2.069 -24.539  1.00  0.00      TS   H  
ATOM   1014  H5' CYT T  10      -4.844   3.154 -27.060  1.00  0.00      TS   H  
ATOM   1015  H42 CYT T  10       0.399  -2.559 -24.268  1.00  0.00      TS   H  
ATOM   1016 H2'' CYT T  10       0.619   3.183 -27.488  1.00  0.00      TS   H  
ATOM   1017 H5'' CYT T  10      -4.336   2.663 -28.641  1.00  0.00      TS   H  
ATOM   1018  P   THY T  11      -0.404   3.151 -30.509  1.00  0.00      TS   P  
ATOM   1019  O1P THY T  11      -0.757   3.861 -31.731  1.00  0.00      TS   O  
ATOM   1020  O2P THY T  11      -0.404   1.711 -30.521  1.00  0.00      TS   O  
ATOM   1021  C5' THY T  11       1.443   4.947 -29.732  1.00  0.00      TS   C  
ATOM   1022  O5' THY T  11       1.053   3.597 -30.121  1.00  0.00      TS   O  
ATOM   1023  C4' THY T  11       3.005   5.213 -29.938  1.00  0.00      TS   C  
ATOM   1024  O4' THY T  11       3.831   4.525 -28.989  1.00  0.00      TS   O  
ATOM   1025  C3' THY T  11       3.499   4.703 -31.333  1.00  0.00      TS   C  
ATOM   1026  O3' THY T  11       4.443   5.601 -31.912  1.00  0.00      TS   O  
ATOM   1027  C2' THY T  11       3.928   3.303 -31.018  1.00  0.00      TS   C  
ATOM   1028  C1' THY T  11       4.593   3.546 -29.710  1.00  0.00      TS   C  
ATOM   1029  N1  THY T  11       4.529   2.367 -28.872  1.00  0.00      TS   N  
ATOM   1030  C2  THY T  11       5.617   1.875 -28.267  1.00  0.00      TS   C  
ATOM   1031  O2  THY T  11       6.704   2.465 -28.366  1.00  0.00      TS   O  
ATOM   1032  N3  THY T  11       5.428   0.665 -27.574  1.00  0.00      TS   N  
ATOM   1033  C4  THY T  11       4.219   0.093 -27.227  1.00  0.00      TS   C  
ATOM   1034  O4  THY T  11       4.123  -0.826 -26.389  1.00  0.00      TS   O  
ATOM   1035  C5  THY T  11       3.121   0.685 -27.826  1.00  0.00      TS   C  
ATOM   1036  C5M THY T  11       1.810  -0.127 -27.822  1.00  0.00      TS   C  
ATOM   1037  C6  THY T  11       3.266   1.822 -28.520  1.00  0.00      TS   C  
ATOM   1038  H3  THY T  11       6.265   0.215 -27.233  1.00  0.00      TS   H  
ATOM   1039  H6  THY T  11       2.442   2.117 -29.170  1.00  0.00      TS   H  
ATOM   1040  H1' THY T  11       5.565   4.072 -29.822  1.00  0.00      TS   H  
ATOM   1041  H2' THY T  11       4.631   2.989 -31.819  1.00  0.00      TS   H  
ATOM   1042  H3' THY T  11       2.532   4.773 -31.876  1.00  0.00      TS   H  
ATOM   1043  H4' THY T  11       3.272   6.275 -29.755  1.00  0.00      TS   H  
ATOM   1044  H5' THY T  11       1.291   5.018 -28.634  1.00  0.00      TS   H  
ATOM   1045  H51 THY T  11       1.850  -0.713 -28.765  1.00  0.00      TS   H  
ATOM   1046  H52 THY T  11       0.921   0.538 -27.781  1.00  0.00      TS   H  
ATOM   1047  H53 THY T  11       1.827  -0.776 -26.920  1.00  0.00      TS   H  
ATOM   1048 H2'' THY T  11       3.103   2.559 -31.047  1.00  0.00      TS   H  
ATOM   1049 H5'' THY T  11       0.927   5.657 -30.413  1.00  0.00      TS   H  
ATOM   1050  P   ADE T  12       4.987   5.454 -33.371  1.00  0.00      TS   P  
ATOM   1051  O1P ADE T  12       5.056   6.810 -33.896  1.00  0.00      TS   O  
ATOM   1052  O2P ADE T  12       4.211   4.438 -34.189  1.00  0.00      TS   O  
ATOM   1053  C5' ADE T  12       7.377   5.962 -32.426  1.00  0.00      TS   C  
ATOM   1054  O5' ADE T  12       6.519   4.979 -33.186  1.00  0.00      TS   O  
ATOM   1055  C4' ADE T  12       8.635   5.326 -31.691  1.00  0.00      TS   C  
ATOM   1056  O4' ADE T  12       8.123   4.198 -30.873  1.00  0.00      TS   O  
ATOM   1057  C3' ADE T  12       9.638   4.749 -32.666  1.00  0.00      TS   C  
ATOM   1058  O3' ADE T  12      10.989   5.071 -32.124  1.00  0.00      TS   O  
ATOM   1059  C2' ADE T  12       9.391   3.222 -32.597  1.00  0.00      TS   C  
ATOM   1060  C1' ADE T  12       8.857   2.982 -31.249  1.00  0.00      TS   C  
ATOM   1061  N1  ADE T  12       7.661  -1.662 -29.314  1.00  0.00      TS   N  
ATOM   1062  C2  ADE T  12       8.768  -0.879 -29.134  1.00  0.00      TS   C  
ATOM   1063  N3  ADE T  12       8.918   0.383 -29.532  1.00  0.00      TS   N  
ATOM   1064  C4  ADE T  12       8.085   0.695 -30.501  1.00  0.00      TS   C  
ATOM   1065  C5  ADE T  12       6.950  -0.001 -30.886  1.00  0.00      TS   C  
ATOM   1066  C6  ADE T  12       6.747  -1.299 -30.231  1.00  0.00      TS   C  
ATOM   1067  N6  ADE T  12       5.766  -2.149 -30.446  1.00  0.00      TS   N  
ATOM   1068  N7  ADE T  12       6.273   0.575 -31.931  1.00  0.00      TS   N  
ATOM   1069  C8  ADE T  12       6.940   1.790 -32.094  1.00  0.00      TS   C  
ATOM   1070  N9  ADE T  12       7.982   1.888 -31.241  1.00  0.00      TS   N  
ATOM   1071  H2  ADE T  12       9.427  -1.146 -28.308  1.00  0.00      TS   H  
ATOM   1072  H8  ADE T  12       6.705   2.590 -32.797  1.00  0.00      TS   H  
ATOM   1073  H1' ADE T  12       9.720   2.885 -30.558  1.00  0.00      TS   H  
ATOM   1074  H2' ADE T  12      10.343   2.677 -32.779  1.00  0.00      TS   H  
ATOM   1075  H3' ADE T  12       9.486   5.326 -33.604  1.00  0.00      TS   H  
ATOM   1076  H4' ADE T  12       9.102   6.033 -30.972  1.00  0.00      TS   H  
ATOM   1077  H5' ADE T  12       6.788   6.359 -31.572  1.00  0.00      TS   H  
ATOM   1078  H61 ADE T  12       5.833  -3.028 -29.973  1.00  0.00      TS   H  
ATOM   1079  H62 ADE T  12       5.023  -1.980 -31.093  1.00  0.00      TS   H  
ATOM   1080 H2'' ADE T  12       8.653   2.963 -33.385  1.00  0.00      TS   H  
ATOM   1081 H5'' ADE T  12       7.654   6.787 -33.116  1.00  0.00      TS   H  
ATOM   1082  P   THY T  13      12.262   5.042 -32.997  1.00  0.00      TS   P  
ATOM   1083  O1P THY T  13      13.322   5.983 -32.492  1.00  0.00      TS   O  
ATOM   1084  O2P THY T  13      11.887   5.125 -34.415  1.00  0.00      TS   O  
ATOM   1085  C5' THY T  13      13.214   3.222 -31.369  1.00  0.00      TS   C  
ATOM   1086  O5' THY T  13      12.727   3.524 -32.758  1.00  0.00      TS   O  
ATOM   1087  C4' THY T  13      13.490   1.765 -31.096  1.00  0.00      TS   C  
ATOM   1088  O4' THY T  13      12.181   1.170 -30.890  1.00  0.00      TS   O  
ATOM   1089  C3' THY T  13      13.986   0.983 -32.282  1.00  0.00      TS   C  
ATOM   1090  O3' THY T  13      15.381   1.161 -32.452  1.00  0.00      TS   O  
ATOM   1091  C2' THY T  13      13.665  -0.435 -31.753  1.00  0.00      TS   C  
ATOM   1092  C1' THY T  13      12.282  -0.218 -31.133  1.00  0.00      TS   C  
ATOM   1093  N1  THY T  13      11.119  -0.705 -31.984  1.00  0.00      TS   N  
ATOM   1094  C2  THY T  13      10.627  -1.900 -31.577  1.00  0.00      TS   C  
ATOM   1095  O2  THY T  13      10.981  -2.540 -30.635  1.00  0.00      TS   O  
ATOM   1096  N3  THY T  13       9.630  -2.457 -32.360  1.00  0.00      TS   N  
ATOM   1097  C4  THY T  13       8.974  -1.858 -33.435  1.00  0.00      TS   C  
ATOM   1098  O4  THY T  13       8.008  -2.354 -33.991  1.00  0.00      TS   O  
ATOM   1099  C5  THY T  13       9.631  -0.632 -33.848  1.00  0.00      TS   C  
ATOM   1100  C5M THY T  13       9.127   0.164 -35.010  1.00  0.00      TS   C  
ATOM   1101  C6  THY T  13      10.652  -0.184 -33.111  1.00  0.00      TS   C  
ATOM   1102  H3  THY T  13       9.281  -3.310 -31.945  1.00  0.00      TS   H  
ATOM   1103  H6  THY T  13      11.101   0.785 -33.328  1.00  0.00      TS   H  
ATOM   1104  H1' THY T  13      12.240  -0.675 -30.122  1.00  0.00      TS   H  
ATOM   1105  H2' THY T  13      14.383  -0.835 -31.005  1.00  0.00      TS   H  
ATOM   1106  H3' THY T  13      13.375   1.214 -33.182  1.00  0.00      TS   H  
ATOM   1107  H4' THY T  13      14.103   1.740 -30.170  1.00  0.00      TS   H  
ATOM   1108  H5' THY T  13      12.486   3.636 -30.640  1.00  0.00      TS   H  
ATOM   1109  H51 THY T  13       8.155   0.675 -34.847  1.00  0.00      TS   H  
ATOM   1110  H52 THY T  13       9.000  -0.421 -35.947  1.00  0.00      TS   H  
ATOM   1111  H53 THY T  13       9.894   0.908 -35.311  1.00  0.00      TS   H  
ATOM   1112 H2'' THY T  13      13.677  -1.112 -32.635  1.00  0.00      TS   H  
ATOM   1113 H5'' THY T  13      14.183   3.725 -31.162  1.00  0.00      TS   H  
ATOM   1114  P   ADE T  14      16.025   0.589 -33.833  1.00  0.00      TS   P  
ATOM   1115  O1P ADE T  14      17.392   1.167 -33.957  1.00  0.00      TS   O  
ATOM   1116  O2P ADE T  14      15.094   0.784 -34.954  1.00  0.00      TS   O  
ATOM   1117  C5' ADE T  14      16.847  -1.563 -32.507  1.00  0.00      TS   C  
ATOM   1118  O5' ADE T  14      16.242  -0.960 -33.721  1.00  0.00      TS   O  
ATOM   1119  C4' ADE T  14      16.485  -3.049 -32.360  1.00  0.00      TS   C  
ATOM   1120  O4' ADE T  14      15.032  -3.185 -32.100  1.00  0.00      TS   O  
ATOM   1121  C3' ADE T  14      16.700  -3.802 -33.675  1.00  0.00      TS   C  
ATOM   1122  O3' ADE T  14      18.027  -4.182 -33.857  1.00  0.00      TS   O  
ATOM   1123  C2' ADE T  14      15.901  -4.997 -33.261  1.00  0.00      TS   C  
ATOM   1124  C1' ADE T  14      14.726  -4.471 -32.520  1.00  0.00      TS   C  
ATOM   1125  N1  ADE T  14      10.373  -6.412 -34.717  1.00  0.00      TS   N  
ATOM   1126  C2  ADE T  14      11.271  -6.914 -33.883  1.00  0.00      TS   C  
ATOM   1127  N3  ADE T  14      12.298  -6.285 -33.202  1.00  0.00      TS   N  
ATOM   1128  C4  ADE T  14      12.457  -5.103 -33.689  1.00  0.00      TS   C  
ATOM   1129  C5  ADE T  14      11.579  -4.397 -34.542  1.00  0.00      TS   C  
ATOM   1130  C6  ADE T  14      10.481  -5.073 -35.049  1.00  0.00      TS   C  
ATOM   1131  N6  ADE T  14       9.621  -4.445 -35.811  1.00  0.00      TS   N  
ATOM   1132  N7  ADE T  14      12.116  -3.165 -34.914  1.00  0.00      TS   N  
ATOM   1133  C8  ADE T  14      13.207  -3.140 -34.182  1.00  0.00      TS   C  
ATOM   1134  N9  ADE T  14      13.481  -4.306 -33.397  1.00  0.00      TS   N  
ATOM   1135  H2  ADE T  14      11.044  -7.916 -33.519  1.00  0.00      TS   H  
ATOM   1136  H8  ADE T  14      13.818  -2.242 -34.268  1.00  0.00      TS   H  
ATOM   1137  H1' ADE T  14      14.501  -5.006 -31.572  1.00  0.00      TS   H  
ATOM   1138  H2' ADE T  14      16.403  -5.712 -32.575  1.00  0.00      TS   H  
ATOM   1139  H3' ADE T  14      16.159  -3.203 -34.438  1.00  0.00      TS   H  
ATOM   1140  H4' ADE T  14      17.011  -3.594 -31.548  1.00  0.00      TS   H  
ATOM   1141  H5' ADE T  14      16.565  -0.973 -31.608  1.00  0.00      TS   H  
ATOM   1142  H61 ADE T  14       8.889  -5.050 -36.118  1.00  0.00      TS   H  
ATOM   1143  H62 ADE T  14       9.527  -3.474 -36.035  1.00  0.00      TS   H  
ATOM   1144 H2'' ADE T  14      15.581  -5.624 -34.122  1.00  0.00      TS   H  
ATOM   1145 H5'' ADE T  14      17.953  -1.452 -32.519  1.00  0.00      TS   H  
ATOM   1146  P   THY T  15      18.545  -4.875 -35.241  1.00  0.00      TS   P  
ATOM   1147  O1P THY T  15      20.029  -4.919 -35.312  1.00  0.00      TS   O  
ATOM   1148  O2P THY T  15      17.969  -4.109 -36.346  1.00  0.00      TS   O  
ATOM   1149  C5' THY T  15      18.196  -7.240 -34.035  1.00  0.00      TS   C  
ATOM   1150  O5' THY T  15      17.992  -6.366 -35.123  1.00  0.00      TS   O  
ATOM   1151  C4' THY T  15      17.516  -8.588 -34.107  1.00  0.00      TS   C  
ATOM   1152  O4' THY T  15      16.005  -8.501 -34.417  1.00  0.00      TS   O  
ATOM   1153  C3' THY T  15      18.093  -9.435 -35.257  1.00  0.00      TS   C  
ATOM   1154  O3' THY T  15      18.035 -10.815 -34.843  1.00  0.00      TS   O  
ATOM   1155  C2' THY T  15      17.211  -9.087 -36.429  1.00  0.00      TS   C  
ATOM   1156  C1' THY T  15      15.839  -9.023 -35.737  1.00  0.00      TS   C  
ATOM   1157  N1  THY T  15      14.773  -8.242 -36.428  1.00  0.00      TS   N  
ATOM   1158  C2  THY T  15      13.538  -8.812 -36.694  1.00  0.00      TS   C  
ATOM   1159  O2  THY T  15      13.240  -9.966 -36.498  1.00  0.00      TS   O  
ATOM   1160  N3  THY T  15      12.680  -7.928 -37.295  1.00  0.00      TS   N  
ATOM   1161  C4  THY T  15      12.843  -6.624 -37.683  1.00  0.00      TS   C  
ATOM   1162  O4  THY T  15      11.989  -5.946 -38.298  1.00  0.00      TS   O  
ATOM   1163  C5  THY T  15      14.157  -6.086 -37.287  1.00  0.00      TS   C  
ATOM   1164  C5M THY T  15      14.568  -4.638 -37.698  1.00  0.00      TS   C  
ATOM   1165  C6  THY T  15      15.014  -6.899 -36.687  1.00  0.00      TS   C  
ATOM   1166  H3  THY T  15      11.790  -8.328 -37.557  1.00  0.00      TS   H  
ATOM   1167  H6  THY T  15      15.981  -6.610 -36.276  1.00  0.00      TS   H  
ATOM   1168  H1' THY T  15      15.461 -10.057 -35.586  1.00  0.00      TS   H  
ATOM   1169  H2' THY T  15      17.256  -9.890 -37.195  1.00  0.00      TS   H  
ATOM   1170  H3' THY T  15      19.164  -9.188 -35.416  1.00  0.00      TS   H  
ATOM   1171  H4' THY T  15      17.753  -9.042 -33.122  1.00  0.00      TS   H  
ATOM   1172  H5' THY T  15      17.959  -6.847 -33.023  1.00  0.00      TS   H  
ATOM   1173  H51 THY T  15      15.010  -4.158 -36.798  1.00  0.00      TS   H  
ATOM   1174  H52 THY T  15      13.561  -4.180 -37.792  1.00  0.00      TS   H  
ATOM   1175  H53 THY T  15      15.097  -4.653 -38.675  1.00  0.00      TS   H  
ATOM   1176 H2'' THY T  15      17.411  -8.095 -36.889  1.00  0.00      TS   H  
ATOM   1177 H5'' THY T  15      19.299  -7.351 -33.992  1.00  0.00      TS   H  
ATOM   1178  P   ADE T  16      18.763 -11.865 -35.780  1.00  0.00      TS   P  
ATOM   1179  O1P ADE T  16      19.547 -12.675 -34.872  1.00  0.00      TS   O  
ATOM   1180  O2P ADE T  16      19.471 -11.235 -36.898  1.00  0.00      TS   O  
ATOM   1181  C5' ADE T  16      16.700 -13.414 -35.633  1.00  0.00      TS   C  
ATOM   1182  O5' ADE T  16      17.637 -12.684 -36.447  1.00  0.00      TS   O  
ATOM   1183  C4' ADE T  16      15.703 -14.012 -36.562  1.00  0.00      TS   C  
ATOM   1184  O4' ADE T  16      14.851 -12.982 -37.112  1.00  0.00      TS   O  
ATOM   1185  C3' ADE T  16      16.249 -14.736 -37.791  1.00  0.00      TS   C  
ATOM   1186  O3' ADE T  16      15.557 -15.989 -37.983  1.00  0.00      TS   O  
ATOM   1187  C2' ADE T  16      16.033 -13.793 -38.882  1.00  0.00      TS   C  
ATOM   1188  C1' ADE T  16      14.780 -13.038 -38.514  1.00  0.00      TS   C  
ATOM   1189  N1  ADE T  16      11.765  -9.516 -40.827  1.00  0.00      TS   N  
ATOM   1190  C2  ADE T  16      11.575 -10.807 -40.402  1.00  0.00      TS   C  
ATOM   1191  N3  ADE T  16      12.372 -11.645 -39.695  1.00  0.00      TS   N  
ATOM   1192  C4  ADE T  16      13.547 -11.029 -39.511  1.00  0.00      TS   C  
ATOM   1193  C5  ADE T  16      13.890  -9.771 -39.891  1.00  0.00      TS   C  
ATOM   1194  C6  ADE T  16      12.952  -8.921 -40.553  1.00  0.00      TS   C  
ATOM   1195  N6  ADE T  16      13.190  -7.626 -40.759  1.00  0.00      TS   N  
ATOM   1196  N7  ADE T  16      15.191  -9.529 -39.566  1.00  0.00      TS   N  
ATOM   1197  C8  ADE T  16      15.665 -10.691 -39.176  1.00  0.00      TS   C  
ATOM   1198  N9  ADE T  16      14.692 -11.634 -39.013  1.00  0.00      TS   N  
ATOM   1199  H2  ADE T  16      10.610 -11.237 -40.671  1.00  0.00      TS   H  
ATOM   1200  H8  ADE T  16      16.723 -10.829 -38.955  1.00  0.00      TS   H  
ATOM   1201  H1' ADE T  16      13.836 -13.542 -38.816  1.00  0.00      TS   H  
ATOM   1202  H2' ADE T  16      15.849 -14.349 -39.826  1.00  0.00      TS   H  
ATOM   1203  H3' ADE T  16      17.307 -14.969 -37.549  1.00  0.00      TS   H  
ATOM   1204  H4' ADE T  16      14.960 -14.647 -36.033  1.00  0.00      TS   H  
ATOM   1205  H5' ADE T  16      16.261 -12.682 -34.923  1.00  0.00      TS   H  
ATOM   1206  H61 ADE T  16      12.406  -7.006 -40.757  1.00  0.00      TS   H  
ATOM   1207  H62 ADE T  16      14.108  -7.229 -40.721  1.00  0.00      TS   H  
ATOM   1208 H2'' ADE T  16      16.990 -13.246 -39.026  1.00  0.00      TS   H  
ATOM   1209 H5'' ADE T  16      17.268 -14.243 -35.157  1.00  0.00      TS   H  
ATOM   1210  P   THY T  17      16.122 -17.082 -38.953  1.00  0.00      TS   P  
ATOM   1211  O1P THY T  17      15.884 -18.432 -38.352  1.00  0.00      TS   O  
ATOM   1212  O2P THY T  17      17.505 -16.787 -39.320  1.00  0.00      TS   O  
ATOM   1213  C5' THY T  17      14.017 -17.311 -40.533  1.00  0.00      TS   C  
ATOM   1214  O5' THY T  17      15.315 -16.863 -40.289  1.00  0.00      TS   O  
ATOM   1215  C4' THY T  17      13.331 -16.620 -41.749  1.00  0.00      TS   C  
ATOM   1216  O4' THY T  17      13.377 -15.134 -41.744  1.00  0.00      TS   O  
ATOM   1217  C3' THY T  17      14.069 -17.053 -43.003  1.00  0.00      TS   C  
ATOM   1218  O3' THY T  17      13.067 -17.501 -44.018  1.00  0.00      TS   O  
ATOM   1219  C2' THY T  17      14.706 -15.731 -43.475  1.00  0.00      TS   C  
ATOM   1220  C1' THY T  17      13.694 -14.687 -43.030  1.00  0.00      TS   C  
ATOM   1221  N1  THY T  17      14.189 -13.306 -42.943  1.00  0.00      TS   N  
ATOM   1222  C2  THY T  17      13.313 -12.262 -43.402  1.00  0.00      TS   C  
ATOM   1223  O2  THY T  17      12.227 -12.488 -43.900  1.00  0.00      TS   O  
ATOM   1224  N3  THY T  17      13.845 -10.995 -43.289  1.00  0.00      TS   N  
ATOM   1225  C4  THY T  17      15.104 -10.684 -42.923  1.00  0.00      TS   C  
ATOM   1226  O4  THY T  17      15.520  -9.586 -43.112  1.00  0.00      TS   O  
ATOM   1227  C5  THY T  17      15.917 -11.763 -42.546  1.00  0.00      TS   C  
ATOM   1228  C5M THY T  17      17.294 -11.617 -41.958  1.00  0.00      TS   C  
ATOM   1229  C6  THY T  17      15.468 -12.980 -42.496  1.00  0.00      TS   C  
ATOM   1230  H3  THY T  17      13.254 -10.205 -43.506  1.00  0.00      TS   H  
ATOM   1231  H6  THY T  17      16.037 -13.785 -42.029  1.00  0.00      TS   H  
ATOM   1232  H1' THY T  17      12.756 -14.775 -43.620  1.00  0.00      TS   H  
ATOM   1233  H2' THY T  17      14.807 -15.713 -44.582  1.00  0.00      TS   H  
ATOM   1234  H3' THY T  17      14.825 -17.842 -42.806  1.00  0.00      TS   H  
ATOM   1235  H4' THY T  17      12.316 -17.057 -41.868  1.00  0.00      TS   H  
ATOM   1236  H5' THY T  17      13.330 -17.162 -39.673  1.00  0.00      TS   H  
ATOM   1237  H51 THY T  17      17.491 -12.300 -41.105  1.00  0.00      TS   H  
ATOM   1238  H52 THY T  17      17.494 -10.532 -41.825  1.00  0.00      TS   H  
ATOM   1239  H53 THY T  17      18.038 -11.918 -42.727  1.00  0.00      TS   H  
ATOM   1240 H2'' THY T  17      15.711 -15.533 -43.045  1.00  0.00      TS   H  
ATOM   1241 H5'' THY T  17      14.084 -18.386 -40.806  1.00  0.00      TS   H  
ATOM   1242  P   ADE T  18      13.134 -19.001 -44.425  1.00  0.00      TS   P  
ATOM   1243  O1P ADE T  18      13.317 -19.706 -43.153  1.00  0.00      TS   O  
ATOM   1244  O2P ADE T  18      14.074 -19.363 -45.506  1.00  0.00      TS   O  
ATOM   1245  C5' ADE T  18      10.477 -18.996 -44.088  1.00  0.00      TS   C  
ATOM   1246  O5' ADE T  18      11.662 -19.345 -44.968  1.00  0.00      TS   O  
ATOM   1247  C4' ADE T  18       9.503 -18.054 -44.846  1.00  0.00      TS   C  
ATOM   1248  O4' ADE T  18      10.070 -16.724 -44.893  1.00  0.00      TS   O  
ATOM   1249  C3' ADE T  18       9.161 -18.447 -46.348  1.00  0.00      TS   C  
ATOM   1250  O3' ADE T  18       7.790 -18.228 -46.585  1.00  0.00      TS   O  
ATOM   1251  C2' ADE T  18      10.035 -17.509 -47.228  1.00  0.00      TS   C  
ATOM   1252  C1' ADE T  18      10.048 -16.249 -46.315  1.00  0.00      TS   C  
ATOM   1253  N1  ADE T  18      11.779 -11.448 -47.209  1.00  0.00      TS   N  
ATOM   1254  C2  ADE T  18      10.562 -12.009 -47.265  1.00  0.00      TS   C  
ATOM   1255  N3  ADE T  18      10.221 -13.258 -47.060  1.00  0.00      TS   N  
ATOM   1256  C4  ADE T  18      11.243 -14.032 -46.799  1.00  0.00      TS   C  
ATOM   1257  C5  ADE T  18      12.587 -13.666 -46.819  1.00  0.00      TS   C  
ATOM   1258  C6  ADE T  18      12.860 -12.225 -46.925  1.00  0.00      TS   C  
ATOM   1259  N6  ADE T  18      14.135 -11.740 -46.749  1.00  0.00      TS   N  
ATOM   1260  N7  ADE T  18      13.436 -14.683 -46.549  1.00  0.00      TS   N  
ATOM   1261  C8  ADE T  18      12.550 -15.624 -46.295  1.00  0.00      TS   C  
ATOM   1262  N9  ADE T  18      11.255 -15.327 -46.467  1.00  0.00      TS   N  
ATOM   1263  H2  ADE T  18       9.748 -11.309 -47.453  1.00  0.00      TS   H  
ATOM   1264  H8  ADE T  18      12.843 -16.661 -46.125  1.00  0.00      TS   H  
ATOM   1265  H1' ADE T  18       9.058 -15.745 -46.305  1.00  0.00      TS   H  
ATOM   1266  H2' ADE T  18       9.588 -17.292 -48.222  1.00  0.00      TS   H  
ATOM   1267  H3' ADE T  18       9.534 -19.490 -46.429  1.00  0.00      TS   H  
ATOM   1268  H4' ADE T  18       8.534 -17.950 -44.313  1.00  0.00      TS   H  
ATOM   1269  H5' ADE T  18      10.800 -18.532 -43.130  1.00  0.00      TS   H  
ATOM   1270  H61 ADE T  18      14.920 -12.343 -46.888  1.00  0.00      TS   H  
ATOM   1271  H62 ADE T  18      14.317 -10.810 -47.066  1.00  0.00      TS   H  
ATOM   1272 H2'' ADE T  18      11.086 -17.862 -47.299  1.00  0.00      TS   H  
ATOM   1273 H5'' ADE T  18       9.902 -19.923 -43.880  1.00  0.00      TS   H  
ATOM   1274  P   ADE T  19       7.181 -19.032 -47.882  1.00  0.00      TS   P  
ATOM   1275  O1P ADE T  19       5.718 -19.401 -47.615  1.00  0.00      TS   O  
ATOM   1276  O2P ADE T  19       8.037 -20.216 -48.165  1.00  0.00      TS   O  
ATOM   1277  C5' ADE T  19       6.545 -16.750 -48.897  1.00  0.00      TS   C  
ATOM   1278  O5' ADE T  19       7.385 -17.886 -48.922  1.00  0.00      TS   O  
ATOM   1279  C4' ADE T  19       6.737 -15.716 -50.062  1.00  0.00      TS   C  
ATOM   1280  O4' ADE T  19       8.012 -15.111 -49.875  1.00  0.00      TS   O  
ATOM   1281  C3' ADE T  19       6.732 -16.326 -51.521  1.00  0.00      TS   C  
ATOM   1282  O3' ADE T  19       6.032 -15.543 -52.502  1.00  0.00      TS   O  
ATOM   1283  C2' ADE T  19       8.258 -16.394 -51.859  1.00  0.00      TS   C  
ATOM   1284  C1' ADE T  19       8.819 -15.235 -51.116  1.00  0.00      TS   C  
ATOM   1285  N1  ADE T  19      12.813 -12.158 -50.757  1.00  0.00      TS   N  
ATOM   1286  C2  ADE T  19      11.543 -11.983 -51.107  1.00  0.00      TS   C  
ATOM   1287  N3  ADE T  19      10.536 -12.865 -51.142  1.00  0.00      TS   N  
ATOM   1288  C4  ADE T  19      10.967 -14.071 -50.758  1.00  0.00      TS   C  
ATOM   1289  C5  ADE T  19      12.164 -14.426 -50.306  1.00  0.00      TS   C  
ATOM   1290  C6  ADE T  19      13.225 -13.383 -50.331  1.00  0.00      TS   C  
ATOM   1291  N6  ADE T  19      14.481 -13.617 -49.976  1.00  0.00      TS   N  
ATOM   1292  N7  ADE T  19      12.251 -15.827 -50.123  1.00  0.00      TS   N  
ATOM   1293  C8  ADE T  19      11.033 -16.237 -50.376  1.00  0.00      TS   C  
ATOM   1294  N9  ADE T  19      10.205 -15.219 -50.761  1.00  0.00      TS   N  
ATOM   1295  H2  ADE T  19      11.251 -10.942 -51.238  1.00  0.00      TS   H  
ATOM   1296  H8  ADE T  19      10.601 -17.237 -50.352  1.00  0.00      TS   H  
ATOM   1297  H1' ADE T  19       8.521 -14.342 -51.705  1.00  0.00      TS   H  
ATOM   1298  H2' ADE T  19       8.360 -16.213 -52.950  1.00  0.00      TS   H  
ATOM   1299  H3' ADE T  19       6.302 -17.345 -51.431  1.00  0.00      TS   H  
ATOM   1300  H4' ADE T  19       5.995 -14.894 -49.972  1.00  0.00      TS   H  
ATOM   1301  H5' ADE T  19       6.590 -16.217 -47.923  1.00  0.00      TS   H  
ATOM   1302  H61 ADE T  19      14.920 -14.511 -50.072  1.00  0.00      TS   H  
ATOM   1303  H62 ADE T  19      14.992 -12.806 -49.690  1.00  0.00      TS   H  
ATOM   1304 H2'' ADE T  19       8.621 -17.358 -51.442  1.00  0.00      TS   H  
ATOM   1305 H5'' ADE T  19       5.489 -16.990 -49.145  1.00  0.00      TS   H  
ATOM   1306  P   GUA T  20       5.683 -16.037 -53.941  1.00  0.00      TS   P  
ATOM   1307  O1P GUA T  20       4.229 -16.003 -54.048  1.00  0.00      TS   O  
ATOM   1308  O2P GUA T  20       6.331 -17.333 -54.178  1.00  0.00      TS   O  
ATOM   1309  C5' GUA T  20       5.724 -13.553 -54.739  1.00  0.00      TS   C  
ATOM   1310  O5' GUA T  20       6.276 -14.921 -54.853  1.00  0.00      TS   O  
ATOM   1311  C4' GUA T  20       6.420 -12.578 -55.634  1.00  0.00      TS   C  
ATOM   1312  O4' GUA T  20       7.845 -12.405 -55.163  1.00  0.00      TS   O  
ATOM   1313  C3' GUA T  20       6.521 -13.086 -57.073  1.00  0.00      TS   C  
ATOM   1314  O3' GUA T  20       6.328 -12.025 -58.027  1.00  0.00      TS   O  
ATOM   1315  C2' GUA T  20       7.965 -13.616 -57.159  1.00  0.00      TS   C  
ATOM   1316  C1' GUA T  20       8.755 -12.883 -56.071  1.00  0.00      TS   C  
ATOM   1317  N1  GUA T  20      13.286 -12.968 -53.911  1.00  0.00      TS   N  
ATOM   1318  C2  GUA T  20      12.661 -11.928 -54.575  1.00  0.00      TS   C  
ATOM   1319  N2  GUA T  20      13.224 -10.760 -54.488  1.00  0.00      TS   N  
ATOM   1320  N3  GUA T  20      11.567 -12.104 -55.284  1.00  0.00      TS   N  
ATOM   1321  C4  GUA T  20      11.072 -13.345 -55.083  1.00  0.00      TS   C  
ATOM   1322  C5  GUA T  20      11.619 -14.468 -54.461  1.00  0.00      TS   C  
ATOM   1323  C6  GUA T  20      12.840 -14.346 -53.786  1.00  0.00      TS   C  
ATOM   1324  O6  GUA T  20      13.425 -15.237 -53.152  1.00  0.00      TS   O  
ATOM   1325  N7  GUA T  20      10.728 -15.604 -54.622  1.00  0.00      TS   N  
ATOM   1326  C8  GUA T  20       9.639 -15.089 -55.117  1.00  0.00      TS   C  
ATOM   1327  N9  GUA T  20       9.769 -13.724 -55.381  1.00  0.00      TS   N  
ATOM   1328  H1  GUA T  20      14.051 -12.857 -53.262  1.00  0.00      TS   H  
ATOM   1329  H8  GUA T  20       8.687 -15.602 -55.255  1.00  0.00      TS   H  
ATOM   1330  H1' GUA T  20       9.196 -11.956 -56.496  1.00  0.00      TS   H  
ATOM   1331  H2' GUA T  20       8.364 -13.445 -58.181  1.00  0.00      TS   H  
ATOM   1332  H21 GUA T  20      12.821 -10.064 -55.082  1.00  0.00      TS   H  
ATOM   1333  H3' GUA T  20       5.858 -13.969 -57.199  1.00  0.00      TS   H  
ATOM   1334  H22 GUA T  20      14.084 -10.671 -53.984  1.00  0.00      TS   H  
ATOM   1335  H4' GUA T  20       6.005 -11.553 -55.526  1.00  0.00      TS   H  
ATOM   1336  H5' GUA T  20       5.848 -13.157 -53.709  1.00  0.00      TS   H  
ATOM   1337  H3T GUA T  20       7.105 -11.604 -58.403  1.00  0.00      TS   H  
ATOM   1338 H2'' GUA T  20       7.869 -14.710 -56.985  1.00  0.00      TS   H  
ATOM   1339 H5'' GUA T  20       4.648 -13.520 -55.012  1.00  0.00      TS   H  
TER   
END
