# Supplementary material for: CRISPR-Cas12a exploits R-loop asymmetry to form double-strand breaks
Source: eLife. 2020 Jun 10;9:e55143. doi: 10.7554/eLife.55143 (PMC7286691; doi:10.7554/eLife.55143)
Supplement: Figure 5—source data 2. [file elife-55143-fig5-data2.zip › Figure 5ΓÇöSource Data 2/Example_MD_trajectories/5prime_boundary/5prime_boundary_38.pdb]

ATOM      1  C5' CYT B   1      24.722  -9.812 -52.438  1.00  0.00      BS   C  
ATOM      2  O5' CYT B   1      24.842 -10.220 -51.070  1.00  0.00      BS   O  
ATOM      3  C4' CYT B   1      23.395  -9.082 -52.730  1.00  0.00      BS   C  
ATOM      4  O4' CYT B   1      22.301 -10.049 -52.813  1.00  0.00      BS   O  
ATOM      5  C3' CYT B   1      22.999  -8.024 -51.583  1.00  0.00      BS   C  
ATOM      6  O3' CYT B   1      22.461  -6.812 -52.147  1.00  0.00      BS   O  
ATOM      7  C2' CYT B   1      21.865  -8.835 -50.869  1.00  0.00      BS   C  
ATOM      8  C1' CYT B   1      21.194  -9.570 -52.026  1.00  0.00      BS   C  
ATOM      9  N1  CYT B   1      20.240 -10.703 -51.721  1.00  0.00      BS   N  
ATOM     10  C2  CYT B   1      19.060 -10.940 -52.401  1.00  0.00      BS   C  
ATOM     11  O2  CYT B   1      18.703 -10.233 -53.348  1.00  0.00      BS   O  
ATOM     12  N3  CYT B   1      18.199 -11.953 -52.099  1.00  0.00      BS   N  
ATOM     13  C4  CYT B   1      18.532 -12.716 -51.075  1.00  0.00      BS   C  
ATOM     14  N4  CYT B   1      17.810 -13.791 -50.911  1.00  0.00      BS   N  
ATOM     15  C5  CYT B   1      19.690 -12.458 -50.331  1.00  0.00      BS   C  
ATOM     16  C6  CYT B   1      20.572 -11.482 -50.685  1.00  0.00      BS   C  
ATOM     17  H5  CYT B   1      19.908 -13.115 -49.489  1.00  0.00      BS   H  
ATOM     18  H6  CYT B   1      21.459 -11.145 -50.150  1.00  0.00      BS   H  
ATOM     19  H1' CYT B   1      20.551  -8.916 -52.654  1.00  0.00      BS   H  
ATOM     20  H2' CYT B   1      21.277  -8.170 -50.202  1.00  0.00      BS   H  
ATOM     21  H3' CYT B   1      23.865  -7.890 -50.900  1.00  0.00      BS   H  
ATOM     22  H4' CYT B   1      23.524  -8.573 -53.710  1.00  0.00      BS   H  
ATOM     23  H41 CYT B   1      17.236 -14.076 -51.679  1.00  0.00      BS   H  
ATOM     24  H5' CYT B   1      24.798 -10.725 -53.065  1.00  0.00      BS   H  
ATOM     25  H42 CYT B   1      17.860 -14.381 -50.106  1.00  0.00      BS   H  
ATOM     26  H5T CYT B   1      25.555 -10.853 -50.958  1.00  0.00      BS   H  
ATOM     27 H2'' CYT B   1      22.433  -9.565 -50.254  1.00  0.00      BS   H  
ATOM     28 H5'' CYT B   1      25.650  -9.239 -52.654  1.00  0.00      BS   H  
ATOM     29  P   THY B   2      22.113  -5.607 -51.186  1.00  0.00      BS   P  
ATOM     30  O1P THY B   2      22.815  -4.349 -51.606  1.00  0.00      BS   O  
ATOM     31  O2P THY B   2      22.340  -6.037 -49.801  1.00  0.00      BS   O  
ATOM     32  C5' THY B   2      19.996  -5.473 -52.799  1.00  0.00      BS   C  
ATOM     33  O5' THY B   2      20.592  -5.393 -51.459  1.00  0.00      BS   O  
ATOM     34  C4' THY B   2      18.526  -5.380 -52.769  1.00  0.00      BS   C  
ATOM     35  O4' THY B   2      18.017  -6.751 -52.511  1.00  0.00      BS   O  
ATOM     36  C3' THY B   2      17.628  -4.361 -51.818  1.00  0.00      BS   C  
ATOM     37  O3' THY B   2      16.662  -3.585 -52.529  1.00  0.00      BS   O  
ATOM     38  C2' THY B   2      17.030  -5.365 -50.844  1.00  0.00      BS   C  
ATOM     39  C1' THY B   2      16.899  -6.728 -51.654  1.00  0.00      BS   C  
ATOM     40  N1  THY B   2      16.974  -7.915 -50.850  1.00  0.00      BS   N  
ATOM     41  C2  THY B   2      15.940  -8.746 -50.873  1.00  0.00      BS   C  
ATOM     42  O2  THY B   2      14.946  -8.541 -51.571  1.00  0.00      BS   O  
ATOM     43  N3  THY B   2      15.910  -9.805 -49.968  1.00  0.00      BS   N  
ATOM     44  C4  THY B   2      16.916 -10.115 -49.089  1.00  0.00      BS   C  
ATOM     45  O4  THY B   2      16.826 -11.104 -48.350  1.00  0.00      BS   O  
ATOM     46  C5  THY B   2      18.059  -9.217 -49.186  1.00  0.00      BS   C  
ATOM     47  C5M THY B   2      19.167  -9.298 -48.171  1.00  0.00      BS   C  
ATOM     48  C6  THY B   2      17.953  -8.105 -49.940  1.00  0.00      BS   C  
ATOM     49  H3  THY B   2      15.180 -10.481 -50.144  1.00  0.00      BS   H  
ATOM     50  H6  THY B   2      18.874  -7.521 -49.969  1.00  0.00      BS   H  
ATOM     51  H1' THY B   2      16.046  -6.704 -52.365  1.00  0.00      BS   H  
ATOM     52  H2' THY B   2      16.100  -5.049 -50.325  1.00  0.00      BS   H  
ATOM     53  H3' THY B   2      18.285  -3.649 -51.272  1.00  0.00      BS   H  
ATOM     54  H4' THY B   2      18.229  -5.094 -53.801  1.00  0.00      BS   H  
ATOM     55  H5' THY B   2      20.208  -6.455 -53.275  1.00  0.00      BS   H  
ATOM     56  H51 THY B   2      19.442 -10.354 -47.959  1.00  0.00      BS   H  
ATOM     57  H52 THY B   2      18.819  -8.928 -47.184  1.00  0.00      BS   H  
ATOM     58  H53 THY B   2      20.117  -8.794 -48.451  1.00  0.00      BS   H  
ATOM     59 H2'' THY B   2      17.716  -5.476 -49.977  1.00  0.00      BS   H  
ATOM     60 H5'' THY B   2      20.423  -4.687 -53.457  1.00  0.00      BS   H  
ATOM     61  P   THY B   3      15.946  -2.439 -51.673  1.00  0.00      BS   P  
ATOM     62  O1P THY B   3      15.459  -1.408 -52.661  1.00  0.00      BS   O  
ATOM     63  O2P THY B   3      16.800  -1.935 -50.543  1.00  0.00      BS   O  
ATOM     64  C5' THY B   3      13.880  -3.981 -51.845  1.00  0.00      BS   C  
ATOM     65  O5' THY B   3      14.610  -3.032 -51.070  1.00  0.00      BS   O  
ATOM     66  C4' THY B   3      12.588  -4.400 -51.133  1.00  0.00      BS   C  
ATOM     67  O4' THY B   3      12.701  -5.694 -50.503  1.00  0.00      BS   O  
ATOM     68  C3' THY B   3      12.004  -3.452 -50.017  1.00  0.00      BS   C  
ATOM     69  O3' THY B   3      10.565  -3.296 -50.078  1.00  0.00      BS   O  
ATOM     70  C2' THY B   3      12.431  -4.112 -48.696  1.00  0.00      BS   C  
ATOM     71  C1' THY B   3      12.297  -5.640 -49.147  1.00  0.00      BS   C  
ATOM     72  N1  THY B   3      13.135  -6.603 -48.323  1.00  0.00      BS   N  
ATOM     73  C2  THY B   3      12.617  -7.803 -47.966  1.00  0.00      BS   C  
ATOM     74  O2  THY B   3      11.465  -8.190 -48.249  1.00  0.00      BS   O  
ATOM     75  N3  THY B   3      13.432  -8.517 -47.151  1.00  0.00      BS   N  
ATOM     76  C4  THY B   3      14.778  -8.212 -46.789  1.00  0.00      BS   C  
ATOM     77  O4  THY B   3      15.384  -9.013 -46.023  1.00  0.00      BS   O  
ATOM     78  C5  THY B   3      15.276  -6.940 -47.264  1.00  0.00      BS   C  
ATOM     79  C5M THY B   3      16.564  -6.541 -46.509  1.00  0.00      BS   C  
ATOM     80  C6  THY B   3      14.457  -6.173 -48.060  1.00  0.00      BS   C  
ATOM     81  H3  THY B   3      12.965  -9.362 -46.856  1.00  0.00      BS   H  
ATOM     82  H6  THY B   3      14.810  -5.218 -48.448  1.00  0.00      BS   H  
ATOM     83  H1' THY B   3      11.223  -5.845 -49.344  1.00  0.00      BS   H  
ATOM     84  H2' THY B   3      11.846  -3.748 -47.824  1.00  0.00      BS   H  
ATOM     85  H3' THY B   3      12.489  -2.461 -50.150  1.00  0.00      BS   H  
ATOM     86  H4' THY B   3      11.792  -4.509 -51.901  1.00  0.00      BS   H  
ATOM     87  H5' THY B   3      14.535  -4.856 -52.047  1.00  0.00      BS   H  
ATOM     88  H51 THY B   3      16.342  -5.978 -45.577  1.00  0.00      BS   H  
ATOM     89  H52 THY B   3      17.237  -5.887 -47.102  1.00  0.00      BS   H  
ATOM     90  H53 THY B   3      17.231  -7.371 -46.190  1.00  0.00      BS   H  
ATOM     91 H2'' THY B   3      13.480  -3.944 -48.373  1.00  0.00      BS   H  
ATOM     92 H5'' THY B   3      13.540  -3.436 -52.752  1.00  0.00      BS   H  
ATOM     93  P   ADE B   4       9.773  -2.133 -49.386  1.00  0.00      BS   P  
ATOM     94  O1P ADE B   4       9.338  -1.352 -50.556  1.00  0.00      BS   O  
ATOM     95  O2P ADE B   4      10.741  -1.498 -48.410  1.00  0.00      BS   O  
ATOM     96  C5' ADE B   4       7.287  -3.279 -49.324  1.00  0.00      BS   C  
ATOM     97  O5' ADE B   4       8.414  -2.743 -48.657  1.00  0.00      BS   O  
ATOM     98  C4' ADE B   4       6.552  -4.365 -48.605  1.00  0.00      BS   C  
ATOM     99  O4' ADE B   4       7.556  -5.403 -48.237  1.00  0.00      BS   O  
ATOM    100  C3' ADE B   4       5.822  -4.033 -47.343  1.00  0.00      BS   C  
ATOM    101  O3' ADE B   4       4.560  -4.695 -47.119  1.00  0.00      BS   O  
ATOM    102  C2' ADE B   4       6.853  -4.342 -46.217  1.00  0.00      BS   C  
ATOM    103  C1' ADE B   4       7.547  -5.559 -46.782  1.00  0.00      BS   C  
ATOM    104  N1  ADE B   4      10.663  -8.896 -44.487  1.00  0.00      BS   N  
ATOM    105  C2  ADE B   4       9.417  -8.997 -44.978  1.00  0.00      BS   C  
ATOM    106  N3  ADE B   4       8.711  -8.162 -45.658  1.00  0.00      BS   N  
ATOM    107  C4  ADE B   4       9.338  -6.993 -45.637  1.00  0.00      BS   C  
ATOM    108  C5  ADE B   4      10.633  -6.645 -45.158  1.00  0.00      BS   C  
ATOM    109  C6  ADE B   4      11.349  -7.737 -44.535  1.00  0.00      BS   C  
ATOM    110  N6  ADE B   4      12.532  -7.550 -43.943  1.00  0.00      BS   N  
ATOM    111  N7  ADE B   4      11.003  -5.273 -45.383  1.00  0.00      BS   N  
ATOM    112  C8  ADE B   4       9.898  -4.823 -46.048  1.00  0.00      BS   C  
ATOM    113  N9  ADE B   4       8.912  -5.808 -46.250  1.00  0.00      BS   N  
ATOM    114  H2  ADE B   4       8.965  -9.988 -44.949  1.00  0.00      BS   H  
ATOM    115  H8  ADE B   4       9.911  -3.836 -46.512  1.00  0.00      BS   H  
ATOM    116  H1' ADE B   4       6.887  -6.449 -46.688  1.00  0.00      BS   H  
ATOM    117  H2' ADE B   4       6.454  -4.470 -45.188  1.00  0.00      BS   H  
ATOM    118  H3' ADE B   4       5.611  -2.942 -47.373  1.00  0.00      BS   H  
ATOM    119  H4' ADE B   4       5.801  -4.931 -49.196  1.00  0.00      BS   H  
ATOM    120  H5' ADE B   4       7.689  -3.627 -50.300  1.00  0.00      BS   H  
ATOM    121  H61 ADE B   4      13.121  -8.325 -43.714  1.00  0.00      BS   H  
ATOM    122  H62 ADE B   4      12.670  -6.675 -43.478  1.00  0.00      BS   H  
ATOM    123 H2'' ADE B   4       7.563  -3.489 -46.252  1.00  0.00      BS   H  
ATOM    124 H5'' ADE B   4       6.607  -2.412 -49.464  1.00  0.00      BS   H  
ATOM    125  P   THY B   5       3.554  -4.345 -45.928  1.00  0.00      BS   P  
ATOM    126  O1P THY B   5       2.153  -4.617 -46.343  1.00  0.00      BS   O  
ATOM    127  O2P THY B   5       3.934  -2.973 -45.514  1.00  0.00      BS   O  
ATOM    128  C5' THY B   5       3.245  -6.649 -44.746  1.00  0.00      BS   C  
ATOM    129  O5' THY B   5       3.875  -5.355 -44.757  1.00  0.00      BS   O  
ATOM    130  C4' THY B   5       3.576  -7.690 -43.665  1.00  0.00      BS   C  
ATOM    131  O4' THY B   5       5.067  -7.983 -43.527  1.00  0.00      BS   O  
ATOM    132  C3' THY B   5       3.094  -7.238 -42.249  1.00  0.00      BS   C  
ATOM    133  O3' THY B   5       2.682  -8.332 -41.470  1.00  0.00      BS   O  
ATOM    134  C2' THY B   5       4.382  -6.676 -41.688  1.00  0.00      BS   C  
ATOM    135  C1' THY B   5       5.440  -7.660 -42.175  1.00  0.00      BS   C  
ATOM    136  N1  THY B   5       6.777  -7.122 -42.165  1.00  0.00      BS   N  
ATOM    137  C2  THY B   5       7.722  -7.877 -41.521  1.00  0.00      BS   C  
ATOM    138  O2  THY B   5       7.514  -8.983 -41.080  1.00  0.00      BS   O  
ATOM    139  N3  THY B   5       8.945  -7.345 -41.536  1.00  0.00      BS   N  
ATOM    140  C4  THY B   5       9.342  -6.066 -41.926  1.00  0.00      BS   C  
ATOM    141  O4  THY B   5      10.531  -5.741 -41.812  1.00  0.00      BS   O  
ATOM    142  C5  THY B   5       8.324  -5.276 -42.533  1.00  0.00      BS   C  
ATOM    143  C5M THY B   5       8.709  -3.930 -43.147  1.00  0.00      BS   C  
ATOM    144  C6  THY B   5       7.100  -5.821 -42.608  1.00  0.00      BS   C  
ATOM    145  H3  THY B   5       9.637  -7.886 -41.039  1.00  0.00      BS   H  
ATOM    146  H6  THY B   5       6.292  -5.354 -43.172  1.00  0.00      BS   H  
ATOM    147  H1' THY B   5       5.299  -8.631 -41.654  1.00  0.00      BS   H  
ATOM    148  H2' THY B   5       4.340  -6.502 -40.591  1.00  0.00      BS   H  
ATOM    149  H3' THY B   5       2.320  -6.443 -42.290  1.00  0.00      BS   H  
ATOM    150  H4' THY B   5       3.011  -8.619 -43.893  1.00  0.00      BS   H  
ATOM    151  H5' THY B   5       3.291  -7.111 -45.756  1.00  0.00      BS   H  
ATOM    152  H51 THY B   5       8.638  -3.053 -42.469  1.00  0.00      BS   H  
ATOM    153  H52 THY B   5       8.027  -3.592 -43.955  1.00  0.00      BS   H  
ATOM    154  H53 THY B   5       9.774  -4.039 -43.444  1.00  0.00      BS   H  
ATOM    155 H2'' THY B   5       4.496  -5.678 -42.164  1.00  0.00      BS   H  
ATOM    156 H5'' THY B   5       2.151  -6.491 -44.636  1.00  0.00      BS   H  
ATOM    157  P   ADE B   6       1.267  -8.445 -40.804  1.00  0.00      BS   P  
ATOM    158  O1P ADE B   6       0.276  -8.853 -41.836  1.00  0.00      BS   O  
ATOM    159  O2P ADE B   6       0.960  -7.262 -39.958  1.00  0.00      BS   O  
ATOM    160  C5' ADE B   6       1.202 -11.060 -40.226  1.00  0.00      BS   C  
ATOM    161  O5' ADE B   6       1.354  -9.681 -39.795  1.00  0.00      BS   O  
ATOM    162  C4' ADE B   6       1.926 -11.989 -39.250  1.00  0.00      BS   C  
ATOM    163  O4' ADE B   6       3.326 -11.642 -39.189  1.00  0.00      BS   O  
ATOM    164  C3' ADE B   6       1.491 -11.892 -37.808  1.00  0.00      BS   C  
ATOM    165  O3' ADE B   6       1.438 -13.157 -37.147  1.00  0.00      BS   O  
ATOM    166  C2' ADE B   6       2.419 -10.913 -37.081  1.00  0.00      BS   C  
ATOM    167  C1' ADE B   6       3.631 -11.157 -37.876  1.00  0.00      BS   C  
ATOM    168  N1  ADE B   6       8.524  -9.231 -37.926  1.00  0.00      BS   N  
ATOM    169  C2  ADE B   6       8.039 -10.470 -37.784  1.00  0.00      BS   C  
ATOM    170  N3  ADE B   6       6.726 -10.898 -37.683  1.00  0.00      BS   N  
ATOM    171  C4  ADE B   6       5.896  -9.863 -37.903  1.00  0.00      BS   C  
ATOM    172  C5  ADE B   6       6.220  -8.531 -38.136  1.00  0.00      BS   C  
ATOM    173  C6  ADE B   6       7.640  -8.203 -38.185  1.00  0.00      BS   C  
ATOM    174  N6  ADE B   6       8.065  -6.975 -38.443  1.00  0.00      BS   N  
ATOM    175  N7  ADE B   6       5.080  -7.805 -38.335  1.00  0.00      BS   N  
ATOM    176  C8  ADE B   6       4.127  -8.688 -38.324  1.00  0.00      BS   C  
ATOM    177  N9  ADE B   6       4.496  -9.957 -38.000  1.00  0.00      BS   N  
ATOM    178  H2  ADE B   6       8.761 -11.267 -37.607  1.00  0.00      BS   H  
ATOM    179  H8  ADE B   6       3.085  -8.496 -38.581  1.00  0.00      BS   H  
ATOM    180  H1' ADE B   6       4.218 -12.044 -37.555  1.00  0.00      BS   H  
ATOM    181  H2' ADE B   6       2.564 -11.133 -36.003  1.00  0.00      BS   H  
ATOM    182  H3' ADE B   6       0.488 -11.416 -37.842  1.00  0.00      BS   H  
ATOM    183  H4' ADE B   6       1.881 -13.046 -39.588  1.00  0.00      BS   H  
ATOM    184  H5' ADE B   6       1.552 -11.238 -41.265  1.00  0.00      BS   H  
ATOM    185  H61 ADE B   6       9.035  -6.760 -38.327  1.00  0.00      BS   H  
ATOM    186  H62 ADE B   6       7.409  -6.220 -38.464  1.00  0.00      BS   H  
ATOM    187 H2'' ADE B   6       1.998  -9.895 -37.223  1.00  0.00      BS   H  
ATOM    188 H5'' ADE B   6       0.159 -11.430 -40.127  1.00  0.00      BS   H  
ATOM    189  P   THY B   7       0.565 -13.308 -35.868  1.00  0.00      BS   P  
ATOM    190  O1P THY B   7       0.333 -14.772 -35.729  1.00  0.00      BS   O  
ATOM    191  O2P THY B   7      -0.629 -12.478 -35.914  1.00  0.00      BS   O  
ATOM    192  C5' THY B   7       2.782 -13.334 -34.361  1.00  0.00      BS   C  
ATOM    193  O5' THY B   7       1.440 -12.868 -34.677  1.00  0.00      BS   O  
ATOM    194  C4' THY B   7       3.519 -12.493 -33.256  1.00  0.00      BS   C  
ATOM    195  O4' THY B   7       4.457 -11.513 -33.783  1.00  0.00      BS   O  
ATOM    196  C3' THY B   7       2.578 -11.748 -32.336  1.00  0.00      BS   C  
ATOM    197  O3' THY B   7       2.802 -11.743 -30.902  1.00  0.00      BS   O  
ATOM    198  C2' THY B   7       2.621 -10.326 -32.873  1.00  0.00      BS   C  
ATOM    199  C1' THY B   7       4.130 -10.247 -33.203  1.00  0.00      BS   C  
ATOM    200  N1  THY B   7       4.591  -9.134 -34.017  1.00  0.00      BS   N  
ATOM    201  C2  THY B   7       5.877  -9.013 -34.189  1.00  0.00      BS   C  
ATOM    202  O2  THY B   7       6.744  -9.682 -33.605  1.00  0.00      BS   O  
ATOM    203  N3  THY B   7       6.247  -7.905 -34.924  1.00  0.00      BS   N  
ATOM    204  C4  THY B   7       5.448  -6.946 -35.455  1.00  0.00      BS   C  
ATOM    205  O4  THY B   7       5.885  -5.937 -36.070  1.00  0.00      BS   O  
ATOM    206  C5  THY B   7       4.035  -7.269 -35.307  1.00  0.00      BS   C  
ATOM    207  C5M THY B   7       3.007  -6.350 -35.802  1.00  0.00      BS   C  
ATOM    208  C6  THY B   7       3.670  -8.290 -34.487  1.00  0.00      BS   C  
ATOM    209  H3  THY B   7       7.254  -7.846 -34.947  1.00  0.00      BS   H  
ATOM    210  H6  THY B   7       2.674  -8.317 -34.043  1.00  0.00      BS   H  
ATOM    211  H1' THY B   7       4.732 -10.328 -32.273  1.00  0.00      BS   H  
ATOM    212  H2' THY B   7       2.337  -9.559 -32.121  1.00  0.00      BS   H  
ATOM    213  H3' THY B   7       1.566 -12.185 -32.471  1.00  0.00      BS   H  
ATOM    214  H4' THY B   7       4.219 -13.138 -32.685  1.00  0.00      BS   H  
ATOM    215  H5' THY B   7       3.455 -13.366 -35.244  1.00  0.00      BS   H  
ATOM    216  H51 THY B   7       2.076  -6.875 -36.108  1.00  0.00      BS   H  
ATOM    217  H52 THY B   7       3.346  -5.739 -36.665  1.00  0.00      BS   H  
ATOM    218  H53 THY B   7       2.708  -5.690 -34.961  1.00  0.00      BS   H  
ATOM    219 H2'' THY B   7       2.090 -10.281 -33.848  1.00  0.00      BS   H  
ATOM    220 H5'' THY B   7       2.745 -14.406 -34.072  1.00  0.00      BS   H  
ATOM    221  P   ADE B   8       2.207 -12.806 -29.898  1.00  0.00      BS   P  
ATOM    222  O1P ADE B   8       1.757 -14.071 -30.501  1.00  0.00      BS   O  
ATOM    223  O2P ADE B   8       1.199 -12.061 -29.078  1.00  0.00      BS   O  
ATOM    224  C5' ADE B   8       4.587 -13.699 -29.221  1.00  0.00      BS   C  
ATOM    225  O5' ADE B   8       3.376 -13.026 -28.845  1.00  0.00      BS   O  
ATOM    226  C4' ADE B   8       5.803 -12.905 -28.908  1.00  0.00      BS   C  
ATOM    227  O4' ADE B   8       6.053 -11.758 -29.789  1.00  0.00      BS   O  
ATOM    228  C3' ADE B   8       5.848 -12.289 -27.505  1.00  0.00      BS   C  
ATOM    229  O3' ADE B   8       7.132 -12.473 -26.856  1.00  0.00      BS   O  
ATOM    230  C2' ADE B   8       5.491 -10.828 -27.742  1.00  0.00      BS   C  
ATOM    231  C1' ADE B   8       6.094 -10.483 -29.062  1.00  0.00      BS   C  
ATOM    232  N1  ADE B   8       6.848  -6.077 -31.664  1.00  0.00      BS   N  
ATOM    233  C2  ADE B   8       7.691  -6.998 -31.164  1.00  0.00      BS   C  
ATOM    234  N3  ADE B   8       7.441  -8.187 -30.644  1.00  0.00      BS   N  
ATOM    235  C4  ADE B   8       6.063  -8.335 -30.436  1.00  0.00      BS   C  
ATOM    236  C5  ADE B   8       5.075  -7.436 -30.810  1.00  0.00      BS   C  
ATOM    237  C6  ADE B   8       5.535  -6.343 -31.605  1.00  0.00      BS   C  
ATOM    238  N6  ADE B   8       4.686  -5.512 -32.176  1.00  0.00      BS   N  
ATOM    239  N7  ADE B   8       3.815  -7.886 -30.490  1.00  0.00      BS   N  
ATOM    240  C8  ADE B   8       4.075  -8.993 -29.783  1.00  0.00      BS   C  
ATOM    241  N9  ADE B   8       5.402  -9.365 -29.821  1.00  0.00      BS   N  
ATOM    242  H2  ADE B   8       8.734  -6.721 -31.314  1.00  0.00      BS   H  
ATOM    243  H8  ADE B   8       3.236  -9.617 -29.474  1.00  0.00      BS   H  
ATOM    244  H1' ADE B   8       7.190 -10.353 -28.934  1.00  0.00      BS   H  
ATOM    245  H2' ADE B   8       5.827 -10.035 -27.040  1.00  0.00      BS   H  
ATOM    246  H3' ADE B   8       5.078 -12.707 -26.823  1.00  0.00      BS   H  
ATOM    247  H4' ADE B   8       6.646 -13.615 -29.040  1.00  0.00      BS   H  
ATOM    248  H5' ADE B   8       4.625 -13.967 -30.298  1.00  0.00      BS   H  
ATOM    249  H61 ADE B   8       5.060  -4.943 -32.909  1.00  0.00      BS   H  
ATOM    250  H62 ADE B   8       3.696  -5.653 -32.163  1.00  0.00      BS   H  
ATOM    251 H2'' ADE B   8       4.382 -10.795 -27.811  1.00  0.00      BS   H  
ATOM    252 H5'' ADE B   8       4.641 -14.700 -28.742  1.00  0.00      BS   H  
ATOM    253  P   THY B   9       7.378 -12.075 -25.294  1.00  0.00      BS   P  
ATOM    254  O1P THY B   9       8.388 -13.078 -24.743  1.00  0.00      BS   O  
ATOM    255  O2P THY B   9       6.142 -11.846 -24.635  1.00  0.00      BS   O  
ATOM    256  C5' THY B   9       9.180 -10.469 -26.279  1.00  0.00      BS   C  
ATOM    257  O5' THY B   9       8.080 -10.710 -25.387  1.00  0.00      BS   O  
ATOM    258  C4' THY B   9       9.461  -9.005 -26.378  1.00  0.00      BS   C  
ATOM    259  O4' THY B   9       8.435  -8.399 -27.280  1.00  0.00      BS   O  
ATOM    260  C3' THY B   9       9.405  -8.072 -25.115  1.00  0.00      BS   C  
ATOM    261  O3' THY B   9      10.729  -7.835 -24.610  1.00  0.00      BS   O  
ATOM    262  C2' THY B   9       8.675  -6.801 -25.522  1.00  0.00      BS   C  
ATOM    263  C1' THY B   9       8.544  -6.947 -27.065  1.00  0.00      BS   C  
ATOM    264  N1  THY B   9       7.302  -6.378 -27.561  1.00  0.00      BS   N  
ATOM    265  C2  THY B   9       7.353  -5.128 -28.162  1.00  0.00      BS   C  
ATOM    266  O2  THY B   9       8.383  -4.548 -28.414  1.00  0.00      BS   O  
ATOM    267  N3  THY B   9       6.082  -4.640 -28.455  1.00  0.00      BS   N  
ATOM    268  C4  THY B   9       4.832  -5.239 -28.309  1.00  0.00      BS   C  
ATOM    269  O4  THY B   9       3.832  -4.627 -28.761  1.00  0.00      BS   O  
ATOM    270  C5  THY B   9       4.900  -6.481 -27.559  1.00  0.00      BS   C  
ATOM    271  C5M THY B   9       3.602  -7.003 -27.112  1.00  0.00      BS   C  
ATOM    272  C6  THY B   9       6.077  -6.959 -27.176  1.00  0.00      BS   C  
ATOM    273  H3  THY B   9       6.118  -3.724 -28.881  1.00  0.00      BS   H  
ATOM    274  H6  THY B   9       6.239  -7.831 -26.541  1.00  0.00      BS   H  
ATOM    275  H1' THY B   9       9.474  -6.558 -27.533  1.00  0.00      BS   H  
ATOM    276  H2' THY B   9       9.307  -5.927 -25.258  1.00  0.00      BS   H  
ATOM    277  H3' THY B   9       8.808  -8.736 -24.452  1.00  0.00      BS   H  
ATOM    278  H4' THY B   9      10.484  -8.953 -26.808  1.00  0.00      BS   H  
ATOM    279  H5' THY B   9       9.010 -10.880 -27.296  1.00  0.00      BS   H  
ATOM    280  H51 THY B   9       2.847  -6.819 -27.906  1.00  0.00      BS   H  
ATOM    281  H52 THY B   9       3.184  -6.432 -26.256  1.00  0.00      BS   H  
ATOM    282  H53 THY B   9       3.598  -8.088 -26.870  1.00  0.00      BS   H  
ATOM    283 H2'' THY B   9       7.712  -6.756 -24.970  1.00  0.00      BS   H  
ATOM    284 H5'' THY B   9      10.092 -10.873 -25.789  1.00  0.00      BS   H  
ATOM    285  P   ADE B  10      10.944  -7.168 -23.169  1.00  0.00      BS   P  
ATOM    286  O1P ADE B  10      12.183  -7.762 -22.650  1.00  0.00      BS   O  
ATOM    287  O2P ADE B  10       9.749  -7.422 -22.332  1.00  0.00      BS   O  
ATOM    288  C5' ADE B  10      12.030  -5.158 -24.485  1.00  0.00      BS   C  
ATOM    289  O5' ADE B  10      11.148  -5.610 -23.419  1.00  0.00      BS   O  
ATOM    290  C4' ADE B  10      12.017  -3.588 -24.599  1.00  0.00      BS   C  
ATOM    291  O4' ADE B  10      10.837  -3.147 -25.250  1.00  0.00      BS   O  
ATOM    292  C3' ADE B  10      12.038  -2.862 -23.273  1.00  0.00      BS   C  
ATOM    293  O3' ADE B  10      12.907  -1.668 -23.313  1.00  0.00      BS   O  
ATOM    294  C2' ADE B  10      10.564  -2.541 -22.934  1.00  0.00      BS   C  
ATOM    295  C1' ADE B  10      10.015  -2.403 -24.295  1.00  0.00      BS   C  
ATOM    296  N1  ADE B  10       5.444  -1.276 -26.449  1.00  0.00      BS   N  
ATOM    297  C2  ADE B  10       6.644  -0.783 -26.634  1.00  0.00      BS   C  
ATOM    298  N3  ADE B  10       7.767  -1.146 -26.095  1.00  0.00      BS   N  
ATOM    299  C4  ADE B  10       7.656  -2.196 -25.243  1.00  0.00      BS   C  
ATOM    300  C5  ADE B  10       6.515  -2.939 -25.060  1.00  0.00      BS   C  
ATOM    301  C6  ADE B  10       5.325  -2.395 -25.648  1.00  0.00      BS   C  
ATOM    302  N6  ADE B  10       4.173  -3.037 -25.452  1.00  0.00      BS   N  
ATOM    303  N7  ADE B  10       6.724  -3.989 -24.213  1.00  0.00      BS   N  
ATOM    304  C8  ADE B  10       7.942  -3.955 -23.942  1.00  0.00      BS   C  
ATOM    305  N9  ADE B  10       8.601  -2.857 -24.503  1.00  0.00      BS   N  
ATOM    306  H2  ADE B  10       6.664   0.096 -27.279  1.00  0.00      BS   H  
ATOM    307  H8  ADE B  10       8.517  -4.691 -23.383  1.00  0.00      BS   H  
ATOM    308  H1' ADE B  10      10.098  -1.334 -24.586  1.00  0.00      BS   H  
ATOM    309  H2' ADE B  10      10.406  -1.669 -22.264  1.00  0.00      BS   H  
ATOM    310  H3' ADE B  10      12.485  -3.580 -22.552  1.00  0.00      BS   H  
ATOM    311  H4' ADE B  10      12.745  -3.169 -25.327  1.00  0.00      BS   H  
ATOM    312  H5' ADE B  10      11.830  -5.593 -25.488  1.00  0.00      BS   H  
ATOM    313  H61 ADE B  10       3.431  -3.164 -26.111  1.00  0.00      BS   H  
ATOM    314  H62 ADE B  10       3.874  -3.132 -24.502  1.00  0.00      BS   H  
ATOM    315 H2'' ADE B  10      10.166  -3.508 -22.560  1.00  0.00      BS   H  
ATOM    316 H5'' ADE B  10      13.062  -5.481 -24.232  1.00  0.00      BS   H  
ATOM    317  P   CYT B  11      14.061  -1.524 -22.355  1.00  0.00      BS   P  
ATOM    318  O1P CYT B  11      14.864  -2.724 -22.282  1.00  0.00      BS   O  
ATOM    319  O2P CYT B  11      13.452  -1.128 -21.086  1.00  0.00      BS   O  
ATOM    320  C5' CYT B  11      15.190  -0.153 -24.330  1.00  0.00      BS   C  
ATOM    321  O5' CYT B  11      14.959  -0.313 -22.873  1.00  0.00      BS   O  
ATOM    322  C4' CYT B  11      16.087   1.028 -24.641  1.00  0.00      BS   C  
ATOM    323  O4' CYT B  11      15.494   2.271 -24.259  1.00  0.00      BS   O  
ATOM    324  C3' CYT B  11      17.524   1.051 -23.936  1.00  0.00      BS   C  
ATOM    325  O3' CYT B  11      18.581   1.394 -24.823  1.00  0.00      BS   O  
ATOM    326  C2' CYT B  11      17.352   1.982 -22.748  1.00  0.00      BS   C  
ATOM    327  C1' CYT B  11      16.415   2.990 -23.412  1.00  0.00      BS   C  
ATOM    328  N1  CYT B  11      15.578   3.788 -22.519  1.00  0.00      BS   N  
ATOM    329  C2  CYT B  11      14.976   4.965 -22.921  1.00  0.00      BS   C  
ATOM    330  O2  CYT B  11      15.092   5.386 -24.108  1.00  0.00      BS   O  
ATOM    331  N3  CYT B  11      14.179   5.655 -22.093  1.00  0.00      BS   N  
ATOM    332  C4  CYT B  11      14.185   5.348 -20.792  1.00  0.00      BS   C  
ATOM    333  N4  CYT B  11      13.349   6.036 -19.987  1.00  0.00      BS   N  
ATOM    334  C5  CYT B  11      14.911   4.194 -20.281  1.00  0.00      BS   C  
ATOM    335  C6  CYT B  11      15.617   3.482 -21.165  1.00  0.00      BS   C  
ATOM    336  H5  CYT B  11      14.839   3.756 -19.287  1.00  0.00      BS   H  
ATOM    337  H6  CYT B  11      16.236   2.635 -20.866  1.00  0.00      BS   H  
ATOM    338  H1' CYT B  11      16.985   3.664 -24.087  1.00  0.00      BS   H  
ATOM    339  H2' CYT B  11      18.300   2.494 -22.480  1.00  0.00      BS   H  
ATOM    340  H3' CYT B  11      17.682  -0.006 -23.634  1.00  0.00      BS   H  
ATOM    341  H4' CYT B  11      16.288   1.037 -25.735  1.00  0.00      BS   H  
ATOM    342  H41 CYT B  11      12.570   6.539 -20.364  1.00  0.00      BS   H  
ATOM    343  H5' CYT B  11      14.249   0.242 -24.770  1.00  0.00      BS   H  
ATOM    344  H42 CYT B  11      13.414   5.750 -19.031  1.00  0.00      BS   H  
ATOM    345 H2'' CYT B  11      16.855   1.361 -21.972  1.00  0.00      BS   H  
ATOM    346 H5'' CYT B  11      15.429  -1.112 -24.836  1.00  0.00      BS   H  
ATOM    347  P   GUA B  12      18.969   0.642 -26.183  1.00  0.00      BS   P  
ATOM    348  O1P GUA B  12      20.310   0.221 -25.975  1.00  0.00      BS   O  
ATOM    349  O2P GUA B  12      18.667   1.457 -27.361  1.00  0.00      BS   O  
ATOM    350  C5' GUA B  12      18.425  -1.828 -25.522  1.00  0.00      BS   C  
ATOM    351  O5' GUA B  12      18.167  -0.667 -26.262  1.00  0.00      BS   O  
ATOM    352  C4' GUA B  12      18.017  -3.096 -26.251  1.00  0.00      BS   C  
ATOM    353  O4' GUA B  12      16.506  -3.169 -26.260  1.00  0.00      BS   O  
ATOM    354  C3' GUA B  12      18.445  -3.419 -27.722  1.00  0.00      BS   C  
ATOM    355  O3' GUA B  12      18.833  -4.764 -28.060  1.00  0.00      BS   O  
ATOM    356  C2' GUA B  12      17.280  -2.981 -28.531  1.00  0.00      BS   C  
ATOM    357  C1' GUA B  12      16.070  -3.371 -27.629  1.00  0.00      BS   C  
ATOM    358  N1  GUA B  12      11.028  -3.436 -28.578  1.00  0.00      BS   N  
ATOM    359  C2  GUA B  12      11.870  -4.472 -28.500  1.00  0.00      BS   C  
ATOM    360  N2  GUA B  12      11.286  -5.588 -28.849  1.00  0.00      BS   N  
ATOM    361  N3  GUA B  12      13.223  -4.420 -28.296  1.00  0.00      BS   N  
ATOM    362  C4  GUA B  12      13.554  -3.113 -28.032  1.00  0.00      BS   C  
ATOM    363  C5  GUA B  12      12.802  -1.949 -28.123  1.00  0.00      BS   C  
ATOM    364  C6  GUA B  12      11.471  -2.078 -28.419  1.00  0.00      BS   C  
ATOM    365  O6  GUA B  12      10.660  -1.169 -28.499  1.00  0.00      BS   O  
ATOM    366  N7  GUA B  12      13.540  -0.790 -27.875  1.00  0.00      BS   N  
ATOM    367  C8  GUA B  12      14.774  -1.234 -27.751  1.00  0.00      BS   C  
ATOM    368  N9  GUA B  12      14.825  -2.585 -27.732  1.00  0.00      BS   N  
ATOM    369  H1  GUA B  12      10.049  -3.558 -28.797  1.00  0.00      BS   H  
ATOM    370  H8  GUA B  12      15.685  -0.668 -27.557  1.00  0.00      BS   H  
ATOM    371  H1' GUA B  12      15.997  -4.478 -27.692  1.00  0.00      BS   H  
ATOM    372  H2' GUA B  12      17.241  -3.404 -29.558  1.00  0.00      BS   H  
ATOM    373  H21 GUA B  12      11.770  -6.450 -29.006  1.00  0.00      BS   H  
ATOM    374  H3' GUA B  12      19.290  -2.718 -27.897  1.00  0.00      BS   H  
ATOM    375  H22 GUA B  12      10.306  -5.764 -28.928  1.00  0.00      BS   H  
ATOM    376  H4' GUA B  12      18.381  -4.019 -25.750  1.00  0.00      BS   H  
ATOM    377  H5' GUA B  12      17.881  -1.856 -24.553  1.00  0.00      BS   H  
ATOM    378  H3T GUA B  12      18.825  -4.810 -29.018  1.00  0.00      BS   H  
ATOM    379 H2'' GUA B  12      17.324  -1.873 -28.606  1.00  0.00      BS   H  
ATOM    380 H5'' GUA B  12      19.493  -1.964 -25.246  1.00  0.00      BS   H  
TER   
ATOM    381  C5' GUA R  11      11.783   1.641 -21.924  1.00  0.00      R    C  
ATOM    382  O5' GUA R  11      11.175   0.580 -21.164  1.00  0.00      R    O  
ATOM    383  C4' GUA R  11      10.775   2.481 -22.811  1.00  0.00      R    C  
ATOM    384  O4' GUA R  11       9.959   1.686 -23.768  1.00  0.00      R    O  
ATOM    385  C3' GUA R  11       9.813   3.345 -22.040  1.00  0.00      R    C  
ATOM    386  O3' GUA R  11      10.507   4.487 -21.627  1.00  0.00      R    O  
ATOM    387  C2' GUA R  11       8.733   3.612 -23.069  1.00  0.00      R    C  
ATOM    388  O2' GUA R  11       9.085   4.654 -23.898  1.00  0.00      R    O  
ATOM    389  C1' GUA R  11       8.637   2.282 -23.849  1.00  0.00      R    C  
ATOM    390  N1  GUA R  11       3.743   1.014 -24.155  1.00  0.00      R    N  
ATOM    391  C2  GUA R  11       4.471   1.972 -24.828  1.00  0.00      R    C  
ATOM    392  N2  GUA R  11       3.855   2.642 -25.788  1.00  0.00      R    N  
ATOM    393  N3  GUA R  11       5.708   2.231 -24.560  1.00  0.00      R    N  
ATOM    394  C4  GUA R  11       6.278   1.404 -23.720  1.00  0.00      R    C  
ATOM    395  C5  GUA R  11       5.742   0.409 -22.978  1.00  0.00      R    C  
ATOM    396  C6  GUA R  11       4.353   0.110 -23.324  1.00  0.00      R    C  
ATOM    397  O6  GUA R  11       3.664  -0.778 -22.790  1.00  0.00      R    O  
ATOM    398  N7  GUA R  11       6.633  -0.123 -22.103  1.00  0.00      R    N  
ATOM    399  C8  GUA R  11       7.708   0.503 -22.367  1.00  0.00      R    C  
ATOM    400  N9  GUA R  11       7.543   1.443 -23.344  1.00  0.00      R    N  
ATOM    401  H1  GUA R  11       2.855   0.781 -24.576  1.00  0.00      R    H  
ATOM    402  H8  GUA R  11       8.668   0.234 -21.925  1.00  0.00      R    H  
ATOM    403  H1' GUA R  11       8.524   2.518 -24.928  1.00  0.00      R    H  
ATOM    404  H2' GUA R  11       8.701   5.371 -23.387  1.00  0.00      R    H  
ATOM    405  H21 GUA R  11       2.921   2.361 -26.013  1.00  0.00      R    H  
ATOM    406  H3' GUA R  11       9.527   2.742 -21.152  1.00  0.00      R    H  
ATOM    407  H22 GUA R  11       4.461   3.263 -26.285  1.00  0.00      R    H  
ATOM    408  H4' GUA R  11      11.515   3.182 -23.252  1.00  0.00      R    H  
ATOM    409  H5' GUA R  11      12.427   1.183 -22.705  1.00  0.00      R    H  
ATOM    410  H5T GUA R  11      11.896  -0.021 -20.964  1.00  0.00      R    H  
ATOM    411 H2'' GUA R  11       7.825   3.812 -22.460  1.00  0.00      R    H  
ATOM    412 H5'' GUA R  11      12.437   2.293 -21.307  1.00  0.00      R    H  
ATOM    413  P   CYT R  12       9.876   5.395 -20.533  1.00  0.00      R    P  
ATOM    414  O1P CYT R  12      10.651   6.679 -20.510  1.00  0.00      R    O  
ATOM    415  O2P CYT R  12       9.857   4.571 -19.296  1.00  0.00      R    O  
ATOM    416  C5' CYT R  12       8.128   7.096 -21.579  1.00  0.00      R    C  
ATOM    417  O5' CYT R  12       8.438   5.732 -21.137  1.00  0.00      R    O  
ATOM    418  C4' CYT R  12       6.744   7.221 -22.252  1.00  0.00      R    C  
ATOM    419  O4' CYT R  12       6.317   5.872 -22.892  1.00  0.00      R    O  
ATOM    420  C3' CYT R  12       5.578   7.270 -21.224  1.00  0.00      R    C  
ATOM    421  O3' CYT R  12       5.430   8.562 -20.679  1.00  0.00      R    O  
ATOM    422  C2' CYT R  12       4.321   6.743 -21.921  1.00  0.00      R    C  
ATOM    423  O2' CYT R  12       3.596   7.741 -22.591  1.00  0.00      R    O  
ATOM    424  C1' CYT R  12       4.887   5.594 -22.671  1.00  0.00      R    C  
ATOM    425  N1  CYT R  12       4.705   4.311 -21.969  1.00  0.00      R    N  
ATOM    426  C2  CYT R  12       3.507   3.613 -22.175  1.00  0.00      R    C  
ATOM    427  O2  CYT R  12       2.630   4.093 -22.942  1.00  0.00      R    O  
ATOM    428  N3  CYT R  12       3.201   2.508 -21.470  1.00  0.00      R    N  
ATOM    429  C4  CYT R  12       4.094   2.028 -20.573  1.00  0.00      R    C  
ATOM    430  N4  CYT R  12       3.862   0.859 -20.026  1.00  0.00      R    N  
ATOM    431  C5  CYT R  12       5.290   2.765 -20.277  1.00  0.00      R    C  
ATOM    432  C6  CYT R  12       5.570   3.867 -20.999  1.00  0.00      R    C  
ATOM    433  H5  CYT R  12       6.038   2.233 -19.689  1.00  0.00      R    H  
ATOM    434  H6  CYT R  12       6.486   4.457 -20.961  1.00  0.00      R    H  
ATOM    435  H1' CYT R  12       4.411   5.671 -23.672  1.00  0.00      R    H  
ATOM    436  H2' CYT R  12       2.768   7.915 -22.137  1.00  0.00      R    H  
ATOM    437  H3' CYT R  12       6.053   6.590 -20.485  1.00  0.00      R    H  
ATOM    438  H4' CYT R  12       6.687   8.097 -22.934  1.00  0.00      R    H  
ATOM    439  H41 CYT R  12       4.494   0.204 -19.612  1.00  0.00      R    H  
ATOM    440  H5' CYT R  12       8.836   7.454 -22.356  1.00  0.00      R    H  
ATOM    441  H42 CYT R  12       3.123   0.320 -20.430  1.00  0.00      R    H  
ATOM    442 H2'' CYT R  12       3.607   6.409 -21.139  1.00  0.00      R    H  
ATOM    443 H5'' CYT R  12       8.153   7.728 -20.666  1.00  0.00      R    H  
ATOM    444  P   URA R  13       4.733   8.855 -19.335  1.00  0.00      R    P  
ATOM    445  O1P URA R  13       4.887  10.285 -18.937  1.00  0.00      R    O  
ATOM    446  O2P URA R  13       5.261   7.886 -18.352  1.00  0.00      R    O  
ATOM    447  C5' URA R  13       2.245   9.303 -20.232  1.00  0.00      R    C  
ATOM    448  O5' URA R  13       3.229   8.477 -19.513  1.00  0.00      R    O  
ATOM    449  C4' URA R  13       0.926   8.587 -20.344  1.00  0.00      R    C  
ATOM    450  O4' URA R  13       1.098   7.360 -20.949  1.00  0.00      R    O  
ATOM    451  C3' URA R  13       0.240   8.191 -19.048  1.00  0.00      R    C  
ATOM    452  O3' URA R  13      -0.432   9.317 -18.451  1.00  0.00      R    O  
ATOM    453  C2' URA R  13      -0.741   7.119 -19.540  1.00  0.00      R    C  
ATOM    454  O2' URA R  13      -1.798   7.613 -20.378  1.00  0.00      R    O  
ATOM    455  C1' URA R  13       0.242   6.346 -20.432  1.00  0.00      R    C  
ATOM    456  N1  URA R  13       0.825   5.215 -19.670  1.00  0.00      R    N  
ATOM    457  C2  URA R  13       0.103   4.136 -19.295  1.00  0.00      R    C  
ATOM    458  O2  URA R  13      -1.060   3.997 -19.647  1.00  0.00      R    O  
ATOM    459  N3  URA R  13       0.689   3.260 -18.426  1.00  0.00      R    N  
ATOM    460  C4  URA R  13       1.954   3.296 -17.982  1.00  0.00      R    C  
ATOM    461  O4  URA R  13       2.429   2.353 -17.332  1.00  0.00      R    O  
ATOM    462  C5  URA R  13       2.702   4.449 -18.391  1.00  0.00      R    C  
ATOM    463  C6  URA R  13       2.135   5.332 -19.257  1.00  0.00      R    C  
ATOM    464  H3  URA R  13       0.154   2.431 -18.209  1.00  0.00      R    H  
ATOM    465  H5  URA R  13       3.724   4.695 -18.102  1.00  0.00      R    H  
ATOM    466  H6  URA R  13       2.604   6.283 -19.509  1.00  0.00      R    H  
ATOM    467  H1' URA R  13      -0.343   6.040 -21.325  1.00  0.00      R    H  
ATOM    468  H2' URA R  13      -2.297   6.903 -20.789  1.00  0.00      R    H  
ATOM    469  H3' URA R  13       0.991   7.763 -18.350  1.00  0.00      R    H  
ATOM    470  H4' URA R  13       0.218   9.150 -20.990  1.00  0.00      R    H  
ATOM    471  H5' URA R  13       2.727   9.550 -21.203  1.00  0.00      R    H  
ATOM    472 H2'' URA R  13      -1.149   6.511 -18.706  1.00  0.00      R    H  
ATOM    473 H5'' URA R  13       2.058  10.288 -19.754  1.00  0.00      R    H  
ATOM    474  P   URA R  14      -0.346   9.471 -16.855  1.00  0.00      R    P  
ATOM    475  O1P URA R  14      -0.889  10.777 -16.455  1.00  0.00      R    O  
ATOM    476  O2P URA R  14       1.012   9.113 -16.417  1.00  0.00      R    O  
ATOM    477  C5' URA R  14      -2.718   8.348 -16.800  1.00  0.00      R    C  
ATOM    478  O5' URA R  14      -1.327   8.353 -16.370  1.00  0.00      R    O  
ATOM    479  C4' URA R  14      -3.458   7.119 -16.162  1.00  0.00      R    C  
ATOM    480  O4' URA R  14      -2.750   5.929 -16.639  1.00  0.00      R    O  
ATOM    481  C3' URA R  14      -3.277   7.149 -14.688  1.00  0.00      R    C  
ATOM    482  O3' URA R  14      -4.169   8.073 -14.104  1.00  0.00      R    O  
ATOM    483  C2' URA R  14      -3.456   5.615 -14.438  1.00  0.00      R    C  
ATOM    484  O2' URA R  14      -4.807   5.210 -14.600  1.00  0.00      R    O  
ATOM    485  C1' URA R  14      -2.638   4.999 -15.628  1.00  0.00      R    C  
ATOM    486  N1  URA R  14      -1.252   4.604 -15.250  1.00  0.00      R    N  
ATOM    487  C2  URA R  14      -1.108   3.306 -14.679  1.00  0.00      R    C  
ATOM    488  O2  URA R  14      -2.034   2.507 -14.392  1.00  0.00      R    O  
ATOM    489  N3  URA R  14       0.207   3.010 -14.415  1.00  0.00      R    N  
ATOM    490  C4  URA R  14       1.306   3.823 -14.457  1.00  0.00      R    C  
ATOM    491  O4  URA R  14       2.395   3.470 -13.941  1.00  0.00      R    O  
ATOM    492  C5  URA R  14       1.040   5.049 -15.065  1.00  0.00      R    C  
ATOM    493  C6  URA R  14      -0.168   5.460 -15.385  1.00  0.00      R    C  
ATOM    494  H3  URA R  14       0.375   2.086 -14.044  1.00  0.00      R    H  
ATOM    495  H5  URA R  14       1.857   5.749 -15.237  1.00  0.00      R    H  
ATOM    496  H6  URA R  14      -0.325   6.441 -15.833  1.00  0.00      R    H  
ATOM    497  H1' URA R  14      -3.252   4.166 -16.032  1.00  0.00      R    H  
ATOM    498  H2' URA R  14      -5.162   5.231 -13.708  1.00  0.00      R    H  
ATOM    499  H3' URA R  14      -2.249   7.496 -14.445  1.00  0.00      R    H  
ATOM    500  H4' URA R  14      -4.542   6.991 -16.366  1.00  0.00      R    H  
ATOM    501  H5' URA R  14      -2.762   8.167 -17.895  1.00  0.00      R    H  
ATOM    502 H2'' URA R  14      -3.076   5.326 -13.434  1.00  0.00      R    H  
ATOM    503 H5'' URA R  14      -3.291   9.271 -16.571  1.00  0.00      R    H  
ATOM    504  P   ADE R  15      -4.314   8.342 -12.555  1.00  0.00      R    P  
ATOM    505  O1P ADE R  15      -5.544   9.139 -12.318  1.00  0.00      R    O  
ATOM    506  O2P ADE R  15      -3.004   8.828 -12.182  1.00  0.00      R    O  
ATOM    507  C5' ADE R  15      -5.878   6.422 -11.828  1.00  0.00      R    C  
ATOM    508  O5' ADE R  15      -4.522   6.956 -11.874  1.00  0.00      R    O  
ATOM    509  C4' ADE R  15      -6.028   4.955 -11.300  1.00  0.00      R    C  
ATOM    510  O4' ADE R  15      -5.115   4.057 -12.009  1.00  0.00      R    O  
ATOM    511  C3' ADE R  15      -5.543   4.776  -9.810  1.00  0.00      R    C  
ATOM    512  O3' ADE R  15      -6.482   5.134  -8.831  1.00  0.00      R    O  
ATOM    513  C2' ADE R  15      -5.074   3.328  -9.717  1.00  0.00      R    C  
ATOM    514  O2' ADE R  15      -6.163   2.452  -9.708  1.00  0.00      R    O  
ATOM    515  C1' ADE R  15      -4.406   3.241 -11.018  1.00  0.00      R    C  
ATOM    516  N1  ADE R  15       0.313   1.168 -10.446  1.00  0.00      R    N  
ATOM    517  C2  ADE R  15      -0.919   0.671 -10.273  1.00  0.00      R    C  
ATOM    518  N3  ADE R  15      -2.098   1.259 -10.559  1.00  0.00      R    N  
ATOM    519  C4  ADE R  15      -1.993   2.549 -10.828  1.00  0.00      R    C  
ATOM    520  C5  ADE R  15      -0.740   3.265 -10.937  1.00  0.00      R    C  
ATOM    521  C6  ADE R  15       0.451   2.500 -10.771  1.00  0.00      R    C  
ATOM    522  N6  ADE R  15       1.686   2.957 -10.982  1.00  0.00      R    N  
ATOM    523  N7  ADE R  15      -0.961   4.629 -11.158  1.00  0.00      R    N  
ATOM    524  C8  ADE R  15      -2.281   4.774 -11.188  1.00  0.00      R    C  
ATOM    525  N9  ADE R  15      -2.958   3.521 -11.046  1.00  0.00      R    N  
ATOM    526  H2  ADE R  15      -0.876  -0.382  -9.999  1.00  0.00      R    H  
ATOM    527  H8  ADE R  15      -2.807   5.723 -11.297  1.00  0.00      R    H  
ATOM    528  H1' ADE R  15      -4.521   2.221 -11.442  1.00  0.00      R    H  
ATOM    529  H2' ADE R  15      -6.080   1.900  -8.927  1.00  0.00      R    H  
ATOM    530  H3' ADE R  15      -4.639   5.405  -9.661  1.00  0.00      R    H  
ATOM    531  H4' ADE R  15      -7.011   4.478 -11.503  1.00  0.00      R    H  
ATOM    532  H5' ADE R  15      -6.338   6.370 -12.838  1.00  0.00      R    H  
ATOM    533  H61 ADE R  15       1.870   3.757 -11.551  1.00  0.00      R    H  
ATOM    534  H62 ADE R  15       2.419   2.280 -10.909  1.00  0.00      R    H  
ATOM    535 H2'' ADE R  15      -4.420   3.104  -8.848  1.00  0.00      R    H  
ATOM    536 H5'' ADE R  15      -6.490   7.064 -11.160  1.00  0.00      R    H  
ATOM    537  P   CYT R  16      -6.418   6.360  -7.816  1.00  0.00      R    P  
ATOM    538  O1P CYT R  16      -7.079   6.003  -6.579  1.00  0.00      R    O  
ATOM    539  O2P CYT R  16      -7.047   7.537  -8.486  1.00  0.00      R    O  
ATOM    540  C5' CYT R  16      -4.141   6.426  -6.423  1.00  0.00      R    C  
ATOM    541  O5' CYT R  16      -4.907   6.739  -7.602  1.00  0.00      R    O  
ATOM    542  C4' CYT R  16      -3.499   4.966  -6.528  1.00  0.00      R    C  
ATOM    543  O4' CYT R  16      -2.586   4.936  -7.583  1.00  0.00      R    O  
ATOM    544  C3' CYT R  16      -2.646   4.406  -5.391  1.00  0.00      R    C  
ATOM    545  O3' CYT R  16      -3.451   4.092  -4.217  1.00  0.00      R    O  
ATOM    546  C2' CYT R  16      -2.126   3.129  -6.072  1.00  0.00      R    C  
ATOM    547  O2' CYT R  16      -3.135   2.131  -6.384  1.00  0.00      R    O  
ATOM    548  C1' CYT R  16      -1.688   3.768  -7.419  1.00  0.00      R    C  
ATOM    549  N1  CYT R  16      -0.235   3.997  -7.516  1.00  0.00      R    N  
ATOM    550  C2  CYT R  16       0.741   2.964  -7.383  1.00  0.00      R    C  
ATOM    551  O2  CYT R  16       0.362   1.849  -7.113  1.00  0.00      R    O  
ATOM    552  N3  CYT R  16       1.990   3.345  -7.662  1.00  0.00      R    N  
ATOM    553  C4  CYT R  16       2.344   4.624  -7.809  1.00  0.00      R    C  
ATOM    554  N4  CYT R  16       3.632   4.916  -7.838  1.00  0.00      R    N  
ATOM    555  C5  CYT R  16       1.404   5.611  -7.855  1.00  0.00      R    C  
ATOM    556  C6  CYT R  16       0.143   5.276  -7.674  1.00  0.00      R    C  
ATOM    557  H5  CYT R  16       1.702   6.631  -8.097  1.00  0.00      R    H  
ATOM    558  H6  CYT R  16      -0.601   6.073  -7.656  1.00  0.00      R    H  
ATOM    559  H1' CYT R  16      -1.859   2.994  -8.197  1.00  0.00      R    H  
ATOM    560  H2' CYT R  16      -3.123   1.484  -5.675  1.00  0.00      R    H  
ATOM    561  H3' CYT R  16      -1.867   5.185  -5.249  1.00  0.00      R    H  
ATOM    562  H4' CYT R  16      -4.326   4.242  -6.687  1.00  0.00      R    H  
ATOM    563  H41 CYT R  16       4.250   4.131  -7.798  1.00  0.00      R    H  
ATOM    564  H5' CYT R  16      -4.756   6.523  -5.503  1.00  0.00      R    H  
ATOM    565  H42 CYT R  16       3.835   5.824  -8.204  1.00  0.00      R    H  
ATOM    566 H2'' CYT R  16      -1.240   2.689  -5.568  1.00  0.00      R    H  
ATOM    567 H5'' CYT R  16      -3.323   7.176  -6.379  1.00  0.00      R    H  
ATOM    568  P   ADE R  17      -3.081   4.509  -2.758  1.00  0.00      R    P  
ATOM    569  O1P ADE R  17      -4.343   4.325  -1.968  1.00  0.00      R    O  
ATOM    570  O2P ADE R  17      -2.476   5.852  -2.728  1.00  0.00      R    O  
ATOM    571  C5' ADE R  17      -2.627   2.051  -2.142  1.00  0.00      R    C  
ATOM    572  O5' ADE R  17      -2.064   3.446  -2.262  1.00  0.00      R    O  
ATOM    573  C4' ADE R  17      -1.562   0.945  -2.082  1.00  0.00      R    C  
ATOM    574  O4' ADE R  17      -0.902   0.766  -3.275  1.00  0.00      R    O  
ATOM    575  C3' ADE R  17      -0.413   1.201  -1.060  1.00  0.00      R    C  
ATOM    576  O3' ADE R  17      -1.006   1.038   0.231  1.00  0.00      R    O  
ATOM    577  C2' ADE R  17       0.605   0.237  -1.541  1.00  0.00      R    C  
ATOM    578  O2' ADE R  17       0.391  -1.109  -1.234  1.00  0.00      R    O  
ATOM    579  C1' ADE R  17       0.448   0.467  -3.009  1.00  0.00      R    C  
ATOM    580  N1  ADE R  17       5.227   1.797  -4.613  1.00  0.00      R    N  
ATOM    581  C2  ADE R  17       4.783   0.627  -4.194  1.00  0.00      R    C  
ATOM    582  N3  ADE R  17       3.485   0.365  -3.856  1.00  0.00      R    N  
ATOM    583  C4  ADE R  17       2.682   1.467  -3.871  1.00  0.00      R    C  
ATOM    584  C5  ADE R  17       3.060   2.721  -4.193  1.00  0.00      R    C  
ATOM    585  C6  ADE R  17       4.384   2.883  -4.701  1.00  0.00      R    C  
ATOM    586  N6  ADE R  17       4.993   4.016  -5.063  1.00  0.00      R    N  
ATOM    587  N7  ADE R  17       1.982   3.602  -4.055  1.00  0.00      R    N  
ATOM    588  C8  ADE R  17       1.005   2.830  -3.663  1.00  0.00      R    C  
ATOM    589  N9  ADE R  17       1.336   1.486  -3.532  1.00  0.00      R    N  
ATOM    590  H2  ADE R  17       5.506  -0.188  -4.146  1.00  0.00      R    H  
ATOM    591  H8  ADE R  17       0.010   3.189  -3.401  1.00  0.00      R    H  
ATOM    592  H1' ADE R  17       0.756  -0.439  -3.575  1.00  0.00      R    H  
ATOM    593  H2' ADE R  17       1.237  -1.549  -1.342  1.00  0.00      R    H  
ATOM    594  H3' ADE R  17      -0.122   2.235  -1.343  1.00  0.00      R    H  
ATOM    595  H4' ADE R  17      -1.909  -0.094  -1.898  1.00  0.00      R    H  
ATOM    596  H5' ADE R  17      -3.176   1.803  -3.076  1.00  0.00      R    H  
ATOM    597  H61 ADE R  17       4.481   4.869  -4.955  1.00  0.00      R    H  
ATOM    598  H62 ADE R  17       5.952   4.096  -5.332  1.00  0.00      R    H  
ATOM    599 H2'' ADE R  17       1.620   0.427  -1.132  1.00  0.00      R    H  
ATOM    600 H5'' ADE R  17      -3.303   1.993  -1.263  1.00  0.00      R    H  
ATOM    601  P   ADE R  18      -0.252   1.807   1.398  1.00  0.00      R    P  
ATOM    602  O1P ADE R  18      -1.005   1.496   2.649  1.00  0.00      R    O  
ATOM    603  O2P ADE R  18       0.011   3.265   1.138  1.00  0.00      R    O  
ATOM    604  C5' ADE R  18       1.380  -0.283   2.090  1.00  0.00      R    C  
ATOM    605  O5' ADE R  18       1.098   1.039   1.527  1.00  0.00      R    O  
ATOM    606  C4' ADE R  18       2.863  -0.625   1.839  1.00  0.00      R    C  
ATOM    607  O4' ADE R  18       3.303  -0.552   0.403  1.00  0.00      R    O  
ATOM    608  C3' ADE R  18       3.931   0.250   2.579  1.00  0.00      R    C  
ATOM    609  O3' ADE R  18       3.973  -0.088   3.934  1.00  0.00      R    O  
ATOM    610  C2' ADE R  18       5.179  -0.111   1.748  1.00  0.00      R    C  
ATOM    611  O2' ADE R  18       5.831  -1.265   2.228  1.00  0.00      R    O  
ATOM    612  C1' ADE R  18       4.658  -0.171   0.315  1.00  0.00      R    C  
ATOM    613  N1  ADE R  18       7.853   3.138  -1.900  1.00  0.00      R    N  
ATOM    614  C2  ADE R  18       8.071   1.842  -1.536  1.00  0.00      R    C  
ATOM    615  N3  ADE R  18       7.182   1.057  -0.937  1.00  0.00      R    N  
ATOM    616  C4  ADE R  18       5.952   1.609  -0.813  1.00  0.00      R    C  
ATOM    617  C5  ADE R  18       5.619   2.884  -1.347  1.00  0.00      R    C  
ATOM    618  C6  ADE R  18       6.633   3.728  -1.888  1.00  0.00      R    C  
ATOM    619  N6  ADE R  18       6.416   4.989  -2.226  1.00  0.00      R    N  
ATOM    620  N7  ADE R  18       4.287   3.121  -1.224  1.00  0.00      R    N  
ATOM    621  C8  ADE R  18       3.869   2.040  -0.607  1.00  0.00      R    C  
ATOM    622  N9  ADE R  18       4.817   1.081  -0.344  1.00  0.00      R    N  
ATOM    623  H2  ADE R  18       9.037   1.365  -1.702  1.00  0.00      R    H  
ATOM    624  H8  ADE R  18       2.873   1.674  -0.357  1.00  0.00      R    H  
ATOM    625  H1' ADE R  18       5.195  -0.982  -0.222  1.00  0.00      R    H  
ATOM    626  H2' ADE R  18       6.557  -0.954   2.774  1.00  0.00      R    H  
ATOM    627  H3' ADE R  18       3.544   1.280   2.430  1.00  0.00      R    H  
ATOM    628  H4' ADE R  18       2.949  -1.680   2.179  1.00  0.00      R    H  
ATOM    629  H5' ADE R  18       0.819  -1.035   1.494  1.00  0.00      R    H  
ATOM    630  H61 ADE R  18       7.133   5.497  -2.702  1.00  0.00      R    H  
ATOM    631  H62 ADE R  18       5.469   5.242  -2.427  1.00  0.00      R    H  
ATOM    632 H2'' ADE R  18       5.834   0.757   1.976  1.00  0.00      R    H  
ATOM    633 H5'' ADE R  18       1.025  -0.303   3.143  1.00  0.00      R    H  
ATOM    634  P   CYT R  19       4.156   1.007   5.025  1.00  0.00      R    P  
ATOM    635  O1P CYT R  19       3.543   0.570   6.245  1.00  0.00      R    O  
ATOM    636  O2P CYT R  19       3.711   2.305   4.507  1.00  0.00      R    O  
ATOM    637  C5' CYT R  19       6.475  -0.027   5.602  1.00  0.00      R    C  
ATOM    638  O5' CYT R  19       5.705   1.027   5.205  1.00  0.00      R    O  
ATOM    639  C4' CYT R  19       7.926   0.040   5.110  1.00  0.00      R    C  
ATOM    640  O4' CYT R  19       7.958   0.216   3.632  1.00  0.00      R    O  
ATOM    641  C3' CYT R  19       8.784   1.287   5.521  1.00  0.00      R    C  
ATOM    642  O3' CYT R  19       9.279   1.200   6.894  1.00  0.00      R    O  
ATOM    643  C2' CYT R  19       9.839   1.296   4.478  1.00  0.00      R    C  
ATOM    644  O2' CYT R  19      10.772   0.218   4.597  1.00  0.00      R    O  
ATOM    645  C1' CYT R  19       9.007   1.003   3.252  1.00  0.00      R    C  
ATOM    646  N1  CYT R  19       8.533   2.294   2.602  1.00  0.00      R    N  
ATOM    647  C2  CYT R  19       9.417   3.136   1.944  1.00  0.00      R    C  
ATOM    648  O2  CYT R  19      10.664   2.851   2.002  1.00  0.00      R    O  
ATOM    649  N3  CYT R  19       8.934   4.176   1.227  1.00  0.00      R    N  
ATOM    650  C4  CYT R  19       7.674   4.592   1.390  1.00  0.00      R    C  
ATOM    651  N4  CYT R  19       7.244   5.771   0.898  1.00  0.00      R    N  
ATOM    652  C5  CYT R  19       6.760   3.766   2.154  1.00  0.00      R    C  
ATOM    653  C6  CYT R  19       7.241   2.693   2.794  1.00  0.00      R    C  
ATOM    654  H5  CYT R  19       5.780   4.202   2.348  1.00  0.00      R    H  
ATOM    655  H6  CYT R  19       6.602   2.086   3.434  1.00  0.00      R    H  
ATOM    656  H1' CYT R  19       9.603   0.519   2.450  1.00  0.00      R    H  
ATOM    657  H2' CYT R  19      11.539   0.358   4.037  1.00  0.00      R    H  
ATOM    658  H3' CYT R  19       8.149   2.180   5.336  1.00  0.00      R    H  
ATOM    659  H4' CYT R  19       8.538  -0.863   5.319  1.00  0.00      R    H  
ATOM    660  H41 CYT R  19       7.895   6.410   0.486  1.00  0.00      R    H  
ATOM    661  H5' CYT R  19       6.057  -1.023   5.341  1.00  0.00      R    H  
ATOM    662  H42 CYT R  19       6.345   6.171   1.077  1.00  0.00      R    H  
ATOM    663 H2'' CYT R  19      10.396   2.257   4.440  1.00  0.00      R    H  
ATOM    664 H5'' CYT R  19       6.620  -0.058   6.703  1.00  0.00      R    H  
ATOM    665  P   ADE R  20       8.919   2.284   7.910  1.00  0.00      R    P  
ATOM    666  O1P ADE R  20       9.981   3.315   7.749  1.00  0.00      R    O  
ATOM    667  O2P ADE R  20       8.775   1.732   9.280  1.00  0.00      R    O  
ATOM    668  C5' ADE R  20       6.845   3.676   8.441  1.00  0.00      R    C  
ATOM    669  O5' ADE R  20       7.514   2.763   7.454  1.00  0.00      R    O  
ATOM    670  C4' ADE R  20       5.923   4.775   7.970  1.00  0.00      R    C  
ATOM    671  O4' ADE R  20       6.693   5.966   7.338  1.00  0.00      R    O  
ATOM    672  C3' ADE R  20       4.849   4.348   6.932  1.00  0.00      R    C  
ATOM    673  O3' ADE R  20       3.689   5.142   7.113  1.00  0.00      R    O  
ATOM    674  C2' ADE R  20       5.649   4.680   5.604  1.00  0.00      R    C  
ATOM    675  O2' ADE R  20       4.772   4.749   4.473  1.00  0.00      R    O  
ATOM    676  C1' ADE R  20       6.473   5.954   5.926  1.00  0.00      R    C  
ATOM    677  N1  ADE R  20       8.754   8.896   2.511  1.00  0.00      R    N  
ATOM    678  C2  ADE R  20       7.453   8.911   2.966  1.00  0.00      R    C  
ATOM    679  N3  ADE R  20       6.929   8.183   3.956  1.00  0.00      R    N  
ATOM    680  C4  ADE R  20       7.838   7.191   4.286  1.00  0.00      R    C  
ATOM    681  C5  ADE R  20       9.129   7.044   3.802  1.00  0.00      R    C  
ATOM    682  C6  ADE R  20       9.614   8.012   2.904  1.00  0.00      R    C  
ATOM    683  N6  ADE R  20      10.779   8.104   2.295  1.00  0.00      R    N  
ATOM    684  N7  ADE R  20       9.781   5.893   4.394  1.00  0.00      R    N  
ATOM    685  C8  ADE R  20       8.840   5.365   5.146  1.00  0.00      R    C  
ATOM    686  N9  ADE R  20       7.704   6.148   5.158  1.00  0.00      R    N  
ATOM    687  H2  ADE R  20       6.840   9.751   2.637  1.00  0.00      R    H  
ATOM    688  H8  ADE R  20       8.949   4.484   5.779  1.00  0.00      R    H  
ATOM    689  H1' ADE R  20       5.888   6.892   5.814  1.00  0.00      R    H  
ATOM    690  H2' ADE R  20       4.294   3.917   4.457  1.00  0.00      R    H  
ATOM    691  H3' ADE R  20       4.659   3.275   7.146  1.00  0.00      R    H  
ATOM    692  H4' ADE R  20       5.503   5.264   8.875  1.00  0.00      R    H  
ATOM    693  H5' ADE R  20       7.563   4.270   9.047  1.00  0.00      R    H  
ATOM    694  H61 ADE R  20      10.803   8.778   1.558  1.00  0.00      R    H  
ATOM    695  H62 ADE R  20      11.586   7.752   2.768  1.00  0.00      R    H  
ATOM    696  H3T ADE R  20       2.976   4.884   6.524  1.00  0.00      R    H  
ATOM    697 H2'' ADE R  20       6.395   3.885   5.390  1.00  0.00      R    H  
ATOM    698 H5'' ADE R  20       6.280   2.982   9.098  1.00  0.00      R    H  
TER   
ATOM    699  C5' THY T   1      11.665  14.945   0.979  1.00  0.00      TS   C  
ATOM    700  O5' THY T   1      10.477  14.358   1.577  1.00  0.00      TS   O  
ATOM    701  C4' THY T   1      12.893  13.955   0.857  1.00  0.00      TS   C  
ATOM    702  O4' THY T   1      13.085  13.262   2.135  1.00  0.00      TS   O  
ATOM    703  C3' THY T   1      12.766  12.860  -0.234  1.00  0.00      TS   C  
ATOM    704  O3' THY T   1      13.892  12.793  -0.991  1.00  0.00      TS   O  
ATOM    705  C2' THY T   1      12.742  11.612   0.600  1.00  0.00      TS   C  
ATOM    706  C1' THY T   1      13.488  11.951   1.864  1.00  0.00      TS   C  
ATOM    707  N1  THY T   1      13.073  11.135   3.008  1.00  0.00      TS   N  
ATOM    708  C2  THY T   1      14.054  10.372   3.568  1.00  0.00      TS   C  
ATOM    709  O2  THY T   1      15.132  10.273   3.001  1.00  0.00      TS   O  
ATOM    710  N3  THY T   1      13.615   9.722   4.717  1.00  0.00      TS   N  
ATOM    711  C4  THY T   1      12.298   9.722   5.297  1.00  0.00      TS   C  
ATOM    712  O4  THY T   1      12.114   8.993   6.265  1.00  0.00      TS   O  
ATOM    713  C5  THY T   1      11.363  10.480   4.579  1.00  0.00      TS   C  
ATOM    714  C5M THY T   1       9.985  10.556   5.164  1.00  0.00      TS   C  
ATOM    715  C6  THY T   1      11.774  11.243   3.540  1.00  0.00      TS   C  
ATOM    716  H3  THY T   1      14.346   9.472   5.368  1.00  0.00      TS   H  
ATOM    717  H6  THY T   1      11.143  11.962   3.019  1.00  0.00      TS   H  
ATOM    718  H1' THY T   1      14.586  12.002   1.700  1.00  0.00      TS   H  
ATOM    719  H2' THY T   1      13.192  10.741   0.079  1.00  0.00      TS   H  
ATOM    720  H3' THY T   1      11.809  13.086  -0.752  1.00  0.00      TS   H  
ATOM    721  H4' THY T   1      13.727  14.512   0.378  1.00  0.00      TS   H  
ATOM    722  H5' THY T   1      11.860  15.748   1.721  1.00  0.00      TS   H  
ATOM    723  H51 THY T   1       9.767  11.578   5.543  1.00  0.00      TS   H  
ATOM    724  H52 THY T   1       9.630   9.767   5.860  1.00  0.00      TS   H  
ATOM    725  H53 THY T   1       9.328  10.517   4.268  1.00  0.00      TS   H  
ATOM    726  H5T THY T   1      10.503  13.431   1.330  1.00  0.00      TS   H  
ATOM    727 H2'' THY T   1      11.693  11.522   0.957  1.00  0.00      TS   H  
ATOM    728 H5'' THY T   1      11.410  15.294  -0.044  1.00  0.00      TS   H  
ATOM    729  P   GUA T   2      13.926  13.110  -2.555  1.00  0.00      TS   P  
ATOM    730  O1P GUA T   2      14.917  14.140  -2.900  1.00  0.00      TS   O  
ATOM    731  O2P GUA T   2      12.572  13.451  -3.085  1.00  0.00      TS   O  
ATOM    732  C5' GUA T   2      15.784  11.257  -2.893  1.00  0.00      TS   C  
ATOM    733  O5' GUA T   2      14.390  11.686  -3.199  1.00  0.00      TS   O  
ATOM    734  C4' GUA T   2      16.080   9.747  -2.996  1.00  0.00      TS   C  
ATOM    735  O4' GUA T   2      15.190   8.937  -2.117  1.00  0.00      TS   O  
ATOM    736  C3' GUA T   2      15.997   9.124  -4.473  1.00  0.00      TS   C  
ATOM    737  O3' GUA T   2      16.996   8.107  -4.674  1.00  0.00      TS   O  
ATOM    738  C2' GUA T   2      14.639   8.481  -4.349  1.00  0.00      TS   C  
ATOM    739  C1' GUA T   2      14.415   8.109  -2.887  1.00  0.00      TS   C  
ATOM    740  N1  GUA T   2      10.668   5.978  -0.222  1.00  0.00      TS   N  
ATOM    741  C2  GUA T   2      11.925   5.491  -0.426  1.00  0.00      TS   C  
ATOM    742  N2  GUA T   2      12.194   4.361   0.191  1.00  0.00      TS   N  
ATOM    743  N3  GUA T   2      12.877   6.182  -1.097  1.00  0.00      TS   N  
ATOM    744  C4  GUA T   2      12.400   7.345  -1.521  1.00  0.00      TS   C  
ATOM    745  C5  GUA T   2      11.168   7.881  -1.381  1.00  0.00      TS   C  
ATOM    746  C6  GUA T   2      10.182   7.188  -0.633  1.00  0.00      TS   C  
ATOM    747  O6  GUA T   2       9.024   7.501  -0.346  1.00  0.00      TS   O  
ATOM    748  N7  GUA T   2      11.012   9.092  -2.013  1.00  0.00      TS   N  
ATOM    749  C8  GUA T   2      12.182   9.298  -2.586  1.00  0.00      TS   C  
ATOM    750  N9  GUA T   2      13.018   8.248  -2.333  1.00  0.00      TS   N  
ATOM    751  H1  GUA T   2      10.061   5.465   0.401  1.00  0.00      TS   H  
ATOM    752  H8  GUA T   2      12.255  10.109  -3.310  1.00  0.00      TS   H  
ATOM    753  H1' GUA T   2      14.894   7.171  -2.537  1.00  0.00      TS   H  
ATOM    754  H2' GUA T   2      14.391   7.653  -5.046  1.00  0.00      TS   H  
ATOM    755  H21 GUA T   2      11.534   3.827   0.719  1.00  0.00      TS   H  
ATOM    756  H3' GUA T   2      15.925   9.882  -5.283  1.00  0.00      TS   H  
ATOM    757  H22 GUA T   2      13.165   4.176   0.341  1.00  0.00      TS   H  
ATOM    758  H4' GUA T   2      17.060   9.643  -2.481  1.00  0.00      TS   H  
ATOM    759  H5' GUA T   2      16.083  11.686  -1.914  1.00  0.00      TS   H  
ATOM    760 H2'' GUA T   2      13.897   9.261  -4.628  1.00  0.00      TS   H  
ATOM    761 H5'' GUA T   2      16.507  11.740  -3.585  1.00  0.00      TS   H  
ATOM    762  P   THY T   3      17.215   7.447  -6.097  1.00  0.00      TS   P  
ATOM    763  O1P THY T   3      18.640   7.109  -6.265  1.00  0.00      TS   O  
ATOM    764  O2P THY T   3      16.500   8.214  -7.175  1.00  0.00      TS   O  
ATOM    765  C5' THY T   3      17.148   4.985  -5.192  1.00  0.00      TS   C  
ATOM    766  O5' THY T   3      16.477   6.016  -5.985  1.00  0.00      TS   O  
ATOM    767  C4' THY T   3      16.157   3.998  -4.774  1.00  0.00      TS   C  
ATOM    768  O4' THY T   3      14.969   4.680  -4.213  1.00  0.00      TS   O  
ATOM    769  C3' THY T   3      15.488   3.282  -6.060  1.00  0.00      TS   C  
ATOM    770  O3' THY T   3      15.818   1.877  -6.146  1.00  0.00      TS   O  
ATOM    771  C2' THY T   3      14.005   3.415  -5.849  1.00  0.00      TS   C  
ATOM    772  C1' THY T   3      13.884   3.839  -4.413  1.00  0.00      TS   C  
ATOM    773  N1  THY T   3      12.600   4.553  -4.073  1.00  0.00      TS   N  
ATOM    774  C2  THY T   3      11.689   3.828  -3.288  1.00  0.00      TS   C  
ATOM    775  O2  THY T   3      11.930   2.731  -2.789  1.00  0.00      TS   O  
ATOM    776  N3  THY T   3      10.496   4.516  -3.032  1.00  0.00      TS   N  
ATOM    777  C4  THY T   3      10.132   5.689  -3.546  1.00  0.00      TS   C  
ATOM    778  O4  THY T   3       9.022   6.156  -3.111  1.00  0.00      TS   O  
ATOM    779  C5  THY T   3      11.136   6.347  -4.445  1.00  0.00      TS   C  
ATOM    780  C5M THY T   3      10.577   7.647  -5.054  1.00  0.00      TS   C  
ATOM    781  C6  THY T   3      12.269   5.720  -4.729  1.00  0.00      TS   C  
ATOM    782  H3  THY T   3       9.744   4.063  -2.534  1.00  0.00      TS   H  
ATOM    783  H6  THY T   3      12.892   6.183  -5.494  1.00  0.00      TS   H  
ATOM    784  H1' THY T   3      14.105   2.936  -3.806  1.00  0.00      TS   H  
ATOM    785  H2' THY T   3      13.534   2.420  -6.003  1.00  0.00      TS   H  
ATOM    786  H3' THY T   3      15.792   3.874  -6.950  1.00  0.00      TS   H  
ATOM    787  H4' THY T   3      16.601   3.256  -4.077  1.00  0.00      TS   H  
ATOM    788  H5' THY T   3      17.737   5.374  -4.333  1.00  0.00      TS   H  
ATOM    789  H51 THY T   3       9.858   8.151  -4.372  1.00  0.00      TS   H  
ATOM    790  H52 THY T   3       9.902   7.493  -5.923  1.00  0.00      TS   H  
ATOM    791  H53 THY T   3      11.338   8.440  -5.215  1.00  0.00      TS   H  
ATOM    792 H2'' THY T   3      13.571   4.121  -6.589  1.00  0.00      TS   H  
ATOM    793 H5'' THY T   3      17.879   4.461  -5.841  1.00  0.00      TS   H  
ATOM    794  P   THY T   4      15.316   0.987  -7.361  1.00  0.00      TS   P  
ATOM    795  O1P THY T   4      16.427   0.130  -7.848  1.00  0.00      TS   O  
ATOM    796  O2P THY T   4      14.577   1.815  -8.364  1.00  0.00      TS   O  
ATOM    797  C5' THY T   4      14.312  -0.607  -5.450  1.00  0.00      TS   C  
ATOM    798  O5' THY T   4      14.182   0.099  -6.656  1.00  0.00      TS   O  
ATOM    799  C4' THY T   4      12.933  -1.222  -4.937  1.00  0.00      TS   C  
ATOM    800  O4' THY T   4      12.239  -0.208  -4.213  1.00  0.00      TS   O  
ATOM    801  C3' THY T   4      11.952  -1.596  -5.979  1.00  0.00      TS   C  
ATOM    802  O3' THY T   4      12.358  -2.866  -6.522  1.00  0.00      TS   O  
ATOM    803  C2' THY T   4      10.711  -1.782  -5.109  1.00  0.00      TS   C  
ATOM    804  C1' THY T   4      10.808  -0.502  -4.183  1.00  0.00      TS   C  
ATOM    805  N1  THY T   4      10.038   0.671  -4.761  1.00  0.00      TS   N  
ATOM    806  C2  THY T   4       8.684   0.653  -4.530  1.00  0.00      TS   C  
ATOM    807  O2  THY T   4       8.178  -0.220  -3.859  1.00  0.00      TS   O  
ATOM    808  N3  THY T   4       8.024   1.747  -4.990  1.00  0.00      TS   N  
ATOM    809  C4  THY T   4       8.528   2.749  -5.831  1.00  0.00      TS   C  
ATOM    810  O4  THY T   4       7.749   3.666  -6.143  1.00  0.00      TS   O  
ATOM    811  C5  THY T   4       9.882   2.454  -6.299  1.00  0.00      TS   C  
ATOM    812  C5M THY T   4      10.439   3.281  -7.424  1.00  0.00      TS   C  
ATOM    813  C6  THY T   4      10.600   1.564  -5.678  1.00  0.00      TS   C  
ATOM    814  H3  THY T   4       7.065   1.691  -4.681  1.00  0.00      TS   H  
ATOM    815  H6  THY T   4      11.632   1.285  -5.894  1.00  0.00      TS   H  
ATOM    816  H1' THY T   4      10.505  -0.693  -3.131  1.00  0.00      TS   H  
ATOM    817  H2' THY T   4      10.748  -2.663  -4.435  1.00  0.00      TS   H  
ATOM    818  H3' THY T   4      11.754  -0.829  -6.758  1.00  0.00      TS   H  
ATOM    819  H4' THY T   4      13.061  -2.099  -4.266  1.00  0.00      TS   H  
ATOM    820  H5' THY T   4      14.677  -0.095  -4.534  1.00  0.00      TS   H  
ATOM    821  H51 THY T   4      11.202   2.734  -8.019  1.00  0.00      TS   H  
ATOM    822  H52 THY T   4      11.043   4.077  -6.936  1.00  0.00      TS   H  
ATOM    823  H53 THY T   4       9.619   3.751  -8.006  1.00  0.00      TS   H  
ATOM    824 H2'' THY T   4       9.863  -1.724  -5.825  1.00  0.00      TS   H  
ATOM    825 H5'' THY T   4      14.861  -1.561  -5.600  1.00  0.00      TS   H  
ATOM    826  P   GUA T   5      12.297  -3.134  -8.043  1.00  0.00      TS   P  
ATOM    827  O1P GUA T   5      13.110  -4.394  -8.217  1.00  0.00      TS   O  
ATOM    828  O2P GUA T   5      12.704  -1.906  -8.837  1.00  0.00      TS   O  
ATOM    829  C5' GUA T   5      10.250  -4.577  -7.633  1.00  0.00      TS   C  
ATOM    830  O5' GUA T   5      10.764  -3.295  -8.168  1.00  0.00      TS   O  
ATOM    831  C4' GUA T   5       8.773  -4.666  -7.430  1.00  0.00      TS   C  
ATOM    832  O4' GUA T   5       8.300  -3.585  -6.512  1.00  0.00      TS   O  
ATOM    833  C3' GUA T   5       7.846  -4.434  -8.663  1.00  0.00      TS   C  
ATOM    834  O3' GUA T   5       7.805  -5.661  -9.422  1.00  0.00      TS   O  
ATOM    835  C2' GUA T   5       6.515  -4.252  -8.001  1.00  0.00      TS   C  
ATOM    836  C1' GUA T   5       6.890  -3.225  -6.901  1.00  0.00      TS   C  
ATOM    837  N1  GUA T   5       4.090   0.922  -7.728  1.00  0.00      TS   N  
ATOM    838  C2  GUA T   5       3.691  -0.253  -7.167  1.00  0.00      TS   C  
ATOM    839  N2  GUA T   5       2.417  -0.439  -6.994  1.00  0.00      TS   N  
ATOM    840  N3  GUA T   5       4.502  -1.299  -7.090  1.00  0.00      TS   N  
ATOM    841  C4  GUA T   5       5.779  -0.973  -7.435  1.00  0.00      TS   C  
ATOM    842  C5  GUA T   5       6.291   0.229  -7.859  1.00  0.00      TS   C  
ATOM    843  C6  GUA T   5       5.355   1.336  -8.116  1.00  0.00      TS   C  
ATOM    844  O6  GUA T   5       5.641   2.441  -8.556  1.00  0.00      TS   O  
ATOM    845  N7  GUA T   5       7.700   0.190  -8.021  1.00  0.00      TS   N  
ATOM    846  C8  GUA T   5       7.944  -1.006  -7.745  1.00  0.00      TS   C  
ATOM    847  N9  GUA T   5       6.870  -1.783  -7.356  1.00  0.00      TS   N  
ATOM    848  H1  GUA T   5       3.473   1.672  -7.454  1.00  0.00      TS   H  
ATOM    849  H8  GUA T   5       8.903  -1.524  -7.783  1.00  0.00      TS   H  
ATOM    850  H1' GUA T   5       6.249  -3.345  -6.000  1.00  0.00      TS   H  
ATOM    851  H2' GUA T   5       6.161  -5.204  -7.550  1.00  0.00      TS   H  
ATOM    852  H21 GUA T   5       1.722   0.278  -6.952  1.00  0.00      TS   H  
ATOM    853  H3' GUA T   5       8.067  -3.465  -9.159  1.00  0.00      TS   H  
ATOM    854  H22 GUA T   5       2.211  -1.333  -6.596  1.00  0.00      TS   H  
ATOM    855  H4' GUA T   5       8.520  -5.648  -6.978  1.00  0.00      TS   H  
ATOM    856  H5' GUA T   5      10.678  -4.642  -6.610  1.00  0.00      TS   H  
ATOM    857 H2'' GUA T   5       5.779  -3.826  -8.715  1.00  0.00      TS   H  
ATOM    858 H5'' GUA T   5      10.597  -5.453  -8.221  1.00  0.00      TS   H  
ATOM    859  P   THY T   6       7.423  -5.653 -10.912  1.00  0.00      TS   P  
ATOM    860  O1P THY T   6       7.738  -6.930 -11.566  1.00  0.00      TS   O  
ATOM    861  O2P THY T   6       7.913  -4.387 -11.528  1.00  0.00      TS   O  
ATOM    862  C5' THY T   6       5.106  -6.524 -10.136  1.00  0.00      TS   C  
ATOM    863  O5' THY T   6       5.897  -5.473 -10.762  1.00  0.00      TS   O  
ATOM    864  C4' THY T   6       3.561  -6.285 -10.085  1.00  0.00      TS   C  
ATOM    865  O4' THY T   6       3.335  -4.915  -9.812  1.00  0.00      TS   O  
ATOM    866  C3' THY T   6       3.023  -6.407 -11.542  1.00  0.00      TS   C  
ATOM    867  O3' THY T   6       1.759  -7.088 -11.602  1.00  0.00      TS   O  
ATOM    868  C2' THY T   6       2.827  -5.048 -12.130  1.00  0.00      TS   C  
ATOM    869  C1' THY T   6       2.491  -4.353 -10.811  1.00  0.00      TS   C  
ATOM    870  N1  THY T   6       2.901  -2.968 -10.799  1.00  0.00      TS   N  
ATOM    871  C2  THY T   6       1.909  -2.012 -10.850  1.00  0.00      TS   C  
ATOM    872  O2  THY T   6       0.745  -2.315 -10.937  1.00  0.00      TS   O  
ATOM    873  N3  THY T   6       2.425  -0.707 -10.796  1.00  0.00      TS   N  
ATOM    874  C4  THY T   6       3.687  -0.331 -10.925  1.00  0.00      TS   C  
ATOM    875  O4  THY T   6       3.988   0.876 -11.020  1.00  0.00      TS   O  
ATOM    876  C5  THY T   6       4.659  -1.325 -10.958  1.00  0.00      TS   C  
ATOM    877  C5M THY T   6       6.082  -0.916 -11.220  1.00  0.00      TS   C  
ATOM    878  C6  THY T   6       4.251  -2.623 -10.911  1.00  0.00      TS   C  
ATOM    879  H3  THY T   6       1.671  -0.042 -10.702  1.00  0.00      TS   H  
ATOM    880  H6  THY T   6       4.826  -3.548 -10.911  1.00  0.00      TS   H  
ATOM    881  H1' THY T   6       1.457  -4.632 -10.520  1.00  0.00      TS   H  
ATOM    882  H2' THY T   6       2.043  -5.116 -12.914  1.00  0.00      TS   H  
ATOM    883  H3' THY T   6       3.816  -6.877 -12.163  1.00  0.00      TS   H  
ATOM    884  H4' THY T   6       3.124  -6.930  -9.294  1.00  0.00      TS   H  
ATOM    885  H5' THY T   6       5.502  -6.800  -9.136  1.00  0.00      TS   H  
ATOM    886  H51 THY T   6       6.234  -0.507 -12.241  1.00  0.00      TS   H  
ATOM    887  H52 THY T   6       6.643  -1.863 -11.070  1.00  0.00      TS   H  
ATOM    888  H53 THY T   6       6.569  -0.224 -10.499  1.00  0.00      TS   H  
ATOM    889 H2'' THY T   6       3.810  -4.709 -12.523  1.00  0.00      TS   H  
ATOM    890 H5'' THY T   6       5.208  -7.427 -10.773  1.00  0.00      TS   H  
ATOM    891  P   ADE T   7       1.308  -7.909 -12.911  1.00  0.00      TS   P  
ATOM    892  O1P ADE T   7       0.590  -9.137 -12.496  1.00  0.00      TS   O  
ATOM    893  O2P ADE T   7       2.465  -8.049 -13.800  1.00  0.00      TS   O  
ATOM    894  C5' ADE T   7      -0.839  -6.470 -12.633  1.00  0.00      TS   C  
ATOM    895  O5' ADE T   7       0.325  -6.854 -13.457  1.00  0.00      TS   O  
ATOM    896  C4' ADE T   7      -2.003  -5.781 -13.347  1.00  0.00      TS   C  
ATOM    897  O4' ADE T   7      -1.729  -4.355 -13.558  1.00  0.00      TS   O  
ATOM    898  C3' ADE T   7      -2.387  -6.306 -14.778  1.00  0.00      TS   C  
ATOM    899  O3' ADE T   7      -3.816  -6.264 -14.980  1.00  0.00      TS   O  
ATOM    900  C2' ADE T   7      -1.770  -5.362 -15.733  1.00  0.00      TS   C  
ATOM    901  C1' ADE T   7      -1.625  -4.023 -14.884  1.00  0.00      TS   C  
ATOM    902  N1  ADE T   7       0.792   0.249 -13.823  1.00  0.00      TS   N  
ATOM    903  C2  ADE T   7      -0.495  -0.097 -13.735  1.00  0.00      TS   C  
ATOM    904  N3  ADE T   7      -1.111  -1.191 -14.169  1.00  0.00      TS   N  
ATOM    905  C4  ADE T   7      -0.179  -2.100 -14.540  1.00  0.00      TS   C  
ATOM    906  C5  ADE T   7       1.193  -1.970 -14.711  1.00  0.00      TS   C  
ATOM    907  C6  ADE T   7       1.696  -0.696 -14.262  1.00  0.00      TS   C  
ATOM    908  N6  ADE T   7       3.016  -0.298 -14.281  1.00  0.00      TS   N  
ATOM    909  N7  ADE T   7       1.765  -3.105 -15.195  1.00  0.00      TS   N  
ATOM    910  C8  ADE T   7       0.843  -3.993 -15.145  1.00  0.00      TS   C  
ATOM    911  N9  ADE T   7      -0.368  -3.399 -14.877  1.00  0.00      TS   N  
ATOM    912  H2  ADE T   7      -1.054   0.772 -13.386  1.00  0.00      TS   H  
ATOM    913  H8  ADE T   7       0.838  -5.037 -15.458  1.00  0.00      TS   H  
ATOM    914  H1' ADE T   7      -2.415  -3.312 -15.209  1.00  0.00      TS   H  
ATOM    915  H2' ADE T   7      -2.325  -5.249 -16.689  1.00  0.00      TS   H  
ATOM    916  H3' ADE T   7      -2.036  -7.359 -14.731  1.00  0.00      TS   H  
ATOM    917  H4' ADE T   7      -2.916  -5.927 -12.731  1.00  0.00      TS   H  
ATOM    918  H5' ADE T   7      -0.487  -5.815 -11.808  1.00  0.00      TS   H  
ATOM    919  H61 ADE T   7       3.676  -0.862 -14.777  1.00  0.00      TS   H  
ATOM    920  H62 ADE T   7       3.037   0.701 -14.298  1.00  0.00      TS   H  
ATOM    921 H2'' ADE T   7      -0.773  -5.803 -15.950  1.00  0.00      TS   H  
ATOM    922 H5'' ADE T   7      -1.214  -7.384 -12.128  1.00  0.00      TS   H  
ATOM    923  P   ADE T   8      -4.525  -7.148 -16.000  1.00  0.00      TS   P  
ATOM    924  O1P ADE T   8      -5.798  -7.609 -15.430  1.00  0.00      TS   O  
ATOM    925  O2P ADE T   8      -3.571  -8.134 -16.508  1.00  0.00      TS   O  
ATOM    926  C5' ADE T   8      -5.928  -5.251 -17.104  1.00  0.00      TS   C  
ATOM    927  O5' ADE T   8      -4.833  -6.162 -17.151  1.00  0.00      TS   O  
ATOM    928  C4' ADE T   8      -5.881  -4.155 -18.160  1.00  0.00      TS   C  
ATOM    929  O4' ADE T   8      -4.711  -3.271 -17.844  1.00  0.00      TS   O  
ATOM    930  C3' ADE T   8      -5.562  -4.684 -19.619  1.00  0.00      TS   C  
ATOM    931  O3' ADE T   8      -6.434  -4.108 -20.573  1.00  0.00      TS   O  
ATOM    932  C2' ADE T   8      -4.091  -4.260 -19.781  1.00  0.00      TS   C  
ATOM    933  C1' ADE T   8      -3.969  -3.014 -19.039  1.00  0.00      TS   C  
ATOM    934  N1  ADE T   8      -0.912   1.007 -17.846  1.00  0.00      TS   N  
ATOM    935  C2  ADE T   8      -2.195   0.897 -18.196  1.00  0.00      TS   C  
ATOM    936  N3  ADE T   8      -2.977  -0.201 -18.541  1.00  0.00      TS   N  
ATOM    937  C4  ADE T   8      -2.199  -1.284 -18.469  1.00  0.00      TS   C  
ATOM    938  C5  ADE T   8      -0.892  -1.385 -18.162  1.00  0.00      TS   C  
ATOM    939  C6  ADE T   8      -0.228  -0.185 -17.828  1.00  0.00      TS   C  
ATOM    940  N6  ADE T   8       1.076  -0.182 -17.563  1.00  0.00      TS   N  
ATOM    941  N7  ADE T   8      -0.536  -2.729 -18.183  1.00  0.00      TS   N  
ATOM    942  C8  ADE T   8      -1.579  -3.411 -18.552  1.00  0.00      TS   C  
ATOM    943  N9  ADE T   8      -2.613  -2.612 -18.681  1.00  0.00      TS   N  
ATOM    944  H2  ADE T   8      -2.749   1.835 -18.160  1.00  0.00      TS   H  
ATOM    945  H8  ADE T   8      -1.651  -4.483 -18.737  1.00  0.00      TS   H  
ATOM    946  H1' ADE T   8      -4.518  -2.217 -19.586  1.00  0.00      TS   H  
ATOM    947  H2' ADE T   8      -3.738  -4.078 -20.819  1.00  0.00      TS   H  
ATOM    948  H3' ADE T   8      -5.691  -5.786 -19.666  1.00  0.00      TS   H  
ATOM    949  H4' ADE T   8      -6.839  -3.608 -18.036  1.00  0.00      TS   H  
ATOM    950  H5' ADE T   8      -6.075  -4.832 -16.085  1.00  0.00      TS   H  
ATOM    951  H61 ADE T   8       1.552   0.679 -17.387  1.00  0.00      TS   H  
ATOM    952  H62 ADE T   8       1.631  -0.964 -17.850  1.00  0.00      TS   H  
ATOM    953 H2'' ADE T   8      -3.410  -5.043 -19.381  1.00  0.00      TS   H  
ATOM    954 H5'' ADE T   8      -6.854  -5.834 -17.292  1.00  0.00      TS   H  
ATOM    955  P   GUA T   9      -6.177  -4.287 -22.121  1.00  0.00      TS   P  
ATOM    956  O1P GUA T   9      -7.459  -4.645 -22.806  1.00  0.00      TS   O  
ATOM    957  O2P GUA T   9      -5.131  -5.166 -22.474  1.00  0.00      TS   O  
ATOM    958  C5' GUA T   9      -6.788  -1.822 -22.394  1.00  0.00      TS   C  
ATOM    959  O5' GUA T   9      -5.910  -2.828 -22.541  1.00  0.00      TS   O  
ATOM    960  C4' GUA T   9      -6.341  -0.649 -23.342  1.00  0.00      TS   C  
ATOM    961  O4' GUA T   9      -5.207   0.041 -22.739  1.00  0.00      TS   O  
ATOM    962  C3' GUA T   9      -5.793  -1.018 -24.730  1.00  0.00      TS   C  
ATOM    963  O3' GUA T   9      -6.095   0.035 -25.640  1.00  0.00      TS   O  
ATOM    964  C2' GUA T   9      -4.309  -1.140 -24.597  1.00  0.00      TS   C  
ATOM    965  C1' GUA T   9      -4.046  -0.050 -23.603  1.00  0.00      TS   C  
ATOM    966  N1  GUA T   9       0.410   1.455 -21.784  1.00  0.00      TS   N  
ATOM    967  C2  GUA T   9      -0.486   2.206 -22.528  1.00  0.00      TS   C  
ATOM    968  N2  GUA T   9      -0.104   3.379 -22.870  1.00  0.00      TS   N  
ATOM    969  N3  GUA T   9      -1.723   1.839 -22.720  1.00  0.00      TS   N  
ATOM    970  C4  GUA T   9      -1.871   0.527 -22.463  1.00  0.00      TS   C  
ATOM    971  C5  GUA T   9      -1.054  -0.282 -21.719  1.00  0.00      TS   C  
ATOM    972  C6  GUA T   9       0.277   0.165 -21.382  1.00  0.00      TS   C  
ATOM    973  O6  GUA T   9       1.156  -0.428 -20.773  1.00  0.00      TS   O  
ATOM    974  N7  GUA T   9      -1.556  -1.578 -21.566  1.00  0.00      TS   N  
ATOM    975  C8  GUA T   9      -2.703  -1.545 -22.194  1.00  0.00      TS   C  
ATOM    976  N9  GUA T   9      -2.878  -0.298 -22.816  1.00  0.00      TS   N  
ATOM    977  H1  GUA T   9       1.333   1.864 -21.745  1.00  0.00      TS   H  
ATOM    978  H8  GUA T   9      -3.389  -2.371 -22.382  1.00  0.00      TS   H  
ATOM    979  H1' GUA T   9      -4.025   0.923 -24.139  1.00  0.00      TS   H  
ATOM    980  H2' GUA T   9      -3.832  -0.933 -25.578  1.00  0.00      TS   H  
ATOM    981  H21 GUA T   9       0.859   3.568 -23.064  1.00  0.00      TS   H  
ATOM    982  H3' GUA T   9      -6.332  -1.918 -25.095  1.00  0.00      TS   H  
ATOM    983  H22 GUA T   9      -0.783   4.000 -23.262  1.00  0.00      TS   H  
ATOM    984  H4' GUA T   9      -7.228   0.004 -23.491  1.00  0.00      TS   H  
ATOM    985  H5' GUA T   9      -6.928  -1.527 -21.332  1.00  0.00      TS   H  
ATOM    986 H2'' GUA T   9      -4.040  -2.183 -24.327  1.00  0.00      TS   H  
ATOM    987 H5'' GUA T   9      -7.800  -2.038 -22.798  1.00  0.00      TS   H  
ATOM    988  P   CYT T  10      -5.905  -0.109 -27.146  1.00  0.00      TS   P  
ATOM    989  O1P CYT T  10      -7.067   0.417 -27.922  1.00  0.00      TS   O  
ATOM    990  O2P CYT T  10      -5.562  -1.526 -27.529  1.00  0.00      TS   O  
ATOM    991  C5' CYT T  10      -4.836   2.227 -27.008  1.00  0.00      TS   C  
ATOM    992  O5' CYT T  10      -4.689   0.823 -27.347  1.00  0.00      TS   O  
ATOM    993  C4' CYT T  10      -3.488   2.951 -27.346  1.00  0.00      TS   C  
ATOM    994  O4' CYT T  10      -2.448   2.531 -26.434  1.00  0.00      TS   O  
ATOM    995  C3' CYT T  10      -2.943   2.557 -28.769  1.00  0.00      TS   C  
ATOM    996  O3' CYT T  10      -2.258   3.608 -29.507  1.00  0.00      TS   O  
ATOM    997  C2' CYT T  10      -1.875   1.518 -28.412  1.00  0.00      TS   C  
ATOM    998  C1' CYT T  10      -1.307   1.973 -27.101  1.00  0.00      TS   C  
ATOM    999  N1  CYT T  10      -0.730   0.897 -26.193  1.00  0.00      TS   N  
ATOM   1000  C2  CYT T  10       0.532   1.125 -25.622  1.00  0.00      TS   C  
ATOM   1001  O2  CYT T  10       1.088   2.127 -25.999  1.00  0.00      TS   O  
ATOM   1002  N3  CYT T  10       1.041   0.218 -24.737  1.00  0.00      TS   N  
ATOM   1003  C4  CYT T  10       0.500  -1.048 -24.618  1.00  0.00      TS   C  
ATOM   1004  N4  CYT T  10       1.235  -2.071 -24.033  1.00  0.00      TS   N  
ATOM   1005  C5  CYT T  10      -0.734  -1.339 -25.375  1.00  0.00      TS   C  
ATOM   1006  C6  CYT T  10      -1.242  -0.413 -26.183  1.00  0.00      TS   C  
ATOM   1007  H5  CYT T  10      -1.124  -2.354 -25.457  1.00  0.00      TS   H  
ATOM   1008  H6  CYT T  10      -2.075  -0.726 -26.812  1.00  0.00      TS   H  
ATOM   1009  H1' CYT T  10      -0.730   2.909 -27.262  1.00  0.00      TS   H  
ATOM   1010  H2' CYT T  10      -1.097   1.444 -29.203  1.00  0.00      TS   H  
ATOM   1011  H3' CYT T  10      -3.791   2.160 -29.367  1.00  0.00      TS   H  
ATOM   1012  H4' CYT T  10      -3.619   4.037 -27.148  1.00  0.00      TS   H  
ATOM   1013  H41 CYT T  10       2.045  -1.765 -23.534  1.00  0.00      TS   H  
ATOM   1014  H5' CYT T  10      -5.090   2.292 -25.928  1.00  0.00      TS   H  
ATOM   1015  H42 CYT T  10       0.832  -2.976 -23.896  1.00  0.00      TS   H  
ATOM   1016 H2'' CYT T  10      -2.268   0.479 -28.401  1.00  0.00      TS   H  
ATOM   1017 H5'' CYT T  10      -5.723   2.733 -27.444  1.00  0.00      TS   H  
ATOM   1018  P   THY T  11      -1.940   3.368 -31.011  1.00  0.00      TS   P  
ATOM   1019  O1P THY T  11      -2.393   4.524 -31.858  1.00  0.00      TS   O  
ATOM   1020  O2P THY T  11      -2.518   2.057 -31.308  1.00  0.00      TS   O  
ATOM   1021  C5' THY T  11       0.534   4.440 -30.923  1.00  0.00      TS   C  
ATOM   1022  O5' THY T  11      -0.397   3.311 -31.056  1.00  0.00      TS   O  
ATOM   1023  C4' THY T  11       2.047   4.106 -30.981  1.00  0.00      TS   C  
ATOM   1024  O4' THY T  11       2.468   3.159 -30.012  1.00  0.00      TS   O  
ATOM   1025  C3' THY T  11       2.442   3.548 -32.366  1.00  0.00      TS   C  
ATOM   1026  O3' THY T  11       3.808   3.873 -32.798  1.00  0.00      TS   O  
ATOM   1027  C2' THY T  11       2.265   2.058 -32.076  1.00  0.00      TS   C  
ATOM   1028  C1' THY T  11       2.961   1.994 -30.688  1.00  0.00      TS   C  
ATOM   1029  N1  THY T  11       2.681   0.821 -29.791  1.00  0.00      TS   N  
ATOM   1030  C2  THY T  11       3.631   0.455 -28.820  1.00  0.00      TS   C  
ATOM   1031  O2  THY T  11       4.686   1.011 -28.649  1.00  0.00      TS   O  
ATOM   1032  N3  THY T  11       3.336  -0.683 -28.142  1.00  0.00      TS   N  
ATOM   1033  C4  THY T  11       2.296  -1.448 -28.207  1.00  0.00      TS   C  
ATOM   1034  O4  THY T  11       2.233  -2.450 -27.515  1.00  0.00      TS   O  
ATOM   1035  C5  THY T  11       1.242  -0.964 -29.104  1.00  0.00      TS   C  
ATOM   1036  C5M THY T  11       0.001  -1.809 -29.143  1.00  0.00      TS   C  
ATOM   1037  C6  THY T  11       1.513   0.055 -29.916  1.00  0.00      TS   C  
ATOM   1038  H3  THY T  11       4.094  -1.055 -27.587  1.00  0.00      TS   H  
ATOM   1039  H6  THY T  11       0.712   0.436 -30.551  1.00  0.00      TS   H  
ATOM   1040  H1' THY T  11       4.037   2.226 -30.835  1.00  0.00      TS   H  
ATOM   1041  H2' THY T  11       2.860   1.526 -32.848  1.00  0.00      TS   H  
ATOM   1042  H3' THY T  11       1.688   3.904 -33.101  1.00  0.00      TS   H  
ATOM   1043  H4' THY T  11       2.564   5.085 -30.888  1.00  0.00      TS   H  
ATOM   1044  H5' THY T  11       0.301   5.023 -30.005  1.00  0.00      TS   H  
ATOM   1045  H51 THY T  11      -0.347  -1.995 -28.103  1.00  0.00      TS   H  
ATOM   1046  H52 THY T  11       0.223  -2.819 -29.549  1.00  0.00      TS   H  
ATOM   1047  H53 THY T  11      -0.789  -1.417 -29.818  1.00  0.00      TS   H  
ATOM   1048 H2'' THY T  11       1.217   1.690 -32.041  1.00  0.00      TS   H  
ATOM   1049 H5'' THY T  11       0.369   5.124 -31.783  1.00  0.00      TS   H  
ATOM   1050  P   ADE T  12       4.019   4.637 -34.144  1.00  0.00      TS   P  
ATOM   1051  O1P ADE T  12       3.365   5.990 -34.219  1.00  0.00      TS   O  
ATOM   1052  O2P ADE T  12       3.877   3.690 -35.329  1.00  0.00      TS   O  
ATOM   1053  C5' ADE T  12       6.131   5.476 -32.923  1.00  0.00      TS   C  
ATOM   1054  O5' ADE T  12       5.485   4.996 -34.217  1.00  0.00      TS   O  
ATOM   1055  C4' ADE T  12       7.186   4.572 -32.373  1.00  0.00      TS   C  
ATOM   1056  O4' ADE T  12       6.618   3.386 -31.769  1.00  0.00      TS   O  
ATOM   1057  C3' ADE T  12       8.319   4.081 -33.317  1.00  0.00      TS   C  
ATOM   1058  O3' ADE T  12       9.656   4.249 -32.832  1.00  0.00      TS   O  
ATOM   1059  C2' ADE T  12       7.979   2.603 -33.475  1.00  0.00      TS   C  
ATOM   1060  C1' ADE T  12       7.437   2.306 -32.074  1.00  0.00      TS   C  
ATOM   1061  N1  ADE T  12       6.489  -2.190 -29.775  1.00  0.00      TS   N  
ATOM   1062  C2  ADE T  12       7.527  -1.318 -29.666  1.00  0.00      TS   C  
ATOM   1063  N3  ADE T  12       7.691  -0.136 -30.320  1.00  0.00      TS   N  
ATOM   1064  C4  ADE T  12       6.681   0.076 -31.185  1.00  0.00      TS   C  
ATOM   1065  C5  ADE T  12       5.644  -0.753 -31.447  1.00  0.00      TS   C  
ATOM   1066  C6  ADE T  12       5.543  -1.926 -30.636  1.00  0.00      TS   C  
ATOM   1067  N6  ADE T  12       4.497  -2.712 -30.716  1.00  0.00      TS   N  
ATOM   1068  N7  ADE T  12       4.955  -0.247 -32.565  1.00  0.00      TS   N  
ATOM   1069  C8  ADE T  12       5.561   0.841 -32.878  1.00  0.00      TS   C  
ATOM   1070  N9  ADE T  12       6.598   1.134 -32.049  1.00  0.00      TS   N  
ATOM   1071  H2  ADE T  12       8.378  -1.595 -29.045  1.00  0.00      TS   H  
ATOM   1072  H8  ADE T  12       5.311   1.566 -33.654  1.00  0.00      TS   H  
ATOM   1073  H1' ADE T  12       8.270   2.325 -31.339  1.00  0.00      TS   H  
ATOM   1074  H2' ADE T  12       8.820   1.924 -33.731  1.00  0.00      TS   H  
ATOM   1075  H3' ADE T  12       8.153   4.666 -34.247  1.00  0.00      TS   H  
ATOM   1076  H4' ADE T  12       7.635   5.202 -31.577  1.00  0.00      TS   H  
ATOM   1077  H5' ADE T  12       5.426   5.802 -32.129  1.00  0.00      TS   H  
ATOM   1078  H61 ADE T  12       3.735  -2.504 -31.329  1.00  0.00      TS   H  
ATOM   1079  H62 ADE T  12       4.329  -3.365 -29.979  1.00  0.00      TS   H  
ATOM   1080 H2'' ADE T  12       7.186   2.545 -34.250  1.00  0.00      TS   H  
ATOM   1081 H5'' ADE T  12       6.686   6.399 -33.197  1.00  0.00      TS   H  
ATOM   1082  P   THY T  13      11.002   3.935 -33.586  1.00  0.00      TS   P  
ATOM   1083  O1P THY T  13      11.974   4.944 -32.991  1.00  0.00      TS   O  
ATOM   1084  O2P THY T  13      10.726   3.969 -35.031  1.00  0.00      TS   O  
ATOM   1085  C5' THY T  13      11.983   2.020 -32.043  1.00  0.00      TS   C  
ATOM   1086  O5' THY T  13      11.360   2.435 -33.305  1.00  0.00      TS   O  
ATOM   1087  C4' THY T  13      11.971   0.525 -31.936  1.00  0.00      TS   C  
ATOM   1088  O4' THY T  13      10.579   0.068 -32.112  1.00  0.00      TS   O  
ATOM   1089  C3' THY T  13      12.681  -0.314 -32.963  1.00  0.00      TS   C  
ATOM   1090  O3' THY T  13      13.985  -0.696 -32.525  1.00  0.00      TS   O  
ATOM   1091  C2' THY T  13      11.897  -1.597 -33.094  1.00  0.00      TS   C  
ATOM   1092  C1' THY T  13      10.656  -1.379 -32.083  1.00  0.00      TS   C  
ATOM   1093  N1  THY T  13       9.439  -1.925 -32.671  1.00  0.00      TS   N  
ATOM   1094  C2  THY T  13       9.007  -3.113 -32.162  1.00  0.00      TS   C  
ATOM   1095  O2  THY T  13       9.598  -3.735 -31.286  1.00  0.00      TS   O  
ATOM   1096  N3  THY T  13       7.908  -3.691 -32.778  1.00  0.00      TS   N  
ATOM   1097  C4  THY T  13       7.101  -3.062 -33.690  1.00  0.00      TS   C  
ATOM   1098  O4  THY T  13       6.007  -3.548 -34.004  1.00  0.00      TS   O  
ATOM   1099  C5  THY T  13       7.668  -1.924 -34.288  1.00  0.00      TS   C  
ATOM   1100  C5M THY T  13       7.026  -1.333 -35.481  1.00  0.00      TS   C  
ATOM   1101  C6  THY T  13       8.781  -1.355 -33.728  1.00  0.00      TS   C  
ATOM   1102  H3  THY T  13       7.448  -4.489 -32.362  1.00  0.00      TS   H  
ATOM   1103  H6  THY T  13       9.240  -0.398 -33.978  1.00  0.00      TS   H  
ATOM   1104  H1' THY T  13      10.932  -1.733 -31.067  1.00  0.00      TS   H  
ATOM   1105  H2' THY T  13      12.380  -2.547 -32.781  1.00  0.00      TS   H  
ATOM   1106  H3' THY T  13      12.670   0.320 -33.876  1.00  0.00      TS   H  
ATOM   1107  H4' THY T  13      12.159   0.074 -30.938  1.00  0.00      TS   H  
ATOM   1108  H5' THY T  13      11.402   2.402 -31.176  1.00  0.00      TS   H  
ATOM   1109  H51 THY T  13       5.957  -1.096 -35.293  1.00  0.00      TS   H  
ATOM   1110  H52 THY T  13       7.022  -2.140 -36.245  1.00  0.00      TS   H  
ATOM   1111  H53 THY T  13       7.565  -0.415 -35.799  1.00  0.00      TS   H  
ATOM   1112 H2'' THY T  13      11.473  -1.748 -34.109  1.00  0.00      TS   H  
ATOM   1113 H5'' THY T  13      13.014   2.433 -32.006  1.00  0.00      TS   H  
ATOM   1114  P   ADE T  14      15.023  -1.331 -33.596  1.00  0.00      TS   P  
ATOM   1115  O1P ADE T  14      16.311  -0.707 -33.456  1.00  0.00      TS   O  
ATOM   1116  O2P ADE T  14      14.526  -1.287 -34.990  1.00  0.00      TS   O  
ATOM   1117  C5' ADE T  14      15.271  -3.270 -31.798  1.00  0.00      TS   C  
ATOM   1118  O5' ADE T  14      15.071  -2.838 -33.159  1.00  0.00      TS   O  
ATOM   1119  C4' ADE T  14      15.065  -4.804 -31.659  1.00  0.00      TS   C  
ATOM   1120  O4' ADE T  14      13.765  -5.232 -32.009  1.00  0.00      TS   O  
ATOM   1121  C3' ADE T  14      16.038  -5.583 -32.554  1.00  0.00      TS   C  
ATOM   1122  O3' ADE T  14      16.639  -6.728 -31.989  1.00  0.00      TS   O  
ATOM   1123  C2' ADE T  14      15.157  -5.927 -33.712  1.00  0.00      TS   C  
ATOM   1124  C1' ADE T  14      13.784  -6.188 -33.060  1.00  0.00      TS   C  
ATOM   1125  N1  ADE T  14       8.961  -7.262 -34.669  1.00  0.00      TS   N  
ATOM   1126  C2  ADE T  14       9.722  -7.848 -33.714  1.00  0.00      TS   C  
ATOM   1127  N3  ADE T  14      10.886  -7.536 -33.266  1.00  0.00      TS   N  
ATOM   1128  C4  ADE T  14      11.413  -6.443 -33.939  1.00  0.00      TS   C  
ATOM   1129  C5  ADE T  14      10.676  -5.682 -34.915  1.00  0.00      TS   C  
ATOM   1130  C6  ADE T  14       9.367  -6.097 -35.240  1.00  0.00      TS   C  
ATOM   1131  N6  ADE T  14       8.514  -5.435 -36.041  1.00  0.00      TS   N  
ATOM   1132  N7  ADE T  14      11.388  -4.567 -35.252  1.00  0.00      TS   N  
ATOM   1133  C8  ADE T  14      12.536  -4.745 -34.621  1.00  0.00      TS   C  
ATOM   1134  N9  ADE T  14      12.652  -5.864 -33.869  1.00  0.00      TS   N  
ATOM   1135  H2  ADE T  14       9.292  -8.819 -33.464  1.00  0.00      TS   H  
ATOM   1136  H8  ADE T  14      13.368  -4.040 -34.619  1.00  0.00      TS   H  
ATOM   1137  H1' ADE T  14      13.764  -7.186 -32.571  1.00  0.00      TS   H  
ATOM   1138  H2' ADE T  14      15.421  -6.773 -34.382  1.00  0.00      TS   H  
ATOM   1139  H3' ADE T  14      16.759  -4.820 -32.918  1.00  0.00      TS   H  
ATOM   1140  H4' ADE T  14      15.262  -5.066 -30.597  1.00  0.00      TS   H  
ATOM   1141  H5' ADE T  14      14.517  -2.764 -31.158  1.00  0.00      TS   H  
ATOM   1142  H61 ADE T  14       8.721  -4.482 -36.262  1.00  0.00      TS   H  
ATOM   1143  H62 ADE T  14       7.549  -5.694 -36.070  1.00  0.00      TS   H  
ATOM   1144 H2'' ADE T  14      15.132  -5.116 -34.472  1.00  0.00      TS   H  
ATOM   1145 H5'' ADE T  14      16.306  -3.063 -31.451  1.00  0.00      TS   H  
ATOM   1146  P   THY T  15      17.964  -7.343 -32.597  1.00  0.00      TS   P  
ATOM   1147  O1P THY T  15      18.551  -8.229 -31.539  1.00  0.00      TS   O  
ATOM   1148  O2P THY T  15      18.931  -6.335 -33.085  1.00  0.00      TS   O  
ATOM   1149  C5' THY T  15      16.924  -9.505 -33.287  1.00  0.00      TS   C  
ATOM   1150  O5' THY T  15      17.496  -8.213 -33.773  1.00  0.00      TS   O  
ATOM   1151  C4' THY T  15      15.925 -10.061 -34.279  1.00  0.00      TS   C  
ATOM   1152  O4' THY T  15      14.864  -9.124 -34.580  1.00  0.00      TS   O  
ATOM   1153  C3' THY T  15      16.511 -10.313 -35.692  1.00  0.00      TS   C  
ATOM   1154  O3' THY T  15      17.165 -11.546 -35.817  1.00  0.00      TS   O  
ATOM   1155  C2' THY T  15      15.174 -10.218 -36.546  1.00  0.00      TS   C  
ATOM   1156  C1' THY T  15      14.105  -9.787 -35.593  1.00  0.00      TS   C  
ATOM   1157  N1  THY T  15      13.132  -8.764 -36.284  1.00  0.00      TS   N  
ATOM   1158  C2  THY T  15      11.847  -9.123 -36.538  1.00  0.00      TS   C  
ATOM   1159  O2  THY T  15      11.525 -10.249 -36.171  1.00  0.00      TS   O  
ATOM   1160  N3  THY T  15      11.001  -8.143 -37.044  1.00  0.00      TS   N  
ATOM   1161  C4  THY T  15      11.515  -7.043 -37.724  1.00  0.00      TS   C  
ATOM   1162  O4  THY T  15      10.826  -6.419 -38.544  1.00  0.00      TS   O  
ATOM   1163  C5  THY T  15      12.862  -6.674 -37.365  1.00  0.00      TS   C  
ATOM   1164  C5M THY T  15      13.420  -5.386 -37.918  1.00  0.00      TS   C  
ATOM   1165  C6  THY T  15      13.611  -7.558 -36.747  1.00  0.00      TS   C  
ATOM   1166  H3  THY T  15      10.168  -8.421 -37.543  1.00  0.00      TS   H  
ATOM   1167  H6  THY T  15      14.687  -7.503 -36.581  1.00  0.00      TS   H  
ATOM   1168  H1' THY T  15      13.766 -10.657 -34.992  1.00  0.00      TS   H  
ATOM   1169  H2' THY T  15      15.010 -11.204 -37.031  1.00  0.00      TS   H  
ATOM   1170  H3' THY T  15      17.156  -9.451 -35.968  1.00  0.00      TS   H  
ATOM   1171  H4' THY T  15      15.500 -10.992 -33.846  1.00  0.00      TS   H  
ATOM   1172  H5' THY T  15      16.302  -9.441 -32.369  1.00  0.00      TS   H  
ATOM   1173  H51 THY T  15      12.706  -4.562 -37.699  1.00  0.00      TS   H  
ATOM   1174  H52 THY T  15      13.733  -5.479 -38.980  1.00  0.00      TS   H  
ATOM   1175  H53 THY T  15      14.295  -5.163 -37.272  1.00  0.00      TS   H  
ATOM   1176 H2'' THY T  15      15.369  -9.445 -37.320  1.00  0.00      TS   H  
ATOM   1177 H5'' THY T  15      17.752 -10.223 -33.104  1.00  0.00      TS   H  
ATOM   1178  P   ADE T  16      17.667 -12.138 -37.172  1.00  0.00      TS   P  
ATOM   1179  O1P ADE T  16      18.910 -12.848 -36.875  1.00  0.00      TS   O  
ATOM   1180  O2P ADE T  16      17.726 -11.077 -38.245  1.00  0.00      TS   O  
ATOM   1181  C5' ADE T  16      15.830 -13.884 -36.605  1.00  0.00      TS   C  
ATOM   1182  O5' ADE T  16      16.632 -13.228 -37.567  1.00  0.00      TS   O  
ATOM   1183  C4' ADE T  16      14.520 -14.419 -37.246  1.00  0.00      TS   C  
ATOM   1184  O4' ADE T  16      13.588 -13.366 -37.594  1.00  0.00      TS   O  
ATOM   1185  C3' ADE T  16      14.674 -15.259 -38.549  1.00  0.00      TS   C  
ATOM   1186  O3' ADE T  16      13.754 -16.343 -38.718  1.00  0.00      TS   O  
ATOM   1187  C2' ADE T  16      14.467 -14.212 -39.592  1.00  0.00      TS   C  
ATOM   1188  C1' ADE T  16      13.443 -13.344 -38.979  1.00  0.00      TS   C  
ATOM   1189  N1  ADE T  16      10.851  -9.111 -40.416  1.00  0.00      TS   N  
ATOM   1190  C2  ADE T  16      10.476 -10.330 -40.028  1.00  0.00      TS   C  
ATOM   1191  N3  ADE T  16      11.194 -11.376 -39.641  1.00  0.00      TS   N  
ATOM   1192  C4  ADE T  16      12.471 -11.049 -39.739  1.00  0.00      TS   C  
ATOM   1193  C5  ADE T  16      13.066  -9.854 -40.172  1.00  0.00      TS   C  
ATOM   1194  C6  ADE T  16      12.119  -8.806 -40.522  1.00  0.00      TS   C  
ATOM   1195  N6  ADE T  16      12.514  -7.628 -40.930  1.00  0.00      TS   N  
ATOM   1196  N7  ADE T  16      14.393  -9.877 -40.116  1.00  0.00      TS   N  
ATOM   1197  C8  ADE T  16      14.590 -11.128 -39.700  1.00  0.00      TS   C  
ATOM   1198  N9  ADE T  16      13.501 -11.880 -39.450  1.00  0.00      TS   N  
ATOM   1199  H2  ADE T  16       9.411 -10.513 -39.882  1.00  0.00      TS   H  
ATOM   1200  H8  ADE T  16      15.553 -11.616 -39.555  1.00  0.00      TS   H  
ATOM   1201  H1' ADE T  16      12.415 -13.750 -39.086  1.00  0.00      TS   H  
ATOM   1202  H2' ADE T  16      14.249 -14.625 -40.600  1.00  0.00      TS   H  
ATOM   1203  H3' ADE T  16      15.714 -15.647 -38.507  1.00  0.00      TS   H  
ATOM   1204  H4' ADE T  16      14.013 -15.163 -36.596  1.00  0.00      TS   H  
ATOM   1205  H5' ADE T  16      15.484 -13.179 -35.818  1.00  0.00      TS   H  
ATOM   1206  H61 ADE T  16      13.494  -7.464 -41.040  1.00  0.00      TS   H  
ATOM   1207  H62 ADE T  16      11.894  -6.947 -41.319  1.00  0.00      TS   H  
ATOM   1208 H2'' ADE T  16      15.423 -13.648 -39.620  1.00  0.00      TS   H  
ATOM   1209 H5'' ADE T  16      16.382 -14.653 -36.023  1.00  0.00      TS   H  
ATOM   1210  P   THY T  17      13.975 -17.478 -39.848  1.00  0.00      TS   P  
ATOM   1211  O1P THY T  17      13.600 -18.788 -39.216  1.00  0.00      TS   O  
ATOM   1212  O2P THY T  17      15.309 -17.441 -40.470  1.00  0.00      TS   O  
ATOM   1213  C5' THY T  17      11.570 -17.157 -41.003  1.00  0.00      TS   C  
ATOM   1214  O5' THY T  17      12.983 -17.054 -40.896  1.00  0.00      TS   O  
ATOM   1215  C4' THY T  17      11.025 -16.640 -42.345  1.00  0.00      TS   C  
ATOM   1216  O4' THY T  17      10.987 -15.174 -42.408  1.00  0.00      TS   O  
ATOM   1217  C3' THY T  17      11.702 -17.174 -43.655  1.00  0.00      TS   C  
ATOM   1218  O3' THY T  17      10.738 -17.470 -44.662  1.00  0.00      TS   O  
ATOM   1219  C2' THY T  17      12.462 -15.983 -44.086  1.00  0.00      TS   C  
ATOM   1220  C1' THY T  17      11.564 -14.811 -43.628  1.00  0.00      TS   C  
ATOM   1221  N1  THY T  17      12.185 -13.463 -43.443  1.00  0.00      TS   N  
ATOM   1222  C2  THY T  17      11.390 -12.322 -43.573  1.00  0.00      TS   C  
ATOM   1223  O2  THY T  17      10.179 -12.356 -43.847  1.00  0.00      TS   O  
ATOM   1224  N3  THY T  17      11.998 -11.124 -43.344  1.00  0.00      TS   N  
ATOM   1225  C4  THY T  17      13.367 -10.951 -43.271  1.00  0.00      TS   C  
ATOM   1226  O4  THY T  17      13.842  -9.825 -43.462  1.00  0.00      TS   O  
ATOM   1227  C5  THY T  17      14.093 -12.111 -42.958  1.00  0.00      TS   C  
ATOM   1228  C5M THY T  17      15.572 -11.968 -42.862  1.00  0.00      TS   C  
ATOM   1229  C6  THY T  17      13.518 -13.348 -43.059  1.00  0.00      TS   C  
ATOM   1230  H3  THY T  17      11.430 -10.316 -43.555  1.00  0.00      TS   H  
ATOM   1231  H6  THY T  17      14.037 -14.255 -42.748  1.00  0.00      TS   H  
ATOM   1232  H1' THY T  17      10.681 -14.732 -44.297  1.00  0.00      TS   H  
ATOM   1233  H2' THY T  17      12.632 -16.044 -45.183  1.00  0.00      TS   H  
ATOM   1234  H3' THY T  17      12.364 -18.028 -43.395  1.00  0.00      TS   H  
ATOM   1235  H4' THY T  17       9.938 -16.870 -42.323  1.00  0.00      TS   H  
ATOM   1236  H5' THY T  17      11.144 -16.435 -40.273  1.00  0.00      TS   H  
ATOM   1237  H51 THY T  17      16.020 -11.019 -42.501  1.00  0.00      TS   H  
ATOM   1238  H52 THY T  17      15.813 -12.010 -43.946  1.00  0.00      TS   H  
ATOM   1239  H53 THY T  17      16.197 -12.737 -42.358  1.00  0.00      TS   H  
ATOM   1240 H2'' THY T  17      13.448 -15.988 -43.574  1.00  0.00      TS   H  
ATOM   1241 H5'' THY T  17      11.189 -18.172 -40.761  1.00  0.00      TS   H  
ATOM   1242  P   ADE T  18      10.258 -18.885 -44.969  1.00  0.00      TS   P  
ATOM   1243  O1P ADE T  18       9.222 -19.202 -43.973  1.00  0.00      TS   O  
ATOM   1244  O2P ADE T  18      11.404 -19.795 -45.038  1.00  0.00      TS   O  
ATOM   1245  C5' ADE T  18       8.396 -18.164 -46.755  1.00  0.00      TS   C  
ATOM   1246  O5' ADE T  18       9.629 -18.829 -46.399  1.00  0.00      TS   O  
ATOM   1247  C4' ADE T  18       8.705 -17.024 -47.768  1.00  0.00      TS   C  
ATOM   1248  O4' ADE T  18       9.633 -15.967 -47.250  1.00  0.00      TS   O  
ATOM   1249  C3' ADE T  18       9.480 -17.583 -49.009  1.00  0.00      TS   C  
ATOM   1250  O3' ADE T  18       8.826 -17.144 -50.235  1.00  0.00      TS   O  
ATOM   1251  C2' ADE T  18      10.872 -16.950 -48.984  1.00  0.00      TS   C  
ATOM   1252  C1' ADE T  18      10.445 -15.558 -48.354  1.00  0.00      TS   C  
ATOM   1253  N1  ADE T  18      12.340 -11.022 -46.539  1.00  0.00      TS   N  
ATOM   1254  C2  ADE T  18      11.162 -11.402 -47.098  1.00  0.00      TS   C  
ATOM   1255  N3  ADE T  18      10.681 -12.625 -47.455  1.00  0.00      TS   N  
ATOM   1256  C4  ADE T  18      11.711 -13.502 -47.412  1.00  0.00      TS   C  
ATOM   1257  C5  ADE T  18      13.016 -13.289 -47.065  1.00  0.00      TS   C  
ATOM   1258  C6  ADE T  18      13.348 -11.950 -46.527  1.00  0.00      TS   C  
ATOM   1259  N6  ADE T  18      14.601 -11.623 -46.147  1.00  0.00      TS   N  
ATOM   1260  N7  ADE T  18      13.702 -14.530 -47.087  1.00  0.00      TS   N  
ATOM   1261  C8  ADE T  18      12.902 -15.387 -47.629  1.00  0.00      TS   C  
ATOM   1262  N9  ADE T  18      11.632 -14.834 -47.799  1.00  0.00      TS   N  
ATOM   1263  H2  ADE T  18      10.457 -10.571 -47.094  1.00  0.00      TS   H  
ATOM   1264  H8  ADE T  18      13.281 -16.365 -47.929  1.00  0.00      TS   H  
ATOM   1265  H1' ADE T  18       9.834 -14.941 -49.045  1.00  0.00      TS   H  
ATOM   1266  H2' ADE T  18      11.378 -16.905 -49.971  1.00  0.00      TS   H  
ATOM   1267  H3' ADE T  18       9.508 -18.692 -48.954  1.00  0.00      TS   H  
ATOM   1268  H4' ADE T  18       7.789 -16.611 -48.240  1.00  0.00      TS   H  
ATOM   1269  H5' ADE T  18       7.878 -17.829 -45.830  1.00  0.00      TS   H  
ATOM   1270  H61 ADE T  18      15.430 -11.980 -46.578  1.00  0.00      TS   H  
ATOM   1271  H62 ADE T  18      14.752 -10.688 -45.825  1.00  0.00      TS   H  
ATOM   1272 H2'' ADE T  18      11.492 -17.424 -48.193  1.00  0.00      TS   H  
ATOM   1273 H5'' ADE T  18       7.735 -18.953 -47.171  1.00  0.00      TS   H  
ATOM   1274  P   ADE T  19       8.212 -18.199 -51.277  1.00  0.00      TS   P  
ATOM   1275  O1P ADE T  19       6.820 -18.559 -50.840  1.00  0.00      TS   O  
ATOM   1276  O2P ADE T  19       9.130 -19.355 -51.363  1.00  0.00      TS   O  
ATOM   1277  C5' ADE T  19       7.465 -16.159 -52.834  1.00  0.00      TS   C  
ATOM   1278  O5' ADE T  19       8.169 -17.371 -52.577  1.00  0.00      TS   O  
ATOM   1279  C4' ADE T  19       8.254 -15.113 -53.591  1.00  0.00      TS   C  
ATOM   1280  O4' ADE T  19       9.330 -14.604 -52.606  1.00  0.00      TS   O  
ATOM   1281  C3' ADE T  19       9.047 -15.670 -54.799  1.00  0.00      TS   C  
ATOM   1282  O3' ADE T  19       8.911 -14.752 -55.936  1.00  0.00      TS   O  
ATOM   1283  C2' ADE T  19      10.508 -15.706 -54.300  1.00  0.00      TS   C  
ATOM   1284  C1' ADE T  19      10.519 -14.502 -53.382  1.00  0.00      TS   C  
ATOM   1285  N1  ADE T  19      13.671 -11.533 -50.547  1.00  0.00      TS   N  
ATOM   1286  C2  ADE T  19      12.617 -11.228 -51.312  1.00  0.00      TS   C  
ATOM   1287  N3  ADE T  19      11.819 -12.040 -52.017  1.00  0.00      TS   N  
ATOM   1288  C4  ADE T  19      12.318 -13.321 -51.962  1.00  0.00      TS   C  
ATOM   1289  C5  ADE T  19      13.446 -13.779 -51.278  1.00  0.00      TS   C  
ATOM   1290  C6  ADE T  19      14.155 -12.789 -50.487  1.00  0.00      TS   C  
ATOM   1291  N6  ADE T  19      15.113 -13.032 -49.592  1.00  0.00      TS   N  
ATOM   1292  N7  ADE T  19      13.661 -15.151 -51.489  1.00  0.00      TS   N  
ATOM   1293  C8  ADE T  19      12.589 -15.497 -52.199  1.00  0.00      TS   C  
ATOM   1294  N9  ADE T  19      11.714 -14.451 -52.523  1.00  0.00      TS   N  
ATOM   1295  H2  ADE T  19      12.192 -10.229 -51.218  1.00  0.00      TS   H  
ATOM   1296  H8  ADE T  19      12.453 -16.561 -52.391  1.00  0.00      TS   H  
ATOM   1297  H1' ADE T  19      10.436 -13.635 -54.072  1.00  0.00      TS   H  
ATOM   1298  H2' ADE T  19      11.250 -15.604 -55.121  1.00  0.00      TS   H  
ATOM   1299  H3' ADE T  19       8.666 -16.691 -55.012  1.00  0.00      TS   H  
ATOM   1300  H4' ADE T  19       7.655 -14.279 -54.013  1.00  0.00      TS   H  
ATOM   1301  H5' ADE T  19       7.023 -15.769 -51.892  1.00  0.00      TS   H  
ATOM   1302  H61 ADE T  19      15.086 -13.968 -49.240  1.00  0.00      TS   H  
ATOM   1303  H62 ADE T  19      15.724 -12.399 -49.119  1.00  0.00      TS   H  
ATOM   1304 H2'' ADE T  19      10.784 -16.540 -53.622  1.00  0.00      TS   H  
ATOM   1305 H5'' ADE T  19       6.566 -16.448 -53.417  1.00  0.00      TS   H  
ATOM   1306  P   GUA T  20       9.385 -15.214 -57.321  1.00  0.00      TS   P  
ATOM   1307  O1P GUA T  20       8.193 -15.523 -58.111  1.00  0.00      TS   O  
ATOM   1308  O2P GUA T  20      10.370 -16.314 -57.174  1.00  0.00      TS   O  
ATOM   1309  C5' GUA T  20       9.196 -12.821 -58.189  1.00  0.00      TS   C  
ATOM   1310  O5' GUA T  20      10.099 -13.975 -58.005  1.00  0.00      TS   O  
ATOM   1311  C4' GUA T  20       9.919 -11.420 -58.253  1.00  0.00      TS   C  
ATOM   1312  O4' GUA T  20      10.700 -11.213 -56.965  1.00  0.00      TS   O  
ATOM   1313  C3' GUA T  20      10.987 -11.245 -59.369  1.00  0.00      TS   C  
ATOM   1314  O3' GUA T  20      11.102  -9.906 -59.847  1.00  0.00      TS   O  
ATOM   1315  C2' GUA T  20      12.317 -11.616 -58.757  1.00  0.00      TS   C  
ATOM   1316  C1' GUA T  20      12.106 -11.119 -57.273  1.00  0.00      TS   C  
ATOM   1317  N1  GUA T  20      15.911 -11.082 -53.750  1.00  0.00      TS   N  
ATOM   1318  C2  GUA T  20      15.481 -10.086 -54.591  1.00  0.00      TS   C  
ATOM   1319  N2  GUA T  20      16.262  -9.026 -54.608  1.00  0.00      TS   N  
ATOM   1320  N3  GUA T  20      14.369 -10.137 -55.339  1.00  0.00      TS   N  
ATOM   1321  C4  GUA T  20      13.860 -11.400 -55.465  1.00  0.00      TS   C  
ATOM   1322  C5  GUA T  20      14.283 -12.504 -54.724  1.00  0.00      TS   C  
ATOM   1323  C6  GUA T  20      15.410 -12.412 -53.831  1.00  0.00      TS   C  
ATOM   1324  O6  GUA T  20      15.811 -13.364 -53.137  1.00  0.00      TS   O  
ATOM   1325  N7  GUA T  20      13.500 -13.602 -55.044  1.00  0.00      TS   N  
ATOM   1326  C8  GUA T  20      12.661 -13.178 -56.003  1.00  0.00      TS   C  
ATOM   1327  N9  GUA T  20      12.865 -11.866 -56.324  1.00  0.00      TS   N  
ATOM   1328  H1  GUA T  20      16.794 -11.003 -53.266  1.00  0.00      TS   H  
ATOM   1329  H8  GUA T  20      11.982 -13.798 -56.590  1.00  0.00      TS   H  
ATOM   1330  H1' GUA T  20      12.333 -10.032 -57.245  1.00  0.00      TS   H  
ATOM   1331  H2' GUA T  20      13.247 -11.096 -59.075  1.00  0.00      TS   H  
ATOM   1332  H21 GUA T  20      15.846  -8.414 -55.281  1.00  0.00      TS   H  
ATOM   1333  H3' GUA T  20      10.657 -11.959 -60.154  1.00  0.00      TS   H  
ATOM   1334  H22 GUA T  20      17.218  -9.075 -54.323  1.00  0.00      TS   H  
ATOM   1335  H4' GUA T  20       9.244 -10.554 -58.424  1.00  0.00      TS   H  
ATOM   1336  H5' GUA T  20       8.433 -12.773 -57.384  1.00  0.00      TS   H  
ATOM   1337  H3T GUA T  20      11.819  -9.784 -60.473  1.00  0.00      TS   H  
ATOM   1338 H2'' GUA T  20      12.409 -12.715 -58.884  1.00  0.00      TS   H  
ATOM   1339 H5'' GUA T  20       8.684 -13.049 -59.148  1.00  0.00      TS   H  
TER   
END
