# Supplementary material for: CRISPR-Cas12a exploits R-loop asymmetry to form double-strand breaks
Source: eLife. 2020 Jun 10;9:e55143. doi: 10.7554/eLife.55143 (PMC7286691; doi:10.7554/eLife.55143)
Supplement: Figure 5—source data 2. [file elife-55143-fig5-data2.zip › Figure 5ΓÇöSource Data 2/Example_MD_trajectories/5prime_boundary/5prime_boundary_04.pdb]

ATOM      1  C5' CYT B   1      19.687 -10.454 -54.869  1.00  0.00      BS   C  
ATOM      2  O5' CYT B   1      19.649 -11.738 -54.206  1.00  0.00      BS   O  
ATOM      3  C4' CYT B   1      18.438  -9.571 -54.633  1.00  0.00      BS   C  
ATOM      4  O4' CYT B   1      17.160 -10.235 -54.693  1.00  0.00      BS   O  
ATOM      5  C3' CYT B   1      18.344  -8.625 -53.297  1.00  0.00      BS   C  
ATOM      6  O3' CYT B   1      17.994  -7.255 -53.502  1.00  0.00      BS   O  
ATOM      7  C2' CYT B   1      17.324  -9.359 -52.492  1.00  0.00      BS   C  
ATOM      8  C1' CYT B   1      16.356  -9.882 -53.554  1.00  0.00      BS   C  
ATOM      9  N1  CYT B   1      15.570 -11.095 -53.237  1.00  0.00      BS   N  
ATOM     10  C2  CYT B   1      14.263 -11.220 -53.618  1.00  0.00      BS   C  
ATOM     11  O2  CYT B   1      13.591 -10.335 -54.163  1.00  0.00      BS   O  
ATOM     12  N3  CYT B   1      13.619 -12.407 -53.339  1.00  0.00      BS   N  
ATOM     13  C4  CYT B   1      14.232 -13.369 -52.700  1.00  0.00      BS   C  
ATOM     14  N4  CYT B   1      13.590 -14.463 -52.384  1.00  0.00      BS   N  
ATOM     15  C5  CYT B   1      15.551 -13.276 -52.309  1.00  0.00      BS   C  
ATOM     16  C6  CYT B   1      16.210 -12.112 -52.570  1.00  0.00      BS   C  
ATOM     17  H5  CYT B   1      16.047 -14.028 -51.694  1.00  0.00      BS   H  
ATOM     18  H6  CYT B   1      17.272 -11.924 -52.411  1.00  0.00      BS   H  
ATOM     19  H1' CYT B   1      15.776  -9.075 -54.050  1.00  0.00      BS   H  
ATOM     20  H2' CYT B   1      16.744  -8.797 -51.730  1.00  0.00      BS   H  
ATOM     21  H3' CYT B   1      19.371  -8.693 -52.878  1.00  0.00      BS   H  
ATOM     22  H4' CYT B   1      18.454  -8.822 -55.452  1.00  0.00      BS   H  
ATOM     23  H41 CYT B   1      12.694 -14.685 -52.770  1.00  0.00      BS   H  
ATOM     24  H5' CYT B   1      19.638 -10.564 -55.974  1.00  0.00      BS   H  
ATOM     25  H42 CYT B   1      13.975 -15.013 -51.643  1.00  0.00      BS   H  
ATOM     26  H5T CYT B   1      19.247 -12.366 -54.810  1.00  0.00      BS   H  
ATOM     27 H2'' CYT B   1      17.857 -10.157 -51.932  1.00  0.00      BS   H  
ATOM     28 H5'' CYT B   1      20.571  -9.808 -54.687  1.00  0.00      BS   H  
ATOM     29  P   THY B   2      18.004  -6.208 -52.319  1.00  0.00      BS   P  
ATOM     30  O1P THY B   2      18.857  -5.060 -52.664  1.00  0.00      BS   O  
ATOM     31  O2P THY B   2      18.391  -6.925 -51.016  1.00  0.00      BS   O  
ATOM     32  C5' THY B   2      15.822  -4.982 -53.323  1.00  0.00      BS   C  
ATOM     33  O5' THY B   2      16.507  -5.680 -52.238  1.00  0.00      BS   O  
ATOM     34  C4' THY B   2      14.294  -5.178 -53.223  1.00  0.00      BS   C  
ATOM     35  O4' THY B   2      14.005  -6.577 -52.991  1.00  0.00      BS   O  
ATOM     36  C3' THY B   2      13.656  -4.382 -52.060  1.00  0.00      BS   C  
ATOM     37  O3' THY B   2      12.451  -3.702 -52.405  1.00  0.00      BS   O  
ATOM     38  C2' THY B   2      13.229  -5.483 -51.059  1.00  0.00      BS   C  
ATOM     39  C1' THY B   2      13.061  -6.689 -51.949  1.00  0.00      BS   C  
ATOM     40  N1  THY B   2      13.111  -8.045 -51.354  1.00  0.00      BS   N  
ATOM     41  C2  THY B   2      11.971  -8.895 -51.372  1.00  0.00      BS   C  
ATOM     42  O2  THY B   2      10.897  -8.670 -51.939  1.00  0.00      BS   O  
ATOM     43  N3  THY B   2      12.171 -10.081 -50.741  1.00  0.00      BS   N  
ATOM     44  C4  THY B   2      13.328 -10.488 -50.136  1.00  0.00      BS   C  
ATOM     45  O4  THY B   2      13.397 -11.648 -49.699  1.00  0.00      BS   O  
ATOM     46  C5  THY B   2      14.415  -9.561 -50.127  1.00  0.00      BS   C  
ATOM     47  C5M THY B   2      15.677  -9.971 -49.372  1.00  0.00      BS   C  
ATOM     48  C6  THY B   2      14.224  -8.364 -50.643  1.00  0.00      BS   C  
ATOM     49  H3  THY B   2      11.354 -10.662 -50.612  1.00  0.00      BS   H  
ATOM     50  H6  THY B   2      14.897  -7.546 -50.386  1.00  0.00      BS   H  
ATOM     51  H1' THY B   2      12.135  -6.657 -52.563  1.00  0.00      BS   H  
ATOM     52  H2' THY B   2      12.337  -5.426 -50.400  1.00  0.00      BS   H  
ATOM     53  H3' THY B   2      14.432  -3.701 -51.648  1.00  0.00      BS   H  
ATOM     54  H4' THY B   2      13.804  -4.915 -54.185  1.00  0.00      BS   H  
ATOM     55  H5' THY B   2      16.176  -5.142 -54.364  1.00  0.00      BS   H  
ATOM     56  H51 THY B   2      15.462  -9.800 -48.297  1.00  0.00      BS   H  
ATOM     57  H52 THY B   2      16.505  -9.275 -49.629  1.00  0.00      BS   H  
ATOM     58  H53 THY B   2      15.819 -11.063 -49.517  1.00  0.00      BS   H  
ATOM     59 H2'' THY B   2      14.147  -5.485 -50.433  1.00  0.00      BS   H  
ATOM     60 H5'' THY B   2      16.034  -3.894 -53.243  1.00  0.00      BS   H  
ATOM     61  P   THY B   3      11.842  -2.692 -51.326  1.00  0.00      BS   P  
ATOM     62  O1P THY B   3      11.329  -1.514 -52.080  1.00  0.00      BS   O  
ATOM     63  O2P THY B   3      12.880  -2.388 -50.226  1.00  0.00      BS   O  
ATOM     64  C5' THY B   3       9.663  -4.051 -51.584  1.00  0.00      BS   C  
ATOM     65  O5' THY B   3      10.634  -3.512 -50.656  1.00  0.00      BS   O  
ATOM     66  C4' THY B   3       8.617  -4.905 -50.800  1.00  0.00      BS   C  
ATOM     67  O4' THY B   3       9.156  -6.100 -50.259  1.00  0.00      BS   O  
ATOM     68  C3' THY B   3       8.021  -4.183 -49.537  1.00  0.00      BS   C  
ATOM     69  O3' THY B   3       6.604  -4.282 -49.473  1.00  0.00      BS   O  
ATOM     70  C2' THY B   3       8.727  -4.838 -48.358  1.00  0.00      BS   C  
ATOM     71  C1' THY B   3       8.835  -6.292 -48.912  1.00  0.00      BS   C  
ATOM     72  N1  THY B   3       9.885  -7.216 -48.457  1.00  0.00      BS   N  
ATOM     73  C2  THY B   3       9.600  -8.566 -48.286  1.00  0.00      BS   C  
ATOM     74  O2  THY B   3       8.504  -8.977 -48.512  1.00  0.00      BS   O  
ATOM     75  N3  THY B   3      10.662  -9.290 -47.712  1.00  0.00      BS   N  
ATOM     76  C4  THY B   3      11.890  -8.823 -47.382  1.00  0.00      BS   C  
ATOM     77  O4  THY B   3      12.731  -9.572 -46.933  1.00  0.00      BS   O  
ATOM     78  C5  THY B   3      12.144  -7.417 -47.607  1.00  0.00      BS   C  
ATOM     79  C5M THY B   3      13.522  -6.773 -47.301  1.00  0.00      BS   C  
ATOM     80  C6  THY B   3      11.128  -6.695 -48.141  1.00  0.00      BS   C  
ATOM     81  H3  THY B   3      10.437 -10.237 -47.447  1.00  0.00      BS   H  
ATOM     82  H6  THY B   3      11.279  -5.704 -48.567  1.00  0.00      BS   H  
ATOM     83  H1' THY B   3       7.811  -6.722 -48.897  1.00  0.00      BS   H  
ATOM     84  H2' THY B   3       8.152  -4.737 -47.413  1.00  0.00      BS   H  
ATOM     85  H3' THY B   3       8.353  -3.126 -49.622  1.00  0.00      BS   H  
ATOM     86  H4' THY B   3       7.877  -5.232 -51.562  1.00  0.00      BS   H  
ATOM     87  H5' THY B   3      10.134  -4.673 -52.375  1.00  0.00      BS   H  
ATOM     88  H51 THY B   3      14.252  -7.097 -48.074  1.00  0.00      BS   H  
ATOM     89  H52 THY B   3      13.962  -6.958 -46.299  1.00  0.00      BS   H  
ATOM     90  H53 THY B   3      13.442  -5.665 -47.278  1.00  0.00      BS   H  
ATOM     91 H2'' THY B   3       9.692  -4.289 -48.317  1.00  0.00      BS   H  
ATOM     92 H5'' THY B   3       9.203  -3.190 -52.112  1.00  0.00      BS   H  
ATOM     93  P   ADE B   4       5.716  -3.535 -48.441  1.00  0.00      BS   P  
ATOM     94  O1P ADE B   4       4.602  -2.939 -49.248  1.00  0.00      BS   O  
ATOM     95  O2P ADE B   4       6.535  -2.531 -47.776  1.00  0.00      BS   O  
ATOM     96  C5' ADE B   4       4.091  -5.474 -47.992  1.00  0.00      BS   C  
ATOM     97  O5' ADE B   4       5.167  -4.629 -47.447  1.00  0.00      BS   O  
ATOM     98  C4' ADE B   4       3.716  -6.665 -47.034  1.00  0.00      BS   C  
ATOM     99  O4' ADE B   4       4.883  -7.464 -46.700  1.00  0.00      BS   O  
ATOM    100  C3' ADE B   4       3.183  -6.149 -45.719  1.00  0.00      BS   C  
ATOM    101  O3' ADE B   4       2.153  -6.932 -45.203  1.00  0.00      BS   O  
ATOM    102  C2' ADE B   4       4.363  -6.138 -44.732  1.00  0.00      BS   C  
ATOM    103  C1' ADE B   4       5.184  -7.306 -45.301  1.00  0.00      BS   C  
ATOM    104  N1  ADE B   4       9.843  -9.562 -44.144  1.00  0.00      BS   N  
ATOM    105  C2  ADE B   4       8.647 -10.042 -44.144  1.00  0.00      BS   C  
ATOM    106  N3  ADE B   4       7.487  -9.422 -44.495  1.00  0.00      BS   N  
ATOM    107  C4  ADE B   4       7.651  -8.114 -44.857  1.00  0.00      BS   C  
ATOM    108  C5  ADE B   4       8.888  -7.456 -44.883  1.00  0.00      BS   C  
ATOM    109  C6  ADE B   4      10.010  -8.204 -44.509  1.00  0.00      BS   C  
ATOM    110  N6  ADE B   4      11.253  -7.710 -44.310  1.00  0.00      BS   N  
ATOM    111  N7  ADE B   4       8.698  -6.128 -45.207  1.00  0.00      BS   N  
ATOM    112  C8  ADE B   4       7.359  -5.995 -45.309  1.00  0.00      BS   C  
ATOM    113  N9  ADE B   4       6.663  -7.161 -45.143  1.00  0.00      BS   N  
ATOM    114  H2  ADE B   4       8.471 -11.045 -43.758  1.00  0.00      BS   H  
ATOM    115  H8  ADE B   4       6.930  -5.041 -45.612  1.00  0.00      BS   H  
ATOM    116  H1' ADE B   4       4.718  -8.172 -44.783  1.00  0.00      BS   H  
ATOM    117  H2' ADE B   4       4.131  -6.461 -43.694  1.00  0.00      BS   H  
ATOM    118  H3' ADE B   4       2.797  -5.150 -46.019  1.00  0.00      BS   H  
ATOM    119  H4' ADE B   4       3.021  -7.377 -47.530  1.00  0.00      BS   H  
ATOM    120  H5' ADE B   4       4.493  -6.034 -48.863  1.00  0.00      BS   H  
ATOM    121  H61 ADE B   4      11.998  -8.368 -44.194  1.00  0.00      BS   H  
ATOM    122  H62 ADE B   4      11.512  -6.862 -44.773  1.00  0.00      BS   H  
ATOM    123 H2'' ADE B   4       4.999  -5.230 -44.795  1.00  0.00      BS   H  
ATOM    124 H5'' ADE B   4       3.244  -4.934 -48.466  1.00  0.00      BS   H  
ATOM    125  P   THY B   5       1.235  -6.424 -44.061  1.00  0.00      BS   P  
ATOM    126  O1P THY B   5      -0.165  -6.808 -44.392  1.00  0.00      BS   O  
ATOM    127  O2P THY B   5       1.408  -4.986 -43.861  1.00  0.00      BS   O  
ATOM    128  C5' THY B   5       1.518  -8.564 -42.673  1.00  0.00      BS   C  
ATOM    129  O5' THY B   5       1.750  -7.143 -42.762  1.00  0.00      BS   O  
ATOM    130  C4' THY B   5       2.337  -9.256 -41.563  1.00  0.00      BS   C  
ATOM    131  O4' THY B   5       3.720  -9.432 -42.038  1.00  0.00      BS   O  
ATOM    132  C3' THY B   5       2.513  -8.577 -40.160  1.00  0.00      BS   C  
ATOM    133  O3' THY B   5       1.372  -8.833 -39.369  1.00  0.00      BS   O  
ATOM    134  C2' THY B   5       3.666  -9.343 -39.630  1.00  0.00      BS   C  
ATOM    135  C1' THY B   5       4.522  -9.622 -40.890  1.00  0.00      BS   C  
ATOM    136  N1  THY B   5       5.742  -8.820 -41.046  1.00  0.00      BS   N  
ATOM    137  C2  THY B   5       6.944  -9.401 -40.944  1.00  0.00      BS   C  
ATOM    138  O2  THY B   5       7.027 -10.570 -40.567  1.00  0.00      BS   O  
ATOM    139  N3  THY B   5       7.988  -8.557 -41.086  1.00  0.00      BS   N  
ATOM    140  C4  THY B   5       8.053  -7.180 -41.163  1.00  0.00      BS   C  
ATOM    141  O4  THY B   5       9.130  -6.605 -41.366  1.00  0.00      BS   O  
ATOM    142  C5  THY B   5       6.733  -6.646 -41.378  1.00  0.00      BS   C  
ATOM    143  C5M THY B   5       6.688  -5.189 -41.676  1.00  0.00      BS   C  
ATOM    144  C6  THY B   5       5.666  -7.423 -41.162  1.00  0.00      BS   C  
ATOM    145  H3  THY B   5       8.858  -9.043 -40.923  1.00  0.00      BS   H  
ATOM    146  H6  THY B   5       4.682  -6.955 -41.188  1.00  0.00      BS   H  
ATOM    147  H1' THY B   5       4.853 -10.679 -40.802  1.00  0.00      BS   H  
ATOM    148  H2' THY B   5       3.458 -10.337 -39.180  1.00  0.00      BS   H  
ATOM    149  H3' THY B   5       2.788  -7.502 -40.220  1.00  0.00      BS   H  
ATOM    150  H4' THY B   5       2.034 -10.287 -41.281  1.00  0.00      BS   H  
ATOM    151  H5' THY B   5       1.694  -9.096 -43.632  1.00  0.00      BS   H  
ATOM    152  H51 THY B   5       6.519  -4.631 -40.731  1.00  0.00      BS   H  
ATOM    153  H52 THY B   5       5.732  -4.946 -42.190  1.00  0.00      BS   H  
ATOM    154  H53 THY B   5       7.645  -4.799 -42.083  1.00  0.00      BS   H  
ATOM    155 H2'' THY B   5       4.242  -8.729 -38.905  1.00  0.00      BS   H  
ATOM    156 H5'' THY B   5       0.470  -8.787 -42.378  1.00  0.00      BS   H  
ATOM    157  P   ADE B   6       1.241  -8.084 -37.943  1.00  0.00      BS   P  
ATOM    158  O1P ADE B   6      -0.210  -8.084 -37.598  1.00  0.00      BS   O  
ATOM    159  O2P ADE B   6       1.934  -6.767 -37.925  1.00  0.00      BS   O  
ATOM    160  C5' ADE B   6       1.441 -10.309 -36.562  1.00  0.00      BS   C  
ATOM    161  O5' ADE B   6       1.953  -9.018 -36.925  1.00  0.00      BS   O  
ATOM    162  C4' ADE B   6       2.565 -11.274 -36.100  1.00  0.00      BS   C  
ATOM    163  O4' ADE B   6       3.877 -10.912 -36.551  1.00  0.00      BS   O  
ATOM    164  C3' ADE B   6       2.582 -11.195 -34.599  1.00  0.00      BS   C  
ATOM    165  O3' ADE B   6       2.920 -12.414 -33.993  1.00  0.00      BS   O  
ATOM    166  C2' ADE B   6       3.773 -10.202 -34.334  1.00  0.00      BS   C  
ATOM    167  C1' ADE B   6       4.743 -10.504 -35.509  1.00  0.00      BS   C  
ATOM    168  N1  ADE B   6       9.173  -8.795 -37.773  1.00  0.00      BS   N  
ATOM    169  C2  ADE B   6       8.765 -10.042 -37.494  1.00  0.00      BS   C  
ATOM    170  N3  ADE B   6       7.639 -10.375 -36.853  1.00  0.00      BS   N  
ATOM    171  C4  ADE B   6       6.793  -9.369 -36.655  1.00  0.00      BS   C  
ATOM    172  C5  ADE B   6       7.037  -8.053 -37.108  1.00  0.00      BS   C  
ATOM    173  C6  ADE B   6       8.310  -7.735 -37.602  1.00  0.00      BS   C  
ATOM    174  N6  ADE B   6       8.677  -6.506 -37.995  1.00  0.00      BS   N  
ATOM    175  N7  ADE B   6       5.910  -7.230 -36.797  1.00  0.00      BS   N  
ATOM    176  C8  ADE B   6       5.102  -8.102 -36.247  1.00  0.00      BS   C  
ATOM    177  N9  ADE B   6       5.559  -9.394 -36.025  1.00  0.00      BS   N  
ATOM    178  H2  ADE B   6       9.594 -10.696 -37.766  1.00  0.00      BS   H  
ATOM    179  H8  ADE B   6       4.095  -7.830 -35.934  1.00  0.00      BS   H  
ATOM    180  H1' ADE B   6       5.384 -11.370 -35.237  1.00  0.00      BS   H  
ATOM    181  H2' ADE B   6       4.340 -10.270 -33.381  1.00  0.00      BS   H  
ATOM    182  H3' ADE B   6       1.582 -10.802 -34.317  1.00  0.00      BS   H  
ATOM    183  H4' ADE B   6       2.413 -12.334 -36.398  1.00  0.00      BS   H  
ATOM    184  H5' ADE B   6       1.186 -10.882 -37.479  1.00  0.00      BS   H  
ATOM    185  H61 ADE B   6       9.367  -6.452 -38.718  1.00  0.00      BS   H  
ATOM    186  H62 ADE B   6       8.856  -5.780 -37.330  1.00  0.00      BS   H  
ATOM    187 H2'' ADE B   6       3.388  -9.175 -34.510  1.00  0.00      BS   H  
ATOM    188 H5'' ADE B   6       0.617 -10.327 -35.818  1.00  0.00      BS   H  
ATOM    189  P   THY B   7       2.675 -12.463 -32.431  1.00  0.00      BS   P  
ATOM    190  O1P THY B   7       2.350 -13.933 -32.130  1.00  0.00      BS   O  
ATOM    191  O2P THY B   7       1.631 -11.488 -32.106  1.00  0.00      BS   O  
ATOM    192  C5' THY B   7       5.258 -12.954 -32.251  1.00  0.00      BS   C  
ATOM    193  O5' THY B   7       4.055 -12.164 -31.824  1.00  0.00      BS   O  
ATOM    194  C4' THY B   7       6.555 -12.428 -31.718  1.00  0.00      BS   C  
ATOM    195  O4' THY B   7       6.924 -11.287 -32.602  1.00  0.00      BS   O  
ATOM    196  C3' THY B   7       6.518 -11.895 -30.227  1.00  0.00      BS   C  
ATOM    197  O3' THY B   7       7.682 -12.260 -29.453  1.00  0.00      BS   O  
ATOM    198  C2' THY B   7       6.461 -10.399 -30.464  1.00  0.00      BS   C  
ATOM    199  C1' THY B   7       7.352 -10.202 -31.742  1.00  0.00      BS   C  
ATOM    200  N1  THY B   7       7.174  -8.916 -32.408  1.00  0.00      BS   N  
ATOM    201  C2  THY B   7       8.208  -8.331 -33.112  1.00  0.00      BS   C  
ATOM    202  O2  THY B   7       9.328  -8.814 -33.211  1.00  0.00      BS   O  
ATOM    203  N3  THY B   7       7.934  -7.100 -33.668  1.00  0.00      BS   N  
ATOM    204  C4  THY B   7       6.752  -6.404 -33.629  1.00  0.00      BS   C  
ATOM    205  O4  THY B   7       6.665  -5.216 -34.020  1.00  0.00      BS   O  
ATOM    206  C5  THY B   7       5.669  -7.103 -32.989  1.00  0.00      BS   C  
ATOM    207  C5M THY B   7       4.309  -6.599 -33.083  1.00  0.00      BS   C  
ATOM    208  C6  THY B   7       5.916  -8.281 -32.408  1.00  0.00      BS   C  
ATOM    209  H3  THY B   7       8.636  -6.703 -34.275  1.00  0.00      BS   H  
ATOM    210  H6  THY B   7       5.091  -8.822 -31.944  1.00  0.00      BS   H  
ATOM    211  H1' THY B   7       8.409 -10.342 -31.426  1.00  0.00      BS   H  
ATOM    212  H2' THY B   7       6.765  -9.828 -29.561  1.00  0.00      BS   H  
ATOM    213  H3' THY B   7       5.623 -12.284 -29.696  1.00  0.00      BS   H  
ATOM    214  H4' THY B   7       7.353 -13.200 -31.758  1.00  0.00      BS   H  
ATOM    215  H5' THY B   7       5.371 -13.406 -33.260  1.00  0.00      BS   H  
ATOM    216  H51 THY B   7       3.621  -7.108 -32.375  1.00  0.00      BS   H  
ATOM    217  H52 THY B   7       3.901  -6.765 -34.102  1.00  0.00      BS   H  
ATOM    218  H53 THY B   7       4.217  -5.531 -32.789  1.00  0.00      BS   H  
ATOM    219 H2'' THY B   7       5.402 -10.079 -30.558  1.00  0.00      BS   H  
ATOM    220 H5'' THY B   7       5.137 -13.842 -31.595  1.00  0.00      BS   H  
ATOM    221  P   ADE B   8       7.612 -11.935 -27.892  1.00  0.00      BS   P  
ATOM    222  O1P ADE B   8       7.582 -13.215 -27.101  1.00  0.00      BS   O  
ATOM    223  O2P ADE B   8       6.701 -10.904 -27.574  1.00  0.00      BS   O  
ATOM    224  C5' ADE B   8      10.159 -12.213 -27.775  1.00  0.00      BS   C  
ATOM    225  O5' ADE B   8       8.989 -11.384 -27.533  1.00  0.00      BS   O  
ATOM    226  C4' ADE B   8      11.343 -11.426 -28.271  1.00  0.00      BS   C  
ATOM    227  O4' ADE B   8      10.960 -10.745 -29.464  1.00  0.00      BS   O  
ATOM    228  C3' ADE B   8      11.782 -10.259 -27.364  1.00  0.00      BS   C  
ATOM    229  O3' ADE B   8      12.719 -10.725 -26.443  1.00  0.00      BS   O  
ATOM    230  C2' ADE B   8      12.572  -9.373 -28.340  1.00  0.00      BS   C  
ATOM    231  C1' ADE B   8      11.722  -9.543 -29.589  1.00  0.00      BS   C  
ATOM    232  N1  ADE B   8      10.983  -4.909 -31.626  1.00  0.00      BS   N  
ATOM    233  C2  ADE B   8      12.089  -5.708 -31.567  1.00  0.00      BS   C  
ATOM    234  N3  ADE B   8      12.202  -6.860 -30.904  1.00  0.00      BS   N  
ATOM    235  C4  ADE B   8      11.009  -7.293 -30.456  1.00  0.00      BS   C  
ATOM    236  C5  ADE B   8       9.855  -6.548 -30.448  1.00  0.00      BS   C  
ATOM    237  C6  ADE B   8       9.845  -5.368 -31.101  1.00  0.00      BS   C  
ATOM    238  N6  ADE B   8       8.747  -4.613 -31.165  1.00  0.00      BS   N  
ATOM    239  N7  ADE B   8       8.845  -7.297 -29.754  1.00  0.00      BS   N  
ATOM    240  C8  ADE B   8       9.442  -8.420 -29.348  1.00  0.00      BS   C  
ATOM    241  N9  ADE B   8      10.741  -8.493 -29.823  1.00  0.00      BS   N  
ATOM    242  H2  ADE B   8      12.953  -5.272 -32.068  1.00  0.00      BS   H  
ATOM    243  H8  ADE B   8       8.930  -9.289 -28.935  1.00  0.00      BS   H  
ATOM    244  H1' ADE B   8      12.370  -9.595 -30.489  1.00  0.00      BS   H  
ATOM    245  H2' ADE B   8      13.609  -9.729 -28.521  1.00  0.00      BS   H  
ATOM    246  H3' ADE B   8      10.937  -9.688 -26.920  1.00  0.00      BS   H  
ATOM    247  H4' ADE B   8      12.243 -12.064 -28.405  1.00  0.00      BS   H  
ATOM    248  H5' ADE B   8       9.987 -13.127 -28.382  1.00  0.00      BS   H  
ATOM    249  H61 ADE B   8       7.879  -4.910 -30.765  1.00  0.00      BS   H  
ATOM    250  H62 ADE B   8       8.807  -3.869 -31.830  1.00  0.00      BS   H  
ATOM    251 H2'' ADE B   8      12.520  -8.333 -27.952  1.00  0.00      BS   H  
ATOM    252 H5'' ADE B   8      10.503 -12.633 -26.806  1.00  0.00      BS   H  
ATOM    253  P   THY B   9      12.983  -9.894 -25.144  1.00  0.00      BS   P  
ATOM    254  O1P THY B   9      14.059 -10.438 -24.290  1.00  0.00      BS   O  
ATOM    255  O2P THY B   9      11.725  -9.685 -24.423  1.00  0.00      BS   O  
ATOM    256  C5' THY B   9      14.810  -8.242 -26.146  1.00  0.00      BS   C  
ATOM    257  O5' THY B   9      13.495  -8.469 -25.623  1.00  0.00      BS   O  
ATOM    258  C4' THY B   9      15.024  -6.843 -26.746  1.00  0.00      BS   C  
ATOM    259  O4' THY B   9      14.184  -6.542 -27.865  1.00  0.00      BS   O  
ATOM    260  C3' THY B   9      14.688  -5.717 -25.752  1.00  0.00      BS   C  
ATOM    261  O3' THY B   9      15.807  -5.479 -24.878  1.00  0.00      BS   O  
ATOM    262  C2' THY B   9      14.693  -4.622 -26.766  1.00  0.00      BS   C  
ATOM    263  C1' THY B   9      13.920  -5.165 -27.953  1.00  0.00      BS   C  
ATOM    264  N1  THY B   9      12.458  -4.938 -27.944  1.00  0.00      BS   N  
ATOM    265  C2  THY B   9      12.000  -3.816 -28.563  1.00  0.00      BS   C  
ATOM    266  O2  THY B   9      12.688  -2.999 -29.147  1.00  0.00      BS   O  
ATOM    267  N3  THY B   9      10.704  -3.576 -28.369  1.00  0.00      BS   N  
ATOM    268  C4  THY B   9       9.815  -4.274 -27.588  1.00  0.00      BS   C  
ATOM    269  O4  THY B   9       8.778  -3.817 -27.349  1.00  0.00      BS   O  
ATOM    270  C5  THY B   9      10.272  -5.507 -27.101  1.00  0.00      BS   C  
ATOM    271  C5M THY B   9       9.212  -6.487 -26.516  1.00  0.00      BS   C  
ATOM    272  C6  THY B   9      11.579  -5.769 -27.233  1.00  0.00      BS   C  
ATOM    273  H3  THY B   9      10.338  -2.813 -28.920  1.00  0.00      BS   H  
ATOM    274  H6  THY B   9      11.955  -6.690 -26.788  1.00  0.00      BS   H  
ATOM    275  H1' THY B   9      14.449  -4.933 -28.902  1.00  0.00      BS   H  
ATOM    276  H2' THY B   9      15.734  -4.452 -27.113  1.00  0.00      BS   H  
ATOM    277  H3' THY B   9      13.683  -5.873 -25.304  1.00  0.00      BS   H  
ATOM    278  H4' THY B   9      16.059  -6.593 -27.066  1.00  0.00      BS   H  
ATOM    279  H5' THY B   9      15.063  -8.984 -26.934  1.00  0.00      BS   H  
ATOM    280  H51 THY B   9       9.668  -7.498 -26.433  1.00  0.00      BS   H  
ATOM    281  H52 THY B   9       8.317  -6.505 -27.174  1.00  0.00      BS   H  
ATOM    282  H53 THY B   9       8.805  -6.139 -25.543  1.00  0.00      BS   H  
ATOM    283 H2'' THY B   9      14.198  -3.730 -26.324  1.00  0.00      BS   H  
ATOM    284 H5'' THY B   9      15.571  -8.399 -25.352  1.00  0.00      BS   H  
ATOM    285  P   ADE B  10      15.361  -4.981 -23.378  1.00  0.00      BS   P  
ATOM    286  O1P ADE B  10      16.410  -5.291 -22.454  1.00  0.00      BS   O  
ATOM    287  O2P ADE B  10      14.045  -5.471 -22.999  1.00  0.00      BS   O  
ATOM    288  C5' ADE B  10      16.251  -2.585 -23.941  1.00  0.00      BS   C  
ATOM    289  O5' ADE B  10      15.211  -3.387 -23.473  1.00  0.00      BS   O  
ATOM    290  C4' ADE B  10      15.667  -1.123 -24.209  1.00  0.00      BS   C  
ATOM    291  O4' ADE B  10      14.863  -1.086 -25.401  1.00  0.00      BS   O  
ATOM    292  C3' ADE B  10      14.709  -0.505 -23.231  1.00  0.00      BS   C  
ATOM    293  O3' ADE B  10      15.380  -0.171 -22.041  1.00  0.00      BS   O  
ATOM    294  C2' ADE B  10      14.266   0.725 -24.090  1.00  0.00      BS   C  
ATOM    295  C1' ADE B  10      14.034   0.102 -25.412  1.00  0.00      BS   C  
ATOM    296  N1  ADE B  10       9.155   1.028 -26.906  1.00  0.00      BS   N  
ATOM    297  C2  ADE B  10      10.295   1.782 -26.979  1.00  0.00      BS   C  
ATOM    298  N3  ADE B  10      11.523   1.510 -26.414  1.00  0.00      BS   N  
ATOM    299  C4  ADE B  10      11.572   0.260 -26.050  1.00  0.00      BS   C  
ATOM    300  C5  ADE B  10      10.506  -0.567 -25.914  1.00  0.00      BS   C  
ATOM    301  C6  ADE B  10       9.225  -0.174 -26.328  1.00  0.00      BS   C  
ATOM    302  N6  ADE B  10       8.108  -0.970 -26.200  1.00  0.00      BS   N  
ATOM    303  N7  ADE B  10      10.958  -1.823 -25.444  1.00  0.00      BS   N  
ATOM    304  C8  ADE B  10      12.231  -1.679 -25.281  1.00  0.00      BS   C  
ATOM    305  N9  ADE B  10      12.680  -0.401 -25.596  1.00  0.00      BS   N  
ATOM    306  H2  ADE B  10      10.114   2.717 -27.508  1.00  0.00      BS   H  
ATOM    307  H8  ADE B  10      12.932  -2.472 -25.021  1.00  0.00      BS   H  
ATOM    308  H1' ADE B  10      14.424   0.799 -26.184  1.00  0.00      BS   H  
ATOM    309  H2' ADE B  10      15.104   1.452 -24.025  1.00  0.00      BS   H  
ATOM    310  H3' ADE B  10      13.940  -1.298 -23.110  1.00  0.00      BS   H  
ATOM    311  H4' ADE B  10      16.471  -0.357 -24.238  1.00  0.00      BS   H  
ATOM    312  H5' ADE B  10      16.658  -2.825 -24.947  1.00  0.00      BS   H  
ATOM    313  H61 ADE B  10       7.446  -0.538 -26.812  1.00  0.00      BS   H  
ATOM    314  H62 ADE B  10       8.077  -1.970 -26.203  1.00  0.00      BS   H  
ATOM    315 H2'' ADE B  10      13.332   1.195 -23.718  1.00  0.00      BS   H  
ATOM    316 H5'' ADE B  10      17.134  -2.430 -23.283  1.00  0.00      BS   H  
ATOM    317  P   CYT B  11      14.732   0.594 -20.864  1.00  0.00      BS   P  
ATOM    318  O1P CYT B  11      13.570  -0.207 -20.425  1.00  0.00      BS   O  
ATOM    319  O2P CYT B  11      14.616   2.101 -21.093  1.00  0.00      BS   O  
ATOM    320  C5' CYT B  11      16.266  -0.803 -19.250  1.00  0.00      BS   C  
ATOM    321  O5' CYT B  11      15.905   0.448 -19.898  1.00  0.00      BS   O  
ATOM    322  C4' CYT B  11      17.403  -0.684 -18.351  1.00  0.00      BS   C  
ATOM    323  O4' CYT B  11      18.640  -0.560 -19.127  1.00  0.00      BS   O  
ATOM    324  C3' CYT B  11      17.465   0.582 -17.405  1.00  0.00      BS   C  
ATOM    325  O3' CYT B  11      17.712   0.271 -16.043  1.00  0.00      BS   O  
ATOM    326  C2' CYT B  11      18.566   1.430 -17.934  1.00  0.00      BS   C  
ATOM    327  C1' CYT B  11      19.526   0.380 -18.450  1.00  0.00      BS   C  
ATOM    328  N1  CYT B  11      20.594   0.848 -19.369  1.00  0.00      BS   N  
ATOM    329  C2  CYT B  11      21.478  -0.025 -19.974  1.00  0.00      BS   C  
ATOM    330  O2  CYT B  11      21.457  -1.245 -19.719  1.00  0.00      BS   O  
ATOM    331  N3  CYT B  11      22.419   0.424 -20.868  1.00  0.00      BS   N  
ATOM    332  C4  CYT B  11      22.587   1.702 -20.961  1.00  0.00      BS   C  
ATOM    333  N4  CYT B  11      23.537   2.219 -21.761  1.00  0.00      BS   N  
ATOM    334  C5  CYT B  11      21.673   2.673 -20.275  1.00  0.00      BS   C  
ATOM    335  C6  CYT B  11      20.760   2.135 -19.432  1.00  0.00      BS   C  
ATOM    336  H5  CYT B  11      21.959   3.715 -20.131  1.00  0.00      BS   H  
ATOM    337  H6  CYT B  11      20.234   2.764 -18.713  1.00  0.00      BS   H  
ATOM    338  H1' CYT B  11      19.829  -0.088 -17.489  1.00  0.00      BS   H  
ATOM    339  H2' CYT B  11      18.980   2.090 -17.142  1.00  0.00      BS   H  
ATOM    340  H3' CYT B  11      16.474   1.063 -17.558  1.00  0.00      BS   H  
ATOM    341  H4' CYT B  11      17.534  -1.515 -17.625  1.00  0.00      BS   H  
ATOM    342  H41 CYT B  11      24.289   1.695 -22.161  1.00  0.00      BS   H  
ATOM    343  H5' CYT B  11      16.346  -1.562 -20.057  1.00  0.00      BS   H  
ATOM    344  H42 CYT B  11      23.544   3.179 -22.041  1.00  0.00      BS   H  
ATOM    345 H2'' CYT B  11      18.136   2.008 -18.781  1.00  0.00      BS   H  
ATOM    346 H5'' CYT B  11      15.426  -1.097 -18.585  1.00  0.00      BS   H  
ATOM    347  P   GUA B  12      16.678   0.645 -14.860  1.00  0.00      BS   P  
ATOM    348  O1P GUA B  12      15.332   0.167 -15.298  1.00  0.00      BS   O  
ATOM    349  O2P GUA B  12      16.801   2.137 -14.543  1.00  0.00      BS   O  
ATOM    350  C5' GUA B  12      17.706  -1.430 -13.766  1.00  0.00      BS   C  
ATOM    351  O5' GUA B  12      17.100  -0.130 -13.576  1.00  0.00      BS   O  
ATOM    352  C4' GUA B  12      19.180  -1.513 -13.376  1.00  0.00      BS   C  
ATOM    353  O4' GUA B  12      19.974  -0.966 -14.419  1.00  0.00      BS   O  
ATOM    354  C3' GUA B  12      19.617  -0.670 -12.130  1.00  0.00      BS   C  
ATOM    355  O3' GUA B  12      20.530  -1.223 -11.171  1.00  0.00      BS   O  
ATOM    356  C2' GUA B  12      20.284   0.527 -12.796  1.00  0.00      BS   C  
ATOM    357  C1' GUA B  12      21.069  -0.274 -13.865  1.00  0.00      BS   C  
ATOM    358  N1  GUA B  12      24.026  -0.375 -17.918  1.00  0.00      BS   N  
ATOM    359  C2  GUA B  12      23.446  -1.420 -17.249  1.00  0.00      BS   C  
ATOM    360  N2  GUA B  12      23.712  -2.619 -17.654  1.00  0.00      BS   N  
ATOM    361  N3  GUA B  12      22.567  -1.223 -16.271  1.00  0.00      BS   N  
ATOM    362  C4  GUA B  12      22.353   0.105 -15.945  1.00  0.00      BS   C  
ATOM    363  C5  GUA B  12      22.873   1.159 -16.668  1.00  0.00      BS   C  
ATOM    364  C6  GUA B  12      23.789   0.987 -17.715  1.00  0.00      BS   C  
ATOM    365  O6  GUA B  12      24.352   1.898 -18.401  1.00  0.00      BS   O  
ATOM    366  N7  GUA B  12      22.538   2.335 -16.013  1.00  0.00      BS   N  
ATOM    367  C8  GUA B  12      21.846   1.905 -14.901  1.00  0.00      BS   C  
ATOM    368  N9  GUA B  12      21.713   0.535 -14.851  1.00  0.00      BS   N  
ATOM    369  H1  GUA B  12      24.733  -0.561 -18.615  1.00  0.00      BS   H  
ATOM    370  H8  GUA B  12      21.333   2.451 -14.109  1.00  0.00      BS   H  
ATOM    371  H1' GUA B  12      21.818  -0.967 -13.424  1.00  0.00      BS   H  
ATOM    372  H2' GUA B  12      20.970   1.142 -12.176  1.00  0.00      BS   H  
ATOM    373  H21 GUA B  12      23.300  -3.373 -17.143  1.00  0.00      BS   H  
ATOM    374  H3' GUA B  12      18.700  -0.343 -11.595  1.00  0.00      BS   H  
ATOM    375  H22 GUA B  12      24.319  -2.753 -18.437  1.00  0.00      BS   H  
ATOM    376  H4' GUA B  12      19.354  -2.578 -13.112  1.00  0.00      BS   H  
ATOM    377  H5' GUA B  12      17.693  -1.857 -14.792  1.00  0.00      BS   H  
ATOM    378  H3T GUA B  12      20.994  -0.593 -10.614  1.00  0.00      BS   H  
ATOM    379 H2'' GUA B  12      19.490   1.141 -13.271  1.00  0.00      BS   H  
ATOM    380 H5'' GUA B  12      17.092  -2.072 -13.099  1.00  0.00      BS   H  
TER   
ATOM    381  C5' GUA R  11      13.150   5.330 -20.799  1.00  0.00      R    C  
ATOM    382  O5' GUA R  11      12.871   4.065 -20.267  1.00  0.00      R    O  
ATOM    383  C4' GUA R  11      12.438   5.636 -22.087  1.00  0.00      R    C  
ATOM    384  O4' GUA R  11      12.458   4.561 -23.168  1.00  0.00      R    O  
ATOM    385  C3' GUA R  11      10.969   5.992 -21.882  1.00  0.00      R    C  
ATOM    386  O3' GUA R  11      10.931   7.126 -21.114  1.00  0.00      R    O  
ATOM    387  C2' GUA R  11      10.576   6.099 -23.341  1.00  0.00      R    C  
ATOM    388  O2' GUA R  11      11.238   7.259 -23.887  1.00  0.00      R    O  
ATOM    389  C1' GUA R  11      11.212   4.821 -23.860  1.00  0.00      R    C  
ATOM    390  N1  GUA R  11       6.506   2.901 -24.915  1.00  0.00      R    N  
ATOM    391  C2  GUA R  11       6.970   4.180 -25.141  1.00  0.00      R    C  
ATOM    392  N2  GUA R  11       6.267   5.036 -25.863  1.00  0.00      R    N  
ATOM    393  N3  GUA R  11       8.235   4.518 -24.906  1.00  0.00      R    N  
ATOM    394  C4  GUA R  11       8.920   3.598 -24.159  1.00  0.00      R    C  
ATOM    395  C5  GUA R  11       8.450   2.369 -23.813  1.00  0.00      R    C  
ATOM    396  C6  GUA R  11       7.247   1.865 -24.278  1.00  0.00      R    C  
ATOM    397  O6  GUA R  11       6.690   0.785 -24.047  1.00  0.00      R    O  
ATOM    398  N7  GUA R  11       9.386   1.769 -22.993  1.00  0.00      R    N  
ATOM    399  C8  GUA R  11      10.431   2.555 -22.950  1.00  0.00      R    C  
ATOM    400  N9  GUA R  11      10.216   3.714 -23.684  1.00  0.00      R    N  
ATOM    401  H1  GUA R  11       5.594   2.607 -25.233  1.00  0.00      R    H  
ATOM    402  H8  GUA R  11      11.389   2.399 -22.453  1.00  0.00      R    H  
ATOM    403  H1' GUA R  11      11.399   4.897 -24.953  1.00  0.00      R    H  
ATOM    404  H2' GUA R  11      10.532   7.884 -24.067  1.00  0.00      R    H  
ATOM    405  H21 GUA R  11       5.273   4.934 -25.895  1.00  0.00      R    H  
ATOM    406  H3' GUA R  11      10.460   5.151 -21.364  1.00  0.00      R    H  
ATOM    407  H22 GUA R  11       6.593   5.982 -25.884  1.00  0.00      R    H  
ATOM    408  H4' GUA R  11      12.947   6.461 -22.629  1.00  0.00      R    H  
ATOM    409  H5' GUA R  11      14.236   5.362 -21.031  1.00  0.00      R    H  
ATOM    410  H5T GUA R  11      13.434   3.456 -20.747  1.00  0.00      R    H  
ATOM    411 H2'' GUA R  11       9.473   6.181 -23.446  1.00  0.00      R    H  
ATOM    412 H5'' GUA R  11      13.044   6.131 -20.036  1.00  0.00      R    H  
ATOM    413  P   CYT R  12      10.388   7.215 -19.675  1.00  0.00      R    P  
ATOM    414  O1P CYT R  12      11.226   8.272 -19.065  1.00  0.00      R    O  
ATOM    415  O2P CYT R  12      10.372   5.893 -18.974  1.00  0.00      R    O  
ATOM    416  C5' CYT R  12       8.938   9.108 -20.539  1.00  0.00      R    C  
ATOM    417  O5' CYT R  12       8.956   7.800 -19.797  1.00  0.00      R    O  
ATOM    418  C4' CYT R  12       7.518   9.137 -21.239  1.00  0.00      R    C  
ATOM    419  O4' CYT R  12       7.381   8.111 -22.224  1.00  0.00      R    O  
ATOM    420  C3' CYT R  12       6.306   8.967 -20.286  1.00  0.00      R    C  
ATOM    421  O3' CYT R  12       6.016  10.134 -19.501  1.00  0.00      R    O  
ATOM    422  C2' CYT R  12       5.233   8.440 -21.257  1.00  0.00      R    C  
ATOM    423  O2' CYT R  12       4.715   9.549 -22.019  1.00  0.00      R    O  
ATOM    424  C1' CYT R  12       6.049   7.541 -22.216  1.00  0.00      R    C  
ATOM    425  N1  CYT R  12       5.997   6.054 -21.871  1.00  0.00      R    N  
ATOM    426  C2  CYT R  12       4.845   5.328 -21.888  1.00  0.00      R    C  
ATOM    427  O2  CYT R  12       3.781   5.869 -22.224  1.00  0.00      R    O  
ATOM    428  N3  CYT R  12       4.894   4.042 -21.427  1.00  0.00      R    N  
ATOM    429  C4  CYT R  12       6.053   3.472 -21.078  1.00  0.00      R    C  
ATOM    430  N4  CYT R  12       5.978   2.218 -20.701  1.00  0.00      R    N  
ATOM    431  C5  CYT R  12       7.264   4.225 -21.161  1.00  0.00      R    C  
ATOM    432  C6  CYT R  12       7.175   5.542 -21.497  1.00  0.00      R    C  
ATOM    433  H5  CYT R  12       8.239   3.760 -21.013  1.00  0.00      R    H  
ATOM    434  H6  CYT R  12       8.032   6.213 -21.446  1.00  0.00      R    H  
ATOM    435  H1' CYT R  12       5.802   7.718 -23.285  1.00  0.00      R    H  
ATOM    436  H2' CYT R  12       3.831   9.354 -22.337  1.00  0.00      R    H  
ATOM    437  H3' CYT R  12       6.657   8.125 -19.651  1.00  0.00      R    H  
ATOM    438  H4' CYT R  12       7.359  10.074 -21.815  1.00  0.00      R    H  
ATOM    439  H41 CYT R  12       5.194   1.691 -21.030  1.00  0.00      R    H  
ATOM    440  H5' CYT R  12       9.721   9.266 -21.310  1.00  0.00      R    H  
ATOM    441  H42 CYT R  12       6.837   1.780 -20.436  1.00  0.00      R    H  
ATOM    442 H2'' CYT R  12       4.475   7.811 -20.744  1.00  0.00      R    H  
ATOM    443 H5'' CYT R  12       8.995   9.868 -19.729  1.00  0.00      R    H  
ATOM    444  P   URA R  13       5.404   9.855 -18.065  1.00  0.00      R    P  
ATOM    445  O1P URA R  13       5.027  11.210 -17.541  1.00  0.00      R    O  
ATOM    446  O2P URA R  13       6.302   8.978 -17.274  1.00  0.00      R    O  
ATOM    447  C5' URA R  13       2.969   9.947 -18.854  1.00  0.00      R    C  
ATOM    448  O5' URA R  13       4.094   9.073 -18.282  1.00  0.00      R    O  
ATOM    449  C4' URA R  13       1.711   9.113 -19.122  1.00  0.00      R    C  
ATOM    450  O4' URA R  13       2.045   7.943 -19.993  1.00  0.00      R    O  
ATOM    451  C3' URA R  13       1.123   8.502 -17.885  1.00  0.00      R    C  
ATOM    452  O3' URA R  13       0.330   9.420 -17.163  1.00  0.00      R    O  
ATOM    453  C2' URA R  13       0.430   7.255 -18.343  1.00  0.00      R    C  
ATOM    454  O2' URA R  13      -0.807   7.517 -18.842  1.00  0.00      R    O  
ATOM    455  C1' URA R  13       1.329   6.799 -19.475  1.00  0.00      R    C  
ATOM    456  N1  URA R  13       2.198   5.687 -19.152  1.00  0.00      R    N  
ATOM    457  C2  URA R  13       1.559   4.449 -18.914  1.00  0.00      R    C  
ATOM    458  O2  URA R  13       0.364   4.288 -19.050  1.00  0.00      R    O  
ATOM    459  N3  URA R  13       2.402   3.455 -18.456  1.00  0.00      R    N  
ATOM    460  C4  URA R  13       3.728   3.577 -18.117  1.00  0.00      R    C  
ATOM    461  O4  URA R  13       4.326   2.652 -17.585  1.00  0.00      R    O  
ATOM    462  C5  URA R  13       4.286   4.862 -18.395  1.00  0.00      R    C  
ATOM    463  C6  URA R  13       3.521   5.871 -18.743  1.00  0.00      R    C  
ATOM    464  H3  URA R  13       2.024   2.519 -18.490  1.00  0.00      R    H  
ATOM    465  H5  URA R  13       5.339   4.846 -18.117  1.00  0.00      R    H  
ATOM    466  H6  URA R  13       3.914   6.883 -18.835  1.00  0.00      R    H  
ATOM    467  H1' URA R  13       0.650   6.469 -20.292  1.00  0.00      R    H  
ATOM    468  H2' URA R  13      -1.334   7.259 -18.083  1.00  0.00      R    H  
ATOM    469  H3' URA R  13       1.994   8.166 -17.282  1.00  0.00      R    H  
ATOM    470  H4' URA R  13       0.931   9.678 -19.678  1.00  0.00      R    H  
ATOM    471  H5' URA R  13       3.313  10.421 -19.798  1.00  0.00      R    H  
ATOM    472 H2'' URA R  13       0.405   6.500 -17.529  1.00  0.00      R    H  
ATOM    473 H5'' URA R  13       2.669  10.733 -18.128  1.00  0.00      R    H  
ATOM    474  P   URA R  14       0.043   9.167 -15.658  1.00  0.00      R    P  
ATOM    475  O1P URA R  14      -0.569  10.316 -15.056  1.00  0.00      R    O  
ATOM    476  O2P URA R  14       1.267   8.560 -15.005  1.00  0.00      R    O  
ATOM    477  C5' URA R  14      -2.386   8.228 -16.201  1.00  0.00      R    C  
ATOM    478  O5' URA R  14      -1.006   8.001 -15.706  1.00  0.00      R    O  
ATOM    479  C4' URA R  14      -3.109   6.942 -16.334  1.00  0.00      R    C  
ATOM    480  O4' URA R  14      -2.437   5.965 -17.229  1.00  0.00      R    O  
ATOM    481  C3' URA R  14      -3.359   6.246 -15.025  1.00  0.00      R    C  
ATOM    482  O3' URA R  14      -4.370   6.864 -14.279  1.00  0.00      R    O  
ATOM    483  C2' URA R  14      -3.672   4.814 -15.487  1.00  0.00      R    C  
ATOM    484  O2' URA R  14      -5.022   4.629 -15.922  1.00  0.00      R    O  
ATOM    485  C1' URA R  14      -2.698   4.606 -16.650  1.00  0.00      R    C  
ATOM    486  N1  URA R  14      -1.461   3.945 -16.176  1.00  0.00      R    N  
ATOM    487  C2  URA R  14      -1.478   2.584 -16.116  1.00  0.00      R    C  
ATOM    488  O2  URA R  14      -2.510   1.945 -16.383  1.00  0.00      R    O  
ATOM    489  N3  URA R  14      -0.286   2.029 -15.672  1.00  0.00      R    N  
ATOM    490  C4  URA R  14       0.825   2.743 -15.164  1.00  0.00      R    C  
ATOM    491  O4  URA R  14       1.882   2.139 -14.880  1.00  0.00      R    O  
ATOM    492  C5  URA R  14       0.633   4.138 -14.982  1.00  0.00      R    C  
ATOM    493  C6  URA R  14      -0.524   4.685 -15.441  1.00  0.00      R    C  
ATOM    494  H3  URA R  14      -0.117   1.034 -15.622  1.00  0.00      R    H  
ATOM    495  H5  URA R  14       1.388   4.762 -14.503  1.00  0.00      R    H  
ATOM    496  H6  URA R  14      -0.685   5.761 -15.369  1.00  0.00      R    H  
ATOM    497  H1' URA R  14      -3.193   3.995 -17.436  1.00  0.00      R    H  
ATOM    498  H2' URA R  14      -5.106   3.765 -16.332  1.00  0.00      R    H  
ATOM    499  H3' URA R  14      -2.357   6.170 -14.552  1.00  0.00      R    H  
ATOM    500  H4' URA R  14      -4.074   7.150 -16.844  1.00  0.00      R    H  
ATOM    501  H5' URA R  14      -2.371   8.802 -17.152  1.00  0.00      R    H  
ATOM    502 H2'' URA R  14      -3.360   4.055 -14.739  1.00  0.00      R    H  
ATOM    503 H5'' URA R  14      -2.915   8.878 -15.470  1.00  0.00      R    H  
ATOM    504  P   ADE R  15      -4.514   6.853 -12.717  1.00  0.00      R    P  
ATOM    505  O1P ADE R  15      -5.685   7.733 -12.383  1.00  0.00      R    O  
ATOM    506  O2P ADE R  15      -3.232   7.231 -12.065  1.00  0.00      R    O  
ATOM    507  C5' ADE R  15      -6.238   4.830 -12.704  1.00  0.00      R    C  
ATOM    508  O5' ADE R  15      -4.908   5.342 -12.450  1.00  0.00      R    O  
ATOM    509  C4' ADE R  15      -6.377   3.300 -12.402  1.00  0.00      R    C  
ATOM    510  O4' ADE R  15      -5.676   2.471 -13.324  1.00  0.00      R    O  
ATOM    511  C3' ADE R  15      -5.799   2.979 -11.054  1.00  0.00      R    C  
ATOM    512  O3' ADE R  15      -6.749   3.361  -9.965  1.00  0.00      R    O  
ATOM    513  C2' ADE R  15      -5.665   1.458 -11.225  1.00  0.00      R    C  
ATOM    514  O2' ADE R  15      -6.896   0.783 -11.222  1.00  0.00      R    O  
ATOM    515  C1' ADE R  15      -5.072   1.398 -12.585  1.00  0.00      R    C  
ATOM    516  N1  ADE R  15      -0.650  -1.183 -11.772  1.00  0.00      R    N  
ATOM    517  C2  ADE R  15      -1.939  -1.557 -11.850  1.00  0.00      R    C  
ATOM    518  N3  ADE R  15      -3.016  -0.812 -12.047  1.00  0.00      R    N  
ATOM    519  C4  ADE R  15      -2.679   0.476 -12.332  1.00  0.00      R    C  
ATOM    520  C5  ADE R  15      -1.413   1.044 -12.365  1.00  0.00      R    C  
ATOM    521  C6  ADE R  15      -0.365   0.110 -12.092  1.00  0.00      R    C  
ATOM    522  N6  ADE R  15       0.904   0.520 -12.197  1.00  0.00      R    N  
ATOM    523  N7  ADE R  15      -1.565   2.438 -12.492  1.00  0.00      R    N  
ATOM    524  C8  ADE R  15      -2.881   2.648 -12.560  1.00  0.00      R    C  
ATOM    525  N9  ADE R  15      -3.595   1.479 -12.552  1.00  0.00      R    N  
ATOM    526  H2  ADE R  15      -2.131  -2.622 -11.722  1.00  0.00      R    H  
ATOM    527  H8  ADE R  15      -3.431   3.589 -12.576  1.00  0.00      R    H  
ATOM    528  H1' ADE R  15      -5.236   0.423 -13.093  1.00  0.00      R    H  
ATOM    529  H2' ADE R  15      -7.305   0.733 -10.355  1.00  0.00      R    H  
ATOM    530  H3' ADE R  15      -4.770   3.360 -10.882  1.00  0.00      R    H  
ATOM    531  H4' ADE R  15      -7.446   2.996 -12.424  1.00  0.00      R    H  
ATOM    532  H5' ADE R  15      -6.490   4.876 -13.785  1.00  0.00      R    H  
ATOM    533  H61 ADE R  15       1.111   1.427 -12.562  1.00  0.00      R    H  
ATOM    534  H62 ADE R  15       1.616  -0.183 -12.198  1.00  0.00      R    H  
ATOM    535 H2'' ADE R  15      -5.061   0.979 -10.425  1.00  0.00      R    H  
ATOM    536 H5'' ADE R  15      -6.985   5.377 -12.091  1.00  0.00      R    H  
ATOM    537  P   CYT R  16      -6.384   4.117  -8.656  1.00  0.00      R    P  
ATOM    538  O1P CYT R  16      -7.566   4.555  -7.809  1.00  0.00      R    O  
ATOM    539  O2P CYT R  16      -5.361   5.168  -8.872  1.00  0.00      R    O  
ATOM    540  C5' CYT R  16      -6.344   1.850  -7.350  1.00  0.00      R    C  
ATOM    541  O5' CYT R  16      -5.701   2.958  -7.922  1.00  0.00      R    O  
ATOM    542  C4' CYT R  16      -5.504   0.628  -7.238  1.00  0.00      R    C  
ATOM    543  O4' CYT R  16      -4.678   0.288  -8.369  1.00  0.00      R    O  
ATOM    544  C3' CYT R  16      -4.575   0.602  -5.999  1.00  0.00      R    C  
ATOM    545  O3' CYT R  16      -5.343   0.437  -4.796  1.00  0.00      R    O  
ATOM    546  C2' CYT R  16      -3.566  -0.507  -6.387  1.00  0.00      R    C  
ATOM    547  O2' CYT R  16      -4.073  -1.773  -6.008  1.00  0.00      R    O  
ATOM    548  C1' CYT R  16      -3.504  -0.335  -7.902  1.00  0.00      R    C  
ATOM    549  N1  CYT R  16      -2.263   0.263  -8.330  1.00  0.00      R    N  
ATOM    550  C2  CYT R  16      -1.058  -0.494  -8.408  1.00  0.00      R    C  
ATOM    551  O2  CYT R  16      -1.074  -1.691  -8.191  1.00  0.00      R    O  
ATOM    552  N3  CYT R  16       0.057   0.245  -8.705  1.00  0.00      R    N  
ATOM    553  C4  CYT R  16       0.062   1.517  -8.900  1.00  0.00      R    C  
ATOM    554  N4  CYT R  16       1.247   2.053  -9.160  1.00  0.00      R    N  
ATOM    555  C5  CYT R  16      -1.115   2.265  -9.001  1.00  0.00      R    C  
ATOM    556  C6  CYT R  16      -2.271   1.632  -8.541  1.00  0.00      R    C  
ATOM    557  H5  CYT R  16      -0.986   3.341  -9.113  1.00  0.00      R    H  
ATOM    558  H6  CYT R  16      -3.268   2.057  -8.426  1.00  0.00      R    H  
ATOM    559  H1' CYT R  16      -3.450  -1.365  -8.314  1.00  0.00      R    H  
ATOM    560  H2' CYT R  16      -3.785  -2.000  -5.121  1.00  0.00      R    H  
ATOM    561  H3' CYT R  16      -4.147   1.623  -6.090  1.00  0.00      R    H  
ATOM    562  H4' CYT R  16      -6.161  -0.247  -7.042  1.00  0.00      R    H  
ATOM    563  H41 CYT R  16       2.166   1.703  -8.979  1.00  0.00      R    H  
ATOM    564  H5' CYT R  16      -7.180   1.530  -8.008  1.00  0.00      R    H  
ATOM    565  H42 CYT R  16       1.236   2.897  -9.695  1.00  0.00      R    H  
ATOM    566 H2'' CYT R  16      -2.615  -0.312  -5.844  1.00  0.00      R    H  
ATOM    567 H5'' CYT R  16      -6.914   2.002  -6.409  1.00  0.00      R    H  
ATOM    568  P   ADE R  17      -4.617   0.706  -3.420  1.00  0.00      R    P  
ATOM    569  O1P ADE R  17      -5.586   0.666  -2.292  1.00  0.00      R    O  
ATOM    570  O2P ADE R  17      -3.974   2.017  -3.509  1.00  0.00      R    O  
ATOM    571  C5' ADE R  17      -3.549  -1.686  -2.743  1.00  0.00      R    C  
ATOM    572  O5' ADE R  17      -3.452  -0.341  -3.209  1.00  0.00      R    O  
ATOM    573  C4' ADE R  17      -2.247  -2.547  -2.895  1.00  0.00      R    C  
ATOM    574  O4' ADE R  17      -1.649  -2.336  -4.226  1.00  0.00      R    O  
ATOM    575  C3' ADE R  17      -1.062  -2.383  -1.878  1.00  0.00      R    C  
ATOM    576  O3' ADE R  17      -1.422  -3.065  -0.729  1.00  0.00      R    O  
ATOM    577  C2' ADE R  17       0.155  -2.840  -2.767  1.00  0.00      R    C  
ATOM    578  O2' ADE R  17       0.372  -4.207  -2.823  1.00  0.00      R    O  
ATOM    579  C1' ADE R  17      -0.228  -2.363  -4.129  1.00  0.00      R    C  
ATOM    580  N1  ADE R  17       3.845   0.474  -5.804  1.00  0.00      R    N  
ATOM    581  C2  ADE R  17       3.761  -0.761  -5.231  1.00  0.00      R    C  
ATOM    582  N3  ADE R  17       2.681  -1.422  -4.802  1.00  0.00      R    N  
ATOM    583  C4  ADE R  17       1.584  -0.655  -4.812  1.00  0.00      R    C  
ATOM    584  C5  ADE R  17       1.582   0.627  -5.253  1.00  0.00      R    C  
ATOM    585  C6  ADE R  17       2.734   1.211  -5.831  1.00  0.00      R    C  
ATOM    586  N6  ADE R  17       2.768   2.460  -6.396  1.00  0.00      R    N  
ATOM    587  N7  ADE R  17       0.314   1.200  -5.234  1.00  0.00      R    N  
ATOM    588  C8  ADE R  17      -0.435   0.185  -4.652  1.00  0.00      R    C  
ATOM    589  N9  ADE R  17       0.324  -0.972  -4.479  1.00  0.00      R    N  
ATOM    590  H2  ADE R  17       4.668  -1.356  -5.332  1.00  0.00      R    H  
ATOM    591  H8  ADE R  17      -1.477   0.195  -4.332  1.00  0.00      R    H  
ATOM    592  H1' ADE R  17       0.147  -3.048  -4.920  1.00  0.00      R    H  
ATOM    593  H2' ADE R  17       1.175  -4.254  -3.347  1.00  0.00      R    H  
ATOM    594  H3' ADE R  17      -1.106  -1.278  -1.770  1.00  0.00      R    H  
ATOM    595  H4' ADE R  17      -2.542  -3.618  -2.939  1.00  0.00      R    H  
ATOM    596  H5' ADE R  17      -4.366  -2.233  -3.261  1.00  0.00      R    H  
ATOM    597  H61 ADE R  17       3.631   2.967  -6.408  1.00  0.00      R    H  
ATOM    598  H62 ADE R  17       1.912   2.975  -6.377  1.00  0.00      R    H  
ATOM    599 H2'' ADE R  17       1.071  -2.364  -2.357  1.00  0.00      R    H  
ATOM    600 H5'' ADE R  17      -3.727  -1.841  -1.658  1.00  0.00      R    H  
ATOM    601  P   ADE R  18      -0.621  -2.778   0.598  1.00  0.00      R    P  
ATOM    602  O1P ADE R  18      -0.920  -3.887   1.608  1.00  0.00      R    O  
ATOM    603  O2P ADE R  18      -1.054  -1.439   1.068  1.00  0.00      R    O  
ATOM    604  C5' ADE R  18       1.616  -3.932   0.345  1.00  0.00      R    C  
ATOM    605  O5' ADE R  18       0.901  -2.733   0.280  1.00  0.00      R    O  
ATOM    606  C4' ADE R  18       3.153  -3.720   0.045  1.00  0.00      R    C  
ATOM    607  O4' ADE R  18       3.332  -3.244  -1.368  1.00  0.00      R    O  
ATOM    608  C3' ADE R  18       3.874  -2.656   0.871  1.00  0.00      R    C  
ATOM    609  O3' ADE R  18       4.229  -3.237   2.145  1.00  0.00      R    O  
ATOM    610  C2' ADE R  18       5.047  -2.285   0.009  1.00  0.00      R    C  
ATOM    611  O2' ADE R  18       6.144  -3.155   0.134  1.00  0.00      R    O  
ATOM    612  C1' ADE R  18       4.437  -2.355  -1.382  1.00  0.00      R    C  
ATOM    613  N1  ADE R  18       6.143   2.055  -3.324  1.00  0.00      R    N  
ATOM    614  C2  ADE R  18       6.751   0.925  -2.914  1.00  0.00      R    C  
ATOM    615  N3  ADE R  18       6.279  -0.248  -2.394  1.00  0.00      R    N  
ATOM    616  C4  ADE R  18       4.955  -0.110  -2.272  1.00  0.00      R    C  
ATOM    617  C5  ADE R  18       4.183   1.013  -2.460  1.00  0.00      R    C  
ATOM    618  C6  ADE R  18       4.810   2.107  -3.142  1.00  0.00      R    C  
ATOM    619  N6  ADE R  18       4.150   3.186  -3.631  1.00  0.00      R    N  
ATOM    620  N7  ADE R  18       2.830   0.774  -2.211  1.00  0.00      R    N  
ATOM    621  C8  ADE R  18       2.826  -0.420  -1.748  1.00  0.00      R    C  
ATOM    622  N9  ADE R  18       4.078  -1.042  -1.737  1.00  0.00      R    N  
ATOM    623  H2  ADE R  18       7.822   1.065  -3.060  1.00  0.00      R    H  
ATOM    624  H8  ADE R  18       1.970  -0.906  -1.280  1.00  0.00      R    H  
ATOM    625  H1' ADE R  18       5.235  -2.720  -2.064  1.00  0.00      R    H  
ATOM    626  H2' ADE R  18       6.825  -2.884  -0.485  1.00  0.00      R    H  
ATOM    627  H3' ADE R  18       3.076  -1.884   0.907  1.00  0.00      R    H  
ATOM    628  H4' ADE R  18       3.789  -4.625   0.137  1.00  0.00      R    H  
ATOM    629  H5' ADE R  18       1.242  -4.808  -0.226  1.00  0.00      R    H  
ATOM    630  H61 ADE R  18       3.153   3.111  -3.610  1.00  0.00      R    H  
ATOM    631  H62 ADE R  18       4.683   3.887  -4.104  1.00  0.00      R    H  
ATOM    632 H2'' ADE R  18       5.415  -1.245   0.149  1.00  0.00      R    H  
ATOM    633 H5'' ADE R  18       1.649  -4.280   1.399  1.00  0.00      R    H  
ATOM    634  P   CYT R  19       3.999  -2.190   3.361  1.00  0.00      R    P  
ATOM    635  O1P CYT R  19       4.700  -2.795   4.511  1.00  0.00      R    O  
ATOM    636  O2P CYT R  19       2.532  -1.990   3.527  1.00  0.00      R    O  
ATOM    637  C5' CYT R  19       6.093  -0.567   2.833  1.00  0.00      R    C  
ATOM    638  O5' CYT R  19       4.666  -0.832   2.840  1.00  0.00      R    O  
ATOM    639  C4' CYT R  19       6.609   0.740   2.118  1.00  0.00      R    C  
ATOM    640  O4' CYT R  19       5.789   0.909   0.891  1.00  0.00      R    O  
ATOM    641  C3' CYT R  19       6.363   2.016   2.825  1.00  0.00      R    C  
ATOM    642  O3' CYT R  19       7.375   2.255   3.807  1.00  0.00      R    O  
ATOM    643  C2' CYT R  19       6.324   3.029   1.740  1.00  0.00      R    C  
ATOM    644  O2' CYT R  19       7.637   3.202   1.255  1.00  0.00      R    O  
ATOM    645  C1' CYT R  19       5.554   2.313   0.631  1.00  0.00      R    C  
ATOM    646  N1  CYT R  19       4.091   2.657   0.628  1.00  0.00      R    N  
ATOM    647  C2  CYT R  19       3.671   3.748  -0.085  1.00  0.00      R    C  
ATOM    648  O2  CYT R  19       4.524   4.438  -0.685  1.00  0.00      R    O  
ATOM    649  N3  CYT R  19       2.380   4.007  -0.195  1.00  0.00      R    N  
ATOM    650  C4  CYT R  19       1.477   3.310   0.404  1.00  0.00      R    C  
ATOM    651  N4  CYT R  19       0.244   3.672   0.363  1.00  0.00      R    N  
ATOM    652  C5  CYT R  19       1.861   2.177   1.142  1.00  0.00      R    C  
ATOM    653  C6  CYT R  19       3.171   1.889   1.271  1.00  0.00      R    C  
ATOM    654  H5  CYT R  19       1.046   1.534   1.476  1.00  0.00      R    H  
ATOM    655  H6  CYT R  19       3.601   0.970   1.669  1.00  0.00      R    H  
ATOM    656  H1' CYT R  19       5.991   2.393  -0.388  1.00  0.00      R    H  
ATOM    657  H2' CYT R  19       8.159   3.758   1.838  1.00  0.00      R    H  
ATOM    658  H3' CYT R  19       5.392   1.754   3.297  1.00  0.00      R    H  
ATOM    659  H4' CYT R  19       7.704   0.716   1.924  1.00  0.00      R    H  
ATOM    660  H41 CYT R  19       0.043   4.643   0.486  1.00  0.00      R    H  
ATOM    661  H5' CYT R  19       6.548  -1.409   2.269  1.00  0.00      R    H  
ATOM    662  H42 CYT R  19      -0.532   3.043   0.397  1.00  0.00      R    H  
ATOM    663 H2'' CYT R  19       6.003   4.052   2.028  1.00  0.00      R    H  
ATOM    664 H5'' CYT R  19       6.499  -0.611   3.866  1.00  0.00      R    H  
ATOM    665  P   ADE R  20       7.440   3.538   4.605  1.00  0.00      R    P  
ATOM    666  O1P ADE R  20       7.960   3.194   5.937  1.00  0.00      R    O  
ATOM    667  O2P ADE R  20       6.102   4.194   4.533  1.00  0.00      R    O  
ATOM    668  C5' ADE R  20       9.822   3.854   3.806  1.00  0.00      R    C  
ATOM    669  O5' ADE R  20       8.497   4.441   3.838  1.00  0.00      R    O  
ATOM    670  C4' ADE R  20      10.743   4.516   2.725  1.00  0.00      R    C  
ATOM    671  O4' ADE R  20       9.972   4.979   1.561  1.00  0.00      R    O  
ATOM    672  C3' ADE R  20      11.384   5.724   3.314  1.00  0.00      R    C  
ATOM    673  O3' ADE R  20      12.733   6.005   2.859  1.00  0.00      R    O  
ATOM    674  C2' ADE R  20      10.470   6.837   2.859  1.00  0.00      R    C  
ATOM    675  O2' ADE R  20      11.121   8.117   2.945  1.00  0.00      R    O  
ATOM    676  C1' ADE R  20      10.087   6.400   1.437  1.00  0.00      R    C  
ATOM    677  N1  ADE R  20       7.715   9.814  -1.535  1.00  0.00      R    N  
ATOM    678  C2  ADE R  20       9.007   9.653  -1.315  1.00  0.00      R    C  
ATOM    679  N3  ADE R  20       9.579   8.739  -0.504  1.00  0.00      R    N  
ATOM    680  C4  ADE R  20       8.638   7.928   0.098  1.00  0.00      R    C  
ATOM    681  C5  ADE R  20       7.296   8.064   0.012  1.00  0.00      R    C  
ATOM    682  C6  ADE R  20       6.845   8.985  -0.862  1.00  0.00      R    C  
ATOM    683  N6  ADE R  20       5.491   9.255  -1.000  1.00  0.00      R    N  
ATOM    684  N7  ADE R  20       6.594   7.215   0.797  1.00  0.00      R    N  
ATOM    685  C8  ADE R  20       7.543   6.492   1.389  1.00  0.00      R    C  
ATOM    686  N9  ADE R  20       8.801   6.936   1.028  1.00  0.00      R    N  
ATOM    687  H2  ADE R  20       9.654  10.324  -1.880  1.00  0.00      R    H  
ATOM    688  H8  ADE R  20       7.356   5.747   2.161  1.00  0.00      R    H  
ATOM    689  H1' ADE R  20      10.945   6.579   0.755  1.00  0.00      R    H  
ATOM    690  H2' ADE R  20      10.392   8.704   2.730  1.00  0.00      R    H  
ATOM    691  H3' ADE R  20      11.217   5.748   4.413  1.00  0.00      R    H  
ATOM    692  H4' ADE R  20      11.563   3.854   2.372  1.00  0.00      R    H  
ATOM    693  H5' ADE R  20       9.847   2.750   3.687  1.00  0.00      R    H  
ATOM    694  H61 ADE R  20       4.868   8.763  -0.391  1.00  0.00      R    H  
ATOM    695  H62 ADE R  20       5.253   9.992  -1.634  1.00  0.00      R    H  
ATOM    696  H3T ADE R  20      12.912   6.935   3.016  1.00  0.00      R    H  
ATOM    697 H2'' ADE R  20       9.604   6.765   3.552  1.00  0.00      R    H  
ATOM    698 H5'' ADE R  20      10.277   4.126   4.782  1.00  0.00      R    H  
TER   
ATOM    699  C5' THY T   1      11.527  15.604   0.114  1.00  0.00      TS   C  
ATOM    700  O5' THY T   1      10.754  16.774  -0.325  1.00  0.00      TS   O  
ATOM    701  C4' THY T   1      10.792  14.299  -0.254  1.00  0.00      TS   C  
ATOM    702  O4' THY T   1       9.755  14.002   0.718  1.00  0.00      TS   O  
ATOM    703  C3' THY T   1      10.059  14.139  -1.592  1.00  0.00      TS   C  
ATOM    704  O3' THY T   1      10.501  12.999  -2.322  1.00  0.00      TS   O  
ATOM    705  C2' THY T   1       8.611  13.948  -1.252  1.00  0.00      TS   C  
ATOM    706  C1' THY T   1       8.791  13.211   0.055  1.00  0.00      TS   C  
ATOM    707  N1  THY T   1       7.528  13.060   0.894  1.00  0.00      TS   N  
ATOM    708  C2  THY T   1       7.274  11.822   1.444  1.00  0.00      TS   C  
ATOM    709  O2  THY T   1       8.042  10.875   1.412  1.00  0.00      TS   O  
ATOM    710  N3  THY T   1       6.051  11.669   2.053  1.00  0.00      TS   N  
ATOM    711  C4  THY T   1       5.050  12.624   2.074  1.00  0.00      TS   C  
ATOM    712  O4  THY T   1       3.877  12.331   2.326  1.00  0.00      TS   O  
ATOM    713  C5  THY T   1       5.475  13.982   1.742  1.00  0.00      TS   C  
ATOM    714  C5M THY T   1       4.580  15.193   1.976  1.00  0.00      TS   C  
ATOM    715  C6  THY T   1       6.613  14.091   1.040  1.00  0.00      TS   C  
ATOM    716  H3  THY T   1       5.806  10.705   2.224  1.00  0.00      TS   H  
ATOM    717  H6  THY T   1       6.915  14.980   0.487  1.00  0.00      TS   H  
ATOM    718  H1' THY T   1       9.187  12.197  -0.166  1.00  0.00      TS   H  
ATOM    719  H2' THY T   1       7.958  13.403  -1.968  1.00  0.00      TS   H  
ATOM    720  H3' THY T   1      10.249  15.062  -2.181  1.00  0.00      TS   H  
ATOM    721  H4' THY T   1      11.566  13.510  -0.149  1.00  0.00      TS   H  
ATOM    722  H5' THY T   1      11.722  15.652   1.208  1.00  0.00      TS   H  
ATOM    723  H51 THY T   1       4.972  16.233   1.959  1.00  0.00      TS   H  
ATOM    724  H52 THY T   1       4.061  15.063   2.949  1.00  0.00      TS   H  
ATOM    725  H53 THY T   1       3.878  15.167   1.115  1.00  0.00      TS   H  
ATOM    726  H5T THY T   1      11.344  17.502  -0.115  1.00  0.00      TS   H  
ATOM    727 H2'' THY T   1       8.055  14.882  -1.026  1.00  0.00      TS   H  
ATOM    728 H5'' THY T   1      12.477  15.656  -0.460  1.00  0.00      TS   H  
ATOM    729  P   GUA T   2      11.267  13.097  -3.670  1.00  0.00      TS   P  
ATOM    730  O1P GUA T   2      12.697  12.931  -3.292  1.00  0.00      TS   O  
ATOM    731  O2P GUA T   2      10.804  14.322  -4.388  1.00  0.00      TS   O  
ATOM    732  C5' GUA T   2      11.498  10.568  -4.205  1.00  0.00      TS   C  
ATOM    733  O5' GUA T   2      10.907  11.828  -4.580  1.00  0.00      TS   O  
ATOM    734  C4' GUA T   2      10.891   9.355  -4.913  1.00  0.00      TS   C  
ATOM    735  O4' GUA T   2       9.558   9.110  -4.436  1.00  0.00      TS   O  
ATOM    736  C3' GUA T   2      10.689   9.444  -6.410  1.00  0.00      TS   C  
ATOM    737  O3' GUA T   2      11.251   8.304  -7.069  1.00  0.00      TS   O  
ATOM    738  C2' GUA T   2       9.188   9.331  -6.600  1.00  0.00      TS   C  
ATOM    739  C1' GUA T   2       8.929   8.423  -5.452  1.00  0.00      TS   C  
ATOM    740  N1  GUA T   2       5.676   5.986  -2.460  1.00  0.00      TS   N  
ATOM    741  C2  GUA T   2       6.988   5.794  -2.578  1.00  0.00      TS   C  
ATOM    742  N2  GUA T   2       7.599   4.974  -1.785  1.00  0.00      TS   N  
ATOM    743  N3  GUA T   2       7.750   6.552  -3.447  1.00  0.00      TS   N  
ATOM    744  C4  GUA T   2       6.973   7.438  -4.182  1.00  0.00      TS   C  
ATOM    745  C5  GUA T   2       5.649   7.673  -4.093  1.00  0.00      TS   C  
ATOM    746  C6  GUA T   2       4.918   6.875  -3.216  1.00  0.00      TS   C  
ATOM    747  O6  GUA T   2       3.698   6.983  -3.034  1.00  0.00      TS   O  
ATOM    748  N7  GUA T   2       5.297   8.672  -4.996  1.00  0.00      TS   N  
ATOM    749  C8  GUA T   2       6.413   9.028  -5.600  1.00  0.00      TS   C  
ATOM    750  N9  GUA T   2       7.478   8.311  -5.082  1.00  0.00      TS   N  
ATOM    751  H1  GUA T   2       5.164   5.383  -1.833  1.00  0.00      TS   H  
ATOM    752  H8  GUA T   2       6.488   9.702  -6.453  1.00  0.00      TS   H  
ATOM    753  H1' GUA T   2       9.382   7.409  -5.468  1.00  0.00      TS   H  
ATOM    754  H2' GUA T   2       8.960   8.837  -7.569  1.00  0.00      TS   H  
ATOM    755  H21 GUA T   2       7.103   4.222  -1.352  1.00  0.00      TS   H  
ATOM    756  H3' GUA T   2      11.083  10.411  -6.790  1.00  0.00      TS   H  
ATOM    757  H22 GUA T   2       8.580   4.962  -1.983  1.00  0.00      TS   H  
ATOM    758  H4' GUA T   2      11.547   8.500  -4.644  1.00  0.00      TS   H  
ATOM    759  H5' GUA T   2      11.376  10.332  -3.125  1.00  0.00      TS   H  
ATOM    760 H2'' GUA T   2       8.699  10.325  -6.510  1.00  0.00      TS   H  
ATOM    761 H5'' GUA T   2      12.579  10.569  -4.461  1.00  0.00      TS   H  
ATOM    762  P   THY T   3      12.530   8.291  -7.932  1.00  0.00      TS   P  
ATOM    763  O1P THY T   3      13.582   9.112  -7.329  1.00  0.00      TS   O  
ATOM    764  O2P THY T   3      12.145   8.675  -9.314  1.00  0.00      TS   O  
ATOM    765  C5' THY T   3      13.822   6.230  -6.734  1.00  0.00      TS   C  
ATOM    766  O5' THY T   3      13.066   6.752  -7.885  1.00  0.00      TS   O  
ATOM    767  C4' THY T   3      13.110   4.977  -6.190  1.00  0.00      TS   C  
ATOM    768  O4' THY T   3      11.684   5.184  -5.982  1.00  0.00      TS   O  
ATOM    769  C3' THY T   3      13.227   3.810  -7.288  1.00  0.00      TS   C  
ATOM    770  O3' THY T   3      13.967   2.688  -6.778  1.00  0.00      TS   O  
ATOM    771  C2' THY T   3      11.749   3.478  -7.573  1.00  0.00      TS   C  
ATOM    772  C1' THY T   3      11.102   3.993  -6.288  1.00  0.00      TS   C  
ATOM    773  N1  THY T   3       9.698   4.188  -6.296  1.00  0.00      TS   N  
ATOM    774  C2  THY T   3       8.901   3.438  -5.351  1.00  0.00      TS   C  
ATOM    775  O2  THY T   3       9.394   2.664  -4.468  1.00  0.00      TS   O  
ATOM    776  N3  THY T   3       7.545   3.730  -5.366  1.00  0.00      TS   N  
ATOM    777  C4  THY T   3       6.893   4.616  -6.191  1.00  0.00      TS   C  
ATOM    778  O4  THY T   3       5.647   4.726  -6.027  1.00  0.00      TS   O  
ATOM    779  C5  THY T   3       7.745   5.374  -7.078  1.00  0.00      TS   C  
ATOM    780  C5M THY T   3       6.985   6.365  -7.993  1.00  0.00      TS   C  
ATOM    781  C6  THY T   3       9.074   5.080  -7.115  1.00  0.00      TS   C  
ATOM    782  H3  THY T   3       6.997   3.157  -4.741  1.00  0.00      TS   H  
ATOM    783  H6  THY T   3       9.735   5.840  -7.531  1.00  0.00      TS   H  
ATOM    784  H1' THY T   3      11.513   3.284  -5.540  1.00  0.00      TS   H  
ATOM    785  H2' THY T   3      11.466   2.424  -7.783  1.00  0.00      TS   H  
ATOM    786  H3' THY T   3      13.576   4.299  -8.224  1.00  0.00      TS   H  
ATOM    787  H4' THY T   3      13.642   4.594  -5.293  1.00  0.00      TS   H  
ATOM    788  H5' THY T   3      13.876   6.941  -5.882  1.00  0.00      TS   H  
ATOM    789  H51 THY T   3       7.604   7.141  -8.491  1.00  0.00      TS   H  
ATOM    790  H52 THY T   3       6.183   6.887  -7.427  1.00  0.00      TS   H  
ATOM    791  H53 THY T   3       6.589   5.812  -8.871  1.00  0.00      TS   H  
ATOM    792 H2'' THY T   3      11.352   4.023  -8.456  1.00  0.00      TS   H  
ATOM    793 H5'' THY T   3      14.850   5.886  -6.978  1.00  0.00      TS   H  
ATOM    794  P   THY T   4      14.160   1.579  -7.904  1.00  0.00      TS   P  
ATOM    795  O1P THY T   4      15.575   1.055  -7.756  1.00  0.00      TS   O  
ATOM    796  O2P THY T   4      13.832   2.108  -9.273  1.00  0.00      TS   O  
ATOM    797  C5' THY T   4      13.276  -0.316  -6.326  1.00  0.00      TS   C  
ATOM    798  O5' THY T   4      13.097   0.459  -7.543  1.00  0.00      TS   O  
ATOM    799  C4' THY T   4      12.062  -1.209  -5.930  1.00  0.00      TS   C  
ATOM    800  O4' THY T   4      10.968  -0.362  -5.484  1.00  0.00      TS   O  
ATOM    801  C3' THY T   4      11.390  -1.938  -7.104  1.00  0.00      TS   C  
ATOM    802  O3' THY T   4      12.108  -3.190  -7.419  1.00  0.00      TS   O  
ATOM    803  C2' THY T   4      10.027  -2.262  -6.427  1.00  0.00      TS   C  
ATOM    804  C1' THY T   4       9.717  -0.959  -5.640  1.00  0.00      TS   C  
ATOM    805  N1  THY T   4       8.811  -0.021  -6.405  1.00  0.00      TS   N  
ATOM    806  C2  THY T   4       7.548  -0.012  -5.988  1.00  0.00      TS   C  
ATOM    807  O2  THY T   4       7.076  -0.720  -5.101  1.00  0.00      TS   O  
ATOM    808  N3  THY T   4       6.724   0.809  -6.743  1.00  0.00      TS   N  
ATOM    809  C4  THY T   4       7.090   1.578  -7.793  1.00  0.00      TS   C  
ATOM    810  O4  THY T   4       6.277   2.430  -8.182  1.00  0.00      TS   O  
ATOM    811  C5  THY T   4       8.429   1.505  -8.252  1.00  0.00      TS   C  
ATOM    812  C5M THY T   4       8.877   2.327  -9.414  1.00  0.00      TS   C  
ATOM    813  C6  THY T   4       9.248   0.743  -7.496  1.00  0.00      TS   C  
ATOM    814  H3  THY T   4       5.781   0.846  -6.381  1.00  0.00      TS   H  
ATOM    815  H6  THY T   4      10.317   0.827  -7.692  1.00  0.00      TS   H  
ATOM    816  H1' THY T   4       9.455  -1.140  -4.575  1.00  0.00      TS   H  
ATOM    817  H2' THY T   4      10.155  -3.125  -5.740  1.00  0.00      TS   H  
ATOM    818  H3' THY T   4      11.271  -1.152  -7.880  1.00  0.00      TS   H  
ATOM    819  H4' THY T   4      12.355  -1.952  -5.158  1.00  0.00      TS   H  
ATOM    820  H5' THY T   4      13.275   0.378  -5.459  1.00  0.00      TS   H  
ATOM    821  H51 THY T   4       9.926   2.205  -9.758  1.00  0.00      TS   H  
ATOM    822  H52 THY T   4       8.833   3.374  -9.042  1.00  0.00      TS   H  
ATOM    823  H53 THY T   4       8.136   2.294 -10.240  1.00  0.00      TS   H  
ATOM    824 H2'' THY T   4       9.318  -2.591  -7.216  1.00  0.00      TS   H  
ATOM    825 H5'' THY T   4      14.240  -0.856  -6.223  1.00  0.00      TS   H  
ATOM    826  P   GUA T   5      12.079  -3.619  -8.998  1.00  0.00      TS   P  
ATOM    827  O1P GUA T   5      13.112  -4.671  -9.252  1.00  0.00      TS   O  
ATOM    828  O2P GUA T   5      12.115  -2.424  -9.852  1.00  0.00      TS   O  
ATOM    829  C5' GUA T   5      10.122  -5.289  -8.246  1.00  0.00      TS   C  
ATOM    830  O5' GUA T   5      10.590  -4.246  -9.133  1.00  0.00      TS   O  
ATOM    831  C4' GUA T   5       8.574  -5.479  -8.363  1.00  0.00      TS   C  
ATOM    832  O4' GUA T   5       7.829  -4.502  -7.573  1.00  0.00      TS   O  
ATOM    833  C3' GUA T   5       7.875  -5.464  -9.690  1.00  0.00      TS   C  
ATOM    834  O3' GUA T   5       8.240  -6.686 -10.323  1.00  0.00      TS   O  
ATOM    835  C2' GUA T   5       6.438  -5.498  -9.140  1.00  0.00      TS   C  
ATOM    836  C1' GUA T   5       6.496  -4.431  -8.055  1.00  0.00      TS   C  
ATOM    837  N1  GUA T   5       2.760  -0.972  -8.889  1.00  0.00      TS   N  
ATOM    838  C2  GUA T   5       2.678  -2.239  -8.292  1.00  0.00      TS   C  
ATOM    839  N2  GUA T   5       1.521  -2.682  -7.844  1.00  0.00      TS   N  
ATOM    840  N3  GUA T   5       3.704  -3.044  -8.095  1.00  0.00      TS   N  
ATOM    841  C4  GUA T   5       4.893  -2.536  -8.521  1.00  0.00      TS   C  
ATOM    842  C5  GUA T   5       5.062  -1.257  -9.108  1.00  0.00      TS   C  
ATOM    843  C6  GUA T   5       3.956  -0.343  -9.331  1.00  0.00      TS   C  
ATOM    844  O6  GUA T   5       3.935   0.861  -9.764  1.00  0.00      TS   O  
ATOM    845  N7  GUA T   5       6.407  -1.056  -9.351  1.00  0.00      TS   N  
ATOM    846  C8  GUA T   5       7.063  -2.148  -8.991  1.00  0.00      TS   C  
ATOM    847  N9  GUA T   5       6.174  -3.120  -8.473  1.00  0.00      TS   N  
ATOM    848  H1  GUA T   5       1.875  -0.577  -9.175  1.00  0.00      TS   H  
ATOM    849  H8  GUA T   5       8.131  -2.366  -9.003  1.00  0.00      TS   H  
ATOM    850  H1' GUA T   5       5.811  -4.695  -7.220  1.00  0.00      TS   H  
ATOM    851  H2' GUA T   5       6.182  -6.465  -8.659  1.00  0.00      TS   H  
ATOM    852  H21 GUA T   5       0.637  -2.294  -8.107  1.00  0.00      TS   H  
ATOM    853  H3' GUA T   5       8.192  -4.553 -10.240  1.00  0.00      TS   H  
ATOM    854  H22 GUA T   5       1.532  -3.530  -7.315  1.00  0.00      TS   H  
ATOM    855  H4' GUA T   5       8.440  -6.496  -7.935  1.00  0.00      TS   H  
ATOM    856  H5' GUA T   5      10.232  -5.064  -7.163  1.00  0.00      TS   H  
ATOM    857 H2'' GUA T   5       5.739  -5.126  -9.919  1.00  0.00      TS   H  
ATOM    858 H5'' GUA T   5      10.772  -6.170  -8.434  1.00  0.00      TS   H  
ATOM    859  P   THY T   6       7.832  -6.917 -11.862  1.00  0.00      TS   P  
ATOM    860  O1P THY T   6       8.615  -8.111 -12.245  1.00  0.00      TS   O  
ATOM    861  O2P THY T   6       8.058  -5.680 -12.623  1.00  0.00      TS   O  
ATOM    862  C5' THY T   6       5.684  -8.142 -10.994  1.00  0.00      TS   C  
ATOM    863  O5' THY T   6       6.313  -7.141 -11.873  1.00  0.00      TS   O  
ATOM    864  C4' THY T   6       4.126  -8.047 -11.027  1.00  0.00      TS   C  
ATOM    865  O4' THY T   6       3.578  -7.034 -10.077  1.00  0.00      TS   O  
ATOM    866  C3' THY T   6       3.566  -7.611 -12.440  1.00  0.00      TS   C  
ATOM    867  O3' THY T   6       3.567  -8.704 -13.318  1.00  0.00      TS   O  
ATOM    868  C2' THY T   6       2.107  -7.349 -11.949  1.00  0.00      TS   C  
ATOM    869  C1' THY T   6       2.336  -6.536 -10.618  1.00  0.00      TS   C  
ATOM    870  N1  THY T   6       2.530  -5.099 -10.978  1.00  0.00      TS   N  
ATOM    871  C2  THY T   6       1.390  -4.325 -11.007  1.00  0.00      TS   C  
ATOM    872  O2  THY T   6       0.308  -4.733 -10.630  1.00  0.00      TS   O  
ATOM    873  N3  THY T   6       1.593  -3.058 -11.453  1.00  0.00      TS   N  
ATOM    874  C4  THY T   6       2.768  -2.564 -12.067  1.00  0.00      TS   C  
ATOM    875  O4  THY T   6       2.752  -1.395 -12.486  1.00  0.00      TS   O  
ATOM    876  C5  THY T   6       3.868  -3.454 -12.036  1.00  0.00      TS   C  
ATOM    877  C5M THY T   6       5.115  -2.798 -12.544  1.00  0.00      TS   C  
ATOM    878  C6  THY T   6       3.742  -4.691 -11.594  1.00  0.00      TS   C  
ATOM    879  H3  THY T   6       0.823  -2.420 -11.319  1.00  0.00      TS   H  
ATOM    880  H6  THY T   6       4.664  -5.260 -11.480  1.00  0.00      TS   H  
ATOM    881  H1' THY T   6       1.543  -6.766  -9.874  1.00  0.00      TS   H  
ATOM    882  H2' THY T   6       1.676  -8.324 -11.637  1.00  0.00      TS   H  
ATOM    883  H3' THY T   6       4.136  -6.754 -12.858  1.00  0.00      TS   H  
ATOM    884  H4' THY T   6       3.713  -9.035 -10.728  1.00  0.00      TS   H  
ATOM    885  H5' THY T   6       6.080  -8.142  -9.956  1.00  0.00      TS   H  
ATOM    886  H51 THY T   6       5.832  -3.623 -12.744  1.00  0.00      TS   H  
ATOM    887  H52 THY T   6       5.510  -2.247 -11.664  1.00  0.00      TS   H  
ATOM    888  H53 THY T   6       5.063  -2.080 -13.391  1.00  0.00      TS   H  
ATOM    889 H2'' THY T   6       1.478  -6.808 -12.689  1.00  0.00      TS   H  
ATOM    890 H5'' THY T   6       5.881  -9.146 -11.428  1.00  0.00      TS   H  
ATOM    891  P   ADE T   7       3.630  -8.586 -14.919  1.00  0.00      TS   P  
ATOM    892  O1P ADE T   7       3.781  -9.945 -15.431  1.00  0.00      TS   O  
ATOM    893  O2P ADE T   7       4.695  -7.637 -15.364  1.00  0.00      TS   O  
ATOM    894  C5' ADE T   7       1.114  -8.871 -15.390  1.00  0.00      TS   C  
ATOM    895  O5' ADE T   7       2.239  -7.970 -15.404  1.00  0.00      TS   O  
ATOM    896  C4' ADE T   7      -0.186  -7.981 -15.584  1.00  0.00      TS   C  
ATOM    897  O4' ADE T   7      -0.394  -7.047 -14.492  1.00  0.00      TS   O  
ATOM    898  C3' ADE T   7      -0.280  -7.212 -16.904  1.00  0.00      TS   C  
ATOM    899  O3' ADE T   7      -0.702  -8.079 -17.915  1.00  0.00      TS   O  
ATOM    900  C2' ADE T   7      -1.356  -6.212 -16.533  1.00  0.00      TS   C  
ATOM    901  C1' ADE T   7      -0.926  -5.837 -15.060  1.00  0.00      TS   C  
ATOM    902  N1  ADE T   7      -0.187  -0.765 -15.390  1.00  0.00      TS   N  
ATOM    903  C2  ADE T   7      -1.262  -1.549 -15.491  1.00  0.00      TS   C  
ATOM    904  N3  ADE T   7      -1.334  -2.897 -15.460  1.00  0.00      TS   N  
ATOM    905  C4  ADE T   7      -0.145  -3.440 -15.309  1.00  0.00      TS   C  
ATOM    906  C5  ADE T   7       1.064  -2.819 -15.179  1.00  0.00      TS   C  
ATOM    907  C6  ADE T   7       1.010  -1.428 -15.222  1.00  0.00      TS   C  
ATOM    908  N6  ADE T   7       2.208  -0.706 -15.229  1.00  0.00      TS   N  
ATOM    909  N7  ADE T   7       2.101  -3.714 -14.963  1.00  0.00      TS   N  
ATOM    910  C8  ADE T   7       1.432  -4.843 -14.940  1.00  0.00      TS   C  
ATOM    911  N9  ADE T   7       0.077  -4.760 -15.096  1.00  0.00      TS   N  
ATOM    912  H2  ADE T   7      -2.293  -1.199 -15.521  1.00  0.00      TS   H  
ATOM    913  H8  ADE T   7       1.834  -5.842 -14.773  1.00  0.00      TS   H  
ATOM    914  H1' ADE T   7      -1.805  -5.593 -14.424  1.00  0.00      TS   H  
ATOM    915  H2' ADE T   7      -2.407  -6.576 -16.541  1.00  0.00      TS   H  
ATOM    916  H3' ADE T   7       0.681  -6.765 -17.234  1.00  0.00      TS   H  
ATOM    917  H4' ADE T   7      -0.974  -8.763 -15.545  1.00  0.00      TS   H  
ATOM    918  H5' ADE T   7       1.049  -9.369 -14.399  1.00  0.00      TS   H  
ATOM    919  H61 ADE T   7       3.010  -0.943 -14.681  1.00  0.00      TS   H  
ATOM    920  H62 ADE T   7       2.325   0.274 -15.392  1.00  0.00      TS   H  
ATOM    921 H2'' ADE T   7      -1.343  -5.303 -17.172  1.00  0.00      TS   H  
ATOM    922 H5'' ADE T   7       1.185  -9.635 -16.193  1.00  0.00      TS   H  
ATOM    923  P   ADE T   8      -0.773  -7.815 -19.467  1.00  0.00      TS   P  
ATOM    924  O1P ADE T   8      -1.710  -8.823 -19.958  1.00  0.00      TS   O  
ATOM    925  O2P ADE T   8       0.613  -7.865 -20.062  1.00  0.00      TS   O  
ATOM    926  C5' ADE T   8      -2.777  -6.196 -20.046  1.00  0.00      TS   C  
ATOM    927  O5' ADE T   8      -1.337  -6.334 -19.697  1.00  0.00      TS   O  
ATOM    928  C4' ADE T   8      -3.193  -4.682 -20.162  1.00  0.00      TS   C  
ATOM    929  O4' ADE T   8      -2.856  -3.863 -18.885  1.00  0.00      TS   O  
ATOM    930  C3' ADE T   8      -2.518  -3.816 -21.225  1.00  0.00      TS   C  
ATOM    931  O3' ADE T   8      -3.132  -4.077 -22.475  1.00  0.00      TS   O  
ATOM    932  C2' ADE T   8      -2.958  -2.416 -20.776  1.00  0.00      TS   C  
ATOM    933  C1' ADE T   8      -2.641  -2.453 -19.257  1.00  0.00      TS   C  
ATOM    934  N1  ADE T   8       0.973   1.092 -18.561  1.00  0.00      TS   N  
ATOM    935  C2  ADE T   8      -0.336   1.199 -18.851  1.00  0.00      TS   C  
ATOM    936  N3  ADE T   8      -1.272   0.267 -19.090  1.00  0.00      TS   N  
ATOM    937  C4  ADE T   8      -0.712  -0.924 -18.955  1.00  0.00      TS   C  
ATOM    938  C5  ADE T   8       0.637  -1.170 -18.730  1.00  0.00      TS   C  
ATOM    939  C6  ADE T   8       1.532  -0.117 -18.536  1.00  0.00      TS   C  
ATOM    940  N6  ADE T   8       2.865  -0.193 -18.429  1.00  0.00      TS   N  
ATOM    941  N7  ADE T   8       0.928  -2.486 -18.738  1.00  0.00      TS   N  
ATOM    942  C8  ADE T   8      -0.218  -2.985 -18.947  1.00  0.00      TS   C  
ATOM    943  N9  ADE T   8      -1.249  -2.117 -18.978  1.00  0.00      TS   N  
ATOM    944  H2  ADE T   8      -0.813   2.176 -18.911  1.00  0.00      TS   H  
ATOM    945  H8  ADE T   8      -0.355  -4.066 -18.972  1.00  0.00      TS   H  
ATOM    946  H1' ADE T   8      -3.338  -1.818 -18.669  1.00  0.00      TS   H  
ATOM    947  H2' ADE T   8      -4.050  -2.307 -20.943  1.00  0.00      TS   H  
ATOM    948  H3' ADE T   8      -1.409  -3.874 -21.194  1.00  0.00      TS   H  
ATOM    949  H4' ADE T   8      -4.270  -4.636 -20.435  1.00  0.00      TS   H  
ATOM    950  H5' ADE T   8      -3.395  -6.855 -19.397  1.00  0.00      TS   H  
ATOM    951  H61 ADE T   8       3.456   0.613 -18.412  1.00  0.00      TS   H  
ATOM    952  H62 ADE T   8       3.167  -1.143 -18.507  1.00  0.00      TS   H  
ATOM    953 H2'' ADE T   8      -2.378  -1.660 -21.348  1.00  0.00      TS   H  
ATOM    954 H5'' ADE T   8      -2.928  -6.530 -21.094  1.00  0.00      TS   H  
ATOM    955  P   GUA T   9      -2.382  -3.627 -23.780  1.00  0.00      TS   P  
ATOM    956  O1P GUA T   9      -2.837  -4.536 -24.853  1.00  0.00      TS   O  
ATOM    957  O2P GUA T   9      -0.911  -3.631 -23.457  1.00  0.00      TS   O  
ATOM    958  C5' GUA T   9      -4.102  -1.599 -24.140  1.00  0.00      TS   C  
ATOM    959  O5' GUA T   9      -2.801  -2.161 -24.081  1.00  0.00      TS   O  
ATOM    960  C4' GUA T   9      -4.028  -0.025 -24.003  1.00  0.00      TS   C  
ATOM    961  O4' GUA T   9      -3.320   0.251 -22.749  1.00  0.00      TS   O  
ATOM    962  C3' GUA T   9      -3.170   0.767 -24.985  1.00  0.00      TS   C  
ATOM    963  O3' GUA T   9      -3.908   1.103 -26.165  1.00  0.00      TS   O  
ATOM    964  C2' GUA T   9      -2.912   2.026 -24.181  1.00  0.00      TS   C  
ATOM    965  C1' GUA T   9      -2.509   1.368 -22.881  1.00  0.00      TS   C  
ATOM    966  N1  GUA T   9       2.253   3.193 -22.241  1.00  0.00      TS   N  
ATOM    967  C2  GUA T   9       1.046   3.854 -22.482  1.00  0.00      TS   C  
ATOM    968  N2  GUA T   9       1.167   5.196 -22.612  1.00  0.00      TS   N  
ATOM    969  N3  GUA T   9      -0.132   3.288 -22.517  1.00  0.00      TS   N  
ATOM    970  C4  GUA T   9      -0.043   1.925 -22.569  1.00  0.00      TS   C  
ATOM    971  C5  GUA T   9       1.069   1.134 -22.480  1.00  0.00      TS   C  
ATOM    972  C6  GUA T   9       2.329   1.788 -22.219  1.00  0.00      TS   C  
ATOM    973  O6  GUA T   9       3.358   1.251 -21.984  1.00  0.00      TS   O  
ATOM    974  N7  GUA T   9       0.727  -0.202 -22.481  1.00  0.00      TS   N  
ATOM    975  C8  GUA T   9      -0.515  -0.238 -22.743  1.00  0.00      TS   C  
ATOM    976  N9  GUA T   9      -1.087   1.047 -22.767  1.00  0.00      TS   N  
ATOM    977  H1  GUA T   9       3.090   3.751 -22.146  1.00  0.00      TS   H  
ATOM    978  H8  GUA T   9      -1.168  -1.106 -22.815  1.00  0.00      TS   H  
ATOM    979  H1' GUA T   9      -2.867   1.967 -22.016  1.00  0.00      TS   H  
ATOM    980  H2' GUA T   9      -3.894   2.545 -24.129  1.00  0.00      TS   H  
ATOM    981  H21 GUA T   9       2.059   5.623 -22.460  1.00  0.00      TS   H  
ATOM    982  H3' GUA T   9      -2.250   0.154 -25.102  1.00  0.00      TS   H  
ATOM    983  H22 GUA T   9       0.389   5.779 -22.846  1.00  0.00      TS   H  
ATOM    984  H4' GUA T   9      -5.029   0.438 -23.877  1.00  0.00      TS   H  
ATOM    985  H5' GUA T   9      -4.723  -1.824 -23.247  1.00  0.00      TS   H  
ATOM    986 H2'' GUA T   9      -2.083   2.558 -24.696  1.00  0.00      TS   H  
ATOM    987 H5'' GUA T   9      -4.611  -1.899 -25.082  1.00  0.00      TS   H  
ATOM    988  P   CYT T  10      -3.245   0.633 -27.588  1.00  0.00      TS   P  
ATOM    989  O1P CYT T  10      -4.295   0.529 -28.623  1.00  0.00      TS   O  
ATOM    990  O2P CYT T  10      -2.475  -0.568 -27.328  1.00  0.00      TS   O  
ATOM    991  C5' CYT T  10      -2.525   3.145 -28.154  1.00  0.00      TS   C  
ATOM    992  O5' CYT T  10      -2.182   1.755 -27.892  1.00  0.00      TS   O  
ATOM    993  C4' CYT T  10      -1.361   4.113 -27.844  1.00  0.00      TS   C  
ATOM    994  O4' CYT T  10      -0.675   3.910 -26.513  1.00  0.00      TS   O  
ATOM    995  C3' CYT T  10      -0.126   3.982 -28.787  1.00  0.00      TS   C  
ATOM    996  O3' CYT T  10      -0.378   4.680 -30.001  1.00  0.00      TS   O  
ATOM    997  C2' CYT T  10       0.994   4.721 -27.990  1.00  0.00      TS   C  
ATOM    998  C1' CYT T  10       0.755   4.230 -26.591  1.00  0.00      TS   C  
ATOM    999  N1  CYT T  10       1.546   2.971 -26.224  1.00  0.00      TS   N  
ATOM   1000  C2  CYT T  10       2.815   3.204 -25.773  1.00  0.00      TS   C  
ATOM   1001  O2  CYT T  10       3.263   4.362 -25.820  1.00  0.00      TS   O  
ATOM   1002  N3  CYT T  10       3.584   2.224 -25.298  1.00  0.00      TS   N  
ATOM   1003  C4  CYT T  10       3.106   0.938 -25.426  1.00  0.00      TS   C  
ATOM   1004  N4  CYT T  10       3.938  -0.006 -25.019  1.00  0.00      TS   N  
ATOM   1005  C5  CYT T  10       1.801   0.620 -25.894  1.00  0.00      TS   C  
ATOM   1006  C6  CYT T  10       0.973   1.694 -26.232  1.00  0.00      TS   C  
ATOM   1007  H5  CYT T  10       1.484  -0.422 -25.942  1.00  0.00      TS   H  
ATOM   1008  H6  CYT T  10      -0.010   1.610 -26.694  1.00  0.00      TS   H  
ATOM   1009  H1' CYT T  10       0.944   5.015 -25.828  1.00  0.00      TS   H  
ATOM   1010  H2' CYT T  10       0.753   5.805 -28.000  1.00  0.00      TS   H  
ATOM   1011  H3' CYT T  10       0.005   2.880 -28.829  1.00  0.00      TS   H  
ATOM   1012  H4' CYT T  10      -1.667   5.177 -27.936  1.00  0.00      TS   H  
ATOM   1013  H41 CYT T  10       4.791   0.246 -24.563  1.00  0.00      TS   H  
ATOM   1014  H5' CYT T  10      -3.269   3.442 -27.385  1.00  0.00      TS   H  
ATOM   1015  H42 CYT T  10       3.648  -0.943 -25.213  1.00  0.00      TS   H  
ATOM   1016 H2'' CYT T  10       2.022   4.687 -28.410  1.00  0.00      TS   H  
ATOM   1017 H5'' CYT T  10      -2.846   3.396 -29.187  1.00  0.00      TS   H  
ATOM   1018  P   THY T  11       0.258   4.145 -31.332  1.00  0.00      TS   P  
ATOM   1019  O1P THY T  11      -0.367   4.922 -32.417  1.00  0.00      TS   O  
ATOM   1020  O2P THY T  11       0.143   2.643 -31.288  1.00  0.00      TS   O  
ATOM   1021  C5' THY T  11       2.226   5.879 -31.430  1.00  0.00      TS   C  
ATOM   1022  O5' THY T  11       1.748   4.537 -31.251  1.00  0.00      TS   O  
ATOM   1023  C4' THY T  11       3.759   5.938 -31.172  1.00  0.00      TS   C  
ATOM   1024  O4' THY T  11       4.023   5.409 -29.809  1.00  0.00      TS   O  
ATOM   1025  C3' THY T  11       4.537   4.961 -31.988  1.00  0.00      TS   C  
ATOM   1026  O3' THY T  11       4.769   5.549 -33.343  1.00  0.00      TS   O  
ATOM   1027  C2' THY T  11       5.847   4.942 -31.249  1.00  0.00      TS   C  
ATOM   1028  C1' THY T  11       5.369   4.883 -29.768  1.00  0.00      TS   C  
ATOM   1029  N1  THY T  11       5.339   3.433 -29.303  1.00  0.00      TS   N  
ATOM   1030  C2  THY T  11       6.534   3.075 -28.782  1.00  0.00      TS   C  
ATOM   1031  O2  THY T  11       7.433   3.896 -28.658  1.00  0.00      TS   O  
ATOM   1032  N3  THY T  11       6.600   1.800 -28.258  1.00  0.00      TS   N  
ATOM   1033  C4  THY T  11       5.649   0.833 -28.347  1.00  0.00      TS   C  
ATOM   1034  O4  THY T  11       5.869  -0.287 -27.948  1.00  0.00      TS   O  
ATOM   1035  C5  THY T  11       4.419   1.262 -28.954  1.00  0.00      TS   C  
ATOM   1036  C5M THY T  11       3.269   0.248 -28.914  1.00  0.00      TS   C  
ATOM   1037  C6  THY T  11       4.317   2.510 -29.470  1.00  0.00      TS   C  
ATOM   1038  H3  THY T  11       7.477   1.641 -27.781  1.00  0.00      TS   H  
ATOM   1039  H6  THY T  11       3.322   2.934 -29.608  1.00  0.00      TS   H  
ATOM   1040  H1' THY T  11       6.014   5.599 -29.214  1.00  0.00      TS   H  
ATOM   1041  H2' THY T  11       6.440   5.876 -31.346  1.00  0.00      TS   H  
ATOM   1042  H3' THY T  11       4.111   3.935 -31.959  1.00  0.00      TS   H  
ATOM   1043  H4' THY T  11       4.212   6.940 -31.328  1.00  0.00      TS   H  
ATOM   1044  H5' THY T  11       1.757   6.675 -30.813  1.00  0.00      TS   H  
ATOM   1045  H51 THY T  11       2.259   0.707 -28.982  1.00  0.00      TS   H  
ATOM   1046  H52 THY T  11       3.438  -0.320 -27.973  1.00  0.00      TS   H  
ATOM   1047  H53 THY T  11       3.379  -0.397 -29.811  1.00  0.00      TS   H  
ATOM   1048 H2'' THY T  11       6.477   4.083 -31.562  1.00  0.00      TS   H  
ATOM   1049 H5'' THY T  11       2.125   6.179 -32.494  1.00  0.00      TS   H  
ATOM   1050  P   ADE T  12       5.366   4.706 -34.499  1.00  0.00      TS   P  
ATOM   1051  O1P ADE T  12       5.232   5.488 -35.809  1.00  0.00      TS   O  
ATOM   1052  O2P ADE T  12       4.836   3.342 -34.432  1.00  0.00      TS   O  
ATOM   1053  C5' ADE T  12       7.846   5.556 -34.073  1.00  0.00      TS   C  
ATOM   1054  O5' ADE T  12       6.932   4.424 -34.264  1.00  0.00      TS   O  
ATOM   1055  C4' ADE T  12       9.123   5.178 -33.297  1.00  0.00      TS   C  
ATOM   1056  O4' ADE T  12       8.806   4.617 -31.959  1.00  0.00      TS   O  
ATOM   1057  C3' ADE T  12       9.886   4.060 -33.982  1.00  0.00      TS   C  
ATOM   1058  O3' ADE T  12      10.737   4.709 -35.007  1.00  0.00      TS   O  
ATOM   1059  C2' ADE T  12      10.711   3.601 -32.820  1.00  0.00      TS   C  
ATOM   1060  C1' ADE T  12       9.727   3.634 -31.649  1.00  0.00      TS   C  
ATOM   1061  N1  ADE T  12       9.810  -1.062 -29.626  1.00  0.00      TS   N  
ATOM   1062  C2  ADE T  12      10.775  -0.254 -29.726  1.00  0.00      TS   C  
ATOM   1063  N3  ADE T  12      10.736   0.991 -30.308  1.00  0.00      TS   N  
ATOM   1064  C4  ADE T  12       9.492   1.271 -30.735  1.00  0.00      TS   C  
ATOM   1065  C5  ADE T  12       8.392   0.429 -30.758  1.00  0.00      TS   C  
ATOM   1066  C6  ADE T  12       8.584  -0.742 -30.131  1.00  0.00      TS   C  
ATOM   1067  N6  ADE T  12       7.630  -1.663 -29.943  1.00  0.00      TS   N  
ATOM   1068  N7  ADE T  12       7.336   0.970 -31.405  1.00  0.00      TS   N  
ATOM   1069  C8  ADE T  12       7.808   2.059 -31.897  1.00  0.00      TS   C  
ATOM   1070  N9  ADE T  12       9.029   2.401 -31.379  1.00  0.00      TS   N  
ATOM   1071  H2  ADE T  12      11.714  -0.552 -29.260  1.00  0.00      TS   H  
ATOM   1072  H8  ADE T  12       7.324   2.686 -32.646  1.00  0.00      TS   H  
ATOM   1073  H1' ADE T  12      10.146   3.999 -30.686  1.00  0.00      TS   H  
ATOM   1074  H2' ADE T  12      11.533   4.313 -32.590  1.00  0.00      TS   H  
ATOM   1075  H3' ADE T  12       9.281   3.177 -34.281  1.00  0.00      TS   H  
ATOM   1076  H4' ADE T  12       9.757   6.090 -33.255  1.00  0.00      TS   H  
ATOM   1077  H5' ADE T  12       7.283   6.264 -33.428  1.00  0.00      TS   H  
ATOM   1078  H61 ADE T  12       6.674  -1.549 -30.210  1.00  0.00      TS   H  
ATOM   1079  H62 ADE T  12       7.862  -2.572 -29.599  1.00  0.00      TS   H  
ATOM   1080 H2'' ADE T  12      11.156   2.589 -32.927  1.00  0.00      TS   H  
ATOM   1081 H5'' ADE T  12       8.121   6.015 -35.048  1.00  0.00      TS   H  
ATOM   1082  P   THY T  13      11.539   3.875 -36.002  1.00  0.00      TS   P  
ATOM   1083  O1P THY T  13      12.403   4.773 -36.799  1.00  0.00      TS   O  
ATOM   1084  O2P THY T  13      10.548   3.039 -36.738  1.00  0.00      TS   O  
ATOM   1085  C5' THY T  13      13.676   3.482 -34.533  1.00  0.00      TS   C  
ATOM   1086  O5' THY T  13      12.519   3.021 -35.241  1.00  0.00      TS   O  
ATOM   1087  C4' THY T  13      14.496   2.297 -34.069  1.00  0.00      TS   C  
ATOM   1088  O4' THY T  13      13.694   1.348 -33.229  1.00  0.00      TS   O  
ATOM   1089  C3' THY T  13      15.001   1.432 -35.226  1.00  0.00      TS   C  
ATOM   1090  O3' THY T  13      16.332   0.952 -34.989  1.00  0.00      TS   O  
ATOM   1091  C2' THY T  13      14.055   0.233 -35.226  1.00  0.00      TS   C  
ATOM   1092  C1' THY T  13      13.699  -0.011 -33.792  1.00  0.00      TS   C  
ATOM   1093  N1  THY T  13      12.357  -0.638 -33.524  1.00  0.00      TS   N  
ATOM   1094  C2  THY T  13      12.275  -1.803 -32.765  1.00  0.00      TS   C  
ATOM   1095  O2  THY T  13      13.227  -2.368 -32.209  1.00  0.00      TS   O  
ATOM   1096  N3  THY T  13      11.033  -2.345 -32.777  1.00  0.00      TS   N  
ATOM   1097  C4  THY T  13       9.869  -1.817 -33.277  1.00  0.00      TS   C  
ATOM   1098  O4  THY T  13       8.853  -2.399 -33.213  1.00  0.00      TS   O  
ATOM   1099  C5  THY T  13      10.064  -0.507 -33.963  1.00  0.00      TS   C  
ATOM   1100  C5M THY T  13       8.828   0.041 -34.498  1.00  0.00      TS   C  
ATOM   1101  C6  THY T  13      11.286  -0.053 -34.120  1.00  0.00      TS   C  
ATOM   1102  H3  THY T  13      10.852  -3.255 -32.376  1.00  0.00      TS   H  
ATOM   1103  H6  THY T  13      11.464   0.879 -34.656  1.00  0.00      TS   H  
ATOM   1104  H1' THY T  13      14.504  -0.614 -33.321  1.00  0.00      TS   H  
ATOM   1105  H2' THY T  13      14.532  -0.711 -35.563  1.00  0.00      TS   H  
ATOM   1106  H3' THY T  13      14.982   2.022 -36.167  1.00  0.00      TS   H  
ATOM   1107  H4' THY T  13      15.334   2.622 -33.415  1.00  0.00      TS   H  
ATOM   1108  H5' THY T  13      13.358   4.098 -33.665  1.00  0.00      TS   H  
ATOM   1109  H51 THY T  13       8.863   1.148 -34.409  1.00  0.00      TS   H  
ATOM   1110  H52 THY T  13       7.900  -0.322 -34.006  1.00  0.00      TS   H  
ATOM   1111  H53 THY T  13       8.728  -0.088 -35.597  1.00  0.00      TS   H  
ATOM   1112 H2'' THY T  13      13.173   0.482 -35.856  1.00  0.00      TS   H  
ATOM   1113 H5'' THY T  13      14.256   4.119 -35.234  1.00  0.00      TS   H  
ATOM   1114  P   ADE T  14      17.119   0.079 -36.094  1.00  0.00      TS   P  
ATOM   1115  O1P ADE T  14      18.556   0.397 -35.922  1.00  0.00      TS   O  
ATOM   1116  O2P ADE T  14      16.523   0.273 -37.417  1.00  0.00      TS   O  
ATOM   1117  C5' ADE T  14      17.213  -1.863 -34.413  1.00  0.00      TS   C  
ATOM   1118  O5' ADE T  14      16.901  -1.447 -35.725  1.00  0.00      TS   O  
ATOM   1119  C4' ADE T  14      17.031  -3.440 -34.284  1.00  0.00      TS   C  
ATOM   1120  O4' ADE T  14      15.647  -3.737 -34.049  1.00  0.00      TS   O  
ATOM   1121  C3' ADE T  14      17.556  -4.224 -35.521  1.00  0.00      TS   C  
ATOM   1122  O3' ADE T  14      18.286  -5.309 -35.104  1.00  0.00      TS   O  
ATOM   1123  C2' ADE T  14      16.271  -4.583 -36.175  1.00  0.00      TS   C  
ATOM   1124  C1' ADE T  14      15.211  -4.718 -35.031  1.00  0.00      TS   C  
ATOM   1125  N1  ADE T  14      10.352  -6.317 -35.197  1.00  0.00      TS   N  
ATOM   1126  C2  ADE T  14      11.450  -6.921 -34.724  1.00  0.00      TS   C  
ATOM   1127  N3  ADE T  14      12.731  -6.425 -34.790  1.00  0.00      TS   N  
ATOM   1128  C4  ADE T  14      12.762  -5.176 -35.303  1.00  0.00      TS   C  
ATOM   1129  C5  ADE T  14      11.746  -4.500 -35.870  1.00  0.00      TS   C  
ATOM   1130  C6  ADE T  14      10.468  -5.055 -35.760  1.00  0.00      TS   C  
ATOM   1131  N6  ADE T  14       9.319  -4.342 -36.125  1.00  0.00      TS   N  
ATOM   1132  N7  ADE T  14      12.163  -3.318 -36.382  1.00  0.00      TS   N  
ATOM   1133  C8  ADE T  14      13.399  -3.261 -36.142  1.00  0.00      TS   C  
ATOM   1134  N9  ADE T  14      13.812  -4.431 -35.474  1.00  0.00      TS   N  
ATOM   1135  H2  ADE T  14      11.268  -7.903 -34.289  1.00  0.00      TS   H  
ATOM   1136  H8  ADE T  14      14.040  -2.503 -36.592  1.00  0.00      TS   H  
ATOM   1137  H1' ADE T  14      15.371  -5.715 -34.568  1.00  0.00      TS   H  
ATOM   1138  H2' ADE T  14      16.285  -5.429 -36.895  1.00  0.00      TS   H  
ATOM   1139  H3' ADE T  14      18.192  -3.540 -36.120  1.00  0.00      TS   H  
ATOM   1140  H4' ADE T  14      17.704  -3.608 -33.416  1.00  0.00      TS   H  
ATOM   1141  H5' ADE T  14      16.527  -1.389 -33.679  1.00  0.00      TS   H  
ATOM   1142  H61 ADE T  14       9.364  -3.428 -36.532  1.00  0.00      TS   H  
ATOM   1143  H62 ADE T  14       8.444  -4.629 -35.738  1.00  0.00      TS   H  
ATOM   1144 H2'' ADE T  14      15.940  -3.734 -36.810  1.00  0.00      TS   H  
ATOM   1145 H5'' ADE T  14      18.286  -1.746 -34.150  1.00  0.00      TS   H  
ATOM   1146  P   THY T  15      18.975  -6.316 -36.123  1.00  0.00      TS   P  
ATOM   1147  O1P THY T  15      20.279  -6.766 -35.561  1.00  0.00      TS   O  
ATOM   1148  O2P THY T  15      18.927  -5.741 -37.474  1.00  0.00      TS   O  
ATOM   1149  C5' THY T  15      17.996  -8.416 -34.877  1.00  0.00      TS   C  
ATOM   1150  O5' THY T  15      18.025  -7.575 -36.107  1.00  0.00      TS   O  
ATOM   1151  C4' THY T  15      16.981  -9.593 -35.087  1.00  0.00      TS   C  
ATOM   1152  O4' THY T  15      15.585  -9.151 -35.175  1.00  0.00      TS   O  
ATOM   1153  C3' THY T  15      17.261 -10.427 -36.328  1.00  0.00      TS   C  
ATOM   1154  O3' THY T  15      17.304 -11.847 -36.068  1.00  0.00      TS   O  
ATOM   1155  C2' THY T  15      16.203  -9.960 -37.299  1.00  0.00      TS   C  
ATOM   1156  C1' THY T  15      15.045  -9.708 -36.363  1.00  0.00      TS   C  
ATOM   1157  N1  THY T  15      14.073  -8.776 -37.042  1.00  0.00      TS   N  
ATOM   1158  C2  THY T  15      12.714  -9.104 -37.023  1.00  0.00      TS   C  
ATOM   1159  O2  THY T  15      12.246 -10.066 -36.414  1.00  0.00      TS   O  
ATOM   1160  N3  THY T  15      11.942  -8.218 -37.709  1.00  0.00      TS   N  
ATOM   1161  C4  THY T  15      12.267  -7.072 -38.365  1.00  0.00      TS   C  
ATOM   1162  O4  THY T  15      11.461  -6.287 -38.828  1.00  0.00      TS   O  
ATOM   1163  C5  THY T  15      13.684  -6.816 -38.340  1.00  0.00      TS   C  
ATOM   1164  C5M THY T  15      14.162  -5.674 -39.204  1.00  0.00      TS   C  
ATOM   1165  C6  THY T  15      14.509  -7.679 -37.741  1.00  0.00      TS   C  
ATOM   1166  H3  THY T  15      10.961  -8.455 -37.741  1.00  0.00      TS   H  
ATOM   1167  H6  THY T  15      15.580  -7.492 -37.670  1.00  0.00      TS   H  
ATOM   1168  H1' THY T  15      14.665 -10.751 -36.326  1.00  0.00      TS   H  
ATOM   1169  H2' THY T  15      16.057 -10.644 -38.162  1.00  0.00      TS   H  
ATOM   1170  H3' THY T  15      18.284 -10.031 -36.504  1.00  0.00      TS   H  
ATOM   1171  H4' THY T  15      16.966 -10.158 -34.130  1.00  0.00      TS   H  
ATOM   1172  H5' THY T  15      17.693  -7.790 -34.010  1.00  0.00      TS   H  
ATOM   1173  H51 THY T  15      14.745  -4.970 -38.574  1.00  0.00      TS   H  
ATOM   1174  H52 THY T  15      13.375  -5.052 -39.680  1.00  0.00      TS   H  
ATOM   1175  H53 THY T  15      14.952  -5.933 -39.941  1.00  0.00      TS   H  
ATOM   1176 H2'' THY T  15      16.675  -9.041 -37.708  1.00  0.00      TS   H  
ATOM   1177 H5'' THY T  15      19.003  -8.833 -34.664  1.00  0.00      TS   H  
ATOM   1178  P   ADE T  16      17.819 -12.827 -37.197  1.00  0.00      TS   P  
ATOM   1179  O1P ADE T  16      18.706 -13.771 -36.492  1.00  0.00      TS   O  
ATOM   1180  O2P ADE T  16      18.493 -12.060 -38.300  1.00  0.00      TS   O  
ATOM   1181  C5' ADE T  16      15.632 -14.018 -36.706  1.00  0.00      TS   C  
ATOM   1182  O5' ADE T  16      16.573 -13.583 -37.684  1.00  0.00      TS   O  
ATOM   1183  C4' ADE T  16      14.390 -14.703 -37.367  1.00  0.00      TS   C  
ATOM   1184  O4' ADE T  16      13.418 -13.743 -37.941  1.00  0.00      TS   O  
ATOM   1185  C3' ADE T  16      14.840 -15.502 -38.599  1.00  0.00      TS   C  
ATOM   1186  O3' ADE T  16      14.099 -16.692 -38.865  1.00  0.00      TS   O  
ATOM   1187  C2' ADE T  16      14.672 -14.505 -39.729  1.00  0.00      TS   C  
ATOM   1188  C1' ADE T  16      13.389 -13.740 -39.301  1.00  0.00      TS   C  
ATOM   1189  N1  ADE T  16      10.330 -10.045 -40.904  1.00  0.00      TS   N  
ATOM   1190  C2  ADE T  16      10.074 -11.293 -40.486  1.00  0.00      TS   C  
ATOM   1191  N3  ADE T  16      10.849 -12.190 -39.971  1.00  0.00      TS   N  
ATOM   1192  C4  ADE T  16      12.151 -11.710 -40.039  1.00  0.00      TS   C  
ATOM   1193  C5  ADE T  16      12.603 -10.471 -40.465  1.00  0.00      TS   C  
ATOM   1194  C6  ADE T  16      11.579  -9.577 -40.829  1.00  0.00      TS   C  
ATOM   1195  N6  ADE T  16      11.883  -8.420 -41.329  1.00  0.00      TS   N  
ATOM   1196  N7  ADE T  16      13.996 -10.303 -40.356  1.00  0.00      TS   N  
ATOM   1197  C8  ADE T  16      14.335 -11.529 -39.955  1.00  0.00      TS   C  
ATOM   1198  N9  ADE T  16      13.276 -12.410 -39.734  1.00  0.00      TS   N  
ATOM   1199  H2  ADE T  16       9.042 -11.598 -40.661  1.00  0.00      TS   H  
ATOM   1200  H8  ADE T  16      15.352 -11.863 -39.745  1.00  0.00      TS   H  
ATOM   1201  H1' ADE T  16      12.515 -14.315 -39.673  1.00  0.00      TS   H  
ATOM   1202  H2' ADE T  16      14.512 -14.844 -40.774  1.00  0.00      TS   H  
ATOM   1203  H3' ADE T  16      15.875 -15.774 -38.300  1.00  0.00      TS   H  
ATOM   1204  H4' ADE T  16      13.904 -15.358 -36.612  1.00  0.00      TS   H  
ATOM   1205  H5' ADE T  16      15.201 -13.137 -36.182  1.00  0.00      TS   H  
ATOM   1206  H61 ADE T  16      11.243  -8.142 -42.044  1.00  0.00      TS   H  
ATOM   1207  H62 ADE T  16      12.850  -8.329 -41.567  1.00  0.00      TS   H  
ATOM   1208 H2'' ADE T  16      15.531 -13.802 -39.685  1.00  0.00      TS   H  
ATOM   1209 H5'' ADE T  16      16.063 -14.699 -35.943  1.00  0.00      TS   H  
ATOM   1210  P   THY T  17      14.580 -17.786 -39.890  1.00  0.00      TS   P  
ATOM   1211  O1P THY T  17      14.549 -19.073 -39.300  1.00  0.00      TS   O  
ATOM   1212  O2P THY T  17      15.911 -17.430 -40.403  1.00  0.00      TS   O  
ATOM   1213  C5' THY T  17      12.148 -17.779 -40.901  1.00  0.00      TS   C  
ATOM   1214  O5' THY T  17      13.596 -17.595 -41.136  1.00  0.00      TS   O  
ATOM   1215  C4' THY T  17      11.293 -17.190 -42.067  1.00  0.00      TS   C  
ATOM   1216  O4' THY T  17      11.405 -15.776 -42.210  1.00  0.00      TS   O  
ATOM   1217  C3' THY T  17      11.513 -17.780 -43.432  1.00  0.00      TS   C  
ATOM   1218  O3' THY T  17      10.272 -18.338 -44.073  1.00  0.00      TS   O  
ATOM   1219  C2' THY T  17      12.013 -16.590 -44.223  1.00  0.00      TS   C  
ATOM   1220  C1' THY T  17      11.365 -15.397 -43.540  1.00  0.00      TS   C  
ATOM   1221  N1  THY T  17      11.970 -14.021 -43.637  1.00  0.00      TS   N  
ATOM   1222  C2  THY T  17      11.071 -12.938 -43.694  1.00  0.00      TS   C  
ATOM   1223  O2  THY T  17       9.837 -13.089 -43.757  1.00  0.00      TS   O  
ATOM   1224  N3  THY T  17      11.711 -11.756 -43.783  1.00  0.00      TS   N  
ATOM   1225  C4  THY T  17      13.052 -11.456 -43.652  1.00  0.00      TS   C  
ATOM   1226  O4  THY T  17      13.435 -10.262 -43.608  1.00  0.00      TS   O  
ATOM   1227  C5  THY T  17      13.921 -12.626 -43.719  1.00  0.00      TS   C  
ATOM   1228  C5M THY T  17      15.429 -12.467 -43.639  1.00  0.00      TS   C  
ATOM   1229  C6  THY T  17      13.355 -13.865 -43.640  1.00  0.00      TS   C  
ATOM   1230  H3  THY T  17      11.154 -10.915 -43.845  1.00  0.00      TS   H  
ATOM   1231  H6  THY T  17      13.976 -14.660 -43.226  1.00  0.00      TS   H  
ATOM   1232  H1' THY T  17      10.279 -15.479 -43.762  1.00  0.00      TS   H  
ATOM   1233  H2' THY T  17      11.947 -16.614 -45.332  1.00  0.00      TS   H  
ATOM   1234  H3' THY T  17      12.328 -18.528 -43.332  1.00  0.00      TS   H  
ATOM   1235  H4' THY T  17      10.230 -17.381 -41.808  1.00  0.00      TS   H  
ATOM   1236  H5' THY T  17      11.800 -17.318 -39.952  1.00  0.00      TS   H  
ATOM   1237  H51 THY T  17      16.035 -13.381 -43.810  1.00  0.00      TS   H  
ATOM   1238  H52 THY T  17      15.635 -12.181 -42.586  1.00  0.00      TS   H  
ATOM   1239  H53 THY T  17      15.882 -11.722 -44.327  1.00  0.00      TS   H  
ATOM   1240 H2'' THY T  17      13.099 -16.470 -44.021  1.00  0.00      TS   H  
ATOM   1241 H5'' THY T  17      11.900 -18.856 -40.799  1.00  0.00      TS   H  
ATOM   1242  P   ADE T  18      10.053 -19.825 -44.282  1.00  0.00      TS   P  
ATOM   1243  O1P ADE T  18       9.979 -20.438 -42.927  1.00  0.00      TS   O  
ATOM   1244  O2P ADE T  18      11.079 -20.313 -45.213  1.00  0.00      TS   O  
ATOM   1245  C5' ADE T  18       7.527 -19.237 -44.260  1.00  0.00      TS   C  
ATOM   1246  O5' ADE T  18       8.706 -19.773 -44.991  1.00  0.00      TS   O  
ATOM   1247  C4' ADE T  18       6.710 -18.164 -45.159  1.00  0.00      TS   C  
ATOM   1248  O4' ADE T  18       7.437 -16.945 -45.224  1.00  0.00      TS   O  
ATOM   1249  C3' ADE T  18       6.448 -18.571 -46.607  1.00  0.00      TS   C  
ATOM   1250  O3' ADE T  18       5.065 -18.441 -46.988  1.00  0.00      TS   O  
ATOM   1251  C2' ADE T  18       7.401 -17.779 -47.423  1.00  0.00      TS   C  
ATOM   1252  C1' ADE T  18       7.558 -16.489 -46.557  1.00  0.00      TS   C  
ATOM   1253  N1  ADE T  18       9.897 -11.950 -46.720  1.00  0.00      TS   N  
ATOM   1254  C2  ADE T  18       8.633 -12.281 -46.434  1.00  0.00      TS   C  
ATOM   1255  N3  ADE T  18       8.106 -13.482 -46.254  1.00  0.00      TS   N  
ATOM   1256  C4  ADE T  18       8.980 -14.489 -46.569  1.00  0.00      TS   C  
ATOM   1257  C5  ADE T  18      10.338 -14.264 -46.935  1.00  0.00      TS   C  
ATOM   1258  C6  ADE T  18      10.813 -12.915 -46.916  1.00  0.00      TS   C  
ATOM   1259  N6  ADE T  18      12.098 -12.564 -47.106  1.00  0.00      TS   N  
ATOM   1260  N7  ADE T  18      10.996 -15.515 -47.157  1.00  0.00      TS   N  
ATOM   1261  C8  ADE T  18      10.055 -16.419 -47.018  1.00  0.00      TS   C  
ATOM   1262  N9  ADE T  18       8.815 -15.850 -46.696  1.00  0.00      TS   N  
ATOM   1263  H2  ADE T  18       7.909 -11.533 -46.110  1.00  0.00      TS   H  
ATOM   1264  H8  ADE T  18      10.150 -17.501 -47.112  1.00  0.00      TS   H  
ATOM   1265  H1' ADE T  18       6.677 -15.860 -46.806  1.00  0.00      TS   H  
ATOM   1266  H2' ADE T  18       7.083 -17.664 -48.481  1.00  0.00      TS   H  
ATOM   1267  H3' ADE T  18       6.706 -19.651 -46.594  1.00  0.00      TS   H  
ATOM   1268  H4' ADE T  18       5.734 -17.907 -44.693  1.00  0.00      TS   H  
ATOM   1269  H5' ADE T  18       7.705 -18.660 -43.328  1.00  0.00      TS   H  
ATOM   1270  H61 ADE T  18      12.850 -13.215 -47.013  1.00  0.00      TS   H  
ATOM   1271  H62 ADE T  18      12.325 -11.590 -47.067  1.00  0.00      TS   H  
ATOM   1272 H2'' ADE T  18       8.336 -18.377 -47.391  1.00  0.00      TS   H  
ATOM   1273 H5'' ADE T  18       6.794 -20.056 -44.096  1.00  0.00      TS   H  
ATOM   1274  P   ADE T  19       4.375 -18.917 -48.337  1.00  0.00      TS   P  
ATOM   1275  O1P ADE T  19       3.005 -19.418 -48.063  1.00  0.00      TS   O  
ATOM   1276  O2P ADE T  19       5.324 -19.706 -49.156  1.00  0.00      TS   O  
ATOM   1277  C5' ADE T  19       3.519 -16.359 -48.352  1.00  0.00      TS   C  
ATOM   1278  O5' ADE T  19       4.181 -17.519 -49.020  1.00  0.00      TS   O  
ATOM   1279  C4' ADE T  19       3.392 -15.180 -49.368  1.00  0.00      TS   C  
ATOM   1280  O4' ADE T  19       4.528 -14.349 -49.237  1.00  0.00      TS   O  
ATOM   1281  C3' ADE T  19       3.314 -15.607 -50.797  1.00  0.00      TS   C  
ATOM   1282  O3' ADE T  19       2.343 -14.910 -51.579  1.00  0.00      TS   O  
ATOM   1283  C2' ADE T  19       4.748 -15.416 -51.328  1.00  0.00      TS   C  
ATOM   1284  C1' ADE T  19       5.223 -14.303 -50.447  1.00  0.00      TS   C  
ATOM   1285  N1  ADE T  19       9.742 -11.833 -50.685  1.00  0.00      TS   N  
ATOM   1286  C2  ADE T  19       8.434 -11.368 -50.799  1.00  0.00      TS   C  
ATOM   1287  N3  ADE T  19       7.283 -12.006 -50.652  1.00  0.00      TS   N  
ATOM   1288  C4  ADE T  19       7.530 -13.272 -50.317  1.00  0.00      TS   C  
ATOM   1289  C5  ADE T  19       8.801 -13.867 -50.149  1.00  0.00      TS   C  
ATOM   1290  C6  ADE T  19       9.941 -13.116 -50.326  1.00  0.00      TS   C  
ATOM   1291  N6  ADE T  19      11.270 -13.512 -50.126  1.00  0.00      TS   N  
ATOM   1292  N7  ADE T  19       8.644 -15.260 -50.051  1.00  0.00      TS   N  
ATOM   1293  C8  ADE T  19       7.372 -15.482 -50.149  1.00  0.00      TS   C  
ATOM   1294  N9  ADE T  19       6.648 -14.327 -50.239  1.00  0.00      TS   N  
ATOM   1295  H2  ADE T  19       8.365 -10.290 -50.952  1.00  0.00      TS   H  
ATOM   1296  H8  ADE T  19       6.877 -16.449 -50.058  1.00  0.00      TS   H  
ATOM   1297  H1' ADE T  19       4.907 -13.348 -50.918  1.00  0.00      TS   H  
ATOM   1298  H2' ADE T  19       4.792 -15.180 -52.413  1.00  0.00      TS   H  
ATOM   1299  H3' ADE T  19       3.063 -16.682 -50.922  1.00  0.00      TS   H  
ATOM   1300  H4' ADE T  19       2.446 -14.688 -49.054  1.00  0.00      TS   H  
ATOM   1301  H5' ADE T  19       4.107 -16.062 -47.458  1.00  0.00      TS   H  
ATOM   1302  H61 ADE T  19      11.962 -12.809 -49.966  1.00  0.00      TS   H  
ATOM   1303  H62 ADE T  19      11.575 -14.424 -50.402  1.00  0.00      TS   H  
ATOM   1304 H2'' ADE T  19       5.280 -16.383 -51.195  1.00  0.00      TS   H  
ATOM   1305 H5'' ADE T  19       2.574 -16.729 -47.898  1.00  0.00      TS   H  
ATOM   1306  P   GUA T  20       2.226 -15.259 -53.121  1.00  0.00      TS   P  
ATOM   1307  O1P GUA T  20       0.835 -15.037 -53.520  1.00  0.00      TS   O  
ATOM   1308  O2P GUA T  20       2.762 -16.606 -53.347  1.00  0.00      TS   O  
ATOM   1309  C5' GUA T  20       2.771 -12.782 -53.731  1.00  0.00      TS   C  
ATOM   1310  O5' GUA T  20       3.089 -14.206 -53.918  1.00  0.00      TS   O  
ATOM   1311  C4' GUA T  20       3.667 -11.849 -54.503  1.00  0.00      TS   C  
ATOM   1312  O4' GUA T  20       4.983 -11.903 -53.970  1.00  0.00      TS   O  
ATOM   1313  C3' GUA T  20       3.809 -12.235 -56.036  1.00  0.00      TS   C  
ATOM   1314  O3' GUA T  20       3.611 -11.148 -56.963  1.00  0.00      TS   O  
ATOM   1315  C2' GUA T  20       5.233 -12.772 -56.174  1.00  0.00      TS   C  
ATOM   1316  C1' GUA T  20       5.972 -12.052 -55.074  1.00  0.00      TS   C  
ATOM   1317  N1  GUA T  20      10.834 -12.583 -53.788  1.00  0.00      TS   N  
ATOM   1318  C2  GUA T  20      10.182 -11.541 -54.356  1.00  0.00      TS   C  
ATOM   1319  N2  GUA T  20      10.986 -10.470 -54.611  1.00  0.00      TS   N  
ATOM   1320  N3  GUA T  20       8.936 -11.553 -54.739  1.00  0.00      TS   N  
ATOM   1321  C4  GUA T  20       8.382 -12.653 -54.364  1.00  0.00      TS   C  
ATOM   1322  C5  GUA T  20       8.911 -13.802 -53.802  1.00  0.00      TS   C  
ATOM   1323  C6  GUA T  20      10.236 -13.785 -53.428  1.00  0.00      TS   C  
ATOM   1324  O6  GUA T  20      10.901 -14.697 -52.931  1.00  0.00      TS   O  
ATOM   1325  N7  GUA T  20       7.919 -14.760 -53.604  1.00  0.00      TS   N  
ATOM   1326  C8  GUA T  20       6.831 -14.164 -53.964  1.00  0.00      TS   C  
ATOM   1327  N9  GUA T  20       7.025 -12.927 -54.539  1.00  0.00      TS   N  
ATOM   1328  H1  GUA T  20      11.825 -12.477 -53.625  1.00  0.00      TS   H  
ATOM   1329  H8  GUA T  20       5.854 -14.649 -53.972  1.00  0.00      TS   H  
ATOM   1330  H1' GUA T  20       6.450 -11.066 -55.253  1.00  0.00      TS   H  
ATOM   1331  H2' GUA T  20       5.713 -12.568 -57.155  1.00  0.00      TS   H  
ATOM   1332  H21 GUA T  20      10.608  -9.547 -54.676  1.00  0.00      TS   H  
ATOM   1333  H3' GUA T  20       3.024 -12.949 -56.368  1.00  0.00      TS   H  
ATOM   1334  H22 GUA T  20      11.981 -10.477 -54.518  1.00  0.00      TS   H  
ATOM   1335  H4' GUA T  20       3.361 -10.782 -54.465  1.00  0.00      TS   H  
ATOM   1336  H5' GUA T  20       2.842 -12.510 -52.656  1.00  0.00      TS   H  
ATOM   1337  H3T GUA T  20       3.844 -11.413 -57.856  1.00  0.00      TS   H  
ATOM   1338 H2'' GUA T  20       5.107 -13.869 -56.049  1.00  0.00      TS   H  
ATOM   1339 H5'' GUA T  20       1.684 -12.621 -53.894  1.00  0.00      TS   H  
TER   
END
