# Supplementary material for: CRISPR-Cas12a exploits R-loop asymmetry to form double-strand breaks
Source: eLife. 2020 Jun 10;9:e55143. doi: 10.7554/eLife.55143 (PMC7286691; doi:10.7554/eLife.55143)
Supplement: Figure 5—source data 2. [file elife-55143-fig5-data2.zip › Figure 5ΓÇöSource Data 2/Example_MD_trajectories/5prime_boundary/5prime_boundary_10.pdb]

ATOM      1  C5' CYT B   1      17.350 -12.954 -53.379  1.00  0.00      BS   C  
ATOM      2  O5' CYT B   1      18.387 -12.860 -52.359  1.00  0.00      BS   O  
ATOM      3  C4' CYT B   1      16.051 -12.446 -52.714  1.00  0.00      BS   C  
ATOM      4  O4' CYT B   1      15.318 -13.593 -52.141  1.00  0.00      BS   O  
ATOM      5  C3' CYT B   1      16.033 -11.402 -51.558  1.00  0.00      BS   C  
ATOM      6  O3' CYT B   1      15.162 -10.359 -51.741  1.00  0.00      BS   O  
ATOM      7  C2' CYT B   1      15.521 -12.197 -50.425  1.00  0.00      BS   C  
ATOM      8  C1' CYT B   1      14.474 -13.032 -51.090  1.00  0.00      BS   C  
ATOM      9  N1  CYT B   1      13.877 -14.141 -50.248  1.00  0.00      BS   N  
ATOM     10  C2  CYT B   1      12.615 -14.631 -50.582  1.00  0.00      BS   C  
ATOM     11  O2  CYT B   1      11.970 -14.062 -51.484  1.00  0.00      BS   O  
ATOM     12  N3  CYT B   1      12.015 -15.581 -49.704  1.00  0.00      BS   N  
ATOM     13  C4  CYT B   1      12.735 -16.072 -48.675  1.00  0.00      BS   C  
ATOM     14  N4  CYT B   1      12.168 -16.994 -47.865  1.00  0.00      BS   N  
ATOM     15  C5  CYT B   1      14.057 -15.618 -48.383  1.00  0.00      BS   C  
ATOM     16  C6  CYT B   1      14.577 -14.621 -49.180  1.00  0.00      BS   C  
ATOM     17  H5  CYT B   1      14.620 -15.893 -47.490  1.00  0.00      BS   H  
ATOM     18  H6  CYT B   1      15.578 -14.226 -49.010  1.00  0.00      BS   H  
ATOM     19  H1' CYT B   1      13.681 -12.399 -51.541  1.00  0.00      BS   H  
ATOM     20  H2' CYT B   1      15.016 -11.537 -49.687  1.00  0.00      BS   H  
ATOM     21  H3' CYT B   1      17.077 -11.033 -51.480  1.00  0.00      BS   H  
ATOM     22  H4' CYT B   1      15.403 -12.002 -53.500  1.00  0.00      BS   H  
ATOM     23  H41 CYT B   1      11.203 -17.234 -47.976  1.00  0.00      BS   H  
ATOM     24  H5' CYT B   1      17.215 -14.048 -53.515  1.00  0.00      BS   H  
ATOM     25  H42 CYT B   1      12.698 -17.243 -47.055  1.00  0.00      BS   H  
ATOM     26  H5T CYT B   1      18.730 -11.967 -52.433  1.00  0.00      BS   H  
ATOM     27 H2'' CYT B   1      16.328 -12.780 -49.932  1.00  0.00      BS   H  
ATOM     28 H5'' CYT B   1      17.533 -12.525 -54.388  1.00  0.00      BS   H  
ATOM     29  P   THY B   2      15.372  -8.854 -51.384  1.00  0.00      BS   P  
ATOM     30  O1P THY B   2      16.234  -8.224 -52.426  1.00  0.00      BS   O  
ATOM     31  O2P THY B   2      15.718  -8.793 -49.934  1.00  0.00      BS   O  
ATOM     32  C5' THY B   2      13.221  -8.296 -52.623  1.00  0.00      BS   C  
ATOM     33  O5' THY B   2      14.003  -8.156 -51.496  1.00  0.00      BS   O  
ATOM     34  C4' THY B   2      11.754  -8.191 -52.220  1.00  0.00      BS   C  
ATOM     35  O4' THY B   2      11.218  -9.433 -51.596  1.00  0.00      BS   O  
ATOM     36  C3' THY B   2      11.347  -7.059 -51.160  1.00  0.00      BS   C  
ATOM     37  O3' THY B   2      10.097  -6.463 -51.564  1.00  0.00      BS   O  
ATOM     38  C2' THY B   2      11.164  -7.790 -49.842  1.00  0.00      BS   C  
ATOM     39  C1' THY B   2      10.574  -9.135 -50.294  1.00  0.00      BS   C  
ATOM     40  N1  THY B   2      10.900 -10.255 -49.405  1.00  0.00      BS   N  
ATOM     41  C2  THY B   2       9.949 -11.158 -49.154  1.00  0.00      BS   C  
ATOM     42  O2  THY B   2       8.838 -11.000 -49.576  1.00  0.00      BS   O  
ATOM     43  N3  THY B   2      10.280 -12.171 -48.318  1.00  0.00      BS   N  
ATOM     44  C4  THY B   2      11.500 -12.411 -47.750  1.00  0.00      BS   C  
ATOM     45  O4  THY B   2      11.781 -13.492 -47.170  1.00  0.00      BS   O  
ATOM     46  C5  THY B   2      12.453 -11.424 -48.089  1.00  0.00      BS   C  
ATOM     47  C5M THY B   2      13.688 -11.435 -47.251  1.00  0.00      BS   C  
ATOM     48  C6  THY B   2      12.133 -10.403 -48.920  1.00  0.00      BS   C  
ATOM     49  H3  THY B   2       9.598 -12.899 -48.166  1.00  0.00      BS   H  
ATOM     50  H6  THY B   2      12.969  -9.818 -49.306  1.00  0.00      BS   H  
ATOM     51  H1' THY B   2       9.505  -8.964 -50.547  1.00  0.00      BS   H  
ATOM     52  H2' THY B   2      10.440  -7.155 -49.290  1.00  0.00      BS   H  
ATOM     53  H3' THY B   2      12.133  -6.273 -51.115  1.00  0.00      BS   H  
ATOM     54  H4' THY B   2      11.139  -8.119 -53.142  1.00  0.00      BS   H  
ATOM     55  H5' THY B   2      13.368  -9.310 -53.052  1.00  0.00      BS   H  
ATOM     56  H51 THY B   2      13.540 -10.683 -46.448  1.00  0.00      BS   H  
ATOM     57  H52 THY B   2      14.576 -11.032 -47.786  1.00  0.00      BS   H  
ATOM     58  H53 THY B   2      13.998 -12.407 -46.807  1.00  0.00      BS   H  
ATOM     59 H2'' THY B   2      12.111  -7.902 -49.271  1.00  0.00      BS   H  
ATOM     60 H5'' THY B   2      13.569  -7.623 -53.435  1.00  0.00      BS   H  
ATOM     61  P   THY B   3       9.628  -5.078 -51.058  1.00  0.00      BS   P  
ATOM     62  O1P THY B   3       8.904  -4.346 -52.169  1.00  0.00      BS   O  
ATOM     63  O2P THY B   3      10.721  -4.421 -50.362  1.00  0.00      BS   O  
ATOM     64  C5' THY B   3       7.518  -6.193 -50.462  1.00  0.00      BS   C  
ATOM     65  O5' THY B   3       8.526  -5.379 -49.959  1.00  0.00      BS   O  
ATOM     66  C4' THY B   3       6.453  -6.569 -49.482  1.00  0.00      BS   C  
ATOM     67  O4' THY B   3       6.936  -7.812 -48.838  1.00  0.00      BS   O  
ATOM     68  C3' THY B   3       6.140  -5.592 -48.406  1.00  0.00      BS   C  
ATOM     69  O3' THY B   3       4.804  -5.598 -48.015  1.00  0.00      BS   O  
ATOM     70  C2' THY B   3       6.903  -6.052 -47.205  1.00  0.00      BS   C  
ATOM     71  C1' THY B   3       6.853  -7.609 -47.451  1.00  0.00      BS   C  
ATOM     72  N1  THY B   3       7.951  -8.300 -46.856  1.00  0.00      BS   N  
ATOM     73  C2  THY B   3       7.624  -9.423 -46.105  1.00  0.00      BS   C  
ATOM     74  O2  THY B   3       6.468  -9.762 -45.982  1.00  0.00      BS   O  
ATOM     75  N3  THY B   3       8.674 -10.084 -45.546  1.00  0.00      BS   N  
ATOM     76  C4  THY B   3       9.970  -9.702 -45.520  1.00  0.00      BS   C  
ATOM     77  O4  THY B   3      10.822 -10.484 -45.195  1.00  0.00      BS   O  
ATOM     78  C5  THY B   3      10.240  -8.392 -46.111  1.00  0.00      BS   C  
ATOM     79  C5M THY B   3      11.635  -7.667 -46.110  1.00  0.00      BS   C  
ATOM     80  C6  THY B   3       9.201  -7.794 -46.766  1.00  0.00      BS   C  
ATOM     81  H3  THY B   3       8.416 -10.848 -44.939  1.00  0.00      BS   H  
ATOM     82  H6  THY B   3       9.291  -6.900 -47.383  1.00  0.00      BS   H  
ATOM     83  H1' THY B   3       5.883  -7.943 -47.025  1.00  0.00      BS   H  
ATOM     84  H2' THY B   3       6.444  -5.767 -46.234  1.00  0.00      BS   H  
ATOM     85  H3' THY B   3       6.443  -4.551 -48.643  1.00  0.00      BS   H  
ATOM     86  H4' THY B   3       5.524  -6.894 -49.998  1.00  0.00      BS   H  
ATOM     87  H5' THY B   3       7.881  -7.153 -50.888  1.00  0.00      BS   H  
ATOM     88  H51 THY B   3      11.450  -6.609 -45.824  1.00  0.00      BS   H  
ATOM     89  H52 THY B   3      12.022  -7.800 -47.142  1.00  0.00      BS   H  
ATOM     90  H53 THY B   3      12.335  -8.156 -45.401  1.00  0.00      BS   H  
ATOM     91 H2'' THY B   3       7.917  -5.598 -47.243  1.00  0.00      BS   H  
ATOM     92 H5'' THY B   3       7.029  -5.657 -51.302  1.00  0.00      BS   H  
ATOM     93  P   ADE B   4       4.060  -4.542 -47.083  1.00  0.00      BS   P  
ATOM     94  O1P ADE B   4       2.998  -3.988 -47.898  1.00  0.00      BS   O  
ATOM     95  O2P ADE B   4       5.041  -3.676 -46.541  1.00  0.00      BS   O  
ATOM     96  C5' ADE B   4       2.588  -6.470 -46.019  1.00  0.00      BS   C  
ATOM     97  O5' ADE B   4       3.497  -5.445 -45.884  1.00  0.00      BS   O  
ATOM     98  C4' ADE B   4       2.565  -7.559 -44.916  1.00  0.00      BS   C  
ATOM     99  O4' ADE B   4       3.885  -8.122 -44.712  1.00  0.00      BS   O  
ATOM    100  C3' ADE B   4       2.106  -6.978 -43.558  1.00  0.00      BS   C  
ATOM    101  O3' ADE B   4       1.230  -7.895 -42.863  1.00  0.00      BS   O  
ATOM    102  C2' ADE B   4       3.408  -6.899 -42.806  1.00  0.00      BS   C  
ATOM    103  C1' ADE B   4       4.159  -8.135 -43.282  1.00  0.00      BS   C  
ATOM    104  N1  ADE B   4       8.137 -10.513 -40.899  1.00  0.00      BS   N  
ATOM    105  C2  ADE B   4       6.814 -10.655 -40.800  1.00  0.00      BS   C  
ATOM    106  N3  ADE B   4       5.790 -10.021 -41.410  1.00  0.00      BS   N  
ATOM    107  C4  ADE B   4       6.344  -9.067 -42.267  1.00  0.00      BS   C  
ATOM    108  C5  ADE B   4       7.713  -8.792 -42.442  1.00  0.00      BS   C  
ATOM    109  C6  ADE B   4       8.652  -9.551 -41.700  1.00  0.00      BS   C  
ATOM    110  N6  ADE B   4       9.974  -9.373 -41.812  1.00  0.00      BS   N  
ATOM    111  N7  ADE B   4       7.821  -7.816 -43.359  1.00  0.00      BS   N  
ATOM    112  C8  ADE B   4       6.523  -7.476 -43.704  1.00  0.00      BS   C  
ATOM    113  N9  ADE B   4       5.641  -8.198 -43.099  1.00  0.00      BS   N  
ATOM    114  H2  ADE B   4       6.546 -11.491 -40.154  1.00  0.00      BS   H  
ATOM    115  H8  ADE B   4       6.198  -6.774 -44.471  1.00  0.00      BS   H  
ATOM    116  H1' ADE B   4       3.705  -9.069 -42.889  1.00  0.00      BS   H  
ATOM    117  H2' ADE B   4       3.318  -6.923 -41.699  1.00  0.00      BS   H  
ATOM    118  H3' ADE B   4       1.669  -5.980 -43.774  1.00  0.00      BS   H  
ATOM    119  H4' ADE B   4       1.862  -8.368 -45.210  1.00  0.00      BS   H  
ATOM    120  H5' ADE B   4       2.724  -6.956 -47.008  1.00  0.00      BS   H  
ATOM    121  H61 ADE B   4      10.564  -9.555 -41.026  1.00  0.00      BS   H  
ATOM    122  H62 ADE B   4      10.249  -8.907 -42.652  1.00  0.00      BS   H  
ATOM    123 H2'' ADE B   4       3.809  -5.911 -43.117  1.00  0.00      BS   H  
ATOM    124 H5'' ADE B   4       1.572  -6.022 -46.062  1.00  0.00      BS   H  
ATOM    125  P   THY B   5       0.285  -7.528 -41.707  1.00  0.00      BS   P  
ATOM    126  O1P THY B   5      -0.957  -8.307 -41.977  1.00  0.00      BS   O  
ATOM    127  O2P THY B   5       0.209  -6.060 -41.782  1.00  0.00      BS   O  
ATOM    128  C5' THY B   5       0.580  -8.772 -39.447  1.00  0.00      BS   C  
ATOM    129  O5' THY B   5       1.056  -7.816 -40.388  1.00  0.00      BS   O  
ATOM    130  C4' THY B   5       1.474  -8.863 -38.177  1.00  0.00      BS   C  
ATOM    131  O4' THY B   5       2.942  -8.863 -38.493  1.00  0.00      BS   O  
ATOM    132  C3' THY B   5       1.375  -7.577 -37.288  1.00  0.00      BS   C  
ATOM    133  O3' THY B   5       0.713  -7.885 -36.060  1.00  0.00      BS   O  
ATOM    134  C2' THY B   5       2.782  -6.992 -37.129  1.00  0.00      BS   C  
ATOM    135  C1' THY B   5       3.694  -8.179 -37.517  1.00  0.00      BS   C  
ATOM    136  N1  THY B   5       4.968  -7.747 -38.220  1.00  0.00      BS   N  
ATOM    137  C2  THY B   5       6.193  -8.271 -37.812  1.00  0.00      BS   C  
ATOM    138  O2  THY B   5       6.246  -9.184 -36.970  1.00  0.00      BS   O  
ATOM    139  N3  THY B   5       7.299  -7.771 -38.428  1.00  0.00      BS   N  
ATOM    140  C4  THY B   5       7.330  -6.746 -39.352  1.00  0.00      BS   C  
ATOM    141  O4  THY B   5       8.356  -6.465 -39.926  1.00  0.00      BS   O  
ATOM    142  C5  THY B   5       6.007  -6.175 -39.627  1.00  0.00      BS   C  
ATOM    143  C5M THY B   5       5.878  -4.996 -40.564  1.00  0.00      BS   C  
ATOM    144  C6  THY B   5       4.953  -6.716 -39.118  1.00  0.00      BS   C  
ATOM    145  H3  THY B   5       8.234  -8.044 -38.160  1.00  0.00      BS   H  
ATOM    146  H6  THY B   5       3.899  -6.508 -39.296  1.00  0.00      BS   H  
ATOM    147  H1' THY B   5       3.907  -8.870 -36.675  1.00  0.00      BS   H  
ATOM    148  H2' THY B   5       3.067  -6.626 -36.120  1.00  0.00      BS   H  
ATOM    149  H3' THY B   5       0.924  -6.827 -37.972  1.00  0.00      BS   H  
ATOM    150  H4' THY B   5       1.322  -9.746 -37.521  1.00  0.00      BS   H  
ATOM    151  H5' THY B   5       0.646  -9.801 -39.861  1.00  0.00      BS   H  
ATOM    152  H51 THY B   5       4.869  -4.534 -40.610  1.00  0.00      BS   H  
ATOM    153  H52 THY B   5       5.984  -5.347 -41.613  1.00  0.00      BS   H  
ATOM    154  H53 THY B   5       6.658  -4.219 -40.419  1.00  0.00      BS   H  
ATOM    155 H2'' THY B   5       2.940  -6.011 -37.627  1.00  0.00      BS   H  
ATOM    156 H5'' THY B   5      -0.454  -8.556 -39.103  1.00  0.00      BS   H  
ATOM    157  P   ADE B   6       0.543  -6.626 -35.068  1.00  0.00      BS   P  
ATOM    158  O1P ADE B   6      -0.812  -6.746 -34.416  1.00  0.00      BS   O  
ATOM    159  O2P ADE B   6       0.792  -5.281 -35.732  1.00  0.00      BS   O  
ATOM    160  C5' ADE B   6       1.561  -7.961 -32.966  1.00  0.00      BS   C  
ATOM    161  O5' ADE B   6       1.571  -6.796 -33.895  1.00  0.00      BS   O  
ATOM    162  C4' ADE B   6       2.865  -8.747 -32.838  1.00  0.00      BS   C  
ATOM    163  O4' ADE B   6       3.756  -8.450 -33.944  1.00  0.00      BS   O  
ATOM    164  C3' ADE B   6       3.695  -8.478 -31.543  1.00  0.00      BS   C  
ATOM    165  O3' ADE B   6       4.088  -9.705 -30.961  1.00  0.00      BS   O  
ATOM    166  C2' ADE B   6       4.788  -7.618 -32.094  1.00  0.00      BS   C  
ATOM    167  C1' ADE B   6       5.037  -8.295 -33.489  1.00  0.00      BS   C  
ATOM    168  N1  ADE B   6       9.602  -7.103 -35.390  1.00  0.00      BS   N  
ATOM    169  C2  ADE B   6       9.182  -8.069 -34.530  1.00  0.00      BS   C  
ATOM    170  N3  ADE B   6       7.976  -8.349 -34.140  1.00  0.00      BS   N  
ATOM    171  C4  ADE B   6       7.089  -7.428 -34.567  1.00  0.00      BS   C  
ATOM    172  C5  ADE B   6       7.357  -6.350 -35.415  1.00  0.00      BS   C  
ATOM    173  C6  ADE B   6       8.682  -6.228 -35.797  1.00  0.00      BS   C  
ATOM    174  N6  ADE B   6       9.082  -5.220 -36.515  1.00  0.00      BS   N  
ATOM    175  N7  ADE B   6       6.165  -5.613 -35.599  1.00  0.00      BS   N  
ATOM    176  C8  ADE B   6       5.274  -6.232 -34.903  1.00  0.00      BS   C  
ATOM    177  N9  ADE B   6       5.798  -7.395 -34.303  1.00  0.00      BS   N  
ATOM    178  H2  ADE B   6       9.998  -8.655 -34.105  1.00  0.00      BS   H  
ATOM    179  H8  ADE B   6       4.227  -6.004 -34.705  1.00  0.00      BS   H  
ATOM    180  H1' ADE B   6       5.459  -9.310 -33.335  1.00  0.00      BS   H  
ATOM    181  H2' ADE B   6       5.723  -7.553 -31.497  1.00  0.00      BS   H  
ATOM    182  H3' ADE B   6       2.997  -7.957 -30.852  1.00  0.00      BS   H  
ATOM    183  H4' ADE B   6       2.646  -9.836 -32.814  1.00  0.00      BS   H  
ATOM    184  H5' ADE B   6       0.700  -8.646 -33.119  1.00  0.00      BS   H  
ATOM    185  H61 ADE B   6       9.994  -5.310 -36.916  1.00  0.00      BS   H  
ATOM    186  H62 ADE B   6       8.891  -4.274 -36.252  1.00  0.00      BS   H  
ATOM    187 H2'' ADE B   6       4.467  -6.578 -32.319  1.00  0.00      BS   H  
ATOM    188 H5'' ADE B   6       1.328  -7.461 -32.002  1.00  0.00      BS   H  
ATOM    189  P   THY B   7       4.980  -9.746 -29.643  1.00  0.00      BS   P  
ATOM    190  O1P THY B   7       4.527 -10.928 -28.820  1.00  0.00      BS   O  
ATOM    191  O2P THY B   7       4.961  -8.441 -28.986  1.00  0.00      BS   O  
ATOM    192  C5' THY B   7       7.406 -10.782 -29.440  1.00  0.00      BS   C  
ATOM    193  O5' THY B   7       6.423 -10.077 -30.241  1.00  0.00      BS   O  
ATOM    194  C4' THY B   7       8.724  -9.979 -29.144  1.00  0.00      BS   C  
ATOM    195  O4' THY B   7       9.073  -9.015 -30.197  1.00  0.00      BS   O  
ATOM    196  C3' THY B   7       8.688  -9.086 -27.829  1.00  0.00      BS   C  
ATOM    197  O3' THY B   7       9.971  -9.008 -27.096  1.00  0.00      BS   O  
ATOM    198  C2' THY B   7       8.320  -7.750 -28.425  1.00  0.00      BS   C  
ATOM    199  C1' THY B   7       9.302  -7.723 -29.649  1.00  0.00      BS   C  
ATOM    200  N1  THY B   7       9.056  -6.709 -30.676  1.00  0.00      BS   N  
ATOM    201  C2  THY B   7      10.116  -6.424 -31.494  1.00  0.00      BS   C  
ATOM    202  O2  THY B   7      11.223  -6.943 -31.389  1.00  0.00      BS   O  
ATOM    203  N3  THY B   7       9.898  -5.421 -32.325  1.00  0.00      BS   N  
ATOM    204  C4  THY B   7       8.775  -4.730 -32.494  1.00  0.00      BS   C  
ATOM    205  O4  THY B   7       8.723  -3.927 -33.360  1.00  0.00      BS   O  
ATOM    206  C5  THY B   7       7.692  -5.050 -31.609  1.00  0.00      BS   C  
ATOM    207  C5M THY B   7       6.444  -4.300 -31.862  1.00  0.00      BS   C  
ATOM    208  C6  THY B   7       7.836  -6.103 -30.765  1.00  0.00      BS   C  
ATOM    209  H3  THY B   7      10.699  -5.266 -32.920  1.00  0.00      BS   H  
ATOM    210  H6  THY B   7       7.085  -6.422 -30.042  1.00  0.00      BS   H  
ATOM    211  H1' THY B   7      10.349  -7.689 -29.278  1.00  0.00      BS   H  
ATOM    212  H2' THY B   7       8.554  -6.908 -27.739  1.00  0.00      BS   H  
ATOM    213  H3' THY B   7       7.850  -9.460 -27.203  1.00  0.00      BS   H  
ATOM    214  H4' THY B   7       9.603 -10.609 -28.885  1.00  0.00      BS   H  
ATOM    215  H5' THY B   7       7.677 -11.675 -30.043  1.00  0.00      BS   H  
ATOM    216  H51 THY B   7       6.085  -4.800 -32.787  1.00  0.00      BS   H  
ATOM    217  H52 THY B   7       6.542  -3.203 -32.010  1.00  0.00      BS   H  
ATOM    218  H53 THY B   7       5.653  -4.605 -31.145  1.00  0.00      BS   H  
ATOM    219 H2'' THY B   7       7.271  -7.827 -28.783  1.00  0.00      BS   H  
ATOM    220 H5'' THY B   7       7.014 -11.044 -28.434  1.00  0.00      BS   H  
ATOM    221  P   ADE B   8      10.082  -9.592 -25.630  1.00  0.00      BS   P  
ATOM    222  O1P ADE B   8      10.311 -11.035 -25.652  1.00  0.00      BS   O  
ATOM    223  O2P ADE B   8       8.982  -9.130 -24.705  1.00  0.00      BS   O  
ATOM    224  C5' ADE B   8      12.634  -9.577 -25.491  1.00  0.00      BS   C  
ATOM    225  O5' ADE B   8      11.414  -8.947 -25.053  1.00  0.00      BS   O  
ATOM    226  C4' ADE B   8      13.887  -8.677 -25.433  1.00  0.00      BS   C  
ATOM    227  O4' ADE B   8      13.951  -7.806 -26.633  1.00  0.00      BS   O  
ATOM    228  C3' ADE B   8      13.913  -7.685 -24.227  1.00  0.00      BS   C  
ATOM    229  O3' ADE B   8      15.206  -7.325 -23.834  1.00  0.00      BS   O  
ATOM    230  C2' ADE B   8      13.248  -6.480 -24.823  1.00  0.00      BS   C  
ATOM    231  C1' ADE B   8      13.742  -6.465 -26.260  1.00  0.00      BS   C  
ATOM    232  N1  ADE B   8      13.258  -3.232 -30.207  1.00  0.00      BS   N  
ATOM    233  C2  ADE B   8      14.270  -3.836 -29.603  1.00  0.00      BS   C  
ATOM    234  N3  ADE B   8      14.338  -4.772 -28.697  1.00  0.00      BS   N  
ATOM    235  C4  ADE B   8      13.130  -5.069 -28.277  1.00  0.00      BS   C  
ATOM    236  C5  ADE B   8      11.931  -4.618 -28.834  1.00  0.00      BS   C  
ATOM    237  C6  ADE B   8      12.007  -3.598 -29.845  1.00  0.00      BS   C  
ATOM    238  N6  ADE B   8      10.872  -3.073 -30.348  1.00  0.00      BS   N  
ATOM    239  N7  ADE B   8      10.857  -5.270 -28.223  1.00  0.00      BS   N  
ATOM    240  C8  ADE B   8      11.385  -6.018 -27.260  1.00  0.00      BS   C  
ATOM    241  N9  ADE B   8      12.773  -5.866 -27.259  1.00  0.00      BS   N  
ATOM    242  H2  ADE B   8      15.285  -3.540 -29.872  1.00  0.00      BS   H  
ATOM    243  H8  ADE B   8      10.846  -6.683 -26.585  1.00  0.00      BS   H  
ATOM    244  H1' ADE B   8      14.745  -5.989 -26.252  1.00  0.00      BS   H  
ATOM    245  H2' ADE B   8      13.661  -5.549 -24.381  1.00  0.00      BS   H  
ATOM    246  H3' ADE B   8      13.430  -8.238 -23.393  1.00  0.00      BS   H  
ATOM    247  H4' ADE B   8      14.842  -9.235 -25.341  1.00  0.00      BS   H  
ATOM    248  H5' ADE B   8      12.645  -9.921 -26.548  1.00  0.00      BS   H  
ATOM    249  H61 ADE B   8       9.953  -3.281 -30.014  1.00  0.00      BS   H  
ATOM    250  H62 ADE B   8      11.007  -2.428 -31.101  1.00  0.00      BS   H  
ATOM    251 H2'' ADE B   8      12.144  -6.492 -24.707  1.00  0.00      BS   H  
ATOM    252 H5'' ADE B   8      12.864 -10.437 -24.827  1.00  0.00      BS   H  
ATOM    253  P   THY B   9      15.469  -6.714 -22.380  1.00  0.00      BS   P  
ATOM    254  O1P THY B   9      16.534  -7.470 -21.792  1.00  0.00      BS   O  
ATOM    255  O2P THY B   9      14.242  -6.603 -21.514  1.00  0.00      BS   O  
ATOM    256  C5' THY B   9      17.048  -5.129 -23.536  1.00  0.00      BS   C  
ATOM    257  O5' THY B   9      15.891  -5.246 -22.684  1.00  0.00      BS   O  
ATOM    258  C4' THY B   9      17.026  -3.813 -24.399  1.00  0.00      BS   C  
ATOM    259  O4' THY B   9      16.021  -3.945 -25.356  1.00  0.00      BS   O  
ATOM    260  C3' THY B   9      16.607  -2.479 -23.663  1.00  0.00      BS   C  
ATOM    261  O3' THY B   9      17.776  -1.994 -22.955  1.00  0.00      BS   O  
ATOM    262  C2' THY B   9      16.337  -1.650 -24.953  1.00  0.00      BS   C  
ATOM    263  C1' THY B   9      15.763  -2.639 -25.895  1.00  0.00      BS   C  
ATOM    264  N1  THY B   9      14.256  -2.510 -26.087  1.00  0.00      BS   N  
ATOM    265  C2  THY B   9      13.795  -1.603 -26.965  1.00  0.00      BS   C  
ATOM    266  O2  THY B   9      14.522  -0.912 -27.664  1.00  0.00      BS   O  
ATOM    267  N3  THY B   9      12.435  -1.447 -26.992  1.00  0.00      BS   N  
ATOM    268  C4  THY B   9      11.517  -2.031 -26.189  1.00  0.00      BS   C  
ATOM    269  O4  THY B   9      10.312  -1.948 -26.465  1.00  0.00      BS   O  
ATOM    270  C5  THY B   9      12.087  -2.830 -25.121  1.00  0.00      BS   C  
ATOM    271  C5M THY B   9      11.130  -3.226 -23.967  1.00  0.00      BS   C  
ATOM    272  C6  THY B   9      13.410  -2.993 -25.126  1.00  0.00      BS   C  
ATOM    273  H3  THY B   9      12.197  -0.893 -27.803  1.00  0.00      BS   H  
ATOM    274  H6  THY B   9      13.956  -3.624 -24.423  1.00  0.00      BS   H  
ATOM    275  H1' THY B   9      16.352  -2.744 -26.832  1.00  0.00      BS   H  
ATOM    276  H2' THY B   9      17.236  -1.203 -25.428  1.00  0.00      BS   H  
ATOM    277  H3' THY B   9      15.750  -2.589 -22.966  1.00  0.00      BS   H  
ATOM    278  H4' THY B   9      17.958  -3.692 -24.992  1.00  0.00      BS   H  
ATOM    279  H5' THY B   9      17.059  -5.922 -24.315  1.00  0.00      BS   H  
ATOM    280  H51 THY B   9      11.030  -2.299 -23.363  1.00  0.00      BS   H  
ATOM    281  H52 THY B   9      11.536  -4.050 -23.342  1.00  0.00      BS   H  
ATOM    282  H53 THY B   9      10.154  -3.525 -24.407  1.00  0.00      BS   H  
ATOM    283 H2'' THY B   9      15.701  -0.766 -24.729  1.00  0.00      BS   H  
ATOM    284 H5'' THY B   9      17.996  -5.262 -22.973  1.00  0.00      BS   H  
ATOM    285  P   ADE B  10      17.572  -0.744 -22.008  1.00  0.00      BS   P  
ATOM    286  O1P ADE B  10      18.873  -0.414 -21.354  1.00  0.00      BS   O  
ATOM    287  O2P ADE B  10      16.383  -0.905 -21.163  1.00  0.00      BS   O  
ATOM    288  C5' ADE B  10      18.302   1.114 -23.690  1.00  0.00      BS   C  
ATOM    289  O5' ADE B  10      17.324   0.427 -22.965  1.00  0.00      BS   O  
ATOM    290  C4' ADE B  10      17.765   2.332 -24.399  1.00  0.00      BS   C  
ATOM    291  O4' ADE B  10      16.529   2.142 -25.156  1.00  0.00      BS   O  
ATOM    292  C3' ADE B  10      17.531   3.523 -23.529  1.00  0.00      BS   C  
ATOM    293  O3' ADE B  10      17.986   4.785 -24.080  1.00  0.00      BS   O  
ATOM    294  C2' ADE B  10      16.065   3.568 -23.362  1.00  0.00      BS   C  
ATOM    295  C1' ADE B  10      15.514   3.031 -24.664  1.00  0.00      BS   C  
ATOM    296  N1  ADE B  10      10.817   2.471 -26.733  1.00  0.00      BS   N  
ATOM    297  C2  ADE B  10      11.730   3.408 -26.932  1.00  0.00      BS   C  
ATOM    298  N3  ADE B  10      12.940   3.556 -26.268  1.00  0.00      BS   N  
ATOM    299  C4  ADE B  10      13.181   2.547 -25.391  1.00  0.00      BS   C  
ATOM    300  C5  ADE B  10      12.330   1.500 -25.079  1.00  0.00      BS   C  
ATOM    301  C6  ADE B  10      11.042   1.497 -25.724  1.00  0.00      BS   C  
ATOM    302  N6  ADE B  10      10.104   0.697 -25.439  1.00  0.00      BS   N  
ATOM    303  N7  ADE B  10      12.856   0.733 -24.133  1.00  0.00      BS   N  
ATOM    304  C8  ADE B  10      14.108   1.174 -23.965  1.00  0.00      BS   C  
ATOM    305  N9  ADE B  10      14.343   2.345 -24.664  1.00  0.00      BS   N  
ATOM    306  H2  ADE B  10      11.562   4.190 -27.672  1.00  0.00      BS   H  
ATOM    307  H8  ADE B  10      14.828   0.777 -23.249  1.00  0.00      BS   H  
ATOM    308  H1' ADE B  10      15.450   3.840 -25.422  1.00  0.00      BS   H  
ATOM    309  H2' ADE B  10      15.731   4.606 -23.145  1.00  0.00      BS   H  
ATOM    310  H3' ADE B  10      17.961   3.394 -22.511  1.00  0.00      BS   H  
ATOM    311  H4' ADE B  10      18.534   2.643 -25.138  1.00  0.00      BS   H  
ATOM    312  H5' ADE B  10      18.766   0.477 -24.474  1.00  0.00      BS   H  
ATOM    313  H61 ADE B  10       9.725   0.081 -26.128  1.00  0.00      BS   H  
ATOM    314  H62 ADE B  10       9.624   0.803 -24.568  1.00  0.00      BS   H  
ATOM    315 H2'' ADE B  10      15.833   2.856 -22.541  1.00  0.00      BS   H  
ATOM    316 H5'' ADE B  10      19.133   1.442 -23.028  1.00  0.00      BS   H  
ATOM    317  P   CYT B  11      19.158   5.512 -23.357  1.00  0.00      BS   P  
ATOM    318  O1P CYT B  11      20.132   4.610 -22.703  1.00  0.00      BS   O  
ATOM    319  O2P CYT B  11      18.599   6.653 -22.618  1.00  0.00      BS   O  
ATOM    320  C5' CYT B  11      19.540   7.088 -25.507  1.00  0.00      BS   C  
ATOM    321  O5' CYT B  11      19.991   6.153 -24.536  1.00  0.00      BS   O  
ATOM    322  C4' CYT B  11      20.643   8.122 -25.746  1.00  0.00      BS   C  
ATOM    323  O4' CYT B  11      20.934   8.793 -24.516  1.00  0.00      BS   O  
ATOM    324  C3' CYT B  11      21.953   7.485 -26.110  1.00  0.00      BS   C  
ATOM    325  O3' CYT B  11      22.114   7.266 -27.491  1.00  0.00      BS   O  
ATOM    326  C2' CYT B  11      22.942   8.528 -25.664  1.00  0.00      BS   C  
ATOM    327  C1' CYT B  11      22.301   9.134 -24.417  1.00  0.00      BS   C  
ATOM    328  N1  CYT B  11      22.810   8.600 -23.153  1.00  0.00      BS   N  
ATOM    329  C2  CYT B  11      23.845   9.320 -22.524  1.00  0.00      BS   C  
ATOM    330  O2  CYT B  11      24.180  10.380 -22.965  1.00  0.00      BS   O  
ATOM    331  N3  CYT B  11      24.375   8.842 -21.377  1.00  0.00      BS   N  
ATOM    332  C4  CYT B  11      23.894   7.719 -20.790  1.00  0.00      BS   C  
ATOM    333  N4  CYT B  11      24.383   7.185 -19.655  1.00  0.00      BS   N  
ATOM    334  C5  CYT B  11      22.901   6.987 -21.462  1.00  0.00      BS   C  
ATOM    335  C6  CYT B  11      22.434   7.420 -22.609  1.00  0.00      BS   C  
ATOM    336  H5  CYT B  11      22.535   6.070 -20.999  1.00  0.00      BS   H  
ATOM    337  H6  CYT B  11      21.624   6.855 -23.071  1.00  0.00      BS   H  
ATOM    338  H1' CYT B  11      22.327  10.239 -24.532  1.00  0.00      BS   H  
ATOM    339  H2' CYT B  11      22.997   9.342 -26.418  1.00  0.00      BS   H  
ATOM    340  H3' CYT B  11      21.957   6.565 -25.489  1.00  0.00      BS   H  
ATOM    341  H4' CYT B  11      20.364   8.979 -26.397  1.00  0.00      BS   H  
ATOM    342  H41 CYT B  11      25.227   7.475 -19.203  1.00  0.00      BS   H  
ATOM    343  H5' CYT B  11      18.612   7.637 -25.238  1.00  0.00      BS   H  
ATOM    344  H42 CYT B  11      23.972   6.374 -19.239  1.00  0.00      BS   H  
ATOM    345 H2'' CYT B  11      23.980   8.192 -25.458  1.00  0.00      BS   H  
ATOM    346 H5'' CYT B  11      19.344   6.599 -26.484  1.00  0.00      BS   H  
ATOM    347  P   GUA B  12      23.319   6.442 -28.094  1.00  0.00      BS   P  
ATOM    348  O1P GUA B  12      24.376   7.397 -28.392  1.00  0.00      BS   O  
ATOM    349  O2P GUA B  12      22.836   5.713 -29.235  1.00  0.00      BS   O  
ATOM    350  C5' GUA B  12      23.482   3.999 -27.109  1.00  0.00      BS   C  
ATOM    351  O5' GUA B  12      23.834   5.374 -26.955  1.00  0.00      BS   O  
ATOM    352  C4' GUA B  12      23.404   3.132 -25.825  1.00  0.00      BS   C  
ATOM    353  O4' GUA B  12      24.692   3.204 -25.091  1.00  0.00      BS   O  
ATOM    354  C3' GUA B  12      22.369   3.668 -24.884  1.00  0.00      BS   C  
ATOM    355  O3' GUA B  12      21.482   2.699 -24.285  1.00  0.00      BS   O  
ATOM    356  C2' GUA B  12      23.152   4.522 -23.887  1.00  0.00      BS   C  
ATOM    357  C1' GUA B  12      24.435   3.677 -23.744  1.00  0.00      BS   C  
ATOM    358  N1  GUA B  12      27.575   7.868 -23.790  1.00  0.00      BS   N  
ATOM    359  C2  GUA B  12      26.608   7.516 -24.685  1.00  0.00      BS   C  
ATOM    360  N2  GUA B  12      26.455   8.318 -25.692  1.00  0.00      BS   N  
ATOM    361  N3  GUA B  12      25.850   6.439 -24.573  1.00  0.00      BS   N  
ATOM    362  C4  GUA B  12      26.165   5.607 -23.583  1.00  0.00      BS   C  
ATOM    363  C5  GUA B  12      27.169   5.832 -22.656  1.00  0.00      BS   C  
ATOM    364  C6  GUA B  12      27.940   7.038 -22.712  1.00  0.00      BS   C  
ATOM    365  O6  GUA B  12      28.845   7.308 -21.970  1.00  0.00      BS   O  
ATOM    366  N7  GUA B  12      27.224   4.789 -21.725  1.00  0.00      BS   N  
ATOM    367  C8  GUA B  12      26.285   3.957 -22.068  1.00  0.00      BS   C  
ATOM    368  N9  GUA B  12      25.571   4.434 -23.177  1.00  0.00      BS   N  
ATOM    369  H1  GUA B  12      28.092   8.724 -23.937  1.00  0.00      BS   H  
ATOM    370  H8  GUA B  12      26.102   3.007 -21.567  1.00  0.00      BS   H  
ATOM    371  H1' GUA B  12      24.218   2.745 -23.179  1.00  0.00      BS   H  
ATOM    372  H2' GUA B  12      22.584   4.784 -22.969  1.00  0.00      BS   H  
ATOM    373  H21 GUA B  12      25.761   8.197 -26.403  1.00  0.00      BS   H  
ATOM    374  H3' GUA B  12      21.697   4.362 -25.432  1.00  0.00      BS   H  
ATOM    375  H22 GUA B  12      27.266   8.835 -25.964  1.00  0.00      BS   H  
ATOM    376  H4' GUA B  12      23.251   2.049 -26.017  1.00  0.00      BS   H  
ATOM    377  H5' GUA B  12      24.160   3.526 -27.851  1.00  0.00      BS   H  
ATOM    378  H3T GUA B  12      21.150   3.208 -23.543  1.00  0.00      BS   H  
ATOM    379 H2'' GUA B  12      23.470   5.467 -24.376  1.00  0.00      BS   H  
ATOM    380 H5'' GUA B  12      22.427   3.882 -27.437  1.00  0.00      BS   H  
TER   
ATOM    381  C5' GUA R  11      13.790   4.218 -20.011  1.00  0.00      R    C  
ATOM    382  O5' GUA R  11      12.954   3.072 -19.712  1.00  0.00      R    O  
ATOM    383  C4' GUA R  11      13.110   5.309 -20.826  1.00  0.00      R    C  
ATOM    384  O4' GUA R  11      12.856   4.827 -22.163  1.00  0.00      R    O  
ATOM    385  C3' GUA R  11      11.806   5.849 -20.424  1.00  0.00      R    C  
ATOM    386  O3' GUA R  11      12.011   6.747 -19.359  1.00  0.00      R    O  
ATOM    387  C2' GUA R  11      11.284   6.447 -21.796  1.00  0.00      R    C  
ATOM    388  O2' GUA R  11      11.887   7.634 -22.039  1.00  0.00      R    O  
ATOM    389  C1' GUA R  11      11.734   5.373 -22.756  1.00  0.00      R    C  
ATOM    390  N1  GUA R  11       7.222   4.204 -24.678  1.00  0.00      R    N  
ATOM    391  C2  GUA R  11       7.872   5.346 -24.621  1.00  0.00      R    C  
ATOM    392  N2  GUA R  11       7.197   6.354 -25.093  1.00  0.00      R    N  
ATOM    393  N3  GUA R  11       9.040   5.593 -24.040  1.00  0.00      R    N  
ATOM    394  C4  GUA R  11       9.486   4.473 -23.468  1.00  0.00      R    C  
ATOM    395  C5  GUA R  11       8.948   3.198 -23.494  1.00  0.00      R    C  
ATOM    396  C6  GUA R  11       7.776   3.004 -24.177  1.00  0.00      R    C  
ATOM    397  O6  GUA R  11       7.111   1.977 -24.398  1.00  0.00      R    O  
ATOM    398  N7  GUA R  11       9.782   2.261 -22.958  1.00  0.00      R    N  
ATOM    399  C8  GUA R  11      10.782   2.938 -22.553  1.00  0.00      R    C  
ATOM    400  N9  GUA R  11      10.731   4.286 -22.882  1.00  0.00      R    N  
ATOM    401  H1  GUA R  11       6.256   4.071 -24.939  1.00  0.00      R    H  
ATOM    402  H8  GUA R  11      11.720   2.485 -22.231  1.00  0.00      R    H  
ATOM    403  H1' GUA R  11      12.068   5.746 -23.747  1.00  0.00      R    H  
ATOM    404  H2' GUA R  11      11.666   8.170 -21.274  1.00  0.00      R    H  
ATOM    405  H21 GUA R  11       6.298   6.188 -25.497  1.00  0.00      R    H  
ATOM    406  H3' GUA R  11      11.135   5.008 -20.149  1.00  0.00      R    H  
ATOM    407  H22 GUA R  11       7.474   7.312 -25.020  1.00  0.00      R    H  
ATOM    408  H4' GUA R  11      13.803   6.165 -20.973  1.00  0.00      R    H  
ATOM    409  H5' GUA R  11      14.661   3.866 -20.603  1.00  0.00      R    H  
ATOM    410  H5T GUA R  11      13.467   2.261 -19.712  1.00  0.00      R    H  
ATOM    411 H2'' GUA R  11      10.202   6.700 -21.798  1.00  0.00      R    H  
ATOM    412 H5'' GUA R  11      14.125   4.708 -19.072  1.00  0.00      R    H  
ATOM    413  P   CYT R  12      10.981   7.399 -18.319  1.00  0.00      R    P  
ATOM    414  O1P CYT R  12      11.618   8.476 -17.556  1.00  0.00      R    O  
ATOM    415  O2P CYT R  12      10.289   6.336 -17.569  1.00  0.00      R    O  
ATOM    416  C5' CYT R  12       9.832   9.373 -19.669  1.00  0.00      R    C  
ATOM    417  O5' CYT R  12      10.037   7.927 -19.404  1.00  0.00      R    O  
ATOM    418  C4' CYT R  12       8.629   9.801 -20.405  1.00  0.00      R    C  
ATOM    419  O4' CYT R  12       8.371   9.022 -21.654  1.00  0.00      R    O  
ATOM    420  C3' CYT R  12       7.368   9.476 -19.542  1.00  0.00      R    C  
ATOM    421  O3' CYT R  12       7.240  10.392 -18.455  1.00  0.00      R    O  
ATOM    422  C2' CYT R  12       6.270   9.634 -20.564  1.00  0.00      R    C  
ATOM    423  O2' CYT R  12       5.943  10.921 -20.990  1.00  0.00      R    O  
ATOM    424  C1' CYT R  12       6.915   8.821 -21.749  1.00  0.00      R    C  
ATOM    425  N1  CYT R  12       6.575   7.343 -21.702  1.00  0.00      R    N  
ATOM    426  C2  CYT R  12       5.398   6.868 -22.272  1.00  0.00      R    C  
ATOM    427  O2  CYT R  12       4.560   7.661 -22.861  1.00  0.00      R    O  
ATOM    428  N3  CYT R  12       5.219   5.523 -22.255  1.00  0.00      R    N  
ATOM    429  C4  CYT R  12       6.070   4.666 -21.697  1.00  0.00      R    C  
ATOM    430  N4  CYT R  12       5.706   3.400 -21.737  1.00  0.00      R    N  
ATOM    431  C5  CYT R  12       7.168   5.141 -20.944  1.00  0.00      R    C  
ATOM    432  C6  CYT R  12       7.452   6.428 -21.096  1.00  0.00      R    C  
ATOM    433  H5  CYT R  12       7.807   4.493 -20.344  1.00  0.00      R    H  
ATOM    434  H6  CYT R  12       8.282   6.901 -20.572  1.00  0.00      R    H  
ATOM    435  H1' CYT R  12       6.689   9.238 -22.754  1.00  0.00      R    H  
ATOM    436  H2' CYT R  12       5.002  11.091 -20.908  1.00  0.00      R    H  
ATOM    437  H3' CYT R  12       7.412   8.395 -19.288  1.00  0.00      R    H  
ATOM    438  H4' CYT R  12       8.619  10.883 -20.654  1.00  0.00      R    H  
ATOM    439  H41 CYT R  12       4.903   3.164 -22.283  1.00  0.00      R    H  
ATOM    440  H5' CYT R  12      10.662   9.723 -20.320  1.00  0.00      R    H  
ATOM    441  H42 CYT R  12       5.833   2.817 -20.935  1.00  0.00      R    H  
ATOM    442 H2'' CYT R  12       5.345   9.073 -20.315  1.00  0.00      R    H  
ATOM    443 H5'' CYT R  12       9.754   9.933 -18.712  1.00  0.00      R    H  
ATOM    444  P   URA R  13       6.441   9.947 -17.228  1.00  0.00      R    P  
ATOM    445  O1P URA R  13       6.748  10.803 -16.025  1.00  0.00      R    O  
ATOM    446  O2P URA R  13       6.520   8.469 -17.065  1.00  0.00      R    O  
ATOM    447  C5' URA R  13       4.321  11.406 -18.087  1.00  0.00      R    C  
ATOM    448  O5' URA R  13       4.920  10.161 -17.575  1.00  0.00      R    O  
ATOM    449  C4' URA R  13       3.022  11.150 -18.746  1.00  0.00      R    C  
ATOM    450  O4' URA R  13       3.176  10.194 -19.851  1.00  0.00      R    O  
ATOM    451  C3' URA R  13       1.953  10.461 -17.848  1.00  0.00      R    C  
ATOM    452  O3' URA R  13       1.349  11.401 -16.935  1.00  0.00      R    O  
ATOM    453  C2' URA R  13       1.027   9.881 -18.857  1.00  0.00      R    C  
ATOM    454  O2' URA R  13       0.198  10.805 -19.565  1.00  0.00      R    O  
ATOM    455  C1' URA R  13       2.060   9.311 -19.916  1.00  0.00      R    C  
ATOM    456  N1  URA R  13       2.332   7.895 -19.684  1.00  0.00      R    N  
ATOM    457  C2  URA R  13       1.436   6.887 -20.062  1.00  0.00      R    C  
ATOM    458  O2  URA R  13       0.341   7.122 -20.514  1.00  0.00      R    O  
ATOM    459  N3  URA R  13       1.880   5.603 -19.871  1.00  0.00      R    N  
ATOM    460  C4  URA R  13       3.083   5.233 -19.398  1.00  0.00      R    C  
ATOM    461  O4  URA R  13       3.407   4.012 -19.458  1.00  0.00      R    O  
ATOM    462  C5  URA R  13       3.907   6.292 -18.961  1.00  0.00      R    C  
ATOM    463  C6  URA R  13       3.520   7.540 -19.125  1.00  0.00      R    C  
ATOM    464  H3  URA R  13       1.306   4.872 -20.267  1.00  0.00      R    H  
ATOM    465  H5  URA R  13       4.781   5.959 -18.403  1.00  0.00      R    H  
ATOM    466  H6  URA R  13       4.084   8.358 -18.677  1.00  0.00      R    H  
ATOM    467  H1' URA R  13       1.548   9.441 -20.893  1.00  0.00      R    H  
ATOM    468  H2' URA R  13      -0.479  10.307 -20.027  1.00  0.00      R    H  
ATOM    469  H3' URA R  13       2.524   9.640 -17.364  1.00  0.00      R    H  
ATOM    470  H4' URA R  13       2.497  12.040 -19.152  1.00  0.00      R    H  
ATOM    471  H5' URA R  13       5.025  11.988 -18.720  1.00  0.00      R    H  
ATOM    472 H2'' URA R  13       0.467   9.072 -18.341  1.00  0.00      R    H  
ATOM    473 H5'' URA R  13       4.066  11.974 -17.168  1.00  0.00      R    H  
ATOM    474  P   URA R  14       0.985  10.937 -15.500  1.00  0.00      R    P  
ATOM    475  O1P URA R  14       0.237  12.013 -14.804  1.00  0.00      R    O  
ATOM    476  O2P URA R  14       2.203  10.450 -14.873  1.00  0.00      R    O  
ATOM    477  C5' URA R  14      -1.344   9.953 -16.056  1.00  0.00      R    C  
ATOM    478  O5' URA R  14       0.112   9.686 -15.807  1.00  0.00      R    O  
ATOM    479  C4' URA R  14      -2.091   8.657 -16.258  1.00  0.00      R    C  
ATOM    480  O4' URA R  14      -1.415   7.827 -17.272  1.00  0.00      R    O  
ATOM    481  C3' URA R  14      -2.288   7.869 -15.069  1.00  0.00      R    C  
ATOM    482  O3' URA R  14      -3.204   8.495 -14.170  1.00  0.00      R    O  
ATOM    483  C2' URA R  14      -2.622   6.530 -15.675  1.00  0.00      R    C  
ATOM    484  O2' URA R  14      -3.984   6.469 -16.055  1.00  0.00      R    O  
ATOM    485  C1' URA R  14      -1.753   6.494 -16.923  1.00  0.00      R    C  
ATOM    486  N1  URA R  14      -0.596   5.655 -16.804  1.00  0.00      R    N  
ATOM    487  C2  URA R  14      -0.758   4.278 -16.948  1.00  0.00      R    C  
ATOM    488  O2  URA R  14      -1.902   3.729 -17.131  1.00  0.00      R    O  
ATOM    489  N3  URA R  14       0.393   3.564 -16.848  1.00  0.00      R    N  
ATOM    490  C4  URA R  14       1.686   4.043 -16.487  1.00  0.00      R    C  
ATOM    491  O4  URA R  14       2.685   3.313 -16.613  1.00  0.00      R    O  
ATOM    492  C5  URA R  14       1.729   5.417 -16.212  1.00  0.00      R    C  
ATOM    493  C6  URA R  14       0.636   6.165 -16.381  1.00  0.00      R    C  
ATOM    494  H3  URA R  14       0.280   2.564 -16.926  1.00  0.00      R    H  
ATOM    495  H5  URA R  14       2.746   5.719 -15.965  1.00  0.00      R    H  
ATOM    496  H6  URA R  14       0.649   7.252 -16.304  1.00  0.00      R    H  
ATOM    497  H1' URA R  14      -2.315   6.286 -17.859  1.00  0.00      R    H  
ATOM    498  H2' URA R  14      -4.492   6.271 -15.266  1.00  0.00      R    H  
ATOM    499  H3' URA R  14      -1.248   7.852 -14.679  1.00  0.00      R    H  
ATOM    500  H4' URA R  14      -3.101   8.801 -16.701  1.00  0.00      R    H  
ATOM    501  H5' URA R  14      -1.438  10.561 -16.982  1.00  0.00      R    H  
ATOM    502 H2'' URA R  14      -2.444   5.716 -14.938  1.00  0.00      R    H  
ATOM    503 H5'' URA R  14      -1.817  10.564 -15.256  1.00  0.00      R    H  
ATOM    504  P   ADE R  15      -3.070   8.113 -12.630  1.00  0.00      R    P  
ATOM    505  O1P ADE R  15      -4.063   8.892 -11.835  1.00  0.00      R    O  
ATOM    506  O2P ADE R  15      -1.638   8.290 -12.202  1.00  0.00      R    O  
ATOM    507  C5' ADE R  15      -4.829   6.210 -12.884  1.00  0.00      R    C  
ATOM    508  O5' ADE R  15      -3.473   6.568 -12.560  1.00  0.00      R    O  
ATOM    509  C4' ADE R  15      -5.147   4.728 -13.138  1.00  0.00      R    C  
ATOM    510  O4' ADE R  15      -4.296   4.146 -14.229  1.00  0.00      R    O  
ATOM    511  C3' ADE R  15      -4.923   3.788 -11.931  1.00  0.00      R    C  
ATOM    512  O3' ADE R  15      -6.029   3.866 -10.998  1.00  0.00      R    O  
ATOM    513  C2' ADE R  15      -4.648   2.413 -12.653  1.00  0.00      R    C  
ATOM    514  O2' ADE R  15      -5.784   1.723 -12.895  1.00  0.00      R    O  
ATOM    515  C1' ADE R  15      -4.038   2.803 -14.010  1.00  0.00      R    C  
ATOM    516  N1  ADE R  15      -0.615  -0.922 -14.718  1.00  0.00      R    N  
ATOM    517  C2  ADE R  15      -1.940  -0.969 -14.613  1.00  0.00      R    C  
ATOM    518  N3  ADE R  15      -2.802   0.025 -14.456  1.00  0.00      R    N  
ATOM    519  C4  ADE R  15      -2.110   1.234 -14.260  1.00  0.00      R    C  
ATOM    520  C5  ADE R  15      -0.785   1.415 -14.291  1.00  0.00      R    C  
ATOM    521  C6  ADE R  15       0.039   0.268 -14.474  1.00  0.00      R    C  
ATOM    522  N6  ADE R  15       1.369   0.427 -14.325  1.00  0.00      R    N  
ATOM    523  N7  ADE R  15      -0.413   2.711 -13.943  1.00  0.00      R    N  
ATOM    524  C8  ADE R  15      -1.529   3.302 -13.744  1.00  0.00      R    C  
ATOM    525  N9  ADE R  15      -2.621   2.484 -14.053  1.00  0.00      R    N  
ATOM    526  H2  ADE R  15      -2.461  -1.887 -14.886  1.00  0.00      R    H  
ATOM    527  H8  ADE R  15      -1.598   4.367 -13.523  1.00  0.00      R    H  
ATOM    528  H1' ADE R  15      -4.555   2.199 -14.787  1.00  0.00      R    H  
ATOM    529  H2' ADE R  15      -5.669   0.880 -12.449  1.00  0.00      R    H  
ATOM    530  H3' ADE R  15      -3.950   4.130 -11.518  1.00  0.00      R    H  
ATOM    531  H4' ADE R  15      -6.180   4.573 -13.515  1.00  0.00      R    H  
ATOM    532  H5' ADE R  15      -5.100   6.668 -13.859  1.00  0.00      R    H  
ATOM    533  H61 ADE R  15       2.035  -0.305 -14.472  1.00  0.00      R    H  
ATOM    534  H62 ADE R  15       1.607   1.320 -13.944  1.00  0.00      R    H  
ATOM    535 H2'' ADE R  15      -3.917   1.755 -12.138  1.00  0.00      R    H  
ATOM    536 H5'' ADE R  15      -5.582   6.654 -12.197  1.00  0.00      R    H  
ATOM    537  P   CYT R  16      -5.745   3.302  -9.577  1.00  0.00      R    P  
ATOM    538  O1P CYT R  16      -6.999   3.324  -8.751  1.00  0.00      R    O  
ATOM    539  O2P CYT R  16      -4.550   3.941  -8.960  1.00  0.00      R    O  
ATOM    540  C5' CYT R  16      -6.376   0.820  -9.836  1.00  0.00      R    C  
ATOM    541  O5' CYT R  16      -5.326   1.806  -9.839  1.00  0.00      R    O  
ATOM    542  C4' CYT R  16      -5.916  -0.606 -10.250  1.00  0.00      R    C  
ATOM    543  O4' CYT R  16      -4.907  -0.575 -11.284  1.00  0.00      R    O  
ATOM    544  C3' CYT R  16      -5.292  -1.339  -9.130  1.00  0.00      R    C  
ATOM    545  O3' CYT R  16      -6.253  -1.814  -8.121  1.00  0.00      R    O  
ATOM    546  C2' CYT R  16      -4.515  -2.404  -9.892  1.00  0.00      R    C  
ATOM    547  O2' CYT R  16      -5.237  -3.554 -10.267  1.00  0.00      R    O  
ATOM    548  C1' CYT R  16      -4.033  -1.671 -11.143  1.00  0.00      R    C  
ATOM    549  N1  CYT R  16      -2.586  -1.096 -11.070  1.00  0.00      R    N  
ATOM    550  C2  CYT R  16      -1.470  -1.817 -11.412  1.00  0.00      R    C  
ATOM    551  O2  CYT R  16      -1.600  -2.924 -11.832  1.00  0.00      R    O  
ATOM    552  N3  CYT R  16      -0.223  -1.239 -11.377  1.00  0.00      R    N  
ATOM    553  C4  CYT R  16      -0.081   0.037 -10.949  1.00  0.00      R    C  
ATOM    554  N4  CYT R  16       1.112   0.669 -10.931  1.00  0.00      R    N  
ATOM    555  C5  CYT R  16      -1.200   0.795 -10.488  1.00  0.00      R    C  
ATOM    556  C6  CYT R  16      -2.417   0.156 -10.486  1.00  0.00      R    C  
ATOM    557  H5  CYT R  16      -1.071   1.806 -10.100  1.00  0.00      R    H  
ATOM    558  H6  CYT R  16      -3.391   0.557 -10.205  1.00  0.00      R    H  
ATOM    559  H1' CYT R  16      -4.210  -2.265 -12.066  1.00  0.00      R    H  
ATOM    560  H2' CYT R  16      -4.913  -4.250  -9.689  1.00  0.00      R    H  
ATOM    561  H3' CYT R  16      -4.693  -0.531  -8.657  1.00  0.00      R    H  
ATOM    562  H4' CYT R  16      -6.746  -1.274 -10.563  1.00  0.00      R    H  
ATOM    563  H41 CYT R  16       1.886   0.263 -11.418  1.00  0.00      R    H  
ATOM    564  H5' CYT R  16      -7.188   1.114 -10.536  1.00  0.00      R    H  
ATOM    565  H42 CYT R  16       1.205   1.610 -10.605  1.00  0.00      R    H  
ATOM    566 H2'' CYT R  16      -3.635  -2.675  -9.270  1.00  0.00      R    H  
ATOM    567 H5'' CYT R  16      -6.930   0.821  -8.874  1.00  0.00      R    H  
ATOM    568  P   ADE R  17      -5.832  -2.106  -6.625  1.00  0.00      R    P  
ATOM    569  O1P ADE R  17      -6.930  -2.879  -5.998  1.00  0.00      R    O  
ATOM    570  O2P ADE R  17      -5.505  -0.799  -5.954  1.00  0.00      R    O  
ATOM    571  C5' ADE R  17      -4.818  -4.368  -6.884  1.00  0.00      R    C  
ATOM    572  O5' ADE R  17      -4.533  -2.995  -6.680  1.00  0.00      R    O  
ATOM    573  C4' ADE R  17      -3.623  -5.271  -7.259  1.00  0.00      R    C  
ATOM    574  O4' ADE R  17      -2.951  -4.770  -8.442  1.00  0.00      R    O  
ATOM    575  C3' ADE R  17      -2.558  -5.329  -6.162  1.00  0.00      R    C  
ATOM    576  O3' ADE R  17      -3.017  -6.104  -5.046  1.00  0.00      R    O  
ATOM    577  C2' ADE R  17      -1.377  -5.872  -6.946  1.00  0.00      R    C  
ATOM    578  O2' ADE R  17      -1.504  -7.227  -7.289  1.00  0.00      R    O  
ATOM    579  C1' ADE R  17      -1.570  -5.047  -8.260  1.00  0.00      R    C  
ATOM    580  N1  ADE R  17       3.057  -2.678  -8.053  1.00  0.00      R    N  
ATOM    581  C2  ADE R  17       2.729  -3.953  -7.998  1.00  0.00      R    C  
ATOM    582  N3  ADE R  17       1.511  -4.530  -8.085  1.00  0.00      R    N  
ATOM    583  C4  ADE R  17       0.582  -3.587  -8.157  1.00  0.00      R    C  
ATOM    584  C5  ADE R  17       0.786  -2.167  -8.097  1.00  0.00      R    C  
ATOM    585  C6  ADE R  17       2.130  -1.701  -8.209  1.00  0.00      R    C  
ATOM    586  N6  ADE R  17       2.432  -0.377  -8.316  1.00  0.00      R    N  
ATOM    587  N7  ADE R  17      -0.407  -1.459  -8.058  1.00  0.00      R    N  
ATOM    588  C8  ADE R  17      -1.271  -2.406  -8.086  1.00  0.00      R    C  
ATOM    589  N9  ADE R  17      -0.779  -3.748  -8.187  1.00  0.00      R    N  
ATOM    590  H2  ADE R  17       3.618  -4.583  -7.984  1.00  0.00      R    H  
ATOM    591  H8  ADE R  17      -2.339  -2.288  -7.902  1.00  0.00      R    H  
ATOM    592  H1' ADE R  17      -1.204  -5.545  -9.184  1.00  0.00      R    H  
ATOM    593  H2' ADE R  17      -1.144  -7.667  -6.515  1.00  0.00      R    H  
ATOM    594  H3' ADE R  17      -2.299  -4.268  -5.954  1.00  0.00      R    H  
ATOM    595  H4' ADE R  17      -3.934  -6.309  -7.499  1.00  0.00      R    H  
ATOM    596  H5' ADE R  17      -5.614  -4.618  -7.617  1.00  0.00      R    H  
ATOM    597  H61 ADE R  17       3.296  -0.089  -8.728  1.00  0.00      R    H  
ATOM    598  H62 ADE R  17       1.799   0.395  -8.377  1.00  0.00      R    H  
ATOM    599 H2'' ADE R  17      -0.366  -5.717  -6.510  1.00  0.00      R    H  
ATOM    600 H5'' ADE R  17      -5.168  -4.770  -5.908  1.00  0.00      R    H  
ATOM    601  P   ADE R  18      -2.682  -5.464  -3.697  1.00  0.00      R    P  
ATOM    602  O1P ADE R  18      -3.071  -6.426  -2.635  1.00  0.00      R    O  
ATOM    603  O2P ADE R  18      -3.260  -4.075  -3.579  1.00  0.00      R    O  
ATOM    604  C5' ADE R  18      -0.391  -6.741  -3.516  1.00  0.00      R    C  
ATOM    605  O5' ADE R  18      -1.056  -5.476  -3.679  1.00  0.00      R    O  
ATOM    606  C4' ADE R  18       1.106  -6.812  -3.786  1.00  0.00      R    C  
ATOM    607  O4' ADE R  18       1.646  -6.116  -4.931  1.00  0.00      R    O  
ATOM    608  C3' ADE R  18       1.906  -6.161  -2.560  1.00  0.00      R    C  
ATOM    609  O3' ADE R  18       1.866  -7.004  -1.410  1.00  0.00      R    O  
ATOM    610  C2' ADE R  18       3.286  -5.901  -3.205  1.00  0.00      R    C  
ATOM    611  O2' ADE R  18       4.064  -7.111  -3.429  1.00  0.00      R    O  
ATOM    612  C1' ADE R  18       2.825  -5.445  -4.524  1.00  0.00      R    C  
ATOM    613  N1  ADE R  18       5.164  -0.826  -4.746  1.00  0.00      R    N  
ATOM    614  C2  ADE R  18       5.602  -2.116  -4.755  1.00  0.00      R    C  
ATOM    615  N3  ADE R  18       4.864  -3.235  -4.764  1.00  0.00      R    N  
ATOM    616  C4  ADE R  18       3.553  -3.024  -4.677  1.00  0.00      R    C  
ATOM    617  C5  ADE R  18       2.938  -1.815  -4.671  1.00  0.00      R    C  
ATOM    618  C6  ADE R  18       3.788  -0.630  -4.730  1.00  0.00      R    C  
ATOM    619  N6  ADE R  18       3.334   0.584  -4.770  1.00  0.00      R    N  
ATOM    620  N7  ADE R  18       1.577  -1.992  -4.641  1.00  0.00      R    N  
ATOM    621  C8  ADE R  18       1.378  -3.289  -4.447  1.00  0.00      R    C  
ATOM    622  N9  ADE R  18       2.534  -3.987  -4.543  1.00  0.00      R    N  
ATOM    623  H2  ADE R  18       6.655  -2.341  -4.924  1.00  0.00      R    H  
ATOM    624  H8  ADE R  18       0.401  -3.770  -4.447  1.00  0.00      R    H  
ATOM    625  H1' ADE R  18       3.557  -5.675  -5.328  1.00  0.00      R    H  
ATOM    626  H2' ADE R  18       4.942  -6.886  -3.747  1.00  0.00      R    H  
ATOM    627  H3' ADE R  18       1.303  -5.231  -2.473  1.00  0.00      R    H  
ATOM    628  H4' ADE R  18       1.409  -7.875  -3.897  1.00  0.00      R    H  
ATOM    629  H5' ADE R  18      -0.810  -7.464  -4.247  1.00  0.00      R    H  
ATOM    630  H61 ADE R  18       3.937   1.380  -4.816  1.00  0.00      R    H  
ATOM    631  H62 ADE R  18       2.373   0.706  -5.016  1.00  0.00      R    H  
ATOM    632 H2'' ADE R  18       3.885  -5.154  -2.643  1.00  0.00      R    H  
ATOM    633 H5'' ADE R  18      -0.534  -7.024  -2.451  1.00  0.00      R    H  
ATOM    634  P   CYT R  19       1.535  -6.347  -0.015  1.00  0.00      R    P  
ATOM    635  O1P CYT R  19       1.507  -7.404   1.016  1.00  0.00      R    O  
ATOM    636  O2P CYT R  19       0.346  -5.533  -0.174  1.00  0.00      R    O  
ATOM    637  C5' CYT R  19       4.078  -5.852   0.366  1.00  0.00      R    C  
ATOM    638  O5' CYT R  19       2.712  -5.327   0.238  1.00  0.00      R    O  
ATOM    639  C4' CYT R  19       5.068  -4.737   0.388  1.00  0.00      R    C  
ATOM    640  O4' CYT R  19       4.969  -3.965  -0.827  1.00  0.00      R    O  
ATOM    641  C3' CYT R  19       5.146  -3.755   1.533  1.00  0.00      R    C  
ATOM    642  O3' CYT R  19       5.744  -4.382   2.697  1.00  0.00      R    O  
ATOM    643  C2' CYT R  19       5.882  -2.520   0.832  1.00  0.00      R    C  
ATOM    644  O2' CYT R  19       7.294  -2.695   0.785  1.00  0.00      R    O  
ATOM    645  C1' CYT R  19       5.277  -2.612  -0.602  1.00  0.00      R    C  
ATOM    646  N1  CYT R  19       4.171  -1.667  -0.837  1.00  0.00      R    N  
ATOM    647  C2  CYT R  19       4.458  -0.362  -1.220  1.00  0.00      R    C  
ATOM    648  O2  CYT R  19       5.655  -0.003  -1.220  1.00  0.00      R    O  
ATOM    649  N3  CYT R  19       3.434   0.437  -1.592  1.00  0.00      R    N  
ATOM    650  C4  CYT R  19       2.169   0.005  -1.341  1.00  0.00      R    C  
ATOM    651  N4  CYT R  19       1.180   0.903  -1.495  1.00  0.00      R    N  
ATOM    652  C5  CYT R  19       1.851  -1.250  -0.809  1.00  0.00      R    C  
ATOM    653  C6  CYT R  19       2.915  -2.030  -0.606  1.00  0.00      R    C  
ATOM    654  H5  CYT R  19       0.836  -1.426  -0.455  1.00  0.00      R    H  
ATOM    655  H6  CYT R  19       2.810  -3.023  -0.168  1.00  0.00      R    H  
ATOM    656  H1' CYT R  19       6.119  -2.445  -1.307  1.00  0.00      R    H  
ATOM    657  H2' CYT R  19       7.697  -2.176   1.485  1.00  0.00      R    H  
ATOM    658  H3' CYT R  19       4.092  -3.435   1.678  1.00  0.00      R    H  
ATOM    659  H4' CYT R  19       6.086  -5.144   0.213  1.00  0.00      R    H  
ATOM    660  H41 CYT R  19       1.332   1.706  -2.070  1.00  0.00      R    H  
ATOM    661  H5' CYT R  19       4.398  -6.438  -0.522  1.00  0.00      R    H  
ATOM    662  H42 CYT R  19       0.273   0.486  -1.554  1.00  0.00      R    H  
ATOM    663 H2'' CYT R  19       5.638  -1.612   1.423  1.00  0.00      R    H  
ATOM    664 H5'' CYT R  19       4.250  -6.412   1.310  1.00  0.00      R    H  
ATOM    665  P   ADE R  20       5.624  -3.689   4.089  1.00  0.00      R    P  
ATOM    666  O1P ADE R  20       5.952  -4.603   5.217  1.00  0.00      R    O  
ATOM    667  O2P ADE R  20       4.392  -2.942   4.180  1.00  0.00      R    O  
ATOM    668  C5' ADE R  20       8.134  -2.581   4.207  1.00  0.00      R    C  
ATOM    669  O5' ADE R  20       6.679  -2.549   4.147  1.00  0.00      R    O  
ATOM    670  C4' ADE R  20       8.729  -1.291   3.628  1.00  0.00      R    C  
ATOM    671  O4' ADE R  20       7.859  -0.565   2.609  1.00  0.00      R    O  
ATOM    672  C3' ADE R  20       9.046  -0.202   4.746  1.00  0.00      R    C  
ATOM    673  O3' ADE R  20      10.241   0.578   4.641  1.00  0.00      R    O  
ATOM    674  C2' ADE R  20       7.790   0.636   4.581  1.00  0.00      R    C  
ATOM    675  O2' ADE R  20       7.879   1.927   5.168  1.00  0.00      R    O  
ATOM    676  C1' ADE R  20       7.800   0.778   3.001  1.00  0.00      R    C  
ATOM    677  N1  ADE R  20       5.656   3.917  -0.528  1.00  0.00      R    N  
ATOM    678  C2  ADE R  20       6.904   3.622  -0.179  1.00  0.00      R    C  
ATOM    679  N3  ADE R  20       7.377   2.877   0.819  1.00  0.00      R    N  
ATOM    680  C4  ADE R  20       6.369   2.269   1.432  1.00  0.00      R    C  
ATOM    681  C5  ADE R  20       5.021   2.558   1.311  1.00  0.00      R    C  
ATOM    682  C6  ADE R  20       4.669   3.310   0.170  1.00  0.00      R    C  
ATOM    683  N6  ADE R  20       3.426   3.629  -0.209  1.00  0.00      R    N  
ATOM    684  N7  ADE R  20       4.284   1.765   2.225  1.00  0.00      R    N  
ATOM    685  C8  ADE R  20       5.217   1.172   2.903  1.00  0.00      R    C  
ATOM    686  N9  ADE R  20       6.510   1.434   2.466  1.00  0.00      R    N  
ATOM    687  H2  ADE R  20       7.724   3.981  -0.801  1.00  0.00      R    H  
ATOM    688  H8  ADE R  20       5.036   0.461   3.709  1.00  0.00      R    H  
ATOM    689  H1' ADE R  20       8.696   1.313   2.621  1.00  0.00      R    H  
ATOM    690  H2' ADE R  20       7.004   2.191   5.464  1.00  0.00      R    H  
ATOM    691  H3' ADE R  20       9.042  -0.853   5.646  1.00  0.00      R    H  
ATOM    692  H4' ADE R  20       9.701  -1.465   3.119  1.00  0.00      R    H  
ATOM    693  H5' ADE R  20       8.452  -3.355   3.474  1.00  0.00      R    H  
ATOM    694  H61 ADE R  20       2.607   3.688   0.361  1.00  0.00      R    H  
ATOM    695  H62 ADE R  20       3.354   4.040  -1.117  1.00  0.00      R    H  
ATOM    696  H3T ADE R  20      10.159   1.374   5.171  1.00  0.00      R    H  
ATOM    697 H2'' ADE R  20       6.825   0.211   4.930  1.00  0.00      R    H  
ATOM    698 H5'' ADE R  20       8.409  -2.855   5.247  1.00  0.00      R    H  
TER   
ATOM    699  C5' THY T   1       6.052  11.116  -0.732  1.00  0.00      TS   C  
ATOM    700  O5' THY T   1       4.742  10.952  -0.222  1.00  0.00      TS   O  
ATOM    701  C4' THY T   1       6.993   9.876  -0.521  1.00  0.00      TS   C  
ATOM    702  O4' THY T   1       6.493   9.004   0.560  1.00  0.00      TS   O  
ATOM    703  C3' THY T   1       6.972   8.847  -1.668  1.00  0.00      TS   C  
ATOM    704  O3' THY T   1       8.222   8.911  -2.410  1.00  0.00      TS   O  
ATOM    705  C2' THY T   1       6.805   7.521  -1.082  1.00  0.00      TS   C  
ATOM    706  C1' THY T   1       7.109   7.796   0.364  1.00  0.00      TS   C  
ATOM    707  N1  THY T   1       6.689   6.797   1.379  1.00  0.00      TS   N  
ATOM    708  C2  THY T   1       7.567   6.418   2.382  1.00  0.00      TS   C  
ATOM    709  O2  THY T   1       8.712   6.836   2.475  1.00  0.00      TS   O  
ATOM    710  N3  THY T   1       7.058   5.424   3.209  1.00  0.00      TS   N  
ATOM    711  C4  THY T   1       5.753   5.038   3.348  1.00  0.00      TS   C  
ATOM    712  O4  THY T   1       5.388   4.346   4.255  1.00  0.00      TS   O  
ATOM    713  C5  THY T   1       4.843   5.736   2.417  1.00  0.00      TS   C  
ATOM    714  C5M THY T   1       3.310   5.634   2.578  1.00  0.00      TS   C  
ATOM    715  C6  THY T   1       5.361   6.520   1.509  1.00  0.00      TS   C  
ATOM    716  H3  THY T   1       7.638   5.254   4.018  1.00  0.00      TS   H  
ATOM    717  H6  THY T   1       4.708   6.770   0.673  1.00  0.00      TS   H  
ATOM    718  H1' THY T   1       8.199   7.987   0.471  1.00  0.00      TS   H  
ATOM    719  H2' THY T   1       7.434   6.725  -1.537  1.00  0.00      TS   H  
ATOM    720  H3' THY T   1       6.089   9.149  -2.273  1.00  0.00      TS   H  
ATOM    721  H4' THY T   1       8.042  10.176  -0.307  1.00  0.00      TS   H  
ATOM    722  H5' THY T   1       6.567  11.916  -0.159  1.00  0.00      TS   H  
ATOM    723  H51 THY T   1       3.028   4.625   2.947  1.00  0.00      TS   H  
ATOM    724  H52 THY T   1       2.797   5.761   1.600  1.00  0.00      TS   H  
ATOM    725  H53 THY T   1       3.039   6.330   3.399  1.00  0.00      TS   H  
ATOM    726  H5T THY T   1       4.435  11.782   0.151  1.00  0.00      TS   H  
ATOM    727 H2'' THY T   1       5.734   7.235  -1.152  1.00  0.00      TS   H  
ATOM    728 H5'' THY T   1       6.081  11.295  -1.828  1.00  0.00      TS   H  
ATOM    729  P   GUA T   2       8.270   9.709  -3.764  1.00  0.00      TS   P  
ATOM    730  O1P GUA T   2       8.992  10.985  -3.462  1.00  0.00      TS   O  
ATOM    731  O2P GUA T   2       6.908   9.838  -4.437  1.00  0.00      TS   O  
ATOM    732  C5' GUA T   2      10.486   8.439  -4.228  1.00  0.00      TS   C  
ATOM    733  O5' GUA T   2       9.121   8.708  -4.662  1.00  0.00      TS   O  
ATOM    734  C4' GUA T   2      10.985   7.011  -4.581  1.00  0.00      TS   C  
ATOM    735  O4' GUA T   2      10.106   6.048  -3.968  1.00  0.00      TS   O  
ATOM    736  C3' GUA T   2      10.976   6.800  -6.074  1.00  0.00      TS   C  
ATOM    737  O3' GUA T   2      11.965   5.908  -6.447  1.00  0.00      TS   O  
ATOM    738  C2' GUA T   2       9.601   6.120  -6.289  1.00  0.00      TS   C  
ATOM    739  C1' GUA T   2       9.408   5.373  -4.968  1.00  0.00      TS   C  
ATOM    740  N1  GUA T   2       6.068   2.089  -3.008  1.00  0.00      TS   N  
ATOM    741  C2  GUA T   2       7.449   2.003  -3.081  1.00  0.00      TS   C  
ATOM    742  N2  GUA T   2       8.025   0.821  -2.698  1.00  0.00      TS   N  
ATOM    743  N3  GUA T   2       8.226   2.994  -3.508  1.00  0.00      TS   N  
ATOM    744  C4  GUA T   2       7.529   4.079  -3.911  1.00  0.00      TS   C  
ATOM    745  C5  GUA T   2       6.107   4.218  -3.840  1.00  0.00      TS   C  
ATOM    746  C6  GUA T   2       5.297   3.199  -3.410  1.00  0.00      TS   C  
ATOM    747  O6  GUA T   2       4.049   3.324  -3.504  1.00  0.00      TS   O  
ATOM    748  N7  GUA T   2       5.741   5.532  -4.327  1.00  0.00      TS   N  
ATOM    749  C8  GUA T   2       6.874   6.032  -4.735  1.00  0.00      TS   C  
ATOM    750  N9  GUA T   2       7.965   5.217  -4.583  1.00  0.00      TS   N  
ATOM    751  H1  GUA T   2       5.548   1.355  -2.548  1.00  0.00      TS   H  
ATOM    752  H8  GUA T   2       6.846   7.022  -5.189  1.00  0.00      TS   H  
ATOM    753  H1' GUA T   2       9.941   4.413  -5.138  1.00  0.00      TS   H  
ATOM    754  H2' GUA T   2       9.463   5.515  -7.211  1.00  0.00      TS   H  
ATOM    755  H21 GUA T   2       7.438   0.092  -2.343  1.00  0.00      TS   H  
ATOM    756  H3' GUA T   2      11.021   7.783  -6.588  1.00  0.00      TS   H  
ATOM    757  H22 GUA T   2       8.990   0.567  -2.633  1.00  0.00      TS   H  
ATOM    758  H4' GUA T   2      12.052   6.981  -4.271  1.00  0.00      TS   H  
ATOM    759  H5' GUA T   2      10.619   8.639  -3.144  1.00  0.00      TS   H  
ATOM    760 H2'' GUA T   2       8.881   6.967  -6.300  1.00  0.00      TS   H  
ATOM    761 H5'' GUA T   2      11.239   9.093  -4.718  1.00  0.00      TS   H  
ATOM    762  P   THY T   3      12.457   5.726  -7.991  1.00  0.00      TS   P  
ATOM    763  O1P THY T   3      13.914   5.969  -8.055  1.00  0.00      TS   O  
ATOM    764  O2P THY T   3      11.553   6.590  -8.784  1.00  0.00      TS   O  
ATOM    765  C5' THY T   3      13.125   3.204  -7.732  1.00  0.00      TS   C  
ATOM    766  O5' THY T   3      12.267   4.226  -8.386  1.00  0.00      TS   O  
ATOM    767  C4' THY T   3      12.297   1.971  -7.389  1.00  0.00      TS   C  
ATOM    768  O4' THY T   3      11.272   2.302  -6.449  1.00  0.00      TS   O  
ATOM    769  C3' THY T   3      11.633   1.097  -8.517  1.00  0.00      TS   C  
ATOM    770  O3' THY T   3      12.626   0.430  -9.236  1.00  0.00      TS   O  
ATOM    771  C2' THY T   3      10.758   0.255  -7.593  1.00  0.00      TS   C  
ATOM    772  C1' THY T   3      10.263   1.184  -6.416  1.00  0.00      TS   C  
ATOM    773  N1  THY T   3       8.872   1.715  -6.575  1.00  0.00      TS   N  
ATOM    774  C2  THY T   3       7.960   0.773  -6.107  1.00  0.00      TS   C  
ATOM    775  O2  THY T   3       8.209  -0.335  -5.659  1.00  0.00      TS   O  
ATOM    776  N3  THY T   3       6.630   1.170  -6.185  1.00  0.00      TS   N  
ATOM    777  C4  THY T   3       6.119   2.206  -6.958  1.00  0.00      TS   C  
ATOM    778  O4  THY T   3       4.902   2.405  -7.001  1.00  0.00      TS   O  
ATOM    779  C5  THY T   3       7.160   2.994  -7.539  1.00  0.00      TS   C  
ATOM    780  C5M THY T   3       6.751   3.935  -8.638  1.00  0.00      TS   C  
ATOM    781  C6  THY T   3       8.457   2.665  -7.453  1.00  0.00      TS   C  
ATOM    782  H3  THY T   3       6.009   0.494  -5.763  1.00  0.00      TS   H  
ATOM    783  H6  THY T   3       9.325   3.287  -7.671  1.00  0.00      TS   H  
ATOM    784  H1' THY T   3      10.435   0.584  -5.497  1.00  0.00      TS   H  
ATOM    785  H2' THY T   3      11.296  -0.573  -7.086  1.00  0.00      TS   H  
ATOM    786  H3' THY T   3      10.957   1.721  -9.140  1.00  0.00      TS   H  
ATOM    787  H4' THY T   3      12.995   1.263  -6.895  1.00  0.00      TS   H  
ATOM    788  H5' THY T   3      13.564   3.670  -6.824  1.00  0.00      TS   H  
ATOM    789  H51 THY T   3       6.530   3.438  -9.607  1.00  0.00      TS   H  
ATOM    790  H52 THY T   3       7.638   4.514  -8.975  1.00  0.00      TS   H  
ATOM    791  H53 THY T   3       5.918   4.562  -8.257  1.00  0.00      TS   H  
ATOM    792 H2'' THY T   3       9.967  -0.177  -8.242  1.00  0.00      TS   H  
ATOM    793 H5'' THY T   3      13.974   2.912  -8.386  1.00  0.00      TS   H  
ATOM    794  P   THY T   4      12.339  -0.471 -10.496  1.00  0.00      TS   P  
ATOM    795  O1P THY T   4      13.593  -0.952 -11.112  1.00  0.00      TS   O  
ATOM    796  O2P THY T   4      11.389   0.222 -11.392  1.00  0.00      TS   O  
ATOM    797  C5' THY T   4      12.175  -2.769  -9.206  1.00  0.00      TS   C  
ATOM    798  O5' THY T   4      11.528  -1.664  -9.846  1.00  0.00      TS   O  
ATOM    799  C4' THY T   4      11.188  -3.923  -8.898  1.00  0.00      TS   C  
ATOM    800  O4' THY T   4      10.217  -3.457  -7.897  1.00  0.00      TS   O  
ATOM    801  C3' THY T   4      10.285  -4.397 -10.089  1.00  0.00      TS   C  
ATOM    802  O3' THY T   4      10.966  -5.324 -10.904  1.00  0.00      TS   O  
ATOM    803  C2' THY T   4       9.246  -5.086  -9.295  1.00  0.00      TS   C  
ATOM    804  C1' THY T   4       8.962  -4.115  -8.110  1.00  0.00      TS   C  
ATOM    805  N1  THY T   4       7.963  -3.046  -8.488  1.00  0.00      TS   N  
ATOM    806  C2  THY T   4       6.694  -3.194  -8.045  1.00  0.00      TS   C  
ATOM    807  O2  THY T   4       6.319  -4.216  -7.487  1.00  0.00      TS   O  
ATOM    808  N3  THY T   4       5.789  -2.147  -8.387  1.00  0.00      TS   N  
ATOM    809  C4  THY T   4       6.125  -1.005  -8.937  1.00  0.00      TS   C  
ATOM    810  O4  THY T   4       5.369  -0.070  -9.010  1.00  0.00      TS   O  
ATOM    811  C5  THY T   4       7.438  -0.959  -9.469  1.00  0.00      TS   C  
ATOM    812  C5M THY T   4       7.806   0.283 -10.241  1.00  0.00      TS   C  
ATOM    813  C6  THY T   4       8.300  -1.934  -9.209  1.00  0.00      TS   C  
ATOM    814  H3  THY T   4       4.872  -2.214  -7.968  1.00  0.00      TS   H  
ATOM    815  H6  THY T   4       9.356  -1.730  -9.381  1.00  0.00      TS   H  
ATOM    816  H1' THY T   4       8.766  -4.715  -7.196  1.00  0.00      TS   H  
ATOM    817  H2' THY T   4       9.514  -6.078  -8.871  1.00  0.00      TS   H  
ATOM    818  H3' THY T   4       9.913  -3.551 -10.705  1.00  0.00      TS   H  
ATOM    819  H4' THY T   4      11.724  -4.781  -8.437  1.00  0.00      TS   H  
ATOM    820  H5' THY T   4      12.761  -2.451  -8.317  1.00  0.00      TS   H  
ATOM    821  H51 THY T   4       8.388   0.959  -9.581  1.00  0.00      TS   H  
ATOM    822  H52 THY T   4       6.854   0.727 -10.604  1.00  0.00      TS   H  
ATOM    823  H53 THY T   4       8.481   0.129 -11.109  1.00  0.00      TS   H  
ATOM    824 H2'' THY T   4       8.368  -5.344  -9.925  1.00  0.00      TS   H  
ATOM    825 H5'' THY T   4      12.987  -3.197  -9.831  1.00  0.00      TS   H  
ATOM    826  P   GUA T   5      10.644  -5.603 -12.402  1.00  0.00      TS   P  
ATOM    827  O1P GUA T   5      11.554  -6.653 -12.966  1.00  0.00      TS   O  
ATOM    828  O2P GUA T   5      10.703  -4.300 -13.124  1.00  0.00      TS   O  
ATOM    829  C5' GUA T   5       8.886  -7.601 -12.068  1.00  0.00      TS   C  
ATOM    830  O5' GUA T   5       9.226  -6.295 -12.526  1.00  0.00      TS   O  
ATOM    831  C4' GUA T   5       7.349  -7.783 -12.031  1.00  0.00      TS   C  
ATOM    832  O4' GUA T   5       6.756  -6.808 -11.058  1.00  0.00      TS   O  
ATOM    833  C3' GUA T   5       6.530  -7.520 -13.320  1.00  0.00      TS   C  
ATOM    834  O3' GUA T   5       6.621  -8.590 -14.220  1.00  0.00      TS   O  
ATOM    835  C2' GUA T   5       5.127  -7.404 -12.656  1.00  0.00      TS   C  
ATOM    836  C1' GUA T   5       5.368  -6.585 -11.364  1.00  0.00      TS   C  
ATOM    837  N1  GUA T   5       2.082  -2.702 -11.584  1.00  0.00      TS   N  
ATOM    838  C2  GUA T   5       1.872  -4.101 -11.317  1.00  0.00      TS   C  
ATOM    839  N2  GUA T   5       0.635  -4.492 -11.062  1.00  0.00      TS   N  
ATOM    840  N3  GUA T   5       2.890  -4.948 -11.115  1.00  0.00      TS   N  
ATOM    841  C4  GUA T   5       4.056  -4.438 -11.505  1.00  0.00      TS   C  
ATOM    842  C5  GUA T   5       4.404  -3.103 -11.637  1.00  0.00      TS   C  
ATOM    843  C6  GUA T   5       3.356  -2.106 -11.681  1.00  0.00      TS   C  
ATOM    844  O6  GUA T   5       3.510  -0.943 -11.892  1.00  0.00      TS   O  
ATOM    845  N7  GUA T   5       5.809  -2.925 -11.843  1.00  0.00      TS   N  
ATOM    846  C8  GUA T   5       6.247  -4.172 -11.782  1.00  0.00      TS   C  
ATOM    847  N9  GUA T   5       5.275  -5.117 -11.559  1.00  0.00      TS   N  
ATOM    848  H1  GUA T   5       1.288  -2.111 -11.787  1.00  0.00      TS   H  
ATOM    849  H8  GUA T   5       7.277  -4.495 -11.930  1.00  0.00      TS   H  
ATOM    850  H1' GUA T   5       4.773  -6.917 -10.487  1.00  0.00      TS   H  
ATOM    851  H2' GUA T   5       4.622  -8.360 -12.398  1.00  0.00      TS   H  
ATOM    852  H21 GUA T   5      -0.143  -3.904 -11.282  1.00  0.00      TS   H  
ATOM    853  H3' GUA T   5       7.003  -6.607 -13.741  1.00  0.00      TS   H  
ATOM    854  H22 GUA T   5       0.525  -5.463 -10.851  1.00  0.00      TS   H  
ATOM    855  H4' GUA T   5       7.004  -8.751 -11.607  1.00  0.00      TS   H  
ATOM    856  H5' GUA T   5       9.244  -7.927 -11.068  1.00  0.00      TS   H  
ATOM    857 H2'' GUA T   5       4.355  -6.865 -13.245  1.00  0.00      TS   H  
ATOM    858 H5'' GUA T   5       9.229  -8.337 -12.825  1.00  0.00      TS   H  
ATOM    859  P   THY T   6       6.008  -8.462 -15.691  1.00  0.00      TS   P  
ATOM    860  O1P THY T   6       6.222  -9.752 -16.374  1.00  0.00      TS   O  
ATOM    861  O2P THY T   6       6.557  -7.280 -16.356  1.00  0.00      TS   O  
ATOM    862  C5' THY T   6       3.505  -9.281 -15.215  1.00  0.00      TS   C  
ATOM    863  O5' THY T   6       4.480  -8.246 -15.489  1.00  0.00      TS   O  
ATOM    864  C4' THY T   6       2.154  -8.736 -14.918  1.00  0.00      TS   C  
ATOM    865  O4' THY T   6       2.185  -7.736 -13.926  1.00  0.00      TS   O  
ATOM    866  C3' THY T   6       1.656  -7.912 -16.063  1.00  0.00      TS   C  
ATOM    867  O3' THY T   6       1.233  -8.735 -17.242  1.00  0.00      TS   O  
ATOM    868  C2' THY T   6       0.461  -7.369 -15.427  1.00  0.00      TS   C  
ATOM    869  C1' THY T   6       1.118  -6.835 -14.194  1.00  0.00      TS   C  
ATOM    870  N1  THY T   6       1.658  -5.437 -14.391  1.00  0.00      TS   N  
ATOM    871  C2  THY T   6       0.714  -4.429 -14.500  1.00  0.00      TS   C  
ATOM    872  O2  THY T   6      -0.500  -4.638 -14.600  1.00  0.00      TS   O  
ATOM    873  N3  THY T   6       1.194  -3.134 -14.621  1.00  0.00      TS   N  
ATOM    874  C4  THY T   6       2.536  -2.907 -14.957  1.00  0.00      TS   C  
ATOM    875  O4  THY T   6       2.883  -1.812 -15.333  1.00  0.00      TS   O  
ATOM    876  C5  THY T   6       3.418  -3.996 -14.886  1.00  0.00      TS   C  
ATOM    877  C5M THY T   6       4.948  -3.840 -15.126  1.00  0.00      TS   C  
ATOM    878  C6  THY T   6       2.929  -5.160 -14.554  1.00  0.00      TS   C  
ATOM    879  H3  THY T   6       0.509  -2.420 -14.825  1.00  0.00      TS   H  
ATOM    880  H6  THY T   6       3.567  -6.036 -14.665  1.00  0.00      TS   H  
ATOM    881  H1' THY T   6       0.413  -6.782 -13.337  1.00  0.00      TS   H  
ATOM    882  H2' THY T   6      -0.309  -8.156 -15.273  1.00  0.00      TS   H  
ATOM    883  H3' THY T   6       2.402  -7.153 -16.381  1.00  0.00      TS   H  
ATOM    884  H4' THY T   6       1.400  -9.496 -14.623  1.00  0.00      TS   H  
ATOM    885  H5' THY T   6       3.873  -9.827 -14.320  1.00  0.00      TS   H  
ATOM    886  H51 THY T   6       5.286  -3.015 -14.462  1.00  0.00      TS   H  
ATOM    887  H52 THY T   6       5.325  -3.708 -16.162  1.00  0.00      TS   H  
ATOM    888  H53 THY T   6       5.560  -4.696 -14.767  1.00  0.00      TS   H  
ATOM    889 H2'' THY T   6      -0.009  -6.603 -16.081  1.00  0.00      TS   H  
ATOM    890 H5'' THY T   6       3.483  -9.945 -16.106  1.00  0.00      TS   H  
ATOM    891  P   ADE T   7       1.284  -8.272 -18.684  1.00  0.00      TS   P  
ATOM    892  O1P ADE T   7       0.936  -9.455 -19.478  1.00  0.00      TS   O  
ATOM    893  O2P ADE T   7       2.657  -7.736 -18.866  1.00  0.00      TS   O  
ATOM    894  C5' ADE T   7      -1.233  -7.456 -18.719  1.00  0.00      TS   C  
ATOM    895  O5' ADE T   7       0.181  -7.141 -18.868  1.00  0.00      TS   O  
ATOM    896  C4' ADE T   7      -2.089  -6.117 -18.809  1.00  0.00      TS   C  
ATOM    897  O4' ADE T   7      -1.881  -5.230 -17.674  1.00  0.00      TS   O  
ATOM    898  C3' ADE T   7      -1.743  -5.265 -19.980  1.00  0.00      TS   C  
ATOM    899  O3' ADE T   7      -2.225  -5.793 -21.212  1.00  0.00      TS   O  
ATOM    900  C2' ADE T   7      -2.549  -4.073 -19.575  1.00  0.00      TS   C  
ATOM    901  C1' ADE T   7      -2.122  -3.857 -18.130  1.00  0.00      TS   C  
ATOM    902  N1  ADE T   7      -0.484   0.924 -17.610  1.00  0.00      TS   N  
ATOM    903  C2  ADE T   7      -1.691   0.426 -17.768  1.00  0.00      TS   C  
ATOM    904  N3  ADE T   7      -2.029  -0.858 -17.965  1.00  0.00      TS   N  
ATOM    905  C4  ADE T   7      -0.939  -1.607 -17.942  1.00  0.00      TS   C  
ATOM    906  C5  ADE T   7       0.353  -1.248 -17.930  1.00  0.00      TS   C  
ATOM    907  C6  ADE T   7       0.593   0.116 -17.719  1.00  0.00      TS   C  
ATOM    908  N6  ADE T   7       1.790   0.572 -17.565  1.00  0.00      TS   N  
ATOM    909  N7  ADE T   7       1.208  -2.339 -17.978  1.00  0.00      TS   N  
ATOM    910  C8  ADE T   7       0.382  -3.350 -17.961  1.00  0.00      TS   C  
ATOM    911  N9  ADE T   7      -0.925  -2.995 -17.989  1.00  0.00      TS   N  
ATOM    912  H2  ADE T   7      -2.480   1.168 -17.644  1.00  0.00      TS   H  
ATOM    913  H8  ADE T   7       0.657  -4.402 -18.044  1.00  0.00      TS   H  
ATOM    914  H1' ADE T   7      -2.985  -3.435 -17.572  1.00  0.00      TS   H  
ATOM    915  H2' ADE T   7      -3.644  -4.257 -19.583  1.00  0.00      TS   H  
ATOM    916  H3' ADE T   7      -0.635  -5.171 -19.958  1.00  0.00      TS   H  
ATOM    917  H4' ADE T   7      -3.139  -6.478 -18.851  1.00  0.00      TS   H  
ATOM    918  H5' ADE T   7      -1.495  -7.866 -17.721  1.00  0.00      TS   H  
ATOM    919  H61 ADE T   7       2.488   0.024 -17.101  1.00  0.00      TS   H  
ATOM    920  H62 ADE T   7       2.107   1.461 -17.892  1.00  0.00      TS   H  
ATOM    921 H2'' ADE T   7      -2.339  -3.161 -20.172  1.00  0.00      TS   H  
ATOM    922 H5'' ADE T   7      -1.594  -8.196 -19.465  1.00  0.00      TS   H  
ATOM    923  P   ADE T   8      -1.545  -5.351 -22.548  1.00  0.00      TS   P  
ATOM    924  O1P ADE T   8      -2.058  -6.152 -23.709  1.00  0.00      TS   O  
ATOM    925  O2P ADE T   8      -0.073  -5.240 -22.534  1.00  0.00      TS   O  
ATOM    926  C5' ADE T   8      -3.478  -3.685 -23.112  1.00  0.00      TS   C  
ATOM    927  O5' ADE T   8      -2.170  -3.924 -22.800  1.00  0.00      TS   O  
ATOM    928  C4' ADE T   8      -3.868  -2.243 -23.130  1.00  0.00      TS   C  
ATOM    929  O4' ADE T   8      -3.539  -1.560 -21.850  1.00  0.00      TS   O  
ATOM    930  C3' ADE T   8      -3.184  -1.423 -24.186  1.00  0.00      TS   C  
ATOM    931  O3' ADE T   8      -3.892  -1.589 -25.444  1.00  0.00      TS   O  
ATOM    932  C2' ADE T   8      -3.478  -0.078 -23.637  1.00  0.00      TS   C  
ATOM    933  C1' ADE T   8      -3.268  -0.226 -22.145  1.00  0.00      TS   C  
ATOM    934  N1  ADE T   8       0.159   3.266 -20.628  1.00  0.00      TS   N  
ATOM    935  C2  ADE T   8      -1.098   3.298 -20.877  1.00  0.00      TS   C  
ATOM    936  N3  ADE T   8      -1.884   2.396 -21.440  1.00  0.00      TS   N  
ATOM    937  C4  ADE T   8      -1.326   1.160 -21.359  1.00  0.00      TS   C  
ATOM    938  C5  ADE T   8      -0.096   0.919 -21.014  1.00  0.00      TS   C  
ATOM    939  C6  ADE T   8       0.748   1.969 -20.662  1.00  0.00      TS   C  
ATOM    940  N6  ADE T   8       2.022   1.851 -20.336  1.00  0.00      TS   N  
ATOM    941  N7  ADE T   8       0.249  -0.431 -21.054  1.00  0.00      TS   N  
ATOM    942  C8  ADE T   8      -0.892  -0.959 -21.425  1.00  0.00      TS   C  
ATOM    943  N9  ADE T   8      -1.871  -0.066 -21.687  1.00  0.00      TS   N  
ATOM    944  H2  ADE T   8      -1.478   4.318 -20.927  1.00  0.00      TS   H  
ATOM    945  H8  ADE T   8      -1.037  -2.032 -21.557  1.00  0.00      TS   H  
ATOM    946  H1' ADE T   8      -3.962   0.426 -21.573  1.00  0.00      TS   H  
ATOM    947  H2' ADE T   8      -4.552   0.134 -23.824  1.00  0.00      TS   H  
ATOM    948  H3' ADE T   8      -2.116  -1.721 -24.117  1.00  0.00      TS   H  
ATOM    949  H4' ADE T   8      -4.975  -2.203 -23.227  1.00  0.00      TS   H  
ATOM    950  H5' ADE T   8      -4.123  -4.097 -22.308  1.00  0.00      TS   H  
ATOM    951  H61 ADE T   8       2.364   0.912 -20.322  1.00  0.00      TS   H  
ATOM    952  H62 ADE T   8       2.700   2.515 -20.018  1.00  0.00      TS   H  
ATOM    953 H2'' ADE T   8      -2.862   0.744 -24.059  1.00  0.00      TS   H  
ATOM    954 H5'' ADE T   8      -3.762  -4.068 -24.116  1.00  0.00      TS   H  
ATOM    955  P   GUA T   9      -3.138  -1.091 -26.754  1.00  0.00      TS   P  
ATOM    956  O1P GUA T   9      -4.041  -1.305 -27.872  1.00  0.00      TS   O  
ATOM    957  O2P GUA T   9      -1.822  -1.739 -26.797  1.00  0.00      TS   O  
ATOM    958  C5' GUA T   9      -4.105   1.282 -26.791  1.00  0.00      TS   C  
ATOM    959  O5' GUA T   9      -2.913   0.469 -26.628  1.00  0.00      TS   O  
ATOM    960  C4' GUA T   9      -3.711   2.766 -26.448  1.00  0.00      TS   C  
ATOM    961  O4' GUA T   9      -3.317   2.890 -25.055  1.00  0.00      TS   O  
ATOM    962  C3' GUA T   9      -2.486   3.227 -27.199  1.00  0.00      TS   C  
ATOM    963  O3' GUA T   9      -2.657   3.534 -28.585  1.00  0.00      TS   O  
ATOM    964  C2' GUA T   9      -2.193   4.547 -26.464  1.00  0.00      TS   C  
ATOM    965  C1' GUA T   9      -2.310   3.989 -25.006  1.00  0.00      TS   C  
ATOM    966  N1  GUA T   9       2.440   5.006 -23.279  1.00  0.00      TS   N  
ATOM    967  C2  GUA T   9       1.428   5.916 -23.585  1.00  0.00      TS   C  
ATOM    968  N2  GUA T   9       1.709   7.186 -23.452  1.00  0.00      TS   N  
ATOM    969  N3  GUA T   9       0.220   5.540 -24.032  1.00  0.00      TS   N  
ATOM    970  C4  GUA T   9       0.097   4.164 -24.109  1.00  0.00      TS   C  
ATOM    971  C5  GUA T   9       1.039   3.218 -23.847  1.00  0.00      TS   C  
ATOM    972  C6  GUA T   9       2.361   3.574 -23.338  1.00  0.00      TS   C  
ATOM    973  O6  GUA T   9       3.305   2.809 -23.007  1.00  0.00      TS   O  
ATOM    974  N7  GUA T   9       0.531   1.925 -24.167  1.00  0.00      TS   N  
ATOM    975  C8  GUA T   9      -0.649   2.080 -24.620  1.00  0.00      TS   C  
ATOM    976  N9  GUA T   9      -1.061   3.425 -24.526  1.00  0.00      TS   N  
ATOM    977  H1  GUA T   9       3.291   5.430 -22.938  1.00  0.00      TS   H  
ATOM    978  H8  GUA T   9      -1.208   1.221 -24.991  1.00  0.00      TS   H  
ATOM    979  H1' GUA T   9      -2.743   4.766 -24.341  1.00  0.00      TS   H  
ATOM    980  H2' GUA T   9      -2.969   5.310 -26.686  1.00  0.00      TS   H  
ATOM    981  H21 GUA T   9       2.526   7.525 -22.985  1.00  0.00      TS   H  
ATOM    982  H3' GUA T   9      -1.692   2.469 -27.036  1.00  0.00      TS   H  
ATOM    983  H22 GUA T   9       1.216   7.907 -23.941  1.00  0.00      TS   H  
ATOM    984  H4' GUA T   9      -4.575   3.423 -26.691  1.00  0.00      TS   H  
ATOM    985  H5' GUA T   9      -4.902   0.940 -26.098  1.00  0.00      TS   H  
ATOM    986 H2'' GUA T   9      -1.192   5.000 -26.629  1.00  0.00      TS   H  
ATOM    987 H5'' GUA T   9      -4.359   1.238 -27.872  1.00  0.00      TS   H  
ATOM    988  P   CYT T  10      -1.570   3.090 -29.601  1.00  0.00      TS   P  
ATOM    989  O1P CYT T  10      -2.172   3.202 -30.957  1.00  0.00      TS   O  
ATOM    990  O2P CYT T  10      -0.809   1.876 -29.230  1.00  0.00      TS   O  
ATOM    991  C5' CYT T  10      -0.773   5.612 -29.652  1.00  0.00      TS   C  
ATOM    992  O5' CYT T  10      -0.536   4.214 -29.398  1.00  0.00      TS   O  
ATOM    993  C4' CYT T  10       0.499   6.374 -29.228  1.00  0.00      TS   C  
ATOM    994  O4' CYT T  10       0.843   6.009 -27.854  1.00  0.00      TS   O  
ATOM    995  C3' CYT T  10       1.705   5.907 -30.083  1.00  0.00      TS   C  
ATOM    996  O3' CYT T  10       1.754   6.613 -31.314  1.00  0.00      TS   O  
ATOM    997  C2' CYT T  10       2.735   6.458 -29.079  1.00  0.00      TS   C  
ATOM    998  C1' CYT T  10       2.211   6.118 -27.695  1.00  0.00      TS   C  
ATOM    999  N1  CYT T  10       2.771   4.861 -27.081  1.00  0.00      TS   N  
ATOM   1000  C2  CYT T  10       3.951   4.934 -26.297  1.00  0.00      TS   C  
ATOM   1001  O2  CYT T  10       4.504   6.090 -26.136  1.00  0.00      TS   O  
ATOM   1002  N3  CYT T  10       4.553   3.804 -25.847  1.00  0.00      TS   N  
ATOM   1003  C4  CYT T  10       4.047   2.606 -26.152  1.00  0.00      TS   C  
ATOM   1004  N4  CYT T  10       4.714   1.521 -25.811  1.00  0.00      TS   N  
ATOM   1005  C5  CYT T  10       2.791   2.531 -26.896  1.00  0.00      TS   C  
ATOM   1006  C6  CYT T  10       2.192   3.603 -27.311  1.00  0.00      TS   C  
ATOM   1007  H5  CYT T  10       2.288   1.574 -27.039  1.00  0.00      TS   H  
ATOM   1008  H6  CYT T  10       1.303   3.625 -27.941  1.00  0.00      TS   H  
ATOM   1009  H1' CYT T  10       2.286   7.005 -27.029  1.00  0.00      TS   H  
ATOM   1010  H2' CYT T  10       2.924   7.542 -29.236  1.00  0.00      TS   H  
ATOM   1011  H3' CYT T  10       1.853   4.810 -30.180  1.00  0.00      TS   H  
ATOM   1012  H4' CYT T  10       0.523   7.482 -29.309  1.00  0.00      TS   H  
ATOM   1013  H41 CYT T  10       5.452   1.581 -25.138  1.00  0.00      TS   H  
ATOM   1014  H5' CYT T  10      -1.661   5.965 -29.086  1.00  0.00      TS   H  
ATOM   1015  H42 CYT T  10       4.380   0.581 -25.886  1.00  0.00      TS   H  
ATOM   1016 H2'' CYT T  10       3.685   5.896 -29.203  1.00  0.00      TS   H  
ATOM   1017 H5'' CYT T  10      -0.924   5.834 -30.731  1.00  0.00      TS   H  
ATOM   1018  P   THY T  11       3.018   6.330 -32.323  1.00  0.00      TS   P  
ATOM   1019  O1P THY T  11       2.853   7.178 -33.491  1.00  0.00      TS   O  
ATOM   1020  O2P THY T  11       3.094   4.834 -32.637  1.00  0.00      TS   O  
ATOM   1021  C5' THY T  11       4.959   8.055 -31.639  1.00  0.00      TS   C  
ATOM   1022  O5' THY T  11       4.300   6.730 -31.543  1.00  0.00      TS   O  
ATOM   1023  C4' THY T  11       6.337   8.036 -31.044  1.00  0.00      TS   C  
ATOM   1024  O4' THY T  11       6.363   7.516 -29.654  1.00  0.00      TS   O  
ATOM   1025  C3' THY T  11       7.416   7.123 -31.712  1.00  0.00      TS   C  
ATOM   1026  O3' THY T  11       7.972   7.570 -32.952  1.00  0.00      TS   O  
ATOM   1027  C2' THY T  11       8.500   7.198 -30.645  1.00  0.00      TS   C  
ATOM   1028  C1' THY T  11       7.651   6.917 -29.414  1.00  0.00      TS   C  
ATOM   1029  N1  THY T  11       7.506   5.480 -28.951  1.00  0.00      TS   N  
ATOM   1030  C2  THY T  11       8.511   4.867 -28.238  1.00  0.00      TS   C  
ATOM   1031  O2  THY T  11       9.562   5.490 -27.965  1.00  0.00      TS   O  
ATOM   1032  N3  THY T  11       8.283   3.593 -27.840  1.00  0.00      TS   N  
ATOM   1033  C4  THY T  11       7.318   2.794 -28.222  1.00  0.00      TS   C  
ATOM   1034  O4  THY T  11       7.399   1.585 -28.082  1.00  0.00      TS   O  
ATOM   1035  C5  THY T  11       6.215   3.438 -29.016  1.00  0.00      TS   C  
ATOM   1036  C5M THY T  11       4.972   2.769 -29.587  1.00  0.00      TS   C  
ATOM   1037  C6  THY T  11       6.442   4.702 -29.388  1.00  0.00      TS   C  
ATOM   1038  H3  THY T  11       9.021   3.165 -27.299  1.00  0.00      TS   H  
ATOM   1039  H6  THY T  11       5.731   5.158 -30.076  1.00  0.00      TS   H  
ATOM   1040  H1' THY T  11       7.975   7.514 -28.534  1.00  0.00      TS   H  
ATOM   1041  H2' THY T  11       9.105   8.130 -30.623  1.00  0.00      TS   H  
ATOM   1042  H3' THY T  11       6.836   6.178 -31.791  1.00  0.00      TS   H  
ATOM   1043  H4' THY T  11       6.764   9.058 -30.969  1.00  0.00      TS   H  
ATOM   1044  H5' THY T  11       4.324   8.819 -31.142  1.00  0.00      TS   H  
ATOM   1045  H51 THY T  11       5.105   2.243 -30.557  1.00  0.00      TS   H  
ATOM   1046  H52 THY T  11       4.161   3.514 -29.738  1.00  0.00      TS   H  
ATOM   1047  H53 THY T  11       4.562   2.058 -28.838  1.00  0.00      TS   H  
ATOM   1048 H2'' THY T  11       9.151   6.307 -30.780  1.00  0.00      TS   H  
ATOM   1049 H5'' THY T  11       5.148   8.398 -32.678  1.00  0.00      TS   H  
ATOM   1050  P   ADE T  12       8.056   6.691 -34.226  1.00  0.00      TS   P  
ATOM   1051  O1P ADE T  12       8.028   7.627 -35.398  1.00  0.00      TS   O  
ATOM   1052  O2P ADE T  12       7.066   5.626 -34.193  1.00  0.00      TS   O  
ATOM   1053  C5' ADE T  12      10.656   7.050 -34.082  1.00  0.00      TS   C  
ATOM   1054  O5' ADE T  12       9.510   6.156 -34.179  1.00  0.00      TS   O  
ATOM   1055  C4' ADE T  12      11.774   6.320 -33.291  1.00  0.00      TS   C  
ATOM   1056  O4' ADE T  12      11.316   5.932 -32.001  1.00  0.00      TS   O  
ATOM   1057  C3' ADE T  12      12.344   5.001 -33.888  1.00  0.00      TS   C  
ATOM   1058  O3' ADE T  12      13.287   5.351 -34.911  1.00  0.00      TS   O  
ATOM   1059  C2' ADE T  12      13.021   4.473 -32.704  1.00  0.00      TS   C  
ATOM   1060  C1' ADE T  12      12.017   4.828 -31.598  1.00  0.00      TS   C  
ATOM   1061  N1  ADE T  12      11.657   0.453 -29.034  1.00  0.00      TS   N  
ATOM   1062  C2  ADE T  12      12.652   1.202 -29.493  1.00  0.00      TS   C  
ATOM   1063  N3  ADE T  12      12.638   2.316 -30.178  1.00  0.00      TS   N  
ATOM   1064  C4  ADE T  12      11.401   2.675 -30.511  1.00  0.00      TS   C  
ATOM   1065  C5  ADE T  12      10.283   1.974 -30.306  1.00  0.00      TS   C  
ATOM   1066  C6  ADE T  12      10.401   0.779 -29.461  1.00  0.00      TS   C  
ATOM   1067  N6  ADE T  12       9.361  -0.055 -29.087  1.00  0.00      TS   N  
ATOM   1068  N7  ADE T  12       9.222   2.533 -30.959  1.00  0.00      TS   N  
ATOM   1069  C8  ADE T  12       9.727   3.637 -31.487  1.00  0.00      TS   C  
ATOM   1070  N9  ADE T  12      11.068   3.774 -31.211  1.00  0.00      TS   N  
ATOM   1071  H2  ADE T  12      13.626   0.749 -29.305  1.00  0.00      TS   H  
ATOM   1072  H8  ADE T  12       9.130   4.208 -32.200  1.00  0.00      TS   H  
ATOM   1073  H1' ADE T  12      12.574   5.100 -30.676  1.00  0.00      TS   H  
ATOM   1074  H2' ADE T  12      13.917   5.112 -32.557  1.00  0.00      TS   H  
ATOM   1075  H3' ADE T  12      11.496   4.372 -34.233  1.00  0.00      TS   H  
ATOM   1076  H4' ADE T  12      12.647   7.006 -33.286  1.00  0.00      TS   H  
ATOM   1077  H5' ADE T  12      10.441   7.955 -33.475  1.00  0.00      TS   H  
ATOM   1078  H61 ADE T  12       8.498   0.413 -28.896  1.00  0.00      TS   H  
ATOM   1079  H62 ADE T  12       9.584  -0.746 -28.400  1.00  0.00      TS   H  
ATOM   1080 H2'' ADE T  12      13.310   3.401 -32.684  1.00  0.00      TS   H  
ATOM   1081 H5'' ADE T  12      10.950   7.365 -35.106  1.00  0.00      TS   H  
ATOM   1082  P   THY T  13      13.852   4.293 -35.957  1.00  0.00      TS   P  
ATOM   1083  O1P THY T  13      14.634   5.024 -36.978  1.00  0.00      TS   O  
ATOM   1084  O2P THY T  13      12.720   3.516 -36.449  1.00  0.00      TS   O  
ATOM   1085  C5' THY T  13      15.928   3.980 -34.475  1.00  0.00      TS   C  
ATOM   1086  O5' THY T  13      14.752   3.341 -35.119  1.00  0.00      TS   O  
ATOM   1087  C4' THY T  13      16.848   2.945 -33.811  1.00  0.00      TS   C  
ATOM   1088  O4' THY T  13      16.301   2.090 -32.817  1.00  0.00      TS   O  
ATOM   1089  C3' THY T  13      17.435   2.033 -34.902  1.00  0.00      TS   C  
ATOM   1090  O3' THY T  13      18.757   1.623 -34.542  1.00  0.00      TS   O  
ATOM   1091  C2' THY T  13      16.577   0.835 -34.851  1.00  0.00      TS   C  
ATOM   1092  C1' THY T  13      16.209   0.750 -33.378  1.00  0.00      TS   C  
ATOM   1093  N1  THY T  13      14.831   0.367 -33.075  1.00  0.00      TS   N  
ATOM   1094  C2  THY T  13      14.578  -0.409 -31.928  1.00  0.00      TS   C  
ATOM   1095  O2  THY T  13      15.412  -0.630 -31.012  1.00  0.00      TS   O  
ATOM   1096  N3  THY T  13      13.271  -0.873 -31.890  1.00  0.00      TS   N  
ATOM   1097  C4  THY T  13      12.193  -0.430 -32.609  1.00  0.00      TS   C  
ATOM   1098  O4  THY T  13      11.068  -0.770 -32.271  1.00  0.00      TS   O  
ATOM   1099  C5  THY T  13      12.520   0.499 -33.703  1.00  0.00      TS   C  
ATOM   1100  C5M THY T  13      11.503   0.950 -34.718  1.00  0.00      TS   C  
ATOM   1101  C6  THY T  13      13.808   0.812 -33.916  1.00  0.00      TS   C  
ATOM   1102  H3  THY T  13      13.047  -1.519 -31.146  1.00  0.00      TS   H  
ATOM   1103  H6  THY T  13      13.998   1.401 -34.813  1.00  0.00      TS   H  
ATOM   1104  H1' THY T  13      17.037   0.221 -32.860  1.00  0.00      TS   H  
ATOM   1105  H2' THY T  13      17.055  -0.056 -35.312  1.00  0.00      TS   H  
ATOM   1106  H3' THY T  13      17.443   2.584 -35.867  1.00  0.00      TS   H  
ATOM   1107  H4' THY T  13      17.680   3.451 -33.276  1.00  0.00      TS   H  
ATOM   1108  H5' THY T  13      15.664   4.602 -33.593  1.00  0.00      TS   H  
ATOM   1109  H51 THY T  13      11.451   2.048 -34.873  1.00  0.00      TS   H  
ATOM   1110  H52 THY T  13      10.478   0.712 -34.364  1.00  0.00      TS   H  
ATOM   1111  H53 THY T  13      11.826   0.534 -35.696  1.00  0.00      TS   H  
ATOM   1112 H2'' THY T  13      15.685   1.002 -35.492  1.00  0.00      TS   H  
ATOM   1113 H5'' THY T  13      16.555   4.602 -35.150  1.00  0.00      TS   H  
ATOM   1114  P   ADE T  14      19.759   1.075 -35.561  1.00  0.00      TS   P  
ATOM   1115  O1P ADE T  14      21.156   1.269 -35.050  1.00  0.00      TS   O  
ATOM   1116  O2P ADE T  14      19.432   1.626 -36.910  1.00  0.00      TS   O  
ATOM   1117  C5' ADE T  14      19.753  -1.064 -34.269  1.00  0.00      TS   C  
ATOM   1118  O5' ADE T  14      19.546  -0.472 -35.530  1.00  0.00      TS   O  
ATOM   1119  C4' ADE T  14      19.005  -2.380 -34.254  1.00  0.00      TS   C  
ATOM   1120  O4' ADE T  14      17.544  -2.284 -34.031  1.00  0.00      TS   O  
ATOM   1121  C3' ADE T  14      19.086  -3.231 -35.492  1.00  0.00      TS   C  
ATOM   1122  O3' ADE T  14      19.365  -4.599 -35.181  1.00  0.00      TS   O  
ATOM   1123  C2' ADE T  14      17.756  -3.160 -36.170  1.00  0.00      TS   C  
ATOM   1124  C1' ADE T  14      16.909  -3.158 -34.910  1.00  0.00      TS   C  
ATOM   1125  N1  ADE T  14      12.132  -4.157 -33.564  1.00  0.00      TS   N  
ATOM   1126  C2  ADE T  14      13.270  -4.592 -33.055  1.00  0.00      TS   C  
ATOM   1127  N3  ADE T  14      14.451  -4.169 -33.408  1.00  0.00      TS   N  
ATOM   1128  C4  ADE T  14      14.438  -3.264 -34.419  1.00  0.00      TS   C  
ATOM   1129  C5  ADE T  14      13.296  -2.740 -34.978  1.00  0.00      TS   C  
ATOM   1130  C6  ADE T  14      12.095  -3.235 -34.501  1.00  0.00      TS   C  
ATOM   1131  N6  ADE T  14      10.847  -2.877 -34.976  1.00  0.00      TS   N  
ATOM   1132  N7  ADE T  14      13.683  -1.873 -36.043  1.00  0.00      TS   N  
ATOM   1133  C8  ADE T  14      15.034  -2.002 -36.125  1.00  0.00      TS   C  
ATOM   1134  N9  ADE T  14      15.520  -2.773 -35.127  1.00  0.00      TS   N  
ATOM   1135  H2  ADE T  14      13.179  -5.433 -32.367  1.00  0.00      TS   H  
ATOM   1136  H8  ADE T  14      15.658  -1.407 -36.792  1.00  0.00      TS   H  
ATOM   1137  H1' ADE T  14      17.012  -4.184 -34.499  1.00  0.00      TS   H  
ATOM   1138  H2' ADE T  14      17.498  -4.029 -36.813  1.00  0.00      TS   H  
ATOM   1139  H3' ADE T  14      19.788  -2.793 -36.232  1.00  0.00      TS   H  
ATOM   1140  H4' ADE T  14      19.391  -3.087 -33.490  1.00  0.00      TS   H  
ATOM   1141  H5' ADE T  14      19.330  -0.446 -33.449  1.00  0.00      TS   H  
ATOM   1142  H61 ADE T  14      10.715  -2.317 -35.795  1.00  0.00      TS   H  
ATOM   1143  H62 ADE T  14       9.949  -3.199 -34.676  1.00  0.00      TS   H  
ATOM   1144 H2'' ADE T  14      17.654  -2.225 -36.760  1.00  0.00      TS   H  
ATOM   1145 H5'' ADE T  14      20.791  -1.370 -34.016  1.00  0.00      TS   H  
ATOM   1146  P   THY T  15      20.481  -5.541 -35.818  1.00  0.00      TS   P  
ATOM   1147  O1P THY T  15      21.755  -5.349 -35.063  1.00  0.00      TS   O  
ATOM   1148  O2P THY T  15      20.573  -5.291 -37.268  1.00  0.00      TS   O  
ATOM   1149  C5' THY T  15      19.369  -7.315 -34.176  1.00  0.00      TS   C  
ATOM   1150  O5' THY T  15      19.818  -6.962 -35.496  1.00  0.00      TS   O  
ATOM   1151  C4' THY T  15      17.954  -7.888 -34.103  1.00  0.00      TS   C  
ATOM   1152  O4' THY T  15      17.012  -6.978 -34.723  1.00  0.00      TS   O  
ATOM   1153  C3' THY T  15      17.583  -9.026 -35.085  1.00  0.00      TS   C  
ATOM   1154  O3' THY T  15      17.792 -10.310 -34.529  1.00  0.00      TS   O  
ATOM   1155  C2' THY T  15      16.150  -8.931 -35.388  1.00  0.00      TS   C  
ATOM   1156  C1' THY T  15      15.744  -7.656 -34.714  1.00  0.00      TS   C  
ATOM   1157  N1  THY T  15      14.682  -6.971 -35.484  1.00  0.00      TS   N  
ATOM   1158  C2  THY T  15      13.446  -7.212 -35.100  1.00  0.00      TS   C  
ATOM   1159  O2  THY T  15      13.185  -7.774 -34.050  1.00  0.00      TS   O  
ATOM   1160  N3  THY T  15      12.426  -6.742 -35.986  1.00  0.00      TS   N  
ATOM   1161  C4  THY T  15      12.703  -5.977 -37.091  1.00  0.00      TS   C  
ATOM   1162  O4  THY T  15      11.775  -5.450 -37.722  1.00  0.00      TS   O  
ATOM   1163  C5  THY T  15      14.068  -5.754 -37.428  1.00  0.00      TS   C  
ATOM   1164  C5M THY T  15      14.415  -4.942 -38.648  1.00  0.00      TS   C  
ATOM   1165  C6  THY T  15      14.959  -6.232 -36.599  1.00  0.00      TS   C  
ATOM   1166  H3  THY T  15      11.476  -6.885 -35.673  1.00  0.00      TS   H  
ATOM   1167  H6  THY T  15      16.024  -6.240 -36.830  1.00  0.00      TS   H  
ATOM   1168  H1' THY T  15      15.545  -7.853 -33.638  1.00  0.00      TS   H  
ATOM   1169  H2' THY T  15      15.545  -9.753 -34.949  1.00  0.00      TS   H  
ATOM   1170  H3' THY T  15      18.310  -8.836 -35.902  1.00  0.00      TS   H  
ATOM   1171  H4' THY T  15      17.749  -8.162 -33.046  1.00  0.00      TS   H  
ATOM   1172  H5' THY T  15      19.558  -6.474 -33.475  1.00  0.00      TS   H  
ATOM   1173  H51 THY T  15      15.414  -5.232 -39.037  1.00  0.00      TS   H  
ATOM   1174  H52 THY T  15      14.443  -3.849 -38.451  1.00  0.00      TS   H  
ATOM   1175  H53 THY T  15      13.683  -5.152 -39.458  1.00  0.00      TS   H  
ATOM   1176 H2'' THY T  15      16.029  -8.927 -36.493  1.00  0.00      TS   H  
ATOM   1177 H5'' THY T  15      19.966  -8.136 -33.722  1.00  0.00      TS   H  
ATOM   1178  P   ADE T  16      18.108 -11.475 -35.592  1.00  0.00      TS   P  
ATOM   1179  O1P ADE T  16      19.254 -12.205 -35.056  1.00  0.00      TS   O  
ATOM   1180  O2P ADE T  16      18.321 -10.887 -36.957  1.00  0.00      TS   O  
ATOM   1181  C5' ADE T  16      16.275 -12.987 -34.499  1.00  0.00      TS   C  
ATOM   1182  O5' ADE T  16      16.802 -12.324 -35.630  1.00  0.00      TS   O  
ATOM   1183  C4' ADE T  16      14.775 -13.175 -34.656  1.00  0.00      TS   C  
ATOM   1184  O4' ADE T  16      14.112 -11.905 -34.689  1.00  0.00      TS   O  
ATOM   1185  C3' ADE T  16      14.334 -13.848 -35.997  1.00  0.00      TS   C  
ATOM   1186  O3' ADE T  16      14.695 -15.194 -35.984  1.00  0.00      TS   O  
ATOM   1187  C2' ADE T  16      12.836 -13.562 -35.749  1.00  0.00      TS   C  
ATOM   1188  C1' ADE T  16      12.838 -12.117 -35.377  1.00  0.00      TS   C  
ATOM   1189  N1  ADE T  16       9.818  -9.110 -38.193  1.00  0.00      TS   N  
ATOM   1190  C2  ADE T  16       9.535  -9.891 -37.140  1.00  0.00      TS   C  
ATOM   1191  N3  ADE T  16      10.472 -10.569 -36.366  1.00  0.00      TS   N  
ATOM   1192  C4  ADE T  16      11.674 -10.475 -36.877  1.00  0.00      TS   C  
ATOM   1193  C5  ADE T  16      12.076  -9.659 -37.945  1.00  0.00      TS   C  
ATOM   1194  C6  ADE T  16      11.107  -8.931 -38.555  1.00  0.00      TS   C  
ATOM   1195  N6  ADE T  16      11.280  -8.044 -39.590  1.00  0.00      TS   N  
ATOM   1196  N7  ADE T  16      13.403  -9.833 -38.240  1.00  0.00      TS   N  
ATOM   1197  C8  ADE T  16      13.810 -10.700 -37.318  1.00  0.00      TS   C  
ATOM   1198  N9  ADE T  16      12.776 -11.236 -36.521  1.00  0.00      TS   N  
ATOM   1199  H2  ADE T  16       8.509 -10.015 -36.792  1.00  0.00      TS   H  
ATOM   1200  H8  ADE T  16      14.825 -11.096 -37.341  1.00  0.00      TS   H  
ATOM   1201  H1' ADE T  16      11.995 -11.827 -34.713  1.00  0.00      TS   H  
ATOM   1202  H2' ADE T  16      12.467 -14.087 -34.841  1.00  0.00      TS   H  
ATOM   1203  H3' ADE T  16      14.802 -13.285 -36.832  1.00  0.00      TS   H  
ATOM   1204  H4' ADE T  16      14.482 -13.765 -33.761  1.00  0.00      TS   H  
ATOM   1205  H5' ADE T  16      16.451 -12.312 -33.634  1.00  0.00      TS   H  
ATOM   1206  H61 ADE T  16      12.192  -7.827 -39.937  1.00  0.00      TS   H  
ATOM   1207  H62 ADE T  16      10.436  -7.734 -40.029  1.00  0.00      TS   H  
ATOM   1208 H2'' ADE T  16      12.111 -13.693 -36.580  1.00  0.00      TS   H  
ATOM   1209 H5'' ADE T  16      16.721 -13.992 -34.334  1.00  0.00      TS   H  
ATOM   1210  P   THY T  17      14.109 -16.475 -35.376  1.00  0.00      TS   P  
ATOM   1211  O1P THY T  17      13.829 -16.124 -33.962  1.00  0.00      TS   O  
ATOM   1212  O2P THY T  17      15.078 -17.540 -35.460  1.00  0.00      TS   O  
ATOM   1213  C5' THY T  17      11.607 -17.177 -35.450  1.00  0.00      TS   C  
ATOM   1214  O5' THY T  17      12.778 -16.873 -36.213  1.00  0.00      TS   O  
ATOM   1215  C4' THY T  17      10.202 -16.812 -36.096  1.00  0.00      TS   C  
ATOM   1216  O4' THY T  17      10.139 -15.516 -36.737  1.00  0.00      TS   O  
ATOM   1217  C3' THY T  17       9.602 -17.827 -37.137  1.00  0.00      TS   C  
ATOM   1218  O3' THY T  17       8.234 -18.170 -36.881  1.00  0.00      TS   O  
ATOM   1219  C2' THY T  17       9.892 -17.035 -38.387  1.00  0.00      TS   C  
ATOM   1220  C1' THY T  17       9.687 -15.576 -38.012  1.00  0.00      TS   C  
ATOM   1221  N1  THY T  17      10.276 -14.532 -38.769  1.00  0.00      TS   N  
ATOM   1222  C2  THY T  17       9.493 -13.441 -39.047  1.00  0.00      TS   C  
ATOM   1223  O2  THY T  17       8.296 -13.357 -38.748  1.00  0.00      TS   O  
ATOM   1224  N3  THY T  17      10.165 -12.431 -39.744  1.00  0.00      TS   N  
ATOM   1225  C4  THY T  17      11.419 -12.509 -40.203  1.00  0.00      TS   C  
ATOM   1226  O4  THY T  17      11.818 -11.570 -40.897  1.00  0.00      TS   O  
ATOM   1227  C5  THY T  17      12.147 -13.735 -39.955  1.00  0.00      TS   C  
ATOM   1228  C5M THY T  17      13.611 -13.763 -40.358  1.00  0.00      TS   C  
ATOM   1229  C6  THY T  17      11.550 -14.661 -39.239  1.00  0.00      TS   C  
ATOM   1230  H3  THY T  17       9.571 -11.743 -40.185  1.00  0.00      TS   H  
ATOM   1231  H6  THY T  17      12.215 -15.399 -38.791  1.00  0.00      TS   H  
ATOM   1232  H1' THY T  17       8.599 -15.465 -37.821  1.00  0.00      TS   H  
ATOM   1233  H2' THY T  17       9.293 -17.350 -39.269  1.00  0.00      TS   H  
ATOM   1234  H3' THY T  17      10.246 -18.729 -37.212  1.00  0.00      TS   H  
ATOM   1235  H4' THY T  17       9.477 -16.760 -35.256  1.00  0.00      TS   H  
ATOM   1236  H5' THY T  17      11.520 -16.597 -34.507  1.00  0.00      TS   H  
ATOM   1237  H51 THY T  17      14.282 -13.006 -39.900  1.00  0.00      TS   H  
ATOM   1238  H52 THY T  17      13.720 -13.708 -41.462  1.00  0.00      TS   H  
ATOM   1239  H53 THY T  17      14.070 -14.721 -40.028  1.00  0.00      TS   H  
ATOM   1240 H2'' THY T  17      10.933 -17.194 -38.739  1.00  0.00      TS   H  
ATOM   1241 H5'' THY T  17      11.346 -18.256 -35.424  1.00  0.00      TS   H  
ATOM   1242  P   ADE T  18       7.463 -19.197 -37.741  1.00  0.00      TS   P  
ATOM   1243  O1P ADE T  18       6.501 -19.865 -36.885  1.00  0.00      TS   O  
ATOM   1244  O2P ADE T  18       8.311 -20.176 -38.442  1.00  0.00      TS   O  
ATOM   1245  C5' ADE T  18       5.447 -17.654 -38.414  1.00  0.00      TS   C  
ATOM   1246  O5' ADE T  18       6.762 -18.277 -38.744  1.00  0.00      TS   O  
ATOM   1247  C4' ADE T  18       4.612 -17.144 -39.571  1.00  0.00      TS   C  
ATOM   1248  O4' ADE T  18       5.284 -15.969 -40.147  1.00  0.00      TS   O  
ATOM   1249  C3' ADE T  18       4.479 -18.185 -40.671  1.00  0.00      TS   C  
ATOM   1250  O3' ADE T  18       3.282 -18.185 -41.306  1.00  0.00      TS   O  
ATOM   1251  C2' ADE T  18       5.555 -17.779 -41.654  1.00  0.00      TS   C  
ATOM   1252  C1' ADE T  18       5.635 -16.281 -41.492  1.00  0.00      TS   C  
ATOM   1253  N1  ADE T  18       7.768 -12.225 -43.783  1.00  0.00      TS   N  
ATOM   1254  C2  ADE T  18       6.499 -12.587 -43.587  1.00  0.00      TS   C  
ATOM   1255  N3  ADE T  18       6.025 -13.714 -42.984  1.00  0.00      TS   N  
ATOM   1256  C4  ADE T  18       7.012 -14.521 -42.618  1.00  0.00      TS   C  
ATOM   1257  C5  ADE T  18       8.354 -14.283 -42.691  1.00  0.00      TS   C  
ATOM   1258  C6  ADE T  18       8.697 -13.063 -43.345  1.00  0.00      TS   C  
ATOM   1259  N6  ADE T  18       9.981 -12.679 -43.537  1.00  0.00      TS   N  
ATOM   1260  N7  ADE T  18       9.049 -15.257 -41.961  1.00  0.00      TS   N  
ATOM   1261  C8  ADE T  18       8.140 -16.052 -41.487  1.00  0.00      TS   C  
ATOM   1262  N9  ADE T  18       6.902 -15.626 -41.859  1.00  0.00      TS   N  
ATOM   1263  H2  ADE T  18       5.805 -11.809 -43.905  1.00  0.00      TS   H  
ATOM   1264  H8  ADE T  18       8.354 -16.909 -40.850  1.00  0.00      TS   H  
ATOM   1265  H1' ADE T  18       4.811 -15.791 -42.055  1.00  0.00      TS   H  
ATOM   1266  H2' ADE T  18       5.383 -17.989 -42.732  1.00  0.00      TS   H  
ATOM   1267  H3' ADE T  18       4.638 -19.230 -40.331  1.00  0.00      TS   H  
ATOM   1268  H4' ADE T  18       3.583 -17.016 -39.175  1.00  0.00      TS   H  
ATOM   1269  H5' ADE T  18       5.717 -16.774 -37.792  1.00  0.00      TS   H  
ATOM   1270  H61 ADE T  18      10.102 -11.855 -44.092  1.00  0.00      TS   H  
ATOM   1271  H62 ADE T  18      10.738 -13.331 -43.489  1.00  0.00      TS   H  
ATOM   1272 H2'' ADE T  18       6.459 -18.234 -41.195  1.00  0.00      TS   H  
ATOM   1273 H5'' ADE T  18       4.780 -18.348 -37.859  1.00  0.00      TS   H  
ATOM   1274  P   ADE T  19       2.775 -19.209 -42.414  1.00  0.00      TS   P  
ATOM   1275  O1P ADE T  19       1.465 -19.703 -42.020  1.00  0.00      TS   O  
ATOM   1276  O2P ADE T  19       3.825 -20.215 -42.612  1.00  0.00      TS   O  
ATOM   1277  C5' ADE T  19       1.985 -17.047 -43.561  1.00  0.00      TS   C  
ATOM   1278  O5' ADE T  19       2.681 -18.339 -43.796  1.00  0.00      TS   O  
ATOM   1279  C4' ADE T  19       1.753 -16.088 -44.763  1.00  0.00      TS   C  
ATOM   1280  O4' ADE T  19       2.959 -15.272 -45.073  1.00  0.00      TS   O  
ATOM   1281  C3' ADE T  19       1.297 -16.813 -46.057  1.00  0.00      TS   C  
ATOM   1282  O3' ADE T  19       0.389 -16.095 -46.803  1.00  0.00      TS   O  
ATOM   1283  C2' ADE T  19       2.698 -17.025 -46.829  1.00  0.00      TS   C  
ATOM   1284  C1' ADE T  19       3.487 -15.752 -46.376  1.00  0.00      TS   C  
ATOM   1285  N1  ADE T  19       8.185 -13.890 -47.112  1.00  0.00      TS   N  
ATOM   1286  C2  ADE T  19       6.986 -13.582 -47.632  1.00  0.00      TS   C  
ATOM   1287  N3  ADE T  19       5.761 -14.014 -47.295  1.00  0.00      TS   N  
ATOM   1288  C4  ADE T  19       5.880 -15.074 -46.503  1.00  0.00      TS   C  
ATOM   1289  C5  ADE T  19       7.086 -15.600 -45.960  1.00  0.00      TS   C  
ATOM   1290  C6  ADE T  19       8.263 -14.907 -46.240  1.00  0.00      TS   C  
ATOM   1291  N6  ADE T  19       9.461 -15.277 -45.783  1.00  0.00      TS   N  
ATOM   1292  N7  ADE T  19       6.892 -16.692 -45.202  1.00  0.00      TS   N  
ATOM   1293  C8  ADE T  19       5.546 -16.842 -45.268  1.00  0.00      TS   C  
ATOM   1294  N9  ADE T  19       4.910 -15.941 -46.090  1.00  0.00      TS   N  
ATOM   1295  H2  ADE T  19       7.089 -12.799 -48.384  1.00  0.00      TS   H  
ATOM   1296  H8  ADE T  19       4.952 -17.651 -44.844  1.00  0.00      TS   H  
ATOM   1297  H1' ADE T  19       3.458 -14.951 -47.145  1.00  0.00      TS   H  
ATOM   1298  H2' ADE T  19       2.537 -17.099 -47.927  1.00  0.00      TS   H  
ATOM   1299  H3' ADE T  19       0.890 -17.797 -45.738  1.00  0.00      TS   H  
ATOM   1300  H4' ADE T  19       0.847 -15.501 -44.502  1.00  0.00      TS   H  
ATOM   1301  H5' ADE T  19       2.396 -16.390 -42.766  1.00  0.00      TS   H  
ATOM   1302  H61 ADE T  19       9.540 -16.171 -45.344  1.00  0.00      TS   H  
ATOM   1303  H62 ADE T  19      10.181 -14.606 -45.603  1.00  0.00      TS   H  
ATOM   1304 H2'' ADE T  19       3.038 -17.974 -46.362  1.00  0.00      TS   H  
ATOM   1305 H5'' ADE T  19       0.947 -17.357 -43.313  1.00  0.00      TS   H  
ATOM   1306  P   GUA T  20      -0.277 -16.614 -48.129  1.00  0.00      TS   P  
ATOM   1307  O1P GUA T  20      -1.545 -15.817 -48.352  1.00  0.00      TS   O  
ATOM   1308  O2P GUA T  20      -0.287 -18.071 -48.027  1.00  0.00      TS   O  
ATOM   1309  C5' GUA T  20       1.117 -14.984 -49.674  1.00  0.00      TS   C  
ATOM   1310  O5' GUA T  20       0.707 -16.331 -49.328  1.00  0.00      TS   O  
ATOM   1311  C4' GUA T  20       2.051 -14.955 -50.929  1.00  0.00      TS   C  
ATOM   1312  O4' GUA T  20       3.433 -15.033 -50.498  1.00  0.00      TS   O  
ATOM   1313  C3' GUA T  20       1.824 -16.166 -51.897  1.00  0.00      TS   C  
ATOM   1314  O3' GUA T  20       1.595 -15.747 -53.195  1.00  0.00      TS   O  
ATOM   1315  C2' GUA T  20       3.039 -17.033 -51.654  1.00  0.00      TS   C  
ATOM   1316  C1' GUA T  20       4.126 -15.978 -51.236  1.00  0.00      TS   C  
ATOM   1317  N1  GUA T  20       9.062 -15.510 -50.147  1.00  0.00      TS   N  
ATOM   1318  C2  GUA T  20       8.354 -14.931 -51.121  1.00  0.00      TS   C  
ATOM   1319  N2  GUA T  20       9.039 -14.061 -51.855  1.00  0.00      TS   N  
ATOM   1320  N3  GUA T  20       7.051 -15.149 -51.330  1.00  0.00      TS   N  
ATOM   1321  C4  GUA T  20       6.552 -16.002 -50.455  1.00  0.00      TS   C  
ATOM   1322  C5  GUA T  20       7.184 -16.615 -49.383  1.00  0.00      TS   C  
ATOM   1323  C6  GUA T  20       8.613 -16.460 -49.239  1.00  0.00      TS   C  
ATOM   1324  O6  GUA T  20       9.277 -17.007 -48.366  1.00  0.00      TS   O  
ATOM   1325  N7  GUA T  20       6.382 -17.529 -48.813  1.00  0.00      TS   N  
ATOM   1326  C8  GUA T  20       5.236 -17.410 -49.426  1.00  0.00      TS   C  
ATOM   1327  N9  GUA T  20       5.249 -16.438 -50.375  1.00  0.00      TS   N  
ATOM   1328  H1  GUA T  20      10.068 -15.583 -50.121  1.00  0.00      TS   H  
ATOM   1329  H8  GUA T  20       4.374 -18.027 -49.174  1.00  0.00      TS   H  
ATOM   1330  H1' GUA T  20       4.539 -15.525 -52.164  1.00  0.00      TS   H  
ATOM   1331  H2' GUA T  20       3.417 -17.624 -52.517  1.00  0.00      TS   H  
ATOM   1332  H21 GUA T  20       8.571 -13.589 -52.602  1.00  0.00      TS   H  
ATOM   1333  H3' GUA T  20       0.928 -16.783 -51.671  1.00  0.00      TS   H  
ATOM   1334  H22 GUA T  20      10.038 -14.050 -51.907  1.00  0.00      TS   H  
ATOM   1335  H4' GUA T  20       1.895 -14.071 -51.581  1.00  0.00      TS   H  
ATOM   1336  H5' GUA T  20       1.707 -14.501 -48.866  1.00  0.00      TS   H  
ATOM   1337  H3T GUA T  20       1.652 -16.429 -53.868  1.00  0.00      TS   H  
ATOM   1338 H2'' GUA T  20       2.818 -17.753 -50.838  1.00  0.00      TS   H  
ATOM   1339 H5'' GUA T  20       0.224 -14.341 -49.820  1.00  0.00      TS   H  
TER   
END
