# Supplementary material for: CRISPR-Cas12a exploits R-loop asymmetry to form double-strand breaks
Source: eLife. 2020 Jun 10;9:e55143. doi: 10.7554/eLife.55143 (PMC7286691; doi:10.7554/eLife.55143)
Supplement: Figure 5—source data 2. [file elife-55143-fig5-data2.zip › Figure 5ΓÇöSource Data 2/Example_MD_trajectories/5prime_boundary/5prime_boundary_28.pdb]

ATOM      1  C5' CYT B   1      17.185 -12.762 -52.066  1.00  0.00      BS   C  
ATOM      2  O5' CYT B   1      16.033 -11.914 -51.892  1.00  0.00      BS   O  
ATOM      3  C4' CYT B   1      17.653 -12.874 -53.543  1.00  0.00      BS   C  
ATOM      4  O4' CYT B   1      16.587 -13.592 -54.314  1.00  0.00      BS   O  
ATOM      5  C3' CYT B   1      17.907 -11.590 -54.416  1.00  0.00      BS   C  
ATOM      6  O3' CYT B   1      19.078 -10.990 -54.084  1.00  0.00      BS   O  
ATOM      7  C2' CYT B   1      17.845 -12.170 -55.784  1.00  0.00      BS   C  
ATOM      8  C1' CYT B   1      16.712 -13.317 -55.637  1.00  0.00      BS   C  
ATOM      9  N1  CYT B   1      15.442 -13.047 -56.274  1.00  0.00      BS   N  
ATOM     10  C2  CYT B   1      14.666 -14.059 -56.799  1.00  0.00      BS   C  
ATOM     11  O2  CYT B   1      14.985 -15.241 -56.513  1.00  0.00      BS   O  
ATOM     12  N3  CYT B   1      13.607 -13.691 -57.585  1.00  0.00      BS   N  
ATOM     13  C4  CYT B   1      13.106 -12.438 -57.544  1.00  0.00      BS   C  
ATOM     14  N4  CYT B   1      11.976 -12.103 -58.221  1.00  0.00      BS   N  
ATOM     15  C5  CYT B   1      13.719 -11.512 -56.642  1.00  0.00      BS   C  
ATOM     16  C6  CYT B   1      14.886 -11.832 -56.057  1.00  0.00      BS   C  
ATOM     17  H5  CYT B   1      13.272 -10.524 -56.537  1.00  0.00      BS   H  
ATOM     18  H6  CYT B   1      15.432 -11.062 -55.513  1.00  0.00      BS   H  
ATOM     19  H1' CYT B   1      17.206 -14.095 -56.258  1.00  0.00      BS   H  
ATOM     20  H2' CYT B   1      18.795 -12.714 -55.973  1.00  0.00      BS   H  
ATOM     21  H3' CYT B   1      17.023 -10.941 -54.246  1.00  0.00      BS   H  
ATOM     22  H4' CYT B   1      18.473 -13.613 -53.666  1.00  0.00      BS   H  
ATOM     23  H41 CYT B   1      11.476 -12.834 -58.683  1.00  0.00      BS   H  
ATOM     24  H5' CYT B   1      16.916 -13.796 -51.759  1.00  0.00      BS   H  
ATOM     25  H42 CYT B   1      11.539 -11.203 -58.218  1.00  0.00      BS   H  
ATOM     26  H5T CYT B   1      16.348 -11.111 -51.472  1.00  0.00      BS   H  
ATOM     27 H2'' CYT B   1      17.621 -11.404 -56.555  1.00  0.00      BS   H  
ATOM     28 H5'' CYT B   1      17.990 -12.461 -51.363  1.00  0.00      BS   H  
ATOM     29  P   THY B   2      19.300  -9.431 -54.290  1.00  0.00      BS   P  
ATOM     30  O1P THY B   2      18.644  -8.964 -55.568  1.00  0.00      BS   O  
ATOM     31  O2P THY B   2      20.742  -9.140 -54.097  1.00  0.00      BS   O  
ATOM     32  C5' THY B   2      17.295  -8.196 -53.189  1.00  0.00      BS   C  
ATOM     33  O5' THY B   2      18.536  -8.917 -53.048  1.00  0.00      BS   O  
ATOM     34  C4' THY B   2      16.564  -7.910 -51.907  1.00  0.00      BS   C  
ATOM     35  O4' THY B   2      16.334  -9.203 -51.213  1.00  0.00      BS   O  
ATOM     36  C3' THY B   2      17.401  -7.158 -50.833  1.00  0.00      BS   C  
ATOM     37  O3' THY B   2      16.749  -6.128 -50.183  1.00  0.00      BS   O  
ATOM     38  C2' THY B   2      17.815  -8.151 -49.777  1.00  0.00      BS   C  
ATOM     39  C1' THY B   2      16.491  -8.930 -49.808  1.00  0.00      BS   C  
ATOM     40  N1  THY B   2      16.532 -10.277 -49.169  1.00  0.00      BS   N  
ATOM     41  C2  THY B   2      15.356 -11.029 -49.175  1.00  0.00      BS   C  
ATOM     42  O2  THY B   2      14.345 -10.522 -49.707  1.00  0.00      BS   O  
ATOM     43  N3  THY B   2      15.397 -12.198 -48.511  1.00  0.00      BS   N  
ATOM     44  C4  THY B   2      16.499 -12.750 -47.804  1.00  0.00      BS   C  
ATOM     45  O4  THY B   2      16.450 -13.837 -47.201  1.00  0.00      BS   O  
ATOM     46  C5  THY B   2      17.632 -11.886 -47.831  1.00  0.00      BS   C  
ATOM     47  C5M THY B   2      18.844 -12.501 -47.128  1.00  0.00      BS   C  
ATOM     48  C6  THY B   2      17.588 -10.717 -48.424  1.00  0.00      BS   C  
ATOM     49  H3  THY B   2      14.562 -12.766 -48.506  1.00  0.00      BS   H  
ATOM     50  H6  THY B   2      18.506 -10.160 -48.616  1.00  0.00      BS   H  
ATOM     51  H1' THY B   2      15.730  -8.254 -49.363  1.00  0.00      BS   H  
ATOM     52  H2' THY B   2      18.060  -7.622 -48.831  1.00  0.00      BS   H  
ATOM     53  H3' THY B   2      18.340  -6.858 -51.345  1.00  0.00      BS   H  
ATOM     54  H4' THY B   2      15.643  -7.302 -52.036  1.00  0.00      BS   H  
ATOM     55  H5' THY B   2      16.590  -8.793 -53.806  1.00  0.00      BS   H  
ATOM     56  H51 THY B   2      19.208 -11.676 -46.479  1.00  0.00      BS   H  
ATOM     57  H52 THY B   2      19.554 -12.915 -47.875  1.00  0.00      BS   H  
ATOM     58  H53 THY B   2      18.610 -13.341 -46.440  1.00  0.00      BS   H  
ATOM     59 H2'' THY B   2      18.700  -8.742 -50.096  1.00  0.00      BS   H  
ATOM     60 H5'' THY B   2      17.471  -7.201 -53.651  1.00  0.00      BS   H  
ATOM     61  P   THY B   3      16.830  -4.718 -50.767  1.00  0.00      BS   P  
ATOM     62  O1P THY B   3      16.815  -4.816 -52.225  1.00  0.00      BS   O  
ATOM     63  O2P THY B   3      18.014  -4.060 -50.125  1.00  0.00      BS   O  
ATOM     64  C5' THY B   3      14.183  -4.493 -50.899  1.00  0.00      BS   C  
ATOM     65  O5' THY B   3      15.463  -4.077 -50.303  1.00  0.00      BS   O  
ATOM     66  C4' THY B   3      13.047  -4.603 -49.864  1.00  0.00      BS   C  
ATOM     67  O4' THY B   3      13.201  -5.879 -49.133  1.00  0.00      BS   O  
ATOM     68  C3' THY B   3      13.012  -3.495 -48.775  1.00  0.00      BS   C  
ATOM     69  O3' THY B   3      11.658  -3.272 -48.367  1.00  0.00      BS   O  
ATOM     70  C2' THY B   3      13.776  -4.158 -47.665  1.00  0.00      BS   C  
ATOM     71  C1' THY B   3      13.217  -5.592 -47.660  1.00  0.00      BS   C  
ATOM     72  N1  THY B   3      13.999  -6.625 -46.982  1.00  0.00      BS   N  
ATOM     73  C2  THY B   3      13.543  -7.934 -46.904  1.00  0.00      BS   C  
ATOM     74  O2  THY B   3      12.475  -8.312 -47.418  1.00  0.00      BS   O  
ATOM     75  N3  THY B   3      14.451  -8.784 -46.290  1.00  0.00      BS   N  
ATOM     76  C4  THY B   3      15.776  -8.551 -45.999  1.00  0.00      BS   C  
ATOM     77  O4  THY B   3      16.506  -9.475 -45.771  1.00  0.00      BS   O  
ATOM     78  C5  THY B   3      16.200  -7.178 -46.125  1.00  0.00      BS   C  
ATOM     79  C5M THY B   3      17.584  -6.795 -45.633  1.00  0.00      BS   C  
ATOM     80  C6  THY B   3      15.386  -6.334 -46.757  1.00  0.00      BS   C  
ATOM     81  H3  THY B   3      14.126  -9.736 -46.205  1.00  0.00      BS   H  
ATOM     82  H6  THY B   3      15.785  -5.325 -46.857  1.00  0.00      BS   H  
ATOM     83  H1' THY B   3      12.185  -5.453 -47.271  1.00  0.00      BS   H  
ATOM     84  H2' THY B   3      13.661  -3.652 -46.683  1.00  0.00      BS   H  
ATOM     85  H3' THY B   3      13.519  -2.595 -49.185  1.00  0.00      BS   H  
ATOM     86  H4' THY B   3      12.066  -4.611 -50.387  1.00  0.00      BS   H  
ATOM     87  H5' THY B   3      14.283  -5.450 -51.453  1.00  0.00      BS   H  
ATOM     88  H51 THY B   3      17.380  -5.920 -44.979  1.00  0.00      BS   H  
ATOM     89  H52 THY B   3      18.309  -6.321 -46.329  1.00  0.00      BS   H  
ATOM     90  H53 THY B   3      18.032  -7.550 -44.951  1.00  0.00      BS   H  
ATOM     91 H2'' THY B   3      14.858  -4.201 -47.910  1.00  0.00      BS   H  
ATOM     92 H5'' THY B   3      13.818  -3.732 -51.620  1.00  0.00      BS   H  
ATOM     93  P   ADE B   4      10.800  -2.163 -49.124  1.00  0.00      BS   P  
ATOM     94  O1P ADE B   4      11.052  -2.325 -50.565  1.00  0.00      BS   O  
ATOM     95  O2P ADE B   4      11.186  -0.887 -48.470  1.00  0.00      BS   O  
ATOM     96  C5' ADE B   4       8.698  -3.801 -49.380  1.00  0.00      BS   C  
ATOM     97  O5' ADE B   4       9.252  -2.560 -48.810  1.00  0.00      BS   O  
ATOM     98  C4' ADE B   4       8.120  -4.623 -48.231  1.00  0.00      BS   C  
ATOM     99  O4' ADE B   4       9.159  -5.316 -47.498  1.00  0.00      BS   O  
ATOM    100  C3' ADE B   4       7.238  -3.918 -47.202  1.00  0.00      BS   C  
ATOM    101  O3' ADE B   4       6.003  -4.493 -47.071  1.00  0.00      BS   O  
ATOM    102  C2' ADE B   4       8.113  -3.987 -45.920  1.00  0.00      BS   C  
ATOM    103  C1' ADE B   4       8.878  -5.268 -46.100  1.00  0.00      BS   C  
ATOM    104  N1  ADE B   4      11.896  -8.769 -43.871  1.00  0.00      BS   N  
ATOM    105  C2  ADE B   4      10.669  -8.841 -44.420  1.00  0.00      BS   C  
ATOM    106  N3  ADE B   4       9.890  -7.794 -44.766  1.00  0.00      BS   N  
ATOM    107  C4  ADE B   4      10.568  -6.650 -44.854  1.00  0.00      BS   C  
ATOM    108  C5  ADE B   4      11.861  -6.422 -44.406  1.00  0.00      BS   C  
ATOM    109  C6  ADE B   4      12.517  -7.537 -43.801  1.00  0.00      BS   C  
ATOM    110  N6  ADE B   4      13.725  -7.536 -43.286  1.00  0.00      BS   N  
ATOM    111  N7  ADE B   4      12.226  -5.051 -44.588  1.00  0.00      BS   N  
ATOM    112  C8  ADE B   4      11.150  -4.533 -45.194  1.00  0.00      BS   C  
ATOM    113  N9  ADE B   4      10.137  -5.459 -45.313  1.00  0.00      BS   N  
ATOM    114  H2  ADE B   4      10.206  -9.826 -44.460  1.00  0.00      BS   H  
ATOM    115  H8  ADE B   4      11.144  -3.512 -45.575  1.00  0.00      BS   H  
ATOM    116  H1' ADE B   4       8.175  -6.104 -45.892  1.00  0.00      BS   H  
ATOM    117  H2' ADE B   4       7.489  -4.083 -45.007  1.00  0.00      BS   H  
ATOM    118  H3' ADE B   4       7.088  -2.852 -47.478  1.00  0.00      BS   H  
ATOM    119  H4' ADE B   4       7.527  -5.464 -48.651  1.00  0.00      BS   H  
ATOM    120  H5' ADE B   4       9.403  -4.357 -50.034  1.00  0.00      BS   H  
ATOM    121  H61 ADE B   4      14.100  -6.619 -43.156  1.00  0.00      BS   H  
ATOM    122  H62 ADE B   4      14.034  -8.329 -42.761  1.00  0.00      BS   H  
ATOM    123 H2'' ADE B   4       8.841  -3.162 -45.768  1.00  0.00      BS   H  
ATOM    124 H5'' ADE B   4       7.856  -3.563 -50.066  1.00  0.00      BS   H  
ATOM    125  P   THY B   5       4.911  -3.782 -46.146  1.00  0.00      BS   P  
ATOM    126  O1P THY B   5       3.645  -3.651 -46.952  1.00  0.00      BS   O  
ATOM    127  O2P THY B   5       5.515  -2.465 -45.748  1.00  0.00      BS   O  
ATOM    128  C5' THY B   5       4.526  -6.196 -45.248  1.00  0.00      BS   C  
ATOM    129  O5' THY B   5       4.747  -4.833 -44.950  1.00  0.00      BS   O  
ATOM    130  C4' THY B   5       4.777  -7.194 -44.074  1.00  0.00      BS   C  
ATOM    131  O4' THY B   5       6.207  -7.228 -43.753  1.00  0.00      BS   O  
ATOM    132  C3' THY B   5       4.069  -6.731 -42.813  1.00  0.00      BS   C  
ATOM    133  O3' THY B   5       3.394  -7.800 -42.142  1.00  0.00      BS   O  
ATOM    134  C2' THY B   5       5.215  -6.281 -41.904  1.00  0.00      BS   C  
ATOM    135  C1' THY B   5       6.308  -7.182 -42.329  1.00  0.00      BS   C  
ATOM    136  N1  THY B   5       7.691  -6.804 -41.959  1.00  0.00      BS   N  
ATOM    137  C2  THY B   5       8.439  -7.714 -41.240  1.00  0.00      BS   C  
ATOM    138  O2  THY B   5       8.078  -8.824 -40.947  1.00  0.00      BS   O  
ATOM    139  N3  THY B   5       9.694  -7.357 -40.950  1.00  0.00      BS   N  
ATOM    140  C4  THY B   5      10.191  -6.097 -41.139  1.00  0.00      BS   C  
ATOM    141  O4  THY B   5      11.369  -5.851 -40.773  1.00  0.00      BS   O  
ATOM    142  C5  THY B   5       9.379  -5.127 -41.877  1.00  0.00      BS   C  
ATOM    143  C5M THY B   5       9.913  -3.721 -41.970  1.00  0.00      BS   C  
ATOM    144  C6  THY B   5       8.166  -5.445 -42.146  1.00  0.00      BS   C  
ATOM    145  H3  THY B   5      10.243  -8.048 -40.459  1.00  0.00      BS   H  
ATOM    146  H6  THY B   5       7.493  -4.699 -42.571  1.00  0.00      BS   H  
ATOM    147  H1' THY B   5       6.070  -8.228 -42.037  1.00  0.00      BS   H  
ATOM    148  H2' THY B   5       4.941  -6.485 -40.847  1.00  0.00      BS   H  
ATOM    149  H3' THY B   5       3.368  -5.905 -43.055  1.00  0.00      BS   H  
ATOM    150  H4' THY B   5       4.517  -8.228 -44.381  1.00  0.00      BS   H  
ATOM    151  H5' THY B   5       5.138  -6.576 -46.093  1.00  0.00      BS   H  
ATOM    152  H51 THY B   5      10.972  -3.767 -42.306  1.00  0.00      BS   H  
ATOM    153  H52 THY B   5       9.883  -3.207 -40.986  1.00  0.00      BS   H  
ATOM    154  H53 THY B   5       9.333  -3.002 -42.588  1.00  0.00      BS   H  
ATOM    155 H2'' THY B   5       5.424  -5.197 -42.030  1.00  0.00      BS   H  
ATOM    156 H5'' THY B   5       3.477  -6.378 -45.568  1.00  0.00      BS   H  
ATOM    157  P   ADE B   6       2.274  -7.453 -41.121  1.00  0.00      BS   P  
ATOM    158  O1P ADE B   6       0.944  -7.885 -41.648  1.00  0.00      BS   O  
ATOM    159  O2P ADE B   6       2.340  -6.028 -40.553  1.00  0.00      BS   O  
ATOM    160  C5' ADE B   6       2.614  -9.920 -40.220  1.00  0.00      BS   C  
ATOM    161  O5' ADE B   6       2.538  -8.463 -39.995  1.00  0.00      BS   O  
ATOM    162  C4' ADE B   6       3.240 -10.760 -39.073  1.00  0.00      BS   C  
ATOM    163  O4' ADE B   6       4.596 -10.313 -38.826  1.00  0.00      BS   O  
ATOM    164  C3' ADE B   6       2.489 -10.460 -37.724  1.00  0.00      BS   C  
ATOM    165  O3' ADE B   6       2.395 -11.600 -36.914  1.00  0.00      BS   O  
ATOM    166  C2' ADE B   6       3.268  -9.302 -37.114  1.00  0.00      BS   C  
ATOM    167  C1' ADE B   6       4.739  -9.604 -37.579  1.00  0.00      BS   C  
ATOM    168  N1  ADE B   6       9.466  -7.501 -37.631  1.00  0.00      BS   N  
ATOM    169  C2  ADE B   6       9.064  -8.733 -37.364  1.00  0.00      BS   C  
ATOM    170  N3  ADE B   6       7.890  -9.299 -37.555  1.00  0.00      BS   N  
ATOM    171  C4  ADE B   6       6.908  -8.282 -37.686  1.00  0.00      BS   C  
ATOM    172  C5  ADE B   6       7.205  -6.924 -37.993  1.00  0.00      BS   C  
ATOM    173  C6  ADE B   6       8.540  -6.526 -37.932  1.00  0.00      BS   C  
ATOM    174  N6  ADE B   6       9.004  -5.303 -38.251  1.00  0.00      BS   N  
ATOM    175  N7  ADE B   6       6.044  -6.184 -38.235  1.00  0.00      BS   N  
ATOM    176  C8  ADE B   6       5.101  -7.079 -38.177  1.00  0.00      BS   C  
ATOM    177  N9  ADE B   6       5.491  -8.375 -37.752  1.00  0.00      BS   N  
ATOM    178  H2  ADE B   6       9.780  -9.488 -37.039  1.00  0.00      BS   H  
ATOM    179  H8  ADE B   6       4.030  -6.905 -38.279  1.00  0.00      BS   H  
ATOM    180  H1' ADE B   6       5.233 -10.320 -36.888  1.00  0.00      BS   H  
ATOM    181  H2' ADE B   6       3.025  -9.023 -36.067  1.00  0.00      BS   H  
ATOM    182  H3' ADE B   6       1.468 -10.304 -38.134  1.00  0.00      BS   H  
ATOM    183  H4' ADE B   6       3.231 -11.838 -39.342  1.00  0.00      BS   H  
ATOM    184  H5' ADE B   6       3.343 -10.100 -41.039  1.00  0.00      BS   H  
ATOM    185  H61 ADE B   6       9.986  -5.214 -38.412  1.00  0.00      BS   H  
ATOM    186  H62 ADE B   6       8.320  -4.757 -38.734  1.00  0.00      BS   H  
ATOM    187 H2'' ADE B   6       2.893  -8.384 -37.617  1.00  0.00      BS   H  
ATOM    188 H5'' ADE B   6       1.613 -10.340 -40.459  1.00  0.00      BS   H  
ATOM    189  P   THY B   7       1.635 -11.719 -35.556  1.00  0.00      BS   P  
ATOM    190  O1P THY B   7       1.590 -13.132 -35.155  1.00  0.00      BS   O  
ATOM    191  O2P THY B   7       0.349 -11.014 -35.665  1.00  0.00      BS   O  
ATOM    192  C5' THY B   7       3.767 -11.387 -34.048  1.00  0.00      BS   C  
ATOM    193  O5' THY B   7       2.534 -10.991 -34.635  1.00  0.00      BS   O  
ATOM    194  C4' THY B   7       4.532 -10.308 -33.324  1.00  0.00      BS   C  
ATOM    195  O4' THY B   7       4.888  -9.250 -34.161  1.00  0.00      BS   O  
ATOM    196  C3' THY B   7       3.653  -9.566 -32.217  1.00  0.00      BS   C  
ATOM    197  O3' THY B   7       4.318  -9.639 -30.938  1.00  0.00      BS   O  
ATOM    198  C2' THY B   7       3.770  -8.164 -32.663  1.00  0.00      BS   C  
ATOM    199  C1' THY B   7       5.207  -8.166 -33.266  1.00  0.00      BS   C  
ATOM    200  N1  THY B   7       5.559  -6.967 -33.984  1.00  0.00      BS   N  
ATOM    201  C2  THY B   7       6.915  -6.614 -34.182  1.00  0.00      BS   C  
ATOM    202  O2  THY B   7       7.893  -7.229 -33.680  1.00  0.00      BS   O  
ATOM    203  N3  THY B   7       7.083  -5.565 -35.025  1.00  0.00      BS   N  
ATOM    204  C4  THY B   7       6.108  -4.734 -35.596  1.00  0.00      BS   C  
ATOM    205  O4  THY B   7       6.393  -3.766 -36.309  1.00  0.00      BS   O  
ATOM    206  C5  THY B   7       4.740  -5.175 -35.337  1.00  0.00      BS   C  
ATOM    207  C5M THY B   7       3.449  -4.653 -36.024  1.00  0.00      BS   C  
ATOM    208  C6  THY B   7       4.535  -6.322 -34.698  1.00  0.00      BS   C  
ATOM    209  H3  THY B   7       8.049  -5.272 -35.010  1.00  0.00      BS   H  
ATOM    210  H6  THY B   7       3.568  -6.818 -34.614  1.00  0.00      BS   H  
ATOM    211  H1' THY B   7       5.951  -8.575 -32.549  1.00  0.00      BS   H  
ATOM    212  H2' THY B   7       3.647  -7.527 -31.761  1.00  0.00      BS   H  
ATOM    213  H3' THY B   7       2.618  -9.969 -32.221  1.00  0.00      BS   H  
ATOM    214  H4' THY B   7       5.449 -10.700 -32.832  1.00  0.00      BS   H  
ATOM    215  H5' THY B   7       4.465 -11.733 -34.839  1.00  0.00      BS   H  
ATOM    216  H51 THY B   7       3.524  -3.589 -36.335  1.00  0.00      BS   H  
ATOM    217  H52 THY B   7       2.655  -4.664 -35.247  1.00  0.00      BS   H  
ATOM    218  H53 THY B   7       3.116  -5.259 -36.893  1.00  0.00      BS   H  
ATOM    219 H2'' THY B   7       2.887  -7.951 -33.304  1.00  0.00      BS   H  
ATOM    220 H5'' THY B   7       3.639 -12.292 -33.417  1.00  0.00      BS   H  
ATOM    221  P   ADE B   8       3.952 -10.874 -30.031  1.00  0.00      BS   P  
ATOM    222  O1P ADE B   8       3.373 -12.008 -30.806  1.00  0.00      BS   O  
ATOM    223  O2P ADE B   8       3.262 -10.405 -28.854  1.00  0.00      BS   O  
ATOM    224  C5' ADE B   8       6.598 -11.443 -30.160  1.00  0.00      BS   C  
ATOM    225  O5' ADE B   8       5.355 -11.406 -29.454  1.00  0.00      BS   O  
ATOM    226  C4' ADE B   8       7.732 -10.700 -29.384  1.00  0.00      BS   C  
ATOM    227  O4' ADE B   8       7.945  -9.420 -30.103  1.00  0.00      BS   O  
ATOM    228  C3' ADE B   8       7.475 -10.355 -27.872  1.00  0.00      BS   C  
ATOM    229  O3' ADE B   8       8.617 -10.615 -27.053  1.00  0.00      BS   O  
ATOM    230  C2' ADE B   8       7.199  -8.862 -27.887  1.00  0.00      BS   C  
ATOM    231  C1' ADE B   8       7.924  -8.353 -29.125  1.00  0.00      BS   C  
ATOM    232  N1  ADE B   8       8.979  -3.678 -31.184  1.00  0.00      BS   N  
ATOM    233  C2  ADE B   8       9.784  -4.613 -30.637  1.00  0.00      BS   C  
ATOM    234  N3  ADE B   8       9.472  -5.868 -30.368  1.00  0.00      BS   N  
ATOM    235  C4  ADE B   8       8.103  -6.111 -30.402  1.00  0.00      BS   C  
ATOM    236  C5  ADE B   8       7.172  -5.203 -30.905  1.00  0.00      BS   C  
ATOM    237  C6  ADE B   8       7.661  -3.995 -31.360  1.00  0.00      BS   C  
ATOM    238  N6  ADE B   8       6.808  -3.019 -31.719  1.00  0.00      BS   N  
ATOM    239  N7  ADE B   8       5.826  -5.758 -30.715  1.00  0.00      BS   N  
ATOM    240  C8  ADE B   8       6.058  -6.957 -30.135  1.00  0.00      BS   C  
ATOM    241  N9  ADE B   8       7.415  -7.142 -29.774  1.00  0.00      BS   N  
ATOM    242  H2  ADE B   8      10.840  -4.356 -30.567  1.00  0.00      BS   H  
ATOM    243  H8  ADE B   8       5.245  -7.636 -29.876  1.00  0.00      BS   H  
ATOM    244  H1' ADE B   8       9.004  -8.256 -28.887  1.00  0.00      BS   H  
ATOM    245  H2' ADE B   8       7.440  -8.254 -26.989  1.00  0.00      BS   H  
ATOM    246  H3' ADE B   8       6.588 -10.880 -27.458  1.00  0.00      BS   H  
ATOM    247  H4' ADE B   8       8.667 -11.294 -29.480  1.00  0.00      BS   H  
ATOM    248  H5' ADE B   8       6.553 -11.045 -31.196  1.00  0.00      BS   H  
ATOM    249  H61 ADE B   8       7.195  -2.143 -32.002  1.00  0.00      BS   H  
ATOM    250  H62 ADE B   8       5.827  -3.212 -31.746  1.00  0.00      BS   H  
ATOM    251 H2'' ADE B   8       6.105  -8.688 -27.950  1.00  0.00      BS   H  
ATOM    252 H5'' ADE B   8       6.771 -12.539 -30.217  1.00  0.00      BS   H  
ATOM    253  P   THY B   9       8.610 -10.448 -25.536  1.00  0.00      BS   P  
ATOM    254  O1P THY B   9       9.689 -11.308 -24.979  1.00  0.00      BS   O  
ATOM    255  O2P THY B   9       7.265 -10.613 -24.918  1.00  0.00      BS   O  
ATOM    256  C5' THY B   9      10.309  -8.537 -25.913  1.00  0.00      BS   C  
ATOM    257  O5' THY B   9       9.087  -8.967 -25.251  1.00  0.00      BS   O  
ATOM    258  C4' THY B   9      10.464  -7.015 -25.793  1.00  0.00      BS   C  
ATOM    259  O4' THY B   9       9.482  -6.412 -26.673  1.00  0.00      BS   O  
ATOM    260  C3' THY B   9      10.132  -6.489 -24.386  1.00  0.00      BS   C  
ATOM    261  O3' THY B   9      10.982  -5.422 -23.933  1.00  0.00      BS   O  
ATOM    262  C2' THY B   9       8.758  -5.944 -24.546  1.00  0.00      BS   C  
ATOM    263  C1' THY B   9       8.959  -5.337 -25.903  1.00  0.00      BS   C  
ATOM    264  N1  THY B   9       7.811  -4.740 -26.616  1.00  0.00      BS   N  
ATOM    265  C2  THY B   9       8.046  -3.813 -27.541  1.00  0.00      BS   C  
ATOM    266  O2  THY B   9       9.182  -3.441 -27.763  1.00  0.00      BS   O  
ATOM    267  N3  THY B   9       6.924  -3.318 -28.165  1.00  0.00      BS   N  
ATOM    268  C4  THY B   9       5.646  -3.662 -27.892  1.00  0.00      BS   C  
ATOM    269  O4  THY B   9       4.769  -2.957 -28.422  1.00  0.00      BS   O  
ATOM    270  C5  THY B   9       5.476  -4.733 -26.939  1.00  0.00      BS   C  
ATOM    271  C5M THY B   9       4.043  -5.214 -26.770  1.00  0.00      BS   C  
ATOM    272  C6  THY B   9       6.570  -5.228 -26.406  1.00  0.00      BS   C  
ATOM    273  H3  THY B   9       7.119  -2.454 -28.650  1.00  0.00      BS   H  
ATOM    274  H6  THY B   9       6.570  -6.141 -25.810  1.00  0.00      BS   H  
ATOM    275  H1' THY B   9       9.709  -4.539 -25.718  1.00  0.00      BS   H  
ATOM    276  H2' THY B   9       8.481  -5.205 -23.764  1.00  0.00      BS   H  
ATOM    277  H3' THY B   9      10.039  -7.322 -23.655  1.00  0.00      BS   H  
ATOM    278  H4' THY B   9      11.481  -6.715 -26.126  1.00  0.00      BS   H  
ATOM    279  H5' THY B   9      10.378  -8.774 -26.997  1.00  0.00      BS   H  
ATOM    280  H51 THY B   9       3.386  -5.070 -27.655  1.00  0.00      BS   H  
ATOM    281  H52 THY B   9       3.568  -4.622 -25.959  1.00  0.00      BS   H  
ATOM    282  H53 THY B   9       4.076  -6.240 -26.343  1.00  0.00      BS   H  
ATOM    283 H2'' THY B   9       7.987  -6.742 -24.502  1.00  0.00      BS   H  
ATOM    284 H5'' THY B   9      11.199  -8.953 -25.393  1.00  0.00      BS   H  
ATOM    285  P   ADE B  10      11.767  -5.428 -22.581  1.00  0.00      BS   P  
ATOM    286  O1P ADE B  10      12.780  -6.562 -22.573  1.00  0.00      BS   O  
ATOM    287  O2P ADE B  10      10.838  -5.414 -21.389  1.00  0.00      BS   O  
ATOM    288  C5' ADE B  10      13.495  -3.675 -23.645  1.00  0.00      BS   C  
ATOM    289  O5' ADE B  10      12.558  -4.073 -22.588  1.00  0.00      BS   O  
ATOM    290  C4' ADE B  10      13.202  -2.246 -24.012  1.00  0.00      BS   C  
ATOM    291  O4' ADE B  10      11.942  -2.164 -24.804  1.00  0.00      BS   O  
ATOM    292  C3' ADE B  10      13.079  -1.285 -22.820  1.00  0.00      BS   C  
ATOM    293  O3' ADE B  10      13.972  -0.180 -23.008  1.00  0.00      BS   O  
ATOM    294  C2' ADE B  10      11.670  -0.766 -22.889  1.00  0.00      BS   C  
ATOM    295  C1' ADE B  10      11.211  -0.988 -24.396  1.00  0.00      BS   C  
ATOM    296  N1  ADE B  10       6.746   0.658 -26.277  1.00  0.00      BS   N  
ATOM    297  C2  ADE B  10       8.002   1.081 -26.363  1.00  0.00      BS   C  
ATOM    298  N3  ADE B  10       9.152   0.578 -25.826  1.00  0.00      BS   N  
ATOM    299  C4  ADE B  10       8.886  -0.553 -25.204  1.00  0.00      BS   C  
ATOM    300  C5  ADE B  10       7.668  -1.182 -25.035  1.00  0.00      BS   C  
ATOM    301  C6  ADE B  10       6.573  -0.525 -25.611  1.00  0.00      BS   C  
ATOM    302  N6  ADE B  10       5.389  -1.136 -25.503  1.00  0.00      BS   N  
ATOM    303  N7  ADE B  10       7.808  -2.356 -24.297  1.00  0.00      BS   N  
ATOM    304  C8  ADE B  10       9.130  -2.292 -24.028  1.00  0.00      BS   C  
ATOM    305  N9  ADE B  10       9.830  -1.268 -24.599  1.00  0.00      BS   N  
ATOM    306  H2  ADE B  10       8.204   2.029 -26.862  1.00  0.00      BS   H  
ATOM    307  H8  ADE B  10       9.646  -3.056 -23.446  1.00  0.00      BS   H  
ATOM    308  H1' ADE B  10      11.594  -0.125 -24.981  1.00  0.00      BS   H  
ATOM    309  H2' ADE B  10      11.623   0.305 -22.596  1.00  0.00      BS   H  
ATOM    310  H3' ADE B  10      13.133  -1.843 -21.861  1.00  0.00      BS   H  
ATOM    311  H4' ADE B  10      14.043  -1.863 -24.628  1.00  0.00      BS   H  
ATOM    312  H5' ADE B  10      13.472  -4.278 -24.578  1.00  0.00      BS   H  
ATOM    313  H61 ADE B  10       5.158  -1.772 -24.766  1.00  0.00      BS   H  
ATOM    314  H62 ADE B  10       4.678  -0.739 -26.082  1.00  0.00      BS   H  
ATOM    315 H2'' ADE B  10      11.094  -1.410 -22.192  1.00  0.00      BS   H  
ATOM    316 H5'' ADE B  10      14.572  -3.785 -23.394  1.00  0.00      BS   H  
ATOM    317  P   CYT B  11      15.288  -0.137 -22.220  1.00  0.00      BS   P  
ATOM    318  O1P CYT B  11      15.906  -1.486 -22.161  1.00  0.00      BS   O  
ATOM    319  O2P CYT B  11      15.026   0.450 -20.858  1.00  0.00      BS   O  
ATOM    320  C5' CYT B  11      16.574   0.250 -24.414  1.00  0.00      BS   C  
ATOM    321  O5' CYT B  11      16.107   0.792 -23.192  1.00  0.00      BS   O  
ATOM    322  C4' CYT B  11      17.607   1.110 -25.210  1.00  0.00      BS   C  
ATOM    323  O4' CYT B  11      17.229   2.518 -25.292  1.00  0.00      BS   O  
ATOM    324  C3' CYT B  11      18.964   1.160 -24.645  1.00  0.00      BS   C  
ATOM    325  O3' CYT B  11      19.973   1.064 -25.632  1.00  0.00      BS   O  
ATOM    326  C2' CYT B  11      19.076   2.458 -23.822  1.00  0.00      BS   C  
ATOM    327  C1' CYT B  11      18.238   3.391 -24.604  1.00  0.00      BS   C  
ATOM    328  N1  CYT B  11      17.569   4.502 -23.820  1.00  0.00      BS   N  
ATOM    329  C2  CYT B  11      18.222   5.699 -23.530  1.00  0.00      BS   C  
ATOM    330  O2  CYT B  11      19.414   5.862 -23.782  1.00  0.00      BS   O  
ATOM    331  N3  CYT B  11      17.542   6.595 -22.910  1.00  0.00      BS   N  
ATOM    332  C4  CYT B  11      16.312   6.424 -22.450  1.00  0.00      BS   C  
ATOM    333  N4  CYT B  11      15.696   7.389 -21.857  1.00  0.00      BS   N  
ATOM    334  C5  CYT B  11      15.680   5.150 -22.565  1.00  0.00      BS   C  
ATOM    335  C6  CYT B  11      16.296   4.230 -23.262  1.00  0.00      BS   C  
ATOM    336  H5  CYT B  11      14.691   5.145 -22.107  1.00  0.00      BS   H  
ATOM    337  H6  CYT B  11      15.850   3.258 -23.473  1.00  0.00      BS   H  
ATOM    338  H1' CYT B  11      18.810   3.845 -25.441  1.00  0.00      BS   H  
ATOM    339  H2' CYT B  11      20.147   2.721 -23.685  1.00  0.00      BS   H  
ATOM    340  H3' CYT B  11      19.218   0.413 -23.862  1.00  0.00      BS   H  
ATOM    341  H4' CYT B  11      17.697   0.768 -26.262  1.00  0.00      BS   H  
ATOM    342  H41 CYT B  11      16.269   8.194 -21.707  1.00  0.00      BS   H  
ATOM    343  H5' CYT B  11      15.694   0.307 -25.090  1.00  0.00      BS   H  
ATOM    344  H42 CYT B  11      15.006   7.157 -21.169  1.00  0.00      BS   H  
ATOM    345 H2'' CYT B  11      18.641   2.187 -22.837  1.00  0.00      BS   H  
ATOM    346 H5'' CYT B  11      17.035  -0.761 -24.398  1.00  0.00      BS   H  
ATOM    347  P   GUA B  12      20.642  -0.306 -26.108  1.00  0.00      BS   P  
ATOM    348  O1P GUA B  12      21.639  -0.759 -25.102  1.00  0.00      BS   O  
ATOM    349  O2P GUA B  12      21.167  -0.044 -27.424  1.00  0.00      BS   O  
ATOM    350  C5' GUA B  12      19.848  -2.734 -25.575  1.00  0.00      BS   C  
ATOM    351  O5' GUA B  12      19.503  -1.418 -26.242  1.00  0.00      BS   O  
ATOM    352  C4' GUA B  12      18.947  -3.923 -25.969  1.00  0.00      BS   C  
ATOM    353  O4' GUA B  12      17.531  -3.590 -26.013  1.00  0.00      BS   O  
ATOM    354  C3' GUA B  12      19.301  -4.259 -27.453  1.00  0.00      BS   C  
ATOM    355  O3' GUA B  12      19.517  -5.579 -27.923  1.00  0.00      BS   O  
ATOM    356  C2' GUA B  12      18.167  -3.631 -28.274  1.00  0.00      BS   C  
ATOM    357  C1' GUA B  12      17.009  -3.828 -27.260  1.00  0.00      BS   C  
ATOM    358  N1  GUA B  12      12.034  -2.907 -28.068  1.00  0.00      BS   N  
ATOM    359  C2  GUA B  12      12.640  -4.096 -28.090  1.00  0.00      BS   C  
ATOM    360  N2  GUA B  12      11.884  -5.190 -28.225  1.00  0.00      BS   N  
ATOM    361  N3  GUA B  12      14.004  -4.234 -27.953  1.00  0.00      BS   N  
ATOM    362  C4  GUA B  12      14.596  -3.004 -27.871  1.00  0.00      BS   C  
ATOM    363  C5  GUA B  12      14.033  -1.788 -27.897  1.00  0.00      BS   C  
ATOM    364  C6  GUA B  12      12.629  -1.658 -28.069  1.00  0.00      BS   C  
ATOM    365  O6  GUA B  12      11.992  -0.586 -28.104  1.00  0.00      BS   O  
ATOM    366  N7  GUA B  12      15.029  -0.747 -27.807  1.00  0.00      BS   N  
ATOM    367  C8  GUA B  12      16.088  -1.453 -27.533  1.00  0.00      BS   C  
ATOM    368  N9  GUA B  12      15.887  -2.807 -27.463  1.00  0.00      BS   N  
ATOM    369  H1  GUA B  12      11.034  -2.832 -27.947  1.00  0.00      BS   H  
ATOM    370  H8  GUA B  12      17.071  -0.983 -27.491  1.00  0.00      BS   H  
ATOM    371  H1' GUA B  12      16.806  -4.918 -27.318  1.00  0.00      BS   H  
ATOM    372  H2' GUA B  12      18.122  -4.139 -29.261  1.00  0.00      BS   H  
ATOM    373  H21 GUA B  12      12.233  -6.088 -28.494  1.00  0.00      BS   H  
ATOM    374  H3' GUA B  12      20.232  -3.756 -27.792  1.00  0.00      BS   H  
ATOM    375  H22 GUA B  12      10.896  -5.145 -28.083  1.00  0.00      BS   H  
ATOM    376  H4' GUA B  12      19.236  -4.827 -25.392  1.00  0.00      BS   H  
ATOM    377  H5' GUA B  12      19.753  -2.678 -24.470  1.00  0.00      BS   H  
ATOM    378  H3T GUA B  12      19.537  -5.690 -28.875  1.00  0.00      BS   H  
ATOM    379 H2'' GUA B  12      18.256  -2.534 -28.424  1.00  0.00      BS   H  
ATOM    380 H5'' GUA B  12      20.903  -3.070 -25.664  1.00  0.00      BS   H  
TER   
ATOM    381  C5' GUA R  11      13.005   3.526 -21.348  1.00  0.00      R    C  
ATOM    382  O5' GUA R  11      12.396   2.458 -20.605  1.00  0.00      R    O  
ATOM    383  C4' GUA R  11      11.966   4.215 -22.281  1.00  0.00      R    C  
ATOM    384  O4' GUA R  11      11.369   3.305 -23.190  1.00  0.00      R    O  
ATOM    385  C3' GUA R  11      10.733   4.867 -21.576  1.00  0.00      R    C  
ATOM    386  O3' GUA R  11      11.180   6.026 -20.894  1.00  0.00      R    O  
ATOM    387  C2' GUA R  11       9.815   5.065 -22.738  1.00  0.00      R    C  
ATOM    388  O2' GUA R  11      10.217   6.109 -23.572  1.00  0.00      R    O  
ATOM    389  C1' GUA R  11      10.001   3.773 -23.498  1.00  0.00      R    C  
ATOM    390  N1  GUA R  11       5.154   2.649 -23.751  1.00  0.00      R    N  
ATOM    391  C2  GUA R  11       5.849   3.686 -24.220  1.00  0.00      R    C  
ATOM    392  N2  GUA R  11       5.183   4.659 -24.808  1.00  0.00      R    N  
ATOM    393  N3  GUA R  11       7.138   3.702 -24.292  1.00  0.00      R    N  
ATOM    394  C4  GUA R  11       7.702   2.832 -23.483  1.00  0.00      R    C  
ATOM    395  C5  GUA R  11       7.119   1.768 -22.889  1.00  0.00      R    C  
ATOM    396  C6  GUA R  11       5.738   1.560 -23.011  1.00  0.00      R    C  
ATOM    397  O6  GUA R  11       5.172   0.590 -22.539  1.00  0.00      R    O  
ATOM    398  N7  GUA R  11       8.075   1.069 -22.113  1.00  0.00      R    N  
ATOM    399  C8  GUA R  11       9.143   1.754 -22.258  1.00  0.00      R    C  
ATOM    400  N9  GUA R  11       9.037   2.758 -23.186  1.00  0.00      R    N  
ATOM    401  H1  GUA R  11       4.175   2.620 -23.996  1.00  0.00      R    H  
ATOM    402  H8  GUA R  11      10.137   1.471 -21.909  1.00  0.00      R    H  
ATOM    403  H1' GUA R  11      10.004   3.893 -24.602  1.00  0.00      R    H  
ATOM    404  H2' GUA R  11       9.768   5.947 -24.405  1.00  0.00      R    H  
ATOM    405  H21 GUA R  11       4.221   4.545 -25.061  1.00  0.00      R    H  
ATOM    406  H3' GUA R  11      10.310   4.080 -20.915  1.00  0.00      R    H  
ATOM    407  H22 GUA R  11       5.685   5.433 -25.192  1.00  0.00      R    H  
ATOM    408  H4' GUA R  11      12.523   4.962 -22.885  1.00  0.00      R    H  
ATOM    409  H5' GUA R  11      13.774   2.976 -21.931  1.00  0.00      R    H  
ATOM    410  H5T GUA R  11      13.070   2.100 -20.022  1.00  0.00      R    H  
ATOM    411 H2'' GUA R  11       8.776   5.233 -22.385  1.00  0.00      R    H  
ATOM    412 H5'' GUA R  11      13.515   4.230 -20.655  1.00  0.00      R    H  
ATOM    413  P   CYT R  12      10.289   6.654 -19.790  1.00  0.00      R    P  
ATOM    414  O1P CYT R  12      10.866   7.908 -19.238  1.00  0.00      R    O  
ATOM    415  O2P CYT R  12      10.163   5.642 -18.755  1.00  0.00      R    O  
ATOM    416  C5' CYT R  12       8.628   8.081 -21.169  1.00  0.00      R    C  
ATOM    417  O5' CYT R  12       8.890   6.925 -20.393  1.00  0.00      R    O  
ATOM    418  C4' CYT R  12       7.189   8.244 -21.683  1.00  0.00      R    C  
ATOM    419  O4' CYT R  12       6.820   7.049 -22.420  1.00  0.00      R    O  
ATOM    420  C3' CYT R  12       6.142   8.380 -20.528  1.00  0.00      R    C  
ATOM    421  O3' CYT R  12       6.053   9.711 -19.987  1.00  0.00      R    O  
ATOM    422  C2' CYT R  12       4.905   7.938 -21.270  1.00  0.00      R    C  
ATOM    423  O2' CYT R  12       4.431   8.977 -22.161  1.00  0.00      R    O  
ATOM    424  C1' CYT R  12       5.408   6.750 -22.064  1.00  0.00      R    C  
ATOM    425  N1  CYT R  12       5.207   5.483 -21.397  1.00  0.00      R    N  
ATOM    426  C2  CYT R  12       3.911   5.040 -21.173  1.00  0.00      R    C  
ATOM    427  O2  CYT R  12       2.933   5.698 -21.583  1.00  0.00      R    O  
ATOM    428  N3  CYT R  12       3.727   3.787 -20.561  1.00  0.00      R    N  
ATOM    429  C4  CYT R  12       4.768   3.091 -20.227  1.00  0.00      R    C  
ATOM    430  N4  CYT R  12       4.514   1.935 -19.655  1.00  0.00      R    N  
ATOM    431  C5  CYT R  12       6.094   3.589 -20.308  1.00  0.00      R    C  
ATOM    432  C6  CYT R  12       6.317   4.764 -20.954  1.00  0.00      R    C  
ATOM    433  H5  CYT R  12       6.868   3.037 -19.776  1.00  0.00      R    H  
ATOM    434  H6  CYT R  12       7.304   5.225 -20.930  1.00  0.00      R    H  
ATOM    435  H1' CYT R  12       4.797   6.785 -22.991  1.00  0.00      R    H  
ATOM    436  H2' CYT R  12       3.582   8.641 -22.458  1.00  0.00      R    H  
ATOM    437  H3' CYT R  12       6.432   7.621 -19.771  1.00  0.00      R    H  
ATOM    438  H4' CYT R  12       7.137   9.166 -22.300  1.00  0.00      R    H  
ATOM    439  H41 CYT R  12       3.622   1.484 -19.654  1.00  0.00      R    H  
ATOM    440  H5' CYT R  12       9.277   8.143 -22.068  1.00  0.00      R    H  
ATOM    441  H42 CYT R  12       5.263   1.508 -19.149  1.00  0.00      R    H  
ATOM    442 H2'' CYT R  12       4.198   7.759 -20.432  1.00  0.00      R    H  
ATOM    443 H5'' CYT R  12       8.777   8.971 -20.521  1.00  0.00      R    H  
ATOM    444  P   URA R  13       5.587  10.038 -18.425  1.00  0.00      R    P  
ATOM    445  O1P URA R  13       5.394  11.521 -18.237  1.00  0.00      R    O  
ATOM    446  O2P URA R  13       6.551   9.414 -17.493  1.00  0.00      R    O  
ATOM    447  C5' URA R  13       3.063   9.942 -18.964  1.00  0.00      R    C  
ATOM    448  O5' URA R  13       4.212   9.298 -18.244  1.00  0.00      R    O  
ATOM    449  C4' URA R  13       1.873   9.081 -18.809  1.00  0.00      R    C  
ATOM    450  O4' URA R  13       2.063   7.831 -19.480  1.00  0.00      R    O  
ATOM    451  C3' URA R  13       1.386   8.647 -17.390  1.00  0.00      R    C  
ATOM    452  O3' URA R  13       0.852   9.813 -16.652  1.00  0.00      R    O  
ATOM    453  C2' URA R  13       0.451   7.588 -17.753  1.00  0.00      R    C  
ATOM    454  O2' URA R  13      -0.697   8.105 -18.375  1.00  0.00      R    O  
ATOM    455  C1' URA R  13       1.236   6.858 -18.779  1.00  0.00      R    C  
ATOM    456  N1  URA R  13       1.899   5.731 -18.158  1.00  0.00      R    N  
ATOM    457  C2  URA R  13       1.183   4.610 -17.992  1.00  0.00      R    C  
ATOM    458  O2  URA R  13      -0.034   4.481 -18.243  1.00  0.00      R    O  
ATOM    459  N3  URA R  13       1.884   3.543 -17.557  1.00  0.00      R    N  
ATOM    460  C4  URA R  13       3.144   3.563 -17.028  1.00  0.00      R    C  
ATOM    461  O4  URA R  13       3.515   2.540 -16.496  1.00  0.00      R    O  
ATOM    462  C5  URA R  13       3.808   4.798 -17.074  1.00  0.00      R    C  
ATOM    463  C6  URA R  13       3.208   5.823 -17.660  1.00  0.00      R    C  
ATOM    464  H3  URA R  13       1.371   2.685 -17.694  1.00  0.00      R    H  
ATOM    465  H5  URA R  13       4.796   4.770 -16.613  1.00  0.00      R    H  
ATOM    466  H6  URA R  13       3.734   6.764 -17.821  1.00  0.00      R    H  
ATOM    467  H1' URA R  13       0.508   6.523 -19.550  1.00  0.00      R    H  
ATOM    468  H2' URA R  13      -1.468   7.534 -18.352  1.00  0.00      R    H  
ATOM    469  H3' URA R  13       2.314   8.192 -16.982  1.00  0.00      R    H  
ATOM    470  H4' URA R  13       1.054   9.649 -19.298  1.00  0.00      R    H  
ATOM    471  H5' URA R  13       3.354  10.179 -20.010  1.00  0.00      R    H  
ATOM    472 H2'' URA R  13       0.159   7.051 -16.825  1.00  0.00      R    H  
ATOM    473 H5'' URA R  13       2.906  10.918 -18.457  1.00  0.00      R    H  
ATOM    474  P   URA R  14       0.815   9.652 -15.032  1.00  0.00      R    P  
ATOM    475  O1P URA R  14       0.458  10.993 -14.452  1.00  0.00      R    O  
ATOM    476  O2P URA R  14       2.091   9.063 -14.579  1.00  0.00      R    O  
ATOM    477  C5' URA R  14      -1.729   8.795 -15.201  1.00  0.00      R    C  
ATOM    478  O5' URA R  14      -0.407   8.688 -14.756  1.00  0.00      R    O  
ATOM    479  C4' URA R  14      -2.502   7.500 -14.964  1.00  0.00      R    C  
ATOM    480  O4' URA R  14      -1.854   6.353 -15.674  1.00  0.00      R    O  
ATOM    481  C3' URA R  14      -2.580   7.001 -13.427  1.00  0.00      R    C  
ATOM    482  O3' URA R  14      -3.545   7.709 -12.748  1.00  0.00      R    O  
ATOM    483  C2' URA R  14      -2.843   5.510 -13.669  1.00  0.00      R    C  
ATOM    484  O2' URA R  14      -4.223   5.212 -13.782  1.00  0.00      R    O  
ATOM    485  C1' URA R  14      -2.113   5.223 -14.946  1.00  0.00      R    C  
ATOM    486  N1  URA R  14      -0.886   4.407 -14.657  1.00  0.00      R    N  
ATOM    487  C2  URA R  14      -0.922   3.004 -14.758  1.00  0.00      R    C  
ATOM    488  O2  URA R  14      -1.949   2.396 -14.958  1.00  0.00      R    O  
ATOM    489  N3  URA R  14       0.306   2.317 -14.591  1.00  0.00      R    N  
ATOM    490  C4  URA R  14       1.437   2.910 -14.088  1.00  0.00      R    C  
ATOM    491  O4  URA R  14       2.320   2.198 -13.600  1.00  0.00      R    O  
ATOM    492  C5  URA R  14       1.441   4.388 -14.225  1.00  0.00      R    C  
ATOM    493  C6  URA R  14       0.304   5.045 -14.403  1.00  0.00      R    C  
ATOM    494  H3  URA R  14       0.244   1.315 -14.695  1.00  0.00      R    H  
ATOM    495  H5  URA R  14       2.297   4.970 -13.885  1.00  0.00      R    H  
ATOM    496  H6  URA R  14       0.343   6.128 -14.515  1.00  0.00      R    H  
ATOM    497  H1' URA R  14      -2.851   4.645 -15.540  1.00  0.00      R    H  
ATOM    498  H2' URA R  14      -4.413   4.416 -13.280  1.00  0.00      R    H  
ATOM    499  H3' URA R  14      -1.564   7.263 -13.063  1.00  0.00      R    H  
ATOM    500  H4' URA R  14      -3.576   7.560 -15.240  1.00  0.00      R    H  
ATOM    501  H5' URA R  14      -1.857   8.923 -16.297  1.00  0.00      R    H  
ATOM    502 H2'' URA R  14      -2.492   4.903 -12.807  1.00  0.00      R    H  
ATOM    503 H5'' URA R  14      -2.294   9.634 -14.742  1.00  0.00      R    H  
ATOM    504  P   ADE R  15      -3.532   7.874 -11.212  1.00  0.00      R    P  
ATOM    505  O1P ADE R  15      -4.740   8.615 -10.812  1.00  0.00      R    O  
ATOM    506  O2P ADE R  15      -2.176   8.187 -10.657  1.00  0.00      R    O  
ATOM    507  C5' ADE R  15      -5.161   5.897 -10.717  1.00  0.00      R    C  
ATOM    508  O5' ADE R  15      -3.767   6.326 -10.919  1.00  0.00      R    O  
ATOM    509  C4' ADE R  15      -5.354   4.389 -10.325  1.00  0.00      R    C  
ATOM    510  O4' ADE R  15      -4.682   3.572 -11.243  1.00  0.00      R    O  
ATOM    511  C3' ADE R  15      -4.687   4.107  -8.997  1.00  0.00      R    C  
ATOM    512  O3' ADE R  15      -5.537   4.538  -7.869  1.00  0.00      R    O  
ATOM    513  C2' ADE R  15      -4.610   2.560  -9.091  1.00  0.00      R    C  
ATOM    514  O2' ADE R  15      -5.895   2.023  -8.847  1.00  0.00      R    O  
ATOM    515  C1' ADE R  15      -4.172   2.465 -10.554  1.00  0.00      R    C  
ATOM    516  N1  ADE R  15      -0.503  -0.884 -10.598  1.00  0.00      R    N  
ATOM    517  C2  ADE R  15      -1.783  -0.974 -10.273  1.00  0.00      R    C  
ATOM    518  N3  ADE R  15      -2.705  -0.011 -10.291  1.00  0.00      R    N  
ATOM    519  C4  ADE R  15      -2.147   1.130 -10.622  1.00  0.00      R    C  
ATOM    520  C5  ADE R  15      -0.876   1.420 -10.891  1.00  0.00      R    C  
ATOM    521  C6  ADE R  15       0.047   0.353 -10.883  1.00  0.00      R    C  
ATOM    522  N6  ADE R  15       1.365   0.530 -11.166  1.00  0.00      R    N  
ATOM    523  N7  ADE R  15      -0.709   2.849 -11.110  1.00  0.00      R    N  
ATOM    524  C8  ADE R  15      -1.883   3.251 -10.896  1.00  0.00      R    C  
ATOM    525  N9  ADE R  15      -2.784   2.302 -10.718  1.00  0.00      R    N  
ATOM    526  H2  ADE R  15      -2.093  -2.013 -10.157  1.00  0.00      R    H  
ATOM    527  H8  ADE R  15      -2.199   4.286 -11.026  1.00  0.00      R    H  
ATOM    528  H1' ADE R  15      -4.668   1.615 -11.071  1.00  0.00      R    H  
ATOM    529  H2' ADE R  15      -6.111   2.200  -7.927  1.00  0.00      R    H  
ATOM    530  H3' ADE R  15      -3.656   4.518  -8.966  1.00  0.00      R    H  
ATOM    531  H4' ADE R  15      -6.452   4.227 -10.383  1.00  0.00      R    H  
ATOM    532  H5' ADE R  15      -5.675   5.947 -11.701  1.00  0.00      R    H  
ATOM    533  H61 ADE R  15       2.002  -0.237 -11.241  1.00  0.00      R    H  
ATOM    534  H62 ADE R  15       1.875   1.360 -10.942  1.00  0.00      R    H  
ATOM    535 H2'' ADE R  15      -3.885   2.004  -8.460  1.00  0.00      R    H  
ATOM    536 H5'' ADE R  15      -5.798   6.500 -10.036  1.00  0.00      R    H  
ATOM    537  P   CYT R  16      -4.758   5.164  -6.630  1.00  0.00      R    P  
ATOM    538  O1P CYT R  16      -5.682   5.945  -5.798  1.00  0.00      R    O  
ATOM    539  O2P CYT R  16      -3.578   5.938  -7.118  1.00  0.00      R    O  
ATOM    540  C5' CYT R  16      -5.299   2.979  -5.199  1.00  0.00      R    C  
ATOM    541  O5' CYT R  16      -4.372   3.932  -5.792  1.00  0.00      R    O  
ATOM    542  C4' CYT R  16      -4.590   1.602  -5.009  1.00  0.00      R    C  
ATOM    543  O4' CYT R  16      -4.046   1.049  -6.217  1.00  0.00      R    O  
ATOM    544  C3' CYT R  16      -3.408   1.701  -4.022  1.00  0.00      R    C  
ATOM    545  O3' CYT R  16      -3.838   1.906  -2.662  1.00  0.00      R    O  
ATOM    546  C2' CYT R  16      -2.760   0.389  -4.327  1.00  0.00      R    C  
ATOM    547  O2' CYT R  16      -3.406  -0.703  -3.834  1.00  0.00      R    O  
ATOM    548  C1' CYT R  16      -2.863   0.391  -5.917  1.00  0.00      R    C  
ATOM    549  N1  CYT R  16      -1.710   0.916  -6.578  1.00  0.00      R    N  
ATOM    550  C2  CYT R  16      -0.694  -0.028  -6.881  1.00  0.00      R    C  
ATOM    551  O2  CYT R  16      -0.873  -1.237  -6.615  1.00  0.00      R    O  
ATOM    552  N3  CYT R  16       0.442   0.435  -7.357  1.00  0.00      R    N  
ATOM    553  C4  CYT R  16       0.531   1.682  -7.823  1.00  0.00      R    C  
ATOM    554  N4  CYT R  16       1.621   2.078  -8.497  1.00  0.00      R    N  
ATOM    555  C5  CYT R  16      -0.495   2.623  -7.588  1.00  0.00      R    C  
ATOM    556  C6  CYT R  16      -1.550   2.250  -6.838  1.00  0.00      R    C  
ATOM    557  H5  CYT R  16      -0.436   3.633  -7.991  1.00  0.00      R    H  
ATOM    558  H6  CYT R  16      -2.405   2.916  -6.730  1.00  0.00      R    H  
ATOM    559  H1' CYT R  16      -3.010  -0.660  -6.248  1.00  0.00      R    H  
ATOM    560  H2' CYT R  16      -2.999  -0.814  -2.971  1.00  0.00      R    H  
ATOM    561  H3' CYT R  16      -2.767   2.515  -4.423  1.00  0.00      R    H  
ATOM    562  H4' CYT R  16      -5.392   0.935  -4.626  1.00  0.00      R    H  
ATOM    563  H41 CYT R  16       2.430   1.501  -8.608  1.00  0.00      R    H  
ATOM    564  H5' CYT R  16      -6.212   2.763  -5.794  1.00  0.00      R    H  
ATOM    565  H42 CYT R  16       1.765   2.930  -9.000  1.00  0.00      R    H  
ATOM    566 H2'' CYT R  16      -1.700   0.445  -4.000  1.00  0.00      R    H  
ATOM    567 H5'' CYT R  16      -5.618   3.225  -4.163  1.00  0.00      R    H  
ATOM    568  P   ADE R  17      -2.658   2.324  -1.654  1.00  0.00      R    P  
ATOM    569  O1P ADE R  17      -3.200   2.752  -0.323  1.00  0.00      R    O  
ATOM    570  O2P ADE R  17      -1.817   3.313  -2.353  1.00  0.00      R    O  
ATOM    571  C5' ADE R  17      -2.188  -0.100  -0.614  1.00  0.00      R    C  
ATOM    572  O5' ADE R  17      -1.776   1.009  -1.458  1.00  0.00      R    O  
ATOM    573  C4' ADE R  17      -1.184  -1.237  -0.632  1.00  0.00      R    C  
ATOM    574  O4' ADE R  17      -0.736  -1.551  -2.060  1.00  0.00      R    O  
ATOM    575  C3' ADE R  17       0.159  -0.807   0.017  1.00  0.00      R    C  
ATOM    576  O3' ADE R  17       0.145  -1.065   1.498  1.00  0.00      R    O  
ATOM    577  C2' ADE R  17       1.259  -1.624  -0.740  1.00  0.00      R    C  
ATOM    578  O2' ADE R  17       1.437  -2.927  -0.138  1.00  0.00      R    O  
ATOM    579  C1' ADE R  17       0.700  -1.666  -2.127  1.00  0.00      R    C  
ATOM    580  N1  ADE R  17       4.340  -0.580  -5.714  1.00  0.00      R    N  
ATOM    581  C2  ADE R  17       4.092  -1.666  -4.905  1.00  0.00      R    C  
ATOM    582  N3  ADE R  17       3.130  -1.853  -4.014  1.00  0.00      R    N  
ATOM    583  C4  ADE R  17       2.347  -0.797  -3.977  1.00  0.00      R    C  
ATOM    584  C5  ADE R  17       2.462   0.413  -4.655  1.00  0.00      R    C  
ATOM    585  C6  ADE R  17       3.522   0.516  -5.598  1.00  0.00      R    C  
ATOM    586  N6  ADE R  17       3.798   1.661  -6.293  1.00  0.00      R    N  
ATOM    587  N7  ADE R  17       1.500   1.310  -4.273  1.00  0.00      R    N  
ATOM    588  C8  ADE R  17       0.839   0.651  -3.379  1.00  0.00      R    C  
ATOM    589  N9  ADE R  17       1.277  -0.650  -3.098  1.00  0.00      R    N  
ATOM    590  H2  ADE R  17       4.625  -2.611  -5.007  1.00  0.00      R    H  
ATOM    591  H8  ADE R  17       0.092   1.150  -2.762  1.00  0.00      R    H  
ATOM    592  H1' ADE R  17       0.786  -2.709  -2.501  1.00  0.00      R    H  
ATOM    593  H2' ADE R  17       2.062  -2.868   0.589  1.00  0.00      R    H  
ATOM    594  H3' ADE R  17       0.204   0.297  -0.097  1.00  0.00      R    H  
ATOM    595  H4' ADE R  17      -1.531  -2.133  -0.077  1.00  0.00      R    H  
ATOM    596  H5' ADE R  17      -3.201  -0.432  -0.926  1.00  0.00      R    H  
ATOM    597  H61 ADE R  17       4.690   1.679  -6.745  1.00  0.00      R    H  
ATOM    598  H62 ADE R  17       3.360   2.553  -6.187  1.00  0.00      R    H  
ATOM    599 H2'' ADE R  17       2.188  -1.014  -0.745  1.00  0.00      R    H  
ATOM    600 H5'' ADE R  17      -2.364   0.284   0.414  1.00  0.00      R    H  
ATOM    601  P   ADE R  18       0.755   0.097   2.410  1.00  0.00      R    P  
ATOM    602  O1P ADE R  18       0.342  -0.144   3.794  1.00  0.00      R    O  
ATOM    603  O2P ADE R  18       0.502   1.478   1.895  1.00  0.00      R    O  
ATOM    604  C5' ADE R  18       3.016  -1.059   3.017  1.00  0.00      R    C  
ATOM    605  O5' ADE R  18       2.255  -0.148   2.201  1.00  0.00      R    O  
ATOM    606  C4' ADE R  18       4.377  -1.324   2.418  1.00  0.00      R    C  
ATOM    607  O4' ADE R  18       4.385  -1.627   0.987  1.00  0.00      R    O  
ATOM    608  C3' ADE R  18       5.246  -0.084   2.507  1.00  0.00      R    C  
ATOM    609  O3' ADE R  18       5.618   0.107   3.896  1.00  0.00      R    O  
ATOM    610  C2' ADE R  18       6.349  -0.450   1.522  1.00  0.00      R    C  
ATOM    611  O2' ADE R  18       7.314  -1.278   2.120  1.00  0.00      R    O  
ATOM    612  C1' ADE R  18       5.644  -1.177   0.449  1.00  0.00      R    C  
ATOM    613  N1  ADE R  18       7.976   1.187  -3.552  1.00  0.00      R    N  
ATOM    614  C2  ADE R  18       8.452   0.193  -2.746  1.00  0.00      R    C  
ATOM    615  N3  ADE R  18       7.808  -0.343  -1.691  1.00  0.00      R    N  
ATOM    616  C4  ADE R  18       6.502   0.022  -1.655  1.00  0.00      R    C  
ATOM    617  C5  ADE R  18       5.924   0.831  -2.619  1.00  0.00      R    C  
ATOM    618  C6  ADE R  18       6.745   1.589  -3.479  1.00  0.00      R    C  
ATOM    619  N6  ADE R  18       6.325   2.621  -4.198  1.00  0.00      R    N  
ATOM    620  N7  ADE R  18       4.573   1.034  -2.300  1.00  0.00      R    N  
ATOM    621  C8  ADE R  18       4.387   0.363  -1.177  1.00  0.00      R    C  
ATOM    622  N9  ADE R  18       5.487  -0.356  -0.782  1.00  0.00      R    N  
ATOM    623  H2  ADE R  18       9.495  -0.059  -2.936  1.00  0.00      R    H  
ATOM    624  H8  ADE R  18       3.498   0.417  -0.548  1.00  0.00      R    H  
ATOM    625  H1' ADE R  18       6.211  -2.118   0.278  1.00  0.00      R    H  
ATOM    626  H2' ADE R  18       8.202  -0.924   2.033  1.00  0.00      R    H  
ATOM    627  H3' ADE R  18       4.617   0.712   2.054  1.00  0.00      R    H  
ATOM    628  H4' ADE R  18       4.891  -2.133   2.978  1.00  0.00      R    H  
ATOM    629  H5' ADE R  18       2.453  -2.008   3.147  1.00  0.00      R    H  
ATOM    630  H61 ADE R  18       6.906   3.053  -4.888  1.00  0.00      R    H  
ATOM    631  H62 ADE R  18       5.386   2.962  -4.150  1.00  0.00      R    H  
ATOM    632 H2'' ADE R  18       6.855   0.490   1.213  1.00  0.00      R    H  
ATOM    633 H5'' ADE R  18       3.205  -0.726   4.061  1.00  0.00      R    H  
ATOM    634  P   CYT R  19       6.435   1.477   4.173  1.00  0.00      R    P  
ATOM    635  O1P CYT R  19       7.838   1.163   4.416  1.00  0.00      R    O  
ATOM    636  O2P CYT R  19       5.672   2.118   5.306  1.00  0.00      R    O  
ATOM    637  C5' CYT R  19       7.592   3.063   2.430  1.00  0.00      R    C  
ATOM    638  O5' CYT R  19       6.314   2.406   2.853  1.00  0.00      R    O  
ATOM    639  C4' CYT R  19       7.431   3.893   1.140  1.00  0.00      R    C  
ATOM    640  O4' CYT R  19       6.753   3.207   0.041  1.00  0.00      R    O  
ATOM    641  C3' CYT R  19       6.594   5.195   1.260  1.00  0.00      R    C  
ATOM    642  O3' CYT R  19       7.269   6.209   2.060  1.00  0.00      R    O  
ATOM    643  C2' CYT R  19       6.386   5.490  -0.227  1.00  0.00      R    C  
ATOM    644  O2' CYT R  19       7.596   5.952  -0.754  1.00  0.00      R    O  
ATOM    645  C1' CYT R  19       6.016   4.071  -0.755  1.00  0.00      R    C  
ATOM    646  N1  CYT R  19       4.552   3.775  -0.695  1.00  0.00      R    N  
ATOM    647  C2  CYT R  19       3.703   4.084  -1.759  1.00  0.00      R    C  
ATOM    648  O2  CYT R  19       4.164   4.620  -2.836  1.00  0.00      R    O  
ATOM    649  N3  CYT R  19       2.393   3.923  -1.597  1.00  0.00      R    N  
ATOM    650  C4  CYT R  19       1.873   3.401  -0.500  1.00  0.00      R    C  
ATOM    651  N4  CYT R  19       0.579   3.168  -0.371  1.00  0.00      R    N  
ATOM    652  C5  CYT R  19       2.731   3.017   0.585  1.00  0.00      R    C  
ATOM    653  C6  CYT R  19       4.033   3.138   0.425  1.00  0.00      R    C  
ATOM    654  H5  CYT R  19       2.412   2.637   1.555  1.00  0.00      R    H  
ATOM    655  H6  CYT R  19       4.738   3.010   1.246  1.00  0.00      R    H  
ATOM    656  H1' CYT R  19       6.321   3.933  -1.815  1.00  0.00      R    H  
ATOM    657  H2' CYT R  19       7.431   6.865  -0.999  1.00  0.00      R    H  
ATOM    658  H3' CYT R  19       5.619   4.958   1.737  1.00  0.00      R    H  
ATOM    659  H4' CYT R  19       8.437   4.270   0.860  1.00  0.00      R    H  
ATOM    660  H41 CYT R  19      -0.106   3.513  -1.014  1.00  0.00      R    H  
ATOM    661  H5' CYT R  19       8.386   2.303   2.258  1.00  0.00      R    H  
ATOM    662  H42 CYT R  19       0.317   2.575   0.391  1.00  0.00      R    H  
ATOM    663 H2'' CYT R  19       5.543   6.211  -0.180  1.00  0.00      R    H  
ATOM    664 H5'' CYT R  19       8.057   3.716   3.199  1.00  0.00      R    H  
ATOM    665  P   ADE R  20       6.691   7.488   2.598  1.00  0.00      R    P  
ATOM    666  O1P ADE R  20       5.226   7.522   2.393  1.00  0.00      R    O  
ATOM    667  O2P ADE R  20       7.547   8.638   2.169  1.00  0.00      R    O  
ATOM    668  C5' ADE R  20       6.989   8.268   5.150  1.00  0.00      R    C  
ATOM    669  O5' ADE R  20       7.017   7.255   4.134  1.00  0.00      R    O  
ATOM    670  C4' ADE R  20       6.448   7.781   6.493  1.00  0.00      R    C  
ATOM    671  O4' ADE R  20       5.013   7.393   6.216  1.00  0.00      R    O  
ATOM    672  C3' ADE R  20       7.118   6.457   7.039  1.00  0.00      R    C  
ATOM    673  O3' ADE R  20       7.228   6.339   8.476  1.00  0.00      R    O  
ATOM    674  C2' ADE R  20       6.317   5.340   6.322  1.00  0.00      R    C  
ATOM    675  O2' ADE R  20       6.386   4.142   7.087  1.00  0.00      R    O  
ATOM    676  C1' ADE R  20       4.918   5.925   6.382  1.00  0.00      R    C  
ATOM    677  N1  ADE R  20      -0.016   5.328   4.811  1.00  0.00      R    N  
ATOM    678  C2  ADE R  20       0.538   5.955   5.903  1.00  0.00      R    C  
ATOM    679  N3  ADE R  20       1.831   6.067   6.227  1.00  0.00      R    N  
ATOM    680  C4  ADE R  20       2.630   5.437   5.353  1.00  0.00      R    C  
ATOM    681  C5  ADE R  20       2.236   4.790   4.181  1.00  0.00      R    C  
ATOM    682  C6  ADE R  20       0.831   4.707   3.951  1.00  0.00      R    C  
ATOM    683  N6  ADE R  20       0.326   4.062   2.849  1.00  0.00      R    N  
ATOM    684  N7  ADE R  20       3.328   4.434   3.494  1.00  0.00      R    N  
ATOM    685  C8  ADE R  20       4.376   4.762   4.212  1.00  0.00      R    C  
ATOM    686  N9  ADE R  20       3.986   5.338   5.394  1.00  0.00      R    N  
ATOM    687  H2  ADE R  20      -0.161   6.439   6.585  1.00  0.00      R    H  
ATOM    688  H8  ADE R  20       5.422   4.546   3.996  1.00  0.00      R    H  
ATOM    689  H1' ADE R  20       4.614   5.651   7.415  1.00  0.00      R    H  
ATOM    690  H2' ADE R  20       6.306   3.381   6.507  1.00  0.00      R    H  
ATOM    691  H3' ADE R  20       8.164   6.471   6.668  1.00  0.00      R    H  
ATOM    692  H4' ADE R  20       6.517   8.541   7.300  1.00  0.00      R    H  
ATOM    693  H5' ADE R  20       6.629   9.234   4.736  1.00  0.00      R    H  
ATOM    694  H61 ADE R  20       0.701   3.187   2.543  1.00  0.00      R    H  
ATOM    695  H62 ADE R  20      -0.632   3.993   2.570  1.00  0.00      R    H  
ATOM    696  H3T ADE R  20       7.571   5.463   8.672  1.00  0.00      R    H  
ATOM    697 H2'' ADE R  20       6.700   5.172   5.293  1.00  0.00      R    H  
ATOM    698 H5'' ADE R  20       8.063   8.520   5.279  1.00  0.00      R    H  
TER   
ATOM    699  C5' THY T   1      10.534  10.134  -7.997  1.00  0.00      TS   C  
ATOM    700  O5' THY T   1      10.249   9.482  -6.732  1.00  0.00      TS   O  
ATOM    701  C4' THY T   1      11.815  11.095  -7.962  1.00  0.00      TS   C  
ATOM    702  O4' THY T   1      11.530  12.305  -7.229  1.00  0.00      TS   O  
ATOM    703  C3' THY T   1      13.150  10.591  -7.388  1.00  0.00      TS   C  
ATOM    704  O3' THY T   1      14.170  10.319  -8.431  1.00  0.00      TS   O  
ATOM    705  C2' THY T   1      13.712  11.845  -6.599  1.00  0.00      TS   C  
ATOM    706  C1' THY T   1      12.857  13.027  -7.166  1.00  0.00      TS   C  
ATOM    707  N1  THY T   1      12.637  14.189  -6.300  1.00  0.00      TS   N  
ATOM    708  C2  THY T   1      11.720  15.140  -6.622  1.00  0.00      TS   C  
ATOM    709  O2  THY T   1      11.140  15.088  -7.685  1.00  0.00      TS   O  
ATOM    710  N3  THY T   1      11.555  16.132  -5.713  1.00  0.00      TS   N  
ATOM    711  C4  THY T   1      12.373  16.330  -4.642  1.00  0.00      TS   C  
ATOM    712  O4  THY T   1      12.227  17.345  -3.995  1.00  0.00      TS   O  
ATOM    713  C5  THY T   1      13.397  15.344  -4.390  1.00  0.00      TS   C  
ATOM    714  C5M THY T   1      14.574  15.705  -3.435  1.00  0.00      TS   C  
ATOM    715  C6  THY T   1      13.506  14.305  -5.239  1.00  0.00      TS   C  
ATOM    716  H3  THY T   1      10.795  16.776  -5.882  1.00  0.00      TS   H  
ATOM    717  H6  THY T   1      14.445  13.760  -5.345  1.00  0.00      TS   H  
ATOM    718  H1' THY T   1      13.162  13.226  -8.215  1.00  0.00      TS   H  
ATOM    719  H2' THY T   1      14.794  11.973  -6.814  1.00  0.00      TS   H  
ATOM    720  H3' THY T   1      12.960   9.712  -6.737  1.00  0.00      TS   H  
ATOM    721  H4' THY T   1      11.946  11.392  -9.024  1.00  0.00      TS   H  
ATOM    722  H5' THY T   1       9.671  10.805  -8.192  1.00  0.00      TS   H  
ATOM    723  H51 THY T   1      15.219  14.857  -3.124  1.00  0.00      TS   H  
ATOM    724  H52 THY T   1      14.401  16.311  -2.520  1.00  0.00      TS   H  
ATOM    725  H53 THY T   1      15.229  16.358  -4.049  1.00  0.00      TS   H  
ATOM    726  H5T THY T   1       9.538   8.856  -6.888  1.00  0.00      TS   H  
ATOM    727 H2'' THY T   1      13.577  11.693  -5.506  1.00  0.00      TS   H  
ATOM    728 H5'' THY T   1      10.781   9.439  -8.828  1.00  0.00      TS   H  
ATOM    729  P   GUA T   2      15.052   9.029  -8.325  1.00  0.00      TS   P  
ATOM    730  O1P GUA T   2      16.472   9.447  -8.266  1.00  0.00      TS   O  
ATOM    731  O2P GUA T   2      14.713   8.117  -9.457  1.00  0.00      TS   O  
ATOM    732  C5' GUA T   2      15.879   7.431  -6.276  1.00  0.00      TS   C  
ATOM    733  O5' GUA T   2      14.854   8.396  -6.840  1.00  0.00      TS   O  
ATOM    734  C4' GUA T   2      15.335   6.042  -5.985  1.00  0.00      TS   C  
ATOM    735  O4' GUA T   2      14.440   6.130  -4.904  1.00  0.00      TS   O  
ATOM    736  C3' GUA T   2      14.526   5.370  -7.123  1.00  0.00      TS   C  
ATOM    737  O3' GUA T   2      15.335   4.909  -8.221  1.00  0.00      TS   O  
ATOM    738  C2' GUA T   2      14.036   4.263  -6.238  1.00  0.00      TS   C  
ATOM    739  C1' GUA T   2      13.569   5.046  -4.983  1.00  0.00      TS   C  
ATOM    740  N1  GUA T   2       8.841   4.758  -3.024  1.00  0.00      TS   N  
ATOM    741  C2  GUA T   2       9.903   3.969  -2.725  1.00  0.00      TS   C  
ATOM    742  N2  GUA T   2       9.744   3.290  -1.613  1.00  0.00      TS   N  
ATOM    743  N3  GUA T   2      11.098   4.047  -3.389  1.00  0.00      TS   N  
ATOM    744  C4  GUA T   2      11.029   4.953  -4.399  1.00  0.00      TS   C  
ATOM    745  C5  GUA T   2       9.936   5.784  -4.765  1.00  0.00      TS   C  
ATOM    746  C6  GUA T   2       8.695   5.588  -4.107  1.00  0.00      TS   C  
ATOM    747  O6  GUA T   2       7.655   6.235  -4.434  1.00  0.00      TS   O  
ATOM    748  N7  GUA T   2      10.334   6.766  -5.717  1.00  0.00      TS   N  
ATOM    749  C8  GUA T   2      11.580   6.537  -5.911  1.00  0.00      TS   C  
ATOM    750  N9  GUA T   2      12.105   5.480  -5.065  1.00  0.00      TS   N  
ATOM    751  H1  GUA T   2       8.063   4.434  -2.469  1.00  0.00      TS   H  
ATOM    752  H8  GUA T   2      12.261   7.055  -6.586  1.00  0.00      TS   H  
ATOM    753  H1' GUA T   2      13.711   4.439  -4.063  1.00  0.00      TS   H  
ATOM    754  H2' GUA T   2      14.845   3.524  -6.055  1.00  0.00      TS   H  
ATOM    755  H21 GUA T   2       8.847   3.194  -1.182  1.00  0.00      TS   H  
ATOM    756  H3' GUA T   2      13.782   6.111  -7.487  1.00  0.00      TS   H  
ATOM    757  H22 GUA T   2      10.597   3.035  -1.158  1.00  0.00      TS   H  
ATOM    758  H4' GUA T   2      16.082   5.300  -5.630  1.00  0.00      TS   H  
ATOM    759  H5' GUA T   2      16.298   7.774  -5.307  1.00  0.00      TS   H  
ATOM    760 H2'' GUA T   2      13.259   3.617  -6.701  1.00  0.00      TS   H  
ATOM    761 H5'' GUA T   2      16.708   7.221  -6.985  1.00  0.00      TS   H  
ATOM    762  P   THY T   3      14.834   4.186  -9.474  1.00  0.00      TS   P  
ATOM    763  O1P THY T   3      15.716   4.536 -10.588  1.00  0.00      TS   O  
ATOM    764  O2P THY T   3      13.435   4.691  -9.598  1.00  0.00      TS   O  
ATOM    765  C5' THY T   3      15.718   1.991  -8.398  1.00  0.00      TS   C  
ATOM    766  O5' THY T   3      14.829   2.683  -9.235  1.00  0.00      TS   O  
ATOM    767  C4' THY T   3      15.155   0.783  -7.693  1.00  0.00      TS   C  
ATOM    768  O4' THY T   3      13.972   1.113  -6.899  1.00  0.00      TS   O  
ATOM    769  C3' THY T   3      14.568  -0.299  -8.719  1.00  0.00      TS   C  
ATOM    770  O3' THY T   3      14.886  -1.628  -8.324  1.00  0.00      TS   O  
ATOM    771  C2' THY T   3      13.081  -0.129  -8.745  1.00  0.00      TS   C  
ATOM    772  C1' THY T   3      12.851   0.392  -7.280  1.00  0.00      TS   C  
ATOM    773  N1  THY T   3      11.657   1.187  -7.015  1.00  0.00      TS   N  
ATOM    774  C2  THY T   3      10.958   0.933  -5.806  1.00  0.00      TS   C  
ATOM    775  O2  THY T   3      11.231   0.015  -5.022  1.00  0.00      TS   O  
ATOM    776  N3  THY T   3       9.829   1.740  -5.664  1.00  0.00      TS   N  
ATOM    777  C4  THY T   3       9.408   2.798  -6.366  1.00  0.00      TS   C  
ATOM    778  O4  THY T   3       8.290   3.201  -6.128  1.00  0.00      TS   O  
ATOM    779  C5  THY T   3      10.374   3.145  -7.435  1.00  0.00      TS   C  
ATOM    780  C5M THY T   3      10.142   4.245  -8.467  1.00  0.00      TS   C  
ATOM    781  C6  THY T   3      11.414   2.327  -7.699  1.00  0.00      TS   C  
ATOM    782  H3  THY T   3       9.225   1.444  -4.910  1.00  0.00      TS   H  
ATOM    783  H6  THY T   3      12.201   2.551  -8.420  1.00  0.00      TS   H  
ATOM    784  H1' THY T   3      12.864  -0.439  -6.543  1.00  0.00      TS   H  
ATOM    785  H2' THY T   3      12.502  -1.002  -9.113  1.00  0.00      TS   H  
ATOM    786  H3' THY T   3      15.084  -0.002  -9.657  1.00  0.00      TS   H  
ATOM    787  H4' THY T   3      15.888   0.275  -7.031  1.00  0.00      TS   H  
ATOM    788  H5' THY T   3      16.328   2.580  -7.680  1.00  0.00      TS   H  
ATOM    789  H51 THY T   3      11.130   4.738  -8.593  1.00  0.00      TS   H  
ATOM    790  H52 THY T   3       9.402   4.986  -8.094  1.00  0.00      TS   H  
ATOM    791  H53 THY T   3       9.946   3.970  -9.525  1.00  0.00      TS   H  
ATOM    792 H2'' THY T   3      12.843   0.715  -9.429  1.00  0.00      TS   H  
ATOM    793 H5'' THY T   3      16.459   1.581  -9.115  1.00  0.00      TS   H  
ATOM    794  P   THY T   4      14.672  -2.870  -9.233  1.00  0.00      TS   P  
ATOM    795  O1P THY T   4      15.740  -3.827  -8.881  1.00  0.00      TS   O  
ATOM    796  O2P THY T   4      14.648  -2.505 -10.693  1.00  0.00      TS   O  
ATOM    797  C5' THY T   4      13.127  -3.654  -7.404  1.00  0.00      TS   C  
ATOM    798  O5' THY T   4      13.321  -3.595  -8.819  1.00  0.00      TS   O  
ATOM    799  C4' THY T   4      11.688  -3.805  -7.001  1.00  0.00      TS   C  
ATOM    800  O4' THY T   4      10.961  -2.534  -7.292  1.00  0.00      TS   O  
ATOM    801  C3' THY T   4      10.871  -4.760  -7.863  1.00  0.00      TS   C  
ATOM    802  O3' THY T   4      10.761  -6.079  -7.342  1.00  0.00      TS   O  
ATOM    803  C2' THY T   4       9.502  -4.028  -8.013  1.00  0.00      TS   C  
ATOM    804  C1' THY T   4       9.618  -2.888  -7.034  1.00  0.00      TS   C  
ATOM    805  N1  THY T   4       8.792  -1.740  -7.359  1.00  0.00      TS   N  
ATOM    806  C2  THY T   4       7.631  -1.521  -6.634  1.00  0.00      TS   C  
ATOM    807  O2  THY T   4       7.247  -2.223  -5.678  1.00  0.00      TS   O  
ATOM    808  N3  THY T   4       6.942  -0.391  -6.943  1.00  0.00      TS   N  
ATOM    809  C4  THY T   4       7.099   0.439  -7.983  1.00  0.00      TS   C  
ATOM    810  O4  THY T   4       6.244   1.324  -8.096  1.00  0.00      TS   O  
ATOM    811  C5  THY T   4       8.276   0.226  -8.830  1.00  0.00      TS   C  
ATOM    812  C5M THY T   4       8.401   0.962 -10.110  1.00  0.00      TS   C  
ATOM    813  C6  THY T   4       9.055  -0.817  -8.486  1.00  0.00      TS   C  
ATOM    814  H3  THY T   4       6.041  -0.508  -6.502  1.00  0.00      TS   H  
ATOM    815  H6  THY T   4       9.918  -1.089  -9.096  1.00  0.00      TS   H  
ATOM    816  H1' THY T   4       9.504  -3.189  -5.970  1.00  0.00      TS   H  
ATOM    817  H2' THY T   4       8.632  -4.646  -7.707  1.00  0.00      TS   H  
ATOM    818  H3' THY T   4      11.277  -4.738  -8.898  1.00  0.00      TS   H  
ATOM    819  H4' THY T   4      11.639  -3.954  -5.901  1.00  0.00      TS   H  
ATOM    820  H5' THY T   4      13.611  -2.905  -6.742  1.00  0.00      TS   H  
ATOM    821  H51 THY T   4       7.332   1.012 -10.409  1.00  0.00      TS   H  
ATOM    822  H52 THY T   4       9.049   0.448 -10.852  1.00  0.00      TS   H  
ATOM    823  H53 THY T   4       8.850   1.949  -9.866  1.00  0.00      TS   H  
ATOM    824 H2'' THY T   4       9.409  -3.766  -9.089  1.00  0.00      TS   H  
ATOM    825 H5'' THY T   4      13.658  -4.619  -7.254  1.00  0.00      TS   H  
ATOM    826  P   GUA T   5      10.322  -7.307  -8.166  1.00  0.00      TS   P  
ATOM    827  O1P GUA T   5      10.721  -8.553  -7.433  1.00  0.00      TS   O  
ATOM    828  O2P GUA T   5      10.632  -7.333  -9.606  1.00  0.00      TS   O  
ATOM    829  C5' GUA T   5       7.974  -7.671  -7.152  1.00  0.00      TS   C  
ATOM    830  O5' GUA T   5       8.771  -7.266  -8.305  1.00  0.00      TS   O  
ATOM    831  C4' GUA T   5       6.450  -7.658  -7.320  1.00  0.00      TS   C  
ATOM    832  O4' GUA T   5       5.964  -6.318  -7.216  1.00  0.00      TS   O  
ATOM    833  C3' GUA T   5       5.875  -8.211  -8.706  1.00  0.00      TS   C  
ATOM    834  O3' GUA T   5       4.780  -9.071  -8.449  1.00  0.00      TS   O  
ATOM    835  C2' GUA T   5       5.527  -6.977  -9.413  1.00  0.00      TS   C  
ATOM    836  C1' GUA T   5       5.028  -6.139  -8.259  1.00  0.00      TS   C  
ATOM    837  N1  GUA T   5       2.134  -1.990  -8.079  1.00  0.00      TS   N  
ATOM    838  C2  GUA T   5       1.935  -3.195  -7.480  1.00  0.00      TS   C  
ATOM    839  N2  GUA T   5       0.746  -3.372  -6.920  1.00  0.00      TS   N  
ATOM    840  N3  GUA T   5       2.775  -4.203  -7.632  1.00  0.00      TS   N  
ATOM    841  C4  GUA T   5       3.951  -3.870  -8.201  1.00  0.00      TS   C  
ATOM    842  C5  GUA T   5       4.341  -2.606  -8.673  1.00  0.00      TS   C  
ATOM    843  C6  GUA T   5       3.315  -1.584  -8.764  1.00  0.00      TS   C  
ATOM    844  O6  GUA T   5       3.439  -0.473  -9.285  1.00  0.00      TS   O  
ATOM    845  N7  GUA T   5       5.564  -2.745  -9.302  1.00  0.00      TS   N  
ATOM    846  C8  GUA T   5       5.930  -3.975  -9.206  1.00  0.00      TS   C  
ATOM    847  N9  GUA T   5       4.981  -4.685  -8.508  1.00  0.00      TS   N  
ATOM    848  H1  GUA T   5       1.421  -1.276  -8.055  1.00  0.00      TS   H  
ATOM    849  H8  GUA T   5       6.937  -4.315  -9.448  1.00  0.00      TS   H  
ATOM    850  H1' GUA T   5       4.069  -6.472  -7.804  1.00  0.00      TS   H  
ATOM    851  H2' GUA T   5       4.720  -7.074 -10.171  1.00  0.00      TS   H  
ATOM    852  H21 GUA T   5       0.070  -2.636  -6.903  1.00  0.00      TS   H  
ATOM    853  H3' GUA T   5       6.798  -8.687  -9.104  1.00  0.00      TS   H  
ATOM    854  H22 GUA T   5       0.422  -4.266  -6.611  1.00  0.00      TS   H  
ATOM    855  H4' GUA T   5       6.015  -8.329  -6.548  1.00  0.00      TS   H  
ATOM    856  H5' GUA T   5       8.276  -7.044  -6.286  1.00  0.00      TS   H  
ATOM    857 H2'' GUA T   5       6.416  -6.555  -9.928  1.00  0.00      TS   H  
ATOM    858 H5'' GUA T   5       8.185  -8.738  -6.925  1.00  0.00      TS   H  
ATOM    859  P   THY T   6       4.419 -10.155  -9.440  1.00  0.00      TS   P  
ATOM    860  O1P THY T   6       4.134 -11.307  -8.571  1.00  0.00      TS   O  
ATOM    861  O2P THY T   6       5.424 -10.328 -10.512  1.00  0.00      TS   O  
ATOM    862  C5' THY T   6       1.848  -9.755  -9.439  1.00  0.00      TS   C  
ATOM    863  O5' THY T   6       3.102  -9.742 -10.199  1.00  0.00      TS   O  
ATOM    864  C4' THY T   6       0.831  -8.741 -10.109  1.00  0.00      TS   C  
ATOM    865  O4' THY T   6       1.340  -7.414 -10.160  1.00  0.00      TS   O  
ATOM    866  C3' THY T   6       0.651  -9.064 -11.641  1.00  0.00      TS   C  
ATOM    867  O3' THY T   6      -0.632  -9.588 -11.784  1.00  0.00      TS   O  
ATOM    868  C2' THY T   6       0.886  -7.711 -12.398  1.00  0.00      TS   C  
ATOM    869  C1' THY T   6       0.665  -6.635 -11.249  1.00  0.00      TS   C  
ATOM    870  N1  THY T   6       1.299  -5.389 -11.332  1.00  0.00      TS   N  
ATOM    871  C2  THY T   6       0.501  -4.239 -11.191  1.00  0.00      TS   C  
ATOM    872  O2  THY T   6      -0.734  -4.163 -11.061  1.00  0.00      TS   O  
ATOM    873  N3  THY T   6       1.245  -3.087 -11.222  1.00  0.00      TS   N  
ATOM    874  C4  THY T   6       2.543  -2.981 -11.677  1.00  0.00      TS   C  
ATOM    875  O4  THY T   6       3.065  -1.886 -11.762  1.00  0.00      TS   O  
ATOM    876  C5  THY T   6       3.237  -4.187 -11.961  1.00  0.00      TS   C  
ATOM    877  C5M THY T   6       4.638  -4.153 -12.543  1.00  0.00      TS   C  
ATOM    878  C6  THY T   6       2.660  -5.321 -11.773  1.00  0.00      TS   C  
ATOM    879  H3  THY T   6       0.715  -2.237 -11.094  1.00  0.00      TS   H  
ATOM    880  H6  THY T   6       3.274  -6.218 -11.693  1.00  0.00      TS   H  
ATOM    881  H1' THY T   6      -0.429  -6.669 -11.062  1.00  0.00      TS   H  
ATOM    882  H2' THY T   6       0.194  -7.543 -13.251  1.00  0.00      TS   H  
ATOM    883  H3' THY T   6       1.415  -9.841 -11.863  1.00  0.00      TS   H  
ATOM    884  H4' THY T   6      -0.200  -8.692  -9.696  1.00  0.00      TS   H  
ATOM    885  H5' THY T   6       2.039  -9.346  -8.425  1.00  0.00      TS   H  
ATOM    886  H51 THY T   6       5.367  -3.641 -11.878  1.00  0.00      TS   H  
ATOM    887  H52 THY T   6       4.653  -3.644 -13.530  1.00  0.00      TS   H  
ATOM    888  H53 THY T   6       5.061  -5.171 -12.674  1.00  0.00      TS   H  
ATOM    889 H2'' THY T   6       1.912  -7.580 -12.802  1.00  0.00      TS   H  
ATOM    890 H5'' THY T   6       1.337 -10.742  -9.420  1.00  0.00      TS   H  
ATOM    891  P   ADE T   7      -1.008 -10.213 -13.184  1.00  0.00      TS   P  
ATOM    892  O1P ADE T   7      -1.848 -11.411 -12.952  1.00  0.00      TS   O  
ATOM    893  O2P ADE T   7       0.177 -10.404 -14.032  1.00  0.00      TS   O  
ATOM    894  C5' ADE T   7      -2.986  -8.420 -13.223  1.00  0.00      TS   C  
ATOM    895  O5' ADE T   7      -2.018  -9.155 -13.940  1.00  0.00      TS   O  
ATOM    896  C4' ADE T   7      -3.583  -7.121 -13.835  1.00  0.00      TS   C  
ATOM    897  O4' ADE T   7      -2.615  -6.024 -13.537  1.00  0.00      TS   O  
ATOM    898  C3' ADE T   7      -3.555  -7.052 -15.394  1.00  0.00      TS   C  
ATOM    899  O3' ADE T   7      -4.814  -6.657 -15.944  1.00  0.00      TS   O  
ATOM    900  C2' ADE T   7      -2.345  -6.281 -15.817  1.00  0.00      TS   C  
ATOM    901  C1' ADE T   7      -2.470  -5.217 -14.758  1.00  0.00      TS   C  
ATOM    902  N1  ADE T   7      -0.497  -0.657 -13.820  1.00  0.00      TS   N  
ATOM    903  C2  ADE T   7      -1.731  -1.093 -13.808  1.00  0.00      TS   C  
ATOM    904  N3  ADE T   7      -2.198  -2.336 -14.095  1.00  0.00      TS   N  
ATOM    905  C4  ADE T   7      -1.192  -3.159 -14.306  1.00  0.00      TS   C  
ATOM    906  C5  ADE T   7       0.158  -2.856 -14.220  1.00  0.00      TS   C  
ATOM    907  C6  ADE T   7       0.532  -1.511 -14.052  1.00  0.00      TS   C  
ATOM    908  N6  ADE T   7       1.778  -1.098 -14.315  1.00  0.00      TS   N  
ATOM    909  N7  ADE T   7       0.912  -3.985 -14.472  1.00  0.00      TS   N  
ATOM    910  C8  ADE T   7      -0.006  -4.897 -14.670  1.00  0.00      TS   C  
ATOM    911  N9  ADE T   7      -1.261  -4.406 -14.638  1.00  0.00      TS   N  
ATOM    912  H2  ADE T   7      -2.455  -0.286 -13.702  1.00  0.00      TS   H  
ATOM    913  H8  ADE T   7       0.215  -5.942 -14.882  1.00  0.00      TS   H  
ATOM    914  H1' ADE T   7      -3.390  -4.615 -14.922  1.00  0.00      TS   H  
ATOM    915  H2' ADE T   7      -2.405  -5.779 -16.806  1.00  0.00      TS   H  
ATOM    916  H3' ADE T   7      -3.365  -8.106 -15.688  1.00  0.00      TS   H  
ATOM    917  H4' ADE T   7      -4.563  -6.834 -13.398  1.00  0.00      TS   H  
ATOM    918  H5' ADE T   7      -2.672  -8.054 -12.222  1.00  0.00      TS   H  
ATOM    919  H61 ADE T   7       2.100  -0.265 -13.866  1.00  0.00      TS   H  
ATOM    920  H62 ADE T   7       2.458  -1.773 -14.602  1.00  0.00      TS   H  
ATOM    921 H2'' ADE T   7      -1.455  -6.943 -15.751  1.00  0.00      TS   H  
ATOM    922 H5'' ADE T   7      -3.880  -9.060 -13.058  1.00  0.00      TS   H  
ATOM    923  P   ADE T   8      -4.961  -7.009 -17.493  1.00  0.00      TS   P  
ATOM    924  O1P ADE T   8      -6.284  -7.579 -17.712  1.00  0.00      TS   O  
ATOM    925  O2P ADE T   8      -3.793  -7.770 -18.064  1.00  0.00      TS   O  
ATOM    926  C5' ADE T   8      -5.931  -4.559 -17.587  1.00  0.00      TS   C  
ATOM    927  O5' ADE T   8      -4.948  -5.526 -18.072  1.00  0.00      TS   O  
ATOM    928  C4' ADE T   8      -5.664  -3.104 -17.965  1.00  0.00      TS   C  
ATOM    929  O4' ADE T   8      -4.662  -2.447 -17.127  1.00  0.00      TS   O  
ATOM    930  C3' ADE T   8      -5.060  -2.880 -19.424  1.00  0.00      TS   C  
ATOM    931  O3' ADE T   8      -6.100  -3.069 -20.464  1.00  0.00      TS   O  
ATOM    932  C2' ADE T   8      -4.604  -1.479 -19.349  1.00  0.00      TS   C  
ATOM    933  C1' ADE T   8      -4.048  -1.422 -17.926  1.00  0.00      TS   C  
ATOM    934  N1  ADE T   8       0.356   0.991 -17.503  1.00  0.00      TS   N  
ATOM    935  C2  ADE T   8      -0.851   1.413 -17.617  1.00  0.00      TS   C  
ATOM    936  N3  ADE T   8      -1.980   0.674 -17.799  1.00  0.00      TS   N  
ATOM    937  C4  ADE T   8      -1.712  -0.610 -17.844  1.00  0.00      TS   C  
ATOM    938  C5  ADE T   8      -0.417  -1.240 -17.727  1.00  0.00      TS   C  
ATOM    939  C6  ADE T   8       0.606  -0.364 -17.657  1.00  0.00      TS   C  
ATOM    940  N6  ADE T   8       1.894  -0.641 -17.498  1.00  0.00      TS   N  
ATOM    941  N7  ADE T   8      -0.590  -2.605 -17.723  1.00  0.00      TS   N  
ATOM    942  C8  ADE T   8      -1.890  -2.775 -17.820  1.00  0.00      TS   C  
ATOM    943  N9  ADE T   8      -2.606  -1.604 -17.873  1.00  0.00      TS   N  
ATOM    944  H2  ADE T   8      -0.872   2.495 -17.492  1.00  0.00      TS   H  
ATOM    945  H8  ADE T   8      -2.381  -3.731 -17.999  1.00  0.00      TS   H  
ATOM    946  H1' ADE T   8      -4.319  -0.450 -17.460  1.00  0.00      TS   H  
ATOM    947  H2' ADE T   8      -5.470  -0.796 -19.489  1.00  0.00      TS   H  
ATOM    948  H3' ADE T   8      -4.251  -3.621 -19.596  1.00  0.00      TS   H  
ATOM    949  H4' ADE T   8      -6.572  -2.478 -17.835  1.00  0.00      TS   H  
ATOM    950  H5' ADE T   8      -6.118  -4.554 -16.491  1.00  0.00      TS   H  
ATOM    951  H61 ADE T   8       2.322   0.175 -17.109  1.00  0.00      TS   H  
ATOM    952  H62 ADE T   8       2.034  -1.592 -17.223  1.00  0.00      TS   H  
ATOM    953 H2'' ADE T   8      -3.805  -1.231 -20.079  1.00  0.00      TS   H  
ATOM    954 H5'' ADE T   8      -6.987  -4.827 -17.802  1.00  0.00      TS   H  
ATOM    955  P   GUA T   9      -5.593  -3.305 -21.952  1.00  0.00      TS   P  
ATOM    956  O1P GUA T   9      -6.718  -4.016 -22.683  1.00  0.00      TS   O  
ATOM    957  O2P GUA T   9      -4.238  -3.983 -21.830  1.00  0.00      TS   O  
ATOM    958  C5' GUA T   9      -6.268  -0.858 -22.376  1.00  0.00      TS   C  
ATOM    959  O5' GUA T   9      -5.337  -1.951 -22.563  1.00  0.00      TS   O  
ATOM    960  C4' GUA T   9      -5.745   0.461 -22.896  1.00  0.00      TS   C  
ATOM    961  O4' GUA T   9      -4.655   0.913 -22.110  1.00  0.00      TS   O  
ATOM    962  C3' GUA T   9      -5.184   0.423 -24.362  1.00  0.00      TS   C  
ATOM    963  O3' GUA T   9      -5.413   1.607 -25.147  1.00  0.00      TS   O  
ATOM    964  C2' GUA T   9      -3.637   0.261 -24.222  1.00  0.00      TS   C  
ATOM    965  C1' GUA T   9      -3.510   1.122 -22.984  1.00  0.00      TS   C  
ATOM    966  N1  GUA T   9       0.970   2.629 -21.034  1.00  0.00      TS   N  
ATOM    967  C2  GUA T   9      -0.118   3.354 -21.433  1.00  0.00      TS   C  
ATOM    968  N2  GUA T   9       0.118   4.656 -21.524  1.00  0.00      TS   N  
ATOM    969  N3  GUA T   9      -1.177   2.846 -22.013  1.00  0.00      TS   N  
ATOM    970  C4  GUA T   9      -1.308   1.592 -21.734  1.00  0.00      TS   C  
ATOM    971  C5  GUA T   9      -0.348   0.735 -21.197  1.00  0.00      TS   C  
ATOM    972  C6  GUA T   9       0.907   1.270 -20.846  1.00  0.00      TS   C  
ATOM    973  O6  GUA T   9       1.958   0.752 -20.426  1.00  0.00      TS   O  
ATOM    974  N7  GUA T   9      -0.796  -0.560 -21.233  1.00  0.00      TS   N  
ATOM    975  C8  GUA T   9      -1.959  -0.487 -21.862  1.00  0.00      TS   C  
ATOM    976  N9  GUA T   9      -2.368   0.748 -22.162  1.00  0.00      TS   N  
ATOM    977  H1  GUA T   9       1.784   3.066 -20.625  1.00  0.00      TS   H  
ATOM    978  H8  GUA T   9      -2.696  -1.265 -22.060  1.00  0.00      TS   H  
ATOM    979  H1' GUA T   9      -3.498   2.203 -23.239  1.00  0.00      TS   H  
ATOM    980  H2' GUA T   9      -3.001   0.583 -25.074  1.00  0.00      TS   H  
ATOM    981  H21 GUA T   9       1.064   4.960 -21.422  1.00  0.00      TS   H  
ATOM    982  H3' GUA T   9      -5.630  -0.465 -24.860  1.00  0.00      TS   H  
ATOM    983  H22 GUA T   9      -0.516   5.236 -22.035  1.00  0.00      TS   H  
ATOM    984  H4' GUA T   9      -6.623   1.136 -22.983  1.00  0.00      TS   H  
ATOM    985  H5' GUA T   9      -6.570  -0.690 -21.320  1.00  0.00      TS   H  
ATOM    986 H2'' GUA T   9      -3.426  -0.830 -24.213  1.00  0.00      TS   H  
ATOM    987 H5'' GUA T   9      -7.250  -1.110 -22.832  1.00  0.00      TS   H  
ATOM    988  P   CYT T  10      -4.912   1.677 -26.672  1.00  0.00      TS   P  
ATOM    989  O1P CYT T  10      -5.969   2.253 -27.521  1.00  0.00      TS   O  
ATOM    990  O2P CYT T  10      -4.386   0.350 -27.047  1.00  0.00      TS   O  
ATOM    991  C5' CYT T  10      -3.946   4.075 -26.626  1.00  0.00      TS   C  
ATOM    992  O5' CYT T  10      -3.729   2.700 -26.579  1.00  0.00      TS   O  
ATOM    993  C4' CYT T  10      -2.605   4.839 -26.692  1.00  0.00      TS   C  
ATOM    994  O4' CYT T  10      -1.835   4.620 -25.408  1.00  0.00      TS   O  
ATOM    995  C3' CYT T  10      -1.611   4.518 -27.756  1.00  0.00      TS   C  
ATOM    996  O3' CYT T  10      -1.763   5.322 -28.943  1.00  0.00      TS   O  
ATOM    997  C2' CYT T  10      -0.327   4.952 -27.075  1.00  0.00      TS   C  
ATOM    998  C1' CYT T  10      -0.478   4.690 -25.660  1.00  0.00      TS   C  
ATOM    999  N1  CYT T  10       0.263   3.469 -25.148  1.00  0.00      TS   N  
ATOM   1000  C2  CYT T  10       1.495   3.532 -24.623  1.00  0.00      TS   C  
ATOM   1001  O2  CYT T  10       2.090   4.590 -24.540  1.00  0.00      TS   O  
ATOM   1002  N3  CYT T  10       2.089   2.407 -24.129  1.00  0.00      TS   N  
ATOM   1003  C4  CYT T  10       1.548   1.201 -24.295  1.00  0.00      TS   C  
ATOM   1004  N4  CYT T  10       2.302   0.166 -24.055  1.00  0.00      TS   N  
ATOM   1005  C5  CYT T  10       0.159   1.081 -24.783  1.00  0.00      TS   C  
ATOM   1006  C6  CYT T  10      -0.407   2.245 -25.241  1.00  0.00      TS   C  
ATOM   1007  H5  CYT T  10      -0.329   0.120 -24.626  1.00  0.00      TS   H  
ATOM   1008  H6  CYT T  10      -1.414   2.379 -25.638  1.00  0.00      TS   H  
ATOM   1009  H1' CYT T  10      -0.180   5.595 -25.088  1.00  0.00      TS   H  
ATOM   1010  H2' CYT T  10      -0.286   6.062 -27.110  1.00  0.00      TS   H  
ATOM   1011  H3' CYT T  10      -1.697   3.457 -28.074  1.00  0.00      TS   H  
ATOM   1012  H4' CYT T  10      -2.884   5.906 -26.826  1.00  0.00      TS   H  
ATOM   1013  H41 CYT T  10       3.103   0.347 -23.483  1.00  0.00      TS   H  
ATOM   1014  H5' CYT T  10      -4.520   4.381 -25.725  1.00  0.00      TS   H  
ATOM   1015  H42 CYT T  10       2.054  -0.705 -24.477  1.00  0.00      TS   H  
ATOM   1016 H2'' CYT T  10       0.589   4.652 -27.627  1.00  0.00      TS   H  
ATOM   1017 H5'' CYT T  10      -4.589   4.341 -27.492  1.00  0.00      TS   H  
ATOM   1018  P   THY T  11      -0.962   5.363 -30.286  1.00  0.00      TS   P  
ATOM   1019  O1P THY T  11      -1.543   6.389 -31.159  1.00  0.00      TS   O  
ATOM   1020  O2P THY T  11      -1.102   3.953 -30.738  1.00  0.00      TS   O  
ATOM   1021  C5' THY T  11       1.027   7.008 -29.584  1.00  0.00      TS   C  
ATOM   1022  O5' THY T  11       0.539   5.661 -29.910  1.00  0.00      TS   O  
ATOM   1023  C4' THY T  11       2.541   7.005 -29.442  1.00  0.00      TS   C  
ATOM   1024  O4' THY T  11       2.901   6.012 -28.450  1.00  0.00      TS   O  
ATOM   1025  C3' THY T  11       3.477   6.750 -30.620  1.00  0.00      TS   C  
ATOM   1026  O3' THY T  11       4.660   7.545 -30.446  1.00  0.00      TS   O  
ATOM   1027  C2' THY T  11       3.834   5.306 -30.427  1.00  0.00      TS   C  
ATOM   1028  C1' THY T  11       3.901   5.185 -28.912  1.00  0.00      TS   C  
ATOM   1029  N1  THY T  11       3.753   3.829 -28.430  1.00  0.00      TS   N  
ATOM   1030  C2  THY T  11       4.813   3.207 -27.816  1.00  0.00      TS   C  
ATOM   1031  O2  THY T  11       5.897   3.759 -27.572  1.00  0.00      TS   O  
ATOM   1032  N3  THY T  11       4.505   1.906 -27.463  1.00  0.00      TS   N  
ATOM   1033  C4  THY T  11       3.348   1.172 -27.629  1.00  0.00      TS   C  
ATOM   1034  O4  THY T  11       3.282  -0.024 -27.390  1.00  0.00      TS   O  
ATOM   1035  C5  THY T  11       2.302   1.872 -28.204  1.00  0.00      TS   C  
ATOM   1036  C5M THY T  11       1.002   1.184 -28.524  1.00  0.00      TS   C  
ATOM   1037  C6  THY T  11       2.509   3.130 -28.592  1.00  0.00      TS   C  
ATOM   1038  H3  THY T  11       5.316   1.378 -27.177  1.00  0.00      TS   H  
ATOM   1039  H6  THY T  11       1.854   3.663 -29.280  1.00  0.00      TS   H  
ATOM   1040  H1' THY T  11       4.882   5.579 -28.568  1.00  0.00      TS   H  
ATOM   1041  H2' THY T  11       4.735   4.988 -30.995  1.00  0.00      TS   H  
ATOM   1042  H3' THY T  11       3.014   6.907 -31.618  1.00  0.00      TS   H  
ATOM   1043  H4' THY T  11       2.816   8.030 -29.112  1.00  0.00      TS   H  
ATOM   1044  H5' THY T  11       0.529   7.322 -28.642  1.00  0.00      TS   H  
ATOM   1045  H51 THY T  11       0.848   0.519 -27.648  1.00  0.00      TS   H  
ATOM   1046  H52 THY T  11       1.163   0.591 -29.450  1.00  0.00      TS   H  
ATOM   1047  H53 THY T  11       0.247   1.992 -28.635  1.00  0.00      TS   H  
ATOM   1048 H2'' THY T  11       3.107   4.552 -30.796  1.00  0.00      TS   H  
ATOM   1049 H5'' THY T  11       0.727   7.750 -30.353  1.00  0.00      TS   H  
ATOM   1050  P   ADE T  12       5.715   7.765 -31.555  1.00  0.00      TS   P  
ATOM   1051  O1P ADE T  12       6.156   9.207 -31.589  1.00  0.00      TS   O  
ATOM   1052  O2P ADE T  12       5.087   7.281 -32.783  1.00  0.00      TS   O  
ATOM   1053  C5' ADE T  12       7.779   7.313 -30.048  1.00  0.00      TS   C  
ATOM   1054  O5' ADE T  12       6.998   6.908 -31.217  1.00  0.00      TS   O  
ATOM   1055  C4' ADE T  12       9.062   6.547 -29.924  1.00  0.00      TS   C  
ATOM   1056  O4' ADE T  12       8.809   5.124 -29.482  1.00  0.00      TS   O  
ATOM   1057  C3' ADE T  12       9.889   6.295 -31.199  1.00  0.00      TS   C  
ATOM   1058  O3' ADE T  12      11.256   6.342 -31.041  1.00  0.00      TS   O  
ATOM   1059  C2' ADE T  12       9.478   4.981 -31.672  1.00  0.00      TS   C  
ATOM   1060  C1' ADE T  12       9.229   4.207 -30.412  1.00  0.00      TS   C  
ATOM   1061  N1  ADE T  12       7.737  -0.640 -29.268  1.00  0.00      TS   N  
ATOM   1062  C2  ADE T  12       8.922  -0.067 -29.250  1.00  0.00      TS   C  
ATOM   1063  N3  ADE T  12       9.257   1.228 -29.475  1.00  0.00      TS   N  
ATOM   1064  C4  ADE T  12       8.185   1.850 -30.035  1.00  0.00      TS   C  
ATOM   1065  C5  ADE T  12       6.870   1.390 -30.233  1.00  0.00      TS   C  
ATOM   1066  C6  ADE T  12       6.674   0.080 -29.832  1.00  0.00      TS   C  
ATOM   1067  N6  ADE T  12       5.457  -0.416 -29.864  1.00  0.00      TS   N  
ATOM   1068  N7  ADE T  12       6.084   2.400 -30.839  1.00  0.00      TS   N  
ATOM   1069  C8  ADE T  12       6.931   3.409 -30.929  1.00  0.00      TS   C  
ATOM   1070  N9  ADE T  12       8.168   3.146 -30.485  1.00  0.00      TS   N  
ATOM   1071  H2  ADE T  12       9.685  -0.778 -28.931  1.00  0.00      TS   H  
ATOM   1072  H8  ADE T  12       6.754   4.424 -31.287  1.00  0.00      TS   H  
ATOM   1073  H1' ADE T  12      10.237   3.872 -30.089  1.00  0.00      TS   H  
ATOM   1074  H2' ADE T  12      10.227   4.496 -32.335  1.00  0.00      TS   H  
ATOM   1075  H3' ADE T  12       9.642   7.120 -31.902  1.00  0.00      TS   H  
ATOM   1076  H4' ADE T  12       9.758   6.960 -29.164  1.00  0.00      TS   H  
ATOM   1077  H5' ADE T  12       7.194   7.241 -29.106  1.00  0.00      TS   H  
ATOM   1078  H61 ADE T  12       4.843  -0.007 -30.539  1.00  0.00      TS   H  
ATOM   1079  H62 ADE T  12       5.209  -1.283 -29.429  1.00  0.00      TS   H  
ATOM   1080 H2'' ADE T  12       8.593   5.025 -32.342  1.00  0.00      TS   H  
ATOM   1081 H5'' ADE T  12       8.043   8.353 -30.337  1.00  0.00      TS   H  
ATOM   1082  P   THY T  13      12.328   6.110 -32.218  1.00  0.00      TS   P  
ATOM   1083  O1P THY T  13      13.480   6.997 -31.852  1.00  0.00      TS   O  
ATOM   1084  O2P THY T  13      11.692   6.356 -33.510  1.00  0.00      TS   O  
ATOM   1085  C5' THY T  13      13.583   4.201 -31.050  1.00  0.00      TS   C  
ATOM   1086  O5' THY T  13      12.853   4.570 -32.200  1.00  0.00      TS   O  
ATOM   1087  C4' THY T  13      14.059   2.716 -30.928  1.00  0.00      TS   C  
ATOM   1088  O4' THY T  13      12.852   1.850 -30.720  1.00  0.00      TS   O  
ATOM   1089  C3' THY T  13      14.839   2.186 -32.116  1.00  0.00      TS   C  
ATOM   1090  O3' THY T  13      15.941   1.370 -31.685  1.00  0.00      TS   O  
ATOM   1091  C2' THY T  13      13.732   1.422 -32.856  1.00  0.00      TS   C  
ATOM   1092  C1' THY T  13      12.859   0.841 -31.719  1.00  0.00      TS   C  
ATOM   1093  N1  THY T  13      11.452   0.531 -32.096  1.00  0.00      TS   N  
ATOM   1094  C2  THY T  13      10.892  -0.641 -31.648  1.00  0.00      TS   C  
ATOM   1095  O2  THY T  13      11.423  -1.372 -30.841  1.00  0.00      TS   O  
ATOM   1096  N3  THY T  13       9.614  -0.906 -32.119  1.00  0.00      TS   N  
ATOM   1097  C4  THY T  13       8.827  -0.068 -32.841  1.00  0.00      TS   C  
ATOM   1098  O4  THY T  13       7.688  -0.417 -32.955  1.00  0.00      TS   O  
ATOM   1099  C5  THY T  13       9.412   1.218 -33.225  1.00  0.00      TS   C  
ATOM   1100  C5M THY T  13       8.617   2.315 -33.916  1.00  0.00      TS   C  
ATOM   1101  C6  THY T  13      10.675   1.404 -32.859  1.00  0.00      TS   C  
ATOM   1102  H3  THY T  13       9.205  -1.763 -31.776  1.00  0.00      TS   H  
ATOM   1103  H6  THY T  13      11.249   2.276 -33.173  1.00  0.00      TS   H  
ATOM   1104  H1' THY T  13      13.397   0.021 -31.197  1.00  0.00      TS   H  
ATOM   1105  H2' THY T  13      14.080   0.536 -33.429  1.00  0.00      TS   H  
ATOM   1106  H3' THY T  13      15.199   3.023 -32.752  1.00  0.00      TS   H  
ATOM   1107  H4' THY T  13      14.765   2.695 -30.070  1.00  0.00      TS   H  
ATOM   1108  H5' THY T  13      12.927   4.385 -30.174  1.00  0.00      TS   H  
ATOM   1109  H51 THY T  13       7.660   2.319 -33.351  1.00  0.00      TS   H  
ATOM   1110  H52 THY T  13       8.383   2.055 -34.972  1.00  0.00      TS   H  
ATOM   1111  H53 THY T  13       9.083   3.322 -33.913  1.00  0.00      TS   H  
ATOM   1112 H2'' THY T  13      13.188   2.061 -33.583  1.00  0.00      TS   H  
ATOM   1113 H5'' THY T  13      14.498   4.814 -30.904  1.00  0.00      TS   H  
ATOM   1114  P   ADE T  14      16.904   0.516 -32.595  1.00  0.00      TS   P  
ATOM   1115  O1P ADE T  14      18.234   0.651 -32.009  1.00  0.00      TS   O  
ATOM   1116  O2P ADE T  14      16.749   0.949 -33.979  1.00  0.00      TS   O  
ATOM   1117  C5' ADE T  14      16.518  -1.532 -31.133  1.00  0.00      TS   C  
ATOM   1118  O5' ADE T  14      16.378  -0.909 -32.427  1.00  0.00      TS   O  
ATOM   1119  C4' ADE T  14      15.936  -2.961 -31.043  1.00  0.00      TS   C  
ATOM   1120  O4' ADE T  14      14.526  -2.968 -31.340  1.00  0.00      TS   O  
ATOM   1121  C3' ADE T  14      16.620  -3.956 -31.995  1.00  0.00      TS   C  
ATOM   1122  O3' ADE T  14      17.020  -5.278 -31.448  1.00  0.00      TS   O  
ATOM   1123  C2' ADE T  14      15.637  -4.080 -33.110  1.00  0.00      TS   C  
ATOM   1124  C1' ADE T  14      14.312  -3.981 -32.364  1.00  0.00      TS   C  
ATOM   1125  N1  ADE T  14      10.075  -4.991 -34.935  1.00  0.00      TS   N  
ATOM   1126  C2  ADE T  14      10.784  -5.760 -34.084  1.00  0.00      TS   C  
ATOM   1127  N3  ADE T  14      11.859  -5.319 -33.371  1.00  0.00      TS   N  
ATOM   1128  C4  ADE T  14      12.208  -4.134 -33.656  1.00  0.00      TS   C  
ATOM   1129  C5  ADE T  14      11.530  -3.227 -34.494  1.00  0.00      TS   C  
ATOM   1130  C6  ADE T  14      10.442  -3.663 -35.160  1.00  0.00      TS   C  
ATOM   1131  N6  ADE T  14       9.638  -2.906 -35.983  1.00  0.00      TS   N  
ATOM   1132  N7  ADE T  14      12.121  -2.004 -34.457  1.00  0.00      TS   N  
ATOM   1133  C8  ADE T  14      13.171  -2.182 -33.624  1.00  0.00      TS   C  
ATOM   1134  N9  ADE T  14      13.258  -3.473 -33.151  1.00  0.00      TS   N  
ATOM   1135  H2  ADE T  14      10.472  -6.778 -33.849  1.00  0.00      TS   H  
ATOM   1136  H8  ADE T  14      13.942  -1.448 -33.394  1.00  0.00      TS   H  
ATOM   1137  H1' ADE T  14      14.015  -4.903 -31.819  1.00  0.00      TS   H  
ATOM   1138  H2' ADE T  14      15.780  -5.051 -33.629  1.00  0.00      TS   H  
ATOM   1139  H3' ADE T  14      17.458  -3.323 -32.360  1.00  0.00      TS   H  
ATOM   1140  H4' ADE T  14      15.985  -3.413 -30.028  1.00  0.00      TS   H  
ATOM   1141  H5' ADE T  14      16.058  -0.958 -30.300  1.00  0.00      TS   H  
ATOM   1142  H61 ADE T  14       9.066  -3.457 -36.590  1.00  0.00      TS   H  
ATOM   1143  H62 ADE T  14       9.376  -1.950 -35.852  1.00  0.00      TS   H  
ATOM   1144 H2'' ADE T  14      15.809  -3.228 -33.801  1.00  0.00      TS   H  
ATOM   1145 H5'' ADE T  14      17.590  -1.526 -30.844  1.00  0.00      TS   H  
ATOM   1146  P   THY T  15      18.298  -6.067 -31.970  1.00  0.00      TS   P  
ATOM   1147  O1P THY T  15      19.183  -6.453 -30.820  1.00  0.00      TS   O  
ATOM   1148  O2P THY T  15      18.939  -5.467 -33.106  1.00  0.00      TS   O  
ATOM   1149  C5' THY T  15      16.571  -7.969 -31.919  1.00  0.00      TS   C  
ATOM   1150  O5' THY T  15      17.717  -7.401 -32.632  1.00  0.00      TS   O  
ATOM   1151  C4' THY T  15      15.860  -8.974 -32.890  1.00  0.00      TS   C  
ATOM   1152  O4' THY T  15      14.796  -8.310 -33.632  1.00  0.00      TS   O  
ATOM   1153  C3' THY T  15      16.703  -9.615 -34.020  1.00  0.00      TS   C  
ATOM   1154  O3' THY T  15      16.338 -10.935 -34.127  1.00  0.00      TS   O  
ATOM   1155  C2' THY T  15      16.321  -8.790 -35.248  1.00  0.00      TS   C  
ATOM   1156  C1' THY T  15      14.873  -8.641 -34.978  1.00  0.00      TS   C  
ATOM   1157  N1  THY T  15      14.218  -7.509 -35.769  1.00  0.00      TS   N  
ATOM   1158  C2  THY T  15      12.933  -7.715 -36.120  1.00  0.00      TS   C  
ATOM   1159  O2  THY T  15      12.446  -8.819 -35.866  1.00  0.00      TS   O  
ATOM   1160  N3  THY T  15      12.315  -6.823 -36.871  1.00  0.00      TS   N  
ATOM   1161  C4  THY T  15      12.784  -5.499 -36.972  1.00  0.00      TS   C  
ATOM   1162  O4  THY T  15      12.090  -4.617 -37.475  1.00  0.00      TS   O  
ATOM   1163  C5  THY T  15      14.071  -5.231 -36.463  1.00  0.00      TS   C  
ATOM   1164  C5M THY T  15      14.678  -3.814 -36.616  1.00  0.00      TS   C  
ATOM   1165  C6  THY T  15      14.785  -6.258 -35.928  1.00  0.00      TS   C  
ATOM   1166  H3  THY T  15      11.383  -7.112 -37.131  1.00  0.00      TS   H  
ATOM   1167  H6  THY T  15      15.734  -5.957 -35.483  1.00  0.00      TS   H  
ATOM   1168  H1' THY T  15      14.314  -9.594 -35.088  1.00  0.00      TS   H  
ATOM   1169  H2' THY T  15      16.614  -9.326 -36.177  1.00  0.00      TS   H  
ATOM   1170  H3' THY T  15      17.791  -9.602 -33.796  1.00  0.00      TS   H  
ATOM   1171  H4' THY T  15      15.386  -9.791 -32.305  1.00  0.00      TS   H  
ATOM   1172  H5' THY T  15      15.784  -7.265 -31.573  1.00  0.00      TS   H  
ATOM   1173  H51 THY T  15      15.107  -3.367 -35.693  1.00  0.00      TS   H  
ATOM   1174  H52 THY T  15      13.943  -3.106 -37.056  1.00  0.00      TS   H  
ATOM   1175  H53 THY T  15      15.638  -3.770 -37.174  1.00  0.00      TS   H  
ATOM   1176 H2'' THY T  15      16.842  -7.815 -35.139  1.00  0.00      TS   H  
ATOM   1177 H5'' THY T  15      16.806  -8.584 -31.024  1.00  0.00      TS   H  
ATOM   1178  P   ADE T  16      17.280 -12.166 -34.369  1.00  0.00      TS   P  
ATOM   1179  O1P ADE T  16      17.895 -12.683 -33.118  1.00  0.00      TS   O  
ATOM   1180  O2P ADE T  16      18.329 -11.626 -35.362  1.00  0.00      TS   O  
ATOM   1181  C5' ADE T  16      15.207 -13.744 -34.318  1.00  0.00      TS   C  
ATOM   1182  O5' ADE T  16      16.382 -13.229 -35.051  1.00  0.00      TS   O  
ATOM   1183  C4' ADE T  16      14.007 -14.234 -35.146  1.00  0.00      TS   C  
ATOM   1184  O4' ADE T  16      13.321 -13.089 -35.633  1.00  0.00      TS   O  
ATOM   1185  C3' ADE T  16      14.319 -15.150 -36.299  1.00  0.00      TS   C  
ATOM   1186  O3' ADE T  16      13.328 -16.174 -36.537  1.00  0.00      TS   O  
ATOM   1187  C2' ADE T  16      14.342 -14.218 -37.478  1.00  0.00      TS   C  
ATOM   1188  C1' ADE T  16      13.278 -13.133 -37.137  1.00  0.00      TS   C  
ATOM   1189  N1  ADE T  16      11.570  -9.145 -39.787  1.00  0.00      TS   N  
ATOM   1190  C2  ADE T  16      10.995 -10.290 -39.451  1.00  0.00      TS   C  
ATOM   1191  N3  ADE T  16      11.384 -11.193 -38.606  1.00  0.00      TS   N  
ATOM   1192  C4  ADE T  16      12.712 -11.022 -38.357  1.00  0.00      TS   C  
ATOM   1193  C5  ADE T  16      13.496  -9.956 -38.712  1.00  0.00      TS   C  
ATOM   1194  C6  ADE T  16      12.856  -8.950 -39.443  1.00  0.00      TS   C  
ATOM   1195  N6  ADE T  16      13.496  -7.849 -39.814  1.00  0.00      TS   N  
ATOM   1196  N7  ADE T  16      14.733 -10.027 -38.126  1.00  0.00      TS   N  
ATOM   1197  C8  ADE T  16      14.717 -11.125 -37.515  1.00  0.00      TS   C  
ATOM   1198  N9  ADE T  16      13.568 -11.826 -37.677  1.00  0.00      TS   N  
ATOM   1199  H2  ADE T  16       9.976 -10.422 -39.817  1.00  0.00      TS   H  
ATOM   1200  H8  ADE T  16      15.525 -11.687 -37.044  1.00  0.00      TS   H  
ATOM   1201  H1' ADE T  16      12.280 -13.566 -37.364  1.00  0.00      TS   H  
ATOM   1202  H2' ADE T  16      14.078 -14.716 -38.436  1.00  0.00      TS   H  
ATOM   1203  H3' ADE T  16      15.291 -15.587 -35.987  1.00  0.00      TS   H  
ATOM   1204  H4' ADE T  16      13.308 -14.823 -34.516  1.00  0.00      TS   H  
ATOM   1205  H5' ADE T  16      14.772 -13.101 -33.525  1.00  0.00      TS   H  
ATOM   1206  H61 ADE T  16      14.332  -7.605 -39.323  1.00  0.00      TS   H  
ATOM   1207  H62 ADE T  16      13.057  -7.058 -40.237  1.00  0.00      TS   H  
ATOM   1208 H2'' ADE T  16      15.317 -13.736 -37.705  1.00  0.00      TS   H  
ATOM   1209 H5'' ADE T  16      15.556 -14.652 -33.782  1.00  0.00      TS   H  
ATOM   1210  P   THY T  17      13.697 -17.424 -37.417  1.00  0.00      TS   P  
ATOM   1211  O1P THY T  17      13.216 -18.606 -36.723  1.00  0.00      TS   O  
ATOM   1212  O2P THY T  17      15.120 -17.384 -37.809  1.00  0.00      TS   O  
ATOM   1213  C5' THY T  17      11.525 -16.700 -38.629  1.00  0.00      TS   C  
ATOM   1214  O5' THY T  17      12.885 -17.167 -38.766  1.00  0.00      TS   O  
ATOM   1215  C4' THY T  17      10.973 -15.860 -39.831  1.00  0.00      TS   C  
ATOM   1216  O4' THY T  17      11.649 -14.610 -39.867  1.00  0.00      TS   O  
ATOM   1217  C3' THY T  17      11.051 -16.450 -41.246  1.00  0.00      TS   C  
ATOM   1218  O3' THY T  17       9.813 -16.516 -41.966  1.00  0.00      TS   O  
ATOM   1219  C2' THY T  17      11.897 -15.488 -41.989  1.00  0.00      TS   C  
ATOM   1220  C1' THY T  17      11.500 -14.181 -41.178  1.00  0.00      TS   C  
ATOM   1221  N1  THY T  17      12.476 -13.072 -41.381  1.00  0.00      TS   N  
ATOM   1222  C2  THY T  17      12.193 -12.108 -42.322  1.00  0.00      TS   C  
ATOM   1223  O2  THY T  17      11.146 -12.101 -43.017  1.00  0.00      TS   O  
ATOM   1224  N3  THY T  17      13.098 -11.123 -42.417  1.00  0.00      TS   N  
ATOM   1225  C4  THY T  17      14.347 -11.144 -41.800  1.00  0.00      TS   C  
ATOM   1226  O4  THY T  17      15.160 -10.244 -42.069  1.00  0.00      TS   O  
ATOM   1227  C5  THY T  17      14.615 -12.187 -40.919  1.00  0.00      TS   C  
ATOM   1228  C5M THY T  17      16.072 -12.315 -40.520  1.00  0.00      TS   C  
ATOM   1229  C6  THY T  17      13.723 -13.174 -40.832  1.00  0.00      TS   C  
ATOM   1230  H3  THY T  17      12.900 -10.405 -43.100  1.00  0.00      TS   H  
ATOM   1231  H6  THY T  17      13.889 -14.221 -40.582  1.00  0.00      TS   H  
ATOM   1232  H1' THY T  17      10.432 -13.891 -41.284  1.00  0.00      TS   H  
ATOM   1233  H2' THY T  17      11.630 -15.213 -43.032  1.00  0.00      TS   H  
ATOM   1234  H3' THY T  17      11.612 -17.401 -41.127  1.00  0.00      TS   H  
ATOM   1235  H4' THY T  17       9.903 -15.677 -39.591  1.00  0.00      TS   H  
ATOM   1236  H5' THY T  17      11.199 -16.147 -37.722  1.00  0.00      TS   H  
ATOM   1237  H51 THY T  17      16.541 -11.341 -40.262  1.00  0.00      TS   H  
ATOM   1238  H52 THY T  17      16.636 -12.753 -41.370  1.00  0.00      TS   H  
ATOM   1239  H53 THY T  17      16.139 -13.043 -39.683  1.00  0.00      TS   H  
ATOM   1240 H2'' THY T  17      12.960 -15.807 -42.014  1.00  0.00      TS   H  
ATOM   1241 H5'' THY T  17      10.756 -17.500 -38.587  1.00  0.00      TS   H  
ATOM   1242  P   ADE T  18       9.209 -17.917 -42.295  1.00  0.00      TS   P  
ATOM   1243  O1P ADE T  18       7.998 -17.982 -41.445  1.00  0.00      TS   O  
ATOM   1244  O2P ADE T  18      10.264 -18.936 -42.145  1.00  0.00      TS   O  
ATOM   1245  C5' ADE T  18       7.976 -16.920 -44.375  1.00  0.00      TS   C  
ATOM   1246  O5' ADE T  18       8.722 -17.984 -43.777  1.00  0.00      TS   O  
ATOM   1247  C4' ADE T  18       8.600 -16.463 -45.645  1.00  0.00      TS   C  
ATOM   1248  O4' ADE T  18       9.766 -15.686 -45.253  1.00  0.00      TS   O  
ATOM   1249  C3' ADE T  18       9.082 -17.494 -46.592  1.00  0.00      TS   C  
ATOM   1250  O3' ADE T  18       8.575 -17.440 -47.935  1.00  0.00      TS   O  
ATOM   1251  C2' ADE T  18      10.564 -17.148 -46.658  1.00  0.00      TS   C  
ATOM   1252  C1' ADE T  18      10.553 -15.640 -46.480  1.00  0.00      TS   C  
ATOM   1253  N1  ADE T  18      13.146 -11.229 -45.917  1.00  0.00      TS   N  
ATOM   1254  C2  ADE T  18      12.002 -11.476 -46.515  1.00  0.00      TS   C  
ATOM   1255  N3  ADE T  18      11.471 -12.683 -46.758  1.00  0.00      TS   N  
ATOM   1256  C4  ADE T  18      12.188 -13.705 -46.271  1.00  0.00      TS   C  
ATOM   1257  C5  ADE T  18      13.436 -13.626 -45.684  1.00  0.00      TS   C  
ATOM   1258  C6  ADE T  18      13.909 -12.310 -45.455  1.00  0.00      TS   C  
ATOM   1259  N6  ADE T  18      15.102 -11.996 -44.923  1.00  0.00      TS   N  
ATOM   1260  N7  ADE T  18      13.929 -14.842 -45.257  1.00  0.00      TS   N  
ATOM   1261  C8  ADE T  18      12.977 -15.685 -45.551  1.00  0.00      TS   C  
ATOM   1262  N9  ADE T  18      11.851 -15.019 -46.181  1.00  0.00      TS   N  
ATOM   1263  H2  ADE T  18      11.528 -10.645 -47.036  1.00  0.00      TS   H  
ATOM   1264  H8  ADE T  18      12.931 -16.733 -45.254  1.00  0.00      TS   H  
ATOM   1265  H1' ADE T  18       9.957 -15.080 -47.230  1.00  0.00      TS   H  
ATOM   1266  H2' ADE T  18      10.983 -17.468 -47.636  1.00  0.00      TS   H  
ATOM   1267  H3' ADE T  18       9.093 -18.484 -46.088  1.00  0.00      TS   H  
ATOM   1268  H4' ADE T  18       7.909 -15.778 -46.181  1.00  0.00      TS   H  
ATOM   1269  H5' ADE T  18       7.766 -16.086 -43.671  1.00  0.00      TS   H  
ATOM   1270  H61 ADE T  18      15.588 -12.699 -44.406  1.00  0.00      TS   H  
ATOM   1271  H62 ADE T  18      15.515 -11.086 -44.965  1.00  0.00      TS   H  
ATOM   1272 H2'' ADE T  18      11.012 -17.662 -45.780  1.00  0.00      TS   H  
ATOM   1273 H5'' ADE T  18       7.001 -17.330 -44.715  1.00  0.00      TS   H  
ATOM   1274  P   ADE T  19       7.736 -18.716 -48.458  1.00  0.00      TS   P  
ATOM   1275  O1P ADE T  19       6.593 -19.014 -47.494  1.00  0.00      TS   O  
ATOM   1276  O2P ADE T  19       8.699 -19.812 -48.837  1.00  0.00      TS   O  
ATOM   1277  C5' ADE T  19       6.582 -16.858 -49.915  1.00  0.00      TS   C  
ATOM   1278  O5' ADE T  19       7.051 -18.217 -49.789  1.00  0.00      TS   O  
ATOM   1279  C4' ADE T  19       7.440 -16.075 -50.980  1.00  0.00      TS   C  
ATOM   1280  O4' ADE T  19       8.765 -15.903 -50.561  1.00  0.00      TS   O  
ATOM   1281  C3' ADE T  19       7.550 -16.771 -52.315  1.00  0.00      TS   C  
ATOM   1282  O3' ADE T  19       7.614 -15.852 -53.429  1.00  0.00      TS   O  
ATOM   1283  C2' ADE T  19       8.937 -17.383 -52.215  1.00  0.00      TS   C  
ATOM   1284  C1' ADE T  19       9.620 -16.316 -51.541  1.00  0.00      TS   C  
ATOM   1285  N1  ADE T  19      13.504 -14.261 -49.003  1.00  0.00      TS   N  
ATOM   1286  C2  ADE T  19      12.504 -13.671 -49.700  1.00  0.00      TS   C  
ATOM   1287  N3  ADE T  19      11.512 -14.303 -50.324  1.00  0.00      TS   N  
ATOM   1288  C4  ADE T  19      11.665 -15.656 -50.291  1.00  0.00      TS   C  
ATOM   1289  C5  ADE T  19      12.704 -16.350 -49.688  1.00  0.00      TS   C  
ATOM   1290  C6  ADE T  19      13.650 -15.595 -48.982  1.00  0.00      TS   C  
ATOM   1291  N6  ADE T  19      14.742 -16.028 -48.241  1.00  0.00      TS   N  
ATOM   1292  N7  ADE T  19      12.546 -17.721 -49.851  1.00  0.00      TS   N  
ATOM   1293  C8  ADE T  19      11.421 -17.816 -50.507  1.00  0.00      TS   C  
ATOM   1294  N9  ADE T  19      10.826 -16.649 -50.820  1.00  0.00      TS   N  
ATOM   1295  H2  ADE T  19      12.473 -12.583 -49.741  1.00  0.00      TS   H  
ATOM   1296  H8  ADE T  19      11.010 -18.809 -50.687  1.00  0.00      TS   H  
ATOM   1297  H1' ADE T  19       9.761 -15.426 -52.190  1.00  0.00      TS   H  
ATOM   1298  H2' ADE T  19       9.353 -17.598 -53.223  1.00  0.00      TS   H  
ATOM   1299  H3' ADE T  19       6.812 -17.591 -52.449  1.00  0.00      TS   H  
ATOM   1300  H4' ADE T  19       6.971 -15.070 -51.051  1.00  0.00      TS   H  
ATOM   1301  H5' ADE T  19       6.633 -16.315 -48.948  1.00  0.00      TS   H  
ATOM   1302  H61 ADE T  19      15.210 -15.268 -47.790  1.00  0.00      TS   H  
ATOM   1303  H62 ADE T  19      14.789 -16.990 -47.974  1.00  0.00      TS   H  
ATOM   1304 H2'' ADE T  19       8.913 -18.320 -51.619  1.00  0.00      TS   H  
ATOM   1305 H5'' ADE T  19       5.527 -16.844 -50.264  1.00  0.00      TS   H  
ATOM   1306  P   GUA T  20       6.221 -15.602 -54.210  1.00  0.00      TS   P  
ATOM   1307  O1P GUA T  20       5.175 -15.176 -53.265  1.00  0.00      TS   O  
ATOM   1308  O2P GUA T  20       5.952 -16.831 -55.027  1.00  0.00      TS   O  
ATOM   1309  C5' GUA T  20       6.216 -13.061 -54.833  1.00  0.00      TS   C  
ATOM   1310  O5' GUA T  20       6.507 -14.431 -55.170  1.00  0.00      TS   O  
ATOM   1311  C4' GUA T  20       7.108 -12.046 -55.554  1.00  0.00      TS   C  
ATOM   1312  O4' GUA T  20       8.424 -12.174 -54.915  1.00  0.00      TS   O  
ATOM   1313  C3' GUA T  20       7.434 -12.140 -57.101  1.00  0.00      TS   C  
ATOM   1314  O3' GUA T  20       7.494 -10.861 -57.700  1.00  0.00      TS   O  
ATOM   1315  C2' GUA T  20       8.703 -12.873 -57.131  1.00  0.00      TS   C  
ATOM   1316  C1' GUA T  20       9.439 -12.417 -55.834  1.00  0.00      TS   C  
ATOM   1317  N1  GUA T  20      13.476 -13.272 -52.905  1.00  0.00      TS   N  
ATOM   1318  C2  GUA T  20      12.904 -12.111 -53.361  1.00  0.00      TS   C  
ATOM   1319  N2  GUA T  20      13.416 -11.061 -52.790  1.00  0.00      TS   N  
ATOM   1320  N3  GUA T  20      11.835 -12.013 -54.186  1.00  0.00      TS   N  
ATOM   1321  C4  GUA T  20      11.426 -13.205 -54.464  1.00  0.00      TS   C  
ATOM   1322  C5  GUA T  20      11.936 -14.462 -54.213  1.00  0.00      TS   C  
ATOM   1323  C6  GUA T  20      13.074 -14.535 -53.408  1.00  0.00      TS   C  
ATOM   1324  O6  GUA T  20      13.531 -15.668 -53.052  1.00  0.00      TS   O  
ATOM   1325  N7  GUA T  20      11.000 -15.488 -54.512  1.00  0.00      TS   N  
ATOM   1326  C8  GUA T  20      10.045 -14.802 -55.113  1.00  0.00      TS   C  
ATOM   1327  N9  GUA T  20      10.276 -13.447 -55.204  1.00  0.00      TS   N  
ATOM   1328  H1  GUA T  20      14.477 -13.231 -52.783  1.00  0.00      TS   H  
ATOM   1329  H8  GUA T  20       9.106 -15.131 -55.559  1.00  0.00      TS   H  
ATOM   1330  H1' GUA T  20       9.813 -11.383 -55.992  1.00  0.00      TS   H  
ATOM   1331  H2' GUA T  20       9.326 -12.692 -58.032  1.00  0.00      TS   H  
ATOM   1332  H21 GUA T  20      12.895 -10.208 -52.807  1.00  0.00      TS   H  
ATOM   1333  H3' GUA T  20       6.585 -12.684 -57.567  1.00  0.00      TS   H  
ATOM   1334  H22 GUA T  20      14.036 -11.213 -52.021  1.00  0.00      TS   H  
ATOM   1335  H4' GUA T  20       6.752 -10.998 -55.455  1.00  0.00      TS   H  
ATOM   1336  H5' GUA T  20       6.279 -12.885 -53.738  1.00  0.00      TS   H  
ATOM   1337  H3T GUA T  20       7.733 -10.974 -58.623  1.00  0.00      TS   H  
ATOM   1338 H2'' GUA T  20       8.460 -13.957 -57.151  1.00  0.00      TS   H  
ATOM   1339 H5'' GUA T  20       5.185 -12.851 -55.188  1.00  0.00      TS   H  
TER   
END
