# Supplementary material for: CRISPR-Cas12a exploits R-loop asymmetry to form double-strand breaks
Source: eLife. 2020 Jun 10;9:e55143. doi: 10.7554/eLife.55143 (PMC7286691; doi:10.7554/eLife.55143)
Supplement: Figure 5—source data 2. [file elife-55143-fig5-data2.zip › Figure 5ΓÇöSource Data 2/Example_MD_trajectories/5prime_boundary/5prime_boundary_14.pdb]

ATOM      1  C5' CYT B   1      15.885 -15.550 -55.997  1.00  0.00      BS   C  
ATOM      2  O5' CYT B   1      16.565 -16.569 -55.251  1.00  0.00      BS   O  
ATOM      3  C4' CYT B   1      15.043 -14.632 -55.103  1.00  0.00      BS   C  
ATOM      4  O4' CYT B   1      13.962 -15.311 -54.399  1.00  0.00      BS   O  
ATOM      5  C3' CYT B   1      15.775 -13.963 -53.971  1.00  0.00      BS   C  
ATOM      6  O3' CYT B   1      15.372 -12.620 -53.879  1.00  0.00      BS   O  
ATOM      7  C2' CYT B   1      15.457 -14.833 -52.732  1.00  0.00      BS   C  
ATOM      8  C1' CYT B   1      13.949 -14.986 -53.027  1.00  0.00      BS   C  
ATOM      9  N1  CYT B   1      13.147 -16.101 -52.224  1.00  0.00      BS   N  
ATOM     10  C2  CYT B   1      11.813 -16.260 -52.497  1.00  0.00      BS   C  
ATOM     11  O2  CYT B   1      11.215 -15.445 -53.288  1.00  0.00      BS   O  
ATOM     12  N3  CYT B   1      11.038 -17.240 -51.905  1.00  0.00      BS   N  
ATOM     13  C4  CYT B   1      11.637 -18.020 -50.993  1.00  0.00      BS   C  
ATOM     14  N4  CYT B   1      10.863 -18.868 -50.284  1.00  0.00      BS   N  
ATOM     15  C5  CYT B   1      13.043 -17.884 -50.663  1.00  0.00      BS   C  
ATOM     16  C6  CYT B   1      13.767 -16.973 -51.308  1.00  0.00      BS   C  
ATOM     17  H5  CYT B   1      13.585 -18.454 -49.909  1.00  0.00      BS   H  
ATOM     18  H6  CYT B   1      14.798 -16.707 -51.072  1.00  0.00      BS   H  
ATOM     19  H1' CYT B   1      13.490 -13.981 -52.911  1.00  0.00      BS   H  
ATOM     20  H2' CYT B   1      15.805 -14.348 -51.795  1.00  0.00      BS   H  
ATOM     21  H3' CYT B   1      16.866 -13.991 -54.179  1.00  0.00      BS   H  
ATOM     22  H4' CYT B   1      14.578 -13.889 -55.786  1.00  0.00      BS   H  
ATOM     23  H41 CYT B   1       9.931 -19.048 -50.598  1.00  0.00      BS   H  
ATOM     24  H5' CYT B   1      15.306 -16.040 -56.808  1.00  0.00      BS   H  
ATOM     25  H42 CYT B   1      11.250 -19.471 -49.586  1.00  0.00      BS   H  
ATOM     26  H5T CYT B   1      15.931 -17.172 -54.858  1.00  0.00      BS   H  
ATOM     27 H2'' CYT B   1      16.028 -15.772 -52.898  1.00  0.00      BS   H  
ATOM     28 H5'' CYT B   1      16.620 -14.847 -56.445  1.00  0.00      BS   H  
ATOM     29  P   THY B   2      16.187 -11.357 -54.222  1.00  0.00      BS   P  
ATOM     30  O1P THY B   2      16.658 -11.532 -55.635  1.00  0.00      BS   O  
ATOM     31  O2P THY B   2      17.276 -11.329 -53.218  1.00  0.00      BS   O  
ATOM     32  C5' THY B   2      13.702 -10.152 -54.310  1.00  0.00      BS   C  
ATOM     33  O5' THY B   2      15.159 -10.141 -54.141  1.00  0.00      BS   O  
ATOM     34  C4' THY B   2      12.885 -10.016 -52.966  1.00  0.00      BS   C  
ATOM     35  O4' THY B   2      12.524 -11.354 -52.416  1.00  0.00      BS   O  
ATOM     36  C3' THY B   2      13.734  -9.327 -51.837  1.00  0.00      BS   C  
ATOM     37  O3' THY B   2      12.988  -8.253 -51.124  1.00  0.00      BS   O  
ATOM     38  C2' THY B   2      13.948 -10.399 -50.808  1.00  0.00      BS   C  
ATOM     39  C1' THY B   2      12.721 -11.245 -50.996  1.00  0.00      BS   C  
ATOM     40  N1  THY B   2      12.717 -12.528 -50.326  1.00  0.00      BS   N  
ATOM     41  C2  THY B   2      11.498 -13.162 -50.035  1.00  0.00      BS   C  
ATOM     42  O2  THY B   2      10.416 -12.699 -50.274  1.00  0.00      BS   O  
ATOM     43  N3  THY B   2      11.649 -14.396 -49.431  1.00  0.00      BS   N  
ATOM     44  C4  THY B   2      12.857 -14.903 -48.987  1.00  0.00      BS   C  
ATOM     45  O4  THY B   2      12.778 -15.971 -48.312  1.00  0.00      BS   O  
ATOM     46  C5  THY B   2      13.994 -14.253 -49.306  1.00  0.00      BS   C  
ATOM     47  C5M THY B   2      15.267 -14.900 -48.840  1.00  0.00      BS   C  
ATOM     48  C6  THY B   2      13.912 -13.115 -49.972  1.00  0.00      BS   C  
ATOM     49  H3  THY B   2      10.802 -14.857 -49.133  1.00  0.00      BS   H  
ATOM     50  H6  THY B   2      14.802 -12.755 -50.488  1.00  0.00      BS   H  
ATOM     51  H1' THY B   2      11.908 -10.573 -50.645  1.00  0.00      BS   H  
ATOM     52  H2' THY B   2      14.023 -10.013 -49.769  1.00  0.00      BS   H  
ATOM     53  H3' THY B   2      14.743  -9.074 -52.224  1.00  0.00      BS   H  
ATOM     54  H4' THY B   2      12.010  -9.332 -53.003  1.00  0.00      BS   H  
ATOM     55  H5' THY B   2      13.306 -11.003 -54.903  1.00  0.00      BS   H  
ATOM     56  H51 THY B   2      15.156 -15.913 -48.398  1.00  0.00      BS   H  
ATOM     57  H52 THY B   2      15.742 -14.183 -48.136  1.00  0.00      BS   H  
ATOM     58  H53 THY B   2      15.992 -14.996 -49.676  1.00  0.00      BS   H  
ATOM     59 H2'' THY B   2      14.908 -10.926 -50.993  1.00  0.00      BS   H  
ATOM     60 H5'' THY B   2      13.403  -9.349 -55.018  1.00  0.00      BS   H  
ATOM     61  P   THY B   3      13.166  -6.824 -51.662  1.00  0.00      BS   P  
ATOM     62  O1P THY B   3      12.936  -6.702 -53.154  1.00  0.00      BS   O  
ATOM     63  O2P THY B   3      14.448  -6.342 -51.199  1.00  0.00      BS   O  
ATOM     64  C5' THY B   3      10.550  -6.285 -51.161  1.00  0.00      BS   C  
ATOM     65  O5' THY B   3      11.949  -6.012 -50.931  1.00  0.00      BS   O  
ATOM     66  C4' THY B   3       9.800  -6.588 -49.870  1.00  0.00      BS   C  
ATOM     67  O4' THY B   3      10.308  -7.806 -49.308  1.00  0.00      BS   O  
ATOM     68  C3' THY B   3       9.874  -5.601 -48.764  1.00  0.00      BS   C  
ATOM     69  O3' THY B   3       8.652  -5.366 -48.066  1.00  0.00      BS   O  
ATOM     70  C2' THY B   3      10.945  -6.100 -47.857  1.00  0.00      BS   C  
ATOM     71  C1' THY B   3      10.707  -7.626 -47.937  1.00  0.00      BS   C  
ATOM     72  N1  THY B   3      11.808  -8.468 -47.623  1.00  0.00      BS   N  
ATOM     73  C2  THY B   3      11.315  -9.691 -47.177  1.00  0.00      BS   C  
ATOM     74  O2  THY B   3      10.106  -9.979 -47.186  1.00  0.00      BS   O  
ATOM     75  N3  THY B   3      12.268 -10.505 -46.764  1.00  0.00      BS   N  
ATOM     76  C4  THY B   3      13.641 -10.456 -47.133  1.00  0.00      BS   C  
ATOM     77  O4  THY B   3      14.259 -11.502 -47.149  1.00  0.00      BS   O  
ATOM     78  C5  THY B   3      14.128  -9.122 -47.486  1.00  0.00      BS   C  
ATOM     79  C5M THY B   3      15.675  -8.998 -47.724  1.00  0.00      BS   C  
ATOM     80  C6  THY B   3      13.203  -8.230 -47.765  1.00  0.00      BS   C  
ATOM     81  H3  THY B   3      11.939 -11.380 -46.383  1.00  0.00      BS   H  
ATOM     82  H6  THY B   3      13.363  -7.396 -48.448  1.00  0.00      BS   H  
ATOM     83  H1' THY B   3       9.825  -7.836 -47.296  1.00  0.00      BS   H  
ATOM     84  H2' THY B   3      10.771  -5.731 -46.822  1.00  0.00      BS   H  
ATOM     85  H3' THY B   3      10.277  -4.710 -49.290  1.00  0.00      BS   H  
ATOM     86  H4' THY B   3       8.727  -6.681 -50.144  1.00  0.00      BS   H  
ATOM     87  H5' THY B   3      10.426  -7.119 -51.884  1.00  0.00      BS   H  
ATOM     88  H51 THY B   3      15.932  -7.930 -47.553  1.00  0.00      BS   H  
ATOM     89  H52 THY B   3      15.812  -9.197 -48.808  1.00  0.00      BS   H  
ATOM     90  H53 THY B   3      16.237  -9.682 -47.052  1.00  0.00      BS   H  
ATOM     91 H2'' THY B   3      11.981  -5.892 -48.199  1.00  0.00      BS   H  
ATOM     92 H5'' THY B   3      10.111  -5.351 -51.572  1.00  0.00      BS   H  
ATOM     93  P   ADE B   4       8.116  -3.888 -48.035  1.00  0.00      BS   P  
ATOM     94  O1P ADE B   4       8.017  -3.408 -49.467  1.00  0.00      BS   O  
ATOM     95  O2P ADE B   4       8.939  -3.035 -47.168  1.00  0.00      BS   O  
ATOM     96  C5' ADE B   4       5.649  -4.784 -48.080  1.00  0.00      BS   C  
ATOM     97  O5' ADE B   4       6.683  -4.053 -47.372  1.00  0.00      BS   O  
ATOM     98  C4' ADE B   4       4.840  -5.638 -47.168  1.00  0.00      BS   C  
ATOM     99  O4' ADE B   4       5.761  -6.734 -46.658  1.00  0.00      BS   O  
ATOM    100  C3' ADE B   4       4.321  -5.070 -45.862  1.00  0.00      BS   C  
ATOM    101  O3' ADE B   4       3.068  -5.579 -45.546  1.00  0.00      BS   O  
ATOM    102  C2' ADE B   4       5.264  -5.483 -44.704  1.00  0.00      BS   C  
ATOM    103  C1' ADE B   4       5.800  -6.861 -45.231  1.00  0.00      BS   C  
ATOM    104  N1  ADE B   4       9.187 -10.405 -43.574  1.00  0.00      BS   N  
ATOM    105  C2  ADE B   4       7.911 -10.464 -43.777  1.00  0.00      BS   C  
ATOM    106  N3  ADE B   4       7.070  -9.514 -44.372  1.00  0.00      BS   N  
ATOM    107  C4  ADE B   4       7.737  -8.370 -44.568  1.00  0.00      BS   C  
ATOM    108  C5  ADE B   4       9.067  -8.140 -44.332  1.00  0.00      BS   C  
ATOM    109  C6  ADE B   4       9.775  -9.227 -43.801  1.00  0.00      BS   C  
ATOM    110  N6  ADE B   4      11.184  -9.138 -43.683  1.00  0.00      BS   N  
ATOM    111  N7  ADE B   4       9.358  -6.887 -44.602  1.00  0.00      BS   N  
ATOM    112  C8  ADE B   4       8.242  -6.278 -44.944  1.00  0.00      BS   C  
ATOM    113  N9  ADE B   4       7.211  -7.156 -44.870  1.00  0.00      BS   N  
ATOM    114  H2  ADE B   4       7.484 -11.434 -43.517  1.00  0.00      BS   H  
ATOM    115  H8  ADE B   4       8.106  -5.274 -45.347  1.00  0.00      BS   H  
ATOM    116  H1' ADE B   4       5.070  -7.641 -44.927  1.00  0.00      BS   H  
ATOM    117  H2' ADE B   4       4.784  -5.595 -43.708  1.00  0.00      BS   H  
ATOM    118  H3' ADE B   4       4.295  -3.961 -45.813  1.00  0.00      BS   H  
ATOM    119  H4' ADE B   4       4.079  -6.216 -47.735  1.00  0.00      BS   H  
ATOM    120  H5' ADE B   4       6.082  -5.443 -48.863  1.00  0.00      BS   H  
ATOM    121  H61 ADE B   4      11.579  -9.995 -43.353  1.00  0.00      BS   H  
ATOM    122  H62 ADE B   4      11.689  -8.275 -43.650  1.00  0.00      BS   H  
ATOM    123 H2'' ADE B   4       6.106  -4.760 -44.655  1.00  0.00      BS   H  
ATOM    124 H5'' ADE B   4       4.997  -3.966 -48.458  1.00  0.00      BS   H  
ATOM    125  P   THY B   5       2.137  -4.759 -44.559  1.00  0.00      BS   P  
ATOM    126  O1P THY B   5       0.799  -4.871 -45.208  1.00  0.00      BS   O  
ATOM    127  O2P THY B   5       2.636  -3.380 -44.374  1.00  0.00      BS   O  
ATOM    128  C5' THY B   5       1.920  -6.893 -43.066  1.00  0.00      BS   C  
ATOM    129  O5' THY B   5       2.301  -5.464 -43.206  1.00  0.00      BS   O  
ATOM    130  C4' THY B   5       2.731  -7.495 -41.849  1.00  0.00      BS   C  
ATOM    131  O4' THY B   5       4.144  -7.421 -42.066  1.00  0.00      BS   O  
ATOM    132  C3' THY B   5       2.503  -6.790 -40.538  1.00  0.00      BS   C  
ATOM    133  O3' THY B   5       1.715  -7.493 -39.619  1.00  0.00      BS   O  
ATOM    134  C2' THY B   5       3.933  -6.511 -39.966  1.00  0.00      BS   C  
ATOM    135  C1' THY B   5       4.760  -7.429 -40.821  1.00  0.00      BS   C  
ATOM    136  N1  THY B   5       6.165  -7.045 -41.027  1.00  0.00      BS   N  
ATOM    137  C2  THY B   5       7.201  -7.867 -40.674  1.00  0.00      BS   C  
ATOM    138  O2  THY B   5       7.096  -8.987 -40.233  1.00  0.00      BS   O  
ATOM    139  N3  THY B   5       8.393  -7.399 -41.002  1.00  0.00      BS   N  
ATOM    140  C4  THY B   5       8.834  -6.168 -41.456  1.00  0.00      BS   C  
ATOM    141  O4  THY B   5      10.046  -6.046 -41.570  1.00  0.00      BS   O  
ATOM    142  C5  THY B   5       7.736  -5.307 -41.795  1.00  0.00      BS   C  
ATOM    143  C5M THY B   5       8.063  -4.040 -42.394  1.00  0.00      BS   C  
ATOM    144  C6  THY B   5       6.490  -5.733 -41.506  1.00  0.00      BS   C  
ATOM    145  H3  THY B   5       9.109  -8.066 -40.755  1.00  0.00      BS   H  
ATOM    146  H6  THY B   5       5.593  -5.116 -41.530  1.00  0.00      BS   H  
ATOM    147  H1' THY B   5       4.751  -8.438 -40.357  1.00  0.00      BS   H  
ATOM    148  H2' THY B   5       4.060  -6.748 -38.888  1.00  0.00      BS   H  
ATOM    149  H3' THY B   5       2.117  -5.765 -40.730  1.00  0.00      BS   H  
ATOM    150  H4' THY B   5       2.490  -8.558 -41.631  1.00  0.00      BS   H  
ATOM    151  H5' THY B   5       2.273  -7.484 -43.937  1.00  0.00      BS   H  
ATOM    152  H51 THY B   5       9.059  -4.092 -42.886  1.00  0.00      BS   H  
ATOM    153  H52 THY B   5       8.269  -3.288 -41.603  1.00  0.00      BS   H  
ATOM    154  H53 THY B   5       7.264  -3.574 -43.007  1.00  0.00      BS   H  
ATOM    155 H2'' THY B   5       4.229  -5.447 -40.082  1.00  0.00      BS   H  
ATOM    156 H5'' THY B   5       0.831  -7.104 -42.993  1.00  0.00      BS   H  
ATOM    157  P   ADE B   6       1.397  -7.035 -38.096  1.00  0.00      BS   P  
ATOM    158  O1P ADE B   6       0.032  -7.417 -37.761  1.00  0.00      BS   O  
ATOM    159  O2P ADE B   6       1.673  -5.631 -38.035  1.00  0.00      BS   O  
ATOM    160  C5' ADE B   6       2.571  -9.342 -37.481  1.00  0.00      BS   C  
ATOM    161  O5' ADE B   6       2.513  -7.900 -37.305  1.00  0.00      BS   O  
ATOM    162  C4' ADE B   6       3.620 -10.065 -36.640  1.00  0.00      BS   C  
ATOM    163  O4' ADE B   6       4.888  -9.544 -37.031  1.00  0.00      BS   O  
ATOM    164  C3' ADE B   6       3.557  -9.840 -35.089  1.00  0.00      BS   C  
ATOM    165  O3' ADE B   6       3.884 -11.098 -34.456  1.00  0.00      BS   O  
ATOM    166  C2' ADE B   6       4.495  -8.718 -34.804  1.00  0.00      BS   C  
ATOM    167  C1' ADE B   6       5.543  -8.925 -35.969  1.00  0.00      BS   C  
ATOM    168  N1  ADE B   6       9.996  -7.078 -37.558  1.00  0.00      BS   N  
ATOM    169  C2  ADE B   6       9.673  -8.278 -37.102  1.00  0.00      BS   C  
ATOM    170  N3  ADE B   6       8.512  -8.623 -36.547  1.00  0.00      BS   N  
ATOM    171  C4  ADE B   6       7.571  -7.708 -36.695  1.00  0.00      BS   C  
ATOM    172  C5  ADE B   6       7.726  -6.390 -37.267  1.00  0.00      BS   C  
ATOM    173  C6  ADE B   6       9.043  -6.096 -37.683  1.00  0.00      BS   C  
ATOM    174  N6  ADE B   6       9.384  -5.050 -38.325  1.00  0.00      BS   N  
ATOM    175  N7  ADE B   6       6.506  -5.711 -37.352  1.00  0.00      BS   N  
ATOM    176  C8  ADE B   6       5.689  -6.549 -36.839  1.00  0.00      BS   C  
ATOM    177  N9  ADE B   6       6.172  -7.775 -36.453  1.00  0.00      BS   N  
ATOM    178  H2  ADE B   6      10.542  -8.936 -37.096  1.00  0.00      BS   H  
ATOM    179  H8  ADE B   6       4.617  -6.389 -36.719  1.00  0.00      BS   H  
ATOM    180  H1' ADE B   6       6.286  -9.673 -35.621  1.00  0.00      BS   H  
ATOM    181  H2' ADE B   6       4.957  -8.941 -33.820  1.00  0.00      BS   H  
ATOM    182  H3' ADE B   6       2.510  -9.491 -34.969  1.00  0.00      BS   H  
ATOM    183  H4' ADE B   6       3.737 -11.143 -36.881  1.00  0.00      BS   H  
ATOM    184  H5' ADE B   6       2.847  -9.592 -38.528  1.00  0.00      BS   H  
ATOM    185  H61 ADE B   6      10.350  -4.999 -38.580  1.00  0.00      BS   H  
ATOM    186  H62 ADE B   6       8.894  -4.188 -38.200  1.00  0.00      BS   H  
ATOM    187 H2'' ADE B   6       3.953  -7.751 -34.882  1.00  0.00      BS   H  
ATOM    188 H5'' ADE B   6       1.543  -9.743 -37.354  1.00  0.00      BS   H  
ATOM    189  P   THY B   7       3.460 -11.301 -33.023  1.00  0.00      BS   P  
ATOM    190  O1P THY B   7       3.426 -12.785 -32.716  1.00  0.00      BS   O  
ATOM    191  O2P THY B   7       2.210 -10.584 -32.806  1.00  0.00      BS   O  
ATOM    192  C5' THY B   7       5.794 -11.493 -31.998  1.00  0.00      BS   C  
ATOM    193  O5' THY B   7       4.562 -10.758 -32.168  1.00  0.00      BS   O  
ATOM    194  C4' THY B   7       6.951 -10.757 -31.305  1.00  0.00      BS   C  
ATOM    195  O4' THY B   7       7.390  -9.655 -32.191  1.00  0.00      BS   O  
ATOM    196  C3' THY B   7       6.652 -10.039 -29.958  1.00  0.00      BS   C  
ATOM    197  O3' THY B   7       7.698 -10.075 -28.944  1.00  0.00      BS   O  
ATOM    198  C2' THY B   7       6.458  -8.574 -30.294  1.00  0.00      BS   C  
ATOM    199  C1' THY B   7       7.485  -8.432 -31.368  1.00  0.00      BS   C  
ATOM    200  N1  THY B   7       7.464  -7.263 -32.286  1.00  0.00      BS   N  
ATOM    201  C2  THY B   7       8.711  -7.027 -32.876  1.00  0.00      BS   C  
ATOM    202  O2  THY B   7       9.759  -7.588 -32.568  1.00  0.00      BS   O  
ATOM    203  N3  THY B   7       8.611  -6.150 -33.873  1.00  0.00      BS   N  
ATOM    204  C4  THY B   7       7.586  -5.283 -34.148  1.00  0.00      BS   C  
ATOM    205  O4  THY B   7       7.806  -4.469 -35.027  1.00  0.00      BS   O  
ATOM    206  C5  THY B   7       6.397  -5.497 -33.412  1.00  0.00      BS   C  
ATOM    207  C5M THY B   7       5.110  -4.749 -33.697  1.00  0.00      BS   C  
ATOM    208  C6  THY B   7       6.354  -6.548 -32.585  1.00  0.00      BS   C  
ATOM    209  H3  THY B   7       9.522  -5.763 -34.072  1.00  0.00      BS   H  
ATOM    210  H6  THY B   7       5.420  -6.999 -32.248  1.00  0.00      BS   H  
ATOM    211  H1' THY B   7       8.516  -8.442 -30.954  1.00  0.00      BS   H  
ATOM    212  H2' THY B   7       6.664  -7.910 -29.428  1.00  0.00      BS   H  
ATOM    213  H3' THY B   7       5.667 -10.438 -29.635  1.00  0.00      BS   H  
ATOM    214  H4' THY B   7       7.872 -11.361 -31.155  1.00  0.00      BS   H  
ATOM    215  H5' THY B   7       6.177 -11.894 -32.960  1.00  0.00      BS   H  
ATOM    216  H51 THY B   7       5.434  -3.702 -33.878  1.00  0.00      BS   H  
ATOM    217  H52 THY B   7       4.341  -4.769 -32.895  1.00  0.00      BS   H  
ATOM    218  H53 THY B   7       4.629  -5.069 -34.646  1.00  0.00      BS   H  
ATOM    219 H2'' THY B   7       5.423  -8.405 -30.659  1.00  0.00      BS   H  
ATOM    220 H5'' THY B   7       5.609 -12.459 -31.483  1.00  0.00      BS   H  
ATOM    221  P   ADE B   8       7.282 -10.378 -27.509  1.00  0.00      BS   P  
ATOM    222  O1P ADE B   8       7.269 -11.846 -27.376  1.00  0.00      BS   O  
ATOM    223  O2P ADE B   8       6.041  -9.643 -27.180  1.00  0.00      BS   O  
ATOM    224  C5' ADE B   8       9.827 -10.589 -26.709  1.00  0.00      BS   C  
ATOM    225  O5' ADE B   8       8.511  -9.893 -26.573  1.00  0.00      BS   O  
ATOM    226  C4' ADE B   8      10.839  -9.552 -27.244  1.00  0.00      BS   C  
ATOM    227  O4' ADE B   8      10.553  -9.173 -28.632  1.00  0.00      BS   O  
ATOM    228  C3' ADE B   8      11.040  -8.172 -26.484  1.00  0.00      BS   C  
ATOM    229  O3' ADE B   8      11.666  -8.385 -25.242  1.00  0.00      BS   O  
ATOM    230  C2' ADE B   8      11.971  -7.540 -27.482  1.00  0.00      BS   C  
ATOM    231  C1' ADE B   8      11.212  -7.944 -28.810  1.00  0.00      BS   C  
ATOM    232  N1  ADE B   8      10.909  -3.286 -31.175  1.00  0.00      BS   N  
ATOM    233  C2  ADE B   8      11.937  -4.052 -30.879  1.00  0.00      BS   C  
ATOM    234  N3  ADE B   8      11.945  -5.307 -30.347  1.00  0.00      BS   N  
ATOM    235  C4  ADE B   8      10.693  -5.740 -30.024  1.00  0.00      BS   C  
ATOM    236  C5  ADE B   8       9.530  -4.953 -30.212  1.00  0.00      BS   C  
ATOM    237  C6  ADE B   8       9.668  -3.712 -30.804  1.00  0.00      BS   C  
ATOM    238  N6  ADE B   8       8.608  -3.026 -31.097  1.00  0.00      BS   N  
ATOM    239  N7  ADE B   8       8.464  -5.595 -29.598  1.00  0.00      BS   N  
ATOM    240  C8  ADE B   8       9.013  -6.689 -28.977  1.00  0.00      BS   C  
ATOM    241  N9  ADE B   8      10.324  -6.904 -29.362  1.00  0.00      BS   N  
ATOM    242  H2  ADE B   8      12.875  -3.615 -31.221  1.00  0.00      BS   H  
ATOM    243  H8  ADE B   8       8.475  -7.461 -28.425  1.00  0.00      BS   H  
ATOM    244  H1' ADE B   8      12.083  -8.141 -29.470  1.00  0.00      BS   H  
ATOM    245  H2' ADE B   8      12.963  -8.029 -27.580  1.00  0.00      BS   H  
ATOM    246  H3' ADE B   8      10.006  -7.771 -26.419  1.00  0.00      BS   H  
ATOM    247  H4' ADE B   8      11.839 -10.018 -27.115  1.00  0.00      BS   H  
ATOM    248  H5' ADE B   8       9.804 -11.413 -27.453  1.00  0.00      BS   H  
ATOM    249  H61 ADE B   8       7.709  -3.334 -30.786  1.00  0.00      BS   H  
ATOM    250  H62 ADE B   8       8.603  -2.228 -31.700  1.00  0.00      BS   H  
ATOM    251 H2'' ADE B   8      12.083  -6.445 -27.330  1.00  0.00      BS   H  
ATOM    252 H5'' ADE B   8      10.144 -11.076 -25.763  1.00  0.00      BS   H  
ATOM    253  P   THY B   9      11.629  -7.319 -24.090  1.00  0.00      BS   P  
ATOM    254  O1P THY B   9      12.443  -7.981 -23.016  1.00  0.00      BS   O  
ATOM    255  O2P THY B   9      10.248  -6.885 -23.745  1.00  0.00      BS   O  
ATOM    256  C5' THY B   9      13.840  -6.219 -25.036  1.00  0.00      BS   C  
ATOM    257  O5' THY B   9      12.495  -6.085 -24.608  1.00  0.00      BS   O  
ATOM    258  C4' THY B   9      14.442  -4.856 -25.323  1.00  0.00      BS   C  
ATOM    259  O4' THY B   9      13.754  -4.315 -26.475  1.00  0.00      BS   O  
ATOM    260  C3' THY B   9      14.411  -3.792 -24.167  1.00  0.00      BS   C  
ATOM    261  O3' THY B   9      15.688  -3.063 -24.059  1.00  0.00      BS   O  
ATOM    262  C2' THY B   9      13.319  -2.853 -24.730  1.00  0.00      BS   C  
ATOM    263  C1' THY B   9      13.361  -3.001 -26.220  1.00  0.00      BS   C  
ATOM    264  N1  THY B   9      11.985  -2.768 -26.872  1.00  0.00      BS   N  
ATOM    265  C2  THY B   9      11.771  -1.812 -27.829  1.00  0.00      BS   C  
ATOM    266  O2  THY B   9      12.602  -1.009 -28.172  1.00  0.00      BS   O  
ATOM    267  N3  THY B   9      10.491  -1.830 -28.313  1.00  0.00      BS   N  
ATOM    268  C4  THY B   9       9.359  -2.512 -27.893  1.00  0.00      BS   C  
ATOM    269  O4  THY B   9       8.271  -2.124 -28.284  1.00  0.00      BS   O  
ATOM    270  C5  THY B   9       9.645  -3.391 -26.782  1.00  0.00      BS   C  
ATOM    271  C5M THY B   9       8.602  -4.169 -26.074  1.00  0.00      BS   C  
ATOM    272  C6  THY B   9      10.930  -3.466 -26.351  1.00  0.00      BS   C  
ATOM    273  H3  THY B   9      10.339  -1.155 -29.049  1.00  0.00      BS   H  
ATOM    274  H6  THY B   9      11.226  -4.311 -25.728  1.00  0.00      BS   H  
ATOM    275  H1' THY B   9      14.171  -2.358 -26.626  1.00  0.00      BS   H  
ATOM    276  H2' THY B   9      13.630  -1.820 -24.461  1.00  0.00      BS   H  
ATOM    277  H3' THY B   9      14.044  -4.277 -23.237  1.00  0.00      BS   H  
ATOM    278  H4' THY B   9      15.504  -4.822 -25.647  1.00  0.00      BS   H  
ATOM    279  H5' THY B   9      14.008  -6.849 -25.936  1.00  0.00      BS   H  
ATOM    280  H51 THY B   9       9.013  -4.992 -25.452  1.00  0.00      BS   H  
ATOM    281  H52 THY B   9       7.842  -4.602 -26.759  1.00  0.00      BS   H  
ATOM    282  H53 THY B   9       8.019  -3.521 -25.384  1.00  0.00      BS   H  
ATOM    283 H2'' THY B   9      12.296  -3.031 -24.335  1.00  0.00      BS   H  
ATOM    284 H5'' THY B   9      14.477  -6.647 -24.233  1.00  0.00      BS   H  
ATOM    285  P   ADE B  10      15.966  -2.132 -22.844  1.00  0.00      BS   P  
ATOM    286  O1P ADE B  10      17.439  -2.218 -22.575  1.00  0.00      BS   O  
ATOM    287  O2P ADE B  10      15.039  -2.441 -21.717  1.00  0.00      BS   O  
ATOM    288  C5' ADE B  10      16.580  -0.251 -24.565  1.00  0.00      BS   C  
ATOM    289  O5' ADE B  10      15.776  -0.714 -23.439  1.00  0.00      BS   O  
ATOM    290  C4' ADE B  10      16.203   1.142 -25.153  1.00  0.00      BS   C  
ATOM    291  O4' ADE B  10      14.940   1.100 -25.905  1.00  0.00      BS   O  
ATOM    292  C3' ADE B  10      16.057   2.233 -24.046  1.00  0.00      BS   C  
ATOM    293  O3' ADE B  10      16.925   3.373 -24.339  1.00  0.00      BS   O  
ATOM    294  C2' ADE B  10      14.622   2.556 -24.064  1.00  0.00      BS   C  
ATOM    295  C1' ADE B  10      14.089   2.212 -25.456  1.00  0.00      BS   C  
ATOM    296  N1  ADE B  10       9.504   2.756 -27.753  1.00  0.00      BS   N  
ATOM    297  C2  ADE B  10      10.605   3.514 -27.739  1.00  0.00      BS   C  
ATOM    298  N3  ADE B  10      11.771   3.273 -27.078  1.00  0.00      BS   N  
ATOM    299  C4  ADE B  10      11.707   2.151 -26.448  1.00  0.00      BS   C  
ATOM    300  C5  ADE B  10      10.641   1.245 -26.320  1.00  0.00      BS   C  
ATOM    301  C6  ADE B  10       9.493   1.582 -27.002  1.00  0.00      BS   C  
ATOM    302  N6  ADE B  10       8.396   0.774 -27.028  1.00  0.00      BS   N  
ATOM    303  N7  ADE B  10      10.900   0.257 -25.374  1.00  0.00      BS   N  
ATOM    304  C8  ADE B  10      12.086   0.506 -24.921  1.00  0.00      BS   C  
ATOM    305  N9  ADE B  10      12.667   1.663 -25.556  1.00  0.00      BS   N  
ATOM    306  H2  ADE B  10      10.518   4.467 -28.262  1.00  0.00      BS   H  
ATOM    307  H8  ADE B  10      12.655  -0.067 -24.189  1.00  0.00      BS   H  
ATOM    308  H1' ADE B  10      14.212   3.007 -26.222  1.00  0.00      BS   H  
ATOM    309  H2' ADE B  10      14.454   3.627 -23.821  1.00  0.00      BS   H  
ATOM    310  H3' ADE B  10      16.261   1.728 -23.079  1.00  0.00      BS   H  
ATOM    311  H4' ADE B  10      16.916   1.391 -25.967  1.00  0.00      BS   H  
ATOM    312  H5' ADE B  10      16.569  -0.948 -25.430  1.00  0.00      BS   H  
ATOM    313  H61 ADE B  10       7.575   0.878 -27.588  1.00  0.00      BS   H  
ATOM    314  H62 ADE B  10       8.390   0.163 -26.237  1.00  0.00      BS   H  
ATOM    315 H2'' ADE B  10      14.148   1.855 -23.343  1.00  0.00      BS   H  
ATOM    316 H5'' ADE B  10      17.662  -0.089 -24.367  1.00  0.00      BS   H  
ATOM    317  P   CYT B  11      18.231   3.518 -23.420  1.00  0.00      BS   P  
ATOM    318  O1P CYT B  11      19.054   2.304 -23.430  1.00  0.00      BS   O  
ATOM    319  O2P CYT B  11      17.724   3.915 -22.032  1.00  0.00      BS   O  
ATOM    320  C5' CYT B  11      19.342   5.118 -25.291  1.00  0.00      BS   C  
ATOM    321  O5' CYT B  11      19.118   4.744 -23.939  1.00  0.00      BS   O  
ATOM    322  C4' CYT B  11      20.270   6.422 -25.333  1.00  0.00      BS   C  
ATOM    323  O4' CYT B  11      19.796   7.430 -24.379  1.00  0.00      BS   O  
ATOM    324  C3' CYT B  11      21.748   6.146 -25.051  1.00  0.00      BS   C  
ATOM    325  O3' CYT B  11      22.571   6.809 -26.057  1.00  0.00      BS   O  
ATOM    326  C2' CYT B  11      21.949   6.820 -23.649  1.00  0.00      BS   C  
ATOM    327  C1' CYT B  11      20.969   7.968 -23.734  1.00  0.00      BS   C  
ATOM    328  N1  CYT B  11      20.627   8.628 -22.413  1.00  0.00      BS   N  
ATOM    329  C2  CYT B  11      21.270   9.798 -21.919  1.00  0.00      BS   C  
ATOM    330  O2  CYT B  11      22.171  10.294 -22.630  1.00  0.00      BS   O  
ATOM    331  N3  CYT B  11      20.943  10.252 -20.634  1.00  0.00      BS   N  
ATOM    332  C4  CYT B  11      19.979   9.624 -19.940  1.00  0.00      BS   C  
ATOM    333  N4  CYT B  11      19.576  10.177 -18.766  1.00  0.00      BS   N  
ATOM    334  C5  CYT B  11      19.380   8.448 -20.422  1.00  0.00      BS   C  
ATOM    335  C6  CYT B  11      19.800   7.946 -21.613  1.00  0.00      BS   C  
ATOM    336  H5  CYT B  11      18.700   7.873 -19.792  1.00  0.00      BS   H  
ATOM    337  H6  CYT B  11      19.320   7.012 -21.907  1.00  0.00      BS   H  
ATOM    338  H1' CYT B  11      21.481   8.665 -24.430  1.00  0.00      BS   H  
ATOM    339  H2' CYT B  11      22.977   7.146 -23.381  1.00  0.00      BS   H  
ATOM    340  H3' CYT B  11      21.909   5.050 -24.972  1.00  0.00      BS   H  
ATOM    341  H4' CYT B  11      20.221   6.866 -26.350  1.00  0.00      BS   H  
ATOM    342  H41 CYT B  11      20.053  10.993 -18.442  1.00  0.00      BS   H  
ATOM    343  H5' CYT B  11      18.470   5.414 -25.912  1.00  0.00      BS   H  
ATOM    344  H42 CYT B  11      18.918   9.800 -18.115  1.00  0.00      BS   H  
ATOM    345 H2'' CYT B  11      21.586   6.102 -22.883  1.00  0.00      BS   H  
ATOM    346 H5'' CYT B  11      19.780   4.260 -25.844  1.00  0.00      BS   H  
ATOM    347  P   GUA B  12      24.078   6.456 -26.042  1.00  0.00      BS   P  
ATOM    348  O1P GUA B  12      24.644   6.280 -24.686  1.00  0.00      BS   O  
ATOM    349  O2P GUA B  12      24.858   7.358 -26.910  1.00  0.00      BS   O  
ATOM    350  C5' GUA B  12      24.126   3.773 -25.999  1.00  0.00      BS   C  
ATOM    351  O5' GUA B  12      24.009   5.048 -26.749  1.00  0.00      BS   O  
ATOM    352  C4' GUA B  12      23.404   2.645 -26.725  1.00  0.00      BS   C  
ATOM    353  O4' GUA B  12      22.000   2.987 -26.912  1.00  0.00      BS   O  
ATOM    354  C3' GUA B  12      23.857   2.305 -28.163  1.00  0.00      BS   C  
ATOM    355  O3' GUA B  12      23.924   0.887 -28.246  1.00  0.00      BS   O  
ATOM    356  C2' GUA B  12      22.788   2.802 -29.075  1.00  0.00      BS   C  
ATOM    357  C1' GUA B  12      21.571   2.795 -28.248  1.00  0.00      BS   C  
ATOM    358  N1  GUA B  12      16.788   4.461 -29.317  1.00  0.00      BS   N  
ATOM    359  C2  GUA B  12      17.226   3.187 -29.184  1.00  0.00      BS   C  
ATOM    360  N2  GUA B  12      16.314   2.299 -29.386  1.00  0.00      BS   N  
ATOM    361  N3  GUA B  12      18.485   2.851 -28.796  1.00  0.00      BS   N  
ATOM    362  C4  GUA B  12      19.321   3.875 -28.825  1.00  0.00      BS   C  
ATOM    363  C5  GUA B  12      19.007   5.253 -29.066  1.00  0.00      BS   C  
ATOM    364  C6  GUA B  12      17.643   5.623 -29.330  1.00  0.00      BS   C  
ATOM    365  O6  GUA B  12      17.174   6.764 -29.525  1.00  0.00      BS   O  
ATOM    366  N7  GUA B  12      20.055   6.078 -28.866  1.00  0.00      BS   N  
ATOM    367  C8  GUA B  12      21.068   5.256 -28.602  1.00  0.00      BS   C  
ATOM    368  N9  GUA B  12      20.676   3.920 -28.574  1.00  0.00      BS   N  
ATOM    369  H1  GUA B  12      15.791   4.599 -29.395  1.00  0.00      BS   H  
ATOM    370  H8  GUA B  12      22.107   5.496 -28.376  1.00  0.00      BS   H  
ATOM    371  H1' GUA B  12      21.050   1.814 -28.203  1.00  0.00      BS   H  
ATOM    372  H2' GUA B  12      22.564   2.265 -30.022  1.00  0.00      BS   H  
ATOM    373  H21 GUA B  12      16.617   1.346 -29.419  1.00  0.00      BS   H  
ATOM    374  H3' GUA B  12      24.804   2.779 -28.497  1.00  0.00      BS   H  
ATOM    375  H22 GUA B  12      15.483   2.577 -29.869  1.00  0.00      BS   H  
ATOM    376  H4' GUA B  12      23.409   1.740 -26.082  1.00  0.00      BS   H  
ATOM    377  H5' GUA B  12      23.753   3.860 -24.957  1.00  0.00      BS   H  
ATOM    378  H3T GUA B  12      23.930   0.664 -29.180  1.00  0.00      BS   H  
ATOM    379 H2'' GUA B  12      23.142   3.822 -29.340  1.00  0.00      BS   H  
ATOM    380 H5'' GUA B  12      25.172   3.413 -25.892  1.00  0.00      BS   H  
TER   
ATOM    381  C5' GUA R  11      15.638   6.818 -22.349  1.00  0.00      R    C  
ATOM    382  O5' GUA R  11      15.457   5.485 -21.735  1.00  0.00      R    O  
ATOM    383  C4' GUA R  11      14.348   7.361 -22.949  1.00  0.00      R    C  
ATOM    384  O4' GUA R  11      13.690   6.365 -23.851  1.00  0.00      R    O  
ATOM    385  C3' GUA R  11      13.231   7.718 -21.962  1.00  0.00      R    C  
ATOM    386  O3' GUA R  11      13.497   8.984 -21.380  1.00  0.00      R    O  
ATOM    387  C2' GUA R  11      12.044   7.748 -22.850  1.00  0.00      R    C  
ATOM    388  O2' GUA R  11      11.922   9.023 -23.493  1.00  0.00      R    O  
ATOM    389  C1' GUA R  11      12.348   6.763 -23.912  1.00  0.00      R    C  
ATOM    390  N1  GUA R  11       7.566   5.138 -24.767  1.00  0.00      R    N  
ATOM    391  C2  GUA R  11       8.063   6.441 -24.800  1.00  0.00      R    C  
ATOM    392  N2  GUA R  11       7.288   7.373 -25.238  1.00  0.00      R    N  
ATOM    393  N3  GUA R  11       9.345   6.649 -24.571  1.00  0.00      R    N  
ATOM    394  C4  GUA R  11      10.009   5.564 -24.226  1.00  0.00      R    C  
ATOM    395  C5  GUA R  11       9.612   4.247 -24.034  1.00  0.00      R    C  
ATOM    396  C6  GUA R  11       8.240   4.004 -24.275  1.00  0.00      R    C  
ATOM    397  O6  GUA R  11       7.747   2.869 -24.097  1.00  0.00      R    O  
ATOM    398  N7  GUA R  11      10.624   3.517 -23.414  1.00  0.00      R    N  
ATOM    399  C8  GUA R  11      11.664   4.371 -23.318  1.00  0.00      R    C  
ATOM    400  N9  GUA R  11      11.379   5.589 -23.868  1.00  0.00      R    N  
ATOM    401  H1  GUA R  11       6.647   4.927 -25.128  1.00  0.00      R    H  
ATOM    402  H8  GUA R  11      12.666   4.206 -22.924  1.00  0.00      R    H  
ATOM    403  H1' GUA R  11      12.178   7.058 -24.970  1.00  0.00      R    H  
ATOM    404  H2' GUA R  11      11.255   9.474 -22.969  1.00  0.00      R    H  
ATOM    405  H21 GUA R  11       6.401   7.077 -25.592  1.00  0.00      R    H  
ATOM    406  H3' GUA R  11      13.190   6.880 -21.235  1.00  0.00      R    H  
ATOM    407  H22 GUA R  11       7.594   8.324 -25.282  1.00  0.00      R    H  
ATOM    408  H4' GUA R  11      14.501   8.285 -23.545  1.00  0.00      R    H  
ATOM    409  H5' GUA R  11      16.420   6.647 -23.120  1.00  0.00      R    H  
ATOM    410  H5T GUA R  11      16.314   5.067 -21.845  1.00  0.00      R    H  
ATOM    411 H2'' GUA R  11      11.133   7.378 -22.335  1.00  0.00      R    H  
ATOM    412 H5'' GUA R  11      16.123   7.598 -21.724  1.00  0.00      R    H  
ATOM    413  P   CYT R  12      13.073   9.126 -19.849  1.00  0.00      R    P  
ATOM    414  O1P CYT R  12      13.625  10.391 -19.304  1.00  0.00      R    O  
ATOM    415  O2P CYT R  12      13.393   7.912 -19.073  1.00  0.00      R    O  
ATOM    416  C5' CYT R  12      11.037  10.560 -20.400  1.00  0.00      R    C  
ATOM    417  O5' CYT R  12      11.502   9.284 -19.869  1.00  0.00      R    O  
ATOM    418  C4' CYT R  12       9.574  10.390 -20.887  1.00  0.00      R    C  
ATOM    419  O4' CYT R  12       9.363   9.315 -21.797  1.00  0.00      R    O  
ATOM    420  C3' CYT R  12       8.486  10.172 -19.821  1.00  0.00      R    C  
ATOM    421  O3' CYT R  12       8.182  11.346 -18.966  1.00  0.00      R    O  
ATOM    422  C2' CYT R  12       7.341   9.602 -20.637  1.00  0.00      R    C  
ATOM    423  O2' CYT R  12       6.587  10.603 -21.284  1.00  0.00      R    O  
ATOM    424  C1' CYT R  12       8.090   8.804 -21.708  1.00  0.00      R    C  
ATOM    425  N1  CYT R  12       8.019   7.323 -21.406  1.00  0.00      R    N  
ATOM    426  C2  CYT R  12       6.860   6.512 -21.664  1.00  0.00      R    C  
ATOM    427  O2  CYT R  12       5.840   7.023 -22.093  1.00  0.00      R    O  
ATOM    428  N3  CYT R  12       6.881   5.237 -21.377  1.00  0.00      R    N  
ATOM    429  C4  CYT R  12       7.971   4.693 -20.734  1.00  0.00      R    C  
ATOM    430  N4  CYT R  12       7.858   3.481 -20.288  1.00  0.00      R    N  
ATOM    431  C5  CYT R  12       9.180   5.390 -20.574  1.00  0.00      R    C  
ATOM    432  C6  CYT R  12       9.150   6.704 -20.881  1.00  0.00      R    C  
ATOM    433  H5  CYT R  12      10.082   4.830 -20.320  1.00  0.00      R    H  
ATOM    434  H6  CYT R  12      10.046   7.267 -20.621  1.00  0.00      R    H  
ATOM    435  H1' CYT R  12       7.665   8.860 -22.732  1.00  0.00      R    H  
ATOM    436  H2' CYT R  12       5.640  10.533 -21.152  1.00  0.00      R    H  
ATOM    437  H3' CYT R  12       8.941   9.449 -19.111  1.00  0.00      R    H  
ATOM    438  H4' CYT R  12       9.238  11.314 -21.405  1.00  0.00      R    H  
ATOM    439  H41 CYT R  12       6.935   3.127 -20.440  1.00  0.00      R    H  
ATOM    440  H5' CYT R  12      11.647  10.962 -21.237  1.00  0.00      R    H  
ATOM    441  H42 CYT R  12       8.444   3.044 -19.604  1.00  0.00      R    H  
ATOM    442 H2'' CYT R  12       6.685   9.014 -19.961  1.00  0.00      R    H  
ATOM    443 H5'' CYT R  12      11.092  11.274 -19.551  1.00  0.00      R    H  
ATOM    444  P   URA R  13       7.472  11.115 -17.586  1.00  0.00      R    P  
ATOM    445  O1P URA R  13       7.209  12.410 -16.928  1.00  0.00      R    O  
ATOM    446  O2P URA R  13       8.277  10.129 -16.880  1.00  0.00      R    O  
ATOM    447  C5' URA R  13       4.790  11.107 -18.011  1.00  0.00      R    C  
ATOM    448  O5' URA R  13       6.094  10.391 -17.891  1.00  0.00      R    O  
ATOM    449  C4' URA R  13       3.575  10.273 -18.445  1.00  0.00      R    C  
ATOM    450  O4' URA R  13       3.890   9.249 -19.417  1.00  0.00      R    O  
ATOM    451  C3' URA R  13       2.932   9.516 -17.311  1.00  0.00      R    C  
ATOM    452  O3' URA R  13       2.245  10.444 -16.385  1.00  0.00      R    O  
ATOM    453  C2' URA R  13       2.091   8.516 -18.012  1.00  0.00      R    C  
ATOM    454  O2' URA R  13       0.897   9.069 -18.491  1.00  0.00      R    O  
ATOM    455  C1' URA R  13       3.033   8.101 -19.101  1.00  0.00      R    C  
ATOM    456  N1  URA R  13       3.814   6.846 -18.796  1.00  0.00      R    N  
ATOM    457  C2  URA R  13       3.222   5.621 -19.035  1.00  0.00      R    C  
ATOM    458  O2  URA R  13       2.119   5.522 -19.493  1.00  0.00      R    O  
ATOM    459  N3  URA R  13       3.929   4.470 -18.617  1.00  0.00      R    N  
ATOM    460  C4  URA R  13       5.276   4.506 -18.304  1.00  0.00      R    C  
ATOM    461  O4  URA R  13       5.834   3.436 -18.308  1.00  0.00      R    O  
ATOM    462  C5  URA R  13       5.834   5.831 -17.976  1.00  0.00      R    C  
ATOM    463  C6  URA R  13       5.097   6.894 -18.260  1.00  0.00      R    C  
ATOM    464  H3  URA R  13       3.452   3.596 -18.787  1.00  0.00      R    H  
ATOM    465  H5  URA R  13       6.906   5.862 -17.785  1.00  0.00      R    H  
ATOM    466  H6  URA R  13       5.501   7.905 -18.214  1.00  0.00      R    H  
ATOM    467  H1' URA R  13       2.505   7.978 -20.072  1.00  0.00      R    H  
ATOM    468  H2' URA R  13       0.218   8.658 -17.949  1.00  0.00      R    H  
ATOM    469  H3' URA R  13       3.850   9.060 -16.883  1.00  0.00      R    H  
ATOM    470  H4' URA R  13       2.830  10.944 -18.923  1.00  0.00      R    H  
ATOM    471  H5' URA R  13       4.859  11.958 -18.721  1.00  0.00      R    H  
ATOM    472 H2'' URA R  13       1.880   7.657 -17.341  1.00  0.00      R    H  
ATOM    473 H5'' URA R  13       4.450  11.472 -17.018  1.00  0.00      R    H  
ATOM    474  P   URA R  14       1.901   9.965 -14.901  1.00  0.00      R    P  
ATOM    475  O1P URA R  14       1.520  11.149 -14.120  1.00  0.00      R    O  
ATOM    476  O2P URA R  14       3.055   9.191 -14.331  1.00  0.00      R    O  
ATOM    477  C5' URA R  14      -0.695   9.449 -15.356  1.00  0.00      R    C  
ATOM    478  O5' URA R  14       0.705   9.025 -15.030  1.00  0.00      R    O  
ATOM    479  C4' URA R  14      -1.601   8.366 -16.025  1.00  0.00      R    C  
ATOM    480  O4' URA R  14      -0.889   7.627 -17.033  1.00  0.00      R    O  
ATOM    481  C3' URA R  14      -2.107   7.224 -15.120  1.00  0.00      R    C  
ATOM    482  O3' URA R  14      -3.171   7.638 -14.303  1.00  0.00      R    O  
ATOM    483  C2' URA R  14      -2.492   6.216 -16.108  1.00  0.00      R    C  
ATOM    484  O2' URA R  14      -3.596   6.604 -16.904  1.00  0.00      R    O  
ATOM    485  C1' URA R  14      -1.196   6.249 -16.968  1.00  0.00      R    C  
ATOM    486  N1  URA R  14      -0.147   5.421 -16.492  1.00  0.00      R    N  
ATOM    487  C2  URA R  14      -0.235   4.028 -16.706  1.00  0.00      R    C  
ATOM    488  O2  URA R  14      -1.190   3.459 -17.193  1.00  0.00      R    O  
ATOM    489  N3  URA R  14       0.783   3.257 -16.220  1.00  0.00      R    N  
ATOM    490  C4  URA R  14       1.861   3.698 -15.455  1.00  0.00      R    C  
ATOM    491  O4  URA R  14       2.590   2.836 -14.999  1.00  0.00      R    O  
ATOM    492  C5  URA R  14       1.965   5.092 -15.377  1.00  0.00      R    C  
ATOM    493  C6  URA R  14       0.917   5.848 -15.751  1.00  0.00      R    C  
ATOM    494  H3  URA R  14       0.777   2.309 -16.569  1.00  0.00      R    H  
ATOM    495  H5  URA R  14       2.812   5.582 -14.896  1.00  0.00      R    H  
ATOM    496  H6  URA R  14       0.790   6.875 -15.409  1.00  0.00      R    H  
ATOM    497  H1' URA R  14      -1.443   5.961 -18.012  1.00  0.00      R    H  
ATOM    498  H2' URA R  14      -3.818   5.828 -17.423  1.00  0.00      R    H  
ATOM    499  H3' URA R  14      -1.220   6.934 -14.518  1.00  0.00      R    H  
ATOM    500  H4' URA R  14      -2.487   8.770 -16.560  1.00  0.00      R    H  
ATOM    501  H5' URA R  14      -0.671  10.288 -16.085  1.00  0.00      R    H  
ATOM    502 H2'' URA R  14      -2.767   5.239 -15.658  1.00  0.00      R    H  
ATOM    503 H5'' URA R  14      -1.215   9.830 -14.451  1.00  0.00      R    H  
ATOM    504  P   ADE R  15      -3.503   7.171 -12.906  1.00  0.00      R    P  
ATOM    505  O1P ADE R  15      -4.759   7.888 -12.536  1.00  0.00      R    O  
ATOM    506  O2P ADE R  15      -2.417   7.282 -11.959  1.00  0.00      R    O  
ATOM    507  C5' ADE R  15      -5.111   5.229 -13.576  1.00  0.00      R    C  
ATOM    508  O5' ADE R  15      -3.852   5.634 -12.978  1.00  0.00      R    O  
ATOM    509  C4' ADE R  15      -5.135   3.749 -13.873  1.00  0.00      R    C  
ATOM    510  O4' ADE R  15      -4.006   3.384 -14.733  1.00  0.00      R    O  
ATOM    511  C3' ADE R  15      -5.010   2.845 -12.699  1.00  0.00      R    C  
ATOM    512  O3' ADE R  15      -6.307   2.763 -12.116  1.00  0.00      R    O  
ATOM    513  C2' ADE R  15      -4.496   1.577 -13.300  1.00  0.00      R    C  
ATOM    514  O2' ADE R  15      -5.445   0.770 -13.926  1.00  0.00      R    O  
ATOM    515  C1' ADE R  15      -3.502   2.117 -14.346  1.00  0.00      R    C  
ATOM    516  N1  ADE R  15       0.630  -0.672 -13.025  1.00  0.00      R    N  
ATOM    517  C2  ADE R  15      -0.603  -0.988 -13.419  1.00  0.00      R    C  
ATOM    518  N3  ADE R  15      -1.593  -0.172 -13.815  1.00  0.00      R    N  
ATOM    519  C4  ADE R  15      -1.254   1.083 -13.680  1.00  0.00      R    C  
ATOM    520  C5  ADE R  15      -0.094   1.621 -13.140  1.00  0.00      R    C  
ATOM    521  C6  ADE R  15       0.952   0.666 -12.841  1.00  0.00      R    C  
ATOM    522  N6  ADE R  15       2.167   1.002 -12.328  1.00  0.00      R    N  
ATOM    523  N7  ADE R  15      -0.194   3.002 -13.068  1.00  0.00      R    N  
ATOM    524  C8  ADE R  15      -1.426   3.241 -13.412  1.00  0.00      R    C  
ATOM    525  N9  ADE R  15      -2.079   2.145 -13.828  1.00  0.00      R    N  
ATOM    526  H2  ADE R  15      -0.756  -2.055 -13.582  1.00  0.00      R    H  
ATOM    527  H8  ADE R  15      -1.889   4.227 -13.386  1.00  0.00      R    H  
ATOM    528  H1' ADE R  15      -3.495   1.531 -15.290  1.00  0.00      R    H  
ATOM    529  H2' ADE R  15      -5.042  -0.102 -13.917  1.00  0.00      R    H  
ATOM    530  H3' ADE R  15      -4.298   3.306 -11.981  1.00  0.00      R    H  
ATOM    531  H4' ADE R  15      -6.048   3.539 -14.471  1.00  0.00      R    H  
ATOM    532  H5' ADE R  15      -5.348   5.825 -14.483  1.00  0.00      R    H  
ATOM    533  H61 ADE R  15       2.816   0.270 -12.535  1.00  0.00      R    H  
ATOM    534  H62 ADE R  15       2.425   1.967 -12.289  1.00  0.00      R    H  
ATOM    535 H2'' ADE R  15      -3.883   1.060 -12.531  1.00  0.00      R    H  
ATOM    536 H5'' ADE R  15      -5.883   5.525 -12.833  1.00  0.00      R    H  
ATOM    537  P   CYT R  16      -6.655   2.909 -10.602  1.00  0.00      R    P  
ATOM    538  O1P CYT R  16      -8.112   2.764 -10.540  1.00  0.00      R    O  
ATOM    539  O2P CYT R  16      -6.078   4.152 -10.058  1.00  0.00      R    O  
ATOM    540  C5' CYT R  16      -6.156   0.395 -10.336  1.00  0.00      R    C  
ATOM    541  O5' CYT R  16      -5.882   1.695  -9.984  1.00  0.00      R    O  
ATOM    542  C4' CYT R  16      -5.125  -0.606  -9.837  1.00  0.00      R    C  
ATOM    543  O4' CYT R  16      -3.822  -0.396 -10.540  1.00  0.00      R    O  
ATOM    544  C3' CYT R  16      -4.691  -0.575  -8.389  1.00  0.00      R    C  
ATOM    545  O3' CYT R  16      -5.728  -1.060  -7.509  1.00  0.00      R    O  
ATOM    546  C2' CYT R  16      -3.356  -1.369  -8.363  1.00  0.00      R    C  
ATOM    547  O2' CYT R  16      -3.477  -2.782  -8.305  1.00  0.00      R    O  
ATOM    548  C1' CYT R  16      -2.812  -0.976  -9.767  1.00  0.00      R    C  
ATOM    549  N1  CYT R  16      -1.644  -0.217  -9.694  1.00  0.00      R    N  
ATOM    550  C2  CYT R  16      -0.455  -0.995  -9.515  1.00  0.00      R    C  
ATOM    551  O2  CYT R  16      -0.510  -2.221  -9.564  1.00  0.00      R    O  
ATOM    552  N3  CYT R  16       0.698  -0.338  -9.247  1.00  0.00      R    N  
ATOM    553  C4  CYT R  16       0.734   1.012  -9.322  1.00  0.00      R    C  
ATOM    554  N4  CYT R  16       1.854   1.701  -9.046  1.00  0.00      R    N  
ATOM    555  C5  CYT R  16      -0.407   1.778  -9.703  1.00  0.00      R    C  
ATOM    556  C6  CYT R  16      -1.584   1.151  -9.796  1.00  0.00      R    C  
ATOM    557  H5  CYT R  16      -0.468   2.864  -9.621  1.00  0.00      R    H  
ATOM    558  H6  CYT R  16      -2.556   1.631  -9.913  1.00  0.00      R    H  
ATOM    559  H1' CYT R  16      -2.480  -1.892 -10.301  1.00  0.00      R    H  
ATOM    560  H2' CYT R  16      -2.848  -3.091  -7.648  1.00  0.00      R    H  
ATOM    561  H3' CYT R  16      -4.544   0.520  -8.271  1.00  0.00      R    H  
ATOM    562  H4' CYT R  16      -5.437  -1.656 -10.024  1.00  0.00      R    H  
ATOM    563  H41 CYT R  16       2.618   1.136  -8.736  1.00  0.00      R    H  
ATOM    564  H5' CYT R  16      -6.367   0.295 -11.422  1.00  0.00      R    H  
ATOM    565  H42 CYT R  16       1.896   2.669  -9.296  1.00  0.00      R    H  
ATOM    566 H2'' CYT R  16      -2.681  -1.003  -7.560  1.00  0.00      R    H  
ATOM    567 H5'' CYT R  16      -7.119   0.177  -9.829  1.00  0.00      R    H  
ATOM    568  P   ADE R  17      -5.541  -0.900  -5.929  1.00  0.00      R    P  
ATOM    569  O1P ADE R  17      -6.841  -1.149  -5.220  1.00  0.00      R    O  
ATOM    570  O2P ADE R  17      -4.803   0.325  -5.663  1.00  0.00      R    O  
ATOM    571  C5' ADE R  17      -5.026  -3.470  -5.367  1.00  0.00      R    C  
ATOM    572  O5' ADE R  17      -4.609  -2.071  -5.464  1.00  0.00      R    O  
ATOM    573  C4' ADE R  17      -3.892  -4.409  -4.922  1.00  0.00      R    C  
ATOM    574  O4' ADE R  17      -2.792  -4.399  -5.952  1.00  0.00      R    O  
ATOM    575  C3' ADE R  17      -3.294  -4.063  -3.628  1.00  0.00      R    C  
ATOM    576  O3' ADE R  17      -4.010  -4.687  -2.480  1.00  0.00      R    O  
ATOM    577  C2' ADE R  17      -1.885  -4.603  -3.832  1.00  0.00      R    C  
ATOM    578  O2' ADE R  17      -1.888  -5.949  -3.486  1.00  0.00      R    O  
ATOM    579  C1' ADE R  17      -1.589  -4.388  -5.303  1.00  0.00      R    C  
ATOM    580  N1  ADE R  17       3.045  -2.423  -5.760  1.00  0.00      R    N  
ATOM    581  C2  ADE R  17       2.590  -3.668  -5.568  1.00  0.00      R    C  
ATOM    582  N3  ADE R  17       1.371  -4.090  -5.465  1.00  0.00      R    N  
ATOM    583  C4  ADE R  17       0.530  -3.052  -5.633  1.00  0.00      R    C  
ATOM    584  C5  ADE R  17       0.804  -1.717  -5.824  1.00  0.00      R    C  
ATOM    585  C6  ADE R  17       2.167  -1.393  -5.880  1.00  0.00      R    C  
ATOM    586  N6  ADE R  17       2.632  -0.144  -6.038  1.00  0.00      R    N  
ATOM    587  N7  ADE R  17      -0.393  -0.943  -5.815  1.00  0.00      R    N  
ATOM    588  C8  ADE R  17      -1.313  -1.844  -5.528  1.00  0.00      R    C  
ATOM    589  N9  ADE R  17      -0.860  -3.145  -5.517  1.00  0.00      R    N  
ATOM    590  H2  ADE R  17       3.313  -4.480  -5.485  1.00  0.00      R    H  
ATOM    591  H8  ADE R  17      -2.358  -1.572  -5.381  1.00  0.00      R    H  
ATOM    592  H1' ADE R  17      -1.055  -5.296  -5.656  1.00  0.00      R    H  
ATOM    593  H2' ADE R  17      -1.348  -6.000  -2.694  1.00  0.00      R    H  
ATOM    594  H3' ADE R  17      -3.296  -2.953  -3.577  1.00  0.00      R    H  
ATOM    595  H4' ADE R  17      -4.296  -5.441  -4.853  1.00  0.00      R    H  
ATOM    596  H5' ADE R  17      -5.315  -3.800  -6.388  1.00  0.00      R    H  
ATOM    597  H61 ADE R  17       1.962   0.548  -5.769  1.00  0.00      R    H  
ATOM    598  H62 ADE R  17       3.609   0.062  -6.085  1.00  0.00      R    H  
ATOM    599 H2'' ADE R  17      -1.229  -4.134  -3.067  1.00  0.00      R    H  
ATOM    600 H5'' ADE R  17      -5.920  -3.600  -4.720  1.00  0.00      R    H  
ATOM    601  P   ADE R  18      -3.576  -4.043  -1.096  1.00  0.00      R    P  
ATOM    602  O1P ADE R  18      -4.584  -4.495  -0.147  1.00  0.00      R    O  
ATOM    603  O2P ADE R  18      -3.509  -2.563  -1.420  1.00  0.00      R    O  
ATOM    604  C5' ADE R  18      -1.927  -5.970  -0.227  1.00  0.00      R    C  
ATOM    605  O5' ADE R  18      -2.179  -4.619  -0.663  1.00  0.00      R    O  
ATOM    606  C4' ADE R  18      -0.400  -6.192  -0.206  1.00  0.00      R    C  
ATOM    607  O4' ADE R  18       0.327  -5.907  -1.441  1.00  0.00      R    O  
ATOM    608  C3' ADE R  18       0.430  -5.368   0.775  1.00  0.00      R    C  
ATOM    609  O3' ADE R  18       0.318  -5.937   2.093  1.00  0.00      R    O  
ATOM    610  C2' ADE R  18       1.871  -5.486   0.281  1.00  0.00      R    C  
ATOM    611  O2' ADE R  18       2.422  -6.760   0.573  1.00  0.00      R    O  
ATOM    612  C1' ADE R  18       1.670  -5.359  -1.180  1.00  0.00      R    C  
ATOM    613  N1  ADE R  18       4.418  -1.382  -2.713  1.00  0.00      R    N  
ATOM    614  C2  ADE R  18       4.763  -2.632  -2.448  1.00  0.00      R    C  
ATOM    615  N3  ADE R  18       3.936  -3.668  -2.201  1.00  0.00      R    N  
ATOM    616  C4  ADE R  18       2.698  -3.179  -2.007  1.00  0.00      R    C  
ATOM    617  C5  ADE R  18       2.196  -1.920  -2.283  1.00  0.00      R    C  
ATOM    618  C6  ADE R  18       3.128  -0.970  -2.618  1.00  0.00      R    C  
ATOM    619  N6  ADE R  18       2.836   0.345  -2.656  1.00  0.00      R    N  
ATOM    620  N7  ADE R  18       0.893  -1.928  -1.945  1.00  0.00      R    N  
ATOM    621  C8  ADE R  18       0.587  -3.095  -1.453  1.00  0.00      R    C  
ATOM    622  N9  ADE R  18       1.642  -3.968  -1.645  1.00  0.00      R    N  
ATOM    623  H2  ADE R  18       5.835  -2.824  -2.467  1.00  0.00      R    H  
ATOM    624  H8  ADE R  18      -0.387  -3.288  -1.007  1.00  0.00      R    H  
ATOM    625  H1' ADE R  18       2.386  -5.956  -1.785  1.00  0.00      R    H  
ATOM    626  H2' ADE R  18       3.211  -6.839   0.033  1.00  0.00      R    H  
ATOM    627  H3' ADE R  18       0.081  -4.314   0.828  1.00  0.00      R    H  
ATOM    628  H4' ADE R  18      -0.192  -7.257   0.035  1.00  0.00      R    H  
ATOM    629  H5' ADE R  18      -2.299  -6.709  -0.968  1.00  0.00      R    H  
ATOM    630  H61 ADE R  18       1.909   0.595  -2.377  1.00  0.00      R    H  
ATOM    631  H62 ADE R  18       3.386   0.980  -3.198  1.00  0.00      R    H  
ATOM    632 H2'' ADE R  18       2.388  -4.662   0.818  1.00  0.00      R    H  
ATOM    633 H5'' ADE R  18      -2.430  -6.221   0.731  1.00  0.00      R    H  
ATOM    634  P   CYT R  19      -0.269  -5.001   3.238  1.00  0.00      R    P  
ATOM    635  O1P CYT R  19      -0.308  -5.793   4.516  1.00  0.00      R    O  
ATOM    636  O2P CYT R  19      -1.551  -4.423   2.799  1.00  0.00      R    O  
ATOM    637  C5' CYT R  19       2.110  -3.948   3.518  1.00  0.00      R    C  
ATOM    638  O5' CYT R  19       0.711  -3.817   3.462  1.00  0.00      R    O  
ATOM    639  C4' CYT R  19       2.846  -2.764   2.954  1.00  0.00      R    C  
ATOM    640  O4' CYT R  19       2.333  -2.456   1.607  1.00  0.00      R    O  
ATOM    641  C3' CYT R  19       2.761  -1.473   3.753  1.00  0.00      R    C  
ATOM    642  O3' CYT R  19       3.647  -1.505   4.866  1.00  0.00      R    O  
ATOM    643  C2' CYT R  19       3.080  -0.494   2.581  1.00  0.00      R    C  
ATOM    644  O2' CYT R  19       4.491  -0.248   2.480  1.00  0.00      R    O  
ATOM    645  C1' CYT R  19       2.451  -1.096   1.375  1.00  0.00      R    C  
ATOM    646  N1  CYT R  19       1.090  -0.476   1.147  1.00  0.00      R    N  
ATOM    647  C2  CYT R  19       1.016   0.829   0.631  1.00  0.00      R    C  
ATOM    648  O2  CYT R  19       2.103   1.386   0.358  1.00  0.00      R    O  
ATOM    649  N3  CYT R  19      -0.185   1.455   0.505  1.00  0.00      R    N  
ATOM    650  C4  CYT R  19      -1.316   0.850   0.829  1.00  0.00      R    C  
ATOM    651  N4  CYT R  19      -2.510   1.437   0.519  1.00  0.00      R    N  
ATOM    652  C5  CYT R  19      -1.254  -0.404   1.542  1.00  0.00      R    C  
ATOM    653  C6  CYT R  19      -0.032  -0.985   1.760  1.00  0.00      R    C  
ATOM    654  H5  CYT R  19      -2.168  -0.839   1.943  1.00  0.00      R    H  
ATOM    655  H6  CYT R  19       0.111  -1.918   2.304  1.00  0.00      R    H  
ATOM    656  H1' CYT R  19       3.251  -1.038   0.608  1.00  0.00      R    H  
ATOM    657  H2' CYT R  19       4.827  -0.019   3.351  1.00  0.00      R    H  
ATOM    658  H3' CYT R  19       1.724  -1.196   4.039  1.00  0.00      R    H  
ATOM    659  H4' CYT R  19       3.901  -3.112   2.915  1.00  0.00      R    H  
ATOM    660  H41 CYT R  19      -2.397   2.361   0.153  1.00  0.00      R    H  
ATOM    661  H5' CYT R  19       2.553  -4.884   3.115  1.00  0.00      R    H  
ATOM    662  H42 CYT R  19      -3.366   0.931   0.626  1.00  0.00      R    H  
ATOM    663 H2'' CYT R  19       2.653   0.497   2.842  1.00  0.00      R    H  
ATOM    664 H5'' CYT R  19       2.428  -3.910   4.582  1.00  0.00      R    H  
ATOM    665  P   ADE R  20       3.594  -0.329   5.879  1.00  0.00      R    P  
ATOM    666  O1P ADE R  20       3.899  -0.808   7.259  1.00  0.00      R    O  
ATOM    667  O2P ADE R  20       2.369   0.506   5.743  1.00  0.00      R    O  
ATOM    668  C5' ADE R  20       6.272   0.141   5.907  1.00  0.00      R    C  
ATOM    669  O5' ADE R  20       4.922   0.479   5.398  1.00  0.00      R    O  
ATOM    670  C4' ADE R  20       7.274   1.330   5.746  1.00  0.00      R    C  
ATOM    671  O4' ADE R  20       7.273   1.754   4.370  1.00  0.00      R    O  
ATOM    672  C3' ADE R  20       6.868   2.546   6.631  1.00  0.00      R    C  
ATOM    673  O3' ADE R  20       7.449   2.403   7.976  1.00  0.00      R    O  
ATOM    674  C2' ADE R  20       7.311   3.770   5.729  1.00  0.00      R    C  
ATOM    675  O2' ADE R  20       8.598   4.151   6.086  1.00  0.00      R    O  
ATOM    676  C1' ADE R  20       7.197   3.194   4.281  1.00  0.00      R    C  
ATOM    677  N1  ADE R  20       5.440   6.969   1.583  1.00  0.00      R    N  
ATOM    678  C2  ADE R  20       6.633   6.676   2.149  1.00  0.00      R    C  
ATOM    679  N3  ADE R  20       6.928   5.623   2.885  1.00  0.00      R    N  
ATOM    680  C4  ADE R  20       5.891   4.803   2.999  1.00  0.00      R    C  
ATOM    681  C5  ADE R  20       4.651   4.871   2.450  1.00  0.00      R    C  
ATOM    682  C6  ADE R  20       4.427   6.061   1.707  1.00  0.00      R    C  
ATOM    683  N6  ADE R  20       3.241   6.369   1.141  1.00  0.00      R    N  
ATOM    684  N7  ADE R  20       3.916   3.683   2.714  1.00  0.00      R    N  
ATOM    685  C8  ADE R  20       4.767   2.944   3.428  1.00  0.00      R    C  
ATOM    686  N9  ADE R  20       5.953   3.566   3.652  1.00  0.00      R    N  
ATOM    687  H2  ADE R  20       7.370   7.431   1.878  1.00  0.00      R    H  
ATOM    688  H8  ADE R  20       4.473   1.979   3.839  1.00  0.00      R    H  
ATOM    689  H1' ADE R  20       7.980   3.603   3.607  1.00  0.00      R    H  
ATOM    690  H2' ADE R  20       8.564   5.092   5.898  1.00  0.00      R    H  
ATOM    691  H3' ADE R  20       5.759   2.496   6.572  1.00  0.00      R    H  
ATOM    692  H4' ADE R  20       8.303   1.090   6.090  1.00  0.00      R    H  
ATOM    693  H5' ADE R  20       6.638  -0.714   5.299  1.00  0.00      R    H  
ATOM    694  H61 ADE R  20       2.390   6.013   1.529  1.00  0.00      R    H  
ATOM    695  H62 ADE R  20       3.194   7.167   0.540  1.00  0.00      R    H  
ATOM    696  H3T ADE R  20       6.999   3.121   8.428  1.00  0.00      R    H  
ATOM    697 H2'' ADE R  20       6.590   4.613   5.799  1.00  0.00      R    H  
ATOM    698 H5'' ADE R  20       6.270   0.020   7.011  1.00  0.00      R    H  
TER   
ATOM    699  C5' THY T   1       9.771  12.814   2.796  1.00  0.00      TS   C  
ATOM    700  O5' THY T   1       8.753  13.709   3.173  1.00  0.00      TS   O  
ATOM    701  C4' THY T   1       9.396  11.318   2.762  1.00  0.00      TS   C  
ATOM    702  O4' THY T   1       8.927  10.800   3.984  1.00  0.00      TS   O  
ATOM    703  C3' THY T   1       8.221  10.930   1.794  1.00  0.00      TS   C  
ATOM    704  O3' THY T   1       8.589   9.878   0.851  1.00  0.00      TS   O  
ATOM    705  C2' THY T   1       7.186  10.191   2.730  1.00  0.00      TS   C  
ATOM    706  C1' THY T   1       8.075   9.682   3.796  1.00  0.00      TS   C  
ATOM    707  N1  THY T   1       7.343   9.498   5.062  1.00  0.00      TS   N  
ATOM    708  C2  THY T   1       7.758   8.371   5.770  1.00  0.00      TS   C  
ATOM    709  O2  THY T   1       8.613   7.598   5.433  1.00  0.00      TS   O  
ATOM    710  N3  THY T   1       7.135   8.156   6.959  1.00  0.00      TS   N  
ATOM    711  C4  THY T   1       6.177   9.030   7.543  1.00  0.00      TS   C  
ATOM    712  O4  THY T   1       5.704   8.759   8.706  1.00  0.00      TS   O  
ATOM    713  C5  THY T   1       5.862  10.146   6.795  1.00  0.00      TS   C  
ATOM    714  C5M THY T   1       4.987  11.188   7.374  1.00  0.00      TS   C  
ATOM    715  C6  THY T   1       6.426  10.374   5.617  1.00  0.00      TS   C  
ATOM    716  H3  THY T   1       7.384   7.299   7.432  1.00  0.00      TS   H  
ATOM    717  H6  THY T   1       6.121  11.217   4.996  1.00  0.00      TS   H  
ATOM    718  H1' THY T   1       8.740   8.845   3.492  1.00  0.00      TS   H  
ATOM    719  H2' THY T   1       6.520   9.490   2.183  1.00  0.00      TS   H  
ATOM    720  H3' THY T   1       7.683  11.770   1.305  1.00  0.00      TS   H  
ATOM    721  H4' THY T   1      10.337  10.763   2.562  1.00  0.00      TS   H  
ATOM    722  H5' THY T   1      10.571  13.001   3.544  1.00  0.00      TS   H  
ATOM    723  H51 THY T   1       5.514  12.039   7.857  1.00  0.00      TS   H  
ATOM    724  H52 THY T   1       4.213  10.758   8.044  1.00  0.00      TS   H  
ATOM    725  H53 THY T   1       4.429  11.651   6.532  1.00  0.00      TS   H  
ATOM    726  H5T THY T   1       9.289  14.401   3.566  1.00  0.00      TS   H  
ATOM    727 H2'' THY T   1       6.613  11.083   3.065  1.00  0.00      TS   H  
ATOM    728 H5'' THY T   1      10.082  13.063   1.759  1.00  0.00      TS   H  
ATOM    729  P   GUA T   2       9.031  10.289  -0.605  1.00  0.00      TS   P  
ATOM    730  O1P GUA T   2       9.682  11.571  -0.618  1.00  0.00      TS   O  
ATOM    731  O2P GUA T   2       7.876  10.196  -1.446  1.00  0.00      TS   O  
ATOM    732  C5' GUA T   2      10.896   8.353  -0.174  1.00  0.00      TS   C  
ATOM    733  O5' GUA T   2      10.047   9.156  -0.995  1.00  0.00      TS   O  
ATOM    734  C4' GUA T   2      10.591   6.878  -0.218  1.00  0.00      TS   C  
ATOM    735  O4' GUA T   2       9.256   6.489   0.318  1.00  0.00      TS   O  
ATOM    736  C3' GUA T   2      10.591   6.252  -1.599  1.00  0.00      TS   C  
ATOM    737  O3' GUA T   2      11.923   6.138  -2.063  1.00  0.00      TS   O  
ATOM    738  C2' GUA T   2      10.030   4.918  -1.232  1.00  0.00      TS   C  
ATOM    739  C1' GUA T   2       8.861   5.269  -0.251  1.00  0.00      TS   C  
ATOM    740  N1  GUA T   2       4.431   2.890  -0.586  1.00  0.00      TS   N  
ATOM    741  C2  GUA T   2       5.629   2.475  -0.116  1.00  0.00      TS   C  
ATOM    742  N2  GUA T   2       5.636   1.225   0.342  1.00  0.00      TS   N  
ATOM    743  N3  GUA T   2       6.766   3.184  -0.142  1.00  0.00      TS   N  
ATOM    744  C4  GUA T   2       6.635   4.355  -0.800  1.00  0.00      TS   C  
ATOM    745  C5  GUA T   2       5.470   4.894  -1.346  1.00  0.00      TS   C  
ATOM    746  C6  GUA T   2       4.216   4.073  -1.270  1.00  0.00      TS   C  
ATOM    747  O6  GUA T   2       3.029   4.243  -1.692  1.00  0.00      TS   O  
ATOM    748  N7  GUA T   2       5.716   6.164  -1.774  1.00  0.00      TS   N  
ATOM    749  C8  GUA T   2       6.980   6.382  -1.526  1.00  0.00      TS   C  
ATOM    750  N9  GUA T   2       7.608   5.348  -0.844  1.00  0.00      TS   N  
ATOM    751  H1  GUA T   2       3.647   2.263  -0.480  1.00  0.00      TS   H  
ATOM    752  H8  GUA T   2       7.580   7.284  -1.650  1.00  0.00      TS   H  
ATOM    753  H1' GUA T   2       8.836   4.635   0.660  1.00  0.00      TS   H  
ATOM    754  H2' GUA T   2      10.712   4.286  -0.624  1.00  0.00      TS   H  
ATOM    755  H21 GUA T   2       4.773   0.797   0.612  1.00  0.00      TS   H  
ATOM    756  H3' GUA T   2       9.960   6.850  -2.292  1.00  0.00      TS   H  
ATOM    757  H22 GUA T   2       6.502   1.002   0.790  1.00  0.00      TS   H  
ATOM    758  H4' GUA T   2      11.323   6.335   0.417  1.00  0.00      TS   H  
ATOM    759  H5' GUA T   2      10.801   8.628   0.898  1.00  0.00      TS   H  
ATOM    760 H2'' GUA T   2       9.553   4.393  -2.089  1.00  0.00      TS   H  
ATOM    761 H5'' GUA T   2      11.941   8.538  -0.499  1.00  0.00      TS   H  
ATOM    762  P   THY T   3      12.394   5.559  -3.340  1.00  0.00      TS   P  
ATOM    763  O1P THY T   3      13.875   5.670  -3.268  1.00  0.00      TS   O  
ATOM    764  O2P THY T   3      11.713   6.164  -4.499  1.00  0.00      TS   O  
ATOM    765  C5' THY T   3      12.616   3.119  -2.332  1.00  0.00      TS   C  
ATOM    766  O5' THY T   3      11.917   4.078  -3.206  1.00  0.00      TS   O  
ATOM    767  C4' THY T   3      11.942   1.730  -2.397  1.00  0.00      TS   C  
ATOM    768  O4' THY T   3      10.679   1.733  -1.790  1.00  0.00      TS   O  
ATOM    769  C3' THY T   3      11.717   1.235  -3.804  1.00  0.00      TS   C  
ATOM    770  O3' THY T   3      12.913   0.751  -4.432  1.00  0.00      TS   O  
ATOM    771  C2' THY T   3      10.817   0.051  -3.370  1.00  0.00      TS   C  
ATOM    772  C1' THY T   3       9.979   0.581  -2.213  1.00  0.00      TS   C  
ATOM    773  N1  THY T   3       8.637   1.043  -2.671  1.00  0.00      TS   N  
ATOM    774  C2  THY T   3       7.584   0.153  -2.608  1.00  0.00      TS   C  
ATOM    775  O2  THY T   3       7.758  -0.967  -2.197  1.00  0.00      TS   O  
ATOM    776  N3  THY T   3       6.343   0.606  -2.940  1.00  0.00      TS   N  
ATOM    777  C4  THY T   3       6.131   1.860  -3.525  1.00  0.00      TS   C  
ATOM    778  O4  THY T   3       5.004   2.335  -3.544  1.00  0.00      TS   O  
ATOM    779  C5  THY T   3       7.292   2.647  -3.896  1.00  0.00      TS   C  
ATOM    780  C5M THY T   3       6.907   3.916  -4.496  1.00  0.00      TS   C  
ATOM    781  C6  THY T   3       8.483   2.272  -3.402  1.00  0.00      TS   C  
ATOM    782  H3  THY T   3       5.581   0.002  -2.670  1.00  0.00      TS   H  
ATOM    783  H6  THY T   3       9.366   2.788  -3.778  1.00  0.00      TS   H  
ATOM    784  H1' THY T   3       9.965  -0.045  -1.294  1.00  0.00      TS   H  
ATOM    785  H2' THY T   3      11.429  -0.783  -2.964  1.00  0.00      TS   H  
ATOM    786  H3' THY T   3      11.109   1.909  -4.444  1.00  0.00      TS   H  
ATOM    787  H4' THY T   3      12.484   0.980  -1.783  1.00  0.00      TS   H  
ATOM    788  H5' THY T   3      12.576   3.473  -1.280  1.00  0.00      TS   H  
ATOM    789  H51 THY T   3       6.919   4.798  -3.820  1.00  0.00      TS   H  
ATOM    790  H52 THY T   3       5.882   4.117  -4.875  1.00  0.00      TS   H  
ATOM    791  H53 THY T   3       7.564   4.292  -5.310  1.00  0.00      TS   H  
ATOM    792 H2'' THY T   3      10.293  -0.319  -4.278  1.00  0.00      TS   H  
ATOM    793 H5'' THY T   3      13.653   2.934  -2.685  1.00  0.00      TS   H  
ATOM    794  P   THY T   4      12.836   0.377  -5.958  1.00  0.00      TS   P  
ATOM    795  O1P THY T   4      14.211   0.248  -6.534  1.00  0.00      TS   O  
ATOM    796  O2P THY T   4      11.923   1.268  -6.652  1.00  0.00      TS   O  
ATOM    797  C5' THY T   4      12.642  -2.155  -5.315  1.00  0.00      TS   C  
ATOM    798  O5' THY T   4      12.236  -1.056  -6.126  1.00  0.00      TS   O  
ATOM    799  C4' THY T   4      11.558  -3.276  -5.495  1.00  0.00      TS   C  
ATOM    800  O4' THY T   4      10.358  -2.939  -4.647  1.00  0.00      TS   O  
ATOM    801  C3' THY T   4      11.028  -3.521  -6.876  1.00  0.00      TS   C  
ATOM    802  O3' THY T   4      11.825  -4.499  -7.604  1.00  0.00      TS   O  
ATOM    803  C2' THY T   4       9.607  -4.250  -6.497  1.00  0.00      TS   C  
ATOM    804  C1' THY T   4       9.134  -3.541  -5.206  1.00  0.00      TS   C  
ATOM    805  N1  THY T   4       8.127  -2.491  -5.455  1.00  0.00      TS   N  
ATOM    806  C2  THY T   4       6.811  -2.730  -5.177  1.00  0.00      TS   C  
ATOM    807  O2  THY T   4       6.497  -3.788  -4.724  1.00  0.00      TS   O  
ATOM    808  N3  THY T   4       5.956  -1.713  -5.579  1.00  0.00      TS   N  
ATOM    809  C4  THY T   4       6.349  -0.500  -6.164  1.00  0.00      TS   C  
ATOM    810  O4  THY T   4       5.489   0.357  -6.340  1.00  0.00      TS   O  
ATOM    811  C5  THY T   4       7.673  -0.405  -6.578  1.00  0.00      TS   C  
ATOM    812  C5M THY T   4       8.223   0.860  -7.107  1.00  0.00      TS   C  
ATOM    813  C6  THY T   4       8.495  -1.395  -6.236  1.00  0.00      TS   C  
ATOM    814  H3  THY T   4       4.994  -1.742  -5.272  1.00  0.00      TS   H  
ATOM    815  H6  THY T   4       9.557  -1.305  -6.465  1.00  0.00      TS   H  
ATOM    816  H1' THY T   4       8.902  -4.360  -4.493  1.00  0.00      TS   H  
ATOM    817  H2' THY T   4       9.840  -5.334  -6.444  1.00  0.00      TS   H  
ATOM    818  H3' THY T   4      10.881  -2.588  -7.462  1.00  0.00      TS   H  
ATOM    819  H4' THY T   4      11.870  -4.241  -5.041  1.00  0.00      TS   H  
ATOM    820  H5' THY T   4      12.837  -1.948  -4.241  1.00  0.00      TS   H  
ATOM    821  H51 THY T   4       7.449   1.488  -7.599  1.00  0.00      TS   H  
ATOM    822  H52 THY T   4       8.983   0.577  -7.867  1.00  0.00      TS   H  
ATOM    823  H53 THY T   4       8.623   1.390  -6.217  1.00  0.00      TS   H  
ATOM    824 H2'' THY T   4       8.817  -4.316  -7.275  1.00  0.00      TS   H  
ATOM    825 H5'' THY T   4      13.573  -2.560  -5.766  1.00  0.00      TS   H  
ATOM    826  P   GUA T   5      11.697  -4.951  -9.184  1.00  0.00      TS   P  
ATOM    827  O1P GUA T   5      12.674  -6.006  -9.498  1.00  0.00      TS   O  
ATOM    828  O2P GUA T   5      11.709  -3.774  -9.976  1.00  0.00      TS   O  
ATOM    829  C5' GUA T   5       9.895  -6.874  -9.163  1.00  0.00      TS   C  
ATOM    830  O5' GUA T   5      10.223  -5.484  -9.299  1.00  0.00      TS   O  
ATOM    831  C4' GUA T   5       8.426  -7.220  -9.425  1.00  0.00      TS   C  
ATOM    832  O4' GUA T   5       7.528  -6.297  -8.818  1.00  0.00      TS   O  
ATOM    833  C3' GUA T   5       8.000  -7.375 -10.884  1.00  0.00      TS   C  
ATOM    834  O3' GUA T   5       7.163  -8.500 -11.159  1.00  0.00      TS   O  
ATOM    835  C2' GUA T   5       7.215  -6.096 -11.156  1.00  0.00      TS   C  
ATOM    836  C1' GUA T   5       6.625  -5.794  -9.772  1.00  0.00      TS   C  
ATOM    837  N1  GUA T   5       3.018  -2.243  -9.137  1.00  0.00      TS   N  
ATOM    838  C2  GUA T   5       2.824  -3.592  -9.207  1.00  0.00      TS   C  
ATOM    839  N2  GUA T   5       1.635  -4.012  -9.293  1.00  0.00      TS   N  
ATOM    840  N3  GUA T   5       3.858  -4.429  -9.220  1.00  0.00      TS   N  
ATOM    841  C4  GUA T   5       5.074  -3.777  -9.193  1.00  0.00      TS   C  
ATOM    842  C5  GUA T   5       5.322  -2.444  -9.115  1.00  0.00      TS   C  
ATOM    843  C6  GUA T   5       4.186  -1.560  -9.017  1.00  0.00      TS   C  
ATOM    844  O6  GUA T   5       4.133  -0.353  -8.937  1.00  0.00      TS   O  
ATOM    845  N7  GUA T   5       6.741  -2.188  -9.166  1.00  0.00      TS   N  
ATOM    846  C8  GUA T   5       7.257  -3.402  -9.230  1.00  0.00      TS   C  
ATOM    847  N9  GUA T   5       6.309  -4.373  -9.402  1.00  0.00      TS   N  
ATOM    848  H1  GUA T   5       2.204  -1.679  -8.935  1.00  0.00      TS   H  
ATOM    849  H8  GUA T   5       8.338  -3.532  -9.286  1.00  0.00      TS   H  
ATOM    850  H1' GUA T   5       5.709  -6.398  -9.594  1.00  0.00      TS   H  
ATOM    851  H2' GUA T   5       6.477  -6.084 -11.987  1.00  0.00      TS   H  
ATOM    852  H21 GUA T   5       0.801  -3.483  -9.448  1.00  0.00      TS   H  
ATOM    853  H3' GUA T   5       8.921  -7.343 -11.504  1.00  0.00      TS   H  
ATOM    854  H22 GUA T   5       1.502  -4.981  -9.504  1.00  0.00      TS   H  
ATOM    855  H4' GUA T   5       8.168  -8.212  -8.997  1.00  0.00      TS   H  
ATOM    856  H5' GUA T   5      10.157  -7.091  -8.105  1.00  0.00      TS   H  
ATOM    857 H2'' GUA T   5       7.953  -5.272 -11.259  1.00  0.00      TS   H  
ATOM    858 H5'' GUA T   5      10.621  -7.488  -9.737  1.00  0.00      TS   H  
ATOM    859  P   THY T   6       6.896  -9.080 -12.603  1.00  0.00      TS   P  
ATOM    860  O1P THY T   6       7.063 -10.535 -12.574  1.00  0.00      TS   O  
ATOM    861  O2P THY T   6       7.772  -8.339 -13.524  1.00  0.00      TS   O  
ATOM    862  C5' THY T   6       4.285  -9.231 -12.282  1.00  0.00      TS   C  
ATOM    863  O5' THY T   6       5.438  -8.692 -12.957  1.00  0.00      TS   O  
ATOM    864  C4' THY T   6       2.923  -8.757 -12.851  1.00  0.00      TS   C  
ATOM    865  O4' THY T   6       2.760  -7.338 -12.410  1.00  0.00      TS   O  
ATOM    866  C3' THY T   6       2.852  -8.694 -14.389  1.00  0.00      TS   C  
ATOM    867  O3' THY T   6       1.541  -9.191 -14.846  1.00  0.00      TS   O  
ATOM    868  C2' THY T   6       3.026  -7.202 -14.775  1.00  0.00      TS   C  
ATOM    869  C1' THY T   6       2.445  -6.492 -13.558  1.00  0.00      TS   C  
ATOM    870  N1  THY T   6       2.938  -5.138 -13.295  1.00  0.00      TS   N  
ATOM    871  C2  THY T   6       2.037  -4.102 -12.956  1.00  0.00      TS   C  
ATOM    872  O2  THY T   6       0.805  -4.363 -12.977  1.00  0.00      TS   O  
ATOM    873  N3  THY T   6       2.538  -2.874 -12.709  1.00  0.00      TS   N  
ATOM    874  C4  THY T   6       3.808  -2.490 -12.703  1.00  0.00      TS   C  
ATOM    875  O4  THY T   6       4.060  -1.287 -12.474  1.00  0.00      TS   O  
ATOM    876  C5  THY T   6       4.748  -3.604 -13.008  1.00  0.00      TS   C  
ATOM    877  C5M THY T   6       6.146  -3.288 -13.067  1.00  0.00      TS   C  
ATOM    878  C6  THY T   6       4.266  -4.837 -13.289  1.00  0.00      TS   C  
ATOM    879  H3  THY T   6       1.839  -2.147 -12.648  1.00  0.00      TS   H  
ATOM    880  H6  THY T   6       4.898  -5.716 -13.161  1.00  0.00      TS   H  
ATOM    881  H1' THY T   6       1.341  -6.466 -13.672  1.00  0.00      TS   H  
ATOM    882  H2' THY T   6       2.524  -6.832 -15.695  1.00  0.00      TS   H  
ATOM    883  H3' THY T   6       3.641  -9.332 -14.841  1.00  0.00      TS   H  
ATOM    884  H4' THY T   6       2.091  -9.286 -12.340  1.00  0.00      TS   H  
ATOM    885  H5' THY T   6       4.580  -8.893 -11.265  1.00  0.00      TS   H  
ATOM    886  H51 THY T   6       6.329  -2.207 -13.247  1.00  0.00      TS   H  
ATOM    887  H52 THY T   6       6.599  -3.883 -13.890  1.00  0.00      TS   H  
ATOM    888  H53 THY T   6       6.681  -3.672 -12.172  1.00  0.00      TS   H  
ATOM    889 H2'' THY T   6       4.104  -6.996 -14.949  1.00  0.00      TS   H  
ATOM    890 H5'' THY T   6       4.366 -10.339 -12.290  1.00  0.00      TS   H  
ATOM    891  P   ADE T   7       1.260  -9.336 -16.306  1.00  0.00      TS   P  
ATOM    892  O1P ADE T   7       0.384 -10.544 -16.383  1.00  0.00      TS   O  
ATOM    893  O2P ADE T   7       2.547  -9.430 -17.053  1.00  0.00      TS   O  
ATOM    894  C5' ADE T   7      -0.995  -8.013 -16.588  1.00  0.00      TS   C  
ATOM    895  O5' ADE T   7       0.483  -8.079 -16.627  1.00  0.00      TS   O  
ATOM    896  C4' ADE T   7      -1.449  -6.652 -17.227  1.00  0.00      TS   C  
ATOM    897  O4' ADE T   7      -0.836  -5.512 -16.588  1.00  0.00      TS   O  
ATOM    898  C3' ADE T   7      -0.899  -6.568 -18.650  1.00  0.00      TS   C  
ATOM    899  O3' ADE T   7      -1.751  -6.186 -19.667  1.00  0.00      TS   O  
ATOM    900  C2' ADE T   7       0.255  -5.637 -18.589  1.00  0.00      TS   C  
ATOM    901  C1' ADE T   7      -0.401  -4.620 -17.603  1.00  0.00      TS   C  
ATOM    902  N1  ADE T   7       0.709   0.244 -16.311  1.00  0.00      TS   N  
ATOM    903  C2  ADE T   7      -0.362  -0.309 -16.887  1.00  0.00      TS   C  
ATOM    904  N3  ADE T   7      -0.587  -1.630 -17.174  1.00  0.00      TS   N  
ATOM    905  C4  ADE T   7       0.457  -2.391 -16.829  1.00  0.00      TS   C  
ATOM    906  C5  ADE T   7       1.641  -1.968 -16.289  1.00  0.00      TS   C  
ATOM    907  C6  ADE T   7       1.745  -0.569 -16.012  1.00  0.00      TS   C  
ATOM    908  N6  ADE T   7       2.755   0.009 -15.370  1.00  0.00      TS   N  
ATOM    909  N7  ADE T   7       2.577  -2.936 -16.172  1.00  0.00      TS   N  
ATOM    910  C8  ADE T   7       1.950  -4.003 -16.700  1.00  0.00      TS   C  
ATOM    911  N9  ADE T   7       0.635  -3.748 -17.030  1.00  0.00      TS   N  
ATOM    912  H2  ADE T   7      -1.101   0.453 -17.134  1.00  0.00      TS   H  
ATOM    913  H8  ADE T   7       2.273  -5.037 -16.821  1.00  0.00      TS   H  
ATOM    914  H1' ADE T   7      -1.399  -4.224 -17.887  1.00  0.00      TS   H  
ATOM    915  H2' ADE T   7       0.539  -5.272 -19.600  1.00  0.00      TS   H  
ATOM    916  H3' ADE T   7      -0.614  -7.600 -18.946  1.00  0.00      TS   H  
ATOM    917  H4' ADE T   7      -2.553  -6.610 -17.109  1.00  0.00      TS   H  
ATOM    918  H5' ADE T   7      -1.428  -8.230 -15.589  1.00  0.00      TS   H  
ATOM    919  H61 ADE T   7       2.640   1.001 -15.408  1.00  0.00      TS   H  
ATOM    920  H62 ADE T   7       3.654  -0.419 -15.464  1.00  0.00      TS   H  
ATOM    921 H2'' ADE T   7       1.057  -6.222 -18.089  1.00  0.00      TS   H  
ATOM    922 H5'' ADE T   7      -1.445  -8.731 -17.307  1.00  0.00      TS   H  
ATOM    923  P   ADE T   8      -1.629  -6.367 -21.158  1.00  0.00      TS   P  
ATOM    924  O1P ADE T   8      -2.885  -7.033 -21.613  1.00  0.00      TS   O  
ATOM    925  O2P ADE T   8      -0.339  -7.076 -21.484  1.00  0.00      TS   O  
ATOM    926  C5' ADE T   8      -2.740  -4.096 -21.911  1.00  0.00      TS   C  
ATOM    927  O5' ADE T   8      -1.558  -4.872 -21.715  1.00  0.00      TS   O  
ATOM    928  C4' ADE T   8      -2.633  -2.580 -21.795  1.00  0.00      TS   C  
ATOM    929  O4' ADE T   8      -1.899  -2.298 -20.550  1.00  0.00      TS   O  
ATOM    930  C3' ADE T   8      -1.747  -1.986 -22.780  1.00  0.00      TS   C  
ATOM    931  O3' ADE T   8      -2.443  -1.878 -24.011  1.00  0.00      TS   O  
ATOM    932  C2' ADE T   8      -1.580  -0.681 -22.209  1.00  0.00      TS   C  
ATOM    933  C1' ADE T   8      -1.461  -0.922 -20.690  1.00  0.00      TS   C  
ATOM    934  N1  ADE T   8       2.137   2.294 -19.081  1.00  0.00      TS   N  
ATOM    935  C2  ADE T   8       0.899   2.451 -19.581  1.00  0.00      TS   C  
ATOM    936  N3  ADE T   8       0.066   1.494 -20.063  1.00  0.00      TS   N  
ATOM    937  C4  ADE T   8       0.615   0.307 -20.089  1.00  0.00      TS   C  
ATOM    938  C5  ADE T   8       1.880   0.014 -19.566  1.00  0.00      TS   C  
ATOM    939  C6  ADE T   8       2.631   1.055 -19.048  1.00  0.00      TS   C  
ATOM    940  N6  ADE T   8       3.954   0.954 -18.655  1.00  0.00      TS   N  
ATOM    941  N7  ADE T   8       1.986  -1.384 -19.496  1.00  0.00      TS   N  
ATOM    942  C8  ADE T   8       0.791  -1.805 -19.945  1.00  0.00      TS   C  
ATOM    943  N9  ADE T   8      -0.071  -0.818 -20.250  1.00  0.00      TS   N  
ATOM    944  H2  ADE T   8       0.554   3.482 -19.489  1.00  0.00      TS   H  
ATOM    945  H8  ADE T   8       0.528  -2.862 -19.951  1.00  0.00      TS   H  
ATOM    946  H1' ADE T   8      -2.091  -0.324 -19.997  1.00  0.00      TS   H  
ATOM    947  H2' ADE T   8      -2.474  -0.039 -22.359  1.00  0.00      TS   H  
ATOM    948  H3' ADE T   8      -0.791  -2.550 -22.770  1.00  0.00      TS   H  
ATOM    949  H4' ADE T   8      -3.639  -2.109 -21.832  1.00  0.00      TS   H  
ATOM    950  H5' ADE T   8      -3.595  -4.282 -21.225  1.00  0.00      TS   H  
ATOM    951  H61 ADE T   8       4.530   1.709 -18.342  1.00  0.00      TS   H  
ATOM    952  H62 ADE T   8       4.543   0.177 -18.872  1.00  0.00      TS   H  
ATOM    953 H2'' ADE T   8      -0.656  -0.183 -22.572  1.00  0.00      TS   H  
ATOM    954 H5'' ADE T   8      -3.132  -4.345 -22.920  1.00  0.00      TS   H  
ATOM    955  P   GUA T   9      -1.559  -1.527 -25.269  1.00  0.00      TS   P  
ATOM    956  O1P GUA T   9      -2.383  -1.751 -26.470  1.00  0.00      TS   O  
ATOM    957  O2P GUA T   9      -0.210  -2.114 -25.124  1.00  0.00      TS   O  
ATOM    958  C5' GUA T   9      -2.845   0.740 -25.117  1.00  0.00      TS   C  
ATOM    959  O5' GUA T   9      -1.578   0.039 -25.190  1.00  0.00      TS   O  
ATOM    960  C4' GUA T   9      -2.527   2.264 -24.975  1.00  0.00      TS   C  
ATOM    961  O4' GUA T   9      -1.914   2.579 -23.692  1.00  0.00      TS   O  
ATOM    962  C3' GUA T   9      -1.524   2.868 -26.039  1.00  0.00      TS   C  
ATOM    963  O3' GUA T   9      -2.234   3.325 -27.161  1.00  0.00      TS   O  
ATOM    964  C2' GUA T   9      -0.864   4.052 -25.330  1.00  0.00      TS   C  
ATOM    965  C1' GUA T   9      -0.818   3.577 -23.875  1.00  0.00      TS   C  
ATOM    966  N1  GUA T   9       3.822   4.857 -22.395  1.00  0.00      TS   N  
ATOM    967  C2  GUA T   9       2.777   5.646 -22.776  1.00  0.00      TS   C  
ATOM    968  N2  GUA T   9       3.061   6.952 -22.682  1.00  0.00      TS   N  
ATOM    969  N3  GUA T   9       1.611   5.146 -23.115  1.00  0.00      TS   N  
ATOM    970  C4  GUA T   9       1.585   3.753 -23.182  1.00  0.00      TS   C  
ATOM    971  C5  GUA T   9       2.481   2.899 -22.846  1.00  0.00      TS   C  
ATOM    972  C6  GUA T   9       3.793   3.483 -22.401  1.00  0.00      TS   C  
ATOM    973  O6  GUA T   9       4.719   2.766 -21.973  1.00  0.00      TS   O  
ATOM    974  N7  GUA T   9       2.057   1.583 -23.028  1.00  0.00      TS   N  
ATOM    975  C8  GUA T   9       0.809   1.732 -23.498  1.00  0.00      TS   C  
ATOM    976  N9  GUA T   9       0.480   3.025 -23.521  1.00  0.00      TS   N  
ATOM    977  H1  GUA T   9       4.661   5.300 -22.048  1.00  0.00      TS   H  
ATOM    978  H8  GUA T   9       0.152   0.889 -23.711  1.00  0.00      TS   H  
ATOM    979  H1' GUA T   9      -1.015   4.451 -23.218  1.00  0.00      TS   H  
ATOM    980  H2' GUA T   9      -1.546   4.927 -25.371  1.00  0.00      TS   H  
ATOM    981  H21 GUA T   9       3.994   7.264 -22.507  1.00  0.00      TS   H  
ATOM    982  H3' GUA T   9      -0.734   2.128 -26.288  1.00  0.00      TS   H  
ATOM    983  H22 GUA T   9       2.398   7.599 -23.059  1.00  0.00      TS   H  
ATOM    984  H4' GUA T   9      -3.554   2.686 -25.010  1.00  0.00      TS   H  
ATOM    985  H5' GUA T   9      -3.490   0.461 -24.255  1.00  0.00      TS   H  
ATOM    986 H2'' GUA T   9       0.157   4.338 -25.666  1.00  0.00      TS   H  
ATOM    987 H5'' GUA T   9      -3.449   0.637 -26.043  1.00  0.00      TS   H  
ATOM    988  P   CYT T  10      -1.745   3.331 -28.583  1.00  0.00      TS   P  
ATOM    989  O1P CYT T  10      -2.838   3.651 -29.513  1.00  0.00      TS   O  
ATOM    990  O2P CYT T  10      -1.019   2.097 -28.894  1.00  0.00      TS   O  
ATOM    991  C5' CYT T  10      -1.150   5.876 -28.572  1.00  0.00      TS   C  
ATOM    992  O5' CYT T  10      -0.727   4.491 -28.715  1.00  0.00      TS   O  
ATOM    993  C4' CYT T  10       0.090   6.722 -28.285  1.00  0.00      TS   C  
ATOM    994  O4' CYT T  10       0.635   6.483 -27.000  1.00  0.00      TS   O  
ATOM    995  C3' CYT T  10       1.346   6.691 -29.261  1.00  0.00      TS   C  
ATOM    996  O3' CYT T  10       1.031   7.592 -30.372  1.00  0.00      TS   O  
ATOM    997  C2' CYT T  10       2.472   7.226 -28.373  1.00  0.00      TS   C  
ATOM    998  C1' CYT T  10       2.108   6.774 -26.945  1.00  0.00      TS   C  
ATOM    999  N1  CYT T  10       2.845   5.537 -26.516  1.00  0.00      TS   N  
ATOM   1000  C2  CYT T  10       4.129   5.651 -25.959  1.00  0.00      TS   C  
ATOM   1001  O2  CYT T  10       4.588   6.770 -25.764  1.00  0.00      TS   O  
ATOM   1002  N3  CYT T  10       4.751   4.532 -25.554  1.00  0.00      TS   N  
ATOM   1003  C4  CYT T  10       4.257   3.304 -25.845  1.00  0.00      TS   C  
ATOM   1004  N4  CYT T  10       4.845   2.202 -25.496  1.00  0.00      TS   N  
ATOM   1005  C5  CYT T  10       3.088   3.177 -26.600  1.00  0.00      TS   C  
ATOM   1006  C6  CYT T  10       2.372   4.271 -26.878  1.00  0.00      TS   C  
ATOM   1007  H5  CYT T  10       2.644   2.206 -26.820  1.00  0.00      TS   H  
ATOM   1008  H6  CYT T  10       1.396   4.220 -27.359  1.00  0.00      TS   H  
ATOM   1009  H1' CYT T  10       2.192   7.658 -26.277  1.00  0.00      TS   H  
ATOM   1010  H2' CYT T  10       2.569   8.330 -28.440  1.00  0.00      TS   H  
ATOM   1011  H3' CYT T  10       1.521   5.629 -29.538  1.00  0.00      TS   H  
ATOM   1012  H4' CYT T  10      -0.289   7.758 -28.165  1.00  0.00      TS   H  
ATOM   1013  H41 CYT T  10       5.761   2.216 -25.094  1.00  0.00      TS   H  
ATOM   1014  H5' CYT T  10      -1.890   6.043 -27.760  1.00  0.00      TS   H  
ATOM   1015  H42 CYT T  10       4.348   1.365 -25.724  1.00  0.00      TS   H  
ATOM   1016 H2'' CYT T  10       3.390   6.730 -28.751  1.00  0.00      TS   H  
ATOM   1017 H5'' CYT T  10      -1.649   6.179 -29.517  1.00  0.00      TS   H  
ATOM   1018  P   THY T  11       1.779   7.227 -31.745  1.00  0.00      TS   P  
ATOM   1019  O1P THY T  11       1.308   8.261 -32.702  1.00  0.00      TS   O  
ATOM   1020  O2P THY T  11       1.493   5.802 -32.101  1.00  0.00      TS   O  
ATOM   1021  C5' THY T  11       3.979   8.651 -31.443  1.00  0.00      TS   C  
ATOM   1022  O5' THY T  11       3.362   7.345 -31.543  1.00  0.00      TS   O  
ATOM   1023  C4' THY T  11       5.403   8.703 -30.783  1.00  0.00      TS   C  
ATOM   1024  O4' THY T  11       5.396   8.040 -29.530  1.00  0.00      TS   O  
ATOM   1025  C3' THY T  11       6.340   7.817 -31.600  1.00  0.00      TS   C  
ATOM   1026  O3' THY T  11       6.826   8.580 -32.684  1.00  0.00      TS   O  
ATOM   1027  C2' THY T  11       7.448   7.543 -30.553  1.00  0.00      TS   C  
ATOM   1028  C1' THY T  11       6.619   7.260 -29.305  1.00  0.00      TS   C  
ATOM   1029  N1  THY T  11       6.337   5.857 -29.090  1.00  0.00      TS   N  
ATOM   1030  C2  THY T  11       7.245   5.126 -28.370  1.00  0.00      TS   C  
ATOM   1031  O2  THY T  11       8.237   5.660 -27.866  1.00  0.00      TS   O  
ATOM   1032  N3  THY T  11       6.933   3.835 -28.174  1.00  0.00      TS   N  
ATOM   1033  C4  THY T  11       5.796   3.123 -28.603  1.00  0.00      TS   C  
ATOM   1034  O4  THY T  11       5.660   1.929 -28.362  1.00  0.00      TS   O  
ATOM   1035  C5  THY T  11       4.964   3.962 -29.480  1.00  0.00      TS   C  
ATOM   1036  C5M THY T  11       3.662   3.366 -30.038  1.00  0.00      TS   C  
ATOM   1037  C6  THY T  11       5.256   5.215 -29.625  1.00  0.00      TS   C  
ATOM   1038  H3  THY T  11       7.659   3.245 -27.792  1.00  0.00      TS   H  
ATOM   1039  H6  THY T  11       4.594   5.848 -30.216  1.00  0.00      TS   H  
ATOM   1040  H1' THY T  11       7.089   7.752 -28.428  1.00  0.00      TS   H  
ATOM   1041  H2' THY T  11       8.030   8.478 -30.418  1.00  0.00      TS   H  
ATOM   1042  H3' THY T  11       5.868   6.830 -31.800  1.00  0.00      TS   H  
ATOM   1043  H4' THY T  11       5.831   9.721 -30.665  1.00  0.00      TS   H  
ATOM   1044  H5' THY T  11       3.317   9.356 -30.896  1.00  0.00      TS   H  
ATOM   1045  H51 THY T  11       3.786   2.381 -30.537  1.00  0.00      TS   H  
ATOM   1046  H52 THY T  11       3.303   3.965 -30.903  1.00  0.00      TS   H  
ATOM   1047  H53 THY T  11       2.748   3.365 -29.407  1.00  0.00      TS   H  
ATOM   1048 H2'' THY T  11       8.145   6.722 -30.827  1.00  0.00      TS   H  
ATOM   1049 H5'' THY T  11       4.114   9.082 -32.458  1.00  0.00      TS   H  
ATOM   1050  P   ADE T  12       6.732   7.851 -34.053  1.00  0.00      TS   P  
ATOM   1051  O1P ADE T  12       6.684   8.967 -35.037  1.00  0.00      TS   O  
ATOM   1052  O2P ADE T  12       5.702   6.836 -34.182  1.00  0.00      TS   O  
ATOM   1053  C5' ADE T  12       9.352   7.826 -34.032  1.00  0.00      TS   C  
ATOM   1054  O5' ADE T  12       8.111   7.145 -34.278  1.00  0.00      TS   O  
ATOM   1055  C4' ADE T  12      10.465   6.824 -33.614  1.00  0.00      TS   C  
ATOM   1056  O4' ADE T  12      10.211   6.219 -32.311  1.00  0.00      TS   O  
ATOM   1057  C3' ADE T  12      10.608   5.523 -34.479  1.00  0.00      TS   C  
ATOM   1058  O3' ADE T  12      11.298   5.793 -35.671  1.00  0.00      TS   O  
ATOM   1059  C2' ADE T  12      11.432   4.686 -33.522  1.00  0.00      TS   C  
ATOM   1060  C1' ADE T  12      10.814   5.025 -32.207  1.00  0.00      TS   C  
ATOM   1061  N1  ADE T  12      10.357   0.436 -30.159  1.00  0.00      TS   N  
ATOM   1062  C2  ADE T  12      11.363   1.191 -30.427  1.00  0.00      TS   C  
ATOM   1063  N3  ADE T  12      11.403   2.451 -30.881  1.00  0.00      TS   N  
ATOM   1064  C4  ADE T  12      10.137   2.872 -31.276  1.00  0.00      TS   C  
ATOM   1065  C5  ADE T  12       8.944   2.161 -31.036  1.00  0.00      TS   C  
ATOM   1066  C6  ADE T  12       9.075   0.883 -30.445  1.00  0.00      TS   C  
ATOM   1067  N6  ADE T  12       8.032   0.076 -30.183  1.00  0.00      TS   N  
ATOM   1068  N7  ADE T  12       7.841   2.928 -31.522  1.00  0.00      TS   N  
ATOM   1069  C8  ADE T  12       8.405   4.068 -31.944  1.00  0.00      TS   C  
ATOM   1070  N9  ADE T  12       9.784   4.107 -31.782  1.00  0.00      TS   N  
ATOM   1071  H2  ADE T  12      12.353   0.794 -30.203  1.00  0.00      TS   H  
ATOM   1072  H8  ADE T  12       7.836   4.903 -32.353  1.00  0.00      TS   H  
ATOM   1073  H1' ADE T  12      11.612   5.058 -31.434  1.00  0.00      TS   H  
ATOM   1074  H2' ADE T  12      12.481   4.958 -33.275  1.00  0.00      TS   H  
ATOM   1075  H3' ADE T  12       9.585   5.145 -34.692  1.00  0.00      TS   H  
ATOM   1076  H4' ADE T  12      11.439   7.353 -33.552  1.00  0.00      TS   H  
ATOM   1077  H5' ADE T  12       9.207   8.454 -33.127  1.00  0.00      TS   H  
ATOM   1078  H61 ADE T  12       7.965  -0.644 -29.492  1.00  0.00      TS   H  
ATOM   1079  H62 ADE T  12       7.190   0.075 -30.722  1.00  0.00      TS   H  
ATOM   1080 H2'' ADE T  12      11.364   3.636 -33.879  1.00  0.00      TS   H  
ATOM   1081 H5'' ADE T  12       9.609   8.393 -34.952  1.00  0.00      TS   H  
ATOM   1082  P   THY T  13      11.613   4.661 -36.665  1.00  0.00      TS   P  
ATOM   1083  O1P THY T  13      12.006   5.395 -37.825  1.00  0.00      TS   O  
ATOM   1084  O2P THY T  13      10.471   3.733 -36.764  1.00  0.00      TS   O  
ATOM   1085  C5' THY T  13      14.140   4.285 -35.566  1.00  0.00      TS   C  
ATOM   1086  O5' THY T  13      12.857   3.835 -36.111  1.00  0.00      TS   O  
ATOM   1087  C4' THY T  13      14.787   3.071 -35.015  1.00  0.00      TS   C  
ATOM   1088  O4' THY T  13      13.930   2.276 -34.140  1.00  0.00      TS   O  
ATOM   1089  C3' THY T  13      15.281   2.138 -36.158  1.00  0.00      TS   C  
ATOM   1090  O3' THY T  13      16.687   1.745 -35.911  1.00  0.00      TS   O  
ATOM   1091  C2' THY T  13      14.234   1.010 -36.088  1.00  0.00      TS   C  
ATOM   1092  C1' THY T  13      13.957   0.925 -34.609  1.00  0.00      TS   C  
ATOM   1093  N1  THY T  13      12.666   0.375 -34.219  1.00  0.00      TS   N  
ATOM   1094  C2  THY T  13      12.563  -0.552 -33.160  1.00  0.00      TS   C  
ATOM   1095  O2  THY T  13      13.548  -0.967 -32.554  1.00  0.00      TS   O  
ATOM   1096  N3  THY T  13      11.331  -0.945 -32.885  1.00  0.00      TS   N  
ATOM   1097  C4  THY T  13      10.124  -0.630 -33.528  1.00  0.00      TS   C  
ATOM   1098  O4  THY T  13       9.158  -1.320 -33.283  1.00  0.00      TS   O  
ATOM   1099  C5  THY T  13      10.243   0.457 -34.439  1.00  0.00      TS   C  
ATOM   1100  C5M THY T  13       9.056   1.275 -34.769  1.00  0.00      TS   C  
ATOM   1101  C6  THY T  13      11.507   0.896 -34.713  1.00  0.00      TS   C  
ATOM   1102  H3  THY T  13      11.275  -1.644 -32.159  1.00  0.00      TS   H  
ATOM   1103  H6  THY T  13      11.647   1.966 -34.869  1.00  0.00      TS   H  
ATOM   1104  H1' THY T  13      14.819   0.465 -34.082  1.00  0.00      TS   H  
ATOM   1105  H2' THY T  13      14.567   0.018 -36.463  1.00  0.00      TS   H  
ATOM   1106  H3' THY T  13      15.241   2.736 -37.093  1.00  0.00      TS   H  
ATOM   1107  H4' THY T  13      15.728   3.216 -34.441  1.00  0.00      TS   H  
ATOM   1108  H5' THY T  13      13.877   5.003 -34.758  1.00  0.00      TS   H  
ATOM   1109  H51 THY T  13       8.113   0.718 -34.582  1.00  0.00      TS   H  
ATOM   1110  H52 THY T  13       9.030   1.757 -35.770  1.00  0.00      TS   H  
ATOM   1111  H53 THY T  13       8.938   2.136 -34.076  1.00  0.00      TS   H  
ATOM   1112 H2'' THY T  13      13.341   1.299 -36.681  1.00  0.00      TS   H  
ATOM   1113 H5'' THY T  13      14.853   4.753 -36.278  1.00  0.00      TS   H  
ATOM   1114  P   ADE T  14      17.434   0.745 -36.888  1.00  0.00      TS   P  
ATOM   1115  O1P ADE T  14      18.806   1.190 -37.132  1.00  0.00      TS   O  
ATOM   1116  O2P ADE T  14      16.600   0.291 -38.013  1.00  0.00      TS   O  
ATOM   1117  C5' ADE T  14      17.748  -0.583 -34.595  1.00  0.00      TS   C  
ATOM   1118  O5' ADE T  14      17.554  -0.506 -36.030  1.00  0.00      TS   O  
ATOM   1119  C4' ADE T  14      17.966  -2.041 -34.173  1.00  0.00      TS   C  
ATOM   1120  O4' ADE T  14      16.660  -2.616 -33.912  1.00  0.00      TS   O  
ATOM   1121  C3' ADE T  14      18.608  -3.030 -35.209  1.00  0.00      TS   C  
ATOM   1122  O3' ADE T  14      19.507  -4.008 -34.637  1.00  0.00      TS   O  
ATOM   1123  C2' ADE T  14      17.471  -3.692 -35.851  1.00  0.00      TS   C  
ATOM   1124  C1' ADE T  14      16.401  -3.700 -34.762  1.00  0.00      TS   C  
ATOM   1125  N1  ADE T  14      11.403  -5.072 -34.349  1.00  0.00      TS   N  
ATOM   1126  C2  ADE T  14      12.476  -5.622 -33.819  1.00  0.00      TS   C  
ATOM   1127  N3  ADE T  14      13.742  -5.287 -34.023  1.00  0.00      TS   N  
ATOM   1128  C4  ADE T  14      13.835  -4.228 -34.870  1.00  0.00      TS   C  
ATOM   1129  C5  ADE T  14      12.772  -3.526 -35.492  1.00  0.00      TS   C  
ATOM   1130  C6  ADE T  14      11.518  -3.980 -35.231  1.00  0.00      TS   C  
ATOM   1131  N6  ADE T  14      10.461  -3.321 -35.698  1.00  0.00      TS   N  
ATOM   1132  N7  ADE T  14      13.259  -2.425 -36.170  1.00  0.00      TS   N  
ATOM   1133  C8  ADE T  14      14.554  -2.483 -35.984  1.00  0.00      TS   C  
ATOM   1134  N9  ADE T  14      14.966  -3.476 -35.163  1.00  0.00      TS   N  
ATOM   1135  H2  ADE T  14      12.254  -6.511 -33.229  1.00  0.00      TS   H  
ATOM   1136  H8  ADE T  14      15.267  -1.678 -36.167  1.00  0.00      TS   H  
ATOM   1137  H1' ADE T  14      16.489  -4.658 -34.207  1.00  0.00      TS   H  
ATOM   1138  H2' ADE T  14      17.667  -4.734 -36.185  1.00  0.00      TS   H  
ATOM   1139  H3' ADE T  14      19.077  -2.405 -35.999  1.00  0.00      TS   H  
ATOM   1140  H4' ADE T  14      18.603  -2.067 -33.262  1.00  0.00      TS   H  
ATOM   1141  H5' ADE T  14      16.844  -0.275 -34.026  1.00  0.00      TS   H  
ATOM   1142  H61 ADE T  14       9.575  -3.784 -35.716  1.00  0.00      TS   H  
ATOM   1143  H62 ADE T  14      10.667  -2.581 -36.340  1.00  0.00      TS   H  
ATOM   1144 H2'' ADE T  14      17.145  -2.988 -36.645  1.00  0.00      TS   H  
ATOM   1145 H5'' ADE T  14      18.675  -0.096 -34.226  1.00  0.00      TS   H  
ATOM   1146  P   THY T  15      20.382  -4.867 -35.666  1.00  0.00      TS   P  
ATOM   1147  O1P THY T  15      21.748  -5.146 -35.188  1.00  0.00      TS   O  
ATOM   1148  O2P THY T  15      20.298  -4.223 -36.982  1.00  0.00      TS   O  
ATOM   1149  C5' THY T  15      19.136  -6.978 -34.455  1.00  0.00      TS   C  
ATOM   1150  O5' THY T  15      19.650  -6.305 -35.671  1.00  0.00      TS   O  
ATOM   1151  C4' THY T  15      18.002  -7.965 -34.866  1.00  0.00      TS   C  
ATOM   1152  O4' THY T  15      16.925  -7.124 -35.271  1.00  0.00      TS   O  
ATOM   1153  C3' THY T  15      18.331  -8.832 -36.171  1.00  0.00      TS   C  
ATOM   1154  O3' THY T  15      18.218 -10.245 -35.981  1.00  0.00      TS   O  
ATOM   1155  C2' THY T  15      17.236  -8.398 -37.164  1.00  0.00      TS   C  
ATOM   1156  C1' THY T  15      16.206  -7.922 -36.173  1.00  0.00      TS   C  
ATOM   1157  N1  THY T  15      15.158  -7.021 -36.745  1.00  0.00      TS   N  
ATOM   1158  C2  THY T  15      13.773  -7.301 -36.512  1.00  0.00      TS   C  
ATOM   1159  O2  THY T  15      13.355  -8.273 -35.843  1.00  0.00      TS   O  
ATOM   1160  N3  THY T  15      12.904  -6.426 -37.174  1.00  0.00      TS   N  
ATOM   1161  C4  THY T  15      13.235  -5.472 -38.105  1.00  0.00      TS   C  
ATOM   1162  O4  THY T  15      12.371  -4.965 -38.887  1.00  0.00      TS   O  
ATOM   1163  C5  THY T  15      14.599  -5.082 -38.068  1.00  0.00      TS   C  
ATOM   1164  C5M THY T  15      15.018  -3.952 -39.066  1.00  0.00      TS   C  
ATOM   1165  C6  THY T  15      15.482  -5.907 -37.512  1.00  0.00      TS   C  
ATOM   1166  H3  THY T  15      11.933  -6.698 -37.132  1.00  0.00      TS   H  
ATOM   1167  H6  THY T  15      16.531  -5.867 -37.805  1.00  0.00      TS   H  
ATOM   1168  H1' THY T  15      15.787  -8.834 -35.695  1.00  0.00      TS   H  
ATOM   1169  H2' THY T  15      16.951  -9.186 -37.894  1.00  0.00      TS   H  
ATOM   1170  H3' THY T  15      19.295  -8.578 -36.663  1.00  0.00      TS   H  
ATOM   1171  H4' THY T  15      17.819  -8.551 -33.940  1.00  0.00      TS   H  
ATOM   1172  H5' THY T  15      18.646  -6.212 -33.818  1.00  0.00      TS   H  
ATOM   1173  H51 THY T  15      15.513  -4.261 -40.011  1.00  0.00      TS   H  
ATOM   1174  H52 THY T  15      15.738  -3.319 -38.503  1.00  0.00      TS   H  
ATOM   1175  H53 THY T  15      14.163  -3.344 -39.429  1.00  0.00      TS   H  
ATOM   1176 H2'' THY T  15      17.632  -7.604 -37.832  1.00  0.00      TS   H  
ATOM   1177 H5'' THY T  15      20.032  -7.333 -33.903  1.00  0.00      TS   H  
ATOM   1178  P   ADE T  16      18.462 -11.375 -37.103  1.00  0.00      TS   P  
ATOM   1179  O1P ADE T  16      19.403 -12.438 -36.534  1.00  0.00      TS   O  
ATOM   1180  O2P ADE T  16      18.781 -10.810 -38.410  1.00  0.00      TS   O  
ATOM   1181  C5' ADE T  16      16.508 -12.606 -35.933  1.00  0.00      TS   C  
ATOM   1182  O5' ADE T  16      17.106 -12.123 -37.207  1.00  0.00      TS   O  
ATOM   1183  C4' ADE T  16      15.121 -13.237 -36.127  1.00  0.00      TS   C  
ATOM   1184  O4' ADE T  16      14.063 -12.286 -36.416  1.00  0.00      TS   O  
ATOM   1185  C3' ADE T  16      15.109 -14.262 -37.311  1.00  0.00      TS   C  
ATOM   1186  O3' ADE T  16      14.369 -15.494 -37.041  1.00  0.00      TS   O  
ATOM   1187  C2' ADE T  16      14.445 -13.448 -38.427  1.00  0.00      TS   C  
ATOM   1188  C1' ADE T  16      13.479 -12.486 -37.725  1.00  0.00      TS   C  
ATOM   1189  N1  ADE T  16      10.503  -9.143 -40.374  1.00  0.00      TS   N  
ATOM   1190  C2  ADE T  16      10.207 -10.220 -39.672  1.00  0.00      TS   C  
ATOM   1191  N3  ADE T  16      10.978 -11.041 -38.938  1.00  0.00      TS   N  
ATOM   1192  C4  ADE T  16      12.255 -10.586 -38.870  1.00  0.00      TS   C  
ATOM   1193  C5  ADE T  16      12.671  -9.427 -39.494  1.00  0.00      TS   C  
ATOM   1194  C6  ADE T  16      11.745  -8.670 -40.313  1.00  0.00      TS   C  
ATOM   1195  N6  ADE T  16      12.170  -7.671 -41.130  1.00  0.00      TS   N  
ATOM   1196  N7  ADE T  16      14.018  -9.365 -39.328  1.00  0.00      TS   N  
ATOM   1197  C8  ADE T  16      14.359 -10.410 -38.636  1.00  0.00      TS   C  
ATOM   1198  N9  ADE T  16      13.335 -11.213 -38.316  1.00  0.00      TS   N  
ATOM   1199  H2  ADE T  16       9.137 -10.430 -39.680  1.00  0.00      TS   H  
ATOM   1200  H8  ADE T  16      15.388 -10.580 -38.320  1.00  0.00      TS   H  
ATOM   1201  H1' ADE T  16      12.502 -12.985 -37.553  1.00  0.00      TS   H  
ATOM   1202  H2' ADE T  16      13.855 -14.036 -39.163  1.00  0.00      TS   H  
ATOM   1203  H3' ADE T  16      16.156 -14.537 -37.562  1.00  0.00      TS   H  
ATOM   1204  H4' ADE T  16      14.841 -13.653 -35.135  1.00  0.00      TS   H  
ATOM   1205  H5' ADE T  16      16.385 -11.740 -35.248  1.00  0.00      TS   H  
ATOM   1206  H61 ADE T  16      11.563  -6.891 -41.282  1.00  0.00      TS   H  
ATOM   1207  H62 ADE T  16      13.144  -7.448 -41.131  1.00  0.00      TS   H  
ATOM   1208 H2'' ADE T  16      15.340 -12.904 -38.796  1.00  0.00      TS   H  
ATOM   1209 H5'' ADE T  16      17.134 -13.402 -35.475  1.00  0.00      TS   H  
ATOM   1210  P   THY T  17      14.382 -16.666 -38.102  1.00  0.00      TS   P  
ATOM   1211  O1P THY T  17      14.442 -17.970 -37.327  1.00  0.00      TS   O  
ATOM   1212  O2P THY T  17      15.352 -16.472 -39.214  1.00  0.00      TS   O  
ATOM   1213  C5' THY T  17      11.872 -16.501 -37.854  1.00  0.00      TS   C  
ATOM   1214  O5' THY T  17      12.932 -16.484 -38.817  1.00  0.00      TS   O  
ATOM   1215  C4' THY T  17      10.479 -16.746 -38.478  1.00  0.00      TS   C  
ATOM   1216  O4' THY T  17       9.960 -15.548 -39.219  1.00  0.00      TS   O  
ATOM   1217  C3' THY T  17      10.412 -17.866 -39.590  1.00  0.00      TS   C  
ATOM   1218  O3' THY T  17       9.218 -18.696 -39.510  1.00  0.00      TS   O  
ATOM   1219  C2' THY T  17      10.622 -17.162 -40.913  1.00  0.00      TS   C  
ATOM   1220  C1' THY T  17      10.059 -15.761 -40.625  1.00  0.00      TS   C  
ATOM   1221  N1  THY T  17      10.730 -14.620 -41.208  1.00  0.00      TS   N  
ATOM   1222  C2  THY T  17      10.012 -13.573 -41.643  1.00  0.00      TS   C  
ATOM   1223  O2  THY T  17       8.783 -13.491 -41.608  1.00  0.00      TS   O  
ATOM   1224  N3  THY T  17      10.659 -12.505 -42.202  1.00  0.00      TS   N  
ATOM   1225  C4  THY T  17      12.031 -12.493 -42.476  1.00  0.00      TS   C  
ATOM   1226  O4  THY T  17      12.569 -11.562 -43.086  1.00  0.00      TS   O  
ATOM   1227  C5  THY T  17      12.771 -13.661 -42.048  1.00  0.00      TS   C  
ATOM   1228  C5M THY T  17      14.315 -13.717 -42.103  1.00  0.00      TS   C  
ATOM   1229  C6  THY T  17      12.051 -14.628 -41.393  1.00  0.00      TS   C  
ATOM   1230  H3  THY T  17      10.107 -11.790 -42.653  1.00  0.00      TS   H  
ATOM   1231  H6  THY T  17      12.573 -15.331 -40.746  1.00  0.00      TS   H  
ATOM   1232  H1' THY T  17       9.001 -15.815 -40.959  1.00  0.00      TS   H  
ATOM   1233  H2' THY T  17      10.093 -17.571 -41.800  1.00  0.00      TS   H  
ATOM   1234  H3' THY T  17      11.323 -18.492 -39.475  1.00  0.00      TS   H  
ATOM   1235  H4' THY T  17       9.743 -17.006 -37.689  1.00  0.00      TS   H  
ATOM   1236  H5' THY T  17      11.775 -15.487 -37.412  1.00  0.00      TS   H  
ATOM   1237  H51 THY T  17      14.512 -13.234 -43.084  1.00  0.00      TS   H  
ATOM   1238  H52 THY T  17      14.731 -14.742 -42.195  1.00  0.00      TS   H  
ATOM   1239  H53 THY T  17      14.800 -13.188 -41.255  1.00  0.00      TS   H  
ATOM   1240 H2'' THY T  17      11.725 -17.191 -41.048  1.00  0.00      TS   H  
ATOM   1241 H5'' THY T  17      12.001 -17.269 -37.062  1.00  0.00      TS   H  
ATOM   1242  P   ADE T  18       9.032 -19.796 -40.604  1.00  0.00      TS   P  
ATOM   1243  O1P ADE T  18       8.322 -20.923 -39.925  1.00  0.00      TS   O  
ATOM   1244  O2P ADE T  18      10.305 -20.157 -41.325  1.00  0.00      TS   O  
ATOM   1245  C5' ADE T  18       6.813 -18.410 -41.332  1.00  0.00      TS   C  
ATOM   1246  O5' ADE T  18       8.037 -19.125 -41.616  1.00  0.00      TS   O  
ATOM   1247  C4' ADE T  18       6.355 -17.567 -42.534  1.00  0.00      TS   C  
ATOM   1248  O4' ADE T  18       7.360 -16.588 -42.865  1.00  0.00      TS   O  
ATOM   1249  C3' ADE T  18       6.077 -18.320 -43.818  1.00  0.00      TS   C  
ATOM   1250  O3' ADE T  18       4.830 -17.961 -44.344  1.00  0.00      TS   O  
ATOM   1251  C2' ADE T  18       7.323 -17.994 -44.759  1.00  0.00      TS   C  
ATOM   1252  C1' ADE T  18       7.667 -16.533 -44.308  1.00  0.00      TS   C  
ATOM   1253  N1  ADE T  18      11.037 -13.047 -45.843  1.00  0.00      TS   N  
ATOM   1254  C2  ADE T  18       9.718 -13.052 -45.675  1.00  0.00      TS   C  
ATOM   1255  N3  ADE T  18       8.925 -13.989 -45.182  1.00  0.00      TS   N  
ATOM   1256  C4  ADE T  18       9.564 -15.078 -44.803  1.00  0.00      TS   C  
ATOM   1257  C5  ADE T  18      10.907 -15.224 -44.805  1.00  0.00      TS   C  
ATOM   1258  C6  ADE T  18      11.737 -14.181 -45.381  1.00  0.00      TS   C  
ATOM   1259  N6  ADE T  18      13.086 -14.235 -45.376  1.00  0.00      TS   N  
ATOM   1260  N7  ADE T  18      11.237 -16.514 -44.464  1.00  0.00      TS   N  
ATOM   1261  C8  ADE T  18      10.063 -17.083 -44.275  1.00  0.00      TS   C  
ATOM   1262  N9  ADE T  18       9.039 -16.208 -44.445  1.00  0.00      TS   N  
ATOM   1263  H2  ADE T  18       9.100 -12.221 -46.014  1.00  0.00      TS   H  
ATOM   1264  H8  ADE T  18       9.914 -18.096 -43.899  1.00  0.00      TS   H  
ATOM   1265  H1' ADE T  18       6.959 -15.929 -44.915  1.00  0.00      TS   H  
ATOM   1266  H2' ADE T  18       7.075 -18.195 -45.823  1.00  0.00      TS   H  
ATOM   1267  H3' ADE T  18       6.160 -19.420 -43.679  1.00  0.00      TS   H  
ATOM   1268  H4' ADE T  18       5.462 -16.986 -42.218  1.00  0.00      TS   H  
ATOM   1269  H5' ADE T  18       6.865 -17.567 -40.609  1.00  0.00      TS   H  
ATOM   1270  H61 ADE T  18      13.568 -15.055 -45.066  1.00  0.00      TS   H  
ATOM   1271  H62 ADE T  18      13.522 -13.346 -45.514  1.00  0.00      TS   H  
ATOM   1272 H2'' ADE T  18       8.082 -18.736 -44.432  1.00  0.00      TS   H  
ATOM   1273 H5'' ADE T  18       6.002 -19.124 -41.075  1.00  0.00      TS   H  
ATOM   1274  P   ADE T  19       3.594 -18.933 -44.214  1.00  0.00      TS   P  
ATOM   1275  O1P ADE T  19       2.828 -18.573 -42.986  1.00  0.00      TS   O  
ATOM   1276  O2P ADE T  19       4.061 -20.303 -44.178  1.00  0.00      TS   O  
ATOM   1277  C5' ADE T  19       2.107 -17.364 -45.740  1.00  0.00      TS   C  
ATOM   1278  O5' ADE T  19       2.666 -18.624 -45.433  1.00  0.00      TS   O  
ATOM   1279  C4' ADE T  19       2.435 -16.952 -47.250  1.00  0.00      TS   C  
ATOM   1280  O4' ADE T  19       3.863 -16.705 -47.562  1.00  0.00      TS   O  
ATOM   1281  C3' ADE T  19       1.980 -17.907 -48.299  1.00  0.00      TS   C  
ATOM   1282  O3' ADE T  19       1.263 -17.141 -49.327  1.00  0.00      TS   O  
ATOM   1283  C2' ADE T  19       3.274 -18.569 -48.815  1.00  0.00      TS   C  
ATOM   1284  C1' ADE T  19       4.263 -17.384 -48.761  1.00  0.00      TS   C  
ATOM   1285  N1  ADE T  19       9.103 -15.609 -48.631  1.00  0.00      TS   N  
ATOM   1286  C2  ADE T  19       7.964 -15.074 -49.016  1.00  0.00      TS   C  
ATOM   1287  N3  ADE T  19       6.748 -15.646 -49.036  1.00  0.00      TS   N  
ATOM   1288  C4  ADE T  19       6.723 -16.884 -48.586  1.00  0.00      TS   C  
ATOM   1289  C5  ADE T  19       7.803 -17.582 -48.284  1.00  0.00      TS   C  
ATOM   1290  C6  ADE T  19       9.014 -16.892 -48.210  1.00  0.00      TS   C  
ATOM   1291  N6  ADE T  19      10.053 -17.441 -47.605  1.00  0.00      TS   N  
ATOM   1292  N7  ADE T  19       7.494 -18.964 -48.195  1.00  0.00      TS   N  
ATOM   1293  C8  ADE T  19       6.177 -18.991 -48.331  1.00  0.00      TS   C  
ATOM   1294  N9  ADE T  19       5.636 -17.751 -48.600  1.00  0.00      TS   N  
ATOM   1295  H2  ADE T  19       8.258 -14.084 -49.361  1.00  0.00      TS   H  
ATOM   1296  H8  ADE T  19       5.541 -19.877 -48.350  1.00  0.00      TS   H  
ATOM   1297  H1' ADE T  19       4.086 -16.631 -49.557  1.00  0.00      TS   H  
ATOM   1298  H2' ADE T  19       3.114 -19.020 -49.819  1.00  0.00      TS   H  
ATOM   1299  H3' ADE T  19       1.319 -18.613 -47.753  1.00  0.00      TS   H  
ATOM   1300  H4' ADE T  19       1.843 -16.025 -47.404  1.00  0.00      TS   H  
ATOM   1301  H5' ADE T  19       2.326 -16.472 -45.114  1.00  0.00      TS   H  
ATOM   1302  H61 ADE T  19      10.061 -18.302 -47.095  1.00  0.00      TS   H  
ATOM   1303  H62 ADE T  19      10.923 -16.954 -47.690  1.00  0.00      TS   H  
ATOM   1304 H2'' ADE T  19       3.665 -19.314 -48.090  1.00  0.00      TS   H  
ATOM   1305 H5'' ADE T  19       1.012 -17.557 -45.731  1.00  0.00      TS   H  
ATOM   1306  P   GUA T  20       0.366 -17.812 -50.423  1.00  0.00      TS   P  
ATOM   1307  O1P GUA T  20      -1.040 -18.119 -49.964  1.00  0.00      TS   O  
ATOM   1308  O2P GUA T  20       1.046 -19.015 -50.881  1.00  0.00      TS   O  
ATOM   1309  C5' GUA T  20       0.175 -15.362 -51.332  1.00  0.00      TS   C  
ATOM   1310  O5' GUA T  20       0.339 -16.768 -51.604  1.00  0.00      TS   O  
ATOM   1311  C4' GUA T  20       1.145 -14.424 -51.913  1.00  0.00      TS   C  
ATOM   1312  O4' GUA T  20       2.498 -14.724 -51.483  1.00  0.00      TS   O  
ATOM   1313  C3' GUA T  20       1.147 -14.434 -53.408  1.00  0.00      TS   C  
ATOM   1314  O3' GUA T  20       1.317 -13.143 -53.980  1.00  0.00      TS   O  
ATOM   1315  C2' GUA T  20       2.345 -15.262 -53.734  1.00  0.00      TS   C  
ATOM   1316  C1' GUA T  20       3.356 -14.947 -52.603  1.00  0.00      TS   C  
ATOM   1317  N1  GUA T  20       8.260 -16.155 -52.054  1.00  0.00      TS   N  
ATOM   1318  C2  GUA T  20       7.764 -14.925 -52.377  1.00  0.00      TS   C  
ATOM   1319  N2  GUA T  20       8.669 -14.002 -52.501  1.00  0.00      TS   N  
ATOM   1320  N3  GUA T  20       6.435 -14.696 -52.537  1.00  0.00      TS   N  
ATOM   1321  C4  GUA T  20       5.734 -15.818 -52.321  1.00  0.00      TS   C  
ATOM   1322  C5  GUA T  20       6.213 -17.123 -52.024  1.00  0.00      TS   C  
ATOM   1323  C6  GUA T  20       7.603 -17.319 -51.928  1.00  0.00      TS   C  
ATOM   1324  O6  GUA T  20       8.302 -18.318 -51.811  1.00  0.00      TS   O  
ATOM   1325  N7  GUA T  20       5.125 -18.008 -51.944  1.00  0.00      TS   N  
ATOM   1326  C8  GUA T  20       4.021 -17.254 -52.098  1.00  0.00      TS   C  
ATOM   1327  N9  GUA T  20       4.342 -15.971 -52.302  1.00  0.00      TS   N  
ATOM   1328  H1  GUA T  20       9.249 -16.357 -52.046  1.00  0.00      TS   H  
ATOM   1329  H8  GUA T  20       2.988 -17.601 -52.101  1.00  0.00      TS   H  
ATOM   1330  H1' GUA T  20       3.843 -13.949 -52.615  1.00  0.00      TS   H  
ATOM   1331  H2' GUA T  20       2.873 -14.930 -54.653  1.00  0.00      TS   H  
ATOM   1332  H21 GUA T  20       8.371 -13.078 -52.260  1.00  0.00      TS   H  
ATOM   1333  H3' GUA T  20       0.197 -14.923 -53.713  1.00  0.00      TS   H  
ATOM   1334  H22 GUA T  20       9.624 -14.174 -52.742  1.00  0.00      TS   H  
ATOM   1335  H4' GUA T  20       0.860 -13.376 -51.675  1.00  0.00      TS   H  
ATOM   1336  H5' GUA T  20       0.104 -15.045 -50.269  1.00  0.00      TS   H  
ATOM   1337  H3T GUA T  20       1.803 -13.230 -54.802  1.00  0.00      TS   H  
ATOM   1338 H2'' GUA T  20       2.085 -16.332 -53.886  1.00  0.00      TS   H  
ATOM   1339 H5'' GUA T  20      -0.799 -14.971 -51.698  1.00  0.00      TS   H  
TER   
END
