# Supplementary material for: CRISPR-Cas12a exploits R-loop asymmetry to form double-strand breaks
Source: eLife. 2020 Jun 10;9:e55143. doi: 10.7554/eLife.55143 (PMC7286691; doi:10.7554/eLife.55143)
Supplement: Figure 5—source data 2. [file elife-55143-fig5-data2.zip › Figure 5ΓÇöSource Data 2/Example_MD_trajectories/5prime_boundary/5prime_boundary_01.pdb]

ATOM      1  C5' CYT B   1      16.771  -7.520 -54.560  1.00  0.00      BS   C  
ATOM      2  O5' CYT B   1      17.702  -8.176 -53.714  1.00  0.00      BS   O  
ATOM      3  C4' CYT B   1      15.445  -8.280 -54.509  1.00  0.00      BS   C  
ATOM      4  O4' CYT B   1      15.510  -9.539 -55.239  1.00  0.00      BS   O  
ATOM      5  C3' CYT B   1      14.846  -8.682 -53.157  1.00  0.00      BS   C  
ATOM      6  O3' CYT B   1      13.734  -7.799 -52.802  1.00  0.00      BS   O  
ATOM      7  C2' CYT B   1      14.350 -10.108 -53.376  1.00  0.00      BS   C  
ATOM      8  C1' CYT B   1      14.279 -10.138 -54.870  1.00  0.00      BS   C  
ATOM      9  N1  CYT B   1      14.121 -11.449 -55.556  1.00  0.00      BS   N  
ATOM     10  C2  CYT B   1      13.923 -11.468 -56.915  1.00  0.00      BS   C  
ATOM     11  O2  CYT B   1      13.949 -10.394 -57.588  1.00  0.00      BS   O  
ATOM     12  N3  CYT B   1      13.807 -12.697 -57.544  1.00  0.00      BS   N  
ATOM     13  C4  CYT B   1      13.864 -13.838 -56.792  1.00  0.00      BS   C  
ATOM     14  N4  CYT B   1      13.841 -14.992 -57.389  1.00  0.00      BS   N  
ATOM     15  C5  CYT B   1      13.959 -13.744 -55.389  1.00  0.00      BS   C  
ATOM     16  C6  CYT B   1      14.086 -12.595 -54.761  1.00  0.00      BS   C  
ATOM     17  H5  CYT B   1      14.049 -14.715 -54.903  1.00  0.00      BS   H  
ATOM     18  H6  CYT B   1      14.535 -12.604 -53.768  1.00  0.00      BS   H  
ATOM     19  H1' CYT B   1      13.355  -9.596 -55.164  1.00  0.00      BS   H  
ATOM     20  H2' CYT B   1      13.369 -10.406 -52.948  1.00  0.00      BS   H  
ATOM     21  H3' CYT B   1      15.685  -8.739 -52.431  1.00  0.00      BS   H  
ATOM     22  H4' CYT B   1      14.667  -7.695 -55.046  1.00  0.00      BS   H  
ATOM     23  H41 CYT B   1      13.702 -14.953 -58.378  1.00  0.00      BS   H  
ATOM     24  H5' CYT B   1      17.339  -7.576 -55.514  1.00  0.00      BS   H  
ATOM     25  H42 CYT B   1      13.916 -15.939 -57.075  1.00  0.00      BS   H  
ATOM     26  H5T CYT B   1      18.567  -7.779 -53.840  1.00  0.00      BS   H  
ATOM     27 H2'' CYT B   1      15.124 -10.807 -52.993  1.00  0.00      BS   H  
ATOM     28 H5'' CYT B   1      16.667  -6.500 -54.133  1.00  0.00      BS   H  
ATOM     29  P   THY B   2      14.108  -6.412 -52.200  1.00  0.00      BS   P  
ATOM     30  O1P THY B   2      14.468  -5.500 -53.274  1.00  0.00      BS   O  
ATOM     31  O2P THY B   2      15.075  -6.732 -51.154  1.00  0.00      BS   O  
ATOM     32  C5' THY B   2      11.565  -5.888 -52.299  1.00  0.00      BS   C  
ATOM     33  O5' THY B   2      12.742  -6.068 -51.575  1.00  0.00      BS   O  
ATOM     34  C4' THY B   2      10.360  -5.814 -51.393  1.00  0.00      BS   C  
ATOM     35  O4' THY B   2       9.876  -7.130 -51.142  1.00  0.00      BS   O  
ATOM     36  C3' THY B   2      10.512  -5.113 -50.009  1.00  0.00      BS   C  
ATOM     37  O3' THY B   2       9.523  -4.039 -49.782  1.00  0.00      BS   O  
ATOM     38  C2' THY B   2      10.559  -6.208 -49.078  1.00  0.00      BS   C  
ATOM     39  C1' THY B   2       9.821  -7.357 -49.718  1.00  0.00      BS   C  
ATOM     40  N1  THY B   2      10.567  -8.681 -49.574  1.00  0.00      BS   N  
ATOM     41  C2  THY B   2       9.817  -9.710 -49.347  1.00  0.00      BS   C  
ATOM     42  O2  THY B   2       8.590  -9.671 -49.227  1.00  0.00      BS   O  
ATOM     43  N3  THY B   2      10.460 -10.885 -49.408  1.00  0.00      BS   N  
ATOM     44  C4  THY B   2      11.828 -11.074 -49.440  1.00  0.00      BS   C  
ATOM     45  O4  THY B   2      12.308 -12.195 -49.294  1.00  0.00      BS   O  
ATOM     46  C5  THY B   2      12.553  -9.917 -49.775  1.00  0.00      BS   C  
ATOM     47  C5M THY B   2      14.106 -10.031 -49.963  1.00  0.00      BS   C  
ATOM     48  C6  THY B   2      11.912  -8.794 -49.892  1.00  0.00      BS   C  
ATOM     49  H3  THY B   2       9.854 -11.663 -49.189  1.00  0.00      BS   H  
ATOM     50  H6  THY B   2      12.349  -7.848 -50.212  1.00  0.00      BS   H  
ATOM     51  H1' THY B   2       8.726  -7.438 -49.552  1.00  0.00      BS   H  
ATOM     52  H2' THY B   2       9.988  -6.058 -48.137  1.00  0.00      BS   H  
ATOM     53  H3' THY B   2      11.462  -4.547 -50.116  1.00  0.00      BS   H  
ATOM     54  H4' THY B   2       9.498  -5.347 -51.916  1.00  0.00      BS   H  
ATOM     55  H5' THY B   2      11.391  -6.649 -53.089  1.00  0.00      BS   H  
ATOM     56  H51 THY B   2      14.520  -9.078 -50.358  1.00  0.00      BS   H  
ATOM     57  H52 THY B   2      14.501 -10.922 -50.496  1.00  0.00      BS   H  
ATOM     58  H53 THY B   2      14.616 -10.229 -48.996  1.00  0.00      BS   H  
ATOM     59 H2'' THY B   2      11.624  -6.376 -48.810  1.00  0.00      BS   H  
ATOM     60 H5'' THY B   2      11.564  -4.887 -52.779  1.00  0.00      BS   H  
ATOM     61  P   THY B   3       9.721  -3.129 -48.529  1.00  0.00      BS   P  
ATOM     62  O1P THY B   3       9.568  -1.639 -48.903  1.00  0.00      BS   O  
ATOM     63  O2P THY B   3      11.007  -3.501 -47.913  1.00  0.00      BS   O  
ATOM     64  C5' THY B   3       7.350  -4.045 -47.868  1.00  0.00      BS   C  
ATOM     65  O5' THY B   3       8.659  -3.540 -47.476  1.00  0.00      BS   O  
ATOM     66  C4' THY B   3       6.727  -4.923 -46.754  1.00  0.00      BS   C  
ATOM     67  O4' THY B   3       7.550  -6.061 -46.576  1.00  0.00      BS   O  
ATOM     68  C3' THY B   3       6.729  -4.244 -45.384  1.00  0.00      BS   C  
ATOM     69  O3' THY B   3       5.560  -4.538 -44.577  1.00  0.00      BS   O  
ATOM     70  C2' THY B   3       7.935  -4.852 -44.714  1.00  0.00      BS   C  
ATOM     71  C1' THY B   3       7.974  -6.249 -45.248  1.00  0.00      BS   C  
ATOM     72  N1  THY B   3       9.273  -6.898 -45.331  1.00  0.00      BS   N  
ATOM     73  C2  THY B   3       9.223  -8.236 -45.369  1.00  0.00      BS   C  
ATOM     74  O2  THY B   3       8.168  -8.850 -45.392  1.00  0.00      BS   O  
ATOM     75  N3  THY B   3      10.401  -8.858 -45.500  1.00  0.00      BS   N  
ATOM     76  C4  THY B   3      11.678  -8.258 -45.730  1.00  0.00      BS   C  
ATOM     77  O4  THY B   3      12.693  -8.935 -45.782  1.00  0.00      BS   O  
ATOM     78  C5  THY B   3      11.660  -6.842 -45.675  1.00  0.00      BS   C  
ATOM     79  C5M THY B   3      13.088  -6.157 -45.915  1.00  0.00      BS   C  
ATOM     80  C6  THY B   3      10.483  -6.206 -45.496  1.00  0.00      BS   C  
ATOM     81  H3  THY B   3      10.397  -9.861 -45.383  1.00  0.00      BS   H  
ATOM     82  H6  THY B   3      10.352  -5.158 -45.767  1.00  0.00      BS   H  
ATOM     83  H1' THY B   3       7.165  -6.848 -44.777  1.00  0.00      BS   H  
ATOM     84  H2' THY B   3       7.906  -4.640 -43.624  1.00  0.00      BS   H  
ATOM     85  H3' THY B   3       6.983  -3.167 -45.472  1.00  0.00      BS   H  
ATOM     86  H4' THY B   3       5.738  -5.324 -47.062  1.00  0.00      BS   H  
ATOM     87  H5' THY B   3       7.375  -4.622 -48.817  1.00  0.00      BS   H  
ATOM     88  H51 THY B   3      12.996  -5.057 -46.039  1.00  0.00      BS   H  
ATOM     89  H52 THY B   3      13.495  -6.623 -46.838  1.00  0.00      BS   H  
ATOM     90  H53 THY B   3      13.798  -6.248 -45.065  1.00  0.00      BS   H  
ATOM     91 H2'' THY B   3       8.772  -4.213 -45.067  1.00  0.00      BS   H  
ATOM     92 H5'' THY B   3       6.686  -3.189 -48.115  1.00  0.00      BS   H  
ATOM     93  P   ADE B   4       4.529  -3.358 -44.310  1.00  0.00      BS   P  
ATOM     94  O1P ADE B   4       4.079  -2.994 -45.656  1.00  0.00      BS   O  
ATOM     95  O2P ADE B   4       5.087  -2.318 -43.445  1.00  0.00      BS   O  
ATOM     96  C5' ADE B   4       2.659  -5.136 -44.262  1.00  0.00      BS   C  
ATOM     97  O5' ADE B   4       3.428  -4.201 -43.546  1.00  0.00      BS   O  
ATOM     98  C4' ADE B   4       2.366  -6.366 -43.408  1.00  0.00      BS   C  
ATOM     99  O4' ADE B   4       3.566  -7.213 -43.288  1.00  0.00      BS   O  
ATOM    100  C3' ADE B   4       1.807  -6.218 -41.954  1.00  0.00      BS   C  
ATOM    101  O3' ADE B   4       0.848  -7.307 -41.652  1.00  0.00      BS   O  
ATOM    102  C2' ADE B   4       3.065  -6.372 -41.184  1.00  0.00      BS   C  
ATOM    103  C1' ADE B   4       3.949  -7.421 -41.955  1.00  0.00      BS   C  
ATOM    104  N1  ADE B   4       8.474  -9.831 -42.215  1.00  0.00      BS   N  
ATOM    105  C2  ADE B   4       7.217 -10.269 -42.403  1.00  0.00      BS   C  
ATOM    106  N3  ADE B   4       5.992  -9.637 -42.282  1.00  0.00      BS   N  
ATOM    107  C4  ADE B   4       6.236  -8.296 -42.119  1.00  0.00      BS   C  
ATOM    108  C5  ADE B   4       7.507  -7.715 -42.084  1.00  0.00      BS   C  
ATOM    109  C6  ADE B   4       8.632  -8.520 -42.104  1.00  0.00      BS   C  
ATOM    110  N6  ADE B   4       9.861  -7.980 -42.021  1.00  0.00      BS   N  
ATOM    111  N7  ADE B   4       7.379  -6.363 -41.749  1.00  0.00      BS   N  
ATOM    112  C8  ADE B   4       6.020  -6.159 -41.722  1.00  0.00      BS   C  
ATOM    113  N9  ADE B   4       5.348  -7.268 -41.941  1.00  0.00      BS   N  
ATOM    114  H2  ADE B   4       7.249 -11.353 -42.511  1.00  0.00      BS   H  
ATOM    115  H8  ADE B   4       5.602  -5.156 -41.633  1.00  0.00      BS   H  
ATOM    116  H1' ADE B   4       3.673  -8.464 -41.691  1.00  0.00      BS   H  
ATOM    117  H2' ADE B   4       2.881  -6.754 -40.158  1.00  0.00      BS   H  
ATOM    118  H3' ADE B   4       1.373  -5.196 -41.956  1.00  0.00      BS   H  
ATOM    119  H4' ADE B   4       1.620  -7.028 -43.897  1.00  0.00      BS   H  
ATOM    120  H5' ADE B   4       3.057  -5.476 -45.242  1.00  0.00      BS   H  
ATOM    121  H61 ADE B   4      10.661  -8.578 -42.078  1.00  0.00      BS   H  
ATOM    122  H62 ADE B   4      10.019  -7.047 -41.698  1.00  0.00      BS   H  
ATOM    123 H2'' ADE B   4       3.683  -5.455 -41.076  1.00  0.00      BS   H  
ATOM    124 H5'' ADE B   4       1.708  -4.642 -44.559  1.00  0.00      BS   H  
ATOM    125  P   THY B   5      -0.085  -7.149 -40.369  1.00  0.00      BS   P  
ATOM    126  O1P THY B   5      -1.414  -7.585 -40.744  1.00  0.00      BS   O  
ATOM    127  O2P THY B   5       0.008  -5.764 -39.706  1.00  0.00      BS   O  
ATOM    128  C5' THY B   5       0.776  -9.578 -39.731  1.00  0.00      BS   C  
ATOM    129  O5' THY B   5       0.525  -8.218 -39.337  1.00  0.00      BS   O  
ATOM    130  C4' THY B   5       1.906 -10.247 -38.943  1.00  0.00      BS   C  
ATOM    131  O4' THY B   5       3.187  -9.716 -39.325  1.00  0.00      BS   O  
ATOM    132  C3' THY B   5       1.871 -10.191 -37.414  1.00  0.00      BS   C  
ATOM    133  O3' THY B   5       1.662 -11.528 -36.834  1.00  0.00      BS   O  
ATOM    134  C2' THY B   5       3.272  -9.582 -36.994  1.00  0.00      BS   C  
ATOM    135  C1' THY B   5       4.083  -9.959 -38.222  1.00  0.00      BS   C  
ATOM    136  N1  THY B   5       5.224  -9.206 -38.384  1.00  0.00      BS   N  
ATOM    137  C2  THY B   5       6.368  -9.810 -38.767  1.00  0.00      BS   C  
ATOM    138  O2  THY B   5       6.529 -10.974 -38.862  1.00  0.00      BS   O  
ATOM    139  N3  THY B   5       7.416  -8.955 -38.884  1.00  0.00      BS   N  
ATOM    140  C4  THY B   5       7.464  -7.593 -38.754  1.00  0.00      BS   C  
ATOM    141  O4  THY B   5       8.487  -6.941 -38.880  1.00  0.00      BS   O  
ATOM    142  C5  THY B   5       6.135  -7.089 -38.615  1.00  0.00      BS   C  
ATOM    143  C5M THY B   5       5.998  -5.563 -38.370  1.00  0.00      BS   C  
ATOM    144  C6  THY B   5       5.089  -7.900 -38.403  1.00  0.00      BS   C  
ATOM    145  H3  THY B   5       8.320  -9.379 -39.035  1.00  0.00      BS   H  
ATOM    146  H6  THY B   5       4.074  -7.532 -38.256  1.00  0.00      BS   H  
ATOM    147  H1' THY B   5       4.261 -11.055 -38.231  1.00  0.00      BS   H  
ATOM    148  H2' THY B   5       3.674 -10.151 -36.129  1.00  0.00      BS   H  
ATOM    149  H3' THY B   5       1.060  -9.475 -37.160  1.00  0.00      BS   H  
ATOM    150  H4' THY B   5       1.912 -11.330 -39.193  1.00  0.00      BS   H  
ATOM    151  H5' THY B   5       1.077  -9.604 -40.800  1.00  0.00      BS   H  
ATOM    152  H51 THY B   5       5.014  -5.203 -38.739  1.00  0.00      BS   H  
ATOM    153  H52 THY B   5       6.699  -4.965 -38.991  1.00  0.00      BS   H  
ATOM    154  H53 THY B   5       6.039  -5.232 -37.311  1.00  0.00      BS   H  
ATOM    155 H2'' THY B   5       3.102  -8.502 -36.795  1.00  0.00      BS   H  
ATOM    156 H5'' THY B   5      -0.090 -10.250 -39.550  1.00  0.00      BS   H  
ATOM    157  P   ADE B   6       1.241 -11.512 -35.246  1.00  0.00      BS   P  
ATOM    158  O1P ADE B   6       0.153 -12.469 -34.951  1.00  0.00      BS   O  
ATOM    159  O2P ADE B   6       1.057 -10.118 -34.783  1.00  0.00      BS   O  
ATOM    160  C5' ADE B   6       3.213 -13.293 -34.887  1.00  0.00      BS   C  
ATOM    161  O5' ADE B   6       2.479 -12.115 -34.490  1.00  0.00      BS   O  
ATOM    162  C4' ADE B   6       4.542 -13.478 -34.129  1.00  0.00      BS   C  
ATOM    163  O4' ADE B   6       5.595 -12.629 -34.661  1.00  0.00      BS   O  
ATOM    164  C3' ADE B   6       4.550 -13.268 -32.598  1.00  0.00      BS   C  
ATOM    165  O3' ADE B   6       5.368 -14.360 -31.954  1.00  0.00      BS   O  
ATOM    166  C2' ADE B   6       5.203 -11.890 -32.409  1.00  0.00      BS   C  
ATOM    167  C1' ADE B   6       6.086 -11.759 -33.653  1.00  0.00      BS   C  
ATOM    168  N1  ADE B   6       9.524  -8.431 -35.408  1.00  0.00      BS   N  
ATOM    169  C2  ADE B   6       9.568  -9.723 -35.033  1.00  0.00      BS   C  
ATOM    170  N3  ADE B   6       8.573 -10.563 -34.632  1.00  0.00      BS   N  
ATOM    171  C4  ADE B   6       7.475  -9.840 -34.472  1.00  0.00      BS   C  
ATOM    172  C5  ADE B   6       7.199  -8.590 -34.883  1.00  0.00      BS   C  
ATOM    173  C6  ADE B   6       8.303  -7.816 -35.317  1.00  0.00      BS   C  
ATOM    174  N6  ADE B   6       8.237  -6.481 -35.620  1.00  0.00      BS   N  
ATOM    175  N7  ADE B   6       5.902  -8.307 -34.763  1.00  0.00      BS   N  
ATOM    176  C8  ADE B   6       5.349  -9.389 -34.289  1.00  0.00      BS   C  
ATOM    177  N9  ADE B   6       6.285 -10.366 -34.146  1.00  0.00      BS   N  
ATOM    178  H2  ADE B   6      10.576 -10.138 -35.071  1.00  0.00      BS   H  
ATOM    179  H8  ADE B   6       4.301  -9.554 -34.037  1.00  0.00      BS   H  
ATOM    180  H1' ADE B   6       7.055 -12.172 -33.300  1.00  0.00      BS   H  
ATOM    181  H2' ADE B   6       5.810 -11.845 -31.480  1.00  0.00      BS   H  
ATOM    182  H3' ADE B   6       3.486 -13.371 -32.294  1.00  0.00      BS   H  
ATOM    183  H4' ADE B   6       4.773 -14.523 -34.428  1.00  0.00      BS   H  
ATOM    184  H5' ADE B   6       3.505 -13.172 -35.952  1.00  0.00      BS   H  
ATOM    185  H61 ADE B   6       9.005  -5.898 -35.886  1.00  0.00      BS   H  
ATOM    186  H62 ADE B   6       7.355  -6.073 -35.856  1.00  0.00      BS   H  
ATOM    187 H2'' ADE B   6       4.455 -11.069 -32.429  1.00  0.00      BS   H  
ATOM    188 H5'' ADE B   6       2.485 -14.131 -34.850  1.00  0.00      BS   H  
ATOM    189  P   THY B   7       5.192 -14.656 -30.396  1.00  0.00      BS   P  
ATOM    190  O1P THY B   7       5.324 -16.096 -30.145  1.00  0.00      BS   O  
ATOM    191  O2P THY B   7       3.954 -14.018 -29.901  1.00  0.00      BS   O  
ATOM    192  C5' THY B   7       7.703 -14.337 -29.823  1.00  0.00      BS   C  
ATOM    193  O5' THY B   7       6.388 -13.929 -29.697  1.00  0.00      BS   O  
ATOM    194  C4' THY B   7       8.663 -13.278 -29.427  1.00  0.00      BS   C  
ATOM    195  O4' THY B   7       8.572 -12.211 -30.368  1.00  0.00      BS   O  
ATOM    196  C3' THY B   7       8.413 -12.620 -28.010  1.00  0.00      BS   C  
ATOM    197  O3' THY B   7       9.499 -12.656 -27.135  1.00  0.00      BS   O  
ATOM    198  C2' THY B   7       8.219 -11.075 -28.379  1.00  0.00      BS   C  
ATOM    199  C1' THY B   7       8.937 -10.993 -29.724  1.00  0.00      BS   C  
ATOM    200  N1  THY B   7       8.514  -9.857 -30.517  1.00  0.00      BS   N  
ATOM    201  C2  THY B   7       9.513  -9.179 -31.113  1.00  0.00      BS   C  
ATOM    202  O2  THY B   7      10.734  -9.436 -30.927  1.00  0.00      BS   O  
ATOM    203  N3  THY B   7       9.063  -8.146 -31.931  1.00  0.00      BS   N  
ATOM    204  C4  THY B   7       7.857  -7.589 -31.867  1.00  0.00      BS   C  
ATOM    205  O4  THY B   7       7.690  -6.429 -32.318  1.00  0.00      BS   O  
ATOM    206  C5  THY B   7       6.842  -8.422 -31.265  1.00  0.00      BS   C  
ATOM    207  C5M THY B   7       5.410  -8.115 -31.202  1.00  0.00      BS   C  
ATOM    208  C6  THY B   7       7.211  -9.511 -30.616  1.00  0.00      BS   C  
ATOM    209  H3  THY B   7       9.851  -7.573 -32.198  1.00  0.00      BS   H  
ATOM    210  H6  THY B   7       6.515 -10.037 -29.962  1.00  0.00      BS   H  
ATOM    211  H1' THY B   7      10.006 -11.125 -29.451  1.00  0.00      BS   H  
ATOM    212  H2' THY B   7       8.615 -10.301 -27.687  1.00  0.00      BS   H  
ATOM    213  H3' THY B   7       7.516 -12.997 -27.474  1.00  0.00      BS   H  
ATOM    214  H4' THY B   7       9.669 -13.747 -29.470  1.00  0.00      BS   H  
ATOM    215  H5' THY B   7       7.919 -14.503 -30.900  1.00  0.00      BS   H  
ATOM    216  H51 THY B   7       4.829  -8.940 -30.737  1.00  0.00      BS   H  
ATOM    217  H52 THY B   7       4.894  -7.824 -32.143  1.00  0.00      BS   H  
ATOM    218  H53 THY B   7       5.261  -7.323 -30.437  1.00  0.00      BS   H  
ATOM    219 H2'' THY B   7       7.114 -11.025 -28.480  1.00  0.00      BS   H  
ATOM    220 H5'' THY B   7       7.884 -15.286 -29.275  1.00  0.00      BS   H  
ATOM    221  P   ADE B   8       9.604 -11.991 -25.758  1.00  0.00      BS   P  
ATOM    222  O1P ADE B   8      10.259 -12.974 -24.867  1.00  0.00      BS   O  
ATOM    223  O2P ADE B   8       8.233 -11.628 -25.462  1.00  0.00      BS   O  
ATOM    224  C5' ADE B   8      11.958 -11.286 -26.333  1.00  0.00      BS   C  
ATOM    225  O5' ADE B   8      10.604 -10.843 -25.977  1.00  0.00      BS   O  
ATOM    226  C4' ADE B   8      12.812 -10.081 -26.527  1.00  0.00      BS   C  
ATOM    227  O4' ADE B   8      12.552  -9.508 -27.866  1.00  0.00      BS   O  
ATOM    228  C3' ADE B   8      12.569  -8.982 -25.564  1.00  0.00      BS   C  
ATOM    229  O3' ADE B   8      13.240  -9.280 -24.313  1.00  0.00      BS   O  
ATOM    230  C2' ADE B   8      13.256  -7.929 -26.359  1.00  0.00      BS   C  
ATOM    231  C1' ADE B   8      12.909  -8.168 -27.800  1.00  0.00      BS   C  
ATOM    232  N1  ADE B   8      11.617  -3.900 -30.340  1.00  0.00      BS   N  
ATOM    233  C2  ADE B   8      12.732  -4.424 -29.994  1.00  0.00      BS   C  
ATOM    234  N3  ADE B   8      12.953  -5.517 -29.223  1.00  0.00      BS   N  
ATOM    235  C4  ADE B   8      11.917  -6.213 -28.973  1.00  0.00      BS   C  
ATOM    236  C5  ADE B   8      10.610  -5.850 -29.341  1.00  0.00      BS   C  
ATOM    237  C6  ADE B   8      10.457  -4.601 -30.074  1.00  0.00      BS   C  
ATOM    238  N6  ADE B   8       9.304  -4.057 -30.521  1.00  0.00      BS   N  
ATOM    239  N7  ADE B   8       9.696  -6.750 -28.822  1.00  0.00      BS   N  
ATOM    240  C8  ADE B   8      10.423  -7.664 -28.202  1.00  0.00      BS   C  
ATOM    241  N9  ADE B   8      11.779  -7.356 -28.298  1.00  0.00      BS   N  
ATOM    242  H2  ADE B   8      13.580  -3.739 -30.009  1.00  0.00      BS   H  
ATOM    243  H8  ADE B   8      10.067  -8.448 -27.534  1.00  0.00      BS   H  
ATOM    244  H1' ADE B   8      13.759  -7.915 -28.468  1.00  0.00      BS   H  
ATOM    245  H2' ADE B   8      14.333  -8.201 -26.369  1.00  0.00      BS   H  
ATOM    246  H3' ADE B   8      11.508  -8.666 -25.461  1.00  0.00      BS   H  
ATOM    247  H4' ADE B   8      13.850 -10.478 -26.538  1.00  0.00      BS   H  
ATOM    248  H5' ADE B   8      11.979 -11.874 -27.276  1.00  0.00      BS   H  
ATOM    249  H61 ADE B   8       9.451  -3.472 -31.319  1.00  0.00      BS   H  
ATOM    250  H62 ADE B   8       8.400  -4.409 -30.280  1.00  0.00      BS   H  
ATOM    251 H2'' ADE B   8      13.079  -6.875 -26.054  1.00  0.00      BS   H  
ATOM    252 H5'' ADE B   8      12.459 -11.815 -25.494  1.00  0.00      BS   H  
ATOM    253  P   THY B   9      12.880  -8.308 -23.091  1.00  0.00      BS   P  
ATOM    254  O1P THY B   9      13.712  -8.796 -21.980  1.00  0.00      BS   O  
ATOM    255  O2P THY B   9      11.493  -8.268 -22.808  1.00  0.00      BS   O  
ATOM    256  C5' THY B   9      14.863  -6.673 -23.568  1.00  0.00      BS   C  
ATOM    257  O5' THY B   9      13.438  -6.905 -23.497  1.00  0.00      BS   O  
ATOM    258  C4' THY B   9      15.266  -5.351 -24.017  1.00  0.00      BS   C  
ATOM    259  O4' THY B   9      14.878  -5.132 -25.449  1.00  0.00      BS   O  
ATOM    260  C3' THY B   9      14.649  -4.179 -23.277  1.00  0.00      BS   C  
ATOM    261  O3' THY B   9      15.399  -3.947 -22.066  1.00  0.00      BS   O  
ATOM    262  C2' THY B   9      14.890  -3.108 -24.228  1.00  0.00      BS   C  
ATOM    263  C1' THY B   9      14.568  -3.731 -25.615  1.00  0.00      BS   C  
ATOM    264  N1  THY B   9      13.123  -3.586 -26.019  1.00  0.00      BS   N  
ATOM    265  C2  THY B   9      12.816  -2.598 -26.887  1.00  0.00      BS   C  
ATOM    266  O2  THY B   9      13.713  -1.840 -27.296  1.00  0.00      BS   O  
ATOM    267  N3  THY B   9      11.476  -2.547 -27.162  1.00  0.00      BS   N  
ATOM    268  C4  THY B   9      10.489  -3.305 -26.739  1.00  0.00      BS   C  
ATOM    269  O4  THY B   9       9.259  -3.055 -27.092  1.00  0.00      BS   O  
ATOM    270  C5  THY B   9      10.899  -4.378 -25.859  1.00  0.00      BS   C  
ATOM    271  C5M THY B   9       9.911  -5.214 -25.165  1.00  0.00      BS   C  
ATOM    272  C6  THY B   9      12.181  -4.487 -25.576  1.00  0.00      BS   C  
ATOM    273  H3  THY B   9      11.190  -1.874 -27.859  1.00  0.00      BS   H  
ATOM    274  H6  THY B   9      12.542  -5.142 -24.783  1.00  0.00      BS   H  
ATOM    275  H1' THY B   9      15.134  -3.314 -26.475  1.00  0.00      BS   H  
ATOM    276  H2' THY B   9      15.954  -2.799 -24.139  1.00  0.00      BS   H  
ATOM    277  H3' THY B   9      13.568  -4.411 -23.171  1.00  0.00      BS   H  
ATOM    278  H4' THY B   9      16.365  -5.190 -24.047  1.00  0.00      BS   H  
ATOM    279  H5' THY B   9      15.255  -7.481 -24.222  1.00  0.00      BS   H  
ATOM    280  H51 THY B   9      10.369  -6.143 -24.763  1.00  0.00      BS   H  
ATOM    281  H52 THY B   9       9.014  -5.443 -25.780  1.00  0.00      BS   H  
ATOM    282  H53 THY B   9       9.561  -4.675 -24.259  1.00  0.00      BS   H  
ATOM    283 H2'' THY B   9      14.230  -2.262 -23.940  1.00  0.00      BS   H  
ATOM    284 H5'' THY B   9      15.292  -6.753 -22.546  1.00  0.00      BS   H  
ATOM    285  P   ADE B  10      14.636  -3.261 -20.894  1.00  0.00      BS   P  
ATOM    286  O1P ADE B  10      15.414  -3.391 -19.672  1.00  0.00      BS   O  
ATOM    287  O2P ADE B  10      13.195  -3.759 -20.824  1.00  0.00      BS   O  
ATOM    288  C5' ADE B  10      15.867  -1.027 -21.579  1.00  0.00      BS   C  
ATOM    289  O5' ADE B  10      14.606  -1.729 -21.287  1.00  0.00      BS   O  
ATOM    290  C4' ADE B  10      15.691   0.275 -22.312  1.00  0.00      BS   C  
ATOM    291  O4' ADE B  10      15.047  -0.015 -23.575  1.00  0.00      BS   O  
ATOM    292  C3' ADE B  10      14.820   1.293 -21.649  1.00  0.00      BS   C  
ATOM    293  O3' ADE B  10      15.571   2.106 -20.712  1.00  0.00      BS   O  
ATOM    294  C2' ADE B  10      14.455   2.122 -22.799  1.00  0.00      BS   C  
ATOM    295  C1' ADE B  10      14.279   1.116 -23.978  1.00  0.00      BS   C  
ATOM    296  N1  ADE B  10      10.073   2.007 -26.695  1.00  0.00      BS   N  
ATOM    297  C2  ADE B  10      11.278   2.602 -26.662  1.00  0.00      BS   C  
ATOM    298  N3  ADE B  10      12.302   2.308 -25.852  1.00  0.00      BS   N  
ATOM    299  C4  ADE B  10      12.081   1.202 -25.146  1.00  0.00      BS   C  
ATOM    300  C5  ADE B  10      10.941   0.394 -25.119  1.00  0.00      BS   C  
ATOM    301  C6  ADE B  10       9.936   0.855 -25.941  1.00  0.00      BS   C  
ATOM    302  N6  ADE B  10       8.807   0.141 -26.087  1.00  0.00      BS   N  
ATOM    303  N7  ADE B  10      10.964  -0.454 -24.042  1.00  0.00      BS   N  
ATOM    304  C8  ADE B  10      12.134  -0.301 -23.585  1.00  0.00      BS   C  
ATOM    305  N9  ADE B  10      12.909   0.672 -24.190  1.00  0.00      BS   N  
ATOM    306  H2  ADE B  10      11.213   3.456 -27.335  1.00  0.00      BS   H  
ATOM    307  H8  ADE B  10      12.485  -0.781 -22.671  1.00  0.00      BS   H  
ATOM    308  H1' ADE B  10      14.735   1.499 -24.916  1.00  0.00      BS   H  
ATOM    309  H2' ADE B  10      15.220   2.863 -23.116  1.00  0.00      BS   H  
ATOM    310  H3' ADE B  10      13.900   0.898 -21.168  1.00  0.00      BS   H  
ATOM    311  H4' ADE B  10      16.666   0.773 -22.500  1.00  0.00      BS   H  
ATOM    312  H5' ADE B  10      16.546  -1.648 -22.202  1.00  0.00      BS   H  
ATOM    313  H61 ADE B  10       7.858   0.451 -26.136  1.00  0.00      BS   H  
ATOM    314  H62 ADE B  10       8.858  -0.857 -26.062  1.00  0.00      BS   H  
ATOM    315 H2'' ADE B  10      13.523   2.705 -22.640  1.00  0.00      BS   H  
ATOM    316 H5'' ADE B  10      16.412  -0.724 -20.660  1.00  0.00      BS   H  
ATOM    317  P   CYT B  11      15.777   1.838 -19.166  1.00  0.00      BS   P  
ATOM    318  O1P CYT B  11      15.324   0.489 -18.812  1.00  0.00      BS   O  
ATOM    319  O2P CYT B  11      15.218   2.900 -18.311  1.00  0.00      BS   O  
ATOM    320  C5' CYT B  11      18.199   1.963 -20.249  1.00  0.00      BS   C  
ATOM    321  O5' CYT B  11      17.362   1.861 -19.063  1.00  0.00      BS   O  
ATOM    322  C4' CYT B  11      19.630   2.167 -19.710  1.00  0.00      BS   C  
ATOM    323  O4' CYT B  11      20.606   1.983 -20.830  1.00  0.00      BS   O  
ATOM    324  C3' CYT B  11      19.903   3.589 -19.167  1.00  0.00      BS   C  
ATOM    325  O3' CYT B  11      20.766   3.602 -18.037  1.00  0.00      BS   O  
ATOM    326  C2' CYT B  11      20.534   4.290 -20.339  1.00  0.00      BS   C  
ATOM    327  C1' CYT B  11      21.217   3.162 -21.154  1.00  0.00      BS   C  
ATOM    328  N1  CYT B  11      21.450   3.268 -22.621  1.00  0.00      BS   N  
ATOM    329  C2  CYT B  11      22.696   3.206 -23.276  1.00  0.00      BS   C  
ATOM    330  O2  CYT B  11      23.673   2.934 -22.591  1.00  0.00      BS   O  
ATOM    331  N3  CYT B  11      22.684   3.256 -24.601  1.00  0.00      BS   N  
ATOM    332  C4  CYT B  11      21.624   3.692 -25.315  1.00  0.00      BS   C  
ATOM    333  N4  CYT B  11      21.772   3.933 -26.585  1.00  0.00      BS   N  
ATOM    334  C5  CYT B  11      20.314   3.847 -24.683  1.00  0.00      BS   C  
ATOM    335  C6  CYT B  11      20.287   3.594 -23.407  1.00  0.00      BS   C  
ATOM    336  H5  CYT B  11      19.403   4.124 -25.214  1.00  0.00      BS   H  
ATOM    337  H6  CYT B  11      19.421   3.846 -22.795  1.00  0.00      BS   H  
ATOM    338  H1' CYT B  11      22.215   3.019 -20.687  1.00  0.00      BS   H  
ATOM    339  H2' CYT B  11      21.278   5.110 -20.250  1.00  0.00      BS   H  
ATOM    340  H3' CYT B  11      18.895   4.028 -19.000  1.00  0.00      BS   H  
ATOM    341  H4' CYT B  11      19.921   1.467 -18.897  1.00  0.00      BS   H  
ATOM    342  H41 CYT B  11      22.709   3.837 -26.921  1.00  0.00      BS   H  
ATOM    343  H5' CYT B  11      17.865   2.784 -20.919  1.00  0.00      BS   H  
ATOM    344  H42 CYT B  11      21.094   4.459 -27.098  1.00  0.00      BS   H  
ATOM    345 H2'' CYT B  11      19.709   4.808 -20.873  1.00  0.00      BS   H  
ATOM    346 H5'' CYT B  11      18.220   0.962 -20.730  1.00  0.00      BS   H  
ATOM    347  P   GUA B  12      21.549   4.731 -17.425  1.00  0.00      BS   P  
ATOM    348  O1P GUA B  12      21.843   4.451 -16.000  1.00  0.00      BS   O  
ATOM    349  O2P GUA B  12      20.882   6.041 -17.705  1.00  0.00      BS   O  
ATOM    350  C5' GUA B  12      23.790   3.670 -18.201  1.00  0.00      BS   C  
ATOM    351  O5' GUA B  12      22.899   4.759 -18.257  1.00  0.00      BS   O  
ATOM    352  C4' GUA B  12      25.273   4.024 -18.465  1.00  0.00      BS   C  
ATOM    353  O4' GUA B  12      25.514   3.687 -19.855  1.00  0.00      BS   O  
ATOM    354  C3' GUA B  12      25.568   5.508 -18.439  1.00  0.00      BS   C  
ATOM    355  O3' GUA B  12      25.943   5.971 -17.092  1.00  0.00      BS   O  
ATOM    356  C2' GUA B  12      26.699   5.699 -19.353  1.00  0.00      BS   C  
ATOM    357  C1' GUA B  12      26.233   4.767 -20.479  1.00  0.00      BS   C  
ATOM    358  N1  GUA B  12      26.170   6.011 -25.419  1.00  0.00      BS   N  
ATOM    359  C2  GUA B  12      27.214   5.470 -24.621  1.00  0.00      BS   C  
ATOM    360  N2  GUA B  12      28.394   5.207 -25.174  1.00  0.00      BS   N  
ATOM    361  N3  GUA B  12      27.105   5.308 -23.296  1.00  0.00      BS   N  
ATOM    362  C4  GUA B  12      25.913   5.560 -22.853  1.00  0.00      BS   C  
ATOM    363  C5  GUA B  12      24.838   6.187 -23.499  1.00  0.00      BS   C  
ATOM    364  C6  GUA B  12      24.943   6.339 -24.904  1.00  0.00      BS   C  
ATOM    365  O6  GUA B  12      24.054   6.785 -25.639  1.00  0.00      BS   O  
ATOM    366  N7  GUA B  12      23.751   6.295 -22.647  1.00  0.00      BS   N  
ATOM    367  C8  GUA B  12      24.104   5.734 -21.500  1.00  0.00      BS   C  
ATOM    368  N9  GUA B  12      25.460   5.414 -21.554  1.00  0.00      BS   N  
ATOM    369  H1  GUA B  12      26.166   5.964 -26.428  1.00  0.00      BS   H  
ATOM    370  H8  GUA B  12      23.550   5.608 -20.570  1.00  0.00      BS   H  
ATOM    371  H1' GUA B  12      27.096   4.229 -20.926  1.00  0.00      BS   H  
ATOM    372  H2' GUA B  12      27.646   5.286 -18.944  1.00  0.00      BS   H  
ATOM    373  H21 GUA B  12      28.637   5.188 -26.144  1.00  0.00      BS   H  
ATOM    374  H3' GUA B  12      24.679   6.088 -18.766  1.00  0.00      BS   H  
ATOM    375  H22 GUA B  12      29.010   4.631 -24.636  1.00  0.00      BS   H  
ATOM    376  H4' GUA B  12      25.940   3.460 -17.779  1.00  0.00      BS   H  
ATOM    377  H5' GUA B  12      23.446   2.881 -18.902  1.00  0.00      BS   H  
ATOM    378  H3T GUA B  12      26.384   6.817 -17.198  1.00  0.00      BS   H  
ATOM    379 H2'' GUA B  12      26.922   6.706 -19.766  1.00  0.00      BS   H  
ATOM    380 H5'' GUA B  12      23.672   3.160 -17.221  1.00  0.00      BS   H  
TER   
ATOM    381  C5' GUA R  11      14.321   5.515 -20.751  1.00  0.00      R    C  
ATOM    382  O5' GUA R  11      13.664   4.425 -20.155  1.00  0.00      R    O  
ATOM    383  C4' GUA R  11      13.618   6.293 -21.856  1.00  0.00      R    C  
ATOM    384  O4' GUA R  11      13.290   5.516 -23.019  1.00  0.00      R    O  
ATOM    385  C3' GUA R  11      12.291   6.775 -21.293  1.00  0.00      R    C  
ATOM    386  O3' GUA R  11      12.508   7.867 -20.366  1.00  0.00      R    O  
ATOM    387  C2' GUA R  11      11.617   7.182 -22.625  1.00  0.00      R    C  
ATOM    388  O2' GUA R  11      12.130   8.413 -23.178  1.00  0.00      R    O  
ATOM    389  C1' GUA R  11      12.008   6.012 -23.440  1.00  0.00      R    C  
ATOM    390  N1  GUA R  11       7.301   4.673 -25.172  1.00  0.00      R    N  
ATOM    391  C2  GUA R  11       7.989   5.860 -25.276  1.00  0.00      R    C  
ATOM    392  N2  GUA R  11       7.297   6.751 -25.814  1.00  0.00      R    N  
ATOM    393  N3  GUA R  11       9.245   6.096 -24.923  1.00  0.00      R    N  
ATOM    394  C4  GUA R  11       9.689   5.074 -24.209  1.00  0.00      R    C  
ATOM    395  C5  GUA R  11       9.066   3.809 -23.963  1.00  0.00      R    C  
ATOM    396  C6  GUA R  11       7.816   3.593 -24.525  1.00  0.00      R    C  
ATOM    397  O6  GUA R  11       7.187   2.495 -24.467  1.00  0.00      R    O  
ATOM    398  N7  GUA R  11       9.868   3.053 -23.108  1.00  0.00      R    N  
ATOM    399  C8  GUA R  11      10.985   3.782 -22.887  1.00  0.00      R    C  
ATOM    400  N9  GUA R  11      10.880   5.066 -23.492  1.00  0.00      R    N  
ATOM    401  H1  GUA R  11       6.450   4.594 -25.711  1.00  0.00      R    H  
ATOM    402  H8  GUA R  11      11.819   3.546 -22.225  1.00  0.00      R    H  
ATOM    403  H1' GUA R  11      12.107   6.262 -24.518  1.00  0.00      R    H  
ATOM    404  H2' GUA R  11      11.471   8.919 -23.660  1.00  0.00      R    H  
ATOM    405  H21 GUA R  11       6.532   6.502 -26.408  1.00  0.00      R    H  
ATOM    406  H3' GUA R  11      11.769   5.866 -20.925  1.00  0.00      R    H  
ATOM    407  H22 GUA R  11       7.667   7.668 -25.963  1.00  0.00      R    H  
ATOM    408  H4' GUA R  11      14.237   7.162 -22.166  1.00  0.00      R    H  
ATOM    409  H5' GUA R  11      15.342   5.276 -21.120  1.00  0.00      R    H  
ATOM    410  H5T GUA R  11      14.436   3.889 -19.956  1.00  0.00      R    H  
ATOM    411 H2'' GUA R  11      10.515   7.285 -22.530  1.00  0.00      R    H  
ATOM    412 H5'' GUA R  11      14.617   6.204 -19.931  1.00  0.00      R    H  
ATOM    413  P   CYT R  12      11.340   8.193 -19.369  1.00  0.00      R    P  
ATOM    414  O1P CYT R  12      11.614   9.506 -18.768  1.00  0.00      R    O  
ATOM    415  O2P CYT R  12      11.112   7.056 -18.445  1.00  0.00      R    O  
ATOM    416  C5' CYT R  12       9.853   9.650 -20.981  1.00  0.00      R    C  
ATOM    417  O5' CYT R  12      10.010   8.389 -20.240  1.00  0.00      R    O  
ATOM    418  C4' CYT R  12       8.529   9.764 -21.626  1.00  0.00      R    C  
ATOM    419  O4' CYT R  12       8.403   8.606 -22.496  1.00  0.00      R    O  
ATOM    420  C3' CYT R  12       7.343   9.576 -20.697  1.00  0.00      R    C  
ATOM    421  O3' CYT R  12       7.123  10.849 -19.933  1.00  0.00      R    O  
ATOM    422  C2' CYT R  12       6.243   9.150 -21.600  1.00  0.00      R    C  
ATOM    423  O2' CYT R  12       5.658  10.192 -22.324  1.00  0.00      R    O  
ATOM    424  C1' CYT R  12       7.004   8.155 -22.535  1.00  0.00      R    C  
ATOM    425  N1  CYT R  12       6.814   6.734 -22.249  1.00  0.00      R    N  
ATOM    426  C2  CYT R  12       5.610   5.989 -22.525  1.00  0.00      R    C  
ATOM    427  O2  CYT R  12       4.661   6.577 -23.056  1.00  0.00      R    O  
ATOM    428  N3  CYT R  12       5.513   4.718 -22.155  1.00  0.00      R    N  
ATOM    429  C4  CYT R  12       6.524   4.115 -21.492  1.00  0.00      R    C  
ATOM    430  N4  CYT R  12       6.287   2.891 -21.198  1.00  0.00      R    N  
ATOM    431  C5  CYT R  12       7.697   4.812 -21.172  1.00  0.00      R    C  
ATOM    432  C6  CYT R  12       7.772   6.103 -21.548  1.00  0.00      R    C  
ATOM    433  H5  CYT R  12       8.375   4.203 -20.575  1.00  0.00      R    H  
ATOM    434  H6  CYT R  12       8.608   6.781 -21.379  1.00  0.00      R    H  
ATOM    435  H1' CYT R  12       6.557   8.425 -23.515  1.00  0.00      R    H  
ATOM    436  H2' CYT R  12       4.710  10.080 -22.427  1.00  0.00      R    H  
ATOM    437  H3' CYT R  12       7.678   8.789 -19.989  1.00  0.00      R    H  
ATOM    438  H4' CYT R  12       8.354  10.643 -22.282  1.00  0.00      R    H  
ATOM    439  H41 CYT R  12       5.439   2.434 -21.466  1.00  0.00      R    H  
ATOM    440  H5' CYT R  12      10.696   9.888 -21.664  1.00  0.00      R    H  
ATOM    441  H42 CYT R  12       6.842   2.413 -20.517  1.00  0.00      R    H  
ATOM    442 H2'' CYT R  12       5.463   8.683 -20.960  1.00  0.00      R    H  
ATOM    443 H5'' CYT R  12       9.802  10.524 -20.297  1.00  0.00      R    H  
ATOM    444  P   URA R  13       6.606  10.653 -18.485  1.00  0.00      R    P  
ATOM    445  O1P URA R  13       6.520  12.000 -17.809  1.00  0.00      R    O  
ATOM    446  O2P URA R  13       7.307   9.594 -17.717  1.00  0.00      R    O  
ATOM    447  C5' URA R  13       4.089  10.897 -19.259  1.00  0.00      R    C  
ATOM    448  O5' URA R  13       5.127  10.135 -18.701  1.00  0.00      R    O  
ATOM    449  C4' URA R  13       2.741  10.196 -19.316  1.00  0.00      R    C  
ATOM    450  O4' URA R  13       2.818   9.097 -20.289  1.00  0.00      R    O  
ATOM    451  C3' URA R  13       2.214   9.506 -17.993  1.00  0.00      R    C  
ATOM    452  O3' URA R  13       1.590  10.545 -17.170  1.00  0.00      R    O  
ATOM    453  C2' URA R  13       1.269   8.471 -18.589  1.00  0.00      R    C  
ATOM    454  O2' URA R  13       0.031   9.038 -18.955  1.00  0.00      R    O  
ATOM    455  C1' URA R  13       1.973   8.050 -19.836  1.00  0.00      R    C  
ATOM    456  N1  URA R  13       2.697   6.798 -19.574  1.00  0.00      R    N  
ATOM    457  C2  URA R  13       1.974   5.635 -19.790  1.00  0.00      R    C  
ATOM    458  O2  URA R  13       0.805   5.675 -20.246  1.00  0.00      R    O  
ATOM    459  N3  URA R  13       2.656   4.497 -19.474  1.00  0.00      R    N  
ATOM    460  C4  URA R  13       3.859   4.353 -18.876  1.00  0.00      R    C  
ATOM    461  O4  URA R  13       4.368   3.237 -18.654  1.00  0.00      R    O  
ATOM    462  C5  URA R  13       4.452   5.629 -18.504  1.00  0.00      R    C  
ATOM    463  C6  URA R  13       3.932   6.802 -18.915  1.00  0.00      R    C  
ATOM    464  H3  URA R  13       2.161   3.708 -19.865  1.00  0.00      R    H  
ATOM    465  H5  URA R  13       5.437   5.569 -18.041  1.00  0.00      R    H  
ATOM    466  H6  URA R  13       4.325   7.814 -18.821  1.00  0.00      R    H  
ATOM    467  H1' URA R  13       1.239   7.975 -20.666  1.00  0.00      R    H  
ATOM    468  H2' URA R  13      -0.592   8.332 -18.767  1.00  0.00      R    H  
ATOM    469  H3' URA R  13       3.104   9.002 -17.557  1.00  0.00      R    H  
ATOM    470  H4' URA R  13       2.019  10.862 -19.835  1.00  0.00      R    H  
ATOM    471  H5' URA R  13       4.337  11.241 -20.286  1.00  0.00      R    H  
ATOM    472 H2'' URA R  13       1.035   7.637 -17.894  1.00  0.00      R    H  
ATOM    473 H5'' URA R  13       3.904  11.768 -18.595  1.00  0.00      R    H  
ATOM    474  P   URA R  14       1.206  10.084 -15.701  1.00  0.00      R    P  
ATOM    475  O1P URA R  14       0.804  11.331 -14.948  1.00  0.00      R    O  
ATOM    476  O2P URA R  14       2.392   9.382 -15.170  1.00  0.00      R    O  
ATOM    477  C5' URA R  14      -1.408   9.543 -16.157  1.00  0.00      R    C  
ATOM    478  O5' URA R  14      -0.048   9.102 -15.758  1.00  0.00      R    O  
ATOM    479  C4' URA R  14      -2.348   8.343 -16.454  1.00  0.00      R    C  
ATOM    480  O4' URA R  14      -1.755   7.416 -17.367  1.00  0.00      R    O  
ATOM    481  C3' URA R  14      -2.771   7.472 -15.235  1.00  0.00      R    C  
ATOM    482  O3' URA R  14      -3.799   8.170 -14.531  1.00  0.00      R    O  
ATOM    483  C2' URA R  14      -3.176   6.219 -15.879  1.00  0.00      R    C  
ATOM    484  O2' URA R  14      -4.462   6.277 -16.538  1.00  0.00      R    O  
ATOM    485  C1' URA R  14      -2.136   6.092 -16.997  1.00  0.00      R    C  
ATOM    486  N1  URA R  14      -1.068   5.226 -16.564  1.00  0.00      R    N  
ATOM    487  C2  URA R  14      -1.131   3.900 -16.673  1.00  0.00      R    C  
ATOM    488  O2  URA R  14      -2.099   3.363 -17.156  1.00  0.00      R    O  
ATOM    489  N3  URA R  14      -0.073   3.198 -16.389  1.00  0.00      R    N  
ATOM    490  C4  URA R  14       1.143   3.651 -15.926  1.00  0.00      R    C  
ATOM    491  O4  URA R  14       1.946   2.861 -15.550  1.00  0.00      R    O  
ATOM    492  C5  URA R  14       1.264   5.068 -15.867  1.00  0.00      R    C  
ATOM    493  C6  URA R  14       0.172   5.765 -16.086  1.00  0.00      R    C  
ATOM    494  H3  URA R  14      -0.208   2.197 -16.403  1.00  0.00      R    H  
ATOM    495  H5  URA R  14       2.281   5.447 -15.766  1.00  0.00      R    H  
ATOM    496  H6  URA R  14       0.255   6.850 -16.148  1.00  0.00      R    H  
ATOM    497  H1' URA R  14      -2.556   5.633 -17.918  1.00  0.00      R    H  
ATOM    498  H2' URA R  14      -4.893   5.423 -16.618  1.00  0.00      R    H  
ATOM    499  H3' URA R  14      -1.887   7.426 -14.564  1.00  0.00      R    H  
ATOM    500  H4' URA R  14      -3.289   8.718 -16.911  1.00  0.00      R    H  
ATOM    501  H5' URA R  14      -1.413  10.233 -17.028  1.00  0.00      R    H  
ATOM    502 H2'' URA R  14      -3.226   5.348 -15.191  1.00  0.00      R    H  
ATOM    503 H5'' URA R  14      -1.879  10.145 -15.351  1.00  0.00      R    H  
ATOM    504  P   ADE R  15      -4.119   7.616 -13.106  1.00  0.00      R    P  
ATOM    505  O1P ADE R  15      -5.052   8.573 -12.466  1.00  0.00      R    O  
ATOM    506  O2P ADE R  15      -2.911   7.301 -12.301  1.00  0.00      R    O  
ATOM    507  C5' ADE R  15      -6.247   6.140 -13.694  1.00  0.00      R    C  
ATOM    508  O5' ADE R  15      -4.823   6.278 -13.359  1.00  0.00      R    O  
ATOM    509  C4' ADE R  15      -6.577   4.591 -13.517  1.00  0.00      R    C  
ATOM    510  O4' ADE R  15      -5.801   3.808 -14.420  1.00  0.00      R    O  
ATOM    511  C3' ADE R  15      -6.254   3.939 -12.163  1.00  0.00      R    C  
ATOM    512  O3' ADE R  15      -7.262   4.231 -11.201  1.00  0.00      R    O  
ATOM    513  C2' ADE R  15      -6.189   2.448 -12.526  1.00  0.00      R    C  
ATOM    514  O2' ADE R  15      -7.485   1.744 -12.683  1.00  0.00      R    O  
ATOM    515  C1' ADE R  15      -5.422   2.555 -13.896  1.00  0.00      R    C  
ATOM    516  N1  ADE R  15      -1.452  -0.833 -13.672  1.00  0.00      R    N  
ATOM    517  C2  ADE R  15      -2.771  -1.076 -13.628  1.00  0.00      R    C  
ATOM    518  N3  ADE R  15      -3.748  -0.104 -13.545  1.00  0.00      R    N  
ATOM    519  C4  ADE R  15      -3.265   1.164 -13.653  1.00  0.00      R    C  
ATOM    520  C5  ADE R  15      -1.952   1.495 -13.549  1.00  0.00      R    C  
ATOM    521  C6  ADE R  15      -0.997   0.442 -13.600  1.00  0.00      R    C  
ATOM    522  N6  ADE R  15       0.301   0.798 -13.590  1.00  0.00      R    N  
ATOM    523  N7  ADE R  15      -1.822   2.898 -13.411  1.00  0.00      R    N  
ATOM    524  C8  ADE R  15      -3.067   3.312 -13.505  1.00  0.00      R    C  
ATOM    525  N9  ADE R  15      -3.945   2.352 -13.723  1.00  0.00      R    N  
ATOM    526  H2  ADE R  15      -2.958  -2.149 -13.586  1.00  0.00      R    H  
ATOM    527  H8  ADE R  15      -3.344   4.366 -13.473  1.00  0.00      R    H  
ATOM    528  H1' ADE R  15      -5.810   1.773 -14.584  1.00  0.00      R    H  
ATOM    529  H2' ADE R  15      -7.340   0.828 -12.931  1.00  0.00      R    H  
ATOM    530  H3' ADE R  15      -5.269   4.363 -11.870  1.00  0.00      R    H  
ATOM    531  H4' ADE R  15      -7.662   4.439 -13.699  1.00  0.00      R    H  
ATOM    532  H5' ADE R  15      -6.395   6.343 -14.777  1.00  0.00      R    H  
ATOM    533  H61 ADE R  15       1.028   0.127 -13.731  1.00  0.00      R    H  
ATOM    534  H62 ADE R  15       0.512   1.741 -13.847  1.00  0.00      R    H  
ATOM    535 H2'' ADE R  15      -5.586   1.928 -11.751  1.00  0.00      R    H  
ATOM    536 H5'' ADE R  15      -6.952   6.790 -13.133  1.00  0.00      R    H  
ATOM    537  P   CYT R  16      -6.880   4.325  -9.685  1.00  0.00      R    P  
ATOM    538  O1P CYT R  16      -8.120   4.624  -8.849  1.00  0.00      R    O  
ATOM    539  O2P CYT R  16      -5.786   5.302  -9.528  1.00  0.00      R    O  
ATOM    540  C5' CYT R  16      -7.118   1.796  -9.268  1.00  0.00      R    C  
ATOM    541  O5' CYT R  16      -6.261   2.924  -9.269  1.00  0.00      R    O  
ATOM    542  C4' CYT R  16      -6.379   0.477  -9.088  1.00  0.00      R    C  
ATOM    543  O4' CYT R  16      -5.342   0.257 -10.121  1.00  0.00      R    O  
ATOM    544  C3' CYT R  16      -5.647   0.326  -7.799  1.00  0.00      R    C  
ATOM    545  O3' CYT R  16      -6.499   0.029  -6.677  1.00  0.00      R    O  
ATOM    546  C2' CYT R  16      -4.653  -0.705  -8.070  1.00  0.00      R    C  
ATOM    547  O2' CYT R  16      -5.225  -1.975  -7.954  1.00  0.00      R    O  
ATOM    548  C1' CYT R  16      -4.284  -0.436  -9.545  1.00  0.00      R    C  
ATOM    549  N1  CYT R  16      -2.983   0.215  -9.705  1.00  0.00      R    N  
ATOM    550  C2  CYT R  16      -1.824  -0.543  -9.867  1.00  0.00      R    C  
ATOM    551  O2  CYT R  16      -1.944  -1.759  -9.759  1.00  0.00      R    O  
ATOM    552  N3  CYT R  16      -0.617   0.039 -10.060  1.00  0.00      R    N  
ATOM    553  C4  CYT R  16      -0.575   1.368 -10.302  1.00  0.00      R    C  
ATOM    554  N4  CYT R  16       0.647   1.872 -10.469  1.00  0.00      R    N  
ATOM    555  C5  CYT R  16      -1.720   2.146 -10.293  1.00  0.00      R    C  
ATOM    556  C6  CYT R  16      -2.892   1.584  -9.998  1.00  0.00      R    C  
ATOM    557  H5  CYT R  16      -1.648   3.210 -10.519  1.00  0.00      R    H  
ATOM    558  H6  CYT R  16      -3.771   2.210  -9.847  1.00  0.00      R    H  
ATOM    559  H1' CYT R  16      -4.231  -1.357 -10.164  1.00  0.00      R    H  
ATOM    560  H2' CYT R  16      -4.787  -2.465  -7.255  1.00  0.00      R    H  
ATOM    561  H3' CYT R  16      -5.118   1.296  -7.676  1.00  0.00      R    H  
ATOM    562  H4' CYT R  16      -7.133  -0.315  -9.287  1.00  0.00      R    H  
ATOM    563  H41 CYT R  16       1.329   1.143 -10.507  1.00  0.00      R    H  
ATOM    564  H5' CYT R  16      -7.734   1.718 -10.190  1.00  0.00      R    H  
ATOM    565  H42 CYT R  16       0.852   2.838 -10.628  1.00  0.00      R    H  
ATOM    566 H2'' CYT R  16      -3.843  -0.537  -7.328  1.00  0.00      R    H  
ATOM    567 H5'' CYT R  16      -7.849   1.869  -8.435  1.00  0.00      R    H  
ATOM    568  P   ADE R  17      -6.076   0.506  -5.195  1.00  0.00      R    P  
ATOM    569  O1P ADE R  17      -7.246   0.398  -4.293  1.00  0.00      R    O  
ATOM    570  O2P ADE R  17      -5.452   1.842  -5.361  1.00  0.00      R    O  
ATOM    571  C5' ADE R  17      -5.301  -1.882  -4.619  1.00  0.00      R    C  
ATOM    572  O5' ADE R  17      -4.951  -0.459  -4.819  1.00  0.00      R    O  
ATOM    573  C4' ADE R  17      -4.061  -2.680  -4.542  1.00  0.00      R    C  
ATOM    574  O4' ADE R  17      -3.289  -2.473  -5.833  1.00  0.00      R    O  
ATOM    575  C3' ADE R  17      -3.053  -2.448  -3.493  1.00  0.00      R    C  
ATOM    576  O3' ADE R  17      -3.588  -3.018  -2.300  1.00  0.00      R    O  
ATOM    577  C2' ADE R  17      -1.900  -3.152  -4.040  1.00  0.00      R    C  
ATOM    578  O2' ADE R  17      -1.850  -4.527  -3.861  1.00  0.00      R    O  
ATOM    579  C1' ADE R  17      -1.918  -2.758  -5.521  1.00  0.00      R    C  
ATOM    580  N1  ADE R  17       2.821  -1.159  -6.627  1.00  0.00      R    N  
ATOM    581  C2  ADE R  17       2.350  -2.306  -6.093  1.00  0.00      R    C  
ATOM    582  N3  ADE R  17       1.055  -2.634  -5.902  1.00  0.00      R    N  
ATOM    583  C4  ADE R  17       0.230  -1.614  -6.143  1.00  0.00      R    C  
ATOM    584  C5  ADE R  17       0.582  -0.359  -6.528  1.00  0.00      R    C  
ATOM    585  C6  ADE R  17       1.953  -0.182  -6.890  1.00  0.00      R    C  
ATOM    586  N6  ADE R  17       2.389   0.982  -7.393  1.00  0.00      R    N  
ATOM    587  N7  ADE R  17      -0.455   0.528  -6.411  1.00  0.00      R    N  
ATOM    588  C8  ADE R  17      -1.518  -0.286  -6.135  1.00  0.00      R    C  
ATOM    589  N9  ADE R  17      -1.123  -1.545  -5.882  1.00  0.00      R    N  
ATOM    590  H2  ADE R  17       2.994  -3.185  -6.045  1.00  0.00      R    H  
ATOM    591  H8  ADE R  17      -2.571  -0.068  -5.954  1.00  0.00      R    H  
ATOM    592  H1' ADE R  17      -1.585  -3.618  -6.140  1.00  0.00      R    H  
ATOM    593  H2' ADE R  17      -0.965  -4.893  -3.917  1.00  0.00      R    H  
ATOM    594  H3' ADE R  17      -2.904  -1.347  -3.461  1.00  0.00      R    H  
ATOM    595  H4' ADE R  17      -4.391  -3.741  -4.537  1.00  0.00      R    H  
ATOM    596  H5' ADE R  17      -5.898  -2.270  -5.472  1.00  0.00      R    H  
ATOM    597  H61 ADE R  17       3.378   1.113  -7.455  1.00  0.00      R    H  
ATOM    598  H62 ADE R  17       1.845   1.789  -7.624  1.00  0.00      R    H  
ATOM    599 H2'' ADE R  17      -0.996  -2.735  -3.547  1.00  0.00      R    H  
ATOM    600 H5'' ADE R  17      -5.861  -2.020  -3.670  1.00  0.00      R    H  
ATOM    601  P   ADE R  18      -3.243  -2.454  -0.812  1.00  0.00      R    P  
ATOM    602  O1P ADE R  18      -3.943  -3.178   0.270  1.00  0.00      R    O  
ATOM    603  O2P ADE R  18      -3.610  -1.058  -0.813  1.00  0.00      R    O  
ATOM    604  C5' ADE R  18      -1.177  -3.982  -0.166  1.00  0.00      R    C  
ATOM    605  O5' ADE R  18      -1.693  -2.658  -0.629  1.00  0.00      R    O  
ATOM    606  C4' ADE R  18       0.309  -4.220  -0.459  1.00  0.00      R    C  
ATOM    607  O4' ADE R  18       0.602  -3.854  -1.855  1.00  0.00      R    O  
ATOM    608  C3' ADE R  18       1.284  -3.315   0.373  1.00  0.00      R    C  
ATOM    609  O3' ADE R  18       1.417  -3.811   1.747  1.00  0.00      R    O  
ATOM    610  C2' ADE R  18       2.592  -3.382  -0.501  1.00  0.00      R    C  
ATOM    611  O2' ADE R  18       3.265  -4.630  -0.266  1.00  0.00      R    O  
ATOM    612  C1' ADE R  18       1.956  -3.410  -1.965  1.00  0.00      R    C  
ATOM    613  N1  ADE R  18       4.841   0.436  -4.172  1.00  0.00      R    N  
ATOM    614  C2  ADE R  18       5.200  -0.852  -3.664  1.00  0.00      R    C  
ATOM    615  N3  ADE R  18       4.413  -1.750  -3.097  1.00  0.00      R    N  
ATOM    616  C4  ADE R  18       3.176  -1.322  -2.976  1.00  0.00      R    C  
ATOM    617  C5  ADE R  18       2.670  -0.099  -3.405  1.00  0.00      R    C  
ATOM    618  C6  ADE R  18       3.540   0.789  -4.064  1.00  0.00      R    C  
ATOM    619  N6  ADE R  18       3.120   1.990  -4.551  1.00  0.00      R    N  
ATOM    620  N7  ADE R  18       1.342  -0.030  -3.103  1.00  0.00      R    N  
ATOM    621  C8  ADE R  18       1.060  -1.163  -2.455  1.00  0.00      R    C  
ATOM    622  N9  ADE R  18       2.114  -2.024  -2.457  1.00  0.00      R    N  
ATOM    623  H2  ADE R  18       6.242  -1.174  -3.683  1.00  0.00      R    H  
ATOM    624  H8  ADE R  18       0.121  -1.236  -1.906  1.00  0.00      R    H  
ATOM    625  H1' ADE R  18       2.529  -4.099  -2.622  1.00  0.00      R    H  
ATOM    626  H2' ADE R  18       4.168  -4.499   0.032  1.00  0.00      R    H  
ATOM    627  H3' ADE R  18       0.803  -2.322   0.245  1.00  0.00      R    H  
ATOM    628  H4' ADE R  18       0.628  -5.257  -0.225  1.00  0.00      R    H  
ATOM    629  H5' ADE R  18      -1.657  -4.878  -0.613  1.00  0.00      R    H  
ATOM    630  H61 ADE R  18       3.840   2.542  -4.972  1.00  0.00      R    H  
ATOM    631  H62 ADE R  18       2.178   2.327  -4.557  1.00  0.00      R    H  
ATOM    632 H2'' ADE R  18       3.283  -2.594  -0.134  1.00  0.00      R    H  
ATOM    633 H5'' ADE R  18      -1.344  -4.005   0.932  1.00  0.00      R    H  
ATOM    634  P   CYT R  19       1.860  -2.786   2.838  1.00  0.00      R    P  
ATOM    635  O1P CYT R  19       1.832  -3.571   4.144  1.00  0.00      R    O  
ATOM    636  O2P CYT R  19       0.969  -1.601   2.881  1.00  0.00      R    O  
ATOM    637  C5' CYT R  19       4.391  -3.236   2.713  1.00  0.00      R    C  
ATOM    638  O5' CYT R  19       3.358  -2.351   2.488  1.00  0.00      R    O  
ATOM    639  C4' CYT R  19       5.748  -2.700   2.137  1.00  0.00      R    C  
ATOM    640  O4' CYT R  19       5.550  -2.423   0.746  1.00  0.00      R    O  
ATOM    641  C3' CYT R  19       6.241  -1.351   2.775  1.00  0.00      R    C  
ATOM    642  O3' CYT R  19       6.859  -1.593   4.088  1.00  0.00      R    O  
ATOM    643  C2' CYT R  19       7.265  -0.981   1.684  1.00  0.00      R    C  
ATOM    644  O2' CYT R  19       8.465  -1.810   1.696  1.00  0.00      R    O  
ATOM    645  C1' CYT R  19       6.432  -1.320   0.420  1.00  0.00      R    C  
ATOM    646  N1  CYT R  19       5.660  -0.158  -0.059  1.00  0.00      R    N  
ATOM    647  C2  CYT R  19       6.306   0.812  -0.726  1.00  0.00      R    C  
ATOM    648  O2  CYT R  19       7.531   0.752  -0.823  1.00  0.00      R    O  
ATOM    649  N3  CYT R  19       5.615   1.784  -1.256  1.00  0.00      R    N  
ATOM    650  C4  CYT R  19       4.316   1.946  -1.000  1.00  0.00      R    C  
ATOM    651  N4  CYT R  19       3.590   2.947  -1.492  1.00  0.00      R    N  
ATOM    652  C5  CYT R  19       3.636   1.115  -0.118  1.00  0.00      R    C  
ATOM    653  C6  CYT R  19       4.289   0.037   0.298  1.00  0.00      R    C  
ATOM    654  H5  CYT R  19       2.601   1.326   0.149  1.00  0.00      R    H  
ATOM    655  H6  CYT R  19       4.004  -0.741   1.007  1.00  0.00      R    H  
ATOM    656  H1' CYT R  19       6.974  -1.683  -0.480  1.00  0.00      R    H  
ATOM    657  H2' CYT R  19       8.951  -1.571   0.903  1.00  0.00      R    H  
ATOM    658  H3' CYT R  19       5.430  -0.593   2.820  1.00  0.00      R    H  
ATOM    659  H4' CYT R  19       6.501  -3.517   2.144  1.00  0.00      R    H  
ATOM    660  H41 CYT R  19       3.926   3.411  -2.312  1.00  0.00      R    H  
ATOM    661  H5' CYT R  19       4.290  -4.191   2.154  1.00  0.00      R    H  
ATOM    662  H42 CYT R  19       2.709   3.274  -1.150  1.00  0.00      R    H  
ATOM    663 H2'' CYT R  19       7.516   0.101   1.720  1.00  0.00      R    H  
ATOM    664 H5'' CYT R  19       4.372  -3.537   3.782  1.00  0.00      R    H  
ATOM    665  P   ADE R  20       7.364  -0.426   4.983  1.00  0.00      R    P  
ATOM    666  O1P ADE R  20       8.802  -0.646   5.141  1.00  0.00      R    O  
ATOM    667  O2P ADE R  20       6.456  -0.412   6.142  1.00  0.00      R    O  
ATOM    668  C5' ADE R  20       8.265   1.682   3.652  1.00  0.00      R    C  
ATOM    669  O5' ADE R  20       7.102   0.976   4.198  1.00  0.00      R    O  
ATOM    670  C4' ADE R  20       7.895   2.869   2.767  1.00  0.00      R    C  
ATOM    671  O4' ADE R  20       6.844   2.547   1.794  1.00  0.00      R    O  
ATOM    672  C3' ADE R  20       7.290   4.055   3.555  1.00  0.00      R    C  
ATOM    673  O3' ADE R  20       8.315   4.802   4.183  1.00  0.00      R    O  
ATOM    674  C2' ADE R  20       6.557   4.840   2.411  1.00  0.00      R    C  
ATOM    675  O2' ADE R  20       7.411   5.585   1.577  1.00  0.00      R    O  
ATOM    676  C1' ADE R  20       5.954   3.684   1.635  1.00  0.00      R    C  
ATOM    677  N1  ADE R  20       0.956   4.924   0.785  1.00  0.00      R    N  
ATOM    678  C2  ADE R  20       2.157   5.340   0.197  1.00  0.00      R    C  
ATOM    679  N3  ADE R  20       3.404   5.008   0.536  1.00  0.00      R    N  
ATOM    680  C4  ADE R  20       3.430   4.125   1.523  1.00  0.00      R    C  
ATOM    681  C5  ADE R  20       2.301   3.488   2.113  1.00  0.00      R    C  
ATOM    682  C6  ADE R  20       0.974   3.992   1.780  1.00  0.00      R    C  
ATOM    683  N6  ADE R  20      -0.096   3.584   2.478  1.00  0.00      R    N  
ATOM    684  N7  ADE R  20       2.745   2.543   3.051  1.00  0.00      R    N  
ATOM    685  C8  ADE R  20       4.062   2.619   2.989  1.00  0.00      R    C  
ATOM    686  N9  ADE R  20       4.503   3.434   2.061  1.00  0.00      R    N  
ATOM    687  H2  ADE R  20       2.028   5.892  -0.734  1.00  0.00      R    H  
ATOM    688  H8  ADE R  20       4.797   1.975   3.472  1.00  0.00      R    H  
ATOM    689  H1' ADE R  20       5.999   3.878   0.542  1.00  0.00      R    H  
ATOM    690  H2' ADE R  20       6.993   6.340   1.156  1.00  0.00      R    H  
ATOM    691  H3' ADE R  20       6.564   3.586   4.254  1.00  0.00      R    H  
ATOM    692  H4' ADE R  20       8.737   3.267   2.162  1.00  0.00      R    H  
ATOM    693  H5' ADE R  20       8.814   0.913   3.068  1.00  0.00      R    H  
ATOM    694  H61 ADE R  20      -1.044   3.796   2.241  1.00  0.00      R    H  
ATOM    695  H62 ADE R  20      -0.052   3.108   3.357  1.00  0.00      R    H  
ATOM    696  H3T ADE R  20       7.961   5.526   4.705  1.00  0.00      R    H  
ATOM    697 H2'' ADE R  20       5.734   5.523   2.709  1.00  0.00      R    H  
ATOM    698 H5'' ADE R  20       8.905   2.061   4.478  1.00  0.00      R    H  
TER   
ATOM    699  C5' THY T   1       6.478  10.346  -3.909  1.00  0.00      TS   C  
ATOM    700  O5' THY T   1       6.648   9.235  -3.047  1.00  0.00      TS   O  
ATOM    701  C4' THY T   1       7.579  11.438  -3.703  1.00  0.00      TS   C  
ATOM    702  O4' THY T   1       8.011  11.542  -2.344  1.00  0.00      TS   O  
ATOM    703  C3' THY T   1       8.866  11.099  -4.410  1.00  0.00      TS   C  
ATOM    704  O3' THY T   1       8.725  11.271  -5.861  1.00  0.00      TS   O  
ATOM    705  C2' THY T   1       9.871  12.045  -3.730  1.00  0.00      TS   C  
ATOM    706  C1' THY T   1       9.286  12.213  -2.302  1.00  0.00      TS   C  
ATOM    707  N1  THY T   1       9.996  11.664  -1.203  1.00  0.00      TS   N  
ATOM    708  C2  THY T   1       9.855  12.190   0.064  1.00  0.00      TS   C  
ATOM    709  O2  THY T   1       9.213  13.188   0.314  1.00  0.00      TS   O  
ATOM    710  N3  THY T   1      10.589  11.576   1.015  1.00  0.00      TS   N  
ATOM    711  C4  THY T   1      11.466  10.510   0.948  1.00  0.00      TS   C  
ATOM    712  O4  THY T   1      12.041  10.067   1.962  1.00  0.00      TS   O  
ATOM    713  C5  THY T   1      11.424   9.902  -0.391  1.00  0.00      TS   C  
ATOM    714  C5M THY T   1      12.196   8.631  -0.681  1.00  0.00      TS   C  
ATOM    715  C6  THY T   1      10.623  10.439  -1.391  1.00  0.00      TS   C  
ATOM    716  H3  THY T   1      10.578  12.174   1.829  1.00  0.00      TS   H  
ATOM    717  H6  THY T   1      10.715  10.101  -2.423  1.00  0.00      TS   H  
ATOM    718  H1' THY T   1       8.954  13.262  -2.149  1.00  0.00      TS   H  
ATOM    719  H2' THY T   1       9.914  13.019  -4.262  1.00  0.00      TS   H  
ATOM    720  H3' THY T   1       9.143  10.071  -4.092  1.00  0.00      TS   H  
ATOM    721  H4' THY T   1       7.212  12.412  -4.091  1.00  0.00      TS   H  
ATOM    722  H5' THY T   1       5.532  10.862  -3.640  1.00  0.00      TS   H  
ATOM    723  H51 THY T   1      12.349   8.651  -1.781  1.00  0.00      TS   H  
ATOM    724  H52 THY T   1      11.544   7.769  -0.425  1.00  0.00      TS   H  
ATOM    725  H53 THY T   1      13.212   8.526  -0.244  1.00  0.00      TS   H  
ATOM    726  H5T THY T   1       6.570   8.494  -3.651  1.00  0.00      TS   H  
ATOM    727 H2'' THY T   1      10.929  11.709  -3.769  1.00  0.00      TS   H  
ATOM    728 H5'' THY T   1       6.415   9.940  -4.941  1.00  0.00      TS   H  
ATOM    729  P   GUA T   2       9.974  11.005  -6.780  1.00  0.00      TS   P  
ATOM    730  O1P GUA T   2      10.966  12.100  -6.789  1.00  0.00      TS   O  
ATOM    731  O2P GUA T   2       9.460  10.647  -8.106  1.00  0.00      TS   O  
ATOM    732  C5' GUA T   2      12.031   9.725  -5.725  1.00  0.00      TS   C  
ATOM    733  O5' GUA T   2      10.662   9.727  -6.200  1.00  0.00      TS   O  
ATOM    734  C4' GUA T   2      12.261   8.403  -5.024  1.00  0.00      TS   C  
ATOM    735  O4' GUA T   2      11.458   8.301  -3.828  1.00  0.00      TS   O  
ATOM    736  C3' GUA T   2      11.957   7.158  -5.774  1.00  0.00      TS   C  
ATOM    737  O3' GUA T   2      13.075   6.973  -6.676  1.00  0.00      TS   O  
ATOM    738  C2' GUA T   2      11.974   6.257  -4.584  1.00  0.00      TS   C  
ATOM    739  C1' GUA T   2      11.238   6.979  -3.470  1.00  0.00      TS   C  
ATOM    740  N1  GUA T   2       7.509   3.871  -2.000  1.00  0.00      TS   N  
ATOM    741  C2  GUA T   2       8.797   3.900  -1.572  1.00  0.00      TS   C  
ATOM    742  N2  GUA T   2       9.074   3.033  -0.639  1.00  0.00      TS   N  
ATOM    743  N3  GUA T   2       9.800   4.677  -2.118  1.00  0.00      TS   N  
ATOM    744  C4  GUA T   2       9.224   5.635  -2.871  1.00  0.00      TS   C  
ATOM    745  C5  GUA T   2       7.902   5.747  -3.257  1.00  0.00      TS   C  
ATOM    746  C6  GUA T   2       6.930   4.916  -2.754  1.00  0.00      TS   C  
ATOM    747  O6  GUA T   2       5.747   4.921  -3.049  1.00  0.00      TS   O  
ATOM    748  N7  GUA T   2       7.686   6.848  -4.081  1.00  0.00      TS   N  
ATOM    749  C8  GUA T   2       8.882   7.344  -4.304  1.00  0.00      TS   C  
ATOM    750  N9  GUA T   2       9.831   6.697  -3.461  1.00  0.00      TS   N  
ATOM    751  H1  GUA T   2       6.989   3.131  -1.550  1.00  0.00      TS   H  
ATOM    752  H8  GUA T   2       9.115   8.218  -4.912  1.00  0.00      TS   H  
ATOM    753  H1' GUA T   2      11.643   6.597  -2.508  1.00  0.00      TS   H  
ATOM    754  H2' GUA T   2      13.028   6.198  -4.239  1.00  0.00      TS   H  
ATOM    755  H21 GUA T   2       8.391   2.529  -0.110  1.00  0.00      TS   H  
ATOM    756  H3' GUA T   2      10.974   7.340  -6.260  1.00  0.00      TS   H  
ATOM    757  H22 GUA T   2      10.027   2.790  -0.457  1.00  0.00      TS   H  
ATOM    758  H4' GUA T   2      13.335   8.350  -4.746  1.00  0.00      TS   H  
ATOM    759  H5' GUA T   2      12.147  10.549  -4.989  1.00  0.00      TS   H  
ATOM    760 H2'' GUA T   2      11.574   5.226  -4.695  1.00  0.00      TS   H  
ATOM    761 H5'' GUA T   2      12.656   9.883  -6.630  1.00  0.00      TS   H  
ATOM    762  P   THY T   3      13.212   5.899  -7.804  1.00  0.00      TS   P  
ATOM    763  O1P THY T   3      14.640   5.796  -8.149  1.00  0.00      TS   O  
ATOM    764  O2P THY T   3      12.327   6.323  -8.920  1.00  0.00      TS   O  
ATOM    765  C5' THY T   3      13.393   3.623  -6.460  1.00  0.00      TS   C  
ATOM    766  O5' THY T   3      12.595   4.538  -7.208  1.00  0.00      TS   O  
ATOM    767  C4' THY T   3      12.772   2.399  -5.889  1.00  0.00      TS   C  
ATOM    768  O4' THY T   3      11.676   2.772  -5.020  1.00  0.00      TS   O  
ATOM    769  C3' THY T   3      12.090   1.439  -6.856  1.00  0.00      TS   C  
ATOM    770  O3' THY T   3      13.156   0.723  -7.431  1.00  0.00      TS   O  
ATOM    771  C2' THY T   3      11.208   0.662  -5.880  1.00  0.00      TS   C  
ATOM    772  C1' THY T   3      10.660   1.733  -4.990  1.00  0.00      TS   C  
ATOM    773  N1  THY T   3       9.298   2.237  -5.320  1.00  0.00      TS   N  
ATOM    774  C2  THY T   3       8.319   1.441  -4.922  1.00  0.00      TS   C  
ATOM    775  O2  THY T   3       8.590   0.403  -4.398  1.00  0.00      TS   O  
ATOM    776  N3  THY T   3       7.052   1.917  -5.151  1.00  0.00      TS   N  
ATOM    777  C4  THY T   3       6.682   3.153  -5.718  1.00  0.00      TS   C  
ATOM    778  O4  THY T   3       5.484   3.459  -5.757  1.00  0.00      TS   O  
ATOM    779  C5  THY T   3       7.810   3.910  -6.188  1.00  0.00      TS   C  
ATOM    780  C5M THY T   3       7.459   5.064  -7.007  1.00  0.00      TS   C  
ATOM    781  C6  THY T   3       9.057   3.478  -5.902  1.00  0.00      TS   C  
ATOM    782  H3  THY T   3       6.313   1.270  -4.915  1.00  0.00      TS   H  
ATOM    783  H6  THY T   3       9.985   3.935  -6.245  1.00  0.00      TS   H  
ATOM    784  H1' THY T   3      10.676   1.407  -3.928  1.00  0.00      TS   H  
ATOM    785  H2' THY T   3      11.806  -0.008  -5.226  1.00  0.00      TS   H  
ATOM    786  H3' THY T   3      11.460   2.069  -7.519  1.00  0.00      TS   H  
ATOM    787  H4' THY T   3      13.550   1.938  -5.244  1.00  0.00      TS   H  
ATOM    788  H5' THY T   3      13.929   4.041  -5.582  1.00  0.00      TS   H  
ATOM    789  H51 THY T   3       8.405   5.582  -7.273  1.00  0.00      TS   H  
ATOM    790  H52 THY T   3       6.794   5.814  -6.529  1.00  0.00      TS   H  
ATOM    791  H53 THY T   3       7.081   4.686  -7.981  1.00  0.00      TS   H  
ATOM    792 H2'' THY T   3      10.544  -0.066  -6.392  1.00  0.00      TS   H  
ATOM    793 H5'' THY T   3      14.053   3.194  -7.244  1.00  0.00      TS   H  
ATOM    794  P   THY T   4      12.846  -0.131  -8.720  1.00  0.00      TS   P  
ATOM    795  O1P THY T   4      14.040  -0.768  -9.266  1.00  0.00      TS   O  
ATOM    796  O2P THY T   4      12.314   0.874  -9.679  1.00  0.00      TS   O  
ATOM    797  C5' THY T   4      12.095  -2.445  -7.769  1.00  0.00      TS   C  
ATOM    798  O5' THY T   4      11.725  -1.173  -8.344  1.00  0.00      TS   O  
ATOM    799  C4' THY T   4      10.872  -3.271  -7.348  1.00  0.00      TS   C  
ATOM    800  O4' THY T   4       9.992  -2.686  -6.334  1.00  0.00      TS   O  
ATOM    801  C3' THY T   4       9.937  -3.733  -8.451  1.00  0.00      TS   C  
ATOM    802  O3' THY T   4      10.408  -4.903  -9.181  1.00  0.00      TS   O  
ATOM    803  C2' THY T   4       8.702  -4.121  -7.659  1.00  0.00      TS   C  
ATOM    804  C1' THY T   4       8.683  -3.117  -6.576  1.00  0.00      TS   C  
ATOM    805  N1  THY T   4       7.878  -1.934  -6.915  1.00  0.00      TS   N  
ATOM    806  C2  THY T   4       6.572  -1.997  -6.568  1.00  0.00      TS   C  
ATOM    807  O2  THY T   4       6.120  -2.927  -5.897  1.00  0.00      TS   O  
ATOM    808  N3  THY T   4       5.725  -0.920  -7.053  1.00  0.00      TS   N  
ATOM    809  C4  THY T   4       6.201   0.017  -7.921  1.00  0.00      TS   C  
ATOM    810  O4  THY T   4       5.409   0.773  -8.454  1.00  0.00      TS   O  
ATOM    811  C5  THY T   4       7.624   0.124  -8.119  1.00  0.00      TS   C  
ATOM    812  C5M THY T   4       8.197   1.199  -9.061  1.00  0.00      TS   C  
ATOM    813  C6  THY T   4       8.341  -0.948  -7.758  1.00  0.00      TS   C  
ATOM    814  H3  THY T   4       4.718  -0.980  -6.997  1.00  0.00      TS   H  
ATOM    815  H6  THY T   4       9.368  -1.071  -8.104  1.00  0.00      TS   H  
ATOM    816  H1' THY T   4       8.373  -3.545  -5.599  1.00  0.00      TS   H  
ATOM    817  H2' THY T   4       8.893  -5.114  -7.200  1.00  0.00      TS   H  
ATOM    818  H3' THY T   4       9.867  -2.837  -9.105  1.00  0.00      TS   H  
ATOM    819  H4' THY T   4      11.184  -4.307  -7.099  1.00  0.00      TS   H  
ATOM    820  H5' THY T   4      12.752  -2.270  -6.891  1.00  0.00      TS   H  
ATOM    821  H51 THY T   4       9.275   1.124  -9.320  1.00  0.00      TS   H  
ATOM    822  H52 THY T   4       8.077   2.169  -8.532  1.00  0.00      TS   H  
ATOM    823  H53 THY T   4       7.707   1.105 -10.053  1.00  0.00      TS   H  
ATOM    824 H2'' THY T   4       7.819  -4.094  -8.334  1.00  0.00      TS   H  
ATOM    825 H5'' THY T   4      12.577  -3.110  -8.517  1.00  0.00      TS   H  
ATOM    826  P   GUA T   5       9.944  -5.105 -10.622  1.00  0.00      TS   P  
ATOM    827  O1P GUA T   5      10.856  -6.042 -11.375  1.00  0.00      TS   O  
ATOM    828  O2P GUA T   5       9.796  -3.833 -11.245  1.00  0.00      TS   O  
ATOM    829  C5' GUA T   5       8.217  -7.059 -10.049  1.00  0.00      TS   C  
ATOM    830  O5' GUA T   5       8.474  -5.686 -10.431  1.00  0.00      TS   O  
ATOM    831  C4' GUA T   5       6.655  -7.254  -9.690  1.00  0.00      TS   C  
ATOM    832  O4' GUA T   5       6.161  -6.179  -8.793  1.00  0.00      TS   O  
ATOM    833  C3' GUA T   5       5.796  -6.997 -10.920  1.00  0.00      TS   C  
ATOM    834  O3' GUA T   5       5.770  -8.149 -11.722  1.00  0.00      TS   O  
ATOM    835  C2' GUA T   5       4.442  -6.742 -10.325  1.00  0.00      TS   C  
ATOM    836  C1' GUA T   5       4.833  -5.829  -9.156  1.00  0.00      TS   C  
ATOM    837  N1  GUA T   5       1.516  -2.158  -9.745  1.00  0.00      TS   N  
ATOM    838  C2  GUA T   5       1.349  -3.432  -9.302  1.00  0.00      TS   C  
ATOM    839  N2  GUA T   5       0.094  -3.746  -9.093  1.00  0.00      TS   N  
ATOM    840  N3  GUA T   5       2.335  -4.289  -9.115  1.00  0.00      TS   N  
ATOM    841  C4  GUA T   5       3.572  -3.767  -9.392  1.00  0.00      TS   C  
ATOM    842  C5  GUA T   5       3.843  -2.516  -9.922  1.00  0.00      TS   C  
ATOM    843  C6  GUA T   5       2.765  -1.594 -10.056  1.00  0.00      TS   C  
ATOM    844  O6  GUA T   5       2.901  -0.461 -10.495  1.00  0.00      TS   O  
ATOM    845  N7  GUA T   5       5.199  -2.352 -10.259  1.00  0.00      TS   N  
ATOM    846  C8  GUA T   5       5.616  -3.597  -9.976  1.00  0.00      TS   C  
ATOM    847  N9  GUA T   5       4.647  -4.447  -9.442  1.00  0.00      TS   N  
ATOM    848  H1  GUA T   5       0.748  -1.502  -9.738  1.00  0.00      TS   H  
ATOM    849  H8  GUA T   5       6.612  -4.003 -10.155  1.00  0.00      TS   H  
ATOM    850  H1' GUA T   5       4.177  -6.087  -8.298  1.00  0.00      TS   H  
ATOM    851  H2' GUA T   5       3.887  -7.604  -9.898  1.00  0.00      TS   H  
ATOM    852  H21 GUA T   5      -0.526  -2.962  -9.078  1.00  0.00      TS   H  
ATOM    853  H3' GUA T   5       6.230  -6.089 -11.390  1.00  0.00      TS   H  
ATOM    854  H22 GUA T   5      -0.111  -4.565  -8.556  1.00  0.00      TS   H  
ATOM    855  H4' GUA T   5       6.452  -8.215  -9.171  1.00  0.00      TS   H  
ATOM    856  H5' GUA T   5       8.864  -7.403  -9.214  1.00  0.00      TS   H  
ATOM    857 H2'' GUA T   5       3.715  -6.241 -10.999  1.00  0.00      TS   H  
ATOM    858 H5'' GUA T   5       8.340  -7.648 -10.982  1.00  0.00      TS   H  
ATOM    859  P   THY T   6       5.136  -8.340 -13.141  1.00  0.00      TS   P  
ATOM    860  O1P THY T   6       5.458  -9.706 -13.572  1.00  0.00      TS   O  
ATOM    861  O2P THY T   6       5.625  -7.202 -13.949  1.00  0.00      TS   O  
ATOM    862  C5' THY T   6       2.680  -9.058 -12.523  1.00  0.00      TS   C  
ATOM    863  O5' THY T   6       3.600  -8.070 -12.907  1.00  0.00      TS   O  
ATOM    864  C4' THY T   6       1.260  -8.486 -12.552  1.00  0.00      TS   C  
ATOM    865  O4' THY T   6       1.083  -7.201 -11.788  1.00  0.00      TS   O  
ATOM    866  C3' THY T   6       0.837  -8.043 -13.994  1.00  0.00      TS   C  
ATOM    867  O3' THY T   6       0.416  -9.162 -14.733  1.00  0.00      TS   O  
ATOM    868  C2' THY T   6      -0.301  -7.192 -13.711  1.00  0.00      TS   C  
ATOM    869  C1' THY T   6       0.136  -6.395 -12.491  1.00  0.00      TS   C  
ATOM    870  N1  THY T   6       0.755  -5.077 -12.722  1.00  0.00      TS   N  
ATOM    871  C2  THY T   6      -0.103  -4.058 -12.887  1.00  0.00      TS   C  
ATOM    872  O2  THY T   6      -1.339  -4.166 -12.664  1.00  0.00      TS   O  
ATOM    873  N3  THY T   6       0.497  -2.848 -13.120  1.00  0.00      TS   N  
ATOM    874  C4  THY T   6       1.884  -2.583 -13.290  1.00  0.00      TS   C  
ATOM    875  O4  THY T   6       2.347  -1.471 -13.312  1.00  0.00      TS   O  
ATOM    876  C5  THY T   6       2.708  -3.833 -13.181  1.00  0.00      TS   C  
ATOM    877  C5M THY T   6       4.167  -3.753 -13.263  1.00  0.00      TS   C  
ATOM    878  C6  THY T   6       2.119  -4.997 -12.968  1.00  0.00      TS   C  
ATOM    879  H3  THY T   6      -0.153  -2.078 -13.189  1.00  0.00      TS   H  
ATOM    880  H6  THY T   6       2.621  -5.890 -12.597  1.00  0.00      TS   H  
ATOM    881  H1' THY T   6      -0.657  -6.202 -11.737  1.00  0.00      TS   H  
ATOM    882  H2' THY T   6      -1.260  -7.728 -13.544  1.00  0.00      TS   H  
ATOM    883  H3' THY T   6       1.701  -7.476 -14.402  1.00  0.00      TS   H  
ATOM    884  H4' THY T   6       0.451  -9.087 -12.084  1.00  0.00      TS   H  
ATOM    885  H5' THY T   6       2.859  -9.325 -11.459  1.00  0.00      TS   H  
ATOM    886  H51 THY T   6       4.654  -4.715 -12.996  1.00  0.00      TS   H  
ATOM    887  H52 THY T   6       4.554  -2.941 -12.612  1.00  0.00      TS   H  
ATOM    888  H53 THY T   6       4.536  -3.420 -14.257  1.00  0.00      TS   H  
ATOM    889 H2'' THY T   6      -0.417  -6.493 -14.566  1.00  0.00      TS   H  
ATOM    890 H5'' THY T   6       2.630  -9.950 -13.183  1.00  0.00      TS   H  
ATOM    891  P   ADE T   7       0.638  -9.195 -16.277  1.00  0.00      TS   P  
ATOM    892  O1P ADE T   7       0.049 -10.502 -16.749  1.00  0.00      TS   O  
ATOM    893  O2P ADE T   7       2.040  -8.958 -16.658  1.00  0.00      TS   O  
ATOM    894  C5' ADE T   7      -1.673  -8.048 -17.045  1.00  0.00      TS   C  
ATOM    895  O5' ADE T   7      -0.302  -7.963 -16.732  1.00  0.00      TS   O  
ATOM    896  C4' ADE T   7      -2.328  -6.688 -17.374  1.00  0.00      TS   C  
ATOM    897  O4' ADE T   7      -2.058  -5.734 -16.327  1.00  0.00      TS   O  
ATOM    898  C3' ADE T   7      -1.935  -5.934 -18.680  1.00  0.00      TS   C  
ATOM    899  O3' ADE T   7      -2.558  -6.494 -19.766  1.00  0.00      TS   O  
ATOM    900  C2' ADE T   7      -2.602  -4.606 -18.356  1.00  0.00      TS   C  
ATOM    901  C1' ADE T   7      -2.247  -4.425 -16.828  1.00  0.00      TS   C  
ATOM    902  N1  ADE T   7      -0.547   0.414 -17.117  1.00  0.00      TS   N  
ATOM    903  C2  ADE T   7      -1.703  -0.159 -17.491  1.00  0.00      TS   C  
ATOM    904  N3  ADE T   7      -2.137  -1.403 -17.181  1.00  0.00      TS   N  
ATOM    905  C4  ADE T   7      -1.051  -2.163 -16.811  1.00  0.00      TS   C  
ATOM    906  C5  ADE T   7       0.205  -1.812 -16.561  1.00  0.00      TS   C  
ATOM    907  C6  ADE T   7       0.489  -0.378 -16.655  1.00  0.00      TS   C  
ATOM    908  N6  ADE T   7       1.727   0.107 -16.316  1.00  0.00      TS   N  
ATOM    909  N7  ADE T   7       1.045  -2.902 -16.268  1.00  0.00      TS   N  
ATOM    910  C8  ADE T   7       0.226  -3.968 -16.268  1.00  0.00      TS   C  
ATOM    911  N9  ADE T   7      -1.029  -3.542 -16.577  1.00  0.00      TS   N  
ATOM    912  H2  ADE T   7      -2.506   0.535 -17.736  1.00  0.00      TS   H  
ATOM    913  H8  ADE T   7       0.443  -5.022 -16.096  1.00  0.00      TS   H  
ATOM    914  H1' ADE T   7      -3.133  -4.067 -16.261  1.00  0.00      TS   H  
ATOM    915  H2' ADE T   7      -3.683  -4.807 -18.516  1.00  0.00      TS   H  
ATOM    916  H3' ADE T   7      -0.824  -5.908 -18.704  1.00  0.00      TS   H  
ATOM    917  H4' ADE T   7      -3.433  -6.804 -17.381  1.00  0.00      TS   H  
ATOM    918  H5' ADE T   7      -2.305  -8.430 -16.215  1.00  0.00      TS   H  
ATOM    919  H61 ADE T   7       1.914   1.014 -15.938  1.00  0.00      TS   H  
ATOM    920  H62 ADE T   7       2.547  -0.179 -16.812  1.00  0.00      TS   H  
ATOM    921 H2'' ADE T   7      -2.362  -3.759 -19.033  1.00  0.00      TS   H  
ATOM    922 H5'' ADE T   7      -1.674  -8.611 -18.003  1.00  0.00      TS   H  
ATOM    923  P   ADE T   8      -1.755  -6.338 -21.207  1.00  0.00      TS   P  
ATOM    924  O1P ADE T   8      -2.465  -7.312 -22.066  1.00  0.00      TS   O  
ATOM    925  O2P ADE T   8      -0.273  -6.452 -21.017  1.00  0.00      TS   O  
ATOM    926  C5' ADE T   8      -3.518  -4.528 -21.895  1.00  0.00      TS   C  
ATOM    927  O5' ADE T   8      -2.107  -4.880 -21.559  1.00  0.00      TS   O  
ATOM    928  C4' ADE T   8      -3.582  -3.042 -22.089  1.00  0.00      TS   C  
ATOM    929  O4' ADE T   8      -3.100  -2.354 -20.959  1.00  0.00      TS   O  
ATOM    930  C3' ADE T   8      -2.715  -2.497 -23.234  1.00  0.00      TS   C  
ATOM    931  O3' ADE T   8      -3.357  -2.667 -24.532  1.00  0.00      TS   O  
ATOM    932  C2' ADE T   8      -2.690  -1.033 -22.849  1.00  0.00      TS   C  
ATOM    933  C1' ADE T   8      -2.547  -1.073 -21.370  1.00  0.00      TS   C  
ATOM    934  N1  ADE T   8       1.268   1.990 -19.968  1.00  0.00      TS   N  
ATOM    935  C2  ADE T   8      -0.018   2.248 -20.359  1.00  0.00      TS   C  
ATOM    936  N3  ADE T   8      -0.920   1.357 -20.799  1.00  0.00      TS   N  
ATOM    937  C4  ADE T   8      -0.424   0.062 -20.775  1.00  0.00      TS   C  
ATOM    938  C5  ADE T   8       0.801  -0.392 -20.340  1.00  0.00      TS   C  
ATOM    939  C6  ADE T   8       1.707   0.691 -20.004  1.00  0.00      TS   C  
ATOM    940  N6  ADE T   8       2.947   0.460 -19.538  1.00  0.00      TS   N  
ATOM    941  N7  ADE T   8       0.849  -1.766 -20.257  1.00  0.00      TS   N  
ATOM    942  C8  ADE T   8      -0.343  -2.123 -20.690  1.00  0.00      TS   C  
ATOM    943  N9  ADE T   8      -1.149  -1.034 -20.928  1.00  0.00      TS   N  
ATOM    944  H2  ADE T   8      -0.259   3.311 -20.371  1.00  0.00      TS   H  
ATOM    945  H8  ADE T   8      -0.663  -3.163 -20.765  1.00  0.00      TS   H  
ATOM    946  H1' ADE T   8      -3.127  -0.296 -20.827  1.00  0.00      TS   H  
ATOM    947  H2' ADE T   8      -3.654  -0.535 -23.085  1.00  0.00      TS   H  
ATOM    948  H3' ADE T   8      -1.680  -2.902 -23.212  1.00  0.00      TS   H  
ATOM    949  H4' ADE T   8      -4.623  -2.723 -22.310  1.00  0.00      TS   H  
ATOM    950  H5' ADE T   8      -4.203  -4.885 -21.097  1.00  0.00      TS   H  
ATOM    951  H61 ADE T   8       3.384   1.320 -19.273  1.00  0.00      TS   H  
ATOM    952  H62 ADE T   8       3.295  -0.421 -19.217  1.00  0.00      TS   H  
ATOM    953 H2'' ADE T   8      -1.849  -0.524 -23.365  1.00  0.00      TS   H  
ATOM    954 H5'' ADE T   8      -3.896  -5.038 -22.806  1.00  0.00      TS   H  
ATOM    955  P   GUA T   9      -2.395  -2.424 -25.778  1.00  0.00      TS   P  
ATOM    956  O1P GUA T   9      -3.108  -2.952 -26.931  1.00  0.00      TS   O  
ATOM    957  O2P GUA T   9      -1.041  -2.886 -25.467  1.00  0.00      TS   O  
ATOM    958  C5' GUA T   9      -3.409  -0.101 -26.370  1.00  0.00      TS   C  
ATOM    959  O5' GUA T   9      -2.240  -0.890 -26.057  1.00  0.00      TS   O  
ATOM    960  C4' GUA T   9      -3.134   1.428 -26.140  1.00  0.00      TS   C  
ATOM    961  O4' GUA T   9      -2.936   1.789 -24.806  1.00  0.00      TS   O  
ATOM    962  C3' GUA T   9      -2.048   2.045 -26.984  1.00  0.00      TS   C  
ATOM    963  O3' GUA T   9      -2.486   2.224 -28.334  1.00  0.00      TS   O  
ATOM    964  C2' GUA T   9      -1.951   3.377 -26.241  1.00  0.00      TS   C  
ATOM    965  C1' GUA T   9      -1.907   2.886 -24.786  1.00  0.00      TS   C  
ATOM    966  N1  GUA T   9       2.739   4.172 -23.317  1.00  0.00      TS   N  
ATOM    967  C2  GUA T   9       1.656   4.973 -23.573  1.00  0.00      TS   C  
ATOM    968  N2  GUA T   9       1.904   6.274 -23.362  1.00  0.00      TS   N  
ATOM    969  N3  GUA T   9       0.444   4.449 -23.779  1.00  0.00      TS   N  
ATOM    970  C4  GUA T   9       0.428   3.126 -23.842  1.00  0.00      TS   C  
ATOM    971  C5  GUA T   9       1.426   2.235 -23.557  1.00  0.00      TS   C  
ATOM    972  C6  GUA T   9       2.720   2.761 -23.168  1.00  0.00      TS   C  
ATOM    973  O6  GUA T   9       3.701   2.102 -22.753  1.00  0.00      TS   O  
ATOM    974  N7  GUA T   9       1.036   0.956 -23.883  1.00  0.00      TS   N  
ATOM    975  C8  GUA T   9      -0.185   1.061 -24.286  1.00  0.00      TS   C  
ATOM    976  N9  GUA T   9      -0.599   2.382 -24.369  1.00  0.00      TS   N  
ATOM    977  H1  GUA T   9       3.654   4.520 -23.071  1.00  0.00      TS   H  
ATOM    978  H8  GUA T   9      -0.699   0.231 -24.770  1.00  0.00      TS   H  
ATOM    979  H1' GUA T   9      -2.251   3.791 -24.241  1.00  0.00      TS   H  
ATOM    980  H2' GUA T   9      -2.905   3.921 -26.409  1.00  0.00      TS   H  
ATOM    981  H21 GUA T   9       2.803   6.670 -23.176  1.00  0.00      TS   H  
ATOM    982  H3' GUA T   9      -1.190   1.342 -26.923  1.00  0.00      TS   H  
ATOM    983  H22 GUA T   9       1.069   6.821 -23.315  1.00  0.00      TS   H  
ATOM    984  H4' GUA T   9      -4.050   1.947 -26.495  1.00  0.00      TS   H  
ATOM    985  H5' GUA T   9      -4.224  -0.468 -25.711  1.00  0.00      TS   H  
ATOM    986 H2'' GUA T   9      -1.063   3.929 -26.616  1.00  0.00      TS   H  
ATOM    987 H5'' GUA T   9      -3.637  -0.274 -27.443  1.00  0.00      TS   H  
ATOM    988  P   CYT T  10      -1.484   1.965 -29.527  1.00  0.00      TS   P  
ATOM    989  O1P CYT T  10      -2.309   2.036 -30.740  1.00  0.00      TS   O  
ATOM    990  O2P CYT T  10      -0.872   0.646 -29.317  1.00  0.00      TS   O  
ATOM    991  C5' CYT T  10      -0.984   4.504 -29.626  1.00  0.00      TS   C  
ATOM    992  O5' CYT T  10      -0.426   3.144 -29.418  1.00  0.00      TS   O  
ATOM    993  C4' CYT T  10       0.060   5.507 -29.194  1.00  0.00      TS   C  
ATOM    994  O4' CYT T  10       0.464   5.242 -27.804  1.00  0.00      TS   O  
ATOM    995  C3' CYT T  10       1.397   5.361 -29.926  1.00  0.00      TS   C  
ATOM    996  O3' CYT T  10       1.352   5.970 -31.221  1.00  0.00      TS   O  
ATOM    997  C2' CYT T  10       2.302   6.157 -29.008  1.00  0.00      TS   C  
ATOM    998  C1' CYT T  10       1.835   5.603 -27.610  1.00  0.00      TS   C  
ATOM    999  N1  CYT T  10       2.551   4.517 -27.048  1.00  0.00      TS   N  
ATOM   1000  C2  CYT T  10       3.873   4.706 -26.584  1.00  0.00      TS   C  
ATOM   1001  O2  CYT T  10       4.371   5.848 -26.529  1.00  0.00      TS   O  
ATOM   1002  N3  CYT T  10       4.580   3.627 -26.063  1.00  0.00      TS   N  
ATOM   1003  C4  CYT T  10       4.079   2.415 -26.017  1.00  0.00      TS   C  
ATOM   1004  N4  CYT T  10       4.822   1.418 -25.460  1.00  0.00      TS   N  
ATOM   1005  C5  CYT T  10       2.754   2.178 -26.580  1.00  0.00      TS   C  
ATOM   1006  C6  CYT T  10       2.149   3.205 -27.138  1.00  0.00      TS   C  
ATOM   1007  H5  CYT T  10       2.416   1.152 -26.726  1.00  0.00      TS   H  
ATOM   1008  H6  CYT T  10       1.238   3.135 -27.733  1.00  0.00      TS   H  
ATOM   1009  H1' CYT T  10       1.899   6.427 -26.867  1.00  0.00      TS   H  
ATOM   1010  H2' CYT T  10       2.054   7.238 -28.935  1.00  0.00      TS   H  
ATOM   1011  H3' CYT T  10       1.631   4.275 -29.955  1.00  0.00      TS   H  
ATOM   1012  H4' CYT T  10      -0.297   6.558 -29.249  1.00  0.00      TS   H  
ATOM   1013  H41 CYT T  10       5.617   1.733 -24.941  1.00  0.00      TS   H  
ATOM   1014  H5' CYT T  10      -1.892   4.683 -29.011  1.00  0.00      TS   H  
ATOM   1015  H42 CYT T  10       4.521   0.486 -25.257  1.00  0.00      TS   H  
ATOM   1016 H2'' CYT T  10       3.386   5.923 -29.060  1.00  0.00      TS   H  
ATOM   1017 H5'' CYT T  10      -1.247   4.572 -30.703  1.00  0.00      TS   H  
ATOM   1018  P   THY T  11       2.433   5.437 -32.276  1.00  0.00      TS   P  
ATOM   1019  O1P THY T  11       2.160   6.136 -33.557  1.00  0.00      TS   O  
ATOM   1020  O2P THY T  11       2.457   3.964 -32.295  1.00  0.00      TS   O  
ATOM   1021  C5' THY T  11       4.199   7.236 -31.784  1.00  0.00      TS   C  
ATOM   1022  O5' THY T  11       3.875   5.839 -31.837  1.00  0.00      TS   O  
ATOM   1023  C4' THY T  11       5.579   7.378 -31.173  1.00  0.00      TS   C  
ATOM   1024  O4' THY T  11       5.611   6.762 -29.838  1.00  0.00      TS   O  
ATOM   1025  C3' THY T  11       6.688   6.504 -31.923  1.00  0.00      TS   C  
ATOM   1026  O3' THY T  11       7.118   7.212 -33.113  1.00  0.00      TS   O  
ATOM   1027  C2' THY T  11       7.770   6.536 -30.837  1.00  0.00      TS   C  
ATOM   1028  C1' THY T  11       6.940   6.258 -29.603  1.00  0.00      TS   C  
ATOM   1029  N1  THY T  11       6.857   4.828 -29.241  1.00  0.00      TS   N  
ATOM   1030  C2  THY T  11       7.958   4.243 -28.526  1.00  0.00      TS   C  
ATOM   1031  O2  THY T  11       8.928   4.911 -28.154  1.00  0.00      TS   O  
ATOM   1032  N3  THY T  11       7.788   2.898 -28.309  1.00  0.00      TS   N  
ATOM   1033  C4  THY T  11       6.700   2.073 -28.542  1.00  0.00      TS   C  
ATOM   1034  O4  THY T  11       6.669   0.890 -28.150  1.00  0.00      TS   O  
ATOM   1035  C5  THY T  11       5.641   2.756 -29.342  1.00  0.00      TS   C  
ATOM   1036  C5M THY T  11       4.446   1.944 -29.831  1.00  0.00      TS   C  
ATOM   1037  C6  THY T  11       5.823   4.039 -29.595  1.00  0.00      TS   C  
ATOM   1038  H3  THY T  11       8.545   2.497 -27.775  1.00  0.00      TS   H  
ATOM   1039  H6  THY T  11       5.075   4.667 -30.079  1.00  0.00      TS   H  
ATOM   1040  H1' THY T  11       7.464   6.848 -28.821  1.00  0.00      TS   H  
ATOM   1041  H2' THY T  11       8.170   7.571 -30.880  1.00  0.00      TS   H  
ATOM   1042  H3' THY T  11       6.397   5.434 -31.989  1.00  0.00      TS   H  
ATOM   1043  H4' THY T  11       5.995   8.407 -31.107  1.00  0.00      TS   H  
ATOM   1044  H5' THY T  11       3.543   7.749 -31.049  1.00  0.00      TS   H  
ATOM   1045  H51 THY T  11       3.750   2.602 -30.394  1.00  0.00      TS   H  
ATOM   1046  H52 THY T  11       3.951   1.354 -29.030  1.00  0.00      TS   H  
ATOM   1047  H53 THY T  11       4.898   1.234 -30.556  1.00  0.00      TS   H  
ATOM   1048 H2'' THY T  11       8.555   5.751 -30.884  1.00  0.00      TS   H  
ATOM   1049 H5'' THY T  11       4.108   7.711 -32.785  1.00  0.00      TS   H  
ATOM   1050  P   ADE T  12       7.546   6.281 -34.279  1.00  0.00      TS   P  
ATOM   1051  O1P ADE T  12       7.823   7.085 -35.532  1.00  0.00      TS   O  
ATOM   1052  O2P ADE T  12       6.652   5.123 -34.346  1.00  0.00      TS   O  
ATOM   1053  C5' ADE T  12       9.932   6.718 -33.545  1.00  0.00      TS   C  
ATOM   1054  O5' ADE T  12       8.941   5.725 -33.844  1.00  0.00      TS   O  
ATOM   1055  C4' ADE T  12      11.226   6.137 -32.876  1.00  0.00      TS   C  
ATOM   1056  O4' ADE T  12      11.036   5.634 -31.552  1.00  0.00      TS   O  
ATOM   1057  C3' ADE T  12      11.725   4.860 -33.616  1.00  0.00      TS   C  
ATOM   1058  O3' ADE T  12      12.477   5.250 -34.747  1.00  0.00      TS   O  
ATOM   1059  C2' ADE T  12      12.670   4.301 -32.634  1.00  0.00      TS   C  
ATOM   1060  C1' ADE T  12      11.875   4.439 -31.371  1.00  0.00      TS   C  
ATOM   1061  N1  ADE T  12      11.303  -0.140 -29.077  1.00  0.00      TS   N  
ATOM   1062  C2  ADE T  12      12.388   0.651 -29.231  1.00  0.00      TS   C  
ATOM   1063  N3  ADE T  12      12.487   1.877 -29.780  1.00  0.00      TS   N  
ATOM   1064  C4  ADE T  12      11.272   2.173 -30.390  1.00  0.00      TS   C  
ATOM   1065  C5  ADE T  12      10.129   1.391 -30.406  1.00  0.00      TS   C  
ATOM   1066  C6  ADE T  12      10.140   0.242 -29.667  1.00  0.00      TS   C  
ATOM   1067  N6  ADE T  12       9.091  -0.660 -29.641  1.00  0.00      TS   N  
ATOM   1068  N7  ADE T  12       9.120   2.051 -31.165  1.00  0.00      TS   N  
ATOM   1069  C8  ADE T  12       9.651   3.225 -31.502  1.00  0.00      TS   C  
ATOM   1070  N9  ADE T  12      10.963   3.301 -31.102  1.00  0.00      TS   N  
ATOM   1071  H2  ADE T  12      13.248   0.348 -28.634  1.00  0.00      TS   H  
ATOM   1072  H8  ADE T  12       9.105   4.038 -31.980  1.00  0.00      TS   H  
ATOM   1073  H1' ADE T  12      12.586   4.522 -30.522  1.00  0.00      TS   H  
ATOM   1074  H2' ADE T  12      13.511   5.024 -32.569  1.00  0.00      TS   H  
ATOM   1075  H3' ADE T  12      10.940   4.124 -33.893  1.00  0.00      TS   H  
ATOM   1076  H4' ADE T  12      12.009   6.923 -32.815  1.00  0.00      TS   H  
ATOM   1077  H5' ADE T  12       9.496   7.491 -32.878  1.00  0.00      TS   H  
ATOM   1078  H61 ADE T  12       9.370  -1.544 -29.266  1.00  0.00      TS   H  
ATOM   1079  H62 ADE T  12       8.140  -0.488 -29.901  1.00  0.00      TS   H  
ATOM   1080 H2'' ADE T  12      12.970   3.238 -32.759  1.00  0.00      TS   H  
ATOM   1081 H5'' ADE T  12      10.242   7.252 -34.469  1.00  0.00      TS   H  
ATOM   1082  P   THY T  13      12.827   4.209 -35.911  1.00  0.00      TS   P  
ATOM   1083  O1P THY T  13      13.520   5.032 -36.972  1.00  0.00      TS   O  
ATOM   1084  O2P THY T  13      11.710   3.423 -36.358  1.00  0.00      TS   O  
ATOM   1085  C5' THY T  13      15.171   3.527 -34.774  1.00  0.00      TS   C  
ATOM   1086  O5' THY T  13      13.892   3.239 -35.396  1.00  0.00      TS   O  
ATOM   1087  C4' THY T  13      15.875   2.390 -34.063  1.00  0.00      TS   C  
ATOM   1088  O4' THY T  13      15.024   1.795 -32.942  1.00  0.00      TS   O  
ATOM   1089  C3' THY T  13      16.344   1.224 -34.945  1.00  0.00      TS   C  
ATOM   1090  O3' THY T  13      17.652   0.703 -34.577  1.00  0.00      TS   O  
ATOM   1091  C2' THY T  13      15.314   0.167 -34.635  1.00  0.00      TS   C  
ATOM   1092  C1' THY T  13      14.909   0.446 -33.176  1.00  0.00      TS   C  
ATOM   1093  N1  THY T  13      13.538   0.029 -32.932  1.00  0.00      TS   N  
ATOM   1094  C2  THY T  13      13.351  -0.961 -32.012  1.00  0.00      TS   C  
ATOM   1095  O2  THY T  13      14.282  -1.489 -31.348  1.00  0.00      TS   O  
ATOM   1096  N3  THY T  13      12.058  -1.264 -31.787  1.00  0.00      TS   N  
ATOM   1097  C4  THY T  13      10.965  -0.923 -32.603  1.00  0.00      TS   C  
ATOM   1098  O4  THY T  13       9.936  -1.541 -32.540  1.00  0.00      TS   O  
ATOM   1099  C5  THY T  13      11.194   0.124 -33.495  1.00  0.00      TS   C  
ATOM   1100  C5M THY T  13      10.214   0.630 -34.450  1.00  0.00      TS   C  
ATOM   1101  C6  THY T  13      12.489   0.547 -33.635  1.00  0.00      TS   C  
ATOM   1102  H3  THY T  13      11.913  -2.058 -31.180  1.00  0.00      TS   H  
ATOM   1103  H6  THY T  13      12.636   1.604 -33.859  1.00  0.00      TS   H  
ATOM   1104  H1' THY T  13      15.654  -0.008 -32.488  1.00  0.00      TS   H  
ATOM   1105  H2' THY T  13      15.724  -0.863 -34.566  1.00  0.00      TS   H  
ATOM   1106  H3' THY T  13      16.306   1.565 -36.002  1.00  0.00      TS   H  
ATOM   1107  H4' THY T  13      16.796   2.843 -33.638  1.00  0.00      TS   H  
ATOM   1108  H5' THY T  13      15.148   4.326 -34.002  1.00  0.00      TS   H  
ATOM   1109  H51 THY T  13      10.582   1.471 -35.075  1.00  0.00      TS   H  
ATOM   1110  H52 THY T  13       9.210   0.876 -34.041  1.00  0.00      TS   H  
ATOM   1111  H53 THY T  13       9.978  -0.094 -35.259  1.00  0.00      TS   H  
ATOM   1112 H2'' THY T  13      14.468   0.198 -35.355  1.00  0.00      TS   H  
ATOM   1113 H5'' THY T  13      15.857   3.883 -35.572  1.00  0.00      TS   H  
ATOM   1114  P   ADE T  14      18.360  -0.252 -35.636  1.00  0.00      TS   P  
ATOM   1115  O1P ADE T  14      19.766   0.177 -35.571  1.00  0.00      TS   O  
ATOM   1116  O2P ADE T  14      17.822  -0.108 -37.026  1.00  0.00      TS   O  
ATOM   1117  C5' ADE T  14      18.681  -2.095 -33.781  1.00  0.00      TS   C  
ATOM   1118  O5' ADE T  14      18.220  -1.727 -35.118  1.00  0.00      TS   O  
ATOM   1119  C4' ADE T  14      17.973  -3.362 -33.308  1.00  0.00      TS   C  
ATOM   1120  O4' ADE T  14      16.564  -3.241 -32.906  1.00  0.00      TS   O  
ATOM   1121  C3' ADE T  14      17.972  -4.569 -34.253  1.00  0.00      TS   C  
ATOM   1122  O3' ADE T  14      18.498  -5.805 -33.624  1.00  0.00      TS   O  
ATOM   1123  C2' ADE T  14      16.483  -4.667 -34.685  1.00  0.00      TS   C  
ATOM   1124  C1' ADE T  14      15.839  -4.402 -33.277  1.00  0.00      TS   C  
ATOM   1125  N1  ADE T  14      11.234  -6.526 -32.747  1.00  0.00      TS   N  
ATOM   1126  C2  ADE T  14      12.453  -6.951 -32.372  1.00  0.00      TS   C  
ATOM   1127  N3  ADE T  14      13.635  -6.297 -32.514  1.00  0.00      TS   N  
ATOM   1128  C4  ADE T  14      13.483  -5.147 -33.155  1.00  0.00      TS   C  
ATOM   1129  C5  ADE T  14      12.312  -4.634 -33.625  1.00  0.00      TS   C  
ATOM   1130  C6  ADE T  14      11.078  -5.280 -33.321  1.00  0.00      TS   C  
ATOM   1131  N6  ADE T  14       9.893  -4.838 -33.811  1.00  0.00      TS   N  
ATOM   1132  N7  ADE T  14      12.619  -3.401 -34.248  1.00  0.00      TS   N  
ATOM   1133  C8  ADE T  14      13.932  -3.231 -34.124  1.00  0.00      TS   C  
ATOM   1134  N9  ADE T  14      14.477  -4.240 -33.376  1.00  0.00      TS   N  
ATOM   1135  H2  ADE T  14      12.417  -8.001 -32.081  1.00  0.00      TS   H  
ATOM   1136  H8  ADE T  14      14.541  -2.369 -34.397  1.00  0.00      TS   H  
ATOM   1137  H1' ADE T  14      16.150  -5.229 -32.603  1.00  0.00      TS   H  
ATOM   1138  H2' ADE T  14      16.192  -5.638 -35.140  1.00  0.00      TS   H  
ATOM   1139  H3' ADE T  14      18.472  -4.249 -35.192  1.00  0.00      TS   H  
ATOM   1140  H4' ADE T  14      18.519  -3.794 -32.443  1.00  0.00      TS   H  
ATOM   1141  H5' ADE T  14      18.492  -1.269 -33.063  1.00  0.00      TS   H  
ATOM   1142  H61 ADE T  14       9.029  -5.289 -33.589  1.00  0.00      TS   H  
ATOM   1143  H62 ADE T  14       9.842  -3.931 -34.229  1.00  0.00      TS   H  
ATOM   1144 H2'' ADE T  14      16.403  -3.810 -35.387  1.00  0.00      TS   H  
ATOM   1145 H5'' ADE T  14      19.784  -2.212 -33.852  1.00  0.00      TS   H  
ATOM   1146  P   THY T  15      19.787  -6.459 -34.122  1.00  0.00      TS   P  
ATOM   1147  O1P THY T  15      20.678  -6.780 -33.020  1.00  0.00      TS   O  
ATOM   1148  O2P THY T  15      20.382  -5.726 -35.190  1.00  0.00      TS   O  
ATOM   1149  C5' THY T  15      18.542  -8.651 -33.841  1.00  0.00      TS   C  
ATOM   1150  O5' THY T  15      19.270  -7.776 -34.724  1.00  0.00      TS   O  
ATOM   1151  C4' THY T  15      17.386  -9.430 -34.573  1.00  0.00      TS   C  
ATOM   1152  O4' THY T  15      16.242  -8.490 -34.653  1.00  0.00      TS   O  
ATOM   1153  C3' THY T  15      17.635  -9.651 -36.086  1.00  0.00      TS   C  
ATOM   1154  O3' THY T  15      18.335 -10.886 -36.371  1.00  0.00      TS   O  
ATOM   1155  C2' THY T  15      16.205  -9.887 -36.570  1.00  0.00      TS   C  
ATOM   1156  C1' THY T  15      15.309  -9.182 -35.467  1.00  0.00      TS   C  
ATOM   1157  N1  THY T  15      14.340  -8.200 -35.865  1.00  0.00      TS   N  
ATOM   1158  C2  THY T  15      13.039  -8.324 -35.365  1.00  0.00      TS   C  
ATOM   1159  O2  THY T  15      12.813  -9.190 -34.507  1.00  0.00      TS   O  
ATOM   1160  N3  THY T  15      12.144  -7.406 -35.841  1.00  0.00      TS   N  
ATOM   1161  C4  THY T  15      12.437  -6.326 -36.669  1.00  0.00      TS   C  
ATOM   1162  O4  THY T  15      11.589  -5.429 -36.800  1.00  0.00      TS   O  
ATOM   1163  C5  THY T  15      13.842  -6.257 -37.212  1.00  0.00      TS   C  
ATOM   1164  C5M THY T  15      14.103  -5.197 -38.184  1.00  0.00      TS   C  
ATOM   1165  C6  THY T  15      14.687  -7.185 -36.828  1.00  0.00      TS   C  
ATOM   1166  H3  THY T  15      11.231  -7.367 -35.410  1.00  0.00      TS   H  
ATOM   1167  H6  THY T  15      15.708  -7.224 -37.209  1.00  0.00      TS   H  
ATOM   1168  H1' THY T  15      14.986 -10.015 -34.807  1.00  0.00      TS   H  
ATOM   1169  H2' THY T  15      15.887 -10.950 -36.506  1.00  0.00      TS   H  
ATOM   1170  H3' THY T  15      18.084  -8.723 -36.500  1.00  0.00      TS   H  
ATOM   1171  H4' THY T  15      17.107 -10.384 -34.078  1.00  0.00      TS   H  
ATOM   1172  H5' THY T  15      17.987  -8.196 -32.992  1.00  0.00      TS   H  
ATOM   1173  H51 THY T  15      15.063  -4.684 -37.962  1.00  0.00      TS   H  
ATOM   1174  H52 THY T  15      13.282  -4.459 -38.300  1.00  0.00      TS   H  
ATOM   1175  H53 THY T  15      14.324  -5.613 -39.190  1.00  0.00      TS   H  
ATOM   1176 H2'' THY T  15      16.012  -9.383 -37.541  1.00  0.00      TS   H  
ATOM   1177 H5'' THY T  15      19.264  -9.413 -33.478  1.00  0.00      TS   H  
ATOM   1178  P   ADE T  16      18.823 -11.238 -37.823  1.00  0.00      TS   P  
ATOM   1179  O1P ADE T  16      20.119 -11.974 -37.800  1.00  0.00      TS   O  
ATOM   1180  O2P ADE T  16      18.801 -10.032 -38.620  1.00  0.00      TS   O  
ATOM   1181  C5' ADE T  16      17.440 -13.314 -37.291  1.00  0.00      TS   C  
ATOM   1182  O5' ADE T  16      17.758 -12.269 -38.331  1.00  0.00      TS   O  
ATOM   1183  C4' ADE T  16      16.288 -14.275 -37.727  1.00  0.00      TS   C  
ATOM   1184  O4' ADE T  16      15.016 -13.626 -37.605  1.00  0.00      TS   O  
ATOM   1185  C3' ADE T  16      16.446 -14.740 -39.254  1.00  0.00      TS   C  
ATOM   1186  O3' ADE T  16      15.996 -16.126 -39.437  1.00  0.00      TS   O  
ATOM   1187  C2' ADE T  16      15.610 -13.683 -39.946  1.00  0.00      TS   C  
ATOM   1188  C1' ADE T  16      14.455 -13.450 -38.936  1.00  0.00      TS   C  
ATOM   1189  N1  ADE T  16      10.035 -10.548 -39.020  1.00  0.00      TS   N  
ATOM   1190  C2  ADE T  16      10.237 -11.830 -38.905  1.00  0.00      TS   C  
ATOM   1191  N3  ADE T  16      11.328 -12.605 -38.748  1.00  0.00      TS   N  
ATOM   1192  C4  ADE T  16      12.409 -11.790 -38.973  1.00  0.00      TS   C  
ATOM   1193  C5  ADE T  16      12.378 -10.347 -39.161  1.00  0.00      TS   C  
ATOM   1194  C6  ADE T  16      11.157  -9.767 -39.102  1.00  0.00      TS   C  
ATOM   1195  N6  ADE T  16      11.013  -8.403 -39.020  1.00  0.00      TS   N  
ATOM   1196  N7  ADE T  16      13.706  -9.877 -39.216  1.00  0.00      TS   N  
ATOM   1197  C8  ADE T  16      14.494 -10.937 -39.146  1.00  0.00      TS   C  
ATOM   1198  N9  ADE T  16      13.756 -12.127 -38.999  1.00  0.00      TS   N  
ATOM   1199  H2  ADE T  16       9.376 -12.497 -38.922  1.00  0.00      TS   H  
ATOM   1200  H8  ADE T  16      15.570 -11.023 -38.998  1.00  0.00      TS   H  
ATOM   1201  H1' ADE T  16      13.699 -14.241 -39.127  1.00  0.00      TS   H  
ATOM   1202  H2' ADE T  16      15.075 -14.057 -40.845  1.00  0.00      TS   H  
ATOM   1203  H3' ADE T  16      17.539 -14.692 -39.446  1.00  0.00      TS   H  
ATOM   1204  H4' ADE T  16      16.185 -15.099 -36.988  1.00  0.00      TS   H  
ATOM   1205  H5' ADE T  16      17.146 -12.912 -36.298  1.00  0.00      TS   H  
ATOM   1206  H61 ADE T  16      10.112  -7.969 -39.032  1.00  0.00      TS   H  
ATOM   1207  H62 ADE T  16      11.729  -7.792 -39.357  1.00  0.00      TS   H  
ATOM   1208 H2'' ADE T  16      16.222 -12.770 -40.105  1.00  0.00      TS   H  
ATOM   1209 H5'' ADE T  16      18.356 -13.893 -37.045  1.00  0.00      TS   H  
ATOM   1210  P   THY T  17      16.362 -16.882 -40.727  1.00  0.00      TS   P  
ATOM   1211  O1P THY T  17      16.638 -18.285 -40.353  1.00  0.00      TS   O  
ATOM   1212  O2P THY T  17      17.399 -16.085 -41.497  1.00  0.00      TS   O  
ATOM   1213  C5' THY T  17      13.821 -17.313 -40.983  1.00  0.00      TS   C  
ATOM   1214  O5' THY T  17      15.036 -16.886 -41.595  1.00  0.00      TS   O  
ATOM   1215  C4' THY T  17      12.489 -16.940 -41.594  1.00  0.00      TS   C  
ATOM   1216  O4' THY T  17      12.150 -15.578 -41.233  1.00  0.00      TS   O  
ATOM   1217  C3' THY T  17      12.338 -17.120 -43.097  1.00  0.00      TS   C  
ATOM   1218  O3' THY T  17      11.135 -17.902 -43.584  1.00  0.00      TS   O  
ATOM   1219  C2' THY T  17      12.315 -15.668 -43.601  1.00  0.00      TS   C  
ATOM   1220  C1' THY T  17      11.613 -15.042 -42.471  1.00  0.00      TS   C  
ATOM   1221  N1  THY T  17      11.658 -13.577 -42.432  1.00  0.00      TS   N  
ATOM   1222  C2  THY T  17      10.503 -12.810 -42.324  1.00  0.00      TS   C  
ATOM   1223  O2  THY T  17       9.337 -13.249 -42.247  1.00  0.00      TS   O  
ATOM   1224  N3  THY T  17      10.805 -11.447 -42.317  1.00  0.00      TS   N  
ATOM   1225  C4  THY T  17      12.049 -10.816 -42.487  1.00  0.00      TS   C  
ATOM   1226  O4  THY T  17      12.096  -9.638 -42.896  1.00  0.00      TS   O  
ATOM   1227  C5  THY T  17      13.185 -11.701 -42.396  1.00  0.00      TS   C  
ATOM   1228  C5M THY T  17      14.592 -11.221 -42.499  1.00  0.00      TS   C  
ATOM   1229  C6  THY T  17      12.928 -13.050 -42.399  1.00  0.00      TS   C  
ATOM   1230  H3  THY T  17      10.013 -10.842 -42.485  1.00  0.00      TS   H  
ATOM   1231  H6  THY T  17      13.719 -13.784 -42.246  1.00  0.00      TS   H  
ATOM   1232  H1' THY T  17      10.562 -15.405 -42.486  1.00  0.00      TS   H  
ATOM   1233  H2' THY T  17      11.649 -15.536 -44.481  1.00  0.00      TS   H  
ATOM   1234  H3' THY T  17      13.271 -17.657 -43.370  1.00  0.00      TS   H  
ATOM   1235  H4' THY T  17      11.647 -17.490 -41.122  1.00  0.00      TS   H  
ATOM   1236  H5' THY T  17      13.655 -17.051 -39.917  1.00  0.00      TS   H  
ATOM   1237  H51 THY T  17      15.371 -11.990 -42.309  1.00  0.00      TS   H  
ATOM   1238  H52 THY T  17      14.791 -10.447 -41.727  1.00  0.00      TS   H  
ATOM   1239  H53 THY T  17      14.775 -10.758 -43.492  1.00  0.00      TS   H  
ATOM   1240 H2'' THY T  17      13.361 -15.319 -43.740  1.00  0.00      TS   H  
ATOM   1241 H5'' THY T  17      13.826 -18.424 -40.997  1.00  0.00      TS   H  
ATOM   1242  P   ADE T  18      11.079 -19.463 -43.514  1.00  0.00      TS   P  
ATOM   1243  O1P ADE T  18      10.710 -19.899 -42.132  1.00  0.00      TS   O  
ATOM   1244  O2P ADE T  18      12.302 -19.995 -44.034  1.00  0.00      TS   O  
ATOM   1245  C5' ADE T  18       8.540 -19.317 -44.165  1.00  0.00      TS   C  
ATOM   1246  O5' ADE T  18       9.851 -19.893 -44.496  1.00  0.00      TS   O  
ATOM   1247  C4' ADE T  18       7.933 -18.377 -45.329  1.00  0.00      TS   C  
ATOM   1248  O4' ADE T  18       8.769 -17.139 -45.369  1.00  0.00      TS   O  
ATOM   1249  C3' ADE T  18       8.127 -18.941 -46.725  1.00  0.00      TS   C  
ATOM   1250  O3' ADE T  18       6.902 -18.889 -47.540  1.00  0.00      TS   O  
ATOM   1251  C2' ADE T  18       9.222 -18.098 -47.381  1.00  0.00      TS   C  
ATOM   1252  C1' ADE T  18       8.868 -16.740 -46.758  1.00  0.00      TS   C  
ATOM   1253  N1  ADE T  18      10.461 -11.807 -45.539  1.00  0.00      TS   N  
ATOM   1254  C2  ADE T  18       9.279 -12.432 -45.491  1.00  0.00      TS   C  
ATOM   1255  N3  ADE T  18       8.925 -13.701 -45.708  1.00  0.00      TS   N  
ATOM   1256  C4  ADE T  18       9.871 -14.365 -46.380  1.00  0.00      TS   C  
ATOM   1257  C5  ADE T  18      11.141 -13.873 -46.611  1.00  0.00      TS   C  
ATOM   1258  C6  ADE T  18      11.453 -12.571 -46.113  1.00  0.00      TS   C  
ATOM   1259  N6  ADE T  18      12.683 -12.107 -46.052  1.00  0.00      TS   N  
ATOM   1260  N7  ADE T  18      11.978 -14.782 -47.239  1.00  0.00      TS   N  
ATOM   1261  C8  ADE T  18      11.207 -15.831 -47.426  1.00  0.00      TS   C  
ATOM   1262  N9  ADE T  18       9.947 -15.667 -46.888  1.00  0.00      TS   N  
ATOM   1263  H2  ADE T  18       8.534 -11.954 -44.855  1.00  0.00      TS   H  
ATOM   1264  H8  ADE T  18      11.542 -16.798 -47.802  1.00  0.00      TS   H  
ATOM   1265  H1' ADE T  18       7.871 -16.389 -47.098  1.00  0.00      TS   H  
ATOM   1266  H2' ADE T  18       9.246 -17.986 -48.486  1.00  0.00      TS   H  
ATOM   1267  H3' ADE T  18       8.523 -19.978 -46.674  1.00  0.00      TS   H  
ATOM   1268  H4' ADE T  18       6.908 -18.055 -45.048  1.00  0.00      TS   H  
ATOM   1269  H5' ADE T  18       8.476 -18.743 -43.216  1.00  0.00      TS   H  
ATOM   1270  H61 ADE T  18      12.783 -11.200 -45.642  1.00  0.00      TS   H  
ATOM   1271  H62 ADE T  18      13.491 -12.694 -46.015  1.00  0.00      TS   H  
ATOM   1272 H2'' ADE T  18      10.244 -18.324 -47.010  1.00  0.00      TS   H  
ATOM   1273 H5'' ADE T  18       7.901 -20.189 -43.910  1.00  0.00      TS   H  
ATOM   1274  P   ADE T  19       6.168 -20.233 -47.720  1.00  0.00      TS   P  
ATOM   1275  O1P ADE T  19       6.286 -21.092 -46.535  1.00  0.00      TS   O  
ATOM   1276  O2P ADE T  19       6.604 -20.817 -48.991  1.00  0.00      TS   O  
ATOM   1277  C5' ADE T  19       3.852 -19.008 -47.115  1.00  0.00      TS   C  
ATOM   1278  O5' ADE T  19       4.673 -19.880 -47.863  1.00  0.00      TS   O  
ATOM   1279  C4' ADE T  19       3.382 -17.852 -47.811  1.00  0.00      TS   C  
ATOM   1280  O4' ADE T  19       4.537 -16.939 -47.980  1.00  0.00      TS   O  
ATOM   1281  C3' ADE T  19       2.839 -18.113 -49.223  1.00  0.00      TS   C  
ATOM   1282  O3' ADE T  19       1.651 -17.352 -49.487  1.00  0.00      TS   O  
ATOM   1283  C2' ADE T  19       4.012 -17.639 -50.114  1.00  0.00      TS   C  
ATOM   1284  C1' ADE T  19       4.717 -16.580 -49.286  1.00  0.00      TS   C  
ATOM   1285  N1  ADE T  19       8.578 -13.206 -49.173  1.00  0.00      TS   N  
ATOM   1286  C2  ADE T  19       7.348 -13.221 -48.639  1.00  0.00      TS   C  
ATOM   1287  N3  ADE T  19       6.440 -14.159 -48.663  1.00  0.00      TS   N  
ATOM   1288  C4  ADE T  19       6.832 -15.249 -49.379  1.00  0.00      TS   C  
ATOM   1289  C5  ADE T  19       8.048 -15.406 -49.962  1.00  0.00      TS   C  
ATOM   1290  C6  ADE T  19       9.000 -14.315 -49.839  1.00  0.00      TS   C  
ATOM   1291  N6  ADE T  19      10.268 -14.398 -50.289  1.00  0.00      TS   N  
ATOM   1292  N7  ADE T  19       8.185 -16.637 -50.597  1.00  0.00      TS   N  
ATOM   1293  C8  ADE T  19       7.043 -17.183 -50.346  1.00  0.00      TS   C  
ATOM   1294  N9  ADE T  19       6.193 -16.409 -49.618  1.00  0.00      TS   N  
ATOM   1295  H2  ADE T  19       7.120 -12.308 -48.090  1.00  0.00      TS   H  
ATOM   1296  H8  ADE T  19       6.723 -18.177 -50.657  1.00  0.00      TS   H  
ATOM   1297  H1' ADE T  19       4.208 -15.595 -49.360  1.00  0.00      TS   H  
ATOM   1298  H2' ADE T  19       3.702 -17.242 -51.104  1.00  0.00      TS   H  
ATOM   1299  H3' ADE T  19       2.693 -19.206 -49.353  1.00  0.00      TS   H  
ATOM   1300  H4' ADE T  19       2.578 -17.313 -47.267  1.00  0.00      TS   H  
ATOM   1301  H5' ADE T  19       4.298 -18.762 -46.128  1.00  0.00      TS   H  
ATOM   1302  H61 ADE T  19      10.661 -13.508 -50.518  1.00  0.00      TS   H  
ATOM   1303  H62 ADE T  19      10.702 -15.202 -50.696  1.00  0.00      TS   H  
ATOM   1304 H2'' ADE T  19       4.629 -18.548 -50.283  1.00  0.00      TS   H  
ATOM   1305 H5'' ADE T  19       2.968 -19.561 -46.730  1.00  0.00      TS   H  
ATOM   1306  P   GUA T  20       0.775 -17.710 -50.833  1.00  0.00      TS   P  
ATOM   1307  O1P GUA T  20      -0.701 -17.853 -50.432  1.00  0.00      TS   O  
ATOM   1308  O2P GUA T  20       1.454 -18.849 -51.536  1.00  0.00      TS   O  
ATOM   1309  C5' GUA T  20       0.739 -15.140 -51.182  1.00  0.00      TS   C  
ATOM   1310  O5' GUA T  20       0.934 -16.404 -51.726  1.00  0.00      TS   O  
ATOM   1311  C4' GUA T  20       1.441 -14.122 -52.122  1.00  0.00      TS   C  
ATOM   1312  O4' GUA T  20       2.943 -14.437 -52.127  1.00  0.00      TS   O  
ATOM   1313  C3' GUA T  20       0.959 -14.039 -53.573  1.00  0.00      TS   C  
ATOM   1314  O3' GUA T  20       0.727 -12.669 -54.012  1.00  0.00      TS   O  
ATOM   1315  C2' GUA T  20       2.168 -14.493 -54.302  1.00  0.00      TS   C  
ATOM   1316  C1' GUA T  20       3.327 -14.081 -53.455  1.00  0.00      TS   C  
ATOM   1317  N1  GUA T  20       8.382 -13.813 -53.444  1.00  0.00      TS   N  
ATOM   1318  C2  GUA T  20       7.477 -13.047 -52.742  1.00  0.00      TS   C  
ATOM   1319  N2  GUA T  20       7.946 -12.081 -52.078  1.00  0.00      TS   N  
ATOM   1320  N3  GUA T  20       6.184 -13.294 -52.747  1.00  0.00      TS   N  
ATOM   1321  C4  GUA T  20       5.886 -14.378 -53.486  1.00  0.00      TS   C  
ATOM   1322  C5  GUA T  20       6.750 -15.190 -54.243  1.00  0.00      TS   C  
ATOM   1323  C6  GUA T  20       8.113 -14.988 -54.128  1.00  0.00      TS   C  
ATOM   1324  O6  GUA T  20       9.026 -15.650 -54.562  1.00  0.00      TS   O  
ATOM   1325  N7  GUA T  20       6.035 -16.158 -54.894  1.00  0.00      TS   N  
ATOM   1326  C8  GUA T  20       4.775 -15.867 -54.691  1.00  0.00      TS   C  
ATOM   1327  N9  GUA T  20       4.607 -14.750 -53.842  1.00  0.00      TS   N  
ATOM   1328  H1  GUA T  20       9.375 -13.628 -53.445  1.00  0.00      TS   H  
ATOM   1329  H8  GUA T  20       3.919 -16.346 -55.166  1.00  0.00      TS   H  
ATOM   1330  H1' GUA T  20       3.475 -12.982 -53.515  1.00  0.00      TS   H  
ATOM   1331  H2' GUA T  20       2.194 -14.195 -55.372  1.00  0.00      TS   H  
ATOM   1332  H21 GUA T  20       8.701 -11.569 -52.487  1.00  0.00      TS   H  
ATOM   1333  H3' GUA T  20       0.057 -14.628 -53.845  1.00  0.00      TS   H  
ATOM   1334  H22 GUA T  20       7.277 -11.564 -51.543  1.00  0.00      TS   H  
ATOM   1335  H4' GUA T  20       1.364 -13.108 -51.673  1.00  0.00      TS   H  
ATOM   1336  H5' GUA T  20       1.101 -15.043 -50.136  1.00  0.00      TS   H  
ATOM   1337  H3T GUA T  20       0.418 -12.585 -54.917  1.00  0.00      TS   H  
ATOM   1338 H2'' GUA T  20       2.142 -15.600 -54.209  1.00  0.00      TS   H  
ATOM   1339 H5'' GUA T  20      -0.335 -14.857 -51.176  1.00  0.00      TS   H  
TER   
END
