# Supplementary material for: CRISPR-Cas12a exploits R-loop asymmetry to form double-strand breaks
Source: eLife. 2020 Jun 10;9:e55143. doi: 10.7554/eLife.55143 (PMC7286691; doi:10.7554/eLife.55143)
Supplement: Figure 5—source data 2. [file elife-55143-fig5-data2.zip › Figure 5ΓÇöSource Data 2/Example_MD_trajectories/5prime_boundary/5prime_boundary_15.pdb]

ATOM      1  C5' CYT B   1      20.791 -14.931 -48.920  1.00  0.00      BS   C  
ATOM      2  O5' CYT B   1      20.659 -16.265 -48.425  1.00  0.00      BS   O  
ATOM      3  C4' CYT B   1      19.669 -14.690 -49.935  1.00  0.00      BS   C  
ATOM      4  O4' CYT B   1      19.285 -15.914 -50.712  1.00  0.00      BS   O  
ATOM      5  C3' CYT B   1      18.386 -14.148 -49.335  1.00  0.00      BS   C  
ATOM      6  O3' CYT B   1      17.801 -13.038 -50.041  1.00  0.00      BS   O  
ATOM      7  C2' CYT B   1      17.376 -15.245 -49.465  1.00  0.00      BS   C  
ATOM      8  C1' CYT B   1      17.850 -15.933 -50.748  1.00  0.00      BS   C  
ATOM      9  N1  CYT B   1      17.373 -17.367 -50.996  1.00  0.00      BS   N  
ATOM     10  C2  CYT B   1      17.771 -18.179 -52.101  1.00  0.00      BS   C  
ATOM     11  O2  CYT B   1      18.613 -17.820 -52.877  1.00  0.00      BS   O  
ATOM     12  N3  CYT B   1      17.282 -19.385 -52.258  1.00  0.00      BS   N  
ATOM     13  C4  CYT B   1      16.425 -19.938 -51.305  1.00  0.00      BS   C  
ATOM     14  N4  CYT B   1      16.001 -21.197 -51.463  1.00  0.00      BS   N  
ATOM     15  C5  CYT B   1      16.130 -19.247 -50.057  1.00  0.00      BS   C  
ATOM     16  C6  CYT B   1      16.495 -17.957 -49.991  1.00  0.00      BS   C  
ATOM     17  H5  CYT B   1      15.448 -19.752 -49.374  1.00  0.00      BS   H  
ATOM     18  H6  CYT B   1      16.144 -17.292 -49.201  1.00  0.00      BS   H  
ATOM     19  H1' CYT B   1      17.610 -15.261 -51.599  1.00  0.00      BS   H  
ATOM     20  H2' CYT B   1      16.311 -14.949 -49.581  1.00  0.00      BS   H  
ATOM     21  H3' CYT B   1      18.478 -13.839 -48.272  1.00  0.00      BS   H  
ATOM     22  H4' CYT B   1      20.069 -13.936 -50.646  1.00  0.00      BS   H  
ATOM     23  H41 CYT B   1      16.164 -21.671 -52.330  1.00  0.00      BS   H  
ATOM     24  H5' CYT B   1      21.808 -14.898 -49.364  1.00  0.00      BS   H  
ATOM     25  H42 CYT B   1      15.439 -21.688 -50.798  1.00  0.00      BS   H  
ATOM     26  H5T CYT B   1      20.324 -16.866 -49.093  1.00  0.00      BS   H  
ATOM     27 H2'' CYT B   1      17.508 -15.897 -48.574  1.00  0.00      BS   H  
ATOM     28 H5'' CYT B   1      20.728 -14.107 -48.177  1.00  0.00      BS   H  
ATOM     29  P   THY B   2      18.416 -11.634 -49.861  1.00  0.00      BS   P  
ATOM     30  O1P THY B   2      19.742 -11.569 -50.516  1.00  0.00      BS   O  
ATOM     31  O2P THY B   2      18.324 -11.336 -48.397  1.00  0.00      BS   O  
ATOM     32  C5' THY B   2      17.034 -10.985 -51.948  1.00  0.00      BS   C  
ATOM     33  O5' THY B   2      17.405 -10.702 -50.628  1.00  0.00      BS   O  
ATOM     34  C4' THY B   2      15.626 -10.470 -52.247  1.00  0.00      BS   C  
ATOM     35  O4' THY B   2      14.642 -11.447 -51.770  1.00  0.00      BS   O  
ATOM     36  C3' THY B   2      15.194  -9.103 -51.651  1.00  0.00      BS   C  
ATOM     37  O3' THY B   2      14.336  -8.345 -52.497  1.00  0.00      BS   O  
ATOM     38  C2' THY B   2      14.496  -9.494 -50.322  1.00  0.00      BS   C  
ATOM     39  C1' THY B   2      13.894 -10.928 -50.624  1.00  0.00      BS   C  
ATOM     40  N1  THY B   2      13.814 -11.888 -49.554  1.00  0.00      BS   N  
ATOM     41  C2  THY B   2      12.610 -12.592 -49.512  1.00  0.00      BS   C  
ATOM     42  O2  THY B   2      11.694 -12.468 -50.297  1.00  0.00      BS   O  
ATOM     43  N3  THY B   2      12.568 -13.387 -48.396  1.00  0.00      BS   N  
ATOM     44  C4  THY B   2      13.531 -13.610 -47.444  1.00  0.00      BS   C  
ATOM     45  O4  THY B   2      13.278 -14.257 -46.421  1.00  0.00      BS   O  
ATOM     46  C5  THY B   2      14.802 -12.941 -47.643  1.00  0.00      BS   C  
ATOM     47  C5M THY B   2      15.778 -12.789 -46.508  1.00  0.00      BS   C  
ATOM     48  C6  THY B   2      14.846 -12.076 -48.643  1.00  0.00      BS   C  
ATOM     49  H3  THY B   2      11.731 -13.952 -48.366  1.00  0.00      BS   H  
ATOM     50  H6  THY B   2      15.795 -11.701 -49.024  1.00  0.00      BS   H  
ATOM     51  H1' THY B   2      12.896 -10.678 -51.045  1.00  0.00      BS   H  
ATOM     52  H2' THY B   2      13.801  -8.704 -49.968  1.00  0.00      BS   H  
ATOM     53  H3' THY B   2      16.100  -8.479 -51.495  1.00  0.00      BS   H  
ATOM     54  H4' THY B   2      15.405 -10.505 -53.335  1.00  0.00      BS   H  
ATOM     55  H5' THY B   2      17.049 -12.074 -52.170  1.00  0.00      BS   H  
ATOM     56  H51 THY B   2      16.071 -13.787 -46.117  1.00  0.00      BS   H  
ATOM     57  H52 THY B   2      15.348 -12.125 -45.727  1.00  0.00      BS   H  
ATOM     58  H53 THY B   2      16.762 -12.353 -46.783  1.00  0.00      BS   H  
ATOM     59 H2'' THY B   2      15.291  -9.561 -49.549  1.00  0.00      BS   H  
ATOM     60 H5'' THY B   2      17.801 -10.547 -52.621  1.00  0.00      BS   H  
ATOM     61  P   THY B   3      13.913  -6.878 -52.029  1.00  0.00      BS   P  
ATOM     62  O1P THY B   3      13.913  -6.112 -53.295  1.00  0.00      BS   O  
ATOM     63  O2P THY B   3      14.765  -6.349 -50.934  1.00  0.00      BS   O  
ATOM     64  C5' THY B   3      11.318  -7.631 -52.500  1.00  0.00      BS   C  
ATOM     65  O5' THY B   3      12.412  -7.098 -51.580  1.00  0.00      BS   O  
ATOM     66  C4' THY B   3       9.936  -7.681 -51.837  1.00  0.00      BS   C  
ATOM     67  O4' THY B   3       9.958  -8.765 -50.858  1.00  0.00      BS   O  
ATOM     68  C3' THY B   3       9.404  -6.462 -50.999  1.00  0.00      BS   C  
ATOM     69  O3' THY B   3       7.998  -6.268 -51.123  1.00  0.00      BS   O  
ATOM     70  C2' THY B   3       9.812  -6.821 -49.591  1.00  0.00      BS   C  
ATOM     71  C1' THY B   3       9.649  -8.306 -49.572  1.00  0.00      BS   C  
ATOM     72  N1  THY B   3      10.391  -9.065 -48.557  1.00  0.00      BS   N  
ATOM     73  C2  THY B   3       9.742 -10.086 -47.820  1.00  0.00      BS   C  
ATOM     74  O2  THY B   3       8.559 -10.358 -47.982  1.00  0.00      BS   O  
ATOM     75  N3  THY B   3      10.589 -10.797 -46.955  1.00  0.00      BS   N  
ATOM     76  C4  THY B   3      11.809 -10.449 -46.499  1.00  0.00      BS   C  
ATOM     77  O4  THY B   3      12.339 -11.022 -45.503  1.00  0.00      BS   O  
ATOM     78  C5  THY B   3      12.359  -9.296 -47.189  1.00  0.00      BS   C  
ATOM     79  C5M THY B   3      13.693  -8.746 -46.698  1.00  0.00      BS   C  
ATOM     80  C6  THY B   3      11.639  -8.751 -48.160  1.00  0.00      BS   C  
ATOM     81  H3  THY B   3      10.102 -11.498 -46.415  1.00  0.00      BS   H  
ATOM     82  H6  THY B   3      12.106  -7.949 -48.731  1.00  0.00      BS   H  
ATOM     83  H1' THY B   3       8.567  -8.547 -49.636  1.00  0.00      BS   H  
ATOM     84  H2' THY B   3       9.099  -6.392 -48.857  1.00  0.00      BS   H  
ATOM     85  H3' THY B   3      10.091  -5.640 -51.290  1.00  0.00      BS   H  
ATOM     86  H4' THY B   3       9.274  -7.898 -52.702  1.00  0.00      BS   H  
ATOM     87  H5' THY B   3      11.575  -8.660 -52.831  1.00  0.00      BS   H  
ATOM     88  H51 THY B   3      14.055  -9.494 -45.960  1.00  0.00      BS   H  
ATOM     89  H52 THY B   3      13.581  -7.791 -46.140  1.00  0.00      BS   H  
ATOM     90  H53 THY B   3      14.375  -8.709 -47.575  1.00  0.00      BS   H  
ATOM     91 H2'' THY B   3      10.843  -6.455 -49.390  1.00  0.00      BS   H  
ATOM     92 H5'' THY B   3      11.338  -7.010 -53.421  1.00  0.00      BS   H  
ATOM     93  P   ADE B   4       7.246  -4.904 -50.717  1.00  0.00      BS   P  
ATOM     94  O1P ADE B   4       6.486  -4.512 -51.931  1.00  0.00      BS   O  
ATOM     95  O2P ADE B   4       8.201  -3.910 -50.220  1.00  0.00      BS   O  
ATOM     96  C5' ADE B   4       5.284  -6.320 -49.802  1.00  0.00      BS   C  
ATOM     97  O5' ADE B   4       6.263  -5.292 -49.620  1.00  0.00      BS   O  
ATOM     98  C4' ADE B   4       4.807  -6.804 -48.417  1.00  0.00      BS   C  
ATOM     99  O4' ADE B   4       5.866  -7.653 -47.757  1.00  0.00      BS   O  
ATOM    100  C3' ADE B   4       4.436  -5.646 -47.474  1.00  0.00      BS   C  
ATOM    101  O3' ADE B   4       3.273  -5.816 -46.775  1.00  0.00      BS   O  
ATOM    102  C2' ADE B   4       5.549  -5.699 -46.400  1.00  0.00      BS   C  
ATOM    103  C1' ADE B   4       6.014  -7.188 -46.460  1.00  0.00      BS   C  
ATOM    104  N1  ADE B   4       8.906  -9.462 -42.903  1.00  0.00      BS   N  
ATOM    105  C2  ADE B   4       7.644  -9.539 -43.188  1.00  0.00      BS   C  
ATOM    106  N3  ADE B   4       6.954  -8.915 -44.102  1.00  0.00      BS   N  
ATOM    107  C4  ADE B   4       7.767  -8.238 -44.943  1.00  0.00      BS   C  
ATOM    108  C5  ADE B   4       9.121  -8.090 -44.802  1.00  0.00      BS   C  
ATOM    109  C6  ADE B   4       9.723  -8.689 -43.657  1.00  0.00      BS   C  
ATOM    110  N6  ADE B   4      11.078  -8.689 -43.407  1.00  0.00      BS   N  
ATOM    111  N7  ADE B   4       9.570  -7.193 -45.777  1.00  0.00      BS   N  
ATOM    112  C8  ADE B   4       8.480  -6.832 -46.379  1.00  0.00      BS   C  
ATOM    113  N9  ADE B   4       7.363  -7.386 -45.915  1.00  0.00      BS   N  
ATOM    114  H2  ADE B   4       7.071 -10.238 -42.580  1.00  0.00      BS   H  
ATOM    115  H8  ADE B   4       8.473  -6.032 -47.118  1.00  0.00      BS   H  
ATOM    116  H1' ADE B   4       5.327  -7.788 -45.826  1.00  0.00      BS   H  
ATOM    117  H2' ADE B   4       5.231  -5.527 -45.349  1.00  0.00      BS   H  
ATOM    118  H3' ADE B   4       4.462  -4.752 -48.133  1.00  0.00      BS   H  
ATOM    119  H4' ADE B   4       3.928  -7.477 -48.511  1.00  0.00      BS   H  
ATOM    120  H5' ADE B   4       5.601  -7.227 -50.359  1.00  0.00      BS   H  
ATOM    121  H61 ADE B   4      11.414  -9.397 -42.786  1.00  0.00      BS   H  
ATOM    122  H62 ADE B   4      11.755  -8.218 -43.973  1.00  0.00      BS   H  
ATOM    123 H2'' ADE B   4       6.371  -5.002 -46.667  1.00  0.00      BS   H  
ATOM    124 H5'' ADE B   4       4.445  -5.780 -50.290  1.00  0.00      BS   H  
ATOM    125  P   THY B   5       2.580  -4.637 -46.005  1.00  0.00      BS   P  
ATOM    126  O1P THY B   5       1.114  -4.863 -46.225  1.00  0.00      BS   O  
ATOM    127  O2P THY B   5       3.132  -3.327 -46.461  1.00  0.00      BS   O  
ATOM    128  C5' THY B   5       2.735  -5.943 -43.685  1.00  0.00      BS   C  
ATOM    129  O5' THY B   5       2.946  -4.790 -44.538  1.00  0.00      BS   O  
ATOM    130  C4' THY B   5       3.375  -5.800 -42.316  1.00  0.00      BS   C  
ATOM    131  O4' THY B   5       4.796  -6.197 -42.396  1.00  0.00      BS   O  
ATOM    132  C3' THY B   5       3.362  -4.410 -41.721  1.00  0.00      BS   C  
ATOM    133  O3' THY B   5       2.911  -4.255 -40.363  1.00  0.00      BS   O  
ATOM    134  C2' THY B   5       4.843  -3.966 -41.741  1.00  0.00      BS   C  
ATOM    135  C1' THY B   5       5.513  -5.271 -41.542  1.00  0.00      BS   C  
ATOM    136  N1  THY B   5       6.933  -5.419 -41.970  1.00  0.00      BS   N  
ATOM    137  C2  THY B   5       7.640  -6.407 -41.306  1.00  0.00      BS   C  
ATOM    138  O2  THY B   5       7.169  -7.247 -40.523  1.00  0.00      BS   O  
ATOM    139  N3  THY B   5       8.965  -6.374 -41.628  1.00  0.00      BS   N  
ATOM    140  C4  THY B   5       9.639  -5.427 -42.407  1.00  0.00      BS   C  
ATOM    141  O4  THY B   5      10.854  -5.380 -42.403  1.00  0.00      BS   O  
ATOM    142  C5  THY B   5       8.789  -4.544 -43.159  1.00  0.00      BS   C  
ATOM    143  C5M THY B   5       9.412  -3.489 -44.026  1.00  0.00      BS   C  
ATOM    144  C6  THY B   5       7.522  -4.504 -42.815  1.00  0.00      BS   C  
ATOM    145  H3  THY B   5       9.509  -6.832 -40.910  1.00  0.00      BS   H  
ATOM    146  H6  THY B   5       6.682  -4.027 -43.322  1.00  0.00      BS   H  
ATOM    147  H1' THY B   5       5.413  -5.689 -40.518  1.00  0.00      BS   H  
ATOM    148  H2' THY B   5       4.903  -3.177 -40.961  1.00  0.00      BS   H  
ATOM    149  H3' THY B   5       2.791  -3.730 -42.390  1.00  0.00      BS   H  
ATOM    150  H4' THY B   5       2.938  -6.555 -41.628  1.00  0.00      BS   H  
ATOM    151  H5' THY B   5       3.016  -6.878 -44.214  1.00  0.00      BS   H  
ATOM    152  H51 THY B   5      10.327  -3.888 -44.514  1.00  0.00      BS   H  
ATOM    153  H52 THY B   5       9.774  -2.652 -43.392  1.00  0.00      BS   H  
ATOM    154  H53 THY B   5       8.716  -3.009 -44.746  1.00  0.00      BS   H  
ATOM    155 H2'' THY B   5       5.004  -3.573 -42.767  1.00  0.00      BS   H  
ATOM    156 H5'' THY B   5       1.637  -6.004 -43.521  1.00  0.00      BS   H  
ATOM    157  P   ADE B   6       1.465  -3.898 -39.913  1.00  0.00      BS   P  
ATOM    158  O1P ADE B   6       0.517  -4.314 -40.923  1.00  0.00      BS   O  
ATOM    159  O2P ADE B   6       1.477  -2.473 -39.550  1.00  0.00      BS   O  
ATOM    160  C5' ADE B   6       0.886  -6.126 -38.501  1.00  0.00      BS   C  
ATOM    161  O5' ADE B   6       1.201  -4.736 -38.559  1.00  0.00      BS   O  
ATOM    162  C4' ADE B   6       1.761  -6.880 -37.433  1.00  0.00      BS   C  
ATOM    163  O4' ADE B   6       3.224  -6.817 -37.761  1.00  0.00      BS   O  
ATOM    164  C3' ADE B   6       1.523  -6.233 -36.089  1.00  0.00      BS   C  
ATOM    165  O3' ADE B   6       1.622  -7.164 -35.017  1.00  0.00      BS   O  
ATOM    166  C2' ADE B   6       2.725  -5.289 -36.073  1.00  0.00      BS   C  
ATOM    167  C1' ADE B   6       3.889  -6.117 -36.719  1.00  0.00      BS   C  
ATOM    168  N1  ADE B   6       8.999  -5.819 -37.573  1.00  0.00      BS   N  
ATOM    169  C2  ADE B   6       8.308  -6.764 -36.944  1.00  0.00      BS   C  
ATOM    170  N3  ADE B   6       6.923  -6.866 -36.836  1.00  0.00      BS   N  
ATOM    171  C4  ADE B   6       6.360  -5.781 -37.403  1.00  0.00      BS   C  
ATOM    172  C5  ADE B   6       6.978  -4.722 -38.040  1.00  0.00      BS   C  
ATOM    173  C6  ADE B   6       8.401  -4.812 -38.147  1.00  0.00      BS   C  
ATOM    174  N6  ADE B   6       9.142  -3.939 -38.870  1.00  0.00      BS   N  
ATOM    175  N7  ADE B   6       6.043  -3.779 -38.423  1.00  0.00      BS   N  
ATOM    176  C8  ADE B   6       4.922  -4.185 -38.003  1.00  0.00      BS   C  
ATOM    177  N9  ADE B   6       4.982  -5.396 -37.306  1.00  0.00      BS   N  
ATOM    178  H2  ADE B   6       8.820  -7.649 -36.569  1.00  0.00      BS   H  
ATOM    179  H8  ADE B   6       3.925  -3.774 -38.162  1.00  0.00      BS   H  
ATOM    180  H1' ADE B   6       4.212  -6.826 -35.927  1.00  0.00      BS   H  
ATOM    181  H2' ADE B   6       3.063  -5.018 -35.050  1.00  0.00      BS   H  
ATOM    182  H3' ADE B   6       0.533  -5.744 -36.218  1.00  0.00      BS   H  
ATOM    183  H4' ADE B   6       1.581  -7.970 -37.318  1.00  0.00      BS   H  
ATOM    184  H5' ADE B   6       1.157  -6.635 -39.451  1.00  0.00      BS   H  
ATOM    185  H61 ADE B   6       8.752  -3.150 -39.346  1.00  0.00      BS   H  
ATOM    186  H62 ADE B   6      10.136  -4.006 -38.954  1.00  0.00      BS   H  
ATOM    187 H2'' ADE B   6       2.512  -4.319 -36.573  1.00  0.00      BS   H  
ATOM    188 H5'' ADE B   6      -0.202  -6.266 -38.319  1.00  0.00      BS   H  
ATOM    189  P   THY B   7       1.250  -6.831 -33.517  1.00  0.00      BS   P  
ATOM    190  O1P THY B   7      -0.041  -7.491 -33.178  1.00  0.00      BS   O  
ATOM    191  O2P THY B   7       1.280  -5.426 -33.192  1.00  0.00      BS   O  
ATOM    192  C5' THY B   7       2.625  -8.805 -32.767  1.00  0.00      BS   C  
ATOM    193  O5' THY B   7       2.354  -7.407 -32.646  1.00  0.00      BS   O  
ATOM    194  C4' THY B   7       4.116  -9.109 -32.749  1.00  0.00      BS   C  
ATOM    195  O4' THY B   7       5.061  -8.388 -33.704  1.00  0.00      BS   O  
ATOM    196  C3' THY B   7       4.682  -8.914 -31.372  1.00  0.00      BS   C  
ATOM    197  O3' THY B   7       5.522 -10.031 -30.980  1.00  0.00      BS   O  
ATOM    198  C2' THY B   7       5.386  -7.645 -31.491  1.00  0.00      BS   C  
ATOM    199  C1' THY B   7       6.060  -7.697 -32.859  1.00  0.00      BS   C  
ATOM    200  N1  THY B   7       6.453  -6.469 -33.475  1.00  0.00      BS   N  
ATOM    201  C2  THY B   7       7.804  -6.323 -33.669  1.00  0.00      BS   C  
ATOM    202  O2  THY B   7       8.614  -7.216 -33.400  1.00  0.00      BS   O  
ATOM    203  N3  THY B   7       8.139  -5.074 -34.183  1.00  0.00      BS   N  
ATOM    204  C4  THY B   7       7.230  -3.977 -34.405  1.00  0.00      BS   C  
ATOM    205  O4  THY B   7       7.678  -2.924 -34.846  1.00  0.00      BS   O  
ATOM    206  C5  THY B   7       5.880  -4.242 -33.984  1.00  0.00      BS   C  
ATOM    207  C5M THY B   7       4.876  -3.089 -33.925  1.00  0.00      BS   C  
ATOM    208  C6  THY B   7       5.542  -5.474 -33.549  1.00  0.00      BS   C  
ATOM    209  H3  THY B   7       9.132  -4.921 -34.285  1.00  0.00      BS   H  
ATOM    210  H6  THY B   7       4.530  -5.827 -33.346  1.00  0.00      BS   H  
ATOM    211  H1' THY B   7       6.844  -8.484 -32.887  1.00  0.00      BS   H  
ATOM    212  H2' THY B   7       6.053  -7.479 -30.617  1.00  0.00      BS   H  
ATOM    213  H3' THY B   7       3.881  -8.823 -30.609  1.00  0.00      BS   H  
ATOM    214  H4' THY B   7       4.305 -10.180 -32.977  1.00  0.00      BS   H  
ATOM    215  H5' THY B   7       2.277  -9.346 -33.672  1.00  0.00      BS   H  
ATOM    216  H51 THY B   7       3.855  -3.526 -33.919  1.00  0.00      BS   H  
ATOM    217  H52 THY B   7       4.888  -2.478 -34.853  1.00  0.00      BS   H  
ATOM    218  H53 THY B   7       4.920  -2.524 -32.969  1.00  0.00      BS   H  
ATOM    219 H2'' THY B   7       4.663  -6.803 -31.524  1.00  0.00      BS   H  
ATOM    220 H5'' THY B   7       2.117  -9.260 -31.890  1.00  0.00      BS   H  
ATOM    221  P   ADE B   8       5.898 -10.263 -29.434  1.00  0.00      BS   P  
ATOM    222  O1P ADE B   8       5.945 -11.695 -29.181  1.00  0.00      BS   O  
ATOM    223  O2P ADE B   8       4.990  -9.500 -28.528  1.00  0.00      BS   O  
ATOM    224  C5' ADE B   8       8.433 -10.357 -28.572  1.00  0.00      BS   C  
ATOM    225  O5' ADE B   8       7.387  -9.698 -29.308  1.00  0.00      BS   O  
ATOM    226  C4' ADE B   8       9.699  -9.473 -28.294  1.00  0.00      BS   C  
ATOM    227  O4' ADE B   8      10.045  -8.753 -29.524  1.00  0.00      BS   O  
ATOM    228  C3' ADE B   8       9.581  -8.334 -27.236  1.00  0.00      BS   C  
ATOM    229  O3' ADE B   8       9.889  -8.954 -25.946  1.00  0.00      BS   O  
ATOM    230  C2' ADE B   8      10.725  -7.435 -27.556  1.00  0.00      BS   C  
ATOM    231  C1' ADE B   8      10.647  -7.480 -29.155  1.00  0.00      BS   C  
ATOM    232  N1  ADE B   8      10.415  -2.835 -31.291  1.00  0.00      BS   N  
ATOM    233  C2  ADE B   8      11.445  -3.609 -30.842  1.00  0.00      BS   C  
ATOM    234  N3  ADE B   8      11.389  -4.676 -30.045  1.00  0.00      BS   N  
ATOM    235  C4  ADE B   8      10.140  -5.200 -30.144  1.00  0.00      BS   C  
ATOM    236  C5  ADE B   8       9.006  -4.580 -30.660  1.00  0.00      BS   C  
ATOM    237  C6  ADE B   8       9.127  -3.288 -31.164  1.00  0.00      BS   C  
ATOM    238  N6  ADE B   8       8.034  -2.597 -31.632  1.00  0.00      BS   N  
ATOM    239  N7  ADE B   8       7.906  -5.394 -30.598  1.00  0.00      BS   N  
ATOM    240  C8  ADE B   8       8.403  -6.474 -29.994  1.00  0.00      BS   C  
ATOM    241  N9  ADE B   8       9.758  -6.426 -29.740  1.00  0.00      BS   N  
ATOM    242  H2  ADE B   8      12.430  -3.169 -30.993  1.00  0.00      BS   H  
ATOM    243  H8  ADE B   8       7.916  -7.417 -29.746  1.00  0.00      BS   H  
ATOM    244  H1' ADE B   8      11.633  -7.427 -29.663  1.00  0.00      BS   H  
ATOM    245  H2' ADE B   8      11.743  -7.802 -27.309  1.00  0.00      BS   H  
ATOM    246  H3' ADE B   8       8.582  -7.883 -27.415  1.00  0.00      BS   H  
ATOM    247  H4' ADE B   8      10.613 -10.068 -28.086  1.00  0.00      BS   H  
ATOM    248  H5' ADE B   8       8.657 -11.316 -29.087  1.00  0.00      BS   H  
ATOM    249  H61 ADE B   8       7.144  -2.886 -31.279  1.00  0.00      BS   H  
ATOM    250  H62 ADE B   8       8.056  -1.971 -32.411  1.00  0.00      BS   H  
ATOM    251 H2'' ADE B   8      10.600  -6.390 -27.199  1.00  0.00      BS   H  
ATOM    252 H5'' ADE B   8       8.144 -10.693 -27.553  1.00  0.00      BS   H  
ATOM    253  P   THY B   9       9.602  -8.122 -24.567  1.00  0.00      BS   P  
ATOM    254  O1P THY B   9       9.976  -8.975 -23.399  1.00  0.00      BS   O  
ATOM    255  O2P THY B   9       8.233  -7.570 -24.560  1.00  0.00      BS   O  
ATOM    256  C5' THY B   9      12.039  -6.992 -24.426  1.00  0.00      BS   C  
ATOM    257  O5' THY B   9      10.592  -6.892 -24.544  1.00  0.00      BS   O  
ATOM    258  C4' THY B   9      12.709  -5.636 -24.222  1.00  0.00      BS   C  
ATOM    259  O4' THY B   9      12.416  -4.865 -25.426  1.00  0.00      BS   O  
ATOM    260  C3' THY B   9      12.299  -4.828 -22.921  1.00  0.00      BS   C  
ATOM    261  O3' THY B   9      13.482  -4.301 -22.362  1.00  0.00      BS   O  
ATOM    262  C2' THY B   9      11.384  -3.754 -23.515  1.00  0.00      BS   C  
ATOM    263  C1' THY B   9      11.837  -3.627 -25.058  1.00  0.00      BS   C  
ATOM    264  N1  THY B   9      10.837  -3.269 -25.970  1.00  0.00      BS   N  
ATOM    265  C2  THY B   9      10.962  -2.231 -26.858  1.00  0.00      BS   C  
ATOM    266  O2  THY B   9      11.920  -1.491 -26.862  1.00  0.00      BS   O  
ATOM    267  N3  THY B   9       9.956  -2.105 -27.832  1.00  0.00      BS   N  
ATOM    268  C4  THY B   9       8.807  -2.821 -27.833  1.00  0.00      BS   C  
ATOM    269  O4  THY B   9       8.016  -2.550 -28.697  1.00  0.00      BS   O  
ATOM    270  C5  THY B   9       8.708  -3.959 -26.886  1.00  0.00      BS   C  
ATOM    271  C5M THY B   9       7.443  -4.690 -26.633  1.00  0.00      BS   C  
ATOM    272  C6  THY B   9       9.707  -4.088 -25.998  1.00  0.00      BS   C  
ATOM    273  H3  THY B   9      10.052  -1.267 -28.388  1.00  0.00      BS   H  
ATOM    274  H6  THY B   9       9.876  -4.924 -25.317  1.00  0.00      BS   H  
ATOM    275  H1' THY B   9      12.628  -2.858 -24.927  1.00  0.00      BS   H  
ATOM    276  H2' THY B   9      11.245  -2.781 -22.996  1.00  0.00      BS   H  
ATOM    277  H3' THY B   9      11.784  -5.532 -22.235  1.00  0.00      BS   H  
ATOM    278  H4' THY B   9      13.805  -5.817 -24.175  1.00  0.00      BS   H  
ATOM    279  H5' THY B   9      12.410  -7.406 -25.388  1.00  0.00      BS   H  
ATOM    280  H51 THY B   9       7.674  -5.773 -26.725  1.00  0.00      BS   H  
ATOM    281  H52 THY B   9       6.831  -4.455 -27.530  1.00  0.00      BS   H  
ATOM    282  H53 THY B   9       7.013  -4.484 -25.630  1.00  0.00      BS   H  
ATOM    283 H2'' THY B   9      10.381  -4.231 -23.480  1.00  0.00      BS   H  
ATOM    284 H5'' THY B   9      12.395  -7.725 -23.671  1.00  0.00      BS   H  
ATOM    285  P   ADE B  10      13.588  -3.269 -21.152  1.00  0.00      BS   P  
ATOM    286  O1P ADE B  10      14.757  -3.611 -20.360  1.00  0.00      BS   O  
ATOM    287  O2P ADE B  10      12.360  -3.212 -20.363  1.00  0.00      BS   O  
ATOM    288  C5' ADE B  10      14.699  -1.400 -22.774  1.00  0.00      BS   C  
ATOM    289  O5' ADE B  10      13.802  -1.835 -21.789  1.00  0.00      BS   O  
ATOM    290  C4' ADE B  10      14.587   0.156 -22.879  1.00  0.00      BS   C  
ATOM    291  O4' ADE B  10      13.582   0.638 -23.946  1.00  0.00      BS   O  
ATOM    292  C3' ADE B  10      14.263   0.941 -21.611  1.00  0.00      BS   C  
ATOM    293  O3' ADE B  10      15.135   2.077 -21.507  1.00  0.00      BS   O  
ATOM    294  C2' ADE B  10      12.783   1.373 -21.709  1.00  0.00      BS   C  
ATOM    295  C1' ADE B  10      12.596   1.511 -23.251  1.00  0.00      BS   C  
ATOM    296  N1  ADE B  10       8.770   2.451 -26.503  1.00  0.00      BS   N  
ATOM    297  C2  ADE B  10       9.853   3.080 -26.211  1.00  0.00      BS   C  
ATOM    298  N3  ADE B  10      10.971   2.640 -25.596  1.00  0.00      BS   N  
ATOM    299  C4  ADE B  10      10.651   1.526 -24.855  1.00  0.00      BS   C  
ATOM    300  C5  ADE B  10       9.536   0.734 -25.025  1.00  0.00      BS   C  
ATOM    301  C6  ADE B  10       8.545   1.216 -25.977  1.00  0.00      BS   C  
ATOM    302  N6  ADE B  10       7.420   0.495 -26.409  1.00  0.00      BS   N  
ATOM    303  N7  ADE B  10       9.600  -0.431 -24.171  1.00  0.00      BS   N  
ATOM    304  C8  ADE B  10      10.664  -0.196 -23.456  1.00  0.00      BS   C  
ATOM    305  N9  ADE B  10      11.345   1.006 -23.822  1.00  0.00      BS   N  
ATOM    306  H2  ADE B  10       9.866   4.081 -26.643  1.00  0.00      BS   H  
ATOM    307  H8  ADE B  10      11.147  -0.898 -22.777  1.00  0.00      BS   H  
ATOM    308  H1' ADE B  10      12.917   2.485 -23.679  1.00  0.00      BS   H  
ATOM    309  H2' ADE B  10      12.636   2.285 -21.091  1.00  0.00      BS   H  
ATOM    310  H3' ADE B  10      14.278   0.319 -20.690  1.00  0.00      BS   H  
ATOM    311  H4' ADE B  10      15.602   0.482 -23.194  1.00  0.00      BS   H  
ATOM    312  H5' ADE B  10      14.430  -1.941 -23.706  1.00  0.00      BS   H  
ATOM    313  H61 ADE B  10       6.759   0.850 -27.069  1.00  0.00      BS   H  
ATOM    314  H62 ADE B  10       7.272  -0.457 -26.138  1.00  0.00      BS   H  
ATOM    315 H2'' ADE B  10      12.106   0.568 -21.349  1.00  0.00      BS   H  
ATOM    316 H5'' ADE B  10      15.774  -1.533 -22.530  1.00  0.00      BS   H  
ATOM    317  P   CYT B  11      16.159   2.044 -20.216  1.00  0.00      BS   P  
ATOM    318  O1P CYT B  11      16.737   0.673 -19.888  1.00  0.00      BS   O  
ATOM    319  O2P CYT B  11      15.537   2.842 -19.093  1.00  0.00      BS   O  
ATOM    320  C5' CYT B  11      18.156   2.630 -21.851  1.00  0.00      BS   C  
ATOM    321  O5' CYT B  11      17.369   2.920 -20.677  1.00  0.00      BS   O  
ATOM    322  C4' CYT B  11      19.537   3.226 -21.847  1.00  0.00      BS   C  
ATOM    323  O4' CYT B  11      19.582   4.661 -22.154  1.00  0.00      BS   O  
ATOM    324  C3' CYT B  11      20.141   3.173 -20.406  1.00  0.00      BS   C  
ATOM    325  O3' CYT B  11      21.533   2.846 -20.432  1.00  0.00      BS   O  
ATOM    326  C2' CYT B  11      19.816   4.508 -19.786  1.00  0.00      BS   C  
ATOM    327  C1' CYT B  11      19.845   5.435 -21.014  1.00  0.00      BS   C  
ATOM    328  N1  CYT B  11      18.935   6.565 -21.040  1.00  0.00      BS   N  
ATOM    329  C2  CYT B  11      19.433   7.872 -21.346  1.00  0.00      BS   C  
ATOM    330  O2  CYT B  11      20.663   8.080 -21.467  1.00  0.00      BS   O  
ATOM    331  N3  CYT B  11      18.513   8.888 -21.451  1.00  0.00      BS   N  
ATOM    332  C4  CYT B  11      17.217   8.750 -21.113  1.00  0.00      BS   C  
ATOM    333  N4  CYT B  11      16.257   9.620 -21.294  1.00  0.00      BS   N  
ATOM    334  C5  CYT B  11      16.859   7.499 -20.555  1.00  0.00      BS   C  
ATOM    335  C6  CYT B  11      17.674   6.443 -20.546  1.00  0.00      BS   C  
ATOM    336  H5  CYT B  11      15.821   7.418 -20.231  1.00  0.00      BS   H  
ATOM    337  H6  CYT B  11      17.268   5.476 -20.249  1.00  0.00      BS   H  
ATOM    338  H1' CYT B  11      20.875   5.841 -21.100  1.00  0.00      BS   H  
ATOM    339  H2' CYT B  11      20.493   4.796 -18.954  1.00  0.00      BS   H  
ATOM    340  H3' CYT B  11      19.516   2.500 -19.779  1.00  0.00      BS   H  
ATOM    341  H4' CYT B  11      20.173   2.633 -22.538  1.00  0.00      BS   H  
ATOM    342  H41 CYT B  11      16.468  10.557 -21.575  1.00  0.00      BS   H  
ATOM    343  H5' CYT B  11      17.608   3.179 -22.646  1.00  0.00      BS   H  
ATOM    344  H42 CYT B  11      15.322   9.403 -21.008  1.00  0.00      BS   H  
ATOM    345 H2'' CYT B  11      18.805   4.597 -19.335  1.00  0.00      BS   H  
ATOM    346 H5'' CYT B  11      18.086   1.544 -22.074  1.00  0.00      BS   H  
ATOM    347  P   GUA B  12      21.969   1.415 -20.170  1.00  0.00      BS   P  
ATOM    348  O1P GUA B  12      21.426   0.803 -18.909  1.00  0.00      BS   O  
ATOM    349  O2P GUA B  12      23.441   1.393 -20.247  1.00  0.00      BS   O  
ATOM    350  C5' GUA B  12      21.574  -0.790 -21.528  1.00  0.00      BS   C  
ATOM    351  O5' GUA B  12      21.297   0.637 -21.403  1.00  0.00      BS   O  
ATOM    352  C4' GUA B  12      21.046  -1.385 -22.929  1.00  0.00      BS   C  
ATOM    353  O4' GUA B  12      19.645  -0.981 -23.198  1.00  0.00      BS   O  
ATOM    354  C3' GUA B  12      21.888  -0.909 -24.145  1.00  0.00      BS   C  
ATOM    355  O3' GUA B  12      22.213  -1.849 -25.131  1.00  0.00      BS   O  
ATOM    356  C2' GUA B  12      21.017   0.192 -24.657  1.00  0.00      BS   C  
ATOM    357  C1' GUA B  12      19.612  -0.405 -24.524  1.00  0.00      BS   C  
ATOM    358  N1  GUA B  12      14.995  -0.592 -26.467  1.00  0.00      BS   N  
ATOM    359  C2  GUA B  12      15.748  -1.639 -26.003  1.00  0.00      BS   C  
ATOM    360  N2  GUA B  12      15.348  -2.862 -26.242  1.00  0.00      BS   N  
ATOM    361  N3  GUA B  12      16.896  -1.459 -25.316  1.00  0.00      BS   N  
ATOM    362  C4  GUA B  12      17.159  -0.179 -25.120  1.00  0.00      BS   C  
ATOM    363  C5  GUA B  12      16.472   0.907 -25.540  1.00  0.00      BS   C  
ATOM    364  C6  GUA B  12      15.314   0.773 -26.232  1.00  0.00      BS   C  
ATOM    365  O6  GUA B  12      14.573   1.707 -26.676  1.00  0.00      BS   O  
ATOM    366  N7  GUA B  12      17.140   2.057 -25.259  1.00  0.00      BS   N  
ATOM    367  C8  GUA B  12      18.290   1.675 -24.801  1.00  0.00      BS   C  
ATOM    368  N9  GUA B  12      18.421   0.340 -24.741  1.00  0.00      BS   N  
ATOM    369  H1  GUA B  12      14.048  -0.740 -26.789  1.00  0.00      BS   H  
ATOM    370  H8  GUA B  12      19.152   2.281 -24.521  1.00  0.00      BS   H  
ATOM    371  H1' GUA B  12      19.564  -1.214 -25.284  1.00  0.00      BS   H  
ATOM    372  H2' GUA B  12      21.278   0.535 -25.680  1.00  0.00      BS   H  
ATOM    373  H21 GUA B  12      14.721  -3.064 -26.996  1.00  0.00      BS   H  
ATOM    374  H3' GUA B  12      22.845  -0.505 -23.748  1.00  0.00      BS   H  
ATOM    375  H22 GUA B  12      16.023  -3.572 -26.041  1.00  0.00      BS   H  
ATOM    376  H4' GUA B  12      21.123  -2.486 -23.059  1.00  0.00      BS   H  
ATOM    377  H5' GUA B  12      21.083  -1.384 -20.727  1.00  0.00      BS   H  
ATOM    378  H3T GUA B  12      21.971  -1.505 -25.994  1.00  0.00      BS   H  
ATOM    379 H2'' GUA B  12      21.016   1.090 -24.002  1.00  0.00      BS   H  
ATOM    380 H5'' GUA B  12      22.662  -1.000 -21.434  1.00  0.00      BS   H  
TER   
ATOM    381  C5' GUA R  11      13.445   5.700 -20.178  1.00  0.00      R    C  
ATOM    382  O5' GUA R  11      12.978   4.364 -19.793  1.00  0.00      R    O  
ATOM    383  C4' GUA R  11      12.513   6.438 -21.140  1.00  0.00      R    C  
ATOM    384  O4' GUA R  11      12.147   5.616 -22.233  1.00  0.00      R    O  
ATOM    385  C3' GUA R  11      11.103   6.908 -20.592  1.00  0.00      R    C  
ATOM    386  O3' GUA R  11      11.294   8.063 -19.726  1.00  0.00      R    O  
ATOM    387  C2' GUA R  11      10.376   7.125 -21.889  1.00  0.00      R    C  
ATOM    388  O2' GUA R  11      10.632   8.391 -22.418  1.00  0.00      R    O  
ATOM    389  C1' GUA R  11      10.861   5.981 -22.765  1.00  0.00      R    C  
ATOM    390  N1  GUA R  11       6.391   4.175 -24.454  1.00  0.00      R    N  
ATOM    391  C2  GUA R  11       6.976   5.398 -24.734  1.00  0.00      R    C  
ATOM    392  N2  GUA R  11       6.253   6.236 -25.458  1.00  0.00      R    N  
ATOM    393  N3  GUA R  11       8.235   5.676 -24.379  1.00  0.00      R    N  
ATOM    394  C4  GUA R  11       8.770   4.745 -23.560  1.00  0.00      R    C  
ATOM    395  C5  GUA R  11       8.293   3.551 -23.212  1.00  0.00      R    C  
ATOM    396  C6  GUA R  11       6.982   3.187 -23.676  1.00  0.00      R    C  
ATOM    397  O6  GUA R  11       6.372   2.161 -23.523  1.00  0.00      R    O  
ATOM    398  N7  GUA R  11       9.157   2.869 -22.324  1.00  0.00      R    N  
ATOM    399  C8  GUA R  11      10.188   3.737 -22.160  1.00  0.00      R    C  
ATOM    400  N9  GUA R  11      10.009   4.848 -22.852  1.00  0.00      R    N  
ATOM    401  H1  GUA R  11       5.479   3.969 -24.835  1.00  0.00      R    H  
ATOM    402  H8  GUA R  11      11.037   3.608 -21.488  1.00  0.00      R    H  
ATOM    403  H1' GUA R  11      10.997   6.303 -23.820  1.00  0.00      R    H  
ATOM    404  H2' GUA R  11       9.917   8.502 -23.050  1.00  0.00      R    H  
ATOM    405  H21 GUA R  11       5.301   6.094 -25.730  1.00  0.00      R    H  
ATOM    406  H3' GUA R  11      10.739   6.038 -20.005  1.00  0.00      R    H  
ATOM    407  H22 GUA R  11       6.629   7.013 -25.962  1.00  0.00      R    H  
ATOM    408  H4' GUA R  11      13.037   7.317 -21.573  1.00  0.00      R    H  
ATOM    409  H5' GUA R  11      14.471   5.573 -20.583  1.00  0.00      R    H  
ATOM    410  H5T GUA R  11      13.793   3.858 -19.808  1.00  0.00      R    H  
ATOM    411 H2'' GUA R  11       9.276   7.104 -21.732  1.00  0.00      R    H  
ATOM    412 H5'' GUA R  11      13.537   6.272 -19.229  1.00  0.00      R    H  
ATOM    413  P   CYT R  12      10.256   8.525 -18.707  1.00  0.00      R    P  
ATOM    414  O1P CYT R  12      10.731   9.758 -18.045  1.00  0.00      R    O  
ATOM    415  O2P CYT R  12       9.857   7.369 -17.859  1.00  0.00      R    O  
ATOM    416  C5' CYT R  12       8.760  10.123 -20.334  1.00  0.00      R    C  
ATOM    417  O5' CYT R  12       9.018   8.833 -19.645  1.00  0.00      R    O  
ATOM    418  C4' CYT R  12       7.520  10.117 -21.220  1.00  0.00      R    C  
ATOM    419  O4' CYT R  12       7.393   8.860 -22.034  1.00  0.00      R    O  
ATOM    420  C3' CYT R  12       6.227  10.002 -20.373  1.00  0.00      R    C  
ATOM    421  O3' CYT R  12       5.821  11.337 -19.880  1.00  0.00      R    O  
ATOM    422  C2' CYT R  12       5.267   9.466 -21.409  1.00  0.00      R    C  
ATOM    423  O2' CYT R  12       4.878  10.438 -22.381  1.00  0.00      R    O  
ATOM    424  C1' CYT R  12       6.037   8.423 -22.142  1.00  0.00      R    C  
ATOM    425  N1  CYT R  12       5.799   6.992 -21.732  1.00  0.00      R    N  
ATOM    426  C2  CYT R  12       4.719   6.313 -22.295  1.00  0.00      R    C  
ATOM    427  O2  CYT R  12       3.959   6.894 -23.114  1.00  0.00      R    O  
ATOM    428  N3  CYT R  12       4.523   5.027 -22.037  1.00  0.00      R    N  
ATOM    429  C4  CYT R  12       5.152   4.386 -21.019  1.00  0.00      R    C  
ATOM    430  N4  CYT R  12       4.977   3.081 -20.698  1.00  0.00      R    N  
ATOM    431  C5  CYT R  12       6.184   5.150 -20.303  1.00  0.00      R    C  
ATOM    432  C6  CYT R  12       6.504   6.392 -20.702  1.00  0.00      R    C  
ATOM    433  H5  CYT R  12       6.841   4.628 -19.606  1.00  0.00      R    H  
ATOM    434  H6  CYT R  12       7.215   7.063 -20.221  1.00  0.00      R    H  
ATOM    435  H1' CYT R  12       5.977   8.494 -23.249  1.00  0.00      R    H  
ATOM    436  H2' CYT R  12       3.942  10.312 -22.547  1.00  0.00      R    H  
ATOM    437  H3' CYT R  12       6.571   9.260 -19.621  1.00  0.00      R    H  
ATOM    438  H4' CYT R  12       7.553  10.968 -21.933  1.00  0.00      R    H  
ATOM    439  H41 CYT R  12       4.257   2.664 -21.253  1.00  0.00      R    H  
ATOM    440  H5' CYT R  12       9.662  10.323 -20.952  1.00  0.00      R    H  
ATOM    441  H42 CYT R  12       5.381   2.688 -19.872  1.00  0.00      R    H  
ATOM    442 H2'' CYT R  12       4.347   9.011 -20.984  1.00  0.00      R    H  
ATOM    443 H5'' CYT R  12       8.721  11.021 -19.682  1.00  0.00      R    H  
ATOM    444  P   URA R  13       4.928  11.406 -18.586  1.00  0.00      R    P  
ATOM    445  O1P URA R  13       4.548  12.814 -18.227  1.00  0.00      R    O  
ATOM    446  O2P URA R  13       5.668  10.725 -17.501  1.00  0.00      R    O  
ATOM    447  C5' URA R  13       2.562  11.101 -19.638  1.00  0.00      R    C  
ATOM    448  O5' URA R  13       3.648  10.566 -18.853  1.00  0.00      R    O  
ATOM    449  C4' URA R  13       1.516   9.973 -19.755  1.00  0.00      R    C  
ATOM    450  O4' URA R  13       2.016   8.781 -20.364  1.00  0.00      R    O  
ATOM    451  C3' URA R  13       0.962   9.470 -18.442  1.00  0.00      R    C  
ATOM    452  O3' URA R  13       0.081  10.490 -17.820  1.00  0.00      R    O  
ATOM    453  C2' URA R  13       0.344   8.085 -18.843  1.00  0.00      R    C  
ATOM    454  O2' URA R  13      -0.839   8.221 -19.481  1.00  0.00      R    O  
ATOM    455  C1' URA R  13       1.305   7.650 -19.819  1.00  0.00      R    C  
ATOM    456  N1  URA R  13       2.230   6.649 -19.277  1.00  0.00      R    N  
ATOM    457  C2  URA R  13       1.747   5.395 -19.239  1.00  0.00      R    C  
ATOM    458  O2  URA R  13       0.668   5.126 -19.723  1.00  0.00      R    O  
ATOM    459  N3  URA R  13       2.507   4.478 -18.678  1.00  0.00      R    N  
ATOM    460  C4  URA R  13       3.738   4.645 -18.052  1.00  0.00      R    C  
ATOM    461  O4  URA R  13       4.320   3.668 -17.575  1.00  0.00      R    O  
ATOM    462  C5  URA R  13       4.215   5.961 -18.027  1.00  0.00      R    C  
ATOM    463  C6  URA R  13       3.445   6.937 -18.679  1.00  0.00      R    C  
ATOM    464  H3  URA R  13       2.033   3.594 -18.560  1.00  0.00      R    H  
ATOM    465  H5  URA R  13       5.078   6.161 -17.391  1.00  0.00      R    H  
ATOM    466  H6  URA R  13       3.920   7.918 -18.682  1.00  0.00      R    H  
ATOM    467  H1' URA R  13       0.804   7.275 -20.737  1.00  0.00      R    H  
ATOM    468  H2' URA R  13      -1.534   7.924 -18.889  1.00  0.00      R    H  
ATOM    469  H3' URA R  13       1.799   9.239 -17.748  1.00  0.00      R    H  
ATOM    470  H4' URA R  13       0.633  10.363 -20.305  1.00  0.00      R    H  
ATOM    471  H5' URA R  13       2.844  11.245 -20.703  1.00  0.00      R    H  
ATOM    472 H2'' URA R  13       0.161   7.369 -18.012  1.00  0.00      R    H  
ATOM    473 H5'' URA R  13       2.080  11.962 -19.126  1.00  0.00      R    H  
ATOM    474  P   URA R  14      -0.070  10.550 -16.251  1.00  0.00      R    P  
ATOM    475  O1P URA R  14      -0.981  11.644 -15.908  1.00  0.00      R    O  
ATOM    476  O2P URA R  14       1.253  10.531 -15.622  1.00  0.00      R    O  
ATOM    477  C5' URA R  14      -2.113   8.879 -16.245  1.00  0.00      R    C  
ATOM    478  O5' URA R  14      -0.721   9.159 -15.913  1.00  0.00      R    O  
ATOM    479  C4' URA R  14      -2.513   7.446 -16.110  1.00  0.00      R    C  
ATOM    480  O4' URA R  14      -1.750   6.588 -17.012  1.00  0.00      R    O  
ATOM    481  C3' URA R  14      -2.430   6.778 -14.797  1.00  0.00      R    C  
ATOM    482  O3' URA R  14      -3.424   7.322 -13.874  1.00  0.00      R    O  
ATOM    483  C2' URA R  14      -2.479   5.333 -15.183  1.00  0.00      R    C  
ATOM    484  O2' URA R  14      -3.765   4.938 -15.613  1.00  0.00      R    O  
ATOM    485  C1' URA R  14      -1.637   5.303 -16.385  1.00  0.00      R    C  
ATOM    486  N1  URA R  14      -0.295   4.871 -16.001  1.00  0.00      R    N  
ATOM    487  C2  URA R  14       0.009   3.516 -15.929  1.00  0.00      R    C  
ATOM    488  O2  URA R  14      -0.791   2.620 -16.234  1.00  0.00      R    O  
ATOM    489  N3  URA R  14       1.240   3.230 -15.364  1.00  0.00      R    N  
ATOM    490  C4  URA R  14       2.279   4.110 -15.039  1.00  0.00      R    C  
ATOM    491  O4  URA R  14       3.432   3.775 -14.719  1.00  0.00      R    O  
ATOM    492  C5  URA R  14       1.912   5.500 -15.326  1.00  0.00      R    C  
ATOM    493  C6  URA R  14       0.673   5.819 -15.649  1.00  0.00      R    C  
ATOM    494  H3  URA R  14       1.369   2.240 -15.214  1.00  0.00      R    H  
ATOM    495  H5  URA R  14       2.690   6.235 -15.116  1.00  0.00      R    H  
ATOM    496  H6  URA R  14       0.520   6.839 -16.005  1.00  0.00      R    H  
ATOM    497  H1' URA R  14      -2.069   4.555 -17.084  1.00  0.00      R    H  
ATOM    498  H2' URA R  14      -4.081   4.402 -14.883  1.00  0.00      R    H  
ATOM    499  H3' URA R  14      -1.420   7.108 -14.474  1.00  0.00      R    H  
ATOM    500  H4' URA R  14      -3.585   7.428 -16.402  1.00  0.00      R    H  
ATOM    501  H5' URA R  14      -2.258   9.186 -17.302  1.00  0.00      R    H  
ATOM    502 H2'' URA R  14      -2.174   4.629 -14.379  1.00  0.00      R    H  
ATOM    503 H5'' URA R  14      -2.798   9.509 -15.636  1.00  0.00      R    H  
ATOM    504  P   ADE R  15      -3.442   7.116 -12.316  1.00  0.00      R    P  
ATOM    505  O1P ADE R  15      -4.391   8.063 -11.707  1.00  0.00      R    O  
ATOM    506  O2P ADE R  15      -2.013   7.246 -11.976  1.00  0.00      R    O  
ATOM    507  C5' ADE R  15      -5.175   5.130 -12.537  1.00  0.00      R    C  
ATOM    508  O5' ADE R  15      -3.843   5.574 -12.222  1.00  0.00      R    O  
ATOM    509  C4' ADE R  15      -5.266   3.635 -12.492  1.00  0.00      R    C  
ATOM    510  O4' ADE R  15      -4.275   3.038 -13.396  1.00  0.00      R    O  
ATOM    511  C3' ADE R  15      -5.034   3.041 -11.133  1.00  0.00      R    C  
ATOM    512  O3' ADE R  15      -6.214   3.095 -10.303  1.00  0.00      R    O  
ATOM    513  C2' ADE R  15      -4.626   1.607 -11.556  1.00  0.00      R    C  
ATOM    514  O2' ADE R  15      -5.765   0.852 -11.977  1.00  0.00      R    O  
ATOM    515  C1' ADE R  15      -3.764   1.868 -12.800  1.00  0.00      R    C  
ATOM    516  N1  ADE R  15       0.595  -0.715 -12.335  1.00  0.00      R    N  
ATOM    517  C2  ADE R  15      -0.664  -1.170 -12.485  1.00  0.00      R    C  
ATOM    518  N3  ADE R  15      -1.721  -0.419 -12.673  1.00  0.00      R    N  
ATOM    519  C4  ADE R  15      -1.441   0.910 -12.469  1.00  0.00      R    C  
ATOM    520  C5  ADE R  15      -0.201   1.469 -12.288  1.00  0.00      R    C  
ATOM    521  C6  ADE R  15       0.870   0.634 -12.159  1.00  0.00      R    C  
ATOM    522  N6  ADE R  15       2.199   1.031 -12.065  1.00  0.00      R    N  
ATOM    523  N7  ADE R  15      -0.266   2.885 -12.246  1.00  0.00      R    N  
ATOM    524  C8  ADE R  15      -1.566   3.116 -12.225  1.00  0.00      R    C  
ATOM    525  N9  ADE R  15      -2.342   1.958 -12.484  1.00  0.00      R    N  
ATOM    526  H2  ADE R  15      -0.828  -2.203 -12.790  1.00  0.00      R    H  
ATOM    527  H8  ADE R  15      -1.977   4.122 -12.306  1.00  0.00      R    H  
ATOM    528  H1' ADE R  15      -4.020   1.013 -13.461  1.00  0.00      R    H  
ATOM    529  H2' ADE R  15      -5.367   0.061 -12.347  1.00  0.00      R    H  
ATOM    530  H3' ADE R  15      -4.130   3.551 -10.737  1.00  0.00      R    H  
ATOM    531  H4' ADE R  15      -6.268   3.298 -12.834  1.00  0.00      R    H  
ATOM    532  H5' ADE R  15      -5.441   5.460 -13.564  1.00  0.00      R    H  
ATOM    533  H61 ADE R  15       2.423   1.912 -11.648  1.00  0.00      R    H  
ATOM    534  H62 ADE R  15       2.938   0.374 -12.212  1.00  0.00      R    H  
ATOM    535 H2'' ADE R  15      -4.094   1.130 -10.706  1.00  0.00      R    H  
ATOM    536 H5'' ADE R  15      -5.886   5.528 -11.781  1.00  0.00      R    H  
ATOM    537  P   CYT R  16      -6.098   2.954  -8.686  1.00  0.00      R    P  
ATOM    538  O1P CYT R  16      -7.457   2.868  -8.052  1.00  0.00      R    O  
ATOM    539  O2P CYT R  16      -5.222   4.061  -8.263  1.00  0.00      R    O  
ATOM    540  C5' CYT R  16      -6.015   0.404  -8.284  1.00  0.00      R    C  
ATOM    541  O5' CYT R  16      -5.256   1.618  -8.429  1.00  0.00      R    O  
ATOM    542  C4' CYT R  16      -5.104  -0.819  -8.124  1.00  0.00      R    C  
ATOM    543  O4' CYT R  16      -4.162  -0.832  -9.234  1.00  0.00      R    O  
ATOM    544  C3' CYT R  16      -4.199  -1.057  -6.875  1.00  0.00      R    C  
ATOM    545  O3' CYT R  16      -4.908  -1.608  -5.786  1.00  0.00      R    O  
ATOM    546  C2' CYT R  16      -3.114  -1.965  -7.495  1.00  0.00      R    C  
ATOM    547  O2' CYT R  16      -3.457  -3.383  -7.496  1.00  0.00      R    O  
ATOM    548  C1' CYT R  16      -2.938  -1.387  -8.845  1.00  0.00      R    C  
ATOM    549  N1  CYT R  16      -1.881  -0.473  -8.789  1.00  0.00      R    N  
ATOM    550  C2  CYT R  16      -0.605  -1.023  -9.028  1.00  0.00      R    C  
ATOM    551  O2  CYT R  16      -0.469  -2.262  -9.187  1.00  0.00      R    O  
ATOM    552  N3  CYT R  16       0.499  -0.234  -8.970  1.00  0.00      R    N  
ATOM    553  C4  CYT R  16       0.354   1.097  -8.808  1.00  0.00      R    C  
ATOM    554  N4  CYT R  16       1.430   1.910  -8.794  1.00  0.00      R    N  
ATOM    555  C5  CYT R  16      -0.917   1.728  -8.721  1.00  0.00      R    C  
ATOM    556  C6  CYT R  16      -2.044   0.923  -8.749  1.00  0.00      R    C  
ATOM    557  H5  CYT R  16      -0.928   2.803  -8.536  1.00  0.00      R    H  
ATOM    558  H6  CYT R  16      -3.073   1.248  -8.595  1.00  0.00      R    H  
ATOM    559  H1' CYT R  16      -2.827  -2.178  -9.617  1.00  0.00      R    H  
ATOM    560  H2' CYT R  16      -2.706  -3.761  -7.033  1.00  0.00      R    H  
ATOM    561  H3' CYT R  16      -3.790  -0.046  -6.666  1.00  0.00      R    H  
ATOM    562  H4' CYT R  16      -5.740  -1.722  -8.247  1.00  0.00      R    H  
ATOM    563  H41 CYT R  16       2.340   1.509  -8.687  1.00  0.00      R    H  
ATOM    564  H5' CYT R  16      -6.632   0.267  -9.198  1.00  0.00      R    H  
ATOM    565  H42 CYT R  16       1.250   2.772  -9.266  1.00  0.00      R    H  
ATOM    566 H2'' CYT R  16      -2.314  -1.755  -6.753  1.00  0.00      R    H  
ATOM    567 H5'' CYT R  16      -6.667   0.415  -7.386  1.00  0.00      R    H  
ATOM    568  P   ADE R  17      -4.472  -1.443  -4.274  1.00  0.00      R    P  
ATOM    569  O1P ADE R  17      -5.556  -2.012  -3.415  1.00  0.00      R    O  
ATOM    570  O2P ADE R  17      -4.136  -0.024  -4.114  1.00  0.00      R    O  
ATOM    571  C5' ADE R  17      -3.316  -3.778  -4.089  1.00  0.00      R    C  
ATOM    572  O5' ADE R  17      -3.143  -2.313  -4.052  1.00  0.00      R    O  
ATOM    573  C4' ADE R  17      -1.960  -4.423  -4.442  1.00  0.00      R    C  
ATOM    574  O4' ADE R  17      -1.346  -3.804  -5.581  1.00  0.00      R    O  
ATOM    575  C3' ADE R  17      -0.877  -4.408  -3.420  1.00  0.00      R    C  
ATOM    576  O3' ADE R  17      -1.151  -5.324  -2.303  1.00  0.00      R    O  
ATOM    577  C2' ADE R  17       0.311  -4.800  -4.273  1.00  0.00      R    C  
ATOM    578  O2' ADE R  17       0.369  -6.244  -4.490  1.00  0.00      R    O  
ATOM    579  C1' ADE R  17       0.062  -4.036  -5.572  1.00  0.00      R    C  
ATOM    580  N1  ADE R  17       4.632  -1.678  -6.346  1.00  0.00      R    N  
ATOM    581  C2  ADE R  17       4.280  -2.977  -6.281  1.00  0.00      R    C  
ATOM    582  N3  ADE R  17       3.098  -3.521  -5.918  1.00  0.00      R    N  
ATOM    583  C4  ADE R  17       2.139  -2.586  -5.713  1.00  0.00      R    C  
ATOM    584  C5  ADE R  17       2.395  -1.263  -5.545  1.00  0.00      R    C  
ATOM    585  C6  ADE R  17       3.654  -0.776  -5.928  1.00  0.00      R    C  
ATOM    586  N6  ADE R  17       4.018   0.468  -5.971  1.00  0.00      R    N  
ATOM    587  N7  ADE R  17       1.256  -0.583  -5.167  1.00  0.00      R    N  
ATOM    588  C8  ADE R  17       0.264  -1.491  -5.175  1.00  0.00      R    C  
ATOM    589  N9  ADE R  17       0.788  -2.743  -5.505  1.00  0.00      R    N  
ATOM    590  H2  ADE R  17       5.081  -3.697  -6.449  1.00  0.00      R    H  
ATOM    591  H8  ADE R  17      -0.739  -1.342  -4.776  1.00  0.00      R    H  
ATOM    592  H1' ADE R  17       0.279  -4.669  -6.458  1.00  0.00      R    H  
ATOM    593  H2' ADE R  17       0.765  -6.579  -3.682  1.00  0.00      R    H  
ATOM    594  H3' ADE R  17      -0.662  -3.364  -3.105  1.00  0.00      R    H  
ATOM    595  H4' ADE R  17      -2.082  -5.487  -4.738  1.00  0.00      R    H  
ATOM    596  H5' ADE R  17      -4.108  -4.139  -4.779  1.00  0.00      R    H  
ATOM    597  H61 ADE R  17       4.831   0.804  -6.447  1.00  0.00      R    H  
ATOM    598  H62 ADE R  17       3.595   1.127  -5.348  1.00  0.00      R    H  
ATOM    599 H2'' ADE R  17       1.163  -4.357  -3.715  1.00  0.00      R    H  
ATOM    600 H5'' ADE R  17      -3.459  -4.167  -3.058  1.00  0.00      R    H  
ATOM    601  P   ADE R  18      -0.840  -4.959  -0.888  1.00  0.00      R    P  
ATOM    602  O1P ADE R  18      -1.547  -5.895   0.040  1.00  0.00      R    O  
ATOM    603  O2P ADE R  18      -1.114  -3.505  -0.739  1.00  0.00      R    O  
ATOM    604  C5' ADE R  18       1.252  -6.628  -0.904  1.00  0.00      R    C  
ATOM    605  O5' ADE R  18       0.754  -5.207  -0.829  1.00  0.00      R    O  
ATOM    606  C4' ADE R  18       2.678  -6.712  -1.557  1.00  0.00      R    C  
ATOM    607  O4' ADE R  18       2.752  -5.852  -2.711  1.00  0.00      R    O  
ATOM    608  C3' ADE R  18       3.871  -6.363  -0.686  1.00  0.00      R    C  
ATOM    609  O3' ADE R  18       4.052  -7.350   0.360  1.00  0.00      R    O  
ATOM    610  C2' ADE R  18       4.928  -6.107  -1.775  1.00  0.00      R    C  
ATOM    611  O2' ADE R  18       5.441  -7.402  -2.201  1.00  0.00      R    O  
ATOM    612  C1' ADE R  18       4.100  -5.410  -2.872  1.00  0.00      R    C  
ATOM    613  N1  ADE R  18       6.888  -0.968  -3.201  1.00  0.00      R    N  
ATOM    614  C2  ADE R  18       7.228  -2.257  -3.399  1.00  0.00      R    C  
ATOM    615  N3  ADE R  18       6.431  -3.345  -3.394  1.00  0.00      R    N  
ATOM    616  C4  ADE R  18       5.196  -3.068  -2.996  1.00  0.00      R    C  
ATOM    617  C5  ADE R  18       4.717  -1.841  -2.755  1.00  0.00      R    C  
ATOM    618  C6  ADE R  18       5.616  -0.751  -2.872  1.00  0.00      R    C  
ATOM    619  N6  ADE R  18       5.163   0.485  -2.553  1.00  0.00      R    N  
ATOM    620  N7  ADE R  18       3.477  -1.947  -2.294  1.00  0.00      R    N  
ATOM    621  C8  ADE R  18       3.214  -3.156  -2.294  1.00  0.00      R    C  
ATOM    622  N9  ADE R  18       4.141  -3.951  -2.875  1.00  0.00      R    N  
ATOM    623  H2  ADE R  18       8.226  -2.598  -3.676  1.00  0.00      R    H  
ATOM    624  H8  ADE R  18       2.245  -3.555  -1.997  1.00  0.00      R    H  
ATOM    625  H1' ADE R  18       4.302  -5.853  -3.870  1.00  0.00      R    H  
ATOM    626  H2' ADE R  18       6.092  -7.325  -2.903  1.00  0.00      R    H  
ATOM    627  H3' ADE R  18       3.770  -5.365  -0.209  1.00  0.00      R    H  
ATOM    628  H4' ADE R  18       2.888  -7.743  -1.913  1.00  0.00      R    H  
ATOM    629  H5' ADE R  18       0.606  -7.358  -1.436  1.00  0.00      R    H  
ATOM    630  H61 ADE R  18       4.197   0.497  -2.295  1.00  0.00      R    H  
ATOM    631  H62 ADE R  18       5.538   1.270  -3.047  1.00  0.00      R    H  
ATOM    632 H2'' ADE R  18       5.780  -5.517  -1.373  1.00  0.00      R    H  
ATOM    633 H5'' ADE R  18       1.406  -6.938   0.152  1.00  0.00      R    H  
ATOM    634  P   CYT R  19       5.365  -7.158   1.334  1.00  0.00      R    P  
ATOM    635  O1P CYT R  19       6.492  -7.990   0.823  1.00  0.00      R    O  
ATOM    636  O2P CYT R  19       4.892  -7.431   2.736  1.00  0.00      R    O  
ATOM    637  C5' CYT R  19       7.005  -5.058   1.223  1.00  0.00      R    C  
ATOM    638  O5' CYT R  19       5.635  -5.623   1.210  1.00  0.00      R    O  
ATOM    639  C4' CYT R  19       7.150  -3.508   1.232  1.00  0.00      R    C  
ATOM    640  O4' CYT R  19       6.456  -2.920   0.149  1.00  0.00      R    O  
ATOM    641  C3' CYT R  19       6.767  -2.759   2.436  1.00  0.00      R    C  
ATOM    642  O3' CYT R  19       7.780  -3.037   3.351  1.00  0.00      R    O  
ATOM    643  C2' CYT R  19       6.572  -1.326   1.865  1.00  0.00      R    C  
ATOM    644  O2' CYT R  19       7.761  -0.584   1.744  1.00  0.00      R    O  
ATOM    645  C1' CYT R  19       5.936  -1.650   0.517  1.00  0.00      R    C  
ATOM    646  N1  CYT R  19       4.480  -1.574   0.478  1.00  0.00      R    N  
ATOM    647  C2  CYT R  19       3.822  -0.344   0.399  1.00  0.00      R    C  
ATOM    648  O2  CYT R  19       4.487   0.669   0.398  1.00  0.00      R    O  
ATOM    649  N3  CYT R  19       2.473  -0.279   0.363  1.00  0.00      R    N  
ATOM    650  C4  CYT R  19       1.745  -1.386   0.492  1.00  0.00      R    C  
ATOM    651  N4  CYT R  19       0.455  -1.272   0.362  1.00  0.00      R    N  
ATOM    652  C5  CYT R  19       2.403  -2.660   0.705  1.00  0.00      R    C  
ATOM    653  C6  CYT R  19       3.732  -2.733   0.769  1.00  0.00      R    C  
ATOM    654  H5  CYT R  19       1.767  -3.544   0.702  1.00  0.00      R    H  
ATOM    655  H6  CYT R  19       4.244  -3.672   0.982  1.00  0.00      R    H  
ATOM    656  H1' CYT R  19       6.313  -1.028  -0.323  1.00  0.00      R    H  
ATOM    657  H2' CYT R  19       8.187  -0.389   2.582  1.00  0.00      R    H  
ATOM    658  H3' CYT R  19       5.779  -3.047   2.854  1.00  0.00      R    H  
ATOM    659  H4' CYT R  19       8.211  -3.254   1.022  1.00  0.00      R    H  
ATOM    660  H41 CYT R  19       0.057  -0.368   0.516  1.00  0.00      R    H  
ATOM    661  H5' CYT R  19       7.660  -5.424   0.404  1.00  0.00      R    H  
ATOM    662  H42 CYT R  19      -0.145  -2.073   0.355  1.00  0.00      R    H  
ATOM    663 H2'' CYT R  19       5.943  -0.754   2.580  1.00  0.00      R    H  
ATOM    664 H5'' CYT R  19       7.491  -5.525   2.107  1.00  0.00      R    H  
ATOM    665  P   ADE R  20       7.795  -2.293   4.715  1.00  0.00      R    P  
ATOM    666  O1P ADE R  20       8.416  -3.104   5.772  1.00  0.00      R    O  
ATOM    667  O2P ADE R  20       6.436  -1.833   5.115  1.00  0.00      R    O  
ATOM    668  C5' ADE R  20      10.006  -1.169   3.951  1.00  0.00      R    C  
ATOM    669  O5' ADE R  20       8.721  -0.973   4.492  1.00  0.00      R    O  
ATOM    670  C4' ADE R  20      10.775   0.175   3.869  1.00  0.00      R    C  
ATOM    671  O4' ADE R  20      10.014   1.137   2.983  1.00  0.00      R    O  
ATOM    672  C3' ADE R  20      10.996   0.886   5.217  1.00  0.00      R    C  
ATOM    673  O3' ADE R  20      12.354   1.519   5.211  1.00  0.00      R    O  
ATOM    674  C2' ADE R  20       9.842   1.899   5.245  1.00  0.00      R    C  
ATOM    675  O2' ADE R  20      10.104   3.124   5.916  1.00  0.00      R    O  
ATOM    676  C1' ADE R  20       9.677   2.280   3.807  1.00  0.00      R    C  
ATOM    677  N1  ADE R  20       6.837   6.121   1.920  1.00  0.00      R    N  
ATOM    678  C2  ADE R  20       8.087   6.038   2.260  1.00  0.00      R    C  
ATOM    679  N3  ADE R  20       8.755   4.964   2.726  1.00  0.00      R    N  
ATOM    680  C4  ADE R  20       7.978   3.960   2.850  1.00  0.00      R    C  
ATOM    681  C5  ADE R  20       6.599   3.970   2.726  1.00  0.00      R    C  
ATOM    682  C6  ADE R  20       5.986   5.085   2.219  1.00  0.00      R    C  
ATOM    683  N6  ADE R  20       4.637   5.277   2.126  1.00  0.00      R    N  
ATOM    684  N7  ADE R  20       6.124   2.738   2.988  1.00  0.00      R    N  
ATOM    685  C8  ADE R  20       7.138   2.078   3.462  1.00  0.00      R    C  
ATOM    686  N9  ADE R  20       8.286   2.767   3.433  1.00  0.00      R    N  
ATOM    687  H2  ADE R  20       8.640   6.913   1.922  1.00  0.00      R    H  
ATOM    688  H8  ADE R  20       7.129   1.108   3.961  1.00  0.00      R    H  
ATOM    689  H1' ADE R  20      10.494   3.002   3.591  1.00  0.00      R    H  
ATOM    690  H2' ADE R  20      10.672   2.904   6.657  1.00  0.00      R    H  
ATOM    691  H3' ADE R  20      10.929   0.116   6.016  1.00  0.00      R    H  
ATOM    692  H4' ADE R  20      11.728  -0.043   3.341  1.00  0.00      R    H  
ATOM    693  H5' ADE R  20       9.923  -1.655   2.956  1.00  0.00      R    H  
ATOM    694  H61 ADE R  20       4.000   4.524   1.964  1.00  0.00      R    H  
ATOM    695  H62 ADE R  20       4.252   6.186   2.287  1.00  0.00      R    H  
ATOM    696  H3T ADE R  20      12.566   1.990   6.021  1.00  0.00      R    H  
ATOM    697 H2'' ADE R  20       8.904   1.400   5.570  1.00  0.00      R    H  
ATOM    698 H5'' ADE R  20      10.565  -1.825   4.654  1.00  0.00      R    H  
TER   
ATOM    699  C5' THY T   1       6.039   9.251   0.365  1.00  0.00      TS   C  
ATOM    700  O5' THY T   1       6.666   9.275   1.683  1.00  0.00      TS   O  
ATOM    701  C4' THY T   1       5.984  10.554  -0.409  1.00  0.00      TS   C  
ATOM    702  O4' THY T   1       5.131  11.542   0.178  1.00  0.00      TS   O  
ATOM    703  C3' THY T   1       7.340  11.258  -0.733  1.00  0.00      TS   C  
ATOM    704  O3' THY T   1       7.486  11.538  -2.151  1.00  0.00      TS   O  
ATOM    705  C2' THY T   1       7.227  12.513   0.047  1.00  0.00      TS   C  
ATOM    706  C1' THY T   1       5.725  12.819   0.006  1.00  0.00      TS   C  
ATOM    707  N1  THY T   1       5.162  13.771   1.021  1.00  0.00      TS   N  
ATOM    708  C2  THY T   1       5.389  13.589   2.352  1.00  0.00      TS   C  
ATOM    709  O2  THY T   1       5.996  12.673   2.893  1.00  0.00      TS   O  
ATOM    710  N3  THY T   1       4.784  14.553   3.095  1.00  0.00      TS   N  
ATOM    711  C4  THY T   1       4.256  15.720   2.716  1.00  0.00      TS   C  
ATOM    712  O4  THY T   1       4.050  16.560   3.550  1.00  0.00      TS   O  
ATOM    713  C5  THY T   1       4.152  15.914   1.320  1.00  0.00      TS   C  
ATOM    714  C5M THY T   1       3.707  17.132   0.742  1.00  0.00      TS   C  
ATOM    715  C6  THY T   1       4.631  14.907   0.573  1.00  0.00      TS   C  
ATOM    716  H3  THY T   1       4.785  14.360   4.086  1.00  0.00      TS   H  
ATOM    717  H6  THY T   1       4.513  14.967  -0.509  1.00  0.00      TS   H  
ATOM    718  H1' THY T   1       5.528  13.108  -1.050  1.00  0.00      TS   H  
ATOM    719  H2' THY T   1       7.925  13.304  -0.304  1.00  0.00      TS   H  
ATOM    720  H3' THY T   1       8.220  10.745  -0.289  1.00  0.00      TS   H  
ATOM    721  H4' THY T   1       5.575  10.297  -1.409  1.00  0.00      TS   H  
ATOM    722  H5' THY T   1       5.041   8.812   0.579  1.00  0.00      TS   H  
ATOM    723  H51 THY T   1       4.624  17.674   0.425  1.00  0.00      TS   H  
ATOM    724  H52 THY T   1       3.093  17.780   1.403  1.00  0.00      TS   H  
ATOM    725  H53 THY T   1       3.200  16.936  -0.228  1.00  0.00      TS   H  
ATOM    726  H5T THY T   1       6.274   8.541   2.163  1.00  0.00      TS   H  
ATOM    727 H2'' THY T   1       7.609  12.429   1.086  1.00  0.00      TS   H  
ATOM    728 H5'' THY T   1       6.537   8.519  -0.306  1.00  0.00      TS   H  
ATOM    729  P   GUA T   2       8.891  11.288  -2.890  1.00  0.00      TS   P  
ATOM    730  O1P GUA T   2       9.783  12.421  -2.645  1.00  0.00      TS   O  
ATOM    731  O2P GUA T   2       8.763  10.951  -4.276  1.00  0.00      TS   O  
ATOM    732  C5' GUA T   2      10.868   9.543  -2.232  1.00  0.00      TS   C  
ATOM    733  O5' GUA T   2       9.478  10.000  -2.132  1.00  0.00      TS   O  
ATOM    734  C4' GUA T   2      11.049   8.045  -2.146  1.00  0.00      TS   C  
ATOM    735  O4' GUA T   2      10.313   7.421  -1.149  1.00  0.00      TS   O  
ATOM    736  C3' GUA T   2      10.664   7.324  -3.476  1.00  0.00      TS   C  
ATOM    737  O3' GUA T   2      11.700   7.532  -4.423  1.00  0.00      TS   O  
ATOM    738  C2' GUA T   2      10.791   5.905  -2.955  1.00  0.00      TS   C  
ATOM    739  C1' GUA T   2      10.031   6.069  -1.643  1.00  0.00      TS   C  
ATOM    740  N1  GUA T   2       5.727   3.317  -0.805  1.00  0.00      TS   N  
ATOM    741  C2  GUA T   2       7.023   2.976  -0.651  1.00  0.00      TS   C  
ATOM    742  N2  GUA T   2       7.225   1.721  -0.178  1.00  0.00      TS   N  
ATOM    743  N3  GUA T   2       8.058   3.726  -1.009  1.00  0.00      TS   N  
ATOM    744  C4  GUA T   2       7.702   4.908  -1.498  1.00  0.00      TS   C  
ATOM    745  C5  GUA T   2       6.389   5.391  -1.709  1.00  0.00      TS   C  
ATOM    746  C6  GUA T   2       5.245   4.523  -1.340  1.00  0.00      TS   C  
ATOM    747  O6  GUA T   2       4.094   4.723  -1.501  1.00  0.00      TS   O  
ATOM    748  N7  GUA T   2       6.407   6.668  -2.101  1.00  0.00      TS   N  
ATOM    749  C8  GUA T   2       7.642   6.976  -2.128  1.00  0.00      TS   C  
ATOM    750  N9  GUA T   2       8.516   5.965  -1.738  1.00  0.00      TS   N  
ATOM    751  H1  GUA T   2       5.071   2.639  -0.442  1.00  0.00      TS   H  
ATOM    752  H8  GUA T   2       8.051   7.949  -2.398  1.00  0.00      TS   H  
ATOM    753  H1' GUA T   2      10.436   5.378  -0.874  1.00  0.00      TS   H  
ATOM    754  H2' GUA T   2      11.888   5.764  -2.853  1.00  0.00      TS   H  
ATOM    755  H21 GUA T   2       6.472   1.122   0.092  1.00  0.00      TS   H  
ATOM    756  H3' GUA T   2       9.613   7.566  -3.743  1.00  0.00      TS   H  
ATOM    757  H22 GUA T   2       8.105   1.274  -0.334  1.00  0.00      TS   H  
ATOM    758  H4' GUA T   2      12.126   7.784  -2.068  1.00  0.00      TS   H  
ATOM    759  H5' GUA T   2      11.445  10.055  -1.432  1.00  0.00      TS   H  
ATOM    760 H2'' GUA T   2      10.290   5.149  -3.599  1.00  0.00      TS   H  
ATOM    761 H5'' GUA T   2      11.440   9.924  -3.103  1.00  0.00      TS   H  
ATOM    762  P   THY T   3      11.422   7.157  -5.865  1.00  0.00      TS   P  
ATOM    763  O1P THY T   3      12.366   7.953  -6.738  1.00  0.00      TS   O  
ATOM    764  O2P THY T   3       9.954   7.186  -6.222  1.00  0.00      TS   O  
ATOM    765  C5' THY T   3      13.297   5.416  -5.648  1.00  0.00      TS   C  
ATOM    766  O5' THY T   3      11.907   5.693  -5.893  1.00  0.00      TS   O  
ATOM    767  C4' THY T   3      13.614   3.946  -5.441  1.00  0.00      TS   C  
ATOM    768  O4' THY T   3      12.452   3.388  -4.688  1.00  0.00      TS   O  
ATOM    769  C3' THY T   3      13.687   3.142  -6.735  1.00  0.00      TS   C  
ATOM    770  O3' THY T   3      14.553   1.967  -6.583  1.00  0.00      TS   O  
ATOM    771  C2' THY T   3      12.254   2.692  -6.934  1.00  0.00      TS   C  
ATOM    772  C1' THY T   3      11.791   2.324  -5.457  1.00  0.00      TS   C  
ATOM    773  N1  THY T   3      10.329   2.284  -5.186  1.00  0.00      TS   N  
ATOM    774  C2  THY T   3       9.884   1.265  -4.426  1.00  0.00      TS   C  
ATOM    775  O2  THY T   3      10.581   0.366  -3.936  1.00  0.00      TS   O  
ATOM    776  N3  THY T   3       8.565   1.468  -4.018  1.00  0.00      TS   N  
ATOM    777  C4  THY T   3       7.720   2.548  -4.222  1.00  0.00      TS   C  
ATOM    778  O4  THY T   3       6.599   2.537  -3.727  1.00  0.00      TS   O  
ATOM    779  C5  THY T   3       8.278   3.565  -5.110  1.00  0.00      TS   C  
ATOM    780  C5M THY T   3       7.511   4.803  -5.449  1.00  0.00      TS   C  
ATOM    781  C6  THY T   3       9.574   3.451  -5.407  1.00  0.00      TS   C  
ATOM    782  H3  THY T   3       8.176   0.738  -3.440  1.00  0.00      TS   H  
ATOM    783  H6  THY T   3      10.003   4.226  -6.041  1.00  0.00      TS   H  
ATOM    784  H1' THY T   3      12.256   1.335  -5.257  1.00  0.00      TS   H  
ATOM    785  H2' THY T   3      12.053   1.867  -7.650  1.00  0.00      TS   H  
ATOM    786  H3' THY T   3      14.102   3.804  -7.524  1.00  0.00      TS   H  
ATOM    787  H4' THY T   3      14.555   3.841  -4.861  1.00  0.00      TS   H  
ATOM    788  H5' THY T   3      13.674   5.889  -4.716  1.00  0.00      TS   H  
ATOM    789  H51 THY T   3       6.424   4.575  -5.402  1.00  0.00      TS   H  
ATOM    790  H52 THY T   3       7.624   5.352  -6.409  1.00  0.00      TS   H  
ATOM    791  H53 THY T   3       7.619   5.562  -4.645  1.00  0.00      TS   H  
ATOM    792 H2'' THY T   3      11.639   3.513  -7.361  1.00  0.00      TS   H  
ATOM    793 H5'' THY T   3      13.945   5.809  -6.462  1.00  0.00      TS   H  
ATOM    794  P   THY T   4      14.951   1.098  -7.857  1.00  0.00      TS   P  
ATOM    795  O1P THY T   4      16.380   0.610  -7.690  1.00  0.00      TS   O  
ATOM    796  O2P THY T   4      14.719   1.864  -9.103  1.00  0.00      TS   O  
ATOM    797  C5' THY T   4      13.929  -0.906  -6.542  1.00  0.00      TS   C  
ATOM    798  O5' THY T   4      13.966  -0.139  -7.742  1.00  0.00      TS   O  
ATOM    799  C4' THY T   4      12.923  -2.097  -6.713  1.00  0.00      TS   C  
ATOM    800  O4' THY T   4      11.588  -1.694  -6.243  1.00  0.00      TS   O  
ATOM    801  C3' THY T   4      12.731  -2.607  -8.146  1.00  0.00      TS   C  
ATOM    802  O3' THY T   4      12.687  -4.013  -8.283  1.00  0.00      TS   O  
ATOM    803  C2' THY T   4      11.375  -1.943  -8.574  1.00  0.00      TS   C  
ATOM    804  C1' THY T   4      10.604  -1.973  -7.234  1.00  0.00      TS   C  
ATOM    805  N1  THY T   4       9.527  -0.968  -7.161  1.00  0.00      TS   N  
ATOM    806  C2  THY T   4       8.356  -1.306  -6.525  1.00  0.00      TS   C  
ATOM    807  O2  THY T   4       8.244  -2.405  -6.018  1.00  0.00      TS   O  
ATOM    808  N3  THY T   4       7.474  -0.304  -6.404  1.00  0.00      TS   N  
ATOM    809  C4  THY T   4       7.441   0.896  -7.088  1.00  0.00      TS   C  
ATOM    810  O4  THY T   4       6.459   1.546  -7.053  1.00  0.00      TS   O  
ATOM    811  C5  THY T   4       8.701   1.198  -7.782  1.00  0.00      TS   C  
ATOM    812  C5M THY T   4       8.642   2.508  -8.607  1.00  0.00      TS   C  
ATOM    813  C6  THY T   4       9.646   0.286  -7.785  1.00  0.00      TS   C  
ATOM    814  H3  THY T   4       6.679  -0.651  -5.888  1.00  0.00      TS   H  
ATOM    815  H6  THY T   4      10.674   0.558  -8.025  1.00  0.00      TS   H  
ATOM    816  H1' THY T   4      10.194  -2.997  -7.104  1.00  0.00      TS   H  
ATOM    817  H2' THY T   4      10.815  -2.499  -9.356  1.00  0.00      TS   H  
ATOM    818  H3' THY T   4      13.581  -2.192  -8.729  1.00  0.00      TS   H  
ATOM    819  H4' THY T   4      13.207  -2.944  -6.053  1.00  0.00      TS   H  
ATOM    820  H5' THY T   4      13.537  -0.331  -5.676  1.00  0.00      TS   H  
ATOM    821  H51 THY T   4       8.834   3.473  -8.089  1.00  0.00      TS   H  
ATOM    822  H52 THY T   4       7.655   2.623  -9.102  1.00  0.00      TS   H  
ATOM    823  H53 THY T   4       9.407   2.541  -9.412  1.00  0.00      TS   H  
ATOM    824 H2'' THY T   4      11.600  -0.920  -8.941  1.00  0.00      TS   H  
ATOM    825 H5'' THY T   4      14.970  -1.277  -6.423  1.00  0.00      TS   H  
ATOM    826  P   GUA T   5      12.681  -4.631  -9.787  1.00  0.00      TS   P  
ATOM    827  O1P GUA T   5      13.652  -5.705  -9.850  1.00  0.00      TS   O  
ATOM    828  O2P GUA T   5      12.815  -3.644 -10.925  1.00  0.00      TS   O  
ATOM    829  C5' GUA T   5      10.631  -6.030  -9.003  1.00  0.00      TS   C  
ATOM    830  O5' GUA T   5      11.365  -5.316 -10.005  1.00  0.00      TS   O  
ATOM    831  C4' GUA T   5       9.190  -6.098  -9.222  1.00  0.00      TS   C  
ATOM    832  O4' GUA T   5       8.547  -4.855  -8.830  1.00  0.00      TS   O  
ATOM    833  C3' GUA T   5       8.694  -6.313 -10.675  1.00  0.00      TS   C  
ATOM    834  O3' GUA T   5       7.784  -7.397 -10.915  1.00  0.00      TS   O  
ATOM    835  C2' GUA T   5       8.036  -4.933 -11.093  1.00  0.00      TS   C  
ATOM    836  C1' GUA T   5       7.453  -4.592  -9.756  1.00  0.00      TS   C  
ATOM    837  N1  GUA T   5       3.424  -1.284  -9.547  1.00  0.00      TS   N  
ATOM    838  C2  GUA T   5       3.418  -2.623  -9.549  1.00  0.00      TS   C  
ATOM    839  N2  GUA T   5       2.189  -3.154  -9.383  1.00  0.00      TS   N  
ATOM    840  N3  GUA T   5       4.522  -3.378  -9.525  1.00  0.00      TS   N  
ATOM    841  C4  GUA T   5       5.680  -2.681  -9.552  1.00  0.00      TS   C  
ATOM    842  C5  GUA T   5       5.782  -1.297  -9.636  1.00  0.00      TS   C  
ATOM    843  C6  GUA T   5       4.534  -0.473  -9.672  1.00  0.00      TS   C  
ATOM    844  O6  GUA T   5       4.556   0.760  -9.606  1.00  0.00      TS   O  
ATOM    845  N7  GUA T   5       7.132  -0.936  -9.740  1.00  0.00      TS   N  
ATOM    846  C8  GUA T   5       7.734  -2.099  -9.790  1.00  0.00      TS   C  
ATOM    847  N9  GUA T   5       6.953  -3.181  -9.687  1.00  0.00      TS   N  
ATOM    848  H1  GUA T   5       2.524  -0.824  -9.545  1.00  0.00      TS   H  
ATOM    849  H8  GUA T   5       8.803  -2.171  -9.992  1.00  0.00      TS   H  
ATOM    850  H1' GUA T   5       6.646  -5.283  -9.430  1.00  0.00      TS   H  
ATOM    851  H2' GUA T   5       7.198  -5.119 -11.799  1.00  0.00      TS   H  
ATOM    852  H21 GUA T   5       1.364  -2.660  -9.658  1.00  0.00      TS   H  
ATOM    853  H3' GUA T   5       9.609  -6.416 -11.297  1.00  0.00      TS   H  
ATOM    854  H22 GUA T   5       2.136  -4.103  -9.070  1.00  0.00      TS   H  
ATOM    855  H4' GUA T   5       8.675  -6.873  -8.614  1.00  0.00      TS   H  
ATOM    856  H5' GUA T   5      10.748  -5.527  -8.019  1.00  0.00      TS   H  
ATOM    857 H2'' GUA T   5       8.839  -4.254 -11.450  1.00  0.00      TS   H  
ATOM    858 H5'' GUA T   5      11.127  -7.018  -8.897  1.00  0.00      TS   H  
ATOM    859  P   THY T   6       7.794  -8.015 -12.367  1.00  0.00      TS   P  
ATOM    860  O1P THY T   6       7.988  -9.485 -12.284  1.00  0.00      TS   O  
ATOM    861  O2P THY T   6       8.717  -7.308 -13.241  1.00  0.00      TS   O  
ATOM    862  C5' THY T   6       5.205  -8.472 -12.384  1.00  0.00      TS   C  
ATOM    863  O5' THY T   6       6.347  -7.696 -12.880  1.00  0.00      TS   O  
ATOM    864  C4' THY T   6       3.887  -7.944 -13.026  1.00  0.00      TS   C  
ATOM    865  O4' THY T   6       3.478  -6.635 -12.592  1.00  0.00      TS   O  
ATOM    866  C3' THY T   6       3.726  -8.048 -14.591  1.00  0.00      TS   C  
ATOM    867  O3' THY T   6       2.544  -8.685 -15.014  1.00  0.00      TS   O  
ATOM    868  C2' THY T   6       3.670  -6.570 -14.959  1.00  0.00      TS   C  
ATOM    869  C1' THY T   6       2.995  -5.978 -13.723  1.00  0.00      TS   C  
ATOM    870  N1  THY T   6       3.322  -4.588 -13.469  1.00  0.00      TS   N  
ATOM    871  C2  THY T   6       2.357  -3.673 -13.013  1.00  0.00      TS   C  
ATOM    872  O2  THY T   6       1.163  -4.004 -12.843  1.00  0.00      TS   O  
ATOM    873  N3  THY T   6       2.815  -2.432 -12.659  1.00  0.00      TS   N  
ATOM    874  C4  THY T   6       4.103  -1.954 -12.854  1.00  0.00      TS   C  
ATOM    875  O4  THY T   6       4.299  -0.770 -12.695  1.00  0.00      TS   O  
ATOM    876  C5  THY T   6       5.054  -2.935 -13.058  1.00  0.00      TS   C  
ATOM    877  C5M THY T   6       6.472  -2.434 -13.379  1.00  0.00      TS   C  
ATOM    878  C6  THY T   6       4.638  -4.130 -13.503  1.00  0.00      TS   C  
ATOM    879  H3  THY T   6       2.141  -1.684 -12.584  1.00  0.00      TS   H  
ATOM    880  H6  THY T   6       5.363  -4.903 -13.754  1.00  0.00      TS   H  
ATOM    881  H1' THY T   6       1.908  -6.189 -13.810  1.00  0.00      TS   H  
ATOM    882  H2' THY T   6       3.057  -6.373 -15.865  1.00  0.00      TS   H  
ATOM    883  H3' THY T   6       4.678  -8.551 -14.864  1.00  0.00      TS   H  
ATOM    884  H4' THY T   6       3.024  -8.609 -12.804  1.00  0.00      TS   H  
ATOM    885  H5' THY T   6       5.172  -8.481 -11.273  1.00  0.00      TS   H  
ATOM    886  H51 THY T   6       7.250  -3.206 -13.200  1.00  0.00      TS   H  
ATOM    887  H52 THY T   6       6.699  -1.616 -12.661  1.00  0.00      TS   H  
ATOM    888  H53 THY T   6       6.632  -2.157 -14.442  1.00  0.00      TS   H  
ATOM    889 H2'' THY T   6       4.690  -6.149 -15.085  1.00  0.00      TS   H  
ATOM    890 H5'' THY T   6       5.257  -9.534 -12.703  1.00  0.00      TS   H  
ATOM    891  P   ADE T   7       2.211  -9.026 -16.517  1.00  0.00      TS   P  
ATOM    892  O1P ADE T   7       1.276 -10.183 -16.494  1.00  0.00      TS   O  
ATOM    893  O2P ADE T   7       3.465  -9.119 -17.269  1.00  0.00      TS   O  
ATOM    894  C5' ADE T   7       0.060  -7.545 -16.521  1.00  0.00      TS   C  
ATOM    895  O5' ADE T   7       1.382  -7.810 -17.055  1.00  0.00      TS   O  
ATOM    896  C4' ADE T   7      -0.368  -6.188 -17.025  1.00  0.00      TS   C  
ATOM    897  O4' ADE T   7       0.507  -5.120 -16.283  1.00  0.00      TS   O  
ATOM    898  C3' ADE T   7       0.013  -5.931 -18.504  1.00  0.00      TS   C  
ATOM    899  O3' ADE T   7      -1.063  -5.343 -19.222  1.00  0.00      TS   O  
ATOM    900  C2' ADE T   7       1.151  -4.871 -18.468  1.00  0.00      TS   C  
ATOM    901  C1' ADE T   7       0.806  -4.127 -17.226  1.00  0.00      TS   C  
ATOM    902  N1  ADE T   7       1.654   0.499 -15.317  1.00  0.00      TS   N  
ATOM    903  C2  ADE T   7       0.492  -0.134 -15.597  1.00  0.00      TS   C  
ATOM    904  N3  ADE T   7       0.345  -1.311 -16.189  1.00  0.00      TS   N  
ATOM    905  C4  ADE T   7       1.576  -1.938 -16.310  1.00  0.00      TS   C  
ATOM    906  C5  ADE T   7       2.835  -1.447 -15.939  1.00  0.00      TS   C  
ATOM    907  C6  ADE T   7       2.876  -0.142 -15.505  1.00  0.00      TS   C  
ATOM    908  N6  ADE T   7       4.072   0.506 -15.249  1.00  0.00      TS   N  
ATOM    909  N7  ADE T   7       3.797  -2.371 -16.208  1.00  0.00      TS   N  
ATOM    910  C8  ADE T   7       3.138  -3.436 -16.673  1.00  0.00      TS   C  
ATOM    911  N9  ADE T   7       1.767  -3.233 -16.779  1.00  0.00      TS   N  
ATOM    912  H2  ADE T   7      -0.354   0.509 -15.358  1.00  0.00      TS   H  
ATOM    913  H8  ADE T   7       3.520  -4.396 -17.020  1.00  0.00      TS   H  
ATOM    914  H1' ADE T   7      -0.174  -3.607 -17.286  1.00  0.00      TS   H  
ATOM    915  H2' ADE T   7       0.985  -4.185 -19.326  1.00  0.00      TS   H  
ATOM    916  H3' ADE T   7       0.398  -6.874 -18.949  1.00  0.00      TS   H  
ATOM    917  H4' ADE T   7      -1.405  -5.947 -16.708  1.00  0.00      TS   H  
ATOM    918  H5' ADE T   7       0.080  -7.540 -15.410  1.00  0.00      TS   H  
ATOM    919  H61 ADE T   7       4.790   0.552 -15.945  1.00  0.00      TS   H  
ATOM    920  H62 ADE T   7       4.114   1.102 -14.448  1.00  0.00      TS   H  
ATOM    921 H2'' ADE T   7       2.158  -5.337 -18.385  1.00  0.00      TS   H  
ATOM    922 H5'' ADE T   7      -0.538  -8.384 -16.937  1.00  0.00      TS   H  
ATOM    923  P   ADE T   8      -1.387  -6.146 -20.566  1.00  0.00      TS   P  
ATOM    924  O1P ADE T   8      -2.371  -7.272 -20.282  1.00  0.00      TS   O  
ATOM    925  O2P ADE T   8      -0.169  -6.584 -21.289  1.00  0.00      TS   O  
ATOM    926  C5' ADE T   8      -3.031  -4.119 -21.233  1.00  0.00      TS   C  
ATOM    927  O5' ADE T   8      -2.053  -5.129 -21.573  1.00  0.00      TS   O  
ATOM    928  C4' ADE T   8      -2.716  -2.758 -21.741  1.00  0.00      TS   C  
ATOM    929  O4' ADE T   8      -1.688  -2.057 -20.989  1.00  0.00      TS   O  
ATOM    930  C3' ADE T   8      -2.141  -2.853 -23.185  1.00  0.00      TS   C  
ATOM    931  O3' ADE T   8      -2.698  -1.868 -24.125  1.00  0.00      TS   O  
ATOM    932  C2' ADE T   8      -0.634  -2.663 -22.938  1.00  0.00      TS   C  
ATOM    933  C1' ADE T   8      -0.741  -1.571 -21.896  1.00  0.00      TS   C  
ATOM    934  N1  ADE T   8       1.521   1.775 -18.748  1.00  0.00      TS   N  
ATOM    935  C2  ADE T   8       0.300   1.741 -19.261  1.00  0.00      TS   C  
ATOM    936  N3  ADE T   8      -0.126   0.893 -20.170  1.00  0.00      TS   N  
ATOM    937  C4  ADE T   8       0.768  -0.106 -20.447  1.00  0.00      TS   C  
ATOM    938  C5  ADE T   8       2.047  -0.228 -19.968  1.00  0.00      TS   C  
ATOM    939  C6  ADE T   8       2.487   0.826 -19.088  1.00  0.00      TS   C  
ATOM    940  N6  ADE T   8       3.770   0.854 -18.631  1.00  0.00      TS   N  
ATOM    941  N7  ADE T   8       2.588  -1.468 -20.459  1.00  0.00      TS   N  
ATOM    942  C8  ADE T   8       1.674  -1.960 -21.198  1.00  0.00      TS   C  
ATOM    943  N9  ADE T   8       0.521  -1.229 -21.203  1.00  0.00      TS   N  
ATOM    944  H2  ADE T   8      -0.325   2.632 -19.189  1.00  0.00      TS   H  
ATOM    945  H8  ADE T   8       1.665  -2.884 -21.777  1.00  0.00      TS   H  
ATOM    946  H1' ADE T   8      -1.304  -0.720 -22.336  1.00  0.00      TS   H  
ATOM    947  H2' ADE T   8      -0.208  -2.384 -23.925  1.00  0.00      TS   H  
ATOM    948  H3' ADE T   8      -2.246  -3.920 -23.475  1.00  0.00      TS   H  
ATOM    949  H4' ADE T   8      -3.658  -2.171 -21.676  1.00  0.00      TS   H  
ATOM    950  H5' ADE T   8      -3.069  -4.004 -20.129  1.00  0.00      TS   H  
ATOM    951  H61 ADE T   8       4.063   1.698 -18.184  1.00  0.00      TS   H  
ATOM    952  H62 ADE T   8       4.490   0.215 -18.901  1.00  0.00      TS   H  
ATOM    953 H2'' ADE T   8      -0.162  -3.537 -22.440  1.00  0.00      TS   H  
ATOM    954 H5'' ADE T   8      -4.047  -4.274 -21.654  1.00  0.00      TS   H  
ATOM    955  P   GUA T   9      -3.022  -2.532 -25.519  1.00  0.00      TS   P  
ATOM    956  O1P GUA T   9      -4.371  -3.137 -25.376  1.00  0.00      TS   O  
ATOM    957  O2P GUA T   9      -1.975  -3.491 -25.999  1.00  0.00      TS   O  
ATOM    958  C5' GUA T   9      -4.079  -0.211 -26.092  1.00  0.00      TS   C  
ATOM    959  O5' GUA T   9      -3.076  -1.238 -26.468  1.00  0.00      TS   O  
ATOM    960  C4' GUA T   9      -3.782   1.231 -26.585  1.00  0.00      TS   C  
ATOM    961  O4' GUA T   9      -2.971   1.820 -25.512  1.00  0.00      TS   O  
ATOM    962  C3' GUA T   9      -3.026   1.384 -27.968  1.00  0.00      TS   C  
ATOM    963  O3' GUA T   9      -3.542   2.485 -28.714  1.00  0.00      TS   O  
ATOM    964  C2' GUA T   9      -1.570   1.460 -27.445  1.00  0.00      TS   C  
ATOM    965  C1' GUA T   9      -1.707   2.238 -26.057  1.00  0.00      TS   C  
ATOM    966  N1  GUA T   9       1.867   3.809 -22.749  1.00  0.00      TS   N  
ATOM    967  C2  GUA T   9       0.980   4.577 -23.508  1.00  0.00      TS   C  
ATOM    968  N2  GUA T   9       1.087   5.869 -23.373  1.00  0.00      TS   N  
ATOM    969  N3  GUA T   9       0.021   3.983 -24.262  1.00  0.00      TS   N  
ATOM    970  C4  GUA T   9       0.047   2.652 -24.280  1.00  0.00      TS   C  
ATOM    971  C5  GUA T   9       0.882   1.837 -23.527  1.00  0.00      TS   C  
ATOM    972  C6  GUA T   9       1.880   2.414 -22.691  1.00  0.00      TS   C  
ATOM    973  O6  GUA T   9       2.757   1.836 -22.017  1.00  0.00      TS   O  
ATOM    974  N7  GUA T   9       0.687   0.473 -23.933  1.00  0.00      TS   N  
ATOM    975  C8  GUA T   9      -0.254   0.527 -24.798  1.00  0.00      TS   C  
ATOM    976  N9  GUA T   9      -0.659   1.787 -25.115  1.00  0.00      TS   N  
ATOM    977  H1  GUA T   9       2.589   4.233 -22.184  1.00  0.00      TS   H  
ATOM    978  H8  GUA T   9      -0.657  -0.378 -25.254  1.00  0.00      TS   H  
ATOM    979  H1' GUA T   9      -1.592   3.327 -26.248  1.00  0.00      TS   H  
ATOM    980  H2' GUA T   9      -0.790   1.968 -28.052  1.00  0.00      TS   H  
ATOM    981  H21 GUA T   9       1.957   6.173 -22.984  1.00  0.00      TS   H  
ATOM    982  H3' GUA T   9      -3.142   0.400 -28.471  1.00  0.00      TS   H  
ATOM    983  H22 GUA T   9       0.476   6.492 -23.863  1.00  0.00      TS   H  
ATOM    984  H4' GUA T   9      -4.686   1.874 -26.520  1.00  0.00      TS   H  
ATOM    985  H5' GUA T   9      -4.292  -0.192 -25.001  1.00  0.00      TS   H  
ATOM    986 H2'' GUA T   9      -1.236   0.422 -27.232  1.00  0.00      TS   H  
ATOM    987 H5'' GUA T   9      -4.923  -0.592 -26.707  1.00  0.00      TS   H  
ATOM    988  P   CYT T  10      -2.647   2.939 -29.960  1.00  0.00      TS   P  
ATOM    989  O1P CYT T  10      -3.520   3.682 -30.877  1.00  0.00      TS   O  
ATOM    990  O2P CYT T  10      -1.957   1.810 -30.592  1.00  0.00      TS   O  
ATOM    991  C5' CYT T  10      -1.689   5.276 -29.364  1.00  0.00      TS   C  
ATOM    992  O5' CYT T  10      -1.489   3.887 -29.483  1.00  0.00      TS   O  
ATOM    993  C4' CYT T  10      -0.453   6.028 -28.882  1.00  0.00      TS   C  
ATOM    994  O4' CYT T  10      -0.044   5.517 -27.562  1.00  0.00      TS   O  
ATOM    995  C3' CYT T  10       0.753   5.677 -29.739  1.00  0.00      TS   C  
ATOM    996  O3' CYT T  10       0.623   6.446 -30.987  1.00  0.00      TS   O  
ATOM    997  C2' CYT T  10       1.888   6.171 -28.823  1.00  0.00      TS   C  
ATOM    998  C1' CYT T  10       1.358   5.720 -27.389  1.00  0.00      TS   C  
ATOM    999  N1  CYT T  10       1.944   4.445 -26.968  1.00  0.00      TS   N  
ATOM   1000  C2  CYT T  10       3.156   4.567 -26.232  1.00  0.00      TS   C  
ATOM   1001  O2  CYT T  10       3.641   5.701 -25.995  1.00  0.00      TS   O  
ATOM   1002  N3  CYT T  10       3.857   3.490 -25.731  1.00  0.00      TS   N  
ATOM   1003  C4  CYT T  10       3.316   2.304 -26.068  1.00  0.00      TS   C  
ATOM   1004  N4  CYT T  10       4.005   1.239 -25.768  1.00  0.00      TS   N  
ATOM   1005  C5  CYT T  10       2.187   2.169 -26.959  1.00  0.00      TS   C  
ATOM   1006  C6  CYT T  10       1.484   3.239 -27.302  1.00  0.00      TS   C  
ATOM   1007  H5  CYT T  10       1.872   1.147 -27.167  1.00  0.00      TS   H  
ATOM   1008  H6  CYT T  10       0.601   3.277 -27.940  1.00  0.00      TS   H  
ATOM   1009  H1' CYT T  10       1.479   6.635 -26.771  1.00  0.00      TS   H  
ATOM   1010  H2' CYT T  10       1.884   7.278 -28.917  1.00  0.00      TS   H  
ATOM   1011  H3' CYT T  10       0.844   4.585 -29.925  1.00  0.00      TS   H  
ATOM   1012  H4' CYT T  10      -0.682   7.105 -28.730  1.00  0.00      TS   H  
ATOM   1013  H41 CYT T  10       4.880   1.443 -25.328  1.00  0.00      TS   H  
ATOM   1014  H5' CYT T  10      -2.597   5.518 -28.771  1.00  0.00      TS   H  
ATOM   1015  H42 CYT T  10       3.561   0.344 -25.724  1.00  0.00      TS   H  
ATOM   1016 H2'' CYT T  10       2.894   5.797 -29.110  1.00  0.00      TS   H  
ATOM   1017 H5'' CYT T  10      -1.770   5.720 -30.379  1.00  0.00      TS   H  
ATOM   1018  P   THY T  11       1.352   5.889 -32.228  1.00  0.00      TS   P  
ATOM   1019  O1P THY T  11       0.957   6.651 -33.432  1.00  0.00      TS   O  
ATOM   1020  O2P THY T  11       1.079   4.432 -32.297  1.00  0.00      TS   O  
ATOM   1021  C5' THY T  11       3.341   7.605 -32.088  1.00  0.00      TS   C  
ATOM   1022  O5' THY T  11       2.922   6.185 -31.992  1.00  0.00      TS   O  
ATOM   1023  C4' THY T  11       4.758   7.987 -31.527  1.00  0.00      TS   C  
ATOM   1024  O4' THY T  11       4.908   7.665 -30.095  1.00  0.00      TS   O  
ATOM   1025  C3' THY T  11       5.981   7.248 -32.205  1.00  0.00      TS   C  
ATOM   1026  O3' THY T  11       6.351   7.927 -33.342  1.00  0.00      TS   O  
ATOM   1027  C2' THY T  11       6.982   7.247 -31.070  1.00  0.00      TS   C  
ATOM   1028  C1' THY T  11       6.181   7.098 -29.770  1.00  0.00      TS   C  
ATOM   1029  N1  THY T  11       5.975   5.679 -29.445  1.00  0.00      TS   N  
ATOM   1030  C2  THY T  11       6.954   5.139 -28.603  1.00  0.00      TS   C  
ATOM   1031  O2  THY T  11       7.949   5.803 -28.300  1.00  0.00      TS   O  
ATOM   1032  N3  THY T  11       6.794   3.830 -28.248  1.00  0.00      TS   N  
ATOM   1033  C4  THY T  11       5.820   2.981 -28.693  1.00  0.00      TS   C  
ATOM   1034  O4  THY T  11       5.763   1.811 -28.279  1.00  0.00      TS   O  
ATOM   1035  C5  THY T  11       5.005   3.570 -29.766  1.00  0.00      TS   C  
ATOM   1036  C5M THY T  11       4.013   2.716 -30.525  1.00  0.00      TS   C  
ATOM   1037  C6  THY T  11       5.176   4.878 -30.121  1.00  0.00      TS   C  
ATOM   1038  H3  THY T  11       7.535   3.370 -27.738  1.00  0.00      TS   H  
ATOM   1039  H6  THY T  11       4.642   5.282 -30.980  1.00  0.00      TS   H  
ATOM   1040  H1' THY T  11       6.617   7.671 -28.923  1.00  0.00      TS   H  
ATOM   1041  H2' THY T  11       7.523   8.217 -31.057  1.00  0.00      TS   H  
ATOM   1042  H3' THY T  11       5.472   6.281 -32.407  1.00  0.00      TS   H  
ATOM   1043  H4' THY T  11       4.811   9.095 -31.582  1.00  0.00      TS   H  
ATOM   1044  H5' THY T  11       2.520   8.267 -31.738  1.00  0.00      TS   H  
ATOM   1045  H51 THY T  11       4.358   1.661 -30.531  1.00  0.00      TS   H  
ATOM   1046  H52 THY T  11       4.016   3.003 -31.599  1.00  0.00      TS   H  
ATOM   1047  H53 THY T  11       2.990   2.773 -30.095  1.00  0.00      TS   H  
ATOM   1048 H2'' THY T  11       7.688   6.389 -31.098  1.00  0.00      TS   H  
ATOM   1049 H5'' THY T  11       3.375   7.853 -33.170  1.00  0.00      TS   H  
ATOM   1050  P   ADE T  12       7.297   7.396 -34.423  1.00  0.00      TS   P  
ATOM   1051  O1P ADE T  12       7.617   8.500 -35.346  1.00  0.00      TS   O  
ATOM   1052  O2P ADE T  12       6.705   6.147 -34.992  1.00  0.00      TS   O  
ATOM   1053  C5' ADE T  12       9.616   7.920 -33.213  1.00  0.00      TS   C  
ATOM   1054  O5' ADE T  12       8.689   7.006 -33.759  1.00  0.00      TS   O  
ATOM   1055  C4' ADE T  12      10.897   7.204 -32.613  1.00  0.00      TS   C  
ATOM   1056  O4' ADE T  12      10.519   6.559 -31.295  1.00  0.00      TS   O  
ATOM   1057  C3' ADE T  12      11.537   6.012 -33.378  1.00  0.00      TS   C  
ATOM   1058  O3' ADE T  12      12.562   6.470 -34.274  1.00  0.00      TS   O  
ATOM   1059  C2' ADE T  12      12.180   5.173 -32.256  1.00  0.00      TS   C  
ATOM   1060  C1' ADE T  12      11.212   5.345 -31.143  1.00  0.00      TS   C  
ATOM   1061  N1  ADE T  12      10.182   0.698 -29.103  1.00  0.00      TS   N  
ATOM   1062  C2  ADE T  12      11.179   1.551 -29.022  1.00  0.00      TS   C  
ATOM   1063  N3  ADE T  12      11.344   2.732 -29.568  1.00  0.00      TS   N  
ATOM   1064  C4  ADE T  12      10.298   3.092 -30.216  1.00  0.00      TS   C  
ATOM   1065  C5  ADE T  12       9.184   2.275 -30.473  1.00  0.00      TS   C  
ATOM   1066  C6  ADE T  12       9.117   1.010 -29.879  1.00  0.00      TS   C  
ATOM   1067  N6  ADE T  12       8.110   0.069 -30.055  1.00  0.00      TS   N  
ATOM   1068  N7  ADE T  12       8.282   2.957 -31.256  1.00  0.00      TS   N  
ATOM   1069  C8  ADE T  12       8.913   4.096 -31.599  1.00  0.00      TS   C  
ATOM   1070  N9  ADE T  12      10.176   4.216 -30.997  1.00  0.00      TS   N  
ATOM   1071  H2  ADE T  12      12.140   1.196 -28.650  1.00  0.00      TS   H  
ATOM   1072  H8  ADE T  12       8.561   4.930 -32.206  1.00  0.00      TS   H  
ATOM   1073  H1' ADE T  12      11.785   5.405 -30.193  1.00  0.00      TS   H  
ATOM   1074  H2' ADE T  12      13.192   5.543 -31.984  1.00  0.00      TS   H  
ATOM   1075  H3' ADE T  12      10.725   5.412 -33.839  1.00  0.00      TS   H  
ATOM   1076  H4' ADE T  12      11.742   7.885 -32.376  1.00  0.00      TS   H  
ATOM   1077  H5' ADE T  12       9.086   8.451 -32.393  1.00  0.00      TS   H  
ATOM   1078  H61 ADE T  12       8.174  -0.871 -29.720  1.00  0.00      TS   H  
ATOM   1079  H62 ADE T  12       7.358   0.351 -30.651  1.00  0.00      TS   H  
ATOM   1080 H2'' ADE T  12      12.271   4.114 -32.580  1.00  0.00      TS   H  
ATOM   1081 H5'' ADE T  12       9.981   8.745 -33.859  1.00  0.00      TS   H  
ATOM   1082  P   THY T  13      13.574   5.725 -35.247  1.00  0.00      TS   P  
ATOM   1083  O1P THY T  13      14.737   6.644 -35.431  1.00  0.00      TS   O  
ATOM   1084  O2P THY T  13      12.823   5.333 -36.479  1.00  0.00      TS   O  
ATOM   1085  C5' THY T  13      15.196   4.431 -33.688  1.00  0.00      TS   C  
ATOM   1086  O5' THY T  13      13.984   4.502 -34.454  1.00  0.00      TS   O  
ATOM   1087  C4' THY T  13      15.620   3.077 -33.059  1.00  0.00      TS   C  
ATOM   1088  O4' THY T  13      14.567   2.419 -32.396  1.00  0.00      TS   O  
ATOM   1089  C3' THY T  13      16.120   2.112 -34.179  1.00  0.00      TS   C  
ATOM   1090  O3' THY T  13      17.199   1.249 -33.861  1.00  0.00      TS   O  
ATOM   1091  C2' THY T  13      14.853   1.325 -34.448  1.00  0.00      TS   C  
ATOM   1092  C1' THY T  13      14.227   1.229 -33.061  1.00  0.00      TS   C  
ATOM   1093  N1  THY T  13      12.744   0.995 -33.007  1.00  0.00      TS   N  
ATOM   1094  C2  THY T  13      12.228  -0.073 -32.425  1.00  0.00      TS   C  
ATOM   1095  O2  THY T  13      12.987  -0.895 -31.848  1.00  0.00      TS   O  
ATOM   1096  N3  THY T  13      10.915  -0.304 -32.485  1.00  0.00      TS   N  
ATOM   1097  C4  THY T  13      10.058   0.560 -33.041  1.00  0.00      TS   C  
ATOM   1098  O4  THY T  13       8.885   0.302 -32.907  1.00  0.00      TS   O  
ATOM   1099  C5  THY T  13      10.632   1.676 -33.724  1.00  0.00      TS   C  
ATOM   1100  C5M THY T  13       9.805   2.407 -34.717  1.00  0.00      TS   C  
ATOM   1101  C6  THY T  13      11.941   1.797 -33.757  1.00  0.00      TS   C  
ATOM   1102  H3  THY T  13      10.622  -1.152 -32.020  1.00  0.00      TS   H  
ATOM   1103  H6  THY T  13      12.435   2.523 -34.404  1.00  0.00      TS   H  
ATOM   1104  H1' THY T  13      14.840   0.509 -32.479  1.00  0.00      TS   H  
ATOM   1105  H2' THY T  13      15.163   0.290 -34.705  1.00  0.00      TS   H  
ATOM   1106  H3' THY T  13      16.439   2.841 -34.955  1.00  0.00      TS   H  
ATOM   1107  H4' THY T  13      16.446   3.170 -32.321  1.00  0.00      TS   H  
ATOM   1108  H5' THY T  13      15.113   5.039 -32.761  1.00  0.00      TS   H  
ATOM   1109  H51 THY T  13       9.959   3.503 -34.813  1.00  0.00      TS   H  
ATOM   1110  H52 THY T  13       8.788   2.467 -34.273  1.00  0.00      TS   H  
ATOM   1111  H53 THY T  13       9.661   1.832 -35.657  1.00  0.00      TS   H  
ATOM   1112 H2'' THY T  13      14.185   1.934 -35.094  1.00  0.00      TS   H  
ATOM   1113 H5'' THY T  13      16.047   4.891 -34.233  1.00  0.00      TS   H  
ATOM   1114  P   ADE T  14      18.010   0.624 -35.058  1.00  0.00      TS   P  
ATOM   1115  O1P ADE T  14      19.377   1.108 -35.018  1.00  0.00      TS   O  
ATOM   1116  O2P ADE T  14      17.215   0.759 -36.323  1.00  0.00      TS   O  
ATOM   1117  C5' ADE T  14      18.370  -1.414 -33.445  1.00  0.00      TS   C  
ATOM   1118  O5' ADE T  14      17.987  -0.933 -34.699  1.00  0.00      TS   O  
ATOM   1119  C4' ADE T  14      18.041  -2.883 -33.213  1.00  0.00      TS   C  
ATOM   1120  O4' ADE T  14      16.606  -3.035 -33.180  1.00  0.00      TS   O  
ATOM   1121  C3' ADE T  14      18.552  -3.903 -34.300  1.00  0.00      TS   C  
ATOM   1122  O3' ADE T  14      19.050  -5.121 -33.770  1.00  0.00      TS   O  
ATOM   1123  C2' ADE T  14      17.295  -4.085 -35.142  1.00  0.00      TS   C  
ATOM   1124  C1' ADE T  14      16.157  -3.897 -34.083  1.00  0.00      TS   C  
ATOM   1125  N1  ADE T  14      11.240  -4.875 -34.180  1.00  0.00      TS   N  
ATOM   1126  C2  ADE T  14      12.264  -5.483 -33.563  1.00  0.00      TS   C  
ATOM   1127  N3  ADE T  14      13.525  -5.041 -33.606  1.00  0.00      TS   N  
ATOM   1128  C4  ADE T  14      13.685  -3.936 -34.334  1.00  0.00      TS   C  
ATOM   1129  C5  ADE T  14      12.730  -3.258 -34.942  1.00  0.00      TS   C  
ATOM   1130  C6  ADE T  14      11.431  -3.763 -34.862  1.00  0.00      TS   C  
ATOM   1131  N6  ADE T  14      10.482  -3.057 -35.435  1.00  0.00      TS   N  
ATOM   1132  N7  ADE T  14      13.290  -2.314 -35.823  1.00  0.00      TS   N  
ATOM   1133  C8  ADE T  14      14.549  -2.362 -35.531  1.00  0.00      TS   C  
ATOM   1134  N9  ADE T  14      14.881  -3.395 -34.622  1.00  0.00      TS   N  
ATOM   1135  H2  ADE T  14      12.037  -6.267 -32.841  1.00  0.00      TS   H  
ATOM   1136  H8  ADE T  14      15.357  -1.766 -35.954  1.00  0.00      TS   H  
ATOM   1137  H1' ADE T  14      15.969  -4.881 -33.602  1.00  0.00      TS   H  
ATOM   1138  H2' ADE T  14      17.212  -4.860 -35.935  1.00  0.00      TS   H  
ATOM   1139  H3' ADE T  14      19.313  -3.324 -34.864  1.00  0.00      TS   H  
ATOM   1140  H4' ADE T  14      18.506  -3.099 -32.227  1.00  0.00      TS   H  
ATOM   1141  H5' ADE T  14      17.788  -0.816 -32.711  1.00  0.00      TS   H  
ATOM   1142  H61 ADE T  14      10.708  -2.317 -36.068  1.00  0.00      TS   H  
ATOM   1143  H62 ADE T  14       9.534  -3.224 -35.164  1.00  0.00      TS   H  
ATOM   1144 H2'' ADE T  14      17.217  -3.178 -35.779  1.00  0.00      TS   H  
ATOM   1145 H5'' ADE T  14      19.459  -1.251 -33.294  1.00  0.00      TS   H  
ATOM   1146  P   THY T  15      19.785  -6.186 -34.744  1.00  0.00      TS   P  
ATOM   1147  O1P THY T  15      20.801  -6.913 -33.923  1.00  0.00      TS   O  
ATOM   1148  O2P THY T  15      20.262  -5.515 -35.970  1.00  0.00      TS   O  
ATOM   1149  C5' THY T  15      17.688  -7.522 -34.049  1.00  0.00      TS   C  
ATOM   1150  O5' THY T  15      18.598  -7.161 -35.097  1.00  0.00      TS   O  
ATOM   1151  C4' THY T  15      16.606  -8.456 -34.566  1.00  0.00      TS   C  
ATOM   1152  O4' THY T  15      15.487  -7.588 -34.989  1.00  0.00      TS   O  
ATOM   1153  C3' THY T  15      16.925  -9.290 -35.856  1.00  0.00      TS   C  
ATOM   1154  O3' THY T  15      16.337 -10.634 -35.749  1.00  0.00      TS   O  
ATOM   1155  C2' THY T  15      16.276  -8.395 -36.970  1.00  0.00      TS   C  
ATOM   1156  C1' THY T  15      15.006  -8.060 -36.286  1.00  0.00      TS   C  
ATOM   1157  N1  THY T  15      14.180  -6.951 -36.799  1.00  0.00      TS   N  
ATOM   1158  C2  THY T  15      12.820  -6.938 -36.494  1.00  0.00      TS   C  
ATOM   1159  O2  THY T  15      12.297  -7.883 -35.945  1.00  0.00      TS   O  
ATOM   1160  N3  THY T  15      12.152  -5.881 -36.969  1.00  0.00      TS   N  
ATOM   1161  C4  THY T  15      12.652  -4.953 -37.835  1.00  0.00      TS   C  
ATOM   1162  O4  THY T  15      11.851  -4.374 -38.572  1.00  0.00      TS   O  
ATOM   1163  C5  THY T  15      14.114  -4.852 -37.846  1.00  0.00      TS   C  
ATOM   1164  C5M THY T  15      14.672  -3.707 -38.695  1.00  0.00      TS   C  
ATOM   1165  C6  THY T  15      14.811  -5.869 -37.343  1.00  0.00      TS   C  
ATOM   1166  H3  THY T  15      11.142  -5.880 -36.952  1.00  0.00      TS   H  
ATOM   1167  H6  THY T  15      15.817  -5.793 -37.755  1.00  0.00      TS   H  
ATOM   1168  H1' THY T  15      14.389  -8.974 -36.149  1.00  0.00      TS   H  
ATOM   1169  H2' THY T  15      16.044  -8.961 -37.897  1.00  0.00      TS   H  
ATOM   1170  H3' THY T  15      18.034  -9.355 -35.884  1.00  0.00      TS   H  
ATOM   1171  H4' THY T  15      16.336  -9.125 -33.721  1.00  0.00      TS   H  
ATOM   1172  H5' THY T  15      17.210  -6.644 -33.566  1.00  0.00      TS   H  
ATOM   1173  H51 THY T  15      15.744  -3.466 -38.536  1.00  0.00      TS   H  
ATOM   1174  H52 THY T  15      14.097  -2.769 -38.535  1.00  0.00      TS   H  
ATOM   1175  H53 THY T  15      14.587  -3.893 -39.786  1.00  0.00      TS   H  
ATOM   1176 H2'' THY T  15      16.939  -7.524 -37.156  1.00  0.00      TS   H  
ATOM   1177 H5'' THY T  15      18.227  -7.951 -33.177  1.00  0.00      TS   H  
ATOM   1178  P   ADE T  16      16.868 -11.846 -36.672  1.00  0.00      TS   P  
ATOM   1179  O1P ADE T  16      18.037 -12.438 -35.940  1.00  0.00      TS   O  
ATOM   1180  O2P ADE T  16      17.074 -11.438 -38.088  1.00  0.00      TS   O  
ATOM   1181  C5' ADE T  16      14.947 -13.118 -35.380  1.00  0.00      TS   C  
ATOM   1182  O5' ADE T  16      15.678 -12.898 -36.620  1.00  0.00      TS   O  
ATOM   1183  C4' ADE T  16      13.451 -13.115 -35.529  1.00  0.00      TS   C  
ATOM   1184  O4' ADE T  16      13.062 -11.706 -35.685  1.00  0.00      TS   O  
ATOM   1185  C3' ADE T  16      12.844 -13.818 -36.686  1.00  0.00      TS   C  
ATOM   1186  O3' ADE T  16      12.620 -15.174 -36.285  1.00  0.00      TS   O  
ATOM   1187  C2' ADE T  16      11.556 -13.080 -36.766  1.00  0.00      TS   C  
ATOM   1188  C1' ADE T  16      11.943 -11.603 -36.495  1.00  0.00      TS   C  
ATOM   1189  N1  ADE T  16      10.220  -8.319 -39.843  1.00  0.00      TS   N  
ATOM   1190  C2  ADE T  16       9.599  -9.140 -38.990  1.00  0.00      TS   C  
ATOM   1191  N3  ADE T  16      10.125  -9.928 -38.094  1.00  0.00      TS   N  
ATOM   1192  C4  ADE T  16      11.474  -9.989 -38.293  1.00  0.00      TS   C  
ATOM   1193  C5  ADE T  16      12.221  -9.304 -39.167  1.00  0.00      TS   C  
ATOM   1194  C6  ADE T  16      11.523  -8.380 -39.962  1.00  0.00      TS   C  
ATOM   1195  N6  ADE T  16      12.153  -7.630 -40.872  1.00  0.00      TS   N  
ATOM   1196  N7  ADE T  16      13.513  -9.754 -39.171  1.00  0.00      TS   N  
ATOM   1197  C8  ADE T  16      13.529 -10.597 -38.190  1.00  0.00      TS   C  
ATOM   1198  N9  ADE T  16      12.339 -10.830 -37.653  1.00  0.00      TS   N  
ATOM   1199  H2  ADE T  16       8.517  -9.052 -38.891  1.00  0.00      TS   H  
ATOM   1200  H8  ADE T  16      14.476 -10.919 -37.758  1.00  0.00      TS   H  
ATOM   1201  H1' ADE T  16      11.170 -11.097 -35.878  1.00  0.00      TS   H  
ATOM   1202  H2' ADE T  16      10.756 -13.342 -36.041  1.00  0.00      TS   H  
ATOM   1203  H3' ADE T  16      13.465 -13.613 -37.585  1.00  0.00      TS   H  
ATOM   1204  H4' ADE T  16      13.012 -13.496 -34.582  1.00  0.00      TS   H  
ATOM   1205  H5' ADE T  16      15.486 -12.693 -34.506  1.00  0.00      TS   H  
ATOM   1206  H61 ADE T  16      13.108  -7.859 -41.056  1.00  0.00      TS   H  
ATOM   1207  H62 ADE T  16      11.617  -6.971 -41.401  1.00  0.00      TS   H  
ATOM   1208 H2'' ADE T  16      11.051 -13.165 -37.752  1.00  0.00      TS   H  
ATOM   1209 H5'' ADE T  16      15.110 -14.174 -35.075  1.00  0.00      TS   H  
ATOM   1210  P   THY T  17      12.603 -16.227 -37.400  1.00  0.00      TS   P  
ATOM   1211  O1P THY T  17      12.704 -17.515 -36.767  1.00  0.00      TS   O  
ATOM   1212  O2P THY T  17      13.604 -15.972 -38.453  1.00  0.00      TS   O  
ATOM   1213  C5' THY T  17       9.985 -16.075 -37.209  1.00  0.00      TS   C  
ATOM   1214  O5' THY T  17      11.152 -16.235 -38.008  1.00  0.00      TS   O  
ATOM   1215  C4' THY T  17       8.643 -15.921 -37.968  1.00  0.00      TS   C  
ATOM   1216  O4' THY T  17       8.601 -14.654 -38.627  1.00  0.00      TS   O  
ATOM   1217  C3' THY T  17       8.461 -16.987 -39.133  1.00  0.00      TS   C  
ATOM   1218  O3' THY T  17       7.109 -17.375 -39.264  1.00  0.00      TS   O  
ATOM   1219  C2' THY T  17       8.963 -16.305 -40.354  1.00  0.00      TS   C  
ATOM   1220  C1' THY T  17       8.573 -14.861 -39.992  1.00  0.00      TS   C  
ATOM   1221  N1  THY T  17       9.525 -13.889 -40.544  1.00  0.00      TS   N  
ATOM   1222  C2  THY T  17       9.143 -12.753 -41.202  1.00  0.00      TS   C  
ATOM   1223  O2  THY T  17       7.942 -12.515 -41.378  1.00  0.00      TS   O  
ATOM   1224  N3  THY T  17      10.079 -11.902 -41.596  1.00  0.00      TS   N  
ATOM   1225  C4  THY T  17      11.435 -12.075 -41.531  1.00  0.00      TS   C  
ATOM   1226  O4  THY T  17      12.133 -11.232 -42.113  1.00  0.00      TS   O  
ATOM   1227  C5  THY T  17      11.834 -13.240 -40.784  1.00  0.00      TS   C  
ATOM   1228  C5M THY T  17      13.282 -13.498 -40.719  1.00  0.00      TS   C  
ATOM   1229  C6  THY T  17      10.878 -14.097 -40.381  1.00  0.00      TS   C  
ATOM   1230  H3  THY T  17       9.697 -11.083 -42.044  1.00  0.00      TS   H  
ATOM   1231  H6  THY T  17      11.221 -14.785 -39.610  1.00  0.00      TS   H  
ATOM   1232  H1' THY T  17       7.520 -14.611 -40.247  1.00  0.00      TS   H  
ATOM   1233  H2' THY T  17       8.405 -16.600 -41.269  1.00  0.00      TS   H  
ATOM   1234  H3' THY T  17       9.096 -17.846 -38.830  1.00  0.00      TS   H  
ATOM   1235  H4' THY T  17       7.871 -16.015 -37.176  1.00  0.00      TS   H  
ATOM   1236  H5' THY T  17      10.011 -15.212 -36.509  1.00  0.00      TS   H  
ATOM   1237  H51 THY T  17      13.694 -12.848 -39.919  1.00  0.00      TS   H  
ATOM   1238  H52 THY T  17      13.690 -13.146 -41.691  1.00  0.00      TS   H  
ATOM   1239  H53 THY T  17      13.441 -14.566 -40.461  1.00  0.00      TS   H  
ATOM   1240 H2'' THY T  17      10.026 -16.527 -40.588  1.00  0.00      TS   H  
ATOM   1241 H5'' THY T  17       9.896 -17.030 -36.649  1.00  0.00      TS   H  
ATOM   1242  P   ADE T  18       6.869 -18.739 -40.126  1.00  0.00      TS   P  
ATOM   1243  O1P ADE T  18       5.776 -19.476 -39.416  1.00  0.00      TS   O  
ATOM   1244  O2P ADE T  18       8.149 -19.433 -40.437  1.00  0.00      TS   O  
ATOM   1245  C5' ADE T  18       4.921 -17.528 -41.114  1.00  0.00      TS   C  
ATOM   1246  O5' ADE T  18       6.191 -18.141 -41.470  1.00  0.00      TS   O  
ATOM   1247  C4' ADE T  18       4.152 -16.852 -42.316  1.00  0.00      TS   C  
ATOM   1248  O4' ADE T  18       4.841 -15.667 -42.732  1.00  0.00      TS   O  
ATOM   1249  C3' ADE T  18       4.027 -17.732 -43.551  1.00  0.00      TS   C  
ATOM   1250  O3' ADE T  18       2.827 -17.483 -44.220  1.00  0.00      TS   O  
ATOM   1251  C2' ADE T  18       5.215 -17.393 -44.403  1.00  0.00      TS   C  
ATOM   1252  C1' ADE T  18       5.378 -15.860 -44.009  1.00  0.00      TS   C  
ATOM   1253  N1  ADE T  18       8.806 -12.258 -45.085  1.00  0.00      TS   N  
ATOM   1254  C2  ADE T  18       7.462 -12.281 -45.154  1.00  0.00      TS   C  
ATOM   1255  N3  ADE T  18       6.614 -13.331 -44.890  1.00  0.00      TS   N  
ATOM   1256  C4  ADE T  18       7.289 -14.332 -44.371  1.00  0.00      TS   C  
ATOM   1257  C5  ADE T  18       8.697 -14.474 -44.175  1.00  0.00      TS   C  
ATOM   1258  C6  ADE T  18       9.518 -13.312 -44.540  1.00  0.00      TS   C  
ATOM   1259  N6  ADE T  18      10.822 -13.314 -44.529  1.00  0.00      TS   N  
ATOM   1260  N7  ADE T  18       9.034 -15.717 -43.731  1.00  0.00      TS   N  
ATOM   1261  C8  ADE T  18       7.848 -16.315 -43.720  1.00  0.00      TS   C  
ATOM   1262  N9  ADE T  18       6.829 -15.467 -43.968  1.00  0.00      TS   N  
ATOM   1263  H2  ADE T  18       6.990 -11.402 -45.593  1.00  0.00      TS   H  
ATOM   1264  H8  ADE T  18       7.746 -17.328 -43.330  1.00  0.00      TS   H  
ATOM   1265  H1' ADE T  18       4.872 -15.369 -44.867  1.00  0.00      TS   H  
ATOM   1266  H2' ADE T  18       5.119 -17.718 -45.461  1.00  0.00      TS   H  
ATOM   1267  H3' ADE T  18       4.000 -18.765 -43.144  1.00  0.00      TS   H  
ATOM   1268  H4' ADE T  18       3.142 -16.641 -41.906  1.00  0.00      TS   H  
ATOM   1269  H5' ADE T  18       4.982 -16.743 -40.331  1.00  0.00      TS   H  
ATOM   1270  H61 ADE T  18      11.346 -14.163 -44.455  1.00  0.00      TS   H  
ATOM   1271  H62 ADE T  18      11.325 -12.464 -44.683  1.00  0.00      TS   H  
ATOM   1272 H2'' ADE T  18       6.115 -17.990 -44.142  1.00  0.00      TS   H  
ATOM   1273 H5'' ADE T  18       4.155 -18.276 -40.821  1.00  0.00      TS   H  
ATOM   1274  P   ADE T  19       2.231 -18.555 -45.203  1.00  0.00      TS   P  
ATOM   1275  O1P ADE T  19       0.740 -18.532 -45.224  1.00  0.00      TS   O  
ATOM   1276  O2P ADE T  19       2.915 -19.885 -44.937  1.00  0.00      TS   O  
ATOM   1277  C5' ADE T  19       2.157 -16.834 -47.117  1.00  0.00      TS   C  
ATOM   1278  O5' ADE T  19       2.669 -18.075 -46.589  1.00  0.00      TS   O  
ATOM   1279  C4' ADE T  19       3.028 -16.415 -48.343  1.00  0.00      TS   C  
ATOM   1280  O4' ADE T  19       4.364 -16.019 -47.837  1.00  0.00      TS   O  
ATOM   1281  C3' ADE T  19       3.312 -17.465 -49.417  1.00  0.00      TS   C  
ATOM   1282  O3' ADE T  19       3.347 -16.956 -50.751  1.00  0.00      TS   O  
ATOM   1283  C2' ADE T  19       4.676 -18.016 -48.960  1.00  0.00      TS   C  
ATOM   1284  C1' ADE T  19       5.377 -16.687 -48.635  1.00  0.00      TS   C  
ATOM   1285  N1  ADE T  19       9.952 -14.512 -47.808  1.00  0.00      TS   N  
ATOM   1286  C2  ADE T  19       8.824 -14.142 -48.433  1.00  0.00      TS   C  
ATOM   1287  N3  ADE T  19       7.656 -14.740 -48.566  1.00  0.00      TS   N  
ATOM   1288  C4  ADE T  19       7.662 -15.927 -47.923  1.00  0.00      TS   C  
ATOM   1289  C5  ADE T  19       8.788 -16.488 -47.246  1.00  0.00      TS   C  
ATOM   1290  C6  ADE T  19       9.998 -15.719 -47.189  1.00  0.00      TS   C  
ATOM   1291  N6  ADE T  19      11.135 -16.078 -46.591  1.00  0.00      TS   N  
ATOM   1292  N7  ADE T  19       8.461 -17.731 -46.871  1.00  0.00      TS   N  
ATOM   1293  C8  ADE T  19       7.291 -17.958 -47.368  1.00  0.00      TS   C  
ATOM   1294  N9  ADE T  19       6.686 -16.847 -47.863  1.00  0.00      TS   N  
ATOM   1295  H2  ADE T  19       8.996 -13.167 -48.890  1.00  0.00      TS   H  
ATOM   1296  H8  ADE T  19       6.681 -18.819 -47.096  1.00  0.00      TS   H  
ATOM   1297  H1' ADE T  19       5.548 -16.004 -49.495  1.00  0.00      TS   H  
ATOM   1298  H2' ADE T  19       5.153 -18.534 -49.819  1.00  0.00      TS   H  
ATOM   1299  H3' ADE T  19       2.545 -18.256 -49.274  1.00  0.00      TS   H  
ATOM   1300  H4' ADE T  19       2.507 -15.559 -48.822  1.00  0.00      TS   H  
ATOM   1301  H5' ADE T  19       2.198 -16.085 -46.298  1.00  0.00      TS   H  
ATOM   1302  H61 ADE T  19      11.824 -15.367 -46.450  1.00  0.00      TS   H  
ATOM   1303  H62 ADE T  19      11.381 -16.984 -46.242  1.00  0.00      TS   H  
ATOM   1304 H2'' ADE T  19       4.551 -18.685 -48.082  1.00  0.00      TS   H  
ATOM   1305 H5'' ADE T  19       1.129 -16.882 -47.535  1.00  0.00      TS   H  
ATOM   1306  P   GUA T  20       2.124 -16.935 -51.726  1.00  0.00      TS   P  
ATOM   1307  O1P GUA T  20       0.992 -16.258 -50.986  1.00  0.00      TS   O  
ATOM   1308  O2P GUA T  20       1.870 -18.308 -52.210  1.00  0.00      TS   O  
ATOM   1309  C5' GUA T  20       2.855 -14.611 -52.859  1.00  0.00      TS   C  
ATOM   1310  O5' GUA T  20       2.615 -15.986 -52.958  1.00  0.00      TS   O  
ATOM   1311  C4' GUA T  20       4.311 -14.162 -53.291  1.00  0.00      TS   C  
ATOM   1312  O4' GUA T  20       5.302 -14.823 -52.432  1.00  0.00      TS   O  
ATOM   1313  C3' GUA T  20       4.698 -14.685 -54.661  1.00  0.00      TS   C  
ATOM   1314  O3' GUA T  20       5.307 -13.617 -55.400  1.00  0.00      TS   O  
ATOM   1315  C2' GUA T  20       5.665 -15.839 -54.431  1.00  0.00      TS   C  
ATOM   1316  C1' GUA T  20       6.355 -15.313 -53.255  1.00  0.00      TS   C  
ATOM   1317  N1  GUA T  20      10.939 -16.456 -51.556  1.00  0.00      TS   N  
ATOM   1318  C2  GUA T  20      10.486 -15.483 -52.366  1.00  0.00      TS   C  
ATOM   1319  N2  GUA T  20      11.425 -14.772 -52.888  1.00  0.00      TS   N  
ATOM   1320  N3  GUA T  20       9.303 -15.315 -52.835  1.00  0.00      TS   N  
ATOM   1321  C4  GUA T  20       8.441 -16.235 -52.288  1.00  0.00      TS   C  
ATOM   1322  C5  GUA T  20       8.736 -17.368 -51.560  1.00  0.00      TS   C  
ATOM   1323  C6  GUA T  20      10.055 -17.430 -50.999  1.00  0.00      TS   C  
ATOM   1324  O6  GUA T  20      10.468 -18.355 -50.289  1.00  0.00      TS   O  
ATOM   1325  N7  GUA T  20       7.650 -18.206 -51.401  1.00  0.00      TS   N  
ATOM   1326  C8  GUA T  20       6.697 -17.477 -51.916  1.00  0.00      TS   C  
ATOM   1327  N9  GUA T  20       7.129 -16.281 -52.496  1.00  0.00      TS   N  
ATOM   1328  H1  GUA T  20      11.936 -16.556 -51.436  1.00  0.00      TS   H  
ATOM   1329  H8  GUA T  20       5.695 -17.903 -51.969  1.00  0.00      TS   H  
ATOM   1330  H1' GUA T  20       6.979 -14.433 -53.517  1.00  0.00      TS   H  
ATOM   1331  H2' GUA T  20       6.367 -15.947 -55.285  1.00  0.00      TS   H  
ATOM   1332  H21 GUA T  20      11.121 -14.207 -53.655  1.00  0.00      TS   H  
ATOM   1333  H3' GUA T  20       3.792 -15.084 -55.166  1.00  0.00      TS   H  
ATOM   1334  H22 GUA T  20      12.405 -14.891 -52.730  1.00  0.00      TS   H  
ATOM   1335  H4' GUA T  20       4.479 -13.066 -53.219  1.00  0.00      TS   H  
ATOM   1336  H5' GUA T  20       2.729 -14.339 -51.790  1.00  0.00      TS   H  
ATOM   1337  H3T GUA T  20       6.003 -13.932 -55.980  1.00  0.00      TS   H  
ATOM   1338 H2'' GUA T  20       5.057 -16.766 -54.353  1.00  0.00      TS   H  
ATOM   1339 H5'' GUA T  20       2.044 -14.081 -53.403  1.00  0.00      TS   H  
TER   
END
