# Supplementary material for: CRISPR-Cas12a exploits R-loop asymmetry to form double-strand breaks
Source: eLife. 2020 Jun 10;9:e55143. doi: 10.7554/eLife.55143 (PMC7286691; doi:10.7554/eLife.55143)
Supplement: Figure 5—source data 2. [file elife-55143-fig5-data2.zip › Figure 5ΓÇöSource Data 2/Example_MD_trajectories/5prime_boundary/5prime_boundary_29.pdb]

ATOM      1  C5' CYT B   1      18.199 -11.605 -52.251  1.00  0.00      BS   C  
ATOM      2  O5' CYT B   1      16.995 -11.229 -52.847  1.00  0.00      BS   O  
ATOM      3  C4' CYT B   1      19.202 -12.164 -53.296  1.00  0.00      BS   C  
ATOM      4  O4' CYT B   1      18.758 -13.402 -53.773  1.00  0.00      BS   O  
ATOM      5  C3' CYT B   1      19.410 -11.246 -54.519  1.00  0.00      BS   C  
ATOM      6  O3' CYT B   1      20.180 -10.090 -54.150  1.00  0.00      BS   O  
ATOM      7  C2' CYT B   1      20.157 -12.228 -55.388  1.00  0.00      BS   C  
ATOM      8  C1' CYT B   1      19.605 -13.628 -54.970  1.00  0.00      BS   C  
ATOM      9  N1  CYT B   1      18.735 -14.263 -55.978  1.00  0.00      BS   N  
ATOM     10  C2  CYT B   1      18.620 -15.673 -55.914  1.00  0.00      BS   C  
ATOM     11  O2  CYT B   1      19.095 -16.275 -54.967  1.00  0.00      BS   O  
ATOM     12  N3  CYT B   1      18.001 -16.339 -56.935  1.00  0.00      BS   N  
ATOM     13  C4  CYT B   1      17.224 -15.665 -57.840  1.00  0.00      BS   C  
ATOM     14  N4  CYT B   1      16.435 -16.359 -58.681  1.00  0.00      BS   N  
ATOM     15  C5  CYT B   1      17.190 -14.237 -57.853  1.00  0.00      BS   C  
ATOM     16  C6  CYT B   1      18.037 -13.564 -56.972  1.00  0.00      BS   C  
ATOM     17  H5  CYT B   1      16.616 -13.702 -58.610  1.00  0.00      BS   H  
ATOM     18  H6  CYT B   1      18.083 -12.478 -56.907  1.00  0.00      BS   H  
ATOM     19  H1' CYT B   1      20.475 -14.290 -54.769  1.00  0.00      BS   H  
ATOM     20  H2' CYT B   1      21.220 -12.294 -55.072  1.00  0.00      BS   H  
ATOM     21  H3' CYT B   1      18.473 -10.964 -55.044  1.00  0.00      BS   H  
ATOM     22  H4' CYT B   1      20.172 -12.232 -52.760  1.00  0.00      BS   H  
ATOM     23  H41 CYT B   1      16.761 -17.238 -59.030  1.00  0.00      BS   H  
ATOM     24  H5' CYT B   1      18.017 -12.236 -51.355  1.00  0.00      BS   H  
ATOM     25  H42 CYT B   1      15.796 -15.826 -59.237  1.00  0.00      BS   H  
ATOM     26  H5T CYT B   1      16.908 -10.272 -52.820  1.00  0.00      BS   H  
ATOM     27 H2'' CYT B   1      20.102 -12.042 -56.482  1.00  0.00      BS   H  
ATOM     28 H5'' CYT B   1      18.670 -10.668 -51.883  1.00  0.00      BS   H  
ATOM     29  P   THY B   2      19.745  -8.577 -54.105  1.00  0.00      BS   P  
ATOM     30  O1P THY B   2      19.931  -8.035 -55.517  1.00  0.00      BS   O  
ATOM     31  O2P THY B   2      20.468  -7.883 -53.033  1.00  0.00      BS   O  
ATOM     32  C5' THY B   2      17.177  -8.477 -54.794  1.00  0.00      BS   C  
ATOM     33  O5' THY B   2      18.214  -8.626 -53.817  1.00  0.00      BS   O  
ATOM     34  C4' THY B   2      15.806  -7.976 -54.190  1.00  0.00      BS   C  
ATOM     35  O4' THY B   2      15.292  -8.814 -53.069  1.00  0.00      BS   O  
ATOM     36  C3' THY B   2      15.971  -6.642 -53.468  1.00  0.00      BS   C  
ATOM     37  O3' THY B   2      14.888  -5.809 -53.787  1.00  0.00      BS   O  
ATOM     38  C2' THY B   2      16.083  -6.875 -51.975  1.00  0.00      BS   C  
ATOM     39  C1' THY B   2      15.237  -8.109 -51.794  1.00  0.00      BS   C  
ATOM     40  N1  THY B   2      15.659  -9.052 -50.768  1.00  0.00      BS   N  
ATOM     41  C2  THY B   2      14.897 -10.212 -50.601  1.00  0.00      BS   C  
ATOM     42  O2  THY B   2      13.921 -10.459 -51.317  1.00  0.00      BS   O  
ATOM     43  N3  THY B   2      15.367 -11.139 -49.736  1.00  0.00      BS   N  
ATOM     44  C4  THY B   2      16.644 -11.219 -49.182  1.00  0.00      BS   C  
ATOM     45  O4  THY B   2      16.988 -12.195 -48.512  1.00  0.00      BS   O  
ATOM     46  C5  THY B   2      17.317  -9.896 -49.191  1.00  0.00      BS   C  
ATOM     47  C5M THY B   2      18.308  -9.513 -48.098  1.00  0.00      BS   C  
ATOM     48  C6  THY B   2      16.854  -8.973 -50.062  1.00  0.00      BS   C  
ATOM     49  H3  THY B   2      14.946 -12.033 -49.947  1.00  0.00      BS   H  
ATOM     50  H6  THY B   2      17.315  -7.992 -49.951  1.00  0.00      BS   H  
ATOM     51  H1' THY B   2      14.183  -7.777 -51.686  1.00  0.00      BS   H  
ATOM     52  H2' THY B   2      15.672  -6.024 -51.390  1.00  0.00      BS   H  
ATOM     53  H3' THY B   2      16.939  -6.410 -53.962  1.00  0.00      BS   H  
ATOM     54  H4' THY B   2      15.041  -7.847 -54.985  1.00  0.00      BS   H  
ATOM     55  H5' THY B   2      16.858  -9.442 -55.243  1.00  0.00      BS   H  
ATOM     56  H51 THY B   2      18.596 -10.373 -47.455  1.00  0.00      BS   H  
ATOM     57  H52 THY B   2      17.968  -8.591 -47.578  1.00  0.00      BS   H  
ATOM     58  H53 THY B   2      19.236  -9.253 -48.650  1.00  0.00      BS   H  
ATOM     59 H2'' THY B   2      17.136  -7.024 -51.652  1.00  0.00      BS   H  
ATOM     60 H5'' THY B   2      17.510  -7.791 -55.603  1.00  0.00      BS   H  
ATOM     61  P   THY B   3      14.994  -4.309 -53.448  1.00  0.00      BS   P  
ATOM     62  O1P THY B   3      14.358  -3.638 -54.596  1.00  0.00      BS   O  
ATOM     63  O2P THY B   3      16.407  -3.862 -53.090  1.00  0.00      BS   O  
ATOM     64  C5' THY B   3      12.633  -4.239 -52.316  1.00  0.00      BS   C  
ATOM     65  O5' THY B   3      14.052  -4.111 -52.205  1.00  0.00      BS   O  
ATOM     66  C4' THY B   3      12.022  -4.488 -50.972  1.00  0.00      BS   C  
ATOM     67  O4' THY B   3      12.343  -5.875 -50.472  1.00  0.00      BS   O  
ATOM     68  C3' THY B   3      12.598  -3.627 -49.905  1.00  0.00      BS   C  
ATOM     69  O3' THY B   3      11.501  -3.039 -49.152  1.00  0.00      BS   O  
ATOM     70  C2' THY B   3      13.335  -4.592 -48.945  1.00  0.00      BS   C  
ATOM     71  C1' THY B   3      12.437  -5.799 -49.108  1.00  0.00      BS   C  
ATOM     72  N1  THY B   3      12.967  -7.105 -48.513  1.00  0.00      BS   N  
ATOM     73  C2  THY B   3      12.276  -8.309 -48.679  1.00  0.00      BS   C  
ATOM     74  O2  THY B   3      11.193  -8.320 -49.235  1.00  0.00      BS   O  
ATOM     75  N3  THY B   3      12.876  -9.390 -48.073  1.00  0.00      BS   N  
ATOM     76  C4  THY B   3      13.800  -9.351 -47.112  1.00  0.00      BS   C  
ATOM     77  O4  THY B   3      14.040 -10.371 -46.431  1.00  0.00      BS   O  
ATOM     78  C5  THY B   3      14.513  -8.072 -46.973  1.00  0.00      BS   C  
ATOM     79  C5M THY B   3      15.650  -8.090 -45.952  1.00  0.00      BS   C  
ATOM     80  C6  THY B   3      13.999  -7.019 -47.576  1.00  0.00      BS   C  
ATOM     81  H3  THY B   3      12.397 -10.279 -48.084  1.00  0.00      BS   H  
ATOM     82  H6  THY B   3      14.514  -6.057 -47.548  1.00  0.00      BS   H  
ATOM     83  H1' THY B   3      11.443  -5.535 -48.687  1.00  0.00      BS   H  
ATOM     84  H2' THY B   3      13.367  -4.237 -47.893  1.00  0.00      BS   H  
ATOM     85  H3' THY B   3      13.295  -2.861 -50.306  1.00  0.00      BS   H  
ATOM     86  H4' THY B   3      10.923  -4.352 -51.052  1.00  0.00      BS   H  
ATOM     87  H5' THY B   3      12.353  -5.062 -53.009  1.00  0.00      BS   H  
ATOM     88  H51 THY B   3      16.166  -9.074 -45.913  1.00  0.00      BS   H  
ATOM     89  H52 THY B   3      15.268  -7.987 -44.913  1.00  0.00      BS   H  
ATOM     90  H53 THY B   3      16.403  -7.321 -46.226  1.00  0.00      BS   H  
ATOM     91 H2'' THY B   3      14.355  -4.787 -49.335  1.00  0.00      BS   H  
ATOM     92 H5'' THY B   3      12.233  -3.283 -52.717  1.00  0.00      BS   H  
ATOM     93  P   ADE B   4      11.107  -1.485 -49.222  1.00  0.00      BS   P  
ATOM     94  O1P ADE B   4      11.590  -0.866 -50.485  1.00  0.00      BS   O  
ATOM     95  O2P ADE B   4      11.513  -0.802 -47.967  1.00  0.00      BS   O  
ATOM     96  C5' ADE B   4       8.750  -2.090 -50.209  1.00  0.00      BS   C  
ATOM     97  O5' ADE B   4       9.543  -1.401 -49.216  1.00  0.00      BS   O  
ATOM     98  C4' ADE B   4       7.806  -3.219 -49.576  1.00  0.00      BS   C  
ATOM     99  O4' ADE B   4       8.554  -4.232 -48.879  1.00  0.00      BS   O  
ATOM    100  C3' ADE B   4       6.780  -2.725 -48.504  1.00  0.00      BS   C  
ATOM    101  O3' ADE B   4       5.544  -3.462 -48.501  1.00  0.00      BS   O  
ATOM    102  C2' ADE B   4       7.492  -2.946 -47.245  1.00  0.00      BS   C  
ATOM    103  C1' ADE B   4       8.090  -4.299 -47.526  1.00  0.00      BS   C  
ATOM    104  N1  ADE B   4      10.806  -8.029 -45.316  1.00  0.00      BS   N  
ATOM    105  C2  ADE B   4       9.813  -8.108 -46.233  1.00  0.00      BS   C  
ATOM    106  N3  ADE B   4       9.053  -7.078 -46.690  1.00  0.00      BS   N  
ATOM    107  C4  ADE B   4       9.638  -5.900 -46.297  1.00  0.00      BS   C  
ATOM    108  C5  ADE B   4      10.698  -5.690 -45.534  1.00  0.00      BS   C  
ATOM    109  C6  ADE B   4      11.304  -6.817 -44.944  1.00  0.00      BS   C  
ATOM    110  N6  ADE B   4      12.421  -6.713 -44.220  1.00  0.00      BS   N  
ATOM    111  N7  ADE B   4      10.979  -4.328 -45.447  1.00  0.00      BS   N  
ATOM    112  C8  ADE B   4      10.106  -3.761 -46.176  1.00  0.00      BS   C  
ATOM    113  N9  ADE B   4       9.191  -4.656 -46.680  1.00  0.00      BS   N  
ATOM    114  H2  ADE B   4       9.444  -9.113 -46.442  1.00  0.00      BS   H  
ATOM    115  H8  ADE B   4       9.959  -2.732 -46.505  1.00  0.00      BS   H  
ATOM    116  H1' ADE B   4       7.352  -5.128 -47.481  1.00  0.00      BS   H  
ATOM    117  H2' ADE B   4       6.753  -3.032 -46.421  1.00  0.00      BS   H  
ATOM    118  H3' ADE B   4       6.636  -1.635 -48.668  1.00  0.00      BS   H  
ATOM    119  H4' ADE B   4       7.211  -3.639 -50.416  1.00  0.00      BS   H  
ATOM    120  H5' ADE B   4       9.422  -2.584 -50.944  1.00  0.00      BS   H  
ATOM    121  H61 ADE B   4      12.805  -5.883 -43.814  1.00  0.00      BS   H  
ATOM    122  H62 ADE B   4      12.950  -7.552 -44.093  1.00  0.00      BS   H  
ATOM    123 H2'' ADE B   4       8.341  -2.246 -47.091  1.00  0.00      BS   H  
ATOM    124 H5'' ADE B   4       8.198  -1.273 -50.720  1.00  0.00      BS   H  
ATOM    125  P   THY B   5       4.262  -2.720 -48.033  1.00  0.00      BS   P  
ATOM    126  O1P THY B   5       3.263  -2.805 -49.189  1.00  0.00      BS   O  
ATOM    127  O2P THY B   5       4.655  -1.355 -47.532  1.00  0.00      BS   O  
ATOM    128  C5' THY B   5       3.826  -5.084 -46.911  1.00  0.00      BS   C  
ATOM    129  O5' THY B   5       3.755  -3.670 -46.858  1.00  0.00      BS   O  
ATOM    130  C4' THY B   5       4.155  -5.789 -45.544  1.00  0.00      BS   C  
ATOM    131  O4' THY B   5       5.583  -5.577 -45.327  1.00  0.00      BS   O  
ATOM    132  C3' THY B   5       3.559  -5.389 -44.200  1.00  0.00      BS   C  
ATOM    133  O3' THY B   5       2.313  -5.973 -44.050  1.00  0.00      BS   O  
ATOM    134  C2' THY B   5       4.606  -5.996 -43.238  1.00  0.00      BS   C  
ATOM    135  C1' THY B   5       5.863  -6.308 -44.161  1.00  0.00      BS   C  
ATOM    136  N1  THY B   5       7.097  -5.832 -43.477  1.00  0.00      BS   N  
ATOM    137  C2  THY B   5       7.911  -6.692 -42.897  1.00  0.00      BS   C  
ATOM    138  O2  THY B   5       7.772  -7.891 -43.011  1.00  0.00      BS   O  
ATOM    139  N3  THY B   5       9.078  -6.227 -42.335  1.00  0.00      BS   N  
ATOM    140  C4  THY B   5       9.528  -4.990 -42.313  1.00  0.00      BS   C  
ATOM    141  O4  THY B   5      10.633  -4.716 -41.823  1.00  0.00      BS   O  
ATOM    142  C5  THY B   5       8.613  -4.056 -42.965  1.00  0.00      BS   C  
ATOM    143  C5M THY B   5       8.920  -2.603 -43.056  1.00  0.00      BS   C  
ATOM    144  C6  THY B   5       7.466  -4.512 -43.464  1.00  0.00      BS   C  
ATOM    145  H3  THY B   5       9.576  -6.945 -41.828  1.00  0.00      BS   H  
ATOM    146  H6  THY B   5       6.830  -3.918 -44.120  1.00  0.00      BS   H  
ATOM    147  H1' THY B   5       5.782  -7.391 -44.391  1.00  0.00      BS   H  
ATOM    148  H2' THY B   5       4.241  -6.851 -42.630  1.00  0.00      BS   H  
ATOM    149  H3' THY B   5       3.620  -4.286 -44.321  1.00  0.00      BS   H  
ATOM    150  H4' THY B   5       3.922  -6.855 -45.749  1.00  0.00      BS   H  
ATOM    151  H5' THY B   5       4.518  -5.377 -47.731  1.00  0.00      BS   H  
ATOM    152  H51 THY B   5       9.043  -2.371 -44.135  1.00  0.00      BS   H  
ATOM    153  H52 THY B   5       9.929  -2.379 -42.649  1.00  0.00      BS   H  
ATOM    154  H53 THY B   5       8.100  -2.062 -42.536  1.00  0.00      BS   H  
ATOM    155 H2'' THY B   5       4.853  -5.189 -42.516  1.00  0.00      BS   H  
ATOM    156 H5'' THY B   5       2.837  -5.522 -47.163  1.00  0.00      BS   H  
ATOM    157  P   ADE B   6       1.425  -5.796 -42.779  1.00  0.00      BS   P  
ATOM    158  O1P ADE B   6       0.024  -6.133 -43.236  1.00  0.00      BS   O  
ATOM    159  O2P ADE B   6       1.675  -4.473 -42.257  1.00  0.00      BS   O  
ATOM    160  C5' ADE B   6       1.881  -8.320 -42.276  1.00  0.00      BS   C  
ATOM    161  O5' ADE B   6       1.835  -6.912 -41.805  1.00  0.00      BS   O  
ATOM    162  C4' ADE B   6       2.487  -9.118 -41.185  1.00  0.00      BS   C  
ATOM    163  O4' ADE B   6       3.895  -8.708 -40.973  1.00  0.00      BS   O  
ATOM    164  C3' ADE B   6       1.702  -8.976 -39.878  1.00  0.00      BS   C  
ATOM    165  O3' ADE B   6       1.398 -10.234 -39.269  1.00  0.00      BS   O  
ATOM    166  C2' ADE B   6       2.641  -8.052 -39.032  1.00  0.00      BS   C  
ATOM    167  C1' ADE B   6       4.053  -8.403 -39.598  1.00  0.00      BS   C  
ATOM    168  N1  ADE B   6       8.890  -7.010 -38.701  1.00  0.00      BS   N  
ATOM    169  C2  ADE B   6       8.308  -8.230 -38.687  1.00  0.00      BS   C  
ATOM    170  N3  ADE B   6       7.067  -8.597 -38.967  1.00  0.00      BS   N  
ATOM    171  C4  ADE B   6       6.386  -7.442 -39.167  1.00  0.00      BS   C  
ATOM    172  C5  ADE B   6       6.811  -6.134 -39.294  1.00  0.00      BS   C  
ATOM    173  C6  ADE B   6       8.141  -5.894 -39.001  1.00  0.00      BS   C  
ATOM    174  N6  ADE B   6       8.800  -4.739 -39.212  1.00  0.00      BS   N  
ATOM    175  N7  ADE B   6       5.802  -5.253 -39.788  1.00  0.00      BS   N  
ATOM    176  C8  ADE B   6       4.762  -6.073 -39.976  1.00  0.00      BS   C  
ATOM    177  N9  ADE B   6       5.015  -7.374 -39.510  1.00  0.00      BS   N  
ATOM    178  H2  ADE B   6       9.006  -9.067 -38.676  1.00  0.00      BS   H  
ATOM    179  H8  ADE B   6       3.777  -5.722 -40.282  1.00  0.00      BS   H  
ATOM    180  H1' ADE B   6       4.389  -9.350 -39.123  1.00  0.00      BS   H  
ATOM    181  H2' ADE B   6       2.653  -8.157 -37.926  1.00  0.00      BS   H  
ATOM    182  H3' ADE B   6       0.746  -8.434 -40.040  1.00  0.00      BS   H  
ATOM    183  H4' ADE B   6       2.419 -10.217 -41.333  1.00  0.00      BS   H  
ATOM    184  H5' ADE B   6       2.349  -8.488 -43.269  1.00  0.00      BS   H  
ATOM    185  H61 ADE B   6       9.787  -4.879 -39.123  1.00  0.00      BS   H  
ATOM    186  H62 ADE B   6       8.443  -3.805 -39.167  1.00  0.00      BS   H  
ATOM    187 H2'' ADE B   6       2.397  -7.013 -39.340  1.00  0.00      BS   H  
ATOM    188 H5'' ADE B   6       0.861  -8.721 -42.456  1.00  0.00      BS   H  
ATOM    189  P   THY B   7       0.567 -10.383 -37.989  1.00  0.00      BS   P  
ATOM    190  O1P THY B   7      -0.189 -11.679 -38.103  1.00  0.00      BS   O  
ATOM    191  O2P THY B   7      -0.270  -9.179 -37.810  1.00  0.00      BS   O  
ATOM    192  C5' THY B   7       2.716 -11.166 -36.681  1.00  0.00      BS   C  
ATOM    193  O5' THY B   7       1.520 -10.366 -36.761  1.00  0.00      BS   O  
ATOM    194  C4' THY B   7       3.656 -10.523 -35.615  1.00  0.00      BS   C  
ATOM    195  O4' THY B   7       4.420  -9.344 -36.186  1.00  0.00      BS   O  
ATOM    196  C3' THY B   7       3.025  -9.998 -34.349  1.00  0.00      BS   C  
ATOM    197  O3' THY B   7       3.527 -10.638 -33.218  1.00  0.00      BS   O  
ATOM    198  C2' THY B   7       3.205  -8.565 -34.348  1.00  0.00      BS   C  
ATOM    199  C1' THY B   7       4.568  -8.411 -35.169  1.00  0.00      BS   C  
ATOM    200  N1  THY B   7       4.905  -7.158 -35.729  1.00  0.00      BS   N  
ATOM    201  C2  THY B   7       6.218  -6.813 -35.569  1.00  0.00      BS   C  
ATOM    202  O2  THY B   7       7.028  -7.516 -35.048  1.00  0.00      BS   O  
ATOM    203  N3  THY B   7       6.571  -5.588 -36.105  1.00  0.00      BS   N  
ATOM    204  C4  THY B   7       5.718  -4.643 -36.617  1.00  0.00      BS   C  
ATOM    205  O4  THY B   7       6.185  -3.569 -37.027  1.00  0.00      BS   O  
ATOM    206  C5  THY B   7       4.273  -5.049 -36.692  1.00  0.00      BS   C  
ATOM    207  C5M THY B   7       3.198  -4.294 -37.371  1.00  0.00      BS   C  
ATOM    208  C6  THY B   7       3.975  -6.264 -36.245  1.00  0.00      BS   C  
ATOM    209  H3  THY B   7       7.550  -5.360 -36.003  1.00  0.00      BS   H  
ATOM    210  H6  THY B   7       2.997  -6.730 -36.372  1.00  0.00      BS   H  
ATOM    211  H1' THY B   7       5.378  -8.786 -34.508  1.00  0.00      BS   H  
ATOM    212  H2' THY B   7       3.313  -8.049 -33.370  1.00  0.00      BS   H  
ATOM    213  H3' THY B   7       1.941 -10.242 -34.325  1.00  0.00      BS   H  
ATOM    214  H4' THY B   7       4.415 -11.284 -35.334  1.00  0.00      BS   H  
ATOM    215  H5' THY B   7       3.146 -11.305 -37.696  1.00  0.00      BS   H  
ATOM    216  H51 THY B   7       3.533  -3.734 -38.269  1.00  0.00      BS   H  
ATOM    217  H52 THY B   7       2.838  -3.449 -36.745  1.00  0.00      BS   H  
ATOM    218  H53 THY B   7       2.300  -4.911 -37.588  1.00  0.00      BS   H  
ATOM    219 H2'' THY B   7       2.405  -8.038 -34.911  1.00  0.00      BS   H  
ATOM    220 H5'' THY B   7       2.482 -12.213 -36.391  1.00  0.00      BS   H  
ATOM    221  P   ADE B   8       2.657 -10.655 -31.854  1.00  0.00      BS   P  
ATOM    222  O1P ADE B   8       1.797 -11.877 -31.862  1.00  0.00      BS   O  
ATOM    223  O2P ADE B   8       1.990  -9.301 -31.608  1.00  0.00      BS   O  
ATOM    224  C5' ADE B   8       4.777 -11.971 -30.781  1.00  0.00      BS   C  
ATOM    225  O5' ADE B   8       3.799 -10.884 -30.730  1.00  0.00      BS   O  
ATOM    226  C4' ADE B   8       6.225 -11.556 -30.559  1.00  0.00      BS   C  
ATOM    227  O4' ADE B   8       6.676 -10.719 -31.684  1.00  0.00      BS   O  
ATOM    228  C3' ADE B   8       6.459 -10.646 -29.343  1.00  0.00      BS   C  
ATOM    229  O3' ADE B   8       6.669 -11.462 -28.190  1.00  0.00      BS   O  
ATOM    230  C2' ADE B   8       7.780  -9.999 -29.797  1.00  0.00      BS   C  
ATOM    231  C1' ADE B   8       7.592  -9.653 -31.248  1.00  0.00      BS   C  
ATOM    232  N1  ADE B   8       8.073  -4.554 -31.865  1.00  0.00      BS   N  
ATOM    233  C2  ADE B   8       9.009  -5.427 -31.647  1.00  0.00      BS   C  
ATOM    234  N3  ADE B   8       8.861  -6.761 -31.437  1.00  0.00      BS   N  
ATOM    235  C4  ADE B   8       7.514  -7.141 -31.591  1.00  0.00      BS   C  
ATOM    236  C5  ADE B   8       6.472  -6.273 -31.770  1.00  0.00      BS   C  
ATOM    237  C6  ADE B   8       6.788  -4.924 -31.985  1.00  0.00      BS   C  
ATOM    238  N6  ADE B   8       5.872  -3.968 -32.314  1.00  0.00      BS   N  
ATOM    239  N7  ADE B   8       5.271  -7.003 -31.810  1.00  0.00      BS   N  
ATOM    240  C8  ADE B   8       5.655  -8.204 -31.618  1.00  0.00      BS   C  
ATOM    241  N9  ADE B   8       6.992  -8.426 -31.508  1.00  0.00      BS   N  
ATOM    242  H2  ADE B   8      10.001  -5.008 -31.477  1.00  0.00      BS   H  
ATOM    243  H8  ADE B   8       4.925  -9.012 -31.672  1.00  0.00      BS   H  
ATOM    244  H1' ADE B   8       8.589  -9.703 -31.736  1.00  0.00      BS   H  
ATOM    245  H2' ADE B   8       8.648 -10.681 -29.677  1.00  0.00      BS   H  
ATOM    246  H3' ADE B   8       5.649  -9.908 -29.161  1.00  0.00      BS   H  
ATOM    247  H4' ADE B   8       6.991 -12.360 -30.550  1.00  0.00      BS   H  
ATOM    248  H5' ADE B   8       4.737 -12.510 -31.753  1.00  0.00      BS   H  
ATOM    249  H61 ADE B   8       6.239  -3.071 -32.562  1.00  0.00      BS   H  
ATOM    250  H62 ADE B   8       4.919  -4.218 -32.480  1.00  0.00      BS   H  
ATOM    251 H2'' ADE B   8       7.982  -9.097 -29.182  1.00  0.00      BS   H  
ATOM    252 H5'' ADE B   8       4.553 -12.743 -30.013  1.00  0.00      BS   H  
ATOM    253  P   THY B   9       6.653 -10.973 -26.756  1.00  0.00      BS   P  
ATOM    254  O1P THY B   9       7.133 -12.024 -25.787  1.00  0.00      BS   O  
ATOM    255  O2P THY B   9       5.296 -10.487 -26.643  1.00  0.00      BS   O  
ATOM    256  C5' THY B   9       9.118 -10.073 -26.776  1.00  0.00      BS   C  
ATOM    257  O5' THY B   9       7.698  -9.847 -26.722  1.00  0.00      BS   O  
ATOM    258  C4' THY B   9       9.982  -8.839 -26.742  1.00  0.00      BS   C  
ATOM    259  O4' THY B   9       9.639  -7.783 -27.738  1.00  0.00      BS   O  
ATOM    260  C3' THY B   9       9.962  -8.178 -25.380  1.00  0.00      BS   C  
ATOM    261  O3' THY B   9      11.325  -7.718 -25.030  1.00  0.00      BS   O  
ATOM    262  C2' THY B   9       9.046  -7.017 -25.582  1.00  0.00      BS   C  
ATOM    263  C1' THY B   9       9.318  -6.552 -27.026  1.00  0.00      BS   C  
ATOM    264  N1  THY B   9       8.138  -5.921 -27.650  1.00  0.00      BS   N  
ATOM    265  C2  THY B   9       8.200  -4.563 -28.051  1.00  0.00      BS   C  
ATOM    266  O2  THY B   9       9.202  -3.875 -28.064  1.00  0.00      BS   O  
ATOM    267  N3  THY B   9       6.997  -4.125 -28.568  1.00  0.00      BS   N  
ATOM    268  C4  THY B   9       5.802  -4.783 -28.545  1.00  0.00      BS   C  
ATOM    269  O4  THY B   9       4.759  -4.272 -29.013  1.00  0.00      BS   O  
ATOM    270  C5  THY B   9       5.870  -6.177 -28.255  1.00  0.00      BS   C  
ATOM    271  C5M THY B   9       4.527  -6.860 -28.358  1.00  0.00      BS   C  
ATOM    272  C6  THY B   9       7.032  -6.656 -27.839  1.00  0.00      BS   C  
ATOM    273  H3  THY B   9       6.973  -3.135 -28.773  1.00  0.00      BS   H  
ATOM    274  H6  THY B   9       7.219  -7.710 -27.632  1.00  0.00      BS   H  
ATOM    275  H1' THY B   9      10.226  -5.913 -26.993  1.00  0.00      BS   H  
ATOM    276  H2' THY B   9       9.194  -6.260 -24.782  1.00  0.00      BS   H  
ATOM    277  H3' THY B   9       9.394  -8.791 -24.648  1.00  0.00      BS   H  
ATOM    278  H4' THY B   9      11.000  -9.177 -27.029  1.00  0.00      BS   H  
ATOM    279  H5' THY B   9       9.455 -10.699 -27.629  1.00  0.00      BS   H  
ATOM    280  H51 THY B   9       4.630  -7.931 -28.078  1.00  0.00      BS   H  
ATOM    281  H52 THY B   9       4.158  -6.872 -29.406  1.00  0.00      BS   H  
ATOM    282  H53 THY B   9       3.778  -6.335 -27.728  1.00  0.00      BS   H  
ATOM    283 H2'' THY B   9       8.010  -7.399 -25.471  1.00  0.00      BS   H  
ATOM    284 H5'' THY B   9       9.407 -10.690 -25.897  1.00  0.00      BS   H  
ATOM    285  P   ADE B  10      11.653  -7.019 -23.670  1.00  0.00      BS   P  
ATOM    286  O1P ADE B  10      13.051  -7.327 -23.336  1.00  0.00      BS   O  
ATOM    287  O2P ADE B  10      10.565  -7.405 -22.752  1.00  0.00      BS   O  
ATOM    288  C5' ADE B  10      12.573  -4.961 -25.055  1.00  0.00      BS   C  
ATOM    289  O5' ADE B  10      11.679  -5.501 -24.040  1.00  0.00      BS   O  
ATOM    290  C4' ADE B  10      12.637  -3.413 -24.951  1.00  0.00      BS   C  
ATOM    291  O4' ADE B  10      11.350  -2.867 -25.506  1.00  0.00      BS   O  
ATOM    292  C3' ADE B  10      12.604  -2.844 -23.480  1.00  0.00      BS   C  
ATOM    293  O3' ADE B  10      13.372  -1.620 -23.381  1.00  0.00      BS   O  
ATOM    294  C2' ADE B  10      11.165  -2.618 -23.103  1.00  0.00      BS   C  
ATOM    295  C1' ADE B  10      10.554  -2.248 -24.437  1.00  0.00      BS   C  
ATOM    296  N1  ADE B  10       5.779  -1.289 -26.361  1.00  0.00      BS   N  
ATOM    297  C2  ADE B  10       6.972  -0.633 -26.532  1.00  0.00      BS   C  
ATOM    298  N3  ADE B  10       8.196  -0.979 -26.075  1.00  0.00      BS   N  
ATOM    299  C4  ADE B  10       8.130  -2.059 -25.259  1.00  0.00      BS   C  
ATOM    300  C5  ADE B  10       7.004  -2.826 -24.939  1.00  0.00      BS   C  
ATOM    301  C6  ADE B  10       5.832  -2.377 -25.600  1.00  0.00      BS   C  
ATOM    302  N6  ADE B  10       4.689  -3.054 -25.525  1.00  0.00      BS   N  
ATOM    303  N7  ADE B  10       7.346  -3.953 -24.311  1.00  0.00      BS   N  
ATOM    304  C8  ADE B  10       8.591  -3.810 -24.137  1.00  0.00      BS   C  
ATOM    305  N9  ADE B  10       9.175  -2.677 -24.629  1.00  0.00      BS   N  
ATOM    306  H2  ADE B  10       6.952   0.272 -27.140  1.00  0.00      BS   H  
ATOM    307  H8  ADE B  10       9.224  -4.530 -23.617  1.00  0.00      BS   H  
ATOM    308  H1' ADE B  10      10.656  -1.155 -24.613  1.00  0.00      BS   H  
ATOM    309  H2' ADE B  10      11.195  -1.787 -22.365  1.00  0.00      BS   H  
ATOM    310  H3' ADE B  10      12.983  -3.616 -22.777  1.00  0.00      BS   H  
ATOM    311  H4' ADE B  10      13.526  -2.980 -25.459  1.00  0.00      BS   H  
ATOM    312  H5' ADE B  10      12.239  -5.204 -26.086  1.00  0.00      BS   H  
ATOM    313  H61 ADE B  10       4.719  -3.982 -25.152  1.00  0.00      BS   H  
ATOM    314  H62 ADE B  10       3.965  -2.780 -26.158  1.00  0.00      BS   H  
ATOM    315 H2'' ADE B  10      10.653  -3.536 -22.742  1.00  0.00      BS   H  
ATOM    316 H5'' ADE B  10      13.599  -5.378 -24.959  1.00  0.00      BS   H  
ATOM    317  P   CYT B  11      14.691  -1.545 -22.525  1.00  0.00      BS   P  
ATOM    318  O1P CYT B  11      15.403  -2.821 -22.554  1.00  0.00      BS   O  
ATOM    319  O2P CYT B  11      14.264  -1.038 -21.177  1.00  0.00      BS   O  
ATOM    320  C5' CYT B  11      15.945  -0.264 -24.499  1.00  0.00      BS   C  
ATOM    321  O5' CYT B  11      15.421  -0.339 -23.165  1.00  0.00      BS   O  
ATOM    322  C4' CYT B  11      17.347   0.294 -24.680  1.00  0.00      BS   C  
ATOM    323  O4' CYT B  11      17.430   1.656 -24.219  1.00  0.00      BS   O  
ATOM    324  C3' CYT B  11      18.425  -0.560 -23.906  1.00  0.00      BS   C  
ATOM    325  O3' CYT B  11      19.633  -0.644 -24.608  1.00  0.00      BS   O  
ATOM    326  C2' CYT B  11      18.595   0.317 -22.648  1.00  0.00      BS   C  
ATOM    327  C1' CYT B  11      18.501   1.726 -23.267  1.00  0.00      BS   C  
ATOM    328  N1  CYT B  11      18.401   2.957 -22.360  1.00  0.00      BS   N  
ATOM    329  C2  CYT B  11      18.718   4.234 -22.756  1.00  0.00      BS   C  
ATOM    330  O2  CYT B  11      19.217   4.422 -23.859  1.00  0.00      BS   O  
ATOM    331  N3  CYT B  11      18.453   5.190 -21.880  1.00  0.00      BS   N  
ATOM    332  C4  CYT B  11      18.328   4.924 -20.557  1.00  0.00      BS   C  
ATOM    333  N4  CYT B  11      18.168   5.931 -19.675  1.00  0.00      BS   N  
ATOM    334  C5  CYT B  11      18.243   3.610 -20.113  1.00  0.00      BS   C  
ATOM    335  C6  CYT B  11      18.213   2.651 -21.037  1.00  0.00      BS   C  
ATOM    336  H5  CYT B  11      18.001   3.443 -19.063  1.00  0.00      BS   H  
ATOM    337  H6  CYT B  11      17.867   1.637 -20.831  1.00  0.00      BS   H  
ATOM    338  H1' CYT B  11      19.403   1.847 -23.904  1.00  0.00      BS   H  
ATOM    339  H2' CYT B  11      19.560   0.215 -22.108  1.00  0.00      BS   H  
ATOM    340  H3' CYT B  11      17.982  -1.520 -23.564  1.00  0.00      BS   H  
ATOM    341  H4' CYT B  11      17.650   0.207 -25.745  1.00  0.00      BS   H  
ATOM    342  H41 CYT B  11      18.075   6.830 -20.102  1.00  0.00      BS   H  
ATOM    343  H5' CYT B  11      15.309   0.430 -25.089  1.00  0.00      BS   H  
ATOM    344  H42 CYT B  11      17.839   5.966 -18.732  1.00  0.00      BS   H  
ATOM    345 H2'' CYT B  11      17.788   0.104 -21.915  1.00  0.00      BS   H  
ATOM    346 H5'' CYT B  11      15.997  -1.246 -25.018  1.00  0.00      BS   H  
ATOM    347  P   GUA B  12      19.994  -1.764 -25.655  1.00  0.00      BS   P  
ATOM    348  O1P GUA B  12      21.177  -2.497 -25.282  1.00  0.00      BS   O  
ATOM    349  O2P GUA B  12      19.966  -1.112 -26.969  1.00  0.00      BS   O  
ATOM    350  C5' GUA B  12      18.638  -3.933 -24.899  1.00  0.00      BS   C  
ATOM    351  O5' GUA B  12      18.702  -2.709 -25.652  1.00  0.00      BS   O  
ATOM    352  C4' GUA B  12      18.204  -5.103 -25.714  1.00  0.00      BS   C  
ATOM    353  O4' GUA B  12      16.735  -4.900 -26.052  1.00  0.00      BS   O  
ATOM    354  C3' GUA B  12      18.888  -5.300 -27.024  1.00  0.00      BS   C  
ATOM    355  O3' GUA B  12      18.999  -6.661 -27.367  1.00  0.00      BS   O  
ATOM    356  C2' GUA B  12      17.980  -4.630 -28.013  1.00  0.00      BS   C  
ATOM    357  C1' GUA B  12      16.546  -4.748 -27.405  1.00  0.00      BS   C  
ATOM    358  N1  GUA B  12      11.927  -3.427 -29.008  1.00  0.00      BS   N  
ATOM    359  C2  GUA B  12      12.533  -4.650 -28.930  1.00  0.00      BS   C  
ATOM    360  N2  GUA B  12      11.754  -5.643 -29.281  1.00  0.00      BS   N  
ATOM    361  N3  GUA B  12      13.723  -4.878 -28.339  1.00  0.00      BS   N  
ATOM    362  C4  GUA B  12      14.337  -3.717 -28.166  1.00  0.00      BS   C  
ATOM    363  C5  GUA B  12      13.868  -2.401 -28.314  1.00  0.00      BS   C  
ATOM    364  C6  GUA B  12      12.556  -2.226 -28.717  1.00  0.00      BS   C  
ATOM    365  O6  GUA B  12      11.926  -1.208 -28.967  1.00  0.00      BS   O  
ATOM    366  N7  GUA B  12      14.830  -1.488 -27.843  1.00  0.00      BS   N  
ATOM    367  C8  GUA B  12      15.862  -2.219 -27.570  1.00  0.00      BS   C  
ATOM    368  N9  GUA B  12      15.671  -3.616 -27.713  1.00  0.00      BS   N  
ATOM    369  H1  GUA B  12      10.941  -3.347 -29.215  1.00  0.00      BS   H  
ATOM    370  H8  GUA B  12      16.770  -1.725 -27.223  1.00  0.00      BS   H  
ATOM    371  H1' GUA B  12      16.110  -5.705 -27.764  1.00  0.00      BS   H  
ATOM    372  H2' GUA B  12      18.092  -5.030 -29.043  1.00  0.00      BS   H  
ATOM    373  H21 GUA B  12      11.995  -6.612 -29.233  1.00  0.00      BS   H  
ATOM    374  H3' GUA B  12      19.889  -4.854 -26.839  1.00  0.00      BS   H  
ATOM    375  H22 GUA B  12      10.822  -5.334 -29.471  1.00  0.00      BS   H  
ATOM    376  H4' GUA B  12      18.341  -5.995 -25.066  1.00  0.00      BS   H  
ATOM    377  H5' GUA B  12      17.872  -3.831 -24.102  1.00  0.00      BS   H  
ATOM    378  H3T GUA B  12      19.343  -6.698 -28.263  1.00  0.00      BS   H  
ATOM    379 H2'' GUA B  12      18.287  -3.562 -28.008  1.00  0.00      BS   H  
ATOM    380 H5'' GUA B  12      19.510  -4.296 -24.313  1.00  0.00      BS   H  
TER   
ATOM    381  C5' GUA R  11      13.190   2.301 -22.250  1.00  0.00      R    C  
ATOM    382  O5' GUA R  11      12.670   1.125 -21.537  1.00  0.00      R    O  
ATOM    383  C4' GUA R  11      12.017   3.050 -23.004  1.00  0.00      R    C  
ATOM    384  O4' GUA R  11      11.237   2.209 -23.882  1.00  0.00      R    O  
ATOM    385  C3' GUA R  11      10.957   3.671 -22.034  1.00  0.00      R    C  
ATOM    386  O3' GUA R  11      11.430   4.861 -21.385  1.00  0.00      R    O  
ATOM    387  C2' GUA R  11       9.792   3.862 -23.028  1.00  0.00      R    C  
ATOM    388  O2' GUA R  11      10.065   5.062 -23.768  1.00  0.00      R    O  
ATOM    389  C1' GUA R  11       9.890   2.566 -23.795  1.00  0.00      R    C  
ATOM    390  N1  GUA R  11       5.212   0.885 -23.521  1.00  0.00      R    N  
ATOM    391  C2  GUA R  11       5.667   2.051 -24.050  1.00  0.00      R    C  
ATOM    392  N2  GUA R  11       4.752   2.788 -24.718  1.00  0.00      R    N  
ATOM    393  N3  GUA R  11       6.933   2.371 -24.094  1.00  0.00      R    N  
ATOM    394  C4  GUA R  11       7.743   1.447 -23.515  1.00  0.00      R    C  
ATOM    395  C5  GUA R  11       7.347   0.193 -23.003  1.00  0.00      R    C  
ATOM    396  C6  GUA R  11       5.990  -0.189 -23.121  1.00  0.00      R    C  
ATOM    397  O6  GUA R  11       5.462  -1.244 -22.811  1.00  0.00      R    O  
ATOM    398  N7  GUA R  11       8.387  -0.445 -22.468  1.00  0.00      R    N  
ATOM    399  C8  GUA R  11       9.416   0.382 -22.626  1.00  0.00      R    C  
ATOM    400  N9  GUA R  11       9.066   1.474 -23.317  1.00  0.00      R    N  
ATOM    401  H1  GUA R  11       4.243   0.611 -23.597  1.00  0.00      R    H  
ATOM    402  H8  GUA R  11      10.452   0.246 -22.316  1.00  0.00      R    H  
ATOM    403  H1' GUA R  11       9.648   2.859 -24.838  1.00  0.00      R    H  
ATOM    404  H2' GUA R  11       9.381   5.252 -24.415  1.00  0.00      R    H  
ATOM    405  H21 GUA R  11       3.865   2.394 -24.959  1.00  0.00      R    H  
ATOM    406  H3' GUA R  11      10.651   2.855 -21.344  1.00  0.00      R    H  
ATOM    407  H22 GUA R  11       5.076   3.586 -25.225  1.00  0.00      R    H  
ATOM    408  H4' GUA R  11      12.392   3.829 -23.702  1.00  0.00      R    H  
ATOM    409  H5' GUA R  11      13.982   2.003 -22.970  1.00  0.00      R    H  
ATOM    410  H5T GUA R  11      13.354   0.455 -21.469  1.00  0.00      R    H  
ATOM    411 H2'' GUA R  11       8.789   4.016 -22.579  1.00  0.00      R    H  
ATOM    412 H5'' GUA R  11      13.633   3.043 -21.551  1.00  0.00      R    H  
ATOM    413  P   CYT R  12      10.690   5.448 -20.105  1.00  0.00      R    P  
ATOM    414  O1P CYT R  12      11.315   6.738 -19.848  1.00  0.00      R    O  
ATOM    415  O2P CYT R  12      10.770   4.399 -19.028  1.00  0.00      R    O  
ATOM    416  C5' CYT R  12       8.739   6.887 -21.195  1.00  0.00      R    C  
ATOM    417  O5' CYT R  12       9.181   5.625 -20.645  1.00  0.00      R    O  
ATOM    418  C4' CYT R  12       7.284   7.011 -21.680  1.00  0.00      R    C  
ATOM    419  O4' CYT R  12       6.790   5.864 -22.469  1.00  0.00      R    O  
ATOM    420  C3' CYT R  12       6.319   7.313 -20.576  1.00  0.00      R    C  
ATOM    421  O3' CYT R  12       6.341   8.680 -20.080  1.00  0.00      R    O  
ATOM    422  C2' CYT R  12       5.021   6.898 -21.267  1.00  0.00      R    C  
ATOM    423  O2' CYT R  12       4.679   7.926 -22.190  1.00  0.00      R    O  
ATOM    424  C1' CYT R  12       5.481   5.665 -22.123  1.00  0.00      R    C  
ATOM    425  N1  CYT R  12       5.249   4.398 -21.364  1.00  0.00      R    N  
ATOM    426  C2  CYT R  12       3.980   3.822 -21.262  1.00  0.00      R    C  
ATOM    427  O2  CYT R  12       3.016   4.559 -21.566  1.00  0.00      R    O  
ATOM    428  N3  CYT R  12       3.795   2.571 -20.704  1.00  0.00      R    N  
ATOM    429  C4  CYT R  12       4.857   1.924 -20.216  1.00  0.00      R    C  
ATOM    430  N4  CYT R  12       4.712   0.705 -19.785  1.00  0.00      R    N  
ATOM    431  C5  CYT R  12       6.171   2.447 -20.319  1.00  0.00      R    C  
ATOM    432  C6  CYT R  12       6.321   3.645 -20.815  1.00  0.00      R    C  
ATOM    433  H5  CYT R  12       6.983   1.798 -19.994  1.00  0.00      R    H  
ATOM    434  H6  CYT R  12       7.319   4.077 -20.890  1.00  0.00      R    H  
ATOM    435  H1' CYT R  12       4.824   5.722 -23.016  1.00  0.00      R    H  
ATOM    436  H2' CYT R  12       4.786   8.756 -21.720  1.00  0.00      R    H  
ATOM    437  H3' CYT R  12       6.599   6.634 -19.742  1.00  0.00      R    H  
ATOM    438  H4' CYT R  12       7.288   7.859 -22.398  1.00  0.00      R    H  
ATOM    439  H41 CYT R  12       3.782   0.342 -19.782  1.00  0.00      R    H  
ATOM    440  H5' CYT R  12       9.416   7.043 -22.062  1.00  0.00      R    H  
ATOM    441  H42 CYT R  12       5.433   0.283 -19.235  1.00  0.00      R    H  
ATOM    442 H2'' CYT R  12       4.211   6.731 -20.525  1.00  0.00      R    H  
ATOM    443 H5'' CYT R  12       8.974   7.708 -20.486  1.00  0.00      R    H  
ATOM    444  P   URA R  13       5.895   9.237 -18.690  1.00  0.00      R    P  
ATOM    445  O1P URA R  13       5.782  10.662 -18.892  1.00  0.00      R    O  
ATOM    446  O2P URA R  13       6.812   8.716 -17.669  1.00  0.00      R    O  
ATOM    447  C5' URA R  13       3.361   9.475 -19.122  1.00  0.00      R    C  
ATOM    448  O5' URA R  13       4.441   8.630 -18.473  1.00  0.00      R    O  
ATOM    449  C4' URA R  13       2.088   8.692 -19.120  1.00  0.00      R    C  
ATOM    450  O4' URA R  13       2.266   7.305 -19.522  1.00  0.00      R    O  
ATOM    451  C3' URA R  13       1.452   8.601 -17.756  1.00  0.00      R    C  
ATOM    452  O3' URA R  13       0.704   9.781 -17.505  1.00  0.00      R    O  
ATOM    453  C2' URA R  13       0.690   7.309 -17.744  1.00  0.00      R    C  
ATOM    454  O2' URA R  13      -0.670   7.595 -18.026  1.00  0.00      R    O  
ATOM    455  C1' URA R  13       1.463   6.488 -18.792  1.00  0.00      R    C  
ATOM    456  N1  URA R  13       2.191   5.325 -18.182  1.00  0.00      R    N  
ATOM    457  C2  URA R  13       1.495   4.171 -18.076  1.00  0.00      R    C  
ATOM    458  O2  URA R  13       0.310   4.075 -18.364  1.00  0.00      R    O  
ATOM    459  N3  URA R  13       2.232   3.181 -17.468  1.00  0.00      R    N  
ATOM    460  C4  URA R  13       3.536   3.243 -16.957  1.00  0.00      R    C  
ATOM    461  O4  URA R  13       4.067   2.237 -16.527  1.00  0.00      R    O  
ATOM    462  C5  URA R  13       4.155   4.505 -17.107  1.00  0.00      R    C  
ATOM    463  C6  URA R  13       3.449   5.500 -17.667  1.00  0.00      R    C  
ATOM    464  H3  URA R  13       1.790   2.273 -17.477  1.00  0.00      R    H  
ATOM    465  H5  URA R  13       5.169   4.741 -16.782  1.00  0.00      R    H  
ATOM    466  H6  URA R  13       3.930   6.443 -17.926  1.00  0.00      R    H  
ATOM    467  H1' URA R  13       0.683   6.091 -19.477  1.00  0.00      R    H  
ATOM    468  H2' URA R  13      -1.088   7.719 -17.171  1.00  0.00      R    H  
ATOM    469  H3' URA R  13       2.293   8.413 -17.054  1.00  0.00      R    H  
ATOM    470  H4' URA R  13       1.438   9.152 -19.894  1.00  0.00      R    H  
ATOM    471  H5' URA R  13       3.562   9.767 -20.176  1.00  0.00      R    H  
ATOM    472 H2'' URA R  13       0.730   6.915 -16.707  1.00  0.00      R    H  
ATOM    473 H5'' URA R  13       3.273  10.401 -18.515  1.00  0.00      R    H  
ATOM    474  P   URA R  14       0.471  10.147 -15.933  1.00  0.00      R    P  
ATOM    475  O1P URA R  14       0.152  11.570 -15.732  1.00  0.00      R    O  
ATOM    476  O2P URA R  14       1.668   9.712 -15.157  1.00  0.00      R    O  
ATOM    477  C5' URA R  14      -2.048   9.410 -15.942  1.00  0.00      R    C  
ATOM    478  O5' URA R  14      -0.693   9.232 -15.564  1.00  0.00      R    O  
ATOM    479  C4' URA R  14      -2.800   8.147 -15.472  1.00  0.00      R    C  
ATOM    480  O4' URA R  14      -2.175   6.988 -15.951  1.00  0.00      R    O  
ATOM    481  C3' URA R  14      -2.839   7.982 -13.977  1.00  0.00      R    C  
ATOM    482  O3' URA R  14      -3.906   8.817 -13.384  1.00  0.00      R    O  
ATOM    483  C2' URA R  14      -3.081   6.520 -13.865  1.00  0.00      R    C  
ATOM    484  O2' URA R  14      -4.483   6.145 -14.096  1.00  0.00      R    O  
ATOM    485  C1' URA R  14      -2.294   5.958 -15.052  1.00  0.00      R    C  
ATOM    486  N1  URA R  14      -1.080   5.298 -14.753  1.00  0.00      R    N  
ATOM    487  C2  URA R  14      -0.998   3.946 -14.730  1.00  0.00      R    C  
ATOM    488  O2  URA R  14      -1.968   3.264 -15.099  1.00  0.00      R    O  
ATOM    489  N3  URA R  14       0.231   3.365 -14.497  1.00  0.00      R    N  
ATOM    490  C4  URA R  14       1.430   4.038 -14.225  1.00  0.00      R    C  
ATOM    491  O4  URA R  14       2.433   3.468 -14.076  1.00  0.00      R    O  
ATOM    492  C5  URA R  14       1.217   5.463 -14.237  1.00  0.00      R    C  
ATOM    493  C6  URA R  14       0.042   6.037 -14.512  1.00  0.00      R    C  
ATOM    494  H3  URA R  14       0.089   2.413 -14.187  1.00  0.00      R    H  
ATOM    495  H5  URA R  14       2.072   6.055 -13.911  1.00  0.00      R    H  
ATOM    496  H6  URA R  14      -0.054   7.123 -14.506  1.00  0.00      R    H  
ATOM    497  H1' URA R  14      -2.959   5.279 -15.625  1.00  0.00      R    H  
ATOM    498  H2' URA R  14      -4.984   6.117 -13.278  1.00  0.00      R    H  
ATOM    499  H3' URA R  14      -1.853   8.333 -13.603  1.00  0.00      R    H  
ATOM    500  H4' URA R  14      -3.836   8.130 -15.873  1.00  0.00      R    H  
ATOM    501  H5' URA R  14      -2.153   9.586 -17.033  1.00  0.00      R    H  
ATOM    502 H2'' URA R  14      -2.771   6.167 -12.859  1.00  0.00      R    H  
ATOM    503 H5'' URA R  14      -2.440  10.338 -15.473  1.00  0.00      R    H  
ATOM    504  P   ADE R  15      -3.964   9.038 -11.805  1.00  0.00      R    P  
ATOM    505  O1P ADE R  15      -5.178   9.770 -11.392  1.00  0.00      R    O  
ATOM    506  O2P ADE R  15      -2.644   9.622 -11.418  1.00  0.00      R    O  
ATOM    507  C5' ADE R  15      -5.364   6.963 -11.046  1.00  0.00      R    C  
ATOM    508  O5' ADE R  15      -4.082   7.619 -11.177  1.00  0.00      R    O  
ATOM    509  C4' ADE R  15      -5.141   5.599 -10.529  1.00  0.00      R    C  
ATOM    510  O4' ADE R  15      -4.258   4.786 -11.362  1.00  0.00      R    O  
ATOM    511  C3' ADE R  15      -4.583   5.414  -9.106  1.00  0.00      R    C  
ATOM    512  O3' ADE R  15      -5.578   5.848  -8.011  1.00  0.00      R    O  
ATOM    513  C2' ADE R  15      -4.283   3.948  -9.186  1.00  0.00      R    C  
ATOM    514  O2' ADE R  15      -5.369   3.080  -8.878  1.00  0.00      R    O  
ATOM    515  C1' ADE R  15      -3.774   3.693 -10.603  1.00  0.00      R    C  
ATOM    516  N1  ADE R  15       0.446   0.763 -10.123  1.00  0.00      R    N  
ATOM    517  C2  ADE R  15      -0.878   0.452 -10.049  1.00  0.00      R    C  
ATOM    518  N3  ADE R  15      -1.909   1.231 -10.126  1.00  0.00      R    N  
ATOM    519  C4  ADE R  15      -1.551   2.499 -10.400  1.00  0.00      R    C  
ATOM    520  C5  ADE R  15      -0.225   2.969 -10.461  1.00  0.00      R    C  
ATOM    521  C6  ADE R  15       0.793   2.066 -10.224  1.00  0.00      R    C  
ATOM    522  N6  ADE R  15       2.130   2.431 -10.349  1.00  0.00      R    N  
ATOM    523  N7  ADE R  15      -0.185   4.358 -10.788  1.00  0.00      R    N  
ATOM    524  C8  ADE R  15      -1.445   4.666 -10.819  1.00  0.00      R    C  
ATOM    525  N9  ADE R  15      -2.313   3.624 -10.647  1.00  0.00      R    N  
ATOM    526  H2  ADE R  15      -1.030  -0.602  -9.815  1.00  0.00      R    H  
ATOM    527  H8  ADE R  15      -1.746   5.655 -11.165  1.00  0.00      R    H  
ATOM    528  H1' ADE R  15      -4.165   2.751 -11.044  1.00  0.00      R    H  
ATOM    529  H2' ADE R  15      -5.521   3.095  -7.930  1.00  0.00      R    H  
ATOM    530  H3' ADE R  15      -3.643   6.004  -9.074  1.00  0.00      R    H  
ATOM    531  H4' ADE R  15      -6.144   5.159 -10.343  1.00  0.00      R    H  
ATOM    532  H5' ADE R  15      -5.905   6.854 -12.010  1.00  0.00      R    H  
ATOM    533  H61 ADE R  15       2.449   3.345 -10.597  1.00  0.00      R    H  
ATOM    534  H62 ADE R  15       2.766   1.672 -10.487  1.00  0.00      R    H  
ATOM    535 H2'' ADE R  15      -3.449   3.711  -8.492  1.00  0.00      R    H  
ATOM    536 H5'' ADE R  15      -5.990   7.587 -10.372  1.00  0.00      R    H  
ATOM    537  P   CYT R  16      -5.049   6.651  -6.773  1.00  0.00      R    P  
ATOM    538  O1P CYT R  16      -6.233   7.296  -6.181  1.00  0.00      R    O  
ATOM    539  O2P CYT R  16      -3.907   7.487  -7.134  1.00  0.00      R    O  
ATOM    540  C5' CYT R  16      -5.440   4.321  -5.506  1.00  0.00      R    C  
ATOM    541  O5' CYT R  16      -4.555   5.444  -5.874  1.00  0.00      R    O  
ATOM    542  C4' CYT R  16      -4.708   3.012  -5.383  1.00  0.00      R    C  
ATOM    543  O4' CYT R  16      -3.970   2.684  -6.483  1.00  0.00      R    O  
ATOM    544  C3' CYT R  16      -3.653   2.766  -4.246  1.00  0.00      R    C  
ATOM    545  O3' CYT R  16      -4.248   2.660  -2.881  1.00  0.00      R    O  
ATOM    546  C2' CYT R  16      -3.076   1.465  -4.720  1.00  0.00      R    C  
ATOM    547  O2' CYT R  16      -3.897   0.298  -4.573  1.00  0.00      R    O  
ATOM    548  C1' CYT R  16      -2.910   1.790  -6.187  1.00  0.00      R    C  
ATOM    549  N1  CYT R  16      -1.505   2.315  -6.413  1.00  0.00      R    N  
ATOM    550  C2  CYT R  16      -0.431   1.502  -6.520  1.00  0.00      R    C  
ATOM    551  O2  CYT R  16      -0.590   0.293  -6.365  1.00  0.00      R    O  
ATOM    552  N3  CYT R  16       0.775   1.967  -6.879  1.00  0.00      R    N  
ATOM    553  C4  CYT R  16       0.962   3.315  -7.043  1.00  0.00      R    C  
ATOM    554  N4  CYT R  16       2.172   3.696  -7.313  1.00  0.00      R    N  
ATOM    555  C5  CYT R  16      -0.125   4.244  -6.968  1.00  0.00      R    C  
ATOM    556  C6  CYT R  16      -1.306   3.730  -6.649  1.00  0.00      R    C  
ATOM    557  H5  CYT R  16       0.078   5.273  -7.267  1.00  0.00      R    H  
ATOM    558  H6  CYT R  16      -2.184   4.375  -6.647  1.00  0.00      R    H  
ATOM    559  H1' CYT R  16      -3.121   0.889  -6.803  1.00  0.00      R    H  
ATOM    560  H2' CYT R  16      -3.376  -0.410  -4.185  1.00  0.00      R    H  
ATOM    561  H3' CYT R  16      -2.969   3.623  -4.426  1.00  0.00      R    H  
ATOM    562  H4' CYT R  16      -5.461   2.198  -5.322  1.00  0.00      R    H  
ATOM    563  H41 CYT R  16       2.944   3.067  -7.410  1.00  0.00      R    H  
ATOM    564  H5' CYT R  16      -6.259   4.133  -6.234  1.00  0.00      R    H  
ATOM    565  H42 CYT R  16       2.310   4.640  -7.611  1.00  0.00      R    H  
ATOM    566 H2'' CYT R  16      -2.089   1.253  -4.257  1.00  0.00      R    H  
ATOM    567 H5'' CYT R  16      -5.940   4.410  -4.518  1.00  0.00      R    H  
ATOM    568  P   ADE R  17      -3.198   2.711  -1.706  1.00  0.00      R    P  
ATOM    569  O1P ADE R  17      -3.828   2.598  -0.399  1.00  0.00      R    O  
ATOM    570  O2P ADE R  17      -2.396   3.989  -1.864  1.00  0.00      R    O  
ATOM    571  C5' ADE R  17      -2.767   0.225  -1.400  1.00  0.00      R    C  
ATOM    572  O5' ADE R  17      -2.232   1.462  -1.810  1.00  0.00      R    O  
ATOM    573  C4' ADE R  17      -1.744  -0.905  -1.725  1.00  0.00      R    C  
ATOM    574  O4' ADE R  17      -1.111  -0.679  -3.026  1.00  0.00      R    O  
ATOM    575  C3' ADE R  17      -0.610  -0.807  -0.708  1.00  0.00      R    C  
ATOM    576  O3' ADE R  17      -0.954  -1.518   0.459  1.00  0.00      R    O  
ATOM    577  C2' ADE R  17       0.523  -1.456  -1.486  1.00  0.00      R    C  
ATOM    578  O2' ADE R  17       0.360  -2.899  -1.635  1.00  0.00      R    O  
ATOM    579  C1' ADE R  17       0.333  -0.758  -2.824  1.00  0.00      R    C  
ATOM    580  N1  ADE R  17       4.989   1.372  -3.972  1.00  0.00      R    N  
ATOM    581  C2  ADE R  17       4.592   0.113  -3.662  1.00  0.00      R    C  
ATOM    582  N3  ADE R  17       3.342  -0.334  -3.421  1.00  0.00      R    N  
ATOM    583  C4  ADE R  17       2.452   0.647  -3.407  1.00  0.00      R    C  
ATOM    584  C5  ADE R  17       2.655   1.962  -3.677  1.00  0.00      R    C  
ATOM    585  C6  ADE R  17       3.971   2.332  -4.007  1.00  0.00      R    C  
ATOM    586  N6  ADE R  17       4.370   3.582  -4.352  1.00  0.00      R    N  
ATOM    587  N7  ADE R  17       1.498   2.700  -3.502  1.00  0.00      R    N  
ATOM    588  C8  ADE R  17       0.603   1.851  -3.144  1.00  0.00      R    C  
ATOM    589  N9  ADE R  17       1.081   0.509  -3.107  1.00  0.00      R    N  
ATOM    590  H2  ADE R  17       5.301  -0.713  -3.729  1.00  0.00      R    H  
ATOM    591  H8  ADE R  17      -0.467   1.990  -2.986  1.00  0.00      R    H  
ATOM    592  H1' ADE R  17       0.527  -1.423  -3.692  1.00  0.00      R    H  
ATOM    593  H2' ADE R  17       1.034  -3.254  -2.219  1.00  0.00      R    H  
ATOM    594  H3' ADE R  17      -0.363   0.275  -0.665  1.00  0.00      R    H  
ATOM    595  H4' ADE R  17      -2.090  -1.960  -1.741  1.00  0.00      R    H  
ATOM    596  H5' ADE R  17      -3.683  -0.104  -1.938  1.00  0.00      R    H  
ATOM    597  H61 ADE R  17       5.265   3.748  -4.767  1.00  0.00      R    H  
ATOM    598  H62 ADE R  17       3.669   4.292  -4.286  1.00  0.00      R    H  
ATOM    599 H2'' ADE R  17       1.489  -1.253  -0.978  1.00  0.00      R    H  
ATOM    600 H5'' ADE R  17      -2.943   0.131  -0.307  1.00  0.00      R    H  
ATOM    601  P   ADE R  18      -0.484  -0.989   1.854  1.00  0.00      R    P  
ATOM    602  O1P ADE R  18      -1.037  -1.867   2.938  1.00  0.00      R    O  
ATOM    603  O2P ADE R  18      -0.936   0.462   2.016  1.00  0.00      R    O  
ATOM    604  C5' ADE R  18       1.688  -2.298   2.222  1.00  0.00      R    C  
ATOM    605  O5' ADE R  18       1.073  -1.110   1.851  1.00  0.00      R    O  
ATOM    606  C4' ADE R  18       3.098  -2.494   1.791  1.00  0.00      R    C  
ATOM    607  O4' ADE R  18       3.323  -2.158   0.446  1.00  0.00      R    O  
ATOM    608  C3' ADE R  18       4.006  -1.601   2.624  1.00  0.00      R    C  
ATOM    609  O3' ADE R  18       4.246  -2.284   3.850  1.00  0.00      R    O  
ATOM    610  C2' ADE R  18       5.235  -1.462   1.686  1.00  0.00      R    C  
ATOM    611  O2' ADE R  18       6.093  -2.557   1.698  1.00  0.00      R    O  
ATOM    612  C1' ADE R  18       4.479  -1.368   0.345  1.00  0.00      R    C  
ATOM    613  N1  ADE R  18       6.591   3.004  -1.281  1.00  0.00      R    N  
ATOM    614  C2  ADE R  18       7.128   1.754  -1.079  1.00  0.00      R    C  
ATOM    615  N3  ADE R  18       6.516   0.773  -0.462  1.00  0.00      R    N  
ATOM    616  C4  ADE R  18       5.167   0.984  -0.352  1.00  0.00      R    C  
ATOM    617  C5  ADE R  18       4.474   2.114  -0.593  1.00  0.00      R    C  
ATOM    618  C6  ADE R  18       5.252   3.205  -1.061  1.00  0.00      R    C  
ATOM    619  N6  ADE R  18       4.740   4.378  -1.252  1.00  0.00      R    N  
ATOM    620  N7  ADE R  18       3.062   1.920  -0.454  1.00  0.00      R    N  
ATOM    621  C8  ADE R  18       3.042   0.678  -0.063  1.00  0.00      R    C  
ATOM    622  N9  ADE R  18       4.228   0.051  -0.058  1.00  0.00      R    N  
ATOM    623  H2  ADE R  18       8.185   1.591  -1.290  1.00  0.00      R    H  
ATOM    624  H8  ADE R  18       2.182   0.047   0.159  1.00  0.00      R    H  
ATOM    625  H1' ADE R  18       5.066  -1.920  -0.419  1.00  0.00      R    H  
ATOM    626  H2' ADE R  18       6.378  -2.584   2.614  1.00  0.00      R    H  
ATOM    627  H3' ADE R  18       3.460  -0.647   2.788  1.00  0.00      R    H  
ATOM    628  H4' ADE R  18       3.336  -3.568   1.949  1.00  0.00      R    H  
ATOM    629  H5' ADE R  18       1.150  -3.234   1.958  1.00  0.00      R    H  
ATOM    630  H61 ADE R  18       3.813   4.413  -1.622  1.00  0.00      R    H  
ATOM    631  H62 ADE R  18       5.278   5.203  -1.427  1.00  0.00      R    H  
ATOM    632 H2'' ADE R  18       5.765  -0.517   1.927  1.00  0.00      R    H  
ATOM    633 H5'' ADE R  18       1.708  -2.309   3.333  1.00  0.00      R    H  
ATOM    634  P   CYT R  19       5.388  -1.858   4.823  1.00  0.00      R    P  
ATOM    635  O1P CYT R  19       6.681  -2.420   4.315  1.00  0.00      R    O  
ATOM    636  O2P CYT R  19       4.998  -2.247   6.222  1.00  0.00      R    O  
ATOM    637  C5' CYT R  19       6.574   0.535   4.697  1.00  0.00      R    C  
ATOM    638  O5' CYT R  19       5.342  -0.257   4.749  1.00  0.00      R    O  
ATOM    639  C4' CYT R  19       6.590   2.056   4.158  1.00  0.00      R    C  
ATOM    640  O4' CYT R  19       5.949   2.164   2.839  1.00  0.00      R    O  
ATOM    641  C3' CYT R  19       5.863   3.065   5.102  1.00  0.00      R    C  
ATOM    642  O3' CYT R  19       6.660   3.404   6.212  1.00  0.00      R    O  
ATOM    643  C2' CYT R  19       5.686   4.230   4.129  1.00  0.00      R    C  
ATOM    644  O2' CYT R  19       6.835   5.013   3.971  1.00  0.00      R    O  
ATOM    645  C1' CYT R  19       5.366   3.465   2.790  1.00  0.00      R    C  
ATOM    646  N1  CYT R  19       3.891   3.356   2.554  1.00  0.00      R    N  
ATOM    647  C2  CYT R  19       3.129   4.448   2.217  1.00  0.00      R    C  
ATOM    648  O2  CYT R  19       3.662   5.594   2.062  1.00  0.00      R    O  
ATOM    649  N3  CYT R  19       1.819   4.346   1.976  1.00  0.00      R    N  
ATOM    650  C4  CYT R  19       1.175   3.274   2.238  1.00  0.00      R    C  
ATOM    651  N4  CYT R  19      -0.122   3.188   1.912  1.00  0.00      R    N  
ATOM    652  C5  CYT R  19       1.845   2.125   2.838  1.00  0.00      R    C  
ATOM    653  C6  CYT R  19       3.184   2.263   3.009  1.00  0.00      R    C  
ATOM    654  H5  CYT R  19       1.299   1.237   3.156  1.00  0.00      R    H  
ATOM    655  H6  CYT R  19       3.842   1.480   3.384  1.00  0.00      R    H  
ATOM    656  H1' CYT R  19       5.869   3.961   1.931  1.00  0.00      R    H  
ATOM    657  H2' CYT R  19       6.561   5.890   3.691  1.00  0.00      R    H  
ATOM    658  H3' CYT R  19       4.918   2.507   5.275  1.00  0.00      R    H  
ATOM    659  H4' CYT R  19       7.606   2.471   3.980  1.00  0.00      R    H  
ATOM    660  H41 CYT R  19      -0.572   3.872   1.337  1.00  0.00      R    H  
ATOM    661  H5' CYT R  19       7.216   0.002   3.963  1.00  0.00      R    H  
ATOM    662  H42 CYT R  19      -0.542   2.283   1.974  1.00  0.00      R    H  
ATOM    663 H2'' CYT R  19       4.819   4.882   4.366  1.00  0.00      R    H  
ATOM    664 H5'' CYT R  19       7.038   0.431   5.702  1.00  0.00      R    H  
ATOM    665  P   ADE R  20       5.811   3.873   7.503  1.00  0.00      R    P  
ATOM    666  O1P ADE R  20       4.370   4.166   7.154  1.00  0.00      R    O  
ATOM    667  O2P ADE R  20       6.570   4.999   8.075  1.00  0.00      R    O  
ATOM    668  C5' ADE R  20       5.932   2.671   9.882  1.00  0.00      R    C  
ATOM    669  O5' ADE R  20       5.930   2.615   8.413  1.00  0.00      R    O  
ATOM    670  C4' ADE R  20       5.558   1.273  10.536  1.00  0.00      R    C  
ATOM    671  O4' ADE R  20       4.200   0.874  10.090  1.00  0.00      R    O  
ATOM    672  C3' ADE R  20       6.471   0.158  10.088  1.00  0.00      R    C  
ATOM    673  O3' ADE R  20       6.793  -0.748  11.129  1.00  0.00      R    O  
ATOM    674  C2' ADE R  20       5.760  -0.462   8.856  1.00  0.00      R    C  
ATOM    675  O2' ADE R  20       6.138  -1.753   8.525  1.00  0.00      R    O  
ATOM    676  C1' ADE R  20       4.329  -0.280   9.250  1.00  0.00      R    C  
ATOM    677  N1  ADE R  20      -0.065  -1.980   7.128  1.00  0.00      R    N  
ATOM    678  C2  ADE R  20       0.648  -2.466   8.158  1.00  0.00      R    C  
ATOM    679  N3  ADE R  20       1.721  -1.863   8.760  1.00  0.00      R    N  
ATOM    680  C4  ADE R  20       2.130  -0.773   8.005  1.00  0.00      R    C  
ATOM    681  C5  ADE R  20       1.577  -0.299   6.834  1.00  0.00      R    C  
ATOM    682  C6  ADE R  20       0.342  -0.823   6.491  1.00  0.00      R    C  
ATOM    683  N6  ADE R  20      -0.423  -0.288   5.499  1.00  0.00      R    N  
ATOM    684  N7  ADE R  20       2.342   0.782   6.364  1.00  0.00      R    N  
ATOM    685  C8  ADE R  20       3.390   0.775   7.105  1.00  0.00      R    C  
ATOM    686  N9  ADE R  20       3.324  -0.186   8.123  1.00  0.00      R    N  
ATOM    687  H2  ADE R  20       0.210  -3.264   8.757  1.00  0.00      R    H  
ATOM    688  H8  ADE R  20       4.290   1.355   6.904  1.00  0.00      R    H  
ATOM    689  H1' ADE R  20       4.195  -1.179   9.890  1.00  0.00      R    H  
ATOM    690  H2' ADE R  20       5.858  -1.925   7.622  1.00  0.00      R    H  
ATOM    691  H3' ADE R  20       7.436   0.548   9.698  1.00  0.00      R    H  
ATOM    692  H4' ADE R  20       5.601   1.446  11.632  1.00  0.00      R    H  
ATOM    693  H5' ADE R  20       5.205   3.436  10.229  1.00  0.00      R    H  
ATOM    694  H61 ADE R  20      -0.107   0.478   4.939  1.00  0.00      R    H  
ATOM    695  H62 ADE R  20      -1.045  -0.964   5.105  1.00  0.00      R    H  
ATOM    696  H3T ADE R  20       7.293  -1.508  10.822  1.00  0.00      R    H  
ATOM    697 H2'' ADE R  20       5.869   0.159   7.941  1.00  0.00      R    H  
ATOM    698 H5'' ADE R  20       6.960   2.911  10.227  1.00  0.00      R    H  
TER   
ATOM    699  C5' THY T   1      13.562  16.730  -3.295  1.00  0.00      TS   C  
ATOM    700  O5' THY T   1      14.828  17.003  -2.728  1.00  0.00      TS   O  
ATOM    701  C4' THY T   1      13.473  15.390  -3.998  1.00  0.00      TS   C  
ATOM    702  O4' THY T   1      14.198  15.535  -5.270  1.00  0.00      TS   O  
ATOM    703  C3' THY T   1      14.084  14.206  -3.244  1.00  0.00      TS   C  
ATOM    704  O3' THY T   1      13.071  13.430  -2.576  1.00  0.00      TS   O  
ATOM    705  C2' THY T   1      14.634  13.357  -4.347  1.00  0.00      TS   C  
ATOM    706  C1' THY T   1      15.085  14.442  -5.465  1.00  0.00      TS   C  
ATOM    707  N1  THY T   1      16.408  15.035  -5.356  1.00  0.00      TS   N  
ATOM    708  C2  THY T   1      17.180  15.210  -6.515  1.00  0.00      TS   C  
ATOM    709  O2  THY T   1      16.785  14.933  -7.671  1.00  0.00      TS   O  
ATOM    710  N3  THY T   1      18.301  15.925  -6.193  1.00  0.00      TS   N  
ATOM    711  C4  THY T   1      18.892  16.140  -5.022  1.00  0.00      TS   C  
ATOM    712  O4  THY T   1      20.079  16.502  -4.995  1.00  0.00      TS   O  
ATOM    713  C5  THY T   1      18.198  15.561  -3.906  1.00  0.00      TS   C  
ATOM    714  C5M THY T   1      18.767  15.910  -2.544  1.00  0.00      TS   C  
ATOM    715  C6  THY T   1      17.014  15.067  -4.084  1.00  0.00      TS   C  
ATOM    716  H3  THY T   1      18.889  16.188  -6.971  1.00  0.00      TS   H  
ATOM    717  H6  THY T   1      16.611  14.446  -3.285  1.00  0.00      TS   H  
ATOM    718  H1' THY T   1      14.918  13.902  -6.422  1.00  0.00      TS   H  
ATOM    719  H2' THY T   1      13.808  12.726  -4.737  1.00  0.00      TS   H  
ATOM    720  H3' THY T   1      14.939  14.480  -2.589  1.00  0.00      TS   H  
ATOM    721  H4' THY T   1      12.413  15.179  -4.253  1.00  0.00      TS   H  
ATOM    722  H5' THY T   1      13.356  17.575  -3.987  1.00  0.00      TS   H  
ATOM    723  H51 THY T   1      18.420  16.897  -2.169  1.00  0.00      TS   H  
ATOM    724  H52 THY T   1      19.873  16.006  -2.495  1.00  0.00      TS   H  
ATOM    725  H53 THY T   1      18.516  15.125  -1.798  1.00  0.00      TS   H  
ATOM    726  H5T THY T   1      14.510  17.347  -1.889  1.00  0.00      TS   H  
ATOM    727 H2'' THY T   1      15.494  12.725  -4.035  1.00  0.00      TS   H  
ATOM    728 H5'' THY T   1      12.730  16.726  -2.557  1.00  0.00      TS   H  
ATOM    729  P   GUA T   2      12.515  13.849  -1.195  1.00  0.00      TS   P  
ATOM    730  O1P GUA T   2      11.229  14.609  -1.311  1.00  0.00      TS   O  
ATOM    731  O2P GUA T   2      13.683  14.461  -0.477  1.00  0.00      TS   O  
ATOM    732  C5' GUA T   2      13.274  11.660   0.020  1.00  0.00      TS   C  
ATOM    733  O5' GUA T   2      12.227  12.442  -0.561  1.00  0.00      TS   O  
ATOM    734  C4' GUA T   2      12.894  10.208  -0.153  1.00  0.00      TS   C  
ATOM    735  O4' GUA T   2      11.634   9.932   0.438  1.00  0.00      TS   O  
ATOM    736  C3' GUA T   2      12.686   9.820  -1.578  1.00  0.00      TS   C  
ATOM    737  O3' GUA T   2      13.927   9.595  -2.200  1.00  0.00      TS   O  
ATOM    738  C2' GUA T   2      11.924   8.561  -1.422  1.00  0.00      TS   C  
ATOM    739  C1' GUA T   2      10.964   8.930  -0.344  1.00  0.00      TS   C  
ATOM    740  N1  GUA T   2       5.956   8.007  -0.822  1.00  0.00      TS   N  
ATOM    741  C2  GUA T   2       6.911   7.251  -0.143  1.00  0.00      TS   C  
ATOM    742  N2  GUA T   2       6.480   6.165   0.465  1.00  0.00      TS   N  
ATOM    743  N3  GUA T   2       8.193   7.594  -0.195  1.00  0.00      TS   N  
ATOM    744  C4  GUA T   2       8.440   8.875  -0.615  1.00  0.00      TS   C  
ATOM    745  C5  GUA T   2       7.542   9.674  -1.262  1.00  0.00      TS   C  
ATOM    746  C6  GUA T   2       6.179   9.265  -1.348  1.00  0.00      TS   C  
ATOM    747  O6  GUA T   2       5.339   9.966  -1.897  1.00  0.00      TS   O  
ATOM    748  N7  GUA T   2       8.129  10.877  -1.620  1.00  0.00      TS   N  
ATOM    749  C8  GUA T   2       9.359  10.700  -1.352  1.00  0.00      TS   C  
ATOM    750  N9  GUA T   2       9.664   9.490  -0.770  1.00  0.00      TS   N  
ATOM    751  H1  GUA T   2       4.998   7.688  -0.805  1.00  0.00      TS   H  
ATOM    752  H8  GUA T   2      10.152  11.421  -1.544  1.00  0.00      TS   H  
ATOM    753  H1' GUA T   2      10.712   8.135   0.390  1.00  0.00      TS   H  
ATOM    754  H2' GUA T   2      12.583   7.829  -0.908  1.00  0.00      TS   H  
ATOM    755  H21 GUA T   2       5.526   6.136   0.763  1.00  0.00      TS   H  
ATOM    756  H3' GUA T   2      12.108  10.595  -2.126  1.00  0.00      TS   H  
ATOM    757  H22 GUA T   2       7.201   5.649   0.928  1.00  0.00      TS   H  
ATOM    758  H4' GUA T   2      13.575   9.479   0.334  1.00  0.00      TS   H  
ATOM    759  H5' GUA T   2      13.336  11.937   1.093  1.00  0.00      TS   H  
ATOM    760 H2'' GUA T   2      11.414   8.295  -2.372  1.00  0.00      TS   H  
ATOM    761 H5'' GUA T   2      14.228  11.827  -0.524  1.00  0.00      TS   H  
ATOM    762  P   THY T   3      14.165   9.158  -3.659  1.00  0.00      TS   P  
ATOM    763  O1P THY T   3      15.571   9.479  -3.947  1.00  0.00      TS   O  
ATOM    764  O2P THY T   3      13.107   9.779  -4.500  1.00  0.00      TS   O  
ATOM    765  C5' THY T   3      14.724   6.696  -2.823  1.00  0.00      TS   C  
ATOM    766  O5' THY T   3      13.856   7.601  -3.621  1.00  0.00      TS   O  
ATOM    767  C4' THY T   3      14.277   5.187  -2.909  1.00  0.00      TS   C  
ATOM    768  O4' THY T   3      12.904   5.046  -2.435  1.00  0.00      TS   O  
ATOM    769  C3' THY T   3      14.247   4.677  -4.398  1.00  0.00      TS   C  
ATOM    770  O3' THY T   3      14.588   3.286  -4.509  1.00  0.00      TS   O  
ATOM    771  C2' THY T   3      12.793   4.753  -4.696  1.00  0.00      TS   C  
ATOM    772  C1' THY T   3      12.096   4.427  -3.417  1.00  0.00      TS   C  
ATOM    773  N1  THY T   3      10.648   4.908  -3.268  1.00  0.00      TS   N  
ATOM    774  C2  THY T   3       9.790   4.153  -2.427  1.00  0.00      TS   C  
ATOM    775  O2  THY T   3      10.148   3.183  -1.788  1.00  0.00      TS   O  
ATOM    776  N3  THY T   3       8.471   4.732  -2.420  1.00  0.00      TS   N  
ATOM    777  C4  THY T   3       7.950   5.709  -3.227  1.00  0.00      TS   C  
ATOM    778  O4  THY T   3       6.706   5.817  -3.341  1.00  0.00      TS   O  
ATOM    779  C5  THY T   3       9.008   6.531  -3.836  1.00  0.00      TS   C  
ATOM    780  C5M THY T   3       8.715   7.894  -4.365  1.00  0.00      TS   C  
ATOM    781  C6  THY T   3      10.275   6.052  -3.871  1.00  0.00      TS   C  
ATOM    782  H3  THY T   3       7.768   4.116  -2.038  1.00  0.00      TS   H  
ATOM    783  H6  THY T   3      11.161   6.684  -3.937  1.00  0.00      TS   H  
ATOM    784  H1' THY T   3      12.185   3.325  -3.316  1.00  0.00      TS   H  
ATOM    785  H2' THY T   3      12.368   4.154  -5.531  1.00  0.00      TS   H  
ATOM    786  H3' THY T   3      14.759   5.397  -5.071  1.00  0.00      TS   H  
ATOM    787  H4' THY T   3      14.949   4.510  -2.339  1.00  0.00      TS   H  
ATOM    788  H5' THY T   3      14.710   6.944  -1.740  1.00  0.00      TS   H  
ATOM    789  H51 THY T   3       9.084   8.013  -5.406  1.00  0.00      TS   H  
ATOM    790  H52 THY T   3       9.302   8.601  -3.741  1.00  0.00      TS   H  
ATOM    791  H53 THY T   3       7.665   8.254  -4.318  1.00  0.00      TS   H  
ATOM    792 H2'' THY T   3      12.648   5.787  -5.077  1.00  0.00      TS   H  
ATOM    793 H5'' THY T   3      15.786   6.773  -3.143  1.00  0.00      TS   H  
ATOM    794  P   THY T   4      14.946   2.620  -5.906  1.00  0.00      TS   P  
ATOM    795  O1P THY T   4      16.335   2.127  -5.674  1.00  0.00      TS   O  
ATOM    796  O2P THY T   4      14.700   3.474  -7.078  1.00  0.00      TS   O  
ATOM    797  C5' THY T   4      14.150   0.353  -4.886  1.00  0.00      TS   C  
ATOM    798  O5' THY T   4      14.044   1.344  -5.915  1.00  0.00      TS   O  
ATOM    799  C4' THY T   4      12.885  -0.446  -4.736  1.00  0.00      TS   C  
ATOM    800  O4' THY T   4      11.872   0.391  -4.106  1.00  0.00      TS   O  
ATOM    801  C3' THY T   4      12.150  -0.861  -5.938  1.00  0.00      TS   C  
ATOM    802  O3' THY T   4      12.830  -1.977  -6.648  1.00  0.00      TS   O  
ATOM    803  C2' THY T   4      10.813  -1.322  -5.380  1.00  0.00      TS   C  
ATOM    804  C1' THY T   4      10.613  -0.144  -4.390  1.00  0.00      TS   C  
ATOM    805  N1  THY T   4       9.664   0.951  -4.869  1.00  0.00      TS   N  
ATOM    806  C2  THY T   4       8.429   1.057  -4.291  1.00  0.00      TS   C  
ATOM    807  O2  THY T   4       8.134   0.146  -3.497  1.00  0.00      TS   O  
ATOM    808  N3  THY T   4       7.667   2.112  -4.617  1.00  0.00      TS   N  
ATOM    809  C4  THY T   4       8.042   3.007  -5.594  1.00  0.00      TS   C  
ATOM    810  O4  THY T   4       7.237   3.920  -5.802  1.00  0.00      TS   O  
ATOM    811  C5  THY T   4       9.250   2.788  -6.323  1.00  0.00      TS   C  
ATOM    812  C5M THY T   4       9.842   3.660  -7.340  1.00  0.00      TS   C  
ATOM    813  C6  THY T   4      10.033   1.746  -5.916  1.00  0.00      TS   C  
ATOM    814  H3  THY T   4       6.726   2.117  -4.250  1.00  0.00      TS   H  
ATOM    815  H6  THY T   4      11.072   1.678  -6.242  1.00  0.00      TS   H  
ATOM    816  H1' THY T   4      10.207  -0.705  -3.521  1.00  0.00      TS   H  
ATOM    817  H2' THY T   4      10.885  -2.312  -4.880  1.00  0.00      TS   H  
ATOM    818  H3' THY T   4      12.181   0.068  -6.546  1.00  0.00      TS   H  
ATOM    819  H4' THY T   4      13.081  -1.348  -4.119  1.00  0.00      TS   H  
ATOM    820  H5' THY T   4      14.457   0.814  -3.924  1.00  0.00      TS   H  
ATOM    821  H51 THY T   4       9.015   3.992  -8.003  1.00  0.00      TS   H  
ATOM    822  H52 THY T   4      10.546   3.110  -8.001  1.00  0.00      TS   H  
ATOM    823  H53 THY T   4      10.293   4.570  -6.889  1.00  0.00      TS   H  
ATOM    824 H2'' THY T   4      10.012  -1.448  -6.139  1.00  0.00      TS   H  
ATOM    825 H5'' THY T   4      14.928  -0.398  -5.144  1.00  0.00      TS   H  
ATOM    826  P   GUA T   5      12.294  -2.478  -8.014  1.00  0.00      TS   P  
ATOM    827  O1P GUA T   5      13.101  -3.615  -8.406  1.00  0.00      TS   O  
ATOM    828  O2P GUA T   5      12.211  -1.398  -8.991  1.00  0.00      TS   O  
ATOM    829  C5' GUA T   5      10.514  -4.121  -7.066  1.00  0.00      TS   C  
ATOM    830  O5' GUA T   5      10.815  -2.949  -7.890  1.00  0.00      TS   O  
ATOM    831  C4' GUA T   5       8.970  -4.342  -7.034  1.00  0.00      TS   C  
ATOM    832  O4' GUA T   5       8.270  -3.209  -6.398  1.00  0.00      TS   O  
ATOM    833  C3' GUA T   5       8.325  -4.426  -8.354  1.00  0.00      TS   C  
ATOM    834  O3' GUA T   5       8.493  -5.738  -8.932  1.00  0.00      TS   O  
ATOM    835  C2' GUA T   5       6.881  -4.144  -8.077  1.00  0.00      TS   C  
ATOM    836  C1' GUA T   5       6.927  -3.155  -6.890  1.00  0.00      TS   C  
ATOM    837  N1  GUA T   5       3.344   0.448  -7.127  1.00  0.00      TS   N  
ATOM    838  C2  GUA T   5       3.163  -0.959  -7.145  1.00  0.00      TS   C  
ATOM    839  N2  GUA T   5       1.914  -1.333  -7.066  1.00  0.00      TS   N  
ATOM    840  N3  GUA T   5       4.228  -1.824  -7.195  1.00  0.00      TS   N  
ATOM    841  C4  GUA T   5       5.385  -1.150  -7.336  1.00  0.00      TS   C  
ATOM    842  C5  GUA T   5       5.640   0.184  -7.479  1.00  0.00      TS   C  
ATOM    843  C6  GUA T   5       4.574   1.090  -7.451  1.00  0.00      TS   C  
ATOM    844  O6  GUA T   5       4.687   2.299  -7.669  1.00  0.00      TS   O  
ATOM    845  N7  GUA T   5       6.991   0.462  -7.548  1.00  0.00      TS   N  
ATOM    846  C8  GUA T   5       7.562  -0.722  -7.330  1.00  0.00      TS   C  
ATOM    847  N9  GUA T   5       6.611  -1.713  -7.219  1.00  0.00      TS   N  
ATOM    848  H1  GUA T   5       2.472   0.958  -7.157  1.00  0.00      TS   H  
ATOM    849  H8  GUA T   5       8.636  -0.849  -7.198  1.00  0.00      TS   H  
ATOM    850  H1' GUA T   5       6.229  -3.574  -6.134  1.00  0.00      TS   H  
ATOM    851  H2' GUA T   5       6.395  -5.103  -7.795  1.00  0.00      TS   H  
ATOM    852  H21 GUA T   5       1.248  -0.611  -6.881  1.00  0.00      TS   H  
ATOM    853  H3' GUA T   5       8.730  -3.586  -8.958  1.00  0.00      TS   H  
ATOM    854  H22 GUA T   5       1.727  -2.315  -7.098  1.00  0.00      TS   H  
ATOM    855  H4' GUA T   5       8.874  -5.345  -6.564  1.00  0.00      TS   H  
ATOM    856  H5' GUA T   5      10.855  -4.045  -6.010  1.00  0.00      TS   H  
ATOM    857 H2'' GUA T   5       6.367  -3.762  -8.985  1.00  0.00      TS   H  
ATOM    858 H5'' GUA T   5      11.153  -4.955  -7.428  1.00  0.00      TS   H  
ATOM    859  P   THY T   6       8.058  -5.801 -10.465  1.00  0.00      TS   P  
ATOM    860  O1P THY T   6       8.570  -7.091 -10.979  1.00  0.00      TS   O  
ATOM    861  O2P THY T   6       8.522  -4.623 -11.219  1.00  0.00      TS   O  
ATOM    862  C5' THY T   6       5.815  -6.991  -9.906  1.00  0.00      TS   C  
ATOM    863  O5' THY T   6       6.475  -5.874 -10.509  1.00  0.00      TS   O  
ATOM    864  C4' THY T   6       4.274  -6.952  -9.880  1.00  0.00      TS   C  
ATOM    865  O4' THY T   6       3.691  -5.617  -9.459  1.00  0.00      TS   O  
ATOM    866  C3' THY T   6       3.737  -7.137 -11.372  1.00  0.00      TS   C  
ATOM    867  O3' THY T   6       2.622  -8.112 -11.495  1.00  0.00      TS   O  
ATOM    868  C2' THY T   6       3.447  -5.736 -11.812  1.00  0.00      TS   C  
ATOM    869  C1' THY T   6       3.023  -4.989 -10.585  1.00  0.00      TS   C  
ATOM    870  N1  THY T   6       3.359  -3.554 -10.553  1.00  0.00      TS   N  
ATOM    871  C2  THY T   6       2.293  -2.659 -10.282  1.00  0.00      TS   C  
ATOM    872  O2  THY T   6       1.116  -3.012  -9.996  1.00  0.00      TS   O  
ATOM    873  N3  THY T   6       2.619  -1.365 -10.426  1.00  0.00      TS   N  
ATOM    874  C4  THY T   6       3.904  -0.863 -10.590  1.00  0.00      TS   C  
ATOM    875  O4  THY T   6       4.127   0.362 -10.534  1.00  0.00      TS   O  
ATOM    876  C5  THY T   6       4.960  -1.777 -10.811  1.00  0.00      TS   C  
ATOM    877  C5M THY T   6       6.390  -1.430 -11.106  1.00  0.00      TS   C  
ATOM    878  C6  THY T   6       4.627  -3.077 -10.951  1.00  0.00      TS   C  
ATOM    879  H3  THY T   6       1.885  -0.700 -10.234  1.00  0.00      TS   H  
ATOM    880  H6  THY T   6       5.402  -3.840 -11.023  1.00  0.00      TS   H  
ATOM    881  H1' THY T   6       1.922  -5.084 -10.472  1.00  0.00      TS   H  
ATOM    882  H2' THY T   6       2.733  -5.635 -12.656  1.00  0.00      TS   H  
ATOM    883  H3' THY T   6       4.642  -7.426 -11.947  1.00  0.00      TS   H  
ATOM    884  H4' THY T   6       3.946  -7.794  -9.234  1.00  0.00      TS   H  
ATOM    885  H5' THY T   6       6.200  -7.237  -8.893  1.00  0.00      TS   H  
ATOM    886  H51 THY T   6       7.035  -1.886 -10.324  1.00  0.00      TS   H  
ATOM    887  H52 THY T   6       6.557  -0.362 -10.852  1.00  0.00      TS   H  
ATOM    888  H53 THY T   6       6.696  -1.741 -12.127  1.00  0.00      TS   H  
ATOM    889 H2'' THY T   6       4.426  -5.314 -12.125  1.00  0.00      TS   H  
ATOM    890 H5'' THY T   6       6.080  -7.938 -10.422  1.00  0.00      TS   H  
ATOM    891  P   ADE T   7       2.077  -8.569 -12.885  1.00  0.00      TS   P  
ATOM    892  O1P ADE T   7       1.494  -9.931 -12.765  1.00  0.00      TS   O  
ATOM    893  O2P ADE T   7       3.090  -8.389 -13.954  1.00  0.00      TS   O  
ATOM    894  C5' ADE T   7      -0.268  -7.397 -12.251  1.00  0.00      TS   C  
ATOM    895  O5' ADE T   7       0.914  -7.483 -13.091  1.00  0.00      TS   O  
ATOM    896  C4' ADE T   7      -1.235  -6.367 -12.842  1.00  0.00      TS   C  
ATOM    897  O4' ADE T   7      -0.692  -4.972 -12.634  1.00  0.00      TS   O  
ATOM    898  C3' ADE T   7      -1.341  -6.612 -14.344  1.00  0.00      TS   C  
ATOM    899  O3' ADE T   7      -2.737  -6.599 -14.831  1.00  0.00      TS   O  
ATOM    900  C2' ADE T   7      -0.644  -5.396 -14.978  1.00  0.00      TS   C  
ATOM    901  C1' ADE T   7      -0.722  -4.327 -13.892  1.00  0.00      TS   C  
ATOM    902  N1  ADE T   7       0.279   0.542 -13.496  1.00  0.00      TS   N  
ATOM    903  C2  ADE T   7      -0.822  -0.147 -13.381  1.00  0.00      TS   C  
ATOM    904  N3  ADE T   7      -1.014  -1.451 -13.628  1.00  0.00      TS   N  
ATOM    905  C4  ADE T   7       0.211  -2.020 -13.827  1.00  0.00      TS   C  
ATOM    906  C5  ADE T   7       1.472  -1.410 -13.823  1.00  0.00      TS   C  
ATOM    907  C6  ADE T   7       1.481  -0.069 -13.707  1.00  0.00      TS   C  
ATOM    908  N6  ADE T   7       2.601   0.672 -13.850  1.00  0.00      TS   N  
ATOM    909  N7  ADE T   7       2.439  -2.400 -14.002  1.00  0.00      TS   N  
ATOM    910  C8  ADE T   7       1.769  -3.524 -14.112  1.00  0.00      TS   C  
ATOM    911  N9  ADE T   7       0.383  -3.374 -13.873  1.00  0.00      TS   N  
ATOM    912  H2  ADE T   7      -1.708   0.472 -13.245  1.00  0.00      TS   H  
ATOM    913  H8  ADE T   7       2.206  -4.514 -14.249  1.00  0.00      TS   H  
ATOM    914  H1' ADE T   7      -1.664  -3.750 -14.004  1.00  0.00      TS   H  
ATOM    915  H2' ADE T   7      -1.058  -5.019 -15.937  1.00  0.00      TS   H  
ATOM    916  H3' ADE T   7      -0.755  -7.483 -14.710  1.00  0.00      TS   H  
ATOM    917  H4' ADE T   7      -2.279  -6.337 -12.462  1.00  0.00      TS   H  
ATOM    918  H5' ADE T   7       0.065  -7.091 -11.236  1.00  0.00      TS   H  
ATOM    919  H61 ADE T   7       2.572   1.670 -13.804  1.00  0.00      TS   H  
ATOM    920  H62 ADE T   7       3.446   0.137 -13.861  1.00  0.00      TS   H  
ATOM    921 H2'' ADE T   7       0.356  -5.848 -15.146  1.00  0.00      TS   H  
ATOM    922 H5'' ADE T   7      -0.713  -8.403 -12.099  1.00  0.00      TS   H  
ATOM    923  P   ADE T   8      -3.137  -7.076 -16.299  1.00  0.00      TS   P  
ATOM    924  O1P ADE T   8      -4.205  -8.053 -15.978  1.00  0.00      TS   O  
ATOM    925  O2P ADE T   8      -1.948  -7.555 -17.132  1.00  0.00      TS   O  
ATOM    926  C5' ADE T   8      -4.936  -5.258 -16.796  1.00  0.00      TS   C  
ATOM    927  O5' ADE T   8      -3.645  -5.818 -17.051  1.00  0.00      TS   O  
ATOM    928  C4' ADE T   8      -4.990  -3.798 -17.103  1.00  0.00      TS   C  
ATOM    929  O4' ADE T   8      -3.960  -2.976 -16.415  1.00  0.00      TS   O  
ATOM    930  C3' ADE T   8      -4.642  -3.559 -18.565  1.00  0.00      TS   C  
ATOM    931  O3' ADE T   8      -5.710  -3.820 -19.459  1.00  0.00      TS   O  
ATOM    932  C2' ADE T   8      -4.463  -2.074 -18.518  1.00  0.00      TS   C  
ATOM    933  C1' ADE T   8      -3.645  -1.821 -17.250  1.00  0.00      TS   C  
ATOM    934  N1  ADE T   8       0.846   0.850 -17.096  1.00  0.00      TS   N  
ATOM    935  C2  ADE T   8      -0.432   1.230 -17.034  1.00  0.00      TS   C  
ATOM    936  N3  ADE T   8      -1.500   0.454 -16.850  1.00  0.00      TS   N  
ATOM    937  C4  ADE T   8      -1.222  -0.838 -17.082  1.00  0.00      TS   C  
ATOM    938  C5  ADE T   8       0.017  -1.371 -17.315  1.00  0.00      TS   C  
ATOM    939  C6  ADE T   8       1.128  -0.506 -17.212  1.00  0.00      TS   C  
ATOM    940  N6  ADE T   8       2.401  -1.023 -17.322  1.00  0.00      TS   N  
ATOM    941  N7  ADE T   8      -0.101  -2.755 -17.598  1.00  0.00      TS   N  
ATOM    942  C8  ADE T   8      -1.422  -2.994 -17.530  1.00  0.00      TS   C  
ATOM    943  N9  ADE T   8      -2.141  -1.846 -17.333  1.00  0.00      TS   N  
ATOM    944  H2  ADE T   8      -0.550   2.299 -16.859  1.00  0.00      TS   H  
ATOM    945  H8  ADE T   8      -1.845  -3.982 -17.704  1.00  0.00      TS   H  
ATOM    946  H1' ADE T   8      -3.945  -0.882 -16.738  1.00  0.00      TS   H  
ATOM    947  H2' ADE T   8      -5.392  -1.475 -18.407  1.00  0.00      TS   H  
ATOM    948  H3' ADE T   8      -3.698  -4.070 -18.851  1.00  0.00      TS   H  
ATOM    949  H4' ADE T   8      -5.968  -3.307 -16.921  1.00  0.00      TS   H  
ATOM    950  H5' ADE T   8      -5.324  -5.525 -15.790  1.00  0.00      TS   H  
ATOM    951  H61 ADE T   8       3.140  -0.363 -17.458  1.00  0.00      TS   H  
ATOM    952  H62 ADE T   8       2.570  -1.993 -17.497  1.00  0.00      TS   H  
ATOM    953 H2'' ADE T   8      -3.958  -1.706 -19.436  1.00  0.00      TS   H  
ATOM    954 H5'' ADE T   8      -5.654  -5.828 -17.422  1.00  0.00      TS   H  
ATOM    955  P   GUA T   9      -5.413  -4.018 -20.952  1.00  0.00      TS   P  
ATOM    956  O1P GUA T   9      -6.627  -4.479 -21.557  1.00  0.00      TS   O  
ATOM    957  O2P GUA T   9      -4.168  -4.815 -21.080  1.00  0.00      TS   O  
ATOM    958  C5' GUA T   9      -6.213  -1.444 -21.365  1.00  0.00      TS   C  
ATOM    959  O5' GUA T   9      -5.216  -2.525 -21.328  1.00  0.00      TS   O  
ATOM    960  C4' GUA T   9      -5.677  -0.254 -22.146  1.00  0.00      TS   C  
ATOM    961  O4' GUA T   9      -4.582   0.316 -21.499  1.00  0.00      TS   O  
ATOM    962  C3' GUA T   9      -5.299  -0.469 -23.584  1.00  0.00      TS   C  
ATOM    963  O3' GUA T   9      -5.693   0.607 -24.435  1.00  0.00      TS   O  
ATOM    964  C2' GUA T   9      -3.804  -0.613 -23.586  1.00  0.00      TS   C  
ATOM    965  C1' GUA T   9      -3.486   0.392 -22.419  1.00  0.00      TS   C  
ATOM    966  N1  GUA T   9       1.133   1.784 -20.783  1.00  0.00      TS   N  
ATOM    967  C2  GUA T   9       0.172   2.591 -21.342  1.00  0.00      TS   C  
ATOM    968  N2  GUA T   9       0.442   3.945 -21.398  1.00  0.00      TS   N  
ATOM    969  N3  GUA T   9      -1.077   2.121 -21.581  1.00  0.00      TS   N  
ATOM    970  C4  GUA T   9      -1.159   0.790 -21.363  1.00  0.00      TS   C  
ATOM    971  C5  GUA T   9      -0.244  -0.083 -20.829  1.00  0.00      TS   C  
ATOM    972  C6  GUA T   9       1.006   0.454 -20.535  1.00  0.00      TS   C  
ATOM    973  O6  GUA T   9       2.018  -0.197 -20.101  1.00  0.00      TS   O  
ATOM    974  N7  GUA T   9      -0.734  -1.365 -20.792  1.00  0.00      TS   N  
ATOM    975  C8  GUA T   9      -1.922  -1.296 -21.341  1.00  0.00      TS   C  
ATOM    976  N9  GUA T   9      -2.258   0.017 -21.722  1.00  0.00      TS   N  
ATOM    977  H1  GUA T   9       2.091   2.101 -20.737  1.00  0.00      TS   H  
ATOM    978  H8  GUA T   9      -2.574  -2.083 -21.721  1.00  0.00      TS   H  
ATOM    979  H1' GUA T   9      -3.463   1.412 -22.858  1.00  0.00      TS   H  
ATOM    980  H2' GUA T   9      -3.381  -0.376 -24.586  1.00  0.00      TS   H  
ATOM    981  H21 GUA T   9       1.270   4.355 -21.015  1.00  0.00      TS   H  
ATOM    982  H3' GUA T   9      -5.856  -1.358 -23.949  1.00  0.00      TS   H  
ATOM    983  H22 GUA T   9      -0.293   4.512 -21.770  1.00  0.00      TS   H  
ATOM    984  H4' GUA T   9      -6.468   0.526 -22.153  1.00  0.00      TS   H  
ATOM    985  H5' GUA T   9      -6.326  -1.009 -20.349  1.00  0.00      TS   H  
ATOM    986 H2'' GUA T   9      -3.604  -1.675 -23.330  1.00  0.00      TS   H  
ATOM    987 H5'' GUA T   9      -7.194  -1.766 -21.777  1.00  0.00      TS   H  
ATOM    988  P   CYT T  10      -5.852   0.585 -25.931  1.00  0.00      TS   P  
ATOM    989  O1P CYT T  10      -6.996   1.436 -26.311  1.00  0.00      TS   O  
ATOM    990  O2P CYT T  10      -5.993  -0.806 -26.347  1.00  0.00      TS   O  
ATOM    991  C5' CYT T  10      -4.157   2.546 -26.179  1.00  0.00      TS   C  
ATOM    992  O5' CYT T  10      -4.543   1.167 -26.446  1.00  0.00      TS   O  
ATOM    993  C4' CYT T  10      -2.647   2.820 -25.923  1.00  0.00      TS   C  
ATOM    994  O4' CYT T  10      -2.121   1.808 -25.128  1.00  0.00      TS   O  
ATOM    995  C3' CYT T  10      -1.869   2.707 -27.200  1.00  0.00      TS   C  
ATOM    996  O3' CYT T  10      -1.864   3.929 -27.951  1.00  0.00      TS   O  
ATOM    997  C2' CYT T  10      -0.458   2.319 -26.670  1.00  0.00      TS   C  
ATOM    998  C1' CYT T  10      -0.693   2.064 -25.157  1.00  0.00      TS   C  
ATOM    999  N1  CYT T  10       0.095   0.942 -24.628  1.00  0.00      TS   N  
ATOM   1000  C2  CYT T  10       1.423   1.225 -24.185  1.00  0.00      TS   C  
ATOM   1001  O2  CYT T  10       1.892   2.382 -24.275  1.00  0.00      TS   O  
ATOM   1002  N3  CYT T  10       2.178   0.164 -23.681  1.00  0.00      TS   N  
ATOM   1003  C4  CYT T  10       1.729  -1.035 -23.637  1.00  0.00      TS   C  
ATOM   1004  N4  CYT T  10       2.572  -1.993 -23.261  1.00  0.00      TS   N  
ATOM   1005  C5  CYT T  10       0.358  -1.386 -24.183  1.00  0.00      TS   C  
ATOM   1006  C6  CYT T  10      -0.372  -0.363 -24.707  1.00  0.00      TS   C  
ATOM   1007  H5  CYT T  10       0.133  -2.447 -24.290  1.00  0.00      TS   H  
ATOM   1008  H6  CYT T  10      -1.375  -0.536 -25.098  1.00  0.00      TS   H  
ATOM   1009  H1' CYT T  10      -0.592   2.967 -24.517  1.00  0.00      TS   H  
ATOM   1010  H2' CYT T  10       0.344   3.067 -26.848  1.00  0.00      TS   H  
ATOM   1011  H3' CYT T  10      -2.247   1.821 -27.754  1.00  0.00      TS   H  
ATOM   1012  H4' CYT T  10      -2.518   3.820 -25.456  1.00  0.00      TS   H  
ATOM   1013  H41 CYT T  10       3.467  -1.721 -22.908  1.00  0.00      TS   H  
ATOM   1014  H5' CYT T  10      -4.591   2.907 -25.222  1.00  0.00      TS   H  
ATOM   1015  H42 CYT T  10       2.262  -2.781 -22.731  1.00  0.00      TS   H  
ATOM   1016 H2'' CYT T  10      -0.163   1.430 -27.267  1.00  0.00      TS   H  
ATOM   1017 H5'' CYT T  10      -4.536   3.183 -27.006  1.00  0.00      TS   H  
ATOM   1018  P   THY T  11      -1.803   3.921 -29.535  1.00  0.00      TS   P  
ATOM   1019  O1P THY T  11      -2.587   4.999 -30.170  1.00  0.00      TS   O  
ATOM   1020  O2P THY T  11      -2.120   2.568 -30.021  1.00  0.00      TS   O  
ATOM   1021  C5' THY T  11       0.246   5.482 -29.306  1.00  0.00      TS   C  
ATOM   1022  O5' THY T  11      -0.267   4.173 -29.701  1.00  0.00      TS   O  
ATOM   1023  C4' THY T  11       1.832   5.384 -29.180  1.00  0.00      TS   C  
ATOM   1024  O4' THY T  11       2.307   4.249 -28.357  1.00  0.00      TS   O  
ATOM   1025  C3' THY T  11       2.623   5.194 -30.472  1.00  0.00      TS   C  
ATOM   1026  O3' THY T  11       3.818   5.952 -30.526  1.00  0.00      TS   O  
ATOM   1027  C2' THY T  11       2.948   3.726 -30.505  1.00  0.00      TS   C  
ATOM   1028  C1' THY T  11       3.252   3.483 -29.002  1.00  0.00      TS   C  
ATOM   1029  N1  THY T  11       2.949   2.100 -28.598  1.00  0.00      TS   N  
ATOM   1030  C2  THY T  11       3.795   1.439 -27.703  1.00  0.00      TS   C  
ATOM   1031  O2  THY T  11       4.800   1.965 -27.253  1.00  0.00      TS   O  
ATOM   1032  N3  THY T  11       3.475   0.134 -27.497  1.00  0.00      TS   N  
ATOM   1033  C4  THY T  11       2.371  -0.578 -28.006  1.00  0.00      TS   C  
ATOM   1034  O4  THY T  11       2.171  -1.767 -27.615  1.00  0.00      TS   O  
ATOM   1035  C5  THY T  11       1.489   0.173 -28.821  1.00  0.00      TS   C  
ATOM   1036  C5M THY T  11       0.263  -0.354 -29.559  1.00  0.00      TS   C  
ATOM   1037  C6  THY T  11       1.866   1.453 -29.118  1.00  0.00      TS   C  
ATOM   1038  H3  THY T  11       4.140  -0.493 -27.070  1.00  0.00      TS   H  
ATOM   1039  H6  THY T  11       1.112   2.225 -29.270  1.00  0.00      TS   H  
ATOM   1040  H1' THY T  11       4.276   3.875 -28.822  1.00  0.00      TS   H  
ATOM   1041  H2' THY T  11       3.898   3.485 -31.030  1.00  0.00      TS   H  
ATOM   1042  H3' THY T  11       1.895   5.515 -31.247  1.00  0.00      TS   H  
ATOM   1043  H4' THY T  11       2.023   6.408 -28.794  1.00  0.00      TS   H  
ATOM   1044  H5' THY T  11      -0.166   5.756 -28.311  1.00  0.00      TS   H  
ATOM   1045  H51 THY T  11       0.076   0.257 -30.468  1.00  0.00      TS   H  
ATOM   1046  H52 THY T  11      -0.701  -0.287 -29.012  1.00  0.00      TS   H  
ATOM   1047  H53 THY T  11       0.284  -1.358 -30.035  1.00  0.00      TS   H  
ATOM   1048 H2'' THY T  11       2.061   3.225 -30.947  1.00  0.00      TS   H  
ATOM   1049 H5'' THY T  11      -0.055   6.296 -30.000  1.00  0.00      TS   H  
ATOM   1050  P   ADE T  12       4.591   6.209 -31.828  1.00  0.00      TS   P  
ATOM   1051  O1P ADE T  12       4.955   7.631 -31.850  1.00  0.00      TS   O  
ATOM   1052  O2P ADE T  12       3.991   5.629 -33.062  1.00  0.00      TS   O  
ATOM   1053  C5' ADE T  12       7.128   6.299 -31.186  1.00  0.00      TS   C  
ATOM   1054  O5' ADE T  12       5.981   5.520 -31.580  1.00  0.00      TS   O  
ATOM   1055  C4' ADE T  12       8.508   5.517 -31.258  1.00  0.00      TS   C  
ATOM   1056  O4' ADE T  12       8.551   4.259 -30.571  1.00  0.00      TS   O  
ATOM   1057  C3' ADE T  12       9.131   5.261 -32.632  1.00  0.00      TS   C  
ATOM   1058  O3' ADE T  12      10.532   5.359 -32.629  1.00  0.00      TS   O  
ATOM   1059  C2' ADE T  12       8.639   3.846 -32.990  1.00  0.00      TS   C  
ATOM   1060  C1' ADE T  12       8.633   3.195 -31.548  1.00  0.00      TS   C  
ATOM   1061  N1  ADE T  12       7.523  -1.376 -29.422  1.00  0.00      TS   N  
ATOM   1062  C2  ADE T  12       8.579  -0.621 -29.402  1.00  0.00      TS   C  
ATOM   1063  N3  ADE T  12       8.884   0.588 -29.957  1.00  0.00      TS   N  
ATOM   1064  C4  ADE T  12       7.777   1.013 -30.569  1.00  0.00      TS   C  
ATOM   1065  C5  ADE T  12       6.543   0.383 -30.638  1.00  0.00      TS   C  
ATOM   1066  C6  ADE T  12       6.384  -0.854 -30.011  1.00  0.00      TS   C  
ATOM   1067  N6  ADE T  12       5.268  -1.584 -29.992  1.00  0.00      TS   N  
ATOM   1068  N7  ADE T  12       5.630   1.153 -31.299  1.00  0.00      TS   N  
ATOM   1069  C8  ADE T  12       6.311   2.216 -31.710  1.00  0.00      TS   C  
ATOM   1070  N9  ADE T  12       7.627   2.184 -31.297  1.00  0.00      TS   N  
ATOM   1071  H2  ADE T  12       9.339  -1.169 -28.846  1.00  0.00      TS   H  
ATOM   1072  H8  ADE T  12       5.905   3.050 -32.283  1.00  0.00      TS   H  
ATOM   1073  H1' ADE T  12       9.660   2.781 -31.453  1.00  0.00      TS   H  
ATOM   1074  H2' ADE T  12       9.182   3.069 -33.568  1.00  0.00      TS   H  
ATOM   1075  H3' ADE T  12       8.678   6.038 -33.284  1.00  0.00      TS   H  
ATOM   1076  H4' ADE T  12       9.193   6.216 -30.733  1.00  0.00      TS   H  
ATOM   1077  H5' ADE T  12       6.983   6.682 -30.154  1.00  0.00      TS   H  
ATOM   1078  H61 ADE T  12       4.352  -1.323 -30.295  1.00  0.00      TS   H  
ATOM   1079  H62 ADE T  12       5.204  -2.460 -29.514  1.00  0.00      TS   H  
ATOM   1080 H2'' ADE T  12       7.557   3.805 -33.242  1.00  0.00      TS   H  
ATOM   1081 H5'' ADE T  12       7.224   7.136 -31.913  1.00  0.00      TS   H  
ATOM   1082  P   THY T  13      11.384   5.021 -33.880  1.00  0.00      TS   P  
ATOM   1083  O1P THY T  13      12.392   6.157 -33.977  1.00  0.00      TS   O  
ATOM   1084  O2P THY T  13      10.508   4.802 -35.050  1.00  0.00      TS   O  
ATOM   1085  C5' THY T  13      12.480   3.467 -32.092  1.00  0.00      TS   C  
ATOM   1086  O5' THY T  13      12.022   3.694 -33.392  1.00  0.00      TS   O  
ATOM   1087  C4' THY T  13      13.029   2.052 -31.829  1.00  0.00      TS   C  
ATOM   1088  O4' THY T  13      11.842   1.183 -31.672  1.00  0.00      TS   O  
ATOM   1089  C3' THY T  13      13.837   1.388 -33.040  1.00  0.00      TS   C  
ATOM   1090  O3' THY T  13      14.785   0.538 -32.461  1.00  0.00      TS   O  
ATOM   1091  C2' THY T  13      12.756   0.534 -33.721  1.00  0.00      TS   C  
ATOM   1092  C1' THY T  13      11.972   0.026 -32.542  1.00  0.00      TS   C  
ATOM   1093  N1  THY T  13      10.637  -0.463 -32.884  1.00  0.00      TS   N  
ATOM   1094  C2  THY T  13      10.267  -1.714 -32.415  1.00  0.00      TS   C  
ATOM   1095  O2  THY T  13      10.919  -2.399 -31.669  1.00  0.00      TS   O  
ATOM   1096  N3  THY T  13       8.969  -2.036 -32.859  1.00  0.00      TS   N  
ATOM   1097  C4  THY T  13       8.203  -1.310 -33.643  1.00  0.00      TS   C  
ATOM   1098  O4  THY T  13       7.106  -1.768 -33.954  1.00  0.00      TS   O  
ATOM   1099  C5  THY T  13       8.637  -0.030 -34.073  1.00  0.00      TS   C  
ATOM   1100  C5M THY T  13       7.726   0.908 -34.891  1.00  0.00      TS   C  
ATOM   1101  C6  THY T  13       9.841   0.295 -33.704  1.00  0.00      TS   C  
ATOM   1102  H3  THY T  13       8.685  -2.944 -32.523  1.00  0.00      TS   H  
ATOM   1103  H6  THY T  13      10.177   1.331 -33.712  1.00  0.00      TS   H  
ATOM   1104  H1' THY T  13      12.547  -0.744 -31.984  1.00  0.00      TS   H  
ATOM   1105  H2' THY T  13      13.239  -0.280 -34.303  1.00  0.00      TS   H  
ATOM   1106  H3' THY T  13      14.204   2.293 -33.569  1.00  0.00      TS   H  
ATOM   1107  H4' THY T  13      13.747   2.049 -30.981  1.00  0.00      TS   H  
ATOM   1108  H5' THY T  13      11.705   3.512 -31.297  1.00  0.00      TS   H  
ATOM   1109  H51 THY T  13       7.046   1.356 -34.136  1.00  0.00      TS   H  
ATOM   1110  H52 THY T  13       7.049   0.473 -35.656  1.00  0.00      TS   H  
ATOM   1111  H53 THY T  13       8.434   1.569 -35.437  1.00  0.00      TS   H  
ATOM   1112 H2'' THY T  13      12.234   1.162 -34.475  1.00  0.00      TS   H  
ATOM   1113 H5'' THY T  13      13.277   4.181 -31.792  1.00  0.00      TS   H  
ATOM   1114  P   ADE T  14      15.966  -0.054 -33.264  1.00  0.00      TS   P  
ATOM   1115  O1P ADE T  14      17.149   0.488 -32.580  1.00  0.00      TS   O  
ATOM   1116  O2P ADE T  14      15.887   0.143 -34.699  1.00  0.00      TS   O  
ATOM   1117  C5' ADE T  14      15.831  -2.145 -31.648  1.00  0.00      TS   C  
ATOM   1118  O5' ADE T  14      15.812  -1.572 -32.954  1.00  0.00      TS   O  
ATOM   1119  C4' ADE T  14      15.422  -3.653 -31.714  1.00  0.00      TS   C  
ATOM   1120  O4' ADE T  14      14.005  -3.792 -32.157  1.00  0.00      TS   O  
ATOM   1121  C3' ADE T  14      16.252  -4.533 -32.670  1.00  0.00      TS   C  
ATOM   1122  O3' ADE T  14      16.549  -5.756 -32.127  1.00  0.00      TS   O  
ATOM   1123  C2' ADE T  14      15.380  -4.685 -33.968  1.00  0.00      TS   C  
ATOM   1124  C1' ADE T  14      13.878  -4.540 -33.358  1.00  0.00      TS   C  
ATOM   1125  N1  ADE T  14       9.110  -4.826 -35.246  1.00  0.00      TS   N  
ATOM   1126  C2  ADE T  14       9.779  -5.702 -34.505  1.00  0.00      TS   C  
ATOM   1127  N3  ADE T  14      11.028  -5.557 -34.014  1.00  0.00      TS   N  
ATOM   1128  C4  ADE T  14      11.592  -4.411 -34.453  1.00  0.00      TS   C  
ATOM   1129  C5  ADE T  14      10.981  -3.407 -35.143  1.00  0.00      TS   C  
ATOM   1130  C6  ADE T  14       9.662  -3.607 -35.592  1.00  0.00      TS   C  
ATOM   1131  N6  ADE T  14       8.994  -2.862 -36.525  1.00  0.00      TS   N  
ATOM   1132  N7  ADE T  14      11.944  -2.355 -35.363  1.00  0.00      TS   N  
ATOM   1133  C8  ADE T  14      13.022  -2.741 -34.738  1.00  0.00      TS   C  
ATOM   1134  N9  ADE T  14      12.857  -3.954 -34.169  1.00  0.00      TS   N  
ATOM   1135  H2  ADE T  14       9.384  -6.694 -34.283  1.00  0.00      TS   H  
ATOM   1136  H8  ADE T  14      13.954  -2.182 -34.648  1.00  0.00      TS   H  
ATOM   1137  H1' ADE T  14      13.597  -5.562 -33.024  1.00  0.00      TS   H  
ATOM   1138  H2' ADE T  14      15.536  -5.627 -34.536  1.00  0.00      TS   H  
ATOM   1139  H3' ADE T  14      17.166  -3.928 -32.856  1.00  0.00      TS   H  
ATOM   1140  H4' ADE T  14      15.578  -3.971 -30.661  1.00  0.00      TS   H  
ATOM   1141  H5' ADE T  14      15.176  -1.758 -30.837  1.00  0.00      TS   H  
ATOM   1142  H61 ADE T  14       8.104  -3.154 -36.877  1.00  0.00      TS   H  
ATOM   1143  H62 ADE T  14       9.371  -2.032 -36.934  1.00  0.00      TS   H  
ATOM   1144 H2'' ADE T  14      15.710  -3.771 -34.506  1.00  0.00      TS   H  
ATOM   1145 H5'' ADE T  14      16.833  -1.966 -31.203  1.00  0.00      TS   H  
ATOM   1146  P   THY T  15      17.706  -6.611 -32.796  1.00  0.00      TS   P  
ATOM   1147  O1P THY T  15      18.374  -7.489 -31.793  1.00  0.00      TS   O  
ATOM   1148  O2P THY T  15      18.607  -5.686 -33.436  1.00  0.00      TS   O  
ATOM   1149  C5' THY T  15      16.068  -8.613 -33.121  1.00  0.00      TS   C  
ATOM   1150  O5' THY T  15      16.874  -7.538 -33.735  1.00  0.00      TS   O  
ATOM   1151  C4' THY T  15      15.216  -9.389 -34.189  1.00  0.00      TS   C  
ATOM   1152  O4' THY T  15      14.207  -8.555 -34.767  1.00  0.00      TS   O  
ATOM   1153  C3' THY T  15      16.052  -9.836 -35.408  1.00  0.00      TS   C  
ATOM   1154  O3' THY T  15      15.739 -11.191 -35.885  1.00  0.00      TS   O  
ATOM   1155  C2' THY T  15      15.673  -8.892 -36.552  1.00  0.00      TS   C  
ATOM   1156  C1' THY T  15      14.214  -8.688 -36.196  1.00  0.00      TS   C  
ATOM   1157  N1  THY T  15      13.528  -7.577 -36.777  1.00  0.00      TS   N  
ATOM   1158  C2  THY T  15      12.115  -7.653 -36.985  1.00  0.00      TS   C  
ATOM   1159  O2  THY T  15      11.414  -8.628 -36.721  1.00  0.00      TS   O  
ATOM   1160  N3  THY T  15      11.646  -6.543 -37.607  1.00  0.00      TS   N  
ATOM   1161  C4  THY T  15      12.224  -5.318 -37.905  1.00  0.00      TS   C  
ATOM   1162  O4  THY T  15      11.655  -4.408 -38.600  1.00  0.00      TS   O  
ATOM   1163  C5  THY T  15      13.584  -5.225 -37.365  1.00  0.00      TS   C  
ATOM   1164  C5M THY T  15      14.358  -4.008 -37.623  1.00  0.00      TS   C  
ATOM   1165  C6  THY T  15      14.193  -6.340 -36.823  1.00  0.00      TS   C  
ATOM   1166  H3  THY T  15      10.687  -6.536 -37.923  1.00  0.00      TS   H  
ATOM   1167  H6  THY T  15      15.192  -6.294 -36.388  1.00  0.00      TS   H  
ATOM   1168  H1' THY T  15      13.707  -9.648 -36.436  1.00  0.00      TS   H  
ATOM   1169  H2' THY T  15      15.808  -9.337 -37.561  1.00  0.00      TS   H  
ATOM   1170  H3' THY T  15      17.132  -9.740 -35.167  1.00  0.00      TS   H  
ATOM   1171  H4' THY T  15      14.834 -10.328 -33.734  1.00  0.00      TS   H  
ATOM   1172  H5' THY T  15      15.325  -8.081 -32.488  1.00  0.00      TS   H  
ATOM   1173  H51 THY T  15      14.639  -4.057 -38.696  1.00  0.00      TS   H  
ATOM   1174  H52 THY T  15      15.245  -3.825 -36.980  1.00  0.00      TS   H  
ATOM   1175  H53 THY T  15      13.726  -3.115 -37.426  1.00  0.00      TS   H  
ATOM   1176 H2'' THY T  15      16.232  -7.938 -36.444  1.00  0.00      TS   H  
ATOM   1177 H5'' THY T  15      16.743  -9.383 -32.690  1.00  0.00      TS   H  
ATOM   1178  P   ADE T  16      16.888 -12.208 -36.142  1.00  0.00      TS   P  
ATOM   1179  O1P ADE T  16      17.407 -12.592 -34.855  1.00  0.00      TS   O  
ATOM   1180  O2P ADE T  16      17.835 -11.656 -37.160  1.00  0.00      TS   O  
ATOM   1181  C5' ADE T  16      15.131 -14.115 -36.240  1.00  0.00      TS   C  
ATOM   1182  O5' ADE T  16      16.280 -13.471 -36.844  1.00  0.00      TS   O  
ATOM   1183  C4' ADE T  16      13.860 -14.129 -37.231  1.00  0.00      TS   C  
ATOM   1184  O4' ADE T  16      13.387 -12.753 -37.570  1.00  0.00      TS   O  
ATOM   1185  C3' ADE T  16      14.184 -14.740 -38.610  1.00  0.00      TS   C  
ATOM   1186  O3' ADE T  16      13.277 -15.780 -38.995  1.00  0.00      TS   O  
ATOM   1187  C2' ADE T  16      14.236 -13.613 -39.581  1.00  0.00      TS   C  
ATOM   1188  C1' ADE T  16      13.172 -12.648 -39.002  1.00  0.00      TS   C  
ATOM   1189  N1  ADE T  16      10.731  -8.632 -41.186  1.00  0.00      TS   N  
ATOM   1190  C2  ADE T  16      10.262  -9.865 -41.024  1.00  0.00      TS   C  
ATOM   1191  N3  ADE T  16      10.876 -10.845 -40.333  1.00  0.00      TS   N  
ATOM   1192  C4  ADE T  16      12.251 -10.555 -40.063  1.00  0.00      TS   C  
ATOM   1193  C5  ADE T  16      12.786  -9.299 -40.285  1.00  0.00      TS   C  
ATOM   1194  C6  ADE T  16      11.943  -8.245 -40.771  1.00  0.00      TS   C  
ATOM   1195  N6  ADE T  16      12.406  -7.031 -40.865  1.00  0.00      TS   N  
ATOM   1196  N7  ADE T  16      14.108  -9.242 -39.728  1.00  0.00      TS   N  
ATOM   1197  C8  ADE T  16      14.340 -10.460 -39.292  1.00  0.00      TS   C  
ATOM   1198  N9  ADE T  16      13.264 -11.313 -39.413  1.00  0.00      TS   N  
ATOM   1199  H2  ADE T  16       9.225 -10.068 -41.291  1.00  0.00      TS   H  
ATOM   1200  H8  ADE T  16      15.257 -10.862 -38.859  1.00  0.00      TS   H  
ATOM   1201  H1' ADE T  16      12.156 -13.081 -39.124  1.00  0.00      TS   H  
ATOM   1202  H2' ADE T  16      13.854 -13.944 -40.570  1.00  0.00      TS   H  
ATOM   1203  H3' ADE T  16      15.149 -15.268 -38.455  1.00  0.00      TS   H  
ATOM   1204  H4' ADE T  16      13.028 -14.793 -36.914  1.00  0.00      TS   H  
ATOM   1205  H5' ADE T  16      14.799 -13.764 -35.240  1.00  0.00      TS   H  
ATOM   1206  H61 ADE T  16      13.355  -6.763 -40.699  1.00  0.00      TS   H  
ATOM   1207  H62 ADE T  16      11.849  -6.247 -41.139  1.00  0.00      TS   H  
ATOM   1208 H2'' ADE T  16      15.212 -13.085 -39.644  1.00  0.00      TS   H  
ATOM   1209 H5'' ADE T  16      15.416 -15.182 -36.106  1.00  0.00      TS   H  
ATOM   1210  P   THY T  17      13.709 -16.718 -40.152  1.00  0.00      TS   P  
ATOM   1211  O1P THY T  17      13.742 -18.127 -39.838  1.00  0.00      TS   O  
ATOM   1212  O2P THY T  17      14.972 -16.201 -40.650  1.00  0.00      TS   O  
ATOM   1213  C5' THY T  17      11.232 -16.662 -41.019  1.00  0.00      TS   C  
ATOM   1214  O5' THY T  17      12.677 -16.498 -41.331  1.00  0.00      TS   O  
ATOM   1215  C4' THY T  17      10.378 -15.798 -41.955  1.00  0.00      TS   C  
ATOM   1216  O4' THY T  17      10.831 -14.455 -41.762  1.00  0.00      TS   O  
ATOM   1217  C3' THY T  17      10.526 -16.066 -43.445  1.00  0.00      TS   C  
ATOM   1218  O3' THY T  17       9.289 -16.408 -43.993  1.00  0.00      TS   O  
ATOM   1219  C2' THY T  17      10.971 -14.815 -44.105  1.00  0.00      TS   C  
ATOM   1220  C1' THY T  17      10.615 -13.711 -43.082  1.00  0.00      TS   C  
ATOM   1221  N1  THY T  17      11.440 -12.522 -43.139  1.00  0.00      TS   N  
ATOM   1222  C2  THY T  17      10.925 -11.456 -43.830  1.00  0.00      TS   C  
ATOM   1223  O2  THY T  17       9.775 -11.363 -44.274  1.00  0.00      TS   O  
ATOM   1224  N3  THY T  17      11.834 -10.392 -44.024  1.00  0.00      TS   N  
ATOM   1225  C4  THY T  17      12.973 -10.269 -43.368  1.00  0.00      TS   C  
ATOM   1226  O4  THY T  17      13.372  -9.172 -43.098  1.00  0.00      TS   O  
ATOM   1227  C5  THY T  17      13.548 -11.544 -43.005  1.00  0.00      TS   C  
ATOM   1228  C5M THY T  17      14.975 -11.398 -42.582  1.00  0.00      TS   C  
ATOM   1229  C6  THY T  17      12.772 -12.636 -42.946  1.00  0.00      TS   C  
ATOM   1230  H3  THY T  17      11.536  -9.533 -44.463  1.00  0.00      TS   H  
ATOM   1231  H6  THY T  17      12.951 -13.431 -42.222  1.00  0.00      TS   H  
ATOM   1232  H1' THY T  17       9.548 -13.445 -43.244  1.00  0.00      TS   H  
ATOM   1233  H2' THY T  17      10.632 -14.598 -45.141  1.00  0.00      TS   H  
ATOM   1234  H3' THY T  17      11.294 -16.854 -43.597  1.00  0.00      TS   H  
ATOM   1235  H4' THY T  17       9.330 -15.810 -41.589  1.00  0.00      TS   H  
ATOM   1236  H5' THY T  17      11.015 -16.495 -39.943  1.00  0.00      TS   H  
ATOM   1237  H51 THY T  17      15.265 -12.253 -41.934  1.00  0.00      TS   H  
ATOM   1238  H52 THY T  17      15.144 -10.488 -41.967  1.00  0.00      TS   H  
ATOM   1239  H53 THY T  17      15.690 -11.377 -43.431  1.00  0.00      TS   H  
ATOM   1240 H2'' THY T  17      12.081 -14.853 -44.124  1.00  0.00      TS   H  
ATOM   1241 H5'' THY T  17      10.845 -17.673 -41.270  1.00  0.00      TS   H  
ATOM   1242  P   ADE T  18       8.686 -17.878 -43.931  1.00  0.00      TS   P  
ATOM   1243  O1P ADE T  18       7.384 -17.912 -43.187  1.00  0.00      TS   O  
ATOM   1244  O2P ADE T  18       9.772 -18.763 -43.392  1.00  0.00      TS   O  
ATOM   1245  C5' ADE T  18       7.087 -17.773 -45.996  1.00  0.00      TS   C  
ATOM   1246  O5' ADE T  18       8.334 -18.186 -45.466  1.00  0.00      TS   O  
ATOM   1247  C4' ADE T  18       7.178 -17.317 -47.516  1.00  0.00      TS   C  
ATOM   1248  O4' ADE T  18       8.071 -16.261 -47.724  1.00  0.00      TS   O  
ATOM   1249  C3' ADE T  18       7.686 -18.482 -48.393  1.00  0.00      TS   C  
ATOM   1250  O3' ADE T  18       6.922 -18.478 -49.648  1.00  0.00      TS   O  
ATOM   1251  C2' ADE T  18       9.166 -18.251 -48.570  1.00  0.00      TS   C  
ATOM   1252  C1' ADE T  18       9.181 -16.709 -48.504  1.00  0.00      TS   C  
ATOM   1253  N1  ADE T  18      11.868 -12.354 -47.876  1.00  0.00      TS   N  
ATOM   1254  C2  ADE T  18      10.844 -12.677 -48.682  1.00  0.00      TS   C  
ATOM   1255  N3  ADE T  18      10.199 -13.877 -48.807  1.00  0.00      TS   N  
ATOM   1256  C4  ADE T  18      10.720 -14.800 -48.018  1.00  0.00      TS   C  
ATOM   1257  C5  ADE T  18      11.883 -14.644 -47.293  1.00  0.00      TS   C  
ATOM   1258  C6  ADE T  18      12.448 -13.367 -47.178  1.00  0.00      TS   C  
ATOM   1259  N6  ADE T  18      13.444 -13.011 -46.393  1.00  0.00      TS   N  
ATOM   1260  N7  ADE T  18      12.277 -15.837 -46.723  1.00  0.00      TS   N  
ATOM   1261  C8  ADE T  18      11.366 -16.703 -47.183  1.00  0.00      TS   C  
ATOM   1262  N9  ADE T  18      10.372 -16.100 -47.948  1.00  0.00      TS   N  
ATOM   1263  H2  ADE T  18      10.445 -11.859 -49.281  1.00  0.00      TS   H  
ATOM   1264  H8  ADE T  18      11.359 -17.736 -46.838  1.00  0.00      TS   H  
ATOM   1265  H1' ADE T  18       8.982 -16.353 -49.537  1.00  0.00      TS   H  
ATOM   1266  H2' ADE T  18       9.559 -18.648 -49.531  1.00  0.00      TS   H  
ATOM   1267  H3' ADE T  18       7.550 -19.443 -47.852  1.00  0.00      TS   H  
ATOM   1268  H4' ADE T  18       6.166 -16.944 -47.786  1.00  0.00      TS   H  
ATOM   1269  H5' ADE T  18       6.604 -16.918 -45.478  1.00  0.00      TS   H  
ATOM   1270  H61 ADE T  18      13.787 -13.496 -45.590  1.00  0.00      TS   H  
ATOM   1271  H62 ADE T  18      13.963 -12.178 -46.577  1.00  0.00      TS   H  
ATOM   1272 H2'' ADE T  18       9.766 -18.665 -47.732  1.00  0.00      TS   H  
ATOM   1273 H5'' ADE T  18       6.342 -18.594 -46.072  1.00  0.00      TS   H  
ATOM   1274  P   ADE T  19       7.038 -19.773 -50.594  1.00  0.00      TS   P  
ATOM   1275  O1P ADE T  19       5.697 -19.864 -51.243  1.00  0.00      TS   O  
ATOM   1276  O2P ADE T  19       7.526 -20.923 -49.797  1.00  0.00      TS   O  
ATOM   1277  C5' ADE T  19       8.001 -18.294 -52.503  1.00  0.00      TS   C  
ATOM   1278  O5' ADE T  19       8.171 -19.519 -51.723  1.00  0.00      TS   O  
ATOM   1279  C4' ADE T  19       9.264 -17.991 -53.301  1.00  0.00      TS   C  
ATOM   1280  O4' ADE T  19      10.053 -17.079 -52.488  1.00  0.00      TS   O  
ATOM   1281  C3' ADE T  19      10.186 -19.183 -53.734  1.00  0.00      TS   C  
ATOM   1282  O3' ADE T  19      10.691 -19.020 -55.070  1.00  0.00      TS   O  
ATOM   1283  C2' ADE T  19      11.337 -19.063 -52.689  1.00  0.00      TS   C  
ATOM   1284  C1' ADE T  19      11.408 -17.585 -52.577  1.00  0.00      TS   C  
ATOM   1285  N1  ADE T  19      14.073 -13.641 -50.481  1.00  0.00      TS   N  
ATOM   1286  C2  ADE T  19      13.158 -13.662 -51.499  1.00  0.00      TS   C  
ATOM   1287  N3  ADE T  19      12.361 -14.691 -51.934  1.00  0.00      TS   N  
ATOM   1288  C4  ADE T  19      12.795 -15.851 -51.380  1.00  0.00      TS   C  
ATOM   1289  C5  ADE T  19      13.619 -15.965 -50.261  1.00  0.00      TS   C  
ATOM   1290  C6  ADE T  19      14.345 -14.810 -49.810  1.00  0.00      TS   C  
ATOM   1291  N6  ADE T  19      15.255 -14.849 -48.809  1.00  0.00      TS   N  
ATOM   1292  N7  ADE T  19      13.676 -17.320 -49.835  1.00  0.00      TS   N  
ATOM   1293  C8  ADE T  19      12.885 -17.907 -50.675  1.00  0.00      TS   C  
ATOM   1294  N9  ADE T  19      12.260 -17.118 -51.558  1.00  0.00      TS   N  
ATOM   1295  H2  ADE T  19      13.133 -12.657 -51.918  1.00  0.00      TS   H  
ATOM   1296  H8  ADE T  19      12.587 -18.948 -50.552  1.00  0.00      TS   H  
ATOM   1297  H1' ADE T  19      11.797 -17.251 -53.562  1.00  0.00      TS   H  
ATOM   1298  H2' ADE T  19      12.297 -19.418 -53.121  1.00  0.00      TS   H  
ATOM   1299  H3' ADE T  19       9.715 -20.181 -53.610  1.00  0.00      TS   H  
ATOM   1300  H4' ADE T  19       9.062 -17.389 -54.212  1.00  0.00      TS   H  
ATOM   1301  H5' ADE T  19       7.724 -17.455 -51.830  1.00  0.00      TS   H  
ATOM   1302  H61 ADE T  19      15.172 -15.553 -48.103  1.00  0.00      TS   H  
ATOM   1303  H62 ADE T  19      15.704 -13.990 -48.562  1.00  0.00      TS   H  
ATOM   1304 H2'' ADE T  19      11.091 -19.567 -51.730  1.00  0.00      TS   H  
ATOM   1305 H5'' ADE T  19       7.153 -18.437 -53.205  1.00  0.00      TS   H  
ATOM   1306  P   GUA T  20      10.015 -19.845 -56.189  1.00  0.00      TS   P  
ATOM   1307  O1P GUA T  20       8.545 -19.757 -56.082  1.00  0.00      TS   O  
ATOM   1308  O2P GUA T  20      10.642 -21.176 -56.260  1.00  0.00      TS   O  
ATOM   1309  C5' GUA T  20       9.852 -17.755 -57.626  1.00  0.00      TS   C  
ATOM   1310  O5' GUA T  20      10.394 -19.088 -57.429  1.00  0.00      TS   O  
ATOM   1311  C4' GUA T  20      10.786 -16.822 -58.301  1.00  0.00      TS   C  
ATOM   1312  O4' GUA T  20      11.677 -16.182 -57.312  1.00  0.00      TS   O  
ATOM   1313  C3' GUA T  20      11.788 -17.533 -59.400  1.00  0.00      TS   C  
ATOM   1314  O3' GUA T  20      12.124 -16.813 -60.558  1.00  0.00      TS   O  
ATOM   1315  C2' GUA T  20      13.045 -17.621 -58.482  1.00  0.00      TS   C  
ATOM   1316  C1' GUA T  20      13.017 -16.404 -57.495  1.00  0.00      TS   C  
ATOM   1317  N1  GUA T  20      15.758 -14.361 -53.706  1.00  0.00      TS   N  
ATOM   1318  C2  GUA T  20      15.333 -13.817 -54.936  1.00  0.00      TS   C  
ATOM   1319  N2  GUA T  20      15.550 -12.521 -54.952  1.00  0.00      TS   N  
ATOM   1320  N3  GUA T  20      14.644 -14.449 -55.899  1.00  0.00      TS   N  
ATOM   1321  C4  GUA T  20      14.368 -15.779 -55.487  1.00  0.00      TS   C  
ATOM   1322  C5  GUA T  20      14.833 -16.431 -54.369  1.00  0.00      TS   C  
ATOM   1323  C6  GUA T  20      15.660 -15.740 -53.462  1.00  0.00      TS   C  
ATOM   1324  O6  GUA T  20      16.083 -16.187 -52.448  1.00  0.00      TS   O  
ATOM   1325  N7  GUA T  20      14.384 -17.787 -54.331  1.00  0.00      TS   N  
ATOM   1326  C8  GUA T  20      13.596 -17.835 -55.407  1.00  0.00      TS   C  
ATOM   1327  N9  GUA T  20      13.569 -16.652 -56.146  1.00  0.00      TS   N  
ATOM   1328  H1  GUA T  20      16.426 -13.804 -53.195  1.00  0.00      TS   H  
ATOM   1329  H8  GUA T  20      13.027 -18.739 -55.622  1.00  0.00      TS   H  
ATOM   1330  H1' GUA T  20      13.480 -15.484 -57.911  1.00  0.00      TS   H  
ATOM   1331  H2' GUA T  20      13.953 -17.635 -59.123  1.00  0.00      TS   H  
ATOM   1332  H21 GUA T  20      15.076 -11.939 -55.612  1.00  0.00      TS   H  
ATOM   1333  H3' GUA T  20      11.501 -18.598 -59.536  1.00  0.00      TS   H  
ATOM   1334  H22 GUA T  20      16.115 -12.106 -54.238  1.00  0.00      TS   H  
ATOM   1335  H4' GUA T  20      10.288 -15.983 -58.832  1.00  0.00      TS   H  
ATOM   1336  H5' GUA T  20       9.488 -17.229 -56.718  1.00  0.00      TS   H  
ATOM   1337  H3T GUA T  20      12.642 -17.493 -60.995  1.00  0.00      TS   H  
ATOM   1338 H2'' GUA T  20      13.063 -18.572 -57.907  1.00  0.00      TS   H  
ATOM   1339 H5'' GUA T  20       8.973 -17.901 -58.290  1.00  0.00      TS   H  
TER   
END
