# Supplementary material for: CRISPR-Cas12a exploits R-loop asymmetry to form double-strand breaks
Source: eLife. 2020 Jun 10;9:e55143. doi: 10.7554/eLife.55143 (PMC7286691; doi:10.7554/eLife.55143)
Supplement: Figure 5—source data 2. [file elife-55143-fig5-data2.zip › Figure 5ΓÇöSource Data 2/Example_MD_trajectories/5prime_boundary/5prime_boundary_03.pdb]

ATOM      1  C5' CYT B   1      19.627 -10.400 -54.879  1.00  0.00      BS   C  
ATOM      2  O5' CYT B   1      20.011 -10.885 -53.572  1.00  0.00      BS   O  
ATOM      3  C4' CYT B   1      18.233  -9.803 -54.793  1.00  0.00      BS   C  
ATOM      4  O4' CYT B   1      17.232 -10.954 -54.922  1.00  0.00      BS   O  
ATOM      5  C3' CYT B   1      17.700  -9.043 -53.546  1.00  0.00      BS   C  
ATOM      6  O3' CYT B   1      18.141  -7.685 -53.434  1.00  0.00      BS   O  
ATOM      7  C2' CYT B   1      16.177  -9.104 -53.845  1.00  0.00      BS   C  
ATOM      8  C1' CYT B   1      15.919 -10.531 -54.346  1.00  0.00      BS   C  
ATOM      9  N1  CYT B   1      15.508 -11.466 -53.303  1.00  0.00      BS   N  
ATOM     10  C2  CYT B   1      14.249 -11.582 -52.804  1.00  0.00      BS   C  
ATOM     11  O2  CYT B   1      13.414 -10.847 -53.274  1.00  0.00      BS   O  
ATOM     12  N3  CYT B   1      13.952 -12.569 -51.946  1.00  0.00      BS   N  
ATOM     13  C4  CYT B   1      14.923 -13.233 -51.331  1.00  0.00      BS   C  
ATOM     14  N4  CYT B   1      14.637 -14.144 -50.371  1.00  0.00      BS   N  
ATOM     15  C5  CYT B   1      16.266 -12.956 -51.606  1.00  0.00      BS   C  
ATOM     16  C6  CYT B   1      16.550 -12.118 -52.616  1.00  0.00      BS   C  
ATOM     17  H5  CYT B   1      17.039 -13.651 -51.278  1.00  0.00      BS   H  
ATOM     18  H6  CYT B   1      17.543 -11.862 -52.985  1.00  0.00      BS   H  
ATOM     19  H1' CYT B   1      15.134 -10.670 -55.119  1.00  0.00      BS   H  
ATOM     20  H2' CYT B   1      15.870  -8.407 -54.654  1.00  0.00      BS   H  
ATOM     21  H3' CYT B   1      18.013  -9.638 -52.663  1.00  0.00      BS   H  
ATOM     22  H4' CYT B   1      17.995  -9.108 -55.626  1.00  0.00      BS   H  
ATOM     23  H41 CYT B   1      13.716 -14.018 -50.002  1.00  0.00      BS   H  
ATOM     24  H5' CYT B   1      19.649 -11.226 -55.622  1.00  0.00      BS   H  
ATOM     25  H42 CYT B   1      15.327 -14.447 -49.715  1.00  0.00      BS   H  
ATOM     26  H5T CYT B   1      20.675 -11.533 -53.815  1.00  0.00      BS   H  
ATOM     27 H2'' CYT B   1      15.727  -8.793 -52.878  1.00  0.00      BS   H  
ATOM     28 H5'' CYT B   1      20.318  -9.581 -55.176  1.00  0.00      BS   H  
ATOM     29  P   THY B   2      17.868  -6.902 -52.074  1.00  0.00      BS   P  
ATOM     30  O1P THY B   2      18.579  -5.621 -52.109  1.00  0.00      BS   O  
ATOM     31  O2P THY B   2      18.291  -7.833 -50.977  1.00  0.00      BS   O  
ATOM     32  C5' THY B   2      15.580  -5.645 -52.959  1.00  0.00      BS   C  
ATOM     33  O5' THY B   2      16.287  -6.554 -51.990  1.00  0.00      BS   O  
ATOM     34  C4' THY B   2      14.122  -5.465 -52.766  1.00  0.00      BS   C  
ATOM     35  O4' THY B   2      13.429  -6.703 -52.521  1.00  0.00      BS   O  
ATOM     36  C3' THY B   2      13.723  -4.590 -51.552  1.00  0.00      BS   C  
ATOM     37  O3' THY B   2      12.654  -3.671 -51.884  1.00  0.00      BS   O  
ATOM     38  C2' THY B   2      13.293  -5.593 -50.451  1.00  0.00      BS   C  
ATOM     39  C1' THY B   2      12.741  -6.666 -51.257  1.00  0.00      BS   C  
ATOM     40  N1  THY B   2      12.847  -7.988 -50.657  1.00  0.00      BS   N  
ATOM     41  C2  THY B   2      11.776  -8.852 -50.547  1.00  0.00      BS   C  
ATOM     42  O2  THY B   2      10.633  -8.537 -50.920  1.00  0.00      BS   O  
ATOM     43  N3  THY B   2      12.079 -10.073 -49.952  1.00  0.00      BS   N  
ATOM     44  C4  THY B   2      13.368 -10.443 -49.499  1.00  0.00      BS   C  
ATOM     45  O4  THY B   2      13.579 -11.447 -48.820  1.00  0.00      BS   O  
ATOM     46  C5  THY B   2      14.419  -9.562 -49.943  1.00  0.00      BS   C  
ATOM     47  C5M THY B   2      15.769  -9.756 -49.370  1.00  0.00      BS   C  
ATOM     48  C6  THY B   2      14.102  -8.336 -50.388  1.00  0.00      BS   C  
ATOM     49  H3  THY B   2      11.260 -10.665 -49.949  1.00  0.00      BS   H  
ATOM     50  H6  THY B   2      14.882  -7.590 -50.538  1.00  0.00      BS   H  
ATOM     51  H1' THY B   2      11.720  -6.333 -51.541  1.00  0.00      BS   H  
ATOM     52  H2' THY B   2      12.631  -5.090 -49.716  1.00  0.00      BS   H  
ATOM     53  H3' THY B   2      14.697  -4.162 -51.236  1.00  0.00      BS   H  
ATOM     54  H4' THY B   2      13.738  -4.887 -53.633  1.00  0.00      BS   H  
ATOM     55  H5' THY B   2      15.571  -6.046 -53.994  1.00  0.00      BS   H  
ATOM     56  H51 THY B   2      15.900  -9.335 -48.351  1.00  0.00      BS   H  
ATOM     57  H52 THY B   2      16.476  -9.184 -50.008  1.00  0.00      BS   H  
ATOM     58  H53 THY B   2      16.088 -10.819 -49.357  1.00  0.00      BS   H  
ATOM     59 H2'' THY B   2      14.218  -5.852 -49.894  1.00  0.00      BS   H  
ATOM     60 H5'' THY B   2      16.140  -4.692 -53.070  1.00  0.00      BS   H  
ATOM     61  P   THY B   3      12.590  -2.446 -50.872  1.00  0.00      BS   P  
ATOM     62  O1P THY B   3      12.256  -1.207 -51.681  1.00  0.00      BS   O  
ATOM     63  O2P THY B   3      13.760  -2.369 -50.030  1.00  0.00      BS   O  
ATOM     64  C5' THY B   3      10.082  -3.052 -50.617  1.00  0.00      BS   C  
ATOM     65  O5' THY B   3      11.341  -2.777 -50.003  1.00  0.00      BS   O  
ATOM     66  C4' THY B   3       9.172  -3.887 -49.688  1.00  0.00      BS   C  
ATOM     67  O4' THY B   3       9.773  -5.233 -49.456  1.00  0.00      BS   O  
ATOM     68  C3' THY B   3       8.983  -3.267 -48.254  1.00  0.00      BS   C  
ATOM     69  O3' THY B   3       7.687  -3.199 -47.864  1.00  0.00      BS   O  
ATOM     70  C2' THY B   3       9.749  -4.206 -47.385  1.00  0.00      BS   C  
ATOM     71  C1' THY B   3       9.526  -5.576 -48.074  1.00  0.00      BS   C  
ATOM     72  N1  THY B   3      10.426  -6.696 -47.670  1.00  0.00      BS   N  
ATOM     73  C2  THY B   3       9.946  -7.949 -47.567  1.00  0.00      BS   C  
ATOM     74  O2  THY B   3       8.799  -8.218 -47.833  1.00  0.00      BS   O  
ATOM     75  N3  THY B   3      10.729  -8.876 -46.866  1.00  0.00      BS   N  
ATOM     76  C4  THY B   3      12.101  -8.708 -46.768  1.00  0.00      BS   C  
ATOM     77  O4  THY B   3      12.815  -9.579 -46.212  1.00  0.00      BS   O  
ATOM     78  C5  THY B   3      12.609  -7.429 -47.149  1.00  0.00      BS   C  
ATOM     79  C5M THY B   3      14.107  -7.144 -47.060  1.00  0.00      BS   C  
ATOM     80  C6  THY B   3      11.754  -6.476 -47.482  1.00  0.00      BS   C  
ATOM     81  H3  THY B   3      10.332  -9.794 -46.735  1.00  0.00      BS   H  
ATOM     82  H6  THY B   3      12.128  -5.601 -48.014  1.00  0.00      BS   H  
ATOM     83  H1' THY B   3       8.467  -5.913 -48.066  1.00  0.00      BS   H  
ATOM     84  H2' THY B   3       9.531  -4.273 -46.297  1.00  0.00      BS   H  
ATOM     85  H3' THY B   3       9.507  -2.287 -48.289  1.00  0.00      BS   H  
ATOM     86  H4' THY B   3       8.175  -3.960 -50.174  1.00  0.00      BS   H  
ATOM     87  H5' THY B   3      10.210  -3.583 -51.585  1.00  0.00      BS   H  
ATOM     88  H51 THY B   3      14.262  -6.252 -46.417  1.00  0.00      BS   H  
ATOM     89  H52 THY B   3      14.659  -7.022 -48.017  1.00  0.00      BS   H  
ATOM     90  H53 THY B   3      14.530  -8.066 -46.606  1.00  0.00      BS   H  
ATOM     91 H2'' THY B   3      10.789  -3.853 -47.558  1.00  0.00      BS   H  
ATOM     92 H5'' THY B   3       9.557  -2.089 -50.789  1.00  0.00      BS   H  
ATOM     93  P   ADE B   4       7.283  -2.096 -46.719  1.00  0.00      BS   P  
ATOM     94  O1P ADE B   4       6.673  -0.831 -47.234  1.00  0.00      BS   O  
ATOM     95  O2P ADE B   4       8.391  -1.912 -45.783  1.00  0.00      BS   O  
ATOM     96  C5' ADE B   4       5.118  -3.615 -46.609  1.00  0.00      BS   C  
ATOM     97  O5' ADE B   4       6.108  -2.850 -45.921  1.00  0.00      BS   O  
ATOM     98  C4' ADE B   4       4.909  -5.043 -46.066  1.00  0.00      BS   C  
ATOM     99  O4' ADE B   4       6.109  -5.835 -46.028  1.00  0.00      BS   O  
ATOM    100  C3' ADE B   4       4.340  -5.040 -44.630  1.00  0.00      BS   C  
ATOM    101  O3' ADE B   4       3.255  -5.986 -44.527  1.00  0.00      BS   O  
ATOM    102  C2' ADE B   4       5.506  -5.311 -43.797  1.00  0.00      BS   C  
ATOM    103  C1' ADE B   4       6.325  -6.244 -44.703  1.00  0.00      BS   C  
ATOM    104  N1  ADE B   4      10.293  -9.271 -43.741  1.00  0.00      BS   N  
ATOM    105  C2  ADE B   4       9.009  -9.507 -44.024  1.00  0.00      BS   C  
ATOM    106  N3  ADE B   4       8.070  -8.629 -44.367  1.00  0.00      BS   N  
ATOM    107  C4  ADE B   4       8.481  -7.376 -44.257  1.00  0.00      BS   C  
ATOM    108  C5  ADE B   4       9.777  -6.939 -43.926  1.00  0.00      BS   C  
ATOM    109  C6  ADE B   4      10.746  -7.955 -43.713  1.00  0.00      BS   C  
ATOM    110  N6  ADE B   4      12.021  -7.749 -43.668  1.00  0.00      BS   N  
ATOM    111  N7  ADE B   4       9.787  -5.555 -43.913  1.00  0.00      BS   N  
ATOM    112  C8  ADE B   4       8.544  -5.190 -44.211  1.00  0.00      BS   C  
ATOM    113  N9  ADE B   4       7.719  -6.234 -44.383  1.00  0.00      BS   N  
ATOM    114  H2  ADE B   4       8.673 -10.541 -43.952  1.00  0.00      BS   H  
ATOM    115  H8  ADE B   4       8.172  -4.178 -44.368  1.00  0.00      BS   H  
ATOM    116  H1' ADE B   4       5.882  -7.253 -44.554  1.00  0.00      BS   H  
ATOM    117  H2' ADE B   4       5.363  -5.852 -42.837  1.00  0.00      BS   H  
ATOM    118  H3' ADE B   4       4.085  -3.995 -44.357  1.00  0.00      BS   H  
ATOM    119  H4' ADE B   4       4.135  -5.481 -46.731  1.00  0.00      BS   H  
ATOM    120  H5' ADE B   4       5.192  -3.646 -47.717  1.00  0.00      BS   H  
ATOM    121  H61 ADE B   4      12.610  -8.467 -44.036  1.00  0.00      BS   H  
ATOM    122  H62 ADE B   4      12.469  -6.868 -43.824  1.00  0.00      BS   H  
ATOM    123 H2'' ADE B   4       6.155  -4.411 -43.741  1.00  0.00      BS   H  
ATOM    124 H5'' ADE B   4       4.183  -3.027 -46.480  1.00  0.00      BS   H  
ATOM    125  P   THY B   5       2.263  -6.039 -43.337  1.00  0.00      BS   P  
ATOM    126  O1P THY B   5       1.092  -6.707 -43.817  1.00  0.00      BS   O  
ATOM    127  O2P THY B   5       2.018  -4.637 -42.822  1.00  0.00      BS   O  
ATOM    128  C5' THY B   5       2.848  -8.340 -42.387  1.00  0.00      BS   C  
ATOM    129  O5' THY B   5       2.886  -6.948 -42.175  1.00  0.00      BS   O  
ATOM    130  C4' THY B   5       3.446  -9.045 -41.174  1.00  0.00      BS   C  
ATOM    131  O4' THY B   5       4.961  -8.930 -41.177  1.00  0.00      BS   O  
ATOM    132  C3' THY B   5       2.920  -8.650 -39.736  1.00  0.00      BS   C  
ATOM    133  O3' THY B   5       2.817  -9.658 -38.794  1.00  0.00      BS   O  
ATOM    134  C2' THY B   5       4.057  -7.726 -39.344  1.00  0.00      BS   C  
ATOM    135  C1' THY B   5       5.344  -8.464 -39.854  1.00  0.00      BS   C  
ATOM    136  N1  THY B   5       6.563  -7.793 -40.025  1.00  0.00      BS   N  
ATOM    137  C2  THY B   5       7.735  -8.477 -40.196  1.00  0.00      BS   C  
ATOM    138  O2  THY B   5       7.778  -9.735 -40.267  1.00  0.00      BS   O  
ATOM    139  N3  THY B   5       8.906  -7.750 -40.409  1.00  0.00      BS   N  
ATOM    140  C4  THY B   5       8.970  -6.399 -40.422  1.00  0.00      BS   C  
ATOM    141  O4  THY B   5      10.033  -5.834 -40.410  1.00  0.00      BS   O  
ATOM    142  C5  THY B   5       7.667  -5.757 -40.421  1.00  0.00      BS   C  
ATOM    143  C5M THY B   5       7.573  -4.295 -40.665  1.00  0.00      BS   C  
ATOM    144  C6  THY B   5       6.592  -6.449 -40.002  1.00  0.00      BS   C  
ATOM    145  H3  THY B   5       9.767  -8.275 -40.455  1.00  0.00      BS   H  
ATOM    146  H6  THY B   5       5.727  -5.956 -40.446  1.00  0.00      BS   H  
ATOM    147  H1' THY B   5       5.378  -9.412 -39.275  1.00  0.00      BS   H  
ATOM    148  H2' THY B   5       4.170  -7.542 -38.254  1.00  0.00      BS   H  
ATOM    149  H3' THY B   5       2.016  -8.021 -39.887  1.00  0.00      BS   H  
ATOM    150  H4' THY B   5       3.168 -10.117 -41.265  1.00  0.00      BS   H  
ATOM    151  H5' THY B   5       3.548  -8.558 -43.221  1.00  0.00      BS   H  
ATOM    152  H51 THY B   5       8.181  -3.880 -41.498  1.00  0.00      BS   H  
ATOM    153  H52 THY B   5       8.157  -3.833 -39.840  1.00  0.00      BS   H  
ATOM    154  H53 THY B   5       6.541  -3.885 -40.649  1.00  0.00      BS   H  
ATOM    155 H2'' THY B   5       3.990  -6.730 -39.834  1.00  0.00      BS   H  
ATOM    156 H5'' THY B   5       1.809  -8.685 -42.579  1.00  0.00      BS   H  
ATOM    157  P   ADE B   6       1.370 -10.112 -38.419  1.00  0.00      BS   P  
ATOM    158  O1P ADE B   6       0.699 -10.785 -39.550  1.00  0.00      BS   O  
ATOM    159  O2P ADE B   6       0.691  -8.947 -37.814  1.00  0.00      BS   O  
ATOM    160  C5' ADE B   6       1.915 -12.457 -37.379  1.00  0.00      BS   C  
ATOM    161  O5' ADE B   6       1.594 -11.103 -37.234  1.00  0.00      BS   O  
ATOM    162  C4' ADE B   6       3.066 -12.832 -36.457  1.00  0.00      BS   C  
ATOM    163  O4' ADE B   6       4.238 -12.073 -36.781  1.00  0.00      BS   O  
ATOM    164  C3' ADE B   6       2.756 -12.593 -34.906  1.00  0.00      BS   C  
ATOM    165  O3' ADE B   6       3.064 -13.734 -34.128  1.00  0.00      BS   O  
ATOM    166  C2' ADE B   6       3.748 -11.383 -34.662  1.00  0.00      BS   C  
ATOM    167  C1' ADE B   6       4.844 -11.647 -35.622  1.00  0.00      BS   C  
ATOM    168  N1  ADE B   6       9.470  -9.502 -36.539  1.00  0.00      BS   N  
ATOM    169  C2  ADE B   6       9.151 -10.714 -36.092  1.00  0.00      BS   C  
ATOM    170  N3  ADE B   6       7.911 -11.228 -35.884  1.00  0.00      BS   N  
ATOM    171  C4  ADE B   6       6.926 -10.288 -36.056  1.00  0.00      BS   C  
ATOM    172  C5  ADE B   6       7.133  -9.027 -36.579  1.00  0.00      BS   C  
ATOM    173  C6  ADE B   6       8.473  -8.636 -36.801  1.00  0.00      BS   C  
ATOM    174  N6  ADE B   6       8.756  -7.334 -37.083  1.00  0.00      BS   N  
ATOM    175  N7  ADE B   6       5.939  -8.368 -36.637  1.00  0.00      BS   N  
ATOM    176  C8  ADE B   6       5.006  -9.331 -36.396  1.00  0.00      BS   C  
ATOM    177  N9  ADE B   6       5.574 -10.468 -36.013  1.00  0.00      BS   N  
ATOM    178  H2  ADE B   6      10.017 -11.375 -36.062  1.00  0.00      BS   H  
ATOM    179  H8  ADE B   6       3.929  -9.170 -36.369  1.00  0.00      BS   H  
ATOM    180  H1' ADE B   6       5.431 -12.471 -35.164  1.00  0.00      BS   H  
ATOM    181  H2' ADE B   6       3.942 -11.315 -33.570  1.00  0.00      BS   H  
ATOM    182  H3' ADE B   6       1.699 -12.261 -34.828  1.00  0.00      BS   H  
ATOM    183  H4' ADE B   6       3.333 -13.897 -36.624  1.00  0.00      BS   H  
ATOM    184  H5' ADE B   6       2.264 -12.576 -38.427  1.00  0.00      BS   H  
ATOM    185  H61 ADE B   6       8.226  -6.514 -36.866  1.00  0.00      BS   H  
ATOM    186  H62 ADE B   6       9.712  -7.207 -37.345  1.00  0.00      BS   H  
ATOM    187 H2'' ADE B   6       3.182 -10.467 -34.937  1.00  0.00      BS   H  
ATOM    188 H5'' ADE B   6       1.028 -13.085 -37.150  1.00  0.00      BS   H  
ATOM    189  P   THY B   7       2.697 -13.619 -32.572  1.00  0.00      BS   P  
ATOM    190  O1P THY B   7       2.487 -14.960 -32.002  1.00  0.00      BS   O  
ATOM    191  O2P THY B   7       1.594 -12.663 -32.345  1.00  0.00      BS   O  
ATOM    192  C5' THY B   7       5.223 -13.813 -31.994  1.00  0.00      BS   C  
ATOM    193  O5' THY B   7       3.930 -13.141 -31.884  1.00  0.00      BS   O  
ATOM    194  C4' THY B   7       6.451 -12.919 -31.748  1.00  0.00      BS   C  
ATOM    195  O4' THY B   7       6.478 -11.718 -32.598  1.00  0.00      BS   O  
ATOM    196  C3' THY B   7       6.481 -12.293 -30.311  1.00  0.00      BS   C  
ATOM    197  O3' THY B   7       7.410 -12.912 -29.401  1.00  0.00      BS   O  
ATOM    198  C2' THY B   7       6.833 -10.822 -30.527  1.00  0.00      BS   C  
ATOM    199  C1' THY B   7       7.432 -10.819 -31.942  1.00  0.00      BS   C  
ATOM    200  N1  THY B   7       7.449  -9.571 -32.630  1.00  0.00      BS   N  
ATOM    201  C2  THY B   7       8.596  -9.081 -33.120  1.00  0.00      BS   C  
ATOM    202  O2  THY B   7       9.703  -9.661 -33.063  1.00  0.00      BS   O  
ATOM    203  N3  THY B   7       8.543  -7.802 -33.681  1.00  0.00      BS   N  
ATOM    204  C4  THY B   7       7.345  -7.082 -33.983  1.00  0.00      BS   C  
ATOM    205  O4  THY B   7       7.454  -5.976 -34.562  1.00  0.00      BS   O  
ATOM    206  C5  THY B   7       6.124  -7.747 -33.520  1.00  0.00      BS   C  
ATOM    207  C5M THY B   7       4.890  -6.956 -33.489  1.00  0.00      BS   C  
ATOM    208  C6  THY B   7       6.257  -8.873 -32.778  1.00  0.00      BS   C  
ATOM    209  H3  THY B   7       9.406  -7.314 -33.875  1.00  0.00      BS   H  
ATOM    210  H6  THY B   7       5.413  -9.373 -32.302  1.00  0.00      BS   H  
ATOM    211  H1' THY B   7       8.404 -11.354 -31.868  1.00  0.00      BS   H  
ATOM    212  H2' THY B   7       7.549 -10.385 -29.798  1.00  0.00      BS   H  
ATOM    213  H3' THY B   7       5.440 -12.417 -29.941  1.00  0.00      BS   H  
ATOM    214  H4' THY B   7       7.317 -13.574 -31.982  1.00  0.00      BS   H  
ATOM    215  H5' THY B   7       5.369 -14.241 -33.008  1.00  0.00      BS   H  
ATOM    216  H51 THY B   7       4.695  -6.388 -32.554  1.00  0.00      BS   H  
ATOM    217  H52 THY B   7       3.920  -7.500 -33.506  1.00  0.00      BS   H  
ATOM    218  H53 THY B   7       4.835  -6.435 -34.469  1.00  0.00      BS   H  
ATOM    219 H2'' THY B   7       5.889 -10.245 -30.428  1.00  0.00      BS   H  
ATOM    220 H5'' THY B   7       5.147 -14.591 -31.205  1.00  0.00      BS   H  
ATOM    221  P   ADE B   8       7.222 -12.698 -27.851  1.00  0.00      BS   P  
ATOM    222  O1P ADE B   8       7.421 -14.026 -27.271  1.00  0.00      BS   O  
ATOM    223  O2P ADE B   8       5.896 -12.115 -27.541  1.00  0.00      BS   O  
ATOM    224  C5' ADE B   8       9.801 -12.086 -27.974  1.00  0.00      BS   C  
ATOM    225  O5' ADE B   8       8.480 -11.775 -27.496  1.00  0.00      BS   O  
ATOM    226  C4' ADE B   8      10.699 -10.928 -27.912  1.00  0.00      BS   C  
ATOM    227  O4' ADE B   8      10.238 -10.055 -28.896  1.00  0.00      BS   O  
ATOM    228  C3' ADE B   8      10.804 -10.186 -26.538  1.00  0.00      BS   C  
ATOM    229  O3' ADE B   8      12.040 -10.316 -25.945  1.00  0.00      BS   O  
ATOM    230  C2' ADE B   8      10.415  -8.754 -26.954  1.00  0.00      BS   C  
ATOM    231  C1' ADE B   8      10.561  -8.718 -28.482  1.00  0.00      BS   C  
ATOM    232  N1  ADE B   8      10.385  -4.200 -31.226  1.00  0.00      BS   N  
ATOM    233  C2  ADE B   8      11.392  -4.834 -30.660  1.00  0.00      BS   C  
ATOM    234  N3  ADE B   8      11.399  -5.937 -29.910  1.00  0.00      BS   N  
ATOM    235  C4  ADE B   8      10.132  -6.483 -29.823  1.00  0.00      BS   C  
ATOM    236  C5  ADE B   8       8.997  -5.902 -30.300  1.00  0.00      BS   C  
ATOM    237  C6  ADE B   8       9.108  -4.711 -31.083  1.00  0.00      BS   C  
ATOM    238  N6  ADE B   8       8.013  -4.119 -31.607  1.00  0.00      BS   N  
ATOM    239  N7  ADE B   8       7.887  -6.725 -29.995  1.00  0.00      BS   N  
ATOM    240  C8  ADE B   8       8.383  -7.742 -29.309  1.00  0.00      BS   C  
ATOM    241  N9  ADE B   8       9.753  -7.684 -29.167  1.00  0.00      BS   N  
ATOM    242  H2  ADE B   8      12.310  -4.249 -30.697  1.00  0.00      BS   H  
ATOM    243  H8  ADE B   8       7.770  -8.493 -28.812  1.00  0.00      BS   H  
ATOM    244  H1' ADE B   8      11.607  -8.544 -28.812  1.00  0.00      BS   H  
ATOM    245  H2' ADE B   8      11.112  -7.950 -26.633  1.00  0.00      BS   H  
ATOM    246  H3' ADE B   8      10.010 -10.567 -25.860  1.00  0.00      BS   H  
ATOM    247  H4' ADE B   8      11.688 -11.344 -28.197  1.00  0.00      BS   H  
ATOM    248  H5' ADE B   8       9.808 -12.589 -28.964  1.00  0.00      BS   H  
ATOM    249  H61 ADE B   8       7.114  -4.422 -31.291  1.00  0.00      BS   H  
ATOM    250  H62 ADE B   8       8.085  -3.244 -32.085  1.00  0.00      BS   H  
ATOM    251 H2'' ADE B   8       9.393  -8.475 -26.623  1.00  0.00      BS   H  
ATOM    252 H5'' ADE B   8      10.165 -12.924 -27.342  1.00  0.00      BS   H  
ATOM    253  P   THY B   9      13.434  -9.757 -26.379  1.00  0.00      BS   P  
ATOM    254  O1P THY B   9      13.522  -9.342 -27.788  1.00  0.00      BS   O  
ATOM    255  O2P THY B   9      14.503 -10.735 -26.038  1.00  0.00      BS   O  
ATOM    256  C5' THY B   9      14.592  -7.499 -25.576  1.00  0.00      BS   C  
ATOM    257  O5' THY B   9      13.590  -8.494 -25.409  1.00  0.00      BS   O  
ATOM    258  C4' THY B   9      14.040  -6.096 -25.779  1.00  0.00      BS   C  
ATOM    259  O4' THY B   9      12.782  -5.994 -26.504  1.00  0.00      BS   O  
ATOM    260  C3' THY B   9      13.583  -5.487 -24.432  1.00  0.00      BS   C  
ATOM    261  O3' THY B   9      14.678  -5.177 -23.589  1.00  0.00      BS   O  
ATOM    262  C2' THY B   9      12.872  -4.226 -24.913  1.00  0.00      BS   C  
ATOM    263  C1' THY B   9      12.548  -4.538 -26.421  1.00  0.00      BS   C  
ATOM    264  N1  THY B   9      11.148  -4.256 -27.009  1.00  0.00      BS   N  
ATOM    265  C2  THY B   9      10.913  -3.135 -27.757  1.00  0.00      BS   C  
ATOM    266  O2  THY B   9      11.808  -2.294 -27.972  1.00  0.00      BS   O  
ATOM    267  N3  THY B   9       9.661  -2.956 -28.069  1.00  0.00      BS   N  
ATOM    268  C4  THY B   9       8.588  -3.617 -27.504  1.00  0.00      BS   C  
ATOM    269  O4  THY B   9       7.483  -3.279 -27.833  1.00  0.00      BS   O  
ATOM    270  C5  THY B   9       8.860  -4.773 -26.735  1.00  0.00      BS   C  
ATOM    271  C5M THY B   9       7.765  -5.636 -26.167  1.00  0.00      BS   C  
ATOM    272  C6  THY B   9      10.139  -5.018 -26.435  1.00  0.00      BS   C  
ATOM    273  H3  THY B   9       9.403  -2.110 -28.558  1.00  0.00      BS   H  
ATOM    274  H6  THY B   9      10.486  -5.956 -26.001  1.00  0.00      BS   H  
ATOM    275  H1' THY B   9      13.267  -4.081 -27.133  1.00  0.00      BS   H  
ATOM    276  H2' THY B   9      13.543  -3.366 -25.119  1.00  0.00      BS   H  
ATOM    277  H3' THY B   9      12.783  -6.050 -23.907  1.00  0.00      BS   H  
ATOM    278  H4' THY B   9      14.799  -5.467 -26.291  1.00  0.00      BS   H  
ATOM    279  H5' THY B   9      15.310  -7.679 -26.405  1.00  0.00      BS   H  
ATOM    280  H51 THY B   9       7.105  -5.100 -25.452  1.00  0.00      BS   H  
ATOM    281  H52 THY B   9       8.138  -6.534 -25.630  1.00  0.00      BS   H  
ATOM    282  H53 THY B   9       7.152  -6.061 -26.990  1.00  0.00      BS   H  
ATOM    283 H2'' THY B   9      11.965  -3.988 -24.318  1.00  0.00      BS   H  
ATOM    284 H5'' THY B   9      15.157  -7.540 -24.622  1.00  0.00      BS   H  
ATOM    285  P   ADE B  10      14.402  -4.560 -22.188  1.00  0.00      BS   P  
ATOM    286  O1P ADE B  10      15.557  -4.889 -21.336  1.00  0.00      BS   O  
ATOM    287  O2P ADE B  10      13.082  -4.964 -21.660  1.00  0.00      BS   O  
ATOM    288  C5' ADE B  10      15.342  -2.280 -23.109  1.00  0.00      BS   C  
ATOM    289  O5' ADE B  10      14.355  -2.992 -22.318  1.00  0.00      BS   O  
ATOM    290  C4' ADE B  10      14.867  -0.869 -23.594  1.00  0.00      BS   C  
ATOM    291  O4' ADE B  10      13.888  -0.920 -24.704  1.00  0.00      BS   O  
ATOM    292  C3' ADE B  10      14.099  -0.086 -22.600  1.00  0.00      BS   C  
ATOM    293  O3' ADE B  10      14.983   0.380 -21.661  1.00  0.00      BS   O  
ATOM    294  C2' ADE B  10      13.568   1.041 -23.444  1.00  0.00      BS   C  
ATOM    295  C1' ADE B  10      13.143   0.238 -24.651  1.00  0.00      BS   C  
ATOM    296  N1  ADE B  10       8.393   1.195 -26.380  1.00  0.00      BS   N  
ATOM    297  C2  ADE B  10       9.499   1.910 -26.480  1.00  0.00      BS   C  
ATOM    298  N3  ADE B  10      10.719   1.537 -25.970  1.00  0.00      BS   N  
ATOM    299  C4  ADE B  10      10.722   0.414 -25.314  1.00  0.00      BS   C  
ATOM    300  C5  ADE B  10       9.626  -0.432 -25.162  1.00  0.00      BS   C  
ATOM    301  C6  ADE B  10       8.418  -0.061 -25.750  1.00  0.00      BS   C  
ATOM    302  N6  ADE B  10       7.330  -0.840 -25.798  1.00  0.00      BS   N  
ATOM    303  N7  ADE B  10       9.974  -1.502 -24.375  1.00  0.00      BS   N  
ATOM    304  C8  ADE B  10      11.229  -1.309 -24.148  1.00  0.00      BS   C  
ATOM    305  N9  ADE B  10      11.766  -0.217 -24.719  1.00  0.00      BS   N  
ATOM    306  H2  ADE B  10       9.406   2.851 -27.021  1.00  0.00      BS   H  
ATOM    307  H8  ADE B  10      11.821  -2.057 -23.622  1.00  0.00      BS   H  
ATOM    308  H1' ADE B  10      13.290   0.733 -25.635  1.00  0.00      BS   H  
ATOM    309  H2' ADE B  10      14.428   1.696 -23.701  1.00  0.00      BS   H  
ATOM    310  H3' ADE B  10      13.275  -0.676 -22.142  1.00  0.00      BS   H  
ATOM    311  H4' ADE B  10      15.737  -0.317 -24.010  1.00  0.00      BS   H  
ATOM    312  H5' ADE B  10      15.581  -2.799 -24.061  1.00  0.00      BS   H  
ATOM    313  H61 ADE B  10       7.191  -1.571 -25.130  1.00  0.00      BS   H  
ATOM    314  H62 ADE B  10       6.469  -0.445 -26.117  1.00  0.00      BS   H  
ATOM    315 H2'' ADE B  10      12.892   1.797 -22.989  1.00  0.00      BS   H  
ATOM    316 H5'' ADE B  10      16.341  -2.102 -22.658  1.00  0.00      BS   H  
ATOM    317  P   CYT B  11      14.750   0.478 -20.082  1.00  0.00      BS   P  
ATOM    318  O1P CYT B  11      13.965  -0.691 -19.596  1.00  0.00      BS   O  
ATOM    319  O2P CYT B  11      14.063   1.724 -19.801  1.00  0.00      BS   O  
ATOM    320  C5' CYT B  11      16.965  -0.661 -19.329  1.00  0.00      BS   C  
ATOM    321  O5' CYT B  11      16.229   0.530 -19.452  1.00  0.00      BS   O  
ATOM    322  C4' CYT B  11      18.223  -0.286 -18.615  1.00  0.00      BS   C  
ATOM    323  O4' CYT B  11      19.020   0.783 -19.297  1.00  0.00      BS   O  
ATOM    324  C3' CYT B  11      17.992   0.395 -17.234  1.00  0.00      BS   C  
ATOM    325  O3' CYT B  11      18.171  -0.580 -16.133  1.00  0.00      BS   O  
ATOM    326  C2' CYT B  11      19.069   1.460 -17.194  1.00  0.00      BS   C  
ATOM    327  C1' CYT B  11      19.948   1.087 -18.358  1.00  0.00      BS   C  
ATOM    328  N1  CYT B  11      20.929   2.134 -18.830  1.00  0.00      BS   N  
ATOM    329  C2  CYT B  11      22.064   1.682 -19.512  1.00  0.00      BS   C  
ATOM    330  O2  CYT B  11      22.139   0.480 -19.817  1.00  0.00      BS   O  
ATOM    331  N3  CYT B  11      23.049   2.542 -19.979  1.00  0.00      BS   N  
ATOM    332  C4  CYT B  11      22.838   3.861 -19.683  1.00  0.00      BS   C  
ATOM    333  N4  CYT B  11      23.651   4.685 -20.310  1.00  0.00      BS   N  
ATOM    334  C5  CYT B  11      21.839   4.319 -18.752  1.00  0.00      BS   C  
ATOM    335  C6  CYT B  11      20.934   3.413 -18.356  1.00  0.00      BS   C  
ATOM    336  H5  CYT B  11      21.823   5.388 -18.544  1.00  0.00      BS   H  
ATOM    337  H6  CYT B  11      20.098   3.731 -17.733  1.00  0.00      BS   H  
ATOM    338  H1' CYT B  11      20.565   0.171 -18.241  1.00  0.00      BS   H  
ATOM    339  H2' CYT B  11      19.616   1.630 -16.241  1.00  0.00      BS   H  
ATOM    340  H3' CYT B  11      17.037   0.962 -17.281  1.00  0.00      BS   H  
ATOM    341  H4' CYT B  11      18.908  -1.157 -18.526  1.00  0.00      BS   H  
ATOM    342  H41 CYT B  11      24.488   4.228 -20.613  1.00  0.00      BS   H  
ATOM    343  H5' CYT B  11      17.151  -1.205 -20.279  1.00  0.00      BS   H  
ATOM    344  H42 CYT B  11      23.593   5.642 -20.030  1.00  0.00      BS   H  
ATOM    345 H2'' CYT B  11      18.562   2.409 -17.473  1.00  0.00      BS   H  
ATOM    346 H5'' CYT B  11      16.338  -1.346 -18.718  1.00  0.00      BS   H  
ATOM    347  P   GUA B  12      17.849  -0.206 -14.636  1.00  0.00      BS   P  
ATOM    348  O1P GUA B  12      17.093   1.041 -14.551  1.00  0.00      BS   O  
ATOM    349  O2P GUA B  12      19.095  -0.282 -13.861  1.00  0.00      BS   O  
ATOM    350  C5' GUA B  12      17.079  -2.758 -14.581  1.00  0.00      BS   C  
ATOM    351  O5' GUA B  12      16.945  -1.439 -14.153  1.00  0.00      BS   O  
ATOM    352  C4' GUA B  12      16.426  -3.814 -13.721  1.00  0.00      BS   C  
ATOM    353  O4' GUA B  12      17.033  -3.753 -12.396  1.00  0.00      BS   O  
ATOM    354  C3' GUA B  12      14.930  -3.480 -13.522  1.00  0.00      BS   C  
ATOM    355  O3' GUA B  12      14.105  -4.644 -13.403  1.00  0.00      BS   O  
ATOM    356  C2' GUA B  12      14.963  -2.553 -12.268  1.00  0.00      BS   C  
ATOM    357  C1' GUA B  12      16.117  -3.176 -11.440  1.00  0.00      BS   C  
ATOM    358  N1  GUA B  12      17.187  -1.640  -6.579  1.00  0.00      BS   N  
ATOM    359  C2  GUA B  12      16.443  -2.708  -7.030  1.00  0.00      BS   C  
ATOM    360  N2  GUA B  12      15.967  -3.501  -6.062  1.00  0.00      BS   N  
ATOM    361  N3  GUA B  12      16.168  -3.052  -8.325  1.00  0.00      BS   N  
ATOM    362  C4  GUA B  12      16.783  -2.199  -9.187  1.00  0.00      BS   C  
ATOM    363  C5  GUA B  12      17.603  -1.117  -8.835  1.00  0.00      BS   C  
ATOM    364  C6  GUA B  12      17.873  -0.762  -7.428  1.00  0.00      BS   C  
ATOM    365  O6  GUA B  12      18.557   0.217  -7.111  1.00  0.00      BS   O  
ATOM    366  N7  GUA B  12      18.063  -0.493  -9.978  1.00  0.00      BS   N  
ATOM    367  C8  GUA B  12      17.565  -1.196 -10.996  1.00  0.00      BS   C  
ATOM    368  N9  GUA B  12      16.811  -2.251 -10.563  1.00  0.00      BS   N  
ATOM    369  H1  GUA B  12      17.390  -1.704  -5.592  1.00  0.00      BS   H  
ATOM    370  H8  GUA B  12      17.633  -1.049 -12.075  1.00  0.00      BS   H  
ATOM    371  H1' GUA B  12      15.675  -4.016 -10.863  1.00  0.00      BS   H  
ATOM    372  H2' GUA B  12      14.068  -2.521 -11.612  1.00  0.00      BS   H  
ATOM    373  H21 GUA B  12      16.181  -3.315  -5.104  1.00  0.00      BS   H  
ATOM    374  H3' GUA B  12      14.560  -2.822 -14.336  1.00  0.00      BS   H  
ATOM    375  H22 GUA B  12      15.494  -4.334  -6.349  1.00  0.00      BS   H  
ATOM    376  H4' GUA B  12      16.546  -4.840 -14.129  1.00  0.00      BS   H  
ATOM    377  H5' GUA B  12      18.091  -3.146 -14.823  1.00  0.00      BS   H  
ATOM    378  H3T GUA B  12      13.635  -4.543 -12.572  1.00  0.00      BS   H  
ATOM    379 H2'' GUA B  12      15.322  -1.516 -12.444  1.00  0.00      BS   H  
ATOM    380 H5'' GUA B  12      16.476  -2.842 -15.511  1.00  0.00      BS   H  
TER   
ATOM    381  C5' GUA R  11      12.840   4.447 -21.467  1.00  0.00      R    C  
ATOM    382  O5' GUA R  11      12.137   3.365 -20.869  1.00  0.00      R    O  
ATOM    383  C4' GUA R  11      11.877   5.207 -22.436  1.00  0.00      R    C  
ATOM    384  O4' GUA R  11      11.422   4.301 -23.528  1.00  0.00      R    O  
ATOM    385  C3' GUA R  11      10.561   5.715 -21.862  1.00  0.00      R    C  
ATOM    386  O3' GUA R  11      10.850   6.956 -21.083  1.00  0.00      R    O  
ATOM    387  C2' GUA R  11       9.678   5.921 -23.148  1.00  0.00      R    C  
ATOM    388  O2' GUA R  11      10.017   7.091 -23.840  1.00  0.00      R    O  
ATOM    389  C1' GUA R  11      10.093   4.661 -23.914  1.00  0.00      R    C  
ATOM    390  N1  GUA R  11       5.321   2.928 -24.686  1.00  0.00      R    N  
ATOM    391  C2  GUA R  11       5.900   4.164 -24.916  1.00  0.00      R    C  
ATOM    392  N2  GUA R  11       5.072   5.137 -25.281  1.00  0.00      R    N  
ATOM    393  N3  GUA R  11       7.199   4.457 -24.734  1.00  0.00      R    N  
ATOM    394  C4  GUA R  11       7.849   3.496 -24.117  1.00  0.00      R    C  
ATOM    395  C5  GUA R  11       7.345   2.272 -23.601  1.00  0.00      R    C  
ATOM    396  C6  GUA R  11       6.004   1.879 -24.052  1.00  0.00      R    C  
ATOM    397  O6  GUA R  11       5.437   0.816 -23.768  1.00  0.00      R    O  
ATOM    398  N7  GUA R  11       8.318   1.637 -22.859  1.00  0.00      R    N  
ATOM    399  C8  GUA R  11       9.354   2.414 -22.974  1.00  0.00      R    C  
ATOM    400  N9  GUA R  11       9.129   3.532 -23.730  1.00  0.00      R    N  
ATOM    401  H1  GUA R  11       4.333   2.916 -24.893  1.00  0.00      R    H  
ATOM    402  H8  GUA R  11      10.294   2.327 -22.430  1.00  0.00      R    H  
ATOM    403  H1' GUA R  11      10.079   4.916 -24.997  1.00  0.00      R    H  
ATOM    404  H2' GUA R  11       9.404   7.264 -24.559  1.00  0.00      R    H  
ATOM    405  H21 GUA R  11       4.106   4.895 -25.365  1.00  0.00      R    H  
ATOM    406  H3' GUA R  11      10.134   4.940 -21.192  1.00  0.00      R    H  
ATOM    407  H22 GUA R  11       5.353   6.088 -25.150  1.00  0.00      R    H  
ATOM    408  H4' GUA R  11      12.396   6.085 -22.878  1.00  0.00      R    H  
ATOM    409  H5' GUA R  11      13.714   4.191 -22.104  1.00  0.00      R    H  
ATOM    410  H5T GUA R  11      12.696   2.607 -21.049  1.00  0.00      R    H  
ATOM    411 H2'' GUA R  11       8.596   6.020 -22.914  1.00  0.00      R    H  
ATOM    412 H5'' GUA R  11      13.238   5.199 -20.753  1.00  0.00      R    H  
ATOM    413  P   CYT R  12       9.841   7.280 -19.899  1.00  0.00      R    P  
ATOM    414  O1P CYT R  12      10.370   8.452 -19.255  1.00  0.00      R    O  
ATOM    415  O2P CYT R  12       9.759   6.074 -19.073  1.00  0.00      R    O  
ATOM    416  C5' CYT R  12       8.361   8.785 -21.363  1.00  0.00      R    C  
ATOM    417  O5' CYT R  12       8.452   7.557 -20.535  1.00  0.00      R    O  
ATOM    418  C4' CYT R  12       6.879   9.044 -21.873  1.00  0.00      R    C  
ATOM    419  O4' CYT R  12       6.502   7.873 -22.530  1.00  0.00      R    O  
ATOM    420  C3' CYT R  12       5.902   9.189 -20.700  1.00  0.00      R    C  
ATOM    421  O3' CYT R  12       5.750  10.598 -20.267  1.00  0.00      R    O  
ATOM    422  C2' CYT R  12       4.573   8.546 -21.283  1.00  0.00      R    C  
ATOM    423  O2' CYT R  12       3.763   9.517 -21.960  1.00  0.00      R    O  
ATOM    424  C1' CYT R  12       5.073   7.555 -22.293  1.00  0.00      R    C  
ATOM    425  N1  CYT R  12       4.914   6.152 -21.823  1.00  0.00      R    N  
ATOM    426  C2  CYT R  12       3.607   5.543 -22.014  1.00  0.00      R    C  
ATOM    427  O2  CYT R  12       2.741   6.240 -22.592  1.00  0.00      R    O  
ATOM    428  N3  CYT R  12       3.364   4.327 -21.592  1.00  0.00      R    N  
ATOM    429  C4  CYT R  12       4.368   3.621 -21.085  1.00  0.00      R    C  
ATOM    430  N4  CYT R  12       4.112   2.325 -20.773  1.00  0.00      R    N  
ATOM    431  C5  CYT R  12       5.707   4.105 -20.886  1.00  0.00      R    C  
ATOM    432  C6  CYT R  12       5.966   5.346 -21.352  1.00  0.00      R    C  
ATOM    433  H5  CYT R  12       6.474   3.480 -20.429  1.00  0.00      R    H  
ATOM    434  H6  CYT R  12       6.971   5.766 -21.293  1.00  0.00      R    H  
ATOM    435  H1' CYT R  12       4.593   7.701 -23.284  1.00  0.00      R    H  
ATOM    436  H2' CYT R  12       3.043   9.722 -21.358  1.00  0.00      R    H  
ATOM    437  H3' CYT R  12       6.327   8.513 -19.928  1.00  0.00      R    H  
ATOM    438  H4' CYT R  12       6.770   9.953 -22.502  1.00  0.00      R    H  
ATOM    439  H41 CYT R  12       3.231   1.957 -21.071  1.00  0.00      R    H  
ATOM    440  H5' CYT R  12       9.116   8.769 -22.178  1.00  0.00      R    H  
ATOM    441  H42 CYT R  12       4.811   1.772 -20.318  1.00  0.00      R    H  
ATOM    442 H2'' CYT R  12       3.977   8.069 -20.475  1.00  0.00      R    H  
ATOM    443 H5'' CYT R  12       8.562   9.732 -20.818  1.00  0.00      R    H  
ATOM    444  P   URA R  13       5.452  10.731 -18.679  1.00  0.00      R    P  
ATOM    445  O1P URA R  13       5.497  12.158 -18.367  1.00  0.00      R    O  
ATOM    446  O2P URA R  13       6.361   9.833 -17.877  1.00  0.00      R    O  
ATOM    447  C5' URA R  13       2.790  11.061 -19.005  1.00  0.00      R    C  
ATOM    448  O5' URA R  13       3.900  10.278 -18.538  1.00  0.00      R    O  
ATOM    449  C4' URA R  13       1.433  10.326 -18.883  1.00  0.00      R    C  
ATOM    450  O4' URA R  13       1.624   9.083 -19.694  1.00  0.00      R    O  
ATOM    451  C3' URA R  13       0.717   9.865 -17.652  1.00  0.00      R    C  
ATOM    452  O3' URA R  13      -0.014  11.000 -17.093  1.00  0.00      R    O  
ATOM    453  C2' URA R  13      -0.140   8.733 -18.141  1.00  0.00      R    C  
ATOM    454  O2' URA R  13      -1.368   9.214 -18.610  1.00  0.00      R    O  
ATOM    455  C1' URA R  13       0.693   8.132 -19.253  1.00  0.00      R    C  
ATOM    456  N1  URA R  13       1.325   6.863 -18.855  1.00  0.00      R    N  
ATOM    457  C2  URA R  13       0.753   5.653 -19.265  1.00  0.00      R    C  
ATOM    458  O2  URA R  13      -0.334   5.634 -19.899  1.00  0.00      R    O  
ATOM    459  N3  URA R  13       1.476   4.548 -18.918  1.00  0.00      R    N  
ATOM    460  C4  URA R  13       2.671   4.495 -18.207  1.00  0.00      R    C  
ATOM    461  O4  URA R  13       3.184   3.479 -17.792  1.00  0.00      R    O  
ATOM    462  C5  URA R  13       3.225   5.797 -17.937  1.00  0.00      R    C  
ATOM    463  C6  URA R  13       2.520   6.886 -18.269  1.00  0.00      R    C  
ATOM    464  H3  URA R  13       1.071   3.644 -19.113  1.00  0.00      R    H  
ATOM    465  H5  URA R  13       4.158   5.850 -17.376  1.00  0.00      R    H  
ATOM    466  H6  URA R  13       2.881   7.852 -17.914  1.00  0.00      R    H  
ATOM    467  H1' URA R  13       0.067   7.905 -20.141  1.00  0.00      R    H  
ATOM    468  H2' URA R  13      -1.871   9.443 -17.826  1.00  0.00      R    H  
ATOM    469  H3' URA R  13       1.503   9.541 -16.937  1.00  0.00      R    H  
ATOM    470  H4' URA R  13       0.742  11.025 -19.401  1.00  0.00      R    H  
ATOM    471  H5' URA R  13       2.877  11.318 -20.083  1.00  0.00      R    H  
ATOM    472 H2'' URA R  13      -0.387   7.942 -17.401  1.00  0.00      R    H  
ATOM    473 H5'' URA R  13       2.626  12.014 -18.459  1.00  0.00      R    H  
ATOM    474  P   URA R  14      -0.459  11.134 -15.611  1.00  0.00      R    P  
ATOM    475  O1P URA R  14      -1.515  12.265 -15.562  1.00  0.00      R    O  
ATOM    476  O2P URA R  14       0.792  11.189 -14.872  1.00  0.00      R    O  
ATOM    477  C5' URA R  14      -2.577   9.691 -15.010  1.00  0.00      R    C  
ATOM    478  O5' URA R  14      -1.114   9.721 -15.321  1.00  0.00      R    O  
ATOM    479  C4' URA R  14      -3.198   8.231 -15.001  1.00  0.00      R    C  
ATOM    480  O4' URA R  14      -2.665   7.430 -16.044  1.00  0.00      R    O  
ATOM    481  C3' URA R  14      -2.980   7.430 -13.732  1.00  0.00      R    C  
ATOM    482  O3' URA R  14      -3.621   8.060 -12.578  1.00  0.00      R    O  
ATOM    483  C2' URA R  14      -3.384   6.081 -14.233  1.00  0.00      R    C  
ATOM    484  O2' URA R  14      -4.773   5.925 -14.371  1.00  0.00      R    O  
ATOM    485  C1' URA R  14      -2.792   6.130 -15.598  1.00  0.00      R    C  
ATOM    486  N1  URA R  14      -1.501   5.409 -15.678  1.00  0.00      R    N  
ATOM    487  C2  URA R  14      -1.575   4.018 -15.882  1.00  0.00      R    C  
ATOM    488  O2  URA R  14      -2.649   3.489 -16.163  1.00  0.00      R    O  
ATOM    489  N3  URA R  14      -0.308   3.424 -15.853  1.00  0.00      R    N  
ATOM    490  C4  URA R  14       0.867   4.003 -15.366  1.00  0.00      R    C  
ATOM    491  O4  URA R  14       1.881   3.333 -15.241  1.00  0.00      R    O  
ATOM    492  C5  URA R  14       0.759   5.370 -15.013  1.00  0.00      R    C  
ATOM    493  C6  URA R  14      -0.418   6.026 -15.174  1.00  0.00      R    C  
ATOM    494  H3  URA R  14      -0.197   2.445 -16.073  1.00  0.00      R    H  
ATOM    495  H5  URA R  14       1.659   5.895 -14.692  1.00  0.00      R    H  
ATOM    496  H6  URA R  14      -0.447   7.115 -15.192  1.00  0.00      R    H  
ATOM    497  H1' URA R  14      -3.590   5.801 -16.297  1.00  0.00      R    H  
ATOM    498  H2' URA R  14      -5.095   5.363 -13.663  1.00  0.00      R    H  
ATOM    499  H3' URA R  14      -1.886   7.594 -13.625  1.00  0.00      R    H  
ATOM    500  H4' URA R  14      -4.293   8.374 -15.110  1.00  0.00      R    H  
ATOM    501  H5' URA R  14      -3.228  10.246 -15.719  1.00  0.00      R    H  
ATOM    502 H2'' URA R  14      -2.852   5.289 -13.662  1.00  0.00      R    H  
ATOM    503 H5'' URA R  14      -2.692   9.983 -13.944  1.00  0.00      R    H  
ATOM    504  P   ADE R  15      -3.358   7.450 -11.136  1.00  0.00      R    P  
ATOM    505  O1P ADE R  15      -4.088   8.341 -10.205  1.00  0.00      R    O  
ATOM    506  O2P ADE R  15      -1.917   7.275 -10.904  1.00  0.00      R    O  
ATOM    507  C5' ADE R  15      -5.455   5.985 -11.382  1.00  0.00      R    C  
ATOM    508  O5' ADE R  15      -4.036   6.049 -11.164  1.00  0.00      R    O  
ATOM    509  C4' ADE R  15      -5.790   4.503 -11.412  1.00  0.00      R    C  
ATOM    510  O4' ADE R  15      -5.056   3.849 -12.550  1.00  0.00      R    O  
ATOM    511  C3' ADE R  15      -5.221   3.776 -10.203  1.00  0.00      R    C  
ATOM    512  O3' ADE R  15      -6.174   3.958  -9.063  1.00  0.00      R    O  
ATOM    513  C2' ADE R  15      -5.107   2.360 -10.729  1.00  0.00      R    C  
ATOM    514  O2' ADE R  15      -6.338   1.675 -10.762  1.00  0.00      R    O  
ATOM    515  C1' ADE R  15      -4.589   2.583 -12.046  1.00  0.00      R    C  
ATOM    516  N1  ADE R  15      -0.637  -0.551 -12.862  1.00  0.00      R    N  
ATOM    517  C2  ADE R  15      -1.919  -0.827 -12.892  1.00  0.00      R    C  
ATOM    518  N3  ADE R  15      -2.938   0.116 -12.779  1.00  0.00      R    N  
ATOM    519  C4  ADE R  15      -2.434   1.315 -12.434  1.00  0.00      R    C  
ATOM    520  C5  ADE R  15      -1.129   1.674 -12.393  1.00  0.00      R    C  
ATOM    521  C6  ADE R  15      -0.222   0.667 -12.542  1.00  0.00      R    C  
ATOM    522  N6  ADE R  15       1.124   0.920 -12.559  1.00  0.00      R    N  
ATOM    523  N7  ADE R  15      -0.962   2.984 -11.968  1.00  0.00      R    N  
ATOM    524  C8  ADE R  15      -2.178   3.400 -11.820  1.00  0.00      R    C  
ATOM    525  N9  ADE R  15      -3.174   2.446 -12.149  1.00  0.00      R    N  
ATOM    526  H2  ADE R  15      -2.166  -1.850 -13.174  1.00  0.00      R    H  
ATOM    527  H8  ADE R  15      -2.352   4.335 -11.288  1.00  0.00      R    H  
ATOM    528  H1' ADE R  15      -5.087   1.874 -12.741  1.00  0.00      R    H  
ATOM    529  H2' ADE R  15      -6.111   0.814 -11.121  1.00  0.00      R    H  
ATOM    530  H3' ADE R  15      -4.192   4.134  -9.986  1.00  0.00      R    H  
ATOM    531  H4' ADE R  15      -6.896   4.405 -11.449  1.00  0.00      R    H  
ATOM    532  H5' ADE R  15      -5.761   6.440 -12.348  1.00  0.00      R    H  
ATOM    533  H61 ADE R  15       1.426   1.871 -12.506  1.00  0.00      R    H  
ATOM    534  H62 ADE R  15       1.809   0.245 -12.834  1.00  0.00      R    H  
ATOM    535 H2'' ADE R  15      -4.479   1.783 -10.017  1.00  0.00      R    H  
ATOM    536 H5'' ADE R  15      -6.079   6.398 -10.561  1.00  0.00      R    H  
ATOM    537  P   CYT R  16      -5.576   3.580  -7.644  1.00  0.00      R    P  
ATOM    538  O1P CYT R  16      -6.700   3.582  -6.683  1.00  0.00      R    O  
ATOM    539  O2P CYT R  16      -4.482   4.468  -7.328  1.00  0.00      R    O  
ATOM    540  C5' CYT R  16      -5.960   0.978  -7.497  1.00  0.00      R    C  
ATOM    541  O5' CYT R  16      -5.010   2.067  -7.733  1.00  0.00      R    O  
ATOM    542  C4' CYT R  16      -5.229  -0.402  -7.597  1.00  0.00      R    C  
ATOM    543  O4' CYT R  16      -4.373  -0.413  -8.756  1.00  0.00      R    O  
ATOM    544  C3' CYT R  16      -4.304  -0.738  -6.393  1.00  0.00      R    C  
ATOM    545  O3' CYT R  16      -5.094  -1.204  -5.290  1.00  0.00      R    O  
ATOM    546  C2' CYT R  16      -3.327  -1.726  -7.001  1.00  0.00      R    C  
ATOM    547  O2' CYT R  16      -3.941  -2.964  -7.121  1.00  0.00      R    O  
ATOM    548  C1' CYT R  16      -3.237  -1.173  -8.432  1.00  0.00      R    C  
ATOM    549  N1  CYT R  16      -2.007  -0.340  -8.728  1.00  0.00      R    N  
ATOM    550  C2  CYT R  16      -0.830  -1.077  -8.901  1.00  0.00      R    C  
ATOM    551  O2  CYT R  16      -0.865  -2.322  -8.930  1.00  0.00      R    O  
ATOM    552  N3  CYT R  16       0.307  -0.452  -9.085  1.00  0.00      R    N  
ATOM    553  C4  CYT R  16       0.394   0.885  -8.968  1.00  0.00      R    C  
ATOM    554  N4  CYT R  16       1.633   1.385  -9.043  1.00  0.00      R    N  
ATOM    555  C5  CYT R  16      -0.736   1.677  -8.591  1.00  0.00      R    C  
ATOM    556  C6  CYT R  16      -1.951   1.037  -8.424  1.00  0.00      R    C  
ATOM    557  H5  CYT R  16      -0.632   2.750  -8.426  1.00  0.00      R    H  
ATOM    558  H6  CYT R  16      -2.903   1.556  -8.314  1.00  0.00      R    H  
ATOM    559  H1' CYT R  16      -3.371  -2.004  -9.157  1.00  0.00      R    H  
ATOM    560  H2' CYT R  16      -3.721  -3.397  -6.293  1.00  0.00      R    H  
ATOM    561  H3' CYT R  16      -3.688   0.151  -6.138  1.00  0.00      R    H  
ATOM    562  H4' CYT R  16      -6.034  -1.141  -7.799  1.00  0.00      R    H  
ATOM    563  H41 CYT R  16       2.317   0.814  -9.498  1.00  0.00      R    H  
ATOM    564  H5' CYT R  16      -6.646   0.951  -8.372  1.00  0.00      R    H  
ATOM    565  H42 CYT R  16       1.849   2.359  -8.978  1.00  0.00      R    H  
ATOM    566 H2'' CYT R  16      -2.370  -1.823  -6.445  1.00  0.00      R    H  
ATOM    567 H5'' CYT R  16      -6.479   1.079  -6.520  1.00  0.00      R    H  
ATOM    568  P   ADE R  17      -4.428  -1.166  -3.813  1.00  0.00      R    P  
ATOM    569  O1P ADE R  17      -5.438  -1.565  -2.744  1.00  0.00      R    O  
ATOM    570  O2P ADE R  17      -3.806   0.127  -3.490  1.00  0.00      R    O  
ATOM    571  C5' ADE R  17      -3.294  -3.567  -3.466  1.00  0.00      R    C  
ATOM    572  O5' ADE R  17      -3.241  -2.219  -3.921  1.00  0.00      R    O  
ATOM    573  C4' ADE R  17      -1.933  -4.121  -3.118  1.00  0.00      R    C  
ATOM    574  O4' ADE R  17      -1.199  -4.366  -4.391  1.00  0.00      R    O  
ATOM    575  C3' ADE R  17      -0.984  -3.415  -2.154  1.00  0.00      R    C  
ATOM    576  O3' ADE R  17      -1.370  -3.341  -0.708  1.00  0.00      R    O  
ATOM    577  C2' ADE R  17       0.308  -4.191  -2.527  1.00  0.00      R    C  
ATOM    578  O2' ADE R  17       0.270  -5.454  -1.944  1.00  0.00      R    O  
ATOM    579  C1' ADE R  17       0.185  -4.266  -4.010  1.00  0.00      R    C  
ATOM    580  N1  ADE R  17       4.436  -1.878  -5.815  1.00  0.00      R    N  
ATOM    581  C2  ADE R  17       4.262  -3.099  -5.385  1.00  0.00      R    C  
ATOM    582  N3  ADE R  17       3.214  -3.652  -4.772  1.00  0.00      R    N  
ATOM    583  C4  ADE R  17       2.089  -2.866  -5.029  1.00  0.00      R    C  
ATOM    584  C5  ADE R  17       2.097  -1.621  -5.643  1.00  0.00      R    C  
ATOM    585  C6  ADE R  17       3.362  -1.142  -6.004  1.00  0.00      R    C  
ATOM    586  N6  ADE R  17       3.631  -0.003  -6.580  1.00  0.00      R    N  
ATOM    587  N7  ADE R  17       0.874  -1.135  -5.807  1.00  0.00      R    N  
ATOM    588  C8  ADE R  17       0.090  -2.070  -5.156  1.00  0.00      R    C  
ATOM    589  N9  ADE R  17       0.799  -3.092  -4.623  1.00  0.00      R    N  
ATOM    590  H2  ADE R  17       5.215  -3.588  -5.177  1.00  0.00      R    H  
ATOM    591  H8  ADE R  17      -0.994  -1.963  -5.117  1.00  0.00      R    H  
ATOM    592  H1' ADE R  17       0.755  -5.166  -4.326  1.00  0.00      R    H  
ATOM    593  H2' ADE R  17       1.182  -5.744  -1.866  1.00  0.00      R    H  
ATOM    594  H3' ADE R  17      -0.925  -2.398  -2.598  1.00  0.00      R    H  
ATOM    595  H4' ADE R  17      -2.067  -5.092  -2.595  1.00  0.00      R    H  
ATOM    596  H5' ADE R  17      -3.863  -4.201  -4.179  1.00  0.00      R    H  
ATOM    597  H61 ADE R  17       4.612   0.135  -6.714  1.00  0.00      R    H  
ATOM    598  H62 ADE R  17       2.939   0.672  -6.835  1.00  0.00      R    H  
ATOM    599 H2'' ADE R  17       1.249  -3.655  -2.280  1.00  0.00      R    H  
ATOM    600 H5'' ADE R  17      -3.913  -3.664  -2.549  1.00  0.00      R    H  
ATOM    601  P   ADE R  18      -0.803  -2.196   0.218  1.00  0.00      R    P  
ATOM    602  O1P ADE R  18      -1.316  -2.412   1.571  1.00  0.00      R    O  
ATOM    603  O2P ADE R  18      -1.064  -0.924  -0.403  1.00  0.00      R    O  
ATOM    604  C5' ADE R  18       1.278  -3.555   0.843  1.00  0.00      R    C  
ATOM    605  O5' ADE R  18       0.772  -2.389   0.263  1.00  0.00      R    O  
ATOM    606  C4' ADE R  18       2.735  -3.760   0.505  1.00  0.00      R    C  
ATOM    607  O4' ADE R  18       3.024  -3.692  -0.917  1.00  0.00      R    O  
ATOM    608  C3' ADE R  18       3.730  -2.739   1.155  1.00  0.00      R    C  
ATOM    609  O3' ADE R  18       3.876  -2.982   2.595  1.00  0.00      R    O  
ATOM    610  C2' ADE R  18       4.947  -2.862   0.247  1.00  0.00      R    C  
ATOM    611  O2' ADE R  18       5.654  -4.004   0.675  1.00  0.00      R    O  
ATOM    612  C1' ADE R  18       4.278  -3.105  -1.114  1.00  0.00      R    C  
ATOM    613  N1  ADE R  18       6.983   0.542  -3.502  1.00  0.00      R    N  
ATOM    614  C2  ADE R  18       7.304  -0.607  -2.897  1.00  0.00      R    C  
ATOM    615  N3  ADE R  18       6.535  -1.508  -2.360  1.00  0.00      R    N  
ATOM    616  C4  ADE R  18       5.232  -1.147  -2.294  1.00  0.00      R    C  
ATOM    617  C5  ADE R  18       4.718   0.019  -2.833  1.00  0.00      R    C  
ATOM    618  C6  ADE R  18       5.676   0.929  -3.411  1.00  0.00      R    C  
ATOM    619  N6  ADE R  18       5.402   2.107  -3.945  1.00  0.00      R    N  
ATOM    620  N7  ADE R  18       3.334   0.068  -2.591  1.00  0.00      R    N  
ATOM    621  C8  ADE R  18       3.078  -1.091  -1.983  1.00  0.00      R    C  
ATOM    622  N9  ADE R  18       4.156  -1.809  -1.764  1.00  0.00      R    N  
ATOM    623  H2  ADE R  18       8.360  -0.822  -3.059  1.00  0.00      R    H  
ATOM    624  H8  ADE R  18       2.093  -1.431  -1.663  1.00  0.00      R    H  
ATOM    625  H1' ADE R  18       4.890  -3.851  -1.665  1.00  0.00      R    H  
ATOM    626  H2' ADE R  18       6.598  -3.885   0.545  1.00  0.00      R    H  
ATOM    627  H3' ADE R  18       3.214  -1.794   0.886  1.00  0.00      R    H  
ATOM    628  H4' ADE R  18       3.015  -4.808   0.741  1.00  0.00      R    H  
ATOM    629  H5' ADE R  18       0.800  -4.513   0.549  1.00  0.00      R    H  
ATOM    630  H61 ADE R  18       4.517   2.529  -4.141  1.00  0.00      R    H  
ATOM    631  H62 ADE R  18       6.168   2.667  -4.260  1.00  0.00      R    H  
ATOM    632 H2'' ADE R  18       5.665  -2.016   0.216  1.00  0.00      R    H  
ATOM    633 H5'' ADE R  18       1.337  -3.480   1.949  1.00  0.00      R    H  
ATOM    634  P   CYT R  19       4.403  -1.728   3.370  1.00  0.00      R    P  
ATOM    635  O1P CYT R  19       4.650  -2.128   4.786  1.00  0.00      R    O  
ATOM    636  O2P CYT R  19       3.422  -0.631   3.248  1.00  0.00      R    O  
ATOM    637  C5' CYT R  19       7.029  -1.889   3.176  1.00  0.00      R    C  
ATOM    638  O5' CYT R  19       5.777  -1.253   2.751  1.00  0.00      R    O  
ATOM    639  C4' CYT R  19       8.296  -1.210   2.615  1.00  0.00      R    C  
ATOM    640  O4' CYT R  19       8.134  -1.096   1.134  1.00  0.00      R    O  
ATOM    641  C3' CYT R  19       8.677   0.223   2.968  1.00  0.00      R    C  
ATOM    642  O3' CYT R  19       9.296   0.262   4.291  1.00  0.00      R    O  
ATOM    643  C2' CYT R  19       9.557   0.653   1.837  1.00  0.00      R    C  
ATOM    644  O2' CYT R  19      10.860   0.044   1.939  1.00  0.00      R    O  
ATOM    645  C1' CYT R  19       8.774   0.088   0.624  1.00  0.00      R    C  
ATOM    646  N1  CYT R  19       7.756   1.056   0.038  1.00  0.00      R    N  
ATOM    647  C2  CYT R  19       8.360   2.073  -0.704  1.00  0.00      R    C  
ATOM    648  O2  CYT R  19       9.634   2.160  -0.688  1.00  0.00      R    O  
ATOM    649  N3  CYT R  19       7.552   3.016  -1.198  1.00  0.00      R    N  
ATOM    650  C4  CYT R  19       6.253   2.965  -0.937  1.00  0.00      R    C  
ATOM    651  N4  CYT R  19       5.501   3.972  -1.290  1.00  0.00      R    N  
ATOM    652  C5  CYT R  19       5.699   1.921  -0.201  1.00  0.00      R    C  
ATOM    653  C6  CYT R  19       6.460   0.955   0.248  1.00  0.00      R    C  
ATOM    654  H5  CYT R  19       4.649   1.941   0.093  1.00  0.00      R    H  
ATOM    655  H6  CYT R  19       6.133   0.178   0.938  1.00  0.00      R    H  
ATOM    656  H1' CYT R  19       9.545  -0.054  -0.164  1.00  0.00      R    H  
ATOM    657  H2' CYT R  19      11.517   0.720   1.758  1.00  0.00      R    H  
ATOM    658  H3' CYT R  19       7.717   0.777   2.899  1.00  0.00      R    H  
ATOM    659  H4' CYT R  19       9.193  -1.853   2.748  1.00  0.00      R    H  
ATOM    660  H41 CYT R  19       6.004   4.778  -1.604  1.00  0.00      R    H  
ATOM    661  H5' CYT R  19       6.940  -2.957   2.886  1.00  0.00      R    H  
ATOM    662  H42 CYT R  19       4.525   3.901  -1.083  1.00  0.00      R    H  
ATOM    663 H2'' CYT R  19       9.622   1.761   1.858  1.00  0.00      R    H  
ATOM    664 H5'' CYT R  19       7.156  -1.886   4.281  1.00  0.00      R    H  
ATOM    665  P   ADE R  20       9.020   1.456   5.253  1.00  0.00      R    P  
ATOM    666  O1P ADE R  20       9.696   1.165   6.574  1.00  0.00      R    O  
ATOM    667  O2P ADE R  20       7.617   1.665   5.301  1.00  0.00      R    O  
ATOM    668  C5' ADE R  20      11.003   2.756   4.217  1.00  0.00      R    C  
ATOM    669  O5' ADE R  20       9.648   2.767   4.660  1.00  0.00      R    O  
ATOM    670  C4' ADE R  20      11.503   4.005   3.527  1.00  0.00      R    C  
ATOM    671  O4' ADE R  20      10.968   4.024   2.155  1.00  0.00      R    O  
ATOM    672  C3' ADE R  20      11.156   5.356   4.197  1.00  0.00      R    C  
ATOM    673  O3' ADE R  20      12.060   5.680   5.346  1.00  0.00      R    O  
ATOM    674  C2' ADE R  20      11.402   6.280   3.030  1.00  0.00      R    C  
ATOM    675  O2' ADE R  20      12.761   6.641   2.691  1.00  0.00      R    O  
ATOM    676  C1' ADE R  20      10.819   5.407   1.823  1.00  0.00      R    C  
ATOM    677  N1  ADE R  20       7.177   8.524  -0.105  1.00  0.00      R    N  
ATOM    678  C2  ADE R  20       8.468   8.580  -0.034  1.00  0.00      R    C  
ATOM    679  N3  ADE R  20       9.398   7.795   0.448  1.00  0.00      R    N  
ATOM    680  C4  ADE R  20       8.847   6.713   0.999  1.00  0.00      R    C  
ATOM    681  C5  ADE R  20       7.477   6.401   1.053  1.00  0.00      R    C  
ATOM    682  C6  ADE R  20       6.589   7.383   0.459  1.00  0.00      R    C  
ATOM    683  N6  ADE R  20       5.285   7.177   0.501  1.00  0.00      R    N  
ATOM    684  N7  ADE R  20       7.173   5.177   1.597  1.00  0.00      R    N  
ATOM    685  C8  ADE R  20       8.365   4.734   1.962  1.00  0.00      R    C  
ATOM    686  N9  ADE R  20       9.392   5.644   1.588  1.00  0.00      R    N  
ATOM    687  H2  ADE R  20       8.884   9.370  -0.658  1.00  0.00      R    H  
ATOM    688  H8  ADE R  20       8.614   3.869   2.576  1.00  0.00      R    H  
ATOM    689  H1' ADE R  20      11.478   5.517   0.935  1.00  0.00      R    H  
ATOM    690  H2' ADE R  20      12.664   7.329   2.029  1.00  0.00      R    H  
ATOM    691  H3' ADE R  20      10.079   5.350   4.471  1.00  0.00      R    H  
ATOM    692  H4' ADE R  20      12.613   3.973   3.531  1.00  0.00      R    H  
ATOM    693  H5' ADE R  20      11.283   1.870   3.607  1.00  0.00      R    H  
ATOM    694  H61 ADE R  20       4.619   7.876   0.239  1.00  0.00      R    H  
ATOM    695  H62 ADE R  20       4.795   6.509   1.060  1.00  0.00      R    H  
ATOM    696  H3T ADE R  20      11.899   6.594   5.590  1.00  0.00      R    H  
ATOM    697 H2'' ADE R  20      10.782   7.201   3.065  1.00  0.00      R    H  
ATOM    698 H5'' ADE R  20      11.595   2.673   5.152  1.00  0.00      R    H  
TER   
ATOM    699  C5' THY T   1      12.376  15.089  -9.470  1.00  0.00      TS   C  
ATOM    700  O5' THY T   1      13.090  14.097 -10.260  1.00  0.00      TS   O  
ATOM    701  C4' THY T   1      10.815  15.080  -9.696  1.00  0.00      TS   C  
ATOM    702  O4' THY T   1      10.462  15.589 -10.992  1.00  0.00      TS   O  
ATOM    703  C3' THY T   1      10.195  13.709  -9.717  1.00  0.00      TS   C  
ATOM    704  O3' THY T   1      10.130  13.123  -8.414  1.00  0.00      TS   O  
ATOM    705  C2' THY T   1       8.847  14.117 -10.305  1.00  0.00      TS   C  
ATOM    706  C1' THY T   1       9.193  15.166 -11.368  1.00  0.00      TS   C  
ATOM    707  N1  THY T   1       9.272  14.600 -12.775  1.00  0.00      TS   N  
ATOM    708  C2  THY T   1       8.143  14.340 -13.419  1.00  0.00      TS   C  
ATOM    709  O2  THY T   1       7.036  14.582 -12.937  1.00  0.00      TS   O  
ATOM    710  N3  THY T   1       8.333  13.892 -14.720  1.00  0.00      TS   N  
ATOM    711  C4  THY T   1       9.574  13.499 -15.313  1.00  0.00      TS   C  
ATOM    712  O4  THY T   1       9.581  12.966 -16.423  1.00  0.00      TS   O  
ATOM    713  C5  THY T   1      10.682  13.646 -14.457  1.00  0.00      TS   C  
ATOM    714  C5M THY T   1      12.004  13.092 -14.931  1.00  0.00      TS   C  
ATOM    715  C6  THY T   1      10.456  14.151 -13.273  1.00  0.00      TS   C  
ATOM    716  H3  THY T   1       7.477  13.698 -15.221  1.00  0.00      TS   H  
ATOM    717  H6  THY T   1      11.280  14.297 -12.576  1.00  0.00      TS   H  
ATOM    718  H1' THY T   1       8.458  15.990 -11.250  1.00  0.00      TS   H  
ATOM    719  H2' THY T   1       8.160  14.647  -9.612  1.00  0.00      TS   H  
ATOM    720  H3' THY T   1      10.821  13.055 -10.360  1.00  0.00      TS   H  
ATOM    721  H4' THY T   1      10.342  15.709  -8.912  1.00  0.00      TS   H  
ATOM    722  H5' THY T   1      12.790  16.089  -9.719  1.00  0.00      TS   H  
ATOM    723  H51 THY T   1      12.315  12.225 -14.311  1.00  0.00      TS   H  
ATOM    724  H52 THY T   1      12.796  13.863 -15.045  1.00  0.00      TS   H  
ATOM    725  H53 THY T   1      12.017  12.693 -15.969  1.00  0.00      TS   H  
ATOM    726  H5T THY T   1      13.564  13.601  -9.587  1.00  0.00      TS   H  
ATOM    727 H2'' THY T   1       8.314  13.271 -10.789  1.00  0.00      TS   H  
ATOM    728 H5'' THY T   1      12.400  14.883  -8.377  1.00  0.00      TS   H  
ATOM    729  P   GUA T   2       9.240  11.846  -8.304  1.00  0.00      TS   P  
ATOM    730  O1P GUA T   2       9.075  11.142  -9.580  1.00  0.00      TS   O  
ATOM    731  O2P GUA T   2       8.047  12.152  -7.454  1.00  0.00      TS   O  
ATOM    732  C5' GUA T   2      11.552  10.889  -7.480  1.00  0.00      TS   C  
ATOM    733  O5' GUA T   2      10.053  10.917  -7.320  1.00  0.00      TS   O  
ATOM    734  C4' GUA T   2      12.286   9.985  -6.503  1.00  0.00      TS   C  
ATOM    735  O4' GUA T   2      11.871  10.093  -5.127  1.00  0.00      TS   O  
ATOM    736  C3' GUA T   2      12.098   8.551  -6.769  1.00  0.00      TS   C  
ATOM    737  O3' GUA T   2      12.790   8.184  -7.879  1.00  0.00      TS   O  
ATOM    738  C2' GUA T   2      12.681   7.914  -5.503  1.00  0.00      TS   C  
ATOM    739  C1' GUA T   2      12.010   8.772  -4.437  1.00  0.00      TS   C  
ATOM    740  N1  GUA T   2       9.031   5.278  -2.067  1.00  0.00      TS   N  
ATOM    741  C2  GUA T   2      10.403   5.236  -2.293  1.00  0.00      TS   C  
ATOM    742  N2  GUA T   2      11.062   4.193  -1.838  1.00  0.00      TS   N  
ATOM    743  N3  GUA T   2      11.057   6.238  -2.915  1.00  0.00      TS   N  
ATOM    744  C4  GUA T   2      10.264   7.164  -3.444  1.00  0.00      TS   C  
ATOM    745  C5  GUA T   2       8.860   7.220  -3.342  1.00  0.00      TS   C  
ATOM    746  C6  GUA T   2       8.184   6.242  -2.577  1.00  0.00      TS   C  
ATOM    747  O6  GUA T   2       6.963   6.298  -2.457  1.00  0.00      TS   O  
ATOM    748  N7  GUA T   2       8.396   8.353  -4.048  1.00  0.00      TS   N  
ATOM    749  C8  GUA T   2       9.451   8.963  -4.507  1.00  0.00      TS   C  
ATOM    750  N9  GUA T   2      10.642   8.321  -4.186  1.00  0.00      TS   N  
ATOM    751  H1  GUA T   2       8.601   4.437  -1.708  1.00  0.00      TS   H  
ATOM    752  H8  GUA T   2       9.477   9.891  -5.076  1.00  0.00      TS   H  
ATOM    753  H1' GUA T   2      12.661   8.908  -3.548  1.00  0.00      TS   H  
ATOM    754  H2' GUA T   2      13.744   8.231  -5.545  1.00  0.00      TS   H  
ATOM    755  H21 GUA T   2      10.605   3.384  -1.469  1.00  0.00      TS   H  
ATOM    756  H3' GUA T   2      11.044   8.209  -6.857  1.00  0.00      TS   H  
ATOM    757  H22 GUA T   2      12.056   4.288  -1.898  1.00  0.00      TS   H  
ATOM    758  H4' GUA T   2      13.383  10.162  -6.473  1.00  0.00      TS   H  
ATOM    759  H5' GUA T   2      11.961  11.916  -7.367  1.00  0.00      TS   H  
ATOM    760 H2'' GUA T   2      12.520   6.827  -5.342  1.00  0.00      TS   H  
ATOM    761 H5'' GUA T   2      11.865  10.606  -8.508  1.00  0.00      TS   H  
ATOM    762  P   THY T   3      12.700   6.698  -8.464  1.00  0.00      TS   P  
ATOM    763  O1P THY T   3      13.685   6.554  -9.589  1.00  0.00      TS   O  
ATOM    764  O2P THY T   3      11.330   6.310  -8.841  1.00  0.00      TS   O  
ATOM    765  C5' THY T   3      14.286   4.826  -7.408  1.00  0.00      TS   C  
ATOM    766  O5' THY T   3      13.127   5.701  -7.347  1.00  0.00      TS   O  
ATOM    767  C4' THY T   3      14.113   3.453  -6.740  1.00  0.00      TS   C  
ATOM    768  O4' THY T   3      13.430   3.625  -5.518  1.00  0.00      TS   O  
ATOM    769  C3' THY T   3      13.217   2.474  -7.518  1.00  0.00      TS   C  
ATOM    770  O3' THY T   3      13.997   1.723  -8.458  1.00  0.00      TS   O  
ATOM    771  C2' THY T   3      12.879   1.535  -6.395  1.00  0.00      TS   C  
ATOM    772  C1' THY T   3      12.681   2.470  -5.135  1.00  0.00      TS   C  
ATOM    773  N1  THY T   3      11.218   2.816  -5.026  1.00  0.00      TS   N  
ATOM    774  C2  THY T   3      10.397   1.894  -4.374  1.00  0.00      TS   C  
ATOM    775  O2  THY T   3      10.733   0.874  -3.737  1.00  0.00      TS   O  
ATOM    776  N3  THY T   3       9.067   2.247  -4.521  1.00  0.00      TS   N  
ATOM    777  C4  THY T   3       8.526   3.463  -4.917  1.00  0.00      TS   C  
ATOM    778  O4  THY T   3       7.357   3.777  -4.717  1.00  0.00      TS   O  
ATOM    779  C5  THY T   3       9.412   4.337  -5.631  1.00  0.00      TS   C  
ATOM    780  C5M THY T   3       8.907   5.524  -6.416  1.00  0.00      TS   C  
ATOM    781  C6  THY T   3      10.688   3.967  -5.706  1.00  0.00      TS   C  
ATOM    782  H3  THY T   3       8.475   1.567  -4.065  1.00  0.00      TS   H  
ATOM    783  H6  THY T   3      11.352   4.403  -6.453  1.00  0.00      TS   H  
ATOM    784  H1' THY T   3      13.246   2.121  -4.244  1.00  0.00      TS   H  
ATOM    785  H2' THY T   3      13.795   0.959  -6.141  1.00  0.00      TS   H  
ATOM    786  H3' THY T   3      12.419   3.137  -7.918  1.00  0.00      TS   H  
ATOM    787  H4' THY T   3      15.096   2.966  -6.557  1.00  0.00      TS   H  
ATOM    788  H5' THY T   3      15.258   5.263  -7.094  1.00  0.00      TS   H  
ATOM    789  H51 THY T   3       9.709   6.157  -6.849  1.00  0.00      TS   H  
ATOM    790  H52 THY T   3       8.163   6.158  -5.887  1.00  0.00      TS   H  
ATOM    791  H53 THY T   3       8.337   5.103  -7.272  1.00  0.00      TS   H  
ATOM    792 H2'' THY T   3      12.078   0.799  -6.619  1.00  0.00      TS   H  
ATOM    793 H5'' THY T   3      14.448   4.568  -8.476  1.00  0.00      TS   H  
ATOM    794  P   THY T   4      13.252   1.211  -9.707  1.00  0.00      TS   P  
ATOM    795  O1P THY T   4      14.197   0.801 -10.770  1.00  0.00      TS   O  
ATOM    796  O2P THY T   4      12.167   2.198 -10.156  1.00  0.00      TS   O  
ATOM    797  C5' THY T   4      13.330  -1.191  -8.638  1.00  0.00      TS   C  
ATOM    798  O5' THY T   4      12.517  -0.120  -9.245  1.00  0.00      TS   O  
ATOM    799  C4' THY T   4      12.490  -2.208  -7.940  1.00  0.00      TS   C  
ATOM    800  O4' THY T   4      11.823  -1.707  -6.703  1.00  0.00      TS   O  
ATOM    801  C3' THY T   4      11.349  -2.918  -8.709  1.00  0.00      TS   C  
ATOM    802  O3' THY T   4      11.931  -3.935  -9.566  1.00  0.00      TS   O  
ATOM    803  C2' THY T   4      10.547  -3.591  -7.602  1.00  0.00      TS   C  
ATOM    804  C1' THY T   4      10.605  -2.429  -6.571  1.00  0.00      TS   C  
ATOM    805  N1  THY T   4       9.394  -1.511  -6.746  1.00  0.00      TS   N  
ATOM    806  C2  THY T   4       8.211  -1.867  -6.176  1.00  0.00      TS   C  
ATOM    807  O2  THY T   4       8.012  -2.915  -5.532  1.00  0.00      TS   O  
ATOM    808  N3  THY T   4       7.181  -0.959  -6.346  1.00  0.00      TS   N  
ATOM    809  C4  THY T   4       7.202   0.130  -7.139  1.00  0.00      TS   C  
ATOM    810  O4  THY T   4       6.117   0.748  -7.261  1.00  0.00      TS   O  
ATOM    811  C5  THY T   4       8.538   0.462  -7.684  1.00  0.00      TS   C  
ATOM    812  C5M THY T   4       8.678   1.703  -8.493  1.00  0.00      TS   C  
ATOM    813  C6  THY T   4       9.545  -0.375  -7.435  1.00  0.00      TS   C  
ATOM    814  H3  THY T   4       6.280  -1.358  -6.125  1.00  0.00      TS   H  
ATOM    815  H6  THY T   4      10.491  -0.258  -7.962  1.00  0.00      TS   H  
ATOM    816  H1' THY T   4      10.593  -3.000  -5.618  1.00  0.00      TS   H  
ATOM    817  H2' THY T   4      11.018  -4.497  -7.161  1.00  0.00      TS   H  
ATOM    818  H3' THY T   4      10.703  -2.190  -9.247  1.00  0.00      TS   H  
ATOM    819  H4' THY T   4      13.130  -3.013  -7.522  1.00  0.00      TS   H  
ATOM    820  H5' THY T   4      14.092  -0.705  -7.992  1.00  0.00      TS   H  
ATOM    821  H51 THY T   4       8.262   1.631  -9.521  1.00  0.00      TS   H  
ATOM    822  H52 THY T   4       9.718   2.034  -8.700  1.00  0.00      TS   H  
ATOM    823  H53 THY T   4       8.156   2.565  -8.024  1.00  0.00      TS   H  
ATOM    824 H2'' THY T   4       9.507  -3.931  -7.793  1.00  0.00      TS   H  
ATOM    825 H5'' THY T   4      13.914  -1.685  -9.442  1.00  0.00      TS   H  
ATOM    826  P   GUA T   5      11.385  -4.000 -11.055  1.00  0.00      TS   P  
ATOM    827  O1P GUA T   5      12.419  -4.849 -11.679  1.00  0.00      TS   O  
ATOM    828  O2P GUA T   5      11.310  -2.660 -11.606  1.00  0.00      TS   O  
ATOM    829  C5' GUA T   5       9.850  -5.890 -10.146  1.00  0.00      TS   C  
ATOM    830  O5' GUA T   5       9.939  -4.618 -10.894  1.00  0.00      TS   O  
ATOM    831  C4' GUA T   5       8.408  -6.368  -9.892  1.00  0.00      TS   C  
ATOM    832  O4' GUA T   5       7.838  -5.465  -8.949  1.00  0.00      TS   O  
ATOM    833  C3' GUA T   5       7.495  -6.331 -11.112  1.00  0.00      TS   C  
ATOM    834  O3' GUA T   5       7.624  -7.524 -11.937  1.00  0.00      TS   O  
ATOM    835  C2' GUA T   5       6.207  -6.215 -10.445  1.00  0.00      TS   C  
ATOM    836  C1' GUA T   5       6.442  -5.355  -9.168  1.00  0.00      TS   C  
ATOM    837  N1  GUA T   5       2.741  -1.899  -9.565  1.00  0.00      TS   N  
ATOM    838  C2  GUA T   5       2.681  -3.221  -9.193  1.00  0.00      TS   C  
ATOM    839  N2  GUA T   5       1.498  -3.674  -8.785  1.00  0.00      TS   N  
ATOM    840  N3  GUA T   5       3.747  -3.924  -8.854  1.00  0.00      TS   N  
ATOM    841  C4  GUA T   5       4.917  -3.295  -9.326  1.00  0.00      TS   C  
ATOM    842  C5  GUA T   5       5.051  -2.038  -9.570  1.00  0.00      TS   C  
ATOM    843  C6  GUA T   5       3.866  -1.210  -9.841  1.00  0.00      TS   C  
ATOM    844  O6  GUA T   5       3.888  -0.031 -10.234  1.00  0.00      TS   O  
ATOM    845  N7  GUA T   5       6.393  -1.729  -9.927  1.00  0.00      TS   N  
ATOM    846  C8  GUA T   5       7.036  -2.869  -9.717  1.00  0.00      TS   C  
ATOM    847  N9  GUA T   5       6.171  -3.869  -9.377  1.00  0.00      TS   N  
ATOM    848  H1  GUA T   5       1.918  -1.312  -9.587  1.00  0.00      TS   H  
ATOM    849  H8  GUA T   5       8.098  -3.058  -9.870  1.00  0.00      TS   H  
ATOM    850  H1' GUA T   5       5.849  -5.780  -8.330  1.00  0.00      TS   H  
ATOM    851  H2' GUA T   5       5.875  -7.258 -10.255  1.00  0.00      TS   H  
ATOM    852  H21 GUA T   5       0.675  -3.110  -8.845  1.00  0.00      TS   H  
ATOM    853  H3' GUA T   5       7.747  -5.437 -11.721  1.00  0.00      TS   H  
ATOM    854  H22 GUA T   5       1.494  -4.538  -8.284  1.00  0.00      TS   H  
ATOM    855  H4' GUA T   5       8.418  -7.412  -9.510  1.00  0.00      TS   H  
ATOM    856  H5' GUA T   5      10.392  -5.971  -9.181  1.00  0.00      TS   H  
ATOM    857 H2'' GUA T   5       5.408  -5.725 -11.042  1.00  0.00      TS   H  
ATOM    858 H5'' GUA T   5      10.263  -6.729 -10.748  1.00  0.00      TS   H  
ATOM    859  P   THY T   6       7.105  -7.596 -13.357  1.00  0.00      TS   P  
ATOM    860  O1P THY T   6       7.460  -8.963 -13.723  1.00  0.00      TS   O  
ATOM    861  O2P THY T   6       7.693  -6.462 -14.125  1.00  0.00      TS   O  
ATOM    862  C5' THY T   6       4.577  -8.333 -12.961  1.00  0.00      TS   C  
ATOM    863  O5' THY T   6       5.517  -7.307 -13.234  1.00  0.00      TS   O  
ATOM    864  C4' THY T   6       3.099  -7.848 -12.965  1.00  0.00      TS   C  
ATOM    865  O4' THY T   6       2.930  -6.850 -11.968  1.00  0.00      TS   O  
ATOM    866  C3' THY T   6       2.510  -7.318 -14.164  1.00  0.00      TS   C  
ATOM    867  O3' THY T   6       2.225  -8.502 -15.048  1.00  0.00      TS   O  
ATOM    868  C2' THY T   6       1.233  -6.724 -13.555  1.00  0.00      TS   C  
ATOM    869  C1' THY T   6       1.807  -6.036 -12.319  1.00  0.00      TS   C  
ATOM    870  N1  THY T   6       2.221  -4.637 -12.470  1.00  0.00      TS   N  
ATOM    871  C2  THY T   6       1.267  -3.604 -12.495  1.00  0.00      TS   C  
ATOM    872  O2  THY T   6       0.088  -3.827 -12.368  1.00  0.00      TS   O  
ATOM    873  N3  THY T   6       1.725  -2.332 -12.687  1.00  0.00      TS   N  
ATOM    874  C4  THY T   6       2.996  -1.997 -13.022  1.00  0.00      TS   C  
ATOM    875  O4  THY T   6       3.337  -0.844 -13.009  1.00  0.00      TS   O  
ATOM    876  C5  THY T   6       3.910  -3.082 -13.195  1.00  0.00      TS   C  
ATOM    877  C5M THY T   6       5.269  -2.857 -13.861  1.00  0.00      TS   C  
ATOM    878  C6  THY T   6       3.494  -4.337 -12.925  1.00  0.00      TS   C  
ATOM    879  H3  THY T   6       1.005  -1.634 -12.806  1.00  0.00      TS   H  
ATOM    880  H6  THY T   6       4.163  -5.186 -13.070  1.00  0.00      TS   H  
ATOM    881  H1' THY T   6       1.122  -6.101 -11.447  1.00  0.00      TS   H  
ATOM    882  H2' THY T   6       0.544  -7.538 -13.244  1.00  0.00      TS   H  
ATOM    883  H3' THY T   6       3.292  -6.638 -14.565  1.00  0.00      TS   H  
ATOM    884  H4' THY T   6       2.446  -8.681 -12.625  1.00  0.00      TS   H  
ATOM    885  H5' THY T   6       4.776  -8.706 -11.934  1.00  0.00      TS   H  
ATOM    886  H51 THY T   6       5.867  -2.294 -13.112  1.00  0.00      TS   H  
ATOM    887  H52 THY T   6       5.179  -2.224 -14.769  1.00  0.00      TS   H  
ATOM    888  H53 THY T   6       5.725  -3.810 -14.206  1.00  0.00      TS   H  
ATOM    889 H2'' THY T   6       0.745  -5.992 -14.232  1.00  0.00      TS   H  
ATOM    890 H5'' THY T   6       4.632  -9.111 -13.752  1.00  0.00      TS   H  
ATOM    891  P   ADE T   7       1.950  -8.128 -16.570  1.00  0.00      TS   P  
ATOM    892  O1P ADE T   7       1.577  -9.417 -17.228  1.00  0.00      TS   O  
ATOM    893  O2P ADE T   7       3.165  -7.466 -17.090  1.00  0.00      TS   O  
ATOM    894  C5' ADE T   7      -0.549  -7.760 -16.477  1.00  0.00      TS   C  
ATOM    895  O5' ADE T   7       0.741  -7.148 -16.591  1.00  0.00      TS   O  
ATOM    896  C4' ADE T   7      -1.608  -6.651 -16.700  1.00  0.00      TS   C  
ATOM    897  O4' ADE T   7      -1.609  -5.622 -15.624  1.00  0.00      TS   O  
ATOM    898  C3' ADE T   7      -1.286  -5.846 -17.988  1.00  0.00      TS   C  
ATOM    899  O3' ADE T   7      -1.801  -6.565 -19.101  1.00  0.00      TS   O  
ATOM    900  C2' ADE T   7      -2.261  -4.686 -17.732  1.00  0.00      TS   C  
ATOM    901  C1' ADE T   7      -1.930  -4.347 -16.228  1.00  0.00      TS   C  
ATOM    902  N1  ADE T   7      -0.538   0.576 -16.141  1.00  0.00      TS   N  
ATOM    903  C2  ADE T   7      -1.715  -0.021 -16.391  1.00  0.00      TS   C  
ATOM    904  N3  ADE T   7      -2.030  -1.292 -16.489  1.00  0.00      TS   N  
ATOM    905  C4  ADE T   7      -0.868  -2.053 -16.333  1.00  0.00      TS   C  
ATOM    906  C5  ADE T   7       0.375  -1.580 -16.123  1.00  0.00      TS   C  
ATOM    907  C6  ADE T   7       0.580  -0.192 -16.087  1.00  0.00      TS   C  
ATOM    908  N6  ADE T   7       1.772   0.377 -15.960  1.00  0.00      TS   N  
ATOM    909  N7  ADE T   7       1.315  -2.668 -15.959  1.00  0.00      TS   N  
ATOM    910  C8  ADE T   7       0.579  -3.724 -15.990  1.00  0.00      TS   C  
ATOM    911  N9  ADE T   7      -0.775  -3.453 -16.123  1.00  0.00      TS   N  
ATOM    912  H2  ADE T   7      -2.515   0.681 -16.627  1.00  0.00      TS   H  
ATOM    913  H8  ADE T   7       1.078  -4.675 -15.810  1.00  0.00      TS   H  
ATOM    914  H1' ADE T   7      -2.850  -4.032 -15.691  1.00  0.00      TS   H  
ATOM    915  H2' ADE T   7      -3.312  -5.029 -17.843  1.00  0.00      TS   H  
ATOM    916  H3' ADE T   7      -0.237  -5.485 -18.061  1.00  0.00      TS   H  
ATOM    917  H4' ADE T   7      -2.662  -6.983 -16.808  1.00  0.00      TS   H  
ATOM    918  H5' ADE T   7      -0.749  -8.418 -15.604  1.00  0.00      TS   H  
ATOM    919  H61 ADE T   7       1.989   1.281 -15.590  1.00  0.00      TS   H  
ATOM    920  H62 ADE T   7       2.568   0.069 -16.482  1.00  0.00      TS   H  
ATOM    921 H2'' ADE T   7      -2.042  -3.828 -18.403  1.00  0.00      TS   H  
ATOM    922 H5'' ADE T   7      -0.784  -8.405 -17.351  1.00  0.00      TS   H  
ATOM    923  P   ADE T   8      -1.410  -6.188 -20.580  1.00  0.00      TS   P  
ATOM    924  O1P ADE T   8      -1.732  -7.305 -21.485  1.00  0.00      TS   O  
ATOM    925  O2P ADE T   8       0.064  -5.842 -20.564  1.00  0.00      TS   O  
ATOM    926  C5' ADE T   8      -3.691  -4.996 -21.014  1.00  0.00      TS   C  
ATOM    927  O5' ADE T   8      -2.295  -4.978 -20.789  1.00  0.00      TS   O  
ATOM    928  C4' ADE T   8      -4.273  -3.608 -21.098  1.00  0.00      TS   C  
ATOM    929  O4' ADE T   8      -3.940  -2.797 -19.908  1.00  0.00      TS   O  
ATOM    930  C3' ADE T   8      -3.696  -2.824 -22.235  1.00  0.00      TS   C  
ATOM    931  O3' ADE T   8      -4.462  -3.062 -23.408  1.00  0.00      TS   O  
ATOM    932  C2' ADE T   8      -4.002  -1.420 -21.763  1.00  0.00      TS   C  
ATOM    933  C1' ADE T   8      -3.639  -1.449 -20.300  1.00  0.00      TS   C  
ATOM    934  N1  ADE T   8      -0.074   2.193 -19.139  1.00  0.00      TS   N  
ATOM    935  C2  ADE T   8      -1.417   2.241 -19.266  1.00  0.00      TS   C  
ATOM    936  N3  ADE T   8      -2.296   1.196 -19.369  1.00  0.00      TS   N  
ATOM    937  C4  ADE T   8      -1.644   0.041 -19.581  1.00  0.00      TS   C  
ATOM    938  C5  ADE T   8      -0.306  -0.189 -19.505  1.00  0.00      TS   C  
ATOM    939  C6  ADE T   8       0.494   0.905 -19.198  1.00  0.00      TS   C  
ATOM    940  N6  ADE T   8       1.809   0.887 -18.965  1.00  0.00      TS   N  
ATOM    941  N7  ADE T   8      -0.015  -1.539 -19.797  1.00  0.00      TS   N  
ATOM    942  C8  ADE T   8      -1.164  -1.963 -20.061  1.00  0.00      TS   C  
ATOM    943  N9  ADE T   8      -2.174  -1.156 -20.075  1.00  0.00      TS   N  
ATOM    944  H2  ADE T   8      -1.914   3.191 -19.074  1.00  0.00      TS   H  
ATOM    945  H8  ADE T   8      -1.284  -3.010 -20.338  1.00  0.00      TS   H  
ATOM    946  H1' ADE T   8      -4.333  -0.867 -19.658  1.00  0.00      TS   H  
ATOM    947  H2' ADE T   8      -5.079  -1.154 -21.825  1.00  0.00      TS   H  
ATOM    948  H3' ADE T   8      -2.594  -2.932 -22.317  1.00  0.00      TS   H  
ATOM    949  H4' ADE T   8      -5.378  -3.531 -21.196  1.00  0.00      TS   H  
ATOM    950  H5' ADE T   8      -4.198  -5.523 -20.178  1.00  0.00      TS   H  
ATOM    951  H61 ADE T   8       2.431   0.160 -19.258  1.00  0.00      TS   H  
ATOM    952  H62 ADE T   8       2.217   1.676 -18.504  1.00  0.00      TS   H  
ATOM    953 H2'' ADE T   8      -3.351  -0.716 -22.324  1.00  0.00      TS   H  
ATOM    954 H5'' ADE T   8      -3.914  -5.441 -22.008  1.00  0.00      TS   H  
ATOM    955  P   GUA T   9      -3.781  -3.397 -24.777  1.00  0.00      TS   P  
ATOM    956  O1P GUA T   9      -4.535  -4.495 -25.463  1.00  0.00      TS   O  
ATOM    957  O2P GUA T   9      -2.331  -3.590 -24.623  1.00  0.00      TS   O  
ATOM    958  C5' GUA T   9      -5.312  -1.427 -25.725  1.00  0.00      TS   C  
ATOM    959  O5' GUA T   9      -4.082  -2.116 -25.535  1.00  0.00      TS   O  
ATOM    960  C4' GUA T   9      -5.048   0.129 -25.680  1.00  0.00      TS   C  
ATOM    961  O4' GUA T   9      -4.640   0.500 -24.292  1.00  0.00      TS   O  
ATOM    962  C3' GUA T   9      -3.948   0.653 -26.650  1.00  0.00      TS   C  
ATOM    963  O3' GUA T   9      -4.521   0.875 -27.924  1.00  0.00      TS   O  
ATOM    964  C2' GUA T   9      -3.723   1.934 -26.032  1.00  0.00      TS   C  
ATOM    965  C1' GUA T   9      -3.728   1.617 -24.481  1.00  0.00      TS   C  
ATOM    966  N1  GUA T   9       0.731   3.472 -22.574  1.00  0.00      TS   N  
ATOM    967  C2  GUA T   9      -0.400   4.111 -22.916  1.00  0.00      TS   C  
ATOM    968  N2  GUA T   9      -0.309   5.394 -22.745  1.00  0.00      TS   N  
ATOM    969  N3  GUA T   9      -1.521   3.487 -23.365  1.00  0.00      TS   N  
ATOM    970  C4  GUA T   9      -1.474   2.189 -23.415  1.00  0.00      TS   C  
ATOM    971  C5  GUA T   9      -0.327   1.458 -23.151  1.00  0.00      TS   C  
ATOM    972  C6  GUA T   9       0.869   2.104 -22.664  1.00  0.00      TS   C  
ATOM    973  O6  GUA T   9       1.958   1.622 -22.330  1.00  0.00      TS   O  
ATOM    974  N7  GUA T   9      -0.560   0.128 -23.442  1.00  0.00      TS   N  
ATOM    975  C8  GUA T   9      -1.824   0.071 -23.952  1.00  0.00      TS   C  
ATOM    976  N9  GUA T   9      -2.362   1.304 -24.038  1.00  0.00      TS   N  
ATOM    977  H1  GUA T   9       1.586   3.966 -22.358  1.00  0.00      TS   H  
ATOM    978  H8  GUA T   9      -2.356  -0.782 -24.374  1.00  0.00      TS   H  
ATOM    979  H1' GUA T   9      -4.111   2.467 -23.875  1.00  0.00      TS   H  
ATOM    980  H2' GUA T   9      -4.583   2.614 -26.208  1.00  0.00      TS   H  
ATOM    981  H21 GUA T   9       0.488   5.914 -22.438  1.00  0.00      TS   H  
ATOM    982  H3' GUA T   9      -3.123  -0.090 -26.684  1.00  0.00      TS   H  
ATOM    983  H22 GUA T   9      -1.032   6.023 -23.033  1.00  0.00      TS   H  
ATOM    984  H4' GUA T   9      -5.967   0.704 -25.922  1.00  0.00      TS   H  
ATOM    985  H5' GUA T   9      -6.085  -1.832 -25.037  1.00  0.00      TS   H  
ATOM    986 H2'' GUA T   9      -2.768   2.386 -26.373  1.00  0.00      TS   H  
ATOM    987 H5'' GUA T   9      -5.725  -1.601 -26.742  1.00  0.00      TS   H  
ATOM    988  P   CYT T  10      -3.497   0.902 -29.168  1.00  0.00      TS   P  
ATOM    989  O1P CYT T  10      -4.330   1.222 -30.385  1.00  0.00      TS   O  
ATOM    990  O2P CYT T  10      -2.787  -0.380 -29.145  1.00  0.00      TS   O  
ATOM    991  C5' CYT T  10      -2.983   3.494 -28.930  1.00  0.00      TS   C  
ATOM    992  O5' CYT T  10      -2.490   2.104 -28.870  1.00  0.00      TS   O  
ATOM    993  C4' CYT T  10      -1.879   4.546 -28.599  1.00  0.00      TS   C  
ATOM    994  O4' CYT T  10      -1.492   4.416 -27.182  1.00  0.00      TS   O  
ATOM    995  C3' CYT T  10      -0.522   4.444 -29.359  1.00  0.00      TS   C  
ATOM    996  O3' CYT T  10      -0.644   5.102 -30.623  1.00  0.00      TS   O  
ATOM    997  C2' CYT T  10       0.377   5.244 -28.416  1.00  0.00      TS   C  
ATOM    998  C1' CYT T  10      -0.061   4.669 -27.054  1.00  0.00      TS   C  
ATOM    999  N1  CYT T  10       0.681   3.427 -26.515  1.00  0.00      TS   N  
ATOM   1000  C2  CYT T  10       1.888   3.594 -25.865  1.00  0.00      TS   C  
ATOM   1001  O2  CYT T  10       2.351   4.791 -25.703  1.00  0.00      TS   O  
ATOM   1002  N3  CYT T  10       2.610   2.471 -25.510  1.00  0.00      TS   N  
ATOM   1003  C4  CYT T  10       2.048   1.262 -25.861  1.00  0.00      TS   C  
ATOM   1004  N4  CYT T  10       2.646   0.247 -25.455  1.00  0.00      TS   N  
ATOM   1005  C5  CYT T  10       0.817   1.123 -26.581  1.00  0.00      TS   C  
ATOM   1006  C6  CYT T  10       0.216   2.208 -26.932  1.00  0.00      TS   C  
ATOM   1007  H5  CYT T  10       0.373   0.141 -26.747  1.00  0.00      TS   H  
ATOM   1008  H6  CYT T  10      -0.749   2.113 -27.430  1.00  0.00      TS   H  
ATOM   1009  H1' CYT T  10       0.031   5.478 -26.298  1.00  0.00      TS   H  
ATOM   1010  H2' CYT T  10       0.141   6.328 -28.490  1.00  0.00      TS   H  
ATOM   1011  H3' CYT T  10      -0.134   3.405 -29.419  1.00  0.00      TS   H  
ATOM   1012  H4' CYT T  10      -2.325   5.548 -28.781  1.00  0.00      TS   H  
ATOM   1013  H41 CYT T  10       3.644   0.247 -25.398  1.00  0.00      TS   H  
ATOM   1014  H5' CYT T  10      -3.864   3.648 -28.270  1.00  0.00      TS   H  
ATOM   1015  H42 CYT T  10       2.268  -0.635 -25.738  1.00  0.00      TS   H  
ATOM   1016 H2'' CYT T  10       1.463   5.178 -28.637  1.00  0.00      TS   H  
ATOM   1017 H5'' CYT T  10      -3.276   3.588 -29.998  1.00  0.00      TS   H  
ATOM   1018  P   THY T  11       0.288   4.668 -31.843  1.00  0.00      TS   P  
ATOM   1019  O1P THY T  11      -0.117   5.401 -33.059  1.00  0.00      TS   O  
ATOM   1020  O2P THY T  11       0.182   3.187 -32.009  1.00  0.00      TS   O  
ATOM   1021  C5' THY T  11       2.265   6.430 -31.541  1.00  0.00      TS   C  
ATOM   1022  O5' THY T  11       1.789   5.039 -31.466  1.00  0.00      TS   O  
ATOM   1023  C4' THY T  11       3.701   6.629 -30.944  1.00  0.00      TS   C  
ATOM   1024  O4' THY T  11       3.738   6.139 -29.517  1.00  0.00      TS   O  
ATOM   1025  C3' THY T  11       4.743   5.714 -31.587  1.00  0.00      TS   C  
ATOM   1026  O3' THY T  11       5.265   6.270 -32.816  1.00  0.00      TS   O  
ATOM   1027  C2' THY T  11       5.820   5.877 -30.569  1.00  0.00      TS   C  
ATOM   1028  C1' THY T  11       5.088   5.631 -29.210  1.00  0.00      TS   C  
ATOM   1029  N1  THY T  11       5.023   4.177 -28.802  1.00  0.00      TS   N  
ATOM   1030  C2  THY T  11       6.119   3.587 -28.246  1.00  0.00      TS   C  
ATOM   1031  O2  THY T  11       7.119   4.190 -28.015  1.00  0.00      TS   O  
ATOM   1032  N3  THY T  11       5.905   2.228 -27.932  1.00  0.00      TS   N  
ATOM   1033  C4  THY T  11       4.802   1.505 -28.068  1.00  0.00      TS   C  
ATOM   1034  O4  THY T  11       4.704   0.341 -27.628  1.00  0.00      TS   O  
ATOM   1035  C5  THY T  11       3.814   2.163 -28.838  1.00  0.00      TS   C  
ATOM   1036  C5M THY T  11       2.652   1.426 -29.325  1.00  0.00      TS   C  
ATOM   1037  C6  THY T  11       3.983   3.412 -29.277  1.00  0.00      TS   C  
ATOM   1038  H3  THY T  11       6.621   1.924 -27.288  1.00  0.00      TS   H  
ATOM   1039  H6  THY T  11       3.304   3.914 -29.966  1.00  0.00      TS   H  
ATOM   1040  H1' THY T  11       5.569   6.250 -28.423  1.00  0.00      TS   H  
ATOM   1041  H2' THY T  11       6.297   6.880 -30.592  1.00  0.00      TS   H  
ATOM   1042  H3' THY T  11       4.244   4.723 -31.633  1.00  0.00      TS   H  
ATOM   1043  H4' THY T  11       3.929   7.716 -30.992  1.00  0.00      TS   H  
ATOM   1044  H5' THY T  11       1.543   7.046 -30.963  1.00  0.00      TS   H  
ATOM   1045  H51 THY T  11       1.835   2.085 -29.689  1.00  0.00      TS   H  
ATOM   1046  H52 THY T  11       2.314   0.637 -28.620  1.00  0.00      TS   H  
ATOM   1047  H53 THY T  11       2.908   0.913 -30.276  1.00  0.00      TS   H  
ATOM   1048 H2'' THY T  11       6.516   5.019 -30.682  1.00  0.00      TS   H  
ATOM   1049 H5'' THY T  11       2.212   6.834 -32.574  1.00  0.00      TS   H  
ATOM   1050  P   ADE T  12       5.523   5.347 -34.019  1.00  0.00      TS   P  
ATOM   1051  O1P ADE T  12       4.910   6.072 -35.222  1.00  0.00      TS   O  
ATOM   1052  O2P ADE T  12       5.096   3.940 -33.817  1.00  0.00      TS   O  
ATOM   1053  C5' ADE T  12       7.904   6.574 -33.648  1.00  0.00      TS   C  
ATOM   1054  O5' ADE T  12       7.088   5.424 -34.098  1.00  0.00      TS   O  
ATOM   1055  C4' ADE T  12       9.196   6.122 -32.905  1.00  0.00      TS   C  
ATOM   1056  O4' ADE T  12       8.756   5.499 -31.652  1.00  0.00      TS   O  
ATOM   1057  C3' ADE T  12       9.874   4.973 -33.599  1.00  0.00      TS   C  
ATOM   1058  O3' ADE T  12      10.867   5.537 -34.471  1.00  0.00      TS   O  
ATOM   1059  C2' ADE T  12      10.542   4.312 -32.365  1.00  0.00      TS   C  
ATOM   1060  C1' ADE T  12       9.547   4.432 -31.269  1.00  0.00      TS   C  
ATOM   1061  N1  ADE T  12       9.029  -0.345 -29.298  1.00  0.00      TS   N  
ATOM   1062  C2  ADE T  12      10.099   0.525 -29.418  1.00  0.00      TS   C  
ATOM   1063  N3  ADE T  12      10.207   1.727 -29.999  1.00  0.00      TS   N  
ATOM   1064  C4  ADE T  12       9.050   2.040 -30.540  1.00  0.00      TS   C  
ATOM   1065  C5  ADE T  12       7.874   1.218 -30.629  1.00  0.00      TS   C  
ATOM   1066  C6  ADE T  12       7.891  -0.031 -29.911  1.00  0.00      TS   C  
ATOM   1067  N6  ADE T  12       6.931  -0.953 -29.889  1.00  0.00      TS   N  
ATOM   1068  N7  ADE T  12       6.982   1.829 -31.444  1.00  0.00      TS   N  
ATOM   1069  C8  ADE T  12       7.477   3.002 -31.828  1.00  0.00      TS   C  
ATOM   1070  N9  ADE T  12       8.715   3.232 -31.150  1.00  0.00      TS   N  
ATOM   1071  H2  ADE T  12      10.928   0.159 -28.811  1.00  0.00      TS   H  
ATOM   1072  H8  ADE T  12       6.970   3.830 -32.325  1.00  0.00      TS   H  
ATOM   1073  H1' ADE T  12       9.988   4.659 -30.274  1.00  0.00      TS   H  
ATOM   1074  H2' ADE T  12      11.406   4.927 -32.032  1.00  0.00      TS   H  
ATOM   1075  H3' ADE T  12       9.140   4.317 -34.114  1.00  0.00      TS   H  
ATOM   1076  H4' ADE T  12       9.819   7.008 -32.658  1.00  0.00      TS   H  
ATOM   1077  H5' ADE T  12       7.418   7.249 -32.911  1.00  0.00      TS   H  
ATOM   1078  H61 ADE T  12       7.189  -1.844 -29.514  1.00  0.00      TS   H  
ATOM   1079  H62 ADE T  12       5.996  -0.772 -30.193  1.00  0.00      TS   H  
ATOM   1080 H2'' ADE T  12      10.905   3.269 -32.488  1.00  0.00      TS   H  
ATOM   1081 H5'' ADE T  12       8.118   7.106 -34.599  1.00  0.00      TS   H  
ATOM   1082  P   THY T  13      11.563   4.735 -35.620  1.00  0.00      TS   P  
ATOM   1083  O1P THY T  13      12.573   5.651 -36.221  1.00  0.00      TS   O  
ATOM   1084  O2P THY T  13      10.606   4.011 -36.444  1.00  0.00      TS   O  
ATOM   1085  C5' THY T  13      13.555   4.074 -33.978  1.00  0.00      TS   C  
ATOM   1086  O5' THY T  13      12.426   3.652 -34.854  1.00  0.00      TS   O  
ATOM   1087  C4' THY T  13      14.229   2.855 -33.318  1.00  0.00      TS   C  
ATOM   1088  O4' THY T  13      13.413   1.918 -32.642  1.00  0.00      TS   O  
ATOM   1089  C3' THY T  13      14.871   2.036 -34.410  1.00  0.00      TS   C  
ATOM   1090  O3' THY T  13      16.198   1.627 -33.973  1.00  0.00      TS   O  
ATOM   1091  C2' THY T  13      13.955   0.915 -34.685  1.00  0.00      TS   C  
ATOM   1092  C1' THY T  13      13.404   0.713 -33.260  1.00  0.00      TS   C  
ATOM   1093  N1  THY T  13      12.027   0.144 -33.179  1.00  0.00      TS   N  
ATOM   1094  C2  THY T  13      11.747  -0.945 -32.370  1.00  0.00      TS   C  
ATOM   1095  O2  THY T  13      12.593  -1.410 -31.600  1.00  0.00      TS   O  
ATOM   1096  N3  THY T  13      10.524  -1.467 -32.552  1.00  0.00      TS   N  
ATOM   1097  C4  THY T  13       9.482  -1.004 -33.292  1.00  0.00      TS   C  
ATOM   1098  O4  THY T  13       8.419  -1.622 -33.213  1.00  0.00      TS   O  
ATOM   1099  C5  THY T  13       9.777   0.202 -33.979  1.00  0.00      TS   C  
ATOM   1100  C5M THY T  13       8.601   0.753 -34.761  1.00  0.00      TS   C  
ATOM   1101  C6  THY T  13      11.020   0.753 -33.851  1.00  0.00      TS   C  
ATOM   1102  H3  THY T  13      10.349  -2.318 -32.037  1.00  0.00      TS   H  
ATOM   1103  H6  THY T  13      11.389   1.689 -34.270  1.00  0.00      TS   H  
ATOM   1104  H1' THY T  13      14.133   0.085 -32.705  1.00  0.00      TS   H  
ATOM   1105  H2' THY T  13      14.445   0.053 -35.185  1.00  0.00      TS   H  
ATOM   1106  H3' THY T  13      15.035   2.685 -35.296  1.00  0.00      TS   H  
ATOM   1107  H4' THY T  13      15.046   3.169 -32.633  1.00  0.00      TS   H  
ATOM   1108  H5' THY T  13      13.208   4.797 -33.208  1.00  0.00      TS   H  
ATOM   1109  H51 THY T  13       8.972   1.647 -35.305  1.00  0.00      TS   H  
ATOM   1110  H52 THY T  13       7.645   0.989 -34.248  1.00  0.00      TS   H  
ATOM   1111  H53 THY T  13       8.444   0.022 -35.583  1.00  0.00      TS   H  
ATOM   1112 H2'' THY T  13      13.188   1.371 -35.346  1.00  0.00      TS   H  
ATOM   1113 H5'' THY T  13      14.339   4.620 -34.546  1.00  0.00      TS   H  
ATOM   1114  P   ADE T  14      17.091   0.854 -34.994  1.00  0.00      TS   P  
ATOM   1115  O1P ADE T  14      18.515   1.184 -34.640  1.00  0.00      TS   O  
ATOM   1116  O2P ADE T  14      16.718   1.049 -36.405  1.00  0.00      TS   O  
ATOM   1117  C5' ADE T  14      17.417  -1.052 -33.347  1.00  0.00      TS   C  
ATOM   1118  O5' ADE T  14      16.857  -0.627 -34.612  1.00  0.00      TS   O  
ATOM   1119  C4' ADE T  14      17.244  -2.568 -33.129  1.00  0.00      TS   C  
ATOM   1120  O4' ADE T  14      15.834  -2.891 -33.066  1.00  0.00      TS   O  
ATOM   1121  C3' ADE T  14      17.743  -3.343 -34.435  1.00  0.00      TS   C  
ATOM   1122  O3' ADE T  14      18.526  -4.530 -34.058  1.00  0.00      TS   O  
ATOM   1123  C2' ADE T  14      16.432  -3.785 -35.060  1.00  0.00      TS   C  
ATOM   1124  C1' ADE T  14      15.511  -4.008 -33.895  1.00  0.00      TS   C  
ATOM   1125  N1  ADE T  14      10.905  -6.203 -33.841  1.00  0.00      TS   N  
ATOM   1126  C2  ADE T  14      12.072  -6.642 -33.468  1.00  0.00      TS   C  
ATOM   1127  N3  ADE T  14      13.218  -6.016 -33.409  1.00  0.00      TS   N  
ATOM   1128  C4  ADE T  14      13.142  -4.799 -34.008  1.00  0.00      TS   C  
ATOM   1129  C5  ADE T  14      11.979  -4.213 -34.559  1.00  0.00      TS   C  
ATOM   1130  C6  ADE T  14      10.797  -4.959 -34.465  1.00  0.00      TS   C  
ATOM   1131  N6  ADE T  14       9.592  -4.519 -34.900  1.00  0.00      TS   N  
ATOM   1132  N7  ADE T  14      12.271  -2.931 -35.099  1.00  0.00      TS   N  
ATOM   1133  C8  ADE T  14      13.584  -2.864 -34.926  1.00  0.00      TS   C  
ATOM   1134  N9  ADE T  14      14.077  -3.861 -34.248  1.00  0.00      TS   N  
ATOM   1135  H2  ADE T  14      12.066  -7.531 -32.836  1.00  0.00      TS   H  
ATOM   1136  H8  ADE T  14      14.112  -1.981 -35.285  1.00  0.00      TS   H  
ATOM   1137  H1' ADE T  14      15.667  -4.943 -33.313  1.00  0.00      TS   H  
ATOM   1138  H2' ADE T  14      16.565  -4.753 -35.588  1.00  0.00      TS   H  
ATOM   1139  H3' ADE T  14      18.268  -2.603 -35.076  1.00  0.00      TS   H  
ATOM   1140  H4' ADE T  14      17.802  -2.849 -32.210  1.00  0.00      TS   H  
ATOM   1141  H5' ADE T  14      16.962  -0.491 -32.503  1.00  0.00      TS   H  
ATOM   1142  H61 ADE T  14       8.757  -4.925 -34.528  1.00  0.00      TS   H  
ATOM   1143  H62 ADE T  14       9.446  -3.607 -35.282  1.00  0.00      TS   H  
ATOM   1144 H2'' ADE T  14      16.062  -3.030 -35.785  1.00  0.00      TS   H  
ATOM   1145 H5'' ADE T  14      18.515  -0.882 -33.330  1.00  0.00      TS   H  
ATOM   1146  P   THY T  15      19.281  -5.313 -35.196  1.00  0.00      TS   P  
ATOM   1147  O1P THY T  15      20.710  -5.378 -34.815  1.00  0.00      TS   O  
ATOM   1148  O2P THY T  15      19.032  -4.680 -36.482  1.00  0.00      TS   O  
ATOM   1149  C5' THY T  15      18.676  -7.600 -34.049  1.00  0.00      TS   C  
ATOM   1150  O5' THY T  15      18.580  -6.719 -35.181  1.00  0.00      TS   O  
ATOM   1151  C4' THY T  15      17.516  -8.699 -34.046  1.00  0.00      TS   C  
ATOM   1152  O4' THY T  15      16.281  -8.037 -34.331  1.00  0.00      TS   O  
ATOM   1153  C3' THY T  15      17.704  -9.724 -35.140  1.00  0.00      TS   C  
ATOM   1154  O3' THY T  15      17.765 -11.045 -34.642  1.00  0.00      TS   O  
ATOM   1155  C2' THY T  15      16.583  -9.389 -36.092  1.00  0.00      TS   C  
ATOM   1156  C1' THY T  15      15.566  -8.958 -35.084  1.00  0.00      TS   C  
ATOM   1157  N1  THY T  15      14.320  -8.355 -35.704  1.00  0.00      TS   N  
ATOM   1158  C2  THY T  15      13.099  -8.896 -35.671  1.00  0.00      TS   C  
ATOM   1159  O2  THY T  15      12.867  -9.959 -35.083  1.00  0.00      TS   O  
ATOM   1160  N3  THY T  15      12.086  -8.177 -36.280  1.00  0.00      TS   N  
ATOM   1161  C4  THY T  15      12.266  -6.994 -37.018  1.00  0.00      TS   C  
ATOM   1162  O4  THY T  15      11.326  -6.344 -37.539  1.00  0.00      TS   O  
ATOM   1163  C5  THY T  15      13.629  -6.537 -37.132  1.00  0.00      TS   C  
ATOM   1164  C5M THY T  15      14.065  -5.406 -38.002  1.00  0.00      TS   C  
ATOM   1165  C6  THY T  15      14.561  -7.184 -36.450  1.00  0.00      TS   C  
ATOM   1166  H3  THY T  15      11.181  -8.628 -36.284  1.00  0.00      TS   H  
ATOM   1167  H6  THY T  15      15.623  -6.946 -36.386  1.00  0.00      TS   H  
ATOM   1168  H1' THY T  15      15.277  -9.809 -34.429  1.00  0.00      TS   H  
ATOM   1169  H2' THY T  15      16.432 -10.314 -36.689  1.00  0.00      TS   H  
ATOM   1170  H3' THY T  15      18.714  -9.471 -35.528  1.00  0.00      TS   H  
ATOM   1171  H4' THY T  15      17.497  -9.302 -33.113  1.00  0.00      TS   H  
ATOM   1172  H5' THY T  15      18.598  -7.092 -33.063  1.00  0.00      TS   H  
ATOM   1173  H51 THY T  15      15.156  -5.204 -38.058  1.00  0.00      TS   H  
ATOM   1174  H52 THY T  15      13.629  -4.446 -37.652  1.00  0.00      TS   H  
ATOM   1175  H53 THY T  15      13.633  -5.504 -39.021  1.00  0.00      TS   H  
ATOM   1176 H2'' THY T  15      16.776  -8.531 -36.771  1.00  0.00      TS   H  
ATOM   1177 H5'' THY T  15      19.684  -8.058 -33.964  1.00  0.00      TS   H  
ATOM   1178  P   ADE T  16      18.048 -12.315 -35.562  1.00  0.00      TS   P  
ATOM   1179  O1P ADE T  16      18.517 -13.394 -34.699  1.00  0.00      TS   O  
ATOM   1180  O2P ADE T  16      18.966 -11.979 -36.722  1.00  0.00      TS   O  
ATOM   1181  C5' ADE T  16      15.635 -13.352 -35.163  1.00  0.00      TS   C  
ATOM   1182  O5' ADE T  16      16.639 -12.766 -36.066  1.00  0.00      TS   O  
ATOM   1183  C4' ADE T  16      14.469 -14.208 -35.844  1.00  0.00      TS   C  
ATOM   1184  O4' ADE T  16      13.428 -13.347 -36.514  1.00  0.00      TS   O  
ATOM   1185  C3' ADE T  16      14.924 -15.121 -36.951  1.00  0.00      TS   C  
ATOM   1186  O3' ADE T  16      14.219 -16.346 -36.939  1.00  0.00      TS   O  
ATOM   1187  C2' ADE T  16      14.791 -14.332 -38.209  1.00  0.00      TS   C  
ATOM   1188  C1' ADE T  16      13.625 -13.412 -37.900  1.00  0.00      TS   C  
ATOM   1189  N1  ADE T  16      11.195  -9.267 -39.861  1.00  0.00      TS   N  
ATOM   1190  C2  ADE T  16      10.758 -10.406 -39.315  1.00  0.00      TS   C  
ATOM   1191  N3  ADE T  16      11.440 -11.400 -38.804  1.00  0.00      TS   N  
ATOM   1192  C4  ADE T  16      12.786 -11.179 -38.839  1.00  0.00      TS   C  
ATOM   1193  C5  ADE T  16      13.362 -10.043 -39.332  1.00  0.00      TS   C  
ATOM   1194  C6  ADE T  16      12.548  -9.001 -39.874  1.00  0.00      TS   C  
ATOM   1195  N6  ADE T  16      13.018  -7.838 -40.364  1.00  0.00      TS   N  
ATOM   1196  N7  ADE T  16      14.742 -10.194 -39.274  1.00  0.00      TS   N  
ATOM   1197  C8  ADE T  16      14.938 -11.380 -38.757  1.00  0.00      TS   C  
ATOM   1198  N9  ADE T  16      13.786 -12.008 -38.441  1.00  0.00      TS   N  
ATOM   1199  H2  ADE T  16       9.677 -10.537 -39.250  1.00  0.00      TS   H  
ATOM   1200  H8  ADE T  16      15.860 -11.954 -38.843  1.00  0.00      TS   H  
ATOM   1201  H1' ADE T  16      12.746 -13.940 -38.329  1.00  0.00      TS   H  
ATOM   1202  H2' ADE T  16      14.510 -14.894 -39.124  1.00  0.00      TS   H  
ATOM   1203  H3' ADE T  16      15.979 -15.348 -36.684  1.00  0.00      TS   H  
ATOM   1204  H4' ADE T  16      13.854 -14.701 -35.060  1.00  0.00      TS   H  
ATOM   1205  H5' ADE T  16      15.067 -12.587 -34.594  1.00  0.00      TS   H  
ATOM   1206  H61 ADE T  16      13.973  -7.720 -40.631  1.00  0.00      TS   H  
ATOM   1207  H62 ADE T  16      12.337  -7.305 -40.866  1.00  0.00      TS   H  
ATOM   1208 H2'' ADE T  16      15.721 -13.768 -38.432  1.00  0.00      TS   H  
ATOM   1209 H5'' ADE T  16      16.118 -14.051 -34.447  1.00  0.00      TS   H  
ATOM   1210  P   THY T  17      14.592 -17.521 -37.858  1.00  0.00      TS   P  
ATOM   1211  O1P THY T  17      14.285 -18.766 -37.147  1.00  0.00      TS   O  
ATOM   1212  O2P THY T  17      16.024 -17.408 -38.274  1.00  0.00      TS   O  
ATOM   1213  C5' THY T  17      12.267 -17.456 -38.934  1.00  0.00      TS   C  
ATOM   1214  O5' THY T  17      13.722 -17.449 -39.133  1.00  0.00      TS   O  
ATOM   1215  C4' THY T  17      11.451 -16.747 -40.041  1.00  0.00      TS   C  
ATOM   1216  O4' THY T  17      11.668 -15.324 -40.041  1.00  0.00      TS   O  
ATOM   1217  C3' THY T  17      11.630 -17.144 -41.455  1.00  0.00      TS   C  
ATOM   1218  O3' THY T  17      10.832 -18.296 -41.655  1.00  0.00      TS   O  
ATOM   1219  C2' THY T  17      10.894 -15.919 -42.144  1.00  0.00      TS   C  
ATOM   1220  C1' THY T  17      11.065 -14.755 -41.152  1.00  0.00      TS   C  
ATOM   1221  N1  THY T  17      11.843 -13.605 -41.768  1.00  0.00      TS   N  
ATOM   1222  C2  THY T  17      11.116 -12.536 -42.301  1.00  0.00      TS   C  
ATOM   1223  O2  THY T  17       9.886 -12.465 -42.395  1.00  0.00      TS   O  
ATOM   1224  N3  THY T  17      11.849 -11.522 -42.734  1.00  0.00      TS   N  
ATOM   1225  C4  THY T  17      13.292 -11.508 -42.781  1.00  0.00      TS   C  
ATOM   1226  O4  THY T  17      13.885 -10.497 -43.151  1.00  0.00      TS   O  
ATOM   1227  C5  THY T  17      13.967 -12.690 -42.373  1.00  0.00      TS   C  
ATOM   1228  C5M THY T  17      15.475 -12.646 -42.501  1.00  0.00      TS   C  
ATOM   1229  C6  THY T  17      13.208 -13.636 -41.761  1.00  0.00      TS   C  
ATOM   1230  H3  THY T  17      11.373 -10.693 -43.058  1.00  0.00      TS   H  
ATOM   1231  H6  THY T  17      13.705 -14.496 -41.311  1.00  0.00      TS   H  
ATOM   1232  H1' THY T  17      10.096 -14.402 -40.740  1.00  0.00      TS   H  
ATOM   1233  H2' THY T  17       9.845 -16.282 -42.191  1.00  0.00      TS   H  
ATOM   1234  H3' THY T  17      12.718 -17.300 -41.611  1.00  0.00      TS   H  
ATOM   1235  H4' THY T  17      10.377 -16.804 -39.759  1.00  0.00      TS   H  
ATOM   1236  H5' THY T  17      11.890 -16.922 -38.036  1.00  0.00      TS   H  
ATOM   1237  H51 THY T  17      15.751 -12.028 -43.382  1.00  0.00      TS   H  
ATOM   1238  H52 THY T  17      15.946 -13.648 -42.598  1.00  0.00      TS   H  
ATOM   1239  H53 THY T  17      15.940 -12.186 -41.602  1.00  0.00      TS   H  
ATOM   1240 H2'' THY T  17      11.379 -15.714 -43.122  1.00  0.00      TS   H  
ATOM   1241 H5'' THY T  17      11.974 -18.526 -38.865  1.00  0.00      TS   H  
ATOM   1242  P   ADE T  18      11.130 -19.013 -43.021  1.00  0.00      TS   P  
ATOM   1243  O1P ADE T  18      11.063 -20.465 -42.765  1.00  0.00      TS   O  
ATOM   1244  O2P ADE T  18      12.385 -18.562 -43.635  1.00  0.00      TS   O  
ATOM   1245  C5' ADE T  18       8.517 -18.903 -43.517  1.00  0.00      TS   C  
ATOM   1246  O5' ADE T  18       9.843 -18.563 -43.907  1.00  0.00      TS   O  
ATOM   1247  C4' ADE T  18       7.371 -18.105 -44.103  1.00  0.00      TS   C  
ATOM   1248  O4' ADE T  18       7.733 -16.698 -44.258  1.00  0.00      TS   O  
ATOM   1249  C3' ADE T  18       6.941 -18.581 -45.567  1.00  0.00      TS   C  
ATOM   1250  O3' ADE T  18       5.533 -18.435 -45.760  1.00  0.00      TS   O  
ATOM   1251  C2' ADE T  18       7.708 -17.672 -46.453  1.00  0.00      TS   C  
ATOM   1252  C1' ADE T  18       7.856 -16.355 -45.662  1.00  0.00      TS   C  
ATOM   1253  N1  ADE T  18       9.785 -11.745 -46.222  1.00  0.00      TS   N  
ATOM   1254  C2  ADE T  18       8.553 -12.222 -46.119  1.00  0.00      TS   C  
ATOM   1255  N3  ADE T  18       8.099 -13.421 -46.080  1.00  0.00      TS   N  
ATOM   1256  C4  ADE T  18       9.078 -14.329 -46.034  1.00  0.00      TS   C  
ATOM   1257  C5  ADE T  18      10.456 -14.067 -46.156  1.00  0.00      TS   C  
ATOM   1258  C6  ADE T  18      10.792 -12.670 -46.168  1.00  0.00      TS   C  
ATOM   1259  N6  ADE T  18      12.027 -12.199 -46.193  1.00  0.00      TS   N  
ATOM   1260  N7  ADE T  18      11.226 -15.182 -46.126  1.00  0.00      TS   N  
ATOM   1261  C8  ADE T  18      10.334 -16.130 -45.936  1.00  0.00      TS   C  
ATOM   1262  N9  ADE T  18       9.024 -15.628 -45.870  1.00  0.00      TS   N  
ATOM   1263  H2  ADE T  18       7.808 -11.427 -46.152  1.00  0.00      TS   H  
ATOM   1264  H8  ADE T  18      10.532 -17.193 -45.799  1.00  0.00      TS   H  
ATOM   1265  H1' ADE T  18       6.892 -15.803 -45.656  1.00  0.00      TS   H  
ATOM   1266  H2' ADE T  18       7.386 -17.556 -47.510  1.00  0.00      TS   H  
ATOM   1267  H3' ADE T  18       7.278 -19.639 -45.616  1.00  0.00      TS   H  
ATOM   1268  H4' ADE T  18       6.473 -18.261 -43.468  1.00  0.00      TS   H  
ATOM   1269  H5' ADE T  18       8.355 -18.712 -42.435  1.00  0.00      TS   H  
ATOM   1270  H61 ADE T  18      12.417 -11.285 -46.301  1.00  0.00      TS   H  
ATOM   1271  H62 ADE T  18      12.650 -12.960 -46.006  1.00  0.00      TS   H  
ATOM   1272 H2'' ADE T  18       8.691 -18.189 -46.462  1.00  0.00      TS   H  
ATOM   1273 H5'' ADE T  18       8.292 -19.973 -43.715  1.00  0.00      TS   H  
ATOM   1274  P   ADE T  19       4.924 -18.982 -47.135  1.00  0.00      TS   P  
ATOM   1275  O1P ADE T  19       3.566 -19.428 -46.781  1.00  0.00      TS   O  
ATOM   1276  O2P ADE T  19       5.819 -19.963 -47.748  1.00  0.00      TS   O  
ATOM   1277  C5' ADE T  19       4.104 -16.620 -47.467  1.00  0.00      TS   C  
ATOM   1278  O5' ADE T  19       4.910 -17.721 -47.975  1.00  0.00      TS   O  
ATOM   1279  C4' ADE T  19       3.921 -15.573 -48.617  1.00  0.00      TS   C  
ATOM   1280  O4' ADE T  19       5.120 -14.758 -48.662  1.00  0.00      TS   O  
ATOM   1281  C3' ADE T  19       3.666 -16.110 -50.040  1.00  0.00      TS   C  
ATOM   1282  O3' ADE T  19       2.716 -15.313 -50.724  1.00  0.00      TS   O  
ATOM   1283  C2' ADE T  19       5.084 -16.041 -50.704  1.00  0.00      TS   C  
ATOM   1284  C1' ADE T  19       5.704 -14.807 -50.018  1.00  0.00      TS   C  
ATOM   1285  N1  ADE T  19       9.884 -11.915 -49.692  1.00  0.00      TS   N  
ATOM   1286  C2  ADE T  19       8.627 -11.656 -49.963  1.00  0.00      TS   C  
ATOM   1287  N3  ADE T  19       7.588 -12.451 -50.116  1.00  0.00      TS   N  
ATOM   1288  C4  ADE T  19       7.940 -13.729 -49.840  1.00  0.00      TS   C  
ATOM   1289  C5  ADE T  19       9.195 -14.191 -49.587  1.00  0.00      TS   C  
ATOM   1290  C6  ADE T  19      10.252 -13.242 -49.471  1.00  0.00      TS   C  
ATOM   1291  N6  ADE T  19      11.551 -13.490 -49.115  1.00  0.00      TS   N  
ATOM   1292  N7  ADE T  19       9.146 -15.626 -49.432  1.00  0.00      TS   N  
ATOM   1293  C8  ADE T  19       7.927 -15.964 -49.602  1.00  0.00      TS   C  
ATOM   1294  N9  ADE T  19       7.128 -14.842 -49.859  1.00  0.00      TS   N  
ATOM   1295  H2  ADE T  19       8.363 -10.599 -50.005  1.00  0.00      TS   H  
ATOM   1296  H8  ADE T  19       7.563 -16.992 -49.629  1.00  0.00      TS   H  
ATOM   1297  H1' ADE T  19       5.373 -13.879 -50.530  1.00  0.00      TS   H  
ATOM   1298  H2' ADE T  19       5.103 -16.002 -51.814  1.00  0.00      TS   H  
ATOM   1299  H3' ADE T  19       3.224 -17.113 -49.864  1.00  0.00      TS   H  
ATOM   1300  H4' ADE T  19       3.089 -14.929 -48.262  1.00  0.00      TS   H  
ATOM   1301  H5' ADE T  19       4.508 -16.172 -46.533  1.00  0.00      TS   H  
ATOM   1302  H61 ADE T  19      11.738 -14.304 -48.563  1.00  0.00      TS   H  
ATOM   1303  H62 ADE T  19      12.060 -12.659 -48.893  1.00  0.00      TS   H  
ATOM   1304 H2'' ADE T  19       5.612 -16.943 -50.325  1.00  0.00      TS   H  
ATOM   1305 H5'' ADE T  19       3.086 -17.031 -47.302  1.00  0.00      TS   H  
ATOM   1306  P   GUA T  20       2.121 -15.900 -52.071  1.00  0.00      TS   P  
ATOM   1307  O1P GUA T  20       0.663 -15.660 -52.075  1.00  0.00      TS   O  
ATOM   1308  O2P GUA T  20       2.467 -17.245 -52.354  1.00  0.00      TS   O  
ATOM   1309  C5' GUA T  20       2.476 -13.595 -53.384  1.00  0.00      TS   C  
ATOM   1310  O5' GUA T  20       2.857 -15.007 -53.235  1.00  0.00      TS   O  
ATOM   1311  C4' GUA T  20       3.480 -12.783 -54.204  1.00  0.00      TS   C  
ATOM   1312  O4' GUA T  20       4.612 -12.485 -53.322  1.00  0.00      TS   O  
ATOM   1313  C3' GUA T  20       4.171 -13.515 -55.443  1.00  0.00      TS   C  
ATOM   1314  O3' GUA T  20       3.384 -13.415 -56.633  1.00  0.00      TS   O  
ATOM   1315  C2' GUA T  20       5.417 -12.633 -55.552  1.00  0.00      TS   C  
ATOM   1316  C1' GUA T  20       5.835 -12.417 -54.101  1.00  0.00      TS   C  
ATOM   1317  N1  GUA T  20      10.655 -13.146 -52.738  1.00  0.00      TS   N  
ATOM   1318  C2  GUA T  20      10.005 -12.024 -53.148  1.00  0.00      TS   C  
ATOM   1319  N2  GUA T  20      10.727 -10.901 -53.114  1.00  0.00      TS   N  
ATOM   1320  N3  GUA T  20       8.743 -11.941 -53.501  1.00  0.00      TS   N  
ATOM   1321  C4  GUA T  20       8.112 -13.119 -53.326  1.00  0.00      TS   C  
ATOM   1322  C5  GUA T  20       8.651 -14.300 -52.996  1.00  0.00      TS   C  
ATOM   1323  C6  GUA T  20      10.085 -14.414 -52.733  1.00  0.00      TS   C  
ATOM   1324  O6  GUA T  20      10.704 -15.466 -52.569  1.00  0.00      TS   O  
ATOM   1325  N7  GUA T  20       7.709 -15.304 -53.039  1.00  0.00      TS   N  
ATOM   1326  C8  GUA T  20       6.614 -14.723 -53.497  1.00  0.00      TS   C  
ATOM   1327  N9  GUA T  20       6.744 -13.346 -53.653  1.00  0.00      TS   N  
ATOM   1328  H1  GUA T  20      11.642 -13.069 -52.541  1.00  0.00      TS   H  
ATOM   1329  H8  GUA T  20       5.597 -15.116 -53.523  1.00  0.00      TS   H  
ATOM   1330  H1' GUA T  20       6.196 -11.371 -53.996  1.00  0.00      TS   H  
ATOM   1331  H2' GUA T  20       5.243 -11.623 -55.980  1.00  0.00      TS   H  
ATOM   1332  H21 GUA T  20      10.369 -10.026 -53.436  1.00  0.00      TS   H  
ATOM   1333  H3' GUA T  20       4.327 -14.557 -55.090  1.00  0.00      TS   H  
ATOM   1334  H22 GUA T  20      11.695 -11.080 -52.941  1.00  0.00      TS   H  
ATOM   1335  H4' GUA T  20       3.049 -11.806 -54.508  1.00  0.00      TS   H  
ATOM   1336  H5' GUA T  20       2.282 -13.074 -52.422  1.00  0.00      TS   H  
ATOM   1337  H3T GUA T  20       3.993 -13.547 -57.365  1.00  0.00      TS   H  
ATOM   1338 H2'' GUA T  20       6.260 -13.169 -56.036  1.00  0.00      TS   H  
ATOM   1339 H5'' GUA T  20       1.434 -13.585 -53.768  1.00  0.00      TS   H  
TER   
END
