# Supplementary material for: CRISPR-Cas12a exploits R-loop asymmetry to form double-strand breaks
Source: eLife. 2020 Jun 10;9:e55143. doi: 10.7554/eLife.55143 (PMC7286691; doi:10.7554/eLife.55143)
Supplement: Figure 5—source data 2. [file elife-55143-fig5-data2.zip › Figure 5ΓÇöSource Data 2/Example_MD_trajectories/5prime_boundary/5prime_boundary_17.pdb]

ATOM      1  C5' CYT B   1      18.124 -11.343 -58.732  1.00  0.00      BS   C  
ATOM      2  O5' CYT B   1      19.324 -11.693 -58.020  1.00  0.00      BS   O  
ATOM      3  C4' CYT B   1      16.864 -11.182 -57.800  1.00  0.00      BS   C  
ATOM      4  O4' CYT B   1      16.473 -12.470 -57.253  1.00  0.00      BS   O  
ATOM      5  C3' CYT B   1      17.105 -10.470 -56.481  1.00  0.00      BS   C  
ATOM      6  O3' CYT B   1      17.039  -9.021 -56.642  1.00  0.00      BS   O  
ATOM      7  C2' CYT B   1      15.963 -10.959 -55.611  1.00  0.00      BS   C  
ATOM      8  C1' CYT B   1      15.423 -12.130 -56.358  1.00  0.00      BS   C  
ATOM      9  N1  CYT B   1      14.952 -13.340 -55.532  1.00  0.00      BS   N  
ATOM     10  C2  CYT B   1      13.758 -13.237 -54.814  1.00  0.00      BS   C  
ATOM     11  O2  CYT B   1      13.045 -12.220 -54.965  1.00  0.00      BS   O  
ATOM     12  N3  CYT B   1      13.388 -14.250 -53.994  1.00  0.00      BS   N  
ATOM     13  C4  CYT B   1      14.189 -15.332 -53.831  1.00  0.00      BS   C  
ATOM     14  N4  CYT B   1      13.729 -16.454 -53.164  1.00  0.00      BS   N  
ATOM     15  C5  CYT B   1      15.451 -15.389 -54.466  1.00  0.00      BS   C  
ATOM     16  C6  CYT B   1      15.839 -14.294 -55.260  1.00  0.00      BS   C  
ATOM     17  H5  CYT B   1      16.081 -16.278 -54.408  1.00  0.00      BS   H  
ATOM     18  H6  CYT B   1      16.729 -14.295 -55.889  1.00  0.00      BS   H  
ATOM     19  H1' CYT B   1      14.611 -11.829 -57.054  1.00  0.00      BS   H  
ATOM     20  H2' CYT B   1      15.142 -10.220 -55.738  1.00  0.00      BS   H  
ATOM     21  H3' CYT B   1      18.074 -10.842 -56.084  1.00  0.00      BS   H  
ATOM     22  H4' CYT B   1      15.997 -10.730 -58.325  1.00  0.00      BS   H  
ATOM     23  H41 CYT B   1      12.730 -16.477 -53.210  1.00  0.00      BS   H  
ATOM     24  H5' CYT B   1      17.903 -12.156 -59.457  1.00  0.00      BS   H  
ATOM     25  H42 CYT B   1      14.043 -17.403 -53.173  1.00  0.00      BS   H  
ATOM     26  H5T CYT B   1      19.783 -12.329 -58.573  1.00  0.00      BS   H  
ATOM     27 H2'' CYT B   1      16.226 -11.022 -54.534  1.00  0.00      BS   H  
ATOM     28 H5'' CYT B   1      18.368 -10.421 -59.302  1.00  0.00      BS   H  
ATOM     29  P   THY B   2      17.133  -8.093 -55.402  1.00  0.00      BS   P  
ATOM     30  O1P THY B   2      17.524  -6.721 -55.928  1.00  0.00      BS   O  
ATOM     31  O2P THY B   2      17.942  -8.608 -54.276  1.00  0.00      BS   O  
ATOM     32  C5' THY B   2      14.674  -7.237 -55.568  1.00  0.00      BS   C  
ATOM     33  O5' THY B   2      15.640  -7.991 -54.881  1.00  0.00      BS   O  
ATOM     34  C4' THY B   2      13.457  -6.954 -54.684  1.00  0.00      BS   C  
ATOM     35  O4' THY B   2      12.794  -8.151 -54.075  1.00  0.00      BS   O  
ATOM     36  C3' THY B   2      13.699  -6.047 -53.502  1.00  0.00      BS   C  
ATOM     37  O3' THY B   2      12.616  -5.156 -53.244  1.00  0.00      BS   O  
ATOM     38  C2' THY B   2      13.907  -7.069 -52.360  1.00  0.00      BS   C  
ATOM     39  C1' THY B   2      12.857  -8.151 -52.673  1.00  0.00      BS   C  
ATOM     40  N1  THY B   2      13.250  -9.505 -52.270  1.00  0.00      BS   N  
ATOM     41  C2  THY B   2      12.233 -10.335 -51.871  1.00  0.00      BS   C  
ATOM     42  O2  THY B   2      11.083 -10.019 -51.654  1.00  0.00      BS   O  
ATOM     43  N3  THY B   2      12.775 -11.608 -51.522  1.00  0.00      BS   N  
ATOM     44  C4  THY B   2      14.071 -12.045 -51.518  1.00  0.00      BS   C  
ATOM     45  O4  THY B   2      14.349 -13.134 -51.135  1.00  0.00      BS   O  
ATOM     46  C5  THY B   2      15.014 -11.012 -51.837  1.00  0.00      BS   C  
ATOM     47  C5M THY B   2      16.500 -11.164 -51.450  1.00  0.00      BS   C  
ATOM     48  C6  THY B   2      14.566  -9.837 -52.264  1.00  0.00      BS   C  
ATOM     49  H3  THY B   2      12.090 -12.297 -51.243  1.00  0.00      BS   H  
ATOM     50  H6  THY B   2      15.251  -9.202 -52.825  1.00  0.00      BS   H  
ATOM     51  H1' THY B   2      11.863  -7.882 -52.256  1.00  0.00      BS   H  
ATOM     52  H2' THY B   2      13.735  -6.633 -51.353  1.00  0.00      BS   H  
ATOM     53  H3' THY B   2      14.601  -5.433 -53.715  1.00  0.00      BS   H  
ATOM     54  H4' THY B   2      12.653  -6.463 -55.275  1.00  0.00      BS   H  
ATOM     55  H5' THY B   2      14.411  -7.770 -56.506  1.00  0.00      BS   H  
ATOM     56  H51 THY B   2      16.559 -10.598 -50.495  1.00  0.00      BS   H  
ATOM     57  H52 THY B   2      17.162 -10.731 -52.229  1.00  0.00      BS   H  
ATOM     58  H53 THY B   2      16.895 -12.198 -51.372  1.00  0.00      BS   H  
ATOM     59 H2'' THY B   2      14.942  -7.458 -52.252  1.00  0.00      BS   H  
ATOM     60 H5'' THY B   2      14.995  -6.225 -55.897  1.00  0.00      BS   H  
ATOM     61  P   THY B   3      12.816  -3.936 -52.185  1.00  0.00      BS   P  
ATOM     62  O1P THY B   3      12.859  -2.713 -53.030  1.00  0.00      BS   O  
ATOM     63  O2P THY B   3      13.914  -4.227 -51.209  1.00  0.00      BS   O  
ATOM     64  C5' THY B   3      10.123  -3.541 -51.983  1.00  0.00      BS   C  
ATOM     65  O5' THY B   3      11.429  -3.814 -51.365  1.00  0.00      BS   O  
ATOM     66  C4' THY B   3       8.971  -4.395 -51.450  1.00  0.00      BS   C  
ATOM     67  O4' THY B   3       9.393  -5.804 -51.278  1.00  0.00      BS   O  
ATOM     68  C3' THY B   3       8.459  -3.882 -50.073  1.00  0.00      BS   C  
ATOM     69  O3' THY B   3       7.004  -3.912 -49.911  1.00  0.00      BS   O  
ATOM     70  C2' THY B   3       9.145  -4.839 -49.085  1.00  0.00      BS   C  
ATOM     71  C1' THY B   3       9.147  -6.148 -49.901  1.00  0.00      BS   C  
ATOM     72  N1  THY B   3       9.997  -7.226 -49.510  1.00  0.00      BS   N  
ATOM     73  C2  THY B   3       9.509  -8.388 -49.055  1.00  0.00      BS   C  
ATOM     74  O2  THY B   3       8.310  -8.653 -48.959  1.00  0.00      BS   O  
ATOM     75  N3  THY B   3      10.460  -9.278 -48.701  1.00  0.00      BS   N  
ATOM     76  C4  THY B   3      11.784  -9.050 -48.589  1.00  0.00      BS   C  
ATOM     77  O4  THY B   3      12.510  -9.972 -48.143  1.00  0.00      BS   O  
ATOM     78  C5  THY B   3      12.230  -7.819 -49.092  1.00  0.00      BS   C  
ATOM     79  C5M THY B   3      13.708  -7.548 -48.947  1.00  0.00      BS   C  
ATOM     80  C6  THY B   3      11.340  -6.935 -49.516  1.00  0.00      BS   C  
ATOM     81  H3  THY B   3      10.055 -10.126 -48.331  1.00  0.00      BS   H  
ATOM     82  H6  THY B   3      11.620  -6.101 -50.158  1.00  0.00      BS   H  
ATOM     83  H1' THY B   3       8.074  -6.433 -49.863  1.00  0.00      BS   H  
ATOM     84  H2' THY B   3       8.666  -4.777 -48.085  1.00  0.00      BS   H  
ATOM     85  H3' THY B   3       8.767  -2.822 -49.950  1.00  0.00      BS   H  
ATOM     86  H4' THY B   3       8.181  -4.360 -52.230  1.00  0.00      BS   H  
ATOM     87  H5' THY B   3      10.179  -3.750 -53.072  1.00  0.00      BS   H  
ATOM     88  H51 THY B   3      13.956  -6.466 -49.003  1.00  0.00      BS   H  
ATOM     89  H52 THY B   3      14.185  -8.032 -49.825  1.00  0.00      BS   H  
ATOM     90  H53 THY B   3      14.081  -7.787 -47.928  1.00  0.00      BS   H  
ATOM     91 H2'' THY B   3      10.202  -4.496 -49.070  1.00  0.00      BS   H  
ATOM     92 H5'' THY B   3       9.868  -2.461 -51.932  1.00  0.00      BS   H  
ATOM     93  P   ADE B   4       6.331  -3.336 -48.610  1.00  0.00      BS   P  
ATOM     94  O1P ADE B   4       5.224  -2.458 -49.075  1.00  0.00      BS   O  
ATOM     95  O2P ADE B   4       7.300  -2.751 -47.706  1.00  0.00      BS   O  
ATOM     96  C5' ADE B   4       4.894  -5.449 -48.850  1.00  0.00      BS   C  
ATOM     97  O5' ADE B   4       5.666  -4.644 -47.961  1.00  0.00      BS   O  
ATOM     98  C4' ADE B   4       3.905  -6.401 -48.060  1.00  0.00      BS   C  
ATOM     99  O4' ADE B   4       4.588  -7.609 -47.680  1.00  0.00      BS   O  
ATOM    100  C3' ADE B   4       3.341  -5.946 -46.735  1.00  0.00      BS   C  
ATOM    101  O3' ADE B   4       1.940  -6.371 -46.547  1.00  0.00      BS   O  
ATOM    102  C2' ADE B   4       4.347  -6.391 -45.720  1.00  0.00      BS   C  
ATOM    103  C1' ADE B   4       4.887  -7.641 -46.249  1.00  0.00      BS   C  
ATOM    104  N1  ADE B   4       8.935 -10.628 -44.728  1.00  0.00      BS   N  
ATOM    105  C2  ADE B   4       7.607 -10.895 -44.749  1.00  0.00      BS   C  
ATOM    106  N3  ADE B   4       6.585 -10.101 -45.203  1.00  0.00      BS   N  
ATOM    107  C4  ADE B   4       7.035  -8.894 -45.574  1.00  0.00      BS   C  
ATOM    108  C5  ADE B   4       8.381  -8.483 -45.581  1.00  0.00      BS   C  
ATOM    109  C6  ADE B   4       9.344  -9.361 -45.074  1.00  0.00      BS   C  
ATOM    110  N6  ADE B   4      10.665  -9.107 -44.849  1.00  0.00      BS   N  
ATOM    111  N7  ADE B   4       8.456  -7.187 -46.037  1.00  0.00      BS   N  
ATOM    112  C8  ADE B   4       7.232  -6.802 -46.323  1.00  0.00      BS   C  
ATOM    113  N9  ADE B   4       6.303  -7.759 -45.988  1.00  0.00      BS   N  
ATOM    114  H2  ADE B   4       7.298 -11.901 -44.466  1.00  0.00      BS   H  
ATOM    115  H8  ADE B   4       6.960  -5.767 -46.525  1.00  0.00      BS   H  
ATOM    116  H1' ADE B   4       4.381  -8.576 -45.925  1.00  0.00      BS   H  
ATOM    117  H2' ADE B   4       3.951  -6.619 -44.707  1.00  0.00      BS   H  
ATOM    118  H3' ADE B   4       3.281  -4.843 -46.851  1.00  0.00      BS   H  
ATOM    119  H4' ADE B   4       3.112  -6.631 -48.803  1.00  0.00      BS   H  
ATOM    120  H5' ADE B   4       5.599  -6.056 -49.455  1.00  0.00      BS   H  
ATOM    121  H61 ADE B   4      11.322  -9.829 -44.628  1.00  0.00      BS   H  
ATOM    122  H62 ADE B   4      11.042  -8.186 -44.944  1.00  0.00      BS   H  
ATOM    123 H2'' ADE B   4       5.101  -5.592 -45.556  1.00  0.00      BS   H  
ATOM    124 H5'' ADE B   4       4.342  -4.936 -49.667  1.00  0.00      BS   H  
ATOM    125  P   THY B   5       0.993  -5.673 -45.450  1.00  0.00      BS   P  
ATOM    126  O1P THY B   5      -0.365  -6.203 -45.693  1.00  0.00      BS   O  
ATOM    127  O2P THY B   5       1.195  -4.202 -45.478  1.00  0.00      BS   O  
ATOM    128  C5' THY B   5       1.465  -7.709 -43.801  1.00  0.00      BS   C  
ATOM    129  O5' THY B   5       1.482  -6.286 -44.099  1.00  0.00      BS   O  
ATOM    130  C4' THY B   5       2.005  -7.964 -42.377  1.00  0.00      BS   C  
ATOM    131  O4' THY B   5       3.393  -8.304 -42.534  1.00  0.00      BS   O  
ATOM    132  C3' THY B   5       1.897  -6.805 -41.320  1.00  0.00      BS   C  
ATOM    133  O3' THY B   5       1.751  -7.227 -39.983  1.00  0.00      BS   O  
ATOM    134  C2' THY B   5       3.308  -6.267 -41.422  1.00  0.00      BS   C  
ATOM    135  C1' THY B   5       4.069  -7.589 -41.500  1.00  0.00      BS   C  
ATOM    136  N1  THY B   5       5.486  -7.450 -41.818  1.00  0.00      BS   N  
ATOM    137  C2  THY B   5       6.357  -8.501 -41.502  1.00  0.00      BS   C  
ATOM    138  O2  THY B   5       5.946  -9.455 -40.819  1.00  0.00      BS   O  
ATOM    139  N3  THY B   5       7.630  -8.315 -41.964  1.00  0.00      BS   N  
ATOM    140  C4  THY B   5       8.252  -7.095 -42.389  1.00  0.00      BS   C  
ATOM    141  O4  THY B   5       9.482  -6.872 -42.315  1.00  0.00      BS   O  
ATOM    142  C5  THY B   5       7.268  -6.112 -42.836  1.00  0.00      BS   C  
ATOM    143  C5M THY B   5       7.662  -4.856 -43.483  1.00  0.00      BS   C  
ATOM    144  C6  THY B   5       5.987  -6.318 -42.461  1.00  0.00      BS   C  
ATOM    145  H3  THY B   5       8.258  -8.979 -41.534  1.00  0.00      BS   H  
ATOM    146  H6  THY B   5       5.160  -5.622 -42.589  1.00  0.00      BS   H  
ATOM    147  H1' THY B   5       3.898  -8.218 -40.600  1.00  0.00      BS   H  
ATOM    148  H2' THY B   5       3.590  -5.643 -40.548  1.00  0.00      BS   H  
ATOM    149  H3' THY B   5       1.140  -6.046 -41.609  1.00  0.00      BS   H  
ATOM    150  H4' THY B   5       1.541  -8.879 -41.953  1.00  0.00      BS   H  
ATOM    151  H5' THY B   5       2.155  -8.201 -44.519  1.00  0.00      BS   H  
ATOM    152  H51 THY B   5       6.859  -4.344 -44.056  1.00  0.00      BS   H  
ATOM    153  H52 THY B   5       8.613  -4.961 -44.048  1.00  0.00      BS   H  
ATOM    154  H53 THY B   5       7.811  -4.201 -42.598  1.00  0.00      BS   H  
ATOM    155 H2'' THY B   5       3.296  -5.710 -42.383  1.00  0.00      BS   H  
ATOM    156 H5'' THY B   5       0.489  -8.238 -43.750  1.00  0.00      BS   H  
ATOM    157  P   ADE B   6       0.397  -7.145 -39.180  1.00  0.00      BS   P  
ATOM    158  O1P ADE B   6      -0.653  -7.372 -40.183  1.00  0.00      BS   O  
ATOM    159  O2P ADE B   6       0.319  -5.821 -38.504  1.00  0.00      BS   O  
ATOM    160  C5' ADE B   6       0.610  -9.763 -38.262  1.00  0.00      BS   C  
ATOM    161  O5' ADE B   6       0.397  -8.283 -38.046  1.00  0.00      BS   O  
ATOM    162  C4' ADE B   6       1.792 -10.322 -37.463  1.00  0.00      BS   C  
ATOM    163  O4' ADE B   6       3.012  -9.756 -38.036  1.00  0.00      BS   O  
ATOM    164  C3' ADE B   6       1.829  -9.960 -35.963  1.00  0.00      BS   C  
ATOM    165  O3' ADE B   6       2.249 -11.037 -35.073  1.00  0.00      BS   O  
ATOM    166  C2' ADE B   6       2.790  -8.815 -35.838  1.00  0.00      BS   C  
ATOM    167  C1' ADE B   6       3.829  -9.168 -36.971  1.00  0.00      BS   C  
ATOM    168  N1  ADE B   6       8.614  -7.580 -38.185  1.00  0.00      BS   N  
ATOM    169  C2  ADE B   6       8.161  -8.729 -37.654  1.00  0.00      BS   C  
ATOM    170  N3  ADE B   6       6.887  -9.102 -37.346  1.00  0.00      BS   N  
ATOM    171  C4  ADE B   6       6.044  -8.109 -37.700  1.00  0.00      BS   C  
ATOM    172  C5  ADE B   6       6.377  -6.901 -38.275  1.00  0.00      BS   C  
ATOM    173  C6  ADE B   6       7.712  -6.616 -38.501  1.00  0.00      BS   C  
ATOM    174  N6  ADE B   6       8.237  -5.510 -39.006  1.00  0.00      BS   N  
ATOM    175  N7  ADE B   6       5.244  -6.106 -38.395  1.00  0.00      BS   N  
ATOM    176  C8  ADE B   6       4.205  -6.861 -37.999  1.00  0.00      BS   C  
ATOM    177  N9  ADE B   6       4.587  -8.080 -37.466  1.00  0.00      BS   N  
ATOM    178  H2  ADE B   6       8.804  -9.589 -37.467  1.00  0.00      BS   H  
ATOM    179  H8  ADE B   6       3.141  -6.643 -38.093  1.00  0.00      BS   H  
ATOM    180  H1' ADE B   6       4.517  -9.969 -36.626  1.00  0.00      BS   H  
ATOM    181  H2' ADE B   6       3.217  -8.623 -34.831  1.00  0.00      BS   H  
ATOM    182  H3' ADE B   6       0.800  -9.614 -35.726  1.00  0.00      BS   H  
ATOM    183  H4' ADE B   6       1.742 -11.415 -37.651  1.00  0.00      BS   H  
ATOM    184  H5' ADE B   6       0.731  -9.975 -39.346  1.00  0.00      BS   H  
ATOM    185  H61 ADE B   6       7.585  -4.852 -39.382  1.00  0.00      BS   H  
ATOM    186  H62 ADE B   6       9.117  -5.322 -38.567  1.00  0.00      BS   H  
ATOM    187 H2'' ADE B   6       2.233  -7.892 -36.106  1.00  0.00      BS   H  
ATOM    188 H5'' ADE B   6      -0.299 -10.332 -37.976  1.00  0.00      BS   H  
ATOM    189  P   THY B   7       1.781 -10.837 -33.518  1.00  0.00      BS   P  
ATOM    190  O1P THY B   7       1.249 -12.127 -33.044  1.00  0.00      BS   O  
ATOM    191  O2P THY B   7       0.835  -9.713 -33.414  1.00  0.00      BS   O  
ATOM    192  C5' THY B   7       4.343 -10.988 -33.027  1.00  0.00      BS   C  
ATOM    193  O5' THY B   7       3.044 -10.505 -32.705  1.00  0.00      BS   O  
ATOM    194  C4' THY B   7       5.479 -10.107 -32.461  1.00  0.00      BS   C  
ATOM    195  O4' THY B   7       5.898  -9.137 -33.539  1.00  0.00      BS   O  
ATOM    196  C3' THY B   7       5.081  -9.120 -31.324  1.00  0.00      BS   C  
ATOM    197  O3' THY B   7       6.094  -9.090 -30.231  1.00  0.00      BS   O  
ATOM    198  C2' THY B   7       4.955  -7.781 -31.953  1.00  0.00      BS   C  
ATOM    199  C1' THY B   7       6.089  -7.827 -32.989  1.00  0.00      BS   C  
ATOM    200  N1  THY B   7       6.287  -6.691 -33.923  1.00  0.00      BS   N  
ATOM    201  C2  THY B   7       7.580  -6.399 -34.285  1.00  0.00      BS   C  
ATOM    202  O2  THY B   7       8.553  -7.052 -33.881  1.00  0.00      BS   O  
ATOM    203  N3  THY B   7       7.713  -5.409 -35.094  1.00  0.00      BS   N  
ATOM    204  C4  THY B   7       6.755  -4.600 -35.650  1.00  0.00      BS   C  
ATOM    205  O4  THY B   7       7.110  -3.712 -36.441  1.00  0.00      BS   O  
ATOM    206  C5  THY B   7       5.404  -4.854 -35.170  1.00  0.00      BS   C  
ATOM    207  C5M THY B   7       4.317  -3.841 -35.480  1.00  0.00      BS   C  
ATOM    208  C6  THY B   7       5.243  -5.885 -34.290  1.00  0.00      BS   C  
ATOM    209  H3  THY B   7       8.622  -5.033 -35.323  1.00  0.00      BS   H  
ATOM    210  H6  THY B   7       4.373  -6.019 -33.647  1.00  0.00      BS   H  
ATOM    211  H1' THY B   7       6.971  -7.888 -32.316  1.00  0.00      BS   H  
ATOM    212  H2' THY B   7       5.073  -6.978 -31.193  1.00  0.00      BS   H  
ATOM    213  H3' THY B   7       4.115  -9.469 -30.901  1.00  0.00      BS   H  
ATOM    214  H4' THY B   7       6.370 -10.752 -32.303  1.00  0.00      BS   H  
ATOM    215  H5' THY B   7       4.559 -11.077 -34.113  1.00  0.00      BS   H  
ATOM    216  H51 THY B   7       4.540  -3.242 -36.388  1.00  0.00      BS   H  
ATOM    217  H52 THY B   7       4.267  -3.239 -34.547  1.00  0.00      BS   H  
ATOM    218  H53 THY B   7       3.311  -4.286 -35.629  1.00  0.00      BS   H  
ATOM    219 H2'' THY B   7       3.929  -7.826 -32.374  1.00  0.00      BS   H  
ATOM    220 H5'' THY B   7       4.434 -11.981 -32.538  1.00  0.00      BS   H  
ATOM    221  P   ADE B   8       5.745  -9.920 -28.933  1.00  0.00      BS   P  
ATOM    222  O1P ADE B   8       5.070 -11.227 -29.305  1.00  0.00      BS   O  
ATOM    223  O2P ADE B   8       4.890  -9.045 -28.052  1.00  0.00      BS   O  
ATOM    224  C5' ADE B   8       8.081 -10.930 -29.060  1.00  0.00      BS   C  
ATOM    225  O5' ADE B   8       7.046 -10.393 -28.192  1.00  0.00      BS   O  
ATOM    226  C4' ADE B   8       9.471 -10.139 -28.877  1.00  0.00      BS   C  
ATOM    227  O4' ADE B   8       9.426  -9.029 -29.790  1.00  0.00      BS   O  
ATOM    228  C3' ADE B   8       9.768  -9.486 -27.526  1.00  0.00      BS   C  
ATOM    229  O3' ADE B   8      11.162  -9.617 -27.257  1.00  0.00      BS   O  
ATOM    230  C2' ADE B   8       9.383  -8.041 -27.656  1.00  0.00      BS   C  
ATOM    231  C1' ADE B   8       9.789  -7.806 -29.158  1.00  0.00      BS   C  
ATOM    232  N1  ADE B   8      10.113  -4.038 -32.480  1.00  0.00      BS   N  
ATOM    233  C2  ADE B   8      11.005  -4.917 -32.093  1.00  0.00      BS   C  
ATOM    234  N3  ADE B   8      10.849  -5.946 -31.277  1.00  0.00      BS   N  
ATOM    235  C4  ADE B   8       9.569  -5.976 -30.869  1.00  0.00      BS   C  
ATOM    236  C5  ADE B   8       8.489  -5.152 -31.221  1.00  0.00      BS   C  
ATOM    237  C6  ADE B   8       8.884  -4.142 -32.112  1.00  0.00      BS   C  
ATOM    238  N6  ADE B   8       8.115  -3.212 -32.641  1.00  0.00      BS   N  
ATOM    239  N7  ADE B   8       7.338  -5.496 -30.498  1.00  0.00      BS   N  
ATOM    240  C8  ADE B   8       7.722  -6.423 -29.679  1.00  0.00      BS   C  
ATOM    241  N9  ADE B   8       9.063  -6.734 -29.793  1.00  0.00      BS   N  
ATOM    242  H2  ADE B   8      12.002  -4.807 -32.521  1.00  0.00      BS   H  
ATOM    243  H8  ADE B   8       7.112  -6.963 -28.953  1.00  0.00      BS   H  
ATOM    244  H1' ADE B   8      10.885  -7.661 -29.266  1.00  0.00      BS   H  
ATOM    245  H2' ADE B   8      10.043  -7.404 -27.030  1.00  0.00      BS   H  
ATOM    246  H3' ADE B   8       9.071  -9.931 -26.786  1.00  0.00      BS   H  
ATOM    247  H4' ADE B   8      10.289 -10.765 -29.295  1.00  0.00      BS   H  
ATOM    248  H5' ADE B   8       7.958 -11.028 -30.159  1.00  0.00      BS   H  
ATOM    249  H61 ADE B   8       8.514  -2.697 -33.399  1.00  0.00      BS   H  
ATOM    250  H62 ADE B   8       7.220  -2.905 -32.315  1.00  0.00      BS   H  
ATOM    251 H2'' ADE B   8       8.278  -8.022 -27.539  1.00  0.00      BS   H  
ATOM    252 H5'' ADE B   8       8.352 -11.949 -28.713  1.00  0.00      BS   H  
ATOM    253  P   THY B   9      11.561  -9.496 -25.696  1.00  0.00      BS   P  
ATOM    254  O1P THY B   9      12.378 -10.638 -25.374  1.00  0.00      BS   O  
ATOM    255  O2P THY B   9      10.298  -9.422 -24.880  1.00  0.00      BS   O  
ATOM    256  C5' THY B   9      13.197  -7.628 -26.477  1.00  0.00      BS   C  
ATOM    257  O5' THY B   9      12.335  -8.150 -25.487  1.00  0.00      BS   O  
ATOM    258  C4' THY B   9      13.434  -6.135 -26.302  1.00  0.00      BS   C  
ATOM    259  O4' THY B   9      12.446  -5.472 -27.182  1.00  0.00      BS   O  
ATOM    260  C3' THY B   9      13.178  -5.496 -24.903  1.00  0.00      BS   C  
ATOM    261  O3' THY B   9      13.977  -4.338 -24.631  1.00  0.00      BS   O  
ATOM    262  C2' THY B   9      11.748  -5.008 -25.006  1.00  0.00      BS   C  
ATOM    263  C1' THY B   9      11.743  -4.449 -26.426  1.00  0.00      BS   C  
ATOM    264  N1  THY B   9      10.433  -4.087 -27.043  1.00  0.00      BS   N  
ATOM    265  C2  THY B   9      10.406  -3.305 -28.122  1.00  0.00      BS   C  
ATOM    266  O2  THY B   9      11.403  -2.764 -28.583  1.00  0.00      BS   O  
ATOM    267  N3  THY B   9       9.209  -3.041 -28.693  1.00  0.00      BS   N  
ATOM    268  C4  THY B   9       7.984  -3.286 -28.104  1.00  0.00      BS   C  
ATOM    269  O4  THY B   9       7.025  -2.812 -28.690  1.00  0.00      BS   O  
ATOM    270  C5  THY B   9       8.004  -4.194 -26.964  1.00  0.00      BS   C  
ATOM    271  C5M THY B   9       6.754  -4.704 -26.358  1.00  0.00      BS   C  
ATOM    272  C6  THY B   9       9.201  -4.546 -26.482  1.00  0.00      BS   C  
ATOM    273  H3  THY B   9       9.222  -2.177 -29.214  1.00  0.00      BS   H  
ATOM    274  H6  THY B   9       9.351  -5.151 -25.587  1.00  0.00      BS   H  
ATOM    275  H1' THY B   9      12.445  -3.597 -26.546  1.00  0.00      BS   H  
ATOM    276  H2' THY B   9      11.605  -4.107 -24.373  1.00  0.00      BS   H  
ATOM    277  H3' THY B   9      13.201  -6.294 -24.130  1.00  0.00      BS   H  
ATOM    278  H4' THY B   9      14.442  -5.933 -26.723  1.00  0.00      BS   H  
ATOM    279  H5' THY B   9      12.874  -7.898 -27.505  1.00  0.00      BS   H  
ATOM    280  H51 THY B   9       5.870  -4.035 -26.439  1.00  0.00      BS   H  
ATOM    281  H52 THY B   9       7.076  -4.870 -25.308  1.00  0.00      BS   H  
ATOM    282  H53 THY B   9       6.489  -5.665 -26.847  1.00  0.00      BS   H  
ATOM    283 H2'' THY B   9      11.093  -5.868 -24.750  1.00  0.00      BS   H  
ATOM    284 H5'' THY B   9      14.242  -7.994 -26.382  1.00  0.00      BS   H  
ATOM    285  P   ADE B  10      15.169  -4.500 -23.635  1.00  0.00      BS   P  
ATOM    286  O1P ADE B  10      15.950  -5.734 -23.952  1.00  0.00      BS   O  
ATOM    287  O2P ADE B  10      14.627  -4.211 -22.306  1.00  0.00      BS   O  
ATOM    288  C5' ADE B  10      16.455  -2.933 -25.350  1.00  0.00      BS   C  
ATOM    289  O5' ADE B  10      16.100  -3.220 -24.025  1.00  0.00      BS   O  
ATOM    290  C4' ADE B  10      16.131  -1.512 -25.867  1.00  0.00      BS   C  
ATOM    291  O4' ADE B  10      14.710  -1.452 -26.109  1.00  0.00      BS   O  
ATOM    292  C3' ADE B  10      16.381  -0.341 -24.812  1.00  0.00      BS   C  
ATOM    293  O3' ADE B  10      16.951   0.851 -25.372  1.00  0.00      BS   O  
ATOM    294  C2' ADE B  10      14.980  -0.010 -24.271  1.00  0.00      BS   C  
ATOM    295  C1' ADE B  10      14.069  -0.408 -25.429  1.00  0.00      BS   C  
ATOM    296  N1  ADE B  10       8.934  -0.198 -26.442  1.00  0.00      BS   N  
ATOM    297  C2  ADE B  10       9.997   0.519 -26.862  1.00  0.00      BS   C  
ATOM    298  N3  ADE B  10      11.297   0.311 -26.688  1.00  0.00      BS   N  
ATOM    299  C4  ADE B  10      11.513  -0.415 -25.562  1.00  0.00      BS   C  
ATOM    300  C5  ADE B  10      10.551  -1.117 -24.803  1.00  0.00      BS   C  
ATOM    301  C6  ADE B  10       9.192  -1.109 -25.373  1.00  0.00      BS   C  
ATOM    302  N6  ADE B  10       8.169  -1.818 -24.884  1.00  0.00      BS   N  
ATOM    303  N7  ADE B  10      11.227  -1.791 -23.720  1.00  0.00      BS   N  
ATOM    304  C8  ADE B  10      12.468  -1.713 -24.012  1.00  0.00      BS   C  
ATOM    305  N9  ADE B  10      12.723  -0.802 -24.999  1.00  0.00      BS   N  
ATOM    306  H2  ADE B  10       9.739   1.114 -27.738  1.00  0.00      BS   H  
ATOM    307  H8  ADE B  10      13.304  -2.111 -23.437  1.00  0.00      BS   H  
ATOM    308  H1' ADE B  10      13.990   0.407 -26.180  1.00  0.00      BS   H  
ATOM    309  H2' ADE B  10      14.897   1.066 -24.013  1.00  0.00      BS   H  
ATOM    310  H3' ADE B  10      16.949  -0.801 -23.975  1.00  0.00      BS   H  
ATOM    311  H4' ADE B  10      16.723  -1.342 -26.791  1.00  0.00      BS   H  
ATOM    312  H5' ADE B  10      15.999  -3.618 -26.097  1.00  0.00      BS   H  
ATOM    313  H61 ADE B  10       7.255  -1.540 -25.179  1.00  0.00      BS   H  
ATOM    314  H62 ADE B  10       8.350  -2.468 -24.145  1.00  0.00      BS   H  
ATOM    315 H2'' ADE B  10      14.789  -0.584 -23.340  1.00  0.00      BS   H  
ATOM    316 H5'' ADE B  10      17.532  -3.206 -25.369  1.00  0.00      BS   H  
ATOM    317  P   CYT B  11      18.504   0.908 -25.260  1.00  0.00      BS   P  
ATOM    318  O1P CYT B  11      19.140  -0.396 -25.608  1.00  0.00      BS   O  
ATOM    319  O2P CYT B  11      18.777   1.416 -23.932  1.00  0.00      BS   O  
ATOM    320  C5' CYT B  11      19.033   1.775 -27.642  1.00  0.00      BS   C  
ATOM    321  O5' CYT B  11      18.929   2.073 -26.241  1.00  0.00      BS   O  
ATOM    322  C4' CYT B  11      20.205   2.500 -28.241  1.00  0.00      BS   C  
ATOM    323  O4' CYT B  11      19.940   3.943 -28.219  1.00  0.00      BS   O  
ATOM    324  C3' CYT B  11      21.464   2.280 -27.420  1.00  0.00      BS   C  
ATOM    325  O3' CYT B  11      22.653   2.076 -28.233  1.00  0.00      BS   O  
ATOM    326  C2' CYT B  11      21.647   3.544 -26.607  1.00  0.00      BS   C  
ATOM    327  C1' CYT B  11      21.027   4.620 -27.593  1.00  0.00      BS   C  
ATOM    328  N1  CYT B  11      20.541   5.911 -27.031  1.00  0.00      BS   N  
ATOM    329  C2  CYT B  11      20.434   7.056 -27.827  1.00  0.00      BS   C  
ATOM    330  O2  CYT B  11      20.668   6.940 -29.038  1.00  0.00      BS   O  
ATOM    331  N3  CYT B  11      20.067   8.236 -27.311  1.00  0.00      BS   N  
ATOM    332  C4  CYT B  11      19.654   8.292 -26.038  1.00  0.00      BS   C  
ATOM    333  N4  CYT B  11      19.270   9.490 -25.569  1.00  0.00      BS   N  
ATOM    334  C5  CYT B  11      19.636   7.124 -25.193  1.00  0.00      BS   C  
ATOM    335  C6  CYT B  11      20.097   5.982 -25.754  1.00  0.00      BS   C  
ATOM    336  H5  CYT B  11      19.357   7.149 -24.139  1.00  0.00      BS   H  
ATOM    337  H6  CYT B  11      20.044   5.029 -25.228  1.00  0.00      BS   H  
ATOM    338  H1' CYT B  11      21.687   4.807 -28.468  1.00  0.00      BS   H  
ATOM    339  H2' CYT B  11      22.714   3.794 -26.423  1.00  0.00      BS   H  
ATOM    340  H3' CYT B  11      21.366   1.451 -26.687  1.00  0.00      BS   H  
ATOM    341  H4' CYT B  11      20.275   2.175 -29.302  1.00  0.00      BS   H  
ATOM    342  H41 CYT B  11      19.328  10.264 -26.201  1.00  0.00      BS   H  
ATOM    343  H5' CYT B  11      18.159   2.183 -28.194  1.00  0.00      BS   H  
ATOM    344  H42 CYT B  11      18.936   9.680 -24.647  1.00  0.00      BS   H  
ATOM    345 H2'' CYT B  11      21.018   3.402 -25.702  1.00  0.00      BS   H  
ATOM    346 H5'' CYT B  11      19.116   0.701 -27.917  1.00  0.00      BS   H  
ATOM    347  P   GUA B  12      23.216   0.715 -28.603  1.00  0.00      BS   P  
ATOM    348  O1P GUA B  12      23.297  -0.038 -27.336  1.00  0.00      BS   O  
ATOM    349  O2P GUA B  12      24.493   0.778 -29.355  1.00  0.00      BS   O  
ATOM    350  C5' GUA B  12      21.969  -1.397 -29.450  1.00  0.00      BS   C  
ATOM    351  O5' GUA B  12      22.166   0.005 -29.544  1.00  0.00      BS   O  
ATOM    352  C4' GUA B  12      20.826  -1.856 -30.534  1.00  0.00      BS   C  
ATOM    353  O4' GUA B  12      19.460  -1.602 -29.998  1.00  0.00      BS   O  
ATOM    354  C3' GUA B  12      20.821  -1.120 -31.946  1.00  0.00      BS   C  
ATOM    355  O3' GUA B  12      20.810  -2.027 -32.999  1.00  0.00      BS   O  
ATOM    356  C2' GUA B  12      19.658  -0.233 -31.985  1.00  0.00      BS   C  
ATOM    357  C1' GUA B  12      18.688  -1.063 -31.035  1.00  0.00      BS   C  
ATOM    358  N1  GUA B  12      14.048  -1.500 -29.015  1.00  0.00      BS   N  
ATOM    359  C2  GUA B  12      15.030  -2.498 -29.210  1.00  0.00      BS   C  
ATOM    360  N2  GUA B  12      14.765  -3.788 -29.172  1.00  0.00      BS   N  
ATOM    361  N3  GUA B  12      16.269  -2.180 -29.663  1.00  0.00      BS   N  
ATOM    362  C4  GUA B  12      16.488  -0.858 -29.839  1.00  0.00      BS   C  
ATOM    363  C5  GUA B  12      15.639   0.133 -29.547  1.00  0.00      BS   C  
ATOM    364  C6  GUA B  12      14.319  -0.153 -29.073  1.00  0.00      BS   C  
ATOM    365  O6  GUA B  12      13.377   0.633 -28.798  1.00  0.00      BS   O  
ATOM    366  N7  GUA B  12      16.188   1.359 -29.860  1.00  0.00      BS   N  
ATOM    367  C8  GUA B  12      17.306   1.066 -30.442  1.00  0.00      BS   C  
ATOM    368  N9  GUA B  12      17.545  -0.307 -30.454  1.00  0.00      BS   N  
ATOM    369  H1  GUA B  12      13.097  -1.820 -28.913  1.00  0.00      BS   H  
ATOM    370  H8  GUA B  12      17.955   1.750 -30.987  1.00  0.00      BS   H  
ATOM    371  H1' GUA B  12      18.206  -1.968 -31.465  1.00  0.00      BS   H  
ATOM    372  H2' GUA B  12      19.226  -0.079 -32.997  1.00  0.00      BS   H  
ATOM    373  H21 GUA B  12      13.802  -4.050 -29.106  1.00  0.00      BS   H  
ATOM    374  H3' GUA B  12      21.770  -0.559 -32.088  1.00  0.00      BS   H  
ATOM    375  H22 GUA B  12      15.398  -4.428 -29.606  1.00  0.00      BS   H  
ATOM    376  H4' GUA B  12      20.918  -2.946 -30.725  1.00  0.00      BS   H  
ATOM    377  H5' GUA B  12      21.638  -1.640 -28.418  1.00  0.00      BS   H  
ATOM    378  H3T GUA B  12      20.768  -1.538 -33.824  1.00  0.00      BS   H  
ATOM    379 H2'' GUA B  12      19.978   0.727 -31.527  1.00  0.00      BS   H  
ATOM    380 H5'' GUA B  12      22.930  -1.924 -29.624  1.00  0.00      BS   H  
TER   
ATOM    381  C5' GUA R  11      16.285   3.349 -22.532  1.00  0.00      R    C  
ATOM    382  O5' GUA R  11      15.523   2.498 -21.703  1.00  0.00      R    O  
ATOM    383  C4' GUA R  11      15.458   4.326 -23.356  1.00  0.00      R    C  
ATOM    384  O4' GUA R  11      14.683   3.594 -24.307  1.00  0.00      R    O  
ATOM    385  C3' GUA R  11      14.450   5.051 -22.590  1.00  0.00      R    C  
ATOM    386  O3' GUA R  11      15.059   6.217 -21.959  1.00  0.00      R    O  
ATOM    387  C2' GUA R  11      13.371   5.365 -23.639  1.00  0.00      R    C  
ATOM    388  O2' GUA R  11      13.913   6.380 -24.517  1.00  0.00      R    O  
ATOM    389  C1' GUA R  11      13.350   4.127 -24.446  1.00  0.00      R    C  
ATOM    390  N1  GUA R  11       8.459   2.886 -24.270  1.00  0.00      R    N  
ATOM    391  C2  GUA R  11       9.084   3.924 -24.914  1.00  0.00      R    C  
ATOM    392  N2  GUA R  11       8.257   4.831 -25.386  1.00  0.00      R    N  
ATOM    393  N3  GUA R  11      10.393   4.015 -25.110  1.00  0.00      R    N  
ATOM    394  C4  GUA R  11      11.041   3.085 -24.328  1.00  0.00      R    C  
ATOM    395  C5  GUA R  11      10.534   2.003 -23.631  1.00  0.00      R    C  
ATOM    396  C6  GUA R  11       9.117   1.911 -23.558  1.00  0.00      R    C  
ATOM    397  O6  GUA R  11       8.502   0.992 -22.950  1.00  0.00      R    O  
ATOM    398  N7  GUA R  11      11.445   1.462 -22.761  1.00  0.00      R    N  
ATOM    399  C8  GUA R  11      12.479   2.136 -23.037  1.00  0.00      R    C  
ATOM    400  N9  GUA R  11      12.354   3.162 -23.984  1.00  0.00      R    N  
ATOM    401  H1  GUA R  11       7.455   2.885 -24.165  1.00  0.00      R    H  
ATOM    402  H8  GUA R  11      13.473   1.848 -22.692  1.00  0.00      R    H  
ATOM    403  H1' GUA R  11      13.164   4.287 -25.530  1.00  0.00      R    H  
ATOM    404  H2' GUA R  11      13.143   6.886 -24.782  1.00  0.00      R    H  
ATOM    405  H21 GUA R  11       7.279   4.934 -25.208  1.00  0.00      R    H  
ATOM    406  H3' GUA R  11      13.979   4.408 -21.815  1.00  0.00      R    H  
ATOM    407  H22 GUA R  11       8.732   5.549 -25.897  1.00  0.00      R    H  
ATOM    408  H4' GUA R  11      16.180   4.955 -23.919  1.00  0.00      R    H  
ATOM    409  H5' GUA R  11      16.925   2.738 -23.204  1.00  0.00      R    H  
ATOM    410  H5T GUA R  11      16.114   2.259 -20.985  1.00  0.00      R    H  
ATOM    411 H2'' GUA R  11      12.450   5.707 -23.120  1.00  0.00      R    H  
ATOM    412 H5'' GUA R  11      16.964   3.868 -21.822  1.00  0.00      R    H  
ATOM    413  P   CYT R  12      14.676   6.439 -20.404  1.00  0.00      R    P  
ATOM    414  O1P CYT R  12      15.464   7.536 -19.890  1.00  0.00      R    O  
ATOM    415  O2P CYT R  12      14.893   5.228 -19.615  1.00  0.00      R    O  
ATOM    416  C5' CYT R  12      12.814   8.070 -21.322  1.00  0.00      R    C  
ATOM    417  O5' CYT R  12      13.153   6.956 -20.482  1.00  0.00      R    O  
ATOM    418  C4' CYT R  12      11.322   8.262 -21.586  1.00  0.00      R    C  
ATOM    419  O4' CYT R  12      10.828   7.118 -22.338  1.00  0.00      R    O  
ATOM    420  C3' CYT R  12      10.305   8.441 -20.439  1.00  0.00      R    C  
ATOM    421  O3' CYT R  12      10.258   9.819 -19.840  1.00  0.00      R    O  
ATOM    422  C2' CYT R  12       9.015   7.995 -21.152  1.00  0.00      R    C  
ATOM    423  O2' CYT R  12       8.407   9.015 -21.892  1.00  0.00      R    O  
ATOM    424  C1' CYT R  12       9.500   6.831 -22.051  1.00  0.00      R    C  
ATOM    425  N1  CYT R  12       9.261   5.491 -21.470  1.00  0.00      R    N  
ATOM    426  C2  CYT R  12       8.004   4.855 -21.613  1.00  0.00      R    C  
ATOM    427  O2  CYT R  12       7.143   5.342 -22.347  1.00  0.00      R    O  
ATOM    428  N3  CYT R  12       7.821   3.699 -21.018  1.00  0.00      R    N  
ATOM    429  C4  CYT R  12       8.748   3.170 -20.201  1.00  0.00      R    C  
ATOM    430  N4  CYT R  12       8.459   2.059 -19.512  1.00  0.00      R    N  
ATOM    431  C5  CYT R  12       9.994   3.808 -19.998  1.00  0.00      R    C  
ATOM    432  C6  CYT R  12      10.204   4.921 -20.663  1.00  0.00      R    C  
ATOM    433  H5  CYT R  12      10.751   3.239 -19.458  1.00  0.00      R    H  
ATOM    434  H6  CYT R  12      11.188   5.391 -20.663  1.00  0.00      R    H  
ATOM    435  H1' CYT R  12       9.016   6.946 -23.044  1.00  0.00      R    H  
ATOM    436  H2' CYT R  12       7.486   8.840 -21.686  1.00  0.00      R    H  
ATOM    437  H3' CYT R  12      10.649   7.678 -19.709  1.00  0.00      R    H  
ATOM    438  H4' CYT R  12      11.088   9.042 -22.342  1.00  0.00      R    H  
ATOM    439  H41 CYT R  12       7.579   1.655 -19.762  1.00  0.00      R    H  
ATOM    440  H5' CYT R  12      13.352   8.112 -22.294  1.00  0.00      R    H  
ATOM    441  H42 CYT R  12       9.234   1.537 -19.156  1.00  0.00      R    H  
ATOM    442 H2'' CYT R  12       8.374   7.473 -20.409  1.00  0.00      R    H  
ATOM    443 H5'' CYT R  12      13.000   9.043 -20.820  1.00  0.00      R    H  
ATOM    444  P   URA R  13      10.052   9.984 -18.322  1.00  0.00      R    P  
ATOM    445  O1P URA R  13      10.206  11.363 -17.798  1.00  0.00      R    O  
ATOM    446  O2P URA R  13      10.971   9.017 -17.631  1.00  0.00      R    O  
ATOM    447  C5' URA R  13       7.440  10.284 -18.741  1.00  0.00      R    C  
ATOM    448  O5' URA R  13       8.555   9.521 -18.118  1.00  0.00      R    O  
ATOM    449  C4' URA R  13       6.117   9.509 -18.767  1.00  0.00      R    C  
ATOM    450  O4' URA R  13       6.254   8.234 -19.386  1.00  0.00      R    O  
ATOM    451  C3' URA R  13       5.389   9.246 -17.436  1.00  0.00      R    C  
ATOM    452  O3' URA R  13       4.721  10.416 -16.923  1.00  0.00      R    O  
ATOM    453  C2' URA R  13       4.475   8.110 -17.919  1.00  0.00      R    C  
ATOM    454  O2' URA R  13       3.339   8.621 -18.625  1.00  0.00      R    O  
ATOM    455  C1' URA R  13       5.320   7.323 -18.867  1.00  0.00      R    C  
ATOM    456  N1  URA R  13       5.932   6.232 -18.161  1.00  0.00      R    N  
ATOM    457  C2  URA R  13       5.304   5.000 -18.219  1.00  0.00      R    C  
ATOM    458  O2  URA R  13       4.213   4.822 -18.748  1.00  0.00      R    O  
ATOM    459  N3  URA R  13       5.938   3.965 -17.641  1.00  0.00      R    N  
ATOM    460  C4  URA R  13       7.102   4.020 -16.907  1.00  0.00      R    C  
ATOM    461  O4  URA R  13       7.616   3.035 -16.434  1.00  0.00      R    O  
ATOM    462  C5  URA R  13       7.628   5.321 -16.777  1.00  0.00      R    C  
ATOM    463  C6  URA R  13       7.122   6.366 -17.496  1.00  0.00      R    C  
ATOM    464  H3  URA R  13       5.527   3.046 -17.731  1.00  0.00      R    H  
ATOM    465  H5  URA R  13       8.469   5.248 -16.087  1.00  0.00      R    H  
ATOM    466  H6  URA R  13       7.605   7.335 -17.622  1.00  0.00      R    H  
ATOM    467  H1' URA R  13       4.698   7.145 -19.770  1.00  0.00      R    H  
ATOM    468  H2' URA R  13       2.551   8.378 -18.133  1.00  0.00      R    H  
ATOM    469  H3' URA R  13       6.205   8.930 -16.752  1.00  0.00      R    H  
ATOM    470  H4' URA R  13       5.445  10.056 -19.461  1.00  0.00      R    H  
ATOM    471  H5' URA R  13       7.714  10.709 -19.731  1.00  0.00      R    H  
ATOM    472 H2'' URA R  13       4.091   7.542 -17.045  1.00  0.00      R    H  
ATOM    473 H5'' URA R  13       7.259  11.139 -18.054  1.00  0.00      R    H  
ATOM    474  P   URA R  14       4.054  10.414 -15.467  1.00  0.00      R    P  
ATOM    475  O1P URA R  14       3.305  11.614 -15.294  1.00  0.00      R    O  
ATOM    476  O2P URA R  14       5.139  10.206 -14.499  1.00  0.00      R    O  
ATOM    477  C5' URA R  14       1.694   9.342 -15.740  1.00  0.00      R    C  
ATOM    478  O5' URA R  14       3.054   9.151 -15.353  1.00  0.00      R    O  
ATOM    479  C4' URA R  14       1.004   8.055 -16.064  1.00  0.00      R    C  
ATOM    480  O4' URA R  14       1.917   7.140 -16.708  1.00  0.00      R    O  
ATOM    481  C3' URA R  14       0.420   7.222 -14.908  1.00  0.00      R    C  
ATOM    482  O3' URA R  14      -0.845   7.820 -14.566  1.00  0.00      R    O  
ATOM    483  C2' URA R  14       0.321   5.870 -15.548  1.00  0.00      R    C  
ATOM    484  O2' URA R  14      -0.862   5.705 -16.380  1.00  0.00      R    O  
ATOM    485  C1' URA R  14       1.601   5.823 -16.363  1.00  0.00      R    C  
ATOM    486  N1  URA R  14       2.668   5.173 -15.577  1.00  0.00      R    N  
ATOM    487  C2  URA R  14       2.738   3.797 -15.485  1.00  0.00      R    C  
ATOM    488  O2  URA R  14       1.847   3.068 -15.894  1.00  0.00      R    O  
ATOM    489  N3  URA R  14       3.800   3.304 -14.770  1.00  0.00      R    N  
ATOM    490  C4  URA R  14       4.793   4.039 -14.194  1.00  0.00      R    C  
ATOM    491  O4  URA R  14       5.682   3.455 -13.629  1.00  0.00      R    O  
ATOM    492  C5  URA R  14       4.690   5.452 -14.338  1.00  0.00      R    C  
ATOM    493  C6  URA R  14       3.622   5.926 -15.031  1.00  0.00      R    C  
ATOM    494  H3  URA R  14       3.843   2.307 -14.612  1.00  0.00      R    H  
ATOM    495  H5  URA R  14       5.550   6.042 -14.023  1.00  0.00      R    H  
ATOM    496  H6  URA R  14       3.526   6.999 -15.193  1.00  0.00      R    H  
ATOM    497  H1' URA R  14       1.282   5.413 -17.345  1.00  0.00      R    H  
ATOM    498  H2' URA R  14      -1.201   4.856 -16.084  1.00  0.00      R    H  
ATOM    499  H3' URA R  14       1.219   7.299 -14.141  1.00  0.00      R    H  
ATOM    500  H4' URA R  14       0.131   8.267 -16.717  1.00  0.00      R    H  
ATOM    501  H5' URA R  14       1.614   9.980 -16.646  1.00  0.00      R    H  
ATOM    502 H2'' URA R  14       0.341   4.986 -14.874  1.00  0.00      R    H  
ATOM    503 H5'' URA R  14       1.138   9.848 -14.923  1.00  0.00      R    H  
ATOM    504  P   ADE R  15      -1.270   7.571 -13.040  1.00  0.00      R    P  
ATOM    505  O1P ADE R  15      -2.535   8.316 -12.793  1.00  0.00      R    O  
ATOM    506  O2P ADE R  15      -0.141   7.834 -12.143  1.00  0.00      R    O  
ATOM    507  C5' ADE R  15      -2.816   5.451 -13.708  1.00  0.00      R    C  
ATOM    508  O5' ADE R  15      -1.715   6.048 -12.988  1.00  0.00      R    O  
ATOM    509  C4' ADE R  15      -2.702   3.904 -13.554  1.00  0.00      R    C  
ATOM    510  O4' ADE R  15      -1.376   3.407 -13.939  1.00  0.00      R    O  
ATOM    511  C3' ADE R  15      -2.856   3.319 -12.060  1.00  0.00      R    C  
ATOM    512  O3' ADE R  15      -4.252   3.238 -11.634  1.00  0.00      R    O  
ATOM    513  C2' ADE R  15      -2.093   2.004 -12.129  1.00  0.00      R    C  
ATOM    514  O2' ADE R  15      -2.812   0.913 -12.643  1.00  0.00      R    O  
ATOM    515  C1' ADE R  15      -0.986   2.331 -13.127  1.00  0.00      R    C  
ATOM    516  N1  ADE R  15       3.020   0.214 -10.742  1.00  0.00      R    N  
ATOM    517  C2  ADE R  15       1.885  -0.286 -11.224  1.00  0.00      R    C  
ATOM    518  N3  ADE R  15       0.943   0.294 -11.925  1.00  0.00      R    N  
ATOM    519  C4  ADE R  15       1.211   1.618 -12.009  1.00  0.00      R    C  
ATOM    520  C5  ADE R  15       2.339   2.305 -11.635  1.00  0.00      R    C  
ATOM    521  C6  ADE R  15       3.354   1.488 -11.038  1.00  0.00      R    C  
ATOM    522  N6  ADE R  15       4.535   1.992 -10.751  1.00  0.00      R    N  
ATOM    523  N7  ADE R  15       2.198   3.669 -11.768  1.00  0.00      R    N  
ATOM    524  C8  ADE R  15       1.004   3.777 -12.367  1.00  0.00      R    C  
ATOM    525  N9  ADE R  15       0.363   2.635 -12.515  1.00  0.00      R    N  
ATOM    526  H2  ADE R  15       1.713  -1.317 -10.917  1.00  0.00      R    H  
ATOM    527  H8  ADE R  15       0.566   4.735 -12.646  1.00  0.00      R    H  
ATOM    528  H1' ADE R  15      -0.876   1.447 -13.791  1.00  0.00      R    H  
ATOM    529  H2' ADE R  15      -2.345   0.107 -12.413  1.00  0.00      R    H  
ATOM    530  H3' ADE R  15      -2.275   4.014 -11.416  1.00  0.00      R    H  
ATOM    531  H4' ADE R  15      -3.406   3.405 -14.253  1.00  0.00      R    H  
ATOM    532  H5' ADE R  15      -2.951   5.829 -14.744  1.00  0.00      R    H  
ATOM    533  H61 ADE R  15       4.842   2.813 -11.231  1.00  0.00      R    H  
ATOM    534  H62 ADE R  15       5.240   1.532 -10.212  1.00  0.00      R    H  
ATOM    535 H2'' ADE R  15      -1.581   1.694 -11.193  1.00  0.00      R    H  
ATOM    536 H5'' ADE R  15      -3.785   5.707 -13.230  1.00  0.00      R    H  
ATOM    537  P   CYT R  16      -4.647   3.135 -10.135  1.00  0.00      R    P  
ATOM    538  O1P CYT R  16      -6.074   3.444 -10.017  1.00  0.00      R    O  
ATOM    539  O2P CYT R  16      -3.824   4.032  -9.316  1.00  0.00      R    O  
ATOM    540  C5' CYT R  16      -4.970   0.534 -10.122  1.00  0.00      R    C  
ATOM    541  O5' CYT R  16      -4.290   1.749  -9.599  1.00  0.00      R    O  
ATOM    542  C4' CYT R  16      -4.080  -0.613  -9.681  1.00  0.00      R    C  
ATOM    543  O4' CYT R  16      -2.740  -0.438 -10.259  1.00  0.00      R    O  
ATOM    544  C3' CYT R  16      -3.790  -0.790  -8.162  1.00  0.00      R    C  
ATOM    545  O3' CYT R  16      -5.004  -1.411  -7.617  1.00  0.00      R    O  
ATOM    546  C2' CYT R  16      -2.445  -1.596  -8.119  1.00  0.00      R    C  
ATOM    547  O2' CYT R  16      -2.664  -2.942  -8.364  1.00  0.00      R    O  
ATOM    548  C1' CYT R  16      -1.739  -0.992  -9.331  1.00  0.00      R    C  
ATOM    549  N1  CYT R  16      -0.656  -0.029  -8.950  1.00  0.00      R    N  
ATOM    550  C2  CYT R  16       0.520  -0.508  -8.315  1.00  0.00      R    C  
ATOM    551  O2  CYT R  16       0.638  -1.744  -8.174  1.00  0.00      R    O  
ATOM    552  N3  CYT R  16       1.476   0.364  -7.924  1.00  0.00      R    N  
ATOM    553  C4  CYT R  16       1.296   1.694  -7.897  1.00  0.00      R    C  
ATOM    554  N4  CYT R  16       2.252   2.552  -7.445  1.00  0.00      R    N  
ATOM    555  C5  CYT R  16       0.083   2.239  -8.358  1.00  0.00      R    C  
ATOM    556  C6  CYT R  16      -0.849   1.342  -8.773  1.00  0.00      R    C  
ATOM    557  H5  CYT R  16      -0.104   3.312  -8.350  1.00  0.00      R    H  
ATOM    558  H6  CYT R  16      -1.833   1.614  -9.154  1.00  0.00      R    H  
ATOM    559  H1' CYT R  16      -1.284  -1.847  -9.876  1.00  0.00      R    H  
ATOM    560  H2' CYT R  16      -2.602  -3.349  -7.497  1.00  0.00      R    H  
ATOM    561  H3' CYT R  16      -3.621   0.214  -7.715  1.00  0.00      R    H  
ATOM    562  H4' CYT R  16      -4.336  -1.641 -10.019  1.00  0.00      R    H  
ATOM    563  H41 CYT R  16       3.008   2.136  -6.941  1.00  0.00      R    H  
ATOM    564  H5' CYT R  16      -5.102   0.544 -11.225  1.00  0.00      R    H  
ATOM    565  H42 CYT R  16       2.173   3.550  -7.459  1.00  0.00      R    H  
ATOM    566 H2'' CYT R  16      -1.934  -1.576  -7.133  1.00  0.00      R    H  
ATOM    567 H5'' CYT R  16      -5.957   0.379  -9.640  1.00  0.00      R    H  
ATOM    568  P   ADE R  17      -5.276  -1.543  -6.123  1.00  0.00      R    P  
ATOM    569  O1P ADE R  17      -6.595  -2.183  -5.929  1.00  0.00      R    O  
ATOM    570  O2P ADE R  17      -5.043  -0.234  -5.467  1.00  0.00      R    O  
ATOM    571  C5' ADE R  17      -4.193  -3.883  -5.428  1.00  0.00      R    C  
ATOM    572  O5' ADE R  17      -4.202  -2.434  -5.524  1.00  0.00      R    O  
ATOM    573  C4' ADE R  17      -2.862  -4.391  -4.936  1.00  0.00      R    C  
ATOM    574  O4' ADE R  17      -1.649  -3.930  -5.700  1.00  0.00      R    O  
ATOM    575  C3' ADE R  17      -2.489  -4.093  -3.531  1.00  0.00      R    C  
ATOM    576  O3' ADE R  17      -3.422  -4.812  -2.648  1.00  0.00      R    O  
ATOM    577  C2' ADE R  17      -1.023  -4.302  -3.430  1.00  0.00      R    C  
ATOM    578  O2' ADE R  17      -0.703  -5.761  -3.400  1.00  0.00      R    O  
ATOM    579  C1' ADE R  17      -0.563  -3.723  -4.771  1.00  0.00      R    C  
ATOM    580  N1  ADE R  17       3.162  -0.232  -3.650  1.00  0.00      R    N  
ATOM    581  C2  ADE R  17       3.065  -1.579  -3.663  1.00  0.00      R    C  
ATOM    582  N3  ADE R  17       2.103  -2.466  -4.059  1.00  0.00      R    N  
ATOM    583  C4  ADE R  17       0.977  -1.765  -4.353  1.00  0.00      R    C  
ATOM    584  C5  ADE R  17       0.832  -0.404  -4.319  1.00  0.00      R    C  
ATOM    585  C6  ADE R  17       1.999   0.395  -4.014  1.00  0.00      R    C  
ATOM    586  N6  ADE R  17       2.045   1.692  -4.260  1.00  0.00      R    N  
ATOM    587  N7  ADE R  17      -0.459  -0.067  -4.600  1.00  0.00      R    N  
ATOM    588  C8  ADE R  17      -1.106  -1.195  -4.824  1.00  0.00      R    C  
ATOM    589  N9  ADE R  17      -0.276  -2.277  -4.665  1.00  0.00      R    N  
ATOM    590  H2  ADE R  17       3.973  -2.079  -3.326  1.00  0.00      R    H  
ATOM    591  H8  ADE R  17      -2.158  -1.460  -4.925  1.00  0.00      R    H  
ATOM    592  H1' ADE R  17       0.311  -4.329  -5.092  1.00  0.00      R    H  
ATOM    593  H2' ADE R  17       0.239  -5.862  -3.561  1.00  0.00      R    H  
ATOM    594  H3' ADE R  17      -2.623  -2.996  -3.425  1.00  0.00      R    H  
ATOM    595  H4' ADE R  17      -2.851  -5.501  -4.900  1.00  0.00      R    H  
ATOM    596  H5' ADE R  17      -4.494  -4.290  -6.417  1.00  0.00      R    H  
ATOM    597  H61 ADE R  17       2.861   2.209  -4.003  1.00  0.00      R    H  
ATOM    598  H62 ADE R  17       1.205   2.228  -4.340  1.00  0.00      R    H  
ATOM    599 H2'' ADE R  17      -0.494  -3.770  -2.610  1.00  0.00      R    H  
ATOM    600 H5'' ADE R  17      -4.961  -4.233  -4.705  1.00  0.00      R    H  
ATOM    601  P   ADE R  18      -4.063  -4.083  -1.496  1.00  0.00      R    P  
ATOM    602  O1P ADE R  18      -5.321  -4.790  -1.024  1.00  0.00      R    O  
ATOM    603  O2P ADE R  18      -4.152  -2.578  -1.761  1.00  0.00      R    O  
ATOM    604  C5' ADE R  18      -2.688  -5.561   0.190  1.00  0.00      R    C  
ATOM    605  O5' ADE R  18      -3.035  -4.271  -0.379  1.00  0.00      R    O  
ATOM    606  C4' ADE R  18      -1.221  -5.583   0.645  1.00  0.00      R    C  
ATOM    607  O4' ADE R  18      -0.303  -5.071  -0.358  1.00  0.00      R    O  
ATOM    608  C3' ADE R  18      -0.861  -4.791   1.909  1.00  0.00      R    C  
ATOM    609  O3' ADE R  18      -1.125  -5.549   3.131  1.00  0.00      R    O  
ATOM    610  C2' ADE R  18       0.572  -4.497   1.739  1.00  0.00      R    C  
ATOM    611  O2' ADE R  18       1.438  -5.535   2.129  1.00  0.00      R    O  
ATOM    612  C1' ADE R  18       0.695  -4.326   0.203  1.00  0.00      R    C  
ATOM    613  N1  ADE R  18       3.301   0.037  -0.096  1.00  0.00      R    N  
ATOM    614  C2  ADE R  18       3.557  -1.137   0.357  1.00  0.00      R    C  
ATOM    615  N3  ADE R  18       2.774  -2.272   0.327  1.00  0.00      R    N  
ATOM    616  C4  ADE R  18       1.597  -2.055  -0.141  1.00  0.00      R    C  
ATOM    617  C5  ADE R  18       1.078  -0.864  -0.497  1.00  0.00      R    C  
ATOM    618  C6  ADE R  18       2.005   0.234  -0.580  1.00  0.00      R    C  
ATOM    619  N6  ADE R  18       1.584   1.508  -0.909  1.00  0.00      R    N  
ATOM    620  N7  ADE R  18      -0.357  -0.911  -0.679  1.00  0.00      R    N  
ATOM    621  C8  ADE R  18      -0.630  -2.180  -0.460  1.00  0.00      R    C  
ATOM    622  N9  ADE R  18       0.524  -2.967  -0.172  1.00  0.00      R    N  
ATOM    623  H2  ADE R  18       4.580  -1.333   0.678  1.00  0.00      R    H  
ATOM    624  H8  ADE R  18      -1.609  -2.660  -0.445  1.00  0.00      R    H  
ATOM    625  H1' ADE R  18       1.625  -4.782  -0.196  1.00  0.00      R    H  
ATOM    626  H2' ADE R  18       0.899  -6.235   2.502  1.00  0.00      R    H  
ATOM    627  H3' ADE R  18      -1.482  -3.873   1.835  1.00  0.00      R    H  
ATOM    628  H4' ADE R  18      -0.930  -6.639   0.830  1.00  0.00      R    H  
ATOM    629  H5' ADE R  18      -2.790  -6.375  -0.559  1.00  0.00      R    H  
ATOM    630  H61 ADE R  18       0.651   1.846  -0.781  1.00  0.00      R    H  
ATOM    631  H62 ADE R  18       2.308   2.189  -1.020  1.00  0.00      R    H  
ATOM    632 H2'' ADE R  18       0.830  -3.576   2.304  1.00  0.00      R    H  
ATOM    633 H5'' ADE R  18      -3.195  -5.815   1.146  1.00  0.00      R    H  
ATOM    634  P   CYT R  19      -2.056  -5.080   4.261  1.00  0.00      R    P  
ATOM    635  O1P CYT R  19      -2.373  -6.266   5.131  1.00  0.00      R    O  
ATOM    636  O2P CYT R  19      -3.198  -4.367   3.668  1.00  0.00      R    O  
ATOM    637  C5' CYT R  19       0.169  -4.497   5.572  1.00  0.00      R    C  
ATOM    638  O5' CYT R  19      -1.117  -4.069   5.177  1.00  0.00      R    O  
ATOM    639  C4' CYT R  19       1.222  -3.421   5.788  1.00  0.00      R    C  
ATOM    640  O4' CYT R  19       1.505  -2.902   4.466  1.00  0.00      R    O  
ATOM    641  C3' CYT R  19       0.796  -2.227   6.676  1.00  0.00      R    C  
ATOM    642  O3' CYT R  19       0.930  -2.589   8.036  1.00  0.00      R    O  
ATOM    643  C2' CYT R  19       1.692  -1.125   6.073  1.00  0.00      R    C  
ATOM    644  O2' CYT R  19       3.012  -1.234   6.615  1.00  0.00      R    O  
ATOM    645  C1' CYT R  19       1.699  -1.521   4.597  1.00  0.00      R    C  
ATOM    646  N1  CYT R  19       0.742  -0.684   3.747  1.00  0.00      R    N  
ATOM    647  C2  CYT R  19       1.111   0.602   3.368  1.00  0.00      R    C  
ATOM    648  O2  CYT R  19       2.202   1.020   3.665  1.00  0.00      R    O  
ATOM    649  N3  CYT R  19       0.324   1.341   2.556  1.00  0.00      R    N  
ATOM    650  C4  CYT R  19      -0.909   0.934   2.240  1.00  0.00      R    C  
ATOM    651  N4  CYT R  19      -1.711   1.775   1.697  1.00  0.00      R    N  
ATOM    652  C5  CYT R  19      -1.360  -0.361   2.677  1.00  0.00      R    C  
ATOM    653  C6  CYT R  19      -0.485  -1.163   3.388  1.00  0.00      R    C  
ATOM    654  H5  CYT R  19      -2.359  -0.746   2.474  1.00  0.00      R    H  
ATOM    655  H6  CYT R  19      -0.754  -2.154   3.751  1.00  0.00      R    H  
ATOM    656  H1' CYT R  19       2.709  -1.362   4.161  1.00  0.00      R    H  
ATOM    657  H2' CYT R  19       3.007  -0.505   7.239  1.00  0.00      R    H  
ATOM    658  H3' CYT R  19      -0.254  -1.996   6.390  1.00  0.00      R    H  
ATOM    659  H4' CYT R  19       2.143  -3.809   6.273  1.00  0.00      R    H  
ATOM    660  H41 CYT R  19      -1.351   2.683   1.482  1.00  0.00      R    H  
ATOM    661  H5' CYT R  19       0.583  -5.215   4.832  1.00  0.00      R    H  
ATOM    662  H42 CYT R  19      -2.588   1.562   1.268  1.00  0.00      R    H  
ATOM    663 H2'' CYT R  19       1.165  -0.159   6.224  1.00  0.00      R    H  
ATOM    664 H5'' CYT R  19      -0.090  -5.096   6.471  1.00  0.00      R    H  
ATOM    665  P   ADE R  20       0.376  -1.596   9.123  1.00  0.00      R    P  
ATOM    666  O1P ADE R  20       0.450  -2.304  10.416  1.00  0.00      R    O  
ATOM    667  O2P ADE R  20      -0.984  -1.094   8.741  1.00  0.00      R    O  
ATOM    668  C5' ADE R  20       2.408  -0.088   9.909  1.00  0.00      R    C  
ATOM    669  O5' ADE R  20       1.293  -0.305   9.052  1.00  0.00      R    O  
ATOM    670  C4' ADE R  20       3.041   1.246   9.418  1.00  0.00      R    C  
ATOM    671  O4' ADE R  20       3.084   1.304   7.940  1.00  0.00      R    O  
ATOM    672  C3' ADE R  20       2.414   2.549   9.828  1.00  0.00      R    C  
ATOM    673  O3' ADE R  20       2.809   2.973  11.149  1.00  0.00      R    O  
ATOM    674  C2' ADE R  20       2.793   3.543   8.709  1.00  0.00      R    C  
ATOM    675  O2' ADE R  20       4.094   4.112   8.932  1.00  0.00      R    O  
ATOM    676  C1' ADE R  20       2.874   2.626   7.501  1.00  0.00      R    C  
ATOM    677  N1  ADE R  20       0.263   5.375   4.081  1.00  0.00      R    N  
ATOM    678  C2  ADE R  20       1.408   5.543   4.650  1.00  0.00      R    C  
ATOM    679  N3  ADE R  20       2.037   4.763   5.501  1.00  0.00      R    N  
ATOM    680  C4  ADE R  20       1.329   3.669   5.811  1.00  0.00      R    C  
ATOM    681  C5  ADE R  20       0.032   3.441   5.404  1.00  0.00      R    C  
ATOM    682  C6  ADE R  20      -0.573   4.342   4.453  1.00  0.00      R    C  
ATOM    683  N6  ADE R  20      -1.819   4.178   3.982  1.00  0.00      R    N  
ATOM    684  N7  ADE R  20      -0.520   2.476   6.144  1.00  0.00      R    N  
ATOM    685  C8  ADE R  20       0.405   2.112   6.960  1.00  0.00      R    C  
ATOM    686  N9  ADE R  20       1.623   2.668   6.749  1.00  0.00      R    N  
ATOM    687  H2  ADE R  20       1.904   6.440   4.278  1.00  0.00      R    H  
ATOM    688  H8  ADE R  20       0.263   1.273   7.641  1.00  0.00      R    H  
ATOM    689  H1' ADE R  20       3.754   2.732   6.831  1.00  0.00      R    H  
ATOM    690  H2' ADE R  20       4.062   4.872   8.347  1.00  0.00      R    H  
ATOM    691  H3' ADE R  20       1.306   2.480   9.888  1.00  0.00      R    H  
ATOM    692  H4' ADE R  20       4.078   1.273   9.818  1.00  0.00      R    H  
ATOM    693  H5' ADE R  20       3.026  -1.008   9.844  1.00  0.00      R    H  
ATOM    694  H61 ADE R  20      -2.190   4.562   3.136  1.00  0.00      R    H  
ATOM    695  H62 ADE R  20      -2.275   3.390   4.395  1.00  0.00      R    H  
ATOM    696  H3T ADE R  20       2.195   3.676  11.377  1.00  0.00      R    H  
ATOM    697 H2'' ADE R  20       2.092   4.384   8.520  1.00  0.00      R    H  
ATOM    698 H5'' ADE R  20       2.001   0.016  10.938  1.00  0.00      R    H  
TER   
ATOM    699  C5' THY T   1       2.169  17.125  -0.070  1.00  0.00      TS   C  
ATOM    700  O5' THY T   1       3.288  17.722   0.453  1.00  0.00      TS   O  
ATOM    701  C4' THY T   1       2.322  15.898  -1.026  1.00  0.00      TS   C  
ATOM    702  O4' THY T   1       3.224  16.197  -2.169  1.00  0.00      TS   O  
ATOM    703  C3' THY T   1       2.929  14.648  -0.360  1.00  0.00      TS   C  
ATOM    704  O3' THY T   1       2.196  13.455  -0.789  1.00  0.00      TS   O  
ATOM    705  C2' THY T   1       4.445  14.564  -0.821  1.00  0.00      TS   C  
ATOM    706  C1' THY T   1       4.291  15.229  -2.256  1.00  0.00      TS   C  
ATOM    707  N1  THY T   1       5.501  15.902  -2.809  1.00  0.00      TS   N  
ATOM    708  C2  THY T   1       6.221  16.886  -2.148  1.00  0.00      TS   C  
ATOM    709  O2  THY T   1       5.976  17.346  -1.021  1.00  0.00      TS   O  
ATOM    710  N3  THY T   1       7.321  17.311  -2.850  1.00  0.00      TS   N  
ATOM    711  C4  THY T   1       7.669  16.978  -4.078  1.00  0.00      TS   C  
ATOM    712  O4  THY T   1       8.571  17.579  -4.654  1.00  0.00      TS   O  
ATOM    713  C5  THY T   1       6.931  15.996  -4.710  1.00  0.00      TS   C  
ATOM    714  C5M THY T   1       7.201  15.676  -6.203  1.00  0.00      TS   C  
ATOM    715  C6  THY T   1       5.888  15.478  -4.069  1.00  0.00      TS   C  
ATOM    716  H3  THY T   1       7.785  18.112  -2.445  1.00  0.00      TS   H  
ATOM    717  H6  THY T   1       5.195  14.905  -4.684  1.00  0.00      TS   H  
ATOM    718  H1' THY T   1       3.868  14.558  -3.035  1.00  0.00      TS   H  
ATOM    719  H2' THY T   1       4.930  13.579  -0.990  1.00  0.00      TS   H  
ATOM    720  H3' THY T   1       2.955  14.672   0.751  1.00  0.00      TS   H  
ATOM    721  H4' THY T   1       1.359  15.605  -1.498  1.00  0.00      TS   H  
ATOM    722  H5' THY T   1       1.692  17.944  -0.650  1.00  0.00      TS   H  
ATOM    723  H51 THY T   1       7.373  14.603  -6.431  1.00  0.00      TS   H  
ATOM    724  H52 THY T   1       8.102  16.218  -6.562  1.00  0.00      TS   H  
ATOM    725  H53 THY T   1       6.378  16.115  -6.806  1.00  0.00      TS   H  
ATOM    726  H5T THY T   1       3.613  18.244  -0.284  1.00  0.00      TS   H  
ATOM    727 H2'' THY T   1       5.136  15.132  -0.161  1.00  0.00      TS   H  
ATOM    728 H5'' THY T   1       1.507  16.742   0.736  1.00  0.00      TS   H  
ATOM    729  P   GUA T   2       1.475  12.471   0.170  1.00  0.00      TS   P  
ATOM    730  O1P GUA T   2       0.431  11.778  -0.597  1.00  0.00      TS   O  
ATOM    731  O2P GUA T   2       1.002  13.076   1.440  1.00  0.00      TS   O  
ATOM    732  C5' GUA T   2       3.617  11.830   1.449  1.00  0.00      TS   C  
ATOM    733  O5' GUA T   2       2.550  11.379   0.574  1.00  0.00      TS   O  
ATOM    734  C4' GUA T   2       4.626  10.764   1.857  1.00  0.00      TS   C  
ATOM    735  O4' GUA T   2       4.050   9.556   2.375  1.00  0.00      TS   O  
ATOM    736  C3' GUA T   2       5.514  10.287   0.712  1.00  0.00      TS   C  
ATOM    737  O3' GUA T   2       6.949  10.221   1.176  1.00  0.00      TS   O  
ATOM    738  C2' GUA T   2       4.926   8.963   0.311  1.00  0.00      TS   C  
ATOM    739  C1' GUA T   2       4.386   8.463   1.586  1.00  0.00      TS   C  
ATOM    740  N1  GUA T   2       2.277   3.814   1.826  1.00  0.00      TS   N  
ATOM    741  C2  GUA T   2       3.478   4.208   2.366  1.00  0.00      TS   C  
ATOM    742  N2  GUA T   2       4.140   3.291   3.079  1.00  0.00      TS   N  
ATOM    743  N3  GUA T   2       3.908   5.418   2.261  1.00  0.00      TS   N  
ATOM    744  C4  GUA T   2       2.993   6.220   1.641  1.00  0.00      TS   C  
ATOM    745  C5  GUA T   2       1.708   5.964   1.258  1.00  0.00      TS   C  
ATOM    746  C6  GUA T   2       1.312   4.624   1.290  1.00  0.00      TS   C  
ATOM    747  O6  GUA T   2       0.260   4.149   0.884  1.00  0.00      TS   O  
ATOM    748  N7  GUA T   2       1.038   7.073   0.859  1.00  0.00      TS   N  
ATOM    749  C8  GUA T   2       1.950   8.015   0.992  1.00  0.00      TS   C  
ATOM    750  N9  GUA T   2       3.175   7.534   1.374  1.00  0.00      TS   N  
ATOM    751  H1  GUA T   2       1.958   2.865   1.960  1.00  0.00      TS   H  
ATOM    752  H8  GUA T   2       1.787   9.087   0.880  1.00  0.00      TS   H  
ATOM    753  H1' GUA T   2       5.165   7.847   2.084  1.00  0.00      TS   H  
ATOM    754  H2' GUA T   2       5.696   8.273  -0.097  1.00  0.00      TS   H  
ATOM    755  H21 GUA T   2       3.704   2.422   3.314  1.00  0.00      TS   H  
ATOM    756  H3' GUA T   2       5.354  11.091  -0.038  1.00  0.00      TS   H  
ATOM    757  H22 GUA T   2       4.970   3.564   3.567  1.00  0.00      TS   H  
ATOM    758  H4' GUA T   2       5.216  11.250   2.663  1.00  0.00      TS   H  
ATOM    759  H5' GUA T   2       3.324  12.204   2.453  1.00  0.00      TS   H  
ATOM    760 H2'' GUA T   2       4.145   9.151  -0.457  1.00  0.00      TS   H  
ATOM    761 H5'' GUA T   2       4.272  12.627   1.038  1.00  0.00      TS   H  
ATOM    762  P   THY T   3       8.038   9.983   0.131  1.00  0.00      TS   P  
ATOM    763  O1P THY T   3       9.320  10.629   0.533  1.00  0.00      TS   O  
ATOM    764  O2P THY T   3       7.497  10.430  -1.158  1.00  0.00      TS   O  
ATOM    765  C5' THY T   3       8.912   7.826   1.251  1.00  0.00      TS   C  
ATOM    766  O5' THY T   3       8.265   8.417   0.132  1.00  0.00      TS   O  
ATOM    767  C4' THY T   3       9.143   6.296   1.203  1.00  0.00      TS   C  
ATOM    768  O4' THY T   3       7.893   5.527   1.088  1.00  0.00      TS   O  
ATOM    769  C3' THY T   3      10.022   5.874  -0.038  1.00  0.00      TS   C  
ATOM    770  O3' THY T   3      10.960   4.819   0.300  1.00  0.00      TS   O  
ATOM    771  C2' THY T   3       8.920   5.404  -1.026  1.00  0.00      TS   C  
ATOM    772  C1' THY T   3       8.058   4.711  -0.095  1.00  0.00      TS   C  
ATOM    773  N1  THY T   3       6.730   4.376  -0.499  1.00  0.00      TS   N  
ATOM    774  C2  THY T   3       6.059   3.311   0.041  1.00  0.00      TS   C  
ATOM    775  O2  THY T   3       6.570   2.566   0.873  1.00  0.00      TS   O  
ATOM    776  N3  THY T   3       4.733   3.117  -0.425  1.00  0.00      TS   N  
ATOM    777  C4  THY T   3       4.047   4.083  -1.153  1.00  0.00      TS   C  
ATOM    778  O4  THY T   3       2.816   3.980  -1.355  1.00  0.00      TS   O  
ATOM    779  C5  THY T   3       4.820   5.240  -1.531  1.00  0.00      TS   C  
ATOM    780  C5M THY T   3       4.107   6.355  -2.212  1.00  0.00      TS   C  
ATOM    781  C6  THY T   3       6.099   5.337  -1.156  1.00  0.00      TS   C  
ATOM    782  H3  THY T   3       4.326   2.231  -0.162  1.00  0.00      TS   H  
ATOM    783  H6  THY T   3       6.454   6.310  -1.495  1.00  0.00      TS   H  
ATOM    784  H1' THY T   3       8.653   3.824   0.212  1.00  0.00      TS   H  
ATOM    785  H2' THY T   3       9.379   4.796  -1.835  1.00  0.00      TS   H  
ATOM    786  H3' THY T   3      10.465   6.786  -0.495  1.00  0.00      TS   H  
ATOM    787  H4' THY T   3       9.764   6.032   2.086  1.00  0.00      TS   H  
ATOM    788  H5' THY T   3       8.291   8.016   2.153  1.00  0.00      TS   H  
ATOM    789  H51 THY T   3       3.338   5.969  -2.915  1.00  0.00      TS   H  
ATOM    790  H52 THY T   3       4.772   6.940  -2.883  1.00  0.00      TS   H  
ATOM    791  H53 THY T   3       3.511   6.942  -1.481  1.00  0.00      TS   H  
ATOM    792 H2'' THY T   3       8.445   6.258  -1.555  1.00  0.00      TS   H  
ATOM    793 H5'' THY T   3       9.921   8.284   1.333  1.00  0.00      TS   H  
ATOM    794  P   THY T   4      12.057   4.533  -0.715  1.00  0.00      TS   P  
ATOM    795  O1P THY T   4      13.306   4.769   0.012  1.00  0.00      TS   O  
ATOM    796  O2P THY T   4      11.850   5.207  -2.014  1.00  0.00      TS   O  
ATOM    797  C5' THY T   4      11.756   1.976   0.132  1.00  0.00      TS   C  
ATOM    798  O5' THY T   4      11.883   3.016  -0.897  1.00  0.00      TS   O  
ATOM    799  C4' THY T   4      10.863   0.794  -0.114  1.00  0.00      TS   C  
ATOM    800  O4' THY T   4       9.476   1.194   0.048  1.00  0.00      TS   O  
ATOM    801  C3' THY T   4      10.892   0.283  -1.567  1.00  0.00      TS   C  
ATOM    802  O3' THY T   4      11.953  -0.619  -1.782  1.00  0.00      TS   O  
ATOM    803  C2' THY T   4       9.629  -0.500  -1.570  1.00  0.00      TS   C  
ATOM    804  C1' THY T   4       8.615   0.353  -0.789  1.00  0.00      TS   C  
ATOM    805  N1  THY T   4       7.747   1.055  -1.731  1.00  0.00      TS   N  
ATOM    806  C2  THY T   4       6.625   0.411  -2.069  1.00  0.00      TS   C  
ATOM    807  O2  THY T   4       6.348  -0.715  -1.588  1.00  0.00      TS   O  
ATOM    808  N3  THY T   4       5.794   1.133  -2.851  1.00  0.00      TS   N  
ATOM    809  C4  THY T   4       6.043   2.401  -3.420  1.00  0.00      TS   C  
ATOM    810  O4  THY T   4       5.127   2.975  -4.051  1.00  0.00      TS   O  
ATOM    811  C5  THY T   4       7.424   2.852  -3.283  1.00  0.00      TS   C  
ATOM    812  C5M THY T   4       7.885   4.073  -4.057  1.00  0.00      TS   C  
ATOM    813  C6  THY T   4       8.149   2.135  -2.437  1.00  0.00      TS   C  
ATOM    814  H3  THY T   4       4.857   0.771  -2.955  1.00  0.00      TS   H  
ATOM    815  H6  THY T   4       9.116   2.442  -2.037  1.00  0.00      TS   H  
ATOM    816  H1' THY T   4       8.118  -0.347  -0.083  1.00  0.00      TS   H  
ATOM    817  H2' THY T   4       9.709  -1.406  -0.933  1.00  0.00      TS   H  
ATOM    818  H3' THY T   4      10.817   1.125  -2.288  1.00  0.00      TS   H  
ATOM    819  H4' THY T   4      10.933  -0.001   0.659  1.00  0.00      TS   H  
ATOM    820  H5' THY T   4      11.582   2.333   1.170  1.00  0.00      TS   H  
ATOM    821  H51 THY T   4       7.549   4.979  -3.509  1.00  0.00      TS   H  
ATOM    822  H52 THY T   4       7.639   4.186  -5.134  1.00  0.00      TS   H  
ATOM    823  H53 THY T   4       8.994   4.004  -4.071  1.00  0.00      TS   H  
ATOM    824 H2'' THY T   4       9.385  -0.767  -2.620  1.00  0.00      TS   H  
ATOM    825 H5'' THY T   4      12.763   1.510   0.185  1.00  0.00      TS   H  
ATOM    826  P   GUA T   5      12.478  -0.731  -3.309  1.00  0.00      TS   P  
ATOM    827  O1P GUA T   5      13.794  -1.357  -3.240  1.00  0.00      TS   O  
ATOM    828  O2P GUA T   5      12.442   0.582  -3.961  1.00  0.00      TS   O  
ATOM    829  C5' GUA T   5      11.269  -2.998  -3.321  1.00  0.00      TS   C  
ATOM    830  O5' GUA T   5      11.446  -1.693  -3.975  1.00  0.00      TS   O  
ATOM    831  C4' GUA T   5      10.001  -3.786  -3.864  1.00  0.00      TS   C  
ATOM    832  O4' GUA T   5       8.753  -2.977  -3.880  1.00  0.00      TS   O  
ATOM    833  C3' GUA T   5      10.266  -4.045  -5.385  1.00  0.00      TS   C  
ATOM    834  O3' GUA T   5       9.854  -5.315  -5.836  1.00  0.00      TS   O  
ATOM    835  C2' GUA T   5       9.500  -2.980  -6.135  1.00  0.00      TS   C  
ATOM    836  C1' GUA T   5       8.283  -2.795  -5.244  1.00  0.00      TS   C  
ATOM    837  N1  GUA T   5       4.157  -0.513  -6.906  1.00  0.00      TS   N  
ATOM    838  C2  GUA T   5       4.307  -1.877  -6.635  1.00  0.00      TS   C  
ATOM    839  N2  GUA T   5       3.363  -2.688  -7.174  1.00  0.00      TS   N  
ATOM    840  N3  GUA T   5       5.404  -2.298  -6.023  1.00  0.00      TS   N  
ATOM    841  C4  GUA T   5       6.342  -1.318  -5.766  1.00  0.00      TS   C  
ATOM    842  C5  GUA T   5       6.222   0.033  -5.959  1.00  0.00      TS   C  
ATOM    843  C6  GUA T   5       5.031   0.514  -6.554  1.00  0.00      TS   C  
ATOM    844  O6  GUA T   5       4.776   1.685  -6.830  1.00  0.00      TS   O  
ATOM    845  N7  GUA T   5       7.461   0.688  -5.645  1.00  0.00      TS   N  
ATOM    846  C8  GUA T   5       8.242  -0.290  -5.324  1.00  0.00      TS   C  
ATOM    847  N9  GUA T   5       7.664  -1.534  -5.470  1.00  0.00      TS   N  
ATOM    848  H1  GUA T   5       3.415  -0.214  -7.522  1.00  0.00      TS   H  
ATOM    849  H8  GUA T   5       9.260  -0.248  -4.936  1.00  0.00      TS   H  
ATOM    850  H1' GUA T   5       7.567  -3.606  -5.494  1.00  0.00      TS   H  
ATOM    851  H2' GUA T   5       9.237  -3.330  -7.156  1.00  0.00      TS   H  
ATOM    852  H21 GUA T   5       2.541  -2.262  -7.551  1.00  0.00      TS   H  
ATOM    853  H3' GUA T   5      11.341  -3.879  -5.613  1.00  0.00      TS   H  
ATOM    854  H22 GUA T   5       3.429  -3.685  -7.221  1.00  0.00      TS   H  
ATOM    855  H4' GUA T   5       9.856  -4.712  -3.268  1.00  0.00      TS   H  
ATOM    856  H5' GUA T   5      11.004  -2.950  -2.244  1.00  0.00      TS   H  
ATOM    857 H2'' GUA T   5      10.118  -2.058  -6.180  1.00  0.00      TS   H  
ATOM    858 H5'' GUA T   5      12.113  -3.685  -3.545  1.00  0.00      TS   H  
ATOM    859  P   THY T   6      10.707  -5.987  -6.952  1.00  0.00      TS   P  
ATOM    860  O1P THY T   6      11.138  -7.322  -6.509  1.00  0.00      TS   O  
ATOM    861  O2P THY T   6      11.727  -5.025  -7.465  1.00  0.00      TS   O  
ATOM    862  C5' THY T   6       8.477  -7.129  -7.876  1.00  0.00      TS   C  
ATOM    863  O5' THY T   6       9.616  -6.212  -8.120  1.00  0.00      TS   O  
ATOM    864  C4' THY T   6       7.204  -6.793  -8.732  1.00  0.00      TS   C  
ATOM    865  O4' THY T   6       6.875  -5.383  -8.493  1.00  0.00      TS   O  
ATOM    866  C3' THY T   6       7.212  -6.927 -10.333  1.00  0.00      TS   C  
ATOM    867  O3' THY T   6       6.199  -7.756 -10.848  1.00  0.00      TS   O  
ATOM    868  C2' THY T   6       7.085  -5.506 -10.759  1.00  0.00      TS   C  
ATOM    869  C1' THY T   6       6.276  -4.838  -9.681  1.00  0.00      TS   C  
ATOM    870  N1  THY T   6       6.400  -3.332  -9.554  1.00  0.00      TS   N  
ATOM    871  C2  THY T   6       5.260  -2.616 -10.005  1.00  0.00      TS   C  
ATOM    872  O2  THY T   6       4.220  -3.106 -10.487  1.00  0.00      TS   O  
ATOM    873  N3  THY T   6       5.430  -1.289  -9.849  1.00  0.00      TS   N  
ATOM    874  C4  THY T   6       6.547  -0.600  -9.495  1.00  0.00      TS   C  
ATOM    875  O4  THY T   6       6.578   0.631  -9.351  1.00  0.00      TS   O  
ATOM    876  C5  THY T   6       7.696  -1.381  -9.355  1.00  0.00      TS   C  
ATOM    877  C5M THY T   6       8.983  -0.724  -9.064  1.00  0.00      TS   C  
ATOM    878  C6  THY T   6       7.559  -2.711  -9.350  1.00  0.00      TS   C  
ATOM    879  H3  THY T   6       4.666  -0.687 -10.119  1.00  0.00      TS   H  
ATOM    880  H6  THY T   6       8.444  -3.341  -9.266  1.00  0.00      TS   H  
ATOM    881  H1' THY T   6       5.246  -5.250  -9.739  1.00  0.00      TS   H  
ATOM    882  H2' THY T   6       6.533  -5.415 -11.720  1.00  0.00      TS   H  
ATOM    883  H3' THY T   6       8.210  -7.320 -10.628  1.00  0.00      TS   H  
ATOM    884  H4' THY T   6       6.386  -7.452  -8.370  1.00  0.00      TS   H  
ATOM    885  H5' THY T   6       8.071  -7.014  -6.848  1.00  0.00      TS   H  
ATOM    886  H51 THY T   6       8.852   0.273  -8.589  1.00  0.00      TS   H  
ATOM    887  H52 THY T   6       9.729  -0.634  -9.883  1.00  0.00      TS   H  
ATOM    888  H53 THY T   6       9.634  -1.201  -8.299  1.00  0.00      TS   H  
ATOM    889 H2'' THY T   6       8.111  -5.153 -10.995  1.00  0.00      TS   H  
ATOM    890 H5'' THY T   6       8.733  -8.192  -8.072  1.00  0.00      TS   H  
ATOM    891  P   ADE T   7       6.304  -8.076 -12.413  1.00  0.00      TS   P  
ATOM    892  O1P ADE T   7       5.920  -9.505 -12.496  1.00  0.00      TS   O  
ATOM    893  O2P ADE T   7       7.593  -7.662 -12.957  1.00  0.00      TS   O  
ATOM    894  C5' ADE T   7       3.816  -7.287 -12.509  1.00  0.00      TS   C  
ATOM    895  O5' ADE T   7       5.152  -7.239 -13.042  1.00  0.00      TS   O  
ATOM    896  C4' ADE T   7       2.824  -6.462 -13.254  1.00  0.00      TS   C  
ATOM    897  O4' ADE T   7       3.038  -5.062 -13.049  1.00  0.00      TS   O  
ATOM    898  C3' ADE T   7       2.799  -6.626 -14.846  1.00  0.00      TS   C  
ATOM    899  O3' ADE T   7       1.485  -6.711 -15.399  1.00  0.00      TS   O  
ATOM    900  C2' ADE T   7       3.483  -5.317 -15.380  1.00  0.00      TS   C  
ATOM    901  C1' ADE T   7       3.246  -4.308 -14.279  1.00  0.00      TS   C  
ATOM    902  N1  ADE T   7       4.184   0.561 -14.054  1.00  0.00      TS   N  
ATOM    903  C2  ADE T   7       3.163  -0.158 -14.428  1.00  0.00      TS   C  
ATOM    904  N3  ADE T   7       2.996  -1.514 -14.479  1.00  0.00      TS   N  
ATOM    905  C4  ADE T   7       4.137  -2.101 -14.155  1.00  0.00      TS   C  
ATOM    906  C5  ADE T   7       5.308  -1.531 -13.751  1.00  0.00      TS   C  
ATOM    907  C6  ADE T   7       5.261  -0.126 -13.692  1.00  0.00      TS   C  
ATOM    908  N6  ADE T   7       6.239   0.642 -13.290  1.00  0.00      TS   N  
ATOM    909  N7  ADE T   7       6.294  -2.490 -13.430  1.00  0.00      TS   N  
ATOM    910  C8  ADE T   7       5.649  -3.576 -13.664  1.00  0.00      TS   C  
ATOM    911  N9  ADE T   7       4.333  -3.386 -13.997  1.00  0.00      TS   N  
ATOM    912  H2  ADE T   7       2.252   0.402 -14.645  1.00  0.00      TS   H  
ATOM    913  H8  ADE T   7       6.038  -4.590 -13.570  1.00  0.00      TS   H  
ATOM    914  H1' ADE T   7       2.312  -3.757 -14.523  1.00  0.00      TS   H  
ATOM    915  H2' ADE T   7       3.004  -4.928 -16.304  1.00  0.00      TS   H  
ATOM    916  H3' ADE T   7       3.468  -7.477 -15.094  1.00  0.00      TS   H  
ATOM    917  H4' ADE T   7       1.765  -6.630 -12.964  1.00  0.00      TS   H  
ATOM    918  H5' ADE T   7       3.812  -6.906 -11.465  1.00  0.00      TS   H  
ATOM    919  H61 ADE T   7       7.158   0.264 -13.179  1.00  0.00      TS   H  
ATOM    920  H62 ADE T   7       6.141   1.586 -13.604  1.00  0.00      TS   H  
ATOM    921 H2'' ADE T   7       4.555  -5.534 -15.580  1.00  0.00      TS   H  
ATOM    922 H5'' ADE T   7       3.377  -8.305 -12.589  1.00  0.00      TS   H  
ATOM    923  P   ADE T   8       1.231  -7.062 -16.867  1.00  0.00      TS   P  
ATOM    924  O1P ADE T   8       0.073  -8.005 -16.815  1.00  0.00      TS   O  
ATOM    925  O2P ADE T   8       2.502  -7.488 -17.573  1.00  0.00      TS   O  
ATOM    926  C5' ADE T   8      -0.295  -4.877 -16.998  1.00  0.00      TS   C  
ATOM    927  O5' ADE T   8       0.829  -5.680 -17.393  1.00  0.00      TS   O  
ATOM    928  C4' ADE T   8      -0.479  -3.580 -17.849  1.00  0.00      TS   C  
ATOM    929  O4' ADE T   8       0.519  -2.649 -17.551  1.00  0.00      TS   O  
ATOM    930  C3' ADE T   8      -0.185  -3.925 -19.335  1.00  0.00      TS   C  
ATOM    931  O3' ADE T   8      -1.065  -3.239 -20.161  1.00  0.00      TS   O  
ATOM    932  C2' ADE T   8       1.279  -3.532 -19.574  1.00  0.00      TS   C  
ATOM    933  C1' ADE T   8       1.361  -2.383 -18.639  1.00  0.00      TS   C  
ATOM    934  N1  ADE T   8       4.647   1.397 -17.709  1.00  0.00      TS   N  
ATOM    935  C2  ADE T   8       3.328   1.387 -17.999  1.00  0.00      TS   C  
ATOM    936  N3  ADE T   8       2.523   0.361 -18.081  1.00  0.00      TS   N  
ATOM    937  C4  ADE T   8       3.190  -0.799 -17.900  1.00  0.00      TS   C  
ATOM    938  C5  ADE T   8       4.496  -0.849 -17.540  1.00  0.00      TS   C  
ATOM    939  C6  ADE T   8       5.298   0.289 -17.409  1.00  0.00      TS   C  
ATOM    940  N6  ADE T   8       6.635   0.375 -17.175  1.00  0.00      TS   N  
ATOM    941  N7  ADE T   8       4.942  -2.176 -17.556  1.00  0.00      TS   N  
ATOM    942  C8  ADE T   8       3.894  -2.842 -17.848  1.00  0.00      TS   C  
ATOM    943  N9  ADE T   8       2.763  -2.049 -18.154  1.00  0.00      TS   N  
ATOM    944  H2  ADE T   8       2.800   2.304 -18.263  1.00  0.00      TS   H  
ATOM    945  H8  ADE T   8       3.873  -3.931 -17.905  1.00  0.00      TS   H  
ATOM    946  H1' ADE T   8       0.865  -1.512 -19.120  1.00  0.00      TS   H  
ATOM    947  H2' ADE T   8       1.394  -3.200 -20.628  1.00  0.00      TS   H  
ATOM    948  H3' ADE T   8      -0.278  -5.032 -19.334  1.00  0.00      TS   H  
ATOM    949  H4' ADE T   8      -1.460  -3.092 -17.671  1.00  0.00      TS   H  
ATOM    950  H5' ADE T   8      -0.127  -4.634 -15.927  1.00  0.00      TS   H  
ATOM    951  H61 ADE T   8       6.954   1.192 -16.695  1.00  0.00      TS   H  
ATOM    952  H62 ADE T   8       7.219  -0.413 -17.370  1.00  0.00      TS   H  
ATOM    953 H2'' ADE T   8       1.941  -4.399 -19.367  1.00  0.00      TS   H  
ATOM    954 H5'' ADE T   8      -1.223  -5.488 -17.009  1.00  0.00      TS   H  
ATOM    955  P   GUA T   9      -1.376  -3.634 -21.611  1.00  0.00      TS   P  
ATOM    956  O1P GUA T   9      -2.773  -3.933 -21.642  1.00  0.00      TS   O  
ATOM    957  O2P GUA T   9      -0.392  -4.654 -22.089  1.00  0.00      TS   O  
ATOM    958  C5' GUA T   9      -2.005  -1.141 -22.183  1.00  0.00      TS   C  
ATOM    959  O5' GUA T   9      -1.121  -2.293 -22.426  1.00  0.00      TS   O  
ATOM    960  C4' GUA T   9      -1.479   0.114 -22.797  1.00  0.00      TS   C  
ATOM    961  O4' GUA T   9      -0.267   0.554 -22.130  1.00  0.00      TS   O  
ATOM    962  C3' GUA T   9      -1.180   0.010 -24.211  1.00  0.00      TS   C  
ATOM    963  O3' GUA T   9      -1.521   1.193 -24.988  1.00  0.00      TS   O  
ATOM    964  C2' GUA T   9       0.338  -0.228 -24.270  1.00  0.00      TS   C  
ATOM    965  C1' GUA T   9       0.812   0.648 -23.066  1.00  0.00      TS   C  
ATOM    966  N1  GUA T   9       5.277   2.199 -21.298  1.00  0.00      TS   N  
ATOM    967  C2  GUA T   9       4.241   2.986 -21.838  1.00  0.00      TS   C  
ATOM    968  N2  GUA T   9       4.524   4.247 -21.992  1.00  0.00      TS   N  
ATOM    969  N3  GUA T   9       3.022   2.510 -22.111  1.00  0.00      TS   N  
ATOM    970  C4  GUA T   9       3.014   1.121 -22.003  1.00  0.00      TS   C  
ATOM    971  C5  GUA T   9       3.951   0.284 -21.442  1.00  0.00      TS   C  
ATOM    972  C6  GUA T   9       5.170   0.876 -20.944  1.00  0.00      TS   C  
ATOM    973  O6  GUA T   9       6.118   0.290 -20.530  1.00  0.00      TS   O  
ATOM    974  N7  GUA T   9       3.589  -1.080 -21.516  1.00  0.00      TS   N  
ATOM    975  C8  GUA T   9       2.418  -0.972 -22.192  1.00  0.00      TS   C  
ATOM    976  N9  GUA T   9       2.026   0.284 -22.438  1.00  0.00      TS   N  
ATOM    977  H1  GUA T   9       6.137   2.560 -20.910  1.00  0.00      TS   H  
ATOM    978  H8  GUA T   9       1.837  -1.805 -22.588  1.00  0.00      TS   H  
ATOM    979  H1' GUA T   9       0.703   1.706 -23.382  1.00  0.00      TS   H  
ATOM    980  H2' GUA T   9       0.766   0.140 -25.228  1.00  0.00      TS   H  
ATOM    981  H21 GUA T   9       5.473   4.544 -22.099  1.00  0.00      TS   H  
ATOM    982  H3' GUA T   9      -1.770  -0.848 -24.597  1.00  0.00      TS   H  
ATOM    983  H22 GUA T   9       3.810   4.916 -22.200  1.00  0.00      TS   H  
ATOM    984  H4' GUA T   9      -2.244   0.893 -22.588  1.00  0.00      TS   H  
ATOM    985  H5' GUA T   9      -2.129  -0.885 -21.110  1.00  0.00      TS   H  
ATOM    986 H2'' GUA T   9       0.509  -1.309 -24.084  1.00  0.00      TS   H  
ATOM    987 H5'' GUA T   9      -3.014  -1.303 -22.618  1.00  0.00      TS   H  
ATOM    988  P   CYT T  10      -1.623   1.255 -26.546  1.00  0.00      TS   P  
ATOM    989  O1P CYT T  10      -3.023   1.649 -26.830  1.00  0.00      TS   O  
ATOM    990  O2P CYT T  10      -1.158   0.003 -27.161  1.00  0.00      TS   O  
ATOM    991  C5' CYT T  10      -0.860   3.782 -26.980  1.00  0.00      TS   C  
ATOM    992  O5' CYT T  10      -0.646   2.338 -26.941  1.00  0.00      TS   O  
ATOM    993  C4' CYT T  10       0.400   4.639 -26.713  1.00  0.00      TS   C  
ATOM    994  O4' CYT T  10       1.219   4.204 -25.607  1.00  0.00      TS   O  
ATOM    995  C3' CYT T  10       1.474   4.588 -27.846  1.00  0.00      TS   C  
ATOM    996  O3' CYT T  10       1.149   5.490 -28.956  1.00  0.00      TS   O  
ATOM    997  C2' CYT T  10       2.674   5.172 -27.179  1.00  0.00      TS   C  
ATOM    998  C1' CYT T  10       2.650   4.536 -25.821  1.00  0.00      TS   C  
ATOM    999  N1  CYT T  10       3.471   3.278 -25.565  1.00  0.00      TS   N  
ATOM   1000  C2  CYT T  10       4.848   3.486 -25.350  1.00  0.00      TS   C  
ATOM   1001  O2  CYT T  10       5.334   4.657 -25.477  1.00  0.00      TS   O  
ATOM   1002  N3  CYT T  10       5.601   2.428 -24.961  1.00  0.00      TS   N  
ATOM   1003  C4  CYT T  10       5.097   1.182 -25.005  1.00  0.00      TS   C  
ATOM   1004  N4  CYT T  10       5.907   0.157 -24.701  1.00  0.00      TS   N  
ATOM   1005  C5  CYT T  10       3.739   0.928 -25.389  1.00  0.00      TS   C  
ATOM   1006  C6  CYT T  10       2.961   2.004 -25.599  1.00  0.00      TS   C  
ATOM   1007  H5  CYT T  10       3.361  -0.095 -25.409  1.00  0.00      TS   H  
ATOM   1008  H6  CYT T  10       1.892   1.959 -25.816  1.00  0.00      TS   H  
ATOM   1009  H1' CYT T  10       2.896   5.333 -25.087  1.00  0.00      TS   H  
ATOM   1010  H2' CYT T  10       2.774   6.278 -27.113  1.00  0.00      TS   H  
ATOM   1011  H3' CYT T  10       1.589   3.547 -28.216  1.00  0.00      TS   H  
ATOM   1012  H4' CYT T  10       0.065   5.684 -26.536  1.00  0.00      TS   H  
ATOM   1013  H41 CYT T  10       6.858   0.425 -24.544  1.00  0.00      TS   H  
ATOM   1014  H5' CYT T  10      -1.613   4.060 -26.212  1.00  0.00      TS   H  
ATOM   1015  H42 CYT T  10       5.611  -0.745 -24.391  1.00  0.00      TS   H  
ATOM   1016 H2'' CYT T  10       3.632   4.842 -27.631  1.00  0.00      TS   H  
ATOM   1017 H5'' CYT T  10      -1.310   4.085 -27.950  1.00  0.00      TS   H  
ATOM   1018  P   THY T  11       1.707   5.291 -30.435  1.00  0.00      TS   P  
ATOM   1019  O1P THY T  11       1.098   6.386 -31.237  1.00  0.00      TS   O  
ATOM   1020  O2P THY T  11       1.310   3.954 -30.936  1.00  0.00      TS   O  
ATOM   1021  C5' THY T  11       3.936   6.691 -30.061  1.00  0.00      TS   C  
ATOM   1022  O5' THY T  11       3.248   5.480 -30.323  1.00  0.00      TS   O  
ATOM   1023  C4' THY T  11       5.422   6.542 -30.201  1.00  0.00      TS   C  
ATOM   1024  O4' THY T  11       5.873   5.502 -29.284  1.00  0.00      TS   O  
ATOM   1025  C3' THY T  11       6.005   6.127 -31.589  1.00  0.00      TS   C  
ATOM   1026  O3' THY T  11       6.980   6.999 -32.020  1.00  0.00      TS   O  
ATOM   1027  C2' THY T  11       6.454   4.743 -31.428  1.00  0.00      TS   C  
ATOM   1028  C1' THY T  11       6.803   4.643 -29.912  1.00  0.00      TS   C  
ATOM   1029  N1  THY T  11       6.565   3.328 -29.268  1.00  0.00      TS   N  
ATOM   1030  C2  THY T  11       7.471   2.603 -28.526  1.00  0.00      TS   C  
ATOM   1031  O2  THY T  11       8.586   3.082 -28.294  1.00  0.00      TS   O  
ATOM   1032  N3  THY T  11       7.039   1.402 -28.036  1.00  0.00      TS   N  
ATOM   1033  C4  THY T  11       5.863   0.759 -28.265  1.00  0.00      TS   C  
ATOM   1034  O4  THY T  11       5.697  -0.384 -27.750  1.00  0.00      TS   O  
ATOM   1035  C5  THY T  11       4.859   1.611 -28.825  1.00  0.00      TS   C  
ATOM   1036  C5M THY T  11       3.499   1.019 -29.081  1.00  0.00      TS   C  
ATOM   1037  C6  THY T  11       5.245   2.764 -29.334  1.00  0.00      TS   C  
ATOM   1038  H3  THY T  11       7.704   0.722 -27.697  1.00  0.00      TS   H  
ATOM   1039  H6  THY T  11       4.482   3.424 -29.745  1.00  0.00      TS   H  
ATOM   1040  H1' THY T  11       7.856   4.982 -29.817  1.00  0.00      TS   H  
ATOM   1041  H2' THY T  11       7.286   4.407 -32.082  1.00  0.00      TS   H  
ATOM   1042  H3' THY T  11       5.143   6.182 -32.287  1.00  0.00      TS   H  
ATOM   1043  H4' THY T  11       5.949   7.436 -29.803  1.00  0.00      TS   H  
ATOM   1044  H5' THY T  11       3.780   7.068 -29.027  1.00  0.00      TS   H  
ATOM   1045  H51 THY T  11       3.139   0.238 -28.377  1.00  0.00      TS   H  
ATOM   1046  H52 THY T  11       3.367   0.604 -30.102  1.00  0.00      TS   H  
ATOM   1047  H53 THY T  11       2.743   1.814 -28.906  1.00  0.00      TS   H  
ATOM   1048 H2'' THY T  11       5.615   4.026 -31.560  1.00  0.00      TS   H  
ATOM   1049 H5'' THY T  11       3.569   7.518 -30.705  1.00  0.00      TS   H  
ATOM   1050  P   ADE T  12       7.472   7.085 -33.500  1.00  0.00      TS   P  
ATOM   1051  O1P ADE T  12       7.753   8.517 -33.840  1.00  0.00      TS   O  
ATOM   1052  O2P ADE T  12       6.487   6.479 -34.436  1.00  0.00      TS   O  
ATOM   1053  C5' ADE T  12       9.823   6.774 -32.602  1.00  0.00      TS   C  
ATOM   1054  O5' ADE T  12       8.714   6.241 -33.405  1.00  0.00      TS   O  
ATOM   1055  C4' ADE T  12      11.031   5.912 -32.696  1.00  0.00      TS   C  
ATOM   1056  O4' ADE T  12      10.688   4.594 -32.007  1.00  0.00      TS   O  
ATOM   1057  C3' ADE T  12      11.553   5.507 -34.119  1.00  0.00      TS   C  
ATOM   1058  O3' ADE T  12      12.951   5.355 -34.137  1.00  0.00      TS   O  
ATOM   1059  C2' ADE T  12      10.848   4.203 -34.359  1.00  0.00      TS   C  
ATOM   1060  C1' ADE T  12      10.826   3.580 -32.986  1.00  0.00      TS   C  
ATOM   1061  N1  ADE T  12       9.281  -0.433 -30.062  1.00  0.00      TS   N  
ATOM   1062  C2  ADE T  12      10.386   0.271 -30.072  1.00  0.00      TS   C  
ATOM   1063  N3  ADE T  12      10.768   1.294 -30.777  1.00  0.00      TS   N  
ATOM   1064  C4  ADE T  12       9.837   1.612 -31.665  1.00  0.00      TS   C  
ATOM   1065  C5  ADE T  12       8.600   0.877 -31.812  1.00  0.00      TS   C  
ATOM   1066  C6  ADE T  12       8.368  -0.166 -30.912  1.00  0.00      TS   C  
ATOM   1067  N6  ADE T  12       7.230  -0.746 -30.849  1.00  0.00      TS   N  
ATOM   1068  N7  ADE T  12       7.905   1.380 -32.953  1.00  0.00      TS   N  
ATOM   1069  C8  ADE T  12       8.685   2.339 -33.424  1.00  0.00      TS   C  
ATOM   1070  N9  ADE T  12       9.847   2.586 -32.733  1.00  0.00      TS   N  
ATOM   1071  H2  ADE T  12      11.173  -0.004 -29.369  1.00  0.00      TS   H  
ATOM   1072  H8  ADE T  12       8.592   2.864 -34.374  1.00  0.00      TS   H  
ATOM   1073  H1' ADE T  12      11.806   3.098 -32.782  1.00  0.00      TS   H  
ATOM   1074  H2' ADE T  12      11.286   3.466 -35.066  1.00  0.00      TS   H  
ATOM   1075  H3' ADE T  12      11.150   6.301 -34.783  1.00  0.00      TS   H  
ATOM   1076  H4' ADE T  12      11.893   6.454 -32.251  1.00  0.00      TS   H  
ATOM   1077  H5' ADE T  12       9.625   6.800 -31.509  1.00  0.00      TS   H  
ATOM   1078  H61 ADE T  12       7.281  -1.401 -30.095  1.00  0.00      TS   H  
ATOM   1079  H62 ADE T  12       6.458  -0.730 -31.485  1.00  0.00      TS   H  
ATOM   1080 H2'' ADE T  12       9.814   4.406 -34.712  1.00  0.00      TS   H  
ATOM   1081 H5'' ADE T  12      10.101   7.793 -32.949  1.00  0.00      TS   H  
ATOM   1082  P   THY T  13      13.674   5.083 -35.496  1.00  0.00      TS   P  
ATOM   1083  O1P THY T  13      14.689   6.109 -35.756  1.00  0.00      TS   O  
ATOM   1084  O2P THY T  13      12.648   4.838 -36.572  1.00  0.00      TS   O  
ATOM   1085  C5' THY T  13      15.546   3.497 -34.241  1.00  0.00      TS   C  
ATOM   1086  O5' THY T  13      14.468   3.672 -35.240  1.00  0.00      TS   O  
ATOM   1087  C4' THY T  13      15.648   2.079 -33.696  1.00  0.00      TS   C  
ATOM   1088  O4' THY T  13      14.491   1.820 -32.937  1.00  0.00      TS   O  
ATOM   1089  C3' THY T  13      15.713   0.825 -34.672  1.00  0.00      TS   C  
ATOM   1090  O3' THY T  13      17.011   0.712 -35.136  1.00  0.00      TS   O  
ATOM   1091  C2' THY T  13      15.285  -0.313 -33.774  1.00  0.00      TS   C  
ATOM   1092  C1' THY T  13      14.267   0.398 -32.914  1.00  0.00      TS   C  
ATOM   1093  N1  THY T  13      12.907   0.097 -33.373  1.00  0.00      TS   N  
ATOM   1094  C2  THY T  13      12.283  -1.031 -32.763  1.00  0.00      TS   C  
ATOM   1095  O2  THY T  13      12.818  -1.729 -31.848  1.00  0.00      TS   O  
ATOM   1096  N3  THY T  13      11.084  -1.358 -33.313  1.00  0.00      TS   N  
ATOM   1097  C4  THY T  13      10.370  -0.709 -34.280  1.00  0.00      TS   C  
ATOM   1098  O4  THY T  13       9.235  -1.112 -34.619  1.00  0.00      TS   O  
ATOM   1099  C5  THY T  13      11.191   0.368 -34.956  1.00  0.00      TS   C  
ATOM   1100  C5M THY T  13      10.508   0.838 -36.218  1.00  0.00      TS   C  
ATOM   1101  C6  THY T  13      12.408   0.632 -34.478  1.00  0.00      TS   C  
ATOM   1102  H3  THY T  13      10.620  -2.028 -32.717  1.00  0.00      TS   H  
ATOM   1103  H6  THY T  13      13.145   1.362 -34.813  1.00  0.00      TS   H  
ATOM   1104  H1' THY T  13      14.458   0.108 -31.858  1.00  0.00      TS   H  
ATOM   1105  H2' THY T  13      16.133  -0.607 -33.119  1.00  0.00      TS   H  
ATOM   1106  H3' THY T  13      15.002   1.108 -35.478  1.00  0.00      TS   H  
ATOM   1107  H4' THY T  13      16.530   2.001 -33.026  1.00  0.00      TS   H  
ATOM   1108  H5' THY T  13      15.513   4.310 -33.485  1.00  0.00      TS   H  
ATOM   1109  H51 THY T  13       9.447   1.096 -36.015  1.00  0.00      TS   H  
ATOM   1110  H52 THY T  13      10.470  -0.027 -36.914  1.00  0.00      TS   H  
ATOM   1111  H53 THY T  13      10.952   1.763 -36.646  1.00  0.00      TS   H  
ATOM   1112 H2'' THY T  13      14.863  -1.098 -34.437  1.00  0.00      TS   H  
ATOM   1113 H5'' THY T  13      16.498   3.530 -34.812  1.00  0.00      TS   H  
ATOM   1114  P   ADE T  14      17.343  -0.211 -36.357  1.00  0.00      TS   P  
ATOM   1115  O1P ADE T  14      18.729   0.166 -36.654  1.00  0.00      TS   O  
ATOM   1116  O2P ADE T  14      16.412   0.105 -37.478  1.00  0.00      TS   O  
ATOM   1117  C5' ADE T  14      18.017  -2.277 -34.962  1.00  0.00      TS   C  
ATOM   1118  O5' ADE T  14      17.190  -1.655 -35.973  1.00  0.00      TS   O  
ATOM   1119  C4' ADE T  14      17.507  -3.672 -34.643  1.00  0.00      TS   C  
ATOM   1120  O4' ADE T  14      16.094  -3.584 -34.420  1.00  0.00      TS   O  
ATOM   1121  C3' ADE T  14      17.734  -4.724 -35.721  1.00  0.00      TS   C  
ATOM   1122  O3' ADE T  14      18.201  -5.926 -35.123  1.00  0.00      TS   O  
ATOM   1123  C2' ADE T  14      16.404  -5.017 -36.339  1.00  0.00      TS   C  
ATOM   1124  C1' ADE T  14      15.377  -4.540 -35.182  1.00  0.00      TS   C  
ATOM   1125  N1  ADE T  14      10.441  -5.129 -36.036  1.00  0.00      TS   N  
ATOM   1126  C2  ADE T  14      11.261  -5.904 -35.334  1.00  0.00      TS   C  
ATOM   1127  N3  ADE T  14      12.588  -5.660 -35.106  1.00  0.00      TS   N  
ATOM   1128  C4  ADE T  14      12.940  -4.505 -35.606  1.00  0.00      TS   C  
ATOM   1129  C5  ADE T  14      12.138  -3.559 -36.334  1.00  0.00      TS   C  
ATOM   1130  C6  ADE T  14      10.826  -3.955 -36.533  1.00  0.00      TS   C  
ATOM   1131  N6  ADE T  14       9.823  -3.203 -37.119  1.00  0.00      TS   N  
ATOM   1132  N7  ADE T  14      12.903  -2.472 -36.814  1.00  0.00      TS   N  
ATOM   1133  C8  ADE T  14      14.103  -2.794 -36.412  1.00  0.00      TS   C  
ATOM   1134  N9  ADE T  14      14.196  -3.940 -35.631  1.00  0.00      TS   N  
ATOM   1135  H2  ADE T  14      10.947  -6.849 -34.891  1.00  0.00      TS   H  
ATOM   1136  H8  ADE T  14      14.928  -2.081 -36.422  1.00  0.00      TS   H  
ATOM   1137  H1' ADE T  14      15.112  -5.386 -34.513  1.00  0.00      TS   H  
ATOM   1138  H2' ADE T  14      16.306  -6.089 -36.612  1.00  0.00      TS   H  
ATOM   1139  H3' ADE T  14      18.381  -4.228 -36.475  1.00  0.00      TS   H  
ATOM   1140  H4' ADE T  14      17.987  -4.023 -33.704  1.00  0.00      TS   H  
ATOM   1141  H5' ADE T  14      17.881  -1.758 -33.989  1.00  0.00      TS   H  
ATOM   1142  H61 ADE T  14      10.125  -2.381 -37.602  1.00  0.00      TS   H  
ATOM   1143  H62 ADE T  14       8.860  -3.471 -37.160  1.00  0.00      TS   H  
ATOM   1144 H2'' ADE T  14      16.372  -4.330 -37.211  1.00  0.00      TS   H  
ATOM   1145 H5'' ADE T  14      19.106  -2.394 -35.151  1.00  0.00      TS   H  
ATOM   1146  P   THY T  15      19.208  -6.774 -35.915  1.00  0.00      TS   P  
ATOM   1147  O1P THY T  15      20.308  -7.047 -34.936  1.00  0.00      TS   O  
ATOM   1148  O2P THY T  15      19.674  -6.172 -37.209  1.00  0.00      TS   O  
ATOM   1149  C5' THY T  15      17.675  -8.793 -35.167  1.00  0.00      TS   C  
ATOM   1150  O5' THY T  15      18.414  -8.101 -36.268  1.00  0.00      TS   O  
ATOM   1151  C4' THY T  15      16.375  -9.542 -35.682  1.00  0.00      TS   C  
ATOM   1152  O4' THY T  15      15.329  -8.555 -36.028  1.00  0.00      TS   O  
ATOM   1153  C3' THY T  15      16.552 -10.197 -37.031  1.00  0.00      TS   C  
ATOM   1154  O3' THY T  15      17.119 -11.495 -36.797  1.00  0.00      TS   O  
ATOM   1155  C2' THY T  15      15.037 -10.290 -37.512  1.00  0.00      TS   C  
ATOM   1156  C1' THY T  15      14.344  -9.235 -36.726  1.00  0.00      TS   C  
ATOM   1157  N1  THY T  15      13.559  -8.327 -37.576  1.00  0.00      TS   N  
ATOM   1158  C2  THY T  15      12.135  -8.414 -37.644  1.00  0.00      TS   C  
ATOM   1159  O2  THY T  15      11.529  -9.284 -37.037  1.00  0.00      TS   O  
ATOM   1160  N3  THY T  15      11.576  -7.410 -38.428  1.00  0.00      TS   N  
ATOM   1161  C4  THY T  15      12.201  -6.519 -39.238  1.00  0.00      TS   C  
ATOM   1162  O4  THY T  15      11.497  -5.913 -40.041  1.00  0.00      TS   O  
ATOM   1163  C5  THY T  15      13.631  -6.515 -39.123  1.00  0.00      TS   C  
ATOM   1164  C5M THY T  15      14.445  -5.486 -39.810  1.00  0.00      TS   C  
ATOM   1165  C6  THY T  15      14.203  -7.480 -38.407  1.00  0.00      TS   C  
ATOM   1166  H3  THY T  15      10.567  -7.376 -38.449  1.00  0.00      TS   H  
ATOM   1167  H6  THY T  15      15.289  -7.419 -38.345  1.00  0.00      TS   H  
ATOM   1168  H1' THY T  15      13.611  -9.666 -36.012  1.00  0.00      TS   H  
ATOM   1169  H2' THY T  15      14.654 -11.292 -37.222  1.00  0.00      TS   H  
ATOM   1170  H3' THY T  15      17.193  -9.529 -37.646  1.00  0.00      TS   H  
ATOM   1171  H4' THY T  15      15.971 -10.298 -34.976  1.00  0.00      TS   H  
ATOM   1172  H5' THY T  15      17.313  -8.170 -34.321  1.00  0.00      TS   H  
ATOM   1173  H51 THY T  15      14.079  -5.158 -40.806  1.00  0.00      TS   H  
ATOM   1174  H52 THY T  15      15.419  -5.911 -40.136  1.00  0.00      TS   H  
ATOM   1175  H53 THY T  15      14.767  -4.596 -39.227  1.00  0.00      TS   H  
ATOM   1176 H2'' THY T  15      14.967 -10.377 -38.619  1.00  0.00      TS   H  
ATOM   1177 H5'' THY T  15      18.413  -9.532 -34.788  1.00  0.00      TS   H  
ATOM   1178  P   ADE T  16      17.524 -12.317 -38.045  1.00  0.00      TS   P  
ATOM   1179  O1P ADE T  16      18.644 -13.222 -37.653  1.00  0.00      TS   O  
ATOM   1180  O2P ADE T  16      17.815 -11.402 -39.160  1.00  0.00      TS   O  
ATOM   1181  C5' ADE T  16      15.828 -14.075 -37.296  1.00  0.00      TS   C  
ATOM   1182  O5' ADE T  16      16.279 -13.218 -38.385  1.00  0.00      TS   O  
ATOM   1183  C4' ADE T  16      14.444 -14.702 -37.543  1.00  0.00      TS   C  
ATOM   1184  O4' ADE T  16      13.424 -13.676 -37.400  1.00  0.00      TS   O  
ATOM   1185  C3' ADE T  16      14.246 -15.200 -39.021  1.00  0.00      TS   C  
ATOM   1186  O3' ADE T  16      14.643 -16.538 -39.125  1.00  0.00      TS   O  
ATOM   1187  C2' ADE T  16      12.740 -15.160 -39.075  1.00  0.00      TS   C  
ATOM   1188  C1' ADE T  16      12.409 -13.852 -38.403  1.00  0.00      TS   C  
ATOM   1189  N1  ADE T  16       9.582 -10.355 -40.792  1.00  0.00      TS   N  
ATOM   1190  C2  ADE T  16       9.236 -11.418 -39.979  1.00  0.00      TS   C  
ATOM   1191  N3  ADE T  16      10.032 -12.311 -39.421  1.00  0.00      TS   N  
ATOM   1192  C4  ADE T  16      11.313 -11.993 -39.684  1.00  0.00      TS   C  
ATOM   1193  C5  ADE T  16      11.808 -10.944 -40.419  1.00  0.00      TS   C  
ATOM   1194  C6  ADE T  16      10.911 -10.065 -41.033  1.00  0.00      TS   C  
ATOM   1195  N6  ADE T  16      11.189  -8.968 -41.722  1.00  0.00      TS   N  
ATOM   1196  N7  ADE T  16      13.193 -11.013 -40.437  1.00  0.00      TS   N  
ATOM   1197  C8  ADE T  16      13.458 -12.047 -39.656  1.00  0.00      TS   C  
ATOM   1198  N9  ADE T  16      12.354 -12.724 -39.259  1.00  0.00      TS   N  
ATOM   1199  H2  ADE T  16       8.164 -11.584 -39.873  1.00  0.00      TS   H  
ATOM   1200  H8  ADE T  16      14.485 -12.409 -39.621  1.00  0.00      TS   H  
ATOM   1201  H1' ADE T  16      11.394 -13.947 -37.960  1.00  0.00      TS   H  
ATOM   1202  H2' ADE T  16      12.294 -15.984 -38.478  1.00  0.00      TS   H  
ATOM   1203  H3' ADE T  16      14.583 -14.548 -39.855  1.00  0.00      TS   H  
ATOM   1204  H4' ADE T  16      14.323 -15.482 -36.761  1.00  0.00      TS   H  
ATOM   1205  H5' ADE T  16      15.758 -13.570 -36.309  1.00  0.00      TS   H  
ATOM   1206  H61 ADE T  16      10.579  -8.176 -41.739  1.00  0.00      TS   H  
ATOM   1207  H62 ADE T  16      12.060  -8.966 -42.214  1.00  0.00      TS   H  
ATOM   1208 H2'' ADE T  16      12.387 -15.219 -40.128  1.00  0.00      TS   H  
ATOM   1209 H5'' ADE T  16      16.499 -14.957 -37.210  1.00  0.00      TS   H  
ATOM   1210  P   THY T  17      14.809 -17.159 -40.613  1.00  0.00      TS   P  
ATOM   1211  O1P THY T  17      15.517 -18.453 -40.546  1.00  0.00      TS   O  
ATOM   1212  O2P THY T  17      15.456 -16.144 -41.456  1.00  0.00      TS   O  
ATOM   1213  C5' THY T  17      12.512 -18.281 -40.528  1.00  0.00      TS   C  
ATOM   1214  O5' THY T  17      13.388 -17.397 -41.157  1.00  0.00      TS   O  
ATOM   1215  C4' THY T  17      11.077 -18.165 -41.152  1.00  0.00      TS   C  
ATOM   1216  O4' THY T  17      10.600 -16.764 -41.185  1.00  0.00      TS   O  
ATOM   1217  C3' THY T  17      10.958 -18.725 -42.629  1.00  0.00      TS   C  
ATOM   1218  O3' THY T  17       9.770 -19.489 -42.813  1.00  0.00      TS   O  
ATOM   1219  C2' THY T  17      10.907 -17.420 -43.449  1.00  0.00      TS   C  
ATOM   1220  C1' THY T  17      10.264 -16.314 -42.566  1.00  0.00      TS   C  
ATOM   1221  N1  THY T  17      10.828 -14.961 -42.815  1.00  0.00      TS   N  
ATOM   1222  C2  THY T  17       9.958 -13.951 -43.012  1.00  0.00      TS   C  
ATOM   1223  O2  THY T  17       8.724 -14.025 -42.918  1.00  0.00      TS   O  
ATOM   1224  N3  THY T  17      10.556 -12.757 -43.381  1.00  0.00      TS   N  
ATOM   1225  C4  THY T  17      11.846 -12.414 -43.466  1.00  0.00      TS   C  
ATOM   1226  O4  THY T  17      12.123 -11.297 -43.943  1.00  0.00      TS   O  
ATOM   1227  C5  THY T  17      12.723 -13.559 -43.086  1.00  0.00      TS   C  
ATOM   1228  C5M THY T  17      14.246 -13.370 -43.100  1.00  0.00      TS   C  
ATOM   1229  C6  THY T  17      12.201 -14.751 -42.787  1.00  0.00      TS   C  
ATOM   1230  H3  THY T  17       9.936 -11.973 -43.529  1.00  0.00      TS   H  
ATOM   1231  H6  THY T  17      12.707 -15.370 -42.047  1.00  0.00      TS   H  
ATOM   1232  H1' THY T  17       9.156 -16.368 -42.629  1.00  0.00      TS   H  
ATOM   1233  H2' THY T  17      10.319 -17.392 -44.391  1.00  0.00      TS   H  
ATOM   1234  H3' THY T  17      11.892 -19.288 -42.841  1.00  0.00      TS   H  
ATOM   1235  H4' THY T  17      10.373 -18.710 -40.489  1.00  0.00      TS   H  
ATOM   1236  H5' THY T  17      12.399 -18.072 -39.442  1.00  0.00      TS   H  
ATOM   1237  H51 THY T  17      14.722 -12.830 -42.253  1.00  0.00      TS   H  
ATOM   1238  H52 THY T  17      14.608 -12.836 -44.004  1.00  0.00      TS   H  
ATOM   1239  H53 THY T  17      14.732 -14.366 -43.180  1.00  0.00      TS   H  
ATOM   1240 H2'' THY T  17      11.930 -17.111 -43.754  1.00  0.00      TS   H  
ATOM   1241 H5'' THY T  17      12.948 -19.303 -40.541  1.00  0.00      TS   H  
ATOM   1242  P   ADE T  18       9.521 -20.134 -44.278  1.00  0.00      TS   P  
ATOM   1243  O1P ADE T  18       8.754 -21.391 -44.099  1.00  0.00      TS   O  
ATOM   1244  O2P ADE T  18      10.754 -20.231 -45.125  1.00  0.00      TS   O  
ATOM   1245  C5' ADE T  18       7.265 -18.600 -44.423  1.00  0.00      TS   C  
ATOM   1246  O5' ADE T  18       8.527 -19.124 -45.011  1.00  0.00      TS   O  
ATOM   1247  C4' ADE T  18       6.269 -18.093 -45.509  1.00  0.00      TS   C  
ATOM   1248  O4' ADE T  18       6.693 -16.805 -45.995  1.00  0.00      TS   O  
ATOM   1249  C3' ADE T  18       6.170 -18.955 -46.800  1.00  0.00      TS   C  
ATOM   1250  O3' ADE T  18       4.824 -19.043 -47.304  1.00  0.00      TS   O  
ATOM   1251  C2' ADE T  18       7.164 -18.222 -47.807  1.00  0.00      TS   C  
ATOM   1252  C1' ADE T  18       7.027 -16.844 -47.356  1.00  0.00      TS   C  
ATOM   1253  N1  ADE T  18       9.371 -12.185 -47.735  1.00  0.00      TS   N  
ATOM   1254  C2  ADE T  18       8.130 -12.652 -48.147  1.00  0.00      TS   C  
ATOM   1255  N3  ADE T  18       7.598 -13.851 -48.063  1.00  0.00      TS   N  
ATOM   1256  C4  ADE T  18       8.451 -14.736 -47.539  1.00  0.00      TS   C  
ATOM   1257  C5  ADE T  18       9.766 -14.439 -47.170  1.00  0.00      TS   C  
ATOM   1258  C6  ADE T  18      10.246 -13.052 -47.201  1.00  0.00      TS   C  
ATOM   1259  N6  ADE T  18      11.487 -12.700 -46.815  1.00  0.00      TS   N  
ATOM   1260  N7  ADE T  18      10.429 -15.650 -46.782  1.00  0.00      TS   N  
ATOM   1261  C8  ADE T  18       9.495 -16.609 -46.893  1.00  0.00      TS   C  
ATOM   1262  N9  ADE T  18       8.308 -16.094 -47.382  1.00  0.00      TS   N  
ATOM   1263  H2  ADE T  18       7.419 -11.869 -48.411  1.00  0.00      TS   H  
ATOM   1264  H8  ADE T  18       9.603 -17.575 -46.400  1.00  0.00      TS   H  
ATOM   1265  H1' ADE T  18       6.220 -16.279 -47.871  1.00  0.00      TS   H  
ATOM   1266  H2' ADE T  18       6.923 -18.417 -48.874  1.00  0.00      TS   H  
ATOM   1267  H3' ADE T  18       6.631 -19.952 -46.634  1.00  0.00      TS   H  
ATOM   1268  H4' ADE T  18       5.249 -17.963 -45.087  1.00  0.00      TS   H  
ATOM   1269  H5' ADE T  18       7.708 -17.774 -43.826  1.00  0.00      TS   H  
ATOM   1270  H61 ADE T  18      11.799 -11.765 -46.988  1.00  0.00      TS   H  
ATOM   1271  H62 ADE T  18      11.961 -13.255 -46.131  1.00  0.00      TS   H  
ATOM   1272 H2'' ADE T  18       8.213 -18.549 -47.640  1.00  0.00      TS   H  
ATOM   1273 H5'' ADE T  18       6.828 -19.421 -43.814  1.00  0.00      TS   H  
ATOM   1274  P   ADE T  19       4.407 -20.029 -48.394  1.00  0.00      TS   P  
ATOM   1275  O1P ADE T  19       3.026 -20.463 -48.135  1.00  0.00      TS   O  
ATOM   1276  O2P ADE T  19       5.379 -21.119 -48.537  1.00  0.00      TS   O  
ATOM   1277  C5' ADE T  19       3.642 -18.055 -49.906  1.00  0.00      TS   C  
ATOM   1278  O5' ADE T  19       4.424 -19.176 -49.616  1.00  0.00      TS   O  
ATOM   1279  C4' ADE T  19       4.305 -17.131 -51.090  1.00  0.00      TS   C  
ATOM   1280  O4' ADE T  19       5.521 -16.592 -50.618  1.00  0.00      TS   O  
ATOM   1281  C3' ADE T  19       4.656 -18.015 -52.334  1.00  0.00      TS   C  
ATOM   1282  O3' ADE T  19       4.383 -17.402 -53.573  1.00  0.00      TS   O  
ATOM   1283  C2' ADE T  19       6.123 -18.057 -52.197  1.00  0.00      TS   C  
ATOM   1284  C1' ADE T  19       6.407 -16.617 -51.705  1.00  0.00      TS   C  
ATOM   1285  N1  ADE T  19      10.297 -13.167 -50.680  1.00  0.00      TS   N  
ATOM   1286  C2  ADE T  19       9.080 -12.996 -51.120  1.00  0.00      TS   C  
ATOM   1287  N3  ADE T  19       8.114 -13.873 -51.392  1.00  0.00      TS   N  
ATOM   1288  C4  ADE T  19       8.485 -15.108 -51.077  1.00  0.00      TS   C  
ATOM   1289  C5  ADE T  19       9.720 -15.450 -50.579  1.00  0.00      TS   C  
ATOM   1290  C6  ADE T  19      10.678 -14.394 -50.343  1.00  0.00      TS   C  
ATOM   1291  N6  ADE T  19      11.896 -14.591 -49.802  1.00  0.00      TS   N  
ATOM   1292  N7  ADE T  19       9.819 -16.811 -50.371  1.00  0.00      TS   N  
ATOM   1293  C8  ADE T  19       8.665 -17.319 -50.823  1.00  0.00      TS   C  
ATOM   1294  N9  ADE T  19       7.804 -16.318 -51.236  1.00  0.00      TS   N  
ATOM   1295  H2  ADE T  19       8.912 -11.950 -51.376  1.00  0.00      TS   H  
ATOM   1296  H8  ADE T  19       8.425 -18.380 -50.748  1.00  0.00      TS   H  
ATOM   1297  H1' ADE T  19       6.152 -15.810 -52.427  1.00  0.00      TS   H  
ATOM   1298  H2' ADE T  19       6.681 -18.379 -53.102  1.00  0.00      TS   H  
ATOM   1299  H3' ADE T  19       4.228 -19.024 -52.144  1.00  0.00      TS   H  
ATOM   1300  H4' ADE T  19       3.534 -16.381 -51.367  1.00  0.00      TS   H  
ATOM   1301  H5' ADE T  19       3.533 -17.388 -49.024  1.00  0.00      TS   H  
ATOM   1302  H61 ADE T  19      11.973 -15.462 -49.317  1.00  0.00      TS   H  
ATOM   1303  H62 ADE T  19      12.367 -13.811 -49.389  1.00  0.00      TS   H  
ATOM   1304 H2'' ADE T  19       6.395 -18.660 -51.305  1.00  0.00      TS   H  
ATOM   1305 H5'' ADE T  19       2.671 -18.435 -50.287  1.00  0.00      TS   H  
ATOM   1306  P   GUA T  20       3.038 -17.766 -54.261  1.00  0.00      TS   P  
ATOM   1307  O1P GUA T  20       2.039 -17.735 -53.191  1.00  0.00      TS   O  
ATOM   1308  O2P GUA T  20       3.204 -19.023 -55.061  1.00  0.00      TS   O  
ATOM   1309  C5' GUA T  20       2.477 -15.329 -54.861  1.00  0.00      TS   C  
ATOM   1310  O5' GUA T  20       2.894 -16.626 -55.268  1.00  0.00      TS   O  
ATOM   1311  C4' GUA T  20       3.285 -14.235 -55.537  1.00  0.00      TS   C  
ATOM   1312  O4' GUA T  20       4.601 -14.031 -54.916  1.00  0.00      TS   O  
ATOM   1313  C3' GUA T  20       3.639 -14.277 -57.058  1.00  0.00      TS   C  
ATOM   1314  O3' GUA T  20       3.169 -13.168 -57.795  1.00  0.00      TS   O  
ATOM   1315  C2' GUA T  20       5.107 -14.566 -57.146  1.00  0.00      TS   C  
ATOM   1316  C1' GUA T  20       5.659 -14.084 -55.824  1.00  0.00      TS   C  
ATOM   1317  N1  GUA T  20      10.502 -13.731 -53.994  1.00  0.00      TS   N  
ATOM   1318  C2  GUA T  20       9.603 -12.689 -54.353  1.00  0.00      TS   C  
ATOM   1319  N2  GUA T  20      10.192 -11.496 -54.465  1.00  0.00      TS   N  
ATOM   1320  N3  GUA T  20       8.320 -12.973 -54.711  1.00  0.00      TS   N  
ATOM   1321  C4  GUA T  20       8.048 -14.224 -54.754  1.00  0.00      TS   C  
ATOM   1322  C5  GUA T  20       8.865 -15.289 -54.417  1.00  0.00      TS   C  
ATOM   1323  C6  GUA T  20      10.135 -15.055 -53.922  1.00  0.00      TS   C  
ATOM   1324  O6  GUA T  20      10.855 -16.006 -53.595  1.00  0.00      TS   O  
ATOM   1325  N7  GUA T  20       8.213 -16.457 -54.566  1.00  0.00      TS   N  
ATOM   1326  C8  GUA T  20       7.035 -16.111 -55.117  1.00  0.00      TS   C  
ATOM   1327  N9  GUA T  20       6.840 -14.812 -55.258  1.00  0.00      TS   N  
ATOM   1328  H1  GUA T  20      11.460 -13.511 -53.762  1.00  0.00      TS   H  
ATOM   1329  H8  GUA T  20       6.165 -16.744 -55.294  1.00  0.00      TS   H  
ATOM   1330  H1' GUA T  20       6.015 -13.036 -55.925  1.00  0.00      TS   H  
ATOM   1331  H2' GUA T  20       5.664 -13.932 -57.869  1.00  0.00      TS   H  
ATOM   1332  H21 GUA T  20       9.654 -10.789 -54.925  1.00  0.00      TS   H  
ATOM   1333  H3' GUA T  20       3.127 -15.183 -57.446  1.00  0.00      TS   H  
ATOM   1334  H22 GUA T  20      11.183 -11.367 -54.448  1.00  0.00      TS   H  
ATOM   1335  H4' GUA T  20       2.795 -13.283 -55.240  1.00  0.00      TS   H  
ATOM   1336  H5' GUA T  20       2.650 -15.262 -53.766  1.00  0.00      TS   H  
ATOM   1337  H3T GUA T  20       3.652 -12.832 -58.553  1.00  0.00      TS   H  
ATOM   1338 H2'' GUA T  20       5.277 -15.639 -57.379  1.00  0.00      TS   H  
ATOM   1339 H5'' GUA T  20       1.388 -15.199 -55.038  1.00  0.00      TS   H  
TER   
END
