# Supplementary material for: CRISPR-Cas12a exploits R-loop asymmetry to form double-strand breaks
Source: eLife. 2020 Jun 10;9:e55143. doi: 10.7554/eLife.55143 (PMC7286691; doi:10.7554/eLife.55143)
Supplement: Figure 5—source data 2. [file elife-55143-fig5-data2.zip › Figure 5ΓÇöSource Data 2/Example_MD_trajectories/5prime_boundary/5prime_boundary_16.pdb]

ATOM      1  C5' CYT B   1      19.925  -7.343 -56.444  1.00  0.00      BS   C  
ATOM      2  O5' CYT B   1      20.530  -7.615 -55.228  1.00  0.00      BS   O  
ATOM      3  C4' CYT B   1      18.405  -7.467 -56.411  1.00  0.00      BS   C  
ATOM      4  O4' CYT B   1      17.992  -8.809 -56.125  1.00  0.00      BS   O  
ATOM      5  C3' CYT B   1      17.667  -6.781 -55.271  1.00  0.00      BS   C  
ATOM      6  O3' CYT B   1      17.426  -5.371 -55.424  1.00  0.00      BS   O  
ATOM      7  C2' CYT B   1      16.297  -7.498 -55.345  1.00  0.00      BS   C  
ATOM      8  C1' CYT B   1      16.602  -8.831 -55.956  1.00  0.00      BS   C  
ATOM      9  N1  CYT B   1      16.064  -9.991 -55.172  1.00  0.00      BS   N  
ATOM     10  C2  CYT B   1      14.679 -10.245 -55.164  1.00  0.00      BS   C  
ATOM     11  O2  CYT B   1      13.945  -9.553 -55.912  1.00  0.00      BS   O  
ATOM     12  N3  CYT B   1      14.237 -11.349 -54.555  1.00  0.00      BS   N  
ATOM     13  C4  CYT B   1      15.027 -12.006 -53.656  1.00  0.00      BS   C  
ATOM     14  N4  CYT B   1      14.517 -13.066 -53.023  1.00  0.00      BS   N  
ATOM     15  C5  CYT B   1      16.398 -11.600 -53.443  1.00  0.00      BS   C  
ATOM     16  C6  CYT B   1      16.842 -10.623 -54.275  1.00  0.00      BS   C  
ATOM     17  H5  CYT B   1      17.098 -12.090 -52.766  1.00  0.00      BS   H  
ATOM     18  H6  CYT B   1      17.860 -10.239 -54.346  1.00  0.00      BS   H  
ATOM     19  H1' CYT B   1      16.173  -8.994 -56.967  1.00  0.00      BS   H  
ATOM     20  H2' CYT B   1      15.636  -6.904 -56.012  1.00  0.00      BS   H  
ATOM     21  H3' CYT B   1      18.279  -7.098 -54.399  1.00  0.00      BS   H  
ATOM     22  H4' CYT B   1      17.968  -7.245 -57.408  1.00  0.00      BS   H  
ATOM     23  H41 CYT B   1      13.554 -13.222 -53.245  1.00  0.00      BS   H  
ATOM     24  H5' CYT B   1      20.309  -8.040 -57.220  1.00  0.00      BS   H  
ATOM     25  H42 CYT B   1      14.970 -13.590 -52.302  1.00  0.00      BS   H  
ATOM     26  H5T CYT B   1      19.881  -8.021 -54.647  1.00  0.00      BS   H  
ATOM     27 H2'' CYT B   1      15.786  -7.527 -54.359  1.00  0.00      BS   H  
ATOM     28 H5'' CYT B   1      20.138  -6.304 -56.773  1.00  0.00      BS   H  
ATOM     29  P   THY B   2      17.614  -4.402 -54.111  1.00  0.00      BS   P  
ATOM     30  O1P THY B   2      18.291  -3.164 -54.526  1.00  0.00      BS   O  
ATOM     31  O2P THY B   2      18.275  -5.214 -53.072  1.00  0.00      BS   O  
ATOM     32  C5' THY B   2      15.257  -3.578 -54.719  1.00  0.00      BS   C  
ATOM     33  O5' THY B   2      16.143  -4.193 -53.718  1.00  0.00      BS   O  
ATOM     34  C4' THY B   2      13.652  -3.650 -54.439  1.00  0.00      BS   C  
ATOM     35  O4' THY B   2      13.271  -5.074 -54.299  1.00  0.00      BS   O  
ATOM     36  C3' THY B   2      13.063  -2.876 -53.240  1.00  0.00      BS   C  
ATOM     37  O3' THY B   2      11.826  -2.205 -53.658  1.00  0.00      BS   O  
ATOM     38  C2' THY B   2      12.766  -4.001 -52.247  1.00  0.00      BS   C  
ATOM     39  C1' THY B   2      12.561  -5.233 -53.151  1.00  0.00      BS   C  
ATOM     40  N1  THY B   2      12.843  -6.554 -52.579  1.00  0.00      BS   N  
ATOM     41  C2  THY B   2      11.935  -7.561 -52.317  1.00  0.00      BS   C  
ATOM     42  O2  THY B   2      10.721  -7.363 -52.522  1.00  0.00      BS   O  
ATOM     43  N3  THY B   2      12.518  -8.643 -51.776  1.00  0.00      BS   N  
ATOM     44  C4  THY B   2      13.794  -8.837 -51.322  1.00  0.00      BS   C  
ATOM     45  O4  THY B   2      14.113  -9.867 -50.758  1.00  0.00      BS   O  
ATOM     46  C5  THY B   2      14.691  -7.829 -51.691  1.00  0.00      BS   C  
ATOM     47  C5M THY B   2      16.160  -8.022 -51.380  1.00  0.00      BS   C  
ATOM     48  C6  THY B   2      14.214  -6.744 -52.258  1.00  0.00      BS   C  
ATOM     49  H3  THY B   2      11.831  -9.355 -51.573  1.00  0.00      BS   H  
ATOM     50  H6  THY B   2      14.867  -5.871 -52.282  1.00  0.00      BS   H  
ATOM     51  H1' THY B   2      11.500  -5.274 -53.479  1.00  0.00      BS   H  
ATOM     52  H2' THY B   2      11.873  -3.747 -51.636  1.00  0.00      BS   H  
ATOM     53  H3' THY B   2      13.752  -2.141 -52.773  1.00  0.00      BS   H  
ATOM     54  H4' THY B   2      13.236  -3.283 -55.400  1.00  0.00      BS   H  
ATOM     55  H5' THY B   2      15.311  -4.194 -55.643  1.00  0.00      BS   H  
ATOM     56  H51 THY B   2      16.353  -8.401 -50.354  1.00  0.00      BS   H  
ATOM     57  H52 THY B   2      16.543  -6.992 -51.540  1.00  0.00      BS   H  
ATOM     58  H53 THY B   2      16.656  -8.633 -52.163  1.00  0.00      BS   H  
ATOM     59 H2'' THY B   2      13.628  -4.060 -51.548  1.00  0.00      BS   H  
ATOM     60 H5'' THY B   2      15.586  -2.534 -54.907  1.00  0.00      BS   H  
ATOM     61  P   THY B   3      11.075  -1.206 -52.745  1.00  0.00      BS   P  
ATOM     62  O1P THY B   3      10.237  -0.333 -53.587  1.00  0.00      BS   O  
ATOM     63  O2P THY B   3      12.076  -0.471 -51.885  1.00  0.00      BS   O  
ATOM     64  C5' THY B   3       9.062  -2.652 -52.352  1.00  0.00      BS   C  
ATOM     65  O5' THY B   3      10.138  -2.004 -51.735  1.00  0.00      BS   O  
ATOM     66  C4' THY B   3       8.374  -3.621 -51.369  1.00  0.00      BS   C  
ATOM     67  O4' THY B   3       9.310  -4.731 -51.116  1.00  0.00      BS   O  
ATOM     68  C3' THY B   3       8.013  -3.150 -49.882  1.00  0.00      BS   C  
ATOM     69  O3' THY B   3       6.544  -3.174 -49.694  1.00  0.00      BS   O  
ATOM     70  C2' THY B   3       8.827  -4.131 -49.013  1.00  0.00      BS   C  
ATOM     71  C1' THY B   3       8.956  -5.321 -49.875  1.00  0.00      BS   C  
ATOM     72  N1  THY B   3       9.934  -6.300 -49.491  1.00  0.00      BS   N  
ATOM     73  C2  THY B   3       9.677  -7.620 -49.247  1.00  0.00      BS   C  
ATOM     74  O2  THY B   3       8.560  -8.091 -49.356  1.00  0.00      BS   O  
ATOM     75  N3  THY B   3      10.790  -8.376 -48.925  1.00  0.00      BS   N  
ATOM     76  C4  THY B   3      12.033  -7.895 -48.605  1.00  0.00      BS   C  
ATOM     77  O4  THY B   3      12.914  -8.578 -48.119  1.00  0.00      BS   O  
ATOM     78  C5  THY B   3      12.239  -6.490 -48.973  1.00  0.00      BS   C  
ATOM     79  C5M THY B   3      13.590  -5.820 -48.801  1.00  0.00      BS   C  
ATOM     80  C6  THY B   3      11.216  -5.802 -49.417  1.00  0.00      BS   C  
ATOM     81  H3  THY B   3      10.588  -9.337 -48.692  1.00  0.00      BS   H  
ATOM     82  H6  THY B   3      11.312  -4.738 -49.633  1.00  0.00      BS   H  
ATOM     83  H1' THY B   3       7.970  -5.814 -50.009  1.00  0.00      BS   H  
ATOM     84  H2' THY B   3       8.220  -4.432 -48.133  1.00  0.00      BS   H  
ATOM     85  H3' THY B   3       8.442  -2.141 -49.703  1.00  0.00      BS   H  
ATOM     86  H4' THY B   3       7.431  -3.979 -51.834  1.00  0.00      BS   H  
ATOM     87  H5' THY B   3       9.336  -3.223 -53.265  1.00  0.00      BS   H  
ATOM     88  H51 THY B   3      13.991  -6.106 -47.806  1.00  0.00      BS   H  
ATOM     89  H52 THY B   3      13.569  -4.711 -48.861  1.00  0.00      BS   H  
ATOM     90  H53 THY B   3      14.364  -6.156 -49.525  1.00  0.00      BS   H  
ATOM     91 H2'' THY B   3       9.801  -3.636 -48.810  1.00  0.00      BS   H  
ATOM     92 H5'' THY B   3       8.323  -1.881 -52.657  1.00  0.00      BS   H  
ATOM     93  P   ADE B   4       5.990  -2.578 -48.378  1.00  0.00      BS   P  
ATOM     94  O1P ADE B   4       4.725  -1.839 -48.778  1.00  0.00      BS   O  
ATOM     95  O2P ADE B   4       6.992  -1.862 -47.577  1.00  0.00      BS   O  
ATOM     96  C5' ADE B   4       4.431  -4.594 -47.829  1.00  0.00      BS   C  
ATOM     97  O5' ADE B   4       5.633  -3.884 -47.573  1.00  0.00      BS   O  
ATOM     98  C4' ADE B   4       4.458  -6.097 -47.341  1.00  0.00      BS   C  
ATOM     99  O4' ADE B   4       5.653  -6.751 -47.721  1.00  0.00      BS   O  
ATOM    100  C3' ADE B   4       4.524  -6.225 -45.838  1.00  0.00      BS   C  
ATOM    101  O3' ADE B   4       3.230  -6.104 -45.277  1.00  0.00      BS   O  
ATOM    102  C2' ADE B   4       4.896  -7.673 -45.706  1.00  0.00      BS   C  
ATOM    103  C1' ADE B   4       5.958  -7.819 -46.787  1.00  0.00      BS   C  
ATOM    104  N1  ADE B   4       9.744 -10.060 -44.191  1.00  0.00      BS   N  
ATOM    105  C2  ADE B   4       8.491 -10.453 -44.440  1.00  0.00      BS   C  
ATOM    106  N3  ADE B   4       7.589  -9.753 -45.166  1.00  0.00      BS   N  
ATOM    107  C4  ADE B   4       8.043  -8.574 -45.549  1.00  0.00      BS   C  
ATOM    108  C5  ADE B   4       9.237  -7.994 -45.277  1.00  0.00      BS   C  
ATOM    109  C6  ADE B   4      10.143  -8.798 -44.617  1.00  0.00      BS   C  
ATOM    110  N6  ADE B   4      11.417  -8.491 -44.426  1.00  0.00      BS   N  
ATOM    111  N7  ADE B   4       9.257  -6.687 -45.704  1.00  0.00      BS   N  
ATOM    112  C8  ADE B   4       8.046  -6.482 -46.258  1.00  0.00      BS   C  
ATOM    113  N9  ADE B   4       7.323  -7.635 -46.275  1.00  0.00      BS   N  
ATOM    114  H2  ADE B   4       8.151 -11.463 -44.208  1.00  0.00      BS   H  
ATOM    115  H8  ADE B   4       7.730  -5.648 -46.885  1.00  0.00      BS   H  
ATOM    116  H1' ADE B   4       5.899  -8.804 -47.298  1.00  0.00      BS   H  
ATOM    117  H2' ADE B   4       3.997  -8.300 -45.887  1.00  0.00      BS   H  
ATOM    118  H3' ADE B   4       5.269  -5.493 -45.459  1.00  0.00      BS   H  
ATOM    119  H4' ADE B   4       3.512  -6.582 -47.662  1.00  0.00      BS   H  
ATOM    120  H5' ADE B   4       4.051  -4.608 -48.873  1.00  0.00      BS   H  
ATOM    121  H61 ADE B   4      12.024  -9.168 -44.010  1.00  0.00      BS   H  
ATOM    122  H62 ADE B   4      11.917  -7.665 -44.687  1.00  0.00      BS   H  
ATOM    123 H2'' ADE B   4       5.242  -7.923 -44.681  1.00  0.00      BS   H  
ATOM    124 H5'' ADE B   4       3.641  -4.049 -47.269  1.00  0.00      BS   H  
ATOM    125  P   THY B   5       2.932  -5.502 -43.913  1.00  0.00      BS   P  
ATOM    126  O1P THY B   5       1.921  -4.492 -44.133  1.00  0.00      BS   O  
ATOM    127  O2P THY B   5       4.206  -5.124 -43.330  1.00  0.00      BS   O  
ATOM    128  C5' THY B   5       1.774  -7.918 -43.606  1.00  0.00      BS   C  
ATOM    129  O5' THY B   5       2.318  -6.675 -43.117  1.00  0.00      BS   O  
ATOM    130  C4' THY B   5       2.208  -9.105 -42.787  1.00  0.00      BS   C  
ATOM    131  O4' THY B   5       3.590  -9.289 -42.866  1.00  0.00      BS   O  
ATOM    132  C3' THY B   5       1.834  -9.208 -41.305  1.00  0.00      BS   C  
ATOM    133  O3' THY B   5       1.354 -10.489 -40.881  1.00  0.00      BS   O  
ATOM    134  C2' THY B   5       3.158  -8.782 -40.620  1.00  0.00      BS   C  
ATOM    135  C1' THY B   5       4.136  -9.438 -41.547  1.00  0.00      BS   C  
ATOM    136  N1  THY B   5       5.530  -8.885 -41.572  1.00  0.00      BS   N  
ATOM    137  C2  THY B   5       6.605  -9.624 -41.094  1.00  0.00      BS   C  
ATOM    138  O2  THY B   5       6.434 -10.763 -40.615  1.00  0.00      BS   O  
ATOM    139  N3  THY B   5       7.859  -9.077 -41.175  1.00  0.00      BS   N  
ATOM    140  C4  THY B   5       8.100  -7.749 -41.617  1.00  0.00      BS   C  
ATOM    141  O4  THY B   5       9.131  -7.164 -41.364  1.00  0.00      BS   O  
ATOM    142  C5  THY B   5       6.939  -7.079 -42.280  1.00  0.00      BS   C  
ATOM    143  C5M THY B   5       7.170  -5.770 -42.875  1.00  0.00      BS   C  
ATOM    144  C6  THY B   5       5.753  -7.672 -42.174  1.00  0.00      BS   C  
ATOM    145  H3  THY B   5       8.591  -9.539 -40.655  1.00  0.00      BS   H  
ATOM    146  H6  THY B   5       4.855  -7.087 -42.374  1.00  0.00      BS   H  
ATOM    147  H1' THY B   5       4.068 -10.544 -41.465  1.00  0.00      BS   H  
ATOM    148  H2' THY B   5       3.281  -8.946 -39.529  1.00  0.00      BS   H  
ATOM    149  H3' THY B   5       1.044  -8.454 -41.103  1.00  0.00      BS   H  
ATOM    150  H4' THY B   5       1.773 -10.044 -43.189  1.00  0.00      BS   H  
ATOM    151  H5' THY B   5       1.989  -8.080 -44.684  1.00  0.00      BS   H  
ATOM    152  H51 THY B   5       6.984  -5.725 -43.969  1.00  0.00      BS   H  
ATOM    153  H52 THY B   5       8.221  -5.417 -42.790  1.00  0.00      BS   H  
ATOM    154  H53 THY B   5       6.591  -5.033 -42.279  1.00  0.00      BS   H  
ATOM    155 H2'' THY B   5       3.264  -7.702 -40.855  1.00  0.00      BS   H  
ATOM    156 H5'' THY B   5       0.674  -7.893 -43.452  1.00  0.00      BS   H  
ATOM    157  P   ADE B   6       0.596 -10.740 -39.546  1.00  0.00      BS   P  
ATOM    158  O1P ADE B   6      -0.195 -11.951 -39.732  1.00  0.00      BS   O  
ATOM    159  O2P ADE B   6      -0.190  -9.473 -39.202  1.00  0.00      BS   O  
ATOM    160  C5' ADE B   6       2.633 -12.099 -38.633  1.00  0.00      BS   C  
ATOM    161  O5' ADE B   6       1.710 -10.992 -38.454  1.00  0.00      BS   O  
ATOM    162  C4' ADE B   6       3.990 -12.022 -37.882  1.00  0.00      BS   C  
ATOM    163  O4' ADE B   6       4.788 -10.779 -38.388  1.00  0.00      BS   O  
ATOM    164  C3' ADE B   6       3.782 -11.630 -36.317  1.00  0.00      BS   C  
ATOM    165  O3' ADE B   6       4.482 -12.561 -35.521  1.00  0.00      BS   O  
ATOM    166  C2' ADE B   6       4.465 -10.242 -36.200  1.00  0.00      BS   C  
ATOM    167  C1' ADE B   6       5.555 -10.380 -37.275  1.00  0.00      BS   C  
ATOM    168  N1  ADE B   6      10.037  -7.934 -36.977  1.00  0.00      BS   N  
ATOM    169  C2  ADE B   6       9.571  -9.035 -36.447  1.00  0.00      BS   C  
ATOM    170  N3  ADE B   6       8.421  -9.672 -36.620  1.00  0.00      BS   N  
ATOM    171  C4  ADE B   6       7.578  -8.873 -37.363  1.00  0.00      BS   C  
ATOM    172  C5  ADE B   6       7.820  -7.629 -37.846  1.00  0.00      BS   C  
ATOM    173  C6  ADE B   6       9.191  -7.224 -37.721  1.00  0.00      BS   C  
ATOM    174  N6  ADE B   6       9.738  -6.161 -38.398  1.00  0.00      BS   N  
ATOM    175  N7  ADE B   6       6.696  -7.055 -38.371  1.00  0.00      BS   N  
ATOM    176  C8  ADE B   6       5.803  -7.984 -38.249  1.00  0.00      BS   C  
ATOM    177  N9  ADE B   6       6.265  -9.147 -37.698  1.00  0.00      BS   N  
ATOM    178  H2  ADE B   6      10.283  -9.604 -35.850  1.00  0.00      BS   H  
ATOM    179  H8  ADE B   6       4.747  -7.777 -38.421  1.00  0.00      BS   H  
ATOM    180  H1' ADE B   6       6.293 -11.180 -37.046  1.00  0.00      BS   H  
ATOM    181  H2' ADE B   6       4.847 -10.075 -35.171  1.00  0.00      BS   H  
ATOM    182  H3' ADE B   6       2.689 -11.647 -36.110  1.00  0.00      BS   H  
ATOM    183  H4' ADE B   6       4.626 -12.931 -37.934  1.00  0.00      BS   H  
ATOM    184  H5' ADE B   6       2.909 -12.324 -39.685  1.00  0.00      BS   H  
ATOM    185  H61 ADE B   6       9.258  -5.776 -39.187  1.00  0.00      BS   H  
ATOM    186  H62 ADE B   6      10.734  -6.186 -38.483  1.00  0.00      BS   H  
ATOM    187 H2'' ADE B   6       3.853  -9.341 -36.418  1.00  0.00      BS   H  
ATOM    188 H5'' ADE B   6       2.192 -13.089 -38.388  1.00  0.00      BS   H  
ATOM    189  P   THY B   7       4.223 -12.531 -33.984  1.00  0.00      BS   P  
ATOM    190  O1P THY B   7       3.812 -13.866 -33.449  1.00  0.00      BS   O  
ATOM    191  O2P THY B   7       3.260 -11.404 -33.695  1.00  0.00      BS   O  
ATOM    192  C5' THY B   7       6.733 -13.000 -33.605  1.00  0.00      BS   C  
ATOM    193  O5' THY B   7       5.576 -12.256 -33.275  1.00  0.00      BS   O  
ATOM    194  C4' THY B   7       7.821 -12.879 -32.641  1.00  0.00      BS   C  
ATOM    195  O4' THY B   7       8.550 -11.705 -33.136  1.00  0.00      BS   O  
ATOM    196  C3' THY B   7       7.552 -12.607 -31.109  1.00  0.00      BS   C  
ATOM    197  O3' THY B   7       8.423 -13.330 -30.292  1.00  0.00      BS   O  
ATOM    198  C2' THY B   7       7.657 -11.099 -31.047  1.00  0.00      BS   C  
ATOM    199  C1' THY B   7       8.696 -10.757 -32.141  1.00  0.00      BS   C  
ATOM    200  N1  THY B   7       8.680  -9.373 -32.673  1.00  0.00      BS   N  
ATOM    201  C2  THY B   7       9.876  -8.650 -32.822  1.00  0.00      BS   C  
ATOM    202  O2  THY B   7      10.965  -9.073 -32.508  1.00  0.00      BS   O  
ATOM    203  N3  THY B   7       9.689  -7.443 -33.461  1.00  0.00      BS   N  
ATOM    204  C4  THY B   7       8.532  -6.842 -33.905  1.00  0.00      BS   C  
ATOM    205  O4  THY B   7       8.592  -5.747 -34.449  1.00  0.00      BS   O  
ATOM    206  C5  THY B   7       7.315  -7.656 -33.712  1.00  0.00      BS   C  
ATOM    207  C5M THY B   7       6.044  -7.211 -34.279  1.00  0.00      BS   C  
ATOM    208  C6  THY B   7       7.476  -8.842 -33.146  1.00  0.00      BS   C  
ATOM    209  H3  THY B   7      10.561  -6.954 -33.602  1.00  0.00      BS   H  
ATOM    210  H6  THY B   7       6.701  -9.605 -33.225  1.00  0.00      BS   H  
ATOM    211  H1' THY B   7       9.658 -11.076 -31.688  1.00  0.00      BS   H  
ATOM    212  H2' THY B   7       7.906 -10.679 -30.049  1.00  0.00      BS   H  
ATOM    213  H3' THY B   7       6.519 -12.971 -30.919  1.00  0.00      BS   H  
ATOM    214  H4' THY B   7       8.616 -13.656 -32.668  1.00  0.00      BS   H  
ATOM    215  H5' THY B   7       7.149 -12.623 -34.564  1.00  0.00      BS   H  
ATOM    216  H51 THY B   7       5.770  -6.222 -33.854  1.00  0.00      BS   H  
ATOM    217  H52 THY B   7       5.208  -7.903 -34.043  1.00  0.00      BS   H  
ATOM    218  H53 THY B   7       6.050  -7.108 -35.385  1.00  0.00      BS   H  
ATOM    219 H2'' THY B   7       6.671 -10.699 -31.368  1.00  0.00      BS   H  
ATOM    220 H5'' THY B   7       6.451 -14.074 -33.643  1.00  0.00      BS   H  
ATOM    221  P   ADE B   8       8.318 -13.184 -28.732  1.00  0.00      BS   P  
ATOM    222  O1P ADE B   8       8.180 -14.540 -28.184  1.00  0.00      BS   O  
ATOM    223  O2P ADE B   8       7.215 -12.240 -28.384  1.00  0.00      BS   O  
ATOM    224  C5' ADE B   8      10.875 -13.062 -28.813  1.00  0.00      BS   C  
ATOM    225  O5' ADE B   8       9.656 -12.498 -28.342  1.00  0.00      BS   O  
ATOM    226  C4' ADE B   8      12.235 -12.290 -28.612  1.00  0.00      BS   C  
ATOM    227  O4' ADE B   8      12.461 -11.386 -29.745  1.00  0.00      BS   O  
ATOM    228  C3' ADE B   8      12.407 -11.426 -27.333  1.00  0.00      BS   C  
ATOM    229  O3' ADE B   8      12.994 -12.301 -26.349  1.00  0.00      BS   O  
ATOM    230  C2' ADE B   8      13.340 -10.332 -27.841  1.00  0.00      BS   C  
ATOM    231  C1' ADE B   8      12.819 -10.099 -29.254  1.00  0.00      BS   C  
ATOM    232  N1  ADE B   8      12.204  -5.232 -29.667  1.00  0.00      BS   N  
ATOM    233  C2  ADE B   8      13.291  -5.998 -29.716  1.00  0.00      BS   C  
ATOM    234  N3  ADE B   8      13.282  -7.297 -29.681  1.00  0.00      BS   N  
ATOM    235  C4  ADE B   8      12.048  -7.857 -29.463  1.00  0.00      BS   C  
ATOM    236  C5  ADE B   8      10.839  -7.164 -29.414  1.00  0.00      BS   C  
ATOM    237  C6  ADE B   8      10.943  -5.762 -29.596  1.00  0.00      BS   C  
ATOM    238  N6  ADE B   8       9.954  -4.916 -29.753  1.00  0.00      BS   N  
ATOM    239  N7  ADE B   8       9.810  -8.097 -29.257  1.00  0.00      BS   N  
ATOM    240  C8  ADE B   8      10.398  -9.262 -29.165  1.00  0.00      BS   C  
ATOM    241  N9  ADE B   8      11.786  -9.146 -29.371  1.00  0.00      BS   N  
ATOM    242  H2  ADE B   8      14.217  -5.442 -29.863  1.00  0.00      BS   H  
ATOM    243  H8  ADE B   8      10.075 -10.276 -28.928  1.00  0.00      BS   H  
ATOM    244  H1' ADE B   8      13.680  -9.702 -29.834  1.00  0.00      BS   H  
ATOM    245  H2' ADE B   8      14.343 -10.808 -27.787  1.00  0.00      BS   H  
ATOM    246  H3' ADE B   8      11.394 -11.070 -27.048  1.00  0.00      BS   H  
ATOM    247  H4' ADE B   8      13.110 -12.975 -28.606  1.00  0.00      BS   H  
ATOM    248  H5' ADE B   8      10.868 -13.450 -29.854  1.00  0.00      BS   H  
ATOM    249  H61 ADE B   8      10.151  -3.936 -29.722  1.00  0.00      BS   H  
ATOM    250  H62 ADE B   8       9.070  -5.239 -30.092  1.00  0.00      BS   H  
ATOM    251 H2'' ADE B   8      13.344  -9.413 -27.217  1.00  0.00      BS   H  
ATOM    252 H5'' ADE B   8      11.011 -13.954 -28.166  1.00  0.00      BS   H  
ATOM    253  P   THY B   9      13.272 -11.727 -24.918  1.00  0.00      BS   P  
ATOM    254  O1P THY B   9      14.573 -11.003 -25.063  1.00  0.00      BS   O  
ATOM    255  O2P THY B   9      13.291 -12.858 -23.947  1.00  0.00      BS   O  
ATOM    256  C5' THY B   9      11.915  -9.896 -23.502  1.00  0.00      BS   C  
ATOM    257  O5' THY B   9      12.038 -10.697 -24.720  1.00  0.00      BS   O  
ATOM    258  C4' THY B   9      12.415  -8.496 -23.685  1.00  0.00      BS   C  
ATOM    259  O4' THY B   9      11.687  -7.776 -24.815  1.00  0.00      BS   O  
ATOM    260  C3' THY B   9      12.259  -7.590 -22.380  1.00  0.00      BS   C  
ATOM    261  O3' THY B   9      13.416  -6.781 -22.116  1.00  0.00      BS   O  
ATOM    262  C2' THY B   9      11.012  -6.809 -22.809  1.00  0.00      BS   C  
ATOM    263  C1' THY B   9      11.248  -6.554 -24.319  1.00  0.00      BS   C  
ATOM    264  N1  THY B   9      10.068  -6.201 -25.060  1.00  0.00      BS   N  
ATOM    265  C2  THY B   9      10.193  -5.487 -26.212  1.00  0.00      BS   C  
ATOM    266  O2  THY B   9      11.299  -5.057 -26.578  1.00  0.00      BS   O  
ATOM    267  N3  THY B   9       8.993  -5.110 -26.800  1.00  0.00      BS   N  
ATOM    268  C4  THY B   9       7.721  -5.347 -26.347  1.00  0.00      BS   C  
ATOM    269  O4  THY B   9       6.864  -4.800 -26.975  1.00  0.00      BS   O  
ATOM    270  C5  THY B   9       7.632  -6.163 -25.175  1.00  0.00      BS   C  
ATOM    271  C5M THY B   9       6.308  -6.623 -24.705  1.00  0.00      BS   C  
ATOM    272  C6  THY B   9       8.766  -6.500 -24.606  1.00  0.00      BS   C  
ATOM    273  H3  THY B   9       9.034  -4.362 -27.479  1.00  0.00      BS   H  
ATOM    274  H6  THY B   9       8.745  -7.237 -23.802  1.00  0.00      BS   H  
ATOM    275  H1' THY B   9      12.084  -5.824 -24.393  1.00  0.00      BS   H  
ATOM    276  H2' THY B   9      10.892  -5.846 -22.269  1.00  0.00      BS   H  
ATOM    277  H3' THY B   9      12.065  -8.388 -21.632  1.00  0.00      BS   H  
ATOM    278  H4' THY B   9      13.503  -8.522 -23.913  1.00  0.00      BS   H  
ATOM    279  H5' THY B   9      12.441 -10.367 -22.643  1.00  0.00      BS   H  
ATOM    280  H51 THY B   9       5.507  -5.854 -24.736  1.00  0.00      BS   H  
ATOM    281  H52 THY B   9       6.404  -6.926 -23.641  1.00  0.00      BS   H  
ATOM    282  H53 THY B   9       6.048  -7.532 -25.289  1.00  0.00      BS   H  
ATOM    283 H2'' THY B   9      10.206  -7.549 -22.615  1.00  0.00      BS   H  
ATOM    284 H5'' THY B   9      10.857  -9.909 -23.163  1.00  0.00      BS   H  
ATOM    285  P   ADE B  10      13.405  -5.718 -20.968  1.00  0.00      BS   P  
ATOM    286  O1P ADE B  10      14.510  -5.983 -20.050  1.00  0.00      BS   O  
ATOM    287  O2P ADE B  10      12.085  -5.637 -20.322  1.00  0.00      BS   O  
ATOM    288  C5' ADE B  10      14.811  -4.161 -22.510  1.00  0.00      BS   C  
ATOM    289  O5' ADE B  10      13.679  -4.322 -21.634  1.00  0.00      BS   O  
ATOM    290  C4' ADE B  10      14.835  -2.830 -23.244  1.00  0.00      BS   C  
ATOM    291  O4' ADE B  10      13.681  -2.578 -24.066  1.00  0.00      BS   O  
ATOM    292  C3' ADE B  10      14.969  -1.717 -22.229  1.00  0.00      BS   C  
ATOM    293  O3' ADE B  10      15.865  -0.608 -22.650  1.00  0.00      BS   O  
ATOM    294  C2' ADE B  10      13.524  -1.180 -22.105  1.00  0.00      BS   C  
ATOM    295  C1' ADE B  10      12.975  -1.462 -23.501  1.00  0.00      BS   C  
ATOM    296  N1  ADE B  10       8.594  -0.495 -25.948  1.00  0.00      BS   N  
ATOM    297  C2  ADE B  10       9.796   0.051 -25.945  1.00  0.00      BS   C  
ATOM    298  N3  ADE B  10      10.880  -0.113 -25.193  1.00  0.00      BS   N  
ATOM    299  C4  ADE B  10      10.638  -1.183 -24.351  1.00  0.00      BS   C  
ATOM    300  C5  ADE B  10       9.488  -1.874 -24.146  1.00  0.00      BS   C  
ATOM    301  C6  ADE B  10       8.405  -1.503 -25.056  1.00  0.00      BS   C  
ATOM    302  N6  ADE B  10       7.203  -2.019 -25.020  1.00  0.00      BS   N  
ATOM    303  N7  ADE B  10       9.686  -2.900 -23.259  1.00  0.00      BS   N  
ATOM    304  C8  ADE B  10      10.937  -2.811 -22.951  1.00  0.00      BS   C  
ATOM    305  N9  ADE B  10      11.541  -1.717 -23.555  1.00  0.00      BS   N  
ATOM    306  H2  ADE B  10       9.823   0.862 -26.674  1.00  0.00      BS   H  
ATOM    307  H8  ADE B  10      11.607  -3.496 -22.432  1.00  0.00      BS   H  
ATOM    308  H1' ADE B  10      13.386  -0.624 -24.105  1.00  0.00      BS   H  
ATOM    309  H2' ADE B  10      13.510  -0.073 -22.003  1.00  0.00      BS   H  
ATOM    310  H3' ADE B  10      15.227  -2.104 -21.221  1.00  0.00      BS   H  
ATOM    311  H4' ADE B  10      15.732  -2.920 -23.893  1.00  0.00      BS   H  
ATOM    312  H5' ADE B  10      14.827  -4.881 -23.356  1.00  0.00      BS   H  
ATOM    313  H61 ADE B  10       6.680  -2.059 -25.871  1.00  0.00      BS   H  
ATOM    314  H62 ADE B  10       6.850  -2.660 -24.339  1.00  0.00      BS   H  
ATOM    315 H2'' ADE B  10      12.960  -1.558 -21.225  1.00  0.00      BS   H  
ATOM    316 H5'' ADE B  10      15.720  -4.294 -21.884  1.00  0.00      BS   H  
ATOM    317  P   CYT B  11      17.073  -0.347 -21.757  1.00  0.00      BS   P  
ATOM    318  O1P CYT B  11      17.616  -1.632 -21.237  1.00  0.00      BS   O  
ATOM    319  O2P CYT B  11      16.798   0.718 -20.781  1.00  0.00      BS   O  
ATOM    320  C5' CYT B  11      18.307  -0.411 -24.080  1.00  0.00      BS   C  
ATOM    321  O5' CYT B  11      18.003   0.167 -22.839  1.00  0.00      BS   O  
ATOM    322  C4' CYT B  11      19.647  -0.141 -24.732  1.00  0.00      BS   C  
ATOM    323  O4' CYT B  11      19.612   1.172 -25.320  1.00  0.00      BS   O  
ATOM    324  C3' CYT B  11      20.684  -0.045 -23.606  1.00  0.00      BS   C  
ATOM    325  O3' CYT B  11      22.027  -0.557 -24.024  1.00  0.00      BS   O  
ATOM    326  C2' CYT B  11      20.770   1.407 -23.239  1.00  0.00      BS   C  
ATOM    327  C1' CYT B  11      20.474   2.081 -24.575  1.00  0.00      BS   C  
ATOM    328  N1  CYT B  11      19.862   3.510 -24.519  1.00  0.00      BS   N  
ATOM    329  C2  CYT B  11      20.720   4.602 -24.501  1.00  0.00      BS   C  
ATOM    330  O2  CYT B  11      21.987   4.438 -24.495  1.00  0.00      BS   O  
ATOM    331  N3  CYT B  11      20.200   5.843 -24.537  1.00  0.00      BS   N  
ATOM    332  C4  CYT B  11      18.853   5.967 -24.348  1.00  0.00      BS   C  
ATOM    333  N4  CYT B  11      18.286   7.181 -24.264  1.00  0.00      BS   N  
ATOM    334  C5  CYT B  11      17.987   4.833 -24.354  1.00  0.00      BS   C  
ATOM    335  C6  CYT B  11      18.536   3.642 -24.379  1.00  0.00      BS   C  
ATOM    336  H5  CYT B  11      16.924   5.052 -24.255  1.00  0.00      BS   H  
ATOM    337  H6  CYT B  11      17.821   2.820 -24.431  1.00  0.00      BS   H  
ATOM    338  H1' CYT B  11      21.296   1.962 -25.314  1.00  0.00      BS   H  
ATOM    339  H2' CYT B  11      21.818   1.656 -22.971  1.00  0.00      BS   H  
ATOM    340  H3' CYT B  11      20.383  -0.614 -22.700  1.00  0.00      BS   H  
ATOM    341  H4' CYT B  11      19.936  -0.970 -25.412  1.00  0.00      BS   H  
ATOM    342  H41 CYT B  11      18.795   8.033 -24.146  1.00  0.00      BS   H  
ATOM    343  H5' CYT B  11      17.506  -0.163 -24.808  1.00  0.00      BS   H  
ATOM    344  H42 CYT B  11      17.295   7.242 -24.143  1.00  0.00      BS   H  
ATOM    345 H2'' CYT B  11      20.044   1.636 -22.431  1.00  0.00      BS   H  
ATOM    346 H5'' CYT B  11      18.205  -1.517 -24.024  1.00  0.00      BS   H  
ATOM    347  P   GUA B  12      22.349  -2.000 -23.538  1.00  0.00      BS   P  
ATOM    348  O1P GUA B  12      22.485  -2.053 -22.078  1.00  0.00      BS   O  
ATOM    349  O2P GUA B  12      23.517  -2.478 -24.252  1.00  0.00      BS   O  
ATOM    350  C5' GUA B  12      21.301  -4.348 -23.753  1.00  0.00      BS   C  
ATOM    351  O5' GUA B  12      21.099  -2.862 -23.938  1.00  0.00      BS   O  
ATOM    352  C4' GUA B  12      20.604  -4.977 -24.986  1.00  0.00      BS   C  
ATOM    353  O4' GUA B  12      19.255  -4.555 -25.201  1.00  0.00      BS   O  
ATOM    354  C3' GUA B  12      21.285  -4.688 -26.321  1.00  0.00      BS   C  
ATOM    355  O3' GUA B  12      21.514  -5.738 -27.268  1.00  0.00      BS   O  
ATOM    356  C2' GUA B  12      20.318  -3.716 -27.036  1.00  0.00      BS   C  
ATOM    357  C1' GUA B  12      18.985  -4.284 -26.559  1.00  0.00      BS   C  
ATOM    358  N1  GUA B  12      13.849  -3.855 -26.928  1.00  0.00      BS   N  
ATOM    359  C2  GUA B  12      14.619  -4.977 -26.469  1.00  0.00      BS   C  
ATOM    360  N2  GUA B  12      13.904  -6.039 -26.125  1.00  0.00      BS   N  
ATOM    361  N3  GUA B  12      15.945  -4.976 -26.539  1.00  0.00      BS   N  
ATOM    362  C4  GUA B  12      16.438  -3.704 -26.707  1.00  0.00      BS   C  
ATOM    363  C5  GUA B  12      15.738  -2.524 -26.999  1.00  0.00      BS   C  
ATOM    364  C6  GUA B  12      14.306  -2.548 -27.147  1.00  0.00      BS   C  
ATOM    365  O6  GUA B  12      13.502  -1.577 -27.346  1.00  0.00      BS   O  
ATOM    366  N7  GUA B  12      16.691  -1.473 -27.158  1.00  0.00      BS   N  
ATOM    367  C8  GUA B  12      17.846  -1.997 -26.997  1.00  0.00      BS   C  
ATOM    368  N9  GUA B  12      17.817  -3.320 -26.767  1.00  0.00      BS   N  
ATOM    369  H1  GUA B  12      12.913  -4.033 -26.592  1.00  0.00      BS   H  
ATOM    370  H8  GUA B  12      18.839  -1.557 -27.089  1.00  0.00      BS   H  
ATOM    371  H1' GUA B  12      18.774  -5.288 -26.988  1.00  0.00      BS   H  
ATOM    372  H2' GUA B  12      20.475  -3.806 -28.132  1.00  0.00      BS   H  
ATOM    373  H21 GUA B  12      12.911  -5.918 -26.100  1.00  0.00      BS   H  
ATOM    374  H3' GUA B  12      22.240  -4.147 -26.152  1.00  0.00      BS   H  
ATOM    375  H22 GUA B  12      14.379  -6.905 -25.971  1.00  0.00      BS   H  
ATOM    376  H4' GUA B  12      20.529  -6.070 -24.803  1.00  0.00      BS   H  
ATOM    377  H5' GUA B  12      20.731  -4.721 -22.875  1.00  0.00      BS   H  
ATOM    378  H3T GUA B  12      21.909  -5.389 -28.071  1.00  0.00      BS   H  
ATOM    379 H2'' GUA B  12      20.447  -2.698 -26.610  1.00  0.00      BS   H  
ATOM    380 H5'' GUA B  12      22.368  -4.651 -23.685  1.00  0.00      BS   H  
TER   
ATOM    381  C5' GUA R  11      13.549   3.692 -20.063  1.00  0.00      R    C  
ATOM    382  O5' GUA R  11      13.000   2.681 -19.192  1.00  0.00      R    O  
ATOM    383  C4' GUA R  11      12.696   4.007 -21.310  1.00  0.00      R    C  
ATOM    384  O4' GUA R  11      12.291   2.854 -22.067  1.00  0.00      R    O  
ATOM    385  C3' GUA R  11      11.362   4.692 -21.004  1.00  0.00      R    C  
ATOM    386  O3' GUA R  11      11.464   6.099 -20.553  1.00  0.00      R    O  
ATOM    387  C2' GUA R  11      10.656   4.490 -22.326  1.00  0.00      R    C  
ATOM    388  O2' GUA R  11      11.110   5.399 -23.303  1.00  0.00      R    O  
ATOM    389  C1' GUA R  11      11.049   3.099 -22.763  1.00  0.00      R    C  
ATOM    390  N1  GUA R  11       6.213   1.680 -23.720  1.00  0.00      R    N  
ATOM    391  C2  GUA R  11       6.962   2.736 -24.220  1.00  0.00      R    C  
ATOM    392  N2  GUA R  11       6.248   3.511 -25.023  1.00  0.00      R    N  
ATOM    393  N3  GUA R  11       8.194   3.023 -23.743  1.00  0.00      R    N  
ATOM    394  C4  GUA R  11       8.699   2.133 -22.916  1.00  0.00      R    C  
ATOM    395  C5  GUA R  11       8.023   0.995 -22.435  1.00  0.00      R    C  
ATOM    396  C6  GUA R  11       6.691   0.791 -22.849  1.00  0.00      R    C  
ATOM    397  O6  GUA R  11       5.921  -0.102 -22.444  1.00  0.00      R    O  
ATOM    398  N7  GUA R  11       8.836   0.308 -21.548  1.00  0.00      R    N  
ATOM    399  C8  GUA R  11       9.985   1.011 -21.618  1.00  0.00      R    C  
ATOM    400  N9  GUA R  11       9.958   2.119 -22.401  1.00  0.00      R    N  
ATOM    401  H1  GUA R  11       5.236   1.627 -23.971  1.00  0.00      R    H  
ATOM    402  H8  GUA R  11      10.912   0.742 -21.112  1.00  0.00      R    H  
ATOM    403  H1' GUA R  11      11.238   3.055 -23.857  1.00  0.00      R    H  
ATOM    404  H2' GUA R  11      10.506   5.362 -24.048  1.00  0.00      R    H  
ATOM    405  H21 GUA R  11       5.269   3.416 -25.206  1.00  0.00      R    H  
ATOM    406  H3' GUA R  11      10.781   4.034 -20.322  1.00  0.00      R    H  
ATOM    407  H22 GUA R  11       6.708   4.379 -25.206  1.00  0.00      R    H  
ATOM    408  H4' GUA R  11      13.262   4.667 -22.002  1.00  0.00      R    H  
ATOM    409  H5' GUA R  11      14.549   3.418 -20.461  1.00  0.00      R    H  
ATOM    410  H5T GUA R  11      13.626   2.003 -19.456  1.00  0.00      R    H  
ATOM    411 H2'' GUA R  11       9.579   4.630 -22.094  1.00  0.00      R    H  
ATOM    412 H5'' GUA R  11      13.772   4.650 -19.545  1.00  0.00      R    H  
ATOM    413  P   CYT R  12      11.049   6.291 -19.099  1.00  0.00      R    P  
ATOM    414  O1P CYT R  12      11.872   7.290 -18.440  1.00  0.00      R    O  
ATOM    415  O2P CYT R  12      10.821   4.986 -18.365  1.00  0.00      R    O  
ATOM    416  C5' CYT R  12       9.440   7.975 -20.163  1.00  0.00      R    C  
ATOM    417  O5' CYT R  12       9.579   6.827 -19.247  1.00  0.00      R    O  
ATOM    418  C4' CYT R  12       8.187   7.880 -21.071  1.00  0.00      R    C  
ATOM    419  O4' CYT R  12       8.120   6.656 -21.703  1.00  0.00      R    O  
ATOM    420  C3' CYT R  12       6.899   8.101 -20.389  1.00  0.00      R    C  
ATOM    421  O3' CYT R  12       6.734   9.503 -20.196  1.00  0.00      R    O  
ATOM    422  C2' CYT R  12       5.908   7.398 -21.249  1.00  0.00      R    C  
ATOM    423  O2' CYT R  12       5.521   8.062 -22.363  1.00  0.00      R    O  
ATOM    424  C1' CYT R  12       6.773   6.208 -21.720  1.00  0.00      R    C  
ATOM    425  N1  CYT R  12       6.481   4.938 -20.936  1.00  0.00      R    N  
ATOM    426  C2  CYT R  12       5.331   4.180 -21.103  1.00  0.00      R    C  
ATOM    427  O2  CYT R  12       4.481   4.670 -21.814  1.00  0.00      R    O  
ATOM    428  N3  CYT R  12       5.179   3.048 -20.444  1.00  0.00      R    N  
ATOM    429  C4  CYT R  12       6.130   2.558 -19.594  1.00  0.00      R    C  
ATOM    430  N4  CYT R  12       6.002   1.345 -19.015  1.00  0.00      R    N  
ATOM    431  C5  CYT R  12       7.297   3.304 -19.388  1.00  0.00      R    C  
ATOM    432  C6  CYT R  12       7.478   4.427 -20.136  1.00  0.00      R    C  
ATOM    433  H5  CYT R  12       8.081   2.896 -18.751  1.00  0.00      R    H  
ATOM    434  H6  CYT R  12       8.460   4.889 -20.237  1.00  0.00      R    H  
ATOM    435  H1' CYT R  12       6.566   5.917 -22.772  1.00  0.00      R    H  
ATOM    436  H2' CYT R  12       4.689   7.725 -22.706  1.00  0.00      R    H  
ATOM    437  H3' CYT R  12       6.959   7.557 -19.422  1.00  0.00      R    H  
ATOM    438  H4' CYT R  12       8.376   8.664 -21.834  1.00  0.00      R    H  
ATOM    439  H41 CYT R  12       5.318   0.686 -19.328  1.00  0.00      R    H  
ATOM    440  H5' CYT R  12      10.307   8.268 -20.792  1.00  0.00      R    H  
ATOM    441  H42 CYT R  12       6.738   0.877 -18.525  1.00  0.00      R    H  
ATOM    442 H2'' CYT R  12       5.028   6.982 -20.714  1.00  0.00      R    H  
ATOM    443 H5'' CYT R  12       9.232   8.877 -19.550  1.00  0.00      R    H  
ATOM    444  P   URA R  13       6.443  10.113 -18.764  1.00  0.00      R    P  
ATOM    445  O1P URA R  13       6.488  11.559 -18.896  1.00  0.00      R    O  
ATOM    446  O2P URA R  13       7.186   9.445 -17.717  1.00  0.00      R    O  
ATOM    447  C5' URA R  13       3.797  10.250 -19.286  1.00  0.00      R    C  
ATOM    448  O5' URA R  13       4.871   9.692 -18.514  1.00  0.00      R    O  
ATOM    449  C4' URA R  13       2.450   9.469 -19.206  1.00  0.00      R    C  
ATOM    450  O4' URA R  13       2.659   8.166 -19.850  1.00  0.00      R    O  
ATOM    451  C3' URA R  13       1.757   9.104 -17.824  1.00  0.00      R    C  
ATOM    452  O3' URA R  13       1.143  10.239 -17.185  1.00  0.00      R    O  
ATOM    453  C2' URA R  13       0.901   7.897 -18.203  1.00  0.00      R    C  
ATOM    454  O2' URA R  13      -0.345   8.227 -18.745  1.00  0.00      R    O  
ATOM    455  C1' URA R  13       1.801   7.143 -19.243  1.00  0.00      R    C  
ATOM    456  N1  URA R  13       2.673   6.066 -18.684  1.00  0.00      R    N  
ATOM    457  C2  URA R  13       2.081   4.806 -18.617  1.00  0.00      R    C  
ATOM    458  O2  URA R  13       0.928   4.644 -18.977  1.00  0.00      R    O  
ATOM    459  N3  URA R  13       2.788   3.815 -17.989  1.00  0.00      R    N  
ATOM    460  C4  URA R  13       4.020   3.983 -17.448  1.00  0.00      R    C  
ATOM    461  O4  URA R  13       4.516   2.969 -16.843  1.00  0.00      R    O  
ATOM    462  C5  URA R  13       4.632   5.325 -17.531  1.00  0.00      R    C  
ATOM    463  C6  URA R  13       3.905   6.313 -18.085  1.00  0.00      R    C  
ATOM    464  H3  URA R  13       2.464   2.860 -18.032  1.00  0.00      R    H  
ATOM    465  H5  URA R  13       5.615   5.588 -17.142  1.00  0.00      R    H  
ATOM    466  H6  URA R  13       4.164   7.372 -18.106  1.00  0.00      R    H  
ATOM    467  H1' URA R  13       1.227   6.713 -20.091  1.00  0.00      R    H  
ATOM    468  H2' URA R  13      -1.043   7.611 -18.513  1.00  0.00      R    H  
ATOM    469  H3' URA R  13       2.563   8.702 -17.173  1.00  0.00      R    H  
ATOM    470  H4' URA R  13       1.648   9.969 -19.791  1.00  0.00      R    H  
ATOM    471  H5' URA R  13       3.967  10.244 -20.383  1.00  0.00      R    H  
ATOM    472 H2'' URA R  13       0.773   7.308 -17.271  1.00  0.00      R    H  
ATOM    473 H5'' URA R  13       3.533  11.287 -18.986  1.00  0.00      R    H  
ATOM    474  P   URA R  14       0.649  10.320 -15.724  1.00  0.00      R    P  
ATOM    475  O1P URA R  14      -0.196  11.506 -15.558  1.00  0.00      R    O  
ATOM    476  O2P URA R  14       1.888  10.394 -14.901  1.00  0.00      R    O  
ATOM    477  C5' URA R  14      -1.513   8.892 -15.483  1.00  0.00      R    C  
ATOM    478  O5' URA R  14      -0.059   8.982 -15.267  1.00  0.00      R    O  
ATOM    479  C4' URA R  14      -2.126   7.492 -15.653  1.00  0.00      R    C  
ATOM    480  O4' URA R  14      -1.384   6.618 -16.538  1.00  0.00      R    O  
ATOM    481  C3' URA R  14      -2.475   6.745 -14.406  1.00  0.00      R    C  
ATOM    482  O3' URA R  14      -3.547   7.362 -13.633  1.00  0.00      R    O  
ATOM    483  C2' URA R  14      -2.699   5.383 -15.045  1.00  0.00      R    C  
ATOM    484  O2' URA R  14      -3.904   5.240 -15.654  1.00  0.00      R    O  
ATOM    485  C1' URA R  14      -1.600   5.369 -16.062  1.00  0.00      R    C  
ATOM    486  N1  URA R  14      -0.398   4.783 -15.504  1.00  0.00      R    N  
ATOM    487  C2  URA R  14      -0.431   3.366 -15.512  1.00  0.00      R    C  
ATOM    488  O2  URA R  14      -1.338   2.698 -15.942  1.00  0.00      R    O  
ATOM    489  N3  URA R  14       0.642   2.759 -14.938  1.00  0.00      R    N  
ATOM    490  C4  URA R  14       1.814   3.336 -14.487  1.00  0.00      R    C  
ATOM    491  O4  URA R  14       2.719   2.604 -14.142  1.00  0.00      R    O  
ATOM    492  C5  URA R  14       1.763   4.780 -14.353  1.00  0.00      R    C  
ATOM    493  C6  URA R  14       0.676   5.418 -14.931  1.00  0.00      R    C  
ATOM    494  H3  URA R  14       0.596   1.750 -14.937  1.00  0.00      R    H  
ATOM    495  H5  URA R  14       2.593   5.393 -13.999  1.00  0.00      R    H  
ATOM    496  H6  URA R  14       0.648   6.504 -15.017  1.00  0.00      R    H  
ATOM    497  H1' URA R  14      -1.923   4.828 -16.976  1.00  0.00      R    H  
ATOM    498  H2' URA R  14      -4.069   4.294 -15.698  1.00  0.00      R    H  
ATOM    499  H3' URA R  14      -1.575   6.765 -13.754  1.00  0.00      R    H  
ATOM    500  H4' URA R  14      -3.127   7.632 -16.116  1.00  0.00      R    H  
ATOM    501  H5' URA R  14      -1.850   9.435 -16.391  1.00  0.00      R    H  
ATOM    502 H2'' URA R  14      -2.611   4.580 -14.283  1.00  0.00      R    H  
ATOM    503 H5'' URA R  14      -2.019   9.365 -14.615  1.00  0.00      R    H  
ATOM    504  P   ADE R  15      -3.877   6.777 -12.214  1.00  0.00      R    P  
ATOM    505  O1P ADE R  15      -4.964   7.583 -11.727  1.00  0.00      R    O  
ATOM    506  O2P ADE R  15      -2.544   6.887 -11.458  1.00  0.00      R    O  
ATOM    507  C5' ADE R  15      -5.508   4.743 -12.536  1.00  0.00      R    C  
ATOM    508  O5' ADE R  15      -4.195   5.250 -12.318  1.00  0.00      R    O  
ATOM    509  C4' ADE R  15      -5.499   3.227 -12.305  1.00  0.00      R    C  
ATOM    510  O4' ADE R  15      -4.512   2.535 -13.190  1.00  0.00      R    O  
ATOM    511  C3' ADE R  15      -5.001   2.754 -10.894  1.00  0.00      R    C  
ATOM    512  O3' ADE R  15      -6.067   2.863  -9.938  1.00  0.00      R    O  
ATOM    513  C2' ADE R  15      -4.472   1.336 -11.128  1.00  0.00      R    C  
ATOM    514  O2' ADE R  15      -5.446   0.296 -11.062  1.00  0.00      R    O  
ATOM    515  C1' ADE R  15      -3.794   1.505 -12.445  1.00  0.00      R    C  
ATOM    516  N1  ADE R  15       0.623  -0.530 -11.020  1.00  0.00      R    N  
ATOM    517  C2  ADE R  15      -0.645  -1.011 -11.112  1.00  0.00      R    C  
ATOM    518  N3  ADE R  15      -1.718  -0.396 -11.637  1.00  0.00      R    N  
ATOM    519  C4  ADE R  15      -1.461   0.876 -11.927  1.00  0.00      R    C  
ATOM    520  C5  ADE R  15      -0.294   1.537 -11.774  1.00  0.00      R    C  
ATOM    521  C6  ADE R  15       0.836   0.804 -11.382  1.00  0.00      R    C  
ATOM    522  N6  ADE R  15       2.109   1.156 -11.333  1.00  0.00      R    N  
ATOM    523  N7  ADE R  15      -0.473   2.862 -12.069  1.00  0.00      R    N  
ATOM    524  C8  ADE R  15      -1.704   2.995 -12.373  1.00  0.00      R    C  
ATOM    525  N9  ADE R  15      -2.361   1.819 -12.324  1.00  0.00      R    N  
ATOM    526  H2  ADE R  15      -0.798  -2.052 -10.823  1.00  0.00      R    H  
ATOM    527  H8  ADE R  15      -2.305   3.883 -12.569  1.00  0.00      R    H  
ATOM    528  H1' ADE R  15      -4.086   0.636 -13.073  1.00  0.00      R    H  
ATOM    529  H2' ADE R  15      -5.598   0.292 -10.114  1.00  0.00      R    H  
ATOM    530  H3' ADE R  15      -4.119   3.407 -10.714  1.00  0.00      R    H  
ATOM    531  H4' ADE R  15      -6.387   2.565 -12.393  1.00  0.00      R    H  
ATOM    532  H5' ADE R  15      -5.743   4.881 -13.614  1.00  0.00      R    H  
ATOM    533  H61 ADE R  15       2.756   0.461 -11.018  1.00  0.00      R    H  
ATOM    534  H62 ADE R  15       2.343   1.980 -11.848  1.00  0.00      R    H  
ATOM    535 H2'' ADE R  15      -3.713   1.146 -10.339  1.00  0.00      R    H  
ATOM    536 H5'' ADE R  15      -6.245   5.221 -11.856  1.00  0.00      R    H  
ATOM    537  P   CYT R  16      -5.964   3.809  -8.723  1.00  0.00      R    P  
ATOM    538  O1P CYT R  16      -7.029   4.824  -8.732  1.00  0.00      R    O  
ATOM    539  O2P CYT R  16      -4.606   4.328  -8.638  1.00  0.00      R    O  
ATOM    540  C5' CYT R  16      -7.102   1.788  -7.465  1.00  0.00      R    C  
ATOM    541  O5' CYT R  16      -6.192   2.895  -7.399  1.00  0.00      R    O  
ATOM    542  C4' CYT R  16      -6.403   0.414  -7.281  1.00  0.00      R    C  
ATOM    543  O4' CYT R  16      -5.333   0.159  -8.274  1.00  0.00      R    O  
ATOM    544  C3' CYT R  16      -5.611   0.357  -5.995  1.00  0.00      R    C  
ATOM    545  O3' CYT R  16      -6.621   0.090  -4.922  1.00  0.00      R    O  
ATOM    546  C2' CYT R  16      -4.540  -0.666  -6.225  1.00  0.00      R    C  
ATOM    547  O2' CYT R  16      -4.977  -2.002  -5.990  1.00  0.00      R    O  
ATOM    548  C1' CYT R  16      -4.251  -0.560  -7.703  1.00  0.00      R    C  
ATOM    549  N1  CYT R  16      -2.956   0.189  -7.907  1.00  0.00      R    N  
ATOM    550  C2  CYT R  16      -1.806  -0.534  -7.882  1.00  0.00      R    C  
ATOM    551  O2  CYT R  16      -1.823  -1.772  -7.813  1.00  0.00      R    O  
ATOM    552  N3  CYT R  16      -0.613   0.117  -8.028  1.00  0.00      R    N  
ATOM    553  C4  CYT R  16      -0.555   1.449  -8.048  1.00  0.00      R    C  
ATOM    554  N4  CYT R  16       0.623   2.084  -8.143  1.00  0.00      R    N  
ATOM    555  C5  CYT R  16      -1.792   2.214  -7.871  1.00  0.00      R    C  
ATOM    556  C6  CYT R  16      -2.907   1.521  -7.812  1.00  0.00      R    C  
ATOM    557  H5  CYT R  16      -1.819   3.296  -7.752  1.00  0.00      R    H  
ATOM    558  H6  CYT R  16      -3.870   2.027  -7.752  1.00  0.00      R    H  
ATOM    559  H1' CYT R  16      -4.271  -1.563  -8.182  1.00  0.00      R    H  
ATOM    560  H2' CYT R  16      -4.625  -2.234  -5.128  1.00  0.00      R    H  
ATOM    561  H3' CYT R  16      -5.166   1.370  -5.888  1.00  0.00      R    H  
ATOM    562  H4' CYT R  16      -7.165  -0.389  -7.372  1.00  0.00      R    H  
ATOM    563  H41 CYT R  16       1.434   1.579  -8.442  1.00  0.00      R    H  
ATOM    564  H5' CYT R  16      -7.784   1.762  -8.342  1.00  0.00      R    H  
ATOM    565  H42 CYT R  16       0.690   3.052  -7.903  1.00  0.00      R    H  
ATOM    566 H2'' CYT R  16      -3.651  -0.403  -5.615  1.00  0.00      R    H  
ATOM    567 H5'' CYT R  16      -7.772   1.917  -6.589  1.00  0.00      R    H  
ATOM    568  P   ADE R  17      -6.221   0.395  -3.407  1.00  0.00      R    P  
ATOM    569  O1P ADE R  17      -7.198  -0.231  -2.452  1.00  0.00      R    O  
ATOM    570  O2P ADE R  17      -5.905   1.854  -3.267  1.00  0.00      R    O  
ATOM    571  C5' ADE R  17      -4.928  -1.743  -2.572  1.00  0.00      R    C  
ATOM    572  O5' ADE R  17      -4.857  -0.416  -3.245  1.00  0.00      R    O  
ATOM    573  C4' ADE R  17      -3.647  -2.648  -2.615  1.00  0.00      R    C  
ATOM    574  O4' ADE R  17      -2.913  -2.520  -3.881  1.00  0.00      R    O  
ATOM    575  C3' ADE R  17      -2.652  -2.134  -1.651  1.00  0.00      R    C  
ATOM    576  O3' ADE R  17      -3.011  -2.436  -0.258  1.00  0.00      R    O  
ATOM    577  C2' ADE R  17      -1.358  -2.873  -2.179  1.00  0.00      R    C  
ATOM    578  O2' ADE R  17      -1.441  -4.292  -1.933  1.00  0.00      R    O  
ATOM    579  C1' ADE R  17      -1.588  -2.591  -3.652  1.00  0.00      R    C  
ATOM    580  N1  ADE R  17       2.925  -0.382  -4.720  1.00  0.00      R    N  
ATOM    581  C2  ADE R  17       2.603  -1.577  -4.449  1.00  0.00      R    C  
ATOM    582  N3  ADE R  17       1.381  -2.093  -4.204  1.00  0.00      R    N  
ATOM    583  C4  ADE R  17       0.434  -1.179  -4.292  1.00  0.00      R    C  
ATOM    584  C5  ADE R  17       0.584   0.120  -4.540  1.00  0.00      R    C  
ATOM    585  C6  ADE R  17       1.907   0.514  -4.848  1.00  0.00      R    C  
ATOM    586  N6  ADE R  17       2.217   1.729  -5.250  1.00  0.00      R    N  
ATOM    587  N7  ADE R  17      -0.658   0.795  -4.499  1.00  0.00      R    N  
ATOM    588  C8  ADE R  17      -1.488  -0.111  -4.160  1.00  0.00      R    C  
ATOM    589  N9  ADE R  17      -0.940  -1.353  -4.086  1.00  0.00      R    N  
ATOM    590  H2  ADE R  17       3.449  -2.265  -4.472  1.00  0.00      R    H  
ATOM    591  H8  ADE R  17      -2.544   0.110  -4.008  1.00  0.00      R    H  
ATOM    592  H1' ADE R  17      -1.289  -3.444  -4.299  1.00  0.00      R    H  
ATOM    593  H2' ADE R  17      -0.626  -4.729  -1.674  1.00  0.00      R    H  
ATOM    594  H3' ADE R  17      -2.574  -1.076  -1.982  1.00  0.00      R    H  
ATOM    595  H4' ADE R  17      -3.829  -3.742  -2.549  1.00  0.00      R    H  
ATOM    596  H5' ADE R  17      -5.714  -2.324  -3.099  1.00  0.00      R    H  
ATOM    597  H61 ADE R  17       3.134   1.910  -5.603  1.00  0.00      R    H  
ATOM    598  H62 ADE R  17       1.509   2.396  -5.485  1.00  0.00      R    H  
ATOM    599 H2'' ADE R  17      -0.440  -2.483  -1.687  1.00  0.00      R    H  
ATOM    600 H5'' ADE R  17      -5.227  -1.749  -1.503  1.00  0.00      R    H  
ATOM    601  P   ADE R  18      -2.385  -1.792   1.032  1.00  0.00      R    P  
ATOM    602  O1P ADE R  18      -2.778  -2.633   2.157  1.00  0.00      R    O  
ATOM    603  O2P ADE R  18      -2.917  -0.409   1.016  1.00  0.00      R    O  
ATOM    604  C5' ADE R  18      -0.178  -3.087   1.319  1.00  0.00      R    C  
ATOM    605  O5' ADE R  18      -0.809  -1.832   0.930  1.00  0.00      R    O  
ATOM    606  C4' ADE R  18       1.359  -3.119   1.139  1.00  0.00      R    C  
ATOM    607  O4' ADE R  18       1.608  -2.893  -0.261  1.00  0.00      R    O  
ATOM    608  C3' ADE R  18       2.170  -2.172   1.943  1.00  0.00      R    C  
ATOM    609  O3' ADE R  18       2.359  -2.600   3.291  1.00  0.00      R    O  
ATOM    610  C2' ADE R  18       3.431  -2.239   1.110  1.00  0.00      R    C  
ATOM    611  O2' ADE R  18       4.176  -3.434   1.381  1.00  0.00      R    O  
ATOM    612  C1' ADE R  18       2.841  -2.301  -0.293  1.00  0.00      R    C  
ATOM    613  N1  ADE R  18       5.095   1.890  -2.407  1.00  0.00      R    N  
ATOM    614  C2  ADE R  18       5.613   0.636  -2.070  1.00  0.00      R    C  
ATOM    615  N3  ADE R  18       4.973  -0.385  -1.487  1.00  0.00      R    N  
ATOM    616  C4  ADE R  18       3.691  -0.096  -1.293  1.00  0.00      R    C  
ATOM    617  C5  ADE R  18       3.014   1.064  -1.670  1.00  0.00      R    C  
ATOM    618  C6  ADE R  18       3.781   2.108  -2.267  1.00  0.00      R    C  
ATOM    619  N6  ADE R  18       3.370   3.318  -2.708  1.00  0.00      R    N  
ATOM    620  N7  ADE R  18       1.681   0.910  -1.472  1.00  0.00      R    N  
ATOM    621  C8  ADE R  18       1.479  -0.231  -0.950  1.00  0.00      R    C  
ATOM    622  N9  ADE R  18       2.642  -0.943  -0.808  1.00  0.00      R    N  
ATOM    623  H2  ADE R  18       6.693   0.522  -2.174  1.00  0.00      R    H  
ATOM    624  H8  ADE R  18       0.569  -0.714  -0.591  1.00  0.00      R    H  
ATOM    625  H1' ADE R  18       3.471  -2.979  -0.907  1.00  0.00      R    H  
ATOM    626  H2' ADE R  18       4.303  -3.542   2.326  1.00  0.00      R    H  
ATOM    627  H3' ADE R  18       1.731  -1.159   1.818  1.00  0.00      R    H  
ATOM    628  H4' ADE R  18       1.596  -4.161   1.440  1.00  0.00      R    H  
ATOM    629  H5' ADE R  18      -0.563  -3.975   0.774  1.00  0.00      R    H  
ATOM    630  H61 ADE R  18       2.434   3.487  -2.398  1.00  0.00      R    H  
ATOM    631  H62 ADE R  18       3.806   3.913  -3.384  1.00  0.00      R    H  
ATOM    632 H2'' ADE R  18       4.106  -1.407   1.404  1.00  0.00      R    H  
ATOM    633 H5'' ADE R  18      -0.330  -3.360   2.386  1.00  0.00      R    H  
ATOM    634  P   CYT R  19       2.085  -1.761   4.598  1.00  0.00      R    P  
ATOM    635  O1P CYT R  19       2.748  -2.332   5.779  1.00  0.00      R    O  
ATOM    636  O2P CYT R  19       0.595  -1.526   4.661  1.00  0.00      R    O  
ATOM    637  C5' CYT R  19       4.199  -0.229   4.356  1.00  0.00      R    C  
ATOM    638  O5' CYT R  19       2.805  -0.400   4.365  1.00  0.00      R    O  
ATOM    639  C4' CYT R  19       4.711   0.904   3.375  1.00  0.00      R    C  
ATOM    640  O4' CYT R  19       4.059   0.847   2.112  1.00  0.00      R    O  
ATOM    641  C3' CYT R  19       4.439   2.361   3.868  1.00  0.00      R    C  
ATOM    642  O3' CYT R  19       5.435   2.706   4.880  1.00  0.00      R    O  
ATOM    643  C2' CYT R  19       4.646   3.127   2.523  1.00  0.00      R    C  
ATOM    644  O2' CYT R  19       6.007   3.200   2.257  1.00  0.00      R    O  
ATOM    645  C1' CYT R  19       3.874   2.149   1.602  1.00  0.00      R    C  
ATOM    646  N1  CYT R  19       2.410   2.468   1.507  1.00  0.00      R    N  
ATOM    647  C2  CYT R  19       2.056   3.657   0.800  1.00  0.00      R    C  
ATOM    648  O2  CYT R  19       2.986   4.316   0.276  1.00  0.00      R    O  
ATOM    649  N3  CYT R  19       0.769   4.041   0.795  1.00  0.00      R    N  
ATOM    650  C4  CYT R  19      -0.185   3.304   1.457  1.00  0.00      R    C  
ATOM    651  N4  CYT R  19      -1.454   3.520   1.215  1.00  0.00      R    N  
ATOM    652  C5  CYT R  19       0.163   2.074   2.211  1.00  0.00      R    C  
ATOM    653  C6  CYT R  19       1.452   1.723   2.205  1.00  0.00      R    C  
ATOM    654  H5  CYT R  19      -0.641   1.613   2.785  1.00  0.00      R    H  
ATOM    655  H6  CYT R  19       1.665   0.769   2.688  1.00  0.00      R    H  
ATOM    656  H1' CYT R  19       4.235   2.262   0.557  1.00  0.00      R    H  
ATOM    657  H2' CYT R  19       6.396   3.746   2.945  1.00  0.00      R    H  
ATOM    658  H3' CYT R  19       3.380   2.473   4.183  1.00  0.00      R    H  
ATOM    659  H4' CYT R  19       5.791   0.713   3.199  1.00  0.00      R    H  
ATOM    660  H41 CYT R  19      -1.512   4.032   0.357  1.00  0.00      R    H  
ATOM    661  H5' CYT R  19       4.775  -1.137   4.077  1.00  0.00      R    H  
ATOM    662  H42 CYT R  19      -2.110   2.768   1.267  1.00  0.00      R    H  
ATOM    663 H2'' CYT R  19       4.218   4.152   2.553  1.00  0.00      R    H  
ATOM    664 H5'' CYT R  19       4.556   0.049   5.371  1.00  0.00      R    H  
ATOM    665  P   ADE R  20       5.438   4.120   5.629  1.00  0.00      R    P  
ATOM    666  O1P ADE R  20       6.109   4.060   6.921  1.00  0.00      R    O  
ATOM    667  O2P ADE R  20       4.025   4.727   5.613  1.00  0.00      R    O  
ATOM    668  C5' ADE R  20       7.708   4.807   4.536  1.00  0.00      R    C  
ATOM    669  O5' ADE R  20       6.294   5.014   4.663  1.00  0.00      R    O  
ATOM    670  C4' ADE R  20       8.374   5.842   3.673  1.00  0.00      R    C  
ATOM    671  O4' ADE R  20       7.813   5.831   2.328  1.00  0.00      R    O  
ATOM    672  C3' ADE R  20       8.189   7.317   4.167  1.00  0.00      R    C  
ATOM    673  O3' ADE R  20       9.029   7.650   5.218  1.00  0.00      R    O  
ATOM    674  C2' ADE R  20       8.406   8.129   2.890  1.00  0.00      R    C  
ATOM    675  O2' ADE R  20       9.765   8.344   2.579  1.00  0.00      R    O  
ATOM    676  C1' ADE R  20       7.757   7.217   1.830  1.00  0.00      R    C  
ATOM    677  N1  ADE R  20       4.394  10.443  -0.258  1.00  0.00      R    N  
ATOM    678  C2  ADE R  20       5.740  10.423  -0.119  1.00  0.00      R    C  
ATOM    679  N3  ADE R  20       6.528   9.704   0.661  1.00  0.00      R    N  
ATOM    680  C4  ADE R  20       5.884   8.643   1.149  1.00  0.00      R    C  
ATOM    681  C5  ADE R  20       4.454   8.576   1.212  1.00  0.00      R    C  
ATOM    682  C6  ADE R  20       3.689   9.557   0.431  1.00  0.00      R    C  
ATOM    683  N6  ADE R  20       2.372   9.562   0.306  1.00  0.00      R    N  
ATOM    684  N7  ADE R  20       4.130   7.459   1.895  1.00  0.00      R    N  
ATOM    685  C8  ADE R  20       5.231   6.834   2.167  1.00  0.00      R    C  
ATOM    686  N9  ADE R  20       6.392   7.560   1.771  1.00  0.00      R    N  
ATOM    687  H2  ADE R  20       6.240  11.217  -0.675  1.00  0.00      R    H  
ATOM    688  H8  ADE R  20       5.302   5.977   2.837  1.00  0.00      R    H  
ATOM    689  H1' ADE R  20       8.229   7.298   0.828  1.00  0.00      R    H  
ATOM    690  H2' ADE R  20       9.850   9.144   2.054  1.00  0.00      R    H  
ATOM    691  H3' ADE R  20       7.162   7.458   4.566  1.00  0.00      R    H  
ATOM    692  H4' ADE R  20       9.477   5.727   3.611  1.00  0.00      R    H  
ATOM    693  H5' ADE R  20       7.888   3.820   4.059  1.00  0.00      R    H  
ATOM    694  H61 ADE R  20       2.021  10.394  -0.124  1.00  0.00      R    H  
ATOM    695  H62 ADE R  20       1.975   9.161   1.131  1.00  0.00      R    H  
ATOM    696  H3T ADE R  20       9.120   8.604   5.252  1.00  0.00      R    H  
ATOM    697 H2'' ADE R  20       7.850   9.079   3.040  1.00  0.00      R    H  
ATOM    698 H5'' ADE R  20       8.258   4.825   5.502  1.00  0.00      R    H  
TER   
ATOM    699  C5' THY T   1       7.317  16.919  -3.428  1.00  0.00      TS   C  
ATOM    700  O5' THY T   1       7.221  16.947  -2.000  1.00  0.00      TS   O  
ATOM    701  C4' THY T   1       8.784  16.753  -3.894  1.00  0.00      TS   C  
ATOM    702  O4' THY T   1       9.639  17.590  -3.035  1.00  0.00      TS   O  
ATOM    703  C3' THY T   1       9.294  15.271  -3.706  1.00  0.00      TS   C  
ATOM    704  O3' THY T   1       9.641  14.678  -4.924  1.00  0.00      TS   O  
ATOM    705  C2' THY T   1      10.576  15.475  -2.818  1.00  0.00      TS   C  
ATOM    706  C1' THY T   1      10.943  16.983  -3.120  1.00  0.00      TS   C  
ATOM    707  N1  THY T   1      11.840  17.707  -2.154  1.00  0.00      TS   N  
ATOM    708  C2  THY T   1      11.528  17.845  -0.844  1.00  0.00      TS   C  
ATOM    709  O2  THY T   1      10.553  17.290  -0.254  1.00  0.00      TS   O  
ATOM    710  N3  THY T   1      12.449  18.612  -0.197  1.00  0.00      TS   N  
ATOM    711  C4  THY T   1      13.629  19.058  -0.669  1.00  0.00      TS   C  
ATOM    712  O4  THY T   1      14.365  19.715   0.094  1.00  0.00      TS   O  
ATOM    713  C5  THY T   1      13.894  18.794  -2.021  1.00  0.00      TS   C  
ATOM    714  C5M THY T   1      15.239  19.075  -2.683  1.00  0.00      TS   C  
ATOM    715  C6  THY T   1      12.983  18.139  -2.681  1.00  0.00      TS   C  
ATOM    716  H3  THY T   1      12.192  18.775   0.766  1.00  0.00      TS   H  
ATOM    717  H6  THY T   1      12.908  18.168  -3.768  1.00  0.00      TS   H  
ATOM    718  H1' THY T   1      11.211  17.103  -4.192  1.00  0.00      TS   H  
ATOM    719  H2' THY T   1      11.379  14.787  -3.160  1.00  0.00      TS   H  
ATOM    720  H3' THY T   1       8.608  14.649  -3.091  1.00  0.00      TS   H  
ATOM    721  H4' THY T   1       9.031  17.057  -4.934  1.00  0.00      TS   H  
ATOM    722  H5' THY T   1       6.943  17.899  -3.794  1.00  0.00      TS   H  
ATOM    723  H51 THY T   1      15.222  19.100  -3.794  1.00  0.00      TS   H  
ATOM    724  H52 THY T   1      15.952  18.254  -2.456  1.00  0.00      TS   H  
ATOM    725  H53 THY T   1      15.749  19.955  -2.234  1.00  0.00      TS   H  
ATOM    726  H5T THY T   1       8.138  17.042  -1.732  1.00  0.00      TS   H  
ATOM    727 H2'' THY T   1      10.376  15.258  -1.747  1.00  0.00      TS   H  
ATOM    728 H5'' THY T   1       6.718  16.028  -3.715  1.00  0.00      TS   H  
ATOM    729  P   GUA T   2       8.779  13.515  -5.646  1.00  0.00      TS   P  
ATOM    730  O1P GUA T   2       9.406  13.263  -6.974  1.00  0.00      TS   O  
ATOM    731  O2P GUA T   2       7.368  13.896  -5.739  1.00  0.00      TS   O  
ATOM    732  C5' GUA T   2      10.235  11.957  -4.036  1.00  0.00      TS   C  
ATOM    733  O5' GUA T   2       8.988  12.259  -4.734  1.00  0.00      TS   O  
ATOM    734  C4' GUA T   2      10.342  10.531  -3.561  1.00  0.00      TS   C  
ATOM    735  O4' GUA T   2       9.188  10.226  -2.760  1.00  0.00      TS   O  
ATOM    736  C3' GUA T   2      10.167   9.624  -4.851  1.00  0.00      TS   C  
ATOM    737  O3' GUA T   2      11.386   9.528  -5.522  1.00  0.00      TS   O  
ATOM    738  C2' GUA T   2       9.718   8.417  -4.089  1.00  0.00      TS   C  
ATOM    739  C1' GUA T   2       8.861   8.822  -2.886  1.00  0.00      TS   C  
ATOM    740  N1  GUA T   2       4.414   6.451  -1.695  1.00  0.00      TS   N  
ATOM    741  C2  GUA T   2       5.674   6.054  -1.292  1.00  0.00      TS   C  
ATOM    742  N2  GUA T   2       5.748   5.006  -0.504  1.00  0.00      TS   N  
ATOM    743  N3  GUA T   2       6.810   6.702  -1.763  1.00  0.00      TS   N  
ATOM    744  C4  GUA T   2       6.497   7.718  -2.581  1.00  0.00      TS   C  
ATOM    745  C5  GUA T   2       5.264   8.150  -2.932  1.00  0.00      TS   C  
ATOM    746  C6  GUA T   2       4.107   7.438  -2.523  1.00  0.00      TS   C  
ATOM    747  O6  GUA T   2       2.929   7.701  -2.796  1.00  0.00      TS   O  
ATOM    748  N7  GUA T   2       5.322   9.253  -3.704  1.00  0.00      TS   N  
ATOM    749  C8  GUA T   2       6.584   9.597  -3.784  1.00  0.00      TS   C  
ATOM    750  N9  GUA T   2       7.382   8.699  -3.096  1.00  0.00      TS   N  
ATOM    751  H1  GUA T   2       3.647   5.880  -1.369  1.00  0.00      TS   H  
ATOM    752  H8  GUA T   2       6.987  10.502  -4.237  1.00  0.00      TS   H  
ATOM    753  H1' GUA T   2       9.191   8.372  -1.925  1.00  0.00      TS   H  
ATOM    754  H2' GUA T   2      10.637   8.010  -3.613  1.00  0.00      TS   H  
ATOM    755  H21 GUA T   2       4.985   4.373  -0.383  1.00  0.00      TS   H  
ATOM    756  H3' GUA T   2       9.411  10.168  -5.458  1.00  0.00      TS   H  
ATOM    757  H22 GUA T   2       6.652   4.700  -0.205  1.00  0.00      TS   H  
ATOM    758  H4' GUA T   2      11.295  10.300  -3.040  1.00  0.00      TS   H  
ATOM    759  H5' GUA T   2      10.380  12.603  -3.145  1.00  0.00      TS   H  
ATOM    760 H2'' GUA T   2       9.132   7.745  -4.750  1.00  0.00      TS   H  
ATOM    761 H5'' GUA T   2      11.067  12.272  -4.704  1.00  0.00      TS   H  
ATOM    762  P   THY T   3      11.560   8.487  -6.741  1.00  0.00      TS   P  
ATOM    763  O1P THY T   3      12.852   8.714  -7.408  1.00  0.00      TS   O  
ATOM    764  O2P THY T   3      10.395   8.687  -7.627  1.00  0.00      TS   O  
ATOM    765  C5' THY T   3      12.628   6.631  -5.259  1.00  0.00      TS   C  
ATOM    766  O5' THY T   3      11.586   7.109  -6.110  1.00  0.00      TS   O  
ATOM    767  C4' THY T   3      12.406   5.187  -4.775  1.00  0.00      TS   C  
ATOM    768  O4' THY T   3      11.131   5.139  -4.194  1.00  0.00      TS   O  
ATOM    769  C3' THY T   3      12.507   4.143  -5.925  1.00  0.00      TS   C  
ATOM    770  O3' THY T   3      13.283   3.081  -5.471  1.00  0.00      TS   O  
ATOM    771  C2' THY T   3      11.046   3.752  -6.144  1.00  0.00      TS   C  
ATOM    772  C1' THY T   3      10.404   4.027  -4.732  1.00  0.00      TS   C  
ATOM    773  N1  THY T   3       9.050   4.402  -4.671  1.00  0.00      TS   N  
ATOM    774  C2  THY T   3       8.182   3.639  -3.860  1.00  0.00      TS   C  
ATOM    775  O2  THY T   3       8.593   2.704  -3.184  1.00  0.00      TS   O  
ATOM    776  N3  THY T   3       6.832   4.035  -3.864  1.00  0.00      TS   N  
ATOM    777  C4  THY T   3       6.257   4.923  -4.752  1.00  0.00      TS   C  
ATOM    778  O4  THY T   3       5.056   5.126  -4.798  1.00  0.00      TS   O  
ATOM    779  C5  THY T   3       7.245   5.774  -5.439  1.00  0.00      TS   C  
ATOM    780  C5M THY T   3       6.725   6.949  -6.370  1.00  0.00      TS   C  
ATOM    781  C6  THY T   3       8.543   5.465  -5.382  1.00  0.00      TS   C  
ATOM    782  H3  THY T   3       6.186   3.433  -3.374  1.00  0.00      TS   H  
ATOM    783  H6  THY T   3       9.287   5.781  -6.113  1.00  0.00      TS   H  
ATOM    784  H1' THY T   3      10.650   3.095  -4.178  1.00  0.00      TS   H  
ATOM    785  H2' THY T   3      10.815   2.729  -6.513  1.00  0.00      TS   H  
ATOM    786  H3' THY T   3      12.920   4.531  -6.881  1.00  0.00      TS   H  
ATOM    787  H4' THY T   3      13.156   4.991  -3.981  1.00  0.00      TS   H  
ATOM    788  H5' THY T   3      12.732   7.159  -4.288  1.00  0.00      TS   H  
ATOM    789  H51 THY T   3       5.710   7.302  -6.087  1.00  0.00      TS   H  
ATOM    790  H52 THY T   3       6.659   6.529  -7.396  1.00  0.00      TS   H  
ATOM    791  H53 THY T   3       7.415   7.821  -6.371  1.00  0.00      TS   H  
ATOM    792 H2'' THY T   3      10.509   4.528  -6.731  1.00  0.00      TS   H  
ATOM    793 H5'' THY T   3      13.604   6.555  -5.784  1.00  0.00      TS   H  
ATOM    794  P   THY T   4      13.356   1.815  -6.510  1.00  0.00      TS   P  
ATOM    795  O1P THY T   4      14.710   1.227  -6.322  1.00  0.00      TS   O  
ATOM    796  O2P THY T   4      13.105   2.187  -7.918  1.00  0.00      TS   O  
ATOM    797  C5' THY T   4      12.268   0.215  -4.750  1.00  0.00      TS   C  
ATOM    798  O5' THY T   4      12.221   0.799  -5.994  1.00  0.00      TS   O  
ATOM    799  C4' THY T   4      11.269  -0.913  -4.539  1.00  0.00      TS   C  
ATOM    800  O4' THY T   4       9.934  -0.442  -4.403  1.00  0.00      TS   O  
ATOM    801  C3' THY T   4      11.183  -1.969  -5.627  1.00  0.00      TS   C  
ATOM    802  O3' THY T   4      11.225  -3.266  -5.122  1.00  0.00      TS   O  
ATOM    803  C2' THY T   4       9.853  -1.671  -6.340  1.00  0.00      TS   C  
ATOM    804  C1' THY T   4       9.056  -1.103  -5.253  1.00  0.00      TS   C  
ATOM    805  N1  THY T   4       7.897  -0.280  -5.601  1.00  0.00      TS   N  
ATOM    806  C2  THY T   4       6.681  -0.562  -5.112  1.00  0.00      TS   C  
ATOM    807  O2  THY T   4       6.449  -1.515  -4.402  1.00  0.00      TS   O  
ATOM    808  N3  THY T   4       5.694   0.324  -5.462  1.00  0.00      TS   N  
ATOM    809  C4  THY T   4       5.807   1.412  -6.294  1.00  0.00      TS   C  
ATOM    810  O4  THY T   4       4.787   2.087  -6.502  1.00  0.00      TS   O  
ATOM    811  C5  THY T   4       7.111   1.635  -6.764  1.00  0.00      TS   C  
ATOM    812  C5M THY T   4       7.337   2.822  -7.663  1.00  0.00      TS   C  
ATOM    813  C6  THY T   4       8.072   0.842  -6.349  1.00  0.00      TS   C  
ATOM    814  H3  THY T   4       4.769  -0.029  -5.258  1.00  0.00      TS   H  
ATOM    815  H6  THY T   4       9.088   1.132  -6.620  1.00  0.00      TS   H  
ATOM    816  H1' THY T   4       8.594  -1.957  -4.712  1.00  0.00      TS   H  
ATOM    817  H2' THY T   4       9.356  -2.566  -6.771  1.00  0.00      TS   H  
ATOM    818  H3' THY T   4      12.100  -1.817  -6.236  1.00  0.00      TS   H  
ATOM    819  H4' THY T   4      11.528  -1.441  -3.596  1.00  0.00      TS   H  
ATOM    820  H5' THY T   4      12.054   1.028  -4.024  1.00  0.00      TS   H  
ATOM    821  H51 THY T   4       8.344   3.138  -7.317  1.00  0.00      TS   H  
ATOM    822  H52 THY T   4       6.589   3.644  -7.650  1.00  0.00      TS   H  
ATOM    823  H53 THY T   4       7.378   2.441  -8.705  1.00  0.00      TS   H  
ATOM    824 H2'' THY T   4      10.041  -0.861  -7.076  1.00  0.00      TS   H  
ATOM    825 H5'' THY T   4      13.317  -0.085  -4.535  1.00  0.00      TS   H  
ATOM    826  P   GUA T   5      11.384  -4.465  -6.133  1.00  0.00      TS   P  
ATOM    827  O1P GUA T   5      12.045  -5.599  -5.525  1.00  0.00      TS   O  
ATOM    828  O2P GUA T   5      11.952  -3.951  -7.428  1.00  0.00      TS   O  
ATOM    829  C5' GUA T   5       9.036  -5.366  -5.425  1.00  0.00      TS   C  
ATOM    830  O5' GUA T   5       9.907  -4.826  -6.405  1.00  0.00      TS   O  
ATOM    831  C4' GUA T   5       7.628  -5.672  -6.100  1.00  0.00      TS   C  
ATOM    832  O4' GUA T   5       6.825  -4.495  -6.233  1.00  0.00      TS   O  
ATOM    833  C3' GUA T   5       7.592  -6.239  -7.541  1.00  0.00      TS   C  
ATOM    834  O3' GUA T   5       6.707  -7.367  -7.802  1.00  0.00      TS   O  
ATOM    835  C2' GUA T   5       7.183  -5.029  -8.421  1.00  0.00      TS   C  
ATOM    836  C1' GUA T   5       6.155  -4.476  -7.483  1.00  0.00      TS   C  
ATOM    837  N1  GUA T   5       2.005  -1.476  -7.868  1.00  0.00      TS   N  
ATOM    838  C2  GUA T   5       2.035  -2.745  -7.396  1.00  0.00      TS   C  
ATOM    839  N2  GUA T   5       0.881  -3.254  -7.115  1.00  0.00      TS   N  
ATOM    840  N3  GUA T   5       3.092  -3.548  -7.368  1.00  0.00      TS   N  
ATOM    841  C4  GUA T   5       4.241  -2.810  -7.750  1.00  0.00      TS   C  
ATOM    842  C5  GUA T   5       4.260  -1.490  -8.199  1.00  0.00      TS   C  
ATOM    843  C6  GUA T   5       3.107  -0.737  -8.300  1.00  0.00      TS   C  
ATOM    844  O6  GUA T   5       3.094   0.429  -8.746  1.00  0.00      TS   O  
ATOM    845  N7  GUA T   5       5.536  -1.115  -8.509  1.00  0.00      TS   N  
ATOM    846  C8  GUA T   5       6.314  -2.135  -8.264  1.00  0.00      TS   C  
ATOM    847  N9  GUA T   5       5.604  -3.176  -7.799  1.00  0.00      TS   N  
ATOM    848  H1  GUA T   5       1.104  -1.023  -7.917  1.00  0.00      TS   H  
ATOM    849  H8  GUA T   5       7.389  -2.102  -8.447  1.00  0.00      TS   H  
ATOM    850  H1' GUA T   5       5.341  -5.227  -7.389  1.00  0.00      TS   H  
ATOM    851  H2' GUA T   5       6.786  -5.259  -9.432  1.00  0.00      TS   H  
ATOM    852  H21 GUA T   5       0.041  -2.726  -7.237  1.00  0.00      TS   H  
ATOM    853  H3' GUA T   5       8.651  -6.545  -7.674  1.00  0.00      TS   H  
ATOM    854  H22 GUA T   5       0.810  -4.211  -6.834  1.00  0.00      TS   H  
ATOM    855  H4' GUA T   5       7.073  -6.446  -5.528  1.00  0.00      TS   H  
ATOM    856  H5' GUA T   5       8.878  -4.589  -4.647  1.00  0.00      TS   H  
ATOM    857 H2'' GUA T   5       8.041  -4.331  -8.528  1.00  0.00      TS   H  
ATOM    858 H5'' GUA T   5       9.472  -6.304  -5.020  1.00  0.00      TS   H  
ATOM    859  P   THY T   6       6.948  -8.326  -9.003  1.00  0.00      TS   P  
ATOM    860  O1P THY T   6       7.085  -9.747  -8.548  1.00  0.00      TS   O  
ATOM    861  O2P THY T   6       8.115  -7.876  -9.825  1.00  0.00      TS   O  
ATOM    862  C5' THY T   6       4.380  -8.501  -9.000  1.00  0.00      TS   C  
ATOM    863  O5' THY T   6       5.599  -8.099  -9.702  1.00  0.00      TS   O  
ATOM    864  C4' THY T   6       3.082  -8.109  -9.695  1.00  0.00      TS   C  
ATOM    865  O4' THY T   6       2.917  -6.697  -9.568  1.00  0.00      TS   O  
ATOM    866  C3' THY T   6       2.844  -8.552 -11.131  1.00  0.00      TS   C  
ATOM    867  O3' THY T   6       1.608  -9.203 -11.445  1.00  0.00      TS   O  
ATOM    868  C2' THY T   6       2.951  -7.200 -11.876  1.00  0.00      TS   C  
ATOM    869  C1' THY T   6       2.483  -6.201 -10.766  1.00  0.00      TS   C  
ATOM    870  N1  THY T   6       2.976  -4.806 -10.867  1.00  0.00      TS   N  
ATOM    871  C2  THY T   6       2.086  -3.755 -10.812  1.00  0.00      TS   C  
ATOM    872  O2  THY T   6       0.858  -4.001 -10.653  1.00  0.00      TS   O  
ATOM    873  N3  THY T   6       2.600  -2.466 -10.958  1.00  0.00      TS   N  
ATOM    874  C4  THY T   6       3.912  -2.206 -11.298  1.00  0.00      TS   C  
ATOM    875  O4  THY T   6       4.260  -1.037 -11.507  1.00  0.00      TS   O  
ATOM    876  C5  THY T   6       4.812  -3.365 -11.422  1.00  0.00      TS   C  
ATOM    877  C5M THY T   6       6.195  -3.226 -12.041  1.00  0.00      TS   C  
ATOM    878  C6  THY T   6       4.256  -4.603 -11.271  1.00  0.00      TS   C  
ATOM    879  H3  THY T   6       1.958  -1.693 -11.055  1.00  0.00      TS   H  
ATOM    880  H6  THY T   6       4.821  -5.493 -10.995  1.00  0.00      TS   H  
ATOM    881  H1' THY T   6       1.382  -6.322 -10.684  1.00  0.00      TS   H  
ATOM    882  H2' THY T   6       2.386  -7.040 -12.820  1.00  0.00      TS   H  
ATOM    883  H3' THY T   6       3.646  -9.252 -11.450  1.00  0.00      TS   H  
ATOM    884  H4' THY T   6       2.257  -8.605  -9.141  1.00  0.00      TS   H  
ATOM    885  H5' THY T   6       4.323  -8.030  -7.995  1.00  0.00      TS   H  
ATOM    886  H51 THY T   6       6.150  -3.251 -13.151  1.00  0.00      TS   H  
ATOM    887  H52 THY T   6       6.891  -3.988 -11.629  1.00  0.00      TS   H  
ATOM    888  H53 THY T   6       6.492  -2.239 -11.626  1.00  0.00      TS   H  
ATOM    889 H2'' THY T   6       4.040  -7.054 -12.035  1.00  0.00      TS   H  
ATOM    890 H5'' THY T   6       4.358  -9.598  -8.828  1.00  0.00      TS   H  
ATOM    891  P   ADE T   7       1.371  -9.741 -12.920  1.00  0.00      TS   P  
ATOM    892  O1P ADE T   7       0.506 -10.988 -12.772  1.00  0.00      TS   O  
ATOM    893  O2P ADE T   7       2.623  -9.799 -13.692  1.00  0.00      TS   O  
ATOM    894  C5' ADE T   7      -0.759  -8.241 -12.677  1.00  0.00      TS   C  
ATOM    895  O5' ADE T   7       0.428  -8.533 -13.445  1.00  0.00      TS   O  
ATOM    896  C4' ADE T   7      -1.591  -7.182 -13.326  1.00  0.00      TS   C  
ATOM    897  O4' ADE T   7      -0.882  -5.937 -13.193  1.00  0.00      TS   O  
ATOM    898  C3' ADE T   7      -1.740  -7.311 -14.898  1.00  0.00      TS   C  
ATOM    899  O3' ADE T   7      -3.009  -7.068 -15.441  1.00  0.00      TS   O  
ATOM    900  C2' ADE T   7      -0.640  -6.334 -15.388  1.00  0.00      TS   C  
ATOM    901  C1' ADE T   7      -0.854  -5.252 -14.444  1.00  0.00      TS   C  
ATOM    902  N1  ADE T   7       0.581  -0.207 -14.466  1.00  0.00      TS   N  
ATOM    903  C2  ADE T   7      -0.609  -0.786 -14.618  1.00  0.00      TS   C  
ATOM    904  N3  ADE T   7      -0.901  -2.087 -14.551  1.00  0.00      TS   N  
ATOM    905  C4  ADE T   7       0.180  -2.853 -14.321  1.00  0.00      TS   C  
ATOM    906  C5  ADE T   7       1.504  -2.378 -14.228  1.00  0.00      TS   C  
ATOM    907  C6  ADE T   7       1.618  -0.957 -14.304  1.00  0.00      TS   C  
ATOM    908  N6  ADE T   7       2.757  -0.271 -14.116  1.00  0.00      TS   N  
ATOM    909  N7  ADE T   7       2.368  -3.423 -14.200  1.00  0.00      TS   N  
ATOM    910  C8  ADE T   7       1.577  -4.483 -14.263  1.00  0.00      TS   C  
ATOM    911  N9  ADE T   7       0.238  -4.253 -14.382  1.00  0.00      TS   N  
ATOM    912  H2  ADE T   7      -1.503  -0.176 -14.742  1.00  0.00      TS   H  
ATOM    913  H8  ADE T   7       1.905  -5.520 -14.186  1.00  0.00      TS   H  
ATOM    914  H1' ADE T   7      -1.857  -4.851 -14.702  1.00  0.00      TS   H  
ATOM    915  H2' ADE T   7      -0.743  -6.078 -16.464  1.00  0.00      TS   H  
ATOM    916  H3' ADE T   7      -1.388  -8.303 -15.251  1.00  0.00      TS   H  
ATOM    917  H4' ADE T   7      -2.614  -7.158 -12.893  1.00  0.00      TS   H  
ATOM    918  H5' ADE T   7      -0.527  -7.932 -11.635  1.00  0.00      TS   H  
ATOM    919  H61 ADE T   7       2.683   0.716 -14.257  1.00  0.00      TS   H  
ATOM    920  H62 ADE T   7       3.626  -0.745 -14.252  1.00  0.00      TS   H  
ATOM    921 H2'' ADE T   7       0.378  -6.777 -15.343  1.00  0.00      TS   H  
ATOM    922 H5'' ADE T   7      -1.432  -9.124 -12.618  1.00  0.00      TS   H  
ATOM    923  P   ADE T   8      -3.243  -7.148 -17.016  1.00  0.00      TS   P  
ATOM    924  O1P ADE T   8      -4.605  -7.599 -17.342  1.00  0.00      TS   O  
ATOM    925  O2P ADE T   8      -2.178  -7.955 -17.614  1.00  0.00      TS   O  
ATOM    926  C5' ADE T   8      -4.069  -4.639 -17.259  1.00  0.00      TS   C  
ATOM    927  O5' ADE T   8      -3.110  -5.735 -17.457  1.00  0.00      TS   O  
ATOM    928  C4' ADE T   8      -3.917  -3.453 -18.254  1.00  0.00      TS   C  
ATOM    929  O4' ADE T   8      -2.771  -2.642 -17.920  1.00  0.00      TS   O  
ATOM    930  C3' ADE T   8      -3.656  -3.881 -19.694  1.00  0.00      TS   C  
ATOM    931  O3' ADE T   8      -4.436  -3.179 -20.631  1.00  0.00      TS   O  
ATOM    932  C2' ADE T   8      -2.174  -3.684 -19.926  1.00  0.00      TS   C  
ATOM    933  C1' ADE T   8      -2.001  -2.439 -19.068  1.00  0.00      TS   C  
ATOM    934  N1  ADE T   8       1.293   1.301 -17.958  1.00  0.00      TS   N  
ATOM    935  C2  ADE T   8       0.038   1.316 -18.334  1.00  0.00      TS   C  
ATOM    936  N3  ADE T   8      -0.810   0.328 -18.527  1.00  0.00      TS   N  
ATOM    937  C4  ADE T   8      -0.163  -0.844 -18.366  1.00  0.00      TS   C  
ATOM    938  C5  ADE T   8       1.147  -1.031 -17.980  1.00  0.00      TS   C  
ATOM    939  C6  ADE T   8       1.854   0.129 -17.686  1.00  0.00      TS   C  
ATOM    940  N6  ADE T   8       3.132   0.201 -17.294  1.00  0.00      TS   N  
ATOM    941  N7  ADE T   8       1.418  -2.337 -17.901  1.00  0.00      TS   N  
ATOM    942  C8  ADE T   8       0.370  -3.001 -18.344  1.00  0.00      TS   C  
ATOM    943  N9  ADE T   8      -0.656  -2.095 -18.663  1.00  0.00      TS   N  
ATOM    944  H2  ADE T   8      -0.504   2.252 -18.465  1.00  0.00      TS   H  
ATOM    945  H8  ADE T   8       0.358  -4.088 -18.419  1.00  0.00      TS   H  
ATOM    946  H1' ADE T   8      -2.507  -1.631 -19.638  1.00  0.00      TS   H  
ATOM    947  H2' ADE T   8      -1.886  -3.576 -20.993  1.00  0.00      TS   H  
ATOM    948  H3' ADE T   8      -3.844  -4.974 -19.748  1.00  0.00      TS   H  
ATOM    949  H4' ADE T   8      -4.784  -2.759 -18.234  1.00  0.00      TS   H  
ATOM    950  H5' ADE T   8      -3.982  -4.367 -16.185  1.00  0.00      TS   H  
ATOM    951  H61 ADE T   8       3.457   1.143 -17.212  1.00  0.00      TS   H  
ATOM    952  H62 ADE T   8       3.839  -0.506 -17.280  1.00  0.00      TS   H  
ATOM    953 H2'' ADE T   8      -1.698  -4.600 -19.517  1.00  0.00      TS   H  
ATOM    954 H5'' ADE T   8      -5.135  -4.937 -17.359  1.00  0.00      TS   H  
ATOM    955  P   GUA T   9      -4.640  -3.737 -22.112  1.00  0.00      TS   P  
ATOM    956  O1P GUA T   9      -6.081  -4.000 -22.312  1.00  0.00      TS   O  
ATOM    957  O2P GUA T   9      -3.773  -4.898 -22.362  1.00  0.00      TS   O  
ATOM    958  C5' GUA T   9      -4.706  -1.242 -22.942  1.00  0.00      TS   C  
ATOM    959  O5' GUA T   9      -4.242  -2.541 -23.001  1.00  0.00      TS   O  
ATOM    960  C4' GUA T   9      -3.689  -0.209 -23.536  1.00  0.00      TS   C  
ATOM    961  O4' GUA T   9      -2.544   0.003 -22.672  1.00  0.00      TS   O  
ATOM    962  C3' GUA T   9      -3.051  -0.686 -24.879  1.00  0.00      TS   C  
ATOM    963  O3' GUA T   9      -3.070   0.264 -25.913  1.00  0.00      TS   O  
ATOM    964  C2' GUA T   9      -1.612  -1.073 -24.512  1.00  0.00      TS   C  
ATOM    965  C1' GUA T   9      -1.347  -0.104 -23.436  1.00  0.00      TS   C  
ATOM    966  N1  GUA T   9       2.809   1.513 -21.076  1.00  0.00      TS   N  
ATOM    967  C2  GUA T   9       1.789   2.162 -21.669  1.00  0.00      TS   C  
ATOM    968  N2  GUA T   9       1.985   3.463 -21.606  1.00  0.00      TS   N  
ATOM    969  N3  GUA T   9       0.757   1.655 -22.214  1.00  0.00      TS   N  
ATOM    970  C4  GUA T   9       0.735   0.345 -22.116  1.00  0.00      TS   C  
ATOM    971  C5  GUA T   9       1.651  -0.467 -21.476  1.00  0.00      TS   C  
ATOM    972  C6  GUA T   9       2.883   0.130 -20.948  1.00  0.00      TS   C  
ATOM    973  O6  GUA T   9       3.817  -0.523 -20.447  1.00  0.00      TS   O  
ATOM    974  N7  GUA T   9       1.278  -1.818 -21.521  1.00  0.00      TS   N  
ATOM    975  C8  GUA T   9       0.121  -1.778 -22.228  1.00  0.00      TS   C  
ATOM    976  N9  GUA T   9      -0.221  -0.463 -22.599  1.00  0.00      TS   N  
ATOM    977  H1  GUA T   9       3.582   2.013 -20.663  1.00  0.00      TS   H  
ATOM    978  H8  GUA T   9      -0.438  -2.683 -22.471  1.00  0.00      TS   H  
ATOM    979  H1' GUA T   9      -1.062   0.912 -23.779  1.00  0.00      TS   H  
ATOM    980  H2' GUA T   9      -0.959  -1.180 -25.404  1.00  0.00      TS   H  
ATOM    981  H21 GUA T   9       2.882   3.782 -21.301  1.00  0.00      TS   H  
ATOM    982  H3' GUA T   9      -3.535  -1.620 -25.236  1.00  0.00      TS   H  
ATOM    983  H22 GUA T   9       1.650   4.053 -22.341  1.00  0.00      TS   H  
ATOM    984  H4' GUA T   9      -4.251   0.745 -23.630  1.00  0.00      TS   H  
ATOM    985  H5' GUA T   9      -4.884  -0.892 -21.903  1.00  0.00      TS   H  
ATOM    986 H2'' GUA T   9      -1.674  -2.095 -24.081  1.00  0.00      TS   H  
ATOM    987 H5'' GUA T   9      -5.678  -1.118 -23.466  1.00  0.00      TS   H  
ATOM    988  P   CYT T  10      -2.831  -0.376 -27.457  1.00  0.00      TS   P  
ATOM    989  O1P CYT T  10      -4.157  -0.262 -28.172  1.00  0.00      TS   O  
ATOM    990  O2P CYT T  10      -2.335  -1.770 -27.502  1.00  0.00      TS   O  
ATOM    991  C5' CYT T  10      -2.139   1.899 -28.491  1.00  0.00      TS   C  
ATOM    992  O5' CYT T  10      -1.725   0.555 -28.138  1.00  0.00      TS   O  
ATOM    993  C4' CYT T  10      -1.013   2.887 -28.098  1.00  0.00      TS   C  
ATOM    994  O4' CYT T  10      -0.498   2.629 -26.685  1.00  0.00      TS   O  
ATOM    995  C3' CYT T  10       0.312   2.721 -28.899  1.00  0.00      TS   C  
ATOM    996  O3' CYT T  10       0.180   3.386 -30.138  1.00  0.00      TS   O  
ATOM    997  C2' CYT T  10       1.226   3.563 -28.026  1.00  0.00      TS   C  
ATOM    998  C1' CYT T  10       0.873   2.977 -26.659  1.00  0.00      TS   C  
ATOM    999  N1  CYT T  10       1.697   1.856 -26.184  1.00  0.00      TS   N  
ATOM   1000  C2  CYT T  10       2.887   2.201 -25.467  1.00  0.00      TS   C  
ATOM   1001  O2  CYT T  10       3.381   3.352 -25.377  1.00  0.00      TS   O  
ATOM   1002  N3  CYT T  10       3.544   1.172 -24.904  1.00  0.00      TS   N  
ATOM   1003  C4  CYT T  10       3.117  -0.084 -24.935  1.00  0.00      TS   C  
ATOM   1004  N4  CYT T  10       3.784  -1.013 -24.321  1.00  0.00      TS   N  
ATOM   1005  C5  CYT T  10       1.920  -0.441 -25.662  1.00  0.00      TS   C  
ATOM   1006  C6  CYT T  10       1.268   0.544 -26.255  1.00  0.00      TS   C  
ATOM   1007  H5  CYT T  10       1.700  -1.507 -25.696  1.00  0.00      TS   H  
ATOM   1008  H6  CYT T  10       0.347   0.425 -26.825  1.00  0.00      TS   H  
ATOM   1009  H1' CYT T  10       0.997   3.796 -25.919  1.00  0.00      TS   H  
ATOM   1010  H2' CYT T  10       1.010   4.653 -28.044  1.00  0.00      TS   H  
ATOM   1011  H3' CYT T  10       0.711   1.687 -28.828  1.00  0.00      TS   H  
ATOM   1012  H4' CYT T  10      -1.333   3.948 -28.179  1.00  0.00      TS   H  
ATOM   1013  H41 CYT T  10       4.433  -0.622 -23.669  1.00  0.00      TS   H  
ATOM   1014  H5' CYT T  10      -3.073   2.252 -28.005  1.00  0.00      TS   H  
ATOM   1015  H42 CYT T  10       3.555  -1.985 -24.260  1.00  0.00      TS   H  
ATOM   1016 H2'' CYT T  10       2.327   3.462 -28.132  1.00  0.00      TS   H  
ATOM   1017 H5'' CYT T  10      -2.374   1.842 -29.575  1.00  0.00      TS   H  
ATOM   1018  P   THY T  11       1.088   3.198 -31.387  1.00  0.00      TS   P  
ATOM   1019  O1P THY T  11       0.631   3.931 -32.570  1.00  0.00      TS   O  
ATOM   1020  O2P THY T  11       1.186   1.726 -31.512  1.00  0.00      TS   O  
ATOM   1021  C5' THY T  11       2.906   5.059 -30.857  1.00  0.00      TS   C  
ATOM   1022  O5' THY T  11       2.572   3.695 -30.981  1.00  0.00      TS   O  
ATOM   1023  C4' THY T  11       4.397   5.307 -30.322  1.00  0.00      TS   C  
ATOM   1024  O4' THY T  11       4.749   4.371 -29.178  1.00  0.00      TS   O  
ATOM   1025  C3' THY T  11       5.320   4.946 -31.515  1.00  0.00      TS   C  
ATOM   1026  O3' THY T  11       6.464   5.901 -31.732  1.00  0.00      TS   O  
ATOM   1027  C2' THY T  11       5.767   3.609 -31.089  1.00  0.00      TS   C  
ATOM   1028  C1' THY T  11       5.900   3.609 -29.529  1.00  0.00      TS   C  
ATOM   1029  N1  THY T  11       5.735   2.281 -28.947  1.00  0.00      TS   N  
ATOM   1030  C2  THY T  11       6.698   1.826 -28.059  1.00  0.00      TS   C  
ATOM   1031  O2  THY T  11       7.720   2.501 -27.807  1.00  0.00      TS   O  
ATOM   1032  N3  THY T  11       6.411   0.571 -27.569  1.00  0.00      TS   N  
ATOM   1033  C4  THY T  11       5.305  -0.178 -27.841  1.00  0.00      TS   C  
ATOM   1034  O4  THY T  11       5.133  -1.316 -27.372  1.00  0.00      TS   O  
ATOM   1035  C5  THY T  11       4.278   0.461 -28.677  1.00  0.00      TS   C  
ATOM   1036  C5M THY T  11       3.063  -0.260 -29.215  1.00  0.00      TS   C  
ATOM   1037  C6  THY T  11       4.590   1.565 -29.251  1.00  0.00      TS   C  
ATOM   1038  H3  THY T  11       6.954   0.182 -26.812  1.00  0.00      TS   H  
ATOM   1039  H6  THY T  11       3.854   2.031 -29.907  1.00  0.00      TS   H  
ATOM   1040  H1' THY T  11       6.800   4.188 -29.234  1.00  0.00      TS   H  
ATOM   1041  H2' THY T  11       6.681   3.372 -31.675  1.00  0.00      TS   H  
ATOM   1042  H3' THY T  11       4.810   4.790 -32.489  1.00  0.00      TS   H  
ATOM   1043  H4' THY T  11       4.489   6.377 -30.038  1.00  0.00      TS   H  
ATOM   1044  H5' THY T  11       2.154   5.558 -30.208  1.00  0.00      TS   H  
ATOM   1045  H51 THY T  11       2.239   0.464 -29.388  1.00  0.00      TS   H  
ATOM   1046  H52 THY T  11       2.638  -1.092 -28.614  1.00  0.00      TS   H  
ATOM   1047  H53 THY T  11       3.317  -0.806 -30.148  1.00  0.00      TS   H  
ATOM   1048 H2'' THY T  11       4.976   2.877 -31.357  1.00  0.00      TS   H  
ATOM   1049 H5'' THY T  11       2.824   5.504 -31.871  1.00  0.00      TS   H  
ATOM   1050  P   ADE T  12       7.351   5.779 -33.033  1.00  0.00      TS   P  
ATOM   1051  O1P ADE T  12       7.611   7.112 -33.537  1.00  0.00      TS   O  
ATOM   1052  O2P ADE T  12       6.692   4.938 -34.083  1.00  0.00      TS   O  
ATOM   1053  C5' ADE T  12       9.511   5.621 -31.545  1.00  0.00      TS   C  
ATOM   1054  O5' ADE T  12       8.666   5.013 -32.488  1.00  0.00      TS   O  
ATOM   1055  C4' ADE T  12      10.587   4.548 -31.008  1.00  0.00      TS   C  
ATOM   1056  O4' ADE T  12      10.016   3.680 -29.995  1.00  0.00      TS   O  
ATOM   1057  C3' ADE T  12      11.047   3.582 -32.000  1.00  0.00      TS   C  
ATOM   1058  O3' ADE T  12      11.989   4.215 -32.973  1.00  0.00      TS   O  
ATOM   1059  C2' ADE T  12      11.706   2.486 -31.114  1.00  0.00      TS   C  
ATOM   1060  C1' ADE T  12      10.700   2.437 -30.006  1.00  0.00      TS   C  
ATOM   1061  N1  ADE T  12       9.423  -2.358 -28.716  1.00  0.00      TS   N  
ATOM   1062  C2  ADE T  12      10.451  -1.585 -28.400  1.00  0.00      TS   C  
ATOM   1063  N3  ADE T  12      10.756  -0.410 -28.838  1.00  0.00      TS   N  
ATOM   1064  C4  ADE T  12       9.727   0.174 -29.506  1.00  0.00      TS   C  
ATOM   1065  C5  ADE T  12       8.525  -0.406 -29.777  1.00  0.00      TS   C  
ATOM   1066  C6  ADE T  12       8.366  -1.772 -29.317  1.00  0.00      TS   C  
ATOM   1067  N6  ADE T  12       7.287  -2.558 -29.459  1.00  0.00      TS   N  
ATOM   1068  N7  ADE T  12       7.772   0.331 -30.532  1.00  0.00      TS   N  
ATOM   1069  C8  ADE T  12       8.478   1.442 -30.657  1.00  0.00      TS   C  
ATOM   1070  N9  ADE T  12       9.716   1.364 -30.087  1.00  0.00      TS   N  
ATOM   1071  H2  ADE T  12      11.221  -2.172 -27.899  1.00  0.00      TS   H  
ATOM   1072  H8  ADE T  12       8.207   2.359 -31.180  1.00  0.00      TS   H  
ATOM   1073  H1' ADE T  12      11.288   2.378 -29.065  1.00  0.00      TS   H  
ATOM   1074  H2' ADE T  12      12.706   2.853 -30.799  1.00  0.00      TS   H  
ATOM   1075  H3' ADE T  12      10.187   3.130 -32.538  1.00  0.00      TS   H  
ATOM   1076  H4' ADE T  12      11.476   5.018 -30.537  1.00  0.00      TS   H  
ATOM   1077  H5' ADE T  12       9.012   5.938 -30.604  1.00  0.00      TS   H  
ATOM   1078  H61 ADE T  12       7.233  -3.399 -28.921  1.00  0.00      TS   H  
ATOM   1079  H62 ADE T  12       6.596  -2.355 -30.152  1.00  0.00      TS   H  
ATOM   1080 H2'' ADE T  12      11.764   1.459 -31.536  1.00  0.00      TS   H  
ATOM   1081 H5'' ADE T  12      10.061   6.449 -32.040  1.00  0.00      TS   H  
ATOM   1082  P   THY T  13      12.301   3.282 -34.216  1.00  0.00      TS   P  
ATOM   1083  O1P THY T  13      12.565   4.249 -35.315  1.00  0.00      TS   O  
ATOM   1084  O2P THY T  13      11.193   2.365 -34.590  1.00  0.00      TS   O  
ATOM   1085  C5' THY T  13      14.705   2.860 -33.091  1.00  0.00      TS   C  
ATOM   1086  O5' THY T  13      13.667   2.456 -34.000  1.00  0.00      TS   O  
ATOM   1087  C4' THY T  13      15.664   1.678 -32.766  1.00  0.00      TS   C  
ATOM   1088  O4' THY T  13      14.945   0.625 -31.995  1.00  0.00      TS   O  
ATOM   1089  C3' THY T  13      16.145   0.951 -33.989  1.00  0.00      TS   C  
ATOM   1090  O3' THY T  13      17.492   0.671 -33.856  1.00  0.00      TS   O  
ATOM   1091  C2' THY T  13      15.267  -0.267 -34.191  1.00  0.00      TS   C  
ATOM   1092  C1' THY T  13      15.022  -0.629 -32.717  1.00  0.00      TS   C  
ATOM   1093  N1  THY T  13      13.675  -1.236 -32.543  1.00  0.00      TS   N  
ATOM   1094  C2  THY T  13      13.493  -2.250 -31.622  1.00  0.00      TS   C  
ATOM   1095  O2  THY T  13      14.334  -2.499 -30.782  1.00  0.00      TS   O  
ATOM   1096  N3  THY T  13      12.318  -2.880 -31.622  1.00  0.00      TS   N  
ATOM   1097  C4  THY T  13      11.179  -2.476 -32.308  1.00  0.00      TS   C  
ATOM   1098  O4  THY T  13      10.134  -3.119 -32.109  1.00  0.00      TS   O  
ATOM   1099  C5  THY T  13      11.316  -1.231 -33.037  1.00  0.00      TS   C  
ATOM   1100  C5M THY T  13      10.047  -0.595 -33.586  1.00  0.00      TS   C  
ATOM   1101  C6  THY T  13      12.544  -0.684 -33.075  1.00  0.00      TS   C  
ATOM   1102  H3  THY T  13      12.055  -3.616 -30.983  1.00  0.00      TS   H  
ATOM   1103  H6  THY T  13      12.673   0.365 -33.342  1.00  0.00      TS   H  
ATOM   1104  H1' THY T  13      15.921  -1.135 -32.305  1.00  0.00      TS   H  
ATOM   1105  H2' THY T  13      15.626  -1.101 -34.830  1.00  0.00      TS   H  
ATOM   1106  H3' THY T  13      15.984   1.591 -34.883  1.00  0.00      TS   H  
ATOM   1107  H4' THY T  13      16.489   2.073 -32.134  1.00  0.00      TS   H  
ATOM   1108  H5' THY T  13      14.254   3.322 -32.187  1.00  0.00      TS   H  
ATOM   1109  H51 THY T  13       9.263  -1.384 -33.592  1.00  0.00      TS   H  
ATOM   1110  H52 THY T  13      10.135  -0.122 -34.587  1.00  0.00      TS   H  
ATOM   1111  H53 THY T  13       9.729   0.115 -32.792  1.00  0.00      TS   H  
ATOM   1112 H2'' THY T  13      14.354   0.206 -34.612  1.00  0.00      TS   H  
ATOM   1113 H5'' THY T  13      15.275   3.726 -33.491  1.00  0.00      TS   H  
ATOM   1114  P   ADE T  14      18.307  -0.071 -35.005  1.00  0.00      TS   P  
ATOM   1115  O1P ADE T  14      19.681   0.531 -35.086  1.00  0.00      TS   O  
ATOM   1116  O2P ADE T  14      17.525  -0.032 -36.268  1.00  0.00      TS   O  
ATOM   1117  C5' ADE T  14      18.598  -1.957 -33.219  1.00  0.00      TS   C  
ATOM   1118  O5' ADE T  14      18.316  -1.540 -34.598  1.00  0.00      TS   O  
ATOM   1119  C4' ADE T  14      18.497  -3.491 -33.052  1.00  0.00      TS   C  
ATOM   1120  O4' ADE T  14      17.061  -3.865 -33.070  1.00  0.00      TS   O  
ATOM   1121  C3' ADE T  14      19.172  -4.316 -34.224  1.00  0.00      TS   C  
ATOM   1122  O3' ADE T  14      19.731  -5.632 -33.766  1.00  0.00      TS   O  
ATOM   1123  C2' ADE T  14      18.017  -4.555 -35.125  1.00  0.00      TS   C  
ATOM   1124  C1' ADE T  14      16.839  -4.746 -34.156  1.00  0.00      TS   C  
ATOM   1125  N1  ADE T  14      11.983  -5.916 -33.489  1.00  0.00      TS   N  
ATOM   1126  C2  ADE T  14      13.121  -6.327 -32.885  1.00  0.00      TS   C  
ATOM   1127  N3  ADE T  14      14.364  -5.934 -33.075  1.00  0.00      TS   N  
ATOM   1128  C4  ADE T  14      14.426  -4.979 -34.021  1.00  0.00      TS   C  
ATOM   1129  C5  ADE T  14      13.339  -4.403 -34.801  1.00  0.00      TS   C  
ATOM   1130  C6  ADE T  14      12.091  -4.951 -34.442  1.00  0.00      TS   C  
ATOM   1131  N6  ADE T  14      10.956  -4.489 -35.058  1.00  0.00      TS   N  
ATOM   1132  N7  ADE T  14      13.788  -3.540 -35.808  1.00  0.00      TS   N  
ATOM   1133  C8  ADE T  14      15.127  -3.610 -35.625  1.00  0.00      TS   C  
ATOM   1134  N9  ADE T  14      15.546  -4.440 -34.563  1.00  0.00      TS   N  
ATOM   1135  H2  ADE T  14      12.901  -7.168 -32.227  1.00  0.00      TS   H  
ATOM   1136  H8  ADE T  14      15.936  -3.059 -36.105  1.00  0.00      TS   H  
ATOM   1137  H1' ADE T  14      16.912  -5.783 -33.765  1.00  0.00      TS   H  
ATOM   1138  H2' ADE T  14      18.162  -5.400 -35.831  1.00  0.00      TS   H  
ATOM   1139  H3' ADE T  14      19.906  -3.676 -34.759  1.00  0.00      TS   H  
ATOM   1140  H4' ADE T  14      18.946  -3.676 -32.053  1.00  0.00      TS   H  
ATOM   1141  H5' ADE T  14      17.921  -1.519 -32.454  1.00  0.00      TS   H  
ATOM   1142  H61 ADE T  14      10.049  -4.826 -34.802  1.00  0.00      TS   H  
ATOM   1143  H62 ADE T  14      10.928  -3.886 -35.855  1.00  0.00      TS   H  
ATOM   1144 H2'' ADE T  14      17.796  -3.750 -35.858  1.00  0.00      TS   H  
ATOM   1145 H5'' ADE T  14      19.663  -1.737 -32.990  1.00  0.00      TS   H  
ATOM   1146  P   THY T  15      20.644  -6.406 -34.811  1.00  0.00      TS   P  
ATOM   1147  O1P THY T  15      21.723  -7.049 -34.049  1.00  0.00      TS   O  
ATOM   1148  O2P THY T  15      21.088  -5.510 -35.897  1.00  0.00      TS   O  
ATOM   1149  C5' THY T  15      19.269  -8.502 -34.347  1.00  0.00      TS   C  
ATOM   1150  O5' THY T  15      19.614  -7.481 -35.365  1.00  0.00      TS   O  
ATOM   1151  C4' THY T  15      17.827  -9.053 -34.462  1.00  0.00      TS   C  
ATOM   1152  O4' THY T  15      16.823  -7.949 -34.596  1.00  0.00      TS   O  
ATOM   1153  C3' THY T  15      17.555  -9.767 -35.758  1.00  0.00      TS   C  
ATOM   1154  O3' THY T  15      18.311 -11.002 -35.794  1.00  0.00      TS   O  
ATOM   1155  C2' THY T  15      16.057  -9.979 -35.672  1.00  0.00      TS   C  
ATOM   1156  C1' THY T  15      15.644  -8.610 -35.114  1.00  0.00      TS   C  
ATOM   1157  N1  THY T  15      15.026  -7.893 -36.158  1.00  0.00      TS   N  
ATOM   1158  C2  THY T  15      13.645  -8.114 -36.277  1.00  0.00      TS   C  
ATOM   1159  O2  THY T  15      13.004  -8.867 -35.559  1.00  0.00      TS   O  
ATOM   1160  N3  THY T  15      13.034  -7.346 -37.187  1.00  0.00      TS   N  
ATOM   1161  C4  THY T  15      13.563  -6.385 -37.998  1.00  0.00      TS   C  
ATOM   1162  O4  THY T  15      12.817  -5.785 -38.796  1.00  0.00      TS   O  
ATOM   1163  C5  THY T  15      15.009  -6.250 -37.886  1.00  0.00      TS   C  
ATOM   1164  C5M THY T  15      15.719  -5.290 -38.709  1.00  0.00      TS   C  
ATOM   1165  C6  THY T  15      15.674  -7.012 -36.994  1.00  0.00      TS   C  
ATOM   1166  H3  THY T  15      12.084  -7.643 -37.355  1.00  0.00      TS   H  
ATOM   1167  H6  THY T  15      16.724  -7.020 -36.702  1.00  0.00      TS   H  
ATOM   1168  H1' THY T  15      14.992  -8.763 -34.227  1.00  0.00      TS   H  
ATOM   1169  H2' THY T  15      15.833 -10.667 -34.830  1.00  0.00      TS   H  
ATOM   1170  H3' THY T  15      17.893  -9.037 -36.524  1.00  0.00      TS   H  
ATOM   1171  H4' THY T  15      17.647  -9.674 -33.558  1.00  0.00      TS   H  
ATOM   1172  H5' THY T  15      19.461  -8.152 -33.311  1.00  0.00      TS   H  
ATOM   1173  H51 THY T  15      15.295  -5.242 -39.735  1.00  0.00      TS   H  
ATOM   1174  H52 THY T  15      16.792  -5.556 -38.818  1.00  0.00      TS   H  
ATOM   1175  H53 THY T  15      15.744  -4.246 -38.329  1.00  0.00      TS   H  
ATOM   1176 H2'' THY T  15      15.623 -10.366 -36.619  1.00  0.00      TS   H  
ATOM   1177 H5'' THY T  15      19.827  -9.410 -34.660  1.00  0.00      TS   H  
ATOM   1178  P   ADE T  16      18.678 -11.731 -37.176  1.00  0.00      TS   P  
ATOM   1179  O1P ADE T  16      19.827 -12.556 -36.789  1.00  0.00      TS   O  
ATOM   1180  O2P ADE T  16      18.995 -10.770 -38.307  1.00  0.00      TS   O  
ATOM   1181  C5' ADE T  16      17.180 -13.900 -36.759  1.00  0.00      TS   C  
ATOM   1182  O5' ADE T  16      17.541 -12.750 -37.571  1.00  0.00      TS   O  
ATOM   1183  C4' ADE T  16      15.702 -14.341 -36.983  1.00  0.00      TS   C  
ATOM   1184  O4' ADE T  16      14.884 -13.220 -36.730  1.00  0.00      TS   O  
ATOM   1185  C3' ADE T  16      15.392 -14.832 -38.455  1.00  0.00      TS   C  
ATOM   1186  O3' ADE T  16      15.714 -16.171 -38.680  1.00  0.00      TS   O  
ATOM   1187  C2' ADE T  16      13.884 -14.597 -38.442  1.00  0.00      TS   C  
ATOM   1188  C1' ADE T  16      13.723 -13.348 -37.616  1.00  0.00      TS   C  
ATOM   1189  N1  ADE T  16      10.392  -9.947 -39.584  1.00  0.00      TS   N  
ATOM   1190  C2  ADE T  16      10.240 -11.108 -38.923  1.00  0.00      TS   C  
ATOM   1191  N3  ADE T  16      11.215 -11.947 -38.481  1.00  0.00      TS   N  
ATOM   1192  C4  ADE T  16      12.428 -11.528 -38.768  1.00  0.00      TS   C  
ATOM   1193  C5  ADE T  16      12.756 -10.376 -39.420  1.00  0.00      TS   C  
ATOM   1194  C6  ADE T  16      11.688  -9.549 -39.858  1.00  0.00      TS   C  
ATOM   1195  N6  ADE T  16      11.786  -8.395 -40.567  1.00  0.00      TS   N  
ATOM   1196  N7  ADE T  16      14.176 -10.221 -39.460  1.00  0.00      TS   N  
ATOM   1197  C8  ADE T  16      14.624 -11.346 -38.923  1.00  0.00      TS   C  
ATOM   1198  N9  ADE T  16      13.596 -12.103 -38.394  1.00  0.00      TS   N  
ATOM   1199  H2  ADE T  16       9.267 -11.442 -38.562  1.00  0.00      TS   H  
ATOM   1200  H8  ADE T  16      15.662 -11.629 -38.749  1.00  0.00      TS   H  
ATOM   1201  H1' ADE T  16      12.841 -13.507 -36.959  1.00  0.00      TS   H  
ATOM   1202  H2' ADE T  16      13.297 -15.388 -37.928  1.00  0.00      TS   H  
ATOM   1203  H3' ADE T  16      15.984 -14.156 -39.109  1.00  0.00      TS   H  
ATOM   1204  H4' ADE T  16      15.375 -15.136 -36.280  1.00  0.00      TS   H  
ATOM   1205  H5' ADE T  16      17.229 -13.653 -35.676  1.00  0.00      TS   H  
ATOM   1206  H61 ADE T  16      12.639  -7.888 -40.692  1.00  0.00      TS   H  
ATOM   1207  H62 ADE T  16      10.885  -7.992 -40.723  1.00  0.00      TS   H  
ATOM   1208 H2'' ADE T  16      13.470 -14.427 -39.459  1.00  0.00      TS   H  
ATOM   1209 H5'' ADE T  16      17.694 -14.844 -37.041  1.00  0.00      TS   H  
ATOM   1210  P   THY T  17      15.868 -16.760 -40.111  1.00  0.00      TS   P  
ATOM   1211  O1P THY T  17      16.366 -18.131 -40.015  1.00  0.00      TS   O  
ATOM   1212  O2P THY T  17      16.762 -15.820 -40.858  1.00  0.00      TS   O  
ATOM   1213  C5' THY T  17      13.418 -17.605 -40.129  1.00  0.00      TS   C  
ATOM   1214  O5' THY T  17      14.475 -16.820 -40.718  1.00  0.00      TS   O  
ATOM   1215  C4' THY T  17      12.031 -17.236 -40.628  1.00  0.00      TS   C  
ATOM   1216  O4' THY T  17      11.762 -15.809 -40.559  1.00  0.00      TS   O  
ATOM   1217  C3' THY T  17      11.899 -17.705 -42.099  1.00  0.00      TS   C  
ATOM   1218  O3' THY T  17      10.722 -18.460 -42.308  1.00  0.00      TS   O  
ATOM   1219  C2' THY T  17      12.024 -16.442 -42.867  1.00  0.00      TS   C  
ATOM   1220  C1' THY T  17      11.365 -15.418 -41.920  1.00  0.00      TS   C  
ATOM   1221  N1  THY T  17      11.884 -13.985 -42.095  1.00  0.00      TS   N  
ATOM   1222  C2  THY T  17      11.022 -13.028 -42.564  1.00  0.00      TS   C  
ATOM   1223  O2  THY T  17       9.878 -13.198 -42.951  1.00  0.00      TS   O  
ATOM   1224  N3  THY T  17      11.578 -11.763 -42.689  1.00  0.00      TS   N  
ATOM   1225  C4  THY T  17      12.963 -11.442 -42.550  1.00  0.00      TS   C  
ATOM   1226  O4  THY T  17      13.408 -10.317 -42.910  1.00  0.00      TS   O  
ATOM   1227  C5  THY T  17      13.771 -12.510 -42.081  1.00  0.00      TS   C  
ATOM   1228  C5M THY T  17      15.221 -12.369 -42.141  1.00  0.00      TS   C  
ATOM   1229  C6  THY T  17      13.207 -13.706 -41.953  1.00  0.00      TS   C  
ATOM   1230  H3  THY T  17      10.994 -11.091 -43.163  1.00  0.00      TS   H  
ATOM   1231  H6  THY T  17      13.824 -14.546 -41.635  1.00  0.00      TS   H  
ATOM   1232  H1' THY T  17      10.263 -15.520 -42.008  1.00  0.00      TS   H  
ATOM   1233  H2' THY T  17      11.534 -16.550 -43.858  1.00  0.00      TS   H  
ATOM   1234  H3' THY T  17      12.776 -18.332 -42.372  1.00  0.00      TS   H  
ATOM   1235  H4' THY T  17      11.197 -17.730 -40.085  1.00  0.00      TS   H  
ATOM   1236  H5' THY T  17      13.331 -17.563 -39.022  1.00  0.00      TS   H  
ATOM   1237  H51 THY T  17      15.532 -11.319 -41.952  1.00  0.00      TS   H  
ATOM   1238  H52 THY T  17      15.578 -12.673 -43.148  1.00  0.00      TS   H  
ATOM   1239  H53 THY T  17      15.604 -13.065 -41.364  1.00  0.00      TS   H  
ATOM   1240 H2'' THY T  17      13.077 -16.166 -43.089  1.00  0.00      TS   H  
ATOM   1241 H5'' THY T  17      13.495 -18.696 -40.323  1.00  0.00      TS   H  
ATOM   1242  P   ADE T  18      10.414 -19.000 -43.797  1.00  0.00      TS   P  
ATOM   1243  O1P ADE T  18       9.600 -20.320 -43.716  1.00  0.00      TS   O  
ATOM   1244  O2P ADE T  18      11.660 -19.062 -44.589  1.00  0.00      TS   O  
ATOM   1245  C5' ADE T  18       8.194 -17.533 -43.876  1.00  0.00      TS   C  
ATOM   1246  O5' ADE T  18       9.490 -17.923 -44.441  1.00  0.00      TS   O  
ATOM   1247  C4' ADE T  18       7.275 -16.652 -44.744  1.00  0.00      TS   C  
ATOM   1248  O4' ADE T  18       7.961 -15.421 -45.082  1.00  0.00      TS   O  
ATOM   1249  C3' ADE T  18       7.023 -17.284 -46.142  1.00  0.00      TS   C  
ATOM   1250  O3' ADE T  18       5.729 -17.034 -46.629  1.00  0.00      TS   O  
ATOM   1251  C2' ADE T  18       8.127 -16.804 -46.988  1.00  0.00      TS   C  
ATOM   1252  C1' ADE T  18       8.078 -15.338 -46.496  1.00  0.00      TS   C  
ATOM   1253  N1  ADE T  18      10.015 -10.910 -47.939  1.00  0.00      TS   N  
ATOM   1254  C2  ADE T  18       8.787 -11.418 -47.844  1.00  0.00      TS   C  
ATOM   1255  N3  ADE T  18       8.340 -12.566 -47.429  1.00  0.00      TS   N  
ATOM   1256  C4  ADE T  18       9.369 -13.364 -47.139  1.00  0.00      TS   C  
ATOM   1257  C5  ADE T  18      10.688 -13.045 -47.216  1.00  0.00      TS   C  
ATOM   1258  C6  ADE T  18      11.048 -11.738 -47.623  1.00  0.00      TS   C  
ATOM   1259  N6  ADE T  18      12.355 -11.394 -47.703  1.00  0.00      TS   N  
ATOM   1260  N7  ADE T  18      11.478 -14.164 -46.921  1.00  0.00      TS   N  
ATOM   1261  C8  ADE T  18      10.582 -15.081 -46.576  1.00  0.00      TS   C  
ATOM   1262  N9  ADE T  18       9.295 -14.628 -46.754  1.00  0.00      TS   N  
ATOM   1263  H2  ADE T  18       7.835 -10.916 -48.015  1.00  0.00      TS   H  
ATOM   1264  H8  ADE T  18      10.728 -16.128 -46.309  1.00  0.00      TS   H  
ATOM   1265  H1' ADE T  18       7.122 -14.871 -46.816  1.00  0.00      TS   H  
ATOM   1266  H2' ADE T  18       8.043 -17.016 -48.076  1.00  0.00      TS   H  
ATOM   1267  H3' ADE T  18       7.213 -18.358 -45.929  1.00  0.00      TS   H  
ATOM   1268  H4' ADE T  18       6.323 -16.463 -44.204  1.00  0.00      TS   H  
ATOM   1269  H5' ADE T  18       8.304 -16.950 -42.937  1.00  0.00      TS   H  
ATOM   1270  H61 ADE T  18      12.645 -10.533 -48.123  1.00  0.00      TS   H  
ATOM   1271  H62 ADE T  18      13.075 -11.802 -47.142  1.00  0.00      TS   H  
ATOM   1272 H2'' ADE T  18       9.112 -17.248 -46.727  1.00  0.00      TS   H  
ATOM   1273 H5'' ADE T  18       7.671 -18.473 -43.594  1.00  0.00      TS   H  
ATOM   1274  P   ADE T  19       5.151 -17.639 -47.932  1.00  0.00      TS   P  
ATOM   1275  O1P ADE T  19       3.737 -17.902 -47.722  1.00  0.00      TS   O  
ATOM   1276  O2P ADE T  19       5.933 -18.794 -48.340  1.00  0.00      TS   O  
ATOM   1277  C5' ADE T  19       4.553 -15.232 -48.720  1.00  0.00      TS   C  
ATOM   1278  O5' ADE T  19       5.326 -16.457 -48.815  1.00  0.00      TS   O  
ATOM   1279  C4' ADE T  19       4.483 -14.343 -49.994  1.00  0.00      TS   C  
ATOM   1280  O4' ADE T  19       5.644 -13.510 -50.125  1.00  0.00      TS   O  
ATOM   1281  C3' ADE T  19       4.457 -15.147 -51.361  1.00  0.00      TS   C  
ATOM   1282  O3' ADE T  19       3.598 -14.505 -52.313  1.00  0.00      TS   O  
ATOM   1283  C2' ADE T  19       5.901 -15.075 -51.854  1.00  0.00      TS   C  
ATOM   1284  C1' ADE T  19       6.341 -13.675 -51.332  1.00  0.00      TS   C  
ATOM   1285  N1  ADE T  19      10.447 -10.616 -51.447  1.00  0.00      TS   N  
ATOM   1286  C2  ADE T  19       9.172 -10.417 -51.786  1.00  0.00      TS   C  
ATOM   1287  N3  ADE T  19       8.148 -11.305 -51.806  1.00  0.00      TS   N  
ATOM   1288  C4  ADE T  19       8.535 -12.468 -51.272  1.00  0.00      TS   C  
ATOM   1289  C5  ADE T  19       9.827 -12.853 -50.854  1.00  0.00      TS   C  
ATOM   1290  C6  ADE T  19      10.877 -11.852 -51.024  1.00  0.00      TS   C  
ATOM   1291  N6  ADE T  19      12.159 -12.108 -50.835  1.00  0.00      TS   N  
ATOM   1292  N7  ADE T  19       9.878 -14.174 -50.400  1.00  0.00      TS   N  
ATOM   1293  C8  ADE T  19       8.597 -14.542 -50.531  1.00  0.00      TS   C  
ATOM   1294  N9  ADE T  19       7.793 -13.546 -51.110  1.00  0.00      TS   N  
ATOM   1295  H2  ADE T  19       8.959  -9.427 -52.186  1.00  0.00      TS   H  
ATOM   1296  H8  ADE T  19       8.230 -15.531 -50.256  1.00  0.00      TS   H  
ATOM   1297  H1' ADE T  19       5.871 -12.924 -52.001  1.00  0.00      TS   H  
ATOM   1298  H2' ADE T  19       6.053 -15.318 -52.927  1.00  0.00      TS   H  
ATOM   1299  H3' ADE T  19       4.264 -16.214 -51.120  1.00  0.00      TS   H  
ATOM   1300  H4' ADE T  19       3.590 -13.684 -49.947  1.00  0.00      TS   H  
ATOM   1301  H5' ADE T  19       4.780 -14.647 -47.803  1.00  0.00      TS   H  
ATOM   1302  H61 ADE T  19      12.443 -12.988 -50.453  1.00  0.00      TS   H  
ATOM   1303  H62 ADE T  19      12.852 -11.407 -51.005  1.00  0.00      TS   H  
ATOM   1304 H2'' ADE T  19       6.451 -15.899 -51.352  1.00  0.00      TS   H  
ATOM   1305 H5'' ADE T  19       3.505 -15.529 -48.502  1.00  0.00      TS   H  
ATOM   1306  P   GUA T  20       3.152 -15.166 -53.658  1.00  0.00      TS   P  
ATOM   1307  O1P GUA T  20       1.685 -15.382 -53.604  1.00  0.00      TS   O  
ATOM   1308  O2P GUA T  20       3.984 -16.353 -53.928  1.00  0.00      TS   O  
ATOM   1309  C5' GUA T  20       2.900 -12.842 -54.709  1.00  0.00      TS   C  
ATOM   1310  O5' GUA T  20       3.609 -14.116 -54.800  1.00  0.00      TS   O  
ATOM   1311  C4' GUA T  20       3.777 -11.624 -55.213  1.00  0.00      TS   C  
ATOM   1312  O4' GUA T  20       5.083 -11.566 -54.547  1.00  0.00      TS   O  
ATOM   1313  C3' GUA T  20       4.137 -11.634 -56.773  1.00  0.00      TS   C  
ATOM   1314  O3' GUA T  20       4.009 -10.396 -57.388  1.00  0.00      TS   O  
ATOM   1315  C2' GUA T  20       5.584 -12.052 -56.919  1.00  0.00      TS   C  
ATOM   1316  C1' GUA T  20       6.177 -11.463 -55.583  1.00  0.00      TS   C  
ATOM   1317  N1  GUA T  20      11.083 -11.154 -54.545  1.00  0.00      TS   N  
ATOM   1318  C2  GUA T  20      10.202 -10.193 -54.968  1.00  0.00      TS   C  
ATOM   1319  N2  GUA T  20      10.790  -9.065 -55.316  1.00  0.00      TS   N  
ATOM   1320  N3  GUA T  20       8.921 -10.366 -55.151  1.00  0.00      TS   N  
ATOM   1321  C4  GUA T  20       8.636 -11.644 -54.972  1.00  0.00      TS   C  
ATOM   1322  C5  GUA T  20       9.442 -12.693 -54.567  1.00  0.00      TS   C  
ATOM   1323  C6  GUA T  20      10.807 -12.495 -54.277  1.00  0.00      TS   C  
ATOM   1324  O6  GUA T  20      11.597 -13.317 -53.962  1.00  0.00      TS   O  
ATOM   1325  N7  GUA T  20       8.651 -13.878 -54.509  1.00  0.00      TS   N  
ATOM   1326  C8  GUA T  20       7.436 -13.533 -54.838  1.00  0.00      TS   C  
ATOM   1327  N9  GUA T  20       7.379 -12.207 -55.116  1.00  0.00      TS   N  
ATOM   1328  H1  GUA T  20      12.067 -10.928 -54.600  1.00  0.00      TS   H  
ATOM   1329  H8  GUA T  20       6.495 -14.066 -54.965  1.00  0.00      TS   H  
ATOM   1330  H1' GUA T  20       6.520 -10.458 -55.910  1.00  0.00      TS   H  
ATOM   1331  H2' GUA T  20       6.033 -11.429 -57.720  1.00  0.00      TS   H  
ATOM   1332  H21 GUA T  20      10.241  -8.365 -55.773  1.00  0.00      TS   H  
ATOM   1333  H3' GUA T  20       3.476 -12.360 -57.294  1.00  0.00      TS   H  
ATOM   1334  H22 GUA T  20      11.784  -9.023 -55.424  1.00  0.00      TS   H  
ATOM   1335  H4' GUA T  20       3.308 -10.653 -54.941  1.00  0.00      TS   H  
ATOM   1336  H5' GUA T  20       2.820 -12.514 -53.651  1.00  0.00      TS   H  
ATOM   1337  H3T GUA T  20       4.567 -10.336 -58.166  1.00  0.00      TS   H  
ATOM   1338 H2'' GUA T  20       5.708 -13.135 -57.134  1.00  0.00      TS   H  
ATOM   1339 H5'' GUA T  20       1.911 -12.851 -55.214  1.00  0.00      TS   H  
TER   
END
