# Supplementary material for: CRISPR-Cas12a exploits R-loop asymmetry to form double-strand breaks
Source: eLife. 2020 Jun 10;9:e55143. doi: 10.7554/eLife.55143 (PMC7286691; doi:10.7554/eLife.55143)
Supplement: Figure 5—source data 2. [file elife-55143-fig5-data2.zip › Figure 5ΓÇöSource Data 2/Example_MD_trajectories/5prime_boundary/5prime_boundary_02.pdb]

ATOM      1  C5' CYT B   1      17.118  -7.741 -55.021  1.00  0.00      BS   C  
ATOM      2  O5' CYT B   1      18.170  -8.485 -54.322  1.00  0.00      BS   O  
ATOM      3  C4' CYT B   1      15.620  -8.164 -54.728  1.00  0.00      BS   C  
ATOM      4  O4' CYT B   1      15.448  -9.428 -55.355  1.00  0.00      BS   O  
ATOM      5  C3' CYT B   1      15.174  -8.299 -53.268  1.00  0.00      BS   C  
ATOM      6  O3' CYT B   1      13.947  -7.564 -53.021  1.00  0.00      BS   O  
ATOM      7  C2' CYT B   1      14.945  -9.833 -53.052  1.00  0.00      BS   C  
ATOM      8  C1' CYT B   1      14.572 -10.217 -54.559  1.00  0.00      BS   C  
ATOM      9  N1  CYT B   1      14.691 -11.545 -54.969  1.00  0.00      BS   N  
ATOM     10  C2  CYT B   1      14.098 -11.976 -56.198  1.00  0.00      BS   C  
ATOM     11  O2  CYT B   1      13.308 -11.197 -56.744  1.00  0.00      BS   O  
ATOM     12  N3  CYT B   1      14.391 -13.202 -56.695  1.00  0.00      BS   N  
ATOM     13  C4  CYT B   1      15.162 -14.056 -55.942  1.00  0.00      BS   C  
ATOM     14  N4  CYT B   1      15.515 -15.205 -56.574  1.00  0.00      BS   N  
ATOM     15  C5  CYT B   1      15.711 -13.701 -54.655  1.00  0.00      BS   C  
ATOM     16  C6  CYT B   1      15.487 -12.437 -54.272  1.00  0.00      BS   C  
ATOM     17  H5  CYT B   1      16.389 -14.465 -54.275  1.00  0.00      BS   H  
ATOM     18  H6  CYT B   1      15.968 -12.097 -53.355  1.00  0.00      BS   H  
ATOM     19  H1' CYT B   1      13.542  -9.827 -54.708  1.00  0.00      BS   H  
ATOM     20  H2' CYT B   1      14.024  -9.989 -52.449  1.00  0.00      BS   H  
ATOM     21  H3' CYT B   1      15.980  -7.937 -52.595  1.00  0.00      BS   H  
ATOM     22  H4' CYT B   1      14.917  -7.453 -55.211  1.00  0.00      BS   H  
ATOM     23  H41 CYT B   1      14.957 -15.466 -57.362  1.00  0.00      BS   H  
ATOM     24  H5' CYT B   1      17.358  -7.822 -56.103  1.00  0.00      BS   H  
ATOM     25  H42 CYT B   1      16.180 -15.818 -56.146  1.00  0.00      BS   H  
ATOM     26  H5T CYT B   1      19.025  -8.151 -54.600  1.00  0.00      BS   H  
ATOM     27 H2'' CYT B   1      15.867 -10.356 -52.721  1.00  0.00      BS   H  
ATOM     28 H5'' CYT B   1      17.222  -6.658 -54.797  1.00  0.00      BS   H  
ATOM     29  P   THY B   2      13.852  -6.213 -52.288  1.00  0.00      BS   P  
ATOM     30  O1P THY B   2      13.935  -5.163 -53.307  1.00  0.00      BS   O  
ATOM     31  O2P THY B   2      14.925  -6.132 -51.237  1.00  0.00      BS   O  
ATOM     32  C5' THY B   2      11.273  -6.069 -52.446  1.00  0.00      BS   C  
ATOM     33  O5' THY B   2      12.487  -6.245 -51.633  1.00  0.00      BS   O  
ATOM     34  C4' THY B   2      10.008  -6.160 -51.572  1.00  0.00      BS   C  
ATOM     35  O4' THY B   2       9.747  -7.549 -51.174  1.00  0.00      BS   O  
ATOM     36  C3' THY B   2      10.062  -5.383 -50.280  1.00  0.00      BS   C  
ATOM     37  O3' THY B   2       8.913  -4.580 -49.995  1.00  0.00      BS   O  
ATOM     38  C2' THY B   2      10.221  -6.437 -49.175  1.00  0.00      BS   C  
ATOM     39  C1' THY B   2       9.643  -7.739 -49.764  1.00  0.00      BS   C  
ATOM     40  N1  THY B   2      10.387  -8.987 -49.502  1.00  0.00      BS   N  
ATOM     41  C2  THY B   2       9.619 -10.143 -49.480  1.00  0.00      BS   C  
ATOM     42  O2  THY B   2       8.398 -10.185 -49.608  1.00  0.00      BS   O  
ATOM     43  N3  THY B   2      10.380 -11.256 -49.242  1.00  0.00      BS   N  
ATOM     44  C4  THY B   2      11.774 -11.310 -49.121  1.00  0.00      BS   C  
ATOM     45  O4  THY B   2      12.335 -12.411 -49.031  1.00  0.00      BS   O  
ATOM     46  C5  THY B   2      12.475 -10.066 -49.267  1.00  0.00      BS   C  
ATOM     47  C5M THY B   2      14.007 -10.153 -49.138  1.00  0.00      BS   C  
ATOM     48  C6  THY B   2      11.729  -8.975 -49.345  1.00  0.00      BS   C  
ATOM     49  H3  THY B   2       9.893 -12.141 -49.213  1.00  0.00      BS   H  
ATOM     50  H6  THY B   2      12.285  -8.038 -49.345  1.00  0.00      BS   H  
ATOM     51  H1' THY B   2       8.540  -7.793 -49.638  1.00  0.00      BS   H  
ATOM     52  H2' THY B   2       9.604  -6.038 -48.342  1.00  0.00      BS   H  
ATOM     53  H3' THY B   2      11.023  -4.825 -50.250  1.00  0.00      BS   H  
ATOM     54  H4' THY B   2       9.200  -5.678 -52.165  1.00  0.00      BS   H  
ATOM     55  H5' THY B   2      11.177  -6.971 -53.088  1.00  0.00      BS   H  
ATOM     56  H51 THY B   2      14.594  -9.396 -49.702  1.00  0.00      BS   H  
ATOM     57  H52 THY B   2      14.489 -11.124 -49.379  1.00  0.00      BS   H  
ATOM     58  H53 THY B   2      14.259  -9.962 -48.074  1.00  0.00      BS   H  
ATOM     59 H2'' THY B   2      11.290  -6.529 -48.889  1.00  0.00      BS   H  
ATOM     60 H5'' THY B   2      11.263  -5.108 -53.003  1.00  0.00      BS   H  
ATOM     61  P   THY B   3       9.069  -3.373 -48.997  1.00  0.00      BS   P  
ATOM     62  O1P THY B   3       8.570  -2.180 -49.715  1.00  0.00      BS   O  
ATOM     63  O2P THY B   3      10.406  -3.207 -48.414  1.00  0.00      BS   O  
ATOM     64  C5' THY B   3       6.600  -4.017 -48.116  1.00  0.00      BS   C  
ATOM     65  O5' THY B   3       8.010  -3.694 -47.839  1.00  0.00      BS   O  
ATOM     66  C4' THY B   3       6.139  -5.000 -47.035  1.00  0.00      BS   C  
ATOM     67  O4' THY B   3       7.034  -6.183 -47.077  1.00  0.00      BS   O  
ATOM     68  C3' THY B   3       6.213  -4.408 -45.644  1.00  0.00      BS   C  
ATOM     69  O3' THY B   3       5.139  -4.718 -44.806  1.00  0.00      BS   O  
ATOM     70  C2' THY B   3       7.527  -4.992 -45.072  1.00  0.00      BS   C  
ATOM     71  C1' THY B   3       7.505  -6.421 -45.718  1.00  0.00      BS   C  
ATOM     72  N1  THY B   3       8.784  -7.153 -45.834  1.00  0.00      BS   N  
ATOM     73  C2  THY B   3       8.817  -8.477 -45.876  1.00  0.00      BS   C  
ATOM     74  O2  THY B   3       7.810  -9.173 -45.839  1.00  0.00      BS   O  
ATOM     75  N3  THY B   3      10.051  -9.149 -46.006  1.00  0.00      BS   N  
ATOM     76  C4  THY B   3      11.222  -8.477 -45.892  1.00  0.00      BS   C  
ATOM     77  O4  THY B   3      12.285  -9.187 -45.779  1.00  0.00      BS   O  
ATOM     78  C5  THY B   3      11.153  -7.042 -45.853  1.00  0.00      BS   C  
ATOM     79  C5M THY B   3      12.432  -6.309 -45.836  1.00  0.00      BS   C  
ATOM     80  C6  THY B   3       9.951  -6.485 -45.878  1.00  0.00      BS   C  
ATOM     81  H3  THY B   3      10.096 -10.147 -45.858  1.00  0.00      BS   H  
ATOM     82  H6  THY B   3       9.838  -5.448 -46.191  1.00  0.00      BS   H  
ATOM     83  H1' THY B   3       6.834  -7.039 -45.084  1.00  0.00      BS   H  
ATOM     84  H2' THY B   3       7.582  -4.869 -43.969  1.00  0.00      BS   H  
ATOM     85  H3' THY B   3       6.362  -3.308 -45.691  1.00  0.00      BS   H  
ATOM     86  H4' THY B   3       5.100  -5.343 -47.232  1.00  0.00      BS   H  
ATOM     87  H5' THY B   3       6.373  -4.388 -49.138  1.00  0.00      BS   H  
ATOM     88  H51 THY B   3      12.440  -5.656 -46.734  1.00  0.00      BS   H  
ATOM     89  H52 THY B   3      13.358  -6.920 -45.898  1.00  0.00      BS   H  
ATOM     90  H53 THY B   3      12.588  -5.651 -44.954  1.00  0.00      BS   H  
ATOM     91 H2'' THY B   3       8.445  -4.498 -45.456  1.00  0.00      BS   H  
ATOM     92 H5'' THY B   3       6.057  -3.071 -47.901  1.00  0.00      BS   H  
ATOM     93  P   ADE B   4       4.175  -3.640 -44.165  1.00  0.00      BS   P  
ATOM     94  O1P ADE B   4       3.719  -2.760 -45.260  1.00  0.00      BS   O  
ATOM     95  O2P ADE B   4       4.786  -2.964 -42.985  1.00  0.00      BS   O  
ATOM     96  C5' ADE B   4       2.142  -5.348 -44.475  1.00  0.00      BS   C  
ATOM     97  O5' ADE B   4       2.895  -4.400 -43.628  1.00  0.00      BS   O  
ATOM     98  C4' ADE B   4       1.950  -6.646 -43.683  1.00  0.00      BS   C  
ATOM     99  O4' ADE B   4       3.195  -7.446 -43.581  1.00  0.00      BS   O  
ATOM    100  C3' ADE B   4       1.549  -6.531 -42.166  1.00  0.00      BS   C  
ATOM    101  O3' ADE B   4       0.513  -7.405 -41.782  1.00  0.00      BS   O  
ATOM    102  C2' ADE B   4       2.792  -6.758 -41.389  1.00  0.00      BS   C  
ATOM    103  C1' ADE B   4       3.610  -7.755 -42.215  1.00  0.00      BS   C  
ATOM    104  N1  ADE B   4       8.223  -9.895 -42.191  1.00  0.00      BS   N  
ATOM    105  C2  ADE B   4       7.036 -10.419 -42.208  1.00  0.00      BS   C  
ATOM    106  N3  ADE B   4       5.840  -9.798 -42.216  1.00  0.00      BS   N  
ATOM    107  C4  ADE B   4       5.966  -8.461 -42.253  1.00  0.00      BS   C  
ATOM    108  C5  ADE B   4       7.200  -7.796 -42.201  1.00  0.00      BS   C  
ATOM    109  C6  ADE B   4       8.369  -8.555 -42.261  1.00  0.00      BS   C  
ATOM    110  N6  ADE B   4       9.579  -7.998 -42.306  1.00  0.00      BS   N  
ATOM    111  N7  ADE B   4       6.965  -6.413 -42.171  1.00  0.00      BS   N  
ATOM    112  C8  ADE B   4       5.633  -6.365 -42.208  1.00  0.00      BS   C  
ATOM    113  N9  ADE B   4       4.990  -7.533 -42.196  1.00  0.00      BS   N  
ATOM    114  H2  ADE B   4       7.006 -11.509 -42.211  1.00  0.00      BS   H  
ATOM    115  H8  ADE B   4       4.951  -5.515 -42.210  1.00  0.00      BS   H  
ATOM    116  H1' ADE B   4       3.305  -8.777 -41.905  1.00  0.00      BS   H  
ATOM    117  H2' ADE B   4       2.603  -7.124 -40.357  1.00  0.00      BS   H  
ATOM    118  H3' ADE B   4       1.210  -5.479 -42.059  1.00  0.00      BS   H  
ATOM    119  H4' ADE B   4       1.131  -7.214 -44.173  1.00  0.00      BS   H  
ATOM    120  H5' ADE B   4       2.583  -5.608 -45.461  1.00  0.00      BS   H  
ATOM    121  H61 ADE B   4      10.375  -8.602 -42.245  1.00  0.00      BS   H  
ATOM    122  H62 ADE B   4       9.685  -7.045 -42.589  1.00  0.00      BS   H  
ATOM    123 H2'' ADE B   4       3.202  -5.729 -41.305  1.00  0.00      BS   H  
ATOM    124 H5'' ADE B   4       1.183  -4.830 -44.690  1.00  0.00      BS   H  
ATOM    125  P   THY B   5      -0.301  -7.099 -40.472  1.00  0.00      BS   P  
ATOM    126  O1P THY B   5      -1.642  -7.681 -40.658  1.00  0.00      BS   O  
ATOM    127  O2P THY B   5      -0.169  -5.626 -40.113  1.00  0.00      BS   O  
ATOM    128  C5' THY B   5       0.366  -9.394 -39.540  1.00  0.00      BS   C  
ATOM    129  O5' THY B   5       0.450  -7.920 -39.389  1.00  0.00      BS   O  
ATOM    130  C4' THY B   5       1.557 -10.115 -38.789  1.00  0.00      BS   C  
ATOM    131  O4' THY B   5       2.894  -9.682 -39.213  1.00  0.00      BS   O  
ATOM    132  C3' THY B   5       1.595  -9.899 -37.185  1.00  0.00      BS   C  
ATOM    133  O3' THY B   5       1.299 -11.127 -36.509  1.00  0.00      BS   O  
ATOM    134  C2' THY B   5       3.050  -9.436 -36.850  1.00  0.00      BS   C  
ATOM    135  C1' THY B   5       3.799  -9.959 -38.114  1.00  0.00      BS   C  
ATOM    136  N1  THY B   5       4.952  -9.147 -38.365  1.00  0.00      BS   N  
ATOM    137  C2  THY B   5       6.171  -9.810 -38.403  1.00  0.00      BS   C  
ATOM    138  O2  THY B   5       6.194 -10.988 -38.195  1.00  0.00      BS   O  
ATOM    139  N3  THY B   5       7.282  -9.012 -38.695  1.00  0.00      BS   N  
ATOM    140  C4  THY B   5       7.308  -7.574 -38.914  1.00  0.00      BS   C  
ATOM    141  O4  THY B   5       8.412  -7.006 -39.044  1.00  0.00      BS   O  
ATOM    142  C5  THY B   5       6.017  -7.002 -38.587  1.00  0.00      BS   C  
ATOM    143  C5M THY B   5       5.874  -5.522 -38.709  1.00  0.00      BS   C  
ATOM    144  C6  THY B   5       4.921  -7.756 -38.451  1.00  0.00      BS   C  
ATOM    145  H3  THY B   5       8.110  -9.565 -38.865  1.00  0.00      BS   H  
ATOM    146  H6  THY B   5       3.952  -7.296 -38.644  1.00  0.00      BS   H  
ATOM    147  H1' THY B   5       3.987 -11.053 -38.063  1.00  0.00      BS   H  
ATOM    148  H2' THY B   5       3.410  -9.887 -35.899  1.00  0.00      BS   H  
ATOM    149  H3' THY B   5       0.849  -9.077 -37.196  1.00  0.00      BS   H  
ATOM    150  H4' THY B   5       1.512 -11.207 -38.988  1.00  0.00      BS   H  
ATOM    151  H5' THY B   5       0.510  -9.700 -40.598  1.00  0.00      BS   H  
ATOM    152  H51 THY B   5       4.919  -5.227 -38.224  1.00  0.00      BS   H  
ATOM    153  H52 THY B   5       5.824  -5.108 -39.738  1.00  0.00      BS   H  
ATOM    154  H53 THY B   5       6.733  -4.964 -38.280  1.00  0.00      BS   H  
ATOM    155 H2'' THY B   5       3.157  -8.336 -36.740  1.00  0.00      BS   H  
ATOM    156 H5'' THY B   5      -0.650  -9.705 -39.215  1.00  0.00      BS   H  
ATOM    157  P   ADE B   6       1.120 -11.203 -34.935  1.00  0.00      BS   P  
ATOM    158  O1P ADE B   6       0.100 -12.251 -34.892  1.00  0.00      BS   O  
ATOM    159  O2P ADE B   6       0.871  -9.804 -34.444  1.00  0.00      BS   O  
ATOM    160  C5' ADE B   6       3.105 -12.953 -34.850  1.00  0.00      BS   C  
ATOM    161  O5' ADE B   6       2.550 -11.658 -34.463  1.00  0.00      BS   O  
ATOM    162  C4' ADE B   6       4.478 -13.188 -34.235  1.00  0.00      BS   C  
ATOM    163  O4' ADE B   6       5.476 -12.418 -34.887  1.00  0.00      BS   O  
ATOM    164  C3' ADE B   6       4.609 -12.989 -32.709  1.00  0.00      BS   C  
ATOM    165  O3' ADE B   6       5.246 -14.117 -32.115  1.00  0.00      BS   O  
ATOM    166  C2' ADE B   6       5.351 -11.689 -32.589  1.00  0.00      BS   C  
ATOM    167  C1' ADE B   6       6.207 -11.678 -33.857  1.00  0.00      BS   C  
ATOM    168  N1  ADE B   6       9.451  -8.406 -36.067  1.00  0.00      BS   N  
ATOM    169  C2  ADE B   6       9.540  -9.752 -35.767  1.00  0.00      BS   C  
ATOM    170  N3  ADE B   6       8.621 -10.537 -35.166  1.00  0.00      BS   N  
ATOM    171  C4  ADE B   6       7.538  -9.895 -34.934  1.00  0.00      BS   C  
ATOM    172  C5  ADE B   6       7.287  -8.512 -35.247  1.00  0.00      BS   C  
ATOM    173  C6  ADE B   6       8.287  -7.738 -35.833  1.00  0.00      BS   C  
ATOM    174  N6  ADE B   6       8.117  -6.414 -36.002  1.00  0.00      BS   N  
ATOM    175  N7  ADE B   6       5.913  -8.248 -35.061  1.00  0.00      BS   N  
ATOM    176  C8  ADE B   6       5.429  -9.343 -34.593  1.00  0.00      BS   C  
ATOM    177  N9  ADE B   6       6.413 -10.338 -34.386  1.00  0.00      BS   N  
ATOM    178  H2  ADE B   6      10.474 -10.263 -36.003  1.00  0.00      BS   H  
ATOM    179  H8  ADE B   6       4.449  -9.501 -34.143  1.00  0.00      BS   H  
ATOM    180  H1' ADE B   6       7.146 -12.271 -33.824  1.00  0.00      BS   H  
ATOM    181  H2' ADE B   6       5.893 -11.524 -31.634  1.00  0.00      BS   H  
ATOM    182  H3' ADE B   6       3.614 -12.839 -32.240  1.00  0.00      BS   H  
ATOM    183  H4' ADE B   6       4.780 -14.242 -34.415  1.00  0.00      BS   H  
ATOM    184  H5' ADE B   6       3.225 -13.049 -35.950  1.00  0.00      BS   H  
ATOM    185  H61 ADE B   6       8.710  -5.814 -36.540  1.00  0.00      BS   H  
ATOM    186  H62 ADE B   6       7.278  -5.970 -35.687  1.00  0.00      BS   H  
ATOM    187 H2'' ADE B   6       4.568 -10.903 -32.642  1.00  0.00      BS   H  
ATOM    188 H5'' ADE B   6       2.518 -13.851 -34.562  1.00  0.00      BS   H  
ATOM    189  P   THY B   7       5.042 -14.310 -30.574  1.00  0.00      BS   P  
ATOM    190  O1P THY B   7       5.270 -15.715 -30.184  1.00  0.00      BS   O  
ATOM    191  O2P THY B   7       3.792 -13.697 -30.117  1.00  0.00      BS   O  
ATOM    192  C5' THY B   7       7.589 -14.120 -30.200  1.00  0.00      BS   C  
ATOM    193  O5' THY B   7       6.287 -13.499 -29.985  1.00  0.00      BS   O  
ATOM    194  C4' THY B   7       8.607 -13.102 -29.942  1.00  0.00      BS   C  
ATOM    195  O4' THY B   7       8.504 -12.004 -30.871  1.00  0.00      BS   O  
ATOM    196  C3' THY B   7       8.531 -12.469 -28.481  1.00  0.00      BS   C  
ATOM    197  O3' THY B   7       9.795 -12.555 -27.868  1.00  0.00      BS   O  
ATOM    198  C2' THY B   7       8.157 -11.005 -28.846  1.00  0.00      BS   C  
ATOM    199  C1' THY B   7       8.880 -10.862 -30.165  1.00  0.00      BS   C  
ATOM    200  N1  THY B   7       8.602  -9.671 -30.963  1.00  0.00      BS   N  
ATOM    201  C2  THY B   7       9.588  -9.191 -31.800  1.00  0.00      BS   C  
ATOM    202  O2  THY B   7      10.706  -9.712 -31.896  1.00  0.00      BS   O  
ATOM    203  N3  THY B   7       9.241  -8.102 -32.545  1.00  0.00      BS   N  
ATOM    204  C4  THY B   7       8.067  -7.383 -32.341  1.00  0.00      BS   C  
ATOM    205  O4  THY B   7       7.916  -6.306 -32.979  1.00  0.00      BS   O  
ATOM    206  C5  THY B   7       7.018  -7.990 -31.544  1.00  0.00      BS   C  
ATOM    207  C5M THY B   7       5.686  -7.308 -31.189  1.00  0.00      BS   C  
ATOM    208  C6  THY B   7       7.364  -9.096 -30.841  1.00  0.00      BS   C  
ATOM    209  H3  THY B   7      10.062  -7.634 -32.898  1.00  0.00      BS   H  
ATOM    210  H6  THY B   7       6.836  -9.209 -29.894  1.00  0.00      BS   H  
ATOM    211  H1' THY B   7       9.951 -11.053 -29.937  1.00  0.00      BS   H  
ATOM    212  H2' THY B   7       8.426 -10.256 -28.071  1.00  0.00      BS   H  
ATOM    213  H3' THY B   7       7.724 -13.011 -27.943  1.00  0.00      BS   H  
ATOM    214  H4' THY B   7       9.611 -13.571 -30.019  1.00  0.00      BS   H  
ATOM    215  H5' THY B   7       7.731 -14.483 -31.240  1.00  0.00      BS   H  
ATOM    216  H51 THY B   7       5.692  -6.801 -30.201  1.00  0.00      BS   H  
ATOM    217  H52 THY B   7       4.878  -8.061 -31.068  1.00  0.00      BS   H  
ATOM    218  H53 THY B   7       5.380  -6.536 -31.928  1.00  0.00      BS   H  
ATOM    219 H2'' THY B   7       7.069 -10.960 -29.066  1.00  0.00      BS   H  
ATOM    220 H5'' THY B   7       7.686 -14.969 -29.490  1.00  0.00      BS   H  
ATOM    221  P   ADE B   8       9.975 -12.003 -26.397  1.00  0.00      BS   P  
ATOM    222  O1P ADE B   8      10.402 -13.180 -25.636  1.00  0.00      BS   O  
ATOM    223  O2P ADE B   8       8.772 -11.283 -25.885  1.00  0.00      BS   O  
ATOM    224  C5' ADE B   8      12.445 -11.386 -26.887  1.00  0.00      BS   C  
ATOM    225  O5' ADE B   8      11.119 -10.946 -26.523  1.00  0.00      BS   O  
ATOM    226  C4' ADE B   8      13.342 -10.190 -27.114  1.00  0.00      BS   C  
ATOM    227  O4' ADE B   8      13.072  -9.713 -28.453  1.00  0.00      BS   O  
ATOM    228  C3' ADE B   8      13.288  -8.932 -26.261  1.00  0.00      BS   C  
ATOM    229  O3' ADE B   8      14.005  -9.168 -25.067  1.00  0.00      BS   O  
ATOM    230  C2' ADE B   8      14.008  -7.963 -27.123  1.00  0.00      BS   C  
ATOM    231  C1' ADE B   8      13.432  -8.310 -28.528  1.00  0.00      BS   C  
ATOM    232  N1  ADE B   8      12.103  -3.905 -30.538  1.00  0.00      BS   N  
ATOM    233  C2  ADE B   8      13.260  -4.437 -30.170  1.00  0.00      BS   C  
ATOM    234  N3  ADE B   8      13.542  -5.642 -29.603  1.00  0.00      BS   N  
ATOM    235  C4  ADE B   8      12.396  -6.302 -29.442  1.00  0.00      BS   C  
ATOM    236  C5  ADE B   8      11.125  -5.846 -29.664  1.00  0.00      BS   C  
ATOM    237  C6  ADE B   8      11.006  -4.605 -30.306  1.00  0.00      BS   C  
ATOM    238  N6  ADE B   8       9.773  -4.126 -30.773  1.00  0.00      BS   N  
ATOM    239  N7  ADE B   8      10.177  -6.835 -29.377  1.00  0.00      BS   N  
ATOM    240  C8  ADE B   8      10.825  -7.832 -28.893  1.00  0.00      BS   C  
ATOM    241  N9  ADE B   8      12.208  -7.574 -28.964  1.00  0.00      BS   N  
ATOM    242  H2  ADE B   8      14.084  -3.745 -30.345  1.00  0.00      BS   H  
ATOM    243  H8  ADE B   8      10.448  -8.775 -28.496  1.00  0.00      BS   H  
ATOM    244  H1' ADE B   8      14.273  -8.153 -29.237  1.00  0.00      BS   H  
ATOM    245  H2' ADE B   8      15.112  -8.085 -27.148  1.00  0.00      BS   H  
ATOM    246  H3' ADE B   8      12.223  -8.684 -26.062  1.00  0.00      BS   H  
ATOM    247  H4' ADE B   8      14.409 -10.467 -27.251  1.00  0.00      BS   H  
ATOM    248  H5' ADE B   8      12.403 -12.041 -27.785  1.00  0.00      BS   H  
ATOM    249  H61 ADE B   8       9.751  -3.621 -31.636  1.00  0.00      BS   H  
ATOM    250  H62 ADE B   8       8.901  -4.279 -30.308  1.00  0.00      BS   H  
ATOM    251 H2'' ADE B   8      13.767  -6.887 -26.995  1.00  0.00      BS   H  
ATOM    252 H5'' ADE B   8      12.881 -11.970 -26.048  1.00  0.00      BS   H  
ATOM    253  P   THY B   9      13.628  -8.501 -23.693  1.00  0.00      BS   P  
ATOM    254  O1P THY B   9      14.506  -9.154 -22.655  1.00  0.00      BS   O  
ATOM    255  O2P THY B   9      12.230  -8.545 -23.356  1.00  0.00      BS   O  
ATOM    256  C5' THY B   9      15.481  -6.688 -24.020  1.00  0.00      BS   C  
ATOM    257  O5' THY B   9      14.035  -6.947 -23.821  1.00  0.00      BS   O  
ATOM    258  C4' THY B   9      15.683  -5.208 -24.440  1.00  0.00      BS   C  
ATOM    259  O4' THY B   9      15.052  -4.940 -25.758  1.00  0.00      BS   O  
ATOM    260  C3' THY B   9      15.032  -4.151 -23.518  1.00  0.00      BS   C  
ATOM    261  O3' THY B   9      15.766  -3.951 -22.344  1.00  0.00      BS   O  
ATOM    262  C2' THY B   9      15.147  -3.005 -24.456  1.00  0.00      BS   C  
ATOM    263  C1' THY B   9      14.685  -3.601 -25.776  1.00  0.00      BS   C  
ATOM    264  N1  THY B   9      13.256  -3.493 -26.024  1.00  0.00      BS   N  
ATOM    265  C2  THY B   9      12.689  -2.286 -26.599  1.00  0.00      BS   C  
ATOM    266  O2  THY B   9      13.423  -1.350 -26.835  1.00  0.00      BS   O  
ATOM    267  N3  THY B   9      11.340  -2.318 -26.832  1.00  0.00      BS   N  
ATOM    268  C4  THY B   9      10.601  -3.515 -26.829  1.00  0.00      BS   C  
ATOM    269  O4  THY B   9       9.505  -3.496 -27.511  1.00  0.00      BS   O  
ATOM    270  C5  THY B   9      11.055  -4.497 -26.015  1.00  0.00      BS   C  
ATOM    271  C5M THY B   9      10.183  -5.727 -25.743  1.00  0.00      BS   C  
ATOM    272  C6  THY B   9      12.371  -4.480 -25.702  1.00  0.00      BS   C  
ATOM    273  H3  THY B   9      11.064  -1.626 -27.514  1.00  0.00      BS   H  
ATOM    274  H6  THY B   9      12.869  -5.258 -25.125  1.00  0.00      BS   H  
ATOM    275  H1' THY B   9      15.227  -3.099 -26.607  1.00  0.00      BS   H  
ATOM    276  H2' THY B   9      16.147  -2.523 -24.491  1.00  0.00      BS   H  
ATOM    277  H3' THY B   9      13.939  -4.343 -23.446  1.00  0.00      BS   H  
ATOM    278  H4' THY B   9      16.776  -5.035 -24.552  1.00  0.00      BS   H  
ATOM    279  H5' THY B   9      15.951  -7.355 -24.776  1.00  0.00      BS   H  
ATOM    280  H51 THY B   9       9.117  -5.419 -25.701  1.00  0.00      BS   H  
ATOM    281  H52 THY B   9      10.530  -6.254 -24.829  1.00  0.00      BS   H  
ATOM    282  H53 THY B   9      10.270  -6.537 -26.499  1.00  0.00      BS   H  
ATOM    283 H2'' THY B   9      14.435  -2.234 -24.090  1.00  0.00      BS   H  
ATOM    284 H5'' THY B   9      15.964  -6.738 -23.021  1.00  0.00      BS   H  
ATOM    285  P   ADE B  10      15.051  -3.171 -21.122  1.00  0.00      BS   P  
ATOM    286  O1P ADE B  10      15.976  -3.306 -19.993  1.00  0.00      BS   O  
ATOM    287  O2P ADE B  10      13.672  -3.559 -20.850  1.00  0.00      BS   O  
ATOM    288  C5' ADE B  10      16.175  -0.869 -21.633  1.00  0.00      BS   C  
ATOM    289  O5' ADE B  10      14.919  -1.636 -21.492  1.00  0.00      BS   O  
ATOM    290  C4' ADE B  10      16.022   0.391 -22.494  1.00  0.00      BS   C  
ATOM    291  O4' ADE B  10      15.422   0.216 -23.869  1.00  0.00      BS   O  
ATOM    292  C3' ADE B  10      15.259   1.441 -21.743  1.00  0.00      BS   C  
ATOM    293  O3' ADE B  10      16.090   2.266 -20.847  1.00  0.00      BS   O  
ATOM    294  C2' ADE B  10      14.548   2.253 -22.850  1.00  0.00      BS   C  
ATOM    295  C1' ADE B  10      14.408   1.307 -24.058  1.00  0.00      BS   C  
ATOM    296  N1  ADE B  10      10.090   1.828 -26.655  1.00  0.00      BS   N  
ATOM    297  C2  ADE B  10      11.206   2.525 -26.609  1.00  0.00      BS   C  
ATOM    298  N3  ADE B  10      12.318   2.264 -25.954  1.00  0.00      BS   N  
ATOM    299  C4  ADE B  10      12.149   1.210 -25.087  1.00  0.00      BS   C  
ATOM    300  C5  ADE B  10      11.014   0.468 -24.931  1.00  0.00      BS   C  
ATOM    301  C6  ADE B  10       9.942   0.738 -25.801  1.00  0.00      BS   C  
ATOM    302  N6  ADE B  10       8.777  -0.033 -25.883  1.00  0.00      BS   N  
ATOM    303  N7  ADE B  10      11.261  -0.554 -24.008  1.00  0.00      BS   N  
ATOM    304  C8  ADE B  10      12.530  -0.386 -23.730  1.00  0.00      BS   C  
ATOM    305  N9  ADE B  10      13.093   0.675 -24.246  1.00  0.00      BS   N  
ATOM    306  H2  ADE B  10      11.244   3.400 -27.258  1.00  0.00      BS   H  
ATOM    307  H8  ADE B  10      13.096  -1.019 -23.046  1.00  0.00      BS   H  
ATOM    308  H1' ADE B  10      14.850   1.822 -24.937  1.00  0.00      BS   H  
ATOM    309  H2' ADE B  10      15.211   3.124 -23.045  1.00  0.00      BS   H  
ATOM    310  H3' ADE B  10      14.469   0.933 -21.152  1.00  0.00      BS   H  
ATOM    311  H4' ADE B  10      17.015   0.872 -22.625  1.00  0.00      BS   H  
ATOM    312  H5' ADE B  10      16.978  -1.470 -22.110  1.00  0.00      BS   H  
ATOM    313  H61 ADE B  10       8.035   0.210 -26.509  1.00  0.00      BS   H  
ATOM    314  H62 ADE B  10       8.687  -0.910 -25.412  1.00  0.00      BS   H  
ATOM    315 H2'' ADE B  10      13.604   2.668 -22.439  1.00  0.00      BS   H  
ATOM    316 H5'' ADE B  10      16.640  -0.638 -20.651  1.00  0.00      BS   H  
ATOM    317  P   CYT B  11      16.125   2.079 -19.240  1.00  0.00      BS   P  
ATOM    318  O1P CYT B  11      15.889   0.681 -18.776  1.00  0.00      BS   O  
ATOM    319  O2P CYT B  11      15.250   3.176 -18.626  1.00  0.00      BS   O  
ATOM    320  C5' CYT B  11      18.676   1.831 -19.793  1.00  0.00      BS   C  
ATOM    321  O5' CYT B  11      17.638   2.480 -18.985  1.00  0.00      BS   O  
ATOM    322  C4' CYT B  11      20.044   2.131 -19.242  1.00  0.00      BS   C  
ATOM    323  O4' CYT B  11      20.996   1.942 -20.298  1.00  0.00      BS   O  
ATOM    324  C3' CYT B  11      20.260   3.622 -18.815  1.00  0.00      BS   C  
ATOM    325  O3' CYT B  11      21.144   3.716 -17.787  1.00  0.00      BS   O  
ATOM    326  C2' CYT B  11      20.683   4.319 -20.129  1.00  0.00      BS   C  
ATOM    327  C1' CYT B  11      21.610   3.177 -20.615  1.00  0.00      BS   C  
ATOM    328  N1  CYT B  11      21.964   3.129 -22.021  1.00  0.00      BS   N  
ATOM    329  C2  CYT B  11      23.185   2.591 -22.432  1.00  0.00      BS   C  
ATOM    330  O2  CYT B  11      24.026   2.290 -21.524  1.00  0.00      BS   O  
ATOM    331  N3  CYT B  11      23.471   2.557 -23.762  1.00  0.00      BS   N  
ATOM    332  C4  CYT B  11      22.536   2.869 -24.670  1.00  0.00      BS   C  
ATOM    333  N4  CYT B  11      22.895   2.582 -25.974  1.00  0.00      BS   N  
ATOM    334  C5  CYT B  11      21.270   3.248 -24.274  1.00  0.00      BS   C  
ATOM    335  C6  CYT B  11      21.009   3.369 -22.948  1.00  0.00      BS   C  
ATOM    336  H5  CYT B  11      20.479   3.437 -24.999  1.00  0.00      BS   H  
ATOM    337  H6  CYT B  11      19.999   3.620 -22.626  1.00  0.00      BS   H  
ATOM    338  H1' CYT B  11      22.523   3.141 -19.982  1.00  0.00      BS   H  
ATOM    339  H2' CYT B  11      21.171   5.299 -19.944  1.00  0.00      BS   H  
ATOM    340  H3' CYT B  11      19.294   4.016 -18.433  1.00  0.00      BS   H  
ATOM    341  H4' CYT B  11      20.423   1.392 -18.504  1.00  0.00      BS   H  
ATOM    342  H41 CYT B  11      23.653   1.930 -25.969  1.00  0.00      BS   H  
ATOM    343  H5' CYT B  11      18.587   1.840 -20.900  1.00  0.00      BS   H  
ATOM    344  H42 CYT B  11      22.287   2.689 -26.761  1.00  0.00      BS   H  
ATOM    345 H2'' CYT B  11      19.777   4.378 -20.770  1.00  0.00      BS   H  
ATOM    346 H5'' CYT B  11      18.588   0.749 -19.559  1.00  0.00      BS   H  
ATOM    347  P   GUA B  12      21.771   4.997 -17.118  1.00  0.00      BS   P  
ATOM    348  O1P GUA B  12      22.088   4.714 -15.672  1.00  0.00      BS   O  
ATOM    349  O2P GUA B  12      21.051   6.280 -17.499  1.00  0.00      BS   O  
ATOM    350  C5' GUA B  12      24.226   4.048 -17.442  1.00  0.00      BS   C  
ATOM    351  O5' GUA B  12      23.238   5.090 -17.724  1.00  0.00      BS   O  
ATOM    352  C4' GUA B  12      25.591   4.237 -17.956  1.00  0.00      BS   C  
ATOM    353  O4' GUA B  12      25.730   3.775 -19.308  1.00  0.00      BS   O  
ATOM    354  C3' GUA B  12      25.850   5.783 -18.073  1.00  0.00      BS   C  
ATOM    355  O3' GUA B  12      26.393   6.310 -16.865  1.00  0.00      BS   O  
ATOM    356  C2' GUA B  12      26.904   5.761 -19.134  1.00  0.00      BS   C  
ATOM    357  C1' GUA B  12      26.404   4.705 -20.132  1.00  0.00      BS   C  
ATOM    358  N1  GUA B  12      25.611   5.362 -25.140  1.00  0.00      BS   N  
ATOM    359  C2  GUA B  12      26.783   5.112 -24.515  1.00  0.00      BS   C  
ATOM    360  N2  GUA B  12      27.777   4.777 -25.212  1.00  0.00      BS   N  
ATOM    361  N3  GUA B  12      26.835   4.982 -23.197  1.00  0.00      BS   N  
ATOM    362  C4  GUA B  12      25.685   5.296 -22.562  1.00  0.00      BS   C  
ATOM    363  C5  GUA B  12      24.523   5.813 -23.109  1.00  0.00      BS   C  
ATOM    364  C6  GUA B  12      24.438   5.833 -24.487  1.00  0.00      BS   C  
ATOM    365  O6  GUA B  12      23.469   6.044 -25.261  1.00  0.00      BS   O  
ATOM    366  N7  GUA B  12      23.623   6.137 -22.193  1.00  0.00      BS   N  
ATOM    367  C8  GUA B  12      24.135   5.756 -21.067  1.00  0.00      BS   C  
ATOM    368  N9  GUA B  12      25.431   5.246 -21.187  1.00  0.00      BS   N  
ATOM    369  H1  GUA B  12      25.588   5.551 -26.131  1.00  0.00      BS   H  
ATOM    370  H8  GUA B  12      23.548   5.862 -20.155  1.00  0.00      BS   H  
ATOM    371  H1' GUA B  12      27.273   4.268 -20.670  1.00  0.00      BS   H  
ATOM    372  H2' GUA B  12      27.915   5.469 -18.774  1.00  0.00      BS   H  
ATOM    373  H21 GUA B  12      27.722   4.951 -26.196  1.00  0.00      BS   H  
ATOM    374  H3' GUA B  12      24.943   6.339 -18.397  1.00  0.00      BS   H  
ATOM    375  H22 GUA B  12      28.681   4.826 -24.787  1.00  0.00      BS   H  
ATOM    376  H4' GUA B  12      26.369   3.784 -17.303  1.00  0.00      BS   H  
ATOM    377  H5' GUA B  12      23.732   3.156 -17.883  1.00  0.00      BS   H  
ATOM    378  H3T GUA B  12      27.212   6.672 -17.213  1.00  0.00      BS   H  
ATOM    379 H2'' GUA B  12      26.894   6.752 -19.635  1.00  0.00      BS   H  
ATOM    380 H5'' GUA B  12      24.410   3.881 -16.360  1.00  0.00      BS   H  
TER   
ATOM    381  C5' GUA R  11      14.256   5.707 -20.949  1.00  0.00      R    C  
ATOM    382  O5' GUA R  11      13.537   4.571 -20.425  1.00  0.00      R    O  
ATOM    383  C4' GUA R  11      13.466   6.455 -22.016  1.00  0.00      R    C  
ATOM    384  O4' GUA R  11      13.080   5.547 -23.139  1.00  0.00      R    O  
ATOM    385  C3' GUA R  11      12.086   6.931 -21.621  1.00  0.00      R    C  
ATOM    386  O3' GUA R  11      12.181   8.061 -20.739  1.00  0.00      R    O  
ATOM    387  C2' GUA R  11      11.537   7.279 -22.982  1.00  0.00      R    C  
ATOM    388  O2' GUA R  11      12.114   8.317 -23.790  1.00  0.00      R    O  
ATOM    389  C1' GUA R  11      11.848   6.054 -23.684  1.00  0.00      R    C  
ATOM    390  N1  GUA R  11       7.121   4.526 -25.056  1.00  0.00      R    N  
ATOM    391  C2  GUA R  11       7.748   5.757 -25.265  1.00  0.00      R    C  
ATOM    392  N2  GUA R  11       7.002   6.611 -25.937  1.00  0.00      R    N  
ATOM    393  N3  GUA R  11       9.000   6.070 -24.894  1.00  0.00      R    N  
ATOM    394  C4  GUA R  11       9.539   5.083 -24.187  1.00  0.00      R    C  
ATOM    395  C5  GUA R  11       8.958   3.838 -23.830  1.00  0.00      R    C  
ATOM    396  C6  GUA R  11       7.707   3.495 -24.385  1.00  0.00      R    C  
ATOM    397  O6  GUA R  11       7.161   2.398 -24.222  1.00  0.00      R    O  
ATOM    398  N7  GUA R  11       9.792   3.038 -23.125  1.00  0.00      R    N  
ATOM    399  C8  GUA R  11      10.882   3.792 -23.085  1.00  0.00      R    C  
ATOM    400  N9  GUA R  11      10.808   5.045 -23.692  1.00  0.00      R    N  
ATOM    401  H1  GUA R  11       6.172   4.414 -25.385  1.00  0.00      R    H  
ATOM    402  H8  GUA R  11      11.826   3.392 -22.715  1.00  0.00      R    H  
ATOM    403  H1' GUA R  11      12.079   6.341 -24.733  1.00  0.00      R    H  
ATOM    404  H2' GUA R  11      11.411   8.783 -24.249  1.00  0.00      R    H  
ATOM    405  H21 GUA R  11       6.142   6.340 -26.369  1.00  0.00      R    H  
ATOM    406  H3' GUA R  11      11.587   6.076 -21.116  1.00  0.00      R    H  
ATOM    407  H22 GUA R  11       7.420   7.500 -26.120  1.00  0.00      R    H  
ATOM    408  H4' GUA R  11      14.042   7.343 -22.351  1.00  0.00      R    H  
ATOM    409  H5' GUA R  11      15.167   5.282 -21.423  1.00  0.00      R    H  
ATOM    410  H5T GUA R  11      14.048   4.212 -19.696  1.00  0.00      R    H  
ATOM    411 H2'' GUA R  11      10.445   7.470 -22.914  1.00  0.00      R    H  
ATOM    412 H5'' GUA R  11      14.392   6.359 -20.060  1.00  0.00      R    H  
ATOM    413  P   CYT R  12      11.004   8.482 -19.814  1.00  0.00      R    P  
ATOM    414  O1P CYT R  12      11.416   9.755 -19.135  1.00  0.00      R    O  
ATOM    415  O2P CYT R  12      10.618   7.312 -18.927  1.00  0.00      R    O  
ATOM    416  C5' CYT R  12       9.575  10.083 -21.240  1.00  0.00      R    C  
ATOM    417  O5' CYT R  12       9.816   8.767 -20.759  1.00  0.00      R    O  
ATOM    418  C4' CYT R  12       8.251  10.131 -22.048  1.00  0.00      R    C  
ATOM    419  O4' CYT R  12       8.147   9.041 -23.074  1.00  0.00      R    O  
ATOM    420  C3' CYT R  12       7.113   9.843 -21.085  1.00  0.00      R    C  
ATOM    421  O3' CYT R  12       6.858  11.046 -20.320  1.00  0.00      R    O  
ATOM    422  C2' CYT R  12       6.005   9.496 -22.049  1.00  0.00      R    C  
ATOM    423  O2' CYT R  12       5.526  10.601 -22.719  1.00  0.00      R    O  
ATOM    424  C1' CYT R  12       6.751   8.565 -22.984  1.00  0.00      R    C  
ATOM    425  N1  CYT R  12       6.623   7.202 -22.490  1.00  0.00      R    N  
ATOM    426  C2  CYT R  12       5.451   6.505 -22.707  1.00  0.00      R    C  
ATOM    427  O2  CYT R  12       4.551   7.071 -23.401  1.00  0.00      R    O  
ATOM    428  N3  CYT R  12       5.294   5.235 -22.301  1.00  0.00      R    N  
ATOM    429  C4  CYT R  12       6.333   4.587 -21.692  1.00  0.00      R    C  
ATOM    430  N4  CYT R  12       6.264   3.273 -21.515  1.00  0.00      R    N  
ATOM    431  C5  CYT R  12       7.502   5.311 -21.307  1.00  0.00      R    C  
ATOM    432  C6  CYT R  12       7.643   6.614 -21.769  1.00  0.00      R    C  
ATOM    433  H5  CYT R  12       8.249   4.717 -20.783  1.00  0.00      R    H  
ATOM    434  H6  CYT R  12       8.501   7.285 -21.734  1.00  0.00      R    H  
ATOM    435  H1' CYT R  12       6.299   8.726 -23.985  1.00  0.00      R    H  
ATOM    436  H2' CYT R  12       4.619  10.380 -22.938  1.00  0.00      R    H  
ATOM    437  H3' CYT R  12       7.308   8.934 -20.476  1.00  0.00      R    H  
ATOM    438  H4' CYT R  12       8.110  11.169 -22.420  1.00  0.00      R    H  
ATOM    439  H41 CYT R  12       5.438   2.808 -21.836  1.00  0.00      R    H  
ATOM    440  H5' CYT R  12      10.364  10.376 -21.966  1.00  0.00      R    H  
ATOM    441  H42 CYT R  12       7.125   2.828 -21.763  1.00  0.00      R    H  
ATOM    442 H2'' CYT R  12       5.139   8.971 -21.592  1.00  0.00      R    H  
ATOM    443 H5'' CYT R  12       9.501  10.890 -20.479  1.00  0.00      R    H  
ATOM    444  P   URA R  13       6.630  11.085 -18.835  1.00  0.00      R    P  
ATOM    445  O1P URA R  13       6.428  12.478 -18.386  1.00  0.00      R    O  
ATOM    446  O2P URA R  13       7.597  10.176 -18.159  1.00  0.00      R    O  
ATOM    447  C5' URA R  13       4.082  11.102 -19.150  1.00  0.00      R    C  
ATOM    448  O5' URA R  13       5.210  10.302 -18.757  1.00  0.00      R    O  
ATOM    449  C4' URA R  13       2.857  10.383 -19.569  1.00  0.00      R    C  
ATOM    450  O4' URA R  13       3.139   9.260 -20.490  1.00  0.00      R    O  
ATOM    451  C3' URA R  13       2.216   9.717 -18.382  1.00  0.00      R    C  
ATOM    452  O3' URA R  13       1.665  10.678 -17.544  1.00  0.00      R    O  
ATOM    453  C2' URA R  13       1.287   8.711 -19.121  1.00  0.00      R    C  
ATOM    454  O2' URA R  13       0.112   9.388 -19.555  1.00  0.00      R    O  
ATOM    455  C1' URA R  13       2.169   8.280 -20.200  1.00  0.00      R    C  
ATOM    456  N1  URA R  13       2.858   7.000 -19.920  1.00  0.00      R    N  
ATOM    457  C2  URA R  13       2.016   5.848 -19.914  1.00  0.00      R    C  
ATOM    458  O2  URA R  13       0.781   5.956 -20.106  1.00  0.00      R    O  
ATOM    459  N3  URA R  13       2.665   4.693 -19.644  1.00  0.00      R    N  
ATOM    460  C4  URA R  13       3.892   4.466 -19.127  1.00  0.00      R    C  
ATOM    461  O4  URA R  13       4.338   3.365 -18.854  1.00  0.00      R    O  
ATOM    462  C5  URA R  13       4.673   5.720 -19.116  1.00  0.00      R    C  
ATOM    463  C6  URA R  13       4.145   6.890 -19.496  1.00  0.00      R    C  
ATOM    464  H3  URA R  13       2.194   3.848 -19.935  1.00  0.00      R    H  
ATOM    465  H5  URA R  13       5.754   5.643 -19.002  1.00  0.00      R    H  
ATOM    466  H6  URA R  13       4.752   7.791 -19.587  1.00  0.00      R    H  
ATOM    467  H1' URA R  13       1.539   8.133 -21.103  1.00  0.00      R    H  
ATOM    468  H2' URA R  13      -0.638   8.916 -19.183  1.00  0.00      R    H  
ATOM    469  H3' URA R  13       2.950   9.093 -17.827  1.00  0.00      R    H  
ATOM    470  H4' URA R  13       2.093  11.018 -20.066  1.00  0.00      R    H  
ATOM    471  H5' URA R  13       4.234  11.726 -20.057  1.00  0.00      R    H  
ATOM    472 H2'' URA R  13       1.047   7.882 -18.420  1.00  0.00      R    H  
ATOM    473 H5'' URA R  13       3.782  11.733 -18.286  1.00  0.00      R    H  
ATOM    474  P   URA R  14       1.198  10.409 -16.080  1.00  0.00      R    P  
ATOM    475  O1P URA R  14       0.663  11.751 -15.628  1.00  0.00      R    O  
ATOM    476  O2P URA R  14       2.324   9.800 -15.311  1.00  0.00      R    O  
ATOM    477  C5' URA R  14      -1.366   9.592 -16.478  1.00  0.00      R    C  
ATOM    478  O5' URA R  14       0.028   9.372 -16.180  1.00  0.00      R    O  
ATOM    479  C4' URA R  14      -2.117   8.304 -16.864  1.00  0.00      R    C  
ATOM    480  O4' URA R  14      -1.379   7.427 -17.862  1.00  0.00      R    O  
ATOM    481  C3' URA R  14      -2.555   7.352 -15.779  1.00  0.00      R    C  
ATOM    482  O3' URA R  14      -3.648   7.854 -15.040  1.00  0.00      R    O  
ATOM    483  C2' URA R  14      -2.815   6.055 -16.603  1.00  0.00      R    C  
ATOM    484  O2' URA R  14      -4.108   6.100 -17.245  1.00  0.00      R    O  
ATOM    485  C1' URA R  14      -1.678   6.097 -17.584  1.00  0.00      R    C  
ATOM    486  N1  URA R  14      -0.499   5.392 -17.114  1.00  0.00      R    N  
ATOM    487  C2  URA R  14      -0.557   4.024 -17.160  1.00  0.00      R    C  
ATOM    488  O2  URA R  14      -1.543   3.409 -17.503  1.00  0.00      R    O  
ATOM    489  N3  URA R  14       0.615   3.346 -16.893  1.00  0.00      R    N  
ATOM    490  C4  URA R  14       1.739   3.910 -16.422  1.00  0.00      R    C  
ATOM    491  O4  URA R  14       2.723   3.224 -16.302  1.00  0.00      R    O  
ATOM    492  C5  URA R  14       1.664   5.316 -16.056  1.00  0.00      R    C  
ATOM    493  C6  URA R  14       0.574   5.967 -16.542  1.00  0.00      R    C  
ATOM    494  H3  URA R  14       0.613   2.344 -17.018  1.00  0.00      R    H  
ATOM    495  H5  URA R  14       2.548   5.826 -15.672  1.00  0.00      R    H  
ATOM    496  H6  URA R  14       0.388   7.012 -16.293  1.00  0.00      R    H  
ATOM    497  H1' URA R  14      -2.040   5.603 -18.511  1.00  0.00      R    H  
ATOM    498  H2' URA R  14      -4.512   5.240 -17.381  1.00  0.00      R    H  
ATOM    499  H3' URA R  14      -1.681   7.155 -15.122  1.00  0.00      R    H  
ATOM    500  H4' URA R  14      -2.977   8.636 -17.483  1.00  0.00      R    H  
ATOM    501  H5' URA R  14      -1.433  10.308 -17.324  1.00  0.00      R    H  
ATOM    502 H2'' URA R  14      -2.792   5.128 -15.991  1.00  0.00      R    H  
ATOM    503 H5'' URA R  14      -1.840  10.004 -15.563  1.00  0.00      R    H  
ATOM    504  P   ADE R  15      -3.854   7.488 -13.566  1.00  0.00      R    P  
ATOM    505  O1P ADE R  15      -4.998   8.282 -13.059  1.00  0.00      R    O  
ATOM    506  O2P ADE R  15      -2.603   7.514 -12.787  1.00  0.00      R    O  
ATOM    507  C5' ADE R  15      -5.735   5.681 -14.039  1.00  0.00      R    C  
ATOM    508  O5' ADE R  15      -4.389   5.968 -13.672  1.00  0.00      R    O  
ATOM    509  C4' ADE R  15      -6.178   4.196 -13.905  1.00  0.00      R    C  
ATOM    510  O4' ADE R  15      -5.302   3.479 -14.793  1.00  0.00      R    O  
ATOM    511  C3' ADE R  15      -6.043   3.530 -12.564  1.00  0.00      R    C  
ATOM    512  O3' ADE R  15      -7.182   3.811 -11.713  1.00  0.00      R    O  
ATOM    513  C2' ADE R  15      -5.733   2.080 -12.892  1.00  0.00      R    C  
ATOM    514  O2' ADE R  15      -6.911   1.346 -13.109  1.00  0.00      R    O  
ATOM    515  C1' ADE R  15      -4.927   2.187 -14.199  1.00  0.00      R    C  
ATOM    516  N1  ADE R  15      -0.924  -0.879 -13.404  1.00  0.00      R    N  
ATOM    517  C2  ADE R  15      -2.209  -1.084 -13.432  1.00  0.00      R    C  
ATOM    518  N3  ADE R  15      -3.207  -0.288 -13.663  1.00  0.00      R    N  
ATOM    519  C4  ADE R  15      -2.787   0.959 -13.842  1.00  0.00      R    C  
ATOM    520  C5  ADE R  15      -1.420   1.363 -13.831  1.00  0.00      R    C  
ATOM    521  C6  ADE R  15      -0.463   0.373 -13.610  1.00  0.00      R    C  
ATOM    522  N6  ADE R  15       0.830   0.709 -13.368  1.00  0.00      R    N  
ATOM    523  N7  ADE R  15      -1.324   2.775 -14.078  1.00  0.00      R    N  
ATOM    524  C8  ADE R  15      -2.623   3.188 -14.115  1.00  0.00      R    C  
ATOM    525  N9  ADE R  15      -3.523   2.100 -13.988  1.00  0.00      R    N  
ATOM    526  H2  ADE R  15      -2.531  -2.111 -13.254  1.00  0.00      R    H  
ATOM    527  H8  ADE R  15      -3.084   4.175 -14.132  1.00  0.00      R    H  
ATOM    528  H1' ADE R  15      -5.202   1.479 -15.009  1.00  0.00      R    H  
ATOM    529  H2' ADE R  15      -7.196   1.160 -12.211  1.00  0.00      R    H  
ATOM    530  H3' ADE R  15      -5.087   3.981 -12.222  1.00  0.00      R    H  
ATOM    531  H4' ADE R  15      -7.208   4.066 -14.303  1.00  0.00      R    H  
ATOM    532  H5' ADE R  15      -5.773   6.039 -15.089  1.00  0.00      R    H  
ATOM    533  H61 ADE R  15       1.555   0.021 -13.359  1.00  0.00      R    H  
ATOM    534  H62 ADE R  15       1.099   1.620 -13.056  1.00  0.00      R    H  
ATOM    535 H2'' ADE R  15      -5.151   1.605 -12.073  1.00  0.00      R    H  
ATOM    536 H5'' ADE R  15      -6.360   6.183 -13.269  1.00  0.00      R    H  
ATOM    537  P   CYT R  16      -6.951   4.331 -10.263  1.00  0.00      R    P  
ATOM    538  O1P CYT R  16      -8.229   4.719  -9.697  1.00  0.00      R    O  
ATOM    539  O2P CYT R  16      -5.963   5.387 -10.167  1.00  0.00      R    O  
ATOM    540  C5' CYT R  16      -7.320   1.926  -9.398  1.00  0.00      R    C  
ATOM    541  O5' CYT R  16      -6.387   3.029  -9.550  1.00  0.00      R    O  
ATOM    542  C4' CYT R  16      -6.632   0.518  -9.254  1.00  0.00      R    C  
ATOM    543  O4' CYT R  16      -5.603   0.221 -10.190  1.00  0.00      R    O  
ATOM    544  C3' CYT R  16      -5.876   0.303  -7.904  1.00  0.00      R    C  
ATOM    545  O3' CYT R  16      -6.772   0.280  -6.765  1.00  0.00      R    O  
ATOM    546  C2' CYT R  16      -5.123  -0.960  -8.261  1.00  0.00      R    C  
ATOM    547  O2' CYT R  16      -6.038  -2.065  -8.266  1.00  0.00      R    O  
ATOM    548  C1' CYT R  16      -4.671  -0.671  -9.669  1.00  0.00      R    C  
ATOM    549  N1  CYT R  16      -3.283  -0.193  -9.766  1.00  0.00      R    N  
ATOM    550  C2  CYT R  16      -2.179  -1.021  -9.735  1.00  0.00      R    C  
ATOM    551  O2  CYT R  16      -2.348  -2.266  -9.745  1.00  0.00      R    O  
ATOM    552  N3  CYT R  16      -0.926  -0.513  -9.892  1.00  0.00      R    N  
ATOM    553  C4  CYT R  16      -0.743   0.801  -9.906  1.00  0.00      R    C  
ATOM    554  N4  CYT R  16       0.496   1.255 -10.024  1.00  0.00      R    N  
ATOM    555  C5  CYT R  16      -1.800   1.654  -9.871  1.00  0.00      R    C  
ATOM    556  C6  CYT R  16      -3.053   1.135  -9.821  1.00  0.00      R    C  
ATOM    557  H5  CYT R  16      -1.655   2.733  -9.836  1.00  0.00      R    H  
ATOM    558  H6  CYT R  16      -3.941   1.767  -9.833  1.00  0.00      R    H  
ATOM    559  H1' CYT R  16      -4.872  -1.520 -10.357  1.00  0.00      R    H  
ATOM    560  H2' CYT R  16      -5.578  -2.877  -8.039  1.00  0.00      R    H  
ATOM    561  H3' CYT R  16      -5.060   1.026  -7.688  1.00  0.00      R    H  
ATOM    562  H4' CYT R  16      -7.350  -0.329  -9.302  1.00  0.00      R    H  
ATOM    563  H41 CYT R  16       1.228   0.575  -9.996  1.00  0.00      R    H  
ATOM    564  H5' CYT R  16      -7.925   1.698 -10.301  1.00  0.00      R    H  
ATOM    565  H42 CYT R  16       0.755   2.204  -9.843  1.00  0.00      R    H  
ATOM    566 H2'' CYT R  16      -4.282  -1.185  -7.570  1.00  0.00      R    H  
ATOM    567 H5'' CYT R  16      -8.034   2.138  -8.572  1.00  0.00      R    H  
ATOM    568  P   ADE R  17      -6.289   0.563  -5.343  1.00  0.00      R    P  
ATOM    569  O1P ADE R  17      -7.468   0.291  -4.434  1.00  0.00      R    O  
ATOM    570  O2P ADE R  17      -5.729   1.949  -5.363  1.00  0.00      R    O  
ATOM    571  C5' ADE R  17      -5.404  -1.783  -4.618  1.00  0.00      R    C  
ATOM    572  O5' ADE R  17      -5.089  -0.404  -5.018  1.00  0.00      R    O  
ATOM    573  C4' ADE R  17      -4.124  -2.666  -4.631  1.00  0.00      R    C  
ATOM    574  O4' ADE R  17      -3.331  -2.640  -5.874  1.00  0.00      R    O  
ATOM    575  C3' ADE R  17      -3.058  -2.397  -3.535  1.00  0.00      R    C  
ATOM    576  O3' ADE R  17      -3.640  -2.905  -2.222  1.00  0.00      R    O  
ATOM    577  C2' ADE R  17      -1.895  -3.171  -3.986  1.00  0.00      R    C  
ATOM    578  O2' ADE R  17      -2.043  -4.563  -3.788  1.00  0.00      R    O  
ATOM    579  C1' ADE R  17      -1.999  -2.879  -5.488  1.00  0.00      R    C  
ATOM    580  N1  ADE R  17       2.752  -1.157  -6.632  1.00  0.00      R    N  
ATOM    581  C2  ADE R  17       2.332  -2.356  -6.219  1.00  0.00      R    C  
ATOM    582  N3  ADE R  17       1.069  -2.788  -5.925  1.00  0.00      R    N  
ATOM    583  C4  ADE R  17       0.190  -1.759  -6.113  1.00  0.00      R    C  
ATOM    584  C5  ADE R  17       0.481  -0.469  -6.483  1.00  0.00      R    C  
ATOM    585  C6  ADE R  17       1.848  -0.185  -6.789  1.00  0.00      R    C  
ATOM    586  N6  ADE R  17       2.267   1.022  -7.139  1.00  0.00      R    N  
ATOM    587  N7  ADE R  17      -0.576   0.322  -6.434  1.00  0.00      R    N  
ATOM    588  C8  ADE R  17      -1.549  -0.451  -6.046  1.00  0.00      R    C  
ATOM    589  N9  ADE R  17      -1.179  -1.789  -5.841  1.00  0.00      R    N  
ATOM    590  H2  ADE R  17       3.093  -3.136  -6.173  1.00  0.00      R    H  
ATOM    591  H8  ADE R  17      -2.575  -0.176  -5.798  1.00  0.00      R    H  
ATOM    592  H1' ADE R  17      -1.764  -3.847  -5.979  1.00  0.00      R    H  
ATOM    593  H2' ADE R  17      -1.176  -4.950  -3.927  1.00  0.00      R    H  
ATOM    594  H3' ADE R  17      -2.967  -1.289  -3.535  1.00  0.00      R    H  
ATOM    595  H4' ADE R  17      -4.486  -3.707  -4.489  1.00  0.00      R    H  
ATOM    596  H5' ADE R  17      -6.177  -2.177  -5.313  1.00  0.00      R    H  
ATOM    597  H61 ADE R  17       3.233   1.091  -7.388  1.00  0.00      R    H  
ATOM    598  H62 ADE R  17       1.610   1.766  -7.261  1.00  0.00      R    H  
ATOM    599 H2'' ADE R  17      -0.951  -2.804  -3.529  1.00  0.00      R    H  
ATOM    600 H5'' ADE R  17      -5.786  -1.860  -3.578  1.00  0.00      R    H  
ATOM    601  P   ADE R  18      -3.245  -2.110  -0.899  1.00  0.00      R    P  
ATOM    602  O1P ADE R  18      -4.008  -2.761   0.213  1.00  0.00      R    O  
ATOM    603  O2P ADE R  18      -3.562  -0.651  -1.093  1.00  0.00      R    O  
ATOM    604  C5' ADE R  18      -1.290  -3.613  -0.183  1.00  0.00      R    C  
ATOM    605  O5' ADE R  18      -1.724  -2.358  -0.724  1.00  0.00      R    O  
ATOM    606  C4' ADE R  18       0.219  -3.988  -0.546  1.00  0.00      R    C  
ATOM    607  O4' ADE R  18       0.463  -3.677  -1.881  1.00  0.00      R    O  
ATOM    608  C3' ADE R  18       1.241  -3.225   0.316  1.00  0.00      R    C  
ATOM    609  O3' ADE R  18       1.349  -3.905   1.552  1.00  0.00      R    O  
ATOM    610  C2' ADE R  18       2.421  -3.500  -0.615  1.00  0.00      R    C  
ATOM    611  O2' ADE R  18       2.951  -4.838  -0.450  1.00  0.00      R    O  
ATOM    612  C1' ADE R  18       1.781  -3.336  -2.033  1.00  0.00      R    C  
ATOM    613  N1  ADE R  18       4.981   0.033  -4.354  1.00  0.00      R    N  
ATOM    614  C2  ADE R  18       5.198  -1.239  -3.832  1.00  0.00      R    C  
ATOM    615  N3  ADE R  18       4.296  -2.094  -3.248  1.00  0.00      R    N  
ATOM    616  C4  ADE R  18       3.138  -1.471  -3.107  1.00  0.00      R    C  
ATOM    617  C5  ADE R  18       2.803  -0.198  -3.446  1.00  0.00      R    C  
ATOM    618  C6  ADE R  18       3.773   0.614  -4.096  1.00  0.00      R    C  
ATOM    619  N6  ADE R  18       3.575   1.899  -4.472  1.00  0.00      R    N  
ATOM    620  N7  ADE R  18       1.469   0.076  -3.180  1.00  0.00      R    N  
ATOM    621  C8  ADE R  18       1.035  -1.070  -2.609  1.00  0.00      R    C  
ATOM    622  N9  ADE R  18       2.028  -1.998  -2.527  1.00  0.00      R    N  
ATOM    623  H2  ADE R  18       6.208  -1.564  -4.081  1.00  0.00      R    H  
ATOM    624  H8  ADE R  18       0.047  -1.186  -2.161  1.00  0.00      R    H  
ATOM    625  H1' ADE R  18       2.276  -4.048  -2.729  1.00  0.00      R    H  
ATOM    626  H2' ADE R  18       3.888  -4.780  -0.647  1.00  0.00      R    H  
ATOM    627  H3' ADE R  18       0.864  -2.188   0.443  1.00  0.00      R    H  
ATOM    628  H4' ADE R  18       0.311  -5.089  -0.426  1.00  0.00      R    H  
ATOM    629  H5' ADE R  18      -1.772  -4.523  -0.601  1.00  0.00      R    H  
ATOM    630  H61 ADE R  18       4.159   2.278  -5.191  1.00  0.00      R    H  
ATOM    631  H62 ADE R  18       2.627   2.215  -4.507  1.00  0.00      R    H  
ATOM    632 H2'' ADE R  18       3.182  -2.766  -0.273  1.00  0.00      R    H  
ATOM    633 H5'' ADE R  18      -1.386  -3.606   0.923  1.00  0.00      R    H  
ATOM    634  P   CYT R  19       1.661  -3.060   2.863  1.00  0.00      R    P  
ATOM    635  O1P CYT R  19       1.833  -4.072   3.933  1.00  0.00      R    O  
ATOM    636  O2P CYT R  19       0.655  -2.023   3.009  1.00  0.00      R    O  
ATOM    637  C5' CYT R  19       4.370  -3.170   2.751  1.00  0.00      R    C  
ATOM    638  O5' CYT R  19       3.026  -2.454   2.550  1.00  0.00      R    O  
ATOM    639  C4' CYT R  19       5.484  -2.471   2.002  1.00  0.00      R    C  
ATOM    640  O4' CYT R  19       5.180  -2.223   0.582  1.00  0.00      R    O  
ATOM    641  C3' CYT R  19       5.998  -1.208   2.586  1.00  0.00      R    C  
ATOM    642  O3' CYT R  19       6.641  -1.443   3.862  1.00  0.00      R    O  
ATOM    643  C2' CYT R  19       6.826  -0.722   1.468  1.00  0.00      R    C  
ATOM    644  O2' CYT R  19       8.085  -1.406   1.435  1.00  0.00      R    O  
ATOM    645  C1' CYT R  19       5.916  -1.058   0.273  1.00  0.00      R    C  
ATOM    646  N1  CYT R  19       5.052   0.078  -0.226  1.00  0.00      R    N  
ATOM    647  C2  CYT R  19       5.588   1.001  -1.066  1.00  0.00      R    C  
ATOM    648  O2  CYT R  19       6.820   0.870  -1.396  1.00  0.00      R    O  
ATOM    649  N3  CYT R  19       4.851   2.024  -1.439  1.00  0.00      R    N  
ATOM    650  C4  CYT R  19       3.646   2.273  -0.981  1.00  0.00      R    C  
ATOM    651  N4  CYT R  19       2.951   3.375  -1.349  1.00  0.00      R    N  
ATOM    652  C5  CYT R  19       3.073   1.333  -0.064  1.00  0.00      R    C  
ATOM    653  C6  CYT R  19       3.818   0.276   0.360  1.00  0.00      R    C  
ATOM    654  H5  CYT R  19       2.090   1.520   0.366  1.00  0.00      R    H  
ATOM    655  H6  CYT R  19       3.444  -0.502   1.025  1.00  0.00      R    H  
ATOM    656  H1' CYT R  19       6.635  -1.230  -0.556  1.00  0.00      R    H  
ATOM    657  H2' CYT R  19       8.715  -0.837   0.985  1.00  0.00      R    H  
ATOM    658  H3' CYT R  19       5.093  -0.575   2.712  1.00  0.00      R    H  
ATOM    659  H4' CYT R  19       6.353  -3.162   2.049  1.00  0.00      R    H  
ATOM    660  H41 CYT R  19       3.393   3.919  -2.062  1.00  0.00      R    H  
ATOM    661  H5' CYT R  19       4.321  -4.263   2.559  1.00  0.00      R    H  
ATOM    662  H42 CYT R  19       1.984   3.513  -1.131  1.00  0.00      R    H  
ATOM    663 H2'' CYT R  19       7.072   0.356   1.568  1.00  0.00      R    H  
ATOM    664 H5'' CYT R  19       4.613  -3.050   3.829  1.00  0.00      R    H  
ATOM    665  P   ADE R  20       7.314  -0.459   4.892  1.00  0.00      R    P  
ATOM    666  O1P ADE R  20       8.804  -0.747   4.870  1.00  0.00      R    O  
ATOM    667  O2P ADE R  20       6.494  -0.588   6.081  1.00  0.00      R    O  
ATOM    668  C5' ADE R  20       8.173   1.833   3.865  1.00  0.00      R    C  
ATOM    669  O5' ADE R  20       7.096   0.974   4.258  1.00  0.00      R    O  
ATOM    670  C4' ADE R  20       7.717   3.081   2.966  1.00  0.00      R    C  
ATOM    671  O4' ADE R  20       6.603   2.709   2.098  1.00  0.00      R    O  
ATOM    672  C3' ADE R  20       7.123   4.293   3.734  1.00  0.00      R    C  
ATOM    673  O3' ADE R  20       8.120   5.194   4.189  1.00  0.00      R    O  
ATOM    674  C2' ADE R  20       6.249   4.948   2.611  1.00  0.00      R    C  
ATOM    675  O2' ADE R  20       7.020   5.635   1.679  1.00  0.00      R    O  
ATOM    676  C1' ADE R  20       5.656   3.743   1.960  1.00  0.00      R    C  
ATOM    677  N1  ADE R  20       0.639   4.585   1.424  1.00  0.00      R    N  
ATOM    678  C2  ADE R  20       1.732   5.193   0.918  1.00  0.00      R    C  
ATOM    679  N3  ADE R  20       3.023   5.006   1.252  1.00  0.00      R    N  
ATOM    680  C4  ADE R  20       3.192   3.966   2.026  1.00  0.00      R    C  
ATOM    681  C5  ADE R  20       2.182   3.309   2.688  1.00  0.00      R    C  
ATOM    682  C6  ADE R  20       0.840   3.628   2.362  1.00  0.00      R    C  
ATOM    683  N6  ADE R  20      -0.212   2.972   2.914  1.00  0.00      R    N  
ATOM    684  N7  ADE R  20       2.733   2.304   3.442  1.00  0.00      R    N  
ATOM    685  C8  ADE R  20       4.011   2.454   3.350  1.00  0.00      R    C  
ATOM    686  N9  ADE R  20       4.365   3.405   2.475  1.00  0.00      R    N  
ATOM    687  H2  ADE R  20       1.564   6.017   0.224  1.00  0.00      R    H  
ATOM    688  H8  ADE R  20       4.757   1.887   3.907  1.00  0.00      R    H  
ATOM    689  H1' ADE R  20       5.553   3.870   0.861  1.00  0.00      R    H  
ATOM    690  H2' ADE R  20       6.391   6.034   1.072  1.00  0.00      R    H  
ATOM    691  H3' ADE R  20       6.542   3.964   4.623  1.00  0.00      R    H  
ATOM    692  H4' ADE R  20       8.508   3.405   2.256  1.00  0.00      R    H  
ATOM    693  H5' ADE R  20       8.947   1.292   3.281  1.00  0.00      R    H  
ATOM    694  H61 ADE R  20      -1.138   3.347   2.943  1.00  0.00      R    H  
ATOM    695  H62 ADE R  20      -0.143   2.037   3.264  1.00  0.00      R    H  
ATOM    696  H3T ADE R  20       7.605   5.772   4.757  1.00  0.00      R    H  
ATOM    697 H2'' ADE R  20       5.390   5.595   2.892  1.00  0.00      R    H  
ATOM    698 H5'' ADE R  20       8.730   2.172   4.765  1.00  0.00      R    H  
TER   
ATOM    699  C5' THY T   1       6.315  10.225  -3.441  1.00  0.00      TS   C  
ATOM    700  O5' THY T   1       6.469   9.052  -2.661  1.00  0.00      TS   O  
ATOM    701  C4' THY T   1       7.421  11.322  -3.070  1.00  0.00      TS   C  
ATOM    702  O4' THY T   1       7.791  11.454  -1.718  1.00  0.00      TS   O  
ATOM    703  C3' THY T   1       8.755  11.100  -3.799  1.00  0.00      TS   C  
ATOM    704  O3' THY T   1       8.674  11.377  -5.175  1.00  0.00      TS   O  
ATOM    705  C2' THY T   1       9.556  12.232  -3.127  1.00  0.00      TS   C  
ATOM    706  C1' THY T   1       9.026  12.232  -1.661  1.00  0.00      TS   C  
ATOM    707  N1  THY T   1       9.852  11.601  -0.647  1.00  0.00      TS   N  
ATOM    708  C2  THY T   1       9.717  12.092   0.621  1.00  0.00      TS   C  
ATOM    709  O2  THY T   1       8.966  13.009   0.890  1.00  0.00      TS   O  
ATOM    710  N3  THY T   1      10.515  11.474   1.570  1.00  0.00      TS   N  
ATOM    711  C4  THY T   1      11.333  10.402   1.352  1.00  0.00      TS   C  
ATOM    712  O4  THY T   1      11.948  10.002   2.299  1.00  0.00      TS   O  
ATOM    713  C5  THY T   1      11.352   9.824   0.049  1.00  0.00      TS   C  
ATOM    714  C5M THY T   1      12.202   8.617  -0.168  1.00  0.00      TS   C  
ATOM    715  C6  THY T   1      10.555  10.424  -0.927  1.00  0.00      TS   C  
ATOM    716  H3  THY T   1      10.600  11.877   2.493  1.00  0.00      TS   H  
ATOM    717  H6  THY T   1      10.638  10.088  -1.960  1.00  0.00      TS   H  
ATOM    718  H1' THY T   1       8.714  13.269  -1.415  1.00  0.00      TS   H  
ATOM    719  H2' THY T   1       9.299  13.187  -3.635  1.00  0.00      TS   H  
ATOM    720  H3' THY T   1       9.140  10.083  -3.567  1.00  0.00      TS   H  
ATOM    721  H4' THY T   1       7.003  12.279  -3.451  1.00  0.00      TS   H  
ATOM    722  H5' THY T   1       5.317  10.691  -3.298  1.00  0.00      TS   H  
ATOM    723  H51 THY T   1      13.219   8.691   0.272  1.00  0.00      TS   H  
ATOM    724  H52 THY T   1      12.471   8.424  -1.227  1.00  0.00      TS   H  
ATOM    725  H53 THY T   1      11.576   7.791   0.232  1.00  0.00      TS   H  
ATOM    726  H5T THY T   1       7.085   8.516  -3.164  1.00  0.00      TS   H  
ATOM    727 H2'' THY T   1      10.660  12.107  -3.113  1.00  0.00      TS   H  
ATOM    728 H5'' THY T   1       6.499   9.934  -4.497  1.00  0.00      TS   H  
ATOM    729  P   GUA T   2       9.810  11.067  -6.252  1.00  0.00      TS   P  
ATOM    730  O1P GUA T   2      10.747  12.250  -6.230  1.00  0.00      TS   O  
ATOM    731  O2P GUA T   2       9.212  10.670  -7.556  1.00  0.00      TS   O  
ATOM    732  C5' GUA T   2      11.810   9.722  -5.412  1.00  0.00      TS   C  
ATOM    733  O5' GUA T   2      10.426   9.740  -5.592  1.00  0.00      TS   O  
ATOM    734  C4' GUA T   2      12.263   8.423  -4.637  1.00  0.00      TS   C  
ATOM    735  O4' GUA T   2      11.346   8.198  -3.478  1.00  0.00      TS   O  
ATOM    736  C3' GUA T   2      12.005   7.171  -5.472  1.00  0.00      TS   C  
ATOM    737  O3' GUA T   2      13.138   6.864  -6.351  1.00  0.00      TS   O  
ATOM    738  C2' GUA T   2      12.001   6.158  -4.315  1.00  0.00      TS   C  
ATOM    739  C1' GUA T   2      11.110   6.828  -3.264  1.00  0.00      TS   C  
ATOM    740  N1  GUA T   2       7.140   3.742  -2.044  1.00  0.00      TS   N  
ATOM    741  C2  GUA T   2       8.418   3.757  -1.544  1.00  0.00      TS   C  
ATOM    742  N2  GUA T   2       8.712   2.814  -0.696  1.00  0.00      TS   N  
ATOM    743  N3  GUA T   2       9.333   4.562  -1.915  1.00  0.00      TS   N  
ATOM    744  C4  GUA T   2       8.953   5.536  -2.780  1.00  0.00      TS   C  
ATOM    745  C5  GUA T   2       7.666   5.640  -3.263  1.00  0.00      TS   C  
ATOM    746  C6  GUA T   2       6.703   4.653  -2.939  1.00  0.00      TS   C  
ATOM    747  O6  GUA T   2       5.536   4.682  -3.366  1.00  0.00      TS   O  
ATOM    748  N7  GUA T   2       7.611   6.725  -4.204  1.00  0.00      TS   N  
ATOM    749  C8  GUA T   2       8.785   7.190  -4.243  1.00  0.00      TS   C  
ATOM    750  N9  GUA T   2       9.674   6.542  -3.379  1.00  0.00      TS   N  
ATOM    751  H1  GUA T   2       6.459   3.012  -1.889  1.00  0.00      TS   H  
ATOM    752  H8  GUA T   2       9.143   8.126  -4.673  1.00  0.00      TS   H  
ATOM    753  H1' GUA T   2      11.436   6.526  -2.245  1.00  0.00      TS   H  
ATOM    754  H2' GUA T   2      13.055   5.993  -4.008  1.00  0.00      TS   H  
ATOM    755  H21 GUA T   2       8.138   2.033  -0.448  1.00  0.00      TS   H  
ATOM    756  H3' GUA T   2      10.987   7.230  -5.913  1.00  0.00      TS   H  
ATOM    757  H22 GUA T   2       9.698   2.656  -0.641  1.00  0.00      TS   H  
ATOM    758  H4' GUA T   2      13.281   8.476  -4.197  1.00  0.00      TS   H  
ATOM    759  H5' GUA T   2      12.114  10.628  -4.845  1.00  0.00      TS   H  
ATOM    760 H2'' GUA T   2      11.604   5.146  -4.546  1.00  0.00      TS   H  
ATOM    761 H5'' GUA T   2      12.335   9.744  -6.391  1.00  0.00      TS   H  
ATOM    762  P   THY T   3      12.954   5.748  -7.392  1.00  0.00      TS   P  
ATOM    763  O1P THY T   3      14.270   5.392  -7.961  1.00  0.00      TS   O  
ATOM    764  O2P THY T   3      11.920   6.079  -8.393  1.00  0.00      TS   O  
ATOM    765  C5' THY T   3      13.415   3.618  -5.925  1.00  0.00      TS   C  
ATOM    766  O5' THY T   3      12.469   4.398  -6.680  1.00  0.00      TS   O  
ATOM    767  C4' THY T   3      12.719   2.308  -5.388  1.00  0.00      TS   C  
ATOM    768  O4' THY T   3      11.627   2.608  -4.576  1.00  0.00      TS   O  
ATOM    769  C3' THY T   3      12.114   1.594  -6.622  1.00  0.00      TS   C  
ATOM    770  O3' THY T   3      13.050   0.847  -7.417  1.00  0.00      TS   O  
ATOM    771  C2' THY T   3      11.156   0.711  -5.872  1.00  0.00      TS   C  
ATOM    772  C1' THY T   3      10.622   1.589  -4.740  1.00  0.00      TS   C  
ATOM    773  N1  THY T   3       9.280   2.153  -5.023  1.00  0.00      TS   N  
ATOM    774  C2  THY T   3       8.143   1.423  -4.621  1.00  0.00      TS   C  
ATOM    775  O2  THY T   3       8.194   0.361  -4.006  1.00  0.00      TS   O  
ATOM    776  N3  THY T   3       7.032   1.972  -5.003  1.00  0.00      TS   N  
ATOM    777  C4  THY T   3       6.832   2.967  -5.884  1.00  0.00      TS   C  
ATOM    778  O4  THY T   3       5.685   3.241  -6.158  1.00  0.00      TS   O  
ATOM    779  C5  THY T   3       8.058   3.579  -6.453  1.00  0.00      TS   C  
ATOM    780  C5M THY T   3       8.066   4.788  -7.344  1.00  0.00      TS   C  
ATOM    781  C6  THY T   3       9.242   3.192  -5.932  1.00  0.00      TS   C  
ATOM    782  H3  THY T   3       6.213   1.484  -4.666  1.00  0.00      TS   H  
ATOM    783  H6  THY T   3      10.192   3.548  -6.331  1.00  0.00      TS   H  
ATOM    784  H1' THY T   3      10.541   0.957  -3.830  1.00  0.00      TS   H  
ATOM    785  H2' THY T   3      11.632  -0.215  -5.487  1.00  0.00      TS   H  
ATOM    786  H3' THY T   3      11.441   2.291  -7.165  1.00  0.00      TS   H  
ATOM    787  H4' THY T   3      13.415   1.667  -4.807  1.00  0.00      TS   H  
ATOM    788  H5' THY T   3      13.819   4.076  -4.997  1.00  0.00      TS   H  
ATOM    789  H51 THY T   3       9.109   4.956  -7.687  1.00  0.00      TS   H  
ATOM    790  H52 THY T   3       7.730   5.614  -6.682  1.00  0.00      TS   H  
ATOM    791  H53 THY T   3       7.291   4.652  -8.129  1.00  0.00      TS   H  
ATOM    792 H2'' THY T   3      10.353   0.285  -6.509  1.00  0.00      TS   H  
ATOM    793 H5'' THY T   3      14.191   3.204  -6.603  1.00  0.00      TS   H  
ATOM    794  P   THY T   4      12.660   0.322  -8.837  1.00  0.00      TS   P  
ATOM    795  O1P THY T   4      13.850  -0.329  -9.408  1.00  0.00      TS   O  
ATOM    796  O2P THY T   4      12.082   1.395  -9.624  1.00  0.00      TS   O  
ATOM    797  C5' THY T   4      11.975  -1.934  -7.921  1.00  0.00      TS   C  
ATOM    798  O5' THY T   4      11.591  -0.676  -8.526  1.00  0.00      TS   O  
ATOM    799  C4' THY T   4      10.857  -2.919  -7.617  1.00  0.00      TS   C  
ATOM    800  O4' THY T   4       9.946  -2.388  -6.589  1.00  0.00      TS   O  
ATOM    801  C3' THY T   4      10.010  -3.264  -8.802  1.00  0.00      TS   C  
ATOM    802  O3' THY T   4      10.676  -4.301  -9.542  1.00  0.00      TS   O  
ATOM    803  C2' THY T   4       8.740  -3.736  -8.140  1.00  0.00      TS   C  
ATOM    804  C1' THY T   4       8.630  -2.777  -6.993  1.00  0.00      TS   C  
ATOM    805  N1  THY T   4       7.788  -1.682  -7.204  1.00  0.00      TS   N  
ATOM    806  C2  THY T   4       6.407  -1.890  -7.070  1.00  0.00      TS   C  
ATOM    807  O2  THY T   4       5.947  -2.963  -6.719  1.00  0.00      TS   O  
ATOM    808  N3  THY T   4       5.597  -0.768  -7.357  1.00  0.00      TS   N  
ATOM    809  C4  THY T   4       6.004   0.376  -8.062  1.00  0.00      TS   C  
ATOM    810  O4  THY T   4       5.203   1.219  -8.341  1.00  0.00      TS   O  
ATOM    811  C5  THY T   4       7.474   0.471  -8.283  1.00  0.00      TS   C  
ATOM    812  C5M THY T   4       8.074   1.534  -9.231  1.00  0.00      TS   C  
ATOM    813  C6  THY T   4       8.215  -0.555  -7.865  1.00  0.00      TS   C  
ATOM    814  H3  THY T   4       4.599  -0.915  -7.410  1.00  0.00      TS   H  
ATOM    815  H6  THY T   4       9.273  -0.537  -8.125  1.00  0.00      TS   H  
ATOM    816  H1' THY T   4       8.179  -3.338  -6.148  1.00  0.00      TS   H  
ATOM    817  H2' THY T   4       8.978  -4.747  -7.747  1.00  0.00      TS   H  
ATOM    818  H3' THY T   4       9.828  -2.340  -9.394  1.00  0.00      TS   H  
ATOM    819  H4' THY T   4      11.316  -3.853  -7.224  1.00  0.00      TS   H  
ATOM    820  H5' THY T   4      12.596  -1.930  -7.000  1.00  0.00      TS   H  
ATOM    821  H51 THY T   4       9.131   1.724  -8.950  1.00  0.00      TS   H  
ATOM    822  H52 THY T   4       7.393   2.412  -9.250  1.00  0.00      TS   H  
ATOM    823  H53 THY T   4       8.088   1.205 -10.292  1.00  0.00      TS   H  
ATOM    824 H2'' THY T   4       7.938  -3.859  -8.898  1.00  0.00      TS   H  
ATOM    825 H5'' THY T   4      12.709  -2.462  -8.567  1.00  0.00      TS   H  
ATOM    826  P   GUA T   5      10.145  -4.596 -11.015  1.00  0.00      TS   P  
ATOM    827  O1P GUA T   5      11.012  -5.669 -11.489  1.00  0.00      TS   O  
ATOM    828  O2P GUA T   5      10.118  -3.438 -11.890  1.00  0.00      TS   O  
ATOM    829  C5' GUA T   5       8.470  -6.516 -10.374  1.00  0.00      TS   C  
ATOM    830  O5' GUA T   5       8.599  -5.092 -10.824  1.00  0.00      TS   O  
ATOM    831  C4' GUA T   5       6.995  -6.906 -10.061  1.00  0.00      TS   C  
ATOM    832  O4' GUA T   5       6.453  -5.925  -9.111  1.00  0.00      TS   O  
ATOM    833  C3' GUA T   5       6.088  -6.864 -11.278  1.00  0.00      TS   C  
ATOM    834  O3' GUA T   5       6.196  -8.158 -12.071  1.00  0.00      TS   O  
ATOM    835  C2' GUA T   5       4.807  -6.856 -10.471  1.00  0.00      TS   C  
ATOM    836  C1' GUA T   5       5.042  -5.812  -9.344  1.00  0.00      TS   C  
ATOM    837  N1  GUA T   5       1.382  -2.269  -9.565  1.00  0.00      TS   N  
ATOM    838  C2  GUA T   5       1.294  -3.609  -9.283  1.00  0.00      TS   C  
ATOM    839  N2  GUA T   5       0.103  -3.988  -8.929  1.00  0.00      TS   N  
ATOM    840  N3  GUA T   5       2.426  -4.438  -9.074  1.00  0.00      TS   N  
ATOM    841  C4  GUA T   5       3.516  -3.857  -9.597  1.00  0.00      TS   C  
ATOM    842  C5  GUA T   5       3.631  -2.556  -9.970  1.00  0.00      TS   C  
ATOM    843  C6  GUA T   5       2.573  -1.627  -9.808  1.00  0.00      TS   C  
ATOM    844  O6  GUA T   5       2.615  -0.384 -10.034  1.00  0.00      TS   O  
ATOM    845  N7  GUA T   5       4.948  -2.314 -10.453  1.00  0.00      TS   N  
ATOM    846  C8  GUA T   5       5.546  -3.413 -10.297  1.00  0.00      TS   C  
ATOM    847  N9  GUA T   5       4.771  -4.409  -9.690  1.00  0.00      TS   N  
ATOM    848  H1  GUA T   5       0.546  -1.702  -9.601  1.00  0.00      TS   H  
ATOM    849  H8  GUA T   5       6.576  -3.628 -10.578  1.00  0.00      TS   H  
ATOM    850  H1' GUA T   5       4.480  -6.167  -8.454  1.00  0.00      TS   H  
ATOM    851  H2' GUA T   5       4.568  -7.789  -9.919  1.00  0.00      TS   H  
ATOM    852  H21 GUA T   5      -0.674  -3.375  -9.075  1.00  0.00      TS   H  
ATOM    853  H3' GUA T   5       6.429  -5.937 -11.787  1.00  0.00      TS   H  
ATOM    854  H22 GUA T   5      -0.122  -4.866  -8.506  1.00  0.00      TS   H  
ATOM    855  H4' GUA T   5       6.912  -7.946  -9.679  1.00  0.00      TS   H  
ATOM    856  H5' GUA T   5       9.164  -6.776  -9.546  1.00  0.00      TS   H  
ATOM    857 H2'' GUA T   5       4.048  -6.498 -11.200  1.00  0.00      TS   H  
ATOM    858 H5'' GUA T   5       8.672  -7.181 -11.240  1.00  0.00      TS   H  
ATOM    859  P   THY T   6       5.369  -8.183 -13.398  1.00  0.00      TS   P  
ATOM    860  O1P THY T   6       5.577  -9.468 -14.052  1.00  0.00      TS   O  
ATOM    861  O2P THY T   6       5.701  -7.014 -14.200  1.00  0.00      TS   O  
ATOM    862  C5' THY T   6       2.967  -9.129 -12.626  1.00  0.00      TS   C  
ATOM    863  O5' THY T   6       3.872  -8.133 -13.066  1.00  0.00      TS   O  
ATOM    864  C4' THY T   6       1.669  -8.482 -12.426  1.00  0.00      TS   C  
ATOM    865  O4' THY T   6       1.714  -7.341 -11.570  1.00  0.00      TS   O  
ATOM    866  C3' THY T   6       1.010  -7.826 -13.727  1.00  0.00      TS   C  
ATOM    867  O3' THY T   6       0.513  -8.833 -14.610  1.00  0.00      TS   O  
ATOM    868  C2' THY T   6      -0.133  -7.037 -13.085  1.00  0.00      TS   C  
ATOM    869  C1' THY T   6       0.617  -6.357 -11.951  1.00  0.00      TS   C  
ATOM    870  N1  THY T   6       1.276  -5.070 -12.408  1.00  0.00      TS   N  
ATOM    871  C2  THY T   6       0.496  -3.988 -12.513  1.00  0.00      TS   C  
ATOM    872  O2  THY T   6      -0.720  -4.019 -12.282  1.00  0.00      TS   O  
ATOM    873  N3  THY T   6       1.157  -2.820 -12.893  1.00  0.00      TS   N  
ATOM    874  C4  THY T   6       2.460  -2.633 -13.078  1.00  0.00      TS   C  
ATOM    875  O4  THY T   6       2.856  -1.472 -13.131  1.00  0.00      TS   O  
ATOM    876  C5  THY T   6       3.301  -3.862 -13.004  1.00  0.00      TS   C  
ATOM    877  C5M THY T   6       4.775  -3.757 -13.474  1.00  0.00      TS   C  
ATOM    878  C6  THY T   6       2.653  -4.971 -12.717  1.00  0.00      TS   C  
ATOM    879  H3  THY T   6       0.451  -2.176 -13.220  1.00  0.00      TS   H  
ATOM    880  H6  THY T   6       3.136  -5.946 -12.663  1.00  0.00      TS   H  
ATOM    881  H1' THY T   6      -0.116  -6.177 -11.135  1.00  0.00      TS   H  
ATOM    882  H2' THY T   6      -0.873  -7.761 -12.682  1.00  0.00      TS   H  
ATOM    883  H3' THY T   6       1.747  -7.215 -14.292  1.00  0.00      TS   H  
ATOM    884  H4' THY T   6       0.864  -9.190 -12.131  1.00  0.00      TS   H  
ATOM    885  H5' THY T   6       3.363  -9.516 -11.663  1.00  0.00      TS   H  
ATOM    886  H51 THY T   6       5.216  -4.776 -13.457  1.00  0.00      TS   H  
ATOM    887  H52 THY T   6       5.334  -2.944 -12.963  1.00  0.00      TS   H  
ATOM    888  H53 THY T   6       4.866  -3.588 -14.568  1.00  0.00      TS   H  
ATOM    889 H2'' THY T   6      -0.535  -6.322 -13.836  1.00  0.00      TS   H  
ATOM    890 H5'' THY T   6       2.962 -10.001 -13.314  1.00  0.00      TS   H  
ATOM    891  P   ADE T   7       0.912  -8.645 -16.154  1.00  0.00      TS   P  
ATOM    892  O1P ADE T   7       0.687  -9.900 -16.885  1.00  0.00      TS   O  
ATOM    893  O2P ADE T   7       2.342  -8.154 -16.296  1.00  0.00      TS   O  
ATOM    894  C5' ADE T   7      -1.467  -7.670 -16.529  1.00  0.00      TS   C  
ATOM    895  O5' ADE T   7      -0.058  -7.674 -16.794  1.00  0.00      TS   O  
ATOM    896  C4' ADE T   7      -2.078  -6.303 -16.963  1.00  0.00      TS   C  
ATOM    897  O4' ADE T   7      -1.702  -5.248 -15.991  1.00  0.00      TS   O  
ATOM    898  C3' ADE T   7      -1.680  -5.710 -18.277  1.00  0.00      TS   C  
ATOM    899  O3' ADE T   7      -2.469  -6.321 -19.281  1.00  0.00      TS   O  
ATOM    900  C2' ADE T   7      -2.222  -4.284 -18.016  1.00  0.00      TS   C  
ATOM    901  C1' ADE T   7      -1.867  -3.973 -16.593  1.00  0.00      TS   C  
ATOM    902  N1  ADE T   7       0.304   0.501 -17.029  1.00  0.00      TS   N  
ATOM    903  C2  ADE T   7      -0.938   0.123 -17.094  1.00  0.00      TS   C  
ATOM    904  N3  ADE T   7      -1.459  -1.197 -17.013  1.00  0.00      TS   N  
ATOM    905  C4  ADE T   7      -0.447  -2.023 -16.662  1.00  0.00      TS   C  
ATOM    906  C5  ADE T   7       0.937  -1.737 -16.593  1.00  0.00      TS   C  
ATOM    907  C6  ADE T   7       1.290  -0.403 -16.693  1.00  0.00      TS   C  
ATOM    908  N6  ADE T   7       2.578  -0.031 -16.551  1.00  0.00      TS   N  
ATOM    909  N7  ADE T   7       1.662  -2.922 -16.362  1.00  0.00      TS   N  
ATOM    910  C8  ADE T   7       0.733  -3.801 -16.214  1.00  0.00      TS   C  
ATOM    911  N9  ADE T   7      -0.552  -3.343 -16.471  1.00  0.00      TS   N  
ATOM    912  H2  ADE T   7      -1.627   0.790 -17.610  1.00  0.00      TS   H  
ATOM    913  H8  ADE T   7       0.851  -4.880 -16.120  1.00  0.00      TS   H  
ATOM    914  H1' ADE T   7      -2.654  -3.370 -16.091  1.00  0.00      TS   H  
ATOM    915  H2' ADE T   7      -3.322  -4.316 -18.170  1.00  0.00      TS   H  
ATOM    916  H3' ADE T   7      -0.574  -5.724 -18.374  1.00  0.00      TS   H  
ATOM    917  H4' ADE T   7      -3.145  -6.420 -16.676  1.00  0.00      TS   H  
ATOM    918  H5' ADE T   7      -1.762  -7.854 -15.473  1.00  0.00      TS   H  
ATOM    919  H61 ADE T   7       2.721   0.958 -16.498  1.00  0.00      TS   H  
ATOM    920  H62 ADE T   7       3.280  -0.668 -16.235  1.00  0.00      TS   H  
ATOM    921 H2'' ADE T   7      -1.736  -3.657 -18.793  1.00  0.00      TS   H  
ATOM    922 H5'' ADE T   7      -1.916  -8.438 -17.194  1.00  0.00      TS   H  
ATOM    923  P   ADE T   8      -1.939  -6.304 -20.792  1.00  0.00      TS   P  
ATOM    924  O1P ADE T   8      -2.749  -7.317 -21.467  1.00  0.00      TS   O  
ATOM    925  O2P ADE T   8      -0.500  -6.370 -20.813  1.00  0.00      TS   O  
ATOM    926  C5' ADE T   8      -3.801  -4.493 -21.472  1.00  0.00      TS   C  
ATOM    927  O5' ADE T   8      -2.407  -4.901 -21.309  1.00  0.00      TS   O  
ATOM    928  C4' ADE T   8      -3.883  -2.955 -21.614  1.00  0.00      TS   C  
ATOM    929  O4' ADE T   8      -3.263  -2.165 -20.471  1.00  0.00      TS   O  
ATOM    930  C3' ADE T   8      -3.128  -2.450 -22.764  1.00  0.00      TS   C  
ATOM    931  O3' ADE T   8      -3.894  -2.621 -23.976  1.00  0.00      TS   O  
ATOM    932  C2' ADE T   8      -2.953  -0.983 -22.388  1.00  0.00      TS   C  
ATOM    933  C1' ADE T   8      -2.699  -0.990 -20.976  1.00  0.00      TS   C  
ATOM    934  N1  ADE T   8       1.117   2.334 -20.149  1.00  0.00      TS   N  
ATOM    935  C2  ADE T   8      -0.194   2.478 -20.411  1.00  0.00      TS   C  
ATOM    936  N3  ADE T   8      -1.166   1.563 -20.497  1.00  0.00      TS   N  
ATOM    937  C4  ADE T   8      -0.611   0.304 -20.447  1.00  0.00      TS   C  
ATOM    938  C5  ADE T   8       0.720  -0.059 -20.253  1.00  0.00      TS   C  
ATOM    939  C6  ADE T   8       1.602   1.029 -20.053  1.00  0.00      TS   C  
ATOM    940  N6  ADE T   8       2.957   0.976 -19.696  1.00  0.00      TS   N  
ATOM    941  N7  ADE T   8       0.844  -1.427 -20.362  1.00  0.00      TS   N  
ATOM    942  C8  ADE T   8      -0.319  -1.881 -20.702  1.00  0.00      TS   C  
ATOM    943  N9  ADE T   8      -1.281  -0.927 -20.692  1.00  0.00      TS   N  
ATOM    944  H2  ADE T   8      -0.472   3.519 -20.579  1.00  0.00      TS   H  
ATOM    945  H8  ADE T   8      -0.443  -2.951 -20.875  1.00  0.00      TS   H  
ATOM    946  H1' ADE T   8      -3.217  -0.107 -20.543  1.00  0.00      TS   H  
ATOM    947  H2' ADE T   8      -3.759  -0.294 -22.724  1.00  0.00      TS   H  
ATOM    948  H3' ADE T   8      -2.184  -3.035 -22.783  1.00  0.00      TS   H  
ATOM    949  H4' ADE T   8      -4.906  -2.550 -21.766  1.00  0.00      TS   H  
ATOM    950  H5' ADE T   8      -4.414  -4.825 -20.607  1.00  0.00      TS   H  
ATOM    951  H61 ADE T   8       3.425   1.839 -19.505  1.00  0.00      TS   H  
ATOM    952  H62 ADE T   8       3.470   0.170 -19.402  1.00  0.00      TS   H  
ATOM    953 H2'' ADE T   8      -2.039  -0.719 -22.961  1.00  0.00      TS   H  
ATOM    954 H5'' ADE T   8      -4.158  -5.001 -22.393  1.00  0.00      TS   H  
ATOM    955  P   GUA T   9      -3.120  -2.548 -25.354  1.00  0.00      TS   P  
ATOM    956  O1P GUA T   9      -3.996  -3.071 -26.455  1.00  0.00      TS   O  
ATOM    957  O2P GUA T   9      -1.747  -3.101 -25.198  1.00  0.00      TS   O  
ATOM    958  C5' GUA T   9      -3.986  -0.240 -25.782  1.00  0.00      TS   C  
ATOM    959  O5' GUA T   9      -2.824  -1.016 -25.596  1.00  0.00      TS   O  
ATOM    960  C4' GUA T   9      -3.594   1.239 -25.647  1.00  0.00      TS   C  
ATOM    961  O4' GUA T   9      -2.910   1.583 -24.391  1.00  0.00      TS   O  
ATOM    962  C3' GUA T   9      -2.582   1.671 -26.685  1.00  0.00      TS   C  
ATOM    963  O3' GUA T   9      -3.131   1.804 -27.990  1.00  0.00      TS   O  
ATOM    964  C2' GUA T   9      -2.136   2.977 -26.092  1.00  0.00      TS   C  
ATOM    965  C1' GUA T   9      -2.027   2.670 -24.551  1.00  0.00      TS   C  
ATOM    966  N1  GUA T   9       2.586   4.077 -22.896  1.00  0.00      TS   N  
ATOM    967  C2  GUA T   9       1.600   4.820 -23.352  1.00  0.00      TS   C  
ATOM    968  N2  GUA T   9       1.779   6.158 -23.292  1.00  0.00      TS   N  
ATOM    969  N3  GUA T   9       0.402   4.379 -23.618  1.00  0.00      TS   N  
ATOM    970  C4  GUA T   9       0.364   3.018 -23.583  1.00  0.00      TS   C  
ATOM    971  C5  GUA T   9       1.424   2.097 -23.279  1.00  0.00      TS   C  
ATOM    972  C6  GUA T   9       2.675   2.672 -22.870  1.00  0.00      TS   C  
ATOM    973  O6  GUA T   9       3.702   2.150 -22.504  1.00  0.00      TS   O  
ATOM    974  N7  GUA T   9       1.027   0.819 -23.523  1.00  0.00      TS   N  
ATOM    975  C8  GUA T   9      -0.246   0.943 -23.968  1.00  0.00      TS   C  
ATOM    976  N9  GUA T   9      -0.727   2.282 -23.977  1.00  0.00      TS   N  
ATOM    977  H1  GUA T   9       3.478   4.545 -22.837  1.00  0.00      TS   H  
ATOM    978  H8  GUA T   9      -0.948   0.169 -24.279  1.00  0.00      TS   H  
ATOM    979  H1' GUA T   9      -2.301   3.560 -23.946  1.00  0.00      TS   H  
ATOM    980  H2' GUA T   9      -2.858   3.812 -26.226  1.00  0.00      TS   H  
ATOM    981  H21 GUA T   9       2.705   6.513 -23.167  1.00  0.00      TS   H  
ATOM    982  H3' GUA T   9      -1.770   0.916 -26.600  1.00  0.00      TS   H  
ATOM    983  H22 GUA T   9       1.093   6.824 -23.588  1.00  0.00      TS   H  
ATOM    984  H4' GUA T   9      -4.488   1.882 -25.795  1.00  0.00      TS   H  
ATOM    985  H5' GUA T   9      -4.690  -0.396 -24.937  1.00  0.00      TS   H  
ATOM    986 H2'' GUA T   9      -1.209   3.412 -26.524  1.00  0.00      TS   H  
ATOM    987 H5'' GUA T   9      -4.501  -0.376 -26.758  1.00  0.00      TS   H  
ATOM    988  P   CYT T  10      -2.096   2.010 -29.175  1.00  0.00      TS   P  
ATOM    989  O1P CYT T  10      -2.971   2.604 -30.277  1.00  0.00      TS   O  
ATOM    990  O2P CYT T  10      -1.353   0.721 -29.360  1.00  0.00      TS   O  
ATOM    991  C5' CYT T  10      -1.241   4.483 -29.162  1.00  0.00      TS   C  
ATOM    992  O5' CYT T  10      -1.068   3.101 -28.708  1.00  0.00      TS   O  
ATOM    993  C4' CYT T  10      -0.119   5.509 -28.765  1.00  0.00      TS   C  
ATOM    994  O4' CYT T  10       0.131   5.394 -27.334  1.00  0.00      TS   O  
ATOM    995  C3' CYT T  10       1.271   5.322 -29.339  1.00  0.00      TS   C  
ATOM    996  O3' CYT T  10       1.227   5.842 -30.688  1.00  0.00      TS   O  
ATOM    997  C2' CYT T  10       2.024   6.237 -28.398  1.00  0.00      TS   C  
ATOM    998  C1' CYT T  10       1.514   5.754 -27.037  1.00  0.00      TS   C  
ATOM    999  N1  CYT T  10       2.324   4.632 -26.493  1.00  0.00      TS   N  
ATOM   1000  C2  CYT T  10       3.653   4.799 -26.095  1.00  0.00      TS   C  
ATOM   1001  O2  CYT T  10       4.231   5.920 -26.209  1.00  0.00      TS   O  
ATOM   1002  N3  CYT T  10       4.385   3.744 -25.586  1.00  0.00      TS   N  
ATOM   1003  C4  CYT T  10       3.957   2.530 -25.784  1.00  0.00      TS   C  
ATOM   1004  N4  CYT T  10       4.775   1.523 -25.584  1.00  0.00      TS   N  
ATOM   1005  C5  CYT T  10       2.561   2.287 -26.213  1.00  0.00      TS   C  
ATOM   1006  C6  CYT T  10       1.798   3.359 -26.604  1.00  0.00      TS   C  
ATOM   1007  H5  CYT T  10       2.235   1.249 -26.145  1.00  0.00      TS   H  
ATOM   1008  H6  CYT T  10       0.788   3.256 -27.000  1.00  0.00      TS   H  
ATOM   1009  H1' CYT T  10       1.505   6.640 -26.367  1.00  0.00      TS   H  
ATOM   1010  H2' CYT T  10       1.785   7.296 -28.629  1.00  0.00      TS   H  
ATOM   1011  H3' CYT T  10       1.497   4.238 -29.260  1.00  0.00      TS   H  
ATOM   1012  H4' CYT T  10      -0.550   6.503 -29.015  1.00  0.00      TS   H  
ATOM   1013  H41 CYT T  10       5.584   1.656 -25.013  1.00  0.00      TS   H  
ATOM   1014  H5' CYT T  10      -2.196   4.894 -28.773  1.00  0.00      TS   H  
ATOM   1015  H42 CYT T  10       4.371   0.614 -25.478  1.00  0.00      TS   H  
ATOM   1016 H2'' CYT T  10       3.115   6.168 -28.594  1.00  0.00      TS   H  
ATOM   1017 H5'' CYT T  10      -1.276   4.504 -30.272  1.00  0.00      TS   H  
ATOM   1018  P   THY T  11       2.133   5.088 -31.799  1.00  0.00      TS   P  
ATOM   1019  O1P THY T  11       1.777   5.629 -33.109  1.00  0.00      TS   O  
ATOM   1020  O2P THY T  11       2.022   3.634 -31.711  1.00  0.00      TS   O  
ATOM   1021  C5' THY T  11       4.001   6.887 -31.391  1.00  0.00      TS   C  
ATOM   1022  O5' THY T  11       3.530   5.558 -31.350  1.00  0.00      TS   O  
ATOM   1023  C4' THY T  11       5.395   7.105 -30.850  1.00  0.00      TS   C  
ATOM   1024  O4' THY T  11       5.669   6.638 -29.486  1.00  0.00      TS   O  
ATOM   1025  C3' THY T  11       6.535   6.476 -31.604  1.00  0.00      TS   C  
ATOM   1026  O3' THY T  11       6.859   7.232 -32.792  1.00  0.00      TS   O  
ATOM   1027  C2' THY T  11       7.695   6.445 -30.595  1.00  0.00      TS   C  
ATOM   1028  C1' THY T  11       6.999   6.054 -29.333  1.00  0.00      TS   C  
ATOM   1029  N1  THY T  11       6.852   4.649 -29.004  1.00  0.00      TS   N  
ATOM   1030  C2  THY T  11       7.929   4.084 -28.453  1.00  0.00      TS   C  
ATOM   1031  O2  THY T  11       8.962   4.724 -28.198  1.00  0.00      TS   O  
ATOM   1032  N3  THY T  11       7.816   2.751 -28.110  1.00  0.00      TS   N  
ATOM   1033  C4  THY T  11       6.694   1.992 -28.456  1.00  0.00      TS   C  
ATOM   1034  O4  THY T  11       6.575   0.811 -28.052  1.00  0.00      TS   O  
ATOM   1035  C5  THY T  11       5.720   2.622 -29.262  1.00  0.00      TS   C  
ATOM   1036  C5M THY T  11       4.629   1.782 -29.890  1.00  0.00      TS   C  
ATOM   1037  C6  THY T  11       5.844   3.922 -29.492  1.00  0.00      TS   C  
ATOM   1038  H3  THY T  11       8.582   2.355 -27.584  1.00  0.00      TS   H  
ATOM   1039  H6  THY T  11       5.000   4.582 -29.693  1.00  0.00      TS   H  
ATOM   1040  H1' THY T  11       7.432   6.629 -28.486  1.00  0.00      TS   H  
ATOM   1041  H2' THY T  11       8.056   7.489 -30.475  1.00  0.00      TS   H  
ATOM   1042  H3' THY T  11       6.270   5.421 -31.829  1.00  0.00      TS   H  
ATOM   1043  H4' THY T  11       5.591   8.185 -31.019  1.00  0.00      TS   H  
ATOM   1044  H5' THY T  11       3.290   7.546 -30.849  1.00  0.00      TS   H  
ATOM   1045  H51 THY T  11       5.114   1.134 -30.652  1.00  0.00      TS   H  
ATOM   1046  H52 THY T  11       3.854   2.396 -30.397  1.00  0.00      TS   H  
ATOM   1047  H53 THY T  11       4.142   1.265 -29.036  1.00  0.00      TS   H  
ATOM   1048 H2'' THY T  11       8.447   5.714 -30.959  1.00  0.00      TS   H  
ATOM   1049 H5'' THY T  11       3.959   7.406 -32.373  1.00  0.00      TS   H  
ATOM   1050  P   ADE T  12       7.152   6.326 -34.018  1.00  0.00      TS   P  
ATOM   1051  O1P ADE T  12       7.340   7.352 -35.044  1.00  0.00      TS   O  
ATOM   1052  O2P ADE T  12       6.089   5.326 -34.272  1.00  0.00      TS   O  
ATOM   1053  C5' ADE T  12       9.780   6.347 -33.639  1.00  0.00      TS   C  
ATOM   1054  O5' ADE T  12       8.554   5.580 -33.721  1.00  0.00      TS   O  
ATOM   1055  C4' ADE T  12      11.011   5.700 -32.919  1.00  0.00      TS   C  
ATOM   1056  O4' ADE T  12      10.612   5.145 -31.597  1.00  0.00      TS   O  
ATOM   1057  C3' ADE T  12      11.661   4.471 -33.673  1.00  0.00      TS   C  
ATOM   1058  O3' ADE T  12      12.535   4.784 -34.742  1.00  0.00      TS   O  
ATOM   1059  C2' ADE T  12      12.423   3.921 -32.534  1.00  0.00      TS   C  
ATOM   1060  C1' ADE T  12      11.432   4.055 -31.343  1.00  0.00      TS   C  
ATOM   1061  N1  ADE T  12      11.240  -0.522 -29.119  1.00  0.00      TS   N  
ATOM   1062  C2  ADE T  12      12.240   0.357 -29.214  1.00  0.00      TS   C  
ATOM   1063  N3  ADE T  12      12.153   1.520 -29.914  1.00  0.00      TS   N  
ATOM   1064  C4  ADE T  12      10.955   1.727 -30.494  1.00  0.00      TS   C  
ATOM   1065  C5  ADE T  12       9.885   0.853 -30.566  1.00  0.00      TS   C  
ATOM   1066  C6  ADE T  12      10.004  -0.314 -29.782  1.00  0.00      TS   C  
ATOM   1067  N6  ADE T  12       9.077  -1.310 -29.563  1.00  0.00      TS   N  
ATOM   1068  N7  ADE T  12       8.824   1.493 -31.271  1.00  0.00      TS   N  
ATOM   1069  C8  ADE T  12       9.306   2.658 -31.575  1.00  0.00      TS   C  
ATOM   1070  N9  ADE T  12      10.603   2.812 -31.158  1.00  0.00      TS   N  
ATOM   1071  H2  ADE T  12      13.221   0.075 -28.833  1.00  0.00      TS   H  
ATOM   1072  H8  ADE T  12       8.864   3.540 -32.038  1.00  0.00      TS   H  
ATOM   1073  H1' ADE T  12      12.011   4.233 -30.411  1.00  0.00      TS   H  
ATOM   1074  H2' ADE T  12      13.363   4.452 -32.272  1.00  0.00      TS   H  
ATOM   1075  H3' ADE T  12      10.735   3.921 -33.948  1.00  0.00      TS   H  
ATOM   1076  H4' ADE T  12      11.819   6.457 -32.832  1.00  0.00      TS   H  
ATOM   1077  H5' ADE T  12       9.655   7.267 -33.030  1.00  0.00      TS   H  
ATOM   1078  H61 ADE T  12       9.394  -2.249 -29.427  1.00  0.00      TS   H  
ATOM   1079  H62 ADE T  12       8.137  -1.176 -29.875  1.00  0.00      TS   H  
ATOM   1080 H2'' ADE T  12      12.556   2.831 -32.699  1.00  0.00      TS   H  
ATOM   1081 H5'' ADE T  12      10.190   6.603 -34.640  1.00  0.00      TS   H  
ATOM   1082  P   THY T  13      12.816   3.816 -35.912  1.00  0.00      TS   P  
ATOM   1083  O1P THY T  13      13.493   4.487 -37.042  1.00  0.00      TS   O  
ATOM   1084  O2P THY T  13      11.620   3.126 -36.438  1.00  0.00      TS   O  
ATOM   1085  C5' THY T  13      15.121   3.312 -34.607  1.00  0.00      TS   C  
ATOM   1086  O5' THY T  13      13.858   2.843 -35.229  1.00  0.00      TS   O  
ATOM   1087  C4' THY T  13      15.955   2.323 -33.809  1.00  0.00      TS   C  
ATOM   1088  O4' THY T  13      15.185   1.498 -32.891  1.00  0.00      TS   O  
ATOM   1089  C3' THY T  13      16.599   1.262 -34.736  1.00  0.00      TS   C  
ATOM   1090  O3' THY T  13      17.936   0.904 -34.421  1.00  0.00      TS   O  
ATOM   1091  C2' THY T  13      15.538   0.142 -34.776  1.00  0.00      TS   C  
ATOM   1092  C1' THY T  13      15.054   0.175 -33.287  1.00  0.00      TS   C  
ATOM   1093  N1  THY T  13      13.646  -0.186 -33.138  1.00  0.00      TS   N  
ATOM   1094  C2  THY T  13      13.435  -1.070 -32.102  1.00  0.00      TS   C  
ATOM   1095  O2  THY T  13      14.252  -1.487 -31.310  1.00  0.00      TS   O  
ATOM   1096  N3  THY T  13      12.132  -1.463 -32.105  1.00  0.00      TS   N  
ATOM   1097  C4  THY T  13      11.069  -1.206 -32.913  1.00  0.00      TS   C  
ATOM   1098  O4  THY T  13       9.983  -1.787 -32.804  1.00  0.00      TS   O  
ATOM   1099  C5  THY T  13      11.406  -0.210 -33.860  1.00  0.00      TS   C  
ATOM   1100  C5M THY T  13      10.199   0.489 -34.574  1.00  0.00      TS   C  
ATOM   1101  C6  THY T  13      12.634   0.266 -33.919  1.00  0.00      TS   C  
ATOM   1102  H3  THY T  13      11.946  -2.032 -31.293  1.00  0.00      TS   H  
ATOM   1103  H6  THY T  13      13.027   0.953 -34.668  1.00  0.00      TS   H  
ATOM   1104  H1' THY T  13      15.731  -0.423 -32.641  1.00  0.00      TS   H  
ATOM   1105  H2' THY T  13      15.854  -0.888 -35.047  1.00  0.00      TS   H  
ATOM   1106  H3' THY T  13      16.737   1.721 -35.739  1.00  0.00      TS   H  
ATOM   1107  H4' THY T  13      16.761   2.950 -33.374  1.00  0.00      TS   H  
ATOM   1108  H5' THY T  13      14.908   4.164 -33.927  1.00  0.00      TS   H  
ATOM   1109  H51 THY T  13      10.279   1.530 -34.194  1.00  0.00      TS   H  
ATOM   1110  H52 THY T  13       9.235  -0.055 -34.483  1.00  0.00      TS   H  
ATOM   1111  H53 THY T  13      10.475   0.528 -35.649  1.00  0.00      TS   H  
ATOM   1112 H2'' THY T  13      14.622   0.376 -35.360  1.00  0.00      TS   H  
ATOM   1113 H5'' THY T  13      15.750   3.799 -35.383  1.00  0.00      TS   H  
ATOM   1114  P   ADE T  14      18.618  -0.194 -35.267  1.00  0.00      TS   P  
ATOM   1115  O1P ADE T  14      20.096   0.068 -35.046  1.00  0.00      TS   O  
ATOM   1116  O2P ADE T  14      18.231   0.036 -36.676  1.00  0.00      TS   O  
ATOM   1117  C5' ADE T  14      18.498  -1.856 -33.184  1.00  0.00      TS   C  
ATOM   1118  O5' ADE T  14      18.140  -1.564 -34.563  1.00  0.00      TS   O  
ATOM   1119  C4' ADE T  14      18.119  -3.277 -32.872  1.00  0.00      TS   C  
ATOM   1120  O4' ADE T  14      16.680  -3.458 -32.736  1.00  0.00      TS   O  
ATOM   1121  C3' ADE T  14      18.454  -4.361 -33.938  1.00  0.00      TS   C  
ATOM   1122  O3' ADE T  14      19.147  -5.524 -33.381  1.00  0.00      TS   O  
ATOM   1123  C2' ADE T  14      17.160  -4.833 -34.553  1.00  0.00      TS   C  
ATOM   1124  C1' ADE T  14      16.223  -4.617 -33.407  1.00  0.00      TS   C  
ATOM   1125  N1  ADE T  14      11.613  -6.665 -33.189  1.00  0.00      TS   N  
ATOM   1126  C2  ADE T  14      12.771  -7.069 -32.709  1.00  0.00      TS   C  
ATOM   1127  N3  ADE T  14      13.971  -6.469 -32.833  1.00  0.00      TS   N  
ATOM   1128  C4  ADE T  14      13.858  -5.284 -33.455  1.00  0.00      TS   C  
ATOM   1129  C5  ADE T  14      12.691  -4.697 -33.889  1.00  0.00      TS   C  
ATOM   1130  C6  ADE T  14      11.539  -5.481 -33.773  1.00  0.00      TS   C  
ATOM   1131  N6  ADE T  14      10.420  -5.180 -34.317  1.00  0.00      TS   N  
ATOM   1132  N7  ADE T  14      12.923  -3.456 -34.458  1.00  0.00      TS   N  
ATOM   1133  C8  ADE T  14      14.167  -3.282 -34.413  1.00  0.00      TS   C  
ATOM   1134  N9  ADE T  14      14.846  -4.372 -33.786  1.00  0.00      TS   N  
ATOM   1135  H2  ADE T  14      12.633  -8.019 -32.190  1.00  0.00      TS   H  
ATOM   1136  H8  ADE T  14      14.688  -2.377 -34.727  1.00  0.00      TS   H  
ATOM   1137  H1' ADE T  14      16.375  -5.437 -32.673  1.00  0.00      TS   H  
ATOM   1138  H2' ADE T  14      17.181  -5.928 -34.737  1.00  0.00      TS   H  
ATOM   1139  H3' ADE T  14      19.058  -3.765 -34.654  1.00  0.00      TS   H  
ATOM   1140  H4' ADE T  14      18.539  -3.583 -31.890  1.00  0.00      TS   H  
ATOM   1141  H5' ADE T  14      17.974  -1.115 -32.543  1.00  0.00      TS   H  
ATOM   1142  H61 ADE T  14       9.600  -5.748 -34.254  1.00  0.00      TS   H  
ATOM   1143  H62 ADE T  14      10.313  -4.391 -34.922  1.00  0.00      TS   H  
ATOM   1144 H2'' ADE T  14      16.916  -4.185 -35.422  1.00  0.00      TS   H  
ATOM   1145 H5'' ADE T  14      19.586  -1.722 -33.002  1.00  0.00      TS   H  
ATOM   1146  P   THY T  15      20.126  -6.303 -34.354  1.00  0.00      TS   P  
ATOM   1147  O1P THY T  15      21.329  -6.649 -33.529  1.00  0.00      TS   O  
ATOM   1148  O2P THY T  15      20.370  -5.486 -35.579  1.00  0.00      TS   O  
ATOM   1149  C5' THY T  15      18.795  -8.503 -33.622  1.00  0.00      TS   C  
ATOM   1150  O5' THY T  15      19.410  -7.690 -34.677  1.00  0.00      TS   O  
ATOM   1151  C4' THY T  15      17.688  -9.395 -34.181  1.00  0.00      TS   C  
ATOM   1152  O4' THY T  15      16.423  -8.683 -34.062  1.00  0.00      TS   O  
ATOM   1153  C3' THY T  15      17.683  -9.632 -35.648  1.00  0.00      TS   C  
ATOM   1154  O3' THY T  15      18.604 -10.657 -35.987  1.00  0.00      TS   O  
ATOM   1155  C2' THY T  15      16.275 -10.242 -35.831  1.00  0.00      TS   C  
ATOM   1156  C1' THY T  15      15.437  -9.373 -34.826  1.00  0.00      TS   C  
ATOM   1157  N1  THY T  15      14.592  -8.393 -35.487  1.00  0.00      TS   N  
ATOM   1158  C2  THY T  15      13.197  -8.644 -35.496  1.00  0.00      TS   C  
ATOM   1159  O2  THY T  15      12.624  -9.528 -34.958  1.00  0.00      TS   O  
ATOM   1160  N3  THY T  15      12.449  -7.729 -36.235  1.00  0.00      TS   N  
ATOM   1161  C4  THY T  15      12.921  -6.660 -36.929  1.00  0.00      TS   C  
ATOM   1162  O4  THY T  15      12.219  -5.975 -37.661  1.00  0.00      TS   O  
ATOM   1163  C5  THY T  15      14.365  -6.457 -36.853  1.00  0.00      TS   C  
ATOM   1164  C5M THY T  15      14.881  -5.305 -37.655  1.00  0.00      TS   C  
ATOM   1165  C6  THY T  15      15.137  -7.296 -36.149  1.00  0.00      TS   C  
ATOM   1166  H3  THY T  15      11.453  -7.888 -36.186  1.00  0.00      TS   H  
ATOM   1167  H6  THY T  15      16.222  -7.214 -36.210  1.00  0.00      TS   H  
ATOM   1168  H1' THY T  15      14.987 -10.070 -34.085  1.00  0.00      TS   H  
ATOM   1169  H2' THY T  15      16.350 -11.305 -35.521  1.00  0.00      TS   H  
ATOM   1170  H3' THY T  15      17.841  -8.715 -36.254  1.00  0.00      TS   H  
ATOM   1171  H4' THY T  15      17.560 -10.357 -33.639  1.00  0.00      TS   H  
ATOM   1172  H5' THY T  15      18.362  -7.979 -32.744  1.00  0.00      TS   H  
ATOM   1173  H51 THY T  15      14.963  -5.710 -38.687  1.00  0.00      TS   H  
ATOM   1174  H52 THY T  15      15.903  -5.048 -37.305  1.00  0.00      TS   H  
ATOM   1175  H53 THY T  15      14.169  -4.457 -37.562  1.00  0.00      TS   H  
ATOM   1176 H2'' THY T  15      15.905 -10.092 -36.867  1.00  0.00      TS   H  
ATOM   1177 H5'' THY T  15      19.627  -9.105 -33.197  1.00  0.00      TS   H  
ATOM   1178  P   ADE T  16      18.755 -11.057 -37.510  1.00  0.00      TS   P  
ATOM   1179  O1P ADE T  16      19.947 -11.896 -37.628  1.00  0.00      TS   O  
ATOM   1180  O2P ADE T  16      18.709  -9.895 -38.381  1.00  0.00      TS   O  
ATOM   1181  C5' ADE T  16      17.387 -13.348 -37.266  1.00  0.00      TS   C  
ATOM   1182  O5' ADE T  16      17.583 -12.028 -37.906  1.00  0.00      TS   O  
ATOM   1183  C4' ADE T  16      16.207 -14.184 -37.700  1.00  0.00      TS   C  
ATOM   1184  O4' ADE T  16      14.931 -13.445 -37.533  1.00  0.00      TS   O  
ATOM   1185  C3' ADE T  16      16.196 -14.668 -39.103  1.00  0.00      TS   C  
ATOM   1186  O3' ADE T  16      15.860 -16.008 -39.326  1.00  0.00      TS   O  
ATOM   1187  C2' ADE T  16      15.222 -13.702 -39.839  1.00  0.00      TS   C  
ATOM   1188  C1' ADE T  16      14.186 -13.349 -38.761  1.00  0.00      TS   C  
ATOM   1189  N1  ADE T  16      10.094 -10.259 -38.831  1.00  0.00      TS   N  
ATOM   1190  C2  ADE T  16      10.160 -11.579 -38.582  1.00  0.00      TS   C  
ATOM   1191  N3  ADE T  16      11.240 -12.354 -38.586  1.00  0.00      TS   N  
ATOM   1192  C4  ADE T  16      12.377 -11.603 -38.806  1.00  0.00      TS   C  
ATOM   1193  C5  ADE T  16      12.451 -10.216 -38.912  1.00  0.00      TS   C  
ATOM   1194  C6  ADE T  16      11.203  -9.474 -38.971  1.00  0.00      TS   C  
ATOM   1195  N6  ADE T  16      11.054  -8.177 -39.228  1.00  0.00      TS   N  
ATOM   1196  N7  ADE T  16      13.784  -9.817 -38.997  1.00  0.00      TS   N  
ATOM   1197  C8  ADE T  16      14.451 -10.892 -39.054  1.00  0.00      TS   C  
ATOM   1198  N9  ADE T  16      13.662 -12.000 -38.913  1.00  0.00      TS   N  
ATOM   1199  H2  ADE T  16       9.243 -12.162 -38.498  1.00  0.00      TS   H  
ATOM   1200  H8  ADE T  16      15.538 -10.973 -39.032  1.00  0.00      TS   H  
ATOM   1201  H1' ADE T  16      13.492 -14.217 -38.762  1.00  0.00      TS   H  
ATOM   1202  H2' ADE T  16      14.771 -14.072 -40.785  1.00  0.00      TS   H  
ATOM   1203  H3' ADE T  16      17.195 -14.551 -39.575  1.00  0.00      TS   H  
ATOM   1204  H4' ADE T  16      16.196 -15.117 -37.097  1.00  0.00      TS   H  
ATOM   1205  H5' ADE T  16      17.345 -13.126 -36.178  1.00  0.00      TS   H  
ATOM   1206  H61 ADE T  16      10.149  -7.767 -39.333  1.00  0.00      TS   H  
ATOM   1207  H62 ADE T  16      11.885  -7.620 -39.257  1.00  0.00      TS   H  
ATOM   1208 H2'' ADE T  16      15.953 -12.903 -40.091  1.00  0.00      TS   H  
ATOM   1209 H5'' ADE T  16      18.253 -13.988 -37.539  1.00  0.00      TS   H  
ATOM   1210  P   THY T  17      15.962 -16.665 -40.685  1.00  0.00      TS   P  
ATOM   1211  O1P THY T  17      16.291 -18.109 -40.477  1.00  0.00      TS   O  
ATOM   1212  O2P THY T  17      16.940 -16.012 -41.595  1.00  0.00      TS   O  
ATOM   1213  C5' THY T  17      13.375 -17.189 -40.529  1.00  0.00      TS   C  
ATOM   1214  O5' THY T  17      14.491 -16.571 -41.279  1.00  0.00      TS   O  
ATOM   1215  C4' THY T  17      12.060 -16.847 -41.218  1.00  0.00      TS   C  
ATOM   1216  O4' THY T  17      11.671 -15.449 -41.144  1.00  0.00      TS   O  
ATOM   1217  C3' THY T  17      12.100 -17.177 -42.664  1.00  0.00      TS   C  
ATOM   1218  O3' THY T  17      10.960 -17.929 -43.099  1.00  0.00      TS   O  
ATOM   1219  C2' THY T  17      12.143 -15.851 -43.348  1.00  0.00      TS   C  
ATOM   1220  C1' THY T  17      11.344 -14.976 -42.433  1.00  0.00      TS   C  
ATOM   1221  N1  THY T  17      11.596 -13.527 -42.416  1.00  0.00      TS   N  
ATOM   1222  C2  THY T  17      10.540 -12.717 -42.259  1.00  0.00      TS   C  
ATOM   1223  O2  THY T  17       9.343 -13.059 -42.050  1.00  0.00      TS   O  
ATOM   1224  N3  THY T  17      10.894 -11.390 -42.284  1.00  0.00      TS   N  
ATOM   1225  C4  THY T  17      12.135 -10.806 -42.434  1.00  0.00      TS   C  
ATOM   1226  O4  THY T  17      12.288  -9.596 -42.345  1.00  0.00      TS   O  
ATOM   1227  C5  THY T  17      13.204 -11.749 -42.639  1.00  0.00      TS   C  
ATOM   1228  C5M THY T  17      14.604 -11.238 -42.969  1.00  0.00      TS   C  
ATOM   1229  C6  THY T  17      12.919 -13.047 -42.580  1.00  0.00      TS   C  
ATOM   1230  H3  THY T  17      10.113 -10.816 -42.001  1.00  0.00      TS   H  
ATOM   1231  H6  THY T  17      13.644 -13.835 -42.785  1.00  0.00      TS   H  
ATOM   1232  H1' THY T  17      10.284 -15.290 -42.546  1.00  0.00      TS   H  
ATOM   1233  H2' THY T  17      11.753 -15.849 -44.388  1.00  0.00      TS   H  
ATOM   1234  H3' THY T  17      13.053 -17.714 -42.857  1.00  0.00      TS   H  
ATOM   1235  H4' THY T  17      11.244 -17.410 -40.716  1.00  0.00      TS   H  
ATOM   1236  H5' THY T  17      13.245 -16.728 -39.527  1.00  0.00      TS   H  
ATOM   1237  H51 THY T  17      15.154 -11.782 -43.766  1.00  0.00      TS   H  
ATOM   1238  H52 THY T  17      15.371 -11.418 -42.185  1.00  0.00      TS   H  
ATOM   1239  H53 THY T  17      14.502 -10.185 -43.305  1.00  0.00      TS   H  
ATOM   1240 H2'' THY T  17      13.230 -15.619 -43.368  1.00  0.00      TS   H  
ATOM   1241 H5'' THY T  17      13.522 -18.284 -40.418  1.00  0.00      TS   H  
ATOM   1242  P   ADE T  18      10.984 -19.434 -43.430  1.00  0.00      TS   P  
ATOM   1243  O1P ADE T  18      10.700 -20.166 -42.189  1.00  0.00      TS   O  
ATOM   1244  O2P ADE T  18      12.283 -19.918 -44.090  1.00  0.00      TS   O  
ATOM   1245  C5' ADE T  18       8.440 -19.278 -44.211  1.00  0.00      TS   C  
ATOM   1246  O5' ADE T  18       9.835 -19.530 -44.470  1.00  0.00      TS   O  
ATOM   1247  C4' ADE T  18       7.811 -18.549 -45.319  1.00  0.00      TS   C  
ATOM   1248  O4' ADE T  18       8.374 -17.205 -45.344  1.00  0.00      TS   O  
ATOM   1249  C3' ADE T  18       8.156 -19.109 -46.677  1.00  0.00      TS   C  
ATOM   1250  O3' ADE T  18       7.066 -18.902 -47.652  1.00  0.00      TS   O  
ATOM   1251  C2' ADE T  18       9.271 -18.267 -47.201  1.00  0.00      TS   C  
ATOM   1252  C1' ADE T  18       8.904 -16.897 -46.626  1.00  0.00      TS   C  
ATOM   1253  N1  ADE T  18       9.897 -12.045 -45.573  1.00  0.00      TS   N  
ATOM   1254  C2  ADE T  18       8.755 -12.734 -45.427  1.00  0.00      TS   C  
ATOM   1255  N3  ADE T  18       8.553 -14.013 -45.768  1.00  0.00      TS   N  
ATOM   1256  C4  ADE T  18       9.721 -14.571 -46.202  1.00  0.00      TS   C  
ATOM   1257  C5  ADE T  18      10.943 -13.990 -46.252  1.00  0.00      TS   C  
ATOM   1258  C6  ADE T  18      11.030 -12.641 -45.969  1.00  0.00      TS   C  
ATOM   1259  N6  ADE T  18      12.186 -11.964 -45.993  1.00  0.00      TS   N  
ATOM   1260  N7  ADE T  18      11.825 -14.899 -46.773  1.00  0.00      TS   N  
ATOM   1261  C8  ADE T  18      11.138 -15.950 -46.998  1.00  0.00      TS   C  
ATOM   1262  N9  ADE T  18       9.867 -15.865 -46.557  1.00  0.00      TS   N  
ATOM   1263  H2  ADE T  18       7.882 -12.162 -45.115  1.00  0.00      TS   H  
ATOM   1264  H8  ADE T  18      11.439 -16.917 -47.403  1.00  0.00      TS   H  
ATOM   1265  H1' ADE T  18       8.038 -16.421 -47.132  1.00  0.00      TS   H  
ATOM   1266  H2' ADE T  18       9.359 -18.347 -48.306  1.00  0.00      TS   H  
ATOM   1267  H3' ADE T  18       8.475 -20.145 -46.436  1.00  0.00      TS   H  
ATOM   1268  H4' ADE T  18       6.721 -18.567 -45.107  1.00  0.00      TS   H  
ATOM   1269  H5' ADE T  18       8.195 -18.821 -43.229  1.00  0.00      TS   H  
ATOM   1270  H61 ADE T  18      12.254 -10.998 -45.743  1.00  0.00      TS   H  
ATOM   1271  H62 ADE T  18      12.975 -12.463 -46.351  1.00  0.00      TS   H  
ATOM   1272 H2'' ADE T  18      10.260 -18.627 -46.845  1.00  0.00      TS   H  
ATOM   1273 H5'' ADE T  18       7.915 -20.257 -44.192  1.00  0.00      TS   H  
ATOM   1274  P   ADE T  19       6.406 -20.130 -48.344  1.00  0.00      TS   P  
ATOM   1275  O1P ADE T  19       6.300 -21.260 -47.288  1.00  0.00      TS   O  
ATOM   1276  O2P ADE T  19       7.150 -20.462 -49.556  1.00  0.00      TS   O  
ATOM   1277  C5' ADE T  19       4.202 -18.918 -47.579  1.00  0.00      TS   C  
ATOM   1278  O5' ADE T  19       4.969 -19.619 -48.599  1.00  0.00      TS   O  
ATOM   1279  C4' ADE T  19       3.573 -17.677 -48.277  1.00  0.00      TS   C  
ATOM   1280  O4' ADE T  19       4.632 -16.727 -48.493  1.00  0.00      TS   O  
ATOM   1281  C3' ADE T  19       2.931 -17.774 -49.711  1.00  0.00      TS   C  
ATOM   1282  O3' ADE T  19       1.861 -16.908 -49.859  1.00  0.00      TS   O  
ATOM   1283  C2' ADE T  19       4.060 -17.462 -50.715  1.00  0.00      TS   C  
ATOM   1284  C1' ADE T  19       4.816 -16.447 -49.918  1.00  0.00      TS   C  
ATOM   1285  N1  ADE T  19       9.002 -13.523 -49.293  1.00  0.00      TS   N  
ATOM   1286  C2  ADE T  19       7.742 -13.411 -48.935  1.00  0.00      TS   C  
ATOM   1287  N3  ADE T  19       6.667 -14.106 -49.208  1.00  0.00      TS   N  
ATOM   1288  C4  ADE T  19       7.063 -15.284 -49.752  1.00  0.00      TS   C  
ATOM   1289  C5  ADE T  19       8.343 -15.648 -50.105  1.00  0.00      TS   C  
ATOM   1290  C6  ADE T  19       9.387 -14.641 -49.936  1.00  0.00      TS   C  
ATOM   1291  N6  ADE T  19      10.705 -14.751 -50.186  1.00  0.00      TS   N  
ATOM   1292  N7  ADE T  19       8.322 -16.975 -50.569  1.00  0.00      TS   N  
ATOM   1293  C8  ADE T  19       7.120 -17.340 -50.484  1.00  0.00      TS   C  
ATOM   1294  N9  ADE T  19       6.276 -16.354 -50.125  1.00  0.00      TS   N  
ATOM   1295  H2  ADE T  19       7.445 -12.435 -48.552  1.00  0.00      TS   H  
ATOM   1296  H8  ADE T  19       6.723 -18.266 -50.900  1.00  0.00      TS   H  
ATOM   1297  H1' ADE T  19       4.329 -15.454 -50.026  1.00  0.00      TS   H  
ATOM   1298  H2' ADE T  19       3.729 -17.015 -51.676  1.00  0.00      TS   H  
ATOM   1299  H3' ADE T  19       2.694 -18.858 -49.771  1.00  0.00      TS   H  
ATOM   1300  H4' ADE T  19       2.759 -17.199 -47.692  1.00  0.00      TS   H  
ATOM   1301  H5' ADE T  19       4.751 -18.512 -46.702  1.00  0.00      TS   H  
ATOM   1302  H61 ADE T  19      11.233 -13.902 -50.185  1.00  0.00      TS   H  
ATOM   1303  H62 ADE T  19      11.033 -15.406 -50.867  1.00  0.00      TS   H  
ATOM   1304 H2'' ADE T  19       4.669 -18.368 -50.924  1.00  0.00      TS   H  
ATOM   1305 H5'' ADE T  19       3.348 -19.539 -47.233  1.00  0.00      TS   H  
ATOM   1306  P   GUA T  20       0.708 -17.357 -50.787  1.00  0.00      TS   P  
ATOM   1307  O1P GUA T  20      -0.557 -17.609 -50.106  1.00  0.00      TS   O  
ATOM   1308  O2P GUA T  20       1.119 -18.524 -51.651  1.00  0.00      TS   O  
ATOM   1309  C5' GUA T  20       0.324 -14.757 -51.347  1.00  0.00      TS   C  
ATOM   1310  O5' GUA T  20       0.513 -16.065 -51.813  1.00  0.00      TS   O  
ATOM   1311  C4' GUA T  20       0.720 -13.674 -52.308  1.00  0.00      TS   C  
ATOM   1312  O4' GUA T  20       2.179 -13.659 -52.300  1.00  0.00      TS   O  
ATOM   1313  C3' GUA T  20       0.374 -13.975 -53.795  1.00  0.00      TS   C  
ATOM   1314  O3' GUA T  20       0.079 -12.831 -54.588  1.00  0.00      TS   O  
ATOM   1315  C2' GUA T  20       1.615 -14.663 -54.336  1.00  0.00      TS   C  
ATOM   1316  C1' GUA T  20       2.686 -13.866 -53.569  1.00  0.00      TS   C  
ATOM   1317  N1  GUA T  20       7.685 -13.159 -52.672  1.00  0.00      TS   N  
ATOM   1318  C2  GUA T  20       6.681 -12.376 -52.244  1.00  0.00      TS   C  
ATOM   1319  N2  GUA T  20       6.994 -11.201 -51.790  1.00  0.00      TS   N  
ATOM   1320  N3  GUA T  20       5.381 -12.720 -52.424  1.00  0.00      TS   N  
ATOM   1321  C4  GUA T  20       5.232 -13.947 -52.931  1.00  0.00      TS   C  
ATOM   1322  C5  GUA T  20       6.223 -14.898 -53.315  1.00  0.00      TS   C  
ATOM   1323  C6  GUA T  20       7.571 -14.448 -53.179  1.00  0.00      TS   C  
ATOM   1324  O6  GUA T  20       8.575 -15.118 -53.519  1.00  0.00      TS   O  
ATOM   1325  N7  GUA T  20       5.721 -15.978 -53.962  1.00  0.00      TS   N  
ATOM   1326  C8  GUA T  20       4.456 -15.671 -54.114  1.00  0.00      TS   C  
ATOM   1327  N9  GUA T  20       4.067 -14.500 -53.468  1.00  0.00      TS   N  
ATOM   1328  H1  GUA T  20       8.642 -12.842 -52.615  1.00  0.00      TS   H  
ATOM   1329  H8  GUA T  20       3.740 -16.306 -54.636  1.00  0.00      TS   H  
ATOM   1330  H1' GUA T  20       2.590 -12.933 -54.164  1.00  0.00      TS   H  
ATOM   1331  H2' GUA T  20       1.839 -14.310 -55.366  1.00  0.00      TS   H  
ATOM   1332  H21 GUA T  20       7.957 -11.008 -51.603  1.00  0.00      TS   H  
ATOM   1333  H3' GUA T  20      -0.402 -14.758 -53.927  1.00  0.00      TS   H  
ATOM   1334  H22 GUA T  20       6.219 -10.674 -51.438  1.00  0.00      TS   H  
ATOM   1335  H4' GUA T  20       0.421 -12.639 -52.040  1.00  0.00      TS   H  
ATOM   1336  H5' GUA T  20       0.892 -14.613 -50.402  1.00  0.00      TS   H  
ATOM   1337  H3T GUA T  20      -0.047 -13.123 -55.495  1.00  0.00      TS   H  
ATOM   1338 H2'' GUA T  20       1.705 -15.758 -54.171  1.00  0.00      TS   H  
ATOM   1339 H5'' GUA T  20      -0.762 -14.562 -51.224  1.00  0.00      TS   H  
TER   
END
