# Supplementary material for: CRISPR-Cas12a exploits R-loop asymmetry to form double-strand breaks
Source: eLife. 2020 Jun 10;9:e55143. doi: 10.7554/eLife.55143 (PMC7286691; doi:10.7554/eLife.55143)
Supplement: Figure 5—source data 2. [file elife-55143-fig5-data2.zip › Figure 5ΓÇöSource Data 2/Example_MD_trajectories/5prime_boundary/5prime_boundary_48.pdb]

ATOM      1  C5' CYT B   1      24.361 -12.463 -50.451  1.00  0.00      BS   C  
ATOM      2  O5' CYT B   1      23.953 -12.819 -49.120  1.00  0.00      BS   O  
ATOM      3  C4' CYT B   1      23.239 -12.434 -51.407  1.00  0.00      BS   C  
ATOM      4  O4' CYT B   1      22.418 -13.623 -51.304  1.00  0.00      BS   O  
ATOM      5  C3' CYT B   1      22.307 -11.311 -50.951  1.00  0.00      BS   C  
ATOM      6  O3' CYT B   1      22.737 -10.046 -51.560  1.00  0.00      BS   O  
ATOM      7  C2' CYT B   1      20.992 -11.778 -51.631  1.00  0.00      BS   C  
ATOM      8  C1' CYT B   1      21.050 -13.343 -51.516  1.00  0.00      BS   C  
ATOM      9  N1  CYT B   1      20.181 -13.765 -50.395  1.00  0.00      BS   N  
ATOM     10  C2  CYT B   1      18.799 -13.801 -50.646  1.00  0.00      BS   C  
ATOM     11  O2  CYT B   1      18.358 -13.444 -51.684  1.00  0.00      BS   O  
ATOM     12  N3  CYT B   1      17.959 -14.348 -49.766  1.00  0.00      BS   N  
ATOM     13  C4  CYT B   1      18.458 -14.859 -48.617  1.00  0.00      BS   C  
ATOM     14  N4  CYT B   1      17.652 -15.393 -47.756  1.00  0.00      BS   N  
ATOM     15  C5  CYT B   1      19.885 -14.752 -48.297  1.00  0.00      BS   C  
ATOM     16  C6  CYT B   1      20.739 -14.218 -49.175  1.00  0.00      BS   C  
ATOM     17  H5  CYT B   1      20.092 -14.984 -47.252  1.00  0.00      BS   H  
ATOM     18  H6  CYT B   1      21.807 -14.174 -48.959  1.00  0.00      BS   H  
ATOM     19  H1' CYT B   1      20.838 -13.819 -52.498  1.00  0.00      BS   H  
ATOM     20  H2' CYT B   1      20.987 -11.330 -52.648  1.00  0.00      BS   H  
ATOM     21  H3' CYT B   1      22.112 -11.319 -49.857  1.00  0.00      BS   H  
ATOM     22  H4' CYT B   1      23.632 -12.278 -52.435  1.00  0.00      BS   H  
ATOM     23  H41 CYT B   1      16.877 -15.838 -48.207  1.00  0.00      BS   H  
ATOM     24  H5' CYT B   1      25.184 -13.127 -50.790  1.00  0.00      BS   H  
ATOM     25  H42 CYT B   1      18.047 -15.758 -46.913  1.00  0.00      BS   H  
ATOM     26  H5T CYT B   1      24.652 -12.526 -48.531  1.00  0.00      BS   H  
ATOM     27 H2'' CYT B   1      20.137 -11.285 -51.122  1.00  0.00      BS   H  
ATOM     28 H5'' CYT B   1      24.786 -11.439 -50.379  1.00  0.00      BS   H  
ATOM     29  P   THY B   2      22.151  -8.738 -50.875  1.00  0.00      BS   P  
ATOM     30  O1P THY B   2      22.904  -7.647 -51.550  1.00  0.00      BS   O  
ATOM     31  O2P THY B   2      22.451  -8.838 -49.433  1.00  0.00      BS   O  
ATOM     32  C5' THY B   2      20.178  -8.467 -52.554  1.00  0.00      BS   C  
ATOM     33  O5' THY B   2      20.618  -8.646 -51.141  1.00  0.00      BS   O  
ATOM     34  C4' THY B   2      18.676  -8.357 -52.712  1.00  0.00      BS   C  
ATOM     35  O4' THY B   2      18.025  -9.463 -52.095  1.00  0.00      BS   O  
ATOM     36  C3' THY B   2      18.132  -7.111 -51.953  1.00  0.00      BS   C  
ATOM     37  O3' THY B   2      17.193  -6.377 -52.636  1.00  0.00      BS   O  
ATOM     38  C2' THY B   2      17.534  -7.752 -50.664  1.00  0.00      BS   C  
ATOM     39  C1' THY B   2      17.073  -9.068 -51.172  1.00  0.00      BS   C  
ATOM     40  N1  THY B   2      16.974 -10.064 -50.133  1.00  0.00      BS   N  
ATOM     41  C2  THY B   2      15.812 -10.710 -49.964  1.00  0.00      BS   C  
ATOM     42  O2  THY B   2      14.816 -10.512 -50.645  1.00  0.00      BS   O  
ATOM     43  N3  THY B   2      15.790 -11.633 -48.909  1.00  0.00      BS   N  
ATOM     44  C4  THY B   2      16.862 -11.944 -48.095  1.00  0.00      BS   C  
ATOM     45  O4  THY B   2      16.617 -12.628 -47.113  1.00  0.00      BS   O  
ATOM     46  C5  THY B   2      18.123 -11.284 -48.372  1.00  0.00      BS   C  
ATOM     47  C5M THY B   2      19.243 -11.255 -47.421  1.00  0.00      BS   C  
ATOM     48  C6  THY B   2      18.057 -10.393 -49.363  1.00  0.00      BS   C  
ATOM     49  H3  THY B   2      14.849 -11.936 -48.706  1.00  0.00      BS   H  
ATOM     50  H6  THY B   2      18.999  -9.967 -49.708  1.00  0.00      BS   H  
ATOM     51  H1' THY B   2      16.167  -8.916 -51.797  1.00  0.00      BS   H  
ATOM     52  H2' THY B   2      16.727  -7.201 -50.135  1.00  0.00      BS   H  
ATOM     53  H3' THY B   2      19.010  -6.456 -51.767  1.00  0.00      BS   H  
ATOM     54  H4' THY B   2      18.332  -8.189 -53.755  1.00  0.00      BS   H  
ATOM     55  H5' THY B   2      20.623  -9.286 -53.159  1.00  0.00      BS   H  
ATOM     56  H51 THY B   2      19.474 -12.204 -46.892  1.00  0.00      BS   H  
ATOM     57  H52 THY B   2      19.112 -10.470 -46.645  1.00  0.00      BS   H  
ATOM     58  H53 THY B   2      20.165 -11.012 -47.992  1.00  0.00      BS   H  
ATOM     59 H2'' THY B   2      18.324  -7.841 -49.889  1.00  0.00      BS   H  
ATOM     60 H5'' THY B   2      20.668  -7.549 -52.941  1.00  0.00      BS   H  
ATOM     61  P   THY B   3      16.752  -4.971 -51.984  1.00  0.00      BS   P  
ATOM     62  O1P THY B   3      17.128  -3.986 -53.003  1.00  0.00      BS   O  
ATOM     63  O2P THY B   3      17.474  -4.653 -50.701  1.00  0.00      BS   O  
ATOM     64  C5' THY B   3      14.226  -5.308 -52.874  1.00  0.00      BS   C  
ATOM     65  O5' THY B   3      15.242  -5.047 -51.849  1.00  0.00      BS   O  
ATOM     66  C4' THY B   3      12.835  -5.704 -52.354  1.00  0.00      BS   C  
ATOM     67  O4' THY B   3      12.791  -6.993 -51.490  1.00  0.00      BS   O  
ATOM     68  C3' THY B   3      12.118  -4.653 -51.450  1.00  0.00      BS   C  
ATOM     69  O3' THY B   3      10.727  -4.532 -51.671  1.00  0.00      BS   O  
ATOM     70  C2' THY B   3      12.506  -5.163 -50.019  1.00  0.00      BS   C  
ATOM     71  C1' THY B   3      12.329  -6.659 -50.217  1.00  0.00      BS   C  
ATOM     72  N1  THY B   3      13.123  -7.468 -49.216  1.00  0.00      BS   N  
ATOM     73  C2  THY B   3      12.559  -8.606 -48.666  1.00  0.00      BS   C  
ATOM     74  O2  THY B   3      11.479  -8.992 -49.052  1.00  0.00      BS   O  
ATOM     75  N3  THY B   3      13.361  -9.230 -47.767  1.00  0.00      BS   N  
ATOM     76  C4  THY B   3      14.556  -8.964 -47.352  1.00  0.00      BS   C  
ATOM     77  O4  THY B   3      15.125  -9.750 -46.632  1.00  0.00      BS   O  
ATOM     78  C5  THY B   3      15.086  -7.688 -47.843  1.00  0.00      BS   C  
ATOM     79  C5M THY B   3      16.521  -7.233 -47.318  1.00  0.00      BS   C  
ATOM     80  C6  THY B   3      14.341  -6.965 -48.702  1.00  0.00      BS   C  
ATOM     81  H3  THY B   3      13.031 -10.113 -47.404  1.00  0.00      BS   H  
ATOM     82  H6  THY B   3      14.884  -6.247 -49.316  1.00  0.00      BS   H  
ATOM     83  H1' THY B   3      11.238  -6.839 -50.106  1.00  0.00      BS   H  
ATOM     84  H2' THY B   3      11.904  -4.651 -49.238  1.00  0.00      BS   H  
ATOM     85  H3' THY B   3      12.674  -3.703 -51.605  1.00  0.00      BS   H  
ATOM     86  H4' THY B   3      12.327  -5.959 -53.308  1.00  0.00      BS   H  
ATOM     87  H5' THY B   3      14.639  -6.018 -53.623  1.00  0.00      BS   H  
ATOM     88  H51 THY B   3      16.584  -7.553 -46.257  1.00  0.00      BS   H  
ATOM     89  H52 THY B   3      16.683  -6.135 -47.371  1.00  0.00      BS   H  
ATOM     90  H53 THY B   3      17.391  -7.691 -47.834  1.00  0.00      BS   H  
ATOM     91 H2'' THY B   3      13.571  -4.858 -49.933  1.00  0.00      BS   H  
ATOM     92 H5'' THY B   3      14.057  -4.331 -53.374  1.00  0.00      BS   H  
ATOM     93  P   ADE B   4       9.784  -3.521 -50.925  1.00  0.00      BS   P  
ATOM     94  O1P ADE B   4       8.824  -2.926 -51.891  1.00  0.00      BS   O  
ATOM     95  O2P ADE B   4      10.460  -2.587 -50.046  1.00  0.00      BS   O  
ATOM     96  C5' ADE B   4       8.080  -5.505 -50.504  1.00  0.00      BS   C  
ATOM     97  O5' ADE B   4       9.024  -4.536 -50.045  1.00  0.00      BS   O  
ATOM     98  C4' ADE B   4       7.208  -5.980 -49.270  1.00  0.00      BS   C  
ATOM     99  O4' ADE B   4       7.875  -6.989 -48.491  1.00  0.00      BS   O  
ATOM    100  C3' ADE B   4       6.657  -4.918 -48.261  1.00  0.00      BS   C  
ATOM    101  O3' ADE B   4       5.341  -5.241 -47.855  1.00  0.00      BS   O  
ATOM    102  C2' ADE B   4       7.613  -5.050 -47.143  1.00  0.00      BS   C  
ATOM    103  C1' ADE B   4       8.032  -6.511 -47.136  1.00  0.00      BS   C  
ATOM    104  N1  ADE B   4      11.070  -9.085 -43.915  1.00  0.00      BS   N  
ATOM    105  C2  ADE B   4       9.763  -9.238 -44.214  1.00  0.00      BS   C  
ATOM    106  N3  ADE B   4       8.988  -8.469 -45.007  1.00  0.00      BS   N  
ATOM    107  C4  ADE B   4       9.752  -7.585 -45.671  1.00  0.00      BS   C  
ATOM    108  C5  ADE B   4      11.152  -7.404 -45.559  1.00  0.00      BS   C  
ATOM    109  C6  ADE B   4      11.797  -8.182 -44.523  1.00  0.00      BS   C  
ATOM    110  N6  ADE B   4      13.085  -8.022 -44.151  1.00  0.00      BS   N  
ATOM    111  N7  ADE B   4      11.620  -6.482 -46.454  1.00  0.00      BS   N  
ATOM    112  C8  ADE B   4      10.496  -6.047 -47.020  1.00  0.00      BS   C  
ATOM    113  N9  ADE B   4       9.345  -6.706 -46.633  1.00  0.00      BS   N  
ATOM    114  H2  ADE B   4       9.233  -9.874 -43.504  1.00  0.00      BS   H  
ATOM    115  H8  ADE B   4      10.430  -5.180 -47.678  1.00  0.00      BS   H  
ATOM    116  H1' ADE B   4       7.191  -7.062 -46.663  1.00  0.00      BS   H  
ATOM    117  H2' ADE B   4       7.172  -4.759 -46.166  1.00  0.00      BS   H  
ATOM    118  H3' ADE B   4       6.587  -3.914 -48.730  1.00  0.00      BS   H  
ATOM    119  H4' ADE B   4       6.305  -6.482 -49.679  1.00  0.00      BS   H  
ATOM    120  H5' ADE B   4       8.542  -6.400 -50.975  1.00  0.00      BS   H  
ATOM    121  H61 ADE B   4      13.627  -7.181 -44.138  1.00  0.00      BS   H  
ATOM    122  H62 ADE B   4      13.361  -8.761 -43.537  1.00  0.00      BS   H  
ATOM    123 H2'' ADE B   4       8.423  -4.327 -47.376  1.00  0.00      BS   H  
ATOM    124 H5'' ADE B   4       7.415  -5.156 -51.324  1.00  0.00      BS   H  
ATOM    125  P   THY B   5       4.456  -4.285 -47.003  1.00  0.00      BS   P  
ATOM    126  O1P THY B   5       3.077  -4.514 -47.524  1.00  0.00      BS   O  
ATOM    127  O2P THY B   5       4.955  -2.884 -47.023  1.00  0.00      BS   O  
ATOM    128  C5' THY B   5       4.352  -6.200 -45.122  1.00  0.00      BS   C  
ATOM    129  O5' THY B   5       4.556  -4.813 -45.452  1.00  0.00      BS   O  
ATOM    130  C4' THY B   5       4.466  -6.483 -43.695  1.00  0.00      BS   C  
ATOM    131  O4' THY B   5       5.888  -6.750 -43.359  1.00  0.00      BS   O  
ATOM    132  C3' THY B   5       3.996  -5.343 -42.710  1.00  0.00      BS   C  
ATOM    133  O3' THY B   5       3.265  -5.745 -41.545  1.00  0.00      BS   O  
ATOM    134  C2' THY B   5       5.317  -4.818 -42.308  1.00  0.00      BS   C  
ATOM    135  C1' THY B   5       6.199  -6.047 -42.269  1.00  0.00      BS   C  
ATOM    136  N1  THY B   5       7.679  -5.783 -42.163  1.00  0.00      BS   N  
ATOM    137  C2  THY B   5       8.486  -6.687 -41.547  1.00  0.00      BS   C  
ATOM    138  O2  THY B   5       8.045  -7.746 -41.033  1.00  0.00      BS   O  
ATOM    139  N3  THY B   5       9.854  -6.352 -41.483  1.00  0.00      BS   N  
ATOM    140  C4  THY B   5      10.454  -5.277 -42.110  1.00  0.00      BS   C  
ATOM    141  O4  THY B   5      11.677  -5.240 -42.141  1.00  0.00      BS   O  
ATOM    142  C5  THY B   5       9.526  -4.344 -42.786  1.00  0.00      BS   C  
ATOM    143  C5M THY B   5       9.838  -3.086 -43.571  1.00  0.00      BS   C  
ATOM    144  C6  THY B   5       8.217  -4.699 -42.783  1.00  0.00      BS   C  
ATOM    145  H3  THY B   5      10.493  -7.075 -41.186  1.00  0.00      BS   H  
ATOM    146  H6  THY B   5       7.469  -4.143 -43.348  1.00  0.00      BS   H  
ATOM    147  H1' THY B   5       5.880  -6.686 -41.418  1.00  0.00      BS   H  
ATOM    148  H2' THY B   5       5.367  -4.290 -41.332  1.00  0.00      BS   H  
ATOM    149  H3' THY B   5       3.432  -4.601 -43.313  1.00  0.00      BS   H  
ATOM    150  H4' THY B   5       3.931  -7.421 -43.431  1.00  0.00      BS   H  
ATOM    151  H5' THY B   5       5.035  -6.887 -45.666  1.00  0.00      BS   H  
ATOM    152  H51 THY B   5      10.775  -3.271 -44.140  1.00  0.00      BS   H  
ATOM    153  H52 THY B   5      10.088  -2.261 -42.870  1.00  0.00      BS   H  
ATOM    154  H53 THY B   5       9.046  -2.824 -44.304  1.00  0.00      BS   H  
ATOM    155 H2'' THY B   5       5.686  -4.093 -43.065  1.00  0.00      BS   H  
ATOM    156 H5'' THY B   5       3.317  -6.470 -45.422  1.00  0.00      BS   H  
ATOM    157  P   ADE B   6       1.725  -6.235 -41.715  1.00  0.00      BS   P  
ATOM    158  O1P ADE B   6       1.619  -6.963 -42.973  1.00  0.00      BS   O  
ATOM    159  O2P ADE B   6       0.794  -5.059 -41.613  1.00  0.00      BS   O  
ATOM    160  C5' ADE B   6       2.166  -8.583 -40.648  1.00  0.00      BS   C  
ATOM    161  O5' ADE B   6       1.644  -7.191 -40.522  1.00  0.00      BS   O  
ATOM    162  C4' ADE B   6       2.738  -9.180 -39.420  1.00  0.00      BS   C  
ATOM    163  O4' ADE B   6       3.994  -8.539 -39.239  1.00  0.00      BS   O  
ATOM    164  C3' ADE B   6       1.942  -8.978 -38.128  1.00  0.00      BS   C  
ATOM    165  O3' ADE B   6       1.941 -10.082 -37.222  1.00  0.00      BS   O  
ATOM    166  C2' ADE B   6       2.699  -7.743 -37.532  1.00  0.00      BS   C  
ATOM    167  C1' ADE B   6       4.121  -8.050 -38.006  1.00  0.00      BS   C  
ATOM    168  N1  ADE B   6       8.945  -6.126 -38.049  1.00  0.00      BS   N  
ATOM    169  C2  ADE B   6       8.510  -7.307 -37.491  1.00  0.00      BS   C  
ATOM    170  N3  ADE B   6       7.274  -7.762 -37.488  1.00  0.00      BS   N  
ATOM    171  C4  ADE B   6       6.413  -6.790 -37.953  1.00  0.00      BS   C  
ATOM    172  C5  ADE B   6       6.720  -5.516 -38.484  1.00  0.00      BS   C  
ATOM    173  C6  ADE B   6       8.071  -5.184 -38.534  1.00  0.00      BS   C  
ATOM    174  N6  ADE B   6       8.645  -4.047 -38.950  1.00  0.00      BS   N  
ATOM    175  N7  ADE B   6       5.561  -4.847 -38.917  1.00  0.00      BS   N  
ATOM    176  C8  ADE B   6       4.611  -5.678 -38.715  1.00  0.00      BS   C  
ATOM    177  N9  ADE B   6       5.034  -6.833 -38.154  1.00  0.00      BS   N  
ATOM    178  H2  ADE B   6       9.272  -7.930 -37.022  1.00  0.00      BS   H  
ATOM    179  H8  ADE B   6       3.575  -5.430 -38.946  1.00  0.00      BS   H  
ATOM    180  H1' ADE B   6       4.619  -8.840 -37.403  1.00  0.00      BS   H  
ATOM    181  H2' ADE B   6       2.600  -7.706 -36.426  1.00  0.00      BS   H  
ATOM    182  H3' ADE B   6       0.905  -8.784 -38.476  1.00  0.00      BS   H  
ATOM    183  H4' ADE B   6       2.959 -10.256 -39.578  1.00  0.00      BS   H  
ATOM    184  H5' ADE B   6       2.957  -8.692 -41.419  1.00  0.00      BS   H  
ATOM    185  H61 ADE B   6       9.628  -4.057 -38.763  1.00  0.00      BS   H  
ATOM    186  H62 ADE B   6       8.246  -3.409 -39.609  1.00  0.00      BS   H  
ATOM    187 H2'' ADE B   6       2.237  -6.839 -37.985  1.00  0.00      BS   H  
ATOM    188 H5'' ADE B   6       1.284  -9.174 -40.973  1.00  0.00      BS   H  
ATOM    189  P   THY B   7       0.972 -10.018 -35.964  1.00  0.00      BS   P  
ATOM    190  O1P THY B   7       0.122 -11.257 -36.032  1.00  0.00      BS   O  
ATOM    191  O2P THY B   7       0.327  -8.694 -35.746  1.00  0.00      BS   O  
ATOM    192  C5' THY B   7       2.779 -11.481 -34.646  1.00  0.00      BS   C  
ATOM    193  O5' THY B   7       2.018 -10.251 -34.813  1.00  0.00      BS   O  
ATOM    194  C4' THY B   7       4.125 -11.352 -33.969  1.00  0.00      BS   C  
ATOM    195  O4' THY B   7       4.833 -10.199 -34.393  1.00  0.00      BS   O  
ATOM    196  C3' THY B   7       3.883 -11.226 -32.467  1.00  0.00      BS   C  
ATOM    197  O3' THY B   7       4.895 -11.824 -31.724  1.00  0.00      BS   O  
ATOM    198  C2' THY B   7       3.842  -9.701 -32.302  1.00  0.00      BS   C  
ATOM    199  C1' THY B   7       4.954  -9.248 -33.301  1.00  0.00      BS   C  
ATOM    200  N1  THY B   7       4.924  -7.941 -33.835  1.00  0.00      BS   N  
ATOM    201  C2  THY B   7       6.115  -7.173 -33.777  1.00  0.00      BS   C  
ATOM    202  O2  THY B   7       7.164  -7.540 -33.210  1.00  0.00      BS   O  
ATOM    203  N3  THY B   7       5.984  -5.924 -34.256  1.00  0.00      BS   N  
ATOM    204  C4  THY B   7       4.826  -5.326 -34.729  1.00  0.00      BS   C  
ATOM    205  O4  THY B   7       4.862  -4.193 -35.175  1.00  0.00      BS   O  
ATOM    206  C5  THY B   7       3.616  -6.098 -34.525  1.00  0.00      BS   C  
ATOM    207  C5M THY B   7       2.222  -5.561 -34.698  1.00  0.00      BS   C  
ATOM    208  C6  THY B   7       3.736  -7.387 -34.221  1.00  0.00      BS   C  
ATOM    209  H3  THY B   7       6.780  -5.302 -34.251  1.00  0.00      BS   H  
ATOM    210  H6  THY B   7       2.815  -7.964 -34.311  1.00  0.00      BS   H  
ATOM    211  H1' THY B   7       5.892  -9.462 -32.746  1.00  0.00      BS   H  
ATOM    212  H2' THY B   7       3.904  -9.364 -31.246  1.00  0.00      BS   H  
ATOM    213  H3' THY B   7       2.894 -11.669 -32.222  1.00  0.00      BS   H  
ATOM    214  H4' THY B   7       4.742 -12.235 -34.241  1.00  0.00      BS   H  
ATOM    215  H5' THY B   7       3.050 -11.940 -35.621  1.00  0.00      BS   H  
ATOM    216  H51 THY B   7       1.719  -6.128 -35.510  1.00  0.00      BS   H  
ATOM    217  H52 THY B   7       2.241  -4.457 -34.820  1.00  0.00      BS   H  
ATOM    218  H53 THY B   7       1.641  -5.716 -33.764  1.00  0.00      BS   H  
ATOM    219 H2'' THY B   7       2.831  -9.340 -32.584  1.00  0.00      BS   H  
ATOM    220 H5'' THY B   7       2.112 -12.207 -34.133  1.00  0.00      BS   H  
ATOM    221  P   ADE B   8       4.868 -12.016 -30.187  1.00  0.00      BS   P  
ATOM    222  O1P ADE B   8       5.145 -13.408 -29.778  1.00  0.00      BS   O  
ATOM    223  O2P ADE B   8       3.528 -11.515 -29.737  1.00  0.00      BS   O  
ATOM    224  C5' ADE B   8       7.468 -11.701 -29.782  1.00  0.00      BS   C  
ATOM    225  O5' ADE B   8       6.050 -11.107 -29.786  1.00  0.00      BS   O  
ATOM    226  C4' ADE B   8       8.442 -10.783 -28.985  1.00  0.00      BS   C  
ATOM    227  O4' ADE B   8       8.507  -9.468 -29.673  1.00  0.00      BS   O  
ATOM    228  C3' ADE B   8       8.004 -10.449 -27.516  1.00  0.00      BS   C  
ATOM    229  O3' ADE B   8       9.114 -10.510 -26.509  1.00  0.00      BS   O  
ATOM    230  C2' ADE B   8       7.438  -8.966 -27.539  1.00  0.00      BS   C  
ATOM    231  C1' ADE B   8       8.202  -8.401 -28.765  1.00  0.00      BS   C  
ATOM    232  N1  ADE B   8       8.235  -3.653 -30.947  1.00  0.00      BS   N  
ATOM    233  C2  ADE B   8       9.153  -4.340 -30.271  1.00  0.00      BS   C  
ATOM    234  N3  ADE B   8       9.122  -5.573 -29.714  1.00  0.00      BS   N  
ATOM    235  C4  ADE B   8       7.951  -6.104 -29.944  1.00  0.00      BS   C  
ATOM    236  C5  ADE B   8       6.818  -5.515 -30.492  1.00  0.00      BS   C  
ATOM    237  C6  ADE B   8       7.042  -4.296 -31.081  1.00  0.00      BS   C  
ATOM    238  N6  ADE B   8       6.089  -3.633 -31.703  1.00  0.00      BS   N  
ATOM    239  N7  ADE B   8       5.687  -6.386 -30.412  1.00  0.00      BS   N  
ATOM    240  C8  ADE B   8       6.165  -7.478 -29.892  1.00  0.00      BS   C  
ATOM    241  N9  ADE B   8       7.479  -7.341 -29.477  1.00  0.00      BS   N  
ATOM    242  H2  ADE B   8      10.039  -3.707 -30.207  1.00  0.00      BS   H  
ATOM    243  H8  ADE B   8       5.504  -8.339 -29.799  1.00  0.00      BS   H  
ATOM    244  H1' ADE B   8       9.082  -7.884 -28.327  1.00  0.00      BS   H  
ATOM    245  H2' ADE B   8       7.569  -8.441 -26.568  1.00  0.00      BS   H  
ATOM    246  H3' ADE B   8       7.147 -11.124 -27.305  1.00  0.00      BS   H  
ATOM    247  H4' ADE B   8       9.439 -11.251 -29.130  1.00  0.00      BS   H  
ATOM    248  H5' ADE B   8       7.794 -11.807 -30.839  1.00  0.00      BS   H  
ATOM    249  H61 ADE B   8       6.383  -2.820 -32.206  1.00  0.00      BS   H  
ATOM    250  H62 ADE B   8       5.102  -3.775 -31.617  1.00  0.00      BS   H  
ATOM    251 H2'' ADE B   8       6.358  -9.163 -27.704  1.00  0.00      BS   H  
ATOM    252 H5'' ADE B   8       7.462 -12.688 -29.274  1.00  0.00      BS   H  
ATOM    253  P   THY B   9       8.809 -10.476 -24.996  1.00  0.00      BS   P  
ATOM    254  O1P THY B   9       9.771 -11.326 -24.199  1.00  0.00      BS   O  
ATOM    255  O2P THY B   9       7.352 -10.647 -24.808  1.00  0.00      BS   O  
ATOM    256  C5' THY B   9      10.480  -8.425 -24.718  1.00  0.00      BS   C  
ATOM    257  O5' THY B   9       9.157  -8.969 -24.562  1.00  0.00      BS   O  
ATOM    258  C4' THY B   9      10.524  -6.890 -24.843  1.00  0.00      BS   C  
ATOM    259  O4' THY B   9       9.665  -6.363 -25.914  1.00  0.00      BS   O  
ATOM    260  C3' THY B   9      10.188  -6.085 -23.599  1.00  0.00      BS   C  
ATOM    261  O3' THY B   9      11.086  -4.970 -23.413  1.00  0.00      BS   O  
ATOM    262  C2' THY B   9       8.754  -5.540 -23.861  1.00  0.00      BS   C  
ATOM    263  C1' THY B   9       9.027  -5.256 -25.359  1.00  0.00      BS   C  
ATOM    264  N1  THY B   9       7.913  -4.924 -26.195  1.00  0.00      BS   N  
ATOM    265  C2  THY B   9       7.920  -3.790 -27.021  1.00  0.00      BS   C  
ATOM    266  O2  THY B   9       8.880  -2.989 -27.035  1.00  0.00      BS   O  
ATOM    267  N3  THY B   9       6.828  -3.707 -27.781  1.00  0.00      BS   N  
ATOM    268  C4  THY B   9       5.655  -4.518 -27.761  1.00  0.00      BS   C  
ATOM    269  O4  THY B   9       4.740  -4.235 -28.533  1.00  0.00      BS   O  
ATOM    270  C5  THY B   9       5.720  -5.630 -26.912  1.00  0.00      BS   C  
ATOM    271  C5M THY B   9       4.591  -6.584 -26.782  1.00  0.00      BS   C  
ATOM    272  C6  THY B   9       6.856  -5.786 -26.170  1.00  0.00      BS   C  
ATOM    273  H3  THY B   9       6.666  -2.772 -28.125  1.00  0.00      BS   H  
ATOM    274  H6  THY B   9       6.979  -6.693 -25.580  1.00  0.00      BS   H  
ATOM    275  H1' THY B   9       9.835  -4.503 -25.469  1.00  0.00      BS   H  
ATOM    276  H2' THY B   9       8.566  -4.561 -23.370  1.00  0.00      BS   H  
ATOM    277  H3' THY B   9      10.097  -6.737 -22.705  1.00  0.00      BS   H  
ATOM    278  H4' THY B   9      11.562  -6.615 -25.126  1.00  0.00      BS   H  
ATOM    279  H5' THY B   9      11.029  -8.875 -25.573  1.00  0.00      BS   H  
ATOM    280  H51 THY B   9       4.026  -6.805 -27.714  1.00  0.00      BS   H  
ATOM    281  H52 THY B   9       3.885  -6.384 -25.950  1.00  0.00      BS   H  
ATOM    282  H53 THY B   9       4.933  -7.625 -26.598  1.00  0.00      BS   H  
ATOM    283 H2'' THY B   9       8.077  -6.364 -23.550  1.00  0.00      BS   H  
ATOM    284 H5'' THY B   9      11.184  -8.811 -23.950  1.00  0.00      BS   H  
ATOM    285  P   ADE B  10      11.961  -4.985 -22.161  1.00  0.00      BS   P  
ATOM    286  O1P ADE B  10      12.436  -6.409 -22.057  1.00  0.00      BS   O  
ATOM    287  O2P ADE B  10      11.117  -4.543 -20.979  1.00  0.00      BS   O  
ATOM    288  C5' ADE B  10      13.827  -4.134 -23.710  1.00  0.00      BS   C  
ATOM    289  O5' ADE B  10      13.130  -3.990 -22.458  1.00  0.00      BS   O  
ATOM    290  C4' ADE B  10      13.646  -2.804 -24.609  1.00  0.00      BS   C  
ATOM    291  O4' ADE B  10      12.232  -2.672 -24.976  1.00  0.00      BS   O  
ATOM    292  C3' ADE B  10      13.978  -1.466 -23.871  1.00  0.00      BS   C  
ATOM    293  O3' ADE B  10      14.786  -0.587 -24.704  1.00  0.00      BS   O  
ATOM    294  C2' ADE B  10      12.599  -0.834 -23.735  1.00  0.00      BS   C  
ATOM    295  C1' ADE B  10      11.846  -1.303 -24.926  1.00  0.00      BS   C  
ATOM    296  N1  ADE B  10       7.401   0.497 -26.719  1.00  0.00      BS   N  
ATOM    297  C2  ADE B  10       8.615   1.022 -26.942  1.00  0.00      BS   C  
ATOM    298  N3  ADE B  10       9.736   0.564 -26.445  1.00  0.00      BS   N  
ATOM    299  C4  ADE B  10       9.528  -0.353 -25.471  1.00  0.00      BS   C  
ATOM    300  C5  ADE B  10       8.306  -0.782 -25.028  1.00  0.00      BS   C  
ATOM    301  C6  ADE B  10       7.209  -0.452 -25.720  1.00  0.00      BS   C  
ATOM    302  N6  ADE B  10       5.950  -0.997 -25.531  1.00  0.00      BS   N  
ATOM    303  N7  ADE B  10       8.437  -1.736 -24.036  1.00  0.00      BS   N  
ATOM    304  C8  ADE B  10       9.723  -1.915 -23.870  1.00  0.00      BS   C  
ATOM    305  N9  ADE B  10      10.440  -1.188 -24.805  1.00  0.00      BS   N  
ATOM    306  H2  ADE B  10       8.731   1.755 -27.741  1.00  0.00      BS   H  
ATOM    307  H8  ADE B  10      10.142  -2.693 -23.233  1.00  0.00      BS   H  
ATOM    308  H1' ADE B  10      12.220  -0.825 -25.856  1.00  0.00      BS   H  
ATOM    309  H2' ADE B  10      12.745   0.267 -23.704  1.00  0.00      BS   H  
ATOM    310  H3' ADE B  10      14.392  -1.780 -22.888  1.00  0.00      BS   H  
ATOM    311  H4' ADE B  10      14.274  -3.067 -25.488  1.00  0.00      BS   H  
ATOM    312  H5' ADE B  10      13.441  -4.963 -24.342  1.00  0.00      BS   H  
ATOM    313  H61 ADE B  10       5.971  -1.890 -25.081  1.00  0.00      BS   H  
ATOM    314  H62 ADE B  10       5.157  -0.842 -26.121  1.00  0.00      BS   H  
ATOM    315 H2'' ADE B  10      12.063  -1.184 -22.827  1.00  0.00      BS   H  
ATOM    316 H5'' ADE B  10      14.891  -4.371 -23.497  1.00  0.00      BS   H  
ATOM    317  P   CYT B  11      16.143  -0.006 -24.047  1.00  0.00      BS   P  
ATOM    318  O1P CYT B  11      16.962  -1.178 -23.517  1.00  0.00      BS   O  
ATOM    319  O2P CYT B  11      15.923   1.174 -23.164  1.00  0.00      BS   O  
ATOM    320  C5' CYT B  11      16.984  -0.266 -26.560  1.00  0.00      BS   C  
ATOM    321  O5' CYT B  11      16.962   0.469 -25.335  1.00  0.00      BS   O  
ATOM    322  C4' CYT B  11      18.314  -0.208 -27.303  1.00  0.00      BS   C  
ATOM    323  O4' CYT B  11      18.493   1.173 -27.810  1.00  0.00      BS   O  
ATOM    324  C3' CYT B  11      19.489  -0.381 -26.355  1.00  0.00      BS   C  
ATOM    325  O3' CYT B  11      20.575  -1.014 -27.041  1.00  0.00      BS   O  
ATOM    326  C2' CYT B  11      19.908   1.073 -26.001  1.00  0.00      BS   C  
ATOM    327  C1' CYT B  11      19.712   1.695 -27.427  1.00  0.00      BS   C  
ATOM    328  N1  CYT B  11      19.673   3.189 -27.453  1.00  0.00      BS   N  
ATOM    329  C2  CYT B  11      20.120   3.956 -28.548  1.00  0.00      BS   C  
ATOM    330  O2  CYT B  11      20.598   3.391 -29.606  1.00  0.00      BS   O  
ATOM    331  N3  CYT B  11      20.076   5.278 -28.456  1.00  0.00      BS   N  
ATOM    332  C4  CYT B  11      19.468   5.866 -27.459  1.00  0.00      BS   C  
ATOM    333  N4  CYT B  11      19.242   7.220 -27.486  1.00  0.00      BS   N  
ATOM    334  C5  CYT B  11      18.818   5.135 -26.474  1.00  0.00      BS   C  
ATOM    335  C6  CYT B  11      18.992   3.826 -26.453  1.00  0.00      BS   C  
ATOM    336  H5  CYT B  11      18.186   5.629 -25.736  1.00  0.00      BS   H  
ATOM    337  H6  CYT B  11      18.565   3.144 -25.717  1.00  0.00      BS   H  
ATOM    338  H1' CYT B  11      20.555   1.386 -28.081  1.00  0.00      BS   H  
ATOM    339  H2' CYT B  11      20.966   1.085 -25.661  1.00  0.00      BS   H  
ATOM    340  H3' CYT B  11      19.188  -0.865 -25.401  1.00  0.00      BS   H  
ATOM    341  H4' CYT B  11      18.421  -0.918 -28.152  1.00  0.00      BS   H  
ATOM    342  H41 CYT B  11      19.459   7.722 -28.323  1.00  0.00      BS   H  
ATOM    343  H5' CYT B  11      16.135   0.201 -27.104  1.00  0.00      BS   H  
ATOM    344  H42 CYT B  11      18.678   7.626 -26.766  1.00  0.00      BS   H  
ATOM    345 H2'' CYT B  11      19.188   1.482 -25.259  1.00  0.00      BS   H  
ATOM    346 H5'' CYT B  11      16.769  -1.338 -26.362  1.00  0.00      BS   H  
ATOM    347  P   GUA B  12      20.775  -2.547 -26.809  1.00  0.00      BS   P  
ATOM    348  O1P GUA B  12      20.222  -2.891 -25.470  1.00  0.00      BS   O  
ATOM    349  O2P GUA B  12      22.122  -2.935 -27.213  1.00  0.00      BS   O  
ATOM    350  C5' GUA B  12      19.302  -4.526 -27.538  1.00  0.00      BS   C  
ATOM    351  O5' GUA B  12      19.712  -3.157 -27.798  1.00  0.00      BS   O  
ATOM    352  C4' GUA B  12      18.441  -5.137 -28.616  1.00  0.00      BS   C  
ATOM    353  O4' GUA B  12      17.041  -4.723 -28.391  1.00  0.00      BS   O  
ATOM    354  C3' GUA B  12      18.805  -4.566 -30.005  1.00  0.00      BS   C  
ATOM    355  O3' GUA B  12      18.808  -5.515 -31.089  1.00  0.00      BS   O  
ATOM    356  C2' GUA B  12      17.718  -3.512 -30.263  1.00  0.00      BS   C  
ATOM    357  C1' GUA B  12      16.535  -4.112 -29.577  1.00  0.00      BS   C  
ATOM    358  N1  GUA B  12      11.812  -3.492 -27.931  1.00  0.00      BS   N  
ATOM    359  C2  GUA B  12      12.587  -4.612 -27.994  1.00  0.00      BS   C  
ATOM    360  N2  GUA B  12      12.011  -5.744 -27.576  1.00  0.00      BS   N  
ATOM    361  N3  GUA B  12      13.870  -4.637 -28.360  1.00  0.00      BS   N  
ATOM    362  C4  GUA B  12      14.300  -3.390 -28.607  1.00  0.00      BS   C  
ATOM    363  C5  GUA B  12      13.631  -2.179 -28.511  1.00  0.00      BS   C  
ATOM    364  C6  GUA B  12      12.244  -2.164 -28.198  1.00  0.00      BS   C  
ATOM    365  O6  GUA B  12      11.452  -1.231 -28.197  1.00  0.00      BS   O  
ATOM    366  N7  GUA B  12      14.462  -1.110 -28.848  1.00  0.00      BS   N  
ATOM    367  C8  GUA B  12      15.595  -1.714 -29.152  1.00  0.00      BS   C  
ATOM    368  N9  GUA B  12      15.541  -3.081 -29.156  1.00  0.00      BS   N  
ATOM    369  H1  GUA B  12      10.842  -3.616 -27.679  1.00  0.00      BS   H  
ATOM    370  H8  GUA B  12      16.471  -1.277 -29.630  1.00  0.00      BS   H  
ATOM    371  H1' GUA B  12      16.099  -4.993 -30.095  1.00  0.00      BS   H  
ATOM    372  H2' GUA B  12      17.620  -3.321 -31.353  1.00  0.00      BS   H  
ATOM    373  H21 GUA B  12      12.550  -6.521 -27.250  1.00  0.00      BS   H  
ATOM    374  H3' GUA B  12      19.829  -4.134 -30.005  1.00  0.00      BS   H  
ATOM    375  H22 GUA B  12      11.046  -5.789 -27.316  1.00  0.00      BS   H  
ATOM    376  H4' GUA B  12      18.433  -6.248 -28.589  1.00  0.00      BS   H  
ATOM    377  H5' GUA B  12      18.705  -4.588 -26.603  1.00  0.00      BS   H  
ATOM    378  H3T GUA B  12      18.763  -4.988 -31.891  1.00  0.00      BS   H  
ATOM    379 H2'' GUA B  12      18.092  -2.555 -29.841  1.00  0.00      BS   H  
ATOM    380 H5'' GUA B  12      20.082  -5.315 -27.581  1.00  0.00      BS   H  
TER   
ATOM    381  C5' GUA R  11      12.677   3.256 -21.335  1.00  0.00      R    C  
ATOM    382  O5' GUA R  11      11.977   2.053 -20.902  1.00  0.00      R    O  
ATOM    383  C4' GUA R  11      11.811   4.098 -22.373  1.00  0.00      R    C  
ATOM    384  O4' GUA R  11      11.189   3.216 -23.430  1.00  0.00      R    O  
ATOM    385  C3' GUA R  11      10.645   5.007 -21.779  1.00  0.00      R    C  
ATOM    386  O3' GUA R  11      11.167   6.162 -21.141  1.00  0.00      R    O  
ATOM    387  C2' GUA R  11       9.798   5.213 -23.010  1.00  0.00      R    C  
ATOM    388  O2' GUA R  11      10.327   6.270 -23.766  1.00  0.00      R    O  
ATOM    389  C1' GUA R  11       9.897   3.839 -23.816  1.00  0.00      R    C  
ATOM    390  N1  GUA R  11       4.813   2.971 -23.986  1.00  0.00      R    N  
ATOM    391  C2  GUA R  11       5.541   4.042 -24.433  1.00  0.00      R    C  
ATOM    392  N2  GUA R  11       4.843   4.950 -25.161  1.00  0.00      R    N  
ATOM    393  N3  GUA R  11       6.860   4.141 -24.336  1.00  0.00      R    N  
ATOM    394  C4  GUA R  11       7.412   3.107 -23.689  1.00  0.00      R    C  
ATOM    395  C5  GUA R  11       6.738   2.004 -23.115  1.00  0.00      R    C  
ATOM    396  C6  GUA R  11       5.360   1.883 -23.361  1.00  0.00      R    C  
ATOM    397  O6  GUA R  11       4.661   0.930 -22.926  1.00  0.00      R    O  
ATOM    398  N7  GUA R  11       7.649   1.172 -22.433  1.00  0.00      R    N  
ATOM    399  C8  GUA R  11       8.841   1.725 -22.616  1.00  0.00      R    C  
ATOM    400  N9  GUA R  11       8.798   2.902 -23.383  1.00  0.00      R    N  
ATOM    401  H1  GUA R  11       3.825   2.869 -24.165  1.00  0.00      R    H  
ATOM    402  H8  GUA R  11       9.777   1.314 -22.236  1.00  0.00      R    H  
ATOM    403  H1' GUA R  11       9.909   4.111 -24.893  1.00  0.00      R    H  
ATOM    404  H2' GUA R  11       9.699   6.339 -24.489  1.00  0.00      R    H  
ATOM    405  H21 GUA R  11       3.860   4.859 -25.324  1.00  0.00      R    H  
ATOM    406  H3' GUA R  11      10.083   4.309 -21.121  1.00  0.00      R    H  
ATOM    407  H22 GUA R  11       5.345   5.748 -25.495  1.00  0.00      R    H  
ATOM    408  H4' GUA R  11      12.500   4.821 -22.858  1.00  0.00      R    H  
ATOM    409  H5' GUA R  11      13.696   3.006 -21.702  1.00  0.00      R    H  
ATOM    410  H5T GUA R  11      12.559   1.290 -20.886  1.00  0.00      R    H  
ATOM    411 H2'' GUA R  11       8.803   5.524 -22.626  1.00  0.00      R    H  
ATOM    412 H5'' GUA R  11      12.822   3.848 -20.406  1.00  0.00      R    H  
ATOM    413  P   CYT R  12      10.994   6.520 -19.563  1.00  0.00      R    P  
ATOM    414  O1P CYT R  12      12.148   7.310 -19.119  1.00  0.00      R    O  
ATOM    415  O2P CYT R  12      10.721   5.274 -18.878  1.00  0.00      R    O  
ATOM    416  C5' CYT R  12       9.397   8.380 -20.458  1.00  0.00      R    C  
ATOM    417  O5' CYT R  12       9.691   7.290 -19.567  1.00  0.00      R    O  
ATOM    418  C4' CYT R  12       7.904   8.358 -20.688  1.00  0.00      R    C  
ATOM    419  O4' CYT R  12       7.566   7.220 -21.513  1.00  0.00      R    O  
ATOM    420  C3' CYT R  12       6.981   8.164 -19.494  1.00  0.00      R    C  
ATOM    421  O3' CYT R  12       6.911   9.349 -18.684  1.00  0.00      R    O  
ATOM    422  C2' CYT R  12       5.671   7.848 -20.183  1.00  0.00      R    C  
ATOM    423  O2' CYT R  12       4.876   8.864 -20.801  1.00  0.00      R    O  
ATOM    424  C1' CYT R  12       6.166   6.897 -21.311  1.00  0.00      R    C  
ATOM    425  N1  CYT R  12       5.967   5.487 -20.828  1.00  0.00      R    N  
ATOM    426  C2  CYT R  12       4.700   4.888 -21.044  1.00  0.00      R    C  
ATOM    427  O2  CYT R  12       3.780   5.581 -21.463  1.00  0.00      R    O  
ATOM    428  N3  CYT R  12       4.534   3.599 -20.519  1.00  0.00      R    N  
ATOM    429  C4  CYT R  12       5.510   2.937 -19.872  1.00  0.00      R    C  
ATOM    430  N4  CYT R  12       5.352   1.682 -19.415  1.00  0.00      R    N  
ATOM    431  C5  CYT R  12       6.766   3.583 -19.655  1.00  0.00      R    C  
ATOM    432  C6  CYT R  12       6.943   4.850 -20.088  1.00  0.00      R    C  
ATOM    433  H5  CYT R  12       7.540   3.065 -19.090  1.00  0.00      R    H  
ATOM    434  H6  CYT R  12       7.828   5.467 -19.934  1.00  0.00      R    H  
ATOM    435  H1' CYT R  12       5.686   7.111 -22.290  1.00  0.00      R    H  
ATOM    436  H2' CYT R  12       4.166   8.989 -20.167  1.00  0.00      R    H  
ATOM    437  H3' CYT R  12       7.250   7.261 -18.907  1.00  0.00      R    H  
ATOM    438  H4' CYT R  12       7.560   9.265 -21.231  1.00  0.00      R    H  
ATOM    439  H41 CYT R  12       4.487   1.247 -19.663  1.00  0.00      R    H  
ATOM    440  H5' CYT R  12       9.918   8.350 -21.440  1.00  0.00      R    H  
ATOM    441  H42 CYT R  12       6.178   1.141 -19.254  1.00  0.00      R    H  
ATOM    442 H2'' CYT R  12       5.021   7.305 -19.464  1.00  0.00      R    H  
ATOM    443 H5'' CYT R  12       9.625   9.359 -19.987  1.00  0.00      R    H  
ATOM    444  P   URA R  13       7.463   9.297 -17.201  1.00  0.00      R    P  
ATOM    445  O1P URA R  13       8.365  10.457 -17.001  1.00  0.00      R    O  
ATOM    446  O2P URA R  13       7.926   7.935 -16.741  1.00  0.00      R    O  
ATOM    447  C5' URA R  13       5.207  10.550 -16.760  1.00  0.00      R    C  
ATOM    448  O5' URA R  13       6.123   9.546 -16.416  1.00  0.00      R    O  
ATOM    449  C4' URA R  13       3.790   9.995 -17.054  1.00  0.00      R    C  
ATOM    450  O4' URA R  13       3.746   8.975 -18.048  1.00  0.00      R    O  
ATOM    451  C3' URA R  13       3.076   9.258 -15.824  1.00  0.00      R    C  
ATOM    452  O3' URA R  13       2.621  10.180 -14.889  1.00  0.00      R    O  
ATOM    453  C2' URA R  13       2.058   8.382 -16.460  1.00  0.00      R    C  
ATOM    454  O2' URA R  13       0.919   9.166 -16.628  1.00  0.00      R    O  
ATOM    455  C1' URA R  13       2.691   8.006 -17.747  1.00  0.00      R    C  
ATOM    456  N1  URA R  13       3.288   6.660 -17.639  1.00  0.00      R    N  
ATOM    457  C2  URA R  13       2.438   5.578 -17.817  1.00  0.00      R    C  
ATOM    458  O2  URA R  13       1.214   5.642 -18.015  1.00  0.00      R    O  
ATOM    459  N3  URA R  13       2.992   4.401 -17.526  1.00  0.00      R    N  
ATOM    460  C4  URA R  13       4.208   4.158 -16.946  1.00  0.00      R    C  
ATOM    461  O4  URA R  13       4.580   2.994 -16.846  1.00  0.00      R    O  
ATOM    462  C5  URA R  13       5.036   5.296 -16.649  1.00  0.00      R    C  
ATOM    463  C6  URA R  13       4.549   6.462 -17.012  1.00  0.00      R    C  
ATOM    464  H3  URA R  13       2.356   3.616 -17.547  1.00  0.00      R    H  
ATOM    465  H5  URA R  13       6.019   5.248 -16.180  1.00  0.00      R    H  
ATOM    466  H6  URA R  13       5.090   7.408 -16.975  1.00  0.00      R    H  
ATOM    467  H1' URA R  13       1.956   8.025 -18.581  1.00  0.00      R    H  
ATOM    468  H2' URA R  13       0.305   8.784 -15.995  1.00  0.00      R    H  
ATOM    469  H3' URA R  13       3.900   8.561 -15.557  1.00  0.00      R    H  
ATOM    470  H4' URA R  13       2.995  10.718 -17.335  1.00  0.00      R    H  
ATOM    471  H5' URA R  13       5.525  11.125 -17.657  1.00  0.00      R    H  
ATOM    472 H2'' URA R  13       1.900   7.500 -15.804  1.00  0.00      R    H  
ATOM    473 H5'' URA R  13       5.198  11.303 -15.943  1.00  0.00      R    H  
ATOM    474  P   URA R  14       2.381   9.724 -13.421  1.00  0.00      R    P  
ATOM    475  O1P URA R  14       2.061  10.971 -12.642  1.00  0.00      R    O  
ATOM    476  O2P URA R  14       3.530   8.968 -12.991  1.00  0.00      R    O  
ATOM    477  C5' URA R  14      -0.231   9.460 -13.493  1.00  0.00      R    C  
ATOM    478  O5' URA R  14       1.057   8.764 -13.339  1.00  0.00      R    O  
ATOM    479  C4' URA R  14      -1.347   8.544 -13.989  1.00  0.00      R    C  
ATOM    480  O4' URA R  14      -0.773   7.611 -14.970  1.00  0.00      R    O  
ATOM    481  C3' URA R  14      -1.986   7.613 -12.935  1.00  0.00      R    C  
ATOM    482  O3' URA R  14      -2.913   8.431 -12.130  1.00  0.00      R    O  
ATOM    483  C2' URA R  14      -2.514   6.525 -13.797  1.00  0.00      R    C  
ATOM    484  O2' URA R  14      -3.769   6.918 -14.334  1.00  0.00      R    O  
ATOM    485  C1' URA R  14      -1.418   6.311 -14.911  1.00  0.00      R    C  
ATOM    486  N1  URA R  14      -0.502   5.296 -14.534  1.00  0.00      R    N  
ATOM    487  C2  URA R  14      -0.627   3.988 -15.127  1.00  0.00      R    C  
ATOM    488  O2  URA R  14      -1.510   3.696 -15.902  1.00  0.00      R    O  
ATOM    489  N3  URA R  14       0.352   3.053 -14.809  1.00  0.00      R    N  
ATOM    490  C4  URA R  14       1.339   3.214 -13.858  1.00  0.00      R    C  
ATOM    491  O4  URA R  14       2.005   2.226 -13.505  1.00  0.00      R    O  
ATOM    492  C5  URA R  14       1.512   4.546 -13.388  1.00  0.00      R    C  
ATOM    493  C6  URA R  14       0.640   5.504 -13.739  1.00  0.00      R    C  
ATOM    494  H3  URA R  14       0.217   2.084 -15.059  1.00  0.00      R    H  
ATOM    495  H5  URA R  14       2.193   4.760 -12.564  1.00  0.00      R    H  
ATOM    496  H6  URA R  14       0.753   6.508 -13.331  1.00  0.00      R    H  
ATOM    497  H1' URA R  14      -2.010   6.159 -15.840  1.00  0.00      R    H  
ATOM    498  H2' URA R  14      -4.225   6.182 -14.747  1.00  0.00      R    H  
ATOM    499  H3' URA R  14      -1.160   7.323 -12.252  1.00  0.00      R    H  
ATOM    500  H4' URA R  14      -2.191   9.090 -14.462  1.00  0.00      R    H  
ATOM    501  H5' URA R  14      -0.127  10.175 -14.338  1.00  0.00      R    H  
ATOM    502 H2'' URA R  14      -2.656   5.593 -13.209  1.00  0.00      R    H  
ATOM    503 H5'' URA R  14      -0.718   9.983 -12.642  1.00  0.00      R    H  
ATOM    504  P   ADE R  15      -3.173   7.936 -10.640  1.00  0.00      R    P  
ATOM    505  O1P ADE R  15      -4.208   8.942 -10.240  1.00  0.00      R    O  
ATOM    506  O2P ADE R  15      -1.874   7.984  -9.927  1.00  0.00      R    O  
ATOM    507  C5' ADE R  15      -5.051   6.282 -11.185  1.00  0.00      R    C  
ATOM    508  O5' ADE R  15      -3.651   6.389 -10.783  1.00  0.00      R    O  
ATOM    509  C4' ADE R  15      -5.441   4.731 -11.050  1.00  0.00      R    C  
ATOM    510  O4' ADE R  15      -4.901   3.819 -12.031  1.00  0.00      R    O  
ATOM    511  C3' ADE R  15      -4.979   4.189  -9.685  1.00  0.00      R    C  
ATOM    512  O3' ADE R  15      -5.831   4.552  -8.654  1.00  0.00      R    O  
ATOM    513  C2' ADE R  15      -4.917   2.736  -9.919  1.00  0.00      R    C  
ATOM    514  O2' ADE R  15      -6.133   2.135  -9.856  1.00  0.00      R    O  
ATOM    515  C1' ADE R  15      -4.392   2.622 -11.316  1.00  0.00      R    C  
ATOM    516  N1  ADE R  15      -0.448  -0.570 -10.850  1.00  0.00      R    N  
ATOM    517  C2  ADE R  15      -1.734  -0.764 -10.796  1.00  0.00      R    C  
ATOM    518  N3  ADE R  15      -2.757   0.126 -10.848  1.00  0.00      R    N  
ATOM    519  C4  ADE R  15      -2.259   1.271 -11.237  1.00  0.00      R    C  
ATOM    520  C5  ADE R  15      -0.944   1.663 -11.351  1.00  0.00      R    C  
ATOM    521  C6  ADE R  15       0.002   0.662 -11.092  1.00  0.00      R    C  
ATOM    522  N6  ADE R  15       1.319   0.921 -11.120  1.00  0.00      R    N  
ATOM    523  N7  ADE R  15      -0.808   3.018 -11.548  1.00  0.00      R    N  
ATOM    524  C8  ADE R  15      -2.079   3.439 -11.644  1.00  0.00      R    C  
ATOM    525  N9  ADE R  15      -2.954   2.414 -11.349  1.00  0.00      R    N  
ATOM    526  H2  ADE R  15      -2.129  -1.757 -10.579  1.00  0.00      R    H  
ATOM    527  H8  ADE R  15      -2.390   4.482 -11.708  1.00  0.00      R    H  
ATOM    528  H1' ADE R  15      -4.846   1.760 -11.851  1.00  0.00      R    H  
ATOM    529  H2' ADE R  15      -6.461   2.296  -8.968  1.00  0.00      R    H  
ATOM    530  H3' ADE R  15      -3.930   4.482  -9.465  1.00  0.00      R    H  
ATOM    531  H4' ADE R  15      -6.539   4.562 -11.050  1.00  0.00      R    H  
ATOM    532  H5' ADE R  15      -5.261   6.695 -12.195  1.00  0.00      R    H  
ATOM    533  H61 ADE R  15       1.560   1.789 -11.554  1.00  0.00      R    H  
ATOM    534  H62 ADE R  15       1.999   0.211 -11.304  1.00  0.00      R    H  
ATOM    535 H2'' ADE R  15      -4.180   2.268  -9.232  1.00  0.00      R    H  
ATOM    536 H5'' ADE R  15      -5.723   6.824 -10.487  1.00  0.00      R    H  
ATOM    537  P   CYT R  16      -5.328   4.902  -7.247  1.00  0.00      R    P  
ATOM    538  O1P CYT R  16      -6.362   5.552  -6.372  1.00  0.00      R    O  
ATOM    539  O2P CYT R  16      -4.017   5.628  -7.372  1.00  0.00      R    O  
ATOM    540  C5' CYT R  16      -5.962   2.665  -6.161  1.00  0.00      R    C  
ATOM    541  O5' CYT R  16      -4.889   3.572  -6.587  1.00  0.00      R    O  
ATOM    542  C4' CYT R  16      -5.330   1.352  -5.804  1.00  0.00      R    C  
ATOM    543  O4' CYT R  16      -4.618   0.871  -7.028  1.00  0.00      R    O  
ATOM    544  C3' CYT R  16      -4.198   1.312  -4.792  1.00  0.00      R    C  
ATOM    545  O3' CYT R  16      -4.706   1.474  -3.463  1.00  0.00      R    O  
ATOM    546  C2' CYT R  16      -3.532   0.006  -5.087  1.00  0.00      R    C  
ATOM    547  O2' CYT R  16      -4.392  -1.068  -4.717  1.00  0.00      R    O  
ATOM    548  C1' CYT R  16      -3.468   0.024  -6.594  1.00  0.00      R    C  
ATOM    549  N1  CYT R  16      -2.105   0.456  -6.992  1.00  0.00      R    N  
ATOM    550  C2  CYT R  16      -1.007  -0.362  -6.913  1.00  0.00      R    C  
ATOM    551  O2  CYT R  16      -1.140  -1.523  -6.508  1.00  0.00      R    O  
ATOM    552  N3  CYT R  16       0.250   0.134  -7.279  1.00  0.00      R    N  
ATOM    553  C4  CYT R  16       0.437   1.421  -7.651  1.00  0.00      R    C  
ATOM    554  N4  CYT R  16       1.626   1.938  -8.047  1.00  0.00      R    N  
ATOM    555  C5  CYT R  16      -0.676   2.243  -7.624  1.00  0.00      R    C  
ATOM    556  C6  CYT R  16      -1.865   1.746  -7.412  1.00  0.00      R    C  
ATOM    557  H5  CYT R  16      -0.508   3.287  -7.889  1.00  0.00      R    H  
ATOM    558  H6  CYT R  16      -2.786   2.325  -7.498  1.00  0.00      R    H  
ATOM    559  H1' CYT R  16      -3.655  -1.010  -6.956  1.00  0.00      R    H  
ATOM    560  H2' CYT R  16      -3.807  -1.729  -4.338  1.00  0.00      R    H  
ATOM    561  H3' CYT R  16      -3.403   2.068  -4.969  1.00  0.00      R    H  
ATOM    562  H4' CYT R  16      -6.144   0.634  -5.564  1.00  0.00      R    H  
ATOM    563  H41 CYT R  16       2.400   1.306  -8.068  1.00  0.00      R    H  
ATOM    564  H5' CYT R  16      -6.774   2.459  -6.891  1.00  0.00      R    H  
ATOM    565  H42 CYT R  16       1.699   2.807  -8.537  1.00  0.00      R    H  
ATOM    566 H2'' CYT R  16      -2.618  -0.258  -4.515  1.00  0.00      R    H  
ATOM    567 H5'' CYT R  16      -6.479   3.032  -5.249  1.00  0.00      R    H  
ATOM    568  P   ADE R  17      -3.796   1.768  -2.216  1.00  0.00      R    P  
ATOM    569  O1P ADE R  17      -4.668   2.023  -1.045  1.00  0.00      R    O  
ATOM    570  O2P ADE R  17      -2.891   2.834  -2.635  1.00  0.00      R    O  
ATOM    571  C5' ADE R  17      -3.389  -0.617  -1.154  1.00  0.00      R    C  
ATOM    572  O5' ADE R  17      -2.863   0.529  -1.842  1.00  0.00      R    O  
ATOM    573  C4' ADE R  17      -2.412  -1.828  -1.175  1.00  0.00      R    C  
ATOM    574  O4' ADE R  17      -1.933  -2.126  -2.566  1.00  0.00      R    O  
ATOM    575  C3' ADE R  17      -1.192  -1.714  -0.352  1.00  0.00      R    C  
ATOM    576  O3' ADE R  17      -1.529  -2.008   0.973  1.00  0.00      R    O  
ATOM    577  C2' ADE R  17      -0.260  -2.710  -1.026  1.00  0.00      R    C  
ATOM    578  O2' ADE R  17      -0.680  -4.038  -0.728  1.00  0.00      R    O  
ATOM    579  C1' ADE R  17      -0.574  -2.430  -2.489  1.00  0.00      R    C  
ATOM    580  N1  ADE R  17       4.079  -1.132  -4.459  1.00  0.00      R    N  
ATOM    581  C2  ADE R  17       3.669  -2.232  -3.910  1.00  0.00      R    C  
ATOM    582  N3  ADE R  17       2.505  -2.455  -3.323  1.00  0.00      R    N  
ATOM    583  C4  ADE R  17       1.609  -1.449  -3.497  1.00  0.00      R    C  
ATOM    584  C5  ADE R  17       1.938  -0.218  -4.113  1.00  0.00      R    C  
ATOM    585  C6  ADE R  17       3.255  -0.115  -4.588  1.00  0.00      R    C  
ATOM    586  N6  ADE R  17       3.808   0.955  -5.168  1.00  0.00      R    N  
ATOM    587  N7  ADE R  17       0.876   0.668  -4.003  1.00  0.00      R    N  
ATOM    588  C8  ADE R  17      -0.065  -0.038  -3.436  1.00  0.00      R    C  
ATOM    589  N9  ADE R  17       0.276  -1.331  -3.119  1.00  0.00      R    N  
ATOM    590  H2  ADE R  17       4.448  -2.979  -3.753  1.00  0.00      R    H  
ATOM    591  H8  ADE R  17      -1.075   0.267  -3.163  1.00  0.00      R    H  
ATOM    592  H1' ADE R  17      -0.478  -3.333  -3.129  1.00  0.00      R    H  
ATOM    593  H2' ADE R  17      -0.081  -4.746  -0.975  1.00  0.00      R    H  
ATOM    594  H3' ADE R  17      -0.752  -0.701  -0.475  1.00  0.00      R    H  
ATOM    595  H4' ADE R  17      -2.966  -2.737  -0.858  1.00  0.00      R    H  
ATOM    596  H5' ADE R  17      -4.276  -1.043  -1.670  1.00  0.00      R    H  
ATOM    597  H61 ADE R  17       3.280   1.800  -5.253  1.00  0.00      R    H  
ATOM    598  H62 ADE R  17       4.724   0.873  -5.558  1.00  0.00      R    H  
ATOM    599 H2'' ADE R  17       0.805  -2.467  -0.825  1.00  0.00      R    H  
ATOM    600 H5'' ADE R  17      -3.622  -0.422  -0.085  1.00  0.00      R    H  
ATOM    601  P   ADE R  18      -0.750  -1.220   2.128  1.00  0.00      R    P  
ATOM    602  O1P ADE R  18      -1.330  -1.642   3.382  1.00  0.00      R    O  
ATOM    603  O2P ADE R  18      -0.742   0.225   1.734  1.00  0.00      R    O  
ATOM    604  C5' ADE R  18       0.945  -3.111   2.621  1.00  0.00      R    C  
ATOM    605  O5' ADE R  18       0.683  -1.752   2.044  1.00  0.00      R    O  
ATOM    606  C4' ADE R  18       2.386  -3.644   2.304  1.00  0.00      R    C  
ATOM    607  O4' ADE R  18       2.731  -3.685   0.882  1.00  0.00      R    O  
ATOM    608  C3' ADE R  18       3.465  -2.838   3.022  1.00  0.00      R    C  
ATOM    609  O3' ADE R  18       3.589  -3.243   4.445  1.00  0.00      R    O  
ATOM    610  C2' ADE R  18       4.700  -3.170   2.117  1.00  0.00      R    C  
ATOM    611  O2' ADE R  18       5.313  -4.397   2.374  1.00  0.00      R    O  
ATOM    612  C1' ADE R  18       4.078  -3.254   0.675  1.00  0.00      R    C  
ATOM    613  N1  ADE R  18       6.935   0.217  -2.014  1.00  0.00      R    N  
ATOM    614  C2  ADE R  18       7.185  -1.052  -1.698  1.00  0.00      R    C  
ATOM    615  N3  ADE R  18       6.428  -1.894  -0.944  1.00  0.00      R    N  
ATOM    616  C4  ADE R  18       5.236  -1.298  -0.714  1.00  0.00      R    C  
ATOM    617  C5  ADE R  18       4.780  -0.082  -1.179  1.00  0.00      R    C  
ATOM    618  C6  ADE R  18       5.730   0.769  -1.788  1.00  0.00      R    C  
ATOM    619  N6  ADE R  18       5.393   1.964  -2.258  1.00  0.00      R    N  
ATOM    620  N7  ADE R  18       3.493   0.127  -0.706  1.00  0.00      R    N  
ATOM    621  C8  ADE R  18       3.183  -0.996  -0.058  1.00  0.00      R    C  
ATOM    622  N9  ADE R  18       4.172  -1.943  -0.073  1.00  0.00      R    N  
ATOM    623  H2  ADE R  18       8.161  -1.424  -2.009  1.00  0.00      R    H  
ATOM    624  H8  ADE R  18       2.295  -1.315   0.487  1.00  0.00      R    H  
ATOM    625  H1' ADE R  18       4.626  -4.052   0.128  1.00  0.00      R    H  
ATOM    626  H2' ADE R  18       6.243  -4.166   2.432  1.00  0.00      R    H  
ATOM    627  H3' ADE R  18       3.206  -1.759   3.001  1.00  0.00      R    H  
ATOM    628  H4' ADE R  18       2.363  -4.720   2.580  1.00  0.00      R    H  
ATOM    629  H5' ADE R  18       0.161  -3.831   2.305  1.00  0.00      R    H  
ATOM    630  H61 ADE R  18       5.530   2.120  -3.236  1.00  0.00      R    H  
ATOM    631  H62 ADE R  18       4.676   2.586  -1.945  1.00  0.00      R    H  
ATOM    632 H2'' ADE R  18       5.355  -2.272   2.106  1.00  0.00      R    H  
ATOM    633 H5'' ADE R  18       0.850  -3.116   3.728  1.00  0.00      R    H  
ATOM    634  P   CYT R  19       4.544  -2.543   5.399  1.00  0.00      R    P  
ATOM    635  O1P CYT R  19       5.631  -3.465   5.839  1.00  0.00      R    O  
ATOM    636  O2P CYT R  19       3.625  -2.125   6.511  1.00  0.00      R    O  
ATOM    637  C5' CYT R  19       6.524  -1.120   4.598  1.00  0.00      R    C  
ATOM    638  O5' CYT R  19       5.087  -1.256   4.671  1.00  0.00      R    O  
ATOM    639  C4' CYT R  19       7.125  -0.194   3.451  1.00  0.00      R    C  
ATOM    640  O4' CYT R  19       6.283  -0.118   2.263  1.00  0.00      R    O  
ATOM    641  C3' CYT R  19       7.327   1.231   3.839  1.00  0.00      R    C  
ATOM    642  O3' CYT R  19       8.503   1.337   4.675  1.00  0.00      R    O  
ATOM    643  C2' CYT R  19       7.378   1.973   2.482  1.00  0.00      R    C  
ATOM    644  O2' CYT R  19       8.626   1.802   1.875  1.00  0.00      R    O  
ATOM    645  C1' CYT R  19       6.300   1.216   1.731  1.00  0.00      R    C  
ATOM    646  N1  CYT R  19       4.916   1.884   1.805  1.00  0.00      R    N  
ATOM    647  C2  CYT R  19       4.750   3.089   1.203  1.00  0.00      R    C  
ATOM    648  O2  CYT R  19       5.710   3.577   0.591  1.00  0.00      R    O  
ATOM    649  N3  CYT R  19       3.534   3.698   1.249  1.00  0.00      R    N  
ATOM    650  C4  CYT R  19       2.552   3.153   2.025  1.00  0.00      R    C  
ATOM    651  N4  CYT R  19       1.437   3.840   2.111  1.00  0.00      R    N  
ATOM    652  C5  CYT R  19       2.708   1.907   2.629  1.00  0.00      R    C  
ATOM    653  C6  CYT R  19       3.872   1.344   2.502  1.00  0.00      R    C  
ATOM    654  H5  CYT R  19       1.936   1.636   3.348  1.00  0.00      R    H  
ATOM    655  H6  CYT R  19       4.086   0.352   2.901  1.00  0.00      R    H  
ATOM    656  H1' CYT R  19       6.568   1.044   0.668  1.00  0.00      R    H  
ATOM    657  H2' CYT R  19       9.232   2.227   2.488  1.00  0.00      R    H  
ATOM    658  H3' CYT R  19       6.376   1.473   4.359  1.00  0.00      R    H  
ATOM    659  H4' CYT R  19       8.119  -0.621   3.200  1.00  0.00      R    H  
ATOM    660  H41 CYT R  19       1.363   4.749   1.700  1.00  0.00      R    H  
ATOM    661  H5' CYT R  19       7.099  -2.070   4.576  1.00  0.00      R    H  
ATOM    662  H42 CYT R  19       0.594   3.450   2.479  1.00  0.00      R    H  
ATOM    663 H2'' CYT R  19       7.131   3.010   2.794  1.00  0.00      R    H  
ATOM    664 H5'' CYT R  19       6.893  -0.660   5.539  1.00  0.00      R    H  
ATOM    665  P   ADE R  20       9.074   2.631   5.251  1.00  0.00      R    P  
ATOM    666  O1P ADE R  20       9.863   2.233   6.440  1.00  0.00      R    O  
ATOM    667  O2P ADE R  20       8.022   3.633   5.470  1.00  0.00      R    O  
ATOM    668  C5' ADE R  20      11.170   2.265   3.666  1.00  0.00      R    C  
ATOM    669  O5' ADE R  20      10.000   3.063   4.073  1.00  0.00      R    O  
ATOM    670  C4' ADE R  20      12.193   2.949   2.685  1.00  0.00      R    C  
ATOM    671  O4' ADE R  20      11.555   3.718   1.655  1.00  0.00      R    O  
ATOM    672  C3' ADE R  20      13.015   3.949   3.553  1.00  0.00      R    C  
ATOM    673  O3' ADE R  20      14.374   4.246   3.099  1.00  0.00      R    O  
ATOM    674  C2' ADE R  20      12.073   5.182   3.435  1.00  0.00      R    C  
ATOM    675  O2' ADE R  20      12.835   6.327   3.752  1.00  0.00      R    O  
ATOM    676  C1' ADE R  20      11.699   5.104   1.965  1.00  0.00      R    C  
ATOM    677  N1  ADE R  20      10.404   8.968  -0.952  1.00  0.00      R    N  
ATOM    678  C2  ADE R  20      11.566   8.346  -0.805  1.00  0.00      R    C  
ATOM    679  N3  ADE R  20      11.811   7.392   0.057  1.00  0.00      R    N  
ATOM    680  C4  ADE R  20      10.674   6.877   0.616  1.00  0.00      R    C  
ATOM    681  C5  ADE R  20       9.418   7.420   0.538  1.00  0.00      R    C  
ATOM    682  C6  ADE R  20       9.251   8.547  -0.317  1.00  0.00      R    C  
ATOM    683  N6  ADE R  20       8.005   9.069  -0.426  1.00  0.00      R    N  
ATOM    684  N7  ADE R  20       8.570   6.695   1.329  1.00  0.00      R    N  
ATOM    685  C8  ADE R  20       9.290   5.775   1.894  1.00  0.00      R    C  
ATOM    686  N9  ADE R  20      10.626   5.885   1.500  1.00  0.00      R    N  
ATOM    687  H2  ADE R  20      12.490   8.634  -1.306  1.00  0.00      R    H  
ATOM    688  H8  ADE R  20       8.927   5.085   2.656  1.00  0.00      R    H  
ATOM    689  H1' ADE R  20      12.570   5.404   1.344  1.00  0.00      R    H  
ATOM    690  H2' ADE R  20      13.164   6.241   4.650  1.00  0.00      R    H  
ATOM    691  H3' ADE R  20      13.014   3.672   4.629  1.00  0.00      R    H  
ATOM    692  H4' ADE R  20      12.844   2.146   2.279  1.00  0.00      R    H  
ATOM    693  H5' ADE R  20      10.871   1.317   3.170  1.00  0.00      R    H  
ATOM    694  H61 ADE R  20       7.851   9.695  -1.191  1.00  0.00      R    H  
ATOM    695  H62 ADE R  20       7.346   8.978   0.320  1.00  0.00      R    H  
ATOM    696  H3T ADE R  20      14.791   4.831   3.735  1.00  0.00      R    H  
ATOM    697 H2'' ADE R  20      11.173   5.032   4.068  1.00  0.00      R    H  
ATOM    698 H5'' ADE R  20      11.695   1.945   4.591  1.00  0.00      R    H  
TER   
ATOM    699  C5' THY T   1      10.108  10.366  -9.523  1.00  0.00      TS   C  
ATOM    700  O5' THY T   1       9.476  10.610 -10.761  1.00  0.00      TS   O  
ATOM    701  C4' THY T   1      10.318  11.667  -8.738  1.00  0.00      TS   C  
ATOM    702  O4' THY T   1       9.376  12.707  -9.119  1.00  0.00      TS   O  
ATOM    703  C3' THY T   1      10.114  11.430  -7.229  1.00  0.00      TS   C  
ATOM    704  O3' THY T   1      10.954  12.242  -6.444  1.00  0.00      TS   O  
ATOM    705  C2' THY T   1       8.677  11.774  -7.061  1.00  0.00      TS   C  
ATOM    706  C1' THY T   1       8.589  13.042  -7.970  1.00  0.00      TS   C  
ATOM    707  N1  THY T   1       7.279  13.301  -8.532  1.00  0.00      TS   N  
ATOM    708  C2  THY T   1       6.690  14.605  -8.577  1.00  0.00      TS   C  
ATOM    709  O2  THY T   1       7.225  15.674  -8.161  1.00  0.00      TS   O  
ATOM    710  N3  THY T   1       5.446  14.661  -9.194  1.00  0.00      TS   N  
ATOM    711  C4  THY T   1       4.643  13.617  -9.524  1.00  0.00      TS   C  
ATOM    712  O4  THY T   1       3.568  13.799 -10.084  1.00  0.00      TS   O  
ATOM    713  C5  THY T   1       5.263  12.323  -9.415  1.00  0.00      TS   C  
ATOM    714  C5M THY T   1       4.481  11.219  -9.981  1.00  0.00      TS   C  
ATOM    715  C6  THY T   1       6.534  12.260  -9.006  1.00  0.00      TS   C  
ATOM    716  H3  THY T   1       5.036  15.585  -9.182  1.00  0.00      TS   H  
ATOM    717  H6  THY T   1       7.231  11.434  -9.141  1.00  0.00      TS   H  
ATOM    718  H1' THY T   1       8.883  13.979  -7.451  1.00  0.00      TS   H  
ATOM    719  H2' THY T   1       8.376  11.829  -5.994  1.00  0.00      TS   H  
ATOM    720  H3' THY T   1      10.204  10.326  -7.149  1.00  0.00      TS   H  
ATOM    721  H4' THY T   1      11.336  12.078  -8.905  1.00  0.00      TS   H  
ATOM    722  H5' THY T   1      11.110   9.888  -9.557  1.00  0.00      TS   H  
ATOM    723  H51 THY T   1       4.490  11.242 -11.092  1.00  0.00      TS   H  
ATOM    724  H52 THY T   1       3.435  11.157  -9.613  1.00  0.00      TS   H  
ATOM    725  H53 THY T   1       4.879  10.197  -9.803  1.00  0.00      TS   H  
ATOM    726  H5T THY T   1       9.133   9.792 -11.129  1.00  0.00      TS   H  
ATOM    727 H2'' THY T   1       8.028  10.967  -7.463  1.00  0.00      TS   H  
ATOM    728 H5'' THY T   1       9.427   9.717  -8.931  1.00  0.00      TS   H  
ATOM    729  P   GUA T   2      12.439  11.866  -6.098  1.00  0.00      TS   P  
ATOM    730  O1P GUA T   2      12.986  12.817  -5.078  1.00  0.00      TS   O  
ATOM    731  O2P GUA T   2      13.237  11.663  -7.347  1.00  0.00      TS   O  
ATOM    732  C5' GUA T   2      13.242   9.615  -4.952  1.00  0.00      TS   C  
ATOM    733  O5' GUA T   2      12.212  10.464  -5.418  1.00  0.00      TS   O  
ATOM    734  C4' GUA T   2      12.727   8.167  -4.831  1.00  0.00      TS   C  
ATOM    735  O4' GUA T   2      11.467   8.127  -4.131  1.00  0.00      TS   O  
ATOM    736  C3' GUA T   2      12.333   7.388  -6.151  1.00  0.00      TS   C  
ATOM    737  O3' GUA T   2      13.512   6.739  -6.724  1.00  0.00      TS   O  
ATOM    738  C2' GUA T   2      11.408   6.293  -5.643  1.00  0.00      TS   C  
ATOM    739  C1' GUA T   2      11.089   6.791  -4.167  1.00  0.00      TS   C  
ATOM    740  N1  GUA T   2       7.481   4.464  -1.366  1.00  0.00      TS   N  
ATOM    741  C2  GUA T   2       8.838   4.197  -1.374  1.00  0.00      TS   C  
ATOM    742  N2  GUA T   2       9.164   3.162  -0.672  1.00  0.00      TS   N  
ATOM    743  N3  GUA T   2       9.717   4.934  -2.090  1.00  0.00      TS   N  
ATOM    744  C4  GUA T   2       9.124   5.808  -2.856  1.00  0.00      TS   C  
ATOM    745  C5  GUA T   2       7.734   6.092  -2.973  1.00  0.00      TS   C  
ATOM    746  C6  GUA T   2       6.822   5.392  -2.134  1.00  0.00      TS   C  
ATOM    747  O6  GUA T   2       5.605   5.618  -2.058  1.00  0.00      TS   O  
ATOM    748  N7  GUA T   2       7.491   7.033  -3.907  1.00  0.00      TS   N  
ATOM    749  C8  GUA T   2       8.713   7.363  -4.332  1.00  0.00      TS   C  
ATOM    750  N9  GUA T   2       9.727   6.627  -3.812  1.00  0.00      TS   N  
ATOM    751  H1  GUA T   2       6.864   4.138  -0.637  1.00  0.00      TS   H  
ATOM    752  H8  GUA T   2       8.988   8.163  -5.021  1.00  0.00      TS   H  
ATOM    753  H1' GUA T   2      11.721   6.242  -3.438  1.00  0.00      TS   H  
ATOM    754  H2' GUA T   2      11.848   5.301  -5.406  1.00  0.00      TS   H  
ATOM    755  H21 GUA T   2       8.579   2.692  -0.011  1.00  0.00      TS   H  
ATOM    756  H3' GUA T   2      11.879   8.014  -6.949  1.00  0.00      TS   H  
ATOM    757  H22 GUA T   2      10.071   2.777  -0.843  1.00  0.00      TS   H  
ATOM    758  H4' GUA T   2      13.466   7.527  -4.303  1.00  0.00      TS   H  
ATOM    759  H5' GUA T   2      13.541   9.931  -3.930  1.00  0.00      TS   H  
ATOM    760 H2'' GUA T   2      10.478   6.312  -6.249  1.00  0.00      TS   H  
ATOM    761 H5'' GUA T   2      14.107   9.619  -5.650  1.00  0.00      TS   H  
ATOM    762  P   THY T   3      13.442   5.759  -7.948  1.00  0.00      TS   P  
ATOM    763  O1P THY T   3      14.739   5.985  -8.584  1.00  0.00      TS   O  
ATOM    764  O2P THY T   3      12.200   6.011  -8.696  1.00  0.00      TS   O  
ATOM    765  C5' THY T   3      14.433   3.681  -6.633  1.00  0.00      TS   C  
ATOM    766  O5' THY T   3      13.384   4.363  -7.331  1.00  0.00      TS   O  
ATOM    767  C4' THY T   3      13.929   2.275  -5.992  1.00  0.00      TS   C  
ATOM    768  O4' THY T   3      12.912   2.589  -5.010  1.00  0.00      TS   O  
ATOM    769  C3' THY T   3      13.172   1.300  -6.833  1.00  0.00      TS   C  
ATOM    770  O3' THY T   3      14.097   0.489  -7.560  1.00  0.00      TS   O  
ATOM    771  C2' THY T   3      12.443   0.470  -5.827  1.00  0.00      TS   C  
ATOM    772  C1' THY T   3      12.047   1.461  -4.747  1.00  0.00      TS   C  
ATOM    773  N1  THY T   3      10.624   1.912  -4.808  1.00  0.00      TS   N  
ATOM    774  C2  THY T   3       9.802   1.244  -4.062  1.00  0.00      TS   C  
ATOM    775  O2  THY T   3      10.208   0.269  -3.412  1.00  0.00      TS   O  
ATOM    776  N3  THY T   3       8.522   1.680  -4.030  1.00  0.00      TS   N  
ATOM    777  C4  THY T   3       8.008   2.791  -4.622  1.00  0.00      TS   C  
ATOM    778  O4  THY T   3       6.821   3.069  -4.419  1.00  0.00      TS   O  
ATOM    779  C5  THY T   3       8.942   3.398  -5.549  1.00  0.00      TS   C  
ATOM    780  C5M THY T   3       8.487   4.411  -6.584  1.00  0.00      TS   C  
ATOM    781  C6  THY T   3      10.206   2.979  -5.543  1.00  0.00      TS   C  
ATOM    782  H3  THY T   3       8.067   1.367  -3.184  1.00  0.00      TS   H  
ATOM    783  H6  THY T   3      10.832   3.213  -6.404  1.00  0.00      TS   H  
ATOM    784  H1' THY T   3      12.329   1.186  -3.709  1.00  0.00      TS   H  
ATOM    785  H2' THY T   3      13.146  -0.232  -5.330  1.00  0.00      TS   H  
ATOM    786  H3' THY T   3      12.451   1.897  -7.430  1.00  0.00      TS   H  
ATOM    787  H4' THY T   3      14.734   1.651  -5.545  1.00  0.00      TS   H  
ATOM    788  H5' THY T   3      14.892   4.351  -5.875  1.00  0.00      TS   H  
ATOM    789  H51 THY T   3       7.725   3.983  -7.270  1.00  0.00      TS   H  
ATOM    790  H52 THY T   3       9.378   4.726  -7.168  1.00  0.00      TS   H  
ATOM    791  H53 THY T   3       8.021   5.241  -6.012  1.00  0.00      TS   H  
ATOM    792 H2'' THY T   3      11.595   0.013  -6.381  1.00  0.00      TS   H  
ATOM    793 H5'' THY T   3      15.303   3.455  -7.286  1.00  0.00      TS   H  
ATOM    794  P   THY T   4      13.463  -0.313  -8.717  1.00  0.00      TS   P  
ATOM    795  O1P THY T   4      14.436  -0.997  -9.638  1.00  0.00      TS   O  
ATOM    796  O2P THY T   4      12.496   0.532  -9.423  1.00  0.00      TS   O  
ATOM    797  C5' THY T   4      13.133  -2.479  -7.184  1.00  0.00      TS   C  
ATOM    798  O5' THY T   4      12.584  -1.419  -8.065  1.00  0.00      TS   O  
ATOM    799  C4' THY T   4      12.052  -3.209  -6.342  1.00  0.00      TS   C  
ATOM    800  O4' THY T   4      11.226  -2.383  -5.540  1.00  0.00      TS   O  
ATOM    801  C3' THY T   4      11.060  -3.977  -7.222  1.00  0.00      TS   C  
ATOM    802  O3' THY T   4      11.676  -5.180  -7.657  1.00  0.00      TS   O  
ATOM    803  C2' THY T   4       9.997  -4.281  -6.209  1.00  0.00      TS   C  
ATOM    804  C1' THY T   4       9.935  -2.968  -5.409  1.00  0.00      TS   C  
ATOM    805  N1  THY T   4       8.873  -2.005  -5.703  1.00  0.00      TS   N  
ATOM    806  C2  THY T   4       7.660  -2.032  -5.016  1.00  0.00      TS   C  
ATOM    807  O2  THY T   4       7.393  -2.870  -4.216  1.00  0.00      TS   O  
ATOM    808  N3  THY T   4       6.880  -0.972  -5.431  1.00  0.00      TS   N  
ATOM    809  C4  THY T   4       7.047  -0.075  -6.414  1.00  0.00      TS   C  
ATOM    810  O4  THY T   4       6.213   0.775  -6.612  1.00  0.00      TS   O  
ATOM    811  C5  THY T   4       8.260  -0.204  -7.139  1.00  0.00      TS   C  
ATOM    812  C5M THY T   4       8.443   0.814  -8.290  1.00  0.00      TS   C  
ATOM    813  C6  THY T   4       9.124  -1.138  -6.795  1.00  0.00      TS   C  
ATOM    814  H3  THY T   4       5.993  -0.913  -4.951  1.00  0.00      TS   H  
ATOM    815  H6  THY T   4      10.124  -0.911  -7.165  1.00  0.00      TS   H  
ATOM    816  H1' THY T   4       9.838  -3.289  -4.351  1.00  0.00      TS   H  
ATOM    817  H2' THY T   4      10.414  -4.970  -5.442  1.00  0.00      TS   H  
ATOM    818  H3' THY T   4      10.871  -3.255  -8.044  1.00  0.00      TS   H  
ATOM    819  H4' THY T   4      12.490  -3.922  -5.611  1.00  0.00      TS   H  
ATOM    820  H5' THY T   4      13.877  -2.014  -6.503  1.00  0.00      TS   H  
ATOM    821  H51 THY T   4       8.510   1.874  -7.964  1.00  0.00      TS   H  
ATOM    822  H52 THY T   4       7.751   0.747  -9.156  1.00  0.00      TS   H  
ATOM    823  H53 THY T   4       9.488   0.608  -8.605  1.00  0.00      TS   H  
ATOM    824 H2'' THY T   4       9.002  -4.571  -6.610  1.00  0.00      TS   H  
ATOM    825 H5'' THY T   4      13.826  -3.173  -7.706  1.00  0.00      TS   H  
ATOM    826  P   GUA T   5      11.109  -5.741  -8.993  1.00  0.00      TS   P  
ATOM    827  O1P GUA T   5      11.691  -7.054  -9.242  1.00  0.00      TS   O  
ATOM    828  O2P GUA T   5      11.276  -4.796 -10.112  1.00  0.00      TS   O  
ATOM    829  C5' GUA T   5       9.153  -7.078  -7.834  1.00  0.00      TS   C  
ATOM    830  O5' GUA T   5       9.596  -5.957  -8.699  1.00  0.00      TS   O  
ATOM    831  C4' GUA T   5       7.626  -7.120  -7.658  1.00  0.00      TS   C  
ATOM    832  O4' GUA T   5       7.184  -6.055  -6.824  1.00  0.00      TS   O  
ATOM    833  C3' GUA T   5       6.648  -7.122  -8.885  1.00  0.00      TS   C  
ATOM    834  O3' GUA T   5       6.709  -8.449  -9.481  1.00  0.00      TS   O  
ATOM    835  C2' GUA T   5       5.371  -6.774  -8.078  1.00  0.00      TS   C  
ATOM    836  C1' GUA T   5       5.725  -5.782  -7.011  1.00  0.00      TS   C  
ATOM    837  N1  GUA T   5       2.588  -1.768  -7.449  1.00  0.00      TS   N  
ATOM    838  C2  GUA T   5       2.319  -3.033  -6.962  1.00  0.00      TS   C  
ATOM    839  N2  GUA T   5       1.120  -3.337  -6.664  1.00  0.00      TS   N  
ATOM    840  N3  GUA T   5       3.271  -3.956  -6.748  1.00  0.00      TS   N  
ATOM    841  C4  GUA T   5       4.438  -3.646  -7.329  1.00  0.00      TS   C  
ATOM    842  C5  GUA T   5       4.737  -2.391  -7.965  1.00  0.00      TS   C  
ATOM    843  C6  GUA T   5       3.751  -1.292  -7.977  1.00  0.00      TS   C  
ATOM    844  O6  GUA T   5       3.872  -0.122  -8.434  1.00  0.00      TS   O  
ATOM    845  N7  GUA T   5       6.051  -2.437  -8.492  1.00  0.00      TS   N  
ATOM    846  C8  GUA T   5       6.454  -3.605  -8.151  1.00  0.00      TS   C  
ATOM    847  N9  GUA T   5       5.584  -4.401  -7.461  1.00  0.00      TS   N  
ATOM    848  H1  GUA T   5       1.792  -1.147  -7.403  1.00  0.00      TS   H  
ATOM    849  H8  GUA T   5       7.474  -3.989  -8.139  1.00  0.00      TS   H  
ATOM    850  H1' GUA T   5       5.203  -5.949  -6.045  1.00  0.00      TS   H  
ATOM    851  H2' GUA T   5       5.021  -7.784  -7.775  1.00  0.00      TS   H  
ATOM    852  H21 GUA T   5       0.436  -2.614  -6.756  1.00  0.00      TS   H  
ATOM    853  H3' GUA T   5       6.928  -6.346  -9.630  1.00  0.00      TS   H  
ATOM    854  H22 GUA T   5       0.897  -4.210  -6.231  1.00  0.00      TS   H  
ATOM    855  H4' GUA T   5       7.425  -7.992  -6.999  1.00  0.00      TS   H  
ATOM    856  H5' GUA T   5       9.562  -6.949  -6.809  1.00  0.00      TS   H  
ATOM    857 H2'' GUA T   5       4.699  -6.337  -8.848  1.00  0.00      TS   H  
ATOM    858 H5'' GUA T   5       9.409  -8.073  -8.257  1.00  0.00      TS   H  
ATOM    859  P   THY T   6       5.853  -8.758 -10.812  1.00  0.00      TS   P  
ATOM    860  O1P THY T   6       5.833 -10.201 -11.034  1.00  0.00      TS   O  
ATOM    861  O2P THY T   6       6.274  -7.940 -11.936  1.00  0.00      TS   O  
ATOM    862  C5' THY T   6       3.249  -9.112 -10.017  1.00  0.00      TS   C  
ATOM    863  O5' THY T   6       4.381  -8.307 -10.423  1.00  0.00      TS   O  
ATOM    864  C4' THY T   6       1.930  -8.322  -9.885  1.00  0.00      TS   C  
ATOM    865  O4' THY T   6       2.067  -7.114  -9.128  1.00  0.00      TS   O  
ATOM    866  C3' THY T   6       1.397  -7.756 -11.239  1.00  0.00      TS   C  
ATOM    867  O3' THY T   6       0.901  -8.770 -12.046  1.00  0.00      TS   O  
ATOM    868  C2' THY T   6       0.329  -6.859 -10.768  1.00  0.00      TS   C  
ATOM    869  C1' THY T   6       1.057  -6.220  -9.583  1.00  0.00      TS   C  
ATOM    870  N1  THY T   6       1.730  -4.972  -9.989  1.00  0.00      TS   N  
ATOM    871  C2  THY T   6       0.916  -3.892  -9.950  1.00  0.00      TS   C  
ATOM    872  O2  THY T   6      -0.279  -3.966  -9.586  1.00  0.00      TS   O  
ATOM    873  N3  THY T   6       1.582  -2.746 -10.374  1.00  0.00      TS   N  
ATOM    874  C4  THY T   6       2.777  -2.601 -10.915  1.00  0.00      TS   C  
ATOM    875  O4  THY T   6       3.192  -1.484 -11.157  1.00  0.00      TS   O  
ATOM    876  C5  THY T   6       3.486  -3.824 -11.050  1.00  0.00      TS   C  
ATOM    877  C5M THY T   6       4.850  -3.811 -11.642  1.00  0.00      TS   C  
ATOM    878  C6  THY T   6       2.982  -4.962 -10.585  1.00  0.00      TS   C  
ATOM    879  H3  THY T   6       1.003  -1.922 -10.458  1.00  0.00      TS   H  
ATOM    880  H6  THY T   6       3.580  -5.873 -10.601  1.00  0.00      TS   H  
ATOM    881  H1' THY T   6       0.375  -6.110  -8.714  1.00  0.00      TS   H  
ATOM    882  H2' THY T   6      -0.543  -7.444 -10.401  1.00  0.00      TS   H  
ATOM    883  H3' THY T   6       2.292  -7.272 -11.688  1.00  0.00      TS   H  
ATOM    884  H4' THY T   6       1.151  -8.975  -9.435  1.00  0.00      TS   H  
ATOM    885  H5' THY T   6       3.525  -9.645  -9.083  1.00  0.00      TS   H  
ATOM    886  H51 THY T   6       4.719  -3.967 -12.734  1.00  0.00      TS   H  
ATOM    887  H52 THY T   6       5.519  -4.584 -11.206  1.00  0.00      TS   H  
ATOM    888  H53 THY T   6       5.342  -2.822 -11.517  1.00  0.00      TS   H  
ATOM    889 H2'' THY T   6      -0.064  -6.082 -11.458  1.00  0.00      TS   H  
ATOM    890 H5'' THY T   6       3.068  -9.871 -10.808  1.00  0.00      TS   H  
ATOM    891  P   ADE T   7       0.724  -8.577 -13.576  1.00  0.00      TS   P  
ATOM    892  O1P ADE T   7       0.240  -9.864 -14.101  1.00  0.00      TS   O  
ATOM    893  O2P ADE T   7       1.957  -8.034 -14.207  1.00  0.00      TS   O  
ATOM    894  C5' ADE T   7      -1.730  -7.700 -13.363  1.00  0.00      TS   C  
ATOM    895  O5' ADE T   7      -0.336  -7.392 -13.693  1.00  0.00      TS   O  
ATOM    896  C4' ADE T   7      -2.682  -6.518 -13.368  1.00  0.00      TS   C  
ATOM    897  O4' ADE T   7      -2.279  -5.419 -12.588  1.00  0.00      TS   O  
ATOM    898  C3' ADE T   7      -2.753  -5.918 -14.757  1.00  0.00      TS   C  
ATOM    899  O3' ADE T   7      -3.680  -6.682 -15.503  1.00  0.00      TS   O  
ATOM    900  C2' ADE T   7      -3.229  -4.548 -14.547  1.00  0.00      TS   C  
ATOM    901  C1' ADE T   7      -2.464  -4.164 -13.271  1.00  0.00      TS   C  
ATOM    902  N1  ADE T   7      -0.255   0.175 -14.763  1.00  0.00      TS   N  
ATOM    903  C2  ADE T   7      -1.493  -0.252 -14.508  1.00  0.00      TS   C  
ATOM    904  N3  ADE T   7      -1.921  -1.436 -14.198  1.00  0.00      TS   N  
ATOM    905  C4  ADE T   7      -0.940  -2.276 -14.018  1.00  0.00      TS   C  
ATOM    906  C5  ADE T   7       0.415  -2.049 -14.079  1.00  0.00      TS   C  
ATOM    907  C6  ADE T   7       0.732  -0.691 -14.508  1.00  0.00      TS   C  
ATOM    908  N6  ADE T   7       2.008  -0.346 -14.572  1.00  0.00      TS   N  
ATOM    909  N7  ADE T   7       1.136  -3.168 -13.721  1.00  0.00      TS   N  
ATOM    910  C8  ADE T   7       0.172  -4.018 -13.355  1.00  0.00      TS   C  
ATOM    911  N9  ADE T   7      -1.100  -3.566 -13.489  1.00  0.00      TS   N  
ATOM    912  H2  ADE T   7      -2.276   0.461 -14.769  1.00  0.00      TS   H  
ATOM    913  H8  ADE T   7       0.409  -5.009 -12.966  1.00  0.00      TS   H  
ATOM    914  H1' ADE T   7      -3.171  -3.493 -12.736  1.00  0.00      TS   H  
ATOM    915  H2' ADE T   7      -4.312  -4.471 -14.311  1.00  0.00      TS   H  
ATOM    916  H3' ADE T   7      -1.731  -5.895 -15.191  1.00  0.00      TS   H  
ATOM    917  H4' ADE T   7      -3.711  -6.883 -13.164  1.00  0.00      TS   H  
ATOM    918  H5' ADE T   7      -1.780  -8.135 -12.343  1.00  0.00      TS   H  
ATOM    919  H61 ADE T   7       2.716  -1.001 -14.307  1.00  0.00      TS   H  
ATOM    920  H62 ADE T   7       2.095   0.647 -14.501  1.00  0.00      TS   H  
ATOM    921 H2'' ADE T   7      -2.963  -3.892 -15.403  1.00  0.00      TS   H  
ATOM    922 H5'' ADE T   7      -2.062  -8.443 -14.119  1.00  0.00      TS   H  
ATOM    923  P   ADE T   8      -3.419  -6.891 -17.085  1.00  0.00      TS   P  
ATOM    924  O1P ADE T   8      -4.606  -7.514 -17.678  1.00  0.00      TS   O  
ATOM    925  O2P ADE T   8      -2.106  -7.545 -17.296  1.00  0.00      TS   O  
ATOM    926  C5' ADE T   8      -4.574  -4.511 -17.574  1.00  0.00      TS   C  
ATOM    927  O5' ADE T   8      -3.438  -5.421 -17.669  1.00  0.00      TS   O  
ATOM    928  C4' ADE T   8      -4.307  -3.117 -18.179  1.00  0.00      TS   C  
ATOM    929  O4' ADE T   8      -3.158  -2.373 -17.618  1.00  0.00      TS   O  
ATOM    930  C3' ADE T   8      -3.913  -3.160 -19.727  1.00  0.00      TS   C  
ATOM    931  O3' ADE T   8      -4.610  -2.171 -20.471  1.00  0.00      TS   O  
ATOM    932  C2' ADE T   8      -2.407  -2.781 -19.722  1.00  0.00      TS   C  
ATOM    933  C1' ADE T   8      -2.453  -1.768 -18.685  1.00  0.00      TS   C  
ATOM    934  N1  ADE T   8       0.855   2.018 -18.034  1.00  0.00      TS   N  
ATOM    935  C2  ADE T   8      -0.502   2.040 -18.177  1.00  0.00      TS   C  
ATOM    936  N3  ADE T   8      -1.321   0.977 -18.326  1.00  0.00      TS   N  
ATOM    937  C4  ADE T   8      -0.620  -0.183 -18.231  1.00  0.00      TS   C  
ATOM    938  C5  ADE T   8       0.700  -0.348 -18.009  1.00  0.00      TS   C  
ATOM    939  C6  ADE T   8       1.480   0.797 -17.893  1.00  0.00      TS   C  
ATOM    940  N6  ADE T   8       2.858   0.792 -17.674  1.00  0.00      TS   N  
ATOM    941  N7  ADE T   8       1.030  -1.676 -17.724  1.00  0.00      TS   N  
ATOM    942  C8  ADE T   8      -0.063  -2.341 -17.989  1.00  0.00      TS   C  
ATOM    943  N9  ADE T   8      -1.099  -1.433 -18.237  1.00  0.00      TS   N  
ATOM    944  H2  ADE T   8      -0.896   3.046 -18.315  1.00  0.00      TS   H  
ATOM    945  H8  ADE T   8      -0.210  -3.420 -18.057  1.00  0.00      TS   H  
ATOM    946  H1' ADE T   8      -3.094  -0.907 -18.972  1.00  0.00      TS   H  
ATOM    947  H2' ADE T   8      -2.145  -2.265 -20.670  1.00  0.00      TS   H  
ATOM    948  H3' ADE T   8      -4.071  -4.204 -20.073  1.00  0.00      TS   H  
ATOM    949  H4' ADE T   8      -5.160  -2.417 -18.048  1.00  0.00      TS   H  
ATOM    950  H5' ADE T   8      -4.941  -4.462 -16.526  1.00  0.00      TS   H  
ATOM    951  H61 ADE T   8       3.450   1.580 -17.505  1.00  0.00      TS   H  
ATOM    952  H62 ADE T   8       3.312  -0.077 -17.477  1.00  0.00      TS   H  
ATOM    953 H2'' ADE T   8      -1.855  -3.735 -19.578  1.00  0.00      TS   H  
ATOM    954 H5'' ADE T   8      -5.363  -4.953 -18.219  1.00  0.00      TS   H  
ATOM    955  P   GUA T   9      -4.741  -2.591 -21.994  1.00  0.00      TS   P  
ATOM    956  O1P GUA T   9      -6.075  -3.186 -22.236  1.00  0.00      TS   O  
ATOM    957  O2P GUA T   9      -3.582  -3.398 -22.416  1.00  0.00      TS   O  
ATOM    958  C5' GUA T   9      -5.720  -0.287 -22.774  1.00  0.00      TS   C  
ATOM    959  O5' GUA T   9      -4.626  -1.239 -22.844  1.00  0.00      TS   O  
ATOM    960  C4' GUA T   9      -5.231   1.143 -22.575  1.00  0.00      TS   C  
ATOM    961  O4' GUA T   9      -4.393   1.283 -21.391  1.00  0.00      TS   O  
ATOM    962  C3' GUA T   9      -4.262   1.689 -23.653  1.00  0.00      TS   C  
ATOM    963  O3' GUA T   9      -4.903   2.165 -24.836  1.00  0.00      TS   O  
ATOM    964  C2' GUA T   9      -3.631   2.801 -22.924  1.00  0.00      TS   C  
ATOM    965  C1' GUA T   9      -3.329   2.226 -21.584  1.00  0.00      TS   C  
ATOM    966  N1  GUA T   9       1.800   2.748 -21.309  1.00  0.00      TS   N  
ATOM    967  C2  GUA T   9       0.900   3.704 -21.565  1.00  0.00      TS   C  
ATOM    968  N2  GUA T   9       1.266   4.950 -21.546  1.00  0.00      TS   N  
ATOM    969  N3  GUA T   9      -0.421   3.428 -21.646  1.00  0.00      TS   N  
ATOM    970  C4  GUA T   9      -0.729   2.116 -21.500  1.00  0.00      TS   C  
ATOM    971  C5  GUA T   9       0.149   1.117 -21.268  1.00  0.00      TS   C  
ATOM    972  C6  GUA T   9       1.579   1.390 -21.264  1.00  0.00      TS   C  
ATOM    973  O6  GUA T   9       2.390   0.524 -20.963  1.00  0.00      TS   O  
ATOM    974  N7  GUA T   9      -0.503  -0.134 -21.271  1.00  0.00      TS   N  
ATOM    975  C8  GUA T   9      -1.787   0.250 -21.327  1.00  0.00      TS   C  
ATOM    976  N9  GUA T   9      -2.019   1.581 -21.502  1.00  0.00      TS   N  
ATOM    977  H1  GUA T   9       2.784   2.977 -21.286  1.00  0.00      TS   H  
ATOM    978  H8  GUA T   9      -2.581  -0.463 -21.106  1.00  0.00      TS   H  
ATOM    979  H1' GUA T   9      -3.511   2.994 -20.802  1.00  0.00      TS   H  
ATOM    980  H2' GUA T   9      -4.312   3.678 -22.882  1.00  0.00      TS   H  
ATOM    981  H21 GUA T   9       2.189   5.312 -21.670  1.00  0.00      TS   H  
ATOM    982  H3' GUA T   9      -3.438   0.952 -23.756  1.00  0.00      TS   H  
ATOM    983  H22 GUA T   9       0.446   5.515 -21.643  1.00  0.00      TS   H  
ATOM    984  H4' GUA T   9      -6.080   1.854 -22.483  1.00  0.00      TS   H  
ATOM    985  H5' GUA T   9      -6.384  -0.457 -21.900  1.00  0.00      TS   H  
ATOM    986 H2'' GUA T   9      -2.687   3.130 -23.408  1.00  0.00      TS   H  
ATOM    987 H5'' GUA T   9      -6.359  -0.312 -23.683  1.00  0.00      TS   H  
ATOM    988  P   CYT T  10      -4.479   1.720 -26.287  1.00  0.00      TS   P  
ATOM    989  O1P CYT T  10      -5.683   1.791 -27.205  1.00  0.00      TS   O  
ATOM    990  O2P CYT T  10      -3.861   0.391 -26.268  1.00  0.00      TS   O  
ATOM    991  C5' CYT T  10      -3.756   4.174 -26.729  1.00  0.00      TS   C  
ATOM    992  O5' CYT T  10      -3.421   2.770 -26.709  1.00  0.00      TS   O  
ATOM    993  C4' CYT T  10      -2.546   5.163 -26.372  1.00  0.00      TS   C  
ATOM    994  O4' CYT T  10      -1.904   4.877 -25.036  1.00  0.00      TS   O  
ATOM    995  C3' CYT T  10      -1.389   4.961 -27.388  1.00  0.00      TS   C  
ATOM    996  O3' CYT T  10      -1.615   5.664 -28.597  1.00  0.00      TS   O  
ATOM    997  C2' CYT T  10      -0.259   5.517 -26.604  1.00  0.00      TS   C  
ATOM    998  C1' CYT T  10      -0.477   4.960 -25.186  1.00  0.00      TS   C  
ATOM    999  N1  CYT T  10       0.165   3.674 -25.022  1.00  0.00      TS   N  
ATOM   1000  C2  CYT T  10       1.544   3.676 -25.003  1.00  0.00      TS   C  
ATOM   1001  O2  CYT T  10       2.192   4.697 -25.189  1.00  0.00      TS   O  
ATOM   1002  N3  CYT T  10       2.188   2.494 -24.749  1.00  0.00      TS   N  
ATOM   1003  C4  CYT T  10       1.586   1.318 -24.657  1.00  0.00      TS   C  
ATOM   1004  N4  CYT T  10       2.262   0.240 -24.426  1.00  0.00      TS   N  
ATOM   1005  C5  CYT T  10       0.204   1.222 -24.956  1.00  0.00      TS   C  
ATOM   1006  C6  CYT T  10      -0.493   2.399 -24.944  1.00  0.00      TS   C  
ATOM   1007  H5  CYT T  10      -0.314   0.265 -24.897  1.00  0.00      TS   H  
ATOM   1008  H6  CYT T  10      -1.580   2.376 -25.001  1.00  0.00      TS   H  
ATOM   1009  H1' CYT T  10      -0.039   5.637 -24.422  1.00  0.00      TS   H  
ATOM   1010  H2' CYT T  10      -0.340   6.619 -26.494  1.00  0.00      TS   H  
ATOM   1011  H3' CYT T  10      -1.278   3.868 -27.550  1.00  0.00      TS   H  
ATOM   1012  H4' CYT T  10      -2.813   6.238 -26.299  1.00  0.00      TS   H  
ATOM   1013  H41 CYT T  10       3.113   0.337 -23.909  1.00  0.00      TS   H  
ATOM   1014  H5' CYT T  10      -4.523   4.433 -25.967  1.00  0.00      TS   H  
ATOM   1015  H42 CYT T  10       1.836  -0.665 -24.396  1.00  0.00      TS   H  
ATOM   1016 H2'' CYT T  10       0.719   5.230 -27.048  1.00  0.00      TS   H  
ATOM   1017 H5'' CYT T  10      -4.244   4.410 -27.698  1.00  0.00      TS   H  
ATOM   1018  P   THY T  11      -0.863   5.065 -29.878  1.00  0.00      TS   P  
ATOM   1019  O1P THY T  11      -1.364   5.791 -31.116  1.00  0.00      TS   O  
ATOM   1020  O2P THY T  11      -1.072   3.619 -30.030  1.00  0.00      TS   O  
ATOM   1021  C5' THY T  11       1.193   6.649 -29.429  1.00  0.00      TS   C  
ATOM   1022  O5' THY T  11       0.664   5.283 -29.628  1.00  0.00      TS   O  
ATOM   1023  C4' THY T  11       2.762   6.695 -29.199  1.00  0.00      TS   C  
ATOM   1024  O4' THY T  11       3.236   5.709 -28.183  1.00  0.00      TS   O  
ATOM   1025  C3' THY T  11       3.534   6.376 -30.448  1.00  0.00      TS   C  
ATOM   1026  O3' THY T  11       4.670   7.218 -30.499  1.00  0.00      TS   O  
ATOM   1027  C2' THY T  11       3.997   4.963 -30.308  1.00  0.00      TS   C  
ATOM   1028  C1' THY T  11       4.207   4.810 -28.786  1.00  0.00      TS   C  
ATOM   1029  N1  THY T  11       3.905   3.459 -28.308  1.00  0.00      TS   N  
ATOM   1030  C2  THY T  11       5.036   2.650 -27.990  1.00  0.00      TS   C  
ATOM   1031  O2  THY T  11       6.209   3.077 -28.030  1.00  0.00      TS   O  
ATOM   1032  N3  THY T  11       4.684   1.391 -27.601  1.00  0.00      TS   N  
ATOM   1033  C4  THY T  11       3.508   0.740 -27.710  1.00  0.00      TS   C  
ATOM   1034  O4  THY T  11       3.336  -0.445 -27.351  1.00  0.00      TS   O  
ATOM   1035  C5  THY T  11       2.419   1.548 -28.198  1.00  0.00      TS   C  
ATOM   1036  C5M THY T  11       0.961   1.068 -28.383  1.00  0.00      TS   C  
ATOM   1037  C6  THY T  11       2.722   2.796 -28.601  1.00  0.00      TS   C  
ATOM   1038  H3  THY T  11       5.494   0.856 -27.322  1.00  0.00      TS   H  
ATOM   1039  H6  THY T  11       1.972   3.332 -29.183  1.00  0.00      TS   H  
ATOM   1040  H1' THY T  11       5.198   5.128 -28.398  1.00  0.00      TS   H  
ATOM   1041  H2' THY T  11       4.900   4.766 -30.923  1.00  0.00      TS   H  
ATOM   1042  H3' THY T  11       2.874   6.426 -31.340  1.00  0.00      TS   H  
ATOM   1043  H4' THY T  11       3.002   7.708 -28.809  1.00  0.00      TS   H  
ATOM   1044  H5' THY T  11       0.700   7.177 -28.585  1.00  0.00      TS   H  
ATOM   1045  H51 THY T  11       0.688   0.233 -27.703  1.00  0.00      TS   H  
ATOM   1046  H52 THY T  11       0.778   0.724 -29.424  1.00  0.00      TS   H  
ATOM   1047  H53 THY T  11       0.249   1.872 -28.100  1.00  0.00      TS   H  
ATOM   1048 H2'' THY T  11       3.192   4.310 -30.707  1.00  0.00      TS   H  
ATOM   1049 H5'' THY T  11       0.962   7.338 -30.269  1.00  0.00      TS   H  
ATOM   1050  P   ADE T  12       5.306   7.745 -31.791  1.00  0.00      TS   P  
ATOM   1051  O1P ADE T  12       5.968   8.971 -31.336  1.00  0.00      TS   O  
ATOM   1052  O2P ADE T  12       4.278   7.966 -32.856  1.00  0.00      TS   O  
ATOM   1053  C5' ADE T  12       7.519   6.309 -31.329  1.00  0.00      TS   C  
ATOM   1054  O5' ADE T  12       6.438   6.699 -32.240  1.00  0.00      TS   O  
ATOM   1055  C4' ADE T  12       8.152   4.971 -31.765  1.00  0.00      TS   C  
ATOM   1056  O4' ADE T  12       7.415   3.795 -31.205  1.00  0.00      TS   O  
ATOM   1057  C3' ADE T  12       8.031   4.716 -33.244  1.00  0.00      TS   C  
ATOM   1058  O3' ADE T  12       9.204   4.093 -33.834  1.00  0.00      TS   O  
ATOM   1059  C2' ADE T  12       6.885   3.775 -33.364  1.00  0.00      TS   C  
ATOM   1060  C1' ADE T  12       7.187   2.847 -32.191  1.00  0.00      TS   C  
ATOM   1061  N1  ADE T  12       6.281  -1.335 -29.391  1.00  0.00      TS   N  
ATOM   1062  C2  ADE T  12       7.352  -0.616 -29.595  1.00  0.00      TS   C  
ATOM   1063  N3  ADE T  12       7.544   0.431 -30.431  1.00  0.00      TS   N  
ATOM   1064  C4  ADE T  12       6.416   0.773 -31.012  1.00  0.00      TS   C  
ATOM   1065  C5  ADE T  12       5.171   0.171 -30.815  1.00  0.00      TS   C  
ATOM   1066  C6  ADE T  12       5.191  -1.032 -30.131  1.00  0.00      TS   C  
ATOM   1067  N6  ADE T  12       4.147  -1.779 -29.883  1.00  0.00      TS   N  
ATOM   1068  N7  ADE T  12       4.149   0.883 -31.451  1.00  0.00      TS   N  
ATOM   1069  C8  ADE T  12       4.770   1.846 -32.042  1.00  0.00      TS   C  
ATOM   1070  N9  ADE T  12       6.120   1.885 -31.752  1.00  0.00      TS   N  
ATOM   1071  H2  ADE T  12       8.155  -0.798 -28.880  1.00  0.00      TS   H  
ATOM   1072  H8  ADE T  12       4.210   2.571 -32.633  1.00  0.00      TS   H  
ATOM   1073  H1' ADE T  12       8.176   2.352 -32.303  1.00  0.00      TS   H  
ATOM   1074  H2' ADE T  12       6.904   3.218 -34.326  1.00  0.00      TS   H  
ATOM   1075  H3' ADE T  12       7.854   5.688 -33.751  1.00  0.00      TS   H  
ATOM   1076  H4' ADE T  12       9.175   4.873 -31.345  1.00  0.00      TS   H  
ATOM   1077  H5' ADE T  12       7.221   6.225 -30.263  1.00  0.00      TS   H  
ATOM   1078  H61 ADE T  12       3.351  -1.631 -30.471  1.00  0.00      TS   H  
ATOM   1079  H62 ADE T  12       4.343  -2.641 -29.414  1.00  0.00      TS   H  
ATOM   1080 H2'' ADE T  12       5.920   4.292 -33.177  1.00  0.00      TS   H  
ATOM   1081 H5'' ADE T  12       8.275   7.116 -31.443  1.00  0.00      TS   H  
ATOM   1082  P   THY T  13      10.124   4.971 -34.779  1.00  0.00      TS   P  
ATOM   1083  O1P THY T  13       9.897   6.394 -34.452  1.00  0.00      TS   O  
ATOM   1084  O2P THY T  13       9.926   4.617 -36.208  1.00  0.00      TS   O  
ATOM   1085  C5' THY T  13      11.870   4.718 -32.923  1.00  0.00      TS   C  
ATOM   1086  O5' THY T  13      11.579   4.610 -34.349  1.00  0.00      TS   O  
ATOM   1087  C4' THY T  13      12.218   3.313 -32.344  1.00  0.00      TS   C  
ATOM   1088  O4' THY T  13      11.043   2.443 -32.301  1.00  0.00      TS   O  
ATOM   1089  C3' THY T  13      13.239   2.488 -33.197  1.00  0.00      TS   C  
ATOM   1090  O3' THY T  13      14.424   2.056 -32.475  1.00  0.00      TS   O  
ATOM   1091  C2' THY T  13      12.404   1.373 -33.810  1.00  0.00      TS   C  
ATOM   1092  C1' THY T  13      11.487   1.161 -32.660  1.00  0.00      TS   C  
ATOM   1093  N1  THY T  13      10.270   0.371 -32.891  1.00  0.00      TS   N  
ATOM   1094  C2  THY T  13      10.056  -0.829 -32.207  1.00  0.00      TS   C  
ATOM   1095  O2  THY T  13      10.871  -1.192 -31.319  1.00  0.00      TS   O  
ATOM   1096  N3  THY T  13       8.944  -1.514 -32.573  1.00  0.00      TS   N  
ATOM   1097  C4  THY T  13       7.932  -1.059 -33.468  1.00  0.00      TS   C  
ATOM   1098  O4  THY T  13       6.786  -1.505 -33.334  1.00  0.00      TS   O  
ATOM   1099  C5  THY T  13       8.332   0.004 -34.271  1.00  0.00      TS   C  
ATOM   1100  C5M THY T  13       7.288   0.517 -35.256  1.00  0.00      TS   C  
ATOM   1101  C6  THY T  13       9.462   0.665 -33.991  1.00  0.00      TS   C  
ATOM   1102  H3  THY T  13       8.706  -2.330 -32.027  1.00  0.00      TS   H  
ATOM   1103  H6  THY T  13       9.876   1.528 -34.513  1.00  0.00      TS   H  
ATOM   1104  H1' THY T  13      12.155   0.761 -31.868  1.00  0.00      TS   H  
ATOM   1105  H2' THY T  13      13.008   0.517 -34.180  1.00  0.00      TS   H  
ATOM   1106  H3' THY T  13      13.474   3.181 -34.034  1.00  0.00      TS   H  
ATOM   1107  H4' THY T  13      12.629   3.427 -31.317  1.00  0.00      TS   H  
ATOM   1108  H5' THY T  13      11.017   5.065 -32.300  1.00  0.00      TS   H  
ATOM   1109  H51 THY T  13       6.961  -0.163 -36.071  1.00  0.00      TS   H  
ATOM   1110  H52 THY T  13       7.824   1.370 -35.724  1.00  0.00      TS   H  
ATOM   1111  H53 THY T  13       6.336   0.792 -34.754  1.00  0.00      TS   H  
ATOM   1112 H2'' THY T  13      11.752   1.654 -34.664  1.00  0.00      TS   H  
ATOM   1113 H5'' THY T  13      12.695   5.422 -32.687  1.00  0.00      TS   H  
ATOM   1114  P   ADE T  14      15.677   1.458 -33.224  1.00  0.00      TS   P  
ATOM   1115  O1P ADE T  14      16.773   1.541 -32.227  1.00  0.00      TS   O  
ATOM   1116  O2P ADE T  14      15.796   2.257 -34.473  1.00  0.00      TS   O  
ATOM   1117  C5' ADE T  14      15.416  -1.036 -32.485  1.00  0.00      TS   C  
ATOM   1118  O5' ADE T  14      15.455  -0.121 -33.646  1.00  0.00      TS   O  
ATOM   1119  C4' ADE T  14      15.132  -2.537 -32.929  1.00  0.00      TS   C  
ATOM   1120  O4' ADE T  14      13.699  -2.639 -33.262  1.00  0.00      TS   O  
ATOM   1121  C3' ADE T  14      15.874  -2.821 -34.189  1.00  0.00      TS   C  
ATOM   1122  O3' ADE T  14      16.452  -4.103 -34.125  1.00  0.00      TS   O  
ATOM   1123  C2' ADE T  14      14.789  -2.751 -35.264  1.00  0.00      TS   C  
ATOM   1124  C1' ADE T  14      13.538  -3.253 -34.508  1.00  0.00      TS   C  
ATOM   1125  N1  ADE T  14       8.396  -4.262 -34.432  1.00  0.00      TS   N  
ATOM   1126  C2  ADE T  14       9.394  -4.814 -33.730  1.00  0.00      TS   C  
ATOM   1127  N3  ADE T  14      10.678  -4.568 -33.905  1.00  0.00      TS   N  
ATOM   1128  C4  ADE T  14      10.959  -3.444 -34.624  1.00  0.00      TS   C  
ATOM   1129  C5  ADE T  14      10.002  -2.866 -35.397  1.00  0.00      TS   C  
ATOM   1130  C6  ADE T  14       8.635  -3.269 -35.337  1.00  0.00      TS   C  
ATOM   1131  N6  ADE T  14       7.637  -2.877 -36.118  1.00  0.00      TS   N  
ATOM   1132  N7  ADE T  14      10.574  -1.765 -36.098  1.00  0.00      TS   N  
ATOM   1133  C8  ADE T  14      11.880  -1.821 -35.830  1.00  0.00      TS   C  
ATOM   1134  N9  ADE T  14      12.196  -2.865 -35.022  1.00  0.00      TS   N  
ATOM   1135  H2  ADE T  14       9.142  -5.636 -33.061  1.00  0.00      TS   H  
ATOM   1136  H8  ADE T  14      12.625  -1.267 -36.401  1.00  0.00      TS   H  
ATOM   1137  H1' ADE T  14      13.689  -4.349 -34.412  1.00  0.00      TS   H  
ATOM   1138  H2' ADE T  14      15.072  -3.461 -36.071  1.00  0.00      TS   H  
ATOM   1139  H3' ADE T  14      16.649  -2.072 -34.459  1.00  0.00      TS   H  
ATOM   1140  H4' ADE T  14      15.414  -3.197 -32.082  1.00  0.00      TS   H  
ATOM   1141  H5' ADE T  14      14.760  -0.694 -31.656  1.00  0.00      TS   H  
ATOM   1142  H61 ADE T  14       6.728  -2.789 -35.711  1.00  0.00      TS   H  
ATOM   1143  H62 ADE T  14       7.610  -3.202 -37.062  1.00  0.00      TS   H  
ATOM   1144 H2'' ADE T  14      14.711  -1.695 -35.599  1.00  0.00      TS   H  
ATOM   1145 H5'' ADE T  14      16.459  -1.203 -32.141  1.00  0.00      TS   H  
ATOM   1146  P   THY T  15      17.828  -4.451 -34.503  1.00  0.00      TS   P  
ATOM   1147  O1P THY T  15      18.786  -4.269 -33.411  1.00  0.00      TS   O  
ATOM   1148  O2P THY T  15      18.189  -3.689 -35.712  1.00  0.00      TS   O  
ATOM   1149  C5' THY T  15      17.044  -6.870 -33.695  1.00  0.00      TS   C  
ATOM   1150  O5' THY T  15      17.712  -5.969 -34.770  1.00  0.00      TS   O  
ATOM   1151  C4' THY T  15      16.051  -7.874 -34.391  1.00  0.00      TS   C  
ATOM   1152  O4' THY T  15      14.853  -7.221 -34.842  1.00  0.00      TS   O  
ATOM   1153  C3' THY T  15      16.683  -8.587 -35.549  1.00  0.00      TS   C  
ATOM   1154  O3' THY T  15      16.267  -9.973 -35.639  1.00  0.00      TS   O  
ATOM   1155  C2' THY T  15      16.085  -7.802 -36.640  1.00  0.00      TS   C  
ATOM   1156  C1' THY T  15      14.684  -7.609 -36.220  1.00  0.00      TS   C  
ATOM   1157  N1  THY T  15      13.921  -6.563 -36.961  1.00  0.00      TS   N  
ATOM   1158  C2  THY T  15      12.553  -6.806 -37.010  1.00  0.00      TS   C  
ATOM   1159  O2  THY T  15      12.074  -7.761 -36.417  1.00  0.00      TS   O  
ATOM   1160  N3  THY T  15      11.788  -5.853 -37.624  1.00  0.00      TS   N  
ATOM   1161  C4  THY T  15      12.229  -4.807 -38.337  1.00  0.00      TS   C  
ATOM   1162  O4  THY T  15      11.418  -4.121 -38.953  1.00  0.00      TS   O  
ATOM   1163  C5  THY T  15      13.626  -4.589 -38.331  1.00  0.00      TS   C  
ATOM   1164  C5M THY T  15      14.074  -3.412 -39.279  1.00  0.00      TS   C  
ATOM   1165  C6  THY T  15      14.448  -5.425 -37.649  1.00  0.00      TS   C  
ATOM   1166  H3  THY T  15      10.850  -6.171 -37.822  1.00  0.00      TS   H  
ATOM   1167  H6  THY T  15      15.525  -5.479 -37.809  1.00  0.00      TS   H  
ATOM   1168  H1' THY T  15      14.181  -8.594 -36.307  1.00  0.00      TS   H  
ATOM   1169  H2' THY T  15      16.098  -8.402 -37.576  1.00  0.00      TS   H  
ATOM   1170  H3' THY T  15      17.785  -8.455 -35.501  1.00  0.00      TS   H  
ATOM   1171  H4' THY T  15      15.742  -8.689 -33.702  1.00  0.00      TS   H  
ATOM   1172  H5' THY T  15      16.494  -6.328 -32.896  1.00  0.00      TS   H  
ATOM   1173  H51 THY T  15      14.083  -3.716 -40.348  1.00  0.00      TS   H  
ATOM   1174  H52 THY T  15      15.169  -3.248 -39.178  1.00  0.00      TS   H  
ATOM   1175  H53 THY T  15      13.432  -2.515 -39.145  1.00  0.00      TS   H  
ATOM   1176 H2'' THY T  15      16.520  -6.796 -36.823  1.00  0.00      TS   H  
ATOM   1177 H5'' THY T  15      17.769  -7.461 -33.095  1.00  0.00      TS   H  
ATOM   1178  P   ADE T  16      17.279 -11.016 -34.944  1.00  0.00      TS   P  
ATOM   1179  O1P ADE T  16      17.505 -10.658 -33.554  1.00  0.00      TS   O  
ATOM   1180  O2P ADE T  16      18.481 -11.066 -35.754  1.00  0.00      TS   O  
ATOM   1181  C5' ADE T  16      15.316 -12.552 -34.187  1.00  0.00      TS   C  
ATOM   1182  O5' ADE T  16      16.457 -12.399 -35.107  1.00  0.00      TS   O  
ATOM   1183  C4' ADE T  16      13.920 -12.731 -34.754  1.00  0.00      TS   C  
ATOM   1184  O4' ADE T  16      13.557 -11.542 -35.634  1.00  0.00      TS   O  
ATOM   1185  C3' ADE T  16      13.772 -13.930 -35.726  1.00  0.00      TS   C  
ATOM   1186  O3' ADE T  16      12.562 -14.674 -35.428  1.00  0.00      TS   O  
ATOM   1187  C2' ADE T  16      13.809 -13.283 -37.092  1.00  0.00      TS   C  
ATOM   1188  C1' ADE T  16      13.107 -11.981 -36.911  1.00  0.00      TS   C  
ATOM   1189  N1  ADE T  16      11.381  -8.122 -39.946  1.00  0.00      TS   N  
ATOM   1190  C2  ADE T  16      10.698  -9.114 -39.344  1.00  0.00      TS   C  
ATOM   1191  N3  ADE T  16      11.158 -10.006 -38.481  1.00  0.00      TS   N  
ATOM   1192  C4  ADE T  16      12.472 -10.085 -38.528  1.00  0.00      TS   C  
ATOM   1193  C5  ADE T  16      13.330  -9.357 -39.341  1.00  0.00      TS   C  
ATOM   1194  C6  ADE T  16      12.735  -8.308 -40.000  1.00  0.00      TS   C  
ATOM   1195  N6  ADE T  16      13.473  -7.437 -40.758  1.00  0.00      TS   N  
ATOM   1196  N7  ADE T  16      14.650  -9.680 -39.235  1.00  0.00      TS   N  
ATOM   1197  C8  ADE T  16      14.700 -10.544 -38.288  1.00  0.00      TS   C  
ATOM   1198  N9  ADE T  16      13.416 -10.921 -37.870  1.00  0.00      TS   N  
ATOM   1199  H2  ADE T  16       9.634  -8.890 -39.276  1.00  0.00      TS   H  
ATOM   1200  H8  ADE T  16      15.554 -11.029 -37.812  1.00  0.00      TS   H  
ATOM   1201  H1' ADE T  16      12.024 -12.222 -36.864  1.00  0.00      TS   H  
ATOM   1202  H2' ADE T  16      13.308 -13.920 -37.851  1.00  0.00      TS   H  
ATOM   1203  H3' ADE T  16      14.723 -14.451 -35.485  1.00  0.00      TS   H  
ATOM   1204  H4' ADE T  16      13.150 -12.825 -33.958  1.00  0.00      TS   H  
ATOM   1205  H5' ADE T  16      15.280 -11.760 -33.409  1.00  0.00      TS   H  
ATOM   1206  H61 ADE T  16      14.390  -7.219 -40.422  1.00  0.00      TS   H  
ATOM   1207  H62 ADE T  16      13.092  -6.632 -41.213  1.00  0.00      TS   H  
ATOM   1208 H2'' ADE T  16      14.865 -13.046 -37.343  1.00  0.00      TS   H  
ATOM   1209 H5'' ADE T  16      15.555 -13.526 -33.710  1.00  0.00      TS   H  
ATOM   1210  P   THY T  17      12.461 -16.131 -36.100  1.00  0.00      TS   P  
ATOM   1211  O1P THY T  17      11.777 -17.074 -35.200  1.00  0.00      TS   O  
ATOM   1212  O2P THY T  17      13.816 -16.549 -36.469  1.00  0.00      TS   O  
ATOM   1213  C5' THY T  17      10.339 -15.412 -37.463  1.00  0.00      TS   C  
ATOM   1214  O5' THY T  17      11.638 -16.040 -37.474  1.00  0.00      TS   O  
ATOM   1215  C4' THY T  17       9.982 -14.942 -38.920  1.00  0.00      TS   C  
ATOM   1216  O4' THY T  17      10.764 -13.742 -39.314  1.00  0.00      TS   O  
ATOM   1217  C3' THY T  17      10.276 -15.977 -40.059  1.00  0.00      TS   C  
ATOM   1218  O3' THY T  17       9.115 -15.954 -40.900  1.00  0.00      TS   O  
ATOM   1219  C2' THY T  17      11.450 -15.370 -40.882  1.00  0.00      TS   C  
ATOM   1220  C1' THY T  17      11.105 -13.949 -40.748  1.00  0.00      TS   C  
ATOM   1221  N1  THY T  17      12.139 -12.974 -41.157  1.00  0.00      TS   N  
ATOM   1222  C2  THY T  17      11.651 -11.758 -41.613  1.00  0.00      TS   C  
ATOM   1223  O2  THY T  17      10.472 -11.542 -41.707  1.00  0.00      TS   O  
ATOM   1224  N3  THY T  17      12.584 -10.824 -42.009  1.00  0.00      TS   N  
ATOM   1225  C4  THY T  17      13.927 -11.080 -42.108  1.00  0.00      TS   C  
ATOM   1226  O4  THY T  17      14.605 -10.252 -42.724  1.00  0.00      TS   O  
ATOM   1227  C5  THY T  17      14.436 -12.283 -41.487  1.00  0.00      TS   C  
ATOM   1228  C5M THY T  17      15.908 -12.482 -41.354  1.00  0.00      TS   C  
ATOM   1229  C6  THY T  17      13.482 -13.100 -40.995  1.00  0.00      TS   C  
ATOM   1230  H3  THY T  17      12.180 -10.052 -42.520  1.00  0.00      TS   H  
ATOM   1231  H6  THY T  17      13.717 -14.073 -40.563  1.00  0.00      TS   H  
ATOM   1232  H1' THY T  17      10.124 -13.860 -41.262  1.00  0.00      TS   H  
ATOM   1233  H2' THY T  17      11.394 -15.728 -41.932  1.00  0.00      TS   H  
ATOM   1234  H3' THY T  17      10.500 -16.959 -39.590  1.00  0.00      TS   H  
ATOM   1235  H4' THY T  17       8.908 -14.660 -38.885  1.00  0.00      TS   H  
ATOM   1236  H5' THY T  17      10.270 -14.533 -36.787  1.00  0.00      TS   H  
ATOM   1237  H51 THY T  17      16.151 -13.565 -41.388  1.00  0.00      TS   H  
ATOM   1238  H52 THY T  17      16.260 -12.178 -40.345  1.00  0.00      TS   H  
ATOM   1239  H53 THY T  17      16.541 -11.898 -42.055  1.00  0.00      TS   H  
ATOM   1240 H2'' THY T  17      12.347 -15.789 -40.379  1.00  0.00      TS   H  
ATOM   1241 H5'' THY T  17       9.568 -16.176 -37.226  1.00  0.00      TS   H  
ATOM   1242  P   ADE T  18       8.175 -17.174 -41.002  1.00  0.00      TS   P  
ATOM   1243  O1P ADE T  18       7.262 -17.307 -39.829  1.00  0.00      TS   O  
ATOM   1244  O2P ADE T  18       8.952 -18.328 -41.459  1.00  0.00      TS   O  
ATOM   1245  C5' ADE T  18       6.242 -15.876 -42.118  1.00  0.00      TS   C  
ATOM   1246  O5' ADE T  18       7.276 -16.792 -42.173  1.00  0.00      TS   O  
ATOM   1247  C4' ADE T  18       6.154 -15.062 -43.493  1.00  0.00      TS   C  
ATOM   1248  O4' ADE T  18       7.274 -14.131 -43.691  1.00  0.00      TS   O  
ATOM   1249  C3' ADE T  18       6.250 -16.019 -44.715  1.00  0.00      TS   C  
ATOM   1250  O3' ADE T  18       5.286 -15.739 -45.794  1.00  0.00      TS   O  
ATOM   1251  C2' ADE T  18       7.636 -15.790 -45.294  1.00  0.00      TS   C  
ATOM   1252  C1' ADE T  18       7.876 -14.316 -44.985  1.00  0.00      TS   C  
ATOM   1253  N1  ADE T  18      11.559 -11.107 -46.497  1.00  0.00      TS   N  
ATOM   1254  C2  ADE T  18      10.242 -11.124 -46.713  1.00  0.00      TS   C  
ATOM   1255  N3  ADE T  18       9.296 -11.982 -46.235  1.00  0.00      TS   N  
ATOM   1256  C4  ADE T  18       9.873 -12.932 -45.449  1.00  0.00      TS   C  
ATOM   1257  C5  ADE T  18      11.211 -13.042 -45.187  1.00  0.00      TS   C  
ATOM   1258  C6  ADE T  18      12.083 -12.060 -45.627  1.00  0.00      TS   C  
ATOM   1259  N6  ADE T  18      13.327 -12.025 -45.197  1.00  0.00      TS   N  
ATOM   1260  N7  ADE T  18      11.465 -14.161 -44.370  1.00  0.00      TS   N  
ATOM   1261  C8  ADE T  18      10.251 -14.609 -44.112  1.00  0.00      TS   C  
ATOM   1262  N9  ADE T  18       9.293 -13.970 -44.883  1.00  0.00      TS   N  
ATOM   1263  H2  ADE T  18       9.922 -10.420 -47.483  1.00  0.00      TS   H  
ATOM   1264  H8  ADE T  18       9.899 -15.511 -43.610  1.00  0.00      TS   H  
ATOM   1265  H1' ADE T  18       7.408 -13.577 -45.671  1.00  0.00      TS   H  
ATOM   1266  H2' ADE T  18       7.911 -16.008 -46.348  1.00  0.00      TS   H  
ATOM   1267  H3' ADE T  18       6.190 -17.062 -44.339  1.00  0.00      TS   H  
ATOM   1268  H4' ADE T  18       5.175 -14.536 -43.499  1.00  0.00      TS   H  
ATOM   1269  H5' ADE T  18       6.406 -15.122 -41.319  1.00  0.00      TS   H  
ATOM   1270  H61 ADE T  18      13.588 -12.836 -44.673  1.00  0.00      TS   H  
ATOM   1271  H62 ADE T  18      13.899 -11.306 -45.593  1.00  0.00      TS   H  
ATOM   1272 H2'' ADE T  18       8.291 -16.364 -44.604  1.00  0.00      TS   H  
ATOM   1273 H5'' ADE T  18       5.216 -16.256 -41.925  1.00  0.00      TS   H  
ATOM   1274  P   ADE T  19       5.164 -16.832 -46.900  1.00  0.00      TS   P  
ATOM   1275  O1P ADE T  19       3.731 -17.181 -47.127  1.00  0.00      TS   O  
ATOM   1276  O2P ADE T  19       5.979 -18.031 -46.721  1.00  0.00      TS   O  
ATOM   1277  C5' ADE T  19       5.038 -14.903 -48.738  1.00  0.00      TS   C  
ATOM   1278  O5' ADE T  19       5.592 -16.100 -48.221  1.00  0.00      TS   O  
ATOM   1279  C4' ADE T  19       5.862 -14.211 -49.803  1.00  0.00      TS   C  
ATOM   1280  O4' ADE T  19       7.106 -13.743 -49.339  1.00  0.00      TS   O  
ATOM   1281  C3' ADE T  19       6.140 -15.051 -51.008  1.00  0.00      TS   C  
ATOM   1282  O3' ADE T  19       5.944 -14.372 -52.345  1.00  0.00      TS   O  
ATOM   1283  C2' ADE T  19       7.578 -15.398 -50.740  1.00  0.00      TS   C  
ATOM   1284  C1' ADE T  19       8.170 -14.173 -50.145  1.00  0.00      TS   C  
ATOM   1285  N1  ADE T  19      12.987 -12.691 -49.057  1.00  0.00      TS   N  
ATOM   1286  C2  ADE T  19      12.004 -12.170 -49.828  1.00  0.00      TS   C  
ATOM   1287  N3  ADE T  19      10.853 -12.675 -50.114  1.00  0.00      TS   N  
ATOM   1288  C4  ADE T  19      10.555 -13.732 -49.359  1.00  0.00      TS   C  
ATOM   1289  C5  ADE T  19      11.364 -14.373 -48.454  1.00  0.00      TS   C  
ATOM   1290  C6  ADE T  19      12.705 -13.844 -48.335  1.00  0.00      TS   C  
ATOM   1291  N6  ADE T  19      13.829 -14.305 -47.651  1.00  0.00      TS   N  
ATOM   1292  N7  ADE T  19      10.661 -15.428 -47.845  1.00  0.00      TS   N  
ATOM   1293  C8  ADE T  19       9.502 -15.363 -48.428  1.00  0.00      TS   C  
ATOM   1294  N9  ADE T  19       9.302 -14.387 -49.289  1.00  0.00      TS   N  
ATOM   1295  H2  ADE T  19      12.285 -11.312 -50.438  1.00  0.00      TS   H  
ATOM   1296  H8  ADE T  19       8.734 -16.078 -48.132  1.00  0.00      TS   H  
ATOM   1297  H1' ADE T  19       8.367 -13.340 -50.853  1.00  0.00      TS   H  
ATOM   1298  H2' ADE T  19       8.171 -15.541 -51.669  1.00  0.00      TS   H  
ATOM   1299  H3' ADE T  19       5.454 -15.920 -50.903  1.00  0.00      TS   H  
ATOM   1300  H4' ADE T  19       5.261 -13.327 -50.106  1.00  0.00      TS   H  
ATOM   1301  H5' ADE T  19       4.788 -14.183 -47.931  1.00  0.00      TS   H  
ATOM   1302  H61 ADE T  19      14.697 -13.820 -47.757  1.00  0.00      TS   H  
ATOM   1303  H62 ADE T  19      13.770 -14.788 -46.777  1.00  0.00      TS   H  
ATOM   1304 H2'' ADE T  19       7.466 -16.339 -50.159  1.00  0.00      TS   H  
ATOM   1305 H5'' ADE T  19       4.073 -15.168 -49.220  1.00  0.00      TS   H  
ATOM   1306  P   GUA T  20       5.937 -15.312 -53.604  1.00  0.00      TS   P  
ATOM   1307  O1P GUA T  20       5.089 -14.644 -54.607  1.00  0.00      TS   O  
ATOM   1308  O2P GUA T  20       5.695 -16.718 -53.188  1.00  0.00      TS   O  
ATOM   1309  C5' GUA T  20       7.692 -13.973 -54.923  1.00  0.00      TS   C  
ATOM   1310  O5' GUA T  20       7.444 -15.224 -54.203  1.00  0.00      TS   O  
ATOM   1311  C4' GUA T  20       9.209 -13.780 -55.234  1.00  0.00      TS   C  
ATOM   1312  O4' GUA T  20      10.020 -13.850 -54.033  1.00  0.00      TS   O  
ATOM   1313  C3' GUA T  20       9.795 -14.807 -56.187  1.00  0.00      TS   C  
ATOM   1314  O3' GUA T  20      10.483 -14.349 -57.385  1.00  0.00      TS   O  
ATOM   1315  C2' GUA T  20      10.743 -15.590 -55.365  1.00  0.00      TS   C  
ATOM   1316  C1' GUA T  20      11.234 -14.541 -54.388  1.00  0.00      TS   C  
ATOM   1317  N1  GUA T  20      15.076 -14.583 -51.230  1.00  0.00      TS   N  
ATOM   1318  C2  GUA T  20      14.864 -13.767 -52.306  1.00  0.00      TS   C  
ATOM   1319  N2  GUA T  20      15.829 -12.896 -52.593  1.00  0.00      TS   N  
ATOM   1320  N3  GUA T  20      13.722 -13.768 -52.985  1.00  0.00      TS   N  
ATOM   1321  C4  GUA T  20      12.885 -14.741 -52.524  1.00  0.00      TS   C  
ATOM   1322  C5  GUA T  20      12.947 -15.526 -51.353  1.00  0.00      TS   C  
ATOM   1323  C6  GUA T  20      14.163 -15.504 -50.634  1.00  0.00      TS   C  
ATOM   1324  O6  GUA T  20      14.550 -16.278 -49.691  1.00  0.00      TS   O  
ATOM   1325  N7  GUA T  20      11.852 -16.388 -51.280  1.00  0.00      TS   N  
ATOM   1326  C8  GUA T  20      11.102 -16.110 -52.353  1.00  0.00      TS   C  
ATOM   1327  N9  GUA T  20      11.723 -15.123 -53.164  1.00  0.00      TS   N  
ATOM   1328  H1  GUA T  20      15.867 -14.460 -50.615  1.00  0.00      TS   H  
ATOM   1329  H8  GUA T  20      10.169 -16.602 -52.629  1.00  0.00      TS   H  
ATOM   1330  H1' GUA T  20      11.813 -13.697 -54.819  1.00  0.00      TS   H  
ATOM   1331  H2' GUA T  20      11.636 -15.947 -55.921  1.00  0.00      TS   H  
ATOM   1332  H21 GUA T  20      15.773 -12.276 -53.374  1.00  0.00      TS   H  
ATOM   1333  H3' GUA T  20       8.857 -15.334 -56.464  1.00  0.00      TS   H  
ATOM   1334  H22 GUA T  20      16.758 -13.064 -52.261  1.00  0.00      TS   H  
ATOM   1335  H4' GUA T  20       9.429 -12.780 -55.663  1.00  0.00      TS   H  
ATOM   1336  H5' GUA T  20       7.435 -13.051 -54.359  1.00  0.00      TS   H  
ATOM   1337  H3T GUA T  20      11.166 -14.987 -57.603  1.00  0.00      TS   H  
ATOM   1338 H2'' GUA T  20      10.274 -16.460 -54.860  1.00  0.00      TS   H  
ATOM   1339 H5'' GUA T  20       7.130 -13.975 -55.882  1.00  0.00      TS   H  
TER   
END
