# Supplementary material for: CRISPR-Cas12a exploits R-loop asymmetry to form double-strand breaks
Source: eLife. 2020 Jun 10;9:e55143. doi: 10.7554/eLife.55143 (PMC7286691; doi:10.7554/eLife.55143)
Supplement: Figure 5—source data 2. [file elife-55143-fig5-data2.zip › Figure 5ΓÇöSource Data 2/Example_MD_trajectories/5prime_boundary/5prime_boundary_49.pdb]

ATOM      1  C5' CYT B   1      22.776  -7.874 -55.413  1.00  0.00      BS   C  
ATOM      2  O5' CYT B   1      23.537  -7.996 -54.233  1.00  0.00      BS   O  
ATOM      3  C4' CYT B   1      21.280  -7.984 -55.247  1.00  0.00      BS   C  
ATOM      4  O4' CYT B   1      20.795  -9.334 -55.035  1.00  0.00      BS   O  
ATOM      5  C3' CYT B   1      20.495  -7.151 -54.204  1.00  0.00      BS   C  
ATOM      6  O3' CYT B   1      20.494  -5.733 -54.541  1.00  0.00      BS   O  
ATOM      7  C2' CYT B   1      19.116  -7.774 -54.448  1.00  0.00      BS   C  
ATOM      8  C1' CYT B   1      19.382  -9.228 -54.896  1.00  0.00      BS   C  
ATOM      9  N1  CYT B   1      18.917 -10.351 -54.005  1.00  0.00      BS   N  
ATOM     10  C2  CYT B   1      17.589 -10.754 -54.048  1.00  0.00      BS   C  
ATOM     11  O2  CYT B   1      16.800 -10.040 -54.724  1.00  0.00      BS   O  
ATOM     12  N3  CYT B   1      17.112 -11.742 -53.263  1.00  0.00      BS   N  
ATOM     13  C4  CYT B   1      17.975 -12.399 -52.454  1.00  0.00      BS   C  
ATOM     14  N4  CYT B   1      17.581 -13.401 -51.739  1.00  0.00      BS   N  
ATOM     15  C5  CYT B   1      19.392 -12.027 -52.335  1.00  0.00      BS   C  
ATOM     16  C6  CYT B   1      19.772 -10.968 -53.059  1.00  0.00      BS   C  
ATOM     17  H5  CYT B   1      20.071 -12.679 -51.787  1.00  0.00      BS   H  
ATOM     18  H6  CYT B   1      20.770 -10.528 -53.054  1.00  0.00      BS   H  
ATOM     19  H1' CYT B   1      18.984  -9.383 -55.922  1.00  0.00      BS   H  
ATOM     20  H2' CYT B   1      18.661  -7.235 -55.308  1.00  0.00      BS   H  
ATOM     21  H3' CYT B   1      20.932  -7.455 -53.229  1.00  0.00      BS   H  
ATOM     22  H4' CYT B   1      20.819  -7.633 -56.195  1.00  0.00      BS   H  
ATOM     23  H41 CYT B   1      16.583 -13.464 -51.730  1.00  0.00      BS   H  
ATOM     24  H5' CYT B   1      23.115  -8.689 -56.087  1.00  0.00      BS   H  
ATOM     25  H42 CYT B   1      18.124 -13.852 -51.030  1.00  0.00      BS   H  
ATOM     26  H5T CYT B   1      24.438  -7.774 -54.478  1.00  0.00      BS   H  
ATOM     27 H2'' CYT B   1      18.335  -7.662 -53.665  1.00  0.00      BS   H  
ATOM     28 H5'' CYT B   1      23.048  -6.966 -55.995  1.00  0.00      BS   H  
ATOM     29  P   THY B   2      19.811  -4.681 -53.500  1.00  0.00      BS   P  
ATOM     30  O1P THY B   2      19.857  -3.310 -54.097  1.00  0.00      BS   O  
ATOM     31  O2P THY B   2      20.425  -4.774 -52.183  1.00  0.00      BS   O  
ATOM     32  C5' THY B   2      17.437  -4.583 -54.527  1.00  0.00      BS   C  
ATOM     33  O5' THY B   2      18.278  -5.036 -53.470  1.00  0.00      BS   O  
ATOM     34  C4' THY B   2      15.945  -5.024 -54.224  1.00  0.00      BS   C  
ATOM     35  O4' THY B   2      15.913  -6.485 -53.799  1.00  0.00      BS   O  
ATOM     36  C3' THY B   2      15.243  -4.248 -53.087  1.00  0.00      BS   C  
ATOM     37  O3' THY B   2      13.885  -3.934 -53.357  1.00  0.00      BS   O  
ATOM     38  C2' THY B   2      15.324  -5.179 -51.916  1.00  0.00      BS   C  
ATOM     39  C1' THY B   2      15.202  -6.612 -52.505  1.00  0.00      BS   C  
ATOM     40  N1  THY B   2      15.762  -7.646 -51.718  1.00  0.00      BS   N  
ATOM     41  C2  THY B   2      14.968  -8.673 -51.421  1.00  0.00      BS   C  
ATOM     42  O2  THY B   2      13.753  -8.626 -51.651  1.00  0.00      BS   O  
ATOM     43  N3  THY B   2      15.513  -9.729 -50.781  1.00  0.00      BS   N  
ATOM     44  C4  THY B   2      16.807  -9.795 -50.391  1.00  0.00      BS   C  
ATOM     45  O4  THY B   2      17.085 -10.667 -49.601  1.00  0.00      BS   O  
ATOM     46  C5  THY B   2      17.664  -8.635 -50.739  1.00  0.00      BS   C  
ATOM     47  C5M THY B   2      19.115  -8.575 -50.222  1.00  0.00      BS   C  
ATOM     48  C6  THY B   2      17.095  -7.602 -51.356  1.00  0.00      BS   C  
ATOM     49  H3  THY B   2      14.941 -10.544 -50.612  1.00  0.00      BS   H  
ATOM     50  H6  THY B   2      17.609  -6.766 -51.828  1.00  0.00      BS   H  
ATOM     51  H1' THY B   2      14.162  -6.794 -52.852  1.00  0.00      BS   H  
ATOM     52  H2' THY B   2      14.587  -5.112 -51.087  1.00  0.00      BS   H  
ATOM     53  H3' THY B   2      15.795  -3.307 -52.878  1.00  0.00      BS   H  
ATOM     54  H4' THY B   2      15.349  -4.838 -55.143  1.00  0.00      BS   H  
ATOM     55  H5' THY B   2      17.716  -5.019 -55.510  1.00  0.00      BS   H  
ATOM     56  H51 THY B   2      19.689  -9.525 -50.267  1.00  0.00      BS   H  
ATOM     57  H52 THY B   2      19.085  -8.192 -49.180  1.00  0.00      BS   H  
ATOM     58  H53 THY B   2      19.666  -7.937 -50.945  1.00  0.00      BS   H  
ATOM     59 H2'' THY B   2      16.312  -4.971 -51.455  1.00  0.00      BS   H  
ATOM     60 H5'' THY B   2      17.452  -3.482 -54.677  1.00  0.00      BS   H  
ATOM     61  P   THY B   3      13.074  -2.873 -52.512  1.00  0.00      BS   P  
ATOM     62  O1P THY B   3      12.430  -1.927 -53.468  1.00  0.00      BS   O  
ATOM     63  O2P THY B   3      13.994  -2.377 -51.489  1.00  0.00      BS   O  
ATOM     64  C5' THY B   3      11.077  -4.405 -52.796  1.00  0.00      BS   C  
ATOM     65  O5' THY B   3      12.030  -3.780 -51.867  1.00  0.00      BS   O  
ATOM     66  C4' THY B   3       9.874  -4.991 -52.086  1.00  0.00      BS   C  
ATOM     67  O4' THY B   3      10.266  -6.187 -51.354  1.00  0.00      BS   O  
ATOM     68  C3' THY B   3       9.156  -4.152 -50.981  1.00  0.00      BS   C  
ATOM     69  O3' THY B   3       7.727  -4.229 -51.073  1.00  0.00      BS   O  
ATOM     70  C2' THY B   3       9.614  -4.702 -49.674  1.00  0.00      BS   C  
ATOM     71  C1' THY B   3       9.857  -6.215 -49.966  1.00  0.00      BS   C  
ATOM     72  N1  THY B   3      10.921  -6.875 -49.089  1.00  0.00      BS   N  
ATOM     73  C2  THY B   3      10.736  -8.190 -48.909  1.00  0.00      BS   C  
ATOM     74  O2  THY B   3       9.802  -8.861 -49.349  1.00  0.00      BS   O  
ATOM     75  N3  THY B   3      11.754  -8.717 -48.164  1.00  0.00      BS   N  
ATOM     76  C4  THY B   3      12.964  -8.030 -47.793  1.00  0.00      BS   C  
ATOM     77  O4  THY B   3      13.707  -8.635 -46.953  1.00  0.00      BS   O  
ATOM     78  C5  THY B   3      13.213  -6.799 -48.350  1.00  0.00      BS   C  
ATOM     79  C5M THY B   3      14.501  -6.164 -48.000  1.00  0.00      BS   C  
ATOM     80  C6  THY B   3      12.163  -6.254 -48.996  1.00  0.00      BS   C  
ATOM     81  H3  THY B   3      11.619  -9.648 -47.797  1.00  0.00      BS   H  
ATOM     82  H6  THY B   3      12.187  -5.187 -49.216  1.00  0.00      BS   H  
ATOM     83  H1' THY B   3       8.917  -6.807 -49.962  1.00  0.00      BS   H  
ATOM     84  H2' THY B   3       8.940  -4.638 -48.793  1.00  0.00      BS   H  
ATOM     85  H3' THY B   3       9.539  -3.120 -51.134  1.00  0.00      BS   H  
ATOM     86  H4' THY B   3       9.070  -5.326 -52.776  1.00  0.00      BS   H  
ATOM     87  H5' THY B   3      11.549  -5.254 -53.334  1.00  0.00      BS   H  
ATOM     88  H51 THY B   3      14.364  -5.394 -47.212  1.00  0.00      BS   H  
ATOM     89  H52 THY B   3      14.966  -5.590 -48.831  1.00  0.00      BS   H  
ATOM     90  H53 THY B   3      15.248  -6.928 -47.699  1.00  0.00      BS   H  
ATOM     91 H2'' THY B   3      10.569  -4.177 -49.456  1.00  0.00      BS   H  
ATOM     92 H5'' THY B   3      10.762  -3.642 -53.540  1.00  0.00      BS   H  
ATOM     93  P   ADE B   4       6.796  -3.366 -50.219  1.00  0.00      BS   P  
ATOM     94  O1P ADE B   4       5.649  -3.067 -51.123  1.00  0.00      BS   O  
ATOM     95  O2P ADE B   4       7.543  -2.134 -49.778  1.00  0.00      BS   O  
ATOM     96  C5' ADE B   4       5.224  -5.207 -49.231  1.00  0.00      BS   C  
ATOM     97  O5' ADE B   4       6.210  -4.203 -49.077  1.00  0.00      BS   O  
ATOM     98  C4' ADE B   4       5.218  -6.319 -48.190  1.00  0.00      BS   C  
ATOM     99  O4' ADE B   4       6.548  -6.912 -48.126  1.00  0.00      BS   O  
ATOM    100  C3' ADE B   4       5.000  -6.009 -46.653  1.00  0.00      BS   C  
ATOM    101  O3' ADE B   4       3.549  -5.808 -46.408  1.00  0.00      BS   O  
ATOM    102  C2' ADE B   4       5.507  -7.415 -46.143  1.00  0.00      BS   C  
ATOM    103  C1' ADE B   4       6.710  -7.780 -47.048  1.00  0.00      BS   C  
ATOM    104  N1  ADE B   4      10.346  -9.894 -44.097  1.00  0.00      BS   N  
ATOM    105  C2  ADE B   4       9.144 -10.278 -44.519  1.00  0.00      BS   C  
ATOM    106  N3  ADE B   4       8.231  -9.681 -45.264  1.00  0.00      BS   N  
ATOM    107  C4  ADE B   4       8.619  -8.446 -45.598  1.00  0.00      BS   C  
ATOM    108  C5  ADE B   4       9.832  -7.807 -45.244  1.00  0.00      BS   C  
ATOM    109  C6  ADE B   4      10.720  -8.645 -44.436  1.00  0.00      BS   C  
ATOM    110  N6  ADE B   4      11.937  -8.228 -43.918  1.00  0.00      BS   N  
ATOM    111  N7  ADE B   4       9.902  -6.554 -45.782  1.00  0.00      BS   N  
ATOM    112  C8  ADE B   4       8.823  -6.450 -46.481  1.00  0.00      BS   C  
ATOM    113  N9  ADE B   4       8.009  -7.485 -46.393  1.00  0.00      BS   N  
ATOM    114  H2  ADE B   4       8.916 -11.292 -44.190  1.00  0.00      BS   H  
ATOM    115  H8  ADE B   4       8.610  -5.571 -47.089  1.00  0.00      BS   H  
ATOM    116  H1' ADE B   4       6.631  -8.857 -47.314  1.00  0.00      BS   H  
ATOM    117  H2' ADE B   4       4.649  -8.097 -46.323  1.00  0.00      BS   H  
ATOM    118  H3' ADE B   4       5.621  -5.105 -46.475  1.00  0.00      BS   H  
ATOM    119  H4' ADE B   4       4.394  -6.996 -48.502  1.00  0.00      BS   H  
ATOM    120  H5' ADE B   4       5.407  -5.626 -50.244  1.00  0.00      BS   H  
ATOM    121  H61 ADE B   4      12.098  -7.283 -43.632  1.00  0.00      BS   H  
ATOM    122  H62 ADE B   4      12.580  -8.889 -43.530  1.00  0.00      BS   H  
ATOM    123 H2'' ADE B   4       5.680  -7.428 -45.045  1.00  0.00      BS   H  
ATOM    124 H5'' ADE B   4       4.197  -4.785 -49.264  1.00  0.00      BS   H  
ATOM    125  P   THY B   5       3.307  -5.159 -45.008  1.00  0.00      BS   P  
ATOM    126  O1P THY B   5       1.924  -4.726 -44.966  1.00  0.00      BS   O  
ATOM    127  O2P THY B   5       4.205  -4.001 -44.794  1.00  0.00      BS   O  
ATOM    128  C5' THY B   5       2.457  -7.359 -44.012  1.00  0.00      BS   C  
ATOM    129  O5' THY B   5       3.463  -6.389 -43.964  1.00  0.00      BS   O  
ATOM    130  C4' THY B   5       2.747  -8.620 -43.091  1.00  0.00      BS   C  
ATOM    131  O4' THY B   5       4.118  -9.043 -43.010  1.00  0.00      BS   O  
ATOM    132  C3' THY B   5       2.368  -8.226 -41.642  1.00  0.00      BS   C  
ATOM    133  O3' THY B   5       1.958  -9.366 -40.867  1.00  0.00      BS   O  
ATOM    134  C2' THY B   5       3.692  -7.745 -41.134  1.00  0.00      BS   C  
ATOM    135  C1' THY B   5       4.581  -8.799 -41.732  1.00  0.00      BS   C  
ATOM    136  N1  THY B   5       5.968  -8.466 -41.732  1.00  0.00      BS   N  
ATOM    137  C2  THY B   5       6.964  -9.243 -41.110  1.00  0.00      BS   C  
ATOM    138  O2  THY B   5       6.760 -10.379 -40.687  1.00  0.00      BS   O  
ATOM    139  N3  THY B   5       8.186  -8.632 -41.078  1.00  0.00      BS   N  
ATOM    140  C4  THY B   5       8.620  -7.409 -41.714  1.00  0.00      BS   C  
ATOM    141  O4  THY B   5       9.836  -7.115 -41.715  1.00  0.00      BS   O  
ATOM    142  C5  THY B   5       7.516  -6.760 -42.395  1.00  0.00      BS   C  
ATOM    143  C5M THY B   5       7.733  -5.442 -43.023  1.00  0.00      BS   C  
ATOM    144  C6  THY B   5       6.299  -7.276 -42.356  1.00  0.00      BS   C  
ATOM    145  H3  THY B   5       8.908  -9.184 -40.636  1.00  0.00      BS   H  
ATOM    146  H6  THY B   5       5.493  -6.761 -42.881  1.00  0.00      BS   H  
ATOM    147  H1' THY B   5       4.542  -9.768 -41.190  1.00  0.00      BS   H  
ATOM    148  H2' THY B   5       3.758  -7.681 -40.027  1.00  0.00      BS   H  
ATOM    149  H3' THY B   5       1.539  -7.493 -41.734  1.00  0.00      BS   H  
ATOM    150  H4' THY B   5       2.153  -9.481 -43.466  1.00  0.00      BS   H  
ATOM    151  H5' THY B   5       2.492  -7.862 -45.003  1.00  0.00      BS   H  
ATOM    152  H51 THY B   5       7.257  -5.425 -44.027  1.00  0.00      BS   H  
ATOM    153  H52 THY B   5       8.833  -5.387 -43.169  1.00  0.00      BS   H  
ATOM    154  H53 THY B   5       7.373  -4.593 -42.404  1.00  0.00      BS   H  
ATOM    155 H2'' THY B   5       3.923  -6.703 -41.441  1.00  0.00      BS   H  
ATOM    156 H5'' THY B   5       1.478  -6.989 -43.638  1.00  0.00      BS   H  
ATOM    157  P   ADE B   6       0.614  -9.385 -40.092  1.00  0.00      BS   P  
ATOM    158  O1P ADE B   6      -0.447  -9.994 -41.013  1.00  0.00      BS   O  
ATOM    159  O2P ADE B   6       0.300  -8.061 -39.518  1.00  0.00      BS   O  
ATOM    160  C5' ADE B   6       1.238 -11.833 -39.114  1.00  0.00      BS   C  
ATOM    161  O5' ADE B   6       0.846 -10.443 -38.844  1.00  0.00      BS   O  
ATOM    162  C4' ADE B   6       2.314 -12.360 -38.027  1.00  0.00      BS   C  
ATOM    163  O4' ADE B   6       3.574 -11.739 -38.202  1.00  0.00      BS   O  
ATOM    164  C3' ADE B   6       1.902 -12.117 -36.586  1.00  0.00      BS   C  
ATOM    165  O3' ADE B   6       2.135 -13.249 -35.728  1.00  0.00      BS   O  
ATOM    166  C2' ADE B   6       2.784 -10.854 -36.258  1.00  0.00      BS   C  
ATOM    167  C1' ADE B   6       4.077 -11.154 -36.978  1.00  0.00      BS   C  
ATOM    168  N1  ADE B   6       8.775  -9.085 -36.933  1.00  0.00      BS   N  
ATOM    169  C2  ADE B   6       8.334 -10.290 -36.568  1.00  0.00      BS   C  
ATOM    170  N3  ADE B   6       7.132 -10.829 -36.584  1.00  0.00      BS   N  
ATOM    171  C4  ADE B   6       6.268  -9.918 -37.189  1.00  0.00      BS   C  
ATOM    172  C5  ADE B   6       6.621  -8.651 -37.481  1.00  0.00      BS   C  
ATOM    173  C6  ADE B   6       7.897  -8.202 -37.423  1.00  0.00      BS   C  
ATOM    174  N6  ADE B   6       8.339  -6.997 -37.919  1.00  0.00      BS   N  
ATOM    175  N7  ADE B   6       5.521  -7.954 -37.946  1.00  0.00      BS   N  
ATOM    176  C8  ADE B   6       4.522  -8.839 -37.849  1.00  0.00      BS   C  
ATOM    177  N9  ADE B   6       4.927 -10.032 -37.332  1.00  0.00      BS   N  
ATOM    178  H2  ADE B   6       9.134 -10.923 -36.184  1.00  0.00      BS   H  
ATOM    179  H8  ADE B   6       3.483  -8.588 -38.062  1.00  0.00      BS   H  
ATOM    180  H1' ADE B   6       4.691 -11.971 -36.539  1.00  0.00      BS   H  
ATOM    181  H2' ADE B   6       2.809 -10.639 -35.168  1.00  0.00      BS   H  
ATOM    182  H3' ADE B   6       0.841 -11.798 -36.489  1.00  0.00      BS   H  
ATOM    183  H4' ADE B   6       2.471 -13.444 -38.216  1.00  0.00      BS   H  
ATOM    184  H5' ADE B   6       1.580 -11.998 -40.158  1.00  0.00      BS   H  
ATOM    185  H61 ADE B   6       7.690  -6.236 -37.952  1.00  0.00      BS   H  
ATOM    186  H62 ADE B   6       9.321  -6.843 -38.029  1.00  0.00      BS   H  
ATOM    187 H2'' ADE B   6       2.173 -10.079 -36.767  1.00  0.00      BS   H  
ATOM    188 H5'' ADE B   6       0.405 -12.560 -39.012  1.00  0.00      BS   H  
ATOM    189  P   THY B   7       1.613 -13.117 -34.253  1.00  0.00      BS   P  
ATOM    190  O1P THY B   7       0.947 -14.414 -33.929  1.00  0.00      BS   O  
ATOM    191  O2P THY B   7       0.808 -11.896 -34.027  1.00  0.00      BS   O  
ATOM    192  C5' THY B   7       4.161 -13.773 -33.964  1.00  0.00      BS   C  
ATOM    193  O5' THY B   7       3.073 -12.910 -33.590  1.00  0.00      BS   O  
ATOM    194  C4' THY B   7       5.448 -13.768 -33.104  1.00  0.00      BS   C  
ATOM    195  O4' THY B   7       6.341 -12.663 -33.546  1.00  0.00      BS   O  
ATOM    196  C3' THY B   7       5.055 -13.386 -31.678  1.00  0.00      BS   C  
ATOM    197  O3' THY B   7       5.944 -14.011 -30.708  1.00  0.00      BS   O  
ATOM    198  C2' THY B   7       5.335 -11.926 -31.608  1.00  0.00      BS   C  
ATOM    199  C1' THY B   7       6.540 -11.685 -32.491  1.00  0.00      BS   C  
ATOM    200  N1  THY B   7       6.625 -10.343 -33.160  1.00  0.00      BS   N  
ATOM    201  C2  THY B   7       7.821  -9.661 -33.241  1.00  0.00      BS   C  
ATOM    202  O2  THY B   7       8.865 -10.061 -32.834  1.00  0.00      BS   O  
ATOM    203  N3  THY B   7       7.713  -8.408 -33.721  1.00  0.00      BS   N  
ATOM    204  C4  THY B   7       6.603  -7.653 -33.926  1.00  0.00      BS   C  
ATOM    205  O4  THY B   7       6.594  -6.506 -34.268  1.00  0.00      BS   O  
ATOM    206  C5  THY B   7       5.337  -8.456 -33.765  1.00  0.00      BS   C  
ATOM    207  C5M THY B   7       4.019  -7.795 -33.759  1.00  0.00      BS   C  
ATOM    208  C6  THY B   7       5.468  -9.748 -33.489  1.00  0.00      BS   C  
ATOM    209  H3  THY B   7       8.560  -7.857 -33.741  1.00  0.00      BS   H  
ATOM    210  H6  THY B   7       4.597 -10.374 -33.685  1.00  0.00      BS   H  
ATOM    211  H1' THY B   7       7.494 -12.042 -32.045  1.00  0.00      BS   H  
ATOM    212  H2' THY B   7       5.323 -11.388 -30.636  1.00  0.00      BS   H  
ATOM    213  H3' THY B   7       3.971 -13.532 -31.479  1.00  0.00      BS   H  
ATOM    214  H4' THY B   7       6.014 -14.717 -33.217  1.00  0.00      BS   H  
ATOM    215  H5' THY B   7       4.442 -13.623 -35.029  1.00  0.00      BS   H  
ATOM    216  H51 THY B   7       4.038  -6.764 -34.171  1.00  0.00      BS   H  
ATOM    217  H52 THY B   7       3.767  -7.628 -32.691  1.00  0.00      BS   H  
ATOM    218  H53 THY B   7       3.154  -8.346 -34.186  1.00  0.00      BS   H  
ATOM    219 H2'' THY B   7       4.486 -11.437 -32.134  1.00  0.00      BS   H  
ATOM    220 H5'' THY B   7       3.840 -14.832 -34.063  1.00  0.00      BS   H  
ATOM    221  P   ADE B   8       5.828 -14.005 -29.138  1.00  0.00      BS   P  
ATOM    222  O1P ADE B   8       6.609 -15.222 -28.780  1.00  0.00      BS   O  
ATOM    223  O2P ADE B   8       4.434 -13.874 -28.690  1.00  0.00      BS   O  
ATOM    224  C5' ADE B   8       8.052 -12.521 -29.088  1.00  0.00      BS   C  
ATOM    225  O5' ADE B   8       6.685 -12.685 -28.641  1.00  0.00      BS   O  
ATOM    226  C4' ADE B   8       8.576 -11.150 -28.877  1.00  0.00      BS   C  
ATOM    227  O4' ADE B   8       7.990 -10.095 -29.678  1.00  0.00      BS   O  
ATOM    228  C3' ADE B   8       8.415 -10.572 -27.405  1.00  0.00      BS   C  
ATOM    229  O3' ADE B   8       9.610 -10.913 -26.685  1.00  0.00      BS   O  
ATOM    230  C2' ADE B   8       8.270  -9.129 -27.732  1.00  0.00      BS   C  
ATOM    231  C1' ADE B   8       8.583  -9.000 -29.217  1.00  0.00      BS   C  
ATOM    232  N1  ADE B   8       9.236  -4.446 -31.594  1.00  0.00      BS   N  
ATOM    233  C2  ADE B   8       9.983  -5.180 -30.815  1.00  0.00      BS   C  
ATOM    234  N3  ADE B   8       9.721  -6.346 -30.218  1.00  0.00      BS   N  
ATOM    235  C4  ADE B   8       8.489  -6.722 -30.345  1.00  0.00      BS   C  
ATOM    236  C5  ADE B   8       7.523  -6.005 -31.030  1.00  0.00      BS   C  
ATOM    237  C6  ADE B   8       7.947  -4.852 -31.674  1.00  0.00      BS   C  
ATOM    238  N6  ADE B   8       7.031  -4.099 -32.341  1.00  0.00      BS   N  
ATOM    239  N7  ADE B   8       6.280  -6.748 -30.981  1.00  0.00      BS   N  
ATOM    240  C8  ADE B   8       6.593  -7.817 -30.354  1.00  0.00      BS   C  
ATOM    241  N9  ADE B   8       7.920  -7.851 -29.875  1.00  0.00      BS   N  
ATOM    242  H2  ADE B   8      10.995  -4.803 -30.665  1.00  0.00      BS   H  
ATOM    243  H8  ADE B   8       5.916  -8.641 -30.130  1.00  0.00      BS   H  
ATOM    244  H1' ADE B   8       9.659  -9.043 -29.488  1.00  0.00      BS   H  
ATOM    245  H2' ADE B   8       8.878  -8.460 -27.086  1.00  0.00      BS   H  
ATOM    246  H3' ADE B   8       7.499 -11.060 -27.008  1.00  0.00      BS   H  
ATOM    247  H4' ADE B   8       9.665 -11.303 -29.043  1.00  0.00      BS   H  
ATOM    248  H5' ADE B   8       8.127 -12.705 -30.182  1.00  0.00      BS   H  
ATOM    249  H61 ADE B   8       7.425  -3.477 -33.017  1.00  0.00      BS   H  
ATOM    250  H62 ADE B   8       6.050  -4.293 -32.325  1.00  0.00      BS   H  
ATOM    251 H2'' ADE B   8       7.228  -8.780 -27.569  1.00  0.00      BS   H  
ATOM    252 H5'' ADE B   8       8.780 -13.225 -28.631  1.00  0.00      BS   H  
ATOM    253  P   THY B   9       9.689 -10.605 -25.160  1.00  0.00      BS   P  
ATOM    254  O1P THY B   9      10.771 -11.418 -24.568  1.00  0.00      BS   O  
ATOM    255  O2P THY B   9       8.359 -10.696 -24.598  1.00  0.00      BS   O  
ATOM    256  C5' THY B   9      11.366  -8.588 -25.576  1.00  0.00      BS   C  
ATOM    257  O5' THY B   9      10.097  -9.071 -25.144  1.00  0.00      BS   O  
ATOM    258  C4' THY B   9      11.592  -7.028 -25.517  1.00  0.00      BS   C  
ATOM    259  O4' THY B   9      10.842  -6.365 -26.631  1.00  0.00      BS   O  
ATOM    260  C3' THY B   9      11.176  -6.346 -24.208  1.00  0.00      BS   C  
ATOM    261  O3' THY B   9      12.057  -5.284 -23.855  1.00  0.00      BS   O  
ATOM    262  C2' THY B   9       9.796  -5.773 -24.559  1.00  0.00      BS   C  
ATOM    263  C1' THY B   9      10.135  -5.260 -25.957  1.00  0.00      BS   C  
ATOM    264  N1  THY B   9       8.911  -4.959 -26.739  1.00  0.00      BS   N  
ATOM    265  C2  THY B   9       8.974  -3.824 -27.578  1.00  0.00      BS   C  
ATOM    266  O2  THY B   9       9.949  -3.074 -27.709  1.00  0.00      BS   O  
ATOM    267  N3  THY B   9       7.778  -3.539 -28.226  1.00  0.00      BS   N  
ATOM    268  C4  THY B   9       6.635  -4.261 -28.169  1.00  0.00      BS   C  
ATOM    269  O4  THY B   9       5.755  -3.903 -28.888  1.00  0.00      BS   O  
ATOM    270  C5  THY B   9       6.633  -5.437 -27.420  1.00  0.00      BS   C  
ATOM    271  C5M THY B   9       5.320  -6.213 -27.287  1.00  0.00      BS   C  
ATOM    272  C6  THY B   9       7.774  -5.717 -26.722  1.00  0.00      BS   C  
ATOM    273  H3  THY B   9       7.792  -2.726 -28.824  1.00  0.00      BS   H  
ATOM    274  H6  THY B   9       7.800  -6.538 -26.005  1.00  0.00      BS   H  
ATOM    275  H1' THY B   9      10.837  -4.400 -25.897  1.00  0.00      BS   H  
ATOM    276  H2' THY B   9       9.527  -4.911 -23.914  1.00  0.00      BS   H  
ATOM    277  H3' THY B   9      11.046  -7.175 -23.480  1.00  0.00      BS   H  
ATOM    278  H4' THY B   9      12.668  -6.750 -25.543  1.00  0.00      BS   H  
ATOM    279  H5' THY B   9      11.670  -8.765 -26.629  1.00  0.00      BS   H  
ATOM    280  H51 THY B   9       5.551  -7.297 -27.356  1.00  0.00      BS   H  
ATOM    281  H52 THY B   9       4.710  -5.903 -28.163  1.00  0.00      BS   H  
ATOM    282  H53 THY B   9       4.845  -5.921 -26.326  1.00  0.00      BS   H  
ATOM    283 H2'' THY B   9       9.063  -6.607 -24.593  1.00  0.00      BS   H  
ATOM    284 H5'' THY B   9      12.133  -8.985 -24.877  1.00  0.00      BS   H  
ATOM    285  P   ADE B  10      13.030  -5.548 -22.610  1.00  0.00      BS   P  
ATOM    286  O1P ADE B  10      14.083  -6.598 -22.911  1.00  0.00      BS   O  
ATOM    287  O2P ADE B  10      12.200  -5.764 -21.356  1.00  0.00      BS   O  
ATOM    288  C5' ADE B  10      14.546  -3.596 -23.585  1.00  0.00      BS   C  
ATOM    289  O5' ADE B  10      13.753  -4.177 -22.512  1.00  0.00      BS   O  
ATOM    290  C4' ADE B  10      14.210  -2.182 -24.166  1.00  0.00      BS   C  
ATOM    291  O4' ADE B  10      12.927  -2.113 -24.776  1.00  0.00      BS   O  
ATOM    292  C3' ADE B  10      14.332  -0.988 -23.221  1.00  0.00      BS   C  
ATOM    293  O3' ADE B  10      15.116   0.023 -23.774  1.00  0.00      BS   O  
ATOM    294  C2' ADE B  10      12.845  -0.606 -23.004  1.00  0.00      BS   C  
ATOM    295  C1' ADE B  10      12.293  -0.851 -24.441  1.00  0.00      BS   C  
ATOM    296  N1  ADE B  10       7.910   0.387 -26.610  1.00  0.00      BS   N  
ATOM    297  C2  ADE B  10       9.125   0.847 -26.671  1.00  0.00      BS   C  
ATOM    298  N3  ADE B  10      10.197   0.505 -26.028  1.00  0.00      BS   N  
ATOM    299  C4  ADE B  10       9.985  -0.568 -25.295  1.00  0.00      BS   C  
ATOM    300  C5  ADE B  10       8.802  -1.243 -25.100  1.00  0.00      BS   C  
ATOM    301  C6  ADE B  10       7.665  -0.707 -25.813  1.00  0.00      BS   C  
ATOM    302  N6  ADE B  10       6.410  -1.279 -25.631  1.00  0.00      BS   N  
ATOM    303  N7  ADE B  10       8.903  -2.230 -24.105  1.00  0.00      BS   N  
ATOM    304  C8  ADE B  10      10.175  -2.210 -23.729  1.00  0.00      BS   C  
ATOM    305  N9  ADE B  10      10.882  -1.197 -24.439  1.00  0.00      BS   N  
ATOM    306  H2  ADE B  10       9.155   1.736 -27.303  1.00  0.00      BS   H  
ATOM    307  H8  ADE B  10      10.703  -2.931 -23.106  1.00  0.00      BS   H  
ATOM    308  H1' ADE B  10      12.661  -0.121 -25.194  1.00  0.00      BS   H  
ATOM    309  H2' ADE B  10      12.661   0.456 -22.730  1.00  0.00      BS   H  
ATOM    310  H3' ADE B  10      14.721  -1.347 -22.244  1.00  0.00      BS   H  
ATOM    311  H4' ADE B  10      14.878  -2.083 -25.048  1.00  0.00      BS   H  
ATOM    312  H5' ADE B  10      14.573  -4.262 -24.473  1.00  0.00      BS   H  
ATOM    313  H61 ADE B  10       5.783  -1.203 -26.406  1.00  0.00      BS   H  
ATOM    314  H62 ADE B  10       6.251  -1.934 -24.892  1.00  0.00      BS   H  
ATOM    315 H2'' ADE B  10      12.497  -1.311 -22.219  1.00  0.00      BS   H  
ATOM    316 H5'' ADE B  10      15.604  -3.606 -23.245  1.00  0.00      BS   H  
ATOM    317  P   CYT B  11      16.477   0.525 -23.151  1.00  0.00      BS   P  
ATOM    318  O1P CYT B  11      17.485  -0.579 -23.136  1.00  0.00      BS   O  
ATOM    319  O2P CYT B  11      16.150   1.241 -21.863  1.00  0.00      BS   O  
ATOM    320  C5' CYT B  11      16.952   1.131 -25.522  1.00  0.00      BS   C  
ATOM    321  O5' CYT B  11      16.938   1.563 -24.193  1.00  0.00      BS   O  
ATOM    322  C4' CYT B  11      17.127   2.369 -26.425  1.00  0.00      BS   C  
ATOM    323  O4' CYT B  11      16.258   3.534 -26.051  1.00  0.00      BS   O  
ATOM    324  C3' CYT B  11      18.535   2.935 -26.230  1.00  0.00      BS   C  
ATOM    325  O3' CYT B  11      19.314   2.870 -27.454  1.00  0.00      BS   O  
ATOM    326  C2' CYT B  11      18.377   4.368 -25.785  1.00  0.00      BS   C  
ATOM    327  C1' CYT B  11      16.986   4.650 -26.408  1.00  0.00      BS   C  
ATOM    328  N1  CYT B  11      16.242   5.776 -26.002  1.00  0.00      BS   N  
ATOM    329  C2  CYT B  11      15.591   6.626 -26.901  1.00  0.00      BS   C  
ATOM    330  O2  CYT B  11      15.636   6.362 -28.121  1.00  0.00      BS   O  
ATOM    331  N3  CYT B  11      14.887   7.654 -26.385  1.00  0.00      BS   N  
ATOM    332  C4  CYT B  11      14.811   7.852 -25.068  1.00  0.00      BS   C  
ATOM    333  N4  CYT B  11      13.990   8.721 -24.681  1.00  0.00      BS   N  
ATOM    334  C5  CYT B  11      15.574   7.133 -24.056  1.00  0.00      BS   C  
ATOM    335  C6  CYT B  11      16.238   6.089 -24.621  1.00  0.00      BS   C  
ATOM    336  H5  CYT B  11      15.657   7.442 -23.014  1.00  0.00      BS   H  
ATOM    337  H6  CYT B  11      16.757   5.327 -24.039  1.00  0.00      BS   H  
ATOM    338  H1' CYT B  11      17.029   4.614 -27.518  1.00  0.00      BS   H  
ATOM    339  H2' CYT B  11      19.106   5.106 -26.183  1.00  0.00      BS   H  
ATOM    340  H3' CYT B  11      18.894   2.387 -25.333  1.00  0.00      BS   H  
ATOM    341  H4' CYT B  11      16.954   2.020 -27.466  1.00  0.00      BS   H  
ATOM    342  H41 CYT B  11      13.290   8.864 -25.382  1.00  0.00      BS   H  
ATOM    343  H5' CYT B  11      16.083   0.533 -25.871  1.00  0.00      BS   H  
ATOM    344  H42 CYT B  11      13.774   8.873 -23.717  1.00  0.00      BS   H  
ATOM    345 H2'' CYT B  11      18.275   4.297 -24.682  1.00  0.00      BS   H  
ATOM    346 H5'' CYT B  11      17.819   0.443 -25.627  1.00  0.00      BS   H  
ATOM    347  P   GUA B  12      20.485   1.786 -27.546  1.00  0.00      BS   P  
ATOM    348  O1P GUA B  12      21.212   1.806 -26.305  1.00  0.00      BS   O  
ATOM    349  O2P GUA B  12      21.262   2.169 -28.791  1.00  0.00      BS   O  
ATOM    350  C5' GUA B  12      20.366  -0.861 -27.194  1.00  0.00      BS   C  
ATOM    351  O5' GUA B  12      19.798   0.330 -27.755  1.00  0.00      BS   O  
ATOM    352  C4' GUA B  12      19.757  -2.077 -27.857  1.00  0.00      BS   C  
ATOM    353  O4' GUA B  12      18.263  -2.212 -27.617  1.00  0.00      BS   O  
ATOM    354  C3' GUA B  12      19.958  -2.114 -29.408  1.00  0.00      BS   C  
ATOM    355  O3' GUA B  12      20.416  -3.312 -29.998  1.00  0.00      BS   O  
ATOM    356  C2' GUA B  12      18.617  -1.674 -29.952  1.00  0.00      BS   C  
ATOM    357  C1' GUA B  12      17.601  -2.086 -28.867  1.00  0.00      BS   C  
ATOM    358  N1  GUA B  12      12.595  -2.083 -28.120  1.00  0.00      BS   N  
ATOM    359  C2  GUA B  12      13.442  -3.102 -27.862  1.00  0.00      BS   C  
ATOM    360  N2  GUA B  12      12.887  -4.273 -27.667  1.00  0.00      BS   N  
ATOM    361  N3  GUA B  12      14.788  -2.893 -27.896  1.00  0.00      BS   N  
ATOM    362  C4  GUA B  12      15.136  -1.639 -28.338  1.00  0.00      BS   C  
ATOM    363  C5  GUA B  12      14.327  -0.525 -28.503  1.00  0.00      BS   C  
ATOM    364  C6  GUA B  12      12.903  -0.703 -28.369  1.00  0.00      BS   C  
ATOM    365  O6  GUA B  12      12.095   0.212 -28.544  1.00  0.00      BS   O  
ATOM    366  N7  GUA B  12      15.059   0.577 -28.976  1.00  0.00      BS   N  
ATOM    367  C8  GUA B  12      16.255   0.137 -29.084  1.00  0.00      BS   C  
ATOM    368  N9  GUA B  12      16.394  -1.165 -28.672  1.00  0.00      BS   N  
ATOM    369  H1  GUA B  12      11.609  -2.299 -28.092  1.00  0.00      BS   H  
ATOM    370  H8  GUA B  12      17.166   0.669 -29.356  1.00  0.00      BS   H  
ATOM    371  H1' GUA B  12      17.242  -3.104 -29.132  1.00  0.00      BS   H  
ATOM    372  H2' GUA B  12      18.300  -2.165 -30.897  1.00  0.00      BS   H  
ATOM    373  H21 GUA B  12      13.397  -5.045 -27.288  1.00  0.00      BS   H  
ATOM    374  H3' GUA B  12      20.719  -1.314 -29.529  1.00  0.00      BS   H  
ATOM    375  H22 GUA B  12      11.901  -4.297 -27.496  1.00  0.00      BS   H  
ATOM    376  H4' GUA B  12      20.180  -3.038 -27.493  1.00  0.00      BS   H  
ATOM    377  H5' GUA B  12      20.200  -0.901 -26.096  1.00  0.00      BS   H  
ATOM    378  H3T GUA B  12      20.199  -3.262 -30.932  1.00  0.00      BS   H  
ATOM    379 H2'' GUA B  12      18.636  -0.576 -30.120  1.00  0.00      BS   H  
ATOM    380 H5'' GUA B  12      21.465  -0.861 -27.352  1.00  0.00      BS   H  
TER   
ATOM    381  C5' GUA R  11      13.897   3.645 -22.397  1.00  0.00      R    C  
ATOM    382  O5' GUA R  11      13.291   3.105 -21.197  1.00  0.00      R    O  
ATOM    383  C4' GUA R  11      12.865   4.100 -23.460  1.00  0.00      R    C  
ATOM    384  O4' GUA R  11      12.162   2.949 -24.008  1.00  0.00      R    O  
ATOM    385  C3' GUA R  11      11.756   5.078 -23.043  1.00  0.00      R    C  
ATOM    386  O3' GUA R  11      12.314   6.395 -22.928  1.00  0.00      R    O  
ATOM    387  C2' GUA R  11      10.730   4.870 -24.228  1.00  0.00      R    C  
ATOM    388  O2' GUA R  11      11.217   5.515 -25.408  1.00  0.00      R    O  
ATOM    389  C1' GUA R  11      10.867   3.410 -24.481  1.00  0.00      R    C  
ATOM    390  N1  GUA R  11       5.816   2.701 -24.276  1.00  0.00      R    N  
ATOM    391  C2  GUA R  11       6.527   3.607 -24.985  1.00  0.00      R    C  
ATOM    392  N2  GUA R  11       5.788   4.554 -25.550  1.00  0.00      R    N  
ATOM    393  N3  GUA R  11       7.852   3.652 -25.010  1.00  0.00      R    N  
ATOM    394  C4  GUA R  11       8.401   2.814 -24.097  1.00  0.00      R    C  
ATOM    395  C5  GUA R  11       7.763   1.901 -23.299  1.00  0.00      R    C  
ATOM    396  C6  GUA R  11       6.344   1.673 -23.496  1.00  0.00      R    C  
ATOM    397  O6  GUA R  11       5.704   0.775 -22.990  1.00  0.00      R    O  
ATOM    398  N7  GUA R  11       8.645   1.300 -22.460  1.00  0.00      R    N  
ATOM    399  C8  GUA R  11       9.870   1.759 -22.865  1.00  0.00      R    C  
ATOM    400  N9  GUA R  11       9.742   2.652 -23.863  1.00  0.00      R    N  
ATOM    401  H1  GUA R  11       4.824   2.527 -24.353  1.00  0.00      R    H  
ATOM    402  H8  GUA R  11      10.823   1.487 -22.411  1.00  0.00      R    H  
ATOM    403  H1' GUA R  11      10.850   3.148 -25.560  1.00  0.00      R    H  
ATOM    404  H2' GUA R  11      11.045   6.458 -25.368  1.00  0.00      R    H  
ATOM    405  H21 GUA R  11       4.789   4.534 -25.524  1.00  0.00      R    H  
ATOM    406  H3' GUA R  11      11.268   4.657 -22.139  1.00  0.00      R    H  
ATOM    407  H22 GUA R  11       6.273   5.396 -25.787  1.00  0.00      R    H  
ATOM    408  H4' GUA R  11      13.482   4.584 -24.249  1.00  0.00      R    H  
ATOM    409  H5' GUA R  11      14.608   2.926 -22.859  1.00  0.00      R    H  
ATOM    410  H5T GUA R  11      13.955   2.645 -20.677  1.00  0.00      R    H  
ATOM    411 H2'' GUA R  11       9.712   5.240 -23.983  1.00  0.00      R    H  
ATOM    412 H5'' GUA R  11      14.385   4.602 -22.113  1.00  0.00      R    H  
ATOM    413  P   CYT R  12      12.184   7.118 -21.479  1.00  0.00      R    P  
ATOM    414  O1P CYT R  12      12.977   8.366 -21.562  1.00  0.00      R    O  
ATOM    415  O2P CYT R  12      12.557   6.220 -20.333  1.00  0.00      R    O  
ATOM    416  C5' CYT R  12      10.225   8.613 -22.194  1.00  0.00      R    C  
ATOM    417  O5' CYT R  12      10.679   7.551 -21.329  1.00  0.00      R    O  
ATOM    418  C4' CYT R  12       8.686   8.601 -22.409  1.00  0.00      R    C  
ATOM    419  O4' CYT R  12       8.284   7.448 -23.119  1.00  0.00      R    O  
ATOM    420  C3' CYT R  12       7.783   8.716 -21.176  1.00  0.00      R    C  
ATOM    421  O3' CYT R  12       7.721  10.092 -20.617  1.00  0.00      R    O  
ATOM    422  C2' CYT R  12       6.481   8.183 -21.741  1.00  0.00      R    C  
ATOM    423  O2' CYT R  12       5.720   9.093 -22.558  1.00  0.00      R    O  
ATOM    424  C1' CYT R  12       6.952   7.100 -22.611  1.00  0.00      R    C  
ATOM    425  N1  CYT R  12       6.926   5.761 -21.942  1.00  0.00      R    N  
ATOM    426  C2  CYT R  12       5.669   5.177 -21.825  1.00  0.00      R    C  
ATOM    427  O2  CYT R  12       4.671   5.697 -22.352  1.00  0.00      R    O  
ATOM    428  N3  CYT R  12       5.566   3.986 -21.202  1.00  0.00      R    N  
ATOM    429  C4  CYT R  12       6.654   3.398 -20.620  1.00  0.00      R    C  
ATOM    430  N4  CYT R  12       6.549   2.339 -19.862  1.00  0.00      R    N  
ATOM    431  C5  CYT R  12       7.957   3.934 -20.865  1.00  0.00      R    C  
ATOM    432  C6  CYT R  12       8.058   5.149 -21.468  1.00  0.00      R    C  
ATOM    433  H5  CYT R  12       8.764   3.316 -20.471  1.00  0.00      R    H  
ATOM    434  H6  CYT R  12       9.007   5.616 -21.732  1.00  0.00      R    H  
ATOM    435  H1' CYT R  12       6.249   6.938 -23.456  1.00  0.00      R    H  
ATOM    436  H2' CYT R  12       4.823   8.971 -22.240  1.00  0.00      R    H  
ATOM    437  H3' CYT R  12       8.034   7.955 -20.408  1.00  0.00      R    H  
ATOM    438  H4' CYT R  12       8.312   9.370 -23.118  1.00  0.00      R    H  
ATOM    439  H41 CYT R  12       5.634   1.984 -19.669  1.00  0.00      R    H  
ATOM    440  H5' CYT R  12      10.784   8.633 -23.155  1.00  0.00      R    H  
ATOM    441  H42 CYT R  12       7.334   1.823 -19.520  1.00  0.00      R    H  
ATOM    442 H2'' CYT R  12       5.793   7.895 -20.917  1.00  0.00      R    H  
ATOM    443 H5'' CYT R  12      10.383   9.531 -21.590  1.00  0.00      R    H  
ATOM    444  P   URA R  13       7.183  10.438 -19.173  1.00  0.00      R    P  
ATOM    445  O1P URA R  13       6.933  11.909 -19.116  1.00  0.00      R    O  
ATOM    446  O2P URA R  13       8.003   9.788 -18.118  1.00  0.00      R    O  
ATOM    447  C5' URA R  13       4.573  10.443 -19.779  1.00  0.00      R    C  
ATOM    448  O5' URA R  13       5.740   9.792 -19.162  1.00  0.00      R    O  
ATOM    449  C4' URA R  13       3.287   9.678 -19.669  1.00  0.00      R    C  
ATOM    450  O4' URA R  13       3.427   8.378 -20.285  1.00  0.00      R    O  
ATOM    451  C3' URA R  13       2.807   9.302 -18.316  1.00  0.00      R    C  
ATOM    452  O3' URA R  13       2.165  10.461 -17.707  1.00  0.00      R    O  
ATOM    453  C2' URA R  13       1.825   8.052 -18.539  1.00  0.00      R    C  
ATOM    454  O2' URA R  13       0.504   8.388 -18.774  1.00  0.00      R    O  
ATOM    455  C1' URA R  13       2.501   7.471 -19.724  1.00  0.00      R    C  
ATOM    456  N1  URA R  13       3.201   6.201 -19.217  1.00  0.00      R    N  
ATOM    457  C2  URA R  13       2.388   5.101 -19.032  1.00  0.00      R    C  
ATOM    458  O2  URA R  13       1.170   5.139 -19.309  1.00  0.00      R    O  
ATOM    459  N3  URA R  13       2.914   4.053 -18.398  1.00  0.00      R    N  
ATOM    460  C4  URA R  13       4.179   4.063 -17.789  1.00  0.00      R    C  
ATOM    461  O4  URA R  13       4.647   3.047 -17.214  1.00  0.00      R    O  
ATOM    462  C5  URA R  13       4.897   5.303 -17.797  1.00  0.00      R    C  
ATOM    463  C6  URA R  13       4.393   6.310 -18.549  1.00  0.00      R    C  
ATOM    464  H3  URA R  13       2.245   3.320 -18.208  1.00  0.00      R    H  
ATOM    465  H5  URA R  13       5.836   5.305 -17.244  1.00  0.00      R    H  
ATOM    466  H6  URA R  13       4.996   7.093 -19.010  1.00  0.00      R    H  
ATOM    467  H1' URA R  13       1.864   7.139 -20.572  1.00  0.00      R    H  
ATOM    468  H2' URA R  13       0.102   8.440 -17.904  1.00  0.00      R    H  
ATOM    469  H3' URA R  13       3.696   9.030 -17.708  1.00  0.00      R    H  
ATOM    470  H4' URA R  13       2.372  10.055 -20.173  1.00  0.00      R    H  
ATOM    471  H5' URA R  13       4.712  10.606 -20.869  1.00  0.00      R    H  
ATOM    472 H2'' URA R  13       1.846   7.412 -17.632  1.00  0.00      R    H  
ATOM    473 H5'' URA R  13       4.449  11.422 -19.271  1.00  0.00      R    H  
ATOM    474  P   URA R  14       2.117  10.571 -16.191  1.00  0.00      R    P  
ATOM    475  O1P URA R  14       1.782  12.007 -15.970  1.00  0.00      R    O  
ATOM    476  O2P URA R  14       3.364  10.094 -15.581  1.00  0.00      R    O  
ATOM    477  C5' URA R  14      -0.412   9.882 -16.079  1.00  0.00      R    C  
ATOM    478  O5' URA R  14       0.951   9.547 -15.812  1.00  0.00      R    O  
ATOM    479  C4' URA R  14      -1.282   8.643 -15.842  1.00  0.00      R    C  
ATOM    480  O4' URA R  14      -0.822   7.472 -16.635  1.00  0.00      R    O  
ATOM    481  C3' URA R  14      -1.402   8.066 -14.473  1.00  0.00      R    C  
ATOM    482  O3' URA R  14      -2.230   8.931 -13.629  1.00  0.00      R    O  
ATOM    483  C2' URA R  14      -2.097   6.756 -14.843  1.00  0.00      R    C  
ATOM    484  O2' URA R  14      -3.438   6.961 -15.283  1.00  0.00      R    O  
ATOM    485  C1' URA R  14      -1.283   6.285 -15.952  1.00  0.00      R    C  
ATOM    486  N1  URA R  14      -0.184   5.377 -15.497  1.00  0.00      R    N  
ATOM    487  C2  URA R  14      -0.425   4.026 -15.303  1.00  0.00      R    C  
ATOM    488  O2  URA R  14      -1.548   3.550 -15.447  1.00  0.00      R    O  
ATOM    489  N3  URA R  14       0.652   3.374 -14.859  1.00  0.00      R    N  
ATOM    490  C4  URA R  14       1.915   3.817 -14.538  1.00  0.00      R    C  
ATOM    491  O4  URA R  14       2.804   3.007 -14.238  1.00  0.00      R    O  
ATOM    492  C5  URA R  14       2.068   5.222 -14.723  1.00  0.00      R    C  
ATOM    493  C6  URA R  14       1.056   5.924 -15.246  1.00  0.00      R    C  
ATOM    494  H3  URA R  14       0.507   2.425 -14.546  1.00  0.00      R    H  
ATOM    495  H5  URA R  14       2.958   5.777 -14.426  1.00  0.00      R    H  
ATOM    496  H6  URA R  14       1.073   6.992 -15.466  1.00  0.00      R    H  
ATOM    497  H1' URA R  14      -1.898   5.776 -16.725  1.00  0.00      R    H  
ATOM    498  H2' URA R  14      -3.994   6.196 -15.122  1.00  0.00      R    H  
ATOM    499  H3' URA R  14      -0.420   7.809 -14.022  1.00  0.00      R    H  
ATOM    500  H4' URA R  14      -2.312   8.889 -16.177  1.00  0.00      R    H  
ATOM    501  H5' URA R  14      -0.504  10.387 -17.065  1.00  0.00      R    H  
ATOM    502 H2'' URA R  14      -2.127   6.059 -13.978  1.00  0.00      R    H  
ATOM    503 H5'' URA R  14      -0.689  10.706 -15.387  1.00  0.00      R    H  
ATOM    504  P   ADE R  15      -2.211   8.564 -12.049  1.00  0.00      R    P  
ATOM    505  O1P ADE R  15      -3.042   9.442 -11.234  1.00  0.00      R    O  
ATOM    506  O2P ADE R  15      -0.823   8.562 -11.580  1.00  0.00      R    O  
ATOM    507  C5' ADE R  15      -4.241   6.894 -11.987  1.00  0.00      R    C  
ATOM    508  O5' ADE R  15      -2.790   7.103 -11.904  1.00  0.00      R    O  
ATOM    509  C4' ADE R  15      -4.663   5.395 -11.686  1.00  0.00      R    C  
ATOM    510  O4' ADE R  15      -3.966   4.533 -12.622  1.00  0.00      R    O  
ATOM    511  C3' ADE R  15      -4.396   4.860 -10.309  1.00  0.00      R    C  
ATOM    512  O3' ADE R  15      -5.335   5.330  -9.332  1.00  0.00      R    O  
ATOM    513  C2' ADE R  15      -4.424   3.345 -10.605  1.00  0.00      R    C  
ATOM    514  O2' ADE R  15      -5.750   2.858 -10.829  1.00  0.00      R    O  
ATOM    515  C1' ADE R  15      -3.669   3.266 -11.898  1.00  0.00      R    C  
ATOM    516  N1  ADE R  15       0.158   0.197 -10.471  1.00  0.00      R    N  
ATOM    517  C2  ADE R  15      -1.131   0.064 -10.413  1.00  0.00      R    C  
ATOM    518  N3  ADE R  15      -2.097   0.908 -10.811  1.00  0.00      R    N  
ATOM    519  C4  ADE R  15      -1.528   2.015 -11.238  1.00  0.00      R    C  
ATOM    520  C5  ADE R  15      -0.195   2.343 -11.306  1.00  0.00      R    C  
ATOM    521  C6  ADE R  15       0.720   1.351 -10.890  1.00  0.00      R    C  
ATOM    522  N6  ADE R  15       2.026   1.519 -10.803  1.00  0.00      R    N  
ATOM    523  N7  ADE R  15      -0.033   3.627 -11.808  1.00  0.00      R    N  
ATOM    524  C8  ADE R  15      -1.262   4.147 -12.000  1.00  0.00      R    C  
ATOM    525  N9  ADE R  15      -2.214   3.116 -11.686  1.00  0.00      R    N  
ATOM    526  H2  ADE R  15      -1.408  -0.916 -10.023  1.00  0.00      R    H  
ATOM    527  H8  ADE R  15      -1.597   5.057 -12.500  1.00  0.00      R    H  
ATOM    528  H1' ADE R  15      -4.011   2.425 -12.538  1.00  0.00      R    H  
ATOM    529  H2' ADE R  15      -5.721   1.899 -10.846  1.00  0.00      R    H  
ATOM    530  H3' ADE R  15      -3.376   5.220 -10.053  1.00  0.00      R    H  
ATOM    531  H4' ADE R  15      -5.742   5.276 -11.921  1.00  0.00      R    H  
ATOM    532  H5' ADE R  15      -4.673   7.080 -12.994  1.00  0.00      R    H  
ATOM    533  H61 ADE R  15       2.428   2.385 -11.100  1.00  0.00      R    H  
ATOM    534  H62 ADE R  15       2.568   0.684 -10.906  1.00  0.00      R    H  
ATOM    535 H2'' ADE R  15      -3.931   2.762  -9.798  1.00  0.00      R    H  
ATOM    536 H5'' ADE R  15      -4.684   7.493 -11.163  1.00  0.00      R    H  
ATOM    537  P   CYT R  16      -4.735   5.608  -7.913  1.00  0.00      R    P  
ATOM    538  O1P CYT R  16      -5.831   6.168  -7.078  1.00  0.00      R    O  
ATOM    539  O2P CYT R  16      -3.499   6.410  -8.085  1.00  0.00      R    O  
ATOM    540  C5' CYT R  16      -5.496   3.294  -7.210  1.00  0.00      R    C  
ATOM    541  O5' CYT R  16      -4.411   4.280  -7.251  1.00  0.00      R    O  
ATOM    542  C4' CYT R  16      -5.015   1.888  -6.795  1.00  0.00      R    C  
ATOM    543  O4' CYT R  16      -4.028   1.357  -7.777  1.00  0.00      R    O  
ATOM    544  C3' CYT R  16      -4.194   1.775  -5.446  1.00  0.00      R    C  
ATOM    545  O3' CYT R  16      -5.169   1.992  -4.355  1.00  0.00      R    O  
ATOM    546  C2' CYT R  16      -3.573   0.427  -5.565  1.00  0.00      R    C  
ATOM    547  O2' CYT R  16      -4.449  -0.653  -5.316  1.00  0.00      R    O  
ATOM    548  C1' CYT R  16      -3.141   0.490  -6.973  1.00  0.00      R    C  
ATOM    549  N1  CYT R  16      -1.691   0.818  -7.137  1.00  0.00      R    N  
ATOM    550  C2  CYT R  16      -0.672  -0.108  -6.906  1.00  0.00      R    C  
ATOM    551  O2  CYT R  16      -0.976  -1.267  -6.532  1.00  0.00      R    O  
ATOM    552  N3  CYT R  16       0.589   0.289  -7.021  1.00  0.00      R    N  
ATOM    553  C4  CYT R  16       0.917   1.560  -7.311  1.00  0.00      R    C  
ATOM    554  N4  CYT R  16       2.153   1.851  -7.508  1.00  0.00      R    N  
ATOM    555  C5  CYT R  16      -0.082   2.581  -7.531  1.00  0.00      R    C  
ATOM    556  C6  CYT R  16      -1.364   2.185  -7.330  1.00  0.00      R    C  
ATOM    557  H5  CYT R  16       0.164   3.615  -7.774  1.00  0.00      R    H  
ATOM    558  H6  CYT R  16      -2.228   2.821  -7.522  1.00  0.00      R    H  
ATOM    559  H1' CYT R  16      -3.211  -0.544  -7.376  1.00  0.00      R    H  
ATOM    560  H2' CYT R  16      -3.900  -1.341  -4.935  1.00  0.00      R    H  
ATOM    561  H3' CYT R  16      -3.317   2.449  -5.355  1.00  0.00      R    H  
ATOM    562  H4' CYT R  16      -5.888   1.203  -6.759  1.00  0.00      R    H  
ATOM    563  H41 CYT R  16       2.733   1.039  -7.441  1.00  0.00      R    H  
ATOM    564  H5' CYT R  16      -6.028   3.238  -8.183  1.00  0.00      R    H  
ATOM    565  H42 CYT R  16       2.332   2.807  -7.737  1.00  0.00      R    H  
ATOM    566 H2'' CYT R  16      -2.681   0.307  -4.914  1.00  0.00      R    H  
ATOM    567 H5'' CYT R  16      -6.323   3.609  -6.538  1.00  0.00      R    H  
ATOM    568  P   ADE R  17      -4.694   2.597  -2.977  1.00  0.00      R    P  
ATOM    569  O1P ADE R  17      -5.920   2.794  -2.120  1.00  0.00      R    O  
ATOM    570  O2P ADE R  17      -3.835   3.719  -3.317  1.00  0.00      R    O  
ATOM    571  C5' ADE R  17      -4.502   0.407  -1.786  1.00  0.00      R    C  
ATOM    572  O5' ADE R  17      -3.800   1.584  -2.340  1.00  0.00      R    O  
ATOM    573  C4' ADE R  17      -3.433  -0.722  -1.464  1.00  0.00      R    C  
ATOM    574  O4' ADE R  17      -2.634  -0.942  -2.678  1.00  0.00      R    O  
ATOM    575  C3' ADE R  17      -2.423  -0.263  -0.440  1.00  0.00      R    C  
ATOM    576  O3' ADE R  17      -3.035  -0.417   0.861  1.00  0.00      R    O  
ATOM    577  C2' ADE R  17      -1.281  -1.172  -0.787  1.00  0.00      R    C  
ATOM    578  O2' ADE R  17      -1.461  -2.495  -0.184  1.00  0.00      R    O  
ATOM    579  C1' ADE R  17      -1.309  -1.177  -2.299  1.00  0.00      R    C  
ATOM    580  N1  ADE R  17       3.563  -0.266  -3.429  1.00  0.00      R    N  
ATOM    581  C2  ADE R  17       2.869  -1.376  -3.137  1.00  0.00      R    C  
ATOM    582  N3  ADE R  17       1.590  -1.593  -2.969  1.00  0.00      R    N  
ATOM    583  C4  ADE R  17       0.953  -0.420  -3.120  1.00  0.00      R    C  
ATOM    584  C5  ADE R  17       1.459   0.829  -3.441  1.00  0.00      R    C  
ATOM    585  C6  ADE R  17       2.823   0.903  -3.633  1.00  0.00      R    C  
ATOM    586  N6  ADE R  17       3.472   1.999  -4.150  1.00  0.00      R    N  
ATOM    587  N7  ADE R  17       0.495   1.820  -3.433  1.00  0.00      R    N  
ATOM    588  C8  ADE R  17      -0.573   1.138  -3.064  1.00  0.00      R    C  
ATOM    589  N9  ADE R  17      -0.371  -0.198  -2.825  1.00  0.00      R    N  
ATOM    590  H2  ADE R  17       3.449  -2.297  -3.071  1.00  0.00      R    H  
ATOM    591  H8  ADE R  17      -1.598   1.494  -3.167  1.00  0.00      R    H  
ATOM    592  H1' ADE R  17      -1.081  -2.189  -2.696  1.00  0.00      R    H  
ATOM    593  H2' ADE R  17      -0.994  -2.470   0.654  1.00  0.00      R    H  
ATOM    594  H3' ADE R  17      -2.125   0.782  -0.669  1.00  0.00      R    H  
ATOM    595  H4' ADE R  17      -3.918  -1.682  -1.183  1.00  0.00      R    H  
ATOM    596  H5' ADE R  17      -5.214  -0.033  -2.518  1.00  0.00      R    H  
ATOM    597  H61 ADE R  17       4.165   1.762  -4.830  1.00  0.00      R    H  
ATOM    598  H62 ADE R  17       3.178   2.954  -4.111  1.00  0.00      R    H  
ATOM    599 H2'' ADE R  17      -0.462  -0.664  -0.233  1.00  0.00      R    H  
ATOM    600 H5'' ADE R  17      -4.962   0.722  -0.826  1.00  0.00      R    H  
ATOM    601  P   ADE R  18      -2.407   0.278   2.095  1.00  0.00      R    P  
ATOM    602  O1P ADE R  18      -3.345   0.057   3.238  1.00  0.00      R    O  
ATOM    603  O2P ADE R  18      -2.026   1.656   1.762  1.00  0.00      R    O  
ATOM    604  C5' ADE R  18      -1.014  -1.772   2.927  1.00  0.00      R    C  
ATOM    605  O5' ADE R  18      -1.012  -0.459   2.321  1.00  0.00      R    O  
ATOM    606  C4' ADE R  18       0.428  -2.335   2.820  1.00  0.00      R    C  
ATOM    607  O4' ADE R  18       0.917  -2.322   1.410  1.00  0.00      R    O  
ATOM    608  C3' ADE R  18       1.529  -1.635   3.552  1.00  0.00      R    C  
ATOM    609  O3' ADE R  18       1.586  -1.987   4.938  1.00  0.00      R    O  
ATOM    610  C2' ADE R  18       2.829  -2.083   2.783  1.00  0.00      R    C  
ATOM    611  O2' ADE R  18       3.296  -3.398   3.118  1.00  0.00      R    O  
ATOM    612  C1' ADE R  18       2.300  -2.080   1.347  1.00  0.00      R    C  
ATOM    613  N1  ADE R  18       5.858   1.132  -0.589  1.00  0.00      R    N  
ATOM    614  C2  ADE R  18       5.884  -0.123  -0.237  1.00  0.00      R    C  
ATOM    615  N3  ADE R  18       4.918  -0.988   0.115  1.00  0.00      R    N  
ATOM    616  C4  ADE R  18       3.698  -0.326   0.235  1.00  0.00      R    C  
ATOM    617  C5  ADE R  18       3.495   0.917  -0.129  1.00  0.00      R    C  
ATOM    618  C6  ADE R  18       4.600   1.666  -0.579  1.00  0.00      R    C  
ATOM    619  N6  ADE R  18       4.463   2.929  -1.076  1.00  0.00      R    N  
ATOM    620  N7  ADE R  18       2.194   1.348   0.184  1.00  0.00      R    N  
ATOM    621  C8  ADE R  18       1.745   0.345   0.813  1.00  0.00      R    C  
ATOM    622  N9  ADE R  18       2.579  -0.766   0.771  1.00  0.00      R    N  
ATOM    623  H2  ADE R  18       6.894  -0.532  -0.209  1.00  0.00      R    H  
ATOM    624  H8  ADE R  18       0.807   0.381   1.368  1.00  0.00      R    H  
ATOM    625  H1' ADE R  18       2.676  -2.964   0.790  1.00  0.00      R    H  
ATOM    626  H2' ADE R  18       3.894  -3.540   2.380  1.00  0.00      R    H  
ATOM    627  H3' ADE R  18       1.326  -0.575   3.290  1.00  0.00      R    H  
ATOM    628  H4' ADE R  18       0.403  -3.390   3.168  1.00  0.00      R    H  
ATOM    629  H5' ADE R  18      -1.672  -2.519   2.434  1.00  0.00      R    H  
ATOM    630  H61 ADE R  18       3.622   3.462  -0.981  1.00  0.00      R    H  
ATOM    631  H62 ADE R  18       5.134   3.184  -1.773  1.00  0.00      R    H  
ATOM    632 H2'' ADE R  18       3.708  -1.411   2.884  1.00  0.00      R    H  
ATOM    633 H5'' ADE R  18      -1.304  -1.667   3.994  1.00  0.00      R    H  
ATOM    634  P   CYT R  19       1.474  -0.764   5.916  1.00  0.00      R    P  
ATOM    635  O1P CYT R  19       1.723  -1.181   7.312  1.00  0.00      R    O  
ATOM    636  O2P CYT R  19       0.210   0.021   5.702  1.00  0.00      R    O  
ATOM    637  C5' CYT R  19       4.068  -0.162   5.634  1.00  0.00      R    C  
ATOM    638  O5' CYT R  19       2.681   0.143   5.478  1.00  0.00      R    O  
ATOM    639  C4' CYT R  19       4.968   0.681   4.637  1.00  0.00      R    C  
ATOM    640  O4' CYT R  19       4.316   0.902   3.365  1.00  0.00      R    O  
ATOM    641  C3' CYT R  19       5.328   2.069   5.206  1.00  0.00      R    C  
ATOM    642  O3' CYT R  19       6.352   1.869   6.274  1.00  0.00      R    O  
ATOM    643  C2' CYT R  19       5.752   2.704   3.916  1.00  0.00      R    C  
ATOM    644  O2' CYT R  19       7.075   2.386   3.509  1.00  0.00      R    O  
ATOM    645  C1' CYT R  19       4.721   2.143   2.914  1.00  0.00      R    C  
ATOM    646  N1  CYT R  19       3.643   3.105   2.528  1.00  0.00      R    N  
ATOM    647  C2  CYT R  19       4.072   4.249   1.808  1.00  0.00      R    C  
ATOM    648  O2  CYT R  19       5.265   4.248   1.415  1.00  0.00      R    O  
ATOM    649  N3  CYT R  19       3.238   5.243   1.627  1.00  0.00      R    N  
ATOM    650  C4  CYT R  19       1.924   5.075   1.988  1.00  0.00      R    C  
ATOM    651  N4  CYT R  19       1.016   6.029   1.814  1.00  0.00      R    N  
ATOM    652  C5  CYT R  19       1.441   3.832   2.566  1.00  0.00      R    C  
ATOM    653  C6  CYT R  19       2.363   2.878   2.867  1.00  0.00      R    C  
ATOM    654  H5  CYT R  19       0.400   3.750   2.879  1.00  0.00      R    H  
ATOM    655  H6  CYT R  19       2.269   2.017   3.529  1.00  0.00      R    H  
ATOM    656  H1' CYT R  19       5.222   1.894   1.954  1.00  0.00      R    H  
ATOM    657  H2' CYT R  19       7.698   2.690   4.173  1.00  0.00      R    H  
ATOM    658  H3' CYT R  19       4.463   2.628   5.621  1.00  0.00      R    H  
ATOM    659  H4' CYT R  19       5.948   0.163   4.555  1.00  0.00      R    H  
ATOM    660  H41 CYT R  19       1.278   6.780   1.209  1.00  0.00      R    H  
ATOM    661  H5' CYT R  19       4.312  -1.234   5.475  1.00  0.00      R    H  
ATOM    662  H42 CYT R  19       0.472   6.292   2.611  1.00  0.00      R    H  
ATOM    663 H2'' CYT R  19       5.703   3.811   3.836  1.00  0.00      R    H  
ATOM    664 H5'' CYT R  19       4.394   0.064   6.671  1.00  0.00      R    H  
ATOM    665  P   ADE R  20       6.818   3.158   7.053  1.00  0.00      R    P  
ATOM    666  O1P ADE R  20       6.733   2.962   8.512  1.00  0.00      R    O  
ATOM    667  O2P ADE R  20       6.104   4.343   6.506  1.00  0.00      R    O  
ATOM    668  C5' ADE R  20       9.086   2.154   6.254  1.00  0.00      R    C  
ATOM    669  O5' ADE R  20       8.326   3.308   6.639  1.00  0.00      R    O  
ATOM    670  C4' ADE R  20      10.395   2.627   5.585  1.00  0.00      R    C  
ATOM    671  O4' ADE R  20      10.031   3.378   4.407  1.00  0.00      R    O  
ATOM    672  C3' ADE R  20      11.210   3.572   6.416  1.00  0.00      R    C  
ATOM    673  O3' ADE R  20      12.632   3.393   6.428  1.00  0.00      R    O  
ATOM    674  C2' ADE R  20      10.773   4.983   5.922  1.00  0.00      R    C  
ATOM    675  O2' ADE R  20      11.772   5.919   6.133  1.00  0.00      R    O  
ATOM    676  C1' ADE R  20      10.513   4.754   4.477  1.00  0.00      R    C  
ATOM    677  N1  ADE R  20       9.616   9.181   2.005  1.00  0.00      R    N  
ATOM    678  C2  ADE R  20      10.766   8.491   2.288  1.00  0.00      R    C  
ATOM    679  N3  ADE R  20      10.851   7.301   2.886  1.00  0.00      R    N  
ATOM    680  C4  ADE R  20       9.684   6.851   3.304  1.00  0.00      R    C  
ATOM    681  C5  ADE R  20       8.445   7.447   3.110  1.00  0.00      R    C  
ATOM    682  C6  ADE R  20       8.447   8.676   2.393  1.00  0.00      R    C  
ATOM    683  N6  ADE R  20       7.367   9.422   2.162  1.00  0.00      R    N  
ATOM    684  N7  ADE R  20       7.420   6.634   3.533  1.00  0.00      R    N  
ATOM    685  C8  ADE R  20       8.097   5.539   4.051  1.00  0.00      R    C  
ATOM    686  N9  ADE R  20       9.475   5.644   4.012  1.00  0.00      R    N  
ATOM    687  H2  ADE R  20      11.710   8.855   1.882  1.00  0.00      R    H  
ATOM    688  H8  ADE R  20       7.705   4.613   4.473  1.00  0.00      R    H  
ATOM    689  H1' ADE R  20      11.422   4.853   3.846  1.00  0.00      R    H  
ATOM    690  H2' ADE R  20      11.330   6.756   5.969  1.00  0.00      R    H  
ATOM    691  H3' ADE R  20      10.898   3.598   7.482  1.00  0.00      R    H  
ATOM    692  H4' ADE R  20      11.041   1.788   5.248  1.00  0.00      R    H  
ATOM    693  H5' ADE R  20       8.516   1.509   5.552  1.00  0.00      R    H  
ATOM    694  H61 ADE R  20       7.381  10.257   1.612  1.00  0.00      R    H  
ATOM    695  H62 ADE R  20       6.499   9.003   2.423  1.00  0.00      R    H  
ATOM    696  H3T ADE R  20      13.079   3.942   7.076  1.00  0.00      R    H  
ATOM    697 H2'' ADE R  20       9.842   5.245   6.466  1.00  0.00      R    H  
ATOM    698 H5'' ADE R  20       9.295   1.529   7.148  1.00  0.00      R    H  
TER   
ATOM    699  C5' THY T   1      11.102   9.484  -6.222  1.00  0.00      TS   C  
ATOM    700  O5' THY T   1      10.619   8.346  -5.482  1.00  0.00      TS   O  
ATOM    701  C4' THY T   1      10.363  10.814  -6.025  1.00  0.00      TS   C  
ATOM    702  O4' THY T   1       9.045  10.556  -6.416  1.00  0.00      TS   O  
ATOM    703  C3' THY T   1      10.205  11.330  -4.524  1.00  0.00      TS   C  
ATOM    704  O3' THY T   1      11.283  12.327  -4.213  1.00  0.00      TS   O  
ATOM    705  C2' THY T   1       8.865  11.975  -4.585  1.00  0.00      TS   C  
ATOM    706  C1' THY T   1       8.361  11.782  -6.096  1.00  0.00      TS   C  
ATOM    707  N1  THY T   1       6.949  11.737  -6.371  1.00  0.00      TS   N  
ATOM    708  C2  THY T   1       6.374  12.439  -7.433  1.00  0.00      TS   C  
ATOM    709  O2  THY T   1       7.025  13.253  -8.158  1.00  0.00      TS   O  
ATOM    710  N3  THY T   1       4.975  12.317  -7.588  1.00  0.00      TS   N  
ATOM    711  C4  THY T   1       4.148  11.539  -6.844  1.00  0.00      TS   C  
ATOM    712  O4  THY T   1       2.970  11.469  -7.167  1.00  0.00      TS   O  
ATOM    713  C5  THY T   1       4.788  10.824  -5.777  1.00  0.00      TS   C  
ATOM    714  C5M THY T   1       3.907   9.993  -4.889  1.00  0.00      TS   C  
ATOM    715  C6  THY T   1       6.125  10.978  -5.563  1.00  0.00      TS   C  
ATOM    716  H3  THY T   1       4.505  12.980  -8.186  1.00  0.00      TS   H  
ATOM    717  H6  THY T   1       6.722  10.223  -5.052  1.00  0.00      TS   H  
ATOM    718  H1' THY T   1       8.841  12.522  -6.771  1.00  0.00      TS   H  
ATOM    719  H2' THY T   1       8.685  13.051  -4.376  1.00  0.00      TS   H  
ATOM    720  H3' THY T   1      10.156  10.455  -3.840  1.00  0.00      TS   H  
ATOM    721  H4' THY T   1      10.813  11.616  -6.647  1.00  0.00      TS   H  
ATOM    722  H5' THY T   1      10.971   9.124  -7.264  1.00  0.00      TS   H  
ATOM    723  H51 THY T   1       2.866  10.374  -4.977  1.00  0.00      TS   H  
ATOM    724  H52 THY T   1       4.195  10.254  -3.849  1.00  0.00      TS   H  
ATOM    725  H53 THY T   1       3.818   8.893  -5.013  1.00  0.00      TS   H  
ATOM    726  H5T THY T   1      11.294   7.706  -5.719  1.00  0.00      TS   H  
ATOM    727 H2'' THY T   1       8.089  11.584  -3.894  1.00  0.00      TS   H  
ATOM    728 H5'' THY T   1      12.134   9.612  -5.830  1.00  0.00      TS   H  
ATOM    729  P   GUA T   2      12.678  11.988  -3.670  1.00  0.00      TS   P  
ATOM    730  O1P GUA T   2      12.829  12.836  -2.445  1.00  0.00      TS   O  
ATOM    731  O2P GUA T   2      13.685  12.168  -4.750  1.00  0.00      TS   O  
ATOM    732  C5' GUA T   2      13.840   9.914  -2.727  1.00  0.00      TS   C  
ATOM    733  O5' GUA T   2      12.582  10.458  -3.270  1.00  0.00      TS   O  
ATOM    734  C4' GUA T   2      13.652   8.547  -2.145  1.00  0.00      TS   C  
ATOM    735  O4' GUA T   2      12.662   8.518  -1.039  1.00  0.00      TS   O  
ATOM    736  C3' GUA T   2      13.083   7.510  -3.192  1.00  0.00      TS   C  
ATOM    737  O3' GUA T   2      14.047   6.996  -4.155  1.00  0.00      TS   O  
ATOM    738  C2' GUA T   2      12.751   6.444  -2.183  1.00  0.00      TS   C  
ATOM    739  C1' GUA T   2      12.087   7.149  -0.987  1.00  0.00      TS   C  
ATOM    740  N1  GUA T   2       7.464   5.531   0.397  1.00  0.00      TS   N  
ATOM    741  C2  GUA T   2       8.671   4.894   0.550  1.00  0.00      TS   C  
ATOM    742  N2  GUA T   2       8.670   3.838   1.269  1.00  0.00      TS   N  
ATOM    743  N3  GUA T   2       9.791   5.344   0.097  1.00  0.00      TS   N  
ATOM    744  C4  GUA T   2       9.614   6.462  -0.654  1.00  0.00      TS   C  
ATOM    745  C5  GUA T   2       8.487   7.127  -0.915  1.00  0.00      TS   C  
ATOM    746  C6  GUA T   2       7.228   6.577  -0.498  1.00  0.00      TS   C  
ATOM    747  O6  GUA T   2       6.084   7.088  -0.538  1.00  0.00      TS   O  
ATOM    748  N7  GUA T   2       8.734   8.243  -1.577  1.00  0.00      TS   N  
ATOM    749  C8  GUA T   2      10.033   8.367  -1.686  1.00  0.00      TS   C  
ATOM    750  N9  GUA T   2      10.634   7.280  -1.099  1.00  0.00      TS   N  
ATOM    751  H1  GUA T   2       6.690   5.002   0.774  1.00  0.00      TS   H  
ATOM    752  H8  GUA T   2      10.551   9.164  -2.220  1.00  0.00      TS   H  
ATOM    753  H1' GUA T   2      12.380   6.701  -0.013  1.00  0.00      TS   H  
ATOM    754  H2' GUA T   2      13.645   6.032  -1.667  1.00  0.00      TS   H  
ATOM    755  H21 GUA T   2       7.842   3.512   1.726  1.00  0.00      TS   H  
ATOM    756  H3' GUA T   2      12.182   7.938  -3.680  1.00  0.00      TS   H  
ATOM    757  H22 GUA T   2       9.528   3.339   1.386  1.00  0.00      TS   H  
ATOM    758  H4' GUA T   2      14.596   8.094  -1.773  1.00  0.00      TS   H  
ATOM    759  H5' GUA T   2      14.425  10.474  -1.965  1.00  0.00      TS   H  
ATOM    760 H2'' GUA T   2      12.248   5.522  -2.546  1.00  0.00      TS   H  
ATOM    761 H5'' GUA T   2      14.533   9.807  -3.589  1.00  0.00      TS   H  
ATOM    762  P   THY T   3      13.700   6.023  -5.350  1.00  0.00      TS   P  
ATOM    763  O1P THY T   3      14.899   5.746  -6.138  1.00  0.00      TS   O  
ATOM    764  O2P THY T   3      12.508   6.545  -6.060  1.00  0.00      TS   O  
ATOM    765  C5' THY T   3      14.252   3.872  -4.049  1.00  0.00      TS   C  
ATOM    766  O5' THY T   3      13.270   4.727  -4.664  1.00  0.00      TS   O  
ATOM    767  C4' THY T   3      13.585   2.692  -3.337  1.00  0.00      TS   C  
ATOM    768  O4' THY T   3      12.523   3.096  -2.456  1.00  0.00      TS   O  
ATOM    769  C3' THY T   3      12.852   1.660  -4.257  1.00  0.00      TS   C  
ATOM    770  O3' THY T   3      13.770   0.756  -4.858  1.00  0.00      TS   O  
ATOM    771  C2' THY T   3      11.921   0.957  -3.284  1.00  0.00      TS   C  
ATOM    772  C1' THY T   3      11.624   1.982  -2.244  1.00  0.00      TS   C  
ATOM    773  N1  THY T   3      10.282   2.566  -2.458  1.00  0.00      TS   N  
ATOM    774  C2  THY T   3       9.254   1.811  -1.952  1.00  0.00      TS   C  
ATOM    775  O2  THY T   3       9.477   0.817  -1.251  1.00  0.00      TS   O  
ATOM    776  N3  THY T   3       8.033   2.286  -2.149  1.00  0.00      TS   N  
ATOM    777  C4  THY T   3       7.729   3.449  -2.765  1.00  0.00      TS   C  
ATOM    778  O4  THY T   3       6.627   3.983  -2.554  1.00  0.00      TS   O  
ATOM    779  C5  THY T   3       8.814   4.104  -3.505  1.00  0.00      TS   C  
ATOM    780  C5M THY T   3       8.469   5.181  -4.524  1.00  0.00      TS   C  
ATOM    781  C6  THY T   3      10.058   3.685  -3.359  1.00  0.00      TS   C  
ATOM    782  H3  THY T   3       7.334   1.837  -1.574  1.00  0.00      TS   H  
ATOM    783  H6  THY T   3      10.941   4.297  -3.538  1.00  0.00      TS   H  
ATOM    784  H1' THY T   3      11.805   1.632  -1.205  1.00  0.00      TS   H  
ATOM    785  H2' THY T   3      12.449   0.045  -2.929  1.00  0.00      TS   H  
ATOM    786  H3' THY T   3      12.334   2.336  -4.971  1.00  0.00      TS   H  
ATOM    787  H4' THY T   3      14.364   2.191  -2.723  1.00  0.00      TS   H  
ATOM    788  H5' THY T   3      14.884   4.422  -3.320  1.00  0.00      TS   H  
ATOM    789  H51 THY T   3       9.358   5.836  -4.650  1.00  0.00      TS   H  
ATOM    790  H52 THY T   3       7.623   5.774  -4.117  1.00  0.00      TS   H  
ATOM    791  H53 THY T   3       8.173   4.833  -5.537  1.00  0.00      TS   H  
ATOM    792 H2'' THY T   3      10.980   0.509  -3.669  1.00  0.00      TS   H  
ATOM    793 H5'' THY T   3      14.988   3.457  -4.770  1.00  0.00      TS   H  
ATOM    794  P   THY T   4      13.130  -0.042  -6.117  1.00  0.00      TS   P  
ATOM    795  O1P THY T   4      14.177  -0.753  -6.906  1.00  0.00      TS   O  
ATOM    796  O2P THY T   4      12.351   0.922  -6.875  1.00  0.00      TS   O  
ATOM    797  C5' THY T   4      12.629  -2.193  -4.739  1.00  0.00      TS   C  
ATOM    798  O5' THY T   4      12.163  -1.037  -5.417  1.00  0.00      TS   O  
ATOM    799  C4' THY T   4      11.436  -2.894  -4.059  1.00  0.00      TS   C  
ATOM    800  O4' THY T   4      10.656  -1.985  -3.286  1.00  0.00      TS   O  
ATOM    801  C3' THY T   4      10.426  -3.482  -5.103  1.00  0.00      TS   C  
ATOM    802  O3' THY T   4      10.921  -4.721  -5.598  1.00  0.00      TS   O  
ATOM    803  C2' THY T   4       9.306  -3.708  -4.063  1.00  0.00      TS   C  
ATOM    804  C1' THY T   4       9.346  -2.469  -3.261  1.00  0.00      TS   C  
ATOM    805  N1  THY T   4       8.454  -1.329  -3.748  1.00  0.00      TS   N  
ATOM    806  C2  THY T   4       7.148  -1.263  -3.289  1.00  0.00      TS   C  
ATOM    807  O2  THY T   4       6.760  -2.057  -2.401  1.00  0.00      TS   O  
ATOM    808  N3  THY T   4       6.420  -0.216  -3.876  1.00  0.00      TS   N  
ATOM    809  C4  THY T   4       6.838   0.636  -4.898  1.00  0.00      TS   C  
ATOM    810  O4  THY T   4       6.035   1.429  -5.365  1.00  0.00      TS   O  
ATOM    811  C5  THY T   4       8.150   0.449  -5.397  1.00  0.00      TS   C  
ATOM    812  C5M THY T   4       8.774   1.307  -6.470  1.00  0.00      TS   C  
ATOM    813  C6  THY T   4       8.846  -0.517  -4.821  1.00  0.00      TS   C  
ATOM    814  H3  THY T   4       5.447  -0.205  -3.607  1.00  0.00      TS   H  
ATOM    815  H6  THY T   4       9.917  -0.486  -5.020  1.00  0.00      TS   H  
ATOM    816  H1' THY T   4       9.198  -2.746  -2.194  1.00  0.00      TS   H  
ATOM    817  H2' THY T   4       9.599  -4.605  -3.476  1.00  0.00      TS   H  
ATOM    818  H3' THY T   4      10.059  -2.720  -5.825  1.00  0.00      TS   H  
ATOM    819  H4' THY T   4      11.712  -3.806  -3.488  1.00  0.00      TS   H  
ATOM    820  H5' THY T   4      13.488  -1.922  -4.088  1.00  0.00      TS   H  
ATOM    821  H51 THY T   4       8.918   2.353  -6.126  1.00  0.00      TS   H  
ATOM    822  H52 THY T   4       8.226   1.310  -7.436  1.00  0.00      TS   H  
ATOM    823  H53 THY T   4       9.787   0.922  -6.714  1.00  0.00      TS   H  
ATOM    824 H2'' THY T   4       8.347  -3.954  -4.566  1.00  0.00      TS   H  
ATOM    825 H5'' THY T   4      12.990  -2.896  -5.520  1.00  0.00      TS   H  
ATOM    826  P   GUA T   5      10.596  -5.067  -7.077  1.00  0.00      TS   P  
ATOM    827  O1P GUA T   5      11.453  -6.209  -7.451  1.00  0.00      TS   O  
ATOM    828  O2P GUA T   5      10.616  -3.806  -7.882  1.00  0.00      TS   O  
ATOM    829  C5' GUA T   5       8.834  -6.782  -6.314  1.00  0.00      TS   C  
ATOM    830  O5' GUA T   5       9.109  -5.708  -7.208  1.00  0.00      TS   O  
ATOM    831  C4' GUA T   5       7.286  -6.948  -6.014  1.00  0.00      TS   C  
ATOM    832  O4' GUA T   5       6.791  -5.950  -5.026  1.00  0.00      TS   O  
ATOM    833  C3' GUA T   5       6.315  -6.891  -7.262  1.00  0.00      TS   C  
ATOM    834  O3' GUA T   5       6.361  -8.114  -8.023  1.00  0.00      TS   O  
ATOM    835  C2' GUA T   5       5.065  -6.717  -6.524  1.00  0.00      TS   C  
ATOM    836  C1' GUA T   5       5.458  -5.689  -5.426  1.00  0.00      TS   C  
ATOM    837  N1  GUA T   5       2.628  -1.668  -6.194  1.00  0.00      TS   N  
ATOM    838  C2  GUA T   5       2.287  -2.871  -5.815  1.00  0.00      TS   C  
ATOM    839  N2  GUA T   5       1.007  -3.144  -5.699  1.00  0.00      TS   N  
ATOM    840  N3  GUA T   5       3.101  -3.781  -5.462  1.00  0.00      TS   N  
ATOM    841  C4  GUA T   5       4.391  -3.459  -5.874  1.00  0.00      TS   C  
ATOM    842  C5  GUA T   5       4.854  -2.270  -6.431  1.00  0.00      TS   C  
ATOM    843  C6  GUA T   5       3.875  -1.261  -6.634  1.00  0.00      TS   C  
ATOM    844  O6  GUA T   5       4.057  -0.070  -7.019  1.00  0.00      TS   O  
ATOM    845  N7  GUA T   5       6.120  -2.321  -6.781  1.00  0.00      TS   N  
ATOM    846  C8  GUA T   5       6.505  -3.542  -6.423  1.00  0.00      TS   C  
ATOM    847  N9  GUA T   5       5.446  -4.277  -5.910  1.00  0.00      TS   N  
ATOM    848  H1  GUA T   5       1.878  -0.995  -6.269  1.00  0.00      TS   H  
ATOM    849  H8  GUA T   5       7.506  -3.968  -6.479  1.00  0.00      TS   H  
ATOM    850  H1' GUA T   5       4.815  -5.681  -4.521  1.00  0.00      TS   H  
ATOM    851  H2' GUA T   5       4.845  -7.637  -5.941  1.00  0.00      TS   H  
ATOM    852  H21 GUA T   5       0.300  -2.539  -6.064  1.00  0.00      TS   H  
ATOM    853  H3' GUA T   5       6.700  -6.036  -7.859  1.00  0.00      TS   H  
ATOM    854  H22 GUA T   5       0.855  -4.093  -5.424  1.00  0.00      TS   H  
ATOM    855  H4' GUA T   5       7.098  -7.950  -5.573  1.00  0.00      TS   H  
ATOM    856  H5' GUA T   5       9.279  -6.628  -5.308  1.00  0.00      TS   H  
ATOM    857 H2'' GUA T   5       4.165  -6.391  -7.088  1.00  0.00      TS   H  
ATOM    858 H5'' GUA T   5       9.339  -7.692  -6.702  1.00  0.00      TS   H  
ATOM    859  P   THY T   6       5.590  -8.160  -9.396  1.00  0.00      TS   P  
ATOM    860  O1P THY T   6       5.583  -9.564  -9.786  1.00  0.00      TS   O  
ATOM    861  O2P THY T   6       6.240  -7.253 -10.385  1.00  0.00      TS   O  
ATOM    862  C5' THY T   6       3.144  -8.485  -8.517  1.00  0.00      TS   C  
ATOM    863  O5' THY T   6       4.127  -7.652  -9.197  1.00  0.00      TS   O  
ATOM    864  C4' THY T   6       1.740  -7.779  -8.521  1.00  0.00      TS   C  
ATOM    865  O4' THY T   6       1.871  -6.402  -7.912  1.00  0.00      TS   O  
ATOM    866  C3' THY T   6       1.288  -7.393  -9.957  1.00  0.00      TS   C  
ATOM    867  O3' THY T   6       0.759  -8.569 -10.635  1.00  0.00      TS   O  
ATOM    868  C2' THY T   6       0.319  -6.321  -9.711  1.00  0.00      TS   C  
ATOM    869  C1' THY T   6       0.963  -5.511  -8.586  1.00  0.00      TS   C  
ATOM    870  N1  THY T   6       1.774  -4.356  -9.098  1.00  0.00      TS   N  
ATOM    871  C2  THY T   6       1.085  -3.180  -9.376  1.00  0.00      TS   C  
ATOM    872  O2  THY T   6      -0.135  -3.126  -9.272  1.00  0.00      TS   O  
ATOM    873  N3  THY T   6       1.862  -2.134  -9.670  1.00  0.00      TS   N  
ATOM    874  C4  THY T   6       3.224  -2.104  -9.915  1.00  0.00      TS   C  
ATOM    875  O4  THY T   6       3.702  -0.994 -10.199  1.00  0.00      TS   O  
ATOM    876  C5  THY T   6       3.886  -3.377  -9.805  1.00  0.00      TS   C  
ATOM    877  C5M THY T   6       5.391  -3.431  -9.980  1.00  0.00      TS   C  
ATOM    878  C6  THY T   6       3.153  -4.427  -9.325  1.00  0.00      TS   C  
ATOM    879  H3  THY T   6       1.442  -1.221  -9.767  1.00  0.00      TS   H  
ATOM    880  H6  THY T   6       3.640  -5.375  -9.091  1.00  0.00      TS   H  
ATOM    881  H1' THY T   6       0.173  -5.169  -7.883  1.00  0.00      TS   H  
ATOM    882  H2' THY T   6      -0.622  -6.735  -9.290  1.00  0.00      TS   H  
ATOM    883  H3' THY T   6       2.127  -6.917 -10.507  1.00  0.00      TS   H  
ATOM    884  H4' THY T   6       0.937  -8.372  -8.033  1.00  0.00      TS   H  
ATOM    885  H5' THY T   6       3.444  -8.751  -7.480  1.00  0.00      TS   H  
ATOM    886  H51 THY T   6       5.630  -4.513 -10.073  1.00  0.00      TS   H  
ATOM    887  H52 THY T   6       5.911  -3.103  -9.054  1.00  0.00      TS   H  
ATOM    888  H53 THY T   6       5.802  -2.847 -10.830  1.00  0.00      TS   H  
ATOM    889 H2'' THY T   6       0.233  -5.666 -10.605  1.00  0.00      TS   H  
ATOM    890 H5'' THY T   6       2.885  -9.380  -9.122  1.00  0.00      TS   H  
ATOM    891  P   ADE T   7       0.936  -8.706 -12.190  1.00  0.00      TS   P  
ATOM    892  O1P ADE T   7       0.400 -10.010 -12.616  1.00  0.00      TS   O  
ATOM    893  O2P ADE T   7       2.338  -8.376 -12.522  1.00  0.00      TS   O  
ATOM    894  C5' ADE T   7      -1.329  -7.521 -12.988  1.00  0.00      TS   C  
ATOM    895  O5' ADE T   7       0.100  -7.428 -12.832  1.00  0.00      TS   O  
ATOM    896  C4' ADE T   7      -2.109  -6.225 -13.368  1.00  0.00      TS   C  
ATOM    897  O4' ADE T   7      -1.934  -5.180 -12.340  1.00  0.00      TS   O  
ATOM    898  C3' ADE T   7      -1.842  -5.473 -14.617  1.00  0.00      TS   C  
ATOM    899  O3' ADE T   7      -2.367  -6.057 -15.829  1.00  0.00      TS   O  
ATOM    900  C2' ADE T   7      -2.603  -4.174 -14.413  1.00  0.00      TS   C  
ATOM    901  C1' ADE T   7      -2.100  -3.913 -13.069  1.00  0.00      TS   C  
ATOM    902  N1  ADE T   7       0.204   0.565 -13.870  1.00  0.00      TS   N  
ATOM    903  C2  ADE T   7      -1.054   0.125 -13.922  1.00  0.00      TS   C  
ATOM    904  N3  ADE T   7      -1.559  -1.067 -13.687  1.00  0.00      TS   N  
ATOM    905  C4  ADE T   7      -0.574  -1.907 -13.350  1.00  0.00      TS   C  
ATOM    906  C5  ADE T   7       0.802  -1.694 -13.324  1.00  0.00      TS   C  
ATOM    907  C6  ADE T   7       1.221  -0.364 -13.594  1.00  0.00      TS   C  
ATOM    908  N6  ADE T   7       2.494   0.053 -13.690  1.00  0.00      TS   N  
ATOM    909  N7  ADE T   7       1.455  -2.848 -12.950  1.00  0.00      TS   N  
ATOM    910  C8  ADE T   7       0.542  -3.818 -12.931  1.00  0.00      TS   C  
ATOM    911  N9  ADE T   7      -0.723  -3.246 -13.041  1.00  0.00      TS   N  
ATOM    912  H2  ADE T   7      -1.785   0.904 -14.136  1.00  0.00      TS   H  
ATOM    913  H8  ADE T   7       0.729  -4.861 -12.674  1.00  0.00      TS   H  
ATOM    914  H1' ADE T   7      -2.851  -3.344 -12.480  1.00  0.00      TS   H  
ATOM    915  H2' ADE T   7      -3.666  -4.462 -14.563  1.00  0.00      TS   H  
ATOM    916  H3' ADE T   7      -0.742  -5.366 -14.730  1.00  0.00      TS   H  
ATOM    917  H4' ADE T   7      -3.185  -6.499 -13.374  1.00  0.00      TS   H  
ATOM    918  H5' ADE T   7      -1.840  -7.938 -12.094  1.00  0.00      TS   H  
ATOM    919  H61 ADE T   7       3.204  -0.443 -13.190  1.00  0.00      TS   H  
ATOM    920  H62 ADE T   7       2.818   0.958 -13.966  1.00  0.00      TS   H  
ATOM    921 H2'' ADE T   7      -2.279  -3.391 -15.133  1.00  0.00      TS   H  
ATOM    922 H5'' ADE T   7      -1.613  -8.234 -13.790  1.00  0.00      TS   H  
ATOM    923  P   ADE T   8      -1.788  -5.878 -17.269  1.00  0.00      TS   P  
ATOM    924  O1P ADE T   8      -2.186  -7.017 -18.139  1.00  0.00      TS   O  
ATOM    925  O2P ADE T   8      -0.342  -5.561 -17.194  1.00  0.00      TS   O  
ATOM    926  C5' ADE T   8      -3.953  -4.355 -17.534  1.00  0.00      TS   C  
ATOM    927  O5' ADE T   8      -2.536  -4.505 -17.732  1.00  0.00      TS   O  
ATOM    928  C4' ADE T   8      -4.433  -3.012 -18.047  1.00  0.00      TS   C  
ATOM    929  O4' ADE T   8      -3.636  -1.996 -17.429  1.00  0.00      TS   O  
ATOM    930  C3' ADE T   8      -4.265  -2.919 -19.579  1.00  0.00      TS   C  
ATOM    931  O3' ADE T   8      -5.355  -2.152 -20.093  1.00  0.00      TS   O  
ATOM    932  C2' ADE T   8      -2.950  -2.213 -19.715  1.00  0.00      TS   C  
ATOM    933  C1' ADE T   8      -2.884  -1.356 -18.435  1.00  0.00      TS   C  
ATOM    934  N1  ADE T   8       0.811   1.949 -17.965  1.00  0.00      TS   N  
ATOM    935  C2  ADE T   8      -0.430   2.005 -18.469  1.00  0.00      TS   C  
ATOM    936  N3  ADE T   8      -1.307   1.010 -18.604  1.00  0.00      TS   N  
ATOM    937  C4  ADE T   8      -0.848  -0.115 -18.033  1.00  0.00      TS   C  
ATOM    938  C5  ADE T   8       0.322  -0.290 -17.381  1.00  0.00      TS   C  
ATOM    939  C6  ADE T   8       1.182   0.812 -17.383  1.00  0.00      TS   C  
ATOM    940  N6  ADE T   8       2.459   0.813 -16.884  1.00  0.00      TS   N  
ATOM    941  N7  ADE T   8       0.409  -1.496 -16.810  1.00  0.00      TS   N  
ATOM    942  C8  ADE T   8      -0.756  -2.013 -17.126  1.00  0.00      TS   C  
ATOM    943  N9  ADE T   8      -1.530  -1.220 -17.875  1.00  0.00      TS   N  
ATOM    944  H2  ADE T   8      -0.741   2.832 -19.108  1.00  0.00      TS   H  
ATOM    945  H8  ADE T   8      -1.225  -2.955 -16.845  1.00  0.00      TS   H  
ATOM    946  H1' ADE T   8      -3.373  -0.366 -18.545  1.00  0.00      TS   H  
ATOM    947  H2' ADE T   8      -2.840  -1.626 -20.652  1.00  0.00      TS   H  
ATOM    948  H3' ADE T   8      -4.272  -3.973 -19.932  1.00  0.00      TS   H  
ATOM    949  H4' ADE T   8      -5.472  -2.870 -17.679  1.00  0.00      TS   H  
ATOM    950  H5' ADE T   8      -4.290  -4.552 -16.494  1.00  0.00      TS   H  
ATOM    951  H61 ADE T   8       2.699   0.142 -16.184  1.00  0.00      TS   H  
ATOM    952  H62 ADE T   8       3.203   1.466 -17.023  1.00  0.00      TS   H  
ATOM    953 H2'' ADE T   8      -2.152  -2.984 -19.773  1.00  0.00      TS   H  
ATOM    954 H5'' ADE T   8      -4.543  -5.139 -18.053  1.00  0.00      TS   H  
ATOM    955  P   GUA T   9      -5.788  -2.270 -21.564  1.00  0.00      TS   P  
ATOM    956  O1P GUA T   9      -7.153  -1.727 -21.618  1.00  0.00      TS   O  
ATOM    957  O2P GUA T   9      -5.659  -3.634 -22.112  1.00  0.00      TS   O  
ATOM    958  C5' GUA T   9      -4.780   0.049 -22.179  1.00  0.00      TS   C  
ATOM    959  O5' GUA T   9      -4.753  -1.369 -22.334  1.00  0.00      TS   O  
ATOM    960  C4' GUA T   9      -3.728   0.833 -23.058  1.00  0.00      TS   C  
ATOM    961  O4' GUA T   9      -2.512   1.016 -22.256  1.00  0.00      TS   O  
ATOM    962  C3' GUA T   9      -3.270   0.110 -24.349  1.00  0.00      TS   C  
ATOM    963  O3' GUA T   9      -3.185   0.973 -25.486  1.00  0.00      TS   O  
ATOM    964  C2' GUA T   9      -1.919  -0.390 -23.959  1.00  0.00      TS   C  
ATOM    965  C1' GUA T   9      -1.407   0.770 -23.041  1.00  0.00      TS   C  
ATOM    966  N1  GUA T   9       2.845   2.831 -21.348  1.00  0.00      TS   N  
ATOM    967  C2  GUA T   9       1.844   3.307 -22.089  1.00  0.00      TS   C  
ATOM    968  N2  GUA T   9       1.977   4.564 -22.492  1.00  0.00      TS   N  
ATOM    969  N3  GUA T   9       0.702   2.659 -22.453  1.00  0.00      TS   N  
ATOM    970  C4  GUA T   9       0.699   1.476 -21.936  1.00  0.00      TS   C  
ATOM    971  C5  GUA T   9       1.672   0.815 -21.228  1.00  0.00      TS   C  
ATOM    972  C6  GUA T   9       2.882   1.518 -20.862  1.00  0.00      TS   C  
ATOM    973  O6  GUA T   9       3.889   1.173 -20.237  1.00  0.00      TS   O  
ATOM    974  N7  GUA T   9       1.286  -0.537 -20.951  1.00  0.00      TS   N  
ATOM    975  C8  GUA T   9       0.140  -0.688 -21.548  1.00  0.00      TS   C  
ATOM    976  N9  GUA T   9      -0.248   0.488 -22.175  1.00  0.00      TS   N  
ATOM    977  H1  GUA T   9       3.711   3.338 -21.465  1.00  0.00      TS   H  
ATOM    978  H8  GUA T   9      -0.501  -1.567 -21.635  1.00  0.00      TS   H  
ATOM    979  H1' GUA T   9      -1.239   1.710 -23.610  1.00  0.00      TS   H  
ATOM    980  H2' GUA T   9      -1.375  -0.554 -24.914  1.00  0.00      TS   H  
ATOM    981  H21 GUA T   9       2.869   5.002 -22.380  1.00  0.00      TS   H  
ATOM    982  H3' GUA T   9      -3.969  -0.751 -24.404  1.00  0.00      TS   H  
ATOM    983  H22 GUA T   9       1.129   4.952 -22.855  1.00  0.00      TS   H  
ATOM    984  H4' GUA T   9      -4.129   1.851 -23.248  1.00  0.00      TS   H  
ATOM    985  H5' GUA T   9      -4.653   0.335 -21.113  1.00  0.00      TS   H  
ATOM    986 H2'' GUA T   9      -1.970  -1.342 -23.390  1.00  0.00      TS   H  
ATOM    987 H5'' GUA T   9      -5.797   0.324 -22.531  1.00  0.00      TS   H  
ATOM    988  P   CYT T  10      -3.357   0.379 -26.918  1.00  0.00      TS   P  
ATOM    989  O1P CYT T  10      -4.719   0.596 -27.443  1.00  0.00      TS   O  
ATOM    990  O2P CYT T  10      -2.849  -1.018 -27.039  1.00  0.00      TS   O  
ATOM    991  C5' CYT T  10      -2.826   2.767 -27.979  1.00  0.00      TS   C  
ATOM    992  O5' CYT T  10      -2.451   1.376 -27.741  1.00  0.00      TS   O  
ATOM    993  C4' CYT T  10      -1.723   3.719 -27.633  1.00  0.00      TS   C  
ATOM    994  O4' CYT T  10      -1.095   3.482 -26.272  1.00  0.00      TS   O  
ATOM    995  C3' CYT T  10      -0.466   3.557 -28.532  1.00  0.00      TS   C  
ATOM    996  O3' CYT T  10      -0.703   4.260 -29.718  1.00  0.00      TS   O  
ATOM    997  C2' CYT T  10       0.541   4.355 -27.722  1.00  0.00      TS   C  
ATOM    998  C1' CYT T  10       0.287   3.823 -26.258  1.00  0.00      TS   C  
ATOM    999  N1  CYT T  10       1.099   2.675 -25.832  1.00  0.00      TS   N  
ATOM   1000  C2  CYT T  10       2.481   2.919 -25.464  1.00  0.00      TS   C  
ATOM   1001  O2  CYT T  10       2.892   4.126 -25.506  1.00  0.00      TS   O  
ATOM   1002  N3  CYT T  10       3.296   1.901 -25.119  1.00  0.00      TS   N  
ATOM   1003  C4  CYT T  10       2.822   0.646 -25.048  1.00  0.00      TS   C  
ATOM   1004  N4  CYT T  10       3.492  -0.276 -24.424  1.00  0.00      TS   N  
ATOM   1005  C5  CYT T  10       1.523   0.332 -25.403  1.00  0.00      TS   C  
ATOM   1006  C6  CYT T  10       0.712   1.323 -25.856  1.00  0.00      TS   C  
ATOM   1007  H5  CYT T  10       1.172  -0.699 -25.334  1.00  0.00      TS   H  
ATOM   1008  H6  CYT T  10      -0.313   1.101 -26.151  1.00  0.00      TS   H  
ATOM   1009  H1' CYT T  10       0.497   4.733 -25.659  1.00  0.00      TS   H  
ATOM   1010  H2' CYT T  10       0.422   5.459 -27.694  1.00  0.00      TS   H  
ATOM   1011  H3' CYT T  10      -0.218   2.488 -28.706  1.00  0.00      TS   H  
ATOM   1012  H4' CYT T  10      -1.995   4.797 -27.645  1.00  0.00      TS   H  
ATOM   1013  H41 CYT T  10       4.341   0.032 -23.993  1.00  0.00      TS   H  
ATOM   1014  H5' CYT T  10      -3.762   3.033 -27.444  1.00  0.00      TS   H  
ATOM   1015  H42 CYT T  10       3.075  -1.167 -24.245  1.00  0.00      TS   H  
ATOM   1016 H2'' CYT T  10       1.570   4.057 -28.016  1.00  0.00      TS   H  
ATOM   1017 H5'' CYT T  10      -3.141   2.768 -29.044  1.00  0.00      TS   H  
ATOM   1018  P   THY T  11      -0.056   3.922 -31.101  1.00  0.00      TS   P  
ATOM   1019  O1P THY T  11      -0.709   4.613 -32.235  1.00  0.00      TS   O  
ATOM   1020  O2P THY T  11       0.092   2.436 -31.243  1.00  0.00      TS   O  
ATOM   1021  C5' THY T  11       1.696   5.863 -30.677  1.00  0.00      TS   C  
ATOM   1022  O5' THY T  11       1.384   4.516 -31.060  1.00  0.00      TS   O  
ATOM   1023  C4' THY T  11       3.201   6.252 -30.679  1.00  0.00      TS   C  
ATOM   1024  O4' THY T  11       3.966   5.499 -29.627  1.00  0.00      TS   O  
ATOM   1025  C3' THY T  11       3.987   5.902 -31.987  1.00  0.00      TS   C  
ATOM   1026  O3' THY T  11       4.916   6.866 -32.407  1.00  0.00      TS   O  
ATOM   1027  C2' THY T  11       4.605   4.520 -31.700  1.00  0.00      TS   C  
ATOM   1028  C1' THY T  11       4.974   4.618 -30.174  1.00  0.00      TS   C  
ATOM   1029  N1  THY T  11       4.934   3.331 -29.427  1.00  0.00      TS   N  
ATOM   1030  C2  THY T  11       6.024   2.929 -28.656  1.00  0.00      TS   C  
ATOM   1031  O2  THY T  11       7.009   3.682 -28.485  1.00  0.00      TS   O  
ATOM   1032  N3  THY T  11       5.824   1.726 -28.027  1.00  0.00      TS   N  
ATOM   1033  C4  THY T  11       4.688   0.955 -28.077  1.00  0.00      TS   C  
ATOM   1034  O4  THY T  11       4.688  -0.202 -27.564  1.00  0.00      TS   O  
ATOM   1035  C5  THY T  11       3.604   1.485 -28.853  1.00  0.00      TS   C  
ATOM   1036  C5M THY T  11       2.289   0.773 -29.068  1.00  0.00      TS   C  
ATOM   1037  C6  THY T  11       3.809   2.647 -29.439  1.00  0.00      TS   C  
ATOM   1038  H3  THY T  11       6.588   1.212 -27.612  1.00  0.00      TS   H  
ATOM   1039  H6  THY T  11       3.019   3.117 -30.026  1.00  0.00      TS   H  
ATOM   1040  H1' THY T  11       5.969   5.096 -30.052  1.00  0.00      TS   H  
ATOM   1041  H2' THY T  11       5.455   4.274 -32.372  1.00  0.00      TS   H  
ATOM   1042  H3' THY T  11       3.184   5.784 -32.746  1.00  0.00      TS   H  
ATOM   1043  H4' THY T  11       3.398   7.331 -30.509  1.00  0.00      TS   H  
ATOM   1044  H5' THY T  11       1.258   6.114 -29.687  1.00  0.00      TS   H  
ATOM   1045  H51 THY T  11       1.549   1.263 -28.399  1.00  0.00      TS   H  
ATOM   1046  H52 THY T  11       2.320  -0.324 -28.898  1.00  0.00      TS   H  
ATOM   1047  H53 THY T  11       1.923   0.919 -30.107  1.00  0.00      TS   H  
ATOM   1048 H2'' THY T  11       3.768   3.828 -31.931  1.00  0.00      TS   H  
ATOM   1049 H5'' THY T  11       1.248   6.623 -31.351  1.00  0.00      TS   H  
ATOM   1050  P   ADE T  12       5.642   6.766 -33.789  1.00  0.00      TS   P  
ATOM   1051  O1P ADE T  12       6.117   8.155 -33.981  1.00  0.00      TS   O  
ATOM   1052  O2P ADE T  12       4.701   6.129 -34.734  1.00  0.00      TS   O  
ATOM   1053  C5' ADE T  12       7.944   6.262 -32.671  1.00  0.00      TS   C  
ATOM   1054  O5' ADE T  12       6.870   5.824 -33.577  1.00  0.00      TS   O  
ATOM   1055  C4' ADE T  12       9.197   5.345 -32.583  1.00  0.00      TS   C  
ATOM   1056  O4' ADE T  12       8.816   4.152 -31.856  1.00  0.00      TS   O  
ATOM   1057  C3' ADE T  12       9.790   4.846 -33.991  1.00  0.00      TS   C  
ATOM   1058  O3' ADE T  12      11.245   4.722 -33.963  1.00  0.00      TS   O  
ATOM   1059  C2' ADE T  12       9.212   3.481 -34.125  1.00  0.00      TS   C  
ATOM   1060  C1' ADE T  12       9.170   3.021 -32.647  1.00  0.00      TS   C  
ATOM   1061  N1  ADE T  12       7.873  -1.014 -29.724  1.00  0.00      TS   N  
ATOM   1062  C2  ADE T  12       9.004  -0.326 -29.847  1.00  0.00      TS   C  
ATOM   1063  N3  ADE T  12       9.330   0.721 -30.669  1.00  0.00      TS   N  
ATOM   1064  C4  ADE T  12       8.260   1.099 -31.331  1.00  0.00      TS   C  
ATOM   1065  C5  ADE T  12       7.012   0.426 -31.381  1.00  0.00      TS   C  
ATOM   1066  C6  ADE T  12       6.809  -0.658 -30.452  1.00  0.00      TS   C  
ATOM   1067  N6  ADE T  12       5.736  -1.523 -30.467  1.00  0.00      TS   N  
ATOM   1068  N7  ADE T  12       6.169   0.985 -32.292  1.00  0.00      TS   N  
ATOM   1069  C8  ADE T  12       6.864   1.960 -32.835  1.00  0.00      TS   C  
ATOM   1070  N9  ADE T  12       8.225   2.049 -32.320  1.00  0.00      TS   N  
ATOM   1071  H2  ADE T  12       9.869  -0.702 -29.301  1.00  0.00      TS   H  
ATOM   1072  H8  ADE T  12       6.533   2.714 -33.549  1.00  0.00      TS   H  
ATOM   1073  H1' ADE T  12      10.162   2.646 -32.316  1.00  0.00      TS   H  
ATOM   1074  H2' ADE T  12       9.795   2.825 -34.805  1.00  0.00      TS   H  
ATOM   1075  H3' ADE T  12       9.405   5.597 -34.713  1.00  0.00      TS   H  
ATOM   1076  H4' ADE T  12       9.914   5.994 -32.037  1.00  0.00      TS   H  
ATOM   1077  H5' ADE T  12       7.612   6.157 -31.616  1.00  0.00      TS   H  
ATOM   1078  H61 ADE T  12       5.827  -2.345 -29.906  1.00  0.00      TS   H  
ATOM   1079  H62 ADE T  12       4.774  -1.291 -30.619  1.00  0.00      TS   H  
ATOM   1080 H2'' ADE T  12       8.192   3.647 -34.531  1.00  0.00      TS   H  
ATOM   1081 H5'' ADE T  12       8.282   7.303 -32.863  1.00  0.00      TS   H  
ATOM   1082  P   THY T  13      12.134   4.512 -35.252  1.00  0.00      TS   P  
ATOM   1083  O1P THY T  13      13.138   5.647 -35.431  1.00  0.00      TS   O  
ATOM   1084  O2P THY T  13      11.182   4.300 -36.354  1.00  0.00      TS   O  
ATOM   1085  C5' THY T  13      14.143   3.341 -34.077  1.00  0.00      TS   C  
ATOM   1086  O5' THY T  13      12.969   3.295 -34.973  1.00  0.00      TS   O  
ATOM   1087  C4' THY T  13      14.354   1.945 -33.355  1.00  0.00      TS   C  
ATOM   1088  O4' THY T  13      13.250   1.625 -32.495  1.00  0.00      TS   O  
ATOM   1089  C3' THY T  13      14.578   0.756 -34.207  1.00  0.00      TS   C  
ATOM   1090  O3' THY T  13      15.870   0.687 -34.698  1.00  0.00      TS   O  
ATOM   1091  C2' THY T  13      14.308  -0.380 -33.271  1.00  0.00      TS   C  
ATOM   1092  C1' THY T  13      13.051   0.219 -32.459  1.00  0.00      TS   C  
ATOM   1093  N1  THY T  13      11.691  -0.265 -32.811  1.00  0.00      TS   N  
ATOM   1094  C2  THY T  13      11.139  -1.280 -32.103  1.00  0.00      TS   C  
ATOM   1095  O2  THY T  13      11.700  -1.709 -31.096  1.00  0.00      TS   O  
ATOM   1096  N3  THY T  13       9.984  -1.843 -32.549  1.00  0.00      TS   N  
ATOM   1097  C4  THY T  13       9.312  -1.412 -33.682  1.00  0.00      TS   C  
ATOM   1098  O4  THY T  13       8.327  -2.033 -34.105  1.00  0.00      TS   O  
ATOM   1099  C5  THY T  13       9.890  -0.266 -34.401  1.00  0.00      TS   C  
ATOM   1100  C5M THY T  13       9.229   0.262 -35.658  1.00  0.00      TS   C  
ATOM   1101  C6  THY T  13      11.077   0.200 -33.962  1.00  0.00      TS   C  
ATOM   1102  H3  THY T  13       9.760  -2.692 -32.050  1.00  0.00      TS   H  
ATOM   1103  H6  THY T  13      11.581   0.963 -34.558  1.00  0.00      TS   H  
ATOM   1104  H1' THY T  13      13.264   0.033 -31.383  1.00  0.00      TS   H  
ATOM   1105  H2' THY T  13      15.179  -0.562 -32.605  1.00  0.00      TS   H  
ATOM   1106  H3' THY T  13      13.837   0.759 -35.035  1.00  0.00      TS   H  
ATOM   1107  H4' THY T  13      15.207   2.173 -32.680  1.00  0.00      TS   H  
ATOM   1108  H5' THY T  13      13.951   4.004 -33.207  1.00  0.00      TS   H  
ATOM   1109  H51 THY T  13       9.542  -0.229 -36.605  1.00  0.00      TS   H  
ATOM   1110  H52 THY T  13       9.237   1.357 -35.842  1.00  0.00      TS   H  
ATOM   1111  H53 THY T  13       8.178  -0.098 -35.686  1.00  0.00      TS   H  
ATOM   1112 H2'' THY T  13      14.101  -1.298 -33.862  1.00  0.00      TS   H  
ATOM   1113 H5'' THY T  13      14.948   3.658 -34.774  1.00  0.00      TS   H  
ATOM   1114  P   ADE T  14      16.333  -0.203 -35.984  1.00  0.00      TS   P  
ATOM   1115  O1P ADE T  14      17.741   0.190 -36.279  1.00  0.00      TS   O  
ATOM   1116  O2P ADE T  14      15.292  -0.098 -37.034  1.00  0.00      TS   O  
ATOM   1117  C5' ADE T  14      17.018  -2.016 -34.249  1.00  0.00      TS   C  
ATOM   1118  O5' ADE T  14      16.299  -1.682 -35.484  1.00  0.00      TS   O  
ATOM   1119  C4' ADE T  14      16.882  -3.484 -33.825  1.00  0.00      TS   C  
ATOM   1120  O4' ADE T  14      15.542  -3.788 -33.446  1.00  0.00      TS   O  
ATOM   1121  C3' ADE T  14      17.175  -4.381 -34.998  1.00  0.00      TS   C  
ATOM   1122  O3' ADE T  14      17.974  -5.553 -34.574  1.00  0.00      TS   O  
ATOM   1123  C2' ADE T  14      15.864  -4.893 -35.483  1.00  0.00      TS   C  
ATOM   1124  C1' ADE T  14      15.049  -4.912 -34.203  1.00  0.00      TS   C  
ATOM   1125  N1  ADE T  14      10.019  -6.601 -33.807  1.00  0.00      TS   N  
ATOM   1126  C2  ADE T  14      11.180  -7.109 -33.382  1.00  0.00      TS   C  
ATOM   1127  N3  ADE T  14      12.420  -6.613 -33.434  1.00  0.00      TS   N  
ATOM   1128  C4  ADE T  14      12.555  -5.538 -34.224  1.00  0.00      TS   C  
ATOM   1129  C5  ADE T  14      11.435  -4.879 -34.757  1.00  0.00      TS   C  
ATOM   1130  C6  ADE T  14      10.211  -5.483 -34.512  1.00  0.00      TS   C  
ATOM   1131  N6  ADE T  14       9.104  -5.011 -35.057  1.00  0.00      TS   N  
ATOM   1132  N7  ADE T  14      11.852  -3.767 -35.419  1.00  0.00      TS   N  
ATOM   1133  C8  ADE T  14      13.170  -3.676 -35.247  1.00  0.00      TS   C  
ATOM   1134  N9  ADE T  14      13.706  -4.691 -34.513  1.00  0.00      TS   N  
ATOM   1135  H2  ADE T  14      11.091  -7.975 -32.728  1.00  0.00      TS   H  
ATOM   1136  H8  ADE T  14      13.755  -2.881 -35.710  1.00  0.00      TS   H  
ATOM   1137  H1' ADE T  14      15.024  -5.862 -33.626  1.00  0.00      TS   H  
ATOM   1138  H2' ADE T  14      15.892  -5.900 -35.951  1.00  0.00      TS   H  
ATOM   1139  H3' ADE T  14      17.810  -3.776 -35.679  1.00  0.00      TS   H  
ATOM   1140  H4' ADE T  14      17.556  -3.710 -32.971  1.00  0.00      TS   H  
ATOM   1141  H5' ADE T  14      16.774  -1.286 -33.447  1.00  0.00      TS   H  
ATOM   1142  H61 ADE T  14       8.216  -5.432 -34.875  1.00  0.00      TS   H  
ATOM   1143  H62 ADE T  14       8.892  -4.194 -35.594  1.00  0.00      TS   H  
ATOM   1144 H2'' ADE T  14      15.519  -4.131 -36.213  1.00  0.00      TS   H  
ATOM   1145 H5'' ADE T  14      18.123  -1.967 -34.364  1.00  0.00      TS   H  
ATOM   1146  P   THY T  15      18.700  -6.379 -35.696  1.00  0.00      TS   P  
ATOM   1147  O1P THY T  15      20.074  -6.769 -35.312  1.00  0.00      TS   O  
ATOM   1148  O2P THY T  15      18.417  -5.800 -36.978  1.00  0.00      TS   O  
ATOM   1149  C5' THY T  15      17.715  -8.268 -34.249  1.00  0.00      TS   C  
ATOM   1150  O5' THY T  15      17.736  -7.596 -35.503  1.00  0.00      TS   O  
ATOM   1151  C4' THY T  15      16.705  -9.446 -34.184  1.00  0.00      TS   C  
ATOM   1152  O4' THY T  15      15.340  -8.958 -34.505  1.00  0.00      TS   O  
ATOM   1153  C3' THY T  15      16.970 -10.518 -35.261  1.00  0.00      TS   C  
ATOM   1154  O3' THY T  15      16.772 -11.875 -34.789  1.00  0.00      TS   O  
ATOM   1155  C2' THY T  15      16.014 -10.181 -36.391  1.00  0.00      TS   C  
ATOM   1156  C1' THY T  15      14.853  -9.687 -35.636  1.00  0.00      TS   C  
ATOM   1157  N1  THY T  15      13.877  -8.807 -36.333  1.00  0.00      TS   N  
ATOM   1158  C2  THY T  15      12.551  -9.130 -36.163  1.00  0.00      TS   C  
ATOM   1159  O2  THY T  15      12.165 -10.097 -35.617  1.00  0.00      TS   O  
ATOM   1160  N3  THY T  15      11.656  -8.150 -36.730  1.00  0.00      TS   N  
ATOM   1161  C4  THY T  15      12.054  -7.011 -37.371  1.00  0.00      TS   C  
ATOM   1162  O4  THY T  15      11.104  -6.282 -37.792  1.00  0.00      TS   O  
ATOM   1163  C5  THY T  15      13.430  -6.798 -37.505  1.00  0.00      TS   C  
ATOM   1164  C5M THY T  15      13.926  -5.645 -38.363  1.00  0.00      TS   C  
ATOM   1165  C6  THY T  15      14.282  -7.730 -37.066  1.00  0.00      TS   C  
ATOM   1166  H3  THY T  15      10.666  -8.284 -36.586  1.00  0.00      TS   H  
ATOM   1167  H6  THY T  15      15.353  -7.561 -37.183  1.00  0.00      TS   H  
ATOM   1168  H1' THY T  15      14.405 -10.596 -35.182  1.00  0.00      TS   H  
ATOM   1169  H2' THY T  15      15.700 -11.064 -36.988  1.00  0.00      TS   H  
ATOM   1170  H3' THY T  15      18.061 -10.357 -35.395  1.00  0.00      TS   H  
ATOM   1171  H4' THY T  15      16.800  -9.904 -33.176  1.00  0.00      TS   H  
ATOM   1172  H5' THY T  15      17.627  -7.628 -33.346  1.00  0.00      TS   H  
ATOM   1173  H51 THY T  15      13.983  -5.870 -39.450  1.00  0.00      TS   H  
ATOM   1174  H52 THY T  15      14.960  -5.381 -38.049  1.00  0.00      TS   H  
ATOM   1175  H53 THY T  15      13.258  -4.760 -38.315  1.00  0.00      TS   H  
ATOM   1176 H2'' THY T  15      16.476  -9.447 -37.086  1.00  0.00      TS   H  
ATOM   1177 H5'' THY T  15      18.643  -8.850 -34.067  1.00  0.00      TS   H  
ATOM   1178  P   ADE T  16      17.416 -13.076 -35.661  1.00  0.00      TS   P  
ATOM   1179  O1P ADE T  16      18.121 -13.992 -34.738  1.00  0.00      TS   O  
ATOM   1180  O2P ADE T  16      18.139 -12.572 -36.859  1.00  0.00      TS   O  
ATOM   1181  C5' ADE T  16      15.238 -14.333 -35.135  1.00  0.00      TS   C  
ATOM   1182  O5' ADE T  16      16.074 -13.710 -36.135  1.00  0.00      TS   O  
ATOM   1183  C4' ADE T  16      13.912 -14.877 -35.694  1.00  0.00      TS   C  
ATOM   1184  O4' ADE T  16      13.183 -13.811 -36.394  1.00  0.00      TS   O  
ATOM   1185  C3' ADE T  16      14.233 -15.922 -36.756  1.00  0.00      TS   C  
ATOM   1186  O3' ADE T  16      13.338 -17.063 -36.831  1.00  0.00      TS   O  
ATOM   1187  C2' ADE T  16      14.077 -15.076 -38.054  1.00  0.00      TS   C  
ATOM   1188  C1' ADE T  16      12.952 -14.101 -37.740  1.00  0.00      TS   C  
ATOM   1189  N1  ADE T  16      10.399  -9.994 -39.880  1.00  0.00      TS   N  
ATOM   1190  C2  ADE T  16       9.931 -11.150 -39.426  1.00  0.00      TS   C  
ATOM   1191  N3  ADE T  16      10.656 -12.164 -38.864  1.00  0.00      TS   N  
ATOM   1192  C4  ADE T  16      11.915 -11.947 -38.824  1.00  0.00      TS   C  
ATOM   1193  C5  ADE T  16      12.539 -10.824 -39.310  1.00  0.00      TS   C  
ATOM   1194  C6  ADE T  16      11.737  -9.828 -39.823  1.00  0.00      TS   C  
ATOM   1195  N6  ADE T  16      12.173  -8.671 -40.433  1.00  0.00      TS   N  
ATOM   1196  N7  ADE T  16      13.937 -10.937 -39.199  1.00  0.00      TS   N  
ATOM   1197  C8  ADE T  16      14.161 -12.061 -38.617  1.00  0.00      TS   C  
ATOM   1198  N9  ADE T  16      12.987 -12.798 -38.417  1.00  0.00      TS   N  
ATOM   1199  H2  ADE T  16       8.871 -11.275 -39.652  1.00  0.00      TS   H  
ATOM   1200  H8  ADE T  16      15.176 -12.456 -38.556  1.00  0.00      TS   H  
ATOM   1201  H1' ADE T  16      11.976 -14.632 -37.762  1.00  0.00      TS   H  
ATOM   1202  H2' ADE T  16      13.835 -15.591 -39.007  1.00  0.00      TS   H  
ATOM   1203  H3' ADE T  16      15.290 -16.221 -36.588  1.00  0.00      TS   H  
ATOM   1204  H4' ADE T  16      13.307 -15.285 -34.856  1.00  0.00      TS   H  
ATOM   1205  H5' ADE T  16      14.842 -13.658 -34.347  1.00  0.00      TS   H  
ATOM   1206  H61 ADE T  16      13.154  -8.533 -40.562  1.00  0.00      TS   H  
ATOM   1207  H62 ADE T  16      11.548  -8.097 -40.963  1.00  0.00      TS   H  
ATOM   1208 H2'' ADE T  16      15.020 -14.530 -38.271  1.00  0.00      TS   H  
ATOM   1209 H5'' ADE T  16      15.821 -15.086 -34.564  1.00  0.00      TS   H  
ATOM   1210  P   THY T  17      13.745 -18.228 -37.967  1.00  0.00      TS   P  
ATOM   1211  O1P THY T  17      13.395 -19.578 -37.451  1.00  0.00      TS   O  
ATOM   1212  O2P THY T  17      15.180 -17.983 -38.264  1.00  0.00      TS   O  
ATOM   1213  C5' THY T  17      11.560 -17.821 -39.146  1.00  0.00      TS   C  
ATOM   1214  O5' THY T  17      12.988 -17.932 -39.324  1.00  0.00      TS   O  
ATOM   1215  C4' THY T  17      10.907 -17.119 -40.370  1.00  0.00      TS   C  
ATOM   1216  O4' THY T  17      10.876 -15.612 -40.227  1.00  0.00      TS   O  
ATOM   1217  C3' THY T  17      11.453 -17.356 -41.796  1.00  0.00      TS   C  
ATOM   1218  O3' THY T  17      11.062 -18.618 -42.343  1.00  0.00      TS   O  
ATOM   1219  C2' THY T  17      10.586 -16.300 -42.471  1.00  0.00      TS   C  
ATOM   1220  C1' THY T  17      10.483 -15.135 -41.501  1.00  0.00      TS   C  
ATOM   1221  N1  THY T  17      11.359 -14.070 -41.968  1.00  0.00      TS   N  
ATOM   1222  C2  THY T  17      10.872 -13.083 -42.745  1.00  0.00      TS   C  
ATOM   1223  O2  THY T  17       9.708 -13.118 -43.116  1.00  0.00      TS   O  
ATOM   1224  N3  THY T  17      11.727 -12.163 -43.250  1.00  0.00      TS   N  
ATOM   1225  C4  THY T  17      13.049 -12.110 -42.864  1.00  0.00      TS   C  
ATOM   1226  O4  THY T  17      13.679 -11.154 -43.226  1.00  0.00      TS   O  
ATOM   1227  C5  THY T  17      13.597 -13.250 -42.138  1.00  0.00      TS   C  
ATOM   1228  C5M THY T  17      15.052 -13.261 -41.862  1.00  0.00      TS   C  
ATOM   1229  C6  THY T  17      12.719 -14.142 -41.730  1.00  0.00      TS   C  
ATOM   1230  H3  THY T  17      11.307 -11.368 -43.710  1.00  0.00      TS   H  
ATOM   1231  H6  THY T  17      13.012 -15.047 -41.195  1.00  0.00      TS   H  
ATOM   1232  H1' THY T  17       9.486 -14.646 -41.475  1.00  0.00      TS   H  
ATOM   1233  H2' THY T  17       9.533 -16.590 -42.670  1.00  0.00      TS   H  
ATOM   1234  H3' THY T  17      12.543 -17.140 -41.775  1.00  0.00      TS   H  
ATOM   1235  H4' THY T  17       9.824 -17.365 -40.404  1.00  0.00      TS   H  
ATOM   1236  H5' THY T  17      11.298 -17.152 -38.299  1.00  0.00      TS   H  
ATOM   1237  H51 THY T  17      15.440 -14.228 -41.476  1.00  0.00      TS   H  
ATOM   1238  H52 THY T  17      15.419 -12.434 -41.220  1.00  0.00      TS   H  
ATOM   1239  H53 THY T  17      15.507 -13.007 -42.843  1.00  0.00      TS   H  
ATOM   1240 H2'' THY T  17      11.076 -15.941 -43.401  1.00  0.00      TS   H  
ATOM   1241 H5'' THY T  17      11.036 -18.786 -38.976  1.00  0.00      TS   H  
ATOM   1242  P   ADE T  18      11.614 -18.957 -43.818  1.00  0.00      TS   P  
ATOM   1243  O1P ADE T  18      11.535 -20.412 -44.104  1.00  0.00      TS   O  
ATOM   1244  O2P ADE T  18      12.973 -18.366 -44.022  1.00  0.00      TS   O  
ATOM   1245  C5' ADE T  18       9.210 -18.615 -44.716  1.00  0.00      TS   C  
ATOM   1246  O5' ADE T  18      10.590 -18.262 -44.811  1.00  0.00      TS   O  
ATOM   1247  C4' ADE T  18       8.388 -17.879 -45.752  1.00  0.00      TS   C  
ATOM   1248  O4' ADE T  18       8.654 -16.429 -45.773  1.00  0.00      TS   O  
ATOM   1249  C3' ADE T  18       8.678 -18.355 -47.187  1.00  0.00      TS   C  
ATOM   1250  O3' ADE T  18       7.547 -18.239 -47.986  1.00  0.00      TS   O  
ATOM   1251  C2' ADE T  18       9.765 -17.443 -47.628  1.00  0.00      TS   C  
ATOM   1252  C1' ADE T  18       9.388 -16.057 -46.964  1.00  0.00      TS   C  
ATOM   1253  N1  ADE T  18      11.055 -11.321 -47.012  1.00  0.00      TS   N  
ATOM   1254  C2  ADE T  18       9.844 -11.917 -47.240  1.00  0.00      TS   C  
ATOM   1255  N3  ADE T  18       9.501 -13.190 -47.053  1.00  0.00      TS   N  
ATOM   1256  C4  ADE T  18      10.561 -13.905 -46.675  1.00  0.00      TS   C  
ATOM   1257  C5  ADE T  18      11.810 -13.464 -46.387  1.00  0.00      TS   C  
ATOM   1258  C6  ADE T  18      12.067 -12.083 -46.580  1.00  0.00      TS   C  
ATOM   1259  N6  ADE T  18      13.278 -11.570 -46.567  1.00  0.00      TS   N  
ATOM   1260  N7  ADE T  18      12.611 -14.561 -46.011  1.00  0.00      TS   N  
ATOM   1261  C8  ADE T  18      11.816 -15.605 -46.207  1.00  0.00      TS   C  
ATOM   1262  N9  ADE T  18      10.503 -15.194 -46.561  1.00  0.00      TS   N  
ATOM   1263  H2  ADE T  18       9.074 -11.247 -47.622  1.00  0.00      TS   H  
ATOM   1264  H8  ADE T  18      12.168 -16.577 -45.863  1.00  0.00      TS   H  
ATOM   1265  H1' ADE T  18       8.645 -15.622 -47.668  1.00  0.00      TS   H  
ATOM   1266  H2' ADE T  18      10.099 -17.422 -48.688  1.00  0.00      TS   H  
ATOM   1267  H3' ADE T  18       8.987 -19.422 -47.204  1.00  0.00      TS   H  
ATOM   1268  H4' ADE T  18       7.298 -18.015 -45.584  1.00  0.00      TS   H  
ATOM   1269  H5' ADE T  18       8.766 -18.291 -43.749  1.00  0.00      TS   H  
ATOM   1270  H61 ADE T  18      13.312 -10.571 -46.544  1.00  0.00      TS   H  
ATOM   1271  H62 ADE T  18      14.097 -12.019 -46.208  1.00  0.00      TS   H  
ATOM   1272 H2'' ADE T  18      10.663 -17.830 -47.101  1.00  0.00      TS   H  
ATOM   1273 H5'' ADE T  18       8.998 -19.702 -44.818  1.00  0.00      TS   H  
ATOM   1274  P   ADE T  19       7.508 -18.578 -49.518  1.00  0.00      TS   P  
ATOM   1275  O1P ADE T  19       6.249 -19.316 -49.815  1.00  0.00      TS   O  
ATOM   1276  O2P ADE T  19       8.757 -19.262 -49.854  1.00  0.00      TS   O  
ATOM   1277  C5' ADE T  19       6.500 -16.124 -50.155  1.00  0.00      TS   C  
ATOM   1278  O5' ADE T  19       7.463 -17.176 -50.285  1.00  0.00      TS   O  
ATOM   1279  C4' ADE T  19       6.866 -14.944 -51.014  1.00  0.00      TS   C  
ATOM   1280  O4' ADE T  19       7.682 -14.055 -50.239  1.00  0.00      TS   O  
ATOM   1281  C3' ADE T  19       7.618 -15.244 -52.337  1.00  0.00      TS   C  
ATOM   1282  O3' ADE T  19       6.711 -15.606 -53.372  1.00  0.00      TS   O  
ATOM   1283  C2' ADE T  19       8.184 -13.875 -52.606  1.00  0.00      TS   C  
ATOM   1284  C1' ADE T  19       8.575 -13.345 -51.154  1.00  0.00      TS   C  
ATOM   1285  N1  ADE T  19      13.130 -11.486 -50.015  1.00  0.00      TS   N  
ATOM   1286  C2  ADE T  19      12.042 -10.944 -50.476  1.00  0.00      TS   C  
ATOM   1287  N3  ADE T  19      10.892 -11.471 -50.966  1.00  0.00      TS   N  
ATOM   1288  C4  ADE T  19      10.899 -12.776 -50.620  1.00  0.00      TS   C  
ATOM   1289  C5  ADE T  19      11.998 -13.516 -50.149  1.00  0.00      TS   C  
ATOM   1290  C6  ADE T  19      13.167 -12.798 -49.828  1.00  0.00      TS   C  
ATOM   1291  N6  ADE T  19      14.319 -13.281 -49.393  1.00  0.00      TS   N  
ATOM   1292  N7  ADE T  19      11.632 -14.860 -49.915  1.00  0.00      TS   N  
ATOM   1293  C8  ADE T  19      10.382 -14.888 -50.270  1.00  0.00      TS   C  
ATOM   1294  N9  ADE T  19       9.868 -13.673 -50.747  1.00  0.00      TS   N  
ATOM   1295  H2  ADE T  19      12.147  -9.866 -50.600  1.00  0.00      TS   H  
ATOM   1296  H8  ADE T  19       9.739 -15.767 -50.312  1.00  0.00      TS   H  
ATOM   1297  H1' ADE T  19       8.454 -12.242 -51.090  1.00  0.00      TS   H  
ATOM   1298  H2' ADE T  19       7.355 -13.241 -52.990  1.00  0.00      TS   H  
ATOM   1299  H3' ADE T  19       8.444 -15.958 -52.127  1.00  0.00      TS   H  
ATOM   1300  H4' ADE T  19       5.976 -14.296 -51.162  1.00  0.00      TS   H  
ATOM   1301  H5' ADE T  19       6.468 -15.776 -49.100  1.00  0.00      TS   H  
ATOM   1302  H61 ADE T  19      15.024 -12.595 -49.210  1.00  0.00      TS   H  
ATOM   1303  H62 ADE T  19      14.444 -14.187 -48.990  1.00  0.00      TS   H  
ATOM   1304 H2'' ADE T  19       9.020 -13.704 -53.316  1.00  0.00      TS   H  
ATOM   1305 H5'' ADE T  19       5.486 -16.524 -50.373  1.00  0.00      TS   H  
ATOM   1306  P   GUA T  20       7.379 -16.358 -54.544  1.00  0.00      TS   P  
ATOM   1307  O1P GUA T  20       6.518 -17.475 -54.707  1.00  0.00      TS   O  
ATOM   1308  O2P GUA T  20       8.791 -16.726 -54.284  1.00  0.00      TS   O  
ATOM   1309  C5' GUA T  20       6.672 -14.019 -55.876  1.00  0.00      TS   C  
ATOM   1310  O5' GUA T  20       7.380 -15.337 -55.790  1.00  0.00      TS   O  
ATOM   1311  C4' GUA T  20       7.555 -12.964 -56.643  1.00  0.00      TS   C  
ATOM   1312  O4' GUA T  20       8.660 -12.520 -55.759  1.00  0.00      TS   O  
ATOM   1313  C3' GUA T  20       8.362 -13.450 -57.945  1.00  0.00      TS   C  
ATOM   1314  O3' GUA T  20       8.297 -12.495 -59.020  1.00  0.00      TS   O  
ATOM   1315  C2' GUA T  20       9.697 -13.713 -57.556  1.00  0.00      TS   C  
ATOM   1316  C1' GUA T  20       9.900 -12.699 -56.405  1.00  0.00      TS   C  
ATOM   1317  N1  GUA T  20      13.935 -11.651 -53.672  1.00  0.00      TS   N  
ATOM   1318  C2  GUA T  20      13.185 -10.831 -54.422  1.00  0.00      TS   C  
ATOM   1319  N2  GUA T  20      13.727  -9.629 -54.556  1.00  0.00      TS   N  
ATOM   1320  N3  GUA T  20      12.087 -11.261 -55.027  1.00  0.00      TS   N  
ATOM   1321  C4  GUA T  20      11.756 -12.521 -54.783  1.00  0.00      TS   C  
ATOM   1322  C5  GUA T  20      12.483 -13.418 -53.965  1.00  0.00      TS   C  
ATOM   1323  C6  GUA T  20      13.667 -12.950 -53.297  1.00  0.00      TS   C  
ATOM   1324  O6  GUA T  20      14.330 -13.606 -52.527  1.00  0.00      TS   O  
ATOM   1325  N7  GUA T  20      11.828 -14.670 -54.064  1.00  0.00      TS   N  
ATOM   1326  C8  GUA T  20      10.858 -14.498 -54.935  1.00  0.00      TS   C  
ATOM   1327  N9  GUA T  20      10.814 -13.208 -55.382  1.00  0.00      TS   N  
ATOM   1328  H1  GUA T  20      14.668 -11.181 -53.161  1.00  0.00      TS   H  
ATOM   1329  H8  GUA T  20      10.072 -15.160 -55.299  1.00  0.00      TS   H  
ATOM   1330  H1' GUA T  20      10.142 -11.676 -56.764  1.00  0.00      TS   H  
ATOM   1331  H2' GUA T  20      10.481 -13.509 -58.318  1.00  0.00      TS   H  
ATOM   1332  H21 GUA T  20      13.216  -8.880 -54.978  1.00  0.00      TS   H  
ATOM   1333  H3' GUA T  20       7.903 -14.368 -58.371  1.00  0.00      TS   H  
ATOM   1334  H22 GUA T  20      14.643  -9.476 -54.187  1.00  0.00      TS   H  
ATOM   1335  H4' GUA T  20       6.962 -12.082 -56.967  1.00  0.00      TS   H  
ATOM   1336  H5' GUA T  20       6.261 -13.750 -54.880  1.00  0.00      TS   H  
ATOM   1337  H3T GUA T  20       9.156 -12.518 -59.449  1.00  0.00      TS   H  
ATOM   1338 H2'' GUA T  20       9.766 -14.782 -57.264  1.00  0.00      TS   H  
ATOM   1339 H5'' GUA T  20       5.859 -14.198 -56.611  1.00  0.00      TS   H  
TER   
END
