# Supplementary material for: CRISPR-Cas12a exploits R-loop asymmetry to form double-strand breaks
Source: eLife. 2020 Jun 10;9:e55143. doi: 10.7554/eLife.55143 (PMC7286691; doi:10.7554/eLife.55143)
Supplement: Figure 5—source data 2. [file elife-55143-fig5-data2.zip › Figure 5ΓÇöSource Data 2/Example_MD_trajectories/3prime_boundary/3prime_boundary_48.pdb]

ATOM      1  C5' CYT B   1      21.751 -15.405 -57.392  1.00  0.00      BS   C  
ATOM      2  O5' CYT B   1      22.308 -16.738 -57.104  1.00  0.00      BS   O  
ATOM      3  C4' CYT B   1      20.593 -15.059 -56.502  1.00  0.00      BS   C  
ATOM      4  O4' CYT B   1      19.401 -15.794 -57.036  1.00  0.00      BS   O  
ATOM      5  C3' CYT B   1      20.564 -15.302 -54.908  1.00  0.00      BS   C  
ATOM      6  O3' CYT B   1      20.441 -14.166 -54.071  1.00  0.00      BS   O  
ATOM      7  C2' CYT B   1      19.181 -16.037 -54.793  1.00  0.00      BS   C  
ATOM      8  C1' CYT B   1      18.431 -15.683 -56.032  1.00  0.00      BS   C  
ATOM      9  N1  CYT B   1      17.214 -16.555 -56.368  1.00  0.00      BS   N  
ATOM     10  C2  CYT B   1      16.277 -16.122 -57.250  1.00  0.00      BS   C  
ATOM     11  O2  CYT B   1      16.449 -14.968 -57.753  1.00  0.00      BS   O  
ATOM     12  N3  CYT B   1      15.107 -16.915 -57.502  1.00  0.00      BS   N  
ATOM     13  C4  CYT B   1      14.964 -17.997 -56.802  1.00  0.00      BS   C  
ATOM     14  N4  CYT B   1      13.737 -18.647 -56.922  1.00  0.00      BS   N  
ATOM     15  C5  CYT B   1      15.910 -18.489 -55.872  1.00  0.00      BS   C  
ATOM     16  C6  CYT B   1      17.008 -17.747 -55.693  1.00  0.00      BS   C  
ATOM     17  H5  CYT B   1      15.785 -19.423 -55.323  1.00  0.00      BS   H  
ATOM     18  H6  CYT B   1      17.711 -18.071 -54.926  1.00  0.00      BS   H  
ATOM     19  H1' CYT B   1      18.176 -14.604 -55.963  1.00  0.00      BS   H  
ATOM     20  H2' CYT B   1      18.655 -15.877 -53.828  1.00  0.00      BS   H  
ATOM     21  H3' CYT B   1      21.329 -16.009 -54.522  1.00  0.00      BS   H  
ATOM     22  H4' CYT B   1      20.329 -13.986 -56.621  1.00  0.00      BS   H  
ATOM     23  H41 CYT B   1      13.668 -19.546 -56.491  1.00  0.00      BS   H  
ATOM     24  H5' CYT B   1      21.420 -15.398 -58.453  1.00  0.00      BS   H  
ATOM     25  H42 CYT B   1      13.158 -18.524 -57.728  1.00  0.00      BS   H  
ATOM     26  H5T CYT B   1      23.138 -16.748 -57.587  1.00  0.00      BS   H  
ATOM     27 H2'' CYT B   1      19.481 -17.097 -54.942  1.00  0.00      BS   H  
ATOM     28 H5'' CYT B   1      22.513 -14.624 -57.183  1.00  0.00      BS   H  
ATOM     29  P   THY B   2      21.872 -13.555 -53.582  1.00  0.00      BS   P  
ATOM     30  O1P THY B   2      22.579 -12.989 -54.774  1.00  0.00      BS   O  
ATOM     31  O2P THY B   2      22.573 -14.587 -52.792  1.00  0.00      BS   O  
ATOM     32  C5' THY B   2      20.444 -11.531 -52.466  1.00  0.00      BS   C  
ATOM     33  O5' THY B   2      21.633 -12.396 -52.512  1.00  0.00      BS   O  
ATOM     34  C4' THY B   2      19.831 -11.509 -51.039  1.00  0.00      BS   C  
ATOM     35  O4' THY B   2      19.058 -12.752 -50.773  1.00  0.00      BS   O  
ATOM     36  C3' THY B   2      20.809 -11.456 -49.782  1.00  0.00      BS   C  
ATOM     37  O3' THY B   2      20.649 -10.315 -48.883  1.00  0.00      BS   O  
ATOM     38  C2' THY B   2      20.463 -12.644 -48.938  1.00  0.00      BS   C  
ATOM     39  C1' THY B   2      19.009 -12.802 -49.357  1.00  0.00      BS   C  
ATOM     40  N1  THY B   2      18.271 -14.021 -48.886  1.00  0.00      BS   N  
ATOM     41  C2  THY B   2      16.917 -14.142 -49.099  1.00  0.00      BS   C  
ATOM     42  O2  THY B   2      16.317 -13.260 -49.674  1.00  0.00      BS   O  
ATOM     43  N3  THY B   2      16.330 -15.204 -48.521  1.00  0.00      BS   N  
ATOM     44  C4  THY B   2      16.929 -16.211 -47.827  1.00  0.00      BS   C  
ATOM     45  O4  THY B   2      16.236 -17.087 -47.403  1.00  0.00      BS   O  
ATOM     46  C5  THY B   2      18.365 -16.195 -47.814  1.00  0.00      BS   C  
ATOM     47  C5M THY B   2      19.028 -17.381 -47.108  1.00  0.00      BS   C  
ATOM     48  C6  THY B   2      18.949 -15.076 -48.330  1.00  0.00      BS   C  
ATOM     49  H3  THY B   2      15.322 -15.252 -48.585  1.00  0.00      BS   H  
ATOM     50  H6  THY B   2      20.030 -14.943 -48.313  1.00  0.00      BS   H  
ATOM     51  H1' THY B   2      18.386 -11.926 -49.075  1.00  0.00      BS   H  
ATOM     52  H2' THY B   2      20.557 -12.523 -47.837  1.00  0.00      BS   H  
ATOM     53  H3' THY B   2      21.868 -11.542 -50.107  1.00  0.00      BS   H  
ATOM     54  H4' THY B   2      19.011 -10.764 -50.951  1.00  0.00      BS   H  
ATOM     55  H5' THY B   2      19.736 -11.669 -53.311  1.00  0.00      BS   H  
ATOM     56  H51 THY B   2      19.468 -17.113 -46.123  1.00  0.00      BS   H  
ATOM     57  H52 THY B   2      19.874 -17.750 -47.726  1.00  0.00      BS   H  
ATOM     58  H53 THY B   2      18.382 -18.262 -46.904  1.00  0.00      BS   H  
ATOM     59 H2'' THY B   2      21.123 -13.485 -49.240  1.00  0.00      BS   H  
ATOM     60 H5'' THY B   2      20.834 -10.504 -52.630  1.00  0.00      BS   H  
ATOM     61  P   THY B   3      21.290  -8.910 -49.114  1.00  0.00      BS   P  
ATOM     62  O1P THY B   3      22.074  -8.946 -50.355  1.00  0.00      BS   O  
ATOM     63  O2P THY B   3      22.015  -8.453 -47.887  1.00  0.00      BS   O  
ATOM     64  C5' THY B   3      19.647  -7.828 -50.768  1.00  0.00      BS   C  
ATOM     65  O5' THY B   3      20.001  -8.073 -49.403  1.00  0.00      BS   O  
ATOM     66  C4' THY B   3      18.168  -7.552 -50.869  1.00  0.00      BS   C  
ATOM     67  O4' THY B   3      17.269  -8.603 -50.343  1.00  0.00      BS   O  
ATOM     68  C3' THY B   3      17.635  -6.317 -50.207  1.00  0.00      BS   C  
ATOM     69  O3' THY B   3      16.747  -5.598 -51.021  1.00  0.00      BS   O  
ATOM     70  C2' THY B   3      17.034  -6.708 -48.907  1.00  0.00      BS   C  
ATOM     71  C1' THY B   3      16.516  -8.131 -49.201  1.00  0.00      BS   C  
ATOM     72  N1  THY B   3      16.668  -9.120 -48.160  1.00  0.00      BS   N  
ATOM     73  C2  THY B   3      15.675 -10.102 -47.979  1.00  0.00      BS   C  
ATOM     74  O2  THY B   3      14.661 -10.193 -48.649  1.00  0.00      BS   O  
ATOM     75  N3  THY B   3      15.911 -10.920 -46.961  1.00  0.00      BS   N  
ATOM     76  C4  THY B   3      17.083 -11.104 -46.282  1.00  0.00      BS   C  
ATOM     77  O4  THY B   3      17.239 -12.121 -45.555  1.00  0.00      BS   O  
ATOM     78  C5  THY B   3      18.127 -10.071 -46.493  1.00  0.00      BS   C  
ATOM     79  C5M THY B   3      19.478 -10.218 -45.794  1.00  0.00      BS   C  
ATOM     80  C6  THY B   3      17.909  -9.236 -47.508  1.00  0.00      BS   C  
ATOM     81  H3  THY B   3      15.225 -11.659 -47.037  1.00  0.00      BS   H  
ATOM     82  H6  THY B   3      18.641  -8.457 -47.717  1.00  0.00      BS   H  
ATOM     83  H1' THY B   3      15.462  -8.100 -49.549  1.00  0.00      BS   H  
ATOM     84  H2' THY B   3      16.183  -6.017 -48.720  1.00  0.00      BS   H  
ATOM     85  H3' THY B   3      18.504  -5.646 -50.032  1.00  0.00      BS   H  
ATOM     86  H4' THY B   3      17.956  -7.391 -51.947  1.00  0.00      BS   H  
ATOM     87  H5' THY B   3      19.795  -8.718 -51.415  1.00  0.00      BS   H  
ATOM     88  H51 THY B   3      20.259  -9.475 -46.063  1.00  0.00      BS   H  
ATOM     89  H52 THY B   3      19.869 -11.244 -45.961  1.00  0.00      BS   H  
ATOM     90  H53 THY B   3      19.284 -10.160 -44.702  1.00  0.00      BS   H  
ATOM     91 H2'' THY B   3      17.720  -6.660 -48.036  1.00  0.00      BS   H  
ATOM     92 H5'' THY B   3      20.172  -6.929 -51.156  1.00  0.00      BS   H  
ATOM     93  P   ADE B   4      16.441  -4.067 -50.897  1.00  0.00      BS   P  
ATOM     94  O1P ADE B   4      16.274  -3.552 -52.272  1.00  0.00      BS   O  
ATOM     95  O2P ADE B   4      17.500  -3.479 -50.116  1.00  0.00      BS   O  
ATOM     96  C5' ADE B   4      13.849  -4.299 -50.596  1.00  0.00      BS   C  
ATOM     97  O5' ADE B   4      15.124  -4.084 -50.082  1.00  0.00      BS   O  
ATOM     98  C4' ADE B   4      12.890  -4.505 -49.411  1.00  0.00      BS   C  
ATOM     99  O4' ADE B   4      13.362  -5.526 -48.435  1.00  0.00      BS   O  
ATOM    100  C3' ADE B   4      12.757  -3.156 -48.556  1.00  0.00      BS   C  
ATOM    101  O3' ADE B   4      11.473  -2.894 -48.196  1.00  0.00      BS   O  
ATOM    102  C2' ADE B   4      13.538  -3.549 -47.329  1.00  0.00      BS   C  
ATOM    103  C1' ADE B   4      13.199  -5.021 -47.157  1.00  0.00      BS   C  
ATOM    104  N1  ADE B   4      14.053  -9.445 -44.850  1.00  0.00      BS   N  
ATOM    105  C2  ADE B   4      13.128  -9.020 -45.668  1.00  0.00      BS   C  
ATOM    106  N3  ADE B   4      12.949  -7.850 -46.278  1.00  0.00      BS   N  
ATOM    107  C4  ADE B   4      13.960  -7.021 -45.971  1.00  0.00      BS   C  
ATOM    108  C5  ADE B   4      15.121  -7.333 -45.196  1.00  0.00      BS   C  
ATOM    109  C6  ADE B   4      15.106  -8.606 -44.583  1.00  0.00      BS   C  
ATOM    110  N6  ADE B   4      16.084  -9.020 -43.735  1.00  0.00      BS   N  
ATOM    111  N7  ADE B   4      15.921  -6.212 -45.126  1.00  0.00      BS   N  
ATOM    112  C8  ADE B   4      15.291  -5.294 -45.744  1.00  0.00      BS   C  
ATOM    113  N9  ADE B   4      14.109  -5.754 -46.339  1.00  0.00      BS   N  
ATOM    114  H2  ADE B   4      12.459  -9.821 -45.981  1.00  0.00      BS   H  
ATOM    115  H8  ADE B   4      15.643  -4.271 -45.872  1.00  0.00      BS   H  
ATOM    116  H1' ADE B   4      12.154  -5.326 -46.938  1.00  0.00      BS   H  
ATOM    117  H2' ADE B   4      13.262  -2.922 -46.455  1.00  0.00      BS   H  
ATOM    118  H3' ADE B   4      13.207  -2.317 -49.129  1.00  0.00      BS   H  
ATOM    119  H4' ADE B   4      11.907  -4.717 -49.882  1.00  0.00      BS   H  
ATOM    120  H5' ADE B   4      13.922  -5.192 -51.253  1.00  0.00      BS   H  
ATOM    121  H61 ADE B   4      16.758  -8.384 -43.360  1.00  0.00      BS   H  
ATOM    122  H62 ADE B   4      15.961  -9.912 -43.302  1.00  0.00      BS   H  
ATOM    123 H2'' ADE B   4      14.626  -3.428 -47.516  1.00  0.00      BS   H  
ATOM    124 H5'' ADE B   4      13.510  -3.552 -51.346  1.00  0.00      BS   H  
ATOM    125  P   THY B   5      10.503  -1.922 -49.002  1.00  0.00      BS   P  
ATOM    126  O1P THY B   5      11.035  -1.735 -50.350  1.00  0.00      BS   O  
ATOM    127  O2P THY B   5      10.356  -0.682 -48.127  1.00  0.00      BS   O  
ATOM    128  C5' THY B   5       8.719  -4.008 -49.050  1.00  0.00      BS   C  
ATOM    129  O5' THY B   5       9.100  -2.625 -49.117  1.00  0.00      BS   O  
ATOM    130  C4' THY B   5       8.206  -4.367 -47.678  1.00  0.00      BS   C  
ATOM    131  O4' THY B   5       9.431  -4.655 -46.829  1.00  0.00      BS   O  
ATOM    132  C3' THY B   5       7.551  -3.249 -46.835  1.00  0.00      BS   C  
ATOM    133  O3' THY B   5       6.321  -3.786 -46.352  1.00  0.00      BS   O  
ATOM    134  C2' THY B   5       8.460  -2.998 -45.644  1.00  0.00      BS   C  
ATOM    135  C1' THY B   5       9.103  -4.373 -45.480  1.00  0.00      BS   C  
ATOM    136  N1  THY B   5      10.251  -4.597 -44.611  1.00  0.00      BS   N  
ATOM    137  C2  THY B   5      10.466  -5.850 -44.043  1.00  0.00      BS   C  
ATOM    138  O2  THY B   5       9.697  -6.752 -44.212  1.00  0.00      BS   O  
ATOM    139  N3  THY B   5      11.497  -5.863 -43.169  1.00  0.00      BS   N  
ATOM    140  C4  THY B   5      12.532  -4.847 -43.062  1.00  0.00      BS   C  
ATOM    141  O4  THY B   5      13.527  -5.014 -42.359  1.00  0.00      BS   O  
ATOM    142  C5  THY B   5      12.216  -3.591 -43.693  1.00  0.00      BS   C  
ATOM    143  C5M THY B   5      13.083  -2.409 -43.376  1.00  0.00      BS   C  
ATOM    144  C6  THY B   5      11.142  -3.572 -44.498  1.00  0.00      BS   C  
ATOM    145  H3  THY B   5      11.841  -6.738 -42.799  1.00  0.00      BS   H  
ATOM    146  H6  THY B   5      10.874  -2.670 -45.048  1.00  0.00      BS   H  
ATOM    147  H1' THY B   5       8.253  -5.021 -45.176  1.00  0.00      BS   H  
ATOM    148  H2' THY B   5       7.973  -2.641 -44.711  1.00  0.00      BS   H  
ATOM    149  H3' THY B   5       7.468  -2.274 -47.364  1.00  0.00      BS   H  
ATOM    150  H4' THY B   5       7.518  -5.239 -47.701  1.00  0.00      BS   H  
ATOM    151  H5' THY B   5       9.549  -4.705 -49.297  1.00  0.00      BS   H  
ATOM    152  H51 THY B   5      12.667  -1.523 -43.900  1.00  0.00      BS   H  
ATOM    153  H52 THY B   5      14.119  -2.614 -43.720  1.00  0.00      BS   H  
ATOM    154  H53 THY B   5      13.118  -2.153 -42.296  1.00  0.00      BS   H  
ATOM    155 H2'' THY B   5       9.184  -2.218 -45.964  1.00  0.00      BS   H  
ATOM    156 H5'' THY B   5       7.911  -4.193 -49.790  1.00  0.00      BS   H  
ATOM    157  P   ADE B   6       4.978  -3.615 -46.962  1.00  0.00      BS   P  
ATOM    158  O1P ADE B   6       4.947  -3.948 -48.400  1.00  0.00      BS   O  
ATOM    159  O2P ADE B   6       4.527  -2.303 -46.524  1.00  0.00      BS   O  
ATOM    160  C5' ADE B   6       4.228  -6.108 -46.442  1.00  0.00      BS   C  
ATOM    161  O5' ADE B   6       4.249  -4.697 -46.084  1.00  0.00      BS   O  
ATOM    162  C4' ADE B   6       4.142  -7.038 -45.221  1.00  0.00      BS   C  
ATOM    163  O4' ADE B   6       5.411  -6.898 -44.431  1.00  0.00      BS   O  
ATOM    164  C3' ADE B   6       2.992  -6.707 -44.248  1.00  0.00      BS   C  
ATOM    165  O3' ADE B   6       2.337  -7.844 -43.685  1.00  0.00      BS   O  
ATOM    166  C2' ADE B   6       3.679  -5.902 -43.144  1.00  0.00      BS   C  
ATOM    167  C1' ADE B   6       5.108  -6.638 -43.075  1.00  0.00      BS   C  
ATOM    168  N1  ADE B   6       9.411  -6.017 -40.119  1.00  0.00      BS   N  
ATOM    169  C2  ADE B   6       8.524  -6.993 -40.248  1.00  0.00      BS   C  
ATOM    170  N3  ADE B   6       7.428  -7.149 -41.034  1.00  0.00      BS   N  
ATOM    171  C4  ADE B   6       7.257  -5.998 -41.740  1.00  0.00      BS   C  
ATOM    172  C5  ADE B   6       8.037  -4.903 -41.762  1.00  0.00      BS   C  
ATOM    173  C6  ADE B   6       9.207  -4.898 -40.887  1.00  0.00      BS   C  
ATOM    174  N6  ADE B   6      10.003  -3.812 -40.729  1.00  0.00      BS   N  
ATOM    175  N7  ADE B   6       7.567  -3.937 -42.568  1.00  0.00      BS   N  
ATOM    176  C8  ADE B   6       6.503  -4.497 -43.076  1.00  0.00      BS   C  
ATOM    177  N9  ADE B   6       6.252  -5.748 -42.607  1.00  0.00      BS   N  
ATOM    178  H2  ADE B   6       8.671  -7.898 -39.659  1.00  0.00      BS   H  
ATOM    179  H8  ADE B   6       5.863  -3.954 -43.772  1.00  0.00      BS   H  
ATOM    180  H1' ADE B   6       5.051  -7.635 -42.588  1.00  0.00      BS   H  
ATOM    181  H2' ADE B   6       3.196  -5.854 -42.145  1.00  0.00      BS   H  
ATOM    182  H3' ADE B   6       2.350  -6.094 -44.917  1.00  0.00      BS   H  
ATOM    183  H4' ADE B   6       4.082  -8.124 -45.449  1.00  0.00      BS   H  
ATOM    184  H5' ADE B   6       5.108  -6.360 -47.072  1.00  0.00      BS   H  
ATOM    185  H61 ADE B   6      10.808  -3.862 -40.138  1.00  0.00      BS   H  
ATOM    186  H62 ADE B   6      10.152  -3.101 -41.416  1.00  0.00      BS   H  
ATOM    187 H2'' ADE B   6       3.832  -4.841 -43.438  1.00  0.00      BS   H  
ATOM    188 H5'' ADE B   6       3.374  -6.396 -47.091  1.00  0.00      BS   H  
ATOM    189  P   THY B   7       0.973  -7.617 -42.961  1.00  0.00      BS   P  
ATOM    190  O1P THY B   7       0.195  -8.809 -43.252  1.00  0.00      BS   O  
ATOM    191  O2P THY B   7       0.435  -6.288 -43.311  1.00  0.00      BS   O  
ATOM    192  C5' THY B   7       2.338  -8.569 -40.906  1.00  0.00      BS   C  
ATOM    193  O5' THY B   7       1.283  -7.770 -41.398  1.00  0.00      BS   O  
ATOM    194  C4' THY B   7       2.819  -8.252 -39.511  1.00  0.00      BS   C  
ATOM    195  O4' THY B   7       3.896  -7.282 -39.431  1.00  0.00      BS   O  
ATOM    196  C3' THY B   7       1.703  -7.432 -38.720  1.00  0.00      BS   C  
ATOM    197  O3' THY B   7       1.679  -7.746 -37.344  1.00  0.00      BS   O  
ATOM    198  C2' THY B   7       2.210  -5.984 -38.901  1.00  0.00      BS   C  
ATOM    199  C1' THY B   7       3.653  -6.201 -38.603  1.00  0.00      BS   C  
ATOM    200  N1  THY B   7       4.617  -5.082 -38.955  1.00  0.00      BS   N  
ATOM    201  C2  THY B   7       5.899  -5.224 -38.407  1.00  0.00      BS   C  
ATOM    202  O2  THY B   7       6.261  -6.146 -37.647  1.00  0.00      BS   O  
ATOM    203  N3  THY B   7       6.802  -4.251 -38.798  1.00  0.00      BS   N  
ATOM    204  C4  THY B   7       6.369  -3.009 -39.492  1.00  0.00      BS   C  
ATOM    205  O4  THY B   7       7.152  -2.090 -39.756  1.00  0.00      BS   O  
ATOM    206  C5  THY B   7       4.960  -2.895 -39.795  1.00  0.00      BS   C  
ATOM    207  C5M THY B   7       4.454  -1.679 -40.461  1.00  0.00      BS   C  
ATOM    208  C6  THY B   7       4.176  -3.944 -39.513  1.00  0.00      BS   C  
ATOM    209  H3  THY B   7       7.698  -4.160 -38.338  1.00  0.00      BS   H  
ATOM    210  H6  THY B   7       3.178  -4.066 -39.936  1.00  0.00      BS   H  
ATOM    211  H1' THY B   7       3.893  -6.623 -37.603  1.00  0.00      BS   H  
ATOM    212  H2' THY B   7       1.701  -5.322 -38.168  1.00  0.00      BS   H  
ATOM    213  H3' THY B   7       0.659  -7.511 -39.093  1.00  0.00      BS   H  
ATOM    214  H4' THY B   7       3.085  -9.200 -38.997  1.00  0.00      BS   H  
ATOM    215  H5' THY B   7       3.169  -8.801 -41.607  1.00  0.00      BS   H  
ATOM    216  H51 THY B   7       4.695  -1.531 -41.534  1.00  0.00      BS   H  
ATOM    217  H52 THY B   7       4.702  -0.718 -39.963  1.00  0.00      BS   H  
ATOM    218  H53 THY B   7       3.344  -1.701 -40.516  1.00  0.00      BS   H  
ATOM    219 H2'' THY B   7       2.022  -5.575 -39.916  1.00  0.00      BS   H  
ATOM    220 H5'' THY B   7       1.867  -9.565 -40.761  1.00  0.00      BS   H  
ATOM    221  P   ADE B   8       0.698  -8.908 -36.937  1.00  0.00      BS   P  
ATOM    222  O1P ADE B   8       0.444  -9.850 -38.061  1.00  0.00      BS   O  
ATOM    223  O2P ADE B   8      -0.479  -8.250 -36.335  1.00  0.00      BS   O  
ATOM    224  C5' ADE B   8       2.862 -10.125 -35.842  1.00  0.00      BS   C  
ATOM    225  O5' ADE B   8       1.505  -9.557 -35.814  1.00  0.00      BS   O  
ATOM    226  C4' ADE B   8       3.712  -9.821 -34.546  1.00  0.00      BS   C  
ATOM    227  O4' ADE B   8       4.327  -8.497 -34.775  1.00  0.00      BS   O  
ATOM    228  C3' ADE B   8       2.897  -9.780 -33.223  1.00  0.00      BS   C  
ATOM    229  O3' ADE B   8       3.712 -10.184 -32.138  1.00  0.00      BS   O  
ATOM    230  C2' ADE B   8       2.574  -8.319 -33.093  1.00  0.00      BS   C  
ATOM    231  C1' ADE B   8       3.815  -7.614 -33.731  1.00  0.00      BS   C  
ATOM    232  N1  ADE B   8       5.978  -3.174 -34.869  1.00  0.00      BS   N  
ATOM    233  C2  ADE B   8       6.426  -4.121 -34.119  1.00  0.00      BS   C  
ATOM    234  N3  ADE B   8       5.870  -5.295 -33.912  1.00  0.00      BS   N  
ATOM    235  C4  ADE B   8       4.547  -5.325 -34.393  1.00  0.00      BS   C  
ATOM    236  C5  ADE B   8       4.010  -4.318 -35.128  1.00  0.00      BS   C  
ATOM    237  C6  ADE B   8       4.767  -3.188 -35.391  1.00  0.00      BS   C  
ATOM    238  N6  ADE B   8       4.289  -2.230 -36.208  1.00  0.00      BS   N  
ATOM    239  N7  ADE B   8       2.671  -4.654 -35.493  1.00  0.00      BS   N  
ATOM    240  C8  ADE B   8       2.518  -5.804 -34.996  1.00  0.00      BS   C  
ATOM    241  N9  ADE B   8       3.599  -6.317 -34.341  1.00  0.00      BS   N  
ATOM    242  H2  ADE B   8       7.435  -4.119 -33.706  1.00  0.00      BS   H  
ATOM    243  H8  ADE B   8       1.621  -6.413 -35.116  1.00  0.00      BS   H  
ATOM    244  H1' ADE B   8       4.624  -7.480 -32.981  1.00  0.00      BS   H  
ATOM    245  H2' ADE B   8       2.417  -7.904 -32.075  1.00  0.00      BS   H  
ATOM    246  H3' ADE B   8       1.948 -10.356 -33.187  1.00  0.00      BS   H  
ATOM    247  H4' ADE B   8       4.490 -10.611 -34.480  1.00  0.00      BS   H  
ATOM    248  H5' ADE B   8       3.390  -9.923 -36.799  1.00  0.00      BS   H  
ATOM    249  H61 ADE B   8       3.580  -2.500 -36.860  1.00  0.00      BS   H  
ATOM    250  H62 ADE B   8       4.996  -1.565 -36.446  1.00  0.00      BS   H  
ATOM    251 H2'' ADE B   8       1.588  -8.022 -33.510  1.00  0.00      BS   H  
ATOM    252 H5'' ADE B   8       2.780 -11.227 -35.735  1.00  0.00      BS   H  
ATOM    253  P   THY B   9       3.109 -10.743 -30.809  1.00  0.00      BS   P  
ATOM    254  O1P THY B   9       2.676 -12.151 -31.006  1.00  0.00      BS   O  
ATOM    255  O2P THY B   9       2.045  -9.814 -30.362  1.00  0.00      BS   O  
ATOM    256  C5' THY B   9       5.590 -10.968 -29.978  1.00  0.00      BS   C  
ATOM    257  O5' THY B   9       4.198 -10.729 -29.719  1.00  0.00      BS   O  
ATOM    258  C4' THY B   9       6.534  -9.886 -29.423  1.00  0.00      BS   C  
ATOM    259  O4' THY B   9       6.393  -8.584 -30.124  1.00  0.00      BS   O  
ATOM    260  C3' THY B   9       6.304  -9.599 -27.904  1.00  0.00      BS   C  
ATOM    261  O3' THY B   9       7.547  -9.260 -27.240  1.00  0.00      BS   O  
ATOM    262  C2' THY B   9       5.365  -8.419 -27.959  1.00  0.00      BS   C  
ATOM    263  C1' THY B   9       5.929  -7.638 -29.188  1.00  0.00      BS   C  
ATOM    264  N1  THY B   9       5.020  -6.662 -29.876  1.00  0.00      BS   N  
ATOM    265  C2  THY B   9       5.604  -5.518 -30.436  1.00  0.00      BS   C  
ATOM    266  O2  THY B   9       6.836  -5.319 -30.465  1.00  0.00      BS   O  
ATOM    267  N3  THY B   9       4.651  -4.653 -30.931  1.00  0.00      BS   N  
ATOM    268  C4  THY B   9       3.274  -4.811 -30.963  1.00  0.00      BS   C  
ATOM    269  O4  THY B   9       2.614  -3.925 -31.400  1.00  0.00      BS   O  
ATOM    270  C5  THY B   9       2.708  -6.032 -30.345  1.00  0.00      BS   C  
ATOM    271  C5M THY B   9       1.242  -6.328 -30.028  1.00  0.00      BS   C  
ATOM    272  C6  THY B   9       3.660  -6.873 -29.868  1.00  0.00      BS   C  
ATOM    273  H3  THY B   9       4.967  -3.792 -31.353  1.00  0.00      BS   H  
ATOM    274  H6  THY B   9       3.341  -7.872 -29.573  1.00  0.00      BS   H  
ATOM    275  H1' THY B   9       6.787  -7.131 -28.697  1.00  0.00      BS   H  
ATOM    276  H2' THY B   9       5.358  -7.808 -27.031  1.00  0.00      BS   H  
ATOM    277  H3' THY B   9       5.857 -10.460 -27.362  1.00  0.00      BS   H  
ATOM    278  H4' THY B   9       7.561 -10.249 -29.643  1.00  0.00      BS   H  
ATOM    279  H5' THY B   9       5.902 -11.066 -31.040  1.00  0.00      BS   H  
ATOM    280  H51 THY B   9       0.950  -6.125 -28.975  1.00  0.00      BS   H  
ATOM    281  H52 THY B   9       1.083  -7.420 -30.159  1.00  0.00      BS   H  
ATOM    282  H53 THY B   9       0.580  -5.778 -30.729  1.00  0.00      BS   H  
ATOM    283 H2'' THY B   9       4.390  -8.897 -28.197  1.00  0.00      BS   H  
ATOM    284 H5'' THY B   9       5.837 -11.921 -29.464  1.00  0.00      BS   H  
ATOM    285  P   ADE B  10       7.811  -9.230 -25.698  1.00  0.00      BS   P  
ATOM    286  O1P ADE B  10       8.665 -10.351 -25.270  1.00  0.00      BS   O  
ATOM    287  O2P ADE B  10       6.527  -8.915 -24.988  1.00  0.00      BS   O  
ATOM    288  C5' ADE B  10       9.711  -7.630 -26.514  1.00  0.00      BS   C  
ATOM    289  O5' ADE B  10       8.652  -7.896 -25.539  1.00  0.00      BS   O  
ATOM    290  C4' ADE B  10      10.149  -6.126 -26.529  1.00  0.00      BS   C  
ATOM    291  O4' ADE B  10       9.098  -5.258 -26.996  1.00  0.00      BS   O  
ATOM    292  C3' ADE B  10      10.506  -5.629 -25.061  1.00  0.00      BS   C  
ATOM    293  O3' ADE B  10      11.572  -4.719 -24.961  1.00  0.00      BS   O  
ATOM    294  C2' ADE B  10       9.169  -4.953 -24.578  1.00  0.00      BS   C  
ATOM    295  C1' ADE B  10       8.532  -4.461 -25.932  1.00  0.00      BS   C  
ATOM    296  N1  ADE B  10       4.275  -2.763 -28.198  1.00  0.00      BS   N  
ATOM    297  C2  ADE B  10       5.593  -2.505 -28.363  1.00  0.00      BS   C  
ATOM    298  N3  ADE B  10       6.659  -3.075 -27.848  1.00  0.00      BS   N  
ATOM    299  C4  ADE B  10       6.330  -4.087 -26.989  1.00  0.00      BS   C  
ATOM    300  C5  ADE B  10       5.041  -4.460 -26.641  1.00  0.00      BS   C  
ATOM    301  C6  ADE B  10       3.976  -3.747 -27.321  1.00  0.00      BS   C  
ATOM    302  N6  ADE B  10       2.678  -3.972 -27.124  1.00  0.00      BS   N  
ATOM    303  N7  ADE B  10       5.093  -5.421 -25.659  1.00  0.00      BS   N  
ATOM    304  C8  ADE B  10       6.337  -5.517 -25.340  1.00  0.00      BS   C  
ATOM    305  N9  ADE B  10       7.113  -4.670 -26.036  1.00  0.00      BS   N  
ATOM    306  H2  ADE B  10       5.724  -1.715 -29.102  1.00  0.00      BS   H  
ATOM    307  H8  ADE B  10       6.777  -6.197 -24.610  1.00  0.00      BS   H  
ATOM    308  H1' ADE B  10       8.854  -3.411 -26.104  1.00  0.00      BS   H  
ATOM    309  H2' ADE B  10       9.339  -4.043 -23.965  1.00  0.00      BS   H  
ATOM    310  H3' ADE B  10      10.708  -6.528 -24.439  1.00  0.00      BS   H  
ATOM    311  H4' ADE B  10      11.100  -5.975 -27.082  1.00  0.00      BS   H  
ATOM    312  H5' ADE B  10       9.394  -7.872 -27.551  1.00  0.00      BS   H  
ATOM    313  H61 ADE B  10       2.242  -4.776 -26.719  1.00  0.00      BS   H  
ATOM    314  H62 ADE B  10       2.040  -3.334 -27.555  1.00  0.00      BS   H  
ATOM    315 H2'' ADE B  10       8.534  -5.672 -24.017  1.00  0.00      BS   H  
ATOM    316 H5'' ADE B  10      10.658  -8.189 -26.354  1.00  0.00      BS   H  
ATOM    317  P   GUA B  11      12.299  -4.179 -23.632  1.00  0.00      BS   P  
ATOM    318  O1P GUA B  11      13.763  -3.974 -23.901  1.00  0.00      BS   O  
ATOM    319  O2P GUA B  11      11.896  -5.026 -22.484  1.00  0.00      BS   O  
ATOM    320  C5' GUA B  11      11.679  -1.843 -24.551  1.00  0.00      BS   C  
ATOM    321  O5' GUA B  11      11.599  -2.775 -23.435  1.00  0.00      BS   O  
ATOM    322  C4' GUA B  11      10.408  -0.949 -24.554  1.00  0.00      BS   C  
ATOM    323  O4' GUA B  11       9.252  -1.848 -24.464  1.00  0.00      BS   O  
ATOM    324  C3' GUA B  11      10.342  -0.015 -23.290  1.00  0.00      BS   C  
ATOM    325  O3' GUA B  11      10.122   1.373 -23.598  1.00  0.00      BS   O  
ATOM    326  C2' GUA B  11       9.110  -0.618 -22.566  1.00  0.00      BS   C  
ATOM    327  C1' GUA B  11       8.273  -1.170 -23.721  1.00  0.00      BS   C  
ATOM    328  N1  GUA B  11       3.519  -2.472 -24.344  1.00  0.00      BS   N  
ATOM    329  C2  GUA B  11       4.300  -1.560 -25.049  1.00  0.00      BS   C  
ATOM    330  N2  GUA B  11       3.664  -0.717 -25.815  1.00  0.00      BS   N  
ATOM    331  N3  GUA B  11       5.608  -1.490 -24.918  1.00  0.00      BS   N  
ATOM    332  C4  GUA B  11       6.055  -2.274 -23.904  1.00  0.00      BS   C  
ATOM    333  C5  GUA B  11       5.384  -3.278 -23.207  1.00  0.00      BS   C  
ATOM    334  C6  GUA B  11       4.019  -3.406 -23.409  1.00  0.00      BS   C  
ATOM    335  O6  GUA B  11       3.311  -4.211 -22.890  1.00  0.00      BS   O  
ATOM    336  N7  GUA B  11       6.198  -3.718 -22.137  1.00  0.00      BS   N  
ATOM    337  C8  GUA B  11       7.325  -3.049 -22.272  1.00  0.00      BS   C  
ATOM    338  N9  GUA B  11       7.268  -2.108 -23.314  1.00  0.00      BS   N  
ATOM    339  H1  GUA B  11       2.569  -2.601 -24.664  1.00  0.00      BS   H  
ATOM    340  H8  GUA B  11       8.231  -3.006 -21.667  1.00  0.00      BS   H  
ATOM    341  H1' GUA B  11       7.842  -0.327 -24.301  1.00  0.00      BS   H  
ATOM    342  H2' GUA B  11       8.557   0.137 -21.969  1.00  0.00      BS   H  
ATOM    343  H21 GUA B  11       2.706  -0.850 -26.070  1.00  0.00      BS   H  
ATOM    344  H3' GUA B  11      11.267  -0.282 -22.735  1.00  0.00      BS   H  
ATOM    345  H22 GUA B  11       4.126  -0.093 -26.445  1.00  0.00      BS   H  
ATOM    346  H4' GUA B  11      10.321  -0.326 -25.471  1.00  0.00      BS   H  
ATOM    347  H5' GUA B  11      11.756  -2.326 -25.549  1.00  0.00      BS   H  
ATOM    348 H2'' GUA B  11       9.500  -1.417 -21.900  1.00  0.00      BS   H  
ATOM    349 H5'' GUA B  11      12.577  -1.192 -24.501  1.00  0.00      BS   H  
ATOM    350  P   CYT B  12      10.596   2.507 -22.652  1.00  0.00      BS   P  
ATOM    351  O1P CYT B  12      11.831   3.082 -23.213  1.00  0.00      BS   O  
ATOM    352  O2P CYT B  12      10.688   2.067 -21.232  1.00  0.00      BS   O  
ATOM    353  C5' CYT B  12       8.840   4.299 -23.722  1.00  0.00      BS   C  
ATOM    354  O5' CYT B  12       9.326   3.479 -22.684  1.00  0.00      BS   O  
ATOM    355  C4' CYT B  12       7.345   4.132 -23.847  1.00  0.00      BS   C  
ATOM    356  O4' CYT B  12       6.957   2.734 -23.943  1.00  0.00      BS   O  
ATOM    357  C3' CYT B  12       6.493   4.655 -22.671  1.00  0.00      BS   C  
ATOM    358  O3' CYT B  12       6.560   6.086 -22.620  1.00  0.00      BS   O  
ATOM    359  C2' CYT B  12       5.173   4.120 -23.227  1.00  0.00      BS   C  
ATOM    360  C1' CYT B  12       5.579   2.704 -23.774  1.00  0.00      BS   C  
ATOM    361  N1  CYT B  12       5.207   1.523 -22.947  1.00  0.00      BS   N  
ATOM    362  C2  CYT B  12       3.900   1.066 -23.086  1.00  0.00      BS   C  
ATOM    363  O2  CYT B  12       3.078   1.731 -23.776  1.00  0.00      BS   O  
ATOM    364  N3  CYT B  12       3.464   0.035 -22.347  1.00  0.00      BS   N  
ATOM    365  C4  CYT B  12       4.323  -0.586 -21.529  1.00  0.00      BS   C  
ATOM    366  N4  CYT B  12       3.907  -1.681 -20.808  1.00  0.00      BS   N  
ATOM    367  C5  CYT B  12       5.654  -0.127 -21.319  1.00  0.00      BS   C  
ATOM    368  C6  CYT B  12       6.010   0.938 -22.007  1.00  0.00      BS   C  
ATOM    369  H5  CYT B  12       6.306  -0.671 -20.636  1.00  0.00      BS   H  
ATOM    370  H6  CYT B  12       6.961   1.440 -21.826  1.00  0.00      BS   H  
ATOM    371  H1' CYT B  12       5.097   2.564 -24.765  1.00  0.00      BS   H  
ATOM    372  H2' CYT B  12       4.795   4.736 -24.071  1.00  0.00      BS   H  
ATOM    373  H3' CYT B  12       6.886   4.112 -21.785  1.00  0.00      BS   H  
ATOM    374  H4' CYT B  12       6.895   4.563 -24.767  1.00  0.00      BS   H  
ATOM    375  H41 CYT B  12       2.942  -1.912 -20.926  1.00  0.00      BS   H  
ATOM    376  H5' CYT B  12       9.362   4.101 -24.683  1.00  0.00      BS   H  
ATOM    377  H42 CYT B  12       4.551  -2.411 -20.576  1.00  0.00      BS   H  
ATOM    378 H2'' CYT B  12       4.372   4.097 -22.457  1.00  0.00      BS   H  
ATOM    379 H5'' CYT B  12       9.063   5.365 -23.499  1.00  0.00      BS   H  
ATOM    380  P   THY B  13       6.460   6.695 -21.171  1.00  0.00      BS   P  
ATOM    381  O1P THY B  13       6.932   8.139 -21.367  1.00  0.00      BS   O  
ATOM    382  O2P THY B  13       7.030   5.845 -20.076  1.00  0.00      BS   O  
ATOM    383  C5' THY B  13       4.064   7.476 -21.898  1.00  0.00      BS   C  
ATOM    384  O5' THY B  13       4.871   6.700 -20.941  1.00  0.00      BS   O  
ATOM    385  C4' THY B  13       2.570   7.218 -21.803  1.00  0.00      BS   C  
ATOM    386  O4' THY B  13       2.213   5.890 -22.370  1.00  0.00      BS   O  
ATOM    387  C3' THY B  13       2.065   7.170 -20.357  1.00  0.00      BS   C  
ATOM    388  O3' THY B  13       1.737   8.521 -19.877  1.00  0.00      BS   O  
ATOM    389  C2' THY B  13       0.805   6.378 -20.514  1.00  0.00      BS   C  
ATOM    390  C1' THY B  13       1.163   5.314 -21.487  1.00  0.00      BS   C  
ATOM    391  N1  THY B  13       1.684   4.109 -20.742  1.00  0.00      BS   N  
ATOM    392  C2  THY B  13       0.766   3.182 -20.246  1.00  0.00      BS   C  
ATOM    393  O2  THY B  13      -0.444   3.277 -20.494  1.00  0.00      BS   O  
ATOM    394  N3  THY B  13       1.329   2.147 -19.600  1.00  0.00      BS   N  
ATOM    395  C4  THY B  13       2.626   1.926 -19.289  1.00  0.00      BS   C  
ATOM    396  O4  THY B  13       2.981   0.787 -18.892  1.00  0.00      BS   O  
ATOM    397  C5  THY B  13       3.505   2.974 -19.670  1.00  0.00      BS   C  
ATOM    398  C5M THY B  13       4.845   3.144 -19.070  1.00  0.00      BS   C  
ATOM    399  C6  THY B  13       3.000   3.992 -20.400  1.00  0.00      BS   C  
ATOM    400  H3  THY B  13       0.613   1.497 -19.310  1.00  0.00      BS   H  
ATOM    401  H6  THY B  13       3.494   4.963 -20.377  1.00  0.00      BS   H  
ATOM    402  H1' THY B  13       0.361   5.119 -22.231  1.00  0.00      BS   H  
ATOM    403  H2' THY B  13       0.046   7.035 -20.992  1.00  0.00      BS   H  
ATOM    404  H3' THY B  13       2.715   6.580 -19.677  1.00  0.00      BS   H  
ATOM    405  H4' THY B  13       1.993   7.996 -22.349  1.00  0.00      BS   H  
ATOM    406  H5' THY B  13       4.343   7.420 -22.972  1.00  0.00      BS   H  
ATOM    407  H51 THY B  13       5.500   3.648 -19.811  1.00  0.00      BS   H  
ATOM    408  H52 THY B  13       5.205   2.190 -18.629  1.00  0.00      BS   H  
ATOM    409  H53 THY B  13       4.837   3.905 -18.260  1.00  0.00      BS   H  
ATOM    410 H2'' THY B  13       0.432   5.917 -19.576  1.00  0.00      BS   H  
ATOM    411 H5'' THY B  13       4.263   8.510 -21.543  1.00  0.00      BS   H  
ATOM    412  P   THY B  14       1.473   8.753 -18.371  1.00  0.00      BS   P  
ATOM    413  O1P THY B  14       1.105  10.218 -18.230  1.00  0.00      BS   O  
ATOM    414  O2P THY B  14       2.726   8.427 -17.638  1.00  0.00      BS   O  
ATOM    415  C5' THY B  14      -0.999   8.144 -18.213  1.00  0.00      BS   C  
ATOM    416  O5' THY B  14       0.333   7.787 -17.856  1.00  0.00      BS   O  
ATOM    417  C4' THY B  14      -2.123   7.153 -17.691  1.00  0.00      BS   C  
ATOM    418  O4' THY B  14      -2.075   5.851 -18.362  1.00  0.00      BS   O  
ATOM    419  C3' THY B  14      -2.175   6.780 -16.212  1.00  0.00      BS   C  
ATOM    420  O3' THY B  14      -2.763   7.844 -15.515  1.00  0.00      BS   O  
ATOM    421  C2' THY B  14      -3.003   5.535 -16.256  1.00  0.00      BS   C  
ATOM    422  C1' THY B  14      -2.445   4.793 -17.430  1.00  0.00      BS   C  
ATOM    423  N1  THY B  14      -1.303   3.949 -17.091  1.00  0.00      BS   N  
ATOM    424  C2  THY B  14      -1.601   2.714 -16.534  1.00  0.00      BS   C  
ATOM    425  O2  THY B  14      -2.748   2.265 -16.358  1.00  0.00      BS   O  
ATOM    426  N3  THY B  14      -0.473   1.945 -16.214  1.00  0.00      BS   N  
ATOM    427  C4  THY B  14       0.847   2.294 -16.326  1.00  0.00      BS   C  
ATOM    428  O4  THY B  14       1.730   1.520 -16.172  1.00  0.00      BS   O  
ATOM    429  C5  THY B  14       1.082   3.669 -16.780  1.00  0.00      BS   C  
ATOM    430  C5M THY B  14       2.501   4.123 -16.661  1.00  0.00      BS   C  
ATOM    431  C6  THY B  14       0.042   4.432 -17.165  1.00  0.00      BS   C  
ATOM    432  H3  THY B  14      -0.578   1.012 -15.840  1.00  0.00      BS   H  
ATOM    433  H6  THY B  14      -0.037   5.442 -17.566  1.00  0.00      BS   H  
ATOM    434  H1' THY B  14      -3.236   4.238 -17.978  1.00  0.00      BS   H  
ATOM    435  H2' THY B  14      -4.091   5.730 -16.372  1.00  0.00      BS   H  
ATOM    436  H3' THY B  14      -1.175   6.537 -15.795  1.00  0.00      BS   H  
ATOM    437  H4' THY B  14      -3.130   7.522 -17.984  1.00  0.00      BS   H  
ATOM    438  H5' THY B  14      -1.090   8.309 -19.308  1.00  0.00      BS   H  
ATOM    439  H51 THY B  14       2.631   4.692 -15.716  1.00  0.00      BS   H  
ATOM    440  H52 THY B  14       2.807   4.706 -17.556  1.00  0.00      BS   H  
ATOM    441  H53 THY B  14       3.178   3.243 -16.643  1.00  0.00      BS   H  
ATOM    442 H2'' THY B  14      -2.910   4.986 -15.295  1.00  0.00      BS   H  
ATOM    443 H5'' THY B  14      -1.274   9.137 -17.795  1.00  0.00      BS   H  
ATOM    444  P   ADE B  15      -2.092   8.711 -14.444  1.00  0.00      BS   P  
ATOM    445  O1P ADE B  15      -2.367  10.100 -14.616  1.00  0.00      BS   O  
ATOM    446  O2P ADE B  15      -0.682   8.370 -14.372  1.00  0.00      BS   O  
ATOM    447  C5' ADE B  15      -4.120   8.022 -12.914  1.00  0.00      BS   C  
ATOM    448  O5' ADE B  15      -2.708   8.126 -13.111  1.00  0.00      BS   O  
ATOM    449  C4' ADE B  15      -4.463   6.867 -12.026  1.00  0.00      BS   C  
ATOM    450  O4' ADE B  15      -4.043   5.606 -12.641  1.00  0.00      BS   O  
ATOM    451  C3' ADE B  15      -3.961   6.989 -10.633  1.00  0.00      BS   C  
ATOM    452  O3' ADE B  15      -4.884   6.671  -9.536  1.00  0.00      BS   O  
ATOM    453  C2' ADE B  15      -2.735   6.126 -10.639  1.00  0.00      BS   C  
ATOM    454  C1' ADE B  15      -3.180   4.997 -11.614  1.00  0.00      BS   C  
ATOM    455  N1  ADE B  15      -0.502   0.698 -11.610  1.00  0.00      BS   N  
ATOM    456  C2  ADE B  15      -1.710   0.961 -11.284  1.00  0.00      BS   C  
ATOM    457  N3  ADE B  15      -2.418   2.109 -11.396  1.00  0.00      BS   N  
ATOM    458  C4  ADE B  15      -1.703   3.085 -12.012  1.00  0.00      BS   C  
ATOM    459  C5  ADE B  15      -0.433   2.867 -12.578  1.00  0.00      BS   C  
ATOM    460  C6  ADE B  15       0.237   1.678 -12.252  1.00  0.00      BS   C  
ATOM    461  N6  ADE B  15       1.528   1.443 -12.515  1.00  0.00      BS   N  
ATOM    462  N7  ADE B  15       0.002   4.056 -13.171  1.00  0.00      BS   N  
ATOM    463  C8  ADE B  15      -1.017   4.903 -13.031  1.00  0.00      BS   C  
ATOM    464  N9  ADE B  15      -2.107   4.344 -12.293  1.00  0.00      BS   N  
ATOM    465  H2  ADE B  15      -2.141   0.149 -10.699  1.00  0.00      BS   H  
ATOM    466  H8  ADE B  15      -1.015   5.917 -13.431  1.00  0.00      BS   H  
ATOM    467  H1' ADE B  15      -3.787   4.233 -11.079  1.00  0.00      BS   H  
ATOM    468  H2' ADE B  15      -2.368   5.714  -9.674  1.00  0.00      BS   H  
ATOM    469  H3' ADE B  15      -3.667   8.060 -10.623  1.00  0.00      BS   H  
ATOM    470  H4' ADE B  15      -5.566   6.730 -12.021  1.00  0.00      BS   H  
ATOM    471  H5' ADE B  15      -4.706   7.836 -13.839  1.00  0.00      BS   H  
ATOM    472  H61 ADE B  15       2.206   2.085 -12.876  1.00  0.00      BS   H  
ATOM    473  H62 ADE B  15       1.788   0.477 -12.554  1.00  0.00      BS   H  
ATOM    474 H2'' ADE B  15      -1.844   6.602 -11.102  1.00  0.00      BS   H  
ATOM    475 H5'' ADE B  15      -4.522   8.987 -12.539  1.00  0.00      BS   H  
ATOM    476  P   CYT B  16      -4.377   6.993  -8.013  1.00  0.00      BS   P  
ATOM    477  O1P CYT B  16      -5.572   7.446  -7.232  1.00  0.00      BS   O  
ATOM    478  O2P CYT B  16      -3.179   7.877  -7.969  1.00  0.00      BS   O  
ATOM    479  C5' CYT B  16      -5.051   4.659  -7.206  1.00  0.00      BS   C  
ATOM    480  O5' CYT B  16      -3.885   5.579  -7.464  1.00  0.00      BS   O  
ATOM    481  C4' CYT B  16      -4.691   3.209  -6.898  1.00  0.00      BS   C  
ATOM    482  O4' CYT B  16      -4.046   2.527  -7.991  1.00  0.00      BS   O  
ATOM    483  C3' CYT B  16      -3.801   3.012  -5.728  1.00  0.00      BS   C  
ATOM    484  O3' CYT B  16      -4.423   3.303  -4.446  1.00  0.00      BS   O  
ATOM    485  C2' CYT B  16      -3.307   1.580  -5.880  1.00  0.00      BS   C  
ATOM    486  C1' CYT B  16      -3.209   1.480  -7.493  1.00  0.00      BS   C  
ATOM    487  N1  CYT B  16      -1.810   1.788  -8.024  1.00  0.00      BS   N  
ATOM    488  C2  CYT B  16      -0.708   0.919  -7.739  1.00  0.00      BS   C  
ATOM    489  O2  CYT B  16      -0.906  -0.145  -7.136  1.00  0.00      BS   O  
ATOM    490  N3  CYT B  16       0.508   1.252  -8.037  1.00  0.00      BS   N  
ATOM    491  C4  CYT B  16       0.802   2.467  -8.472  1.00  0.00      BS   C  
ATOM    492  N4  CYT B  16       1.992   2.712  -8.912  1.00  0.00      BS   N  
ATOM    493  C5  CYT B  16      -0.185   3.451  -8.692  1.00  0.00      BS   C  
ATOM    494  C6  CYT B  16      -1.484   3.077  -8.402  1.00  0.00      BS   C  
ATOM    495  H5  CYT B  16       0.015   4.426  -9.136  1.00  0.00      BS   H  
ATOM    496  H6  CYT B  16      -2.286   3.775  -8.646  1.00  0.00      BS   H  
ATOM    497  H1' CYT B  16      -3.538   0.485  -7.860  1.00  0.00      BS   H  
ATOM    498  H2' CYT B  16      -4.035   0.852  -5.467  1.00  0.00      BS   H  
ATOM    499  H3' CYT B  16      -2.925   3.682  -5.853  1.00  0.00      BS   H  
ATOM    500  H4' CYT B  16      -5.619   2.646  -6.661  1.00  0.00      BS   H  
ATOM    501  H41 CYT B  16       2.619   1.959  -9.111  1.00  0.00      BS   H  
ATOM    502  H5' CYT B  16      -5.749   4.590  -8.067  1.00  0.00      BS   H  
ATOM    503  H42 CYT B  16       2.267   3.604  -9.272  1.00  0.00      BS   H  
ATOM    504 H2'' CYT B  16      -2.306   1.418  -5.424  1.00  0.00      BS   H  
ATOM    505 H5'' CYT B  16      -5.615   5.052  -6.332  1.00  0.00      BS   H  
ATOM    506  P   ADE B  17      -3.587   3.895  -3.278  1.00  0.00      BS   P  
ATOM    507  O1P ADE B  17      -4.498   4.783  -2.472  1.00  0.00      BS   O  
ATOM    508  O2P ADE B  17      -2.309   4.464  -3.779  1.00  0.00      BS   O  
ATOM    509  C5' ADE B  17      -3.903   1.393  -2.113  1.00  0.00      BS   C  
ATOM    510  O5' ADE B  17      -3.163   2.685  -2.322  1.00  0.00      BS   O  
ATOM    511  C4' ADE B  17      -2.905   0.244  -1.756  1.00  0.00      BS   C  
ATOM    512  O4' ADE B  17      -1.906   0.061  -2.803  1.00  0.00      BS   O  
ATOM    513  C3' ADE B  17      -2.133   0.321  -0.425  1.00  0.00      BS   C  
ATOM    514  O3' ADE B  17      -2.032  -0.882   0.220  1.00  0.00      BS   O  
ATOM    515  C2' ADE B  17      -0.794   0.773  -0.886  1.00  0.00      BS   C  
ATOM    516  C1' ADE B  17      -0.584   0.054  -2.236  1.00  0.00      BS   C  
ATOM    517  N1  ADE B  17       4.016   0.555  -4.614  1.00  0.00      BS   N  
ATOM    518  C2  ADE B  17       3.584  -0.293  -3.670  1.00  0.00      BS   C  
ATOM    519  N3  ADE B  17       2.333  -0.427  -3.206  1.00  0.00      BS   N  
ATOM    520  C4  ADE B  17       1.510   0.552  -3.695  1.00  0.00      BS   C  
ATOM    521  C5  ADE B  17       1.871   1.619  -4.529  1.00  0.00      BS   C  
ATOM    522  C6  ADE B  17       3.168   1.516  -5.111  1.00  0.00      BS   C  
ATOM    523  N6  ADE B  17       3.627   2.441  -5.963  1.00  0.00      BS   N  
ATOM    524  N7  ADE B  17       0.783   2.520  -4.600  1.00  0.00      BS   N  
ATOM    525  C8  ADE B  17      -0.143   1.997  -3.835  1.00  0.00      BS   C  
ATOM    526  N9  ADE B  17       0.254   0.831  -3.204  1.00  0.00      BS   N  
ATOM    527  H2  ADE B  17       4.317  -1.024  -3.328  1.00  0.00      BS   H  
ATOM    528  H8  ADE B  17      -1.187   2.287  -3.722  1.00  0.00      BS   H  
ATOM    529  H1' ADE B  17      -0.278  -1.014  -2.191  1.00  0.00      BS   H  
ATOM    530  H2' ADE B  17       0.039   0.449  -0.227  1.00  0.00      BS   H  
ATOM    531  H3' ADE B  17      -2.660   1.074   0.199  1.00  0.00      BS   H  
ATOM    532  H4' ADE B  17      -3.470  -0.713  -1.772  1.00  0.00      BS   H  
ATOM    533  H5' ADE B  17      -4.453   1.046  -3.015  1.00  0.00      BS   H  
ATOM    534  H61 ADE B  17       3.153   3.318  -6.046  1.00  0.00      BS   H  
ATOM    535  H62 ADE B  17       4.494   2.239  -6.419  1.00  0.00      BS   H  
ATOM    536 H2'' ADE B  17      -0.659   1.876  -0.919  1.00  0.00      BS   H  
ATOM    537 H5'' ADE B  17      -4.720   1.399  -1.361  1.00  0.00      BS   H  
ATOM    538  P   ADE B  18      -1.827  -0.930   1.762  1.00  0.00      BS   P  
ATOM    539  O1P ADE B  18      -2.058  -2.278   2.222  1.00  0.00      BS   O  
ATOM    540  O2P ADE B  18      -2.682   0.142   2.348  1.00  0.00      BS   O  
ATOM    541  C5' ADE B  18       0.718  -1.491   1.502  1.00  0.00      BS   C  
ATOM    542  O5' ADE B  18      -0.305  -0.614   1.994  1.00  0.00      BS   O  
ATOM    543  C4' ADE B  18       2.153  -0.926   1.615  1.00  0.00      BS   C  
ATOM    544  O4' ADE B  18       2.677  -0.324   0.323  1.00  0.00      BS   O  
ATOM    545  C3' ADE B  18       2.474   0.170   2.715  1.00  0.00      BS   C  
ATOM    546  O3' ADE B  18       3.477  -0.297   3.696  1.00  0.00      BS   O  
ATOM    547  C2' ADE B  18       2.950   1.359   1.903  1.00  0.00      BS   C  
ATOM    548  C1' ADE B  18       3.571   0.729   0.665  1.00  0.00      BS   C  
ATOM    549  N1  ADE B  18       6.805   2.527  -2.967  1.00  0.00      BS   N  
ATOM    550  C2  ADE B  18       6.891   1.558  -2.023  1.00  0.00      BS   C  
ATOM    551  N3  ADE B  18       5.941   1.079  -1.207  1.00  0.00      BS   N  
ATOM    552  C4  ADE B  18       4.863   1.774  -1.262  1.00  0.00      BS   C  
ATOM    553  C5  ADE B  18       4.526   2.724  -2.203  1.00  0.00      BS   C  
ATOM    554  C6  ADE B  18       5.561   3.156  -3.068  1.00  0.00      BS   C  
ATOM    555  N6  ADE B  18       5.341   4.091  -4.007  1.00  0.00      BS   N  
ATOM    556  N7  ADE B  18       3.281   3.277  -1.982  1.00  0.00      BS   N  
ATOM    557  C8  ADE B  18       2.894   2.627  -0.900  1.00  0.00      BS   C  
ATOM    558  N9  ADE B  18       3.777   1.632  -0.460  1.00  0.00      BS   N  
ATOM    559  H2  ADE B  18       7.864   1.105  -1.835  1.00  0.00      BS   H  
ATOM    560  H8  ADE B  18       1.921   2.666  -0.408  1.00  0.00      BS   H  
ATOM    561  H1' ADE B  18       4.484   0.262   1.094  1.00  0.00      BS   H  
ATOM    562  H2' ADE B  18       3.715   2.026   2.357  1.00  0.00      BS   H  
ATOM    563  H3' ADE B  18       1.524   0.555   3.143  1.00  0.00      BS   H  
ATOM    564  H4' ADE B  18       2.726  -1.849   1.846  1.00  0.00      BS   H  
ATOM    565  H5' ADE B  18       0.517  -1.717   0.433  1.00  0.00      BS   H  
ATOM    566  H61 ADE B  18       6.029   4.164  -4.728  1.00  0.00      BS   H  
ATOM    567  H62 ADE B  18       4.544   4.693  -4.036  1.00  0.00      BS   H  
ATOM    568 H2'' ADE B  18       2.050   1.969   1.675  1.00  0.00      BS   H  
ATOM    569 H5'' ADE B  18       0.745  -2.483   2.001  1.00  0.00      BS   H  
ATOM    570  P   CYT B  19       3.698   0.367   5.069  1.00  0.00      BS   P  
ATOM    571  O1P CYT B  19       3.823  -0.658   6.102  1.00  0.00      BS   O  
ATOM    572  O2P CYT B  19       2.795   1.527   5.262  1.00  0.00      BS   O  
ATOM    573  C5' CYT B  19       6.252   0.600   4.386  1.00  0.00      BS   C  
ATOM    574  O5' CYT B  19       5.078   1.116   4.938  1.00  0.00      BS   O  
ATOM    575  C4' CYT B  19       7.131   1.787   3.827  1.00  0.00      BS   C  
ATOM    576  O4' CYT B  19       6.488   2.479   2.666  1.00  0.00      BS   O  
ATOM    577  C3' CYT B  19       7.583   2.983   4.677  1.00  0.00      BS   C  
ATOM    578  O3' CYT B  19       8.962   2.982   4.867  1.00  0.00      BS   O  
ATOM    579  C2' CYT B  19       7.069   4.185   3.860  1.00  0.00      BS   C  
ATOM    580  C1' CYT B  19       7.048   3.705   2.483  1.00  0.00      BS   C  
ATOM    581  N1  CYT B  19       6.264   4.486   1.470  1.00  0.00      BS   N  
ATOM    582  C2  CYT B  19       6.886   4.716   0.171  1.00  0.00      BS   C  
ATOM    583  O2  CYT B  19       8.052   4.335  -0.116  1.00  0.00      BS   O  
ATOM    584  N3  CYT B  19       6.118   5.395  -0.699  1.00  0.00      BS   N  
ATOM    585  C4  CYT B  19       4.907   5.864  -0.412  1.00  0.00      BS   C  
ATOM    586  N4  CYT B  19       4.290   6.552  -1.324  1.00  0.00      BS   N  
ATOM    587  C5  CYT B  19       4.293   5.623   0.867  1.00  0.00      BS   C  
ATOM    588  C6  CYT B  19       4.990   4.801   1.709  1.00  0.00      BS   C  
ATOM    589  H5  CYT B  19       3.337   6.015   1.212  1.00  0.00      BS   H  
ATOM    590  H6  CYT B  19       4.655   4.544   2.714  1.00  0.00      BS   H  
ATOM    591  H1' CYT B  19       8.030   3.450   2.032  1.00  0.00      BS   H  
ATOM    592  H2' CYT B  19       7.787   5.031   3.903  1.00  0.00      BS   H  
ATOM    593  H3' CYT B  19       7.071   2.846   5.653  1.00  0.00      BS   H  
ATOM    594  H4' CYT B  19       7.976   1.235   3.362  1.00  0.00      BS   H  
ATOM    595  H41 CYT B  19       4.816   6.655  -2.168  1.00  0.00      BS   H  
ATOM    596  H5' CYT B  19       5.946  -0.131   3.608  1.00  0.00      BS   H  
ATOM    597  H42 CYT B  19       3.385   6.921  -1.109  1.00  0.00      BS   H  
ATOM    598 H2'' CYT B  19       6.046   4.439   4.209  1.00  0.00      BS   H  
ATOM    599 H5'' CYT B  19       6.845   0.079   5.167  1.00  0.00      BS   H  
ATOM    600  P   ADE B  20       9.707   4.117   5.612  1.00  0.00      BS   P  
ATOM    601  O1P ADE B  20      10.823   3.546   6.369  1.00  0.00      BS   O  
ATOM    602  O2P ADE B  20       8.762   4.962   6.334  1.00  0.00      BS   O  
ATOM    603  C5' ADE B  20      11.043   4.439   3.408  1.00  0.00      BS   C  
ATOM    604  O5' ADE B  20      10.289   5.034   4.473  1.00  0.00      BS   O  
ATOM    605  C4' ADE B  20      11.372   5.479   2.278  1.00  0.00      BS   C  
ATOM    606  O4' ADE B  20      10.130   6.000   1.730  1.00  0.00      BS   O  
ATOM    607  C3' ADE B  20      12.129   6.796   2.788  1.00  0.00      BS   C  
ATOM    608  O3' ADE B  20      13.177   7.180   1.962  1.00  0.00      BS   O  
ATOM    609  C2' ADE B  20      11.032   7.834   2.846  1.00  0.00      BS   C  
ATOM    610  C1' ADE B  20      10.193   7.460   1.638  1.00  0.00      BS   C  
ATOM    611  N1  ADE B  20       6.141   9.617  -0.850  1.00  0.00      BS   N  
ATOM    612  C2  ADE B  20       7.410   9.469  -1.160  1.00  0.00      BS   C  
ATOM    613  N3  ADE B  20       8.467   8.998  -0.484  1.00  0.00      BS   N  
ATOM    614  C4  ADE B  20       8.049   8.568   0.776  1.00  0.00      BS   C  
ATOM    615  C5  ADE B  20       6.746   8.615   1.267  1.00  0.00      BS   C  
ATOM    616  C6  ADE B  20       5.806   9.221   0.418  1.00  0.00      BS   C  
ATOM    617  N6  ADE B  20       4.524   9.336   0.733  1.00  0.00      BS   N  
ATOM    618  N7  ADE B  20       6.653   7.929   2.474  1.00  0.00      BS   N  
ATOM    619  C8  ADE B  20       7.874   7.490   2.690  1.00  0.00      BS   C  
ATOM    620  N9  ADE B  20       8.775   7.879   1.701  1.00  0.00      BS   N  
ATOM    621  H2  ADE B  20       7.705   9.818  -2.149  1.00  0.00      BS   H  
ATOM    622  H8  ADE B  20       8.202   6.782   3.450  1.00  0.00      BS   H  
ATOM    623  H1' ADE B  20      10.719   7.721   0.695  1.00  0.00      BS   H  
ATOM    624  H2' ADE B  20      11.380   8.871   2.653  1.00  0.00      BS   H  
ATOM    625  H3' ADE B  20      12.480   6.672   3.834  1.00  0.00      BS   H  
ATOM    626  H4' ADE B  20      11.918   4.916   1.490  1.00  0.00      BS   H  
ATOM    627  H5' ADE B  20      10.639   3.556   2.868  1.00  0.00      BS   H  
ATOM    628  H61 ADE B  20       4.250   9.569   1.666  1.00  0.00      BS   H  
ATOM    629  H62 ADE B  20       3.797   9.642   0.118  1.00  0.00      BS   H  
ATOM    630  H3T ADE B  20      13.310   8.130   1.998  1.00  0.00      BS   H  
ATOM    631 H2'' ADE B  20      10.504   7.814   3.824  1.00  0.00      BS   H  
ATOM    632 H5'' ADE B  20      12.028   4.156   3.834  1.00  0.00      BS   H  
TER   
ATOM    633  C5' URA R   1       9.847  14.247  -5.749  1.00  0.00      R    C  
ATOM    634  O5' URA R   1       9.249  12.962  -5.854  1.00  0.00      R    O  
ATOM    635  C4' URA R   1      11.435  14.165  -5.591  1.00  0.00      R    C  
ATOM    636  O4' URA R   1      11.672  14.137  -4.174  1.00  0.00      R    O  
ATOM    637  C3' URA R   1      12.278  13.062  -6.186  1.00  0.00      R    C  
ATOM    638  O3' URA R   1      12.475  13.352  -7.630  1.00  0.00      R    O  
ATOM    639  C2' URA R   1      13.520  13.090  -5.356  1.00  0.00      R    C  
ATOM    640  O2' URA R   1      14.422  14.152  -5.756  1.00  0.00      R    O  
ATOM    641  C1' URA R   1      12.878  13.426  -3.956  1.00  0.00      R    C  
ATOM    642  N1  URA R   1      12.679  12.262  -3.135  1.00  0.00      R    N  
ATOM    643  C2  URA R   1      13.764  11.556  -2.657  1.00  0.00      R    C  
ATOM    644  O2  URA R   1      14.922  11.981  -2.840  1.00  0.00      R    O  
ATOM    645  N3  URA R   1      13.477  10.494  -1.890  1.00  0.00      R    N  
ATOM    646  C4  URA R   1      12.224   9.859  -1.735  1.00  0.00      R    C  
ATOM    647  O4  URA R   1      12.043   8.823  -1.056  1.00  0.00      R    O  
ATOM    648  C5  URA R   1      11.182  10.583  -2.494  1.00  0.00      R    C  
ATOM    649  C6  URA R   1      11.437  11.687  -3.169  1.00  0.00      R    C  
ATOM    650  H3  URA R   1      14.236   9.910  -1.569  1.00  0.00      R    H  
ATOM    651  H5  URA R   1      10.197  10.150  -2.663  1.00  0.00      R    H  
ATOM    652  H6  URA R   1      10.580  12.121  -3.683  1.00  0.00      R    H  
ATOM    653  H1' URA R   1      13.505  14.195  -3.457  1.00  0.00      R    H  
ATOM    654  H2' URA R   1      15.283  13.987  -5.365  1.00  0.00      R    H  
ATOM    655  H3' URA R   1      11.823  12.076  -5.951  1.00  0.00      R    H  
ATOM    656  H4' URA R   1      11.863  15.174  -5.767  1.00  0.00      R    H  
ATOM    657  H5' URA R   1       9.440  14.818  -4.887  1.00  0.00      R    H  
ATOM    658  H5T URA R   1       9.473  12.659  -6.736  1.00  0.00      R    H  
ATOM    659 H2'' URA R   1      13.999  12.088  -5.338  1.00  0.00      R    H  
ATOM    660 H5'' URA R   1       9.699  14.974  -6.576  1.00  0.00      R    H  
ATOM    661  P   GUA R   2      11.719  12.419  -8.606  1.00  0.00      R    P  
ATOM    662  O1P GUA R   2      12.079  12.774  -9.982  1.00  0.00      R    O  
ATOM    663  O2P GUA R   2      10.284  12.394  -8.237  1.00  0.00      R    O  
ATOM    664  C5' GUA R   2      13.680  10.665  -8.052  1.00  0.00      R    C  
ATOM    665  O5' GUA R   2      12.322  11.004  -8.398  1.00  0.00      R    O  
ATOM    666  C4' GUA R   2      13.631   9.469  -7.016  1.00  0.00      R    C  
ATOM    667  O4' GUA R   2      12.812   9.842  -5.851  1.00  0.00      R    O  
ATOM    668  C3' GUA R   2      13.097   8.085  -7.464  1.00  0.00      R    C  
ATOM    669  O3' GUA R   2      14.126   7.442  -8.316  1.00  0.00      R    O  
ATOM    670  C2' GUA R   2      12.892   7.397  -6.098  1.00  0.00      R    C  
ATOM    671  O2' GUA R   2      14.060   6.964  -5.453  1.00  0.00      R    O  
ATOM    672  C1' GUA R   2      12.279   8.571  -5.297  1.00  0.00      R    C  
ATOM    673  N1  GUA R   2       8.546   6.513  -2.489  1.00  0.00      R    N  
ATOM    674  C2  GUA R   2       9.887   6.382  -2.395  1.00  0.00      R    C  
ATOM    675  N2  GUA R   2      10.311   5.504  -1.438  1.00  0.00      R    N  
ATOM    676  N3  GUA R   2      10.746   7.035  -3.212  1.00  0.00      R    N  
ATOM    677  C4  GUA R   2      10.177   7.782  -4.075  1.00  0.00      R    C  
ATOM    678  C5  GUA R   2       8.857   7.887  -4.353  1.00  0.00      R    C  
ATOM    679  C6  GUA R   2       7.938   7.290  -3.522  1.00  0.00      R    C  
ATOM    680  O6  GUA R   2       6.666   7.314  -3.704  1.00  0.00      R    O  
ATOM    681  N7  GUA R   2       8.633   8.676  -5.444  1.00  0.00      R    N  
ATOM    682  C8  GUA R   2       9.845   9.080  -5.834  1.00  0.00      R    C  
ATOM    683  N9  GUA R   2      10.829   8.501  -5.111  1.00  0.00      R    N  
ATOM    684  H1  GUA R   2       7.975   6.001  -1.833  1.00  0.00      R    H  
ATOM    685  H8  GUA R   2      10.101   9.730  -6.670  1.00  0.00      R    H  
ATOM    686  H1' GUA R   2      12.724   8.447  -4.287  1.00  0.00      R    H  
ATOM    687  H2' GUA R   2      14.089   6.005  -5.416  1.00  0.00      R    H  
ATOM    688  H21 GUA R   2       9.672   5.270  -0.705  1.00  0.00      R    H  
ATOM    689  H3' GUA R   2      12.133   8.321  -7.963  1.00  0.00      R    H  
ATOM    690  H22 GUA R   2      11.298   5.536  -1.279  1.00  0.00      R    H  
ATOM    691  H4' GUA R   2      14.682   9.262  -6.724  1.00  0.00      R    H  
ATOM    692  H5' GUA R   2      14.279  11.482  -7.597  1.00  0.00      R    H  
ATOM    693 H2'' GUA R   2      12.222   6.527  -6.266  1.00  0.00      R    H  
ATOM    694 H5'' GUA R   2      14.297  10.374  -8.929  1.00  0.00      R    H  
ATOM    695  P   URA R   3      13.631   6.174  -9.058  1.00  0.00      R    P  
ATOM    696  O1P URA R   3      14.713   5.914 -10.023  1.00  0.00      R    O  
ATOM    697  O2P URA R   3      12.211   6.335  -9.629  1.00  0.00      R    O  
ATOM    698  C5' URA R   3      14.795   4.503  -7.522  1.00  0.00      R    C  
ATOM    699  O5' URA R   3      13.604   5.077  -7.959  1.00  0.00      R    O  
ATOM    700  C4' URA R   3      14.489   3.441  -6.412  1.00  0.00      R    C  
ATOM    701  O4' URA R   3      13.779   4.094  -5.248  1.00  0.00      R    O  
ATOM    702  C3' URA R   3      13.545   2.270  -6.842  1.00  0.00      R    C  
ATOM    703  O3' URA R   3      14.241   1.273  -7.593  1.00  0.00      R    O  
ATOM    704  C2' URA R   3      13.009   1.867  -5.431  1.00  0.00      R    C  
ATOM    705  O2' URA R   3      14.100   1.210  -4.754  1.00  0.00      R    O  
ATOM    706  C1' URA R   3      12.782   3.205  -4.820  1.00  0.00      R    C  
ATOM    707  N1  URA R   3      11.389   3.623  -4.978  1.00  0.00      R    N  
ATOM    708  C2  URA R   3      10.425   3.250  -4.015  1.00  0.00      R    C  
ATOM    709  O2  URA R   3      10.636   2.393  -3.159  1.00  0.00      R    O  
ATOM    710  N3  URA R   3       9.244   3.714  -4.248  1.00  0.00      R    N  
ATOM    711  C4  URA R   3       8.738   4.277  -5.396  1.00  0.00      R    C  
ATOM    712  O4  URA R   3       7.563   4.470  -5.487  1.00  0.00      R    O  
ATOM    713  C5  URA R   3       9.722   4.599  -6.369  1.00  0.00      R    C  
ATOM    714  C6  URA R   3      11.011   4.407  -6.045  1.00  0.00      R    C  
ATOM    715  H3  URA R   3       8.534   3.265  -3.688  1.00  0.00      R    H  
ATOM    716  H5  URA R   3       9.554   5.062  -7.341  1.00  0.00      R    H  
ATOM    717  H6  URA R   3      11.877   4.528  -6.695  1.00  0.00      R    H  
ATOM    718  H1' URA R   3      12.985   3.177  -3.727  1.00  0.00      R    H  
ATOM    719  H2' URA R   3      13.756   0.406  -4.356  1.00  0.00      R    H  
ATOM    720  H3' URA R   3      12.772   2.832  -7.410  1.00  0.00      R    H  
ATOM    721  H4' URA R   3      15.432   3.099  -5.933  1.00  0.00      R    H  
ATOM    722  H5' URA R   3      15.453   5.310  -7.137  1.00  0.00      R    H  
ATOM    723 H2'' URA R   3      12.114   1.210  -5.456  1.00  0.00      R    H  
ATOM    724 H5'' URA R   3      15.282   3.894  -8.314  1.00  0.00      R    H  
ATOM    725  P   URA R   4      13.457   0.322  -8.567  1.00  0.00      R    P  
ATOM    726  O1P URA R   4      14.427  -0.588  -9.102  1.00  0.00      R    O  
ATOM    727  O2P URA R   4      12.815   1.100  -9.599  1.00  0.00      R    O  
ATOM    728  C5' URA R   4      12.884  -1.704  -6.857  1.00  0.00      R    C  
ATOM    729  O5' URA R   4      12.459  -0.475  -7.601  1.00  0.00      R    O  
ATOM    730  C4' URA R   4      11.989  -2.294  -5.772  1.00  0.00      R    C  
ATOM    731  O4' URA R   4      11.354  -1.164  -5.055  1.00  0.00      R    O  
ATOM    732  C3' URA R   4      10.769  -2.990  -6.345  1.00  0.00      R    C  
ATOM    733  O3' URA R   4      10.976  -4.273  -6.945  1.00  0.00      R    O  
ATOM    734  C2' URA R   4       9.744  -2.927  -5.189  1.00  0.00      R    C  
ATOM    735  O2' URA R   4      10.064  -3.914  -4.209  1.00  0.00      R    O  
ATOM    736  C1' URA R   4      10.027  -1.538  -4.734  1.00  0.00      R    C  
ATOM    737  N1  URA R   4       9.042  -0.575  -5.269  1.00  0.00      R    N  
ATOM    738  C2  URA R   4       7.732  -0.519  -4.727  1.00  0.00      R    C  
ATOM    739  O2  URA R   4       7.322  -1.220  -3.811  1.00  0.00      R    O  
ATOM    740  N3  URA R   4       6.890   0.301  -5.365  1.00  0.00      R    N  
ATOM    741  C4  URA R   4       7.116   0.978  -6.505  1.00  0.00      R    C  
ATOM    742  O4  URA R   4       6.272   1.772  -6.924  1.00  0.00      R    O  
ATOM    743  C5  URA R   4       8.416   0.818  -7.102  1.00  0.00      R    C  
ATOM    744  C6  URA R   4       9.338   0.230  -6.404  1.00  0.00      R    C  
ATOM    745  H3  URA R   4       5.948   0.392  -5.011  1.00  0.00      R    H  
ATOM    746  H5  URA R   4       8.753   1.368  -7.981  1.00  0.00      R    H  
ATOM    747  H6  URA R   4      10.393   0.232  -6.680  1.00  0.00      R    H  
ATOM    748  H1' URA R   4       9.962  -1.632  -3.628  1.00  0.00      R    H  
ATOM    749  H2' URA R   4       9.326  -4.035  -3.607  1.00  0.00      R    H  
ATOM    750  H3' URA R   4      10.407  -2.273  -7.112  1.00  0.00      R    H  
ATOM    751  H4' URA R   4      12.429  -3.139  -5.199  1.00  0.00      R    H  
ATOM    752  H5' URA R   4      13.891  -1.540  -6.414  1.00  0.00      R    H  
ATOM    753 H2'' URA R   4       8.704  -3.068  -5.552  1.00  0.00      R    H  
ATOM    754 H5'' URA R   4      13.075  -2.474  -7.635  1.00  0.00      R    H  
ATOM    755  P   GUA R   5       9.929  -4.665  -8.049  1.00  0.00      R    P  
ATOM    756  O1P GUA R   5      10.341  -5.973  -8.536  1.00  0.00      R    O  
ATOM    757  O2P GUA R   5       9.989  -3.674  -9.166  1.00  0.00      R    O  
ATOM    758  C5' GUA R   5       8.381  -5.816  -6.429  1.00  0.00      R    C  
ATOM    759  O5' GUA R   5       8.493  -4.698  -7.368  1.00  0.00      R    O  
ATOM    760  C4' GUA R   5       6.975  -5.987  -5.830  1.00  0.00      R    C  
ATOM    761  O4' GUA R   5       6.692  -4.813  -4.991  1.00  0.00      R    O  
ATOM    762  C3' GUA R   5       5.786  -6.141  -6.805  1.00  0.00      R    C  
ATOM    763  O3' GUA R   5       5.630  -7.495  -7.271  1.00  0.00      R    O  
ATOM    764  C2' GUA R   5       4.661  -5.676  -5.841  1.00  0.00      R    C  
ATOM    765  O2' GUA R   5       4.485  -6.670  -4.839  1.00  0.00      R    O  
ATOM    766  C1' GUA R   5       5.357  -4.499  -5.245  1.00  0.00      R    C  
ATOM    767  N1  GUA R   5       1.983  -1.251  -7.122  1.00  0.00      R    N  
ATOM    768  C2  GUA R   5       1.785  -2.170  -6.135  1.00  0.00      R    C  
ATOM    769  N2  GUA R   5       0.518  -2.316  -5.639  1.00  0.00      R    N  
ATOM    770  N3  GUA R   5       2.762  -2.865  -5.645  1.00  0.00      R    N  
ATOM    771  C4  GUA R   5       3.940  -2.597  -6.258  1.00  0.00      R    C  
ATOM    772  C5  GUA R   5       4.224  -1.675  -7.243  1.00  0.00      R    C  
ATOM    773  C6  GUA R   5       3.182  -0.908  -7.754  1.00  0.00      R    C  
ATOM    774  O6  GUA R   5       3.317  -0.073  -8.676  1.00  0.00      R    O  
ATOM    775  N7  GUA R   5       5.584  -1.730  -7.580  1.00  0.00      R    N  
ATOM    776  C8  GUA R   5       6.066  -2.701  -6.875  1.00  0.00      R    C  
ATOM    777  N9  GUA R   5       5.131  -3.312  -6.080  1.00  0.00      R    N  
ATOM    778  H1  GUA R   5       1.233  -0.616  -7.358  1.00  0.00      R    H  
ATOM    779  H8  GUA R   5       7.132  -2.907  -6.780  1.00  0.00      R    H  
ATOM    780  H1' GUA R   5       4.894  -4.204  -4.279  1.00  0.00      R    H  
ATOM    781  H2' GUA R   5       3.549  -6.828  -4.697  1.00  0.00      R    H  
ATOM    782  H21 GUA R   5      -0.165  -1.719  -6.061  1.00  0.00      R    H  
ATOM    783  H3' GUA R   5       5.933  -5.339  -7.559  1.00  0.00      R    H  
ATOM    784  H22 GUA R   5       0.309  -2.752  -4.764  1.00  0.00      R    H  
ATOM    785  H4' GUA R   5       6.959  -6.870  -5.156  1.00  0.00      R    H  
ATOM    786  H5' GUA R   5       9.207  -5.821  -5.687  1.00  0.00      R    H  
ATOM    787 H2'' GUA R   5       3.714  -5.432  -6.370  1.00  0.00      R    H  
ATOM    788 H5'' GUA R   5       8.457  -6.792  -6.957  1.00  0.00      R    H  
ATOM    789  P   URA R   6       5.158  -7.591  -8.728  1.00  0.00      R    P  
ATOM    790  O1P URA R   6       4.789  -9.002  -9.015  1.00  0.00      R    O  
ATOM    791  O2P URA R   6       6.063  -6.891  -9.684  1.00  0.00      R    O  
ATOM    792  C5' URA R   6       2.759  -7.495  -7.809  1.00  0.00      R    C  
ATOM    793  O5' URA R   6       3.697  -6.986  -8.765  1.00  0.00      R    O  
ATOM    794  C4' URA R   6       1.385  -6.825  -7.990  1.00  0.00      R    C  
ATOM    795  O4' URA R   6       1.615  -5.371  -7.866  1.00  0.00      R    O  
ATOM    796  C3' URA R   6       0.701  -6.976  -9.328  1.00  0.00      R    C  
ATOM    797  O3' URA R   6       0.058  -8.224  -9.324  1.00  0.00      R    O  
ATOM    798  C2' URA R   6      -0.253  -5.747  -9.303  1.00  0.00      R    C  
ATOM    799  O2' URA R   6      -1.475  -6.110  -8.725  1.00  0.00      R    O  
ATOM    800  C1' URA R   6       0.560  -4.664  -8.607  1.00  0.00      R    C  
ATOM    801  N1  URA R   6       1.111  -3.611  -9.447  1.00  0.00      R    N  
ATOM    802  C2  URA R   6       0.326  -2.588  -9.970  1.00  0.00      R    C  
ATOM    803  O2  URA R   6      -0.851  -2.431  -9.633  1.00  0.00      R    O  
ATOM    804  N3  URA R   6       1.002  -1.729 -10.875  1.00  0.00      R    N  
ATOM    805  C4  URA R   6       2.152  -2.018 -11.512  1.00  0.00      R    C  
ATOM    806  O4  URA R   6       2.556  -1.298 -12.430  1.00  0.00      R    O  
ATOM    807  C5  URA R   6       2.954  -3.047 -10.910  1.00  0.00      R    C  
ATOM    808  C6  URA R   6       2.355  -3.824  -9.977  1.00  0.00      R    C  
ATOM    809  H3  URA R   6       0.378  -1.005 -11.200  1.00  0.00      R    H  
ATOM    810  H5  URA R   6       4.017  -3.149 -11.129  1.00  0.00      R    H  
ATOM    811  H6  URA R   6       2.827  -4.738  -9.616  1.00  0.00      R    H  
ATOM    812  H1' URA R   6      -0.080  -4.252  -7.797  1.00  0.00      R    H  
ATOM    813  H2' URA R   6      -2.179  -6.072  -9.377  1.00  0.00      R    H  
ATOM    814  H3' URA R   6       1.520  -6.862 -10.070  1.00  0.00      R    H  
ATOM    815  H4' URA R   6       0.694  -7.194  -7.201  1.00  0.00      R    H  
ATOM    816  H5' URA R   6       3.042  -7.452  -6.736  1.00  0.00      R    H  
ATOM    817 H2'' URA R   6      -0.344  -5.482 -10.379  1.00  0.00      R    H  
ATOM    818 H5'' URA R   6       2.537  -8.540  -8.116  1.00  0.00      R    H  
ATOM    819  P   ADE R   7      -0.215  -8.994 -10.693  1.00  0.00      R    P  
ATOM    820  O1P ADE R   7      -1.048 -10.213 -10.391  1.00  0.00      R    O  
ATOM    821  O2P ADE R   7       1.077  -9.165 -11.354  1.00  0.00      R    O  
ATOM    822  C5' ADE R   7      -2.445  -8.071 -11.657  1.00  0.00      R    C  
ATOM    823  O5' ADE R   7      -1.039  -7.899 -11.543  1.00  0.00      R    O  
ATOM    824  C4' ADE R   7      -3.242  -6.849 -11.961  1.00  0.00      R    C  
ATOM    825  O4' ADE R   7      -2.728  -5.594 -11.233  1.00  0.00      R    O  
ATOM    826  C3' ADE R   7      -3.333  -6.374 -13.377  1.00  0.00      R    C  
ATOM    827  O3' ADE R   7      -4.084  -7.329 -14.137  1.00  0.00      R    O  
ATOM    828  C2' ADE R   7      -3.944  -5.002 -13.187  1.00  0.00      R    C  
ATOM    829  O2' ADE R   7      -5.255  -5.149 -12.688  1.00  0.00      R    O  
ATOM    830  C1' ADE R   7      -2.926  -4.546 -12.123  1.00  0.00      R    C  
ATOM    831  N1  ADE R   7      -0.925  -0.521 -14.629  1.00  0.00      R    N  
ATOM    832  C2  ADE R   7      -2.115  -0.718 -14.104  1.00  0.00      R    C  
ATOM    833  N3  ADE R   7      -2.486  -1.805 -13.439  1.00  0.00      R    N  
ATOM    834  C4  ADE R   7      -1.492  -2.749 -13.309  1.00  0.00      R    C  
ATOM    835  C5  ADE R   7      -0.244  -2.622 -13.752  1.00  0.00      R    C  
ATOM    836  C6  ADE R   7       0.092  -1.467 -14.484  1.00  0.00      R    C  
ATOM    837  N6  ADE R   7       1.332  -1.221 -14.914  1.00  0.00      R    N  
ATOM    838  N7  ADE R   7       0.450  -3.763 -13.470  1.00  0.00      R    N  
ATOM    839  C8  ADE R   7      -0.396  -4.541 -12.858  1.00  0.00      R    C  
ATOM    840  N9  ADE R   7      -1.663  -4.010 -12.789  1.00  0.00      R    N  
ATOM    841  H2  ADE R   7      -2.932  -0.004 -14.209  1.00  0.00      R    H  
ATOM    842  H8  ADE R   7      -0.080  -5.535 -12.540  1.00  0.00      R    H  
ATOM    843  H1' ADE R   7      -3.481  -3.748 -11.585  1.00  0.00      R    H  
ATOM    844  H2' ADE R   7      -5.788  -4.745 -13.376  1.00  0.00      R    H  
ATOM    845  H3' ADE R   7      -2.246  -6.335 -13.607  1.00  0.00      R    H  
ATOM    846  H4' ADE R   7      -4.289  -7.063 -11.652  1.00  0.00      R    H  
ATOM    847  H5' ADE R   7      -2.956  -8.493 -10.765  1.00  0.00      R    H  
ATOM    848  H61 ADE R   7       2.045  -1.914 -14.802  1.00  0.00      R    H  
ATOM    849  H62 ADE R   7       1.705  -0.351 -15.238  1.00  0.00      R    H  
ATOM    850 H2'' ADE R   7      -3.865  -4.392 -14.113  1.00  0.00      R    H  
ATOM    851 H5'' ADE R   7      -2.748  -8.830 -12.410  1.00  0.00      R    H  
ATOM    852  P   ADE R   8      -3.781  -7.668 -15.578  1.00  0.00      R    P  
ATOM    853  O1P ADE R   8      -4.697  -8.715 -16.029  1.00  0.00      R    O  
ATOM    854  O2P ADE R   8      -2.336  -7.926 -15.797  1.00  0.00      R    O  
ATOM    855  C5' ADE R   8      -5.592  -5.965 -16.166  1.00  0.00      R    C  
ATOM    856  O5' ADE R   8      -4.162  -6.334 -16.261  1.00  0.00      R    O  
ATOM    857  C4' ADE R   8      -5.846  -4.508 -16.627  1.00  0.00      R    C  
ATOM    858  O4' ADE R   8      -4.974  -3.547 -15.945  1.00  0.00      R    O  
ATOM    859  C3' ADE R   8      -5.831  -4.297 -18.106  1.00  0.00      R    C  
ATOM    860  O3' ADE R   8      -7.062  -4.723 -18.836  1.00  0.00      R    O  
ATOM    861  C2' ADE R   8      -5.454  -2.820 -18.157  1.00  0.00      R    C  
ATOM    862  O2' ADE R   8      -6.568  -2.010 -17.973  1.00  0.00      R    O  
ATOM    863  C1' ADE R   8      -4.544  -2.692 -16.905  1.00  0.00      R    C  
ATOM    864  N1  ADE R   8      -0.458  -0.072 -18.611  1.00  0.00      R    N  
ATOM    865  C2  ADE R   8      -1.734   0.277 -18.489  1.00  0.00      R    C  
ATOM    866  N3  ADE R   8      -2.775  -0.408 -18.058  1.00  0.00      R    N  
ATOM    867  C4  ADE R   8      -2.388  -1.712 -17.741  1.00  0.00      R    C  
ATOM    868  C5  ADE R   8      -1.079  -2.193 -17.759  1.00  0.00      R    C  
ATOM    869  C6  ADE R   8      -0.065  -1.374 -18.264  1.00  0.00      R    C  
ATOM    870  N6  ADE R   8       1.251  -1.636 -18.303  1.00  0.00      R    N  
ATOM    871  N7  ADE R   8      -1.027  -3.495 -17.216  1.00  0.00      R    N  
ATOM    872  C8  ADE R   8      -2.253  -3.736 -16.876  1.00  0.00      R    C  
ATOM    873  N9  ADE R   8      -3.109  -2.752 -17.196  1.00  0.00      R    N  
ATOM    874  H2  ADE R   8      -2.047   1.294 -18.724  1.00  0.00      R    H  
ATOM    875  H8  ADE R   8      -2.613  -4.717 -16.567  1.00  0.00      R    H  
ATOM    876  H1' ADE R   8      -4.684  -1.637 -16.584  1.00  0.00      R    H  
ATOM    877  H2' ADE R   8      -6.162  -1.139 -17.976  1.00  0.00      R    H  
ATOM    878  H3' ADE R   8      -4.886  -4.815 -18.375  1.00  0.00      R    H  
ATOM    879  H4' ADE R   8      -6.847  -4.142 -16.314  1.00  0.00      R    H  
ATOM    880  H5' ADE R   8      -5.965  -6.002 -15.120  1.00  0.00      R    H  
ATOM    881  H61 ADE R   8       1.496  -2.497 -17.858  1.00  0.00      R    H  
ATOM    882  H62 ADE R   8       1.799  -1.072 -18.921  1.00  0.00      R    H  
ATOM    883 H2'' ADE R   8      -4.966  -2.562 -19.120  1.00  0.00      R    H  
ATOM    884 H5'' ADE R   8      -6.205  -6.692 -16.740  1.00  0.00      R    H  
ATOM    885  P   GUA R   9      -6.917  -5.121 -20.320  1.00  0.00      R    P  
ATOM    886  O1P GUA R   9      -8.237  -5.499 -20.807  1.00  0.00      R    O  
ATOM    887  O2P GUA R   9      -5.918  -6.165 -20.405  1.00  0.00      R    O  
ATOM    888  C5' GUA R   9      -7.278  -2.964 -21.632  1.00  0.00      R    C  
ATOM    889  O5' GUA R   9      -6.347  -3.856 -21.003  1.00  0.00      R    O  
ATOM    890  C4' GUA R   9      -6.598  -1.671 -22.244  1.00  0.00      R    C  
ATOM    891  O4' GUA R   9      -5.654  -1.131 -21.326  1.00  0.00      R    O  
ATOM    892  C3' GUA R   9      -5.853  -1.799 -23.511  1.00  0.00      R    C  
ATOM    893  O3' GUA R   9      -6.763  -2.068 -24.616  1.00  0.00      R    O  
ATOM    894  C2' GUA R   9      -5.061  -0.481 -23.533  1.00  0.00      R    C  
ATOM    895  O2' GUA R   9      -5.833   0.611 -23.887  1.00  0.00      R    O  
ATOM    896  C1' GUA R   9      -4.614  -0.383 -22.054  1.00  0.00      R    C  
ATOM    897  N1  GUA R   9       0.409  -0.085 -22.559  1.00  0.00      R    N  
ATOM    898  C2  GUA R   9      -0.487   0.792 -23.020  1.00  0.00      R    C  
ATOM    899  N2  GUA R   9      -0.028   1.805 -23.772  1.00  0.00      R    N  
ATOM    900  N3  GUA R   9      -1.852   0.651 -22.855  1.00  0.00      R    N  
ATOM    901  C4  GUA R   9      -2.103  -0.462 -22.143  1.00  0.00      R    C  
ATOM    902  C5  GUA R   9      -1.189  -1.360 -21.584  1.00  0.00      R    C  
ATOM    903  C6  GUA R   9       0.185  -1.163 -21.700  1.00  0.00      R    C  
ATOM    904  O6  GUA R   9       1.103  -1.912 -21.303  1.00  0.00      R    O  
ATOM    905  N7  GUA R   9      -1.772  -2.445 -21.007  1.00  0.00      R    N  
ATOM    906  C8  GUA R   9      -3.025  -2.142 -21.114  1.00  0.00      R    C  
ATOM    907  N9  GUA R   9      -3.295  -0.965 -21.775  1.00  0.00      R    N  
ATOM    908  H1  GUA R   9       1.379   0.191 -22.586  1.00  0.00      R    H  
ATOM    909  H8  GUA R   9      -3.848  -2.817 -20.879  1.00  0.00      R    H  
ATOM    910  H1' GUA R   9      -4.773   0.643 -21.657  1.00  0.00      R    H  
ATOM    911  H2' GUA R   9      -5.345   1.404 -24.121  1.00  0.00      R    H  
ATOM    912  H21 GUA R   9       0.945   1.759 -23.998  1.00  0.00      R    H  
ATOM    913  H3' GUA R   9      -5.170  -2.644 -23.281  1.00  0.00      R    H  
ATOM    914  H22 GUA R   9      -0.704   2.428 -24.167  1.00  0.00      R    H  
ATOM    915  H4' GUA R   9      -7.448  -0.960 -22.325  1.00  0.00      R    H  
ATOM    916  H5' GUA R   9      -8.036  -2.571 -20.920  1.00  0.00      R    H  
ATOM    917 H2'' GUA R   9      -4.168  -0.571 -24.187  1.00  0.00      R    H  
ATOM    918 H5'' GUA R   9      -7.767  -3.512 -22.466  1.00  0.00      R    H  
ATOM    919  P   CYT R  10      -6.189  -2.914 -25.835  1.00  0.00      R    P  
ATOM    920  O1P CYT R  10      -7.229  -3.010 -26.914  1.00  0.00      R    O  
ATOM    921  O2P CYT R  10      -5.743  -4.257 -25.345  1.00  0.00      R    O  
ATOM    922  C5' CYT R  10      -5.243  -0.768 -27.111  1.00  0.00      R    C  
ATOM    923  O5' CYT R  10      -4.977  -2.021 -26.363  1.00  0.00      R    O  
ATOM    924  C4' CYT R  10      -3.986   0.062 -27.498  1.00  0.00      R    C  
ATOM    925  O4' CYT R  10      -3.156   0.501 -26.342  1.00  0.00      R    O  
ATOM    926  C3' CYT R  10      -2.984  -0.809 -28.293  1.00  0.00      R    C  
ATOM    927  O3' CYT R  10      -3.359  -0.914 -29.662  1.00  0.00      R    O  
ATOM    928  C2' CYT R  10      -1.671  -0.158 -28.068  1.00  0.00      R    C  
ATOM    929  O2' CYT R  10      -1.409   1.051 -28.778  1.00  0.00      R    O  
ATOM    930  C1' CYT R  10      -1.792   0.139 -26.574  1.00  0.00      R    C  
ATOM    931  N1  CYT R  10      -1.275  -1.014 -25.731  1.00  0.00      R    N  
ATOM    932  C2  CYT R  10       0.120  -1.316 -25.734  1.00  0.00      R    C  
ATOM    933  O2  CYT R  10       0.903  -0.632 -26.375  1.00  0.00      R    O  
ATOM    934  N3  CYT R  10       0.568  -2.344 -24.939  1.00  0.00      R    N  
ATOM    935  C4  CYT R  10      -0.247  -3.128 -24.248  1.00  0.00      R    C  
ATOM    936  N4  CYT R  10       0.252  -4.130 -23.542  1.00  0.00      R    N  
ATOM    937  C5  CYT R  10      -1.671  -2.909 -24.307  1.00  0.00      R    C  
ATOM    938  C6  CYT R  10      -2.101  -1.872 -25.057  1.00  0.00      R    C  
ATOM    939  H5  CYT R  10      -2.210  -3.668 -23.742  1.00  0.00      R    H  
ATOM    940  H6  CYT R  10      -3.162  -1.667 -25.200  1.00  0.00      R    H  
ATOM    941  H1' CYT R  10      -1.170   1.023 -26.317  1.00  0.00      R    H  
ATOM    942  H2' CYT R  10      -0.573   1.444 -28.518  1.00  0.00      R    H  
ATOM    943  H3' CYT R  10      -3.052  -1.828 -27.859  1.00  0.00      R    H  
ATOM    944  H4' CYT R  10      -4.270   1.026 -27.971  1.00  0.00      R    H  
ATOM    945  H41 CYT R  10       1.226  -4.337 -23.446  1.00  0.00      R    H  
ATOM    946  H5' CYT R  10      -6.016  -0.142 -26.618  1.00  0.00      R    H  
ATOM    947  H42 CYT R  10      -0.284  -4.670 -22.891  1.00  0.00      R    H  
ATOM    948  H3T CYT R  10      -3.007  -1.741 -29.999  1.00  0.00      R    H  
ATOM    949 H2'' CYT R  10      -0.852  -0.879 -28.276  1.00  0.00      R    H  
ATOM    950 H5'' CYT R  10      -5.754  -0.952 -28.081  1.00  0.00      R    H  
TER   
ATOM    951  P   CYT T   9      -8.473   7.347 -22.563  1.00  0.00      TS   P  
ATOM    952  O1P CYT T   9      -7.952   6.870 -23.877  1.00  0.00      TS   O  
ATOM    953  O2P CYT T   9      -8.739   6.395 -21.452  1.00  0.00      TS   O  
ATOM    954  C5' CYT T   9      -7.567   9.780 -22.899  1.00  0.00      TS   C  
ATOM    955  O5' CYT T   9      -7.704   8.625 -22.013  1.00  0.00      TS   O  
ATOM    956  C4' CYT T   9      -6.151  10.498 -22.592  1.00  0.00      TS   C  
ATOM    957  O4' CYT T   9      -6.212  10.932 -21.191  1.00  0.00      TS   O  
ATOM    958  C3' CYT T   9      -4.982   9.522 -22.712  1.00  0.00      TS   C  
ATOM    959  O3' CYT T   9      -3.847  10.133 -23.492  1.00  0.00      TS   O  
ATOM    960  C2' CYT T   9      -4.657   9.289 -21.261  1.00  0.00      TS   C  
ATOM    961  C1' CYT T   9      -4.898  10.716 -20.710  1.00  0.00      TS   C  
ATOM    962  N1  CYT T   9      -4.945  10.949 -19.298  1.00  0.00      TS   N  
ATOM    963  C2  CYT T   9      -4.891  12.252 -18.800  1.00  0.00      TS   C  
ATOM    964  O2  CYT T   9      -4.837  13.202 -19.603  1.00  0.00      TS   O  
ATOM    965  N3  CYT T   9      -4.966  12.446 -17.458  1.00  0.00      TS   N  
ATOM    966  C4  CYT T   9      -4.961  11.396 -16.670  1.00  0.00      TS   C  
ATOM    967  N4  CYT T   9      -5.180  11.647 -15.383  1.00  0.00      TS   N  
ATOM    968  C5  CYT T   9      -4.973  10.067 -17.150  1.00  0.00      TS   C  
ATOM    969  O5T CYT T   9      -9.902   7.837 -22.942  1.00  0.00      TS   O  
ATOM    970  C6  CYT T   9      -4.928   9.885 -18.445  1.00  0.00      TS   C  
ATOM    971  H5  CYT T   9      -5.166   9.193 -16.527  1.00  0.00      TS   H  
ATOM    972  H6  CYT T   9      -5.002   8.885 -18.872  1.00  0.00      TS   H  
ATOM    973  H1' CYT T   9      -4.119  11.367 -21.160  1.00  0.00      TS   H  
ATOM    974  H2' CYT T   9      -3.608   8.972 -21.078  1.00  0.00      TS   H  
ATOM    975  H3' CYT T   9      -5.368   8.623 -23.239  1.00  0.00      TS   H  
ATOM    976  H4' CYT T   9      -6.047  11.408 -23.222  1.00  0.00      TS   H  
ATOM    977  H41 CYT T   9      -5.312  10.835 -14.815  1.00  0.00      TS   H  
ATOM    978  H5' CYT T   9      -8.346  10.505 -22.580  1.00  0.00      TS   H  
ATOM    979  H42 CYT T   9      -5.419  12.597 -15.180  1.00  0.00      TS   H  
ATOM    980  H5T CYT T   9     -10.599   7.588 -22.330  1.00  0.00      TS   H  
ATOM    981 H2'' CYT T   9      -5.345   8.509 -20.868  1.00  0.00      TS   H  
ATOM    982 H5'' CYT T   9      -7.736   9.636 -23.988  1.00  0.00      TS   H  
ATOM    983  P   GUA T  10      -3.507   9.494 -24.860  1.00  0.00      TS   P  
ATOM    984  O1P GUA T  10      -4.702   9.759 -25.723  1.00  0.00      TS   O  
ATOM    985  O2P GUA T  10      -3.225   8.058 -24.736  1.00  0.00      TS   O  
ATOM    986  C5' GUA T  10      -1.985  10.184 -26.897  1.00  0.00      TS   C  
ATOM    987  O5' GUA T  10      -2.290  10.277 -25.484  1.00  0.00      TS   O  
ATOM    988  C4' GUA T  10      -0.565   9.745 -27.168  1.00  0.00      TS   C  
ATOM    989  O4' GUA T  10       0.382  10.332 -26.195  1.00  0.00      TS   O  
ATOM    990  C3' GUA T  10      -0.377   8.168 -26.862  1.00  0.00      TS   C  
ATOM    991  O3' GUA T  10       0.290   7.506 -27.962  1.00  0.00      TS   O  
ATOM    992  C2' GUA T  10       0.506   8.129 -25.653  1.00  0.00      TS   C  
ATOM    993  C1' GUA T  10       1.353   9.353 -25.797  1.00  0.00      TS   C  
ATOM    994  N1  GUA T  10       0.895  11.176 -21.040  1.00  0.00      TS   N  
ATOM    995  C2  GUA T  10      -0.100  10.723 -21.888  1.00  0.00      TS   C  
ATOM    996  N2  GUA T  10      -1.303  10.667 -21.413  1.00  0.00      TS   N  
ATOM    997  N3  GUA T  10       0.194  10.439 -23.221  1.00  0.00      TS   N  
ATOM    998  C4  GUA T  10       1.498  10.416 -23.471  1.00  0.00      TS   C  
ATOM    999  C5  GUA T  10       2.508  10.818 -22.674  1.00  0.00      TS   C  
ATOM   1000  C6  GUA T  10       2.253  11.171 -21.342  1.00  0.00      TS   C  
ATOM   1001  O6  GUA T  10       3.098  11.563 -20.532  1.00  0.00      TS   O  
ATOM   1002  N7  GUA T  10       3.747  10.517 -23.201  1.00  0.00      TS   N  
ATOM   1003  C8  GUA T  10       3.449   9.960 -24.355  1.00  0.00      TS   C  
ATOM   1004  N9  GUA T  10       2.108   9.842 -24.612  1.00  0.00      TS   N  
ATOM   1005  H1  GUA T  10       0.654  11.072 -20.064  1.00  0.00      TS   H  
ATOM   1006  H8  GUA T  10       4.128   9.442 -25.032  1.00  0.00      TS   H  
ATOM   1007  H1' GUA T  10       2.050   9.107 -26.626  1.00  0.00      TS   H  
ATOM   1008  H2' GUA T  10       0.993   7.130 -25.633  1.00  0.00      TS   H  
ATOM   1009  H21 GUA T  10      -1.933  10.417 -22.148  1.00  0.00      TS   H  
ATOM   1010  H3' GUA T  10      -1.318   7.640 -26.595  1.00  0.00      TS   H  
ATOM   1011  H22 GUA T  10      -1.559  11.183 -20.595  1.00  0.00      TS   H  
ATOM   1012  H4' GUA T  10      -0.221  10.049 -28.179  1.00  0.00      TS   H  
ATOM   1013  H5' GUA T  10      -2.021  11.211 -27.319  1.00  0.00      TS   H  
ATOM   1014 H2'' GUA T  10      -0.119   8.209 -24.739  1.00  0.00      TS   H  
ATOM   1015 H5'' GUA T  10      -2.747   9.580 -27.438  1.00  0.00      TS   H  
ATOM   1016  P   THY T  11      -0.343   6.318 -28.692  1.00  0.00      TS   P  
ATOM   1017  O1P THY T  11      -0.644   5.367 -27.607  1.00  0.00      TS   O  
ATOM   1018  O2P THY T  11      -1.414   6.719 -29.567  1.00  0.00      TS   O  
ATOM   1019  C5' THY T  11       2.139   5.427 -28.851  1.00  0.00      TS   C  
ATOM   1020  O5' THY T  11       0.851   5.773 -29.482  1.00  0.00      TS   O  
ATOM   1021  C4' THY T  11       2.979   4.534 -29.867  1.00  0.00      TS   C  
ATOM   1022  O4' THY T  11       2.678   3.159 -29.576  1.00  0.00      TS   O  
ATOM   1023  C3' THY T  11       2.772   4.610 -31.389  1.00  0.00      TS   C  
ATOM   1024  O3' THY T  11       3.972   4.837 -32.118  1.00  0.00      TS   O  
ATOM   1025  C2' THY T  11       2.171   3.218 -31.772  1.00  0.00      TS   C  
ATOM   1026  C1' THY T  11       2.869   2.387 -30.745  1.00  0.00      TS   C  
ATOM   1027  N1  THY T  11       2.332   1.025 -30.559  1.00  0.00      TS   N  
ATOM   1028  C2  THY T  11       3.020   0.275 -29.573  1.00  0.00      TS   C  
ATOM   1029  O2  THY T  11       3.975   0.696 -28.975  1.00  0.00      TS   O  
ATOM   1030  N3  THY T  11       2.420  -0.958 -29.369  1.00  0.00      TS   N  
ATOM   1031  C4  THY T  11       1.274  -1.461 -29.871  1.00  0.00      TS   C  
ATOM   1032  O4  THY T  11       0.756  -2.490 -29.469  1.00  0.00      TS   O  
ATOM   1033  C5  THY T  11       0.699  -0.682 -30.941  1.00  0.00      TS   C  
ATOM   1034  C5M THY T  11      -0.394  -1.270 -31.814  1.00  0.00      TS   C  
ATOM   1035  C6  THY T  11       1.270   0.498 -31.276  1.00  0.00      TS   C  
ATOM   1036  H3  THY T  11       2.975  -1.655 -28.893  1.00  0.00      TS   H  
ATOM   1037  H6  THY T  11       1.057   1.014 -32.212  1.00  0.00      TS   H  
ATOM   1038  H1' THY T  11       3.952   2.371 -30.991  1.00  0.00      TS   H  
ATOM   1039  H2' THY T  11       2.355   2.927 -32.829  1.00  0.00      TS   H  
ATOM   1040  H3' THY T  11       2.005   5.398 -31.548  1.00  0.00      TS   H  
ATOM   1041  H4' THY T  11       4.068   4.663 -29.684  1.00  0.00      TS   H  
ATOM   1042  H5' THY T  11       2.001   4.860 -27.905  1.00  0.00      TS   H  
ATOM   1043  H51 THY T  11      -0.794  -0.601 -32.604  1.00  0.00      TS   H  
ATOM   1044  H52 THY T  11      -1.237  -1.715 -31.243  1.00  0.00      TS   H  
ATOM   1045  H53 THY T  11      -0.067  -2.154 -32.402  1.00  0.00      TS   H  
ATOM   1046 H2'' THY T  11       1.096   3.254 -31.496  1.00  0.00      TS   H  
ATOM   1047 H5'' THY T  11       2.784   6.310 -28.653  1.00  0.00      TS   H  
ATOM   1048  P   ADE T  12       4.321   6.254 -32.622  1.00  0.00      TS   P  
ATOM   1049  O1P ADE T  12       3.593   7.308 -31.863  1.00  0.00      TS   O  
ATOM   1050  O2P ADE T  12       4.092   6.102 -34.065  1.00  0.00      TS   O  
ATOM   1051  C5' ADE T  12       6.578   5.674 -31.350  1.00  0.00      TS   C  
ATOM   1052  O5' ADE T  12       5.886   6.396 -32.390  1.00  0.00      TS   O  
ATOM   1053  C4' ADE T  12       7.427   4.548 -31.855  1.00  0.00      TS   C  
ATOM   1054  O4' ADE T  12       6.662   3.326 -32.019  1.00  0.00      TS   O  
ATOM   1055  C3' ADE T  12       8.097   4.781 -33.257  1.00  0.00      TS   C  
ATOM   1056  O3' ADE T  12       9.400   4.185 -33.239  1.00  0.00      TS   O  
ATOM   1057  C2' ADE T  12       7.185   3.926 -34.172  1.00  0.00      TS   C  
ATOM   1058  C1' ADE T  12       6.990   2.734 -33.249  1.00  0.00      TS   C  
ATOM   1059  N1  ADE T  12       4.808  -1.649 -31.992  1.00  0.00      TS   N  
ATOM   1060  C2  ADE T  12       5.986  -1.069 -31.633  1.00  0.00      TS   C  
ATOM   1061  N3  ADE T  12       6.537   0.053 -32.135  1.00  0.00      TS   N  
ATOM   1062  C4  ADE T  12       5.673   0.635 -32.977  1.00  0.00      TS   C  
ATOM   1063  C5  ADE T  12       4.444   0.177 -33.406  1.00  0.00      TS   C  
ATOM   1064  C6  ADE T  12       3.975  -1.068 -32.870  1.00  0.00      TS   C  
ATOM   1065  N6  ADE T  12       2.819  -1.747 -33.113  1.00  0.00      TS   N  
ATOM   1066  N7  ADE T  12       3.848   1.066 -34.285  1.00  0.00      TS   N  
ATOM   1067  C8  ADE T  12       4.636   2.081 -34.219  1.00  0.00      TS   C  
ATOM   1068  N9  ADE T  12       5.831   1.878 -33.551  1.00  0.00      TS   N  
ATOM   1069  H2  ADE T  12       6.541  -1.605 -30.863  1.00  0.00      TS   H  
ATOM   1070  H8  ADE T  12       4.469   3.074 -34.635  1.00  0.00      TS   H  
ATOM   1071  H1' ADE T  12       7.934   2.206 -32.993  1.00  0.00      TS   H  
ATOM   1072  H2' ADE T  12       7.735   3.739 -35.119  1.00  0.00      TS   H  
ATOM   1073  H3' ADE T  12       8.063   5.853 -33.551  1.00  0.00      TS   H  
ATOM   1074  H4' ADE T  12       8.236   4.355 -31.119  1.00  0.00      TS   H  
ATOM   1075  H5' ADE T  12       5.875   5.268 -30.590  1.00  0.00      TS   H  
ATOM   1076  H61 ADE T  12       2.285  -1.475 -33.913  1.00  0.00      TS   H  
ATOM   1077  H62 ADE T  12       2.470  -2.416 -32.458  1.00  0.00      TS   H  
ATOM   1078 H2'' ADE T  12       6.187   4.412 -34.218  1.00  0.00      TS   H  
ATOM   1079 H5'' ADE T  12       7.188   6.466 -30.866  1.00  0.00      TS   H  
ATOM   1080  P   THY T  13      10.688   5.016 -33.164  1.00  0.00      TS   P  
ATOM   1081  O1P THY T  13      10.804   5.736 -31.890  1.00  0.00      TS   O  
ATOM   1082  O2P THY T  13      10.655   5.861 -34.360  1.00  0.00      TS   O  
ATOM   1083  C5' THY T  13      11.936   3.018 -32.189  1.00  0.00      TS   C  
ATOM   1084  O5' THY T  13      11.877   3.958 -33.284  1.00  0.00      TS   O  
ATOM   1085  C4' THY T  13      12.132   1.597 -32.774  1.00  0.00      TS   C  
ATOM   1086  O4' THY T  13      10.816   1.040 -33.236  1.00  0.00      TS   O  
ATOM   1087  C3' THY T  13      13.070   1.438 -34.064  1.00  0.00      TS   C  
ATOM   1088  O3' THY T  13      13.914   0.199 -34.012  1.00  0.00      TS   O  
ATOM   1089  C2' THY T  13      12.145   1.287 -35.190  1.00  0.00      TS   C  
ATOM   1090  C1' THY T  13      11.052   0.472 -34.468  1.00  0.00      TS   C  
ATOM   1091  N1  THY T  13       9.762   0.361 -35.205  1.00  0.00      TS   N  
ATOM   1092  C2  THY T  13       9.063  -0.713 -34.866  1.00  0.00      TS   C  
ATOM   1093  O2  THY T  13       9.429  -1.616 -34.129  1.00  0.00      TS   O  
ATOM   1094  N3  THY T  13       7.793  -0.723 -35.431  1.00  0.00      TS   N  
ATOM   1095  C4  THY T  13       7.288   0.086 -36.444  1.00  0.00      TS   C  
ATOM   1096  O4  THY T  13       6.272  -0.223 -37.010  1.00  0.00      TS   O  
ATOM   1097  C5  THY T  13       8.201   1.174 -36.745  1.00  0.00      TS   C  
ATOM   1098  C5M THY T  13       7.772   2.232 -37.649  1.00  0.00      TS   C  
ATOM   1099  C6  THY T  13       9.385   1.228 -36.134  1.00  0.00      TS   C  
ATOM   1100  H3  THY T  13       7.214  -1.447 -35.027  1.00  0.00      TS   H  
ATOM   1101  H6  THY T  13      10.169   1.864 -36.547  1.00  0.00      TS   H  
ATOM   1102  H1' THY T  13      11.487  -0.533 -34.288  1.00  0.00      TS   H  
ATOM   1103  H2' THY T  13      12.655   0.707 -35.989  1.00  0.00      TS   H  
ATOM   1104  H3' THY T  13      13.707   2.339 -34.195  1.00  0.00      TS   H  
ATOM   1105  H4' THY T  13      12.576   0.980 -31.964  1.00  0.00      TS   H  
ATOM   1106  H5' THY T  13      11.092   3.049 -31.468  1.00  0.00      TS   H  
ATOM   1107  H51 THY T  13       8.657   2.787 -38.029  1.00  0.00      TS   H  
ATOM   1108  H52 THY T  13       7.049   2.928 -37.173  1.00  0.00      TS   H  
ATOM   1109  H53 THY T  13       7.263   1.797 -38.535  1.00  0.00      TS   H  
ATOM   1110 H2'' THY T  13      11.691   2.235 -35.550  1.00  0.00      TS   H  
ATOM   1111 H5'' THY T  13      12.940   3.158 -31.734  1.00  0.00      TS   H  
ATOM   1112  P   ADE T  14      15.335   0.245 -33.368  1.00  0.00      TS   P  
ATOM   1113  O1P ADE T  14      15.375   1.057 -32.200  1.00  0.00      TS   O  
ATOM   1114  O2P ADE T  14      16.352   0.530 -34.398  1.00  0.00      TS   O  
ATOM   1115  C5' ADE T  14      14.754  -1.664 -31.759  1.00  0.00      TS   C  
ATOM   1116  O5' ADE T  14      15.533  -1.223 -32.920  1.00  0.00      TS   O  
ATOM   1117  C4' ADE T  14      14.076  -3.044 -31.838  1.00  0.00      TS   C  
ATOM   1118  O4' ADE T  14      12.899  -3.113 -32.668  1.00  0.00      TS   O  
ATOM   1119  C3' ADE T  14      15.035  -4.066 -32.443  1.00  0.00      TS   C  
ATOM   1120  O3' ADE T  14      14.970  -5.332 -31.774  1.00  0.00      TS   O  
ATOM   1121  C2' ADE T  14      14.612  -4.164 -33.907  1.00  0.00      TS   C  
ATOM   1122  C1' ADE T  14      13.119  -4.031 -33.789  1.00  0.00      TS   C  
ATOM   1123  N1  ADE T  14       9.086  -3.582 -37.001  1.00  0.00      TS   N  
ATOM   1124  C2  ADE T  14       9.328  -4.350 -35.981  1.00  0.00      TS   C  
ATOM   1125  N3  ADE T  14      10.374  -4.417 -35.118  1.00  0.00      TS   N  
ATOM   1126  C4  ADE T  14      11.244  -3.534 -35.495  1.00  0.00      TS   C  
ATOM   1127  C5  ADE T  14      11.191  -2.734 -36.588  1.00  0.00      TS   C  
ATOM   1128  C6  ADE T  14      10.091  -2.729 -37.409  1.00  0.00      TS   C  
ATOM   1129  N6  ADE T  14       9.959  -1.876 -38.417  1.00  0.00      TS   N  
ATOM   1130  N7  ADE T  14      12.401  -2.019 -36.674  1.00  0.00      TS   N  
ATOM   1131  C8  ADE T  14      13.063  -2.403 -35.666  1.00  0.00      TS   C  
ATOM   1132  N9  ADE T  14      12.490  -3.377 -34.941  1.00  0.00      TS   N  
ATOM   1133  H2  ADE T  14       8.597  -5.127 -35.753  1.00  0.00      TS   H  
ATOM   1134  H8  ADE T  14      14.020  -2.038 -35.293  1.00  0.00      TS   H  
ATOM   1135  H1' ADE T  14      12.632  -4.965 -33.435  1.00  0.00      TS   H  
ATOM   1136  H2' ADE T  14      14.811  -5.145 -34.390  1.00  0.00      TS   H  
ATOM   1137  H3' ADE T  14      16.073  -3.700 -32.294  1.00  0.00      TS   H  
ATOM   1138  H4' ADE T  14      13.742  -3.444 -30.856  1.00  0.00      TS   H  
ATOM   1139  H5' ADE T  14      13.887  -1.005 -31.537  1.00  0.00      TS   H  
ATOM   1140  H61 ADE T  14       9.078  -1.837 -38.889  1.00  0.00      TS   H  
ATOM   1141  H62 ADE T  14      10.743  -1.546 -38.942  1.00  0.00      TS   H  
ATOM   1142 H2'' ADE T  14      15.066  -3.322 -34.472  1.00  0.00      TS   H  
ATOM   1143 H5'' ADE T  14      15.353  -1.652 -30.824  1.00  0.00      TS   H  
ATOM   1144  P   THY T  15      15.873  -6.571 -31.854  1.00  0.00      TS   P  
ATOM   1145  O1P THY T  15      15.806  -7.366 -30.624  1.00  0.00      TS   O  
ATOM   1146  O2P THY T  15      17.217  -6.194 -32.365  1.00  0.00      TS   O  
ATOM   1147  C5' THY T  15      13.891  -8.131 -32.808  1.00  0.00      TS   C  
ATOM   1148  O5' THY T  15      15.181  -7.466 -32.973  1.00  0.00      TS   O  
ATOM   1149  C4' THY T  15      13.493  -8.925 -34.093  1.00  0.00      TS   C  
ATOM   1150  O4' THY T  15      13.015  -7.923 -35.059  1.00  0.00      TS   O  
ATOM   1151  C3' THY T  15      14.735  -9.450 -34.825  1.00  0.00      TS   C  
ATOM   1152  O3' THY T  15      14.511 -10.667 -35.372  1.00  0.00      TS   O  
ATOM   1153  C2' THY T  15      15.055  -8.434 -36.005  1.00  0.00      TS   C  
ATOM   1154  C1' THY T  15      13.644  -8.142 -36.351  1.00  0.00      TS   C  
ATOM   1155  N1  THY T  15      13.373  -6.995 -37.168  1.00  0.00      TS   N  
ATOM   1156  C2  THY T  15      12.050  -6.891 -37.690  1.00  0.00      TS   C  
ATOM   1157  O2  THY T  15      11.173  -7.717 -37.439  1.00  0.00      TS   O  
ATOM   1158  N3  THY T  15      11.850  -5.782 -38.473  1.00  0.00      TS   N  
ATOM   1159  C4  THY T  15      12.863  -4.874 -38.904  1.00  0.00      TS   C  
ATOM   1160  O4  THY T  15      12.626  -4.093 -39.780  1.00  0.00      TS   O  
ATOM   1161  C5  THY T  15      14.136  -4.980 -38.260  1.00  0.00      TS   C  
ATOM   1162  C5M THY T  15      15.191  -3.976 -38.596  1.00  0.00      TS   C  
ATOM   1163  C6  THY T  15      14.310  -6.041 -37.420  1.00  0.00      TS   C  
ATOM   1164  H3  THY T  15      10.949  -5.828 -38.926  1.00  0.00      TS   H  
ATOM   1165  H6  THY T  15      15.336  -6.265 -37.127  1.00  0.00      TS   H  
ATOM   1166  H1' THY T  15      13.146  -9.020 -36.816  1.00  0.00      TS   H  
ATOM   1167  H2' THY T  15      15.649  -8.909 -36.814  1.00  0.00      TS   H  
ATOM   1168  H3' THY T  15      15.570  -9.463 -34.092  1.00  0.00      TS   H  
ATOM   1169  H4' THY T  15      12.759  -9.744 -33.934  1.00  0.00      TS   H  
ATOM   1170  H5' THY T  15      13.113  -7.390 -32.523  1.00  0.00      TS   H  
ATOM   1171  H51 THY T  15      15.873  -3.665 -37.774  1.00  0.00      TS   H  
ATOM   1172  H52 THY T  15      14.647  -3.080 -38.965  1.00  0.00      TS   H  
ATOM   1173  H53 THY T  15      15.771  -4.364 -39.460  1.00  0.00      TS   H  
ATOM   1174 H2'' THY T  15      15.620  -7.602 -35.534  1.00  0.00      TS   H  
ATOM   1175 H5'' THY T  15      13.914  -8.891 -31.999  1.00  0.00      TS   H  
ATOM   1176  P   ADE T  16      14.693 -12.085 -34.673  1.00  0.00      TS   P  
ATOM   1177  O1P ADE T  16      14.420 -11.874 -33.247  1.00  0.00      TS   O  
ATOM   1178  O2P ADE T  16      16.066 -12.480 -34.991  1.00  0.00      TS   O  
ATOM   1179  C5' ADE T  16      12.192 -12.871 -34.892  1.00  0.00      TS   C  
ATOM   1180  O5' ADE T  16      13.610 -13.022 -35.220  1.00  0.00      TS   O  
ATOM   1181  C4' ADE T  16      11.283 -12.931 -36.132  1.00  0.00      TS   C  
ATOM   1182  O4' ADE T  16      11.448 -11.776 -36.945  1.00  0.00      TS   O  
ATOM   1183  C3' ADE T  16      11.482 -14.146 -37.049  1.00  0.00      TS   C  
ATOM   1184  O3' ADE T  16      10.307 -14.831 -37.209  1.00  0.00      TS   O  
ATOM   1185  C2' ADE T  16      12.218 -13.618 -38.275  1.00  0.00      TS   C  
ATOM   1186  C1' ADE T  16      11.682 -12.220 -38.337  1.00  0.00      TS   C  
ATOM   1187  N1  ADE T  16      11.909  -8.221 -41.451  1.00  0.00      TS   N  
ATOM   1188  C2  ADE T  16      10.866  -8.956 -41.051  1.00  0.00      TS   C  
ATOM   1189  N3  ADE T  16      10.792  -9.928 -40.094  1.00  0.00      TS   N  
ATOM   1190  C4  ADE T  16      12.051 -10.211 -39.679  1.00  0.00      TS   C  
ATOM   1191  C5  ADE T  16      13.248  -9.565 -40.035  1.00  0.00      TS   C  
ATOM   1192  C6  ADE T  16      13.168  -8.531 -40.928  1.00  0.00      TS   C  
ATOM   1193  N6  ADE T  16      14.203  -7.716 -41.194  1.00  0.00      TS   N  
ATOM   1194  N7  ADE T  16      14.386 -10.189 -39.449  1.00  0.00      TS   N  
ATOM   1195  C8  ADE T  16      13.864 -11.176 -38.793  1.00  0.00      TS   C  
ATOM   1196  N9  ADE T  16      12.474 -11.265 -38.900  1.00  0.00      TS   N  
ATOM   1197  H2  ADE T  16       9.892  -8.591 -41.376  1.00  0.00      TS   H  
ATOM   1198  H8  ADE T  16      14.451 -11.746 -38.073  1.00  0.00      TS   H  
ATOM   1199  H1' ADE T  16      10.655 -12.223 -38.760  1.00  0.00      TS   H  
ATOM   1200  H2' ADE T  16      12.040 -14.233 -39.183  1.00  0.00      TS   H  
ATOM   1201  H3' ADE T  16      12.235 -14.812 -36.576  1.00  0.00      TS   H  
ATOM   1202  H4' ADE T  16      10.251 -12.932 -35.718  1.00  0.00      TS   H  
ATOM   1203  H5' ADE T  16      12.041 -11.908 -34.361  1.00  0.00      TS   H  
ATOM   1204  H61 ADE T  16      15.154  -7.741 -40.884  1.00  0.00      TS   H  
ATOM   1205  H62 ADE T  16      13.971  -6.801 -41.526  1.00  0.00      TS   H  
ATOM   1206 H2'' ADE T  16      13.299 -13.584 -38.023  1.00  0.00      TS   H  
ATOM   1207 H5'' ADE T  16      11.930 -13.721 -34.227  1.00  0.00      TS   H  
ATOM   1208  P   THY T  17      10.292 -16.156 -38.149  1.00  0.00      TS   P  
ATOM   1209  O1P THY T  17       9.206 -17.076 -37.717  1.00  0.00      TS   O  
ATOM   1210  O2P THY T  17      11.663 -16.635 -38.348  1.00  0.00      TS   O  
ATOM   1211  C5' THY T  17       8.609 -14.746 -39.516  1.00  0.00      TS   C  
ATOM   1212  O5' THY T  17       9.800 -15.634 -39.547  1.00  0.00      TS   O  
ATOM   1213  C4' THY T  17       8.450 -14.024 -40.900  1.00  0.00      TS   C  
ATOM   1214  O4' THY T  17       9.563 -13.085 -41.074  1.00  0.00      TS   O  
ATOM   1215  C3' THY T  17       8.573 -14.992 -42.153  1.00  0.00      TS   C  
ATOM   1216  O3' THY T  17       7.520 -14.682 -43.056  1.00  0.00      TS   O  
ATOM   1217  C2' THY T  17       9.992 -14.753 -42.681  1.00  0.00      TS   C  
ATOM   1218  C1' THY T  17      10.158 -13.288 -42.358  1.00  0.00      TS   C  
ATOM   1219  N1  THY T  17      11.566 -12.830 -42.402  1.00  0.00      TS   N  
ATOM   1220  C2  THY T  17      11.838 -11.648 -43.019  1.00  0.00      TS   C  
ATOM   1221  O2  THY T  17      10.956 -10.963 -43.495  1.00  0.00      TS   O  
ATOM   1222  N3  THY T  17      13.111 -11.243 -42.974  1.00  0.00      TS   N  
ATOM   1223  C4  THY T  17      14.195 -11.935 -42.531  1.00  0.00      TS   C  
ATOM   1224  O4  THY T  17      15.330 -11.589 -42.807  1.00  0.00      TS   O  
ATOM   1225  C5  THY T  17      13.833 -13.129 -41.735  1.00  0.00      TS   C  
ATOM   1226  C5M THY T  17      14.835 -13.750 -40.871  1.00  0.00      TS   C  
ATOM   1227  C6  THY T  17      12.483 -13.506 -41.687  1.00  0.00      TS   C  
ATOM   1228  H3  THY T  17      13.307 -10.548 -43.679  1.00  0.00      TS   H  
ATOM   1229  H6  THY T  17      12.082 -14.384 -41.182  1.00  0.00      TS   H  
ATOM   1230  H1' THY T  17       9.550 -12.715 -43.091  1.00  0.00      TS   H  
ATOM   1231  H2' THY T  17      10.214 -14.877 -43.763  1.00  0.00      TS   H  
ATOM   1232  H3' THY T  17       8.600 -16.029 -41.753  1.00  0.00      TS   H  
ATOM   1233  H4' THY T  17       7.471 -13.499 -40.927  1.00  0.00      TS   H  
ATOM   1234  H5' THY T  17       8.745 -13.931 -38.775  1.00  0.00      TS   H  
ATOM   1235  H51 THY T  17      14.465 -14.385 -40.037  1.00  0.00      TS   H  
ATOM   1236  H52 THY T  17      15.422 -12.977 -40.330  1.00  0.00      TS   H  
ATOM   1237  H53 THY T  17      15.607 -14.299 -41.451  1.00  0.00      TS   H  
ATOM   1238 H2'' THY T  17      10.754 -15.358 -42.146  1.00  0.00      TS   H  
ATOM   1239 H5'' THY T  17       7.649 -15.270 -39.320  1.00  0.00      TS   H  
ATOM   1240  P   ADE T  18       6.281 -15.604 -43.203  1.00  0.00      TS   P  
ATOM   1241  O1P ADE T  18       5.074 -14.744 -43.425  1.00  0.00      TS   O  
ATOM   1242  O2P ADE T  18       6.304 -16.586 -42.123  1.00  0.00      TS   O  
ATOM   1243  C5' ADE T  18       6.353 -15.815 -45.785  1.00  0.00      TS   C  
ATOM   1244  O5' ADE T  18       6.641 -16.369 -44.497  1.00  0.00      TS   O  
ATOM   1245  C4' ADE T  18       7.357 -16.111 -46.864  1.00  0.00      TS   C  
ATOM   1246  O4' ADE T  18       8.643 -15.570 -46.415  1.00  0.00      TS   O  
ATOM   1247  C3' ADE T  18       7.779 -17.590 -47.055  1.00  0.00      TS   C  
ATOM   1248  O3' ADE T  18       6.795 -18.243 -47.931  1.00  0.00      TS   O  
ATOM   1249  C2' ADE T  18       9.207 -17.499 -47.600  1.00  0.00      TS   C  
ATOM   1250  C1' ADE T  18       9.594 -16.040 -47.347  1.00  0.00      TS   C  
ATOM   1251  N1  ADE T  18      13.580 -12.753 -46.821  1.00  0.00      TS   N  
ATOM   1252  C2  ADE T  18      12.493 -12.693 -47.548  1.00  0.00      TS   C  
ATOM   1253  N3  ADE T  18      11.465 -13.557 -47.658  1.00  0.00      TS   N  
ATOM   1254  C4  ADE T  18      11.714 -14.655 -46.892  1.00  0.00      TS   C  
ATOM   1255  C5  ADE T  18      12.842 -14.855 -46.062  1.00  0.00      TS   C  
ATOM   1256  C6  ADE T  18      13.799 -13.848 -46.021  1.00  0.00      TS   C  
ATOM   1257  N6  ADE T  18      14.778 -13.893 -45.091  1.00  0.00      TS   N  
ATOM   1258  N7  ADE T  18      12.668 -16.037 -45.397  1.00  0.00      TS   N  
ATOM   1259  C8  ADE T  18      11.555 -16.549 -45.902  1.00  0.00      TS   C  
ATOM   1260  N9  ADE T  18      10.875 -15.770 -46.744  1.00  0.00      TS   N  
ATOM   1261  H2  ADE T  18      12.605 -11.772 -48.120  1.00  0.00      TS   H  
ATOM   1262  H8  ADE T  18      11.211 -17.487 -45.467  1.00  0.00      TS   H  
ATOM   1263  H1' ADE T  18       9.403 -15.410 -48.242  1.00  0.00      TS   H  
ATOM   1264  H2' ADE T  18       9.375 -17.734 -48.673  1.00  0.00      TS   H  
ATOM   1265  H3' ADE T  18       7.807 -18.037 -46.038  1.00  0.00      TS   H  
ATOM   1266  H4' ADE T  18       7.099 -15.679 -47.853  1.00  0.00      TS   H  
ATOM   1267  H5' ADE T  18       6.145 -14.723 -45.789  1.00  0.00      TS   H  
ATOM   1268  H61 ADE T  18      14.623 -14.364 -44.223  1.00  0.00      TS   H  
ATOM   1269  H62 ADE T  18      15.609 -13.338 -45.134  1.00  0.00      TS   H  
ATOM   1270 H2'' ADE T  18       9.839 -18.160 -46.969  1.00  0.00      TS   H  
ATOM   1271 H5'' ADE T  18       5.356 -16.277 -45.953  1.00  0.00      TS   H  
ATOM   1272  P   ADE T  19       6.893 -18.754 -49.334  1.00  0.00      TS   P  
ATOM   1273  O1P ADE T  19       5.521 -19.166 -49.659  1.00  0.00      TS   O  
ATOM   1274  O2P ADE T  19       7.856 -19.856 -49.423  1.00  0.00      TS   O  
ATOM   1275  C5' ADE T  19       6.473 -16.448 -50.546  1.00  0.00      TS   C  
ATOM   1276  O5' ADE T  19       7.293 -17.525 -50.184  1.00  0.00      TS   O  
ATOM   1277  C4' ADE T  19       7.214 -15.500 -51.533  1.00  0.00      TS   C  
ATOM   1278  O4' ADE T  19       8.703 -15.315 -51.251  1.00  0.00      TS   O  
ATOM   1279  C3' ADE T  19       7.230 -15.944 -53.000  1.00  0.00      TS   C  
ATOM   1280  O3' ADE T  19       7.197 -14.828 -53.932  1.00  0.00      TS   O  
ATOM   1281  C2' ADE T  19       8.539 -16.736 -53.128  1.00  0.00      TS   C  
ATOM   1282  C1' ADE T  19       9.440 -15.910 -52.284  1.00  0.00      TS   C  
ATOM   1283  N1  ADE T  19      13.739 -15.462 -49.538  1.00  0.00      TS   N  
ATOM   1284  C2  ADE T  19      13.136 -14.667 -50.419  1.00  0.00      TS   C  
ATOM   1285  N3  ADE T  19      12.068 -14.931 -51.220  1.00  0.00      TS   N  
ATOM   1286  C4  ADE T  19      11.547 -16.120 -51.017  1.00  0.00      TS   C  
ATOM   1287  C5  ADE T  19      12.095 -17.075 -50.256  1.00  0.00      TS   C  
ATOM   1288  C6  ADE T  19      13.282 -16.783 -49.493  1.00  0.00      TS   C  
ATOM   1289  N6  ADE T  19      13.787 -17.720 -48.618  1.00  0.00      TS   N  
ATOM   1290  N7  ADE T  19      11.326 -18.243 -50.305  1.00  0.00      TS   N  
ATOM   1291  C8  ADE T  19      10.301 -17.909 -51.053  1.00  0.00      TS   C  
ATOM   1292  N9  ADE T  19      10.385 -16.640 -51.543  1.00  0.00      TS   N  
ATOM   1293  H2  ADE T  19      13.544 -13.668 -50.573  1.00  0.00      TS   H  
ATOM   1294  H8  ADE T  19       9.519 -18.600 -51.367  1.00  0.00      TS   H  
ATOM   1295  H1' ADE T  19       9.924 -15.087 -52.854  1.00  0.00      TS   H  
ATOM   1296  H2' ADE T  19       8.854 -16.896 -54.181  1.00  0.00      TS   H  
ATOM   1297  H3' ADE T  19       6.384 -16.621 -53.247  1.00  0.00      TS   H  
ATOM   1298  H4' ADE T  19       6.790 -14.481 -51.402  1.00  0.00      TS   H  
ATOM   1299  H5' ADE T  19       6.196 -15.887 -49.628  1.00  0.00      TS   H  
ATOM   1300  H61 ADE T  19      14.718 -17.435 -48.391  1.00  0.00      TS   H  
ATOM   1301  H62 ADE T  19      13.604 -18.649 -48.940  1.00  0.00      TS   H  
ATOM   1302 H2'' ADE T  19       8.425 -17.787 -52.784  1.00  0.00      TS   H  
ATOM   1303 H5'' ADE T  19       5.544 -16.806 -51.040  1.00  0.00      TS   H  
ATOM   1304  P   GUA T  20       7.193 -15.068 -55.473  1.00  0.00      TS   P  
ATOM   1305  O1P GUA T  20       6.328 -14.113 -56.200  1.00  0.00      TS   O  
ATOM   1306  O2P GUA T  20       6.827 -16.473 -55.719  1.00  0.00      TS   O  
ATOM   1307  C5' GUA T  20       9.116 -13.499 -55.961  1.00  0.00      TS   C  
ATOM   1308  O5' GUA T  20       8.734 -14.818 -55.821  1.00  0.00      TS   O  
ATOM   1309  C4' GUA T  20      10.626 -13.370 -56.179  1.00  0.00      TS   C  
ATOM   1310  O4' GUA T  20      11.287 -14.115 -55.166  1.00  0.00      TS   O  
ATOM   1311  C3' GUA T  20      11.175 -13.958 -57.493  1.00  0.00      TS   C  
ATOM   1312  O3' GUA T  20      11.702 -12.921 -58.385  1.00  0.00      TS   O  
ATOM   1313  C2' GUA T  20      12.292 -14.906 -57.016  1.00  0.00      TS   C  
ATOM   1314  C1' GUA T  20      12.651 -14.374 -55.672  1.00  0.00      TS   C  
ATOM   1315  N1  GUA T  20      16.515 -15.118 -52.370  1.00  0.00      TS   N  
ATOM   1316  C2  GUA T  20      16.342 -14.052 -53.203  1.00  0.00      TS   C  
ATOM   1317  N2  GUA T  20      17.368 -13.235 -53.127  1.00  0.00      TS   N  
ATOM   1318  N3  GUA T  20      15.276 -13.912 -53.971  1.00  0.00      TS   N  
ATOM   1319  C4  GUA T  20      14.492 -14.998 -53.916  1.00  0.00      TS   C  
ATOM   1320  C5  GUA T  20      14.576 -16.143 -53.134  1.00  0.00      TS   C  
ATOM   1321  C6  GUA T  20      15.694 -16.230 -52.258  1.00  0.00      TS   C  
ATOM   1322  O6  GUA T  20      16.013 -17.094 -51.408  1.00  0.00      TS   O  
ATOM   1323  N7  GUA T  20      13.690 -17.105 -53.421  1.00  0.00      TS   N  
ATOM   1324  C8  GUA T  20      12.904 -16.541 -54.348  1.00  0.00      TS   C  
ATOM   1325  N9  GUA T  20      13.314 -15.229 -54.659  1.00  0.00      TS   N  
ATOM   1326  H1  GUA T  20      17.300 -15.020 -51.742  1.00  0.00      TS   H  
ATOM   1327  H8  GUA T  20      11.971 -16.901 -54.781  1.00  0.00      TS   H  
ATOM   1328  H1' GUA T  20      13.257 -13.449 -55.780  1.00  0.00      TS   H  
ATOM   1329  H2' GUA T  20      13.091 -15.020 -57.779  1.00  0.00      TS   H  
ATOM   1330  H21 GUA T  20      18.043 -13.285 -52.390  1.00  0.00      TS   H  
ATOM   1331  H3' GUA T  20      10.310 -14.505 -57.926  1.00  0.00      TS   H  
ATOM   1332  H22 GUA T  20      17.489 -12.422 -53.694  1.00  0.00      TS   H  
ATOM   1333  H4' GUA T  20      10.936 -12.316 -56.015  1.00  0.00      TS   H  
ATOM   1334  H5' GUA T  20       8.704 -12.904 -55.118  1.00  0.00      TS   H  
ATOM   1335  H3T GUA T  20      11.906 -13.407 -59.187  1.00  0.00      TS   H  
ATOM   1336 H2'' GUA T  20      11.877 -15.933 -56.936  1.00  0.00      TS   H  
ATOM   1337 H5'' GUA T  20       8.682 -12.952 -56.825  1.00  0.00      TS   H  
TER   
END
