# Supplementary material for: CRISPR-Cas12a exploits R-loop asymmetry to form double-strand breaks
Source: eLife. 2020 Jun 10;9:e55143. doi: 10.7554/eLife.55143 (PMC7286691; doi:10.7554/eLife.55143)
Supplement: Figure 5—source data 2. [file elife-55143-fig5-data2.zip › Figure 5ΓÇöSource Data 2/Example_MD_trajectories/3prime_boundary/3prime_boundary_49.pdb]

ATOM      1  C5' CYT B   1      19.880 -21.020 -54.596  1.00  0.00      BS   C  
ATOM      2  O5' CYT B   1      19.252 -22.179 -54.092  1.00  0.00      BS   O  
ATOM      3  C4' CYT B   1      19.281 -19.625 -54.087  1.00  0.00      BS   C  
ATOM      4  O4' CYT B   1      18.020 -19.463 -54.620  1.00  0.00      BS   O  
ATOM      5  C3' CYT B   1      19.230 -19.304 -52.566  1.00  0.00      BS   C  
ATOM      6  O3' CYT B   1      19.604 -18.000 -52.164  1.00  0.00      BS   O  
ATOM      7  C2' CYT B   1      17.713 -19.483 -52.396  1.00  0.00      BS   C  
ATOM      8  C1' CYT B   1      17.244 -18.843 -53.653  1.00  0.00      BS   C  
ATOM      9  N1  CYT B   1      15.811 -19.087 -54.125  1.00  0.00      BS   N  
ATOM     10  C2  CYT B   1      15.343 -18.380 -55.248  1.00  0.00      BS   C  
ATOM     11  O2  CYT B   1      16.037 -17.597 -55.871  1.00  0.00      BS   O  
ATOM     12  N3  CYT B   1      14.134 -18.836 -55.802  1.00  0.00      BS   N  
ATOM     13  C4  CYT B   1      13.400 -19.641 -55.112  1.00  0.00      BS   C  
ATOM     14  N4  CYT B   1      12.306 -20.023 -55.643  1.00  0.00      BS   N  
ATOM     15  C5  CYT B   1      13.837 -20.237 -53.865  1.00  0.00      BS   C  
ATOM     16  C6  CYT B   1      15.043 -19.968 -53.439  1.00  0.00      BS   C  
ATOM     17  H5  CYT B   1      13.122 -20.830 -53.295  1.00  0.00      BS   H  
ATOM     18  H6  CYT B   1      15.508 -20.400 -52.553  1.00  0.00      BS   H  
ATOM     19  H1' CYT B   1      17.407 -17.745 -53.619  1.00  0.00      BS   H  
ATOM     20  H2' CYT B   1      17.213 -19.024 -51.517  1.00  0.00      BS   H  
ATOM     21  H3' CYT B   1      19.777 -20.122 -52.051  1.00  0.00      BS   H  
ATOM     22  H4' CYT B   1      19.916 -18.820 -54.515  1.00  0.00      BS   H  
ATOM     23  H41 CYT B   1      11.612 -20.571 -55.179  1.00  0.00      BS   H  
ATOM     24  H5' CYT B   1      19.850 -20.948 -55.705  1.00  0.00      BS   H  
ATOM     25  H42 CYT B   1      12.132 -19.789 -56.600  1.00  0.00      BS   H  
ATOM     26  H5T CYT B   1      19.318 -22.837 -54.787  1.00  0.00      BS   H  
ATOM     27 H2'' CYT B   1      17.363 -20.536 -52.350  1.00  0.00      BS   H  
ATOM     28 H5'' CYT B   1      20.947 -21.034 -54.286  1.00  0.00      BS   H  
ATOM     29  P   THY B   2      21.011 -17.819 -51.397  1.00  0.00      BS   P  
ATOM     30  O1P THY B   2      22.085 -17.754 -52.414  1.00  0.00      BS   O  
ATOM     31  O2P THY B   2      21.196 -18.878 -50.385  1.00  0.00      BS   O  
ATOM     32  C5' THY B   2      20.630 -15.245 -51.455  1.00  0.00      BS   C  
ATOM     33  O5' THY B   2      20.851 -16.393 -50.704  1.00  0.00      BS   O  
ATOM     34  C4' THY B   2      20.066 -14.077 -50.671  1.00  0.00      BS   C  
ATOM     35  O4' THY B   2      18.808 -14.462 -50.115  1.00  0.00      BS   O  
ATOM     36  C3' THY B   2      20.969 -13.613 -49.469  1.00  0.00      BS   C  
ATOM     37  O3' THY B   2      21.059 -12.175 -49.255  1.00  0.00      BS   O  
ATOM     38  C2' THY B   2      20.123 -14.210 -48.270  1.00  0.00      BS   C  
ATOM     39  C1' THY B   2      18.743 -13.947 -48.771  1.00  0.00      BS   C  
ATOM     40  N1  THY B   2      17.575 -14.659 -48.139  1.00  0.00      BS   N  
ATOM     41  C2  THY B   2      16.310 -14.445 -48.601  1.00  0.00      BS   C  
ATOM     42  O2  THY B   2      16.023 -13.683 -49.525  1.00  0.00      BS   O  
ATOM     43  N3  THY B   2      15.340 -15.133 -47.918  1.00  0.00      BS   N  
ATOM     44  C4  THY B   2      15.503 -16.285 -47.164  1.00  0.00      BS   C  
ATOM     45  O4  THY B   2      14.662 -17.146 -46.986  1.00  0.00      BS   O  
ATOM     46  C5  THY B   2      16.837 -16.310 -46.578  1.00  0.00      BS   C  
ATOM     47  C5M THY B   2      17.199 -17.200 -45.377  1.00  0.00      BS   C  
ATOM     48  C6  THY B   2      17.791 -15.606 -47.191  1.00  0.00      BS   C  
ATOM     49  H3  THY B   2      14.431 -14.963 -48.327  1.00  0.00      BS   H  
ATOM     50  H6  THY B   2      18.637 -15.579 -46.503  1.00  0.00      BS   H  
ATOM     51  H1' THY B   2      18.602 -12.845 -48.766  1.00  0.00      BS   H  
ATOM     52  H2' THY B   2      20.309 -13.622 -47.346  1.00  0.00      BS   H  
ATOM     53  H3' THY B   2      21.975 -14.083 -49.487  1.00  0.00      BS   H  
ATOM     54  H4' THY B   2      19.888 -13.204 -51.336  1.00  0.00      BS   H  
ATOM     55  H5' THY B   2      19.896 -15.445 -52.264  1.00  0.00      BS   H  
ATOM     56  H51 THY B   2      16.507 -17.089 -44.516  1.00  0.00      BS   H  
ATOM     57  H52 THY B   2      18.172 -16.769 -45.057  1.00  0.00      BS   H  
ATOM     58  H53 THY B   2      17.410 -18.263 -45.624  1.00  0.00      BS   H  
ATOM     59 H2'' THY B   2      20.412 -15.262 -48.053  1.00  0.00      BS   H  
ATOM     60 H5'' THY B   2      21.559 -14.843 -51.914  1.00  0.00      BS   H  
ATOM     61  P   THY B   3      21.958 -11.187 -50.112  1.00  0.00      BS   P  
ATOM     62  O1P THY B   3      22.231 -11.660 -51.466  1.00  0.00      BS   O  
ATOM     63  O2P THY B   3      23.094 -10.777 -49.268  1.00  0.00      BS   O  
ATOM     64  C5' THY B   3      19.823  -9.863 -50.962  1.00  0.00      BS   C  
ATOM     65  O5' THY B   3      21.041  -9.934 -50.226  1.00  0.00      BS   O  
ATOM     66  C4' THY B   3      18.689  -9.280 -50.092  1.00  0.00      BS   C  
ATOM     67  O4' THY B   3      18.188 -10.396 -49.238  1.00  0.00      BS   O  
ATOM     68  C3' THY B   3      19.141  -8.274 -49.042  1.00  0.00      BS   C  
ATOM     69  O3' THY B   3      18.390  -7.049 -49.116  1.00  0.00      BS   O  
ATOM     70  C2' THY B   3      18.841  -8.913 -47.698  1.00  0.00      BS   C  
ATOM     71  C1' THY B   3      17.627  -9.761 -48.126  1.00  0.00      BS   C  
ATOM     72  N1  THY B   3      17.218 -10.788 -47.245  1.00  0.00      BS   N  
ATOM     73  C2  THY B   3      15.885 -11.209 -47.236  1.00  0.00      BS   C  
ATOM     74  O2  THY B   3      15.026 -10.784 -47.986  1.00  0.00      BS   O  
ATOM     75  N3  THY B   3      15.579 -12.130 -46.264  1.00  0.00      BS   N  
ATOM     76  C4  THY B   3      16.440 -12.697 -45.338  1.00  0.00      BS   C  
ATOM     77  O4  THY B   3      16.163 -13.644 -44.679  1.00  0.00      BS   O  
ATOM     78  C5  THY B   3      17.750 -12.169 -45.371  1.00  0.00      BS   C  
ATOM     79  C5M THY B   3      18.833 -12.763 -44.559  1.00  0.00      BS   C  
ATOM     80  C6  THY B   3      18.086 -11.290 -46.343  1.00  0.00      BS   C  
ATOM     81  H3  THY B   3      14.647 -12.454 -46.477  1.00  0.00      BS   H  
ATOM     82  H6  THY B   3      19.114 -11.116 -46.658  1.00  0.00      BS   H  
ATOM     83  H1' THY B   3      16.736  -9.134 -48.343  1.00  0.00      BS   H  
ATOM     84  H2' THY B   3      18.544  -8.194 -46.904  1.00  0.00      BS   H  
ATOM     85  H3' THY B   3      20.236  -8.176 -49.202  1.00  0.00      BS   H  
ATOM     86  H4' THY B   3      17.738  -8.999 -50.591  1.00  0.00      BS   H  
ATOM     87  H5' THY B   3      19.520 -10.866 -51.333  1.00  0.00      BS   H  
ATOM     88  H51 THY B   3      19.612 -13.379 -45.055  1.00  0.00      BS   H  
ATOM     89  H52 THY B   3      18.480 -13.450 -43.760  1.00  0.00      BS   H  
ATOM     90  H53 THY B   3      19.314 -11.927 -44.007  1.00  0.00      BS   H  
ATOM     91 H2'' THY B   3      19.749  -9.456 -47.360  1.00  0.00      BS   H  
ATOM     92 H5'' THY B   3      20.021  -9.166 -51.805  1.00  0.00      BS   H  
ATOM     93  P   ADE B   4      19.211  -5.714 -49.067  1.00  0.00      BS   P  
ATOM     94  O1P ADE B   4      20.059  -5.592 -50.291  1.00  0.00      BS   O  
ATOM     95  O2P ADE B   4      19.799  -5.685 -47.727  1.00  0.00      BS   O  
ATOM     96  C5' ADE B   4      16.739  -4.938 -49.559  1.00  0.00      BS   C  
ATOM     97  O5' ADE B   4      18.078  -4.697 -49.143  1.00  0.00      BS   O  
ATOM     98  C4' ADE B   4      15.730  -4.951 -48.403  1.00  0.00      BS   C  
ATOM     99  O4' ADE B   4      15.946  -6.212 -47.566  1.00  0.00      BS   O  
ATOM    100  C3' ADE B   4      15.961  -3.800 -47.407  1.00  0.00      BS   C  
ATOM    101  O3' ADE B   4      14.729  -3.154 -47.123  1.00  0.00      BS   O  
ATOM    102  C2' ADE B   4      16.323  -4.544 -46.148  1.00  0.00      BS   C  
ATOM    103  C1' ADE B   4      15.572  -5.866 -46.232  1.00  0.00      BS   C  
ATOM    104  N1  ADE B   4      14.342 -10.347 -43.955  1.00  0.00      BS   N  
ATOM    105  C2  ADE B   4      13.744  -9.621 -44.880  1.00  0.00      BS   C  
ATOM    106  N3  ADE B   4      14.061  -8.488 -45.423  1.00  0.00      BS   N  
ATOM    107  C4  ADE B   4      15.257  -8.075 -44.954  1.00  0.00      BS   C  
ATOM    108  C5  ADE B   4      16.054  -8.736 -44.041  1.00  0.00      BS   C  
ATOM    109  C6  ADE B   4      15.546  -9.898 -43.488  1.00  0.00      BS   C  
ATOM    110  N6  ADE B   4      16.145 -10.631 -42.551  1.00  0.00      BS   N  
ATOM    111  N7  ADE B   4      17.309  -8.073 -43.875  1.00  0.00      BS   N  
ATOM    112  C8  ADE B   4      17.166  -6.930 -44.621  1.00  0.00      BS   C  
ATOM    113  N9  ADE B   4      16.006  -6.966 -45.303  1.00  0.00      BS   N  
ATOM    114  H2  ADE B   4      12.887 -10.112 -45.342  1.00  0.00      BS   H  
ATOM    115  H8  ADE B   4      17.872  -6.104 -44.537  1.00  0.00      BS   H  
ATOM    116  H1' ADE B   4      14.478  -5.677 -46.248  1.00  0.00      BS   H  
ATOM    117  H2' ADE B   4      16.120  -3.939 -45.239  1.00  0.00      BS   H  
ATOM    118  H3' ADE B   4      16.724  -3.078 -47.771  1.00  0.00      BS   H  
ATOM    119  H4' ADE B   4      14.703  -4.920 -48.827  1.00  0.00      BS   H  
ATOM    120  H5' ADE B   4      16.596  -5.878 -50.134  1.00  0.00      BS   H  
ATOM    121  H61 ADE B   4      15.697 -11.364 -42.040  1.00  0.00      BS   H  
ATOM    122  H62 ADE B   4      16.952 -10.236 -42.113  1.00  0.00      BS   H  
ATOM    123 H2'' ADE B   4      17.417  -4.741 -46.164  1.00  0.00      BS   H  
ATOM    124 H5'' ADE B   4      16.403  -4.121 -50.234  1.00  0.00      BS   H  
ATOM    125  P   THY B   5      14.185  -1.954 -47.936  1.00  0.00      BS   P  
ATOM    126  O1P THY B   5      15.130  -1.559 -48.986  1.00  0.00      BS   O  
ATOM    127  O2P THY B   5      14.043  -0.850 -46.989  1.00  0.00      BS   O  
ATOM    128  C5' THY B   5      11.944  -3.533 -48.353  1.00  0.00      BS   C  
ATOM    129  O5' THY B   5      12.746  -2.330 -48.529  1.00  0.00      BS   O  
ATOM    130  C4' THY B   5      11.020  -3.663 -47.080  1.00  0.00      BS   C  
ATOM    131  O4' THY B   5      11.648  -4.530 -46.048  1.00  0.00      BS   O  
ATOM    132  C3' THY B   5      10.764  -2.357 -46.366  1.00  0.00      BS   C  
ATOM    133  O3' THY B   5       9.429  -2.218 -45.960  1.00  0.00      BS   O  
ATOM    134  C2' THY B   5      11.608  -2.477 -45.076  1.00  0.00      BS   C  
ATOM    135  C1' THY B   5      11.523  -3.972 -44.793  1.00  0.00      BS   C  
ATOM    136  N1  THY B   5      12.669  -4.570 -43.967  1.00  0.00      BS   N  
ATOM    137  C2  THY B   5      12.362  -5.685 -43.304  1.00  0.00      BS   C  
ATOM    138  O2  THY B   5      11.213  -6.104 -43.261  1.00  0.00      BS   O  
ATOM    139  N3  THY B   5      13.350  -6.341 -42.665  1.00  0.00      BS   N  
ATOM    140  C4  THY B   5      14.582  -5.818 -42.372  1.00  0.00      BS   C  
ATOM    141  O4  THY B   5      15.342  -6.380 -41.571  1.00  0.00      BS   O  
ATOM    142  C5  THY B   5      14.786  -4.491 -42.896  1.00  0.00      BS   C  
ATOM    143  C5M THY B   5      16.118  -3.854 -42.657  1.00  0.00      BS   C  
ATOM    144  C6  THY B   5      13.887  -3.994 -43.751  1.00  0.00      BS   C  
ATOM    145  H3  THY B   5      13.104  -7.077 -42.019  1.00  0.00      BS   H  
ATOM    146  H6  THY B   5      13.958  -3.108 -44.381  1.00  0.00      BS   H  
ATOM    147  H1' THY B   5      10.501  -4.174 -44.407  1.00  0.00      BS   H  
ATOM    148  H2' THY B   5      11.183  -1.840 -44.272  1.00  0.00      BS   H  
ATOM    149  H3' THY B   5      11.194  -1.449 -46.839  1.00  0.00      BS   H  
ATOM    150  H4' THY B   5      10.006  -4.080 -47.250  1.00  0.00      BS   H  
ATOM    151  H5' THY B   5      12.557  -4.458 -48.404  1.00  0.00      BS   H  
ATOM    152  H51 THY B   5      16.215  -3.494 -41.611  1.00  0.00      BS   H  
ATOM    153  H52 THY B   5      16.311  -2.947 -43.269  1.00  0.00      BS   H  
ATOM    154  H53 THY B   5      16.918  -4.552 -42.985  1.00  0.00      BS   H  
ATOM    155 H2'' THY B   5      12.647  -2.106 -45.219  1.00  0.00      BS   H  
ATOM    156 H5'' THY B   5      11.290  -3.620 -49.247  1.00  0.00      BS   H  
ATOM    157  P   ADE B   6       8.327  -1.390 -46.842  1.00  0.00      BS   P  
ATOM    158  O1P ADE B   6       8.665  -1.618 -48.270  1.00  0.00      BS   O  
ATOM    159  O2P ADE B   6       8.214   0.064 -46.430  1.00  0.00      BS   O  
ATOM    160  C5' ADE B   6       6.816  -3.509 -46.564  1.00  0.00      BS   C  
ATOM    161  O5' ADE B   6       6.938  -2.108 -46.604  1.00  0.00      BS   O  
ATOM    162  C4' ADE B   6       6.167  -4.017 -45.228  1.00  0.00      BS   C  
ATOM    163  O4' ADE B   6       7.147  -4.191 -44.259  1.00  0.00      BS   O  
ATOM    164  C3' ADE B   6       5.112  -3.079 -44.552  1.00  0.00      BS   C  
ATOM    165  O3' ADE B   6       4.130  -3.719 -43.835  1.00  0.00      BS   O  
ATOM    166  C2' ADE B   6       5.996  -2.318 -43.625  1.00  0.00      BS   C  
ATOM    167  C1' ADE B   6       6.896  -3.396 -43.092  1.00  0.00      BS   C  
ATOM    168  N1  ADE B   6      10.784  -4.837 -40.322  1.00  0.00      BS   N  
ATOM    169  C2  ADE B   6       9.668  -5.480 -40.741  1.00  0.00      BS   C  
ATOM    170  N3  ADE B   6       8.723  -4.966 -41.453  1.00  0.00      BS   N  
ATOM    171  C4  ADE B   6       8.931  -3.719 -41.773  1.00  0.00      BS   C  
ATOM    172  C5  ADE B   6      10.028  -2.940 -41.448  1.00  0.00      BS   C  
ATOM    173  C6  ADE B   6      11.028  -3.587 -40.723  1.00  0.00      BS   C  
ATOM    174  N6  ADE B   6      12.239  -3.072 -40.496  1.00  0.00      BS   N  
ATOM    175  N7  ADE B   6       9.870  -1.670 -42.097  1.00  0.00      BS   N  
ATOM    176  C8  ADE B   6       8.635  -1.701 -42.589  1.00  0.00      BS   C  
ATOM    177  N9  ADE B   6       8.162  -2.934 -42.529  1.00  0.00      BS   N  
ATOM    178  H2  ADE B   6       9.609  -6.565 -40.652  1.00  0.00      BS   H  
ATOM    179  H8  ADE B   6       8.041  -0.994 -43.167  1.00  0.00      BS   H  
ATOM    180  H1' ADE B   6       6.470  -4.024 -42.282  1.00  0.00      BS   H  
ATOM    181  H2' ADE B   6       5.473  -1.756 -42.821  1.00  0.00      BS   H  
ATOM    182  H3' ADE B   6       4.744  -2.454 -45.394  1.00  0.00      BS   H  
ATOM    183  H4' ADE B   6       5.589  -4.953 -45.384  1.00  0.00      BS   H  
ATOM    184  H5' ADE B   6       7.773  -4.045 -46.740  1.00  0.00      BS   H  
ATOM    185  H61 ADE B   6      12.491  -2.116 -40.644  1.00  0.00      BS   H  
ATOM    186  H62 ADE B   6      12.900  -3.746 -40.163  1.00  0.00      BS   H  
ATOM    187 H2'' ADE B   6       6.567  -1.620 -44.272  1.00  0.00      BS   H  
ATOM    188 H5'' ADE B   6       6.245  -3.839 -47.458  1.00  0.00      BS   H  
ATOM    189  P   THY B   7       2.693  -3.002 -43.678  1.00  0.00      BS   P  
ATOM    190  O1P THY B   7       1.926  -3.035 -44.889  1.00  0.00      BS   O  
ATOM    191  O2P THY B   7       2.952  -1.723 -43.030  1.00  0.00      BS   O  
ATOM    192  C5' THY B   7       2.183  -5.352 -42.456  1.00  0.00      BS   C  
ATOM    193  O5' THY B   7       1.937  -3.932 -42.598  1.00  0.00      BS   O  
ATOM    194  C4' THY B   7       2.843  -5.854 -41.161  1.00  0.00      BS   C  
ATOM    195  O4' THY B   7       4.138  -5.233 -40.810  1.00  0.00      BS   O  
ATOM    196  C3' THY B   7       1.962  -5.436 -39.980  1.00  0.00      BS   C  
ATOM    197  O3' THY B   7       1.951  -6.428 -38.958  1.00  0.00      BS   O  
ATOM    198  C2' THY B   7       2.540  -4.214 -39.375  1.00  0.00      BS   C  
ATOM    199  C1' THY B   7       4.019  -4.423 -39.633  1.00  0.00      BS   C  
ATOM    200  N1  THY B   7       4.879  -3.290 -39.721  1.00  0.00      BS   N  
ATOM    201  C2  THY B   7       6.174  -3.459 -39.382  1.00  0.00      BS   C  
ATOM    202  O2  THY B   7       6.632  -4.538 -39.033  1.00  0.00      BS   O  
ATOM    203  N3  THY B   7       6.888  -2.367 -39.473  1.00  0.00      BS   N  
ATOM    204  C4  THY B   7       6.586  -1.113 -39.950  1.00  0.00      BS   C  
ATOM    205  O4  THY B   7       7.465  -0.293 -40.031  1.00  0.00      BS   O  
ATOM    206  C5  THY B   7       5.222  -1.029 -40.409  1.00  0.00      BS   C  
ATOM    207  C5M THY B   7       4.770   0.210 -41.132  1.00  0.00      BS   C  
ATOM    208  C6  THY B   7       4.446  -2.125 -40.260  1.00  0.00      BS   C  
ATOM    209  H3  THY B   7       7.736  -2.575 -38.964  1.00  0.00      BS   H  
ATOM    210  H6  THY B   7       3.604  -2.247 -40.940  1.00  0.00      BS   H  
ATOM    211  H1' THY B   7       4.330  -5.168 -38.870  1.00  0.00      BS   H  
ATOM    212  H2' THY B   7       2.346  -3.987 -38.305  1.00  0.00      BS   H  
ATOM    213  H3' THY B   7       1.002  -5.149 -40.459  1.00  0.00      BS   H  
ATOM    214  H4' THY B   7       2.935  -6.961 -41.138  1.00  0.00      BS   H  
ATOM    215  H5' THY B   7       2.771  -5.835 -43.265  1.00  0.00      BS   H  
ATOM    216  H51 THY B   7       4.465   1.015 -40.431  1.00  0.00      BS   H  
ATOM    217  H52 THY B   7       3.883   0.013 -41.771  1.00  0.00      BS   H  
ATOM    218  H53 THY B   7       5.590   0.636 -41.750  1.00  0.00      BS   H  
ATOM    219 H2'' THY B   7       2.141  -3.339 -39.933  1.00  0.00      BS   H  
ATOM    220 H5'' THY B   7       1.265  -5.953 -42.635  1.00  0.00      BS   H  
ATOM    221  P   ADE B   8       0.676  -7.376 -38.810  1.00  0.00      BS   P  
ATOM    222  O1P ADE B   8       0.828  -8.475 -39.824  1.00  0.00      BS   O  
ATOM    223  O2P ADE B   8      -0.621  -6.669 -38.799  1.00  0.00      BS   O  
ATOM    224  C5' ADE B   8       1.927  -8.853 -37.018  1.00  0.00      BS   C  
ATOM    225  O5' ADE B   8       0.899  -7.971 -37.380  1.00  0.00      BS   O  
ATOM    226  C4' ADE B   8       2.846  -8.355 -35.929  1.00  0.00      BS   C  
ATOM    227  O4' ADE B   8       3.338  -7.002 -36.136  1.00  0.00      BS   O  
ATOM    228  C3' ADE B   8       2.231  -8.334 -34.481  1.00  0.00      BS   C  
ATOM    229  O3' ADE B   8       3.146  -8.921 -33.618  1.00  0.00      BS   O  
ATOM    230  C2' ADE B   8       2.112  -6.849 -34.125  1.00  0.00      BS   C  
ATOM    231  C1' ADE B   8       3.253  -6.290 -34.931  1.00  0.00      BS   C  
ATOM    232  N1  ADE B   8       5.980  -1.978 -35.941  1.00  0.00      BS   N  
ATOM    233  C2  ADE B   8       6.350  -3.078 -35.287  1.00  0.00      BS   C  
ATOM    234  N3  ADE B   8       5.643  -4.176 -35.153  1.00  0.00      BS   N  
ATOM    235  C4  ADE B   8       4.276  -4.031 -35.437  1.00  0.00      BS   C  
ATOM    236  C5  ADE B   8       3.715  -2.835 -35.867  1.00  0.00      BS   C  
ATOM    237  C6  ADE B   8       4.667  -1.851 -36.207  1.00  0.00      BS   C  
ATOM    238  N6  ADE B   8       4.315  -0.705 -36.822  1.00  0.00      BS   N  
ATOM    239  N7  ADE B   8       2.325  -2.947 -36.010  1.00  0.00      BS   N  
ATOM    240  C8  ADE B   8       2.051  -4.154 -35.602  1.00  0.00      BS   C  
ATOM    241  N9  ADE B   8       3.199  -4.850 -35.255  1.00  0.00      BS   N  
ATOM    242  H2  ADE B   8       7.354  -3.310 -34.930  1.00  0.00      BS   H  
ATOM    243  H8  ADE B   8       1.064  -4.589 -35.446  1.00  0.00      BS   H  
ATOM    244  H1' ADE B   8       4.253  -6.445 -34.473  1.00  0.00      BS   H  
ATOM    245  H2' ADE B   8       2.418  -6.728 -33.063  1.00  0.00      BS   H  
ATOM    246  H3' ADE B   8       1.242  -8.834 -34.551  1.00  0.00      BS   H  
ATOM    247  H4' ADE B   8       3.750  -8.996 -35.855  1.00  0.00      BS   H  
ATOM    248  H5' ADE B   8       2.621  -9.059 -37.862  1.00  0.00      BS   H  
ATOM    249  H61 ADE B   8       3.476  -0.656 -37.365  1.00  0.00      BS   H  
ATOM    250  H62 ADE B   8       4.952   0.060 -36.917  1.00  0.00      BS   H  
ATOM    251 H2'' ADE B   8       1.109  -6.444 -34.375  1.00  0.00      BS   H  
ATOM    252 H5'' ADE B   8       1.507  -9.846 -36.750  1.00  0.00      BS   H  
ATOM    253  P   THY B   9       2.635 -10.146 -32.779  1.00  0.00      BS   P  
ATOM    254  O1P THY B   9       2.783 -11.480 -33.488  1.00  0.00      BS   O  
ATOM    255  O2P THY B   9       1.273  -9.802 -32.355  1.00  0.00      BS   O  
ATOM    256  C5' THY B   9       4.959  -9.535 -31.601  1.00  0.00      BS   C  
ATOM    257  O5' THY B   9       3.641 -10.069 -31.545  1.00  0.00      BS   O  
ATOM    258  C4' THY B   9       5.066  -8.311 -30.728  1.00  0.00      BS   C  
ATOM    259  O4' THY B   9       4.567  -7.097 -31.425  1.00  0.00      BS   O  
ATOM    260  C3' THY B   9       4.382  -8.299 -29.348  1.00  0.00      BS   C  
ATOM    261  O3' THY B   9       5.270  -7.934 -28.322  1.00  0.00      BS   O  
ATOM    262  C2' THY B   9       3.306  -7.212 -29.525  1.00  0.00      BS   C  
ATOM    263  C1' THY B   9       4.000  -6.222 -30.395  1.00  0.00      BS   C  
ATOM    264  N1  THY B   9       3.150  -5.132 -31.102  1.00  0.00      BS   N  
ATOM    265  C2  THY B   9       3.920  -4.140 -31.712  1.00  0.00      BS   C  
ATOM    266  O2  THY B   9       5.122  -4.044 -31.624  1.00  0.00      BS   O  
ATOM    267  N3  THY B   9       3.056  -3.221 -32.259  1.00  0.00      BS   N  
ATOM    268  C4  THY B   9       1.671  -3.157 -32.207  1.00  0.00      BS   C  
ATOM    269  O4  THY B   9       1.012  -2.172 -32.623  1.00  0.00      BS   O  
ATOM    270  C5  THY B   9       0.983  -4.240 -31.579  1.00  0.00      BS   C  
ATOM    271  C5M THY B   9      -0.518  -4.303 -31.584  1.00  0.00      BS   C  
ATOM    272  C6  THY B   9       1.718  -5.115 -30.964  1.00  0.00      BS   C  
ATOM    273  H3  THY B   9       3.522  -2.414 -32.651  1.00  0.00      BS   H  
ATOM    274  H6  THY B   9       1.311  -6.070 -30.634  1.00  0.00      BS   H  
ATOM    275  H1' THY B   9       4.890  -5.862 -29.836  1.00  0.00      BS   H  
ATOM    276  H2' THY B   9       2.956  -6.824 -28.544  1.00  0.00      BS   H  
ATOM    277  H3' THY B   9       3.826  -9.249 -29.199  1.00  0.00      BS   H  
ATOM    278  H4' THY B   9       6.124  -7.993 -30.610  1.00  0.00      BS   H  
ATOM    279  H5' THY B   9       5.371  -9.297 -32.605  1.00  0.00      BS   H  
ATOM    280  H51 THY B   9      -1.013  -4.234 -30.592  1.00  0.00      BS   H  
ATOM    281  H52 THY B   9      -0.854  -5.283 -31.984  1.00  0.00      BS   H  
ATOM    282  H53 THY B   9      -1.015  -3.514 -32.187  1.00  0.00      BS   H  
ATOM    283 H2'' THY B   9       2.430  -7.769 -29.918  1.00  0.00      BS   H  
ATOM    284 H5'' THY B   9       5.592 -10.327 -31.147  1.00  0.00      BS   H  
ATOM    285  P   ADE B  10       5.820  -8.941 -27.307  1.00  0.00      BS   P  
ATOM    286  O1P ADE B  10       6.134 -10.202 -28.059  1.00  0.00      BS   O  
ATOM    287  O2P ADE B  10       4.815  -9.133 -26.183  1.00  0.00      BS   O  
ATOM    288  C5' ADE B  10       8.340  -8.127 -27.681  1.00  0.00      BS   C  
ATOM    289  O5' ADE B  10       7.184  -8.284 -26.835  1.00  0.00      BS   O  
ATOM    290  C4' ADE B  10       8.832  -6.720 -27.725  1.00  0.00      BS   C  
ATOM    291  O4' ADE B  10       7.702  -5.799 -28.097  1.00  0.00      BS   O  
ATOM    292  C3' ADE B  10       9.268  -6.198 -26.280  1.00  0.00      BS   C  
ATOM    293  O3' ADE B  10      10.530  -5.463 -26.345  1.00  0.00      BS   O  
ATOM    294  C2' ADE B  10       8.038  -5.445 -25.824  1.00  0.00      BS   C  
ATOM    295  C1' ADE B  10       7.447  -4.866 -27.139  1.00  0.00      BS   C  
ATOM    296  N1  ADE B  10       3.511  -1.979 -28.725  1.00  0.00      BS   N  
ATOM    297  C2  ADE B  10       4.783  -1.880 -28.884  1.00  0.00      BS   C  
ATOM    298  N3  ADE B  10       5.787  -2.530 -28.347  1.00  0.00      BS   N  
ATOM    299  C4  ADE B  10       5.314  -3.589 -27.632  1.00  0.00      BS   C  
ATOM    300  C5  ADE B  10       3.953  -3.965 -27.452  1.00  0.00      BS   C  
ATOM    301  C6  ADE B  10       3.012  -3.044 -27.976  1.00  0.00      BS   C  
ATOM    302  N6  ADE B  10       1.666  -3.161 -27.902  1.00  0.00      BS   N  
ATOM    303  N7  ADE B  10       3.805  -5.131 -26.730  1.00  0.00      BS   N  
ATOM    304  C8  ADE B  10       5.028  -5.513 -26.552  1.00  0.00      BS   C  
ATOM    305  N9  ADE B  10       6.015  -4.681 -27.105  1.00  0.00      BS   N  
ATOM    306  H2  ADE B  10       5.028  -1.039 -29.531  1.00  0.00      BS   H  
ATOM    307  H8  ADE B  10       5.385  -6.462 -26.150  1.00  0.00      BS   H  
ATOM    308  H1' ADE B  10       7.941  -3.890 -27.334  1.00  0.00      BS   H  
ATOM    309  H2' ADE B  10       8.114  -4.585 -25.125  1.00  0.00      BS   H  
ATOM    310  H3' ADE B  10       9.359  -7.044 -25.567  1.00  0.00      BS   H  
ATOM    311  H4' ADE B  10       9.741  -6.634 -28.358  1.00  0.00      BS   H  
ATOM    312  H5' ADE B  10       8.144  -8.424 -28.734  1.00  0.00      BS   H  
ATOM    313  H61 ADE B  10       1.194  -4.041 -27.942  1.00  0.00      BS   H  
ATOM    314  H62 ADE B  10       1.126  -2.320 -27.886  1.00  0.00      BS   H  
ATOM    315 H2'' ADE B  10       7.433  -6.225 -25.314  1.00  0.00      BS   H  
ATOM    316 H5'' ADE B  10       9.117  -8.852 -27.358  1.00  0.00      BS   H  
ATOM    317  P   GUA B  11      11.280  -4.953 -25.062  1.00  0.00      BS   P  
ATOM    318  O1P GUA B  11      12.662  -4.669 -25.410  1.00  0.00      BS   O  
ATOM    319  O2P GUA B  11      11.026  -5.906 -23.928  1.00  0.00      BS   O  
ATOM    320  C5' GUA B  11      10.526  -2.531 -25.464  1.00  0.00      BS   C  
ATOM    321  O5' GUA B  11      10.470  -3.713 -24.674  1.00  0.00      BS   O  
ATOM    322  C4' GUA B  11       9.662  -1.397 -24.988  1.00  0.00      BS   C  
ATOM    323  O4' GUA B  11       8.273  -1.783 -25.128  1.00  0.00      BS   O  
ATOM    324  C3' GUA B  11       9.875  -0.928 -23.541  1.00  0.00      BS   C  
ATOM    325  O3' GUA B  11       9.888   0.583 -23.473  1.00  0.00      BS   O  
ATOM    326  C2' GUA B  11       8.653  -1.439 -22.797  1.00  0.00      BS   C  
ATOM    327  C1' GUA B  11       7.603  -1.437 -23.894  1.00  0.00      BS   C  
ATOM    328  N1  GUA B  11       2.717  -2.159 -24.782  1.00  0.00      BS   N  
ATOM    329  C2  GUA B  11       3.566  -1.168 -25.119  1.00  0.00      BS   C  
ATOM    330  N2  GUA B  11       3.015  -0.183 -25.810  1.00  0.00      BS   N  
ATOM    331  N3  GUA B  11       4.907  -1.101 -24.893  1.00  0.00      BS   N  
ATOM    332  C4  GUA B  11       5.278  -2.186 -24.238  1.00  0.00      BS   C  
ATOM    333  C5  GUA B  11       4.560  -3.334 -23.834  1.00  0.00      BS   C  
ATOM    334  C6  GUA B  11       3.117  -3.294 -24.060  1.00  0.00      BS   C  
ATOM    335  O6  GUA B  11       2.316  -4.235 -23.823  1.00  0.00      BS   O  
ATOM    336  N7  GUA B  11       5.386  -4.253 -23.140  1.00  0.00      BS   N  
ATOM    337  C8  GUA B  11       6.552  -3.631 -23.146  1.00  0.00      BS   C  
ATOM    338  N9  GUA B  11       6.552  -2.387 -23.766  1.00  0.00      BS   N  
ATOM    339  H1  GUA B  11       1.751  -2.088 -25.068  1.00  0.00      BS   H  
ATOM    340  H8  GUA B  11       7.492  -3.832 -22.633  1.00  0.00      BS   H  
ATOM    341  H1' GUA B  11       7.231  -0.404 -24.058  1.00  0.00      BS   H  
ATOM    342  H2' GUA B  11       8.457  -0.796 -21.912  1.00  0.00      BS   H  
ATOM    343  H21 GUA B  11       2.028  -0.064 -25.924  1.00  0.00      BS   H  
ATOM    344  H3' GUA B  11      10.850  -1.380 -23.261  1.00  0.00      BS   H  
ATOM    345  H22 GUA B  11       3.648   0.477 -26.215  1.00  0.00      BS   H  
ATOM    346  H4' GUA B  11       9.774  -0.540 -25.687  1.00  0.00      BS   H  
ATOM    347  H5' GUA B  11      10.209  -2.821 -26.489  1.00  0.00      BS   H  
ATOM    348 H2'' GUA B  11       8.887  -2.496 -22.546  1.00  0.00      BS   H  
ATOM    349 H5'' GUA B  11      11.562  -2.130 -25.512  1.00  0.00      BS   H  
ATOM    350  P   CYT B  12      10.645   1.341 -22.321  1.00  0.00      BS   P  
ATOM    351  O1P CYT B  12      11.912   1.760 -22.875  1.00  0.00      BS   O  
ATOM    352  O2P CYT B  12      10.673   0.540 -21.047  1.00  0.00      BS   O  
ATOM    353  C5' CYT B  12       9.716   3.649 -23.193  1.00  0.00      BS   C  
ATOM    354  O5' CYT B  12       9.640   2.585 -22.170  1.00  0.00      BS   O  
ATOM    355  C4' CYT B  12       8.369   4.459 -23.406  1.00  0.00      BS   C  
ATOM    356  O4' CYT B  12       7.531   3.519 -24.131  1.00  0.00      BS   O  
ATOM    357  C3' CYT B  12       7.616   4.771 -22.152  1.00  0.00      BS   C  
ATOM    358  O3' CYT B  12       8.070   5.980 -21.596  1.00  0.00      BS   O  
ATOM    359  C2' CYT B  12       6.233   4.861 -22.748  1.00  0.00      BS   C  
ATOM    360  C1' CYT B  12       6.198   3.656 -23.671  1.00  0.00      BS   C  
ATOM    361  N1  CYT B  12       5.597   2.432 -23.076  1.00  0.00      BS   N  
ATOM    362  C2  CYT B  12       4.200   2.262 -23.123  1.00  0.00      BS   C  
ATOM    363  O2  CYT B  12       3.419   3.092 -23.649  1.00  0.00      BS   O  
ATOM    364  N3  CYT B  12       3.649   1.153 -22.525  1.00  0.00      BS   N  
ATOM    365  C4  CYT B  12       4.488   0.238 -21.942  1.00  0.00      BS   C  
ATOM    366  N4  CYT B  12       3.902  -0.847 -21.414  1.00  0.00      BS   N  
ATOM    367  C5  CYT B  12       5.830   0.451 -21.845  1.00  0.00      BS   C  
ATOM    368  C6  CYT B  12       6.407   1.546 -22.410  1.00  0.00      BS   C  
ATOM    369  H5  CYT B  12       6.500  -0.183 -21.265  1.00  0.00      BS   H  
ATOM    370  H6  CYT B  12       7.462   1.814 -22.401  1.00  0.00      BS   H  
ATOM    371  H1' CYT B  12       5.545   3.924 -24.529  1.00  0.00      BS   H  
ATOM    372  H2' CYT B  12       6.234   5.747 -23.419  1.00  0.00      BS   H  
ATOM    373  H3' CYT B  12       7.643   3.917 -21.443  1.00  0.00      BS   H  
ATOM    374  H4' CYT B  12       8.489   5.327 -24.088  1.00  0.00      BS   H  
ATOM    375  H41 CYT B  12       2.928  -1.060 -21.349  1.00  0.00      BS   H  
ATOM    376  H5' CYT B  12      10.095   3.363 -24.198  1.00  0.00      BS   H  
ATOM    377  H42 CYT B  12       4.466  -1.644 -21.191  1.00  0.00      BS   H  
ATOM    378 H2'' CYT B  12       5.366   4.750 -22.063  1.00  0.00      BS   H  
ATOM    379 H5'' CYT B  12      10.455   4.397 -22.837  1.00  0.00      BS   H  
ATOM    380  P   THY B  13       7.654   6.438 -20.079  1.00  0.00      BS   P  
ATOM    381  O1P THY B  13       8.255   7.748 -19.857  1.00  0.00      BS   O  
ATOM    382  O2P THY B  13       8.113   5.456 -19.107  1.00  0.00      BS   O  
ATOM    383  C5' THY B  13       5.454   7.709 -20.821  1.00  0.00      BS   C  
ATOM    384  O5' THY B  13       6.113   6.647 -20.025  1.00  0.00      BS   O  
ATOM    385  C4' THY B  13       3.895   7.735 -20.849  1.00  0.00      BS   C  
ATOM    386  O4' THY B  13       3.355   6.506 -21.536  1.00  0.00      BS   O  
ATOM    387  C3' THY B  13       3.393   7.607 -19.431  1.00  0.00      BS   C  
ATOM    388  O3' THY B  13       3.190   8.958 -18.934  1.00  0.00      BS   O  
ATOM    389  C2' THY B  13       2.031   6.956 -19.632  1.00  0.00      BS   C  
ATOM    390  C1' THY B  13       2.278   5.913 -20.808  1.00  0.00      BS   C  
ATOM    391  N1  THY B  13       2.570   4.538 -20.353  1.00  0.00      BS   N  
ATOM    392  C2  THY B  13       1.502   3.787 -19.962  1.00  0.00      BS   C  
ATOM    393  O2  THY B  13       0.353   4.224 -20.033  1.00  0.00      BS   O  
ATOM    394  N3  THY B  13       1.829   2.554 -19.381  1.00  0.00      BS   N  
ATOM    395  C4  THY B  13       3.062   2.138 -19.011  1.00  0.00      BS   C  
ATOM    396  O4  THY B  13       3.196   0.906 -18.738  1.00  0.00      BS   O  
ATOM    397  C5  THY B  13       4.168   3.060 -19.229  1.00  0.00      BS   C  
ATOM    398  C5M THY B  13       5.538   2.663 -18.759  1.00  0.00      BS   C  
ATOM    399  C6  THY B  13       3.879   4.172 -19.907  1.00  0.00      BS   C  
ATOM    400  H3  THY B  13       1.067   1.959 -19.088  1.00  0.00      BS   H  
ATOM    401  H6  THY B  13       4.484   5.078 -19.873  1.00  0.00      BS   H  
ATOM    402  H1' THY B  13       1.342   5.911 -21.408  1.00  0.00      BS   H  
ATOM    403  H2' THY B  13       1.278   7.718 -19.924  1.00  0.00      BS   H  
ATOM    404  H3' THY B  13       3.916   6.897 -18.755  1.00  0.00      BS   H  
ATOM    405  H4' THY B  13       3.472   8.585 -21.425  1.00  0.00      BS   H  
ATOM    406  H5' THY B  13       5.708   7.548 -21.891  1.00  0.00      BS   H  
ATOM    407  H51 THY B  13       6.051   1.873 -19.350  1.00  0.00      BS   H  
ATOM    408  H52 THY B  13       5.452   2.174 -17.765  1.00  0.00      BS   H  
ATOM    409  H53 THY B  13       6.159   3.570 -18.593  1.00  0.00      BS   H  
ATOM    410 H2'' THY B  13       1.744   6.441 -18.691  1.00  0.00      BS   H  
ATOM    411 H5'' THY B  13       5.807   8.715 -20.513  1.00  0.00      BS   H  
ATOM    412  P   THY B  14       3.178   9.085 -17.364  1.00  0.00      BS   P  
ATOM    413  O1P THY B  14       3.121  10.532 -17.112  1.00  0.00      BS   O  
ATOM    414  O2P THY B  14       4.254   8.359 -16.679  1.00  0.00      BS   O  
ATOM    415  C5' THY B  14       0.622   8.966 -17.197  1.00  0.00      BS   C  
ATOM    416  O5' THY B  14       1.845   8.384 -16.824  1.00  0.00      BS   O  
ATOM    417  C4' THY B  14      -0.516   8.025 -16.736  1.00  0.00      BS   C  
ATOM    418  O4' THY B  14      -0.516   6.767 -17.524  1.00  0.00      BS   O  
ATOM    419  C3' THY B  14      -0.704   7.527 -15.219  1.00  0.00      BS   C  
ATOM    420  O3' THY B  14      -1.293   8.597 -14.394  1.00  0.00      BS   O  
ATOM    421  C2' THY B  14      -1.671   6.320 -15.497  1.00  0.00      BS   C  
ATOM    422  C1' THY B  14      -1.051   5.691 -16.749  1.00  0.00      BS   C  
ATOM    423  N1  THY B  14       0.066   4.688 -16.445  1.00  0.00      BS   N  
ATOM    424  C2  THY B  14      -0.256   3.442 -16.030  1.00  0.00      BS   C  
ATOM    425  O2  THY B  14      -1.398   3.039 -15.957  1.00  0.00      BS   O  
ATOM    426  N3  THY B  14       0.812   2.608 -15.714  1.00  0.00      BS   N  
ATOM    427  C4  THY B  14       2.124   2.989 -15.699  1.00  0.00      BS   C  
ATOM    428  O4  THY B  14       3.035   2.266 -15.342  1.00  0.00      BS   O  
ATOM    429  C5  THY B  14       2.405   4.299 -16.135  1.00  0.00      BS   C  
ATOM    430  C5M THY B  14       3.817   4.741 -16.118  1.00  0.00      BS   C  
ATOM    431  C6  THY B  14       1.373   5.115 -16.399  1.00  0.00      BS   C  
ATOM    432  H3  THY B  14       0.545   1.678 -15.425  1.00  0.00      BS   H  
ATOM    433  H6  THY B  14       1.566   6.020 -16.975  1.00  0.00      BS   H  
ATOM    434  H1' THY B  14      -1.858   5.241 -17.364  1.00  0.00      BS   H  
ATOM    435  H2' THY B  14      -2.684   6.711 -15.727  1.00  0.00      BS   H  
ATOM    436  H3' THY B  14       0.266   7.147 -14.833  1.00  0.00      BS   H  
ATOM    437  H4' THY B  14      -1.463   8.544 -16.995  1.00  0.00      BS   H  
ATOM    438  H5' THY B  14       0.539   9.087 -18.298  1.00  0.00      BS   H  
ATOM    439  H51 THY B  14       4.207   5.044 -15.122  1.00  0.00      BS   H  
ATOM    440  H52 THY B  14       3.919   5.608 -16.804  1.00  0.00      BS   H  
ATOM    441  H53 THY B  14       4.515   3.927 -16.409  1.00  0.00      BS   H  
ATOM    442 H2'' THY B  14      -1.617   5.727 -14.559  1.00  0.00      BS   H  
ATOM    443 H5'' THY B  14       0.486  10.006 -16.832  1.00  0.00      BS   H  
ATOM    444  P   ADE B  15      -0.863   8.634 -12.879  1.00  0.00      BS   P  
ATOM    445  O1P ADE B  15      -1.302   9.901 -12.234  1.00  0.00      BS   O  
ATOM    446  O2P ADE B  15       0.593   8.403 -12.813  1.00  0.00      BS   O  
ATOM    447  C5' ADE B  15      -3.015   7.369 -12.249  1.00  0.00      BS   C  
ATOM    448  O5' ADE B  15      -1.559   7.250 -12.321  1.00  0.00      BS   O  
ATOM    449  C4' ADE B  15      -3.634   6.087 -11.495  1.00  0.00      BS   C  
ATOM    450  O4' ADE B  15      -3.095   4.842 -12.065  1.00  0.00      BS   O  
ATOM    451  C3' ADE B  15      -3.328   6.042  -9.939  1.00  0.00      BS   C  
ATOM    452  O3' ADE B  15      -4.423   5.671  -9.105  1.00  0.00      BS   O  
ATOM    453  C2' ADE B  15      -2.252   4.990  -9.828  1.00  0.00      BS   C  
ATOM    454  C1' ADE B  15      -2.436   4.079 -10.996  1.00  0.00      BS   C  
ATOM    455  N1  ADE B  15       0.671   0.191 -11.654  1.00  0.00      BS   N  
ATOM    456  C2  ADE B  15      -0.625   0.277 -11.397  1.00  0.00      BS   C  
ATOM    457  N3  ADE B  15      -1.455   1.263 -11.378  1.00  0.00      BS   N  
ATOM    458  C4  ADE B  15      -0.770   2.378 -11.699  1.00  0.00      BS   C  
ATOM    459  C5  ADE B  15       0.531   2.460 -12.143  1.00  0.00      BS   C  
ATOM    460  C6  ADE B  15       1.290   1.294 -12.038  1.00  0.00      BS   C  
ATOM    461  N6  ADE B  15       2.650   1.141 -12.238  1.00  0.00      BS   N  
ATOM    462  N7  ADE B  15       0.828   3.856 -12.349  1.00  0.00      BS   N  
ATOM    463  C8  ADE B  15      -0.232   4.438 -11.963  1.00  0.00      BS   C  
ATOM    464  N9  ADE B  15      -1.171   3.635 -11.525  1.00  0.00      BS   N  
ATOM    465  H2  ADE B  15      -1.049  -0.688 -11.117  1.00  0.00      BS   H  
ATOM    466  H8  ADE B  15      -0.270   5.527 -11.920  1.00  0.00      BS   H  
ATOM    467  H1' ADE B  15      -3.064   3.231 -10.648  1.00  0.00      BS   H  
ATOM    468  H2' ADE B  15      -2.256   4.522  -8.820  1.00  0.00      BS   H  
ATOM    469  H3' ADE B  15      -2.907   7.031  -9.659  1.00  0.00      BS   H  
ATOM    470  H4' ADE B  15      -4.728   6.054 -11.683  1.00  0.00      BS   H  
ATOM    471  H5' ADE B  15      -3.454   7.423 -13.268  1.00  0.00      BS   H  
ATOM    472  H61 ADE B  15       3.084   0.242 -12.166  1.00  0.00      BS   H  
ATOM    473  H62 ADE B  15       3.160   1.819 -12.767  1.00  0.00      BS   H  
ATOM    474 H2'' ADE B  15      -1.318   5.553 -10.041  1.00  0.00      BS   H  
ATOM    475 H5'' ADE B  15      -3.308   8.162 -11.527  1.00  0.00      BS   H  
ATOM    476  P   CYT B  16      -4.305   6.083  -7.568  1.00  0.00      BS   P  
ATOM    477  O1P CYT B  16      -5.676   6.578  -7.142  1.00  0.00      BS   O  
ATOM    478  O2P CYT B  16      -3.129   7.027  -7.390  1.00  0.00      BS   O  
ATOM    479  C5' CYT B  16      -4.749   3.605  -7.110  1.00  0.00      BS   C  
ATOM    480  O5' CYT B  16      -3.923   4.788  -6.796  1.00  0.00      BS   O  
ATOM    481  C4' CYT B  16      -4.161   2.256  -6.539  1.00  0.00      BS   C  
ATOM    482  O4' CYT B  16      -3.028   1.801  -7.329  1.00  0.00      BS   O  
ATOM    483  C3' CYT B  16      -3.561   2.437  -5.150  1.00  0.00      BS   C  
ATOM    484  O3' CYT B  16      -3.773   1.221  -4.383  1.00  0.00      BS   O  
ATOM    485  C2' CYT B  16      -2.083   2.753  -5.333  1.00  0.00      BS   C  
ATOM    486  C1' CYT B  16      -1.806   1.784  -6.471  1.00  0.00      BS   C  
ATOM    487  N1  CYT B  16      -0.599   2.030  -7.268  1.00  0.00      BS   N  
ATOM    488  C2  CYT B  16       0.199   1.034  -7.817  1.00  0.00      BS   C  
ATOM    489  O2  CYT B  16      -0.076  -0.148  -7.513  1.00  0.00      BS   O  
ATOM    490  N3  CYT B  16       1.318   1.308  -8.553  1.00  0.00      BS   N  
ATOM    491  C4  CYT B  16       1.647   2.604  -8.762  1.00  0.00      BS   C  
ATOM    492  N4  CYT B  16       2.801   2.890  -9.378  1.00  0.00      BS   N  
ATOM    493  C5  CYT B  16       0.801   3.630  -8.263  1.00  0.00      BS   C  
ATOM    494  C6  CYT B  16      -0.300   3.340  -7.526  1.00  0.00      BS   C  
ATOM    495  H5  CYT B  16       0.995   4.672  -8.517  1.00  0.00      BS   H  
ATOM    496  H6  CYT B  16      -0.986   4.082  -7.120  1.00  0.00      BS   H  
ATOM    497  H1' CYT B  16      -1.811   0.749  -6.066  1.00  0.00      BS   H  
ATOM    498  H2' CYT B  16      -1.387   2.527  -4.498  1.00  0.00      BS   H  
ATOM    499  H3' CYT B  16      -4.048   3.275  -4.608  1.00  0.00      BS   H  
ATOM    500  H4' CYT B  16      -4.863   1.397  -6.489  1.00  0.00      BS   H  
ATOM    501  H41 CYT B  16       3.205   2.063  -9.770  1.00  0.00      BS   H  
ATOM    502  H5' CYT B  16      -4.799   3.402  -8.201  1.00  0.00      BS   H  
ATOM    503  H42 CYT B  16       3.414   3.561  -8.960  1.00  0.00      BS   H  
ATOM    504 H2'' CYT B  16      -1.895   3.811  -5.614  1.00  0.00      BS   H  
ATOM    505 H5'' CYT B  16      -5.728   3.713  -6.594  1.00  0.00      BS   H  
ATOM    506  P   ADE B  17      -3.551   1.211  -2.801  1.00  0.00      BS   P  
ATOM    507  O1P ADE B  17      -4.825   0.671  -2.244  1.00  0.00      BS   O  
ATOM    508  O2P ADE B  17      -3.197   2.538  -2.269  1.00  0.00      BS   O  
ATOM    509  C5' ADE B  17      -2.523  -1.246  -3.070  1.00  0.00      BS   C  
ATOM    510  O5' ADE B  17      -2.389   0.143  -2.613  1.00  0.00      BS   O  
ATOM    511  C4' ADE B  17      -1.350  -2.039  -2.401  1.00  0.00      BS   C  
ATOM    512  O4' ADE B  17      -0.063  -1.796  -3.054  1.00  0.00      BS   O  
ATOM    513  C3' ADE B  17      -1.180  -1.806  -0.879  1.00  0.00      BS   C  
ATOM    514  O3' ADE B  17      -0.879  -2.911  -0.092  1.00  0.00      BS   O  
ATOM    515  C2' ADE B  17      -0.136  -0.696  -0.863  1.00  0.00      BS   C  
ATOM    516  C1' ADE B  17       0.748  -1.038  -2.116  1.00  0.00      BS   C  
ATOM    517  N1  ADE B  17       4.314   0.213  -5.402  1.00  0.00      BS   N  
ATOM    518  C2  ADE B  17       4.107  -0.829  -4.620  1.00  0.00      BS   C  
ATOM    519  N3  ADE B  17       3.188  -1.066  -3.724  1.00  0.00      BS   N  
ATOM    520  C4  ADE B  17       2.377   0.009  -3.616  1.00  0.00      BS   C  
ATOM    521  C5  ADE B  17       2.428   1.198  -4.344  1.00  0.00      BS   C  
ATOM    522  C6  ADE B  17       3.487   1.301  -5.260  1.00  0.00      BS   C  
ATOM    523  N6  ADE B  17       3.748   2.251  -6.173  1.00  0.00      BS   N  
ATOM    524  N7  ADE B  17       1.311   1.992  -4.054  1.00  0.00      BS   N  
ATOM    525  C8  ADE B  17       0.595   1.244  -3.212  1.00  0.00      BS   C  
ATOM    526  N9  ADE B  17       1.236   0.072  -2.876  1.00  0.00      BS   N  
ATOM    527  H2  ADE B  17       4.720  -1.711  -4.806  1.00  0.00      BS   H  
ATOM    528  H8  ADE B  17      -0.293   1.604  -2.693  1.00  0.00      BS   H  
ATOM    529  H1' ADE B  17       1.630  -1.628  -1.788  1.00  0.00      BS   H  
ATOM    530  H2' ADE B  17       0.557  -0.563  -0.005  1.00  0.00      BS   H  
ATOM    531  H3' ADE B  17      -2.125  -1.314  -0.564  1.00  0.00      BS   H  
ATOM    532  H4' ADE B  17      -1.623  -3.112  -2.300  1.00  0.00      BS   H  
ATOM    533  H5' ADE B  17      -2.516  -1.237  -4.180  1.00  0.00      BS   H  
ATOM    534  H61 ADE B  17       3.329   3.159  -6.131  1.00  0.00      BS   H  
ATOM    535  H62 ADE B  17       4.578   2.144  -6.720  1.00  0.00      BS   H  
ATOM    536 H2'' ADE B  17      -0.679   0.273  -0.866  1.00  0.00      BS   H  
ATOM    537 H5'' ADE B  17      -3.389  -1.828  -2.687  1.00  0.00      BS   H  
ATOM    538  P   ADE B  18      -0.604  -3.037   1.387  1.00  0.00      BS   P  
ATOM    539  O1P ADE B  18      -0.807  -4.451   1.746  1.00  0.00      BS   O  
ATOM    540  O2P ADE B  18      -1.413  -2.049   2.178  1.00  0.00      BS   O  
ATOM    541  C5' ADE B  18       1.958  -3.390   0.932  1.00  0.00      BS   C  
ATOM    542  O5' ADE B  18       0.883  -2.600   1.522  1.00  0.00      BS   O  
ATOM    543  C4' ADE B  18       3.271  -2.752   1.288  1.00  0.00      BS   C  
ATOM    544  O4' ADE B  18       3.686  -1.861   0.214  1.00  0.00      BS   O  
ATOM    545  C3' ADE B  18       3.287  -1.995   2.613  1.00  0.00      BS   C  
ATOM    546  O3' ADE B  18       4.389  -2.294   3.508  1.00  0.00      BS   O  
ATOM    547  C2' ADE B  18       3.488  -0.556   2.086  1.00  0.00      BS   C  
ATOM    548  C1' ADE B  18       4.333  -0.726   0.840  1.00  0.00      BS   C  
ATOM    549  N1  ADE B  18       6.574   2.046  -2.938  1.00  0.00      BS   N  
ATOM    550  C2  ADE B  18       6.990   0.971  -2.226  1.00  0.00      BS   C  
ATOM    551  N3  ADE B  18       6.382   0.240  -1.247  1.00  0.00      BS   N  
ATOM    552  C4  ADE B  18       5.159   0.774  -1.048  1.00  0.00      BS   C  
ATOM    553  C5  ADE B  18       4.503   1.787  -1.813  1.00  0.00      BS   C  
ATOM    554  C6  ADE B  18       5.316   2.475  -2.741  1.00  0.00      BS   C  
ATOM    555  N6  ADE B  18       4.854   3.535  -3.475  1.00  0.00      BS   N  
ATOM    556  N7  ADE B  18       3.225   1.996  -1.311  1.00  0.00      BS   N  
ATOM    557  C8  ADE B  18       3.150   1.174  -0.303  1.00  0.00      BS   C  
ATOM    558  N9  ADE B  18       4.256   0.393  -0.087  1.00  0.00      BS   N  
ATOM    559  H2  ADE B  18       7.999   0.579  -2.361  1.00  0.00      BS   H  
ATOM    560  H8  ADE B  18       2.231   0.987   0.254  1.00  0.00      BS   H  
ATOM    561  H1' ADE B  18       5.384  -0.962   1.111  1.00  0.00      BS   H  
ATOM    562  H2' ADE B  18       4.065   0.143   2.728  1.00  0.00      BS   H  
ATOM    563  H3' ADE B  18       2.305  -2.056   3.128  1.00  0.00      BS   H  
ATOM    564  H4' ADE B  18       4.020  -3.563   1.416  1.00  0.00      BS   H  
ATOM    565  H5' ADE B  18       1.764  -3.383  -0.162  1.00  0.00      BS   H  
ATOM    566  H61 ADE B  18       4.008   3.982  -3.182  1.00  0.00      BS   H  
ATOM    567  H62 ADE B  18       5.450   4.134  -4.012  1.00  0.00      BS   H  
ATOM    568 H2'' ADE B  18       2.475  -0.131   1.922  1.00  0.00      BS   H  
ATOM    569 H5'' ADE B  18       2.002  -4.443   1.283  1.00  0.00      BS   H  
ATOM    570  P   CYT B  19       4.358  -1.721   4.938  1.00  0.00      BS   P  
ATOM    571  O1P CYT B  19       5.074  -2.606   5.822  1.00  0.00      BS   O  
ATOM    572  O2P CYT B  19       2.967  -1.426   5.294  1.00  0.00      BS   O  
ATOM    573  C5' CYT B  19       6.531  -0.440   4.447  1.00  0.00      BS   C  
ATOM    574  O5' CYT B  19       5.141  -0.386   4.907  1.00  0.00      BS   O  
ATOM    575  C4' CYT B  19       7.169   0.919   4.193  1.00  0.00      BS   C  
ATOM    576  O4' CYT B  19       6.640   1.418   2.907  1.00  0.00      BS   O  
ATOM    577  C3' CYT B  19       6.863   2.076   5.229  1.00  0.00      BS   C  
ATOM    578  O3' CYT B  19       7.990   2.861   5.570  1.00  0.00      BS   O  
ATOM    579  C2' CYT B  19       6.094   3.044   4.348  1.00  0.00      BS   C  
ATOM    580  C1' CYT B  19       6.703   2.822   3.077  1.00  0.00      BS   C  
ATOM    581  N1  CYT B  19       6.076   3.442   1.883  1.00  0.00      BS   N  
ATOM    582  C2  CYT B  19       6.823   4.021   0.841  1.00  0.00      BS   C  
ATOM    583  O2  CYT B  19       8.032   3.966   0.846  1.00  0.00      BS   O  
ATOM    584  N3  CYT B  19       6.196   4.632  -0.197  1.00  0.00      BS   N  
ATOM    585  C4  CYT B  19       4.847   4.733  -0.234  1.00  0.00      BS   C  
ATOM    586  N4  CYT B  19       4.197   5.388  -1.213  1.00  0.00      BS   N  
ATOM    587  C5  CYT B  19       4.088   4.220   0.824  1.00  0.00      BS   C  
ATOM    588  C6  CYT B  19       4.699   3.543   1.816  1.00  0.00      BS   C  
ATOM    589  H5  CYT B  19       2.999   4.264   0.804  1.00  0.00      BS   H  
ATOM    590  H6  CYT B  19       4.211   3.178   2.719  1.00  0.00      BS   H  
ATOM    591  H1' CYT B  19       7.806   2.956   3.075  1.00  0.00      BS   H  
ATOM    592  H2' CYT B  19       6.042   4.112   4.647  1.00  0.00      BS   H  
ATOM    593  H3' CYT B  19       6.420   1.637   6.149  1.00  0.00      BS   H  
ATOM    594  H4' CYT B  19       8.270   0.817   4.088  1.00  0.00      BS   H  
ATOM    595  H41 CYT B  19       4.802   5.767  -1.913  1.00  0.00      BS   H  
ATOM    596  H5' CYT B  19       6.622  -1.094   3.554  1.00  0.00      BS   H  
ATOM    597  H42 CYT B  19       3.262   5.150  -1.473  1.00  0.00      BS   H  
ATOM    598 H2'' CYT B  19       5.027   2.737   4.309  1.00  0.00      BS   H  
ATOM    599 H5'' CYT B  19       7.122  -0.935   5.247  1.00  0.00      BS   H  
ATOM    600  P   ADE B  20       8.642   3.083   6.969  1.00  0.00      BS   P  
ATOM    601  O1P ADE B  20       8.726   1.797   7.747  1.00  0.00      BS   O  
ATOM    602  O2P ADE B  20       7.912   4.190   7.662  1.00  0.00      BS   O  
ATOM    603  C5' ADE B  20      10.853   2.951   5.657  1.00  0.00      BS   C  
ATOM    604  O5' ADE B  20      10.074   3.608   6.619  1.00  0.00      BS   O  
ATOM    605  C4' ADE B  20      11.411   3.981   4.694  1.00  0.00      BS   C  
ATOM    606  O4' ADE B  20      10.417   4.273   3.644  1.00  0.00      BS   O  
ATOM    607  C3' ADE B  20      11.905   5.332   5.299  1.00  0.00      BS   C  
ATOM    608  O3' ADE B  20      13.115   5.777   4.705  1.00  0.00      BS   O  
ATOM    609  C2' ADE B  20      10.814   6.230   4.926  1.00  0.00      BS   C  
ATOM    610  C1' ADE B  20      10.450   5.704   3.534  1.00  0.00      BS   C  
ATOM    611  N1  ADE B  20       7.842   8.539   0.188  1.00  0.00      BS   N  
ATOM    612  C2  ADE B  20       9.142   8.291   0.231  1.00  0.00      BS   C  
ATOM    613  N3  ADE B  20       9.767   7.550   1.125  1.00  0.00      BS   N  
ATOM    614  C4  ADE B  20       8.874   7.037   2.019  1.00  0.00      BS   C  
ATOM    615  C5  ADE B  20       7.546   7.141   2.072  1.00  0.00      BS   C  
ATOM    616  C6  ADE B  20       7.005   7.961   1.093  1.00  0.00      BS   C  
ATOM    617  N6  ADE B  20       5.691   8.205   0.976  1.00  0.00      BS   N  
ATOM    618  N7  ADE B  20       7.029   6.567   3.227  1.00  0.00      BS   N  
ATOM    619  C8  ADE B  20       7.986   5.920   3.738  1.00  0.00      BS   C  
ATOM    620  N9  ADE B  20       9.176   6.172   3.074  1.00  0.00      BS   N  
ATOM    621  H2  ADE B  20       9.664   8.674  -0.645  1.00  0.00      BS   H  
ATOM    622  H8  ADE B  20       7.919   5.353   4.667  1.00  0.00      BS   H  
ATOM    623  H1' ADE B  20      11.184   5.927   2.731  1.00  0.00      BS   H  
ATOM    624  H2' ADE B  20      11.056   7.312   4.987  1.00  0.00      BS   H  
ATOM    625  H3' ADE B  20      12.074   5.329   6.398  1.00  0.00      BS   H  
ATOM    626  H4' ADE B  20      12.242   3.417   4.219  1.00  0.00      BS   H  
ATOM    627  H5' ADE B  20      10.390   2.044   5.214  1.00  0.00      BS   H  
ATOM    628  H61 ADE B  20       5.055   7.760   1.606  1.00  0.00      BS   H  
ATOM    629  H62 ADE B  20       5.361   8.324   0.040  1.00  0.00      BS   H  
ATOM    630  H3T ADE B  20      13.502   6.488   5.221  1.00  0.00      BS   H  
ATOM    631 H2'' ADE B  20       9.948   5.964   5.569  1.00  0.00      BS   H  
ATOM    632 H5'' ADE B  20      11.786   2.521   6.080  1.00  0.00      BS   H  
TER   
ATOM    633  C5' URA R   1       5.310  13.639  -7.654  1.00  0.00      R    C  
ATOM    634  O5' URA R   1       4.248  12.707  -7.332  1.00  0.00      R    O  
ATOM    635  C4' URA R   1       6.403  13.663  -6.598  1.00  0.00      R    C  
ATOM    636  O4' URA R   1       5.859  13.491  -5.188  1.00  0.00      R    O  
ATOM    637  C3' URA R   1       7.483  12.530  -6.632  1.00  0.00      R    C  
ATOM    638  O3' URA R   1       8.362  12.803  -7.740  1.00  0.00      R    O  
ATOM    639  C2' URA R   1       8.120  12.694  -5.225  1.00  0.00      R    C  
ATOM    640  O2' URA R   1       8.916  13.870  -5.132  1.00  0.00      R    O  
ATOM    641  C1' URA R   1       6.864  12.818  -4.362  1.00  0.00      R    C  
ATOM    642  N1  URA R   1       6.335  11.551  -3.753  1.00  0.00      R    N  
ATOM    643  C2  URA R   1       6.971  11.019  -2.677  1.00  0.00      R    C  
ATOM    644  O2  URA R   1       7.984  11.516  -2.218  1.00  0.00      R    O  
ATOM    645  N3  URA R   1       6.417   9.885  -2.082  1.00  0.00      R    N  
ATOM    646  C4  URA R   1       5.229   9.362  -2.418  1.00  0.00      R    C  
ATOM    647  O4  URA R   1       4.727   8.478  -1.708  1.00  0.00      R    O  
ATOM    648  C5  URA R   1       4.498  10.026  -3.497  1.00  0.00      R    C  
ATOM    649  C6  URA R   1       5.185  11.012  -4.172  1.00  0.00      R    C  
ATOM    650  H3  URA R   1       7.048   9.421  -1.445  1.00  0.00      R    H  
ATOM    651  H5  URA R   1       3.469   9.763  -3.742  1.00  0.00      R    H  
ATOM    652  H6  URA R   1       4.647  11.590  -4.922  1.00  0.00      R    H  
ATOM    653  H1' URA R   1       7.143  13.452  -3.494  1.00  0.00      R    H  
ATOM    654  H2' URA R   1       9.426  13.785  -4.322  1.00  0.00      R    H  
ATOM    655  H3' URA R   1       6.992  11.534  -6.655  1.00  0.00      R    H  
ATOM    656  H4' URA R   1       7.065  14.553  -6.660  1.00  0.00      R    H  
ATOM    657  H5' URA R   1       4.783  14.617  -7.720  1.00  0.00      R    H  
ATOM    658  H5T URA R   1       4.654  11.838  -7.383  1.00  0.00      R    H  
ATOM    659 H2'' URA R   1       8.701  11.791  -4.937  1.00  0.00      R    H  
ATOM    660 H5'' URA R   1       5.739  13.425  -8.656  1.00  0.00      R    H  
ATOM    661  P   GUA R   2       8.764  11.519  -8.613  1.00  0.00      R    P  
ATOM    662  O1P GUA R   2       9.626  12.018  -9.704  1.00  0.00      R    O  
ATOM    663  O2P GUA R   2       7.522  10.802  -9.035  1.00  0.00      R    O  
ATOM    664  C5' GUA R   2      10.869  11.034  -7.450  1.00  0.00      R    C  
ATOM    665  O5' GUA R   2       9.565  10.517  -7.747  1.00  0.00      R    O  
ATOM    666  C4' GUA R   2      11.573  10.162  -6.422  1.00  0.00      R    C  
ATOM    667  O4' GUA R   2      10.888  10.234  -5.204  1.00  0.00      R    O  
ATOM    668  C3' GUA R   2      11.679   8.679  -6.679  1.00  0.00      R    C  
ATOM    669  O3' GUA R   2      12.713   8.398  -7.630  1.00  0.00      R    O  
ATOM    670  C2' GUA R   2      11.945   8.104  -5.270  1.00  0.00      R    C  
ATOM    671  O2' GUA R   2      13.246   8.472  -4.872  1.00  0.00      R    O  
ATOM    672  C1' GUA R   2      10.995   8.993  -4.500  1.00  0.00      R    C  
ATOM    673  N1  GUA R   2       8.335   5.544  -1.982  1.00  0.00      R    N  
ATOM    674  C2  GUA R   2       9.670   5.777  -2.027  1.00  0.00      R    C  
ATOM    675  N2  GUA R   2      10.411   4.997  -1.299  1.00  0.00      R    N  
ATOM    676  N3  GUA R   2      10.241   6.822  -2.593  1.00  0.00      R    N  
ATOM    677  C4  GUA R   2       9.324   7.394  -3.505  1.00  0.00      R    C  
ATOM    678  C5  GUA R   2       8.015   7.192  -3.629  1.00  0.00      R    C  
ATOM    679  C6  GUA R   2       7.413   6.241  -2.826  1.00  0.00      R    C  
ATOM    680  O6  GUA R   2       6.240   6.101  -2.925  1.00  0.00      R    O  
ATOM    681  N7  GUA R   2       7.513   7.839  -4.740  1.00  0.00      R    N  
ATOM    682  C8  GUA R   2       8.520   8.625  -5.150  1.00  0.00      R    C  
ATOM    683  N9  GUA R   2       9.621   8.421  -4.354  1.00  0.00      R    N  
ATOM    684  H1  GUA R   2       7.854   4.967  -1.306  1.00  0.00      R    H  
ATOM    685  H8  GUA R   2       8.582   9.366  -5.946  1.00  0.00      R    H  
ATOM    686  H1' GUA R   2      11.382   9.283  -3.500  1.00  0.00      R    H  
ATOM    687  H2' GUA R   2      13.805   8.609  -5.640  1.00  0.00      R    H  
ATOM    688  H21 GUA R   2      10.065   4.151  -0.895  1.00  0.00      R    H  
ATOM    689  H3' GUA R   2      10.640   8.380  -6.936  1.00  0.00      R    H  
ATOM    690  H22 GUA R   2      11.369   5.284  -1.283  1.00  0.00      R    H  
ATOM    691  H4' GUA R   2      12.567  10.617  -6.224  1.00  0.00      R    H  
ATOM    692  H5' GUA R   2      10.765  12.053  -7.023  1.00  0.00      R    H  
ATOM    693 H2'' GUA R   2      11.807   7.020  -5.069  1.00  0.00      R    H  
ATOM    694 H5'' GUA R   2      11.498  11.101  -8.363  1.00  0.00      R    H  
ATOM    695  P   URA R   3      12.511   7.204  -8.656  1.00  0.00      R    P  
ATOM    696  O1P URA R   3      13.564   7.271  -9.665  1.00  0.00      R    O  
ATOM    697  O2P URA R   3      11.043   7.177  -9.050  1.00  0.00      R    O  
ATOM    698  C5' URA R   3      14.085   5.561  -7.116  1.00  0.00      R    C  
ATOM    699  O5' URA R   3      12.837   5.901  -7.807  1.00  0.00      R    O  
ATOM    700  C4' URA R   3      13.699   4.414  -6.116  1.00  0.00      R    C  
ATOM    701  O4' URA R   3      12.675   4.836  -5.258  1.00  0.00      R    O  
ATOM    702  C3' URA R   3      13.144   3.173  -6.819  1.00  0.00      R    C  
ATOM    703  O3' URA R   3      14.197   2.288  -7.217  1.00  0.00      R    O  
ATOM    704  C2' URA R   3      12.305   2.534  -5.716  1.00  0.00      R    C  
ATOM    705  O2' URA R   3      12.983   1.664  -4.844  1.00  0.00      R    O  
ATOM    706  C1' URA R   3      11.813   3.715  -4.976  1.00  0.00      R    C  
ATOM    707  N1  URA R   3      10.400   4.036  -5.341  1.00  0.00      R    N  
ATOM    708  C2  URA R   3       9.441   3.212  -4.722  1.00  0.00      R    C  
ATOM    709  O2  URA R   3       9.731   2.379  -3.890  1.00  0.00      R    O  
ATOM    710  N3  URA R   3       8.142   3.424  -5.069  1.00  0.00      R    N  
ATOM    711  C4  URA R   3       7.712   4.506  -5.824  1.00  0.00      R    C  
ATOM    712  O4  URA R   3       6.531   4.628  -5.968  1.00  0.00      R    O  
ATOM    713  C5  URA R   3       8.718   5.371  -6.314  1.00  0.00      R    C  
ATOM    714  C6  URA R   3      10.026   5.140  -6.051  1.00  0.00      R    C  
ATOM    715  H3  URA R   3       7.513   2.719  -4.712  1.00  0.00      R    H  
ATOM    716  H5  URA R   3       8.413   6.236  -6.903  1.00  0.00      R    H  
ATOM    717  H6  URA R   3      10.804   5.635  -6.633  1.00  0.00      R    H  
ATOM    718  H1' URA R   3      11.921   3.633  -3.874  1.00  0.00      R    H  
ATOM    719  H2' URA R   3      12.884   0.869  -5.373  1.00  0.00      R    H  
ATOM    720  H3' URA R   3      12.435   3.524  -7.599  1.00  0.00      R    H  
ATOM    721  H4' URA R   3      14.525   4.088  -5.447  1.00  0.00      R    H  
ATOM    722  H5' URA R   3      14.486   6.424  -6.544  1.00  0.00      R    H  
ATOM    723 H2'' URA R   3      11.449   1.936  -6.099  1.00  0.00      R    H  
ATOM    724 H5'' URA R   3      14.864   5.210  -7.827  1.00  0.00      R    H  
ATOM    725  P   URA R   4      14.146   1.325  -8.477  1.00  0.00      R    P  
ATOM    726  O1P URA R   4      15.467   0.774  -8.798  1.00  0.00      R    O  
ATOM    727  O2P URA R   4      13.536   2.196  -9.505  1.00  0.00      R    O  
ATOM    728  C5' URA R   4      13.531  -0.885  -7.161  1.00  0.00      R    C  
ATOM    729  O5' URA R   4      13.168   0.129  -8.102  1.00  0.00      R    O  
ATOM    730  C4' URA R   4      12.258  -1.718  -6.801  1.00  0.00      R    C  
ATOM    731  O4' URA R   4      11.367  -0.803  -6.144  1.00  0.00      R    O  
ATOM    732  C3' URA R   4      11.377  -2.261  -7.896  1.00  0.00      R    C  
ATOM    733  O3' URA R   4      11.938  -3.480  -8.475  1.00  0.00      R    O  
ATOM    734  C2' URA R   4      10.124  -2.455  -7.134  1.00  0.00      R    C  
ATOM    735  O2' URA R   4      10.080  -3.706  -6.440  1.00  0.00      R    O  
ATOM    736  C1' URA R   4      10.079  -1.277  -6.108  1.00  0.00      R    C  
ATOM    737  N1  URA R   4       9.103  -0.205  -6.380  1.00  0.00      R    N  
ATOM    738  C2  URA R   4       7.891  -0.199  -5.725  1.00  0.00      R    C  
ATOM    739  O2  URA R   4       7.548  -1.007  -4.905  1.00  0.00      R    O  
ATOM    740  N3  URA R   4       6.988   0.728  -6.127  1.00  0.00      R    N  
ATOM    741  C4  URA R   4       7.142   1.521  -7.241  1.00  0.00      R    C  
ATOM    742  O4  URA R   4       6.220   2.252  -7.632  1.00  0.00      R    O  
ATOM    743  C5  URA R   4       8.366   1.438  -7.922  1.00  0.00      R    C  
ATOM    744  C6  URA R   4       9.364   0.631  -7.428  1.00  0.00      R    C  
ATOM    745  H3  URA R   4       6.017   0.578  -5.896  1.00  0.00      R    H  
ATOM    746  H5  URA R   4       8.492   2.066  -8.803  1.00  0.00      R    H  
ATOM    747  H6  URA R   4      10.371   0.705  -7.836  1.00  0.00      R    H  
ATOM    748  H1' URA R   4       9.848  -1.644  -5.086  1.00  0.00      R    H  
ATOM    749  H2' URA R   4       9.251  -4.113  -6.704  1.00  0.00      R    H  
ATOM    750  H3' URA R   4      11.282  -1.417  -8.612  1.00  0.00      R    H  
ATOM    751  H4' URA R   4      12.529  -2.552  -6.120  1.00  0.00      R    H  
ATOM    752  H5' URA R   4      14.053  -0.503  -6.258  1.00  0.00      R    H  
ATOM    753 H2'' URA R   4       9.216  -2.348  -7.767  1.00  0.00      R    H  
ATOM    754 H5'' URA R   4      14.288  -1.547  -7.634  1.00  0.00      R    H  
ATOM    755  P   GUA R   5      11.481  -3.983  -9.838  1.00  0.00      R    P  
ATOM    756  O1P GUA R   5      12.349  -5.072 -10.278  1.00  0.00      R    O  
ATOM    757  O2P GUA R   5      11.304  -2.854 -10.779  1.00  0.00      R    O  
ATOM    758  C5' GUA R   5       9.820  -5.783  -9.009  1.00  0.00      R    C  
ATOM    759  O5' GUA R   5      10.050  -4.601  -9.699  1.00  0.00      R    O  
ATOM    760  C4' GUA R   5       8.376  -5.927  -8.508  1.00  0.00      R    C  
ATOM    761  O4' GUA R   5       8.020  -4.720  -7.734  1.00  0.00      R    O  
ATOM    762  C3' GUA R   5       7.326  -5.929  -9.616  1.00  0.00      R    C  
ATOM    763  O3' GUA R   5       7.176  -7.171 -10.240  1.00  0.00      R    O  
ATOM    764  C2' GUA R   5       6.119  -5.590  -8.775  1.00  0.00      R    C  
ATOM    765  O2' GUA R   5       5.638  -6.690  -8.010  1.00  0.00      R    O  
ATOM    766  C1' GUA R   5       6.643  -4.387  -7.919  1.00  0.00      R    C  
ATOM    767  N1  GUA R   5       3.438  -0.584  -8.544  1.00  0.00      R    N  
ATOM    768  C2  GUA R   5       3.318  -1.664  -7.762  1.00  0.00      R    C  
ATOM    769  N2  GUA R   5       2.182  -1.805  -7.093  1.00  0.00      R    N  
ATOM    770  N3  GUA R   5       4.218  -2.724  -7.739  1.00  0.00      R    N  
ATOM    771  C4  GUA R   5       5.306  -2.364  -8.416  1.00  0.00      R    C  
ATOM    772  C5  GUA R   5       5.511  -1.280  -9.192  1.00  0.00      R    C  
ATOM    773  C6  GUA R   5       4.476  -0.338  -9.382  1.00  0.00      R    C  
ATOM    774  O6  GUA R   5       4.476   0.746 -10.006  1.00  0.00      R    O  
ATOM    775  N7  GUA R   5       6.730  -1.353  -9.831  1.00  0.00      R    N  
ATOM    776  C8  GUA R   5       7.263  -2.405  -9.426  1.00  0.00      R    C  
ATOM    777  N9  GUA R   5       6.441  -3.109  -8.565  1.00  0.00      R    N  
ATOM    778  H1  GUA R   5       2.650   0.046  -8.510  1.00  0.00      R    H  
ATOM    779  H8  GUA R   5       8.237  -2.775  -9.746  1.00  0.00      R    H  
ATOM    780  H1' GUA R   5       6.052  -4.336  -6.981  1.00  0.00      R    H  
ATOM    781  H2' GUA R   5       4.811  -6.860  -8.467  1.00  0.00      R    H  
ATOM    782  H21 GUA R   5       1.434  -1.145  -7.030  1.00  0.00      R    H  
ATOM    783  H3' GUA R   5       7.566  -5.047 -10.246  1.00  0.00      R    H  
ATOM    784  H22 GUA R   5       2.059  -2.689  -6.643  1.00  0.00      R    H  
ATOM    785  H4' GUA R   5       8.284  -6.869  -7.928  1.00  0.00      R    H  
ATOM    786  H5' GUA R   5      10.599  -5.851  -8.221  1.00  0.00      R    H  
ATOM    787 H2'' GUA R   5       5.309  -5.313  -9.482  1.00  0.00      R    H  
ATOM    788 H5'' GUA R   5       9.991  -6.681  -9.642  1.00  0.00      R    H  
ATOM    789  P   URA R   6       6.431  -7.268 -11.669  1.00  0.00      R    P  
ATOM    790  O1P URA R   6       6.766  -8.521 -12.368  1.00  0.00      R    O  
ATOM    791  O2P URA R   6       6.661  -6.031 -12.400  1.00  0.00      R    O  
ATOM    792  C5' URA R   6       4.229  -8.149 -10.555  1.00  0.00      R    C  
ATOM    793  O5' URA R   6       4.936  -7.226 -11.381  1.00  0.00      R    O  
ATOM    794  C4' URA R   6       2.862  -7.664 -10.099  1.00  0.00      R    C  
ATOM    795  O4' URA R   6       2.995  -6.423  -9.389  1.00  0.00      R    O  
ATOM    796  C3' URA R   6       1.887  -7.363 -11.227  1.00  0.00      R    C  
ATOM    797  O3' URA R   6       1.312  -8.619 -11.715  1.00  0.00      R    O  
ATOM    798  C2' URA R   6       0.964  -6.303 -10.575  1.00  0.00      R    C  
ATOM    799  O2' URA R   6       0.018  -6.942  -9.679  1.00  0.00      R    O  
ATOM    800  C1' URA R   6       1.948  -5.511  -9.726  1.00  0.00      R    C  
ATOM    801  N1  URA R   6       2.500  -4.283 -10.431  1.00  0.00      R    N  
ATOM    802  C2  URA R   6       1.773  -3.114 -10.525  1.00  0.00      R    C  
ATOM    803  O2  URA R   6       0.694  -2.965  -9.937  1.00  0.00      R    O  
ATOM    804  N3  URA R   6       2.338  -2.185 -11.318  1.00  0.00      R    N  
ATOM    805  C4  URA R   6       3.532  -2.246 -11.947  1.00  0.00      R    C  
ATOM    806  O4  URA R   6       4.037  -1.248 -12.455  1.00  0.00      R    O  
ATOM    807  C5  URA R   6       4.259  -3.511 -11.875  1.00  0.00      R    C  
ATOM    808  C6  URA R   6       3.662  -4.459 -11.194  1.00  0.00      R    C  
ATOM    809  H3  URA R   6       1.826  -1.320 -11.417  1.00  0.00      R    H  
ATOM    810  H5  URA R   6       5.330  -3.666 -12.008  1.00  0.00      R    H  
ATOM    811  H6  URA R   6       4.303  -5.285 -10.886  1.00  0.00      R    H  
ATOM    812  H1' URA R   6       1.432  -5.212  -8.790  1.00  0.00      R    H  
ATOM    813  H2' URA R   6      -0.244  -7.750 -10.127  1.00  0.00      R    H  
ATOM    814  H3' URA R   6       2.514  -6.924 -12.031  1.00  0.00      R    H  
ATOM    815  H4' URA R   6       2.389  -8.477  -9.510  1.00  0.00      R    H  
ATOM    816  H5' URA R   6       4.734  -8.475  -9.620  1.00  0.00      R    H  
ATOM    817 H2'' URA R   6       0.407  -5.816 -11.404  1.00  0.00      R    H  
ATOM    818 H5'' URA R   6       3.993  -9.091 -11.096  1.00  0.00      R    H  
ATOM    819  P   ADE R   7       0.737  -8.637 -13.267  1.00  0.00      R    P  
ATOM    820  O1P ADE R   7       0.180  -9.976 -13.536  1.00  0.00      R    O  
ATOM    821  O2P ADE R   7       1.772  -8.090 -14.182  1.00  0.00      R    O  
ATOM    822  C5' ADE R   7      -1.734  -7.843 -12.877  1.00  0.00      R    C  
ATOM    823  O5' ADE R   7      -0.423  -7.516 -13.391  1.00  0.00      R    O  
ATOM    824  C4' ADE R   7      -2.577  -6.535 -12.997  1.00  0.00      R    C  
ATOM    825  O4' ADE R   7      -1.836  -5.401 -12.308  1.00  0.00      R    O  
ATOM    826  C3' ADE R   7      -2.843  -6.081 -14.429  1.00  0.00      R    C  
ATOM    827  O3' ADE R   7      -4.051  -6.733 -14.811  1.00  0.00      R    O  
ATOM    828  C2' ADE R   7      -3.024  -4.549 -14.225  1.00  0.00      R    C  
ATOM    829  O2' ADE R   7      -4.337  -4.175 -13.773  1.00  0.00      R    O  
ATOM    830  C1' ADE R   7      -2.049  -4.247 -13.040  1.00  0.00      R    C  
ATOM    831  N1  ADE R   7       0.137  -0.034 -15.003  1.00  0.00      R    N  
ATOM    832  C2  ADE R   7      -1.059  -0.297 -14.474  1.00  0.00      R    C  
ATOM    833  N3  ADE R   7      -1.613  -1.406 -14.036  1.00  0.00      R    N  
ATOM    834  C4  ADE R   7      -0.644  -2.337 -14.015  1.00  0.00      R    C  
ATOM    835  C5  ADE R   7       0.692  -2.235 -14.401  1.00  0.00      R    C  
ATOM    836  C6  ADE R   7       1.103  -0.976 -14.953  1.00  0.00      R    C  
ATOM    837  N6  ADE R   7       2.335  -0.724 -15.427  1.00  0.00      R    N  
ATOM    838  N7  ADE R   7       1.362  -3.498 -14.248  1.00  0.00      R    N  
ATOM    839  C8  ADE R   7       0.385  -4.307 -13.773  1.00  0.00      R    C  
ATOM    840  N9  ADE R   7      -0.780  -3.649 -13.542  1.00  0.00      R    N  
ATOM    841  H2  ADE R   7      -1.768   0.515 -14.632  1.00  0.00      R    H  
ATOM    842  H8  ADE R   7       0.479  -5.357 -13.494  1.00  0.00      R    H  
ATOM    843  H1' ADE R   7      -2.463  -3.509 -12.319  1.00  0.00      R    H  
ATOM    844  H2' ADE R   7      -4.635  -3.407 -14.267  1.00  0.00      R    H  
ATOM    845  H3' ADE R   7      -1.910  -6.373 -14.957  1.00  0.00      R    H  
ATOM    846  H4' ADE R   7      -3.547  -6.587 -12.456  1.00  0.00      R    H  
ATOM    847  H5' ADE R   7      -1.663  -8.250 -11.846  1.00  0.00      R    H  
ATOM    848  H61 ADE R   7       2.833  -1.590 -15.462  1.00  0.00      R    H  
ATOM    849  H62 ADE R   7       2.664   0.111 -15.869  1.00  0.00      R    H  
ATOM    850 H2'' ADE R   7      -2.792  -3.991 -15.158  1.00  0.00      R    H  
ATOM    851 H5'' ADE R   7      -2.245  -8.570 -13.543  1.00  0.00      R    H  
ATOM    852  P   ADE R   8      -4.214  -6.835 -16.407  1.00  0.00      R    P  
ATOM    853  O1P ADE R   8      -5.343  -7.738 -16.762  1.00  0.00      R    O  
ATOM    854  O2P ADE R   8      -2.902  -7.171 -16.962  1.00  0.00      R    O  
ATOM    855  C5' ADE R   8      -5.956  -4.839 -16.644  1.00  0.00      R    C  
ATOM    856  O5' ADE R   8      -4.623  -5.374 -16.942  1.00  0.00      R    O  
ATOM    857  C4' ADE R   8      -6.107  -3.336 -16.715  1.00  0.00      R    C  
ATOM    858  O4' ADE R   8      -5.032  -2.667 -16.019  1.00  0.00      R    O  
ATOM    859  C3' ADE R   8      -6.138  -2.713 -18.112  1.00  0.00      R    C  
ATOM    860  O3' ADE R   8      -7.507  -2.806 -18.643  1.00  0.00      R    O  
ATOM    861  C2' ADE R   8      -5.625  -1.291 -17.798  1.00  0.00      R    C  
ATOM    862  O2' ADE R   8      -6.644  -0.393 -17.395  1.00  0.00      R    O  
ATOM    863  C1' ADE R   8      -4.625  -1.550 -16.711  1.00  0.00      R    C  
ATOM    864  N1  ADE R   8      -0.516   1.011 -18.775  1.00  0.00      R    N  
ATOM    865  C2  ADE R   8      -1.740   1.367 -18.250  1.00  0.00      R    C  
ATOM    866  N3  ADE R   8      -2.706   0.630 -17.738  1.00  0.00      R    N  
ATOM    867  C4  ADE R   8      -2.376  -0.662 -17.737  1.00  0.00      R    C  
ATOM    868  C5  ADE R   8      -1.175  -1.299 -18.252  1.00  0.00      R    C  
ATOM    869  C6  ADE R   8      -0.226  -0.414 -18.762  1.00  0.00      R    C  
ATOM    870  N6  ADE R   8       1.001  -0.834 -19.100  1.00  0.00      R    N  
ATOM    871  N7  ADE R   8      -1.315  -2.670 -18.192  1.00  0.00      R    N  
ATOM    872  C8  ADE R   8      -2.562  -2.847 -17.677  1.00  0.00      R    C  
ATOM    873  N9  ADE R   8      -3.244  -1.672 -17.332  1.00  0.00      R    N  
ATOM    874  H2  ADE R   8      -1.994   2.426 -18.287  1.00  0.00      R    H  
ATOM    875  H8  ADE R   8      -3.051  -3.789 -17.430  1.00  0.00      R    H  
ATOM    876  H1' ADE R   8      -4.619  -0.711 -15.982  1.00  0.00      R    H  
ATOM    877  H2' ADE R   8      -6.396   0.514 -17.590  1.00  0.00      R    H  
ATOM    878  H3' ADE R   8      -5.359  -3.262 -18.684  1.00  0.00      R    H  
ATOM    879  H4' ADE R   8      -7.099  -3.148 -16.252  1.00  0.00      R    H  
ATOM    880  H5' ADE R   8      -6.245  -5.005 -15.585  1.00  0.00      R    H  
ATOM    881  H61 ADE R   8       1.776  -0.204 -19.081  1.00  0.00      R    H  
ATOM    882  H62 ADE R   8       1.289  -1.782 -18.957  1.00  0.00      R    H  
ATOM    883 H2'' ADE R   8      -5.173  -0.864 -18.719  1.00  0.00      R    H  
ATOM    884 H5'' ADE R   8      -6.686  -5.305 -17.340  1.00  0.00      R    H  
ATOM    885  P   GUA R   9      -7.667  -3.022 -20.201  1.00  0.00      R    P  
ATOM    886  O1P GUA R   9      -9.066  -2.920 -20.610  1.00  0.00      R    O  
ATOM    887  O2P GUA R   9      -7.039  -4.320 -20.592  1.00  0.00      R    O  
ATOM    888  C5' GUA R   9      -7.408  -0.377 -20.777  1.00  0.00      R    C  
ATOM    889  O5' GUA R   9      -6.960  -1.746 -20.809  1.00  0.00      R    O  
ATOM    890  C4' GUA R   9      -6.461   0.537 -21.499  1.00  0.00      R    C  
ATOM    891  O4' GUA R   9      -5.162   0.486 -20.858  1.00  0.00      R    O  
ATOM    892  C3' GUA R   9      -6.131   0.248 -22.998  1.00  0.00      R    C  
ATOM    893  O3' GUA R   9      -7.223   0.594 -23.858  1.00  0.00      R    O  
ATOM    894  C2' GUA R   9      -4.887   1.140 -23.081  1.00  0.00      R    C  
ATOM    895  O2' GUA R   9      -5.281   2.512 -23.037  1.00  0.00      R    O  
ATOM    896  C1' GUA R   9      -4.217   0.936 -21.759  1.00  0.00      R    C  
ATOM    897  N1  GUA R   9       0.772   0.524 -22.686  1.00  0.00      R    N  
ATOM    898  C2  GUA R   9      -0.027   1.575 -22.817  1.00  0.00      R    C  
ATOM    899  N2  GUA R   9       0.605   2.673 -23.158  1.00  0.00      R    N  
ATOM    900  N3  GUA R   9      -1.342   1.521 -22.709  1.00  0.00      R    N  
ATOM    901  C4  GUA R   9      -1.767   0.298 -22.347  1.00  0.00      R    C  
ATOM    902  C5  GUA R   9      -1.010  -0.850 -22.170  1.00  0.00      R    C  
ATOM    903  C6  GUA R   9       0.436  -0.784 -22.330  1.00  0.00      R    C  
ATOM    904  O6  GUA R   9       1.182  -1.741 -22.333  1.00  0.00      R    O  
ATOM    905  N7  GUA R   9      -1.827  -1.946 -21.794  1.00  0.00      R    N  
ATOM    906  C8  GUA R   9      -3.016  -1.338 -21.620  1.00  0.00      R    C  
ATOM    907  N9  GUA R   9      -3.080   0.005 -21.935  1.00  0.00      R    N  
ATOM    908  H1  GUA R   9       1.685   0.675 -23.091  1.00  0.00      R    H  
ATOM    909  H8  GUA R   9      -3.956  -1.784 -21.294  1.00  0.00      R    H  
ATOM    910  H1' GUA R   9      -3.825   1.893 -21.352  1.00  0.00      R    H  
ATOM    911  H2' GUA R   9      -4.505   2.953 -23.392  1.00  0.00      R    H  
ATOM    912  H21 GUA R   9       1.498   2.668 -23.609  1.00  0.00      R    H  
ATOM    913  H3' GUA R   9      -5.809  -0.812 -23.073  1.00  0.00      R    H  
ATOM    914  H22 GUA R   9      -0.072   3.405 -23.241  1.00  0.00      R    H  
ATOM    915  H4' GUA R   9      -6.879   1.565 -21.433  1.00  0.00      R    H  
ATOM    916  H5' GUA R   9      -7.427  -0.031 -19.722  1.00  0.00      R    H  
ATOM    917 H2'' GUA R   9      -4.236   1.016 -23.972  1.00  0.00      R    H  
ATOM    918 H5'' GUA R   9      -8.359  -0.390 -21.351  1.00  0.00      R    H  
ATOM    919  P   CYT R  10      -7.339  -0.231 -25.166  1.00  0.00      R    P  
ATOM    920  O1P CYT R  10      -8.531   0.130 -25.919  1.00  0.00      R    O  
ATOM    921  O2P CYT R  10      -7.327  -1.727 -24.856  1.00  0.00      R    O  
ATOM    922  C5' CYT R  10      -5.839   1.700 -26.345  1.00  0.00      R    C  
ATOM    923  O5' CYT R  10      -6.024   0.228 -25.974  1.00  0.00      R    O  
ATOM    924  C4' CYT R  10      -4.492   2.037 -26.985  1.00  0.00      R    C  
ATOM    925  O4' CYT R  10      -3.437   1.856 -26.023  1.00  0.00      R    O  
ATOM    926  C3' CYT R  10      -4.030   1.254 -28.239  1.00  0.00      R    C  
ATOM    927  O3' CYT R  10      -4.518   1.735 -29.477  1.00  0.00      R    O  
ATOM    928  C2' CYT R  10      -2.464   1.379 -28.127  1.00  0.00      R    C  
ATOM    929  O2' CYT R  10      -1.870   2.537 -28.679  1.00  0.00      R    O  
ATOM    930  C1' CYT R  10      -2.284   1.374 -26.600  1.00  0.00      R    C  
ATOM    931  N1  CYT R  10      -1.863   0.080 -26.007  1.00  0.00      R    N  
ATOM    932  C2  CYT R  10      -0.479  -0.225 -26.022  1.00  0.00      R    C  
ATOM    933  O2  CYT R  10       0.406   0.615 -26.311  1.00  0.00      R    O  
ATOM    934  N3  CYT R  10      -0.084  -1.426 -25.578  1.00  0.00      R    N  
ATOM    935  C4  CYT R  10      -0.997  -2.342 -25.109  1.00  0.00      R    C  
ATOM    936  N4  CYT R  10      -0.589  -3.496 -24.562  1.00  0.00      R    N  
ATOM    937  C5  CYT R  10      -2.321  -2.035 -25.065  1.00  0.00      R    C  
ATOM    938  C6  CYT R  10      -2.765  -0.803 -25.433  1.00  0.00      R    C  
ATOM    939  H5  CYT R  10      -3.018  -2.782 -24.683  1.00  0.00      R    H  
ATOM    940  H6  CYT R  10      -3.796  -0.451 -25.440  1.00  0.00      R    H  
ATOM    941  H1' CYT R  10      -1.546   2.178 -26.395  1.00  0.00      R    H  
ATOM    942  H2' CYT R  10      -0.948   2.369 -28.891  1.00  0.00      R    H  
ATOM    943  H3' CYT R  10      -4.244   0.165 -28.185  1.00  0.00      R    H  
ATOM    944  H4' CYT R  10      -4.619   3.077 -27.354  1.00  0.00      R    H  
ATOM    945  H41 CYT R  10       0.371  -3.660 -24.336  1.00  0.00      R    H  
ATOM    946  H5' CYT R  10      -5.911   2.281 -25.401  1.00  0.00      R    H  
ATOM    947  H42 CYT R  10      -1.214  -4.251 -24.362  1.00  0.00      R    H  
ATOM    948  H3T CYT R  10      -3.866   2.314 -29.878  1.00  0.00      R    H  
ATOM    949 H2'' CYT R  10      -2.188   0.464 -28.694  1.00  0.00      R    H  
ATOM    950 H5'' CYT R  10      -6.674   2.041 -26.993  1.00  0.00      R    H  
TER   
ATOM    951  P   CYT T   9      -9.829   8.316 -22.307  1.00  0.00      TS   P  
ATOM    952  O1P CYT T   9     -10.700   7.228 -21.963  1.00  0.00      TS   O  
ATOM    953  O2P CYT T   9     -10.267   9.725 -22.183  1.00  0.00      TS   O  
ATOM    954  C5' CYT T   9      -7.236   8.778 -22.142  1.00  0.00      TS   C  
ATOM    955  O5' CYT T   9      -8.420   8.087 -21.648  1.00  0.00      TS   O  
ATOM    956  C4' CYT T   9      -5.822   8.156 -21.688  1.00  0.00      TS   C  
ATOM    957  O4' CYT T   9      -5.941   7.093 -20.695  1.00  0.00      TS   O  
ATOM    958  C3' CYT T   9      -4.943   7.474 -22.723  1.00  0.00      TS   C  
ATOM    959  O3' CYT T   9      -3.852   8.349 -23.213  1.00  0.00      TS   O  
ATOM    960  C2' CYT T   9      -4.449   6.176 -22.050  1.00  0.00      TS   C  
ATOM    961  C1' CYT T   9      -4.654   6.538 -20.556  1.00  0.00      TS   C  
ATOM    962  N1  CYT T   9      -4.655   5.485 -19.550  1.00  0.00      TS   N  
ATOM    963  C2  CYT T   9      -4.677   5.898 -18.198  1.00  0.00      TS   C  
ATOM    964  O2  CYT T   9      -4.718   7.081 -17.910  1.00  0.00      TS   O  
ATOM    965  N3  CYT T   9      -4.697   4.925 -17.224  1.00  0.00      TS   N  
ATOM    966  C4  CYT T   9      -4.712   3.605 -17.593  1.00  0.00      TS   C  
ATOM    967  N4  CYT T   9      -4.499   2.656 -16.641  1.00  0.00      TS   N  
ATOM    968  C5  CYT T   9      -4.681   3.239 -18.957  1.00  0.00      TS   C  
ATOM    969  O5T CYT T   9      -9.784   8.088 -23.831  1.00  0.00      TS   O  
ATOM    970  C6  CYT T   9      -4.707   4.193 -19.921  1.00  0.00      TS   C  
ATOM    971  H5  CYT T   9      -4.658   2.184 -19.231  1.00  0.00      TS   H  
ATOM    972  H6  CYT T   9      -4.680   3.821 -20.945  1.00  0.00      TS   H  
ATOM    973  H1' CYT T   9      -3.923   7.341 -20.320  1.00  0.00      TS   H  
ATOM    974  H2' CYT T   9      -3.372   5.969 -22.233  1.00  0.00      TS   H  
ATOM    975  H3' CYT T   9      -5.677   7.107 -23.472  1.00  0.00      TS   H  
ATOM    976  H4' CYT T   9      -5.213   8.997 -21.294  1.00  0.00      TS   H  
ATOM    977  H41 CYT T   9      -3.954   1.850 -16.869  1.00  0.00      TS   H  
ATOM    978  H5' CYT T   9      -7.198   9.817 -21.752  1.00  0.00      TS   H  
ATOM    979  H42 CYT T   9      -4.540   2.923 -15.678  1.00  0.00      TS   H  
ATOM    980  H5T CYT T   9      -8.990   8.432 -24.247  1.00  0.00      TS   H  
ATOM    981 H2'' CYT T   9      -5.094   5.335 -22.380  1.00  0.00      TS   H  
ATOM    982 H5'' CYT T   9      -7.239   8.784 -23.253  1.00  0.00      TS   H  
ATOM    983  P   GUA T  10      -3.822   8.447 -24.822  1.00  0.00      TS   P  
ATOM    984  O1P GUA T  10      -4.836   9.374 -25.332  1.00  0.00      TS   O  
ATOM    985  O2P GUA T  10      -3.862   7.052 -25.340  1.00  0.00      TS   O  
ATOM    986  C5' GUA T  10      -2.051   9.889 -26.207  1.00  0.00      TS   C  
ATOM    987  O5' GUA T  10      -2.469   9.169 -25.024  1.00  0.00      TS   O  
ATOM    988  C4' GUA T  10      -0.470   9.992 -26.447  1.00  0.00      TS   C  
ATOM    989  O4' GUA T  10       0.262  10.492 -25.238  1.00  0.00      TS   O  
ATOM    990  C3' GUA T  10       0.189   8.599 -26.701  1.00  0.00      TS   C  
ATOM    991  O3' GUA T  10       0.541   8.395 -28.057  1.00  0.00      TS   O  
ATOM    992  C2' GUA T  10       1.454   8.536 -25.752  1.00  0.00      TS   C  
ATOM    993  C1' GUA T  10       1.652  10.006 -25.428  1.00  0.00      TS   C  
ATOM    994  N1  GUA T  10       2.498  11.686 -20.689  1.00  0.00      TS   N  
ATOM    995  C2  GUA T  10       1.299  11.175 -21.168  1.00  0.00      TS   C  
ATOM    996  N2  GUA T  10       0.326  11.214 -20.344  1.00  0.00      TS   N  
ATOM    997  N3  GUA T  10       1.220  10.747 -22.427  1.00  0.00      TS   N  
ATOM    998  C4  GUA T  10       2.400  10.645 -23.053  1.00  0.00      TS   C  
ATOM    999  C5  GUA T  10       3.629  10.881 -22.566  1.00  0.00      TS   C  
ATOM   1000  C6  GUA T  10       3.734  11.398 -21.276  1.00  0.00      TS   C  
ATOM   1001  O6  GUA T  10       4.805  11.746 -20.738  1.00  0.00      TS   O  
ATOM   1002  N7  GUA T  10       4.619  10.488 -23.451  1.00  0.00      TS   N  
ATOM   1003  C8  GUA T  10       3.933  10.179 -24.518  1.00  0.00      TS   C  
ATOM   1004  N9  GUA T  10       2.580  10.290 -24.350  1.00  0.00      TS   N  
ATOM   1005  H1  GUA T  10       2.438  12.023 -19.739  1.00  0.00      TS   H  
ATOM   1006  H8  GUA T  10       4.316   9.873 -25.492  1.00  0.00      TS   H  
ATOM   1007  H1' GUA T  10       2.020  10.660 -26.246  1.00  0.00      TS   H  
ATOM   1008  H2' GUA T  10       2.327   8.012 -26.196  1.00  0.00      TS   H  
ATOM   1009  H21 GUA T  10      -0.538  10.961 -20.778  1.00  0.00      TS   H  
ATOM   1010  H3' GUA T  10      -0.591   7.890 -26.352  1.00  0.00      TS   H  
ATOM   1011  H22 GUA T  10       0.311  11.749 -19.499  1.00  0.00      TS   H  
ATOM   1012  H4' GUA T  10      -0.261  10.696 -27.279  1.00  0.00      TS   H  
ATOM   1013  H5' GUA T  10      -2.399  10.943 -26.222  1.00  0.00      TS   H  
ATOM   1014 H2'' GUA T  10       1.114   8.068 -24.802  1.00  0.00      TS   H  
ATOM   1015 H5'' GUA T  10      -2.435   9.390 -27.123  1.00  0.00      TS   H  
ATOM   1016  P   THY T  11       0.120   7.081 -28.777  1.00  0.00      TS   P  
ATOM   1017  O1P THY T  11      -0.034   5.953 -27.834  1.00  0.00      TS   O  
ATOM   1018  O2P THY T  11      -1.038   7.420 -29.679  1.00  0.00      TS   O  
ATOM   1019  C5' THY T  11       2.722   6.862 -29.171  1.00  0.00      TS   C  
ATOM   1020  O5' THY T  11       1.342   6.740 -29.659  1.00  0.00      TS   O  
ATOM   1021  C4' THY T  11       3.614   5.815 -29.794  1.00  0.00      TS   C  
ATOM   1022  O4' THY T  11       3.124   4.492 -29.499  1.00  0.00      TS   O  
ATOM   1023  C3' THY T  11       3.597   5.899 -31.345  1.00  0.00      TS   C  
ATOM   1024  O3' THY T  11       4.900   5.768 -31.910  1.00  0.00      TS   O  
ATOM   1025  C2' THY T  11       2.612   4.694 -31.656  1.00  0.00      TS   C  
ATOM   1026  C1' THY T  11       3.195   3.720 -30.666  1.00  0.00      TS   C  
ATOM   1027  N1  THY T  11       2.387   2.478 -30.435  1.00  0.00      TS   N  
ATOM   1028  C2  THY T  11       2.937   1.490 -29.633  1.00  0.00      TS   C  
ATOM   1029  O2  THY T  11       4.059   1.523 -29.169  1.00  0.00      TS   O  
ATOM   1030  N3  THY T  11       2.081   0.329 -29.460  1.00  0.00      TS   N  
ATOM   1031  C4  THY T  11       0.890   0.049 -29.952  1.00  0.00      TS   C  
ATOM   1032  O4  THY T  11       0.243  -0.915 -29.613  1.00  0.00      TS   O  
ATOM   1033  C5  THY T  11       0.429   1.142 -30.840  1.00  0.00      TS   C  
ATOM   1034  C5M THY T  11      -0.955   0.884 -31.383  1.00  0.00      TS   C  
ATOM   1035  C6  THY T  11       1.165   2.254 -31.051  1.00  0.00      TS   C  
ATOM   1036  H3  THY T  11       2.503  -0.411 -28.918  1.00  0.00      TS   H  
ATOM   1037  H6  THY T  11       0.663   3.109 -31.503  1.00  0.00      TS   H  
ATOM   1038  H1' THY T  11       4.273   3.551 -30.875  1.00  0.00      TS   H  
ATOM   1039  H2' THY T  11       2.622   4.299 -32.695  1.00  0.00      TS   H  
ATOM   1040  H3' THY T  11       3.117   6.890 -31.492  1.00  0.00      TS   H  
ATOM   1041  H4' THY T  11       4.677   5.906 -29.488  1.00  0.00      TS   H  
ATOM   1042  H5' THY T  11       2.767   6.724 -28.070  1.00  0.00      TS   H  
ATOM   1043  H51 THY T  11      -1.240   1.762 -32.000  1.00  0.00      TS   H  
ATOM   1044  H52 THY T  11      -1.724   0.818 -30.585  1.00  0.00      TS   H  
ATOM   1045  H53 THY T  11      -1.109   0.115 -32.170  1.00  0.00      TS   H  
ATOM   1046 H2'' THY T  11       1.592   4.994 -31.333  1.00  0.00      TS   H  
ATOM   1047 H5'' THY T  11       3.076   7.880 -29.444  1.00  0.00      TS   H  
ATOM   1048  P   ADE T  12       5.556   7.028 -32.692  1.00  0.00      TS   P  
ATOM   1049  O1P ADE T  12       5.076   8.321 -32.185  1.00  0.00      TS   O  
ATOM   1050  O2P ADE T  12       5.503   6.921 -34.164  1.00  0.00      TS   O  
ATOM   1051  C5' ADE T  12       7.713   6.473 -31.174  1.00  0.00      TS   C  
ATOM   1052  O5' ADE T  12       7.008   6.993 -32.320  1.00  0.00      TS   O  
ATOM   1053  C4' ADE T  12       8.578   5.241 -31.514  1.00  0.00      TS   C  
ATOM   1054  O4' ADE T  12       7.719   4.052 -31.673  1.00  0.00      TS   O  
ATOM   1055  C3' ADE T  12       9.340   5.357 -32.806  1.00  0.00      TS   C  
ATOM   1056  O3' ADE T  12      10.595   4.756 -32.825  1.00  0.00      TS   O  
ATOM   1057  C2' ADE T  12       8.429   4.512 -33.776  1.00  0.00      TS   C  
ATOM   1058  C1' ADE T  12       7.924   3.455 -32.924  1.00  0.00      TS   C  
ATOM   1059  N1  ADE T  12       4.728  -0.676 -32.884  1.00  0.00      TS   N  
ATOM   1060  C2  ADE T  12       5.987  -0.513 -32.367  1.00  0.00      TS   C  
ATOM   1061  N3  ADE T  12       6.705   0.636 -32.214  1.00  0.00      TS   N  
ATOM   1062  C4  ADE T  12       6.074   1.626 -32.865  1.00  0.00      TS   C  
ATOM   1063  C5  ADE T  12       4.817   1.581 -33.512  1.00  0.00      TS   C  
ATOM   1064  C6  ADE T  12       4.104   0.388 -33.435  1.00  0.00      TS   C  
ATOM   1065  N6  ADE T  12       2.818   0.232 -33.823  1.00  0.00      TS   N  
ATOM   1066  N7  ADE T  12       4.509   2.779 -34.059  1.00  0.00      TS   N  
ATOM   1067  C8  ADE T  12       5.566   3.489 -33.798  1.00  0.00      TS   C  
ATOM   1068  N9  ADE T  12       6.618   2.888 -33.168  1.00  0.00      TS   N  
ATOM   1069  H2  ADE T  12       6.424  -1.388 -31.885  1.00  0.00      TS   H  
ATOM   1070  H8  ADE T  12       5.723   4.511 -34.143  1.00  0.00      TS   H  
ATOM   1071  H1' ADE T  12       8.654   2.627 -32.797  1.00  0.00      TS   H  
ATOM   1072  H2' ADE T  12       9.011   4.112 -34.634  1.00  0.00      TS   H  
ATOM   1073  H3' ADE T  12       9.406   6.415 -33.141  1.00  0.00      TS   H  
ATOM   1074  H4' ADE T  12       9.296   4.960 -30.715  1.00  0.00      TS   H  
ATOM   1075  H5' ADE T  12       6.944   6.140 -30.445  1.00  0.00      TS   H  
ATOM   1076  H61 ADE T  12       2.258   1.026 -34.059  1.00  0.00      TS   H  
ATOM   1077  H62 ADE T  12       2.497  -0.707 -33.704  1.00  0.00      TS   H  
ATOM   1078 H2'' ADE T  12       7.613   5.227 -34.011  1.00  0.00      TS   H  
ATOM   1079 H5'' ADE T  12       8.252   7.279 -30.630  1.00  0.00      TS   H  
ATOM   1080  P   THY T  13      11.953   5.103 -32.063  1.00  0.00      TS   P  
ATOM   1081  O1P THY T  13      11.759   5.410 -30.642  1.00  0.00      TS   O  
ATOM   1082  O2P THY T  13      12.624   6.177 -32.823  1.00  0.00      TS   O  
ATOM   1083  C5' THY T  13      12.341   2.554 -31.416  1.00  0.00      TS   C  
ATOM   1084  O5' THY T  13      12.797   3.707 -32.151  1.00  0.00      TS   O  
ATOM   1085  C4' THY T  13      12.400   1.167 -32.197  1.00  0.00      TS   C  
ATOM   1086  O4' THY T  13      11.193   0.913 -32.962  1.00  0.00      TS   O  
ATOM   1087  C3' THY T  13      13.521   0.976 -33.306  1.00  0.00      TS   C  
ATOM   1088  O3' THY T  13      14.201  -0.310 -33.327  1.00  0.00      TS   O  
ATOM   1089  C2' THY T  13      12.799   1.178 -34.587  1.00  0.00      TS   C  
ATOM   1090  C1' THY T  13      11.477   0.466 -34.206  1.00  0.00      TS   C  
ATOM   1091  N1  THY T  13      10.237   0.775 -35.110  1.00  0.00      TS   N  
ATOM   1092  C2  THY T  13       9.230  -0.082 -35.039  1.00  0.00      TS   C  
ATOM   1093  O2  THY T  13       9.209  -1.043 -34.302  1.00  0.00      TS   O  
ATOM   1094  N3  THY T  13       8.116   0.285 -35.820  1.00  0.00      TS   N  
ATOM   1095  C4  THY T  13       8.052   1.214 -36.789  1.00  0.00      TS   C  
ATOM   1096  O4  THY T  13       7.029   1.326 -37.481  1.00  0.00      TS   O  
ATOM   1097  C5  THY T  13       9.206   2.062 -36.883  1.00  0.00      TS   C  
ATOM   1098  C5M THY T  13       9.090   3.151 -37.822  1.00  0.00      TS   C  
ATOM   1099  C6  THY T  13      10.170   1.915 -35.912  1.00  0.00      TS   C  
ATOM   1100  H3  THY T  13       7.367  -0.379 -35.962  1.00  0.00      TS   H  
ATOM   1101  H6  THY T  13      11.039   2.571 -35.853  1.00  0.00      TS   H  
ATOM   1102  H1' THY T  13      11.617  -0.636 -34.199  1.00  0.00      TS   H  
ATOM   1103  H2' THY T  13      13.205   0.662 -35.483  1.00  0.00      TS   H  
ATOM   1104  H3' THY T  13      14.125   1.902 -33.192  1.00  0.00      TS   H  
ATOM   1105  H4' THY T  13      12.433   0.450 -31.349  1.00  0.00      TS   H  
ATOM   1106  H5' THY T  13      11.285   2.571 -31.069  1.00  0.00      TS   H  
ATOM   1107  H51 THY T  13      10.034   3.719 -37.968  1.00  0.00      TS   H  
ATOM   1108  H52 THY T  13       8.287   3.756 -37.349  1.00  0.00      TS   H  
ATOM   1109  H53 THY T  13       8.913   2.778 -38.854  1.00  0.00      TS   H  
ATOM   1110 H2'' THY T  13      12.639   2.263 -34.771  1.00  0.00      TS   H  
ATOM   1111 H5'' THY T  13      12.998   2.412 -30.531  1.00  0.00      TS   H  
ATOM   1112  P   ADE T  14      15.461  -0.522 -32.387  1.00  0.00      TS   P  
ATOM   1113  O1P ADE T  14      15.363   0.090 -31.037  1.00  0.00      TS   O  
ATOM   1114  O2P ADE T  14      16.666  -0.129 -33.177  1.00  0.00      TS   O  
ATOM   1115  C5' ADE T  14      14.417  -2.702 -31.418  1.00  0.00      TS   C  
ATOM   1116  O5' ADE T  14      15.464  -2.072 -32.209  1.00  0.00      TS   O  
ATOM   1117  C4' ADE T  14      13.695  -3.811 -32.274  1.00  0.00      TS   C  
ATOM   1118  O4' ADE T  14      12.830  -3.268 -33.275  1.00  0.00      TS   O  
ATOM   1119  C3' ADE T  14      14.701  -4.661 -33.065  1.00  0.00      TS   C  
ATOM   1120  O3' ADE T  14      14.495  -6.091 -33.137  1.00  0.00      TS   O  
ATOM   1121  C2' ADE T  14      14.546  -4.209 -34.503  1.00  0.00      TS   C  
ATOM   1122  C1' ADE T  14      13.037  -3.867 -34.554  1.00  0.00      TS   C  
ATOM   1123  N1  ADE T  14       9.079  -2.724 -37.676  1.00  0.00      TS   N  
ATOM   1124  C2  ADE T  14       9.354  -3.792 -36.893  1.00  0.00      TS   C  
ATOM   1125  N3  ADE T  14      10.424  -4.139 -36.199  1.00  0.00      TS   N  
ATOM   1126  C4  ADE T  14      11.342  -3.161 -36.284  1.00  0.00      TS   C  
ATOM   1127  C5  ADE T  14      11.312  -2.095 -37.188  1.00  0.00      TS   C  
ATOM   1128  C6  ADE T  14      10.130  -1.824 -37.810  1.00  0.00      TS   C  
ATOM   1129  N6  ADE T  14      10.003  -0.804 -38.687  1.00  0.00      TS   N  
ATOM   1130  N7  ADE T  14      12.441  -1.312 -37.077  1.00  0.00      TS   N  
ATOM   1131  C8  ADE T  14      13.163  -1.976 -36.175  1.00  0.00      TS   C  
ATOM   1132  N9  ADE T  14      12.587  -3.050 -35.634  1.00  0.00      TS   N  
ATOM   1133  H2  ADE T  14       8.511  -4.479 -36.823  1.00  0.00      TS   H  
ATOM   1134  H8  ADE T  14      14.104  -1.594 -35.781  1.00  0.00      TS   H  
ATOM   1135  H1' ADE T  14      12.411  -4.778 -34.442  1.00  0.00      TS   H  
ATOM   1136  H2' ADE T  14      14.755  -5.032 -35.220  1.00  0.00      TS   H  
ATOM   1137  H3' ADE T  14      15.742  -4.374 -32.802  1.00  0.00      TS   H  
ATOM   1138  H4' ADE T  14      13.220  -4.531 -31.574  1.00  0.00      TS   H  
ATOM   1139  H5' ADE T  14      13.533  -2.040 -31.305  1.00  0.00      TS   H  
ATOM   1140  H61 ADE T  14      10.708  -0.148 -38.954  1.00  0.00      TS   H  
ATOM   1141  H62 ADE T  14       9.089  -0.660 -39.067  1.00  0.00      TS   H  
ATOM   1142 H2'' ADE T  14      15.190  -3.347 -34.778  1.00  0.00      TS   H  
ATOM   1143 H5'' ADE T  14      14.836  -3.048 -30.449  1.00  0.00      TS   H  
ATOM   1144  P   THY T  15      14.883  -6.973 -31.890  1.00  0.00      TS   P  
ATOM   1145  O1P THY T  15      14.724  -6.232 -30.543  1.00  0.00      TS   O  
ATOM   1146  O2P THY T  15      16.267  -7.491 -32.157  1.00  0.00      TS   O  
ATOM   1147  C5' THY T  15      12.474  -8.053 -32.367  1.00  0.00      TS   C  
ATOM   1148  O5' THY T  15      13.886  -8.184 -31.957  1.00  0.00      TS   O  
ATOM   1149  C4' THY T  15      12.140  -8.893 -33.641  1.00  0.00      TS   C  
ATOM   1150  O4' THY T  15      12.101  -7.980 -34.745  1.00  0.00      TS   O  
ATOM   1151  C3' THY T  15      13.161 -10.004 -34.011  1.00  0.00      TS   C  
ATOM   1152  O3' THY T  15      12.584 -11.150 -34.530  1.00  0.00      TS   O  
ATOM   1153  C2' THY T  15      14.013  -9.282 -35.103  1.00  0.00      TS   C  
ATOM   1154  C1' THY T  15      12.887  -8.528 -35.823  1.00  0.00      TS   C  
ATOM   1155  N1  THY T  15      13.276  -7.422 -36.716  1.00  0.00      TS   N  
ATOM   1156  C2  THY T  15      12.207  -6.838 -37.389  1.00  0.00      TS   C  
ATOM   1157  O2  THY T  15      11.060  -7.168 -37.206  1.00  0.00      TS   O  
ATOM   1158  N3  THY T  15      12.576  -5.805 -38.142  1.00  0.00      TS   N  
ATOM   1159  C4  THY T  15      13.864  -5.315 -38.383  1.00  0.00      TS   C  
ATOM   1160  O4  THY T  15      14.102  -4.288 -39.003  1.00  0.00      TS   O  
ATOM   1161  C5  THY T  15      14.895  -6.225 -37.903  1.00  0.00      TS   C  
ATOM   1162  C5M THY T  15      16.298  -5.837 -38.141  1.00  0.00      TS   C  
ATOM   1163  C6  THY T  15      14.581  -7.269 -37.097  1.00  0.00      TS   C  
ATOM   1164  H3  THY T  15      11.738  -5.410 -38.545  1.00  0.00      TS   H  
ATOM   1165  H6  THY T  15      15.307  -7.883 -36.566  1.00  0.00      TS   H  
ATOM   1166  H1' THY T  15      12.281  -9.263 -36.395  1.00  0.00      TS   H  
ATOM   1167  H2' THY T  15      14.712  -9.905 -35.703  1.00  0.00      TS   H  
ATOM   1168  H3' THY T  15      13.774 -10.193 -33.104  1.00  0.00      TS   H  
ATOM   1169  H4' THY T  15      11.135  -9.353 -33.523  1.00  0.00      TS   H  
ATOM   1170  H5' THY T  15      12.128  -6.996 -32.365  1.00  0.00      TS   H  
ATOM   1171  H51 THY T  15      16.463  -5.748 -39.235  1.00  0.00      TS   H  
ATOM   1172  H52 THY T  15      17.012  -6.480 -37.583  1.00  0.00      TS   H  
ATOM   1173  H53 THY T  15      16.461  -4.792 -37.800  1.00  0.00      TS   H  
ATOM   1174 H2'' THY T  15      14.701  -8.622 -34.534  1.00  0.00      TS   H  
ATOM   1175 H5'' THY T  15      11.873  -8.490 -31.542  1.00  0.00      TS   H  
ATOM   1176  P   ADE T  16      12.050 -12.389 -33.648  1.00  0.00      TS   P  
ATOM   1177  O1P ADE T  16      11.562 -11.981 -32.388  1.00  0.00      TS   O  
ATOM   1178  O2P ADE T  16      13.085 -13.457 -33.589  1.00  0.00      TS   O  
ATOM   1179  C5' ADE T  16       9.534 -12.310 -34.441  1.00  0.00      TS   C  
ATOM   1180  O5' ADE T  16      10.834 -12.924 -34.525  1.00  0.00      TS   O  
ATOM   1181  C4' ADE T  16       8.787 -12.352 -35.806  1.00  0.00      TS   C  
ATOM   1182  O4' ADE T  16       9.460 -11.376 -36.760  1.00  0.00      TS   O  
ATOM   1183  C3' ADE T  16       8.888 -13.719 -36.514  1.00  0.00      TS   C  
ATOM   1184  O3' ADE T  16       7.642 -13.887 -37.161  1.00  0.00      TS   O  
ATOM   1185  C2' ADE T  16      10.061 -13.527 -37.534  1.00  0.00      TS   C  
ATOM   1186  C1' ADE T  16       9.939 -12.067 -37.887  1.00  0.00      TS   C  
ATOM   1187  N1  ADE T  16      12.413  -8.602 -40.831  1.00  0.00      TS   N  
ATOM   1188  C2  ADE T  16      11.139  -8.970 -40.762  1.00  0.00      TS   C  
ATOM   1189  N3  ADE T  16      10.627  -9.828 -39.985  1.00  0.00      TS   N  
ATOM   1190  C4  ADE T  16      11.531 -10.376 -39.176  1.00  0.00      TS   C  
ATOM   1191  C5  ADE T  16      12.889 -10.203 -39.154  1.00  0.00      TS   C  
ATOM   1192  C6  ADE T  16      13.342  -9.274 -40.072  1.00  0.00      TS   C  
ATOM   1193  N6  ADE T  16      14.670  -8.980 -40.302  1.00  0.00      TS   N  
ATOM   1194  N7  ADE T  16      13.448 -11.092 -38.213  1.00  0.00      TS   N  
ATOM   1195  C8  ADE T  16      12.443 -11.736 -37.707  1.00  0.00      TS   C  
ATOM   1196  N9  ADE T  16      11.225 -11.419 -38.265  1.00  0.00      TS   N  
ATOM   1197  H2  ADE T  16      10.424  -8.450 -41.400  1.00  0.00      TS   H  
ATOM   1198  H8  ADE T  16      12.509 -12.522 -36.954  1.00  0.00      TS   H  
ATOM   1199  H1' ADE T  16       9.172 -11.922 -38.678  1.00  0.00      TS   H  
ATOM   1200  H2' ADE T  16      10.099 -14.233 -38.391  1.00  0.00      TS   H  
ATOM   1201  H3' ADE T  16       8.997 -14.552 -35.788  1.00  0.00      TS   H  
ATOM   1202  H4' ADE T  16       7.764 -11.932 -35.701  1.00  0.00      TS   H  
ATOM   1203  H5' ADE T  16       9.579 -11.251 -34.108  1.00  0.00      TS   H  
ATOM   1204  H61 ADE T  16      15.390  -9.536 -39.889  1.00  0.00      TS   H  
ATOM   1205  H62 ADE T  16      14.913  -8.255 -40.946  1.00  0.00      TS   H  
ATOM   1206 H2'' ADE T  16      10.881 -13.738 -36.814  1.00  0.00      TS   H  
ATOM   1207 H5'' ADE T  16       8.972 -12.883 -33.673  1.00  0.00      TS   H  
ATOM   1208  P   THY T  17       7.375 -15.179 -38.054  1.00  0.00      TS   P  
ATOM   1209  O1P THY T  17       5.957 -15.588 -38.106  1.00  0.00      TS   O  
ATOM   1210  O2P THY T  17       8.285 -16.307 -37.683  1.00  0.00      TS   O  
ATOM   1211  C5' THY T  17       6.980 -13.601 -40.085  1.00  0.00      TS   C  
ATOM   1212  O5' THY T  17       7.758 -14.787 -39.544  1.00  0.00      TS   O  
ATOM   1213  C4' THY T  17       7.303 -13.462 -41.594  1.00  0.00      TS   C  
ATOM   1214  O4' THY T  17       8.649 -12.827 -41.751  1.00  0.00      TS   O  
ATOM   1215  C3' THY T  17       7.343 -14.728 -42.424  1.00  0.00      TS   C  
ATOM   1216  O3' THY T  17       6.626 -14.698 -43.696  1.00  0.00      TS   O  
ATOM   1217  C2' THY T  17       8.814 -15.009 -42.606  1.00  0.00      TS   C  
ATOM   1218  C1' THY T  17       9.402 -13.625 -42.678  1.00  0.00      TS   C  
ATOM   1219  N1  THY T  17      10.795 -13.374 -42.232  1.00  0.00      TS   N  
ATOM   1220  C2  THY T  17      11.564 -12.427 -42.916  1.00  0.00      TS   C  
ATOM   1221  O2  THY T  17      11.087 -11.669 -43.776  1.00  0.00      TS   O  
ATOM   1222  N3  THY T  17      12.880 -12.343 -42.488  1.00  0.00      TS   N  
ATOM   1223  C4  THY T  17      13.444 -12.853 -41.380  1.00  0.00      TS   C  
ATOM   1224  O4  THY T  17      14.578 -12.530 -41.050  1.00  0.00      TS   O  
ATOM   1225  C5  THY T  17      12.565 -13.843 -40.720  1.00  0.00      TS   C  
ATOM   1226  C5M THY T  17      13.131 -14.736 -39.674  1.00  0.00      TS   C  
ATOM   1227  C6  THY T  17      11.368 -14.116 -41.276  1.00  0.00      TS   C  
ATOM   1228  H3  THY T  17      13.463 -11.627 -42.896  1.00  0.00      TS   H  
ATOM   1229  H6  THY T  17      10.660 -14.770 -40.766  1.00  0.00      TS   H  
ATOM   1230  H1' THY T  17       9.163 -13.408 -43.742  1.00  0.00      TS   H  
ATOM   1231  H2' THY T  17       9.158 -15.721 -43.385  1.00  0.00      TS   H  
ATOM   1232  H3' THY T  17       6.898 -15.500 -41.759  1.00  0.00      TS   H  
ATOM   1233  H4' THY T  17       6.568 -12.796 -42.096  1.00  0.00      TS   H  
ATOM   1234  H5' THY T  17       7.360 -12.692 -39.570  1.00  0.00      TS   H  
ATOM   1235  H51 THY T  17      12.346 -14.934 -38.912  1.00  0.00      TS   H  
ATOM   1236  H52 THY T  17      14.017 -14.366 -39.116  1.00  0.00      TS   H  
ATOM   1237  H53 THY T  17      13.377 -15.739 -40.085  1.00  0.00      TS   H  
ATOM   1238 H2'' THY T  17       9.187 -15.523 -41.694  1.00  0.00      TS   H  
ATOM   1239 H5'' THY T  17       5.923 -13.891 -39.902  1.00  0.00      TS   H  
ATOM   1240  P   ADE T  18       5.176 -15.319 -43.696  1.00  0.00      TS   P  
ATOM   1241  O1P ADE T  18       4.189 -14.386 -42.970  1.00  0.00      TS   O  
ATOM   1242  O2P ADE T  18       5.327 -16.702 -43.221  1.00  0.00      TS   O  
ATOM   1243  C5' ADE T  18       4.838 -14.103 -46.095  1.00  0.00      TS   C  
ATOM   1244  O5' ADE T  18       4.830 -15.268 -45.217  1.00  0.00      TS   O  
ATOM   1245  C4' ADE T  18       5.822 -14.176 -47.293  1.00  0.00      TS   C  
ATOM   1246  O4' ADE T  18       7.255 -14.016 -46.853  1.00  0.00      TS   O  
ATOM   1247  C3' ADE T  18       5.830 -15.544 -48.091  1.00  0.00      TS   C  
ATOM   1248  O3' ADE T  18       5.853 -15.363 -49.468  1.00  0.00      TS   O  
ATOM   1249  C2' ADE T  18       7.089 -16.250 -47.578  1.00  0.00      TS   C  
ATOM   1250  C1' ADE T  18       8.028 -15.062 -47.513  1.00  0.00      TS   C  
ATOM   1251  N1  ADE T  18      12.836 -13.393 -46.300  1.00  0.00      TS   N  
ATOM   1252  C2  ADE T  18      11.885 -12.848 -47.066  1.00  0.00      TS   C  
ATOM   1253  N3  ADE T  18      10.630 -13.312 -47.368  1.00  0.00      TS   N  
ATOM   1254  C4  ADE T  18      10.401 -14.479 -46.673  1.00  0.00      TS   C  
ATOM   1255  C5  ADE T  18      11.291 -15.084 -45.790  1.00  0.00      TS   C  
ATOM   1256  C6  ADE T  18      12.549 -14.501 -45.611  1.00  0.00      TS   C  
ATOM   1257  N6  ADE T  18      13.578 -15.012 -44.885  1.00  0.00      TS   N  
ATOM   1258  N7  ADE T  18      10.722 -16.219 -45.255  1.00  0.00      TS   N  
ATOM   1259  C8  ADE T  18       9.537 -16.307 -45.804  1.00  0.00      TS   C  
ATOM   1260  N9  ADE T  18       9.279 -15.275 -46.698  1.00  0.00      TS   N  
ATOM   1261  H2  ADE T  18      12.256 -11.884 -47.414  1.00  0.00      TS   H  
ATOM   1262  H8  ADE T  18       8.846 -17.127 -45.607  1.00  0.00      TS   H  
ATOM   1263  H1' ADE T  18       8.176 -14.620 -48.522  1.00  0.00      TS   H  
ATOM   1264  H2' ADE T  18       7.380 -17.163 -48.142  1.00  0.00      TS   H  
ATOM   1265  H3' ADE T  18       4.974 -16.200 -47.826  1.00  0.00      TS   H  
ATOM   1266  H4' ADE T  18       5.633 -13.398 -48.063  1.00  0.00      TS   H  
ATOM   1267  H5' ADE T  18       5.001 -13.166 -45.521  1.00  0.00      TS   H  
ATOM   1268  H61 ADE T  18      14.495 -14.639 -45.018  1.00  0.00      TS   H  
ATOM   1269  H62 ADE T  18      13.507 -15.727 -44.190  1.00  0.00      TS   H  
ATOM   1270 H2'' ADE T  18       6.815 -16.640 -46.575  1.00  0.00      TS   H  
ATOM   1271 H5'' ADE T  18       3.817 -14.044 -46.527  1.00  0.00      TS   H  
ATOM   1272  P   ADE T  19       4.860 -16.002 -50.374  1.00  0.00      TS   P  
ATOM   1273  O1P ADE T  19       3.529 -15.835 -49.803  1.00  0.00      TS   O  
ATOM   1274  O2P ADE T  19       5.178 -17.409 -50.615  1.00  0.00      TS   O  
ATOM   1275  C5' ADE T  19       5.252 -13.791 -51.628  1.00  0.00      TS   C  
ATOM   1276  O5' ADE T  19       4.950 -15.157 -51.702  1.00  0.00      TS   O  
ATOM   1277  C4' ADE T  19       6.519 -13.498 -52.446  1.00  0.00      TS   C  
ATOM   1278  O4' ADE T  19       7.621 -13.815 -51.647  1.00  0.00      TS   O  
ATOM   1279  C3' ADE T  19       6.672 -14.361 -53.724  1.00  0.00      TS   C  
ATOM   1280  O3' ADE T  19       7.232 -13.735 -54.805  1.00  0.00      TS   O  
ATOM   1281  C2' ADE T  19       7.562 -15.543 -53.285  1.00  0.00      TS   C  
ATOM   1282  C1' ADE T  19       8.495 -14.759 -52.372  1.00  0.00      TS   C  
ATOM   1283  N1  ADE T  19      12.634 -15.157 -49.311  1.00  0.00      TS   N  
ATOM   1284  C2  ADE T  19      12.264 -14.319 -50.302  1.00  0.00      TS   C  
ATOM   1285  N3  ADE T  19      11.132 -14.246 -51.037  1.00  0.00      TS   N  
ATOM   1286  C4  ADE T  19      10.371 -15.361 -50.840  1.00  0.00      TS   C  
ATOM   1287  C5  ADE T  19      10.654 -16.399 -50.003  1.00  0.00      TS   C  
ATOM   1288  C6  ADE T  19      11.806 -16.221 -49.090  1.00  0.00      TS   C  
ATOM   1289  N6  ADE T  19      11.988 -17.110 -48.149  1.00  0.00      TS   N  
ATOM   1290  N7  ADE T  19       9.633 -17.312 -50.012  1.00  0.00      TS   N  
ATOM   1291  C8  ADE T  19       8.736 -16.760 -50.787  1.00  0.00      TS   C  
ATOM   1292  N9  ADE T  19       9.141 -15.581 -51.355  1.00  0.00      TS   N  
ATOM   1293  H2  ADE T  19      13.062 -13.597 -50.470  1.00  0.00      TS   H  
ATOM   1294  H8  ADE T  19       7.755 -17.165 -51.036  1.00  0.00      TS   H  
ATOM   1295  H1' ADE T  19       9.198 -14.036 -52.838  1.00  0.00      TS   H  
ATOM   1296  H2' ADE T  19       8.044 -16.053 -54.147  1.00  0.00      TS   H  
ATOM   1297  H3' ADE T  19       5.614 -14.626 -53.932  1.00  0.00      TS   H  
ATOM   1298  H4' ADE T  19       6.625 -12.425 -52.715  1.00  0.00      TS   H  
ATOM   1299  H5' ADE T  19       5.279 -13.356 -50.607  1.00  0.00      TS   H  
ATOM   1300  H61 ADE T  19      11.266 -17.708 -47.801  1.00  0.00      TS   H  
ATOM   1301  H62 ADE T  19      12.918 -17.097 -47.782  1.00  0.00      TS   H  
ATOM   1302 H2'' ADE T  19       7.022 -16.264 -52.637  1.00  0.00      TS   H  
ATOM   1303 H5'' ADE T  19       4.503 -13.301 -52.287  1.00  0.00      TS   H  
ATOM   1304  P   GUA T  20       7.201 -14.391 -56.249  1.00  0.00      TS   P  
ATOM   1305  O1P GUA T  20       6.746 -13.303 -57.201  1.00  0.00      TS   O  
ATOM   1306  O2P GUA T  20       6.548 -15.708 -56.372  1.00  0.00      TS   O  
ATOM   1307  C5' GUA T  20       9.532 -13.545 -56.623  1.00  0.00      TS   C  
ATOM   1308  O5' GUA T  20       8.702 -14.666 -56.516  1.00  0.00      TS   O  
ATOM   1309  C4' GUA T  20      11.031 -13.938 -56.352  1.00  0.00      TS   C  
ATOM   1310  O4' GUA T  20      11.234 -14.382 -55.060  1.00  0.00      TS   O  
ATOM   1311  C3' GUA T  20      11.519 -15.018 -57.220  1.00  0.00      TS   C  
ATOM   1312  O3' GUA T  20      11.687 -14.677 -58.587  1.00  0.00      TS   O  
ATOM   1313  C2' GUA T  20      12.843 -15.344 -56.513  1.00  0.00      TS   C  
ATOM   1314  C1' GUA T  20      12.623 -14.787 -55.078  1.00  0.00      TS   C  
ATOM   1315  N1  GUA T  20      15.831 -16.110 -51.438  1.00  0.00      TS   N  
ATOM   1316  C2  GUA T  20      15.954 -15.166 -52.391  1.00  0.00      TS   C  
ATOM   1317  N2  GUA T  20      17.142 -14.586 -52.486  1.00  0.00      TS   N  
ATOM   1318  N3  GUA T  20      15.031 -14.899 -53.309  1.00  0.00      TS   N  
ATOM   1319  C4  GUA T  20      13.941 -15.685 -53.175  1.00  0.00      TS   C  
ATOM   1320  C5  GUA T  20      13.752 -16.743 -52.349  1.00  0.00      TS   C  
ATOM   1321  C6  GUA T  20      14.746 -16.995 -51.424  1.00  0.00      TS   C  
ATOM   1322  O6  GUA T  20      14.810 -17.960 -50.596  1.00  0.00      TS   O  
ATOM   1323  N7  GUA T  20      12.534 -17.280 -52.577  1.00  0.00      TS   N  
ATOM   1324  C8  GUA T  20      11.996 -16.611 -53.538  1.00  0.00      TS   C  
ATOM   1325  N9  GUA T  20      12.841 -15.673 -53.985  1.00  0.00      TS   N  
ATOM   1326  H1  GUA T  20      16.611 -16.288 -50.822  1.00  0.00      TS   H  
ATOM   1327  H8  GUA T  20      10.993 -16.848 -53.892  1.00  0.00      TS   H  
ATOM   1328  H1' GUA T  20      13.225 -13.853 -55.040  1.00  0.00      TS   H  
ATOM   1329  H2' GUA T  20      13.746 -14.887 -56.971  1.00  0.00      TS   H  
ATOM   1330  H21 GUA T  20      17.845 -14.836 -51.821  1.00  0.00      TS   H  
ATOM   1331  H3' GUA T  20      10.803 -15.864 -57.124  1.00  0.00      TS   H  
ATOM   1332  H22 GUA T  20      17.212 -13.852 -53.161  1.00  0.00      TS   H  
ATOM   1333  H4' GUA T  20      11.694 -13.065 -56.529  1.00  0.00      TS   H  
ATOM   1334  H5' GUA T  20       9.363 -12.751 -55.865  1.00  0.00      TS   H  
ATOM   1335  H3T GUA T  20      10.790 -14.535 -58.900  1.00  0.00      TS   H  
ATOM   1336 H2'' GUA T  20      12.908 -16.453 -56.542  1.00  0.00      TS   H  
ATOM   1337 H5'' GUA T  20       9.441 -13.136 -57.653  1.00  0.00      TS   H  
TER   
END
