# Supplementary material for: CRISPR-Cas12a exploits R-loop asymmetry to form double-strand breaks
Source: eLife. 2020 Jun 10;9:e55143. doi: 10.7554/eLife.55143 (PMC7286691; doi:10.7554/eLife.55143)
Supplement: Figure 5—source data 2. [file elife-55143-fig5-data2.zip › Figure 5ΓÇöSource Data 2/Example_MD_trajectories/3prime_boundary/3prime_boundary_03.pdb]

ATOM      1  C5' CYT B   1      14.651  -9.530 -57.323  1.00  0.00      BS   C  
ATOM      2  O5' CYT B   1      14.736 -10.613 -56.421  1.00  0.00      BS   O  
ATOM      3  C4' CYT B   1      13.339  -8.688 -57.230  1.00  0.00      BS   C  
ATOM      4  O4' CYT B   1      12.323  -9.579 -57.708  1.00  0.00      BS   O  
ATOM      5  C3' CYT B   1      13.002  -8.339 -55.782  1.00  0.00      BS   C  
ATOM      6  O3' CYT B   1      12.562  -7.010 -55.573  1.00  0.00      BS   O  
ATOM      7  C2' CYT B   1      11.931  -9.397 -55.416  1.00  0.00      BS   C  
ATOM      8  C1' CYT B   1      11.261  -9.525 -56.760  1.00  0.00      BS   C  
ATOM      9  N1  CYT B   1      10.488 -10.756 -56.866  1.00  0.00      BS   N  
ATOM     10  C2  CYT B   1       9.062 -10.639 -56.766  1.00  0.00      BS   C  
ATOM     11  O2  CYT B   1       8.495  -9.546 -56.581  1.00  0.00      BS   O  
ATOM     12  N3  CYT B   1       8.364 -11.786 -56.879  1.00  0.00      BS   N  
ATOM     13  C4  CYT B   1       8.912 -12.969 -56.903  1.00  0.00      BS   C  
ATOM     14  N4  CYT B   1       8.045 -13.965 -57.141  1.00  0.00      BS   N  
ATOM     15  C5  CYT B   1      10.335 -13.089 -56.792  1.00  0.00      BS   C  
ATOM     16  C6  CYT B   1      11.092 -12.011 -56.733  1.00  0.00      BS   C  
ATOM     17  H5  CYT B   1      10.556 -14.155 -56.722  1.00  0.00      BS   H  
ATOM     18  H6  CYT B   1      12.180 -12.046 -56.670  1.00  0.00      BS   H  
ATOM     19  H1' CYT B   1      10.660  -8.624 -57.006  1.00  0.00      BS   H  
ATOM     20  H2' CYT B   1      11.210  -9.034 -54.653  1.00  0.00      BS   H  
ATOM     21  H3' CYT B   1      13.890  -8.546 -55.148  1.00  0.00      BS   H  
ATOM     22  H4' CYT B   1      13.325  -7.745 -57.818  1.00  0.00      BS   H  
ATOM     23  H41 CYT B   1       7.115 -13.763 -57.447  1.00  0.00      BS   H  
ATOM     24  H5' CYT B   1      15.004  -9.829 -58.332  1.00  0.00      BS   H  
ATOM     25  H42 CYT B   1       8.406 -14.897 -57.152  1.00  0.00      BS   H  
ATOM     26  H5T CYT B   1      14.113 -11.311 -56.641  1.00  0.00      BS   H  
ATOM     27 H2'' CYT B   1      12.472 -10.317 -55.108  1.00  0.00      BS   H  
ATOM     28 H5'' CYT B   1      15.436  -8.791 -57.054  1.00  0.00      BS   H  
ATOM     29  P   THY B   2      13.456  -6.044 -54.723  1.00  0.00      BS   P  
ATOM     30  O1P THY B   2      12.711  -4.760 -54.786  1.00  0.00      BS   O  
ATOM     31  O2P THY B   2      14.851  -6.105 -55.143  1.00  0.00      BS   O  
ATOM     32  C5' THY B   2      12.089  -6.527 -52.655  1.00  0.00      BS   C  
ATOM     33  O5' THY B   2      13.429  -6.478 -53.239  1.00  0.00      BS   O  
ATOM     34  C4' THY B   2      12.254  -6.932 -51.177  1.00  0.00      BS   C  
ATOM     35  O4' THY B   2      12.883  -8.282 -51.075  1.00  0.00      BS   O  
ATOM     36  C3' THY B   2      13.270  -6.025 -50.367  1.00  0.00      BS   C  
ATOM     37  O3' THY B   2      12.623  -5.241 -49.296  1.00  0.00      BS   O  
ATOM     38  C2' THY B   2      14.275  -7.069 -49.782  1.00  0.00      BS   C  
ATOM     39  C1' THY B   2      13.357  -8.278 -49.708  1.00  0.00      BS   C  
ATOM     40  N1  THY B   2      13.908  -9.608 -49.543  1.00  0.00      BS   N  
ATOM     41  C2  THY B   2      13.044 -10.552 -49.162  1.00  0.00      BS   C  
ATOM     42  O2  THY B   2      11.880 -10.331 -48.882  1.00  0.00      BS   O  
ATOM     43  N3  THY B   2      13.488 -11.839 -49.099  1.00  0.00      BS   N  
ATOM     44  C4  THY B   2      14.766 -12.167 -49.170  1.00  0.00      BS   C  
ATOM     45  O4  THY B   2      15.066 -13.364 -48.992  1.00  0.00      BS   O  
ATOM     46  C5  THY B   2      15.732 -11.108 -49.408  1.00  0.00      BS   C  
ATOM     47  C5M THY B   2      17.153 -11.540 -49.655  1.00  0.00      BS   C  
ATOM     48  C6  THY B   2      15.264  -9.884 -49.641  1.00  0.00      BS   C  
ATOM     49  H3  THY B   2      12.771 -12.511 -48.866  1.00  0.00      BS   H  
ATOM     50  H6  THY B   2      15.941  -9.084 -49.943  1.00  0.00      BS   H  
ATOM     51  H1' THY B   2      12.483  -8.065 -49.056  1.00  0.00      BS   H  
ATOM     52  H2' THY B   2      14.651  -6.842 -48.761  1.00  0.00      BS   H  
ATOM     53  H3' THY B   2      13.883  -5.387 -51.040  1.00  0.00      BS   H  
ATOM     54  H4' THY B   2      11.278  -6.813 -50.660  1.00  0.00      BS   H  
ATOM     55  H5' THY B   2      11.482  -7.293 -53.182  1.00  0.00      BS   H  
ATOM     56  H51 THY B   2      17.740 -10.673 -49.283  1.00  0.00      BS   H  
ATOM     57  H52 THY B   2      17.523 -11.626 -50.698  1.00  0.00      BS   H  
ATOM     58  H53 THY B   2      17.538 -12.411 -49.084  1.00  0.00      BS   H  
ATOM     59 H2'' THY B   2      15.123  -7.313 -50.457  1.00  0.00      BS   H  
ATOM     60 H5'' THY B   2      11.639  -5.512 -52.671  1.00  0.00      BS   H  
ATOM     61  P   THY B   3      12.443  -3.689 -49.589  1.00  0.00      BS   P  
ATOM     62  O1P THY B   3      12.394  -3.431 -51.058  1.00  0.00      BS   O  
ATOM     63  O2P THY B   3      13.506  -2.923 -48.897  1.00  0.00      BS   O  
ATOM     64  C5' THY B   3       9.854  -4.162 -49.634  1.00  0.00      BS   C  
ATOM     65  O5' THY B   3      11.001  -3.501 -49.015  1.00  0.00      BS   O  
ATOM     66  C4' THY B   3       9.056  -5.003 -48.615  1.00  0.00      BS   C  
ATOM     67  O4' THY B   3       9.855  -6.078 -48.176  1.00  0.00      BS   O  
ATOM     68  C3' THY B   3       8.747  -4.251 -47.322  1.00  0.00      BS   C  
ATOM     69  O3' THY B   3       7.415  -4.470 -46.844  1.00  0.00      BS   O  
ATOM     70  C2' THY B   3       9.733  -4.757 -46.248  1.00  0.00      BS   C  
ATOM     71  C1' THY B   3       9.806  -6.190 -46.737  1.00  0.00      BS   C  
ATOM     72  N1  THY B   3      10.949  -6.933 -46.312  1.00  0.00      BS   N  
ATOM     73  C2  THY B   3      10.754  -8.340 -46.170  1.00  0.00      BS   C  
ATOM     74  O2  THY B   3       9.721  -8.886 -46.420  1.00  0.00      BS   O  
ATOM     75  N3  THY B   3      11.901  -9.010 -45.781  1.00  0.00      BS   N  
ATOM     76  C4  THY B   3      13.165  -8.475 -45.658  1.00  0.00      BS   C  
ATOM     77  O4  THY B   3      14.087  -9.247 -45.351  1.00  0.00      BS   O  
ATOM     78  C5  THY B   3      13.317  -7.085 -45.996  1.00  0.00      BS   C  
ATOM     79  C5M THY B   3      14.681  -6.421 -45.941  1.00  0.00      BS   C  
ATOM     80  C6  THY B   3      12.186  -6.348 -46.298  1.00  0.00      BS   C  
ATOM     81  H3  THY B   3      11.805  -9.983 -45.525  1.00  0.00      BS   H  
ATOM     82  H6  THY B   3      12.239  -5.334 -46.697  1.00  0.00      BS   H  
ATOM     83  H1' THY B   3       8.892  -6.767 -46.483  1.00  0.00      BS   H  
ATOM     84  H2' THY B   3       9.343  -4.588 -45.221  1.00  0.00      BS   H  
ATOM     85  H3' THY B   3       8.917  -3.160 -47.440  1.00  0.00      BS   H  
ATOM     86  H4' THY B   3       8.179  -5.423 -49.153  1.00  0.00      BS   H  
ATOM     87  H5' THY B   3      10.223  -4.795 -50.469  1.00  0.00      BS   H  
ATOM     88  H51 THY B   3      14.700  -5.496 -46.557  1.00  0.00      BS   H  
ATOM     89  H52 THY B   3      15.537  -7.015 -46.329  1.00  0.00      BS   H  
ATOM     90  H53 THY B   3      14.940  -6.164 -44.892  1.00  0.00      BS   H  
ATOM     91 H2'' THY B   3      10.713  -4.248 -46.378  1.00  0.00      BS   H  
ATOM     92 H5'' THY B   3       9.218  -3.358 -50.062  1.00  0.00      BS   H  
ATOM     93  P   ADE B   4       6.308  -3.273 -46.708  1.00  0.00      BS   P  
ATOM     94  O1P ADE B   4       6.150  -2.670 -48.076  1.00  0.00      BS   O  
ATOM     95  O2P ADE B   4       6.726  -2.308 -45.679  1.00  0.00      BS   O  
ATOM     96  C5' ADE B   4       4.396  -5.109 -47.136  1.00  0.00      BS   C  
ATOM     97  O5' ADE B   4       5.006  -4.081 -46.295  1.00  0.00      BS   O  
ATOM     98  C4' ADE B   4       3.923  -6.297 -46.303  1.00  0.00      BS   C  
ATOM     99  O4' ADE B   4       5.087  -7.083 -45.801  1.00  0.00      BS   O  
ATOM    100  C3' ADE B   4       3.157  -5.979 -45.035  1.00  0.00      BS   C  
ATOM    101  O3' ADE B   4       2.150  -6.946 -44.774  1.00  0.00      BS   O  
ATOM    102  C2' ADE B   4       4.208  -6.077 -43.936  1.00  0.00      BS   C  
ATOM    103  C1' ADE B   4       5.134  -7.169 -44.373  1.00  0.00      BS   C  
ATOM    104  N1  ADE B   4       9.236  -9.914 -43.041  1.00  0.00      BS   N  
ATOM    105  C2  ADE B   4       8.015 -10.274 -43.503  1.00  0.00      BS   C  
ATOM    106  N3  ADE B   4       7.014  -9.527 -43.865  1.00  0.00      BS   N  
ATOM    107  C4  ADE B   4       7.305  -8.198 -43.717  1.00  0.00      BS   C  
ATOM    108  C5  ADE B   4       8.574  -7.675 -43.331  1.00  0.00      BS   C  
ATOM    109  C6  ADE B   4       9.589  -8.610 -43.039  1.00  0.00      BS   C  
ATOM    110  N6  ADE B   4      10.885  -8.352 -42.700  1.00  0.00      BS   N  
ATOM    111  N7  ADE B   4       8.552  -6.274 -43.454  1.00  0.00      BS   N  
ATOM    112  C8  ADE B   4       7.319  -6.046 -43.925  1.00  0.00      BS   C  
ATOM    113  N9  ADE B   4       6.487  -7.147 -43.987  1.00  0.00      BS   N  
ATOM    114  H2  ADE B   4       7.714 -11.320 -43.442  1.00  0.00      BS   H  
ATOM    115  H8  ADE B   4       6.940  -5.048 -44.144  1.00  0.00      BS   H  
ATOM    116  H1' ADE B   4       4.598  -8.116 -44.149  1.00  0.00      BS   H  
ATOM    117  H2' ADE B   4       3.797  -6.209 -42.911  1.00  0.00      BS   H  
ATOM    118  H3' ADE B   4       2.671  -4.986 -45.148  1.00  0.00      BS   H  
ATOM    119  H4' ADE B   4       3.404  -6.928 -47.057  1.00  0.00      BS   H  
ATOM    120  H5' ADE B   4       5.045  -5.343 -48.007  1.00  0.00      BS   H  
ATOM    121  H61 ADE B   4      11.543  -9.035 -42.383  1.00  0.00      BS   H  
ATOM    122  H62 ADE B   4      11.315  -7.450 -42.743  1.00  0.00      BS   H  
ATOM    123 H2'' ADE B   4       4.708  -5.087 -43.871  1.00  0.00      BS   H  
ATOM    124 H5'' ADE B   4       3.512  -4.665 -47.642  1.00  0.00      BS   H  
ATOM    125  P   THY B   5       1.056  -6.640 -43.770  1.00  0.00      BS   P  
ATOM    126  O1P THY B   5      -0.214  -6.927 -44.461  1.00  0.00      BS   O  
ATOM    127  O2P THY B   5       1.126  -5.313 -43.100  1.00  0.00      BS   O  
ATOM    128  C5' THY B   5       1.166  -9.077 -42.879  1.00  0.00      BS   C  
ATOM    129  O5' THY B   5       1.134  -7.650 -42.617  1.00  0.00      BS   O  
ATOM    130  C4' THY B   5       2.046  -9.777 -41.854  1.00  0.00      BS   C  
ATOM    131  O4' THY B   5       3.453  -9.487 -41.917  1.00  0.00      BS   O  
ATOM    132  C3' THY B   5       1.522  -9.454 -40.454  1.00  0.00      BS   C  
ATOM    133  O3' THY B   5       1.142 -10.609 -39.668  1.00  0.00      BS   O  
ATOM    134  C2' THY B   5       2.702  -8.730 -39.814  1.00  0.00      BS   C  
ATOM    135  C1' THY B   5       3.872  -9.377 -40.549  1.00  0.00      BS   C  
ATOM    136  N1  THY B   5       5.189  -8.718 -40.515  1.00  0.00      BS   N  
ATOM    137  C2  THY B   5       6.291  -9.496 -40.398  1.00  0.00      BS   C  
ATOM    138  O2  THY B   5       6.246 -10.711 -40.409  1.00  0.00      BS   O  
ATOM    139  N3  THY B   5       7.457  -8.881 -40.190  1.00  0.00      BS   N  
ATOM    140  C4  THY B   5       7.634  -7.498 -40.135  1.00  0.00      BS   C  
ATOM    141  O4  THY B   5       8.754  -7.052 -40.086  1.00  0.00      BS   O  
ATOM    142  C5  THY B   5       6.482  -6.733 -40.395  1.00  0.00      BS   C  
ATOM    143  C5M THY B   5       6.520  -5.222 -40.276  1.00  0.00      BS   C  
ATOM    144  C6  THY B   5       5.298  -7.364 -40.535  1.00  0.00      BS   C  
ATOM    145  H3  THY B   5       8.322  -9.401 -40.211  1.00  0.00      BS   H  
ATOM    146  H6  THY B   5       4.414  -6.750 -40.359  1.00  0.00      BS   H  
ATOM    147  H1' THY B   5       3.901 -10.454 -40.273  1.00  0.00      BS   H  
ATOM    148  H2' THY B   5       2.761  -8.794 -38.706  1.00  0.00      BS   H  
ATOM    149  H3' THY B   5       0.663  -8.762 -40.581  1.00  0.00      BS   H  
ATOM    150  H4' THY B   5       1.986 -10.872 -42.026  1.00  0.00      BS   H  
ATOM    151  H5' THY B   5       1.595  -9.312 -43.876  1.00  0.00      BS   H  
ATOM    152  H51 THY B   5       7.553  -4.846 -40.433  1.00  0.00      BS   H  
ATOM    153  H52 THY B   5       6.398  -4.954 -39.205  1.00  0.00      BS   H  
ATOM    154  H53 THY B   5       5.735  -4.740 -40.896  1.00  0.00      BS   H  
ATOM    155 H2'' THY B   5       2.558  -7.683 -40.157  1.00  0.00      BS   H  
ATOM    156 H5'' THY B   5       0.154  -9.526 -42.787  1.00  0.00      BS   H  
ATOM    157  P   ADE B   6       0.446 -10.391 -38.289  1.00  0.00      BS   P  
ATOM    158  O1P ADE B   6      -0.724 -11.321 -38.029  1.00  0.00      BS   O  
ATOM    159  O2P ADE B   6       0.246  -9.029 -37.933  1.00  0.00      BS   O  
ATOM    160  C5' ADE B   6       1.629 -12.461 -37.115  1.00  0.00      BS   C  
ATOM    161  O5' ADE B   6       1.545 -11.010 -37.299  1.00  0.00      BS   O  
ATOM    162  C4' ADE B   6       3.006 -12.988 -36.502  1.00  0.00      BS   C  
ATOM    163  O4' ADE B   6       4.190 -12.571 -37.306  1.00  0.00      BS   O  
ATOM    164  C3' ADE B   6       3.389 -12.406 -35.180  1.00  0.00      BS   C  
ATOM    165  O3' ADE B   6       2.690 -13.046 -34.118  1.00  0.00      BS   O  
ATOM    166  C2' ADE B   6       4.873 -12.833 -35.041  1.00  0.00      BS   C  
ATOM    167  C1' ADE B   6       5.376 -12.370 -36.445  1.00  0.00      BS   C  
ATOM    168  N1  ADE B   6       9.494  -9.417 -36.074  1.00  0.00      BS   N  
ATOM    169  C2  ADE B   6       9.320 -10.720 -35.754  1.00  0.00      BS   C  
ATOM    170  N3  ADE B   6       8.171 -11.392 -35.799  1.00  0.00      BS   N  
ATOM    171  C4  ADE B   6       7.097 -10.596 -36.128  1.00  0.00      BS   C  
ATOM    172  C5  ADE B   6       7.151  -9.210 -36.397  1.00  0.00      BS   C  
ATOM    173  C6  ADE B   6       8.468  -8.618 -36.382  1.00  0.00      BS   C  
ATOM    174  N6  ADE B   6       8.707  -7.316 -36.604  1.00  0.00      BS   N  
ATOM    175  N7  ADE B   6       5.895  -8.822 -36.952  1.00  0.00      BS   N  
ATOM    176  C8  ADE B   6       5.171  -9.899 -36.995  1.00  0.00      BS   C  
ATOM    177  N9  ADE B   6       5.811 -10.991 -36.497  1.00  0.00      BS   N  
ATOM    178  H2  ADE B   6      10.215 -11.342 -35.737  1.00  0.00      BS   H  
ATOM    179  H8  ADE B   6       4.181  -9.919 -37.452  1.00  0.00      BS   H  
ATOM    180  H1' ADE B   6       6.164 -13.015 -36.889  1.00  0.00      BS   H  
ATOM    181  H2' ADE B   6       4.986 -13.908 -34.783  1.00  0.00      BS   H  
ATOM    182  H3' ADE B   6       3.126 -11.328 -35.219  1.00  0.00      BS   H  
ATOM    183  H4' ADE B   6       2.994 -14.096 -36.436  1.00  0.00      BS   H  
ATOM    184  H5' ADE B   6       1.519 -12.982 -38.091  1.00  0.00      BS   H  
ATOM    185  H61 ADE B   6       9.455  -6.793 -36.195  1.00  0.00      BS   H  
ATOM    186  H62 ADE B   6       8.164  -6.783 -37.255  1.00  0.00      BS   H  
ATOM    187 H2'' ADE B   6       5.241 -12.186 -34.217  1.00  0.00      BS   H  
ATOM    188 H5'' ADE B   6       0.806 -12.822 -36.462  1.00  0.00      BS   H  
ATOM    189  P   THY B   7       2.408 -12.303 -32.760  1.00  0.00      BS   P  
ATOM    190  O1P THY B   7       1.309 -12.943 -32.000  1.00  0.00      BS   O  
ATOM    191  O2P THY B   7       2.177 -10.882 -33.010  1.00  0.00      BS   O  
ATOM    192  C5' THY B   7       4.350 -13.667 -31.596  1.00  0.00      BS   C  
ATOM    193  O5' THY B   7       3.755 -12.428 -31.975  1.00  0.00      BS   O  
ATOM    194  C4' THY B   7       5.771 -13.503 -31.082  1.00  0.00      BS   C  
ATOM    195  O4' THY B   7       6.596 -12.644 -31.844  1.00  0.00      BS   O  
ATOM    196  C3' THY B   7       5.820 -13.007 -29.615  1.00  0.00      BS   C  
ATOM    197  O3' THY B   7       6.763 -13.715 -28.792  1.00  0.00      BS   O  
ATOM    198  C2' THY B   7       6.178 -11.565 -29.838  1.00  0.00      BS   C  
ATOM    199  C1' THY B   7       7.168 -11.536 -31.014  1.00  0.00      BS   C  
ATOM    200  N1  THY B   7       7.133 -10.336 -31.878  1.00  0.00      BS   N  
ATOM    201  C2  THY B   7       8.306  -9.733 -32.075  1.00  0.00      BS   C  
ATOM    202  O2  THY B   7       9.329 -10.099 -31.525  1.00  0.00      BS   O  
ATOM    203  N3  THY B   7       8.269  -8.674 -32.885  1.00  0.00      BS   N  
ATOM    204  C4  THY B   7       7.102  -8.050 -33.421  1.00  0.00      BS   C  
ATOM    205  O4  THY B   7       7.129  -7.026 -34.111  1.00  0.00      BS   O  
ATOM    206  C5  THY B   7       5.922  -8.742 -33.084  1.00  0.00      BS   C  
ATOM    207  C5M THY B   7       4.649  -8.276 -33.823  1.00  0.00      BS   C  
ATOM    208  C6  THY B   7       5.971  -9.830 -32.320  1.00  0.00      BS   C  
ATOM    209  H3  THY B   7       9.187  -8.380 -33.189  1.00  0.00      BS   H  
ATOM    210  H6  THY B   7       5.073 -10.364 -32.008  1.00  0.00      BS   H  
ATOM    211  H1' THY B   7       8.169 -11.927 -30.734  1.00  0.00      BS   H  
ATOM    212  H2' THY B   7       6.497 -11.068 -28.898  1.00  0.00      BS   H  
ATOM    213  H3' THY B   7       4.767 -13.108 -29.276  1.00  0.00      BS   H  
ATOM    214  H4' THY B   7       6.209 -14.523 -31.032  1.00  0.00      BS   H  
ATOM    215  H5' THY B   7       4.453 -14.356 -32.462  1.00  0.00      BS   H  
ATOM    216  H51 THY B   7       4.630  -7.239 -34.218  1.00  0.00      BS   H  
ATOM    217  H52 THY B   7       3.752  -8.394 -33.178  1.00  0.00      BS   H  
ATOM    218  H53 THY B   7       4.374  -8.976 -34.640  1.00  0.00      BS   H  
ATOM    219 H2'' THY B   7       5.239 -11.032 -30.098  1.00  0.00      BS   H  
ATOM    220 H5'' THY B   7       3.787 -14.178 -30.786  1.00  0.00      BS   H  
ATOM    221  P   ADE B   8       6.809 -13.447 -27.255  1.00  0.00      BS   P  
ATOM    222  O1P ADE B   8       7.299 -14.665 -26.623  1.00  0.00      BS   O  
ATOM    223  O2P ADE B   8       5.521 -12.986 -26.755  1.00  0.00      BS   O  
ATOM    224  C5' ADE B   8       9.158 -12.266 -27.700  1.00  0.00      BS   C  
ATOM    225  O5' ADE B   8       7.950 -12.355 -27.016  1.00  0.00      BS   O  
ATOM    226  C4' ADE B   8      10.134 -11.169 -27.426  1.00  0.00      BS   C  
ATOM    227  O4' ADE B   8      10.034 -10.116 -28.497  1.00  0.00      BS   O  
ATOM    228  C3' ADE B   8       9.976 -10.376 -26.057  1.00  0.00      BS   C  
ATOM    229  O3' ADE B   8      11.223 -10.072 -25.291  1.00  0.00      BS   O  
ATOM    230  C2' ADE B   8       9.403  -9.137 -26.598  1.00  0.00      BS   C  
ATOM    231  C1' ADE B   8      10.073  -8.868 -27.935  1.00  0.00      BS   C  
ATOM    232  N1  ADE B   8      10.354  -4.370 -30.476  1.00  0.00      BS   N  
ATOM    233  C2  ADE B   8      11.223  -5.124 -29.783  1.00  0.00      BS   C  
ATOM    234  N3  ADE B   8      11.093  -6.274 -29.140  1.00  0.00      BS   N  
ATOM    235  C4  ADE B   8       9.895  -6.745 -29.283  1.00  0.00      BS   C  
ATOM    236  C5  ADE B   8       8.842  -6.134 -29.996  1.00  0.00      BS   C  
ATOM    237  C6  ADE B   8       9.139  -4.849 -30.594  1.00  0.00      BS   C  
ATOM    238  N6  ADE B   8       8.229  -4.254 -31.315  1.00  0.00      BS   N  
ATOM    239  N7  ADE B   8       7.680  -6.837 -29.871  1.00  0.00      BS   N  
ATOM    240  C8  ADE B   8       8.018  -7.871 -29.082  1.00  0.00      BS   C  
ATOM    241  N9  ADE B   8       9.346  -7.925 -28.800  1.00  0.00      BS   N  
ATOM    242  H2  ADE B   8      12.252  -4.772 -29.867  1.00  0.00      BS   H  
ATOM    243  H8  ADE B   8       7.396  -8.739 -28.864  1.00  0.00      BS   H  
ATOM    244  H1' ADE B   8      11.085  -8.449 -27.745  1.00  0.00      BS   H  
ATOM    245  H2' ADE B   8       9.449  -8.268 -25.906  1.00  0.00      BS   H  
ATOM    246  H3' ADE B   8       9.254 -10.913 -25.406  1.00  0.00      BS   H  
ATOM    247  H4' ADE B   8      11.155 -11.574 -27.593  1.00  0.00      BS   H  
ATOM    248  H5' ADE B   8       8.996 -12.305 -28.799  1.00  0.00      BS   H  
ATOM    249  H61 ADE B   8       7.349  -4.627 -31.607  1.00  0.00      BS   H  
ATOM    250  H62 ADE B   8       8.472  -3.329 -31.609  1.00  0.00      BS   H  
ATOM    251 H2'' ADE B   8       8.305  -9.279 -26.675  1.00  0.00      BS   H  
ATOM    252 H5'' ADE B   8       9.759 -13.173 -27.477  1.00  0.00      BS   H  
ATOM    253  P   THY B   9      11.114  -9.740 -23.794  1.00  0.00      BS   P  
ATOM    254  O1P THY B   9      12.040 -10.596 -23.017  1.00  0.00      BS   O  
ATOM    255  O2P THY B   9       9.703  -9.770 -23.438  1.00  0.00      BS   O  
ATOM    256  C5' THY B   9      13.013  -8.019 -24.175  1.00  0.00      BS   C  
ATOM    257  O5' THY B   9      11.736  -8.305 -23.738  1.00  0.00      BS   O  
ATOM    258  C4' THY B   9      13.299  -6.488 -24.086  1.00  0.00      BS   C  
ATOM    259  O4' THY B   9      12.692  -5.795 -25.177  1.00  0.00      BS   O  
ATOM    260  C3' THY B   9      12.852  -5.754 -22.835  1.00  0.00      BS   C  
ATOM    261  O3' THY B   9      13.774  -4.895 -22.285  1.00  0.00      BS   O  
ATOM    262  C2' THY B   9      11.564  -5.081 -23.235  1.00  0.00      BS   C  
ATOM    263  C1' THY B   9      11.931  -4.680 -24.678  1.00  0.00      BS   C  
ATOM    264  N1  THY B   9      10.863  -4.435 -25.624  1.00  0.00      BS   N  
ATOM    265  C2  THY B   9      11.081  -3.578 -26.643  1.00  0.00      BS   C  
ATOM    266  O2  THY B   9      12.163  -2.976 -26.757  1.00  0.00      BS   O  
ATOM    267  N3  THY B   9      10.056  -3.354 -27.466  1.00  0.00      BS   N  
ATOM    268  C4  THY B   9       8.788  -3.982 -27.334  1.00  0.00      BS   C  
ATOM    269  O4  THY B   9       7.923  -3.678 -28.206  1.00  0.00      BS   O  
ATOM    270  C5  THY B   9       8.641  -4.912 -26.190  1.00  0.00      BS   C  
ATOM    271  C5M THY B   9       7.256  -5.549 -25.942  1.00  0.00      BS   C  
ATOM    272  C6  THY B   9       9.660  -5.018 -25.380  1.00  0.00      BS   C  
ATOM    273  H3  THY B   9      10.138  -2.616 -28.150  1.00  0.00      BS   H  
ATOM    274  H6  THY B   9       9.578  -5.893 -24.735  1.00  0.00      BS   H  
ATOM    275  H1' THY B   9      12.718  -3.905 -24.561  1.00  0.00      BS   H  
ATOM    276  H2' THY B   9      11.288  -4.203 -22.613  1.00  0.00      BS   H  
ATOM    277  H3' THY B   9      12.733  -6.647 -22.183  1.00  0.00      BS   H  
ATOM    278  H4' THY B   9      14.352  -6.174 -24.255  1.00  0.00      BS   H  
ATOM    279  H5' THY B   9      13.256  -8.409 -25.187  1.00  0.00      BS   H  
ATOM    280  H51 THY B   9       6.529  -5.205 -26.708  1.00  0.00      BS   H  
ATOM    281  H52 THY B   9       6.941  -5.275 -24.911  1.00  0.00      BS   H  
ATOM    282  H53 THY B   9       7.332  -6.656 -25.907  1.00  0.00      BS   H  
ATOM    283 H2'' THY B   9      10.729  -5.803 -23.114  1.00  0.00      BS   H  
ATOM    284 H5'' THY B   9      13.834  -8.405 -23.535  1.00  0.00      BS   H  
ATOM    285  P   ADE B  10      13.594  -4.162 -20.956  1.00  0.00      BS   P  
ATOM    286  O1P ADE B  10      14.883  -4.289 -20.242  1.00  0.00      BS   O  
ATOM    287  O2P ADE B  10      12.406  -4.670 -20.281  1.00  0.00      BS   O  
ATOM    288  C5' ADE B  10      14.487  -2.049 -22.095  1.00  0.00      BS   C  
ATOM    289  O5' ADE B  10      13.337  -2.729 -21.539  1.00  0.00      BS   O  
ATOM    290  C4' ADE B  10      14.298  -0.532 -22.201  1.00  0.00      BS   C  
ATOM    291  O4' ADE B  10      13.387  -0.170 -23.309  1.00  0.00      BS   O  
ATOM    292  C3' ADE B  10      13.611   0.039 -20.894  1.00  0.00      BS   C  
ATOM    293  O3' ADE B  10      14.202   1.352 -20.690  1.00  0.00      BS   O  
ATOM    294  C2' ADE B  10      12.175   0.191 -21.301  1.00  0.00      BS   C  
ATOM    295  C1' ADE B  10      12.176   0.373 -22.801  1.00  0.00      BS   C  
ATOM    296  N1  ADE B  10       8.664   0.763 -26.508  1.00  0.00      BS   N  
ATOM    297  C2  ADE B  10       9.713   1.543 -26.152  1.00  0.00      BS   C  
ATOM    298  N3  ADE B  10      10.577   1.310 -25.205  1.00  0.00      BS   N  
ATOM    299  C4  ADE B  10      10.333   0.163 -24.464  1.00  0.00      BS   C  
ATOM    300  C5  ADE B  10       9.276  -0.742 -24.753  1.00  0.00      BS   C  
ATOM    301  C6  ADE B  10       8.357  -0.286 -25.779  1.00  0.00      BS   C  
ATOM    302  N6  ADE B  10       7.317  -0.905 -26.231  1.00  0.00      BS   N  
ATOM    303  N7  ADE B  10       9.353  -1.757 -23.864  1.00  0.00      BS   N  
ATOM    304  C8  ADE B  10      10.427  -1.457 -23.101  1.00  0.00      BS   C  
ATOM    305  N9  ADE B  10      11.037  -0.270 -23.473  1.00  0.00      BS   N  
ATOM    306  H2  ADE B  10       9.879   2.312 -26.904  1.00  0.00      BS   H  
ATOM    307  H8  ADE B  10      10.881  -2.156 -22.399  1.00  0.00      BS   H  
ATOM    308  H1' ADE B  10      12.153   1.433 -23.131  1.00  0.00      BS   H  
ATOM    309  H2' ADE B  10      11.686   1.018 -20.743  1.00  0.00      BS   H  
ATOM    310  H3' ADE B  10      13.902  -0.742 -20.160  1.00  0.00      BS   H  
ATOM    311  H4' ADE B  10      15.228  -0.038 -22.557  1.00  0.00      BS   H  
ATOM    312  H5' ADE B  10      14.789  -2.487 -23.070  1.00  0.00      BS   H  
ATOM    313  H61 ADE B  10       6.712  -1.527 -25.735  1.00  0.00      BS   H  
ATOM    314  H62 ADE B  10       6.862  -0.580 -27.059  1.00  0.00      BS   H  
ATOM    315 H2'' ADE B  10      11.664  -0.708 -20.894  1.00  0.00      BS   H  
ATOM    316 H5'' ADE B  10      15.302  -2.194 -21.355  1.00  0.00      BS   H  
ATOM    317  P   GUA B  11      13.949   2.189 -19.356  1.00  0.00      BS   P  
ATOM    318  O1P GUA B  11      15.162   2.912 -18.959  1.00  0.00      BS   O  
ATOM    319  O2P GUA B  11      13.282   1.348 -18.351  1.00  0.00      BS   O  
ATOM    320  C5' GUA B  11      13.452   4.430 -20.557  1.00  0.00      BS   C  
ATOM    321  O5' GUA B  11      12.903   3.227 -19.964  1.00  0.00      BS   O  
ATOM    322  C4' GUA B  11      12.382   5.227 -21.325  1.00  0.00      BS   C  
ATOM    323  O4' GUA B  11      11.863   4.395 -22.357  1.00  0.00      BS   O  
ATOM    324  C3' GUA B  11      11.101   5.615 -20.645  1.00  0.00      BS   C  
ATOM    325  O3' GUA B  11      11.283   6.773 -19.850  1.00  0.00      BS   O  
ATOM    326  C2' GUA B  11      10.162   5.928 -21.746  1.00  0.00      BS   C  
ATOM    327  C1' GUA B  11      10.482   4.890 -22.749  1.00  0.00      BS   C  
ATOM    328  N1  GUA B  11       6.296   2.942 -24.797  1.00  0.00      BS   N  
ATOM    329  C2  GUA B  11       6.783   4.199 -25.010  1.00  0.00      BS   C  
ATOM    330  N2  GUA B  11       6.137   5.045 -25.762  1.00  0.00      BS   N  
ATOM    331  N3  GUA B  11       7.951   4.593 -24.452  1.00  0.00      BS   N  
ATOM    332  C4  GUA B  11       8.466   3.657 -23.576  1.00  0.00      BS   C  
ATOM    333  C5  GUA B  11       7.950   2.392 -23.284  1.00  0.00      BS   C  
ATOM    334  C6  GUA B  11       6.753   1.947 -23.927  1.00  0.00      BS   C  
ATOM    335  O6  GUA B  11       6.151   0.910 -23.784  1.00  0.00      BS   O  
ATOM    336  N7  GUA B  11       8.701   1.816 -22.243  1.00  0.00      BS   N  
ATOM    337  C8  GUA B  11       9.688   2.685 -21.962  1.00  0.00      BS   C  
ATOM    338  N9  GUA B  11       9.571   3.790 -22.752  1.00  0.00      BS   N  
ATOM    339  H1  GUA B  11       5.407   2.815 -25.259  1.00  0.00      BS   H  
ATOM    340  H8  GUA B  11      10.588   2.467 -21.388  1.00  0.00      BS   H  
ATOM    341  H1' GUA B  11      10.562   5.295 -23.780  1.00  0.00      BS   H  
ATOM    342  H2' GUA B  11      10.452   6.953 -22.061  1.00  0.00      BS   H  
ATOM    343  H21 GUA B  11       5.233   4.833 -26.132  1.00  0.00      BS   H  
ATOM    344  H3' GUA B  11      10.711   4.741 -20.079  1.00  0.00      BS   H  
ATOM    345  H22 GUA B  11       6.536   5.962 -25.796  1.00  0.00      BS   H  
ATOM    346  H4' GUA B  11      12.798   6.134 -21.814  1.00  0.00      BS   H  
ATOM    347  H5' GUA B  11      14.286   4.221 -21.261  1.00  0.00      BS   H  
ATOM    348 H2'' GUA B  11       9.074   5.850 -21.530  1.00  0.00      BS   H  
ATOM    349 H5'' GUA B  11      13.934   5.026 -19.752  1.00  0.00      BS   H  
ATOM    350  P   CYT B  12      10.363   6.991 -18.658  1.00  0.00      BS   P  
ATOM    351  O1P CYT B  12      10.870   8.172 -17.881  1.00  0.00      BS   O  
ATOM    352  O2P CYT B  12      10.199   5.773 -17.888  1.00  0.00      BS   O  
ATOM    353  C5' CYT B  12       8.636   8.476 -19.984  1.00  0.00      BS   C  
ATOM    354  O5' CYT B  12       8.901   7.251 -19.226  1.00  0.00      BS   O  
ATOM    355  C4' CYT B  12       7.333   8.583 -20.690  1.00  0.00      BS   C  
ATOM    356  O4' CYT B  12       7.224   7.464 -21.670  1.00  0.00      BS   O  
ATOM    357  C3' CYT B  12       6.047   8.481 -19.830  1.00  0.00      BS   C  
ATOM    358  O3' CYT B  12       5.612   9.750 -19.327  1.00  0.00      BS   O  
ATOM    359  C2' CYT B  12       4.995   7.927 -20.761  1.00  0.00      BS   C  
ATOM    360  C1' CYT B  12       5.794   7.022 -21.749  1.00  0.00      BS   C  
ATOM    361  N1  CYT B  12       5.603   5.626 -21.598  1.00  0.00      BS   N  
ATOM    362  C2  CYT B  12       4.490   4.917 -22.069  1.00  0.00      BS   C  
ATOM    363  O2  CYT B  12       3.682   5.456 -22.808  1.00  0.00      BS   O  
ATOM    364  N3  CYT B  12       4.354   3.602 -21.753  1.00  0.00      BS   N  
ATOM    365  C4  CYT B  12       5.239   2.951 -21.025  1.00  0.00      BS   C  
ATOM    366  N4  CYT B  12       5.054   1.654 -20.920  1.00  0.00      BS   N  
ATOM    367  C5  CYT B  12       6.301   3.672 -20.415  1.00  0.00      BS   C  
ATOM    368  C6  CYT B  12       6.449   4.965 -20.677  1.00  0.00      BS   C  
ATOM    369  H5  CYT B  12       6.887   3.162 -19.649  1.00  0.00      BS   H  
ATOM    370  H6  CYT B  12       7.197   5.607 -20.212  1.00  0.00      BS   H  
ATOM    371  H1' CYT B  12       5.529   7.394 -22.761  1.00  0.00      BS   H  
ATOM    372  H2' CYT B  12       4.478   8.693 -21.379  1.00  0.00      BS   H  
ATOM    373  H3' CYT B  12       6.306   7.747 -19.036  1.00  0.00      BS   H  
ATOM    374  H4' CYT B  12       7.156   9.529 -21.244  1.00  0.00      BS   H  
ATOM    375  H41 CYT B  12       4.223   1.245 -21.297  1.00  0.00      BS   H  
ATOM    376  H5' CYT B  12       9.342   8.540 -20.839  1.00  0.00      BS   H  
ATOM    377  H42 CYT B  12       5.552   1.084 -20.267  1.00  0.00      BS   H  
ATOM    378 H2'' CYT B  12       4.188   7.397 -20.212  1.00  0.00      BS   H  
ATOM    379 H5'' CYT B  12       8.654   9.354 -19.304  1.00  0.00      BS   H  
ATOM    380  P   THY B  13       4.864   9.965 -17.985  1.00  0.00      BS   P  
ATOM    381  O1P THY B  13       4.846  11.458 -17.841  1.00  0.00      BS   O  
ATOM    382  O2P THY B  13       5.489   9.138 -16.941  1.00  0.00      BS   O  
ATOM    383  C5' THY B  13       2.497  10.062 -19.100  1.00  0.00      BS   C  
ATOM    384  O5' THY B  13       3.443   9.386 -18.225  1.00  0.00      BS   O  
ATOM    385  C4' THY B  13       1.192   9.188 -19.399  1.00  0.00      BS   C  
ATOM    386  O4' THY B  13       1.574   8.095 -20.275  1.00  0.00      BS   O  
ATOM    387  C3' THY B  13       0.573   8.514 -18.176  1.00  0.00      BS   C  
ATOM    388  O3' THY B  13      -0.298   9.488 -17.509  1.00  0.00      BS   O  
ATOM    389  C2' THY B  13      -0.307   7.521 -18.912  1.00  0.00      BS   C  
ATOM    390  C1' THY B  13       0.749   6.956 -19.911  1.00  0.00      BS   C  
ATOM    391  N1  THY B  13       1.635   5.853 -19.430  1.00  0.00      BS   N  
ATOM    392  C2  THY B  13       1.066   4.598 -19.614  1.00  0.00      BS   C  
ATOM    393  O2  THY B  13      -0.044   4.374 -20.054  1.00  0.00      BS   O  
ATOM    394  N3  THY B  13       1.837   3.545 -19.259  1.00  0.00      BS   N  
ATOM    395  C4  THY B  13       3.056   3.632 -18.657  1.00  0.00      BS   C  
ATOM    396  O4  THY B  13       3.665   2.580 -18.408  1.00  0.00      BS   O  
ATOM    397  C5  THY B  13       3.531   4.936 -18.365  1.00  0.00      BS   C  
ATOM    398  C5M THY B  13       4.813   5.160 -17.547  1.00  0.00      BS   C  
ATOM    399  C6  THY B  13       2.793   6.001 -18.739  1.00  0.00      BS   C  
ATOM    400  H3  THY B  13       1.342   2.722 -19.571  1.00  0.00      BS   H  
ATOM    401  H6  THY B  13       2.998   7.061 -18.591  1.00  0.00      BS   H  
ATOM    402  H1' THY B  13       0.206   6.713 -20.848  1.00  0.00      BS   H  
ATOM    403  H2' THY B  13      -1.105   8.113 -19.409  1.00  0.00      BS   H  
ATOM    404  H3' THY B  13       1.217   7.911 -17.500  1.00  0.00      BS   H  
ATOM    405  H4' THY B  13       0.421   9.781 -19.934  1.00  0.00      BS   H  
ATOM    406  H5' THY B  13       2.932  10.362 -20.078  1.00  0.00      BS   H  
ATOM    407  H51 THY B  13       5.672   4.548 -17.893  1.00  0.00      BS   H  
ATOM    408  H52 THY B  13       4.655   4.881 -16.483  1.00  0.00      BS   H  
ATOM    409  H53 THY B  13       5.087   6.236 -17.565  1.00  0.00      BS   H  
ATOM    410 H2'' THY B  13      -0.618   6.620 -18.342  1.00  0.00      BS   H  
ATOM    411 H5'' THY B  13       2.236  11.043 -18.649  1.00  0.00      BS   H  
ATOM    412  P   THY B  14      -0.465   9.236 -15.943  1.00  0.00      BS   P  
ATOM    413  O1P THY B  14      -1.223  10.406 -15.447  1.00  0.00      BS   O  
ATOM    414  O2P THY B  14       0.828   9.051 -15.289  1.00  0.00      BS   O  
ATOM    415  C5' THY B  14      -2.729   8.131 -16.268  1.00  0.00      BS   C  
ATOM    416  O5' THY B  14      -1.386   7.939 -15.751  1.00  0.00      BS   O  
ATOM    417  C4' THY B  14      -3.585   6.843 -16.554  1.00  0.00      BS   C  
ATOM    418  O4' THY B  14      -2.838   5.980 -17.493  1.00  0.00      BS   O  
ATOM    419  C3' THY B  14      -3.917   5.925 -15.373  1.00  0.00      BS   C  
ATOM    420  O3' THY B  14      -5.062   6.484 -14.635  1.00  0.00      BS   O  
ATOM    421  C2' THY B  14      -4.184   4.637 -16.079  1.00  0.00      BS   C  
ATOM    422  C1' THY B  14      -3.171   4.606 -17.229  1.00  0.00      BS   C  
ATOM    423  N1  THY B  14      -1.867   3.920 -16.813  1.00  0.00      BS   N  
ATOM    424  C2  THY B  14      -1.777   2.602 -16.933  1.00  0.00      BS   C  
ATOM    425  O2  THY B  14      -2.702   1.860 -17.223  1.00  0.00      BS   O  
ATOM    426  N3  THY B  14      -0.500   2.103 -16.667  1.00  0.00      BS   N  
ATOM    427  C4  THY B  14       0.663   2.787 -16.226  1.00  0.00      BS   C  
ATOM    428  O4  THY B  14       1.784   2.240 -16.146  1.00  0.00      BS   O  
ATOM    429  C5  THY B  14       0.450   4.165 -16.017  1.00  0.00      BS   C  
ATOM    430  C5M THY B  14       1.375   5.104 -15.364  1.00  0.00      BS   C  
ATOM    431  C6  THY B  14      -0.797   4.638 -16.230  1.00  0.00      BS   C  
ATOM    432  H3  THY B  14      -0.387   1.119 -16.867  1.00  0.00      BS   H  
ATOM    433  H6  THY B  14      -1.001   5.680 -15.982  1.00  0.00      BS   H  
ATOM    434  H1' THY B  14      -3.617   4.164 -18.145  1.00  0.00      BS   H  
ATOM    435  H2' THY B  14      -5.191   4.713 -16.544  1.00  0.00      BS   H  
ATOM    436  H3' THY B  14      -3.026   5.793 -14.721  1.00  0.00      BS   H  
ATOM    437  H4' THY B  14      -4.527   7.182 -17.035  1.00  0.00      BS   H  
ATOM    438  H5' THY B  14      -2.794   8.606 -17.270  1.00  0.00      BS   H  
ATOM    439  H51 THY B  14       1.526   6.018 -15.976  1.00  0.00      BS   H  
ATOM    440  H52 THY B  14       2.333   4.563 -15.209  1.00  0.00      BS   H  
ATOM    441  H53 THY B  14       1.001   5.395 -14.358  1.00  0.00      BS   H  
ATOM    442 H2'' THY B  14      -4.183   3.774 -15.380  1.00  0.00      BS   H  
ATOM    443 H5'' THY B  14      -3.333   8.728 -15.553  1.00  0.00      BS   H  
ATOM    444  P   ADE B  15      -5.000   6.354 -13.095  1.00  0.00      BS   P  
ATOM    445  O1P ADE B  15      -6.253   6.858 -12.470  1.00  0.00      BS   O  
ATOM    446  O2P ADE B  15      -3.707   7.001 -12.646  1.00  0.00      BS   O  
ATOM    447  C5' ADE B  15      -6.185   4.146 -13.086  1.00  0.00      BS   C  
ATOM    448  O5' ADE B  15      -4.935   4.770 -12.879  1.00  0.00      BS   O  
ATOM    449  C4' ADE B  15      -6.147   2.598 -12.799  1.00  0.00      BS   C  
ATOM    450  O4' ADE B  15      -5.319   2.025 -13.825  1.00  0.00      BS   O  
ATOM    451  C3' ADE B  15      -5.453   2.192 -11.549  1.00  0.00      BS   C  
ATOM    452  O3' ADE B  15      -6.294   2.357 -10.358  1.00  0.00      BS   O  
ATOM    453  C2' ADE B  15      -5.137   0.753 -11.874  1.00  0.00      BS   C  
ATOM    454  C1' ADE B  15      -4.584   0.866 -13.295  1.00  0.00      BS   C  
ATOM    455  N1  ADE B  15      -0.022  -1.238 -13.037  1.00  0.00      BS   N  
ATOM    456  C2  ADE B  15      -1.255  -1.715 -12.800  1.00  0.00      BS   C  
ATOM    457  N3  ADE B  15      -2.386  -1.036 -12.806  1.00  0.00      BS   N  
ATOM    458  C4  ADE B  15      -2.155   0.254 -13.150  1.00  0.00      BS   C  
ATOM    459  C5  ADE B  15      -0.986   0.921 -13.289  1.00  0.00      BS   C  
ATOM    460  C6  ADE B  15       0.123   0.072 -13.302  1.00  0.00      BS   C  
ATOM    461  N6  ADE B  15       1.372   0.455 -13.415  1.00  0.00      BS   N  
ATOM    462  N7  ADE B  15      -1.234   2.313 -13.530  1.00  0.00      BS   N  
ATOM    463  C8  ADE B  15      -2.523   2.349 -13.491  1.00  0.00      BS   C  
ATOM    464  N9  ADE B  15      -3.150   1.151 -13.403  1.00  0.00      BS   N  
ATOM    465  H2  ADE B  15      -1.316  -2.773 -12.545  1.00  0.00      BS   H  
ATOM    466  H8  ADE B  15      -3.090   3.281 -13.495  1.00  0.00      BS   H  
ATOM    467  H1' ADE B  15      -4.880  -0.020 -13.895  1.00  0.00      BS   H  
ATOM    468  H2' ADE B  15      -6.098   0.194 -11.904  1.00  0.00      BS   H  
ATOM    469  H3' ADE B  15      -4.472   2.712 -11.527  1.00  0.00      BS   H  
ATOM    470  H4' ADE B  15      -7.130   2.080 -12.763  1.00  0.00      BS   H  
ATOM    471  H5' ADE B  15      -6.651   4.285 -14.084  1.00  0.00      BS   H  
ATOM    472  H61 ADE B  15       2.081  -0.243 -13.318  1.00  0.00      BS   H  
ATOM    473  H62 ADE B  15       1.649   1.290 -13.890  1.00  0.00      BS   H  
ATOM    474 H2'' ADE B  15      -4.431   0.317 -11.136  1.00  0.00      BS   H  
ATOM    475 H5'' ADE B  15      -7.005   4.477 -12.412  1.00  0.00      BS   H  
ATOM    476  P   CYT B  16      -5.784   3.425  -9.293  1.00  0.00      BS   P  
ATOM    477  O1P CYT B  16      -6.606   4.667  -9.258  1.00  0.00      BS   O  
ATOM    478  O2P CYT B  16      -4.335   3.545  -9.344  1.00  0.00      BS   O  
ATOM    479  C5' CYT B  16      -6.847   1.468  -7.722  1.00  0.00      BS   C  
ATOM    480  O5' CYT B  16      -6.069   2.695  -7.915  1.00  0.00      BS   O  
ATOM    481  C4' CYT B  16      -5.956   0.177  -7.575  1.00  0.00      BS   C  
ATOM    482  O4' CYT B  16      -5.112  -0.092  -8.715  1.00  0.00      BS   O  
ATOM    483  C3' CYT B  16      -4.944   0.304  -6.397  1.00  0.00      BS   C  
ATOM    484  O3' CYT B  16      -5.677   0.025  -5.183  1.00  0.00      BS   O  
ATOM    485  C2' CYT B  16      -4.009  -0.838  -6.770  1.00  0.00      BS   C  
ATOM    486  C1' CYT B  16      -3.964  -0.864  -8.306  1.00  0.00      BS   C  
ATOM    487  N1  CYT B  16      -2.680  -0.250  -8.834  1.00  0.00      BS   N  
ATOM    488  C2  CYT B  16      -1.468  -0.996  -8.806  1.00  0.00      BS   C  
ATOM    489  O2  CYT B  16      -1.517  -2.148  -8.351  1.00  0.00      BS   O  
ATOM    490  N3  CYT B  16      -0.288  -0.533  -9.263  1.00  0.00      BS   N  
ATOM    491  C4  CYT B  16      -0.284   0.721  -9.748  1.00  0.00      BS   C  
ATOM    492  N4  CYT B  16       0.791   1.157 -10.349  1.00  0.00      BS   N  
ATOM    493  C5  CYT B  16      -1.464   1.582  -9.804  1.00  0.00      BS   C  
ATOM    494  C6  CYT B  16      -2.604   1.002  -9.428  1.00  0.00      BS   C  
ATOM    495  H5  CYT B  16      -1.545   2.543 -10.311  1.00  0.00      BS   H  
ATOM    496  H6  CYT B  16      -3.551   1.536  -9.366  1.00  0.00      BS   H  
ATOM    497  H1' CYT B  16      -4.080  -1.876  -8.749  1.00  0.00      BS   H  
ATOM    498  H2' CYT B  16      -4.543  -1.764  -6.470  1.00  0.00      BS   H  
ATOM    499  H3' CYT B  16      -4.541   1.338  -6.467  1.00  0.00      BS   H  
ATOM    500  H4' CYT B  16      -6.635  -0.685  -7.398  1.00  0.00      BS   H  
ATOM    501  H41 CYT B  16       1.638   0.676 -10.122  1.00  0.00      BS   H  
ATOM    502  H5' CYT B  16      -7.499   1.253  -8.595  1.00  0.00      BS   H  
ATOM    503  H42 CYT B  16       0.979   1.934 -10.949  1.00  0.00      BS   H  
ATOM    504 H2'' CYT B  16      -3.009  -0.679  -6.312  1.00  0.00      BS   H  
ATOM    505 H5'' CYT B  16      -7.409   1.630  -6.777  1.00  0.00      BS   H  
ATOM    506  P   ADE B  17      -5.334   0.768  -3.832  1.00  0.00      BS   P  
ATOM    507  O1P ADE B  17      -6.575   0.682  -3.011  1.00  0.00      BS   O  
ATOM    508  O2P ADE B  17      -4.710   2.097  -4.057  1.00  0.00      BS   O  
ATOM    509  C5' ADE B  17      -4.343  -1.595  -2.962  1.00  0.00      BS   C  
ATOM    510  O5' ADE B  17      -4.160  -0.148  -3.259  1.00  0.00      BS   O  
ATOM    511  C4' ADE B  17      -3.007  -2.359  -2.867  1.00  0.00      BS   C  
ATOM    512  O4' ADE B  17      -2.323  -2.633  -4.199  1.00  0.00      BS   O  
ATOM    513  C3' ADE B  17      -1.867  -1.723  -2.029  1.00  0.00      BS   C  
ATOM    514  O3' ADE B  17      -2.132  -1.839  -0.659  1.00  0.00      BS   O  
ATOM    515  C2' ADE B  17      -0.671  -2.557  -2.445  1.00  0.00      BS   C  
ATOM    516  C1' ADE B  17      -0.937  -2.723  -3.961  1.00  0.00      BS   C  
ATOM    517  N1  ADE B  17       3.389  -1.214  -6.274  1.00  0.00      BS   N  
ATOM    518  C2  ADE B  17       3.070  -2.292  -5.622  1.00  0.00      BS   C  
ATOM    519  N3  ADE B  17       1.885  -2.636  -5.043  1.00  0.00      BS   N  
ATOM    520  C4  ADE B  17       0.961  -1.713  -5.281  1.00  0.00      BS   C  
ATOM    521  C5  ADE B  17       1.133  -0.518  -5.914  1.00  0.00      BS   C  
ATOM    522  C6  ADE B  17       2.384  -0.295  -6.419  1.00  0.00      BS   C  
ATOM    523  N6  ADE B  17       2.713   0.851  -7.120  1.00  0.00      BS   N  
ATOM    524  N7  ADE B  17       0.010   0.268  -5.841  1.00  0.00      BS   N  
ATOM    525  C8  ADE B  17      -0.817  -0.420  -5.053  1.00  0.00      BS   C  
ATOM    526  N9  ADE B  17      -0.312  -1.628  -4.772  1.00  0.00      BS   N  
ATOM    527  H2  ADE B  17       3.917  -2.973  -5.528  1.00  0.00      BS   H  
ATOM    528  H8  ADE B  17      -1.786  -0.046  -4.723  1.00  0.00      BS   H  
ATOM    529  H1' ADE B  17      -0.697  -3.746  -4.323  1.00  0.00      BS   H  
ATOM    530  H2' ADE B  17      -0.695  -3.569  -1.985  1.00  0.00      BS   H  
ATOM    531  H3' ADE B  17      -1.692  -0.652  -2.268  1.00  0.00      BS   H  
ATOM    532  H4' ADE B  17      -3.187  -3.379  -2.464  1.00  0.00      BS   H  
ATOM    533  H5' ADE B  17      -5.012  -2.020  -3.739  1.00  0.00      BS   H  
ATOM    534  H61 ADE B  17       2.078   1.619  -7.208  1.00  0.00      BS   H  
ATOM    535  H62 ADE B  17       3.594   1.055  -7.547  1.00  0.00      BS   H  
ATOM    536 H2'' ADE B  17       0.316  -2.153  -2.131  1.00  0.00      BS   H  
ATOM    537 H5'' ADE B  17      -4.785  -1.777  -1.959  1.00  0.00      BS   H  
ATOM    538  P   ADE B  18      -1.274  -1.198   0.538  1.00  0.00      BS   P  
ATOM    539  O1P ADE B  18      -1.724  -1.878   1.817  1.00  0.00      BS   O  
ATOM    540  O2P ADE B  18      -1.381   0.264   0.535  1.00  0.00      BS   O  
ATOM    541  C5' ADE B  18       0.808  -2.882   0.781  1.00  0.00      BS   C  
ATOM    542  O5' ADE B  18       0.189  -1.646   0.304  1.00  0.00      BS   O  
ATOM    543  C4' ADE B  18       2.243  -2.936   0.375  1.00  0.00      BS   C  
ATOM    544  O4' ADE B  18       2.353  -2.827  -1.050  1.00  0.00      BS   O  
ATOM    545  C3' ADE B  18       3.094  -1.795   0.836  1.00  0.00      BS   C  
ATOM    546  O3' ADE B  18       3.575  -1.851   2.255  1.00  0.00      BS   O  
ATOM    547  C2' ADE B  18       4.309  -2.066  -0.044  1.00  0.00      BS   C  
ATOM    548  C1' ADE B  18       3.606  -2.300  -1.356  1.00  0.00      BS   C  
ATOM    549  N1  ADE B  18       5.617   1.303  -4.543  1.00  0.00      BS   N  
ATOM    550  C2  ADE B  18       6.079   0.233  -3.911  1.00  0.00      BS   C  
ATOM    551  N3  ADE B  18       5.457  -0.721  -3.209  1.00  0.00      BS   N  
ATOM    552  C4  ADE B  18       4.239  -0.388  -2.967  1.00  0.00      BS   C  
ATOM    553  C5  ADE B  18       3.585   0.695  -3.500  1.00  0.00      BS   C  
ATOM    554  C6  ADE B  18       4.308   1.615  -4.276  1.00  0.00      BS   C  
ATOM    555  N6  ADE B  18       3.865   2.725  -4.785  1.00  0.00      BS   N  
ATOM    556  N7  ADE B  18       2.281   0.752  -3.060  1.00  0.00      BS   N  
ATOM    557  C8  ADE B  18       2.182  -0.279  -2.223  1.00  0.00      BS   C  
ATOM    558  N9  ADE B  18       3.342  -1.075  -2.151  1.00  0.00      BS   N  
ATOM    559  H2  ADE B  18       7.101  -0.065  -4.144  1.00  0.00      BS   H  
ATOM    560  H8  ADE B  18       1.359  -0.379  -1.516  1.00  0.00      BS   H  
ATOM    561  H1' ADE B  18       4.176  -3.027  -1.973  1.00  0.00      BS   H  
ATOM    562  H2' ADE B  18       4.692  -3.060   0.269  1.00  0.00      BS   H  
ATOM    563  H3' ADE B  18       2.659  -0.830   0.499  1.00  0.00      BS   H  
ATOM    564  H4' ADE B  18       2.686  -3.910   0.670  1.00  0.00      BS   H  
ATOM    565  H5' ADE B  18       0.303  -3.772   0.349  1.00  0.00      BS   H  
ATOM    566  H61 ADE B  18       4.407   3.305  -5.394  1.00  0.00      BS   H  
ATOM    567  H62 ADE B  18       2.950   3.027  -4.515  1.00  0.00      BS   H  
ATOM    568 H2'' ADE B  18       5.119  -1.305  -0.056  1.00  0.00      BS   H  
ATOM    569 H5'' ADE B  18       0.725  -2.960   1.887  1.00  0.00      BS   H  
ATOM    570  P   CYT B  19       2.896  -0.763   3.263  1.00  0.00      BS   P  
ATOM    571  O1P CYT B  19       1.987  -1.448   4.219  1.00  0.00      BS   O  
ATOM    572  O2P CYT B  19       2.401   0.406   2.520  1.00  0.00      BS   O  
ATOM    573  C5' CYT B  19       5.404  -1.057   4.260  1.00  0.00      BS   C  
ATOM    574  O5' CYT B  19       4.184  -0.306   4.009  1.00  0.00      BS   O  
ATOM    575  C4' CYT B  19       6.552  -0.518   3.295  1.00  0.00      BS   C  
ATOM    576  O4' CYT B  19       6.174  -0.588   1.903  1.00  0.00      BS   O  
ATOM    577  C3' CYT B  19       7.015   0.880   3.593  1.00  0.00      BS   C  
ATOM    578  O3' CYT B  19       7.830   0.931   4.757  1.00  0.00      BS   O  
ATOM    579  C2' CYT B  19       7.797   1.038   2.316  1.00  0.00      BS   C  
ATOM    580  C1' CYT B  19       6.910   0.410   1.173  1.00  0.00      BS   C  
ATOM    581  N1  CYT B  19       6.102   1.363   0.329  1.00  0.00      BS   N  
ATOM    582  C2  CYT B  19       6.736   2.044  -0.692  1.00  0.00      BS   C  
ATOM    583  O2  CYT B  19       7.917   1.798  -0.901  1.00  0.00      BS   O  
ATOM    584  N3  CYT B  19       6.013   2.875  -1.497  1.00  0.00      BS   N  
ATOM    585  C4  CYT B  19       4.689   3.070  -1.206  1.00  0.00      BS   C  
ATOM    586  N4  CYT B  19       3.962   3.920  -1.902  1.00  0.00      BS   N  
ATOM    587  C5  CYT B  19       4.061   2.460  -0.106  1.00  0.00      BS   C  
ATOM    588  C6  CYT B  19       4.794   1.597   0.625  1.00  0.00      BS   C  
ATOM    589  H5  CYT B  19       2.975   2.543  -0.047  1.00  0.00      BS   H  
ATOM    590  H6  CYT B  19       4.424   1.229   1.583  1.00  0.00      BS   H  
ATOM    591  H1' CYT B  19       7.560  -0.116   0.441  1.00  0.00      BS   H  
ATOM    592  H2' CYT B  19       8.744   0.458   2.272  1.00  0.00      BS   H  
ATOM    593  H3' CYT B  19       6.089   1.496   3.590  1.00  0.00      BS   H  
ATOM    594  H4' CYT B  19       7.463  -1.152   3.268  1.00  0.00      BS   H  
ATOM    595  H41 CYT B  19       4.454   4.196  -2.728  1.00  0.00      BS   H  
ATOM    596  H5' CYT B  19       5.188  -2.146   4.293  1.00  0.00      BS   H  
ATOM    597  H42 CYT B  19       2.963   3.923  -1.853  1.00  0.00      BS   H  
ATOM    598 H2'' CYT B  19       8.040   2.114   2.192  1.00  0.00      BS   H  
ATOM    599 H5'' CYT B  19       5.749  -0.967   5.312  1.00  0.00      BS   H  
ATOM    600  P   ADE B  20       7.653   2.117   5.745  1.00  0.00      BS   P  
ATOM    601  O1P ADE B  20       8.192   1.661   7.040  1.00  0.00      BS   O  
ATOM    602  O2P ADE B  20       6.236   2.531   5.686  1.00  0.00      BS   O  
ATOM    603  C5' ADE B  20       9.885   3.212   4.787  1.00  0.00      BS   C  
ATOM    604  O5' ADE B  20       8.500   3.315   5.076  1.00  0.00      BS   O  
ATOM    605  C4' ADE B  20      10.465   4.405   3.916  1.00  0.00      BS   C  
ATOM    606  O4' ADE B  20       9.782   4.435   2.687  1.00  0.00      BS   O  
ATOM    607  C3' ADE B  20      10.375   5.796   4.520  1.00  0.00      BS   C  
ATOM    608  O3' ADE B  20      11.592   6.514   4.367  1.00  0.00      BS   O  
ATOM    609  C2' ADE B  20       9.432   6.591   3.753  1.00  0.00      BS   C  
ATOM    610  C1' ADE B  20       9.419   5.826   2.429  1.00  0.00      BS   C  
ATOM    611  N1  ADE B  20       6.960   8.091  -1.397  1.00  0.00      BS   N  
ATOM    612  C2  ADE B  20       8.208   8.204  -0.902  1.00  0.00      BS   C  
ATOM    613  N3  ADE B  20       8.794   7.534   0.122  1.00  0.00      BS   N  
ATOM    614  C4  ADE B  20       7.883   6.789   0.732  1.00  0.00      BS   C  
ATOM    615  C5  ADE B  20       6.579   6.503   0.302  1.00  0.00      BS   C  
ATOM    616  C6  ADE B  20       6.087   7.175  -0.820  1.00  0.00      BS   C  
ATOM    617  N6  ADE B  20       4.888   6.835  -1.326  1.00  0.00      BS   N  
ATOM    618  N7  ADE B  20       6.078   5.474   0.977  1.00  0.00      BS   N  
ATOM    619  C8  ADE B  20       6.983   5.083   1.840  1.00  0.00      BS   C  
ATOM    620  N9  ADE B  20       8.166   5.887   1.712  1.00  0.00      BS   N  
ATOM    621  H2  ADE B  20       8.893   8.824  -1.480  1.00  0.00      BS   H  
ATOM    622  H8  ADE B  20       6.829   4.217   2.483  1.00  0.00      BS   H  
ATOM    623  H1' ADE B  20      10.291   6.225   1.870  1.00  0.00      BS   H  
ATOM    624  H2' ADE B  20       9.710   7.665   3.705  1.00  0.00      BS   H  
ATOM    625  H3' ADE B  20      10.029   5.723   5.574  1.00  0.00      BS   H  
ATOM    626  H4' ADE B  20      11.520   4.091   3.763  1.00  0.00      BS   H  
ATOM    627  H5' ADE B  20      10.148   2.284   4.235  1.00  0.00      BS   H  
ATOM    628  H61 ADE B  20       4.250   6.747  -0.560  1.00  0.00      BS   H  
ATOM    629  H62 ADE B  20       4.592   7.018  -2.264  1.00  0.00      BS   H  
ATOM    630  H3T ADE B  20      11.479   7.417   4.670  1.00  0.00      BS   H  
ATOM    631 H2'' ADE B  20       8.421   6.411   4.178  1.00  0.00      BS   H  
ATOM    632 H5'' ADE B  20      10.485   3.188   5.721  1.00  0.00      BS   H  
TER   
ATOM    633  C5' URA R   1       6.543  14.564  -7.638  1.00  0.00      R    C  
ATOM    634  O5' URA R   1       5.416  13.759  -7.808  1.00  0.00      R    O  
ATOM    635  C4' URA R   1       7.612  14.010  -6.656  1.00  0.00      R    C  
ATOM    636  O4' URA R   1       7.041  13.899  -5.296  1.00  0.00      R    O  
ATOM    637  C3' URA R   1       8.145  12.634  -6.950  1.00  0.00      R    C  
ATOM    638  O3' URA R   1       9.042  12.615  -8.040  1.00  0.00      R    O  
ATOM    639  C2' URA R   1       8.613  12.156  -5.628  1.00  0.00      R    C  
ATOM    640  O2' URA R   1       9.882  12.687  -5.354  1.00  0.00      R    O  
ATOM    641  C1' URA R   1       7.548  12.709  -4.686  1.00  0.00      R    C  
ATOM    642  N1  URA R   1       6.482  11.711  -4.430  1.00  0.00      R    N  
ATOM    643  C2  URA R   1       6.813  10.696  -3.651  1.00  0.00      R    C  
ATOM    644  O2  URA R   1       7.902  10.719  -3.073  1.00  0.00      R    O  
ATOM    645  N3  URA R   1       5.873   9.725  -3.540  1.00  0.00      R    N  
ATOM    646  C4  URA R   1       4.627   9.694  -4.055  1.00  0.00      R    C  
ATOM    647  O4  URA R   1       3.819   8.797  -3.722  1.00  0.00      R    O  
ATOM    648  C5  URA R   1       4.320  10.768  -4.948  1.00  0.00      R    C  
ATOM    649  C6  URA R   1       5.247  11.732  -5.114  1.00  0.00      R    C  
ATOM    650  H3  URA R   1       6.028   9.122  -2.744  1.00  0.00      R    H  
ATOM    651  H5  URA R   1       3.410  10.594  -5.522  1.00  0.00      R    H  
ATOM    652  H6  URA R   1       5.203  12.576  -5.801  1.00  0.00      R    H  
ATOM    653  H1' URA R   1       8.007  12.973  -3.710  1.00  0.00      R    H  
ATOM    654  H2' URA R   1      10.501  12.021  -5.046  1.00  0.00      R    H  
ATOM    655  H3' URA R   1       7.248  11.996  -7.108  1.00  0.00      R    H  
ATOM    656  H4' URA R   1       8.518  14.650  -6.589  1.00  0.00      R    H  
ATOM    657  H5' URA R   1       6.188  15.529  -7.215  1.00  0.00      R    H  
ATOM    658  H5T URA R   1       4.745  14.409  -8.028  1.00  0.00      R    H  
ATOM    659 H2'' URA R   1       8.615  11.049  -5.718  1.00  0.00      R    H  
ATOM    660 H5'' URA R   1       6.958  14.750  -8.651  1.00  0.00      R    H  
ATOM    661  P   GUA R   2       9.333  11.324  -8.822  1.00  0.00      R    P  
ATOM    662  O1P GUA R   2      10.343  11.573  -9.889  1.00  0.00      R    O  
ATOM    663  O2P GUA R   2       7.983  10.712  -9.217  1.00  0.00      R    O  
ATOM    664  C5' GUA R   2      11.474  10.608  -7.440  1.00  0.00      R    C  
ATOM    665  O5' GUA R   2      10.065  10.410  -7.788  1.00  0.00      R    O  
ATOM    666  C4' GUA R   2      11.905   9.754  -6.253  1.00  0.00      R    C  
ATOM    667  O4' GUA R   2      11.033   9.873  -5.122  1.00  0.00      R    O  
ATOM    668  C3' GUA R   2      11.936   8.188  -6.543  1.00  0.00      R    C  
ATOM    669  O3' GUA R   2      13.080   7.725  -7.256  1.00  0.00      R    O  
ATOM    670  C2' GUA R   2      11.747   7.597  -5.200  1.00  0.00      R    C  
ATOM    671  O2' GUA R   2      12.958   7.608  -4.503  1.00  0.00      R    O  
ATOM    672  C1' GUA R   2      10.794   8.598  -4.594  1.00  0.00      R    C  
ATOM    673  N1  GUA R   2       7.497   5.031  -3.139  1.00  0.00      R    N  
ATOM    674  C2  GUA R   2       8.768   5.320  -2.621  1.00  0.00      R    C  
ATOM    675  N2  GUA R   2       9.034   4.603  -1.510  1.00  0.00      R    N  
ATOM    676  N3  GUA R   2       9.518   6.312  -3.098  1.00  0.00      R    N  
ATOM    677  C4  GUA R   2       8.856   7.013  -4.054  1.00  0.00      R    C  
ATOM    678  C5  GUA R   2       7.579   6.812  -4.522  1.00  0.00      R    C  
ATOM    679  C6  GUA R   2       6.777   5.803  -4.011  1.00  0.00      R    C  
ATOM    680  O6  GUA R   2       5.657   5.473  -4.335  1.00  0.00      R    O  
ATOM    681  N7  GUA R   2       7.306   7.697  -5.602  1.00  0.00      R    N  
ATOM    682  C8  GUA R   2       8.396   8.421  -5.689  1.00  0.00      R    C  
ATOM    683  N9  GUA R   2       9.350   8.037  -4.765  1.00  0.00      R    N  
ATOM    684  H1  GUA R   2       6.946   4.383  -2.595  1.00  0.00      R    H  
ATOM    685  H8  GUA R   2       8.535   9.161  -6.476  1.00  0.00      R    H  
ATOM    686  H1' GUA R   2      10.896   8.701  -3.493  1.00  0.00      R    H  
ATOM    687  H2' GUA R   2      13.491   6.991  -5.011  1.00  0.00      R    H  
ATOM    688  H21 GUA R   2       8.464   3.865  -1.150  1.00  0.00      R    H  
ATOM    689  H3' GUA R   2      11.016   7.940  -7.115  1.00  0.00      R    H  
ATOM    690  H22 GUA R   2       9.962   4.720  -1.157  1.00  0.00      R    H  
ATOM    691  H4' GUA R   2      12.919  10.026  -5.888  1.00  0.00      R    H  
ATOM    692  H5' GUA R   2      11.587  11.683  -7.185  1.00  0.00      R    H  
ATOM    693 H2'' GUA R   2      11.326   6.574  -5.305  1.00  0.00      R    H  
ATOM    694 H5'' GUA R   2      12.036  10.266  -8.336  1.00  0.00      R    H  
ATOM    695  P   URA R   3      13.025   6.789  -8.501  1.00  0.00      R    P  
ATOM    696  O1P URA R   3      14.332   6.888  -9.204  1.00  0.00      R    O  
ATOM    697  O2P URA R   3      11.849   7.106  -9.273  1.00  0.00      R    O  
ATOM    698  C5' URA R   3      13.886   4.799  -6.945  1.00  0.00      R    C  
ATOM    699  O5' URA R   3      12.787   5.388  -7.790  1.00  0.00      R    O  
ATOM    700  C4' URA R   3      13.385   3.629  -6.197  1.00  0.00      R    C  
ATOM    701  O4' URA R   3      12.267   4.046  -5.251  1.00  0.00      R    O  
ATOM    702  C3' URA R   3      12.713   2.567  -7.052  1.00  0.00      R    C  
ATOM    703  O3' URA R   3      13.765   1.663  -7.581  1.00  0.00      R    O  
ATOM    704  C2' URA R   3      11.757   1.903  -6.096  1.00  0.00      R    C  
ATOM    705  O2' URA R   3      12.369   0.876  -5.296  1.00  0.00      R    O  
ATOM    706  C1' URA R   3      11.232   3.067  -5.187  1.00  0.00      R    C  
ATOM    707  N1  URA R   3       9.892   3.473  -5.686  1.00  0.00      R    N  
ATOM    708  C2  URA R   3       8.859   2.722  -5.170  1.00  0.00      R    C  
ATOM    709  O2  URA R   3       8.903   1.814  -4.357  1.00  0.00      R    O  
ATOM    710  N3  URA R   3       7.665   3.076  -5.725  1.00  0.00      R    N  
ATOM    711  C4  URA R   3       7.360   4.033  -6.671  1.00  0.00      R    C  
ATOM    712  O4  URA R   3       6.278   4.470  -6.870  1.00  0.00      R    O  
ATOM    713  C5  URA R   3       8.540   4.470  -7.395  1.00  0.00      R    C  
ATOM    714  C6  URA R   3       9.751   4.318  -6.833  1.00  0.00      R    C  
ATOM    715  H3  URA R   3       6.922   2.510  -5.340  1.00  0.00      R    H  
ATOM    716  H5  URA R   3       8.287   5.226  -8.139  1.00  0.00      R    H  
ATOM    717  H6  URA R   3      10.604   4.996  -6.875  1.00  0.00      R    H  
ATOM    718  H1' URA R   3      11.270   2.699  -4.139  1.00  0.00      R    H  
ATOM    719  H2' URA R   3      12.065   0.075  -5.727  1.00  0.00      R    H  
ATOM    720  H3' URA R   3      12.095   2.992  -7.872  1.00  0.00      R    H  
ATOM    721  H4' URA R   3      14.241   3.152  -5.673  1.00  0.00      R    H  
ATOM    722  H5' URA R   3      14.353   5.508  -6.228  1.00  0.00      R    H  
ATOM    723 H2'' URA R   3      10.928   1.492  -6.713  1.00  0.00      R    H  
ATOM    724 H5'' URA R   3      14.687   4.447  -7.631  1.00  0.00      R    H  
ATOM    725  P   URA R   4      13.501   0.940  -8.978  1.00  0.00      R    P  
ATOM    726  O1P URA R   4      14.830   0.295  -9.308  1.00  0.00      R    O  
ATOM    727  O2P URA R   4      12.976   1.995  -9.852  1.00  0.00      R    O  
ATOM    728  C5' URA R   4      12.742  -1.379  -8.145  1.00  0.00      R    C  
ATOM    729  O5' URA R   4      12.406  -0.054  -8.681  1.00  0.00      R    O  
ATOM    730  C4' URA R   4      11.619  -2.196  -7.589  1.00  0.00      R    C  
ATOM    731  O4' URA R   4      10.793  -1.463  -6.676  1.00  0.00      R    O  
ATOM    732  C3' URA R   4      10.603  -2.744  -8.637  1.00  0.00      R    C  
ATOM    733  O3' URA R   4      11.234  -3.798  -9.350  1.00  0.00      R    O  
ATOM    734  C2' URA R   4       9.481  -3.110  -7.694  1.00  0.00      R    C  
ATOM    735  O2' URA R   4       9.869  -4.231  -6.996  1.00  0.00      R    O  
ATOM    736  C1' URA R   4       9.480  -1.933  -6.765  1.00  0.00      R    C  
ATOM    737  N1  URA R   4       8.474  -0.975  -7.199  1.00  0.00      R    N  
ATOM    738  C2  URA R   4       7.137  -1.262  -6.944  1.00  0.00      R    C  
ATOM    739  O2  URA R   4       6.881  -2.238  -6.241  1.00  0.00      R    O  
ATOM    740  N3  URA R   4       6.239  -0.400  -7.505  1.00  0.00      R    N  
ATOM    741  C4  URA R   4       6.514   0.693  -8.303  1.00  0.00      R    C  
ATOM    742  O4  URA R   4       5.661   1.347  -8.808  1.00  0.00      R    O  
ATOM    743  C5  URA R   4       7.921   0.958  -8.487  1.00  0.00      R    C  
ATOM    744  C6  URA R   4       8.828   0.100  -8.010  1.00  0.00      R    C  
ATOM    745  H3  URA R   4       5.267  -0.641  -7.376  1.00  0.00      R    H  
ATOM    746  H5  URA R   4       8.235   1.803  -9.100  1.00  0.00      R    H  
ATOM    747  H6  URA R   4       9.823   0.119  -8.457  1.00  0.00      R    H  
ATOM    748  H1' URA R   4       9.251  -2.272  -5.732  1.00  0.00      R    H  
ATOM    749  H2' URA R   4       9.055  -4.520  -6.576  1.00  0.00      R    H  
ATOM    750  H3' URA R   4      10.287  -1.862  -9.236  1.00  0.00      R    H  
ATOM    751  H4' URA R   4      12.090  -3.005  -6.992  1.00  0.00      R    H  
ATOM    752  H5' URA R   4      13.448  -1.308  -7.290  1.00  0.00      R    H  
ATOM    753 H2'' URA R   4       8.548  -3.428  -8.209  1.00  0.00      R    H  
ATOM    754 H5'' URA R   4      13.213  -1.951  -8.973  1.00  0.00      R    H  
ATOM    755  P   GUA R   5      10.425  -4.106 -10.696  1.00  0.00      R    P  
ATOM    756  O1P GUA R   5      11.226  -5.016 -11.536  1.00  0.00      R    O  
ATOM    757  O2P GUA R   5      10.152  -2.825 -11.378  1.00  0.00      R    O  
ATOM    758  C5' GUA R   5       9.166  -6.179  -9.739  1.00  0.00      R    C  
ATOM    759  O5' GUA R   5       9.053  -4.858 -10.325  1.00  0.00      R    O  
ATOM    760  C4' GUA R   5       7.834  -6.603  -9.005  1.00  0.00      R    C  
ATOM    761  O4' GUA R   5       7.275  -5.547  -8.194  1.00  0.00      R    O  
ATOM    762  C3' GUA R   5       6.727  -6.983  -9.966  1.00  0.00      R    C  
ATOM    763  O3' GUA R   5       6.971  -8.330 -10.480  1.00  0.00      R    O  
ATOM    764  C2' GUA R   5       5.404  -6.705  -9.278  1.00  0.00      R    C  
ATOM    765  O2' GUA R   5       4.957  -7.786  -8.544  1.00  0.00      R    O  
ATOM    766  C1' GUA R   5       5.809  -5.598  -8.350  1.00  0.00      R    C  
ATOM    767  N1  GUA R   5       1.876  -2.281  -8.977  1.00  0.00      R    N  
ATOM    768  C2  GUA R   5       1.878  -3.473  -8.308  1.00  0.00      R    C  
ATOM    769  N2  GUA R   5       0.672  -3.878  -7.910  1.00  0.00      R    N  
ATOM    770  N3  GUA R   5       2.987  -4.237  -8.105  1.00  0.00      R    N  
ATOM    771  C4  GUA R   5       3.991  -3.753  -8.791  1.00  0.00      R    C  
ATOM    772  C5  GUA R   5       4.101  -2.523  -9.468  1.00  0.00      R    C  
ATOM    773  C6  GUA R   5       3.010  -1.683  -9.584  1.00  0.00      R    C  
ATOM    774  O6  GUA R   5       3.007  -0.559 -10.116  1.00  0.00      R    O  
ATOM    775  N7  GUA R   5       5.323  -2.454 -10.054  1.00  0.00      R    N  
ATOM    776  C8  GUA R   5       5.950  -3.469  -9.700  1.00  0.00      R    C  
ATOM    777  N9  GUA R   5       5.259  -4.320  -8.916  1.00  0.00      R    N  
ATOM    778  H1  GUA R   5       0.941  -1.916  -9.093  1.00  0.00      R    H  
ATOM    779  H8  GUA R   5       6.994  -3.748  -9.830  1.00  0.00      R    H  
ATOM    780  H1' GUA R   5       5.458  -5.720  -7.303  1.00  0.00      R    H  
ATOM    781  H2' GUA R   5       4.101  -7.495  -8.224  1.00  0.00      R    H  
ATOM    782  H21 GUA R   5      -0.109  -3.296  -8.140  1.00  0.00      R    H  
ATOM    783  H3' GUA R   5       6.802  -6.228 -10.778  1.00  0.00      R    H  
ATOM    784  H22 GUA R   5       0.546  -4.815  -7.584  1.00  0.00      R    H  
ATOM    785  H4' GUA R   5       8.003  -7.547  -8.445  1.00  0.00      R    H  
ATOM    786  H5' GUA R   5       9.964  -6.174  -8.966  1.00  0.00      R    H  
ATOM    787 H2'' GUA R   5       4.695  -6.359 -10.060  1.00  0.00      R    H  
ATOM    788 H5'' GUA R   5       9.530  -6.991 -10.403  1.00  0.00      R    H  
ATOM    789  P   URA R   6       6.909  -8.607 -12.018  1.00  0.00      R    P  
ATOM    790  O1P URA R   6       7.321  -9.981 -12.309  1.00  0.00      R    O  
ATOM    791  O2P URA R   6       7.624  -7.527 -12.672  1.00  0.00      R    O  
ATOM    792  C5' URA R   6       4.395  -9.388 -11.916  1.00  0.00      R    C  
ATOM    793  O5' URA R   6       5.389  -8.314 -12.285  1.00  0.00      R    O  
ATOM    794  C4' URA R   6       2.887  -8.895 -11.843  1.00  0.00      R    C  
ATOM    795  O4' URA R   6       2.703  -7.632 -11.044  1.00  0.00      R    O  
ATOM    796  C3' URA R   6       2.383  -8.409 -13.235  1.00  0.00      R    C  
ATOM    797  O3' URA R   6       2.203  -9.569 -14.091  1.00  0.00      R    O  
ATOM    798  C2' URA R   6       1.171  -7.597 -12.822  1.00  0.00      R    C  
ATOM    799  O2' URA R   6       0.103  -8.400 -12.393  1.00  0.00      R    O  
ATOM    800  C1' URA R   6       1.728  -6.769 -11.611  1.00  0.00      R    C  
ATOM    801  N1  URA R   6       2.288  -5.506 -12.033  1.00  0.00      R    N  
ATOM    802  C2  URA R   6       1.406  -4.405 -12.008  1.00  0.00      R    C  
ATOM    803  O2  URA R   6       0.253  -4.460 -11.658  1.00  0.00      R    O  
ATOM    804  N3  URA R   6       1.941  -3.205 -12.489  1.00  0.00      R    N  
ATOM    805  C4  URA R   6       3.173  -2.985 -12.984  1.00  0.00      R    C  
ATOM    806  O4  URA R   6       3.496  -1.844 -13.328  1.00  0.00      R    O  
ATOM    807  C5  URA R   6       4.079  -4.116 -12.833  1.00  0.00      R    C  
ATOM    808  C6  URA R   6       3.631  -5.278 -12.333  1.00  0.00      R    C  
ATOM    809  H3  URA R   6       1.242  -2.477 -12.499  1.00  0.00      R    H  
ATOM    810  H5  URA R   6       5.150  -4.069 -13.029  1.00  0.00      R    H  
ATOM    811  H6  URA R   6       4.288  -6.139 -12.210  1.00  0.00      R    H  
ATOM    812  H1' URA R   6       0.915  -6.591 -10.875  1.00  0.00      R    H  
ATOM    813  H2' URA R   6      -0.746  -8.197 -12.791  1.00  0.00      R    H  
ATOM    814  H3' URA R   6       3.091  -7.633 -13.600  1.00  0.00      R    H  
ATOM    815  H4' URA R   6       2.273  -9.762 -11.516  1.00  0.00      R    H  
ATOM    816  H5' URA R   6       4.452  -9.770 -10.875  1.00  0.00      R    H  
ATOM    817 H2'' URA R   6       0.917  -6.813 -13.568  1.00  0.00      R    H  
ATOM    818 H5'' URA R   6       4.445 -10.199 -12.674  1.00  0.00      R    H  
ATOM    819  P   ADE R   7       2.299  -9.315 -15.591  1.00  0.00      R    P  
ATOM    820  O1P ADE R   7       2.069 -10.556 -16.381  1.00  0.00      R    O  
ATOM    821  O2P ADE R   7       3.569  -8.610 -16.004  1.00  0.00      R    O  
ATOM    822  C5' ADE R   7      -0.198  -8.973 -15.732  1.00  0.00      R    C  
ATOM    823  O5' ADE R   7       1.116  -8.309 -15.840  1.00  0.00      R    O  
ATOM    824  C4' ADE R   7      -1.304  -8.003 -16.159  1.00  0.00      R    C  
ATOM    825  O4' ADE R   7      -1.299  -6.986 -15.171  1.00  0.00      R    O  
ATOM    826  C3' ADE R   7      -1.236  -7.312 -17.473  1.00  0.00      R    C  
ATOM    827  O3' ADE R   7      -1.795  -8.156 -18.542  1.00  0.00      R    O  
ATOM    828  C2' ADE R   7      -2.089  -6.058 -17.157  1.00  0.00      R    C  
ATOM    829  O2' ADE R   7      -3.481  -6.398 -17.009  1.00  0.00      R    O  
ATOM    830  C1' ADE R   7      -1.603  -5.749 -15.768  1.00  0.00      R    C  
ATOM    831  N1  ADE R   7      -0.636  -0.757 -16.356  1.00  0.00      R    N  
ATOM    832  C2  ADE R   7      -1.734  -1.429 -16.202  1.00  0.00      R    C  
ATOM    833  N3  ADE R   7      -1.939  -2.726 -15.961  1.00  0.00      R    N  
ATOM    834  C4  ADE R   7      -0.744  -3.400 -15.985  1.00  0.00      R    C  
ATOM    835  C5  ADE R   7       0.493  -2.825 -16.226  1.00  0.00      R    C  
ATOM    836  C6  ADE R   7       0.537  -1.407 -16.307  1.00  0.00      R    C  
ATOM    837  N6  ADE R   7       1.708  -0.801 -16.160  1.00  0.00      R    N  
ATOM    838  N7  ADE R   7       1.482  -3.758 -16.228  1.00  0.00      R    N  
ATOM    839  C8  ADE R   7       0.832  -4.888 -16.086  1.00  0.00      R    C  
ATOM    840  N9  ADE R   7      -0.521  -4.734 -15.881  1.00  0.00      R    N  
ATOM    841  H2  ADE R   7      -2.658  -0.849 -16.196  1.00  0.00      R    H  
ATOM    842  H8  ADE R   7       1.228  -5.878 -15.855  1.00  0.00      R    H  
ATOM    843  H1' ADE R   7      -2.375  -5.238 -15.154  1.00  0.00      R    H  
ATOM    844  H2' ADE R   7      -4.019  -5.603 -17.032  1.00  0.00      R    H  
ATOM    845  H3' ADE R   7      -0.183  -6.981 -17.607  1.00  0.00      R    H  
ATOM    846  H4' ADE R   7      -2.296  -8.466 -15.966  1.00  0.00      R    H  
ATOM    847  H5' ADE R   7      -0.399  -9.268 -14.680  1.00  0.00      R    H  
ATOM    848  H61 ADE R   7       2.541  -1.253 -16.478  1.00  0.00      R    H  
ATOM    849  H62 ADE R   7       1.714   0.142 -15.828  1.00  0.00      R    H  
ATOM    850 H2'' ADE R   7      -1.892  -5.296 -17.941  1.00  0.00      R    H  
ATOM    851 H5'' ADE R   7      -0.201  -9.793 -16.480  1.00  0.00      R    H  
ATOM    852  P   ADE R   8      -1.174  -7.931 -19.967  1.00  0.00      R    P  
ATOM    853  O1P ADE R   8      -1.788  -8.977 -20.829  1.00  0.00      R    O  
ATOM    854  O2P ADE R   8       0.308  -7.934 -19.874  1.00  0.00      R    O  
ATOM    855  C5' ADE R   8      -3.155  -6.271 -20.604  1.00  0.00      R    C  
ATOM    856  O5' ADE R   8      -1.782  -6.494 -20.237  1.00  0.00      R    O  
ATOM    857  C4' ADE R   8      -3.545  -4.820 -20.767  1.00  0.00      R    C  
ATOM    858  O4' ADE R   8      -3.182  -4.029 -19.635  1.00  0.00      R    O  
ATOM    859  C3' ADE R   8      -2.907  -4.075 -21.929  1.00  0.00      R    C  
ATOM    860  O3' ADE R   8      -3.423  -4.487 -23.248  1.00  0.00      R    O  
ATOM    861  C2' ADE R   8      -3.233  -2.663 -21.595  1.00  0.00      R    C  
ATOM    862  O2' ADE R   8      -4.600  -2.336 -21.840  1.00  0.00      R    O  
ATOM    863  C1' ADE R   8      -2.943  -2.677 -20.083  1.00  0.00      R    C  
ATOM    864  N1  ADE R   8       0.284   1.197 -19.782  1.00  0.00      R    N  
ATOM    865  C2  ADE R   8      -1.015   1.205 -19.771  1.00  0.00      R    C  
ATOM    866  N3  ADE R   8      -1.832   0.137 -19.856  1.00  0.00      R    N  
ATOM    867  C4  ADE R   8      -1.066  -1.018 -19.914  1.00  0.00      R    C  
ATOM    868  C5  ADE R   8       0.270  -1.165 -19.779  1.00  0.00      R    C  
ATOM    869  C6  ADE R   8       0.966   0.019 -19.753  1.00  0.00      R    C  
ATOM    870  N6  ADE R   8       2.302   0.164 -19.544  1.00  0.00      R    N  
ATOM    871  N7  ADE R   8       0.650  -2.480 -19.743  1.00  0.00      R    N  
ATOM    872  C8  ADE R   8      -0.479  -3.092 -19.807  1.00  0.00      R    C  
ATOM    873  N9  ADE R   8      -1.584  -2.255 -19.854  1.00  0.00      R    N  
ATOM    874  H2  ADE R   8      -1.417   2.216 -19.835  1.00  0.00      R    H  
ATOM    875  H8  ADE R   8      -0.606  -4.174 -19.776  1.00  0.00      R    H  
ATOM    876  H1' ADE R   8      -3.676  -1.995 -19.599  1.00  0.00      R    H  
ATOM    877  H2' ADE R   8      -4.606  -1.668 -22.531  1.00  0.00      R    H  
ATOM    878  H3' ADE R   8      -1.811  -4.234 -21.841  1.00  0.00      R    H  
ATOM    879  H4' ADE R   8      -4.655  -4.771 -20.793  1.00  0.00      R    H  
ATOM    880  H5' ADE R   8      -3.819  -6.563 -19.762  1.00  0.00      R    H  
ATOM    881  H61 ADE R   8       2.892  -0.635 -19.433  1.00  0.00      R    H  
ATOM    882  H62 ADE R   8       2.632   1.064 -19.259  1.00  0.00      R    H  
ATOM    883 H2'' ADE R   8      -2.709  -1.823 -22.100  1.00  0.00      R    H  
ATOM    884 H5'' ADE R   8      -3.418  -6.887 -21.489  1.00  0.00      R    H  
ATOM    885  P   GUA R   9      -2.587  -4.363 -24.494  1.00  0.00      R    P  
ATOM    886  O1P GUA R   9      -3.161  -5.310 -25.486  1.00  0.00      R    O  
ATOM    887  O2P GUA R   9      -1.164  -4.422 -24.187  1.00  0.00      R    O  
ATOM    888  C5' GUA R   9      -4.241  -2.385 -25.142  1.00  0.00      R    C  
ATOM    889  O5' GUA R   9      -2.952  -2.950 -25.039  1.00  0.00      R    O  
ATOM    890  C4' GUA R   9      -4.260  -0.820 -25.257  1.00  0.00      R    C  
ATOM    891  O4' GUA R   9      -3.712  -0.360 -23.961  1.00  0.00      R    O  
ATOM    892  C3' GUA R   9      -3.210  -0.242 -26.158  1.00  0.00      R    C  
ATOM    893  O3' GUA R   9      -3.590  -0.222 -27.559  1.00  0.00      R    O  
ATOM    894  C2' GUA R   9      -2.940   1.074 -25.551  1.00  0.00      R    C  
ATOM    895  O2' GUA R   9      -4.051   1.938 -25.669  1.00  0.00      R    O  
ATOM    896  C1' GUA R   9      -2.791   0.668 -24.124  1.00  0.00      R    C  
ATOM    897  N1  GUA R   9       1.836   2.413 -22.805  1.00  0.00      R    N  
ATOM    898  C2  GUA R   9       0.725   3.162 -23.061  1.00  0.00      R    C  
ATOM    899  N2  GUA R   9       0.887   4.416 -23.007  1.00  0.00      R    N  
ATOM    900  N3  GUA R   9      -0.404   2.616 -23.472  1.00  0.00      R    N  
ATOM    901  C4  GUA R   9      -0.404   1.253 -23.516  1.00  0.00      R    C  
ATOM    902  C5  GUA R   9       0.696   0.423 -23.248  1.00  0.00      R    C  
ATOM    903  C6  GUA R   9       1.886   0.987 -22.795  1.00  0.00      R    C  
ATOM    904  O6  GUA R   9       2.908   0.386 -22.417  1.00  0.00      R    O  
ATOM    905  N7  GUA R   9       0.374  -0.872 -23.372  1.00  0.00      R    N  
ATOM    906  C8  GUA R   9      -0.913  -0.883 -23.662  1.00  0.00      R    C  
ATOM    907  N9  GUA R   9      -1.440   0.410 -23.712  1.00  0.00      R    N  
ATOM    908  H1  GUA R   9       2.642   2.902 -22.440  1.00  0.00      R    H  
ATOM    909  H8  GUA R   9      -1.522  -1.781 -23.759  1.00  0.00      R    H  
ATOM    910  H1' GUA R   9      -3.137   1.459 -23.425  1.00  0.00      R    H  
ATOM    911  H2' GUA R   9      -3.622   2.798 -25.652  1.00  0.00      R    H  
ATOM    912  H21 GUA R   9       1.793   4.839 -22.993  1.00  0.00      R    H  
ATOM    913  H3' GUA R   9      -2.318  -0.903 -26.104  1.00  0.00      R    H  
ATOM    914  H22 GUA R   9       0.064   4.898 -23.309  1.00  0.00      R    H  
ATOM    915  H4' GUA R   9      -5.284  -0.407 -25.380  1.00  0.00      R    H  
ATOM    916  H5' GUA R   9      -4.837  -2.730 -24.271  1.00  0.00      R    H  
ATOM    917 H2'' GUA R   9      -2.088   1.602 -26.030  1.00  0.00      R    H  
ATOM    918 H5'' GUA R   9      -4.701  -2.764 -26.081  1.00  0.00      R    H  
ATOM    919  P   CYT R  10      -2.380  -0.193 -28.614  1.00  0.00      R    P  
ATOM    920  O1P CYT R  10      -2.964  -0.240 -29.977  1.00  0.00      R    O  
ATOM    921  O2P CYT R  10      -1.497  -1.310 -28.373  1.00  0.00      R    O  
ATOM    922  C5' CYT R  10      -2.193   2.470 -28.580  1.00  0.00      R    C  
ATOM    923  O5' CYT R  10      -1.634   1.119 -28.473  1.00  0.00      R    O  
ATOM    924  C4' CYT R  10      -1.147   3.560 -28.366  1.00  0.00      R    C  
ATOM    925  O4' CYT R  10      -0.631   3.612 -27.040  1.00  0.00      R    O  
ATOM    926  C3' CYT R  10       0.099   3.400 -29.278  1.00  0.00      R    C  
ATOM    927  O3' CYT R  10      -0.176   3.904 -30.580  1.00  0.00      R    O  
ATOM    928  C2' CYT R  10       1.036   4.245 -28.533  1.00  0.00      R    C  
ATOM    929  O2' CYT R  10       0.726   5.664 -28.754  1.00  0.00      R    O  
ATOM    930  C1' CYT R  10       0.742   3.864 -27.081  1.00  0.00      R    C  
ATOM    931  N1  CYT R  10       1.659   2.832 -26.562  1.00  0.00      R    N  
ATOM    932  C2  CYT R  10       2.971   3.084 -26.181  1.00  0.00      R    C  
ATOM    933  O2  CYT R  10       3.272   4.281 -26.310  1.00  0.00      R    O  
ATOM    934  N3  CYT R  10       3.760   2.108 -25.701  1.00  0.00      R    N  
ATOM    935  C4  CYT R  10       3.285   0.841 -25.616  1.00  0.00      R    C  
ATOM    936  N4  CYT R  10       4.025  -0.102 -25.162  1.00  0.00      R    N  
ATOM    937  C5  CYT R  10       1.948   0.547 -25.987  1.00  0.00      R    C  
ATOM    938  C6  CYT R  10       1.203   1.542 -26.428  1.00  0.00      R    C  
ATOM    939  H5  CYT R  10       1.606  -0.482 -25.892  1.00  0.00      R    H  
ATOM    940  H6  CYT R  10       0.213   1.252 -26.777  1.00  0.00      R    H  
ATOM    941  H1' CYT R  10       0.704   4.810 -26.500  1.00  0.00      R    H  
ATOM    942  H2' CYT R  10       1.512   6.196 -28.607  1.00  0.00      R    H  
ATOM    943  H3' CYT R  10       0.353   2.320 -29.342  1.00  0.00      R    H  
ATOM    944  H4' CYT R  10      -1.726   4.477 -28.609  1.00  0.00      R    H  
ATOM    945  H41 CYT R  10       4.856   0.143 -24.662  1.00  0.00      R    H  
ATOM    946  H5' CYT R  10      -3.118   2.587 -27.977  1.00  0.00      R    H  
ATOM    947  H42 CYT R  10       3.695  -1.045 -25.201  1.00  0.00      R    H  
ATOM    948  H3T CYT R  10       0.541   3.561 -31.120  1.00  0.00      R    H  
ATOM    949 H2'' CYT R  10       2.088   4.108 -28.863  1.00  0.00      R    H  
ATOM    950 H5'' CYT R  10      -2.609   2.528 -29.608  1.00  0.00      R    H  
TER   
ATOM    951  P   CYT T   9       2.779  12.463 -41.760  1.00  0.00      TS   P  
ATOM    952  O1P CYT T   9       3.649  13.559 -41.373  1.00  0.00      TS   O  
ATOM    953  O2P CYT T   9       2.486  12.261 -43.180  1.00  0.00      TS   O  
ATOM    954  C5' CYT T   9       3.663  10.970 -39.712  1.00  0.00      TS   C  
ATOM    955  O5' CYT T   9       3.220  11.071 -41.063  1.00  0.00      TS   O  
ATOM    956  C4' CYT T   9       2.542  10.411 -38.759  1.00  0.00      TS   C  
ATOM    957  O4' CYT T   9       1.584  11.446 -38.314  1.00  0.00      TS   O  
ATOM    958  C3' CYT T   9       1.682   9.219 -39.329  1.00  0.00      TS   C  
ATOM    959  O3' CYT T   9       1.516   8.104 -38.448  1.00  0.00      TS   O  
ATOM    960  C2' CYT T   9       0.327   9.856 -39.536  1.00  0.00      TS   C  
ATOM    961  C1' CYT T   9       0.280  10.856 -38.368  1.00  0.00      TS   C  
ATOM    962  N1  CYT T   9      -0.773  11.939 -38.358  1.00  0.00      TS   N  
ATOM    963  C2  CYT T   9      -0.894  12.890 -37.314  1.00  0.00      TS   C  
ATOM    964  O2  CYT T   9      -0.125  12.784 -36.302  1.00  0.00      TS   O  
ATOM    965  N3  CYT T   9      -1.789  13.890 -37.389  1.00  0.00      TS   N  
ATOM    966  C4  CYT T   9      -2.589  13.907 -38.464  1.00  0.00      TS   C  
ATOM    967  N4  CYT T   9      -3.543  14.829 -38.450  1.00  0.00      TS   N  
ATOM    968  C5  CYT T   9      -2.501  13.032 -39.526  1.00  0.00      TS   C  
ATOM    969  O5T CYT T   9       1.378  12.779 -41.006  1.00  0.00      TS   O  
ATOM    970  C6  CYT T   9      -1.578  12.049 -39.429  1.00  0.00      TS   C  
ATOM    971  H5  CYT T   9      -3.140  13.182 -40.396  1.00  0.00      TS   H  
ATOM    972  H6  CYT T   9      -1.550  11.212 -40.127  1.00  0.00      TS   H  
ATOM    973  H1' CYT T   9       0.271  10.223 -37.455  1.00  0.00      TS   H  
ATOM    974  H2' CYT T   9      -0.464   9.086 -39.413  1.00  0.00      TS   H  
ATOM    975  H3' CYT T   9       2.102   8.895 -40.306  1.00  0.00      TS   H  
ATOM    976  H4' CYT T   9       2.948   9.982 -37.818  1.00  0.00      TS   H  
ATOM    977  H41 CYT T   9      -3.764  15.175 -37.538  1.00  0.00      TS   H  
ATOM    978  H5' CYT T   9       4.017  11.913 -39.243  1.00  0.00      TS   H  
ATOM    979  H42 CYT T   9      -4.299  14.843 -39.104  1.00  0.00      TS   H  
ATOM    980  H5T CYT T   9       1.369  12.535 -40.077  1.00  0.00      TS   H  
ATOM    981 H2'' CYT T   9       0.146  10.373 -40.502  1.00  0.00      TS   H  
ATOM    982 H5'' CYT T   9       4.490  10.229 -39.672  1.00  0.00      TS   H  
ATOM    983  P   GUA T  10       2.173   6.751 -38.636  1.00  0.00      TS   P  
ATOM    984  O1P GUA T  10       3.524   6.980 -39.234  1.00  0.00      TS   O  
ATOM    985  O2P GUA T  10       1.305   5.878 -39.374  1.00  0.00      TS   O  
ATOM    986  C5' GUA T  10       3.065   6.943 -36.175  1.00  0.00      TS   C  
ATOM    987  O5' GUA T  10       2.367   6.269 -37.174  1.00  0.00      TS   O  
ATOM    988  C4' GUA T  10       2.276   7.095 -34.895  1.00  0.00      TS   C  
ATOM    989  O4' GUA T  10       1.307   8.208 -35.023  1.00  0.00      TS   O  
ATOM    990  C3' GUA T  10       1.435   5.865 -34.523  1.00  0.00      TS   C  
ATOM    991  O3' GUA T  10       1.628   5.689 -33.098  1.00  0.00      TS   O  
ATOM    992  C2' GUA T  10      -0.014   6.173 -34.870  1.00  0.00      TS   C  
ATOM    993  C1' GUA T  10       0.019   7.717 -34.755  1.00  0.00      TS   C  
ATOM    994  N1  GUA T  10      -2.859  11.804 -35.041  1.00  0.00      TS   N  
ATOM    995  C2  GUA T  10      -1.985  11.379 -34.076  1.00  0.00      TS   C  
ATOM    996  N2  GUA T  10      -1.811  12.320 -33.055  1.00  0.00      TS   N  
ATOM    997  N3  GUA T  10      -1.317  10.256 -34.111  1.00  0.00      TS   N  
ATOM    998  C4  GUA T  10      -1.535   9.553 -35.218  1.00  0.00      TS   C  
ATOM    999  C5  GUA T  10      -2.409   9.885 -36.208  1.00  0.00      TS   C  
ATOM   1000  C6  GUA T  10      -3.234  11.002 -36.098  1.00  0.00      TS   C  
ATOM   1001  O6  GUA T  10      -4.100  11.334 -36.957  1.00  0.00      TS   O  
ATOM   1002  N7  GUA T  10      -2.252   8.988 -37.244  1.00  0.00      TS   N  
ATOM   1003  C8  GUA T  10      -1.388   8.049 -36.827  1.00  0.00      TS   C  
ATOM   1004  N9  GUA T  10      -0.961   8.358 -35.533  1.00  0.00      TS   N  
ATOM   1005  H1  GUA T  10      -3.221  12.748 -35.032  1.00  0.00      TS   H  
ATOM   1006  H8  GUA T  10      -1.087   7.236 -37.488  1.00  0.00      TS   H  
ATOM   1007  H1' GUA T  10      -0.090   7.948 -33.674  1.00  0.00      TS   H  
ATOM   1008  H2' GUA T  10      -0.667   5.609 -34.170  1.00  0.00      TS   H  
ATOM   1009  H21 GUA T  10      -2.300  13.192 -33.065  1.00  0.00      TS   H  
ATOM   1010  H3' GUA T  10       1.660   4.970 -35.143  1.00  0.00      TS   H  
ATOM   1011  H22 GUA T  10      -1.033  12.207 -32.438  1.00  0.00      TS   H  
ATOM   1012  H4' GUA T  10       2.966   7.353 -34.063  1.00  0.00      TS   H  
ATOM   1013  H5' GUA T  10       3.288   7.999 -36.441  1.00  0.00      TS   H  
ATOM   1014 H2'' GUA T  10      -0.313   5.845 -35.889  1.00  0.00      TS   H  
ATOM   1015 H5'' GUA T  10       3.989   6.349 -36.006  1.00  0.00      TS   H  
ATOM   1016  P   THY T  11       2.573   4.546 -32.711  1.00  0.00      TS   P  
ATOM   1017  O1P THY T  11       1.767   3.445 -32.105  1.00  0.00      TS   O  
ATOM   1018  O2P THY T  11       3.562   4.179 -33.841  1.00  0.00      TS   O  
ATOM   1019  C5' THY T  11       4.042   6.524 -31.667  1.00  0.00      TS   C  
ATOM   1020  O5' THY T  11       3.434   5.234 -31.573  1.00  0.00      TS   O  
ATOM   1021  C4' THY T  11       5.361   6.762 -30.855  1.00  0.00      TS   C  
ATOM   1022  O4' THY T  11       5.261   6.221 -29.526  1.00  0.00      TS   O  
ATOM   1023  C3' THY T  11       6.391   5.888 -31.493  1.00  0.00      TS   C  
ATOM   1024  O3' THY T  11       6.968   6.499 -32.650  1.00  0.00      TS   O  
ATOM   1025  C2' THY T  11       7.388   5.785 -30.356  1.00  0.00      TS   C  
ATOM   1026  C1' THY T  11       6.426   5.526 -29.184  1.00  0.00      TS   C  
ATOM   1027  N1  THY T  11       6.168   4.108 -28.989  1.00  0.00      TS   N  
ATOM   1028  C2  THY T  11       7.106   3.318 -28.345  1.00  0.00      TS   C  
ATOM   1029  O2  THY T  11       8.188   3.790 -28.062  1.00  0.00      TS   O  
ATOM   1030  N3  THY T  11       6.789   1.961 -28.134  1.00  0.00      TS   N  
ATOM   1031  C4  THY T  11       5.606   1.411 -28.485  1.00  0.00      TS   C  
ATOM   1032  O4  THY T  11       5.499   0.202 -28.293  1.00  0.00      TS   O  
ATOM   1033  C5  THY T  11       4.646   2.271 -29.109  1.00  0.00      TS   C  
ATOM   1034  C5M THY T  11       3.389   1.658 -29.635  1.00  0.00      TS   C  
ATOM   1035  C6  THY T  11       4.944   3.576 -29.204  1.00  0.00      TS   C  
ATOM   1036  H3  THY T  11       7.457   1.369 -27.660  1.00  0.00      TS   H  
ATOM   1037  H6  THY T  11       4.101   4.233 -29.412  1.00  0.00      TS   H  
ATOM   1038  H1' THY T  11       6.751   6.058 -28.264  1.00  0.00      TS   H  
ATOM   1039  H2' THY T  11       7.938   6.735 -30.183  1.00  0.00      TS   H  
ATOM   1040  H3' THY T  11       5.827   4.941 -31.633  1.00  0.00      TS   H  
ATOM   1041  H4' THY T  11       5.588   7.845 -30.750  1.00  0.00      TS   H  
ATOM   1042  H5' THY T  11       3.315   7.243 -31.233  1.00  0.00      TS   H  
ATOM   1043  H51 THY T  11       3.524   0.739 -30.243  1.00  0.00      TS   H  
ATOM   1044  H52 THY T  11       2.765   2.414 -30.158  1.00  0.00      TS   H  
ATOM   1045  H53 THY T  11       2.782   1.367 -28.751  1.00  0.00      TS   H  
ATOM   1046 H2'' THY T  11       8.122   4.964 -30.496  1.00  0.00      TS   H  
ATOM   1047 H5'' THY T  11       4.297   6.812 -32.709  1.00  0.00      TS   H  
ATOM   1048  P   ADE T  12       7.416   5.426 -33.710  1.00  0.00      TS   P  
ATOM   1049  O1P ADE T  12       7.079   6.043 -35.004  1.00  0.00      TS   O  
ATOM   1050  O2P ADE T  12       6.704   4.167 -33.622  1.00  0.00      TS   O  
ATOM   1051  C5' ADE T  12       9.933   6.170 -33.342  1.00  0.00      TS   C  
ATOM   1052  O5' ADE T  12       8.972   5.160 -33.616  1.00  0.00      TS   O  
ATOM   1053  C4' ADE T  12      11.051   5.525 -32.506  1.00  0.00      TS   C  
ATOM   1054  O4' ADE T  12      10.513   5.059 -31.273  1.00  0.00      TS   O  
ATOM   1055  C3' ADE T  12      11.841   4.342 -33.094  1.00  0.00      TS   C  
ATOM   1056  O3' ADE T  12      12.936   4.823 -33.872  1.00  0.00      TS   O  
ATOM   1057  C2' ADE T  12      12.339   3.712 -31.830  1.00  0.00      TS   C  
ATOM   1058  C1' ADE T  12      11.185   3.877 -30.819  1.00  0.00      TS   C  
ATOM   1059  N1  ADE T  12      10.272  -0.606 -28.631  1.00  0.00      TS   N  
ATOM   1060  C2  ADE T  12      11.241   0.269 -28.427  1.00  0.00      TS   C  
ATOM   1061  N3  ADE T  12      11.406   1.509 -28.986  1.00  0.00      TS   N  
ATOM   1062  C4  ADE T  12      10.434   1.638 -29.979  1.00  0.00      TS   C  
ATOM   1063  C5  ADE T  12       9.420   0.790 -30.285  1.00  0.00      TS   C  
ATOM   1064  C6  ADE T  12       9.332  -0.374 -29.531  1.00  0.00      TS   C  
ATOM   1065  N6  ADE T  12       8.224  -1.209 -29.646  1.00  0.00      TS   N  
ATOM   1066  N7  ADE T  12       8.685   1.241 -31.351  1.00  0.00      TS   N  
ATOM   1067  C8  ADE T  12       9.194   2.366 -31.617  1.00  0.00      TS   C  
ATOM   1068  N9  ADE T  12      10.226   2.685 -30.799  1.00  0.00      TS   N  
ATOM   1069  H2  ADE T  12      11.960  -0.001 -27.653  1.00  0.00      TS   H  
ATOM   1070  H8  ADE T  12       8.764   3.087 -32.313  1.00  0.00      TS   H  
ATOM   1071  H1' ADE T  12      11.620   4.001 -29.803  1.00  0.00      TS   H  
ATOM   1072  H2' ADE T  12      13.192   4.347 -31.511  1.00  0.00      TS   H  
ATOM   1073  H3' ADE T  12      11.131   3.623 -33.553  1.00  0.00      TS   H  
ATOM   1074  H4' ADE T  12      11.815   6.259 -32.173  1.00  0.00      TS   H  
ATOM   1075  H5' ADE T  12       9.462   7.013 -32.792  1.00  0.00      TS   H  
ATOM   1076  H61 ADE T  12       7.667  -1.187 -30.475  1.00  0.00      TS   H  
ATOM   1077  H62 ADE T  12       8.152  -2.051 -29.111  1.00  0.00      TS   H  
ATOM   1078 H2'' ADE T  12      12.653   2.659 -31.996  1.00  0.00      TS   H  
ATOM   1079 H5'' ADE T  12      10.444   6.526 -34.262  1.00  0.00      TS   H  
ATOM   1080  P   THY T  13      13.390   4.100 -35.205  1.00  0.00      TS   P  
ATOM   1081  O1P THY T  13      14.408   4.875 -35.953  1.00  0.00      TS   O  
ATOM   1082  O2P THY T  13      12.242   3.586 -35.875  1.00  0.00      TS   O  
ATOM   1083  C5' THY T  13      15.440   3.155 -33.826  1.00  0.00      TS   C  
ATOM   1084  O5' THY T  13      14.220   2.880 -34.603  1.00  0.00      TS   O  
ATOM   1085  C4' THY T  13      15.879   2.026 -32.925  1.00  0.00      TS   C  
ATOM   1086  O4' THY T  13      14.756   1.464 -32.180  1.00  0.00      TS   O  
ATOM   1087  C3' THY T  13      16.440   0.792 -33.691  1.00  0.00      TS   C  
ATOM   1088  O3' THY T  13      17.569   0.127 -33.075  1.00  0.00      TS   O  
ATOM   1089  C2' THY T  13      15.338  -0.135 -33.747  1.00  0.00      TS   C  
ATOM   1090  C1' THY T  13      14.640   0.089 -32.434  1.00  0.00      TS   C  
ATOM   1091  N1  THY T  13      13.211  -0.333 -32.429  1.00  0.00      TS   N  
ATOM   1092  C2  THY T  13      12.808  -1.381 -31.633  1.00  0.00      TS   C  
ATOM   1093  O2  THY T  13      13.542  -1.943 -30.864  1.00  0.00      TS   O  
ATOM   1094  N3  THY T  13      11.486  -1.738 -31.728  1.00  0.00      TS   N  
ATOM   1095  C4  THY T  13      10.576  -1.249 -32.678  1.00  0.00      TS   C  
ATOM   1096  O4  THY T  13       9.367  -1.581 -32.654  1.00  0.00      TS   O  
ATOM   1097  C5  THY T  13      11.090  -0.142 -33.412  1.00  0.00      TS   C  
ATOM   1098  C5M THY T  13      10.109   0.677 -34.289  1.00  0.00      TS   C  
ATOM   1099  C6  THY T  13      12.337   0.210 -33.339  1.00  0.00      TS   C  
ATOM   1100  H3  THY T  13      11.188  -2.591 -31.277  1.00  0.00      TS   H  
ATOM   1101  H6  THY T  13      12.902   0.934 -33.927  1.00  0.00      TS   H  
ATOM   1102  H1' THY T  13      15.236  -0.371 -31.616  1.00  0.00      TS   H  
ATOM   1103  H2' THY T  13      15.713  -1.177 -33.836  1.00  0.00      TS   H  
ATOM   1104  H3' THY T  13      16.774   1.187 -34.674  1.00  0.00      TS   H  
ATOM   1105  H4' THY T  13      16.729   2.224 -32.237  1.00  0.00      TS   H  
ATOM   1106  H5' THY T  13      15.354   4.070 -33.199  1.00  0.00      TS   H  
ATOM   1107  H51 THY T  13       9.107   0.206 -34.191  1.00  0.00      TS   H  
ATOM   1108  H52 THY T  13      10.338   0.680 -35.376  1.00  0.00      TS   H  
ATOM   1109  H53 THY T  13      10.133   1.730 -33.934  1.00  0.00      TS   H  
ATOM   1110 H2'' THY T  13      14.728   0.173 -34.623  1.00  0.00      TS   H  
ATOM   1111 H5'' THY T  13      16.295   3.301 -34.521  1.00  0.00      TS   H  
ATOM   1112  P   ADE T  14      18.565  -0.597 -34.035  1.00  0.00      TS   P  
ATOM   1113  O1P ADE T  14      19.931  -0.178 -33.612  1.00  0.00      TS   O  
ATOM   1114  O2P ADE T  14      18.245  -0.369 -35.489  1.00  0.00      TS   O  
ATOM   1115  C5' ADE T  14      18.535  -2.860 -32.581  1.00  0.00      TS   C  
ATOM   1116  O5' ADE T  14      18.241  -2.143 -33.805  1.00  0.00      TS   O  
ATOM   1117  C4' ADE T  14      17.505  -3.983 -32.302  1.00  0.00      TS   C  
ATOM   1118  O4' ADE T  14      16.132  -3.584 -32.185  1.00  0.00      TS   O  
ATOM   1119  C3' ADE T  14      17.459  -5.165 -33.389  1.00  0.00      TS   C  
ATOM   1120  O3' ADE T  14      18.707  -5.877 -33.357  1.00  0.00      TS   O  
ATOM   1121  C2' ADE T  14      16.292  -5.915 -32.752  1.00  0.00      TS   C  
ATOM   1122  C1' ADE T  14      15.339  -4.811 -32.210  1.00  0.00      TS   C  
ATOM   1123  N1  ADE T  14      10.935  -6.940 -33.088  1.00  0.00      TS   N  
ATOM   1124  C2  ADE T  14      11.975  -7.210 -32.366  1.00  0.00      TS   C  
ATOM   1125  N3  ADE T  14      13.052  -6.474 -32.080  1.00  0.00      TS   N  
ATOM   1126  C4  ADE T  14      13.072  -5.464 -32.861  1.00  0.00      TS   C  
ATOM   1127  C5  ADE T  14      12.130  -5.033 -33.732  1.00  0.00      TS   C  
ATOM   1128  C6  ADE T  14      10.938  -5.792 -33.806  1.00  0.00      TS   C  
ATOM   1129  N6  ADE T  14       9.769  -5.423 -34.357  1.00  0.00      TS   N  
ATOM   1130  N7  ADE T  14      12.580  -3.866 -34.385  1.00  0.00      TS   N  
ATOM   1131  C8  ADE T  14      13.793  -3.719 -33.886  1.00  0.00      TS   C  
ATOM   1132  N9  ADE T  14      14.142  -4.608 -32.925  1.00  0.00      TS   N  
ATOM   1133  H2  ADE T  14      11.935  -8.144 -31.807  1.00  0.00      TS   H  
ATOM   1134  H8  ADE T  14      14.499  -2.920 -34.110  1.00  0.00      TS   H  
ATOM   1135  H1' ADE T  14      15.134  -5.079 -31.151  1.00  0.00      TS   H  
ATOM   1136  H2' ADE T  14      16.756  -6.516 -31.941  1.00  0.00      TS   H  
ATOM   1137  H3' ADE T  14      17.223  -4.606 -34.319  1.00  0.00      TS   H  
ATOM   1138  H4' ADE T  14      17.727  -4.499 -31.342  1.00  0.00      TS   H  
ATOM   1139  H5' ADE T  14      18.567  -2.332 -31.604  1.00  0.00      TS   H  
ATOM   1140  H61 ADE T  14       8.953  -6.001 -34.303  1.00  0.00      TS   H  
ATOM   1141  H62 ADE T  14       9.553  -4.474 -34.588  1.00  0.00      TS   H  
ATOM   1142 H2'' ADE T  14      15.667  -6.590 -33.375  1.00  0.00      TS   H  
ATOM   1143 H5'' ADE T  14      19.546  -3.319 -32.614  1.00  0.00      TS   H  
ATOM   1144  P   THY T  15      19.003  -6.662 -34.680  1.00  0.00      TS   P  
ATOM   1145  O1P THY T  15      20.403  -7.070 -34.592  1.00  0.00      TS   O  
ATOM   1146  O2P THY T  15      18.585  -5.977 -35.889  1.00  0.00      TS   O  
ATOM   1147  C5' THY T  15      18.301  -8.743 -33.210  1.00  0.00      TS   C  
ATOM   1148  O5' THY T  15      18.121  -7.993 -34.438  1.00  0.00      TS   O  
ATOM   1149  C4' THY T  15      17.276  -9.884 -33.103  1.00  0.00      TS   C  
ATOM   1150  O4' THY T  15      15.892  -9.369 -33.226  1.00  0.00      TS   O  
ATOM   1151  C3' THY T  15      17.407 -10.980 -34.150  1.00  0.00      TS   C  
ATOM   1152  O3' THY T  15      17.325 -12.288 -33.598  1.00  0.00      TS   O  
ATOM   1153  C2' THY T  15      16.290 -10.661 -35.167  1.00  0.00      TS   C  
ATOM   1154  C1' THY T  15      15.238 -10.004 -34.313  1.00  0.00      TS   C  
ATOM   1155  N1  THY T  15      14.323  -8.946 -35.009  1.00  0.00      TS   N  
ATOM   1156  C2  THY T  15      12.953  -9.155 -35.180  1.00  0.00      TS   C  
ATOM   1157  O2  THY T  15      12.492 -10.181 -34.662  1.00  0.00      TS   O  
ATOM   1158  N3  THY T  15      12.285  -8.085 -35.785  1.00  0.00      TS   N  
ATOM   1159  C4  THY T  15      12.767  -7.015 -36.475  1.00  0.00      TS   C  
ATOM   1160  O4  THY T  15      12.078  -6.316 -37.197  1.00  0.00      TS   O  
ATOM   1161  C5  THY T  15      14.249  -6.921 -36.254  1.00  0.00      TS   C  
ATOM   1162  C5M THY T  15      15.035  -5.750 -36.867  1.00  0.00      TS   C  
ATOM   1163  C6  THY T  15      14.905  -7.934 -35.701  1.00  0.00      TS   C  
ATOM   1164  H3  THY T  15      11.291  -8.251 -35.723  1.00  0.00      TS   H  
ATOM   1165  H6  THY T  15      15.968  -7.908 -35.462  1.00  0.00      TS   H  
ATOM   1166  H1' THY T  15      14.675 -10.823 -33.815  1.00  0.00      TS   H  
ATOM   1167  H2' THY T  15      15.865 -11.579 -35.626  1.00  0.00      TS   H  
ATOM   1168  H3' THY T  15      18.371 -10.868 -34.691  1.00  0.00      TS   H  
ATOM   1169  H4' THY T  15      17.548 -10.417 -32.166  1.00  0.00      TS   H  
ATOM   1170  H5' THY T  15      18.131  -8.073 -32.341  1.00  0.00      TS   H  
ATOM   1171  H51 THY T  15      15.413  -5.815 -37.910  1.00  0.00      TS   H  
ATOM   1172  H52 THY T  15      15.808  -5.368 -36.167  1.00  0.00      TS   H  
ATOM   1173  H53 THY T  15      14.421  -4.832 -36.989  1.00  0.00      TS   H  
ATOM   1174 H2'' THY T  15      16.730 -10.050 -35.984  1.00  0.00      TS   H  
ATOM   1175 H5'' THY T  15      19.322  -9.179 -33.174  1.00  0.00      TS   H  
ATOM   1176  P   ADE T  16      17.611 -13.553 -34.471  1.00  0.00      TS   P  
ATOM   1177  O1P ADE T  16      18.002 -14.661 -33.564  1.00  0.00      TS   O  
ATOM   1178  O2P ADE T  16      18.514 -13.200 -35.619  1.00  0.00      TS   O  
ATOM   1179  C5' ADE T  16      15.087 -14.327 -34.277  1.00  0.00      TS   C  
ATOM   1180  O5' ADE T  16      16.181 -13.920 -35.141  1.00  0.00      TS   O  
ATOM   1181  C4' ADE T  16      13.821 -14.598 -35.104  1.00  0.00      TS   C  
ATOM   1182  O4' ADE T  16      13.127 -13.454 -35.663  1.00  0.00      TS   O  
ATOM   1183  C3' ADE T  16      14.162 -15.471 -36.364  1.00  0.00      TS   C  
ATOM   1184  O3' ADE T  16      13.195 -16.531 -36.536  1.00  0.00      TS   O  
ATOM   1185  C2' ADE T  16      14.098 -14.527 -37.517  1.00  0.00      TS   C  
ATOM   1186  C1' ADE T  16      12.944 -13.646 -37.045  1.00  0.00      TS   C  
ATOM   1187  N1  ADE T  16       9.931 -10.249 -39.410  1.00  0.00      TS   N  
ATOM   1188  C2  ADE T  16       9.728 -11.546 -39.085  1.00  0.00      TS   C  
ATOM   1189  N3  ADE T  16      10.531 -12.331 -38.334  1.00  0.00      TS   N  
ATOM   1190  C4  ADE T  16      11.787 -11.779 -38.190  1.00  0.00      TS   C  
ATOM   1191  C5  ADE T  16      12.122 -10.532 -38.630  1.00  0.00      TS   C  
ATOM   1192  C6  ADE T  16      11.078  -9.658 -39.156  1.00  0.00      TS   C  
ATOM   1193  N6  ADE T  16      11.225  -8.334 -39.395  1.00  0.00      TS   N  
ATOM   1194  N7  ADE T  16      13.456 -10.307 -38.394  1.00  0.00      TS   N  
ATOM   1195  C8  ADE T  16      13.861 -11.417 -37.779  1.00  0.00      TS   C  
ATOM   1196  N9  ADE T  16      12.876 -12.346 -37.614  1.00  0.00      TS   N  
ATOM   1197  H2  ADE T  16       8.712 -11.931 -39.165  1.00  0.00      TS   H  
ATOM   1198  H8  ADE T  16      14.875 -11.672 -37.469  1.00  0.00      TS   H  
ATOM   1199  H1' ADE T  16      11.980 -14.177 -37.200  1.00  0.00      TS   H  
ATOM   1200  H2' ADE T  16      13.808 -14.857 -38.538  1.00  0.00      TS   H  
ATOM   1201  H3' ADE T  16      15.149 -15.933 -36.150  1.00  0.00      TS   H  
ATOM   1202  H4' ADE T  16      13.133 -15.154 -34.432  1.00  0.00      TS   H  
ATOM   1203  H5' ADE T  16      14.956 -13.632 -33.420  1.00  0.00      TS   H  
ATOM   1204  H61 ADE T  16      11.780  -7.654 -38.917  1.00  0.00      TS   H  
ATOM   1205  H62 ADE T  16      10.546  -7.874 -39.967  1.00  0.00      TS   H  
ATOM   1206 H2'' ADE T  16      15.041 -13.942 -37.568  1.00  0.00      TS   H  
ATOM   1207 H5'' ADE T  16      15.313 -15.217 -33.652  1.00  0.00      TS   H  
ATOM   1208  P   THY T  17      13.687 -17.654 -37.552  1.00  0.00      TS   P  
ATOM   1209  O1P THY T  17      13.373 -18.979 -36.911  1.00  0.00      TS   O  
ATOM   1210  O2P THY T  17      15.045 -17.522 -37.988  1.00  0.00      TS   O  
ATOM   1211  C5' THY T  17      11.298 -17.678 -38.599  1.00  0.00      TS   C  
ATOM   1212  O5' THY T  17      12.703 -17.412 -38.779  1.00  0.00      TS   O  
ATOM   1213  C4' THY T  17      10.510 -17.437 -39.913  1.00  0.00      TS   C  
ATOM   1214  O4' THY T  17      10.360 -15.996 -40.201  1.00  0.00      TS   O  
ATOM   1215  C3' THY T  17      11.242 -18.060 -41.152  1.00  0.00      TS   C  
ATOM   1216  O3' THY T  17      10.288 -18.724 -41.955  1.00  0.00      TS   O  
ATOM   1217  C2' THY T  17      11.802 -16.820 -41.781  1.00  0.00      TS   C  
ATOM   1218  C1' THY T  17      10.758 -15.827 -41.521  1.00  0.00      TS   C  
ATOM   1219  N1  THY T  17      11.329 -14.428 -41.602  1.00  0.00      TS   N  
ATOM   1220  C2  THY T  17      10.457 -13.463 -42.036  1.00  0.00      TS   C  
ATOM   1221  O2  THY T  17       9.266 -13.735 -42.241  1.00  0.00      TS   O  
ATOM   1222  N3  THY T  17      10.971 -12.185 -42.045  1.00  0.00      TS   N  
ATOM   1223  C4  THY T  17      12.286 -11.813 -41.865  1.00  0.00      TS   C  
ATOM   1224  O4  THY T  17      12.660 -10.682 -42.208  1.00  0.00      TS   O  
ATOM   1225  C5  THY T  17      13.133 -12.882 -41.390  1.00  0.00      TS   C  
ATOM   1226  C5M THY T  17      14.535 -12.490 -41.147  1.00  0.00      TS   C  
ATOM   1227  C6  THY T  17      12.616 -14.093 -41.317  1.00  0.00      TS   C  
ATOM   1228  H3  THY T  17      10.321 -11.492 -42.387  1.00  0.00      TS   H  
ATOM   1229  H6  THY T  17      13.161 -14.824 -40.719  1.00  0.00      TS   H  
ATOM   1230  H1' THY T  17       9.867 -16.066 -42.141  1.00  0.00      TS   H  
ATOM   1231  H2' THY T  17      12.185 -16.922 -42.819  1.00  0.00      TS   H  
ATOM   1232  H3' THY T  17      12.017 -18.751 -40.755  1.00  0.00      TS   H  
ATOM   1233  H4' THY T  17       9.509 -17.912 -39.821  1.00  0.00      TS   H  
ATOM   1234  H5' THY T  17      10.829 -17.171 -37.729  1.00  0.00      TS   H  
ATOM   1235  H51 THY T  17      14.676 -11.735 -40.344  1.00  0.00      TS   H  
ATOM   1236  H52 THY T  17      15.018 -12.045 -42.043  1.00  0.00      TS   H  
ATOM   1237  H53 THY T  17      15.153 -13.377 -40.892  1.00  0.00      TS   H  
ATOM   1238 H2'' THY T  17      12.652 -16.490 -41.147  1.00  0.00      TS   H  
ATOM   1239 H5'' THY T  17      11.152 -18.769 -38.448  1.00  0.00      TS   H  
ATOM   1240  P   ADE T  18      10.701 -19.479 -43.250  1.00  0.00      TS   P  
ATOM   1241  O1P ADE T  18      10.159 -20.858 -43.046  1.00  0.00      TS   O  
ATOM   1242  O2P ADE T  18      12.174 -19.457 -43.517  1.00  0.00      TS   O  
ATOM   1243  C5' ADE T  18       8.550 -18.561 -44.282  1.00  0.00      TS   C  
ATOM   1244  O5' ADE T  18       9.940 -18.789 -44.488  1.00  0.00      TS   O  
ATOM   1245  C4' ADE T  18       7.830 -17.932 -45.396  1.00  0.00      TS   C  
ATOM   1246  O4' ADE T  18       8.302 -16.562 -45.508  1.00  0.00      TS   O  
ATOM   1247  C3' ADE T  18       8.034 -18.438 -46.867  1.00  0.00      TS   C  
ATOM   1248  O3' ADE T  18       6.988 -18.043 -47.780  1.00  0.00      TS   O  
ATOM   1249  C2' ADE T  18       9.257 -17.694 -47.301  1.00  0.00      TS   C  
ATOM   1250  C1' ADE T  18       9.079 -16.362 -46.657  1.00  0.00      TS   C  
ATOM   1251  N1  ADE T  18      11.325 -11.755 -45.462  1.00  0.00      TS   N  
ATOM   1252  C2  ADE T  18      10.060 -12.017 -45.588  1.00  0.00      TS   C  
ATOM   1253  N3  ADE T  18       9.461 -13.208 -45.998  1.00  0.00      TS   N  
ATOM   1254  C4  ADE T  18      10.372 -14.201 -45.973  1.00  0.00      TS   C  
ATOM   1255  C5  ADE T  18      11.722 -14.102 -45.633  1.00  0.00      TS   C  
ATOM   1256  C6  ADE T  18      12.168 -12.763 -45.454  1.00  0.00      TS   C  
ATOM   1257  N6  ADE T  18      13.419 -12.408 -45.218  1.00  0.00      TS   N  
ATOM   1258  N7  ADE T  18      12.383 -15.315 -45.736  1.00  0.00      TS   N  
ATOM   1259  C8  ADE T  18      11.487 -16.190 -46.116  1.00  0.00      TS   C  
ATOM   1260  N9  ADE T  18      10.282 -15.564 -46.321  1.00  0.00      TS   N  
ATOM   1261  H2  ADE T  18       9.396 -11.165 -45.735  1.00  0.00      TS   H  
ATOM   1262  H8  ADE T  18      11.593 -17.265 -46.259  1.00  0.00      TS   H  
ATOM   1263  H1' ADE T  18       8.435 -15.775 -47.346  1.00  0.00      TS   H  
ATOM   1264  H2' ADE T  18       9.397 -17.690 -48.404  1.00  0.00      TS   H  
ATOM   1265  H3' ADE T  18       8.204 -19.530 -46.971  1.00  0.00      TS   H  
ATOM   1266  H4' ADE T  18       6.741 -17.746 -45.284  1.00  0.00      TS   H  
ATOM   1267  H5' ADE T  18       8.419 -17.900 -43.398  1.00  0.00      TS   H  
ATOM   1268  H61 ADE T  18      13.563 -11.544 -44.736  1.00  0.00      TS   H  
ATOM   1269  H62 ADE T  18      14.076 -13.161 -45.255  1.00  0.00      TS   H  
ATOM   1270 H2'' ADE T  18      10.104 -18.193 -46.785  1.00  0.00      TS   H  
ATOM   1271 H5'' ADE T  18       8.032 -19.538 -44.177  1.00  0.00      TS   H  
ATOM   1272  P   ADE T  19       6.084 -19.149 -48.395  1.00  0.00      TS   P  
ATOM   1273  O1P ADE T  19       5.344 -19.853 -47.343  1.00  0.00      TS   O  
ATOM   1274  O2P ADE T  19       6.943 -19.972 -49.236  1.00  0.00      TS   O  
ATOM   1275  C5' ADE T  19       4.629 -17.013 -48.837  1.00  0.00      TS   C  
ATOM   1276  O5' ADE T  19       5.151 -18.283 -49.196  1.00  0.00      TS   O  
ATOM   1277  C4' ADE T  19       5.030 -15.881 -49.835  1.00  0.00      TS   C  
ATOM   1278  O4' ADE T  19       6.427 -15.557 -49.578  1.00  0.00      TS   O  
ATOM   1279  C3' ADE T  19       5.090 -16.260 -51.399  1.00  0.00      TS   C  
ATOM   1280  O3' ADE T  19       4.779 -15.163 -52.313  1.00  0.00      TS   O  
ATOM   1281  C2' ADE T  19       6.506 -16.647 -51.600  1.00  0.00      TS   C  
ATOM   1282  C1' ADE T  19       7.173 -15.663 -50.716  1.00  0.00      TS   C  
ATOM   1283  N1  ADE T  19      11.557 -13.882 -48.953  1.00  0.00      TS   N  
ATOM   1284  C2  ADE T  19      10.323 -13.360 -48.953  1.00  0.00      TS   C  
ATOM   1285  N3  ADE T  19       9.147 -13.865 -49.240  1.00  0.00      TS   N  
ATOM   1286  C4  ADE T  19       9.407 -15.085 -49.838  1.00  0.00      TS   C  
ATOM   1287  C5  ADE T  19      10.623 -15.735 -49.980  1.00  0.00      TS   C  
ATOM   1288  C6  ADE T  19      11.784 -15.075 -49.497  1.00  0.00      TS   C  
ATOM   1289  N6  ADE T  19      13.074 -15.588 -49.408  1.00  0.00      TS   N  
ATOM   1290  N7  ADE T  19      10.505 -16.946 -50.670  1.00  0.00      TS   N  
ATOM   1291  C8  ADE T  19       9.273 -17.024 -50.902  1.00  0.00      TS   C  
ATOM   1292  N9  ADE T  19       8.505 -15.969 -50.446  1.00  0.00      TS   N  
ATOM   1293  H2  ADE T  19      10.298 -12.434 -48.379  1.00  0.00      TS   H  
ATOM   1294  H8  ADE T  19       8.875 -17.765 -51.596  1.00  0.00      TS   H  
ATOM   1295  H1' ADE T  19       7.200 -14.666 -51.205  1.00  0.00      TS   H  
ATOM   1296  H2' ADE T  19       6.846 -16.530 -52.652  1.00  0.00      TS   H  
ATOM   1297  H3' ADE T  19       4.451 -17.144 -51.616  1.00  0.00      TS   H  
ATOM   1298  H4' ADE T  19       4.433 -14.979 -49.580  1.00  0.00      TS   H  
ATOM   1299  H5' ADE T  19       4.841 -16.615 -47.822  1.00  0.00      TS   H  
ATOM   1300  H61 ADE T  19      13.251 -16.569 -49.494  1.00  0.00      TS   H  
ATOM   1301  H62 ADE T  19      13.844 -15.012 -49.139  1.00  0.00      TS   H  
ATOM   1302 H2'' ADE T  19       6.613 -17.666 -51.170  1.00  0.00      TS   H  
ATOM   1303 H5'' ADE T  19       3.526 -17.141 -48.863  1.00  0.00      TS   H  
ATOM   1304  P   GUA T  20       3.405 -14.914 -53.004  1.00  0.00      TS   P  
ATOM   1305  O1P GUA T  20       2.266 -15.150 -52.088  1.00  0.00      TS   O  
ATOM   1306  O2P GUA T  20       3.394 -15.577 -54.327  1.00  0.00      TS   O  
ATOM   1307  C5' GUA T  20       3.620 -12.444 -52.120  1.00  0.00      TS   C  
ATOM   1308  O5' GUA T  20       3.487 -13.378 -53.230  1.00  0.00      TS   O  
ATOM   1309  C4' GUA T  20       4.690 -11.385 -52.338  1.00  0.00      TS   C  
ATOM   1310  O4' GUA T  20       5.997 -12.064 -52.257  1.00  0.00      TS   O  
ATOM   1311  C3' GUA T  20       4.714 -10.825 -53.723  1.00  0.00      TS   C  
ATOM   1312  O3' GUA T  20       5.085  -9.438 -53.805  1.00  0.00      TS   O  
ATOM   1313  C2' GUA T  20       5.764 -11.548 -54.487  1.00  0.00      TS   C  
ATOM   1314  C1' GUA T  20       6.821 -11.775 -53.394  1.00  0.00      TS   C  
ATOM   1315  N1  GUA T  20      11.619 -12.978 -52.928  1.00  0.00      TS   N  
ATOM   1316  C2  GUA T  20      11.065 -11.749 -52.646  1.00  0.00      TS   C  
ATOM   1317  N2  GUA T  20      11.887 -10.824 -52.312  1.00  0.00      TS   N  
ATOM   1318  N3  GUA T  20       9.757 -11.553 -52.844  1.00  0.00      TS   N  
ATOM   1319  C4  GUA T  20       9.116 -12.673 -53.296  1.00  0.00      TS   C  
ATOM   1320  C5  GUA T  20       9.606 -13.980 -53.534  1.00  0.00      TS   C  
ATOM   1321  C6  GUA T  20      11.030 -14.162 -53.342  1.00  0.00      TS   C  
ATOM   1322  O6  GUA T  20      11.624 -15.229 -53.582  1.00  0.00      TS   O  
ATOM   1323  N7  GUA T  20       8.665 -14.857 -54.002  1.00  0.00      TS   N  
ATOM   1324  C8  GUA T  20       7.545 -14.101 -53.941  1.00  0.00      TS   C  
ATOM   1325  N9  GUA T  20       7.789 -12.781 -53.488  1.00  0.00      TS   N  
ATOM   1326  H1  GUA T  20      12.579 -13.164 -52.681  1.00  0.00      TS   H  
ATOM   1327  H8  GUA T  20       6.532 -14.389 -54.224  1.00  0.00      TS   H  
ATOM   1328  H1' GUA T  20       7.376 -10.838 -53.180  1.00  0.00      TS   H  
ATOM   1329  H2' GUA T  20       6.235 -10.984 -55.321  1.00  0.00      TS   H  
ATOM   1330  H21 GUA T  20      12.821 -10.908 -51.962  1.00  0.00      TS   H  
ATOM   1331  H3' GUA T  20       3.705 -10.994 -54.156  1.00  0.00      TS   H  
ATOM   1332  H22 GUA T  20      11.516  -9.896 -52.313  1.00  0.00      TS   H  
ATOM   1333  H4' GUA T  20       4.747 -10.576 -51.580  1.00  0.00      TS   H  
ATOM   1334  H5' GUA T  20       3.730 -12.967 -51.145  1.00  0.00      TS   H  
ATOM   1335  H3T GUA T  20       4.853  -9.222 -54.710  1.00  0.00      TS   H  
ATOM   1336 H2'' GUA T  20       5.444 -12.574 -54.767  1.00  0.00      TS   H  
ATOM   1337 H5'' GUA T  20       2.654 -11.897 -52.080  1.00  0.00      TS   H  
TER   
END
