# Supplementary material for: CRISPR-Cas12a exploits R-loop asymmetry to form double-strand breaks
Source: eLife. 2020 Jun 10;9:e55143. doi: 10.7554/eLife.55143 (PMC7286691; doi:10.7554/eLife.55143)
Supplement: Figure 5—source data 2. [file elife-55143-fig5-data2.zip › Figure 5ΓÇöSource Data 2/Example_MD_trajectories/3prime_boundary/3prime_boundary_17.pdb]

ATOM      1  C5' CYT B   1      12.719 -18.273 -60.337  1.00  0.00      BS   C  
ATOM      2  O5' CYT B   1      12.539 -19.690 -60.380  1.00  0.00      BS   O  
ATOM      3  C4' CYT B   1      12.303 -17.638 -59.069  1.00  0.00      BS   C  
ATOM      4  O4' CYT B   1      10.998 -17.922 -58.446  1.00  0.00      BS   O  
ATOM      5  C3' CYT B   1      13.298 -17.974 -57.946  1.00  0.00      BS   C  
ATOM      6  O3' CYT B   1      13.794 -16.797 -57.282  1.00  0.00      BS   O  
ATOM      7  C2' CYT B   1      12.495 -18.836 -57.007  1.00  0.00      BS   C  
ATOM      8  C1' CYT B   1      11.120 -18.270 -57.069  1.00  0.00      BS   C  
ATOM      9  N1  CYT B   1       9.960 -19.171 -56.716  1.00  0.00      BS   N  
ATOM     10  C2  CYT B   1       8.615 -18.875 -56.876  1.00  0.00      BS   C  
ATOM     11  O2  CYT B   1       8.320 -17.737 -57.228  1.00  0.00      BS   O  
ATOM     12  N3  CYT B   1       7.673 -19.870 -56.692  1.00  0.00      BS   N  
ATOM     13  C4  CYT B   1       7.995 -20.935 -55.938  1.00  0.00      BS   C  
ATOM     14  N4  CYT B   1       7.039 -21.628 -55.373  1.00  0.00      BS   N  
ATOM     15  C5  CYT B   1       9.356 -21.206 -55.557  1.00  0.00      BS   C  
ATOM     16  C6  CYT B   1      10.281 -20.299 -55.945  1.00  0.00      BS   C  
ATOM     17  H5  CYT B   1       9.561 -22.041 -54.888  1.00  0.00      BS   H  
ATOM     18  H6  CYT B   1      11.306 -20.371 -55.579  1.00  0.00      BS   H  
ATOM     19  H1' CYT B   1      10.987 -17.217 -56.745  1.00  0.00      BS   H  
ATOM     20  H2' CYT B   1      12.889 -18.909 -55.971  1.00  0.00      BS   H  
ATOM     21  H3' CYT B   1      14.067 -18.496 -58.556  1.00  0.00      BS   H  
ATOM     22  H4' CYT B   1      12.321 -16.536 -59.210  1.00  0.00      BS   H  
ATOM     23  H41 CYT B   1       6.127 -21.411 -55.719  1.00  0.00      BS   H  
ATOM     24  H5' CYT B   1      12.066 -17.856 -61.132  1.00  0.00      BS   H  
ATOM     25  H42 CYT B   1       7.282 -22.474 -54.899  1.00  0.00      BS   H  
ATOM     26  H5T CYT B   1      12.567 -19.944 -61.305  1.00  0.00      BS   H  
ATOM     27 H2'' CYT B   1      12.569 -19.847 -57.459  1.00  0.00      BS   H  
ATOM     28 H5'' CYT B   1      13.794 -18.036 -60.492  1.00  0.00      BS   H  
ATOM     29  P   THY B   2      14.809 -15.898 -58.081  1.00  0.00      BS   P  
ATOM     30  O1P THY B   2      14.045 -14.768 -58.727  1.00  0.00      BS   O  
ATOM     31  O2P THY B   2      15.584 -16.826 -58.974  1.00  0.00      BS   O  
ATOM     32  C5' THY B   2      15.156 -14.065 -56.326  1.00  0.00      BS   C  
ATOM     33  O5' THY B   2      15.602 -15.315 -56.885  1.00  0.00      BS   O  
ATOM     34  C4' THY B   2      15.649 -13.803 -54.926  1.00  0.00      BS   C  
ATOM     35  O4' THY B   2      15.414 -14.970 -54.104  1.00  0.00      BS   O  
ATOM     36  C3' THY B   2      17.189 -13.587 -54.849  1.00  0.00      BS   C  
ATOM     37  O3' THY B   2      17.520 -12.278 -54.480  1.00  0.00      BS   O  
ATOM     38  C2' THY B   2      17.551 -14.570 -53.735  1.00  0.00      BS   C  
ATOM     39  C1' THY B   2      16.240 -14.788 -52.936  1.00  0.00      BS   C  
ATOM     40  N1  THY B   2      16.203 -15.969 -52.118  1.00  0.00      BS   N  
ATOM     41  C2  THY B   2      14.964 -16.391 -51.571  1.00  0.00      BS   C  
ATOM     42  O2  THY B   2      13.867 -15.838 -51.821  1.00  0.00      BS   O  
ATOM     43  N3  THY B   2      15.090 -17.396 -50.674  1.00  0.00      BS   N  
ATOM     44  C4  THY B   2      16.245 -18.119 -50.318  1.00  0.00      BS   C  
ATOM     45  O4  THY B   2      16.159 -18.986 -49.484  1.00  0.00      BS   O  
ATOM     46  C5  THY B   2      17.489 -17.562 -50.847  1.00  0.00      BS   C  
ATOM     47  C5M THY B   2      18.800 -18.254 -50.759  1.00  0.00      BS   C  
ATOM     48  C6  THY B   2      17.370 -16.538 -51.712  1.00  0.00      BS   C  
ATOM     49  H3  THY B   2      14.189 -17.638 -50.288  1.00  0.00      BS   H  
ATOM     50  H6  THY B   2      18.329 -16.052 -51.890  1.00  0.00      BS   H  
ATOM     51  H1' THY B   2      15.933 -13.864 -52.399  1.00  0.00      BS   H  
ATOM     52  H2' THY B   2      18.419 -14.094 -53.233  1.00  0.00      BS   H  
ATOM     53  H3' THY B   2      17.687 -13.870 -55.802  1.00  0.00      BS   H  
ATOM     54  H4' THY B   2      15.187 -12.886 -54.499  1.00  0.00      BS   H  
ATOM     55  H5' THY B   2      14.063 -13.866 -56.319  1.00  0.00      BS   H  
ATOM     56  H51 THY B   2      18.912 -18.569 -49.700  1.00  0.00      BS   H  
ATOM     57  H52 THY B   2      19.560 -17.472 -50.968  1.00  0.00      BS   H  
ATOM     58  H53 THY B   2      18.810 -19.235 -51.281  1.00  0.00      BS   H  
ATOM     59 H2'' THY B   2      17.871 -15.490 -54.270  1.00  0.00      BS   H  
ATOM     60 H5'' THY B   2      15.599 -13.215 -56.888  1.00  0.00      BS   H  
ATOM     61  P   THY B   3      17.610 -11.114 -55.452  1.00  0.00      BS   P  
ATOM     62  O1P THY B   3      17.413 -11.600 -56.835  1.00  0.00      BS   O  
ATOM     63  O2P THY B   3      18.941 -10.470 -55.052  1.00  0.00      BS   O  
ATOM     64  C5' THY B   3      15.078 -10.294 -55.482  1.00  0.00      BS   C  
ATOM     65  O5' THY B   3      16.418 -10.161 -54.910  1.00  0.00      BS   O  
ATOM     66  C4' THY B   3      14.014  -9.925 -54.497  1.00  0.00      BS   C  
ATOM     67  O4' THY B   3      13.977 -10.857 -53.396  1.00  0.00      BS   O  
ATOM     68  C3' THY B   3      14.212  -8.536 -53.838  1.00  0.00      BS   C  
ATOM     69  O3' THY B   3      12.947  -7.889 -53.829  1.00  0.00      BS   O  
ATOM     70  C2' THY B   3      14.712  -8.784 -52.439  1.00  0.00      BS   C  
ATOM     71  C1' THY B   3      14.227 -10.184 -52.151  1.00  0.00      BS   C  
ATOM     72  N1  THY B   3      15.218 -11.058 -51.477  1.00  0.00      BS   N  
ATOM     73  C2  THY B   3      14.640 -11.921 -50.575  1.00  0.00      BS   C  
ATOM     74  O2  THY B   3      13.429 -11.969 -50.356  1.00  0.00      BS   O  
ATOM     75  N3  THY B   3      15.516 -12.750 -49.839  1.00  0.00      BS   N  
ATOM     76  C4  THY B   3      16.834 -12.793 -50.107  1.00  0.00      BS   C  
ATOM     77  O4  THY B   3      17.448 -13.714 -49.650  1.00  0.00      BS   O  
ATOM     78  C5  THY B   3      17.423 -11.790 -51.036  1.00  0.00      BS   C  
ATOM     79  C5M THY B   3      18.824 -11.928 -51.273  1.00  0.00      BS   C  
ATOM     80  C6  THY B   3      16.552 -11.047 -51.687  1.00  0.00      BS   C  
ATOM     81  H3  THY B   3      15.112 -13.404 -49.183  1.00  0.00      BS   H  
ATOM     82  H6  THY B   3      16.979 -10.214 -52.245  1.00  0.00      BS   H  
ATOM     83  H1' THY B   3      13.260 -10.182 -51.604  1.00  0.00      BS   H  
ATOM     84  H2' THY B   3      14.313  -8.093 -51.665  1.00  0.00      BS   H  
ATOM     85  H3' THY B   3      14.999  -8.009 -54.420  1.00  0.00      BS   H  
ATOM     86  H4' THY B   3      13.020 -10.024 -54.983  1.00  0.00      BS   H  
ATOM     87  H5' THY B   3      14.796 -11.280 -55.912  1.00  0.00      BS   H  
ATOM     88  H51 THY B   3      19.434 -12.280 -50.413  1.00  0.00      BS   H  
ATOM     89  H52 THY B   3      19.250 -10.985 -51.676  1.00  0.00      BS   H  
ATOM     90  H53 THY B   3      19.011 -12.736 -52.012  1.00  0.00      BS   H  
ATOM     91 H2'' THY B   3      15.823  -8.774 -52.453  1.00  0.00      BS   H  
ATOM     92 H5'' THY B   3      15.037  -9.617 -56.362  1.00  0.00      BS   H  
ATOM     93  P   ADE B   4      12.494  -6.648 -54.653  1.00  0.00      BS   P  
ATOM     94  O1P ADE B   4      11.802  -7.156 -55.836  1.00  0.00      BS   O  
ATOM     95  O2P ADE B   4      13.698  -5.789 -54.856  1.00  0.00      BS   O  
ATOM     96  C5' ADE B   4      10.217  -6.699 -53.334  1.00  0.00      BS   C  
ATOM     97  O5' ADE B   4      11.371  -5.942 -53.724  1.00  0.00      BS   O  
ATOM     98  C4' ADE B   4      10.017  -6.721 -51.853  1.00  0.00      BS   C  
ATOM     99  O4' ADE B   4      11.209  -7.405 -51.247  1.00  0.00      BS   O  
ATOM    100  C3' ADE B   4       9.930  -5.295 -51.255  1.00  0.00      BS   C  
ATOM    101  O3' ADE B   4       9.053  -5.093 -50.142  1.00  0.00      BS   O  
ATOM    102  C2' ADE B   4      11.288  -5.151 -50.605  1.00  0.00      BS   C  
ATOM    103  C1' ADE B   4      11.472  -6.588 -50.106  1.00  0.00      BS   C  
ATOM    104  N1  ADE B   4      14.403 -10.098 -47.643  1.00  0.00      BS   N  
ATOM    105  C2  ADE B   4      13.109 -10.172 -48.104  1.00  0.00      BS   C  
ATOM    106  N3  ADE B   4      12.358  -9.172 -48.535  1.00  0.00      BS   N  
ATOM    107  C4  ADE B   4      13.117  -8.091 -48.904  1.00  0.00      BS   C  
ATOM    108  C5  ADE B   4      14.472  -7.934 -48.628  1.00  0.00      BS   C  
ATOM    109  C6  ADE B   4      15.108  -8.984 -47.963  1.00  0.00      BS   C  
ATOM    110  N6  ADE B   4      16.399  -8.940 -47.588  1.00  0.00      BS   N  
ATOM    111  N7  ADE B   4      14.960  -6.721 -49.198  1.00  0.00      BS   N  
ATOM    112  C8  ADE B   4      13.906  -6.205 -49.743  1.00  0.00      BS   C  
ATOM    113  N9  ADE B   4      12.797  -6.943 -49.603  1.00  0.00      BS   N  
ATOM    114  H2  ADE B   4      12.612 -11.124 -47.917  1.00  0.00      BS   H  
ATOM    115  H8  ADE B   4      13.833  -5.275 -50.305  1.00  0.00      BS   H  
ATOM    116  H1' ADE B   4      10.669  -6.779 -49.364  1.00  0.00      BS   H  
ATOM    117  H2' ADE B   4      11.298  -4.354 -49.832  1.00  0.00      BS   H  
ATOM    118  H3' ADE B   4       9.854  -4.536 -52.064  1.00  0.00      BS   H  
ATOM    119  H4' ADE B   4       9.023  -7.127 -51.562  1.00  0.00      BS   H  
ATOM    120  H5' ADE B   4      10.214  -7.742 -53.718  1.00  0.00      BS   H  
ATOM    121  H61 ADE B   4      16.932  -8.123 -47.805  1.00  0.00      BS   H  
ATOM    122  H62 ADE B   4      16.822  -9.767 -47.218  1.00  0.00      BS   H  
ATOM    123 H2'' ADE B   4      11.995  -4.905 -51.427  1.00  0.00      BS   H  
ATOM    124 H5'' ADE B   4       9.302  -6.313 -53.829  1.00  0.00      BS   H  
ATOM    125  P   THY B   5       7.649  -4.537 -50.515  1.00  0.00      BS   P  
ATOM    126  O1P THY B   5       7.143  -5.181 -51.779  1.00  0.00      BS   O  
ATOM    127  O2P THY B   5       7.764  -3.052 -50.445  1.00  0.00      BS   O  
ATOM    128  C5' THY B   5       6.271  -6.362 -49.172  1.00  0.00      BS   C  
ATOM    129  O5' THY B   5       6.646  -4.946 -49.371  1.00  0.00      BS   O  
ATOM    130  C4' THY B   5       6.368  -6.933 -47.775  1.00  0.00      BS   C  
ATOM    131  O4' THY B   5       7.798  -7.007 -47.475  1.00  0.00      BS   O  
ATOM    132  C3' THY B   5       5.774  -6.018 -46.668  1.00  0.00      BS   C  
ATOM    133  O3' THY B   5       5.228  -6.736 -45.528  1.00  0.00      BS   O  
ATOM    134  C2' THY B   5       6.950  -5.165 -46.144  1.00  0.00      BS   C  
ATOM    135  C1' THY B   5       8.056  -6.194 -46.289  1.00  0.00      BS   C  
ATOM    136  N1  THY B   5       9.463  -5.683 -46.483  1.00  0.00      BS   N  
ATOM    137  C2  THY B   5      10.512  -6.554 -46.249  1.00  0.00      BS   C  
ATOM    138  O2  THY B   5      10.405  -7.684 -45.782  1.00  0.00      BS   O  
ATOM    139  N3  THY B   5      11.734  -6.053 -46.458  1.00  0.00      BS   N  
ATOM    140  C4  THY B   5      12.075  -4.749 -46.821  1.00  0.00      BS   C  
ATOM    141  O4  THY B   5      13.252  -4.356 -46.855  1.00  0.00      BS   O  
ATOM    142  C5  THY B   5      10.934  -3.947 -47.192  1.00  0.00      BS   C  
ATOM    143  C5M THY B   5      11.229  -2.537 -47.518  1.00  0.00      BS   C  
ATOM    144  C6  THY B   5       9.671  -4.414 -46.959  1.00  0.00      BS   C  
ATOM    145  H3  THY B   5      12.465  -6.632 -46.072  1.00  0.00      BS   H  
ATOM    146  H6  THY B   5       8.801  -3.819 -47.237  1.00  0.00      BS   H  
ATOM    147  H1' THY B   5       8.007  -6.848 -45.393  1.00  0.00      BS   H  
ATOM    148  H2' THY B   5       6.786  -4.813 -45.104  1.00  0.00      BS   H  
ATOM    149  H3' THY B   5       5.060  -5.304 -47.131  1.00  0.00      BS   H  
ATOM    150  H4' THY B   5       5.926  -7.951 -47.710  1.00  0.00      BS   H  
ATOM    151  H5' THY B   5       6.929  -6.989 -49.812  1.00  0.00      BS   H  
ATOM    152  H51 THY B   5      11.803  -2.448 -48.464  1.00  0.00      BS   H  
ATOM    153  H52 THY B   5      11.715  -2.084 -46.626  1.00  0.00      BS   H  
ATOM    154  H53 THY B   5      10.326  -1.957 -47.807  1.00  0.00      BS   H  
ATOM    155 H2'' THY B   5       7.019  -4.311 -46.851  1.00  0.00      BS   H  
ATOM    156 H5'' THY B   5       5.255  -6.417 -49.617  1.00  0.00      BS   H  
ATOM    157  P   ADE B   6       3.687  -6.652 -45.133  1.00  0.00      BS   P  
ATOM    158  O1P ADE B   6       2.971  -7.663 -45.985  1.00  0.00      BS   O  
ATOM    159  O2P ADE B   6       3.281  -5.252 -45.269  1.00  0.00      BS   O  
ATOM    160  C5' ADE B   6       4.667  -7.684 -42.872  1.00  0.00      BS   C  
ATOM    161  O5' ADE B   6       3.585  -7.114 -43.633  1.00  0.00      BS   O  
ATOM    162  C4' ADE B   6       5.169  -6.741 -41.809  1.00  0.00      BS   C  
ATOM    163  O4' ADE B   6       6.227  -5.978 -42.436  1.00  0.00      BS   O  
ATOM    164  C3' ADE B   6       4.207  -5.609 -41.228  1.00  0.00      BS   C  
ATOM    165  O3' ADE B   6       4.079  -5.667 -39.793  1.00  0.00      BS   O  
ATOM    166  C2' ADE B   6       4.861  -4.319 -41.637  1.00  0.00      BS   C  
ATOM    167  C1' ADE B   6       6.350  -4.763 -41.781  1.00  0.00      BS   C  
ATOM    168  N1  ADE B   6      11.290  -4.046 -43.094  1.00  0.00      BS   N  
ATOM    169  C2  ADE B   6      10.678  -5.064 -42.570  1.00  0.00      BS   C  
ATOM    170  N3  ADE B   6       9.365  -5.166 -42.232  1.00  0.00      BS   N  
ATOM    171  C4  ADE B   6       8.649  -4.106 -42.589  1.00  0.00      BS   C  
ATOM    172  C5  ADE B   6       9.156  -3.009 -43.174  1.00  0.00      BS   C  
ATOM    173  C6  ADE B   6      10.600  -2.986 -43.391  1.00  0.00      BS   C  
ATOM    174  N6  ADE B   6      11.356  -2.014 -43.864  1.00  0.00      BS   N  
ATOM    175  N7  ADE B   6       8.246  -2.043 -43.342  1.00  0.00      BS   N  
ATOM    176  C8  ADE B   6       7.176  -2.571 -42.894  1.00  0.00      BS   C  
ATOM    177  N9  ADE B   6       7.302  -3.885 -42.463  1.00  0.00      BS   N  
ATOM    178  H2  ADE B   6      11.358  -5.907 -42.440  1.00  0.00      BS   H  
ATOM    179  H8  ADE B   6       6.216  -2.061 -42.808  1.00  0.00      BS   H  
ATOM    180  H1' ADE B   6       6.763  -5.216 -40.854  1.00  0.00      BS   H  
ATOM    181  H2' ADE B   6       4.651  -3.509 -40.907  1.00  0.00      BS   H  
ATOM    182  H3' ADE B   6       3.231  -5.656 -41.756  1.00  0.00      BS   H  
ATOM    183  H4' ADE B   6       5.493  -7.337 -40.929  1.00  0.00      BS   H  
ATOM    184  H5' ADE B   6       5.531  -8.064 -43.460  1.00  0.00      BS   H  
ATOM    185  H61 ADE B   6      11.289  -1.113 -43.434  1.00  0.00      BS   H  
ATOM    186  H62 ADE B   6      12.190  -2.202 -44.381  1.00  0.00      BS   H  
ATOM    187 H2'' ADE B   6       4.508  -3.970 -42.631  1.00  0.00      BS   H  
ATOM    188 H5'' ADE B   6       4.382  -8.667 -42.439  1.00  0.00      BS   H  
ATOM    189  P   THY B   7       2.768  -5.626 -38.916  1.00  0.00      BS   P  
ATOM    190  O1P THY B   7       1.834  -6.640 -39.429  1.00  0.00      BS   O  
ATOM    191  O2P THY B   7       2.232  -4.250 -38.773  1.00  0.00      BS   O  
ATOM    192  C5' THY B   7       3.994  -7.390 -37.337  1.00  0.00      BS   C  
ATOM    193  O5' THY B   7       3.287  -6.139 -37.506  1.00  0.00      BS   O  
ATOM    194  C4' THY B   7       5.468  -7.206 -36.865  1.00  0.00      BS   C  
ATOM    195  O4' THY B   7       6.210  -6.227 -37.699  1.00  0.00      BS   O  
ATOM    196  C3' THY B   7       5.528  -6.631 -35.451  1.00  0.00      BS   C  
ATOM    197  O3' THY B   7       6.444  -7.323 -34.567  1.00  0.00      BS   O  
ATOM    198  C2' THY B   7       5.917  -5.148 -35.603  1.00  0.00      BS   C  
ATOM    199  C1' THY B   7       6.781  -5.193 -36.891  1.00  0.00      BS   C  
ATOM    200  N1  THY B   7       6.738  -3.935 -37.747  1.00  0.00      BS   N  
ATOM    201  C2  THY B   7       7.761  -3.477 -38.369  1.00  0.00      BS   C  
ATOM    202  O2  THY B   7       8.793  -4.138 -38.268  1.00  0.00      BS   O  
ATOM    203  N3  THY B   7       7.709  -2.298 -39.057  1.00  0.00      BS   N  
ATOM    204  C4  THY B   7       6.550  -1.677 -39.466  1.00  0.00      BS   C  
ATOM    205  O4  THY B   7       6.575  -0.864 -40.354  1.00  0.00      BS   O  
ATOM    206  C5  THY B   7       5.354  -2.194 -38.820  1.00  0.00      BS   C  
ATOM    207  C5M THY B   7       4.079  -1.488 -39.149  1.00  0.00      BS   C  
ATOM    208  C6  THY B   7       5.530  -3.244 -37.969  1.00  0.00      BS   C  
ATOM    209  H3  THY B   7       8.505  -1.948 -39.570  1.00  0.00      BS   H  
ATOM    210  H6  THY B   7       4.668  -3.744 -37.528  1.00  0.00      BS   H  
ATOM    211  H1' THY B   7       7.821  -5.459 -36.606  1.00  0.00      BS   H  
ATOM    212  H2' THY B   7       6.467  -4.720 -34.737  1.00  0.00      BS   H  
ATOM    213  H3' THY B   7       4.506  -6.694 -35.020  1.00  0.00      BS   H  
ATOM    214  H4' THY B   7       5.989  -8.186 -36.885  1.00  0.00      BS   H  
ATOM    215  H5' THY B   7       3.872  -8.119 -38.166  1.00  0.00      BS   H  
ATOM    216  H51 THY B   7       4.034  -1.147 -40.204  1.00  0.00      BS   H  
ATOM    217  H52 THY B   7       3.969  -0.595 -38.496  1.00  0.00      BS   H  
ATOM    218  H53 THY B   7       3.118  -2.026 -39.006  1.00  0.00      BS   H  
ATOM    219 H2'' THY B   7       4.974  -4.588 -35.780  1.00  0.00      BS   H  
ATOM    220 H5'' THY B   7       3.473  -7.932 -36.520  1.00  0.00      BS   H  
ATOM    221  P   ADE B   8       5.945  -8.788 -34.109  1.00  0.00      BS   P  
ATOM    222  O1P ADE B   8       6.710  -9.742 -34.931  1.00  0.00      BS   O  
ATOM    223  O2P ADE B   8       4.473  -8.837 -34.152  1.00  0.00      BS   O  
ATOM    224  C5' ADE B   8       7.885  -8.855 -32.348  1.00  0.00      BS   C  
ATOM    225  O5' ADE B   8       6.479  -9.063 -32.665  1.00  0.00      BS   O  
ATOM    226  C4' ADE B   8       8.136  -8.053 -31.009  1.00  0.00      BS   C  
ATOM    227  O4' ADE B   8       7.672  -6.716 -31.229  1.00  0.00      BS   O  
ATOM    228  C3' ADE B   8       7.406  -8.529 -29.756  1.00  0.00      BS   C  
ATOM    229  O3' ADE B   8       8.049  -8.312 -28.439  1.00  0.00      BS   O  
ATOM    230  C2' ADE B   8       6.163  -7.657 -29.794  1.00  0.00      BS   C  
ATOM    231  C1' ADE B   8       6.680  -6.318 -30.240  1.00  0.00      BS   C  
ATOM    232  N1  ADE B   8       6.167  -2.232 -33.191  1.00  0.00      BS   N  
ATOM    233  C2  ADE B   8       7.111  -2.711 -32.452  1.00  0.00      BS   C  
ATOM    234  N3  ADE B   8       7.266  -3.819 -31.762  1.00  0.00      BS   N  
ATOM    235  C4  ADE B   8       6.049  -4.426 -31.754  1.00  0.00      BS   C  
ATOM    236  C5  ADE B   8       4.883  -4.009 -32.340  1.00  0.00      BS   C  
ATOM    237  C6  ADE B   8       4.981  -2.887 -33.170  1.00  0.00      BS   C  
ATOM    238  N6  ADE B   8       3.937  -2.409 -33.808  1.00  0.00      BS   N  
ATOM    239  N7  ADE B   8       3.848  -4.894 -32.060  1.00  0.00      BS   N  
ATOM    240  C8  ADE B   8       4.386  -5.714 -31.164  1.00  0.00      BS   C  
ATOM    241  N9  ADE B   8       5.705  -5.529 -31.039  1.00  0.00      BS   N  
ATOM    242  H2  ADE B   8       8.007  -2.093 -32.493  1.00  0.00      BS   H  
ATOM    243  H8  ADE B   8       3.981  -6.613 -30.697  1.00  0.00      BS   H  
ATOM    244  H1' ADE B   8       7.288  -5.793 -29.473  1.00  0.00      BS   H  
ATOM    245  H2' ADE B   8       5.492  -7.518 -28.920  1.00  0.00      BS   H  
ATOM    246  H3' ADE B   8       7.005  -9.543 -29.969  1.00  0.00      BS   H  
ATOM    247  H4' ADE B   8       9.225  -7.959 -30.809  1.00  0.00      BS   H  
ATOM    248  H5' ADE B   8       8.553  -8.515 -33.166  1.00  0.00      BS   H  
ATOM    249  H61 ADE B   8       3.508  -3.004 -34.489  1.00  0.00      BS   H  
ATOM    250  H62 ADE B   8       3.788  -1.426 -33.908  1.00  0.00      BS   H  
ATOM    251 H2'' ADE B   8       5.523  -8.100 -30.586  1.00  0.00      BS   H  
ATOM    252 H5'' ADE B   8       8.174  -9.906 -32.131  1.00  0.00      BS   H  
ATOM    253  P   THY B   9       8.450  -9.525 -27.528  1.00  0.00      BS   P  
ATOM    254  O1P THY B   9       9.517 -10.294 -28.147  1.00  0.00      BS   O  
ATOM    255  O2P THY B   9       7.239 -10.296 -27.198  1.00  0.00      BS   O  
ATOM    256  C5' THY B   9      10.178  -8.064 -26.122  1.00  0.00      BS   C  
ATOM    257  O5' THY B   9       8.957  -8.794 -26.247  1.00  0.00      BS   O  
ATOM    258  C4' THY B   9       9.827  -6.596 -25.650  1.00  0.00      BS   C  
ATOM    259  O4' THY B   9       8.943  -5.909 -26.613  1.00  0.00      BS   O  
ATOM    260  C3' THY B   9       9.153  -6.559 -24.263  1.00  0.00      BS   C  
ATOM    261  O3' THY B   9       9.621  -5.440 -23.426  1.00  0.00      BS   O  
ATOM    262  C2' THY B   9       7.728  -6.278 -24.689  1.00  0.00      BS   C  
ATOM    263  C1' THY B   9       7.867  -5.284 -25.912  1.00  0.00      BS   C  
ATOM    264  N1  THY B   9       6.673  -4.958 -26.684  1.00  0.00      BS   N  
ATOM    265  C2  THY B   9       6.774  -4.000 -27.668  1.00  0.00      BS   C  
ATOM    266  O2  THY B   9       7.839  -3.398 -27.952  1.00  0.00      BS   O  
ATOM    267  N3  THY B   9       5.652  -3.848 -28.385  1.00  0.00      BS   N  
ATOM    268  C4  THY B   9       4.397  -4.389 -28.177  1.00  0.00      BS   C  
ATOM    269  O4  THY B   9       3.444  -4.047 -28.899  1.00  0.00      BS   O  
ATOM    270  C5  THY B   9       4.313  -5.445 -27.227  1.00  0.00      BS   C  
ATOM    271  C5M THY B   9       3.094  -6.398 -27.293  1.00  0.00      BS   C  
ATOM    272  C6  THY B   9       5.435  -5.682 -26.481  1.00  0.00      BS   C  
ATOM    273  H3  THY B   9       5.708  -3.016 -28.955  1.00  0.00      BS   H  
ATOM    274  H6  THY B   9       5.458  -6.451 -25.709  1.00  0.00      BS   H  
ATOM    275  H1' THY B   9       8.328  -4.328 -25.580  1.00  0.00      BS   H  
ATOM    276  H2' THY B   9       7.201  -5.785 -23.845  1.00  0.00      BS   H  
ATOM    277  H3' THY B   9       9.365  -7.547 -23.803  1.00  0.00      BS   H  
ATOM    278  H4' THY B   9      10.754  -5.997 -25.519  1.00  0.00      BS   H  
ATOM    279  H5' THY B   9      10.760  -7.982 -27.065  1.00  0.00      BS   H  
ATOM    280  H51 THY B   9       3.081  -7.048 -28.193  1.00  0.00      BS   H  
ATOM    281  H52 THY B   9       2.076  -5.956 -27.230  1.00  0.00      BS   H  
ATOM    282  H53 THY B   9       3.196  -7.001 -26.366  1.00  0.00      BS   H  
ATOM    283 H2'' THY B   9       7.240  -7.226 -25.000  1.00  0.00      BS   H  
ATOM    284 H5'' THY B   9      10.890  -8.431 -25.352  1.00  0.00      BS   H  
ATOM    285  P   ADE B  10      10.382  -5.771 -22.117  1.00  0.00      BS   P  
ATOM    286  O1P ADE B  10      11.156  -6.949 -22.350  1.00  0.00      BS   O  
ATOM    287  O2P ADE B  10       9.341  -5.807 -21.053  1.00  0.00      BS   O  
ATOM    288  C5' ADE B  10      12.097  -4.041 -23.040  1.00  0.00      BS   C  
ATOM    289  O5' ADE B  10      11.342  -4.515 -21.923  1.00  0.00      BS   O  
ATOM    290  C4' ADE B  10      11.926  -2.524 -23.332  1.00  0.00      BS   C  
ATOM    291  O4' ADE B  10      10.710  -2.288 -24.043  1.00  0.00      BS   O  
ATOM    292  C3' ADE B  10      11.891  -1.618 -22.070  1.00  0.00      BS   C  
ATOM    293  O3' ADE B  10      12.638  -0.433 -22.324  1.00  0.00      BS   O  
ATOM    294  C2' ADE B  10      10.439  -1.410 -21.805  1.00  0.00      BS   C  
ATOM    295  C1' ADE B  10       9.846  -1.412 -23.245  1.00  0.00      BS   C  
ATOM    296  N1  ADE B  10       5.290  -1.170 -25.675  1.00  0.00      BS   N  
ATOM    297  C2  ADE B  10       6.456  -0.522 -25.818  1.00  0.00      BS   C  
ATOM    298  N3  ADE B  10       7.611  -0.682 -25.184  1.00  0.00      BS   N  
ATOM    299  C4  ADE B  10       7.535  -1.612 -24.227  1.00  0.00      BS   C  
ATOM    300  C5  ADE B  10       6.412  -2.354 -23.906  1.00  0.00      BS   C  
ATOM    301  C6  ADE B  10       5.270  -2.208 -24.755  1.00  0.00      BS   C  
ATOM    302  N6  ADE B  10       4.252  -3.026 -24.764  1.00  0.00      BS   N  
ATOM    303  N7  ADE B  10       6.697  -3.260 -22.884  1.00  0.00      BS   N  
ATOM    304  C8  ADE B  10       7.978  -3.019 -22.550  1.00  0.00      BS   C  
ATOM    305  N9  ADE B  10       8.507  -1.983 -23.320  1.00  0.00      BS   N  
ATOM    306  H2  ADE B  10       6.411   0.230 -26.606  1.00  0.00      BS   H  
ATOM    307  H8  ADE B  10       8.548  -3.624 -21.846  1.00  0.00      BS   H  
ATOM    308  H1' ADE B  10      10.060  -0.441 -23.742  1.00  0.00      BS   H  
ATOM    309  H2' ADE B  10      10.311  -0.511 -21.166  1.00  0.00      BS   H  
ATOM    310  H3' ADE B  10      12.391  -2.259 -21.313  1.00  0.00      BS   H  
ATOM    311  H4' ADE B  10      12.736  -2.235 -24.034  1.00  0.00      BS   H  
ATOM    312  H5' ADE B  10      11.895  -4.609 -23.974  1.00  0.00      BS   H  
ATOM    313  H61 ADE B  10       4.331  -3.936 -24.359  1.00  0.00      BS   H  
ATOM    314  H62 ADE B  10       3.354  -2.850 -25.167  1.00  0.00      BS   H  
ATOM    315 H2'' ADE B  10      10.045  -2.329 -21.320  1.00  0.00      BS   H  
ATOM    316 H5'' ADE B  10      13.198  -4.142 -22.935  1.00  0.00      BS   H  
ATOM    317  P   GUA B  11      12.879   0.741 -21.364  1.00  0.00      BS   P  
ATOM    318  O1P GUA B  11      14.294   1.212 -21.521  1.00  0.00      BS   O  
ATOM    319  O2P GUA B  11      12.413   0.375 -19.996  1.00  0.00      BS   O  
ATOM    320  C5' GUA B  11      12.469   3.103 -22.309  1.00  0.00      BS   C  
ATOM    321  O5' GUA B  11      11.847   1.793 -21.942  1.00  0.00      BS   O  
ATOM    322  C4' GUA B  11      11.476   4.210 -22.426  1.00  0.00      BS   C  
ATOM    323  O4' GUA B  11      10.274   3.866 -23.007  1.00  0.00      BS   O  
ATOM    324  C3' GUA B  11      11.090   4.867 -21.031  1.00  0.00      BS   C  
ATOM    325  O3' GUA B  11      11.028   6.260 -21.084  1.00  0.00      BS   O  
ATOM    326  C2' GUA B  11       9.794   4.227 -20.714  1.00  0.00      BS   C  
ATOM    327  C1' GUA B  11       9.149   4.010 -22.103  1.00  0.00      BS   C  
ATOM    328  N1  GUA B  11       4.774   2.208 -23.869  1.00  0.00      BS   N  
ATOM    329  C2  GUA B  11       5.375   3.413 -24.086  1.00  0.00      BS   C  
ATOM    330  N2  GUA B  11       4.585   4.372 -24.496  1.00  0.00      BS   N  
ATOM    331  N3  GUA B  11       6.667   3.700 -23.806  1.00  0.00      BS   N  
ATOM    332  C4  GUA B  11       7.167   2.734 -23.023  1.00  0.00      BS   C  
ATOM    333  C5  GUA B  11       6.686   1.480 -22.738  1.00  0.00      BS   C  
ATOM    334  C6  GUA B  11       5.412   1.141 -23.282  1.00  0.00      BS   C  
ATOM    335  O6  GUA B  11       4.830   0.067 -22.983  1.00  0.00      BS   O  
ATOM    336  N7  GUA B  11       7.554   0.739 -21.866  1.00  0.00      BS   N  
ATOM    337  C8  GUA B  11       8.496   1.637 -21.665  1.00  0.00      BS   C  
ATOM    338  N9  GUA B  11       8.311   2.848 -22.279  1.00  0.00      BS   N  
ATOM    339  H1  GUA B  11       3.810   2.035 -24.117  1.00  0.00      BS   H  
ATOM    340  H8  GUA B  11       9.487   1.462 -21.244  1.00  0.00      BS   H  
ATOM    341  H1' GUA B  11       8.573   4.911 -22.402  1.00  0.00      BS   H  
ATOM    342  H2' GUA B  11       9.110   4.787 -20.040  1.00  0.00      BS   H  
ATOM    343  H21 GUA B  11       3.643   4.183 -24.776  1.00  0.00      BS   H  
ATOM    344  H3' GUA B  11      11.937   4.615 -20.357  1.00  0.00      BS   H  
ATOM    345  H22 GUA B  11       5.119   5.190 -24.710  1.00  0.00      BS   H  
ATOM    346  H4' GUA B  11      11.892   5.044 -23.031  1.00  0.00      BS   H  
ATOM    347  H5' GUA B  11      12.924   2.992 -23.317  1.00  0.00      BS   H  
ATOM    348 H2'' GUA B  11      10.020   3.229 -20.283  1.00  0.00      BS   H  
ATOM    349 H5'' GUA B  11      13.299   3.500 -21.688  1.00  0.00      BS   H  
ATOM    350  P   CYT B  12      10.760   7.030 -19.783  1.00  0.00      BS   P  
ATOM    351  O1P CYT B  12      11.617   8.237 -19.829  1.00  0.00      BS   O  
ATOM    352  O2P CYT B  12      10.940   6.230 -18.535  1.00  0.00      BS   O  
ATOM    353  C5' CYT B  12       8.862   8.659 -20.590  1.00  0.00      BS   C  
ATOM    354  O5' CYT B  12       9.166   7.500 -19.907  1.00  0.00      BS   O  
ATOM    355  C4' CYT B  12       7.369   8.628 -21.127  1.00  0.00      BS   C  
ATOM    356  O4' CYT B  12       7.190   7.414 -21.901  1.00  0.00      BS   O  
ATOM    357  C3' CYT B  12       6.265   8.590 -20.112  1.00  0.00      BS   C  
ATOM    358  O3' CYT B  12       6.063   9.925 -19.551  1.00  0.00      BS   O  
ATOM    359  C2' CYT B  12       5.136   8.319 -21.168  1.00  0.00      BS   C  
ATOM    360  C1' CYT B  12       5.761   7.148 -21.895  1.00  0.00      BS   C  
ATOM    361  N1  CYT B  12       5.417   5.819 -21.179  1.00  0.00      BS   N  
ATOM    362  C2  CYT B  12       4.243   5.185 -21.394  1.00  0.00      BS   C  
ATOM    363  O2  CYT B  12       3.421   5.712 -22.127  1.00  0.00      BS   O  
ATOM    364  N3  CYT B  12       3.874   4.014 -20.711  1.00  0.00      BS   N  
ATOM    365  C4  CYT B  12       4.795   3.371 -19.988  1.00  0.00      BS   C  
ATOM    366  N4  CYT B  12       4.542   2.230 -19.347  1.00  0.00      BS   N  
ATOM    367  C5  CYT B  12       6.131   3.988 -19.899  1.00  0.00      BS   C  
ATOM    368  C6  CYT B  12       6.416   5.111 -20.513  1.00  0.00      BS   C  
ATOM    369  H5  CYT B  12       6.922   3.506 -19.325  1.00  0.00      BS   H  
ATOM    370  H6  CYT B  12       7.333   5.699 -20.481  1.00  0.00      BS   H  
ATOM    371  H1' CYT B  12       5.466   7.121 -22.966  1.00  0.00      BS   H  
ATOM    372  H2' CYT B  12       5.001   9.164 -21.877  1.00  0.00      BS   H  
ATOM    373  H3' CYT B  12       6.466   7.700 -19.478  1.00  0.00      BS   H  
ATOM    374  H4' CYT B  12       7.224   9.485 -21.818  1.00  0.00      BS   H  
ATOM    375  H41 CYT B  12       3.672   1.835 -19.642  1.00  0.00      BS   H  
ATOM    376  H5' CYT B  12       9.559   8.737 -21.452  1.00  0.00      BS   H  
ATOM    377  H42 CYT B  12       5.368   1.680 -19.234  1.00  0.00      BS   H  
ATOM    378 H2'' CYT B  12       4.168   8.063 -20.685  1.00  0.00      BS   H  
ATOM    379 H5'' CYT B  12       8.975   9.533 -19.912  1.00  0.00      BS   H  
ATOM    380  P   THY B  13       5.427  10.107 -18.137  1.00  0.00      BS   P  
ATOM    381  O1P THY B  13       5.683  11.515 -17.728  1.00  0.00      BS   O  
ATOM    382  O2P THY B  13       6.019   9.011 -17.312  1.00  0.00      BS   O  
ATOM    383  C5' THY B  13       3.108  10.610 -19.213  1.00  0.00      BS   C  
ATOM    384  O5' THY B  13       3.893   9.853 -18.279  1.00  0.00      BS   O  
ATOM    385  C4' THY B  13       1.615  10.099 -19.239  1.00  0.00      BS   C  
ATOM    386  O4' THY B  13       1.396   8.904 -20.018  1.00  0.00      BS   O  
ATOM    387  C3' THY B  13       0.927   9.800 -17.828  1.00  0.00      BS   C  
ATOM    388  O3' THY B  13       0.532  11.035 -17.276  1.00  0.00      BS   O  
ATOM    389  C2' THY B  13      -0.272   8.983 -18.259  1.00  0.00      BS   C  
ATOM    390  C1' THY B  13       0.391   8.057 -19.356  1.00  0.00      BS   C  
ATOM    391  N1  THY B  13       1.105   6.870 -18.854  1.00  0.00      BS   N  
ATOM    392  C2  THY B  13       0.389   5.757 -18.571  1.00  0.00      BS   C  
ATOM    393  O2  THY B  13      -0.772   5.624 -18.771  1.00  0.00      BS   O  
ATOM    394  N3  THY B  13       1.075   4.685 -18.107  1.00  0.00      BS   N  
ATOM    395  C4  THY B  13       2.450   4.698 -17.769  1.00  0.00      BS   C  
ATOM    396  O4  THY B  13       2.902   3.695 -17.259  1.00  0.00      BS   O  
ATOM    397  C5  THY B  13       3.178   5.885 -18.062  1.00  0.00      BS   C  
ATOM    398  C5M THY B  13       4.673   6.051 -17.581  1.00  0.00      BS   C  
ATOM    399  C6  THY B  13       2.440   6.936 -18.534  1.00  0.00      BS   C  
ATOM    400  H3  THY B  13       0.548   3.826 -18.038  1.00  0.00      BS   H  
ATOM    401  H6  THY B  13       2.980   7.847 -18.791  1.00  0.00      BS   H  
ATOM    402  H1' THY B  13      -0.373   7.777 -20.113  1.00  0.00      BS   H  
ATOM    403  H2' THY B  13      -0.989   9.699 -18.715  1.00  0.00      BS   H  
ATOM    404  H3' THY B  13       1.675   9.259 -17.210  1.00  0.00      BS   H  
ATOM    405  H4' THY B  13       1.031  10.832 -19.836  1.00  0.00      BS   H  
ATOM    406  H5' THY B  13       3.462  10.462 -20.255  1.00  0.00      BS   H  
ATOM    407  H51 THY B  13       4.798   6.159 -16.483  1.00  0.00      BS   H  
ATOM    408  H52 THY B  13       5.174   6.968 -17.960  1.00  0.00      BS   H  
ATOM    409  H53 THY B  13       5.315   5.162 -17.758  1.00  0.00      BS   H  
ATOM    410 H2'' THY B  13      -0.846   8.450 -17.472  1.00  0.00      BS   H  
ATOM    411 H5'' THY B  13       3.107  11.702 -19.007  1.00  0.00      BS   H  
ATOM    412  P   THY B  14       0.344  11.112 -15.691  1.00  0.00      BS   P  
ATOM    413  O1P THY B  14      -0.152  12.485 -15.401  1.00  0.00      BS   O  
ATOM    414  O2P THY B  14       1.613  10.667 -15.070  1.00  0.00      BS   O  
ATOM    415  C5' THY B  14      -2.091  10.369 -15.532  1.00  0.00      BS   C  
ATOM    416  O5' THY B  14      -0.704  10.012 -15.334  1.00  0.00      BS   O  
ATOM    417  C4' THY B  14      -3.061   9.142 -15.248  1.00  0.00      BS   C  
ATOM    418  O4' THY B  14      -2.820   7.980 -16.102  1.00  0.00      BS   O  
ATOM    419  C3' THY B  14      -2.889   8.602 -13.854  1.00  0.00      BS   C  
ATOM    420  O3' THY B  14      -3.493   9.498 -12.951  1.00  0.00      BS   O  
ATOM    421  C2' THY B  14      -3.536   7.301 -14.046  1.00  0.00      BS   C  
ATOM    422  C1' THY B  14      -3.006   6.810 -15.344  1.00  0.00      BS   C  
ATOM    423  N1  THY B  14      -1.683   5.988 -15.215  1.00  0.00      BS   N  
ATOM    424  C2  THY B  14      -1.820   4.616 -14.908  1.00  0.00      BS   C  
ATOM    425  O2  THY B  14      -2.854   3.977 -14.731  1.00  0.00      BS   O  
ATOM    426  N3  THY B  14      -0.607   4.029 -14.661  1.00  0.00      BS   N  
ATOM    427  C4  THY B  14       0.624   4.531 -14.723  1.00  0.00      BS   C  
ATOM    428  O4  THY B  14       1.537   3.761 -14.579  1.00  0.00      BS   O  
ATOM    429  C5  THY B  14       0.653   5.941 -15.024  1.00  0.00      BS   C  
ATOM    430  C5M THY B  14       2.039   6.533 -14.656  1.00  0.00      BS   C  
ATOM    431  C6  THY B  14      -0.464   6.601 -15.213  1.00  0.00      BS   C  
ATOM    432  H3  THY B  14      -0.539   3.022 -14.685  1.00  0.00      BS   H  
ATOM    433  H6  THY B  14      -0.475   7.689 -15.155  1.00  0.00      BS   H  
ATOM    434  H1' THY B  14      -3.794   6.167 -15.792  1.00  0.00      BS   H  
ATOM    435  H2' THY B  14      -4.642   7.375 -14.125  1.00  0.00      BS   H  
ATOM    436  H3' THY B  14      -1.830   8.459 -13.547  1.00  0.00      BS   H  
ATOM    437  H4' THY B  14      -4.130   9.434 -15.316  1.00  0.00      BS   H  
ATOM    438  H5' THY B  14      -2.372  10.574 -16.586  1.00  0.00      BS   H  
ATOM    439  H51 THY B  14       2.242   7.375 -15.352  1.00  0.00      BS   H  
ATOM    440  H52 THY B  14       2.909   5.851 -14.760  1.00  0.00      BS   H  
ATOM    441  H53 THY B  14       2.082   6.948 -13.626  1.00  0.00      BS   H  
ATOM    442 H2'' THY B  14      -3.402   6.678 -13.135  1.00  0.00      BS   H  
ATOM    443 H5'' THY B  14      -2.422  11.223 -14.904  1.00  0.00      BS   H  
ATOM    444  P   ADE B  15      -3.297   9.352 -11.379  1.00  0.00      BS   P  
ATOM    445  O1P ADE B  15      -4.002  10.471 -10.727  1.00  0.00      BS   O  
ATOM    446  O2P ADE B  15      -1.907   9.080 -11.020  1.00  0.00      BS   O  
ATOM    447  C5' ADE B  15      -5.358   7.667 -10.934  1.00  0.00      BS   C  
ATOM    448  O5' ADE B  15      -3.946   8.022 -10.918  1.00  0.00      BS   O  
ATOM    449  C4' ADE B  15      -5.552   6.219 -10.602  1.00  0.00      BS   C  
ATOM    450  O4' ADE B  15      -4.850   5.448 -11.552  1.00  0.00      BS   O  
ATOM    451  C3' ADE B  15      -5.072   5.720  -9.200  1.00  0.00      BS   C  
ATOM    452  O3' ADE B  15      -6.118   6.006  -8.251  1.00  0.00      BS   O  
ATOM    453  C2' ADE B  15      -5.018   4.240  -9.477  1.00  0.00      BS   C  
ATOM    454  C1' ADE B  15      -4.445   4.226 -10.924  1.00  0.00      BS   C  
ATOM    455  N1  ADE B  15      -0.617   0.908 -10.988  1.00  0.00      BS   N  
ATOM    456  C2  ADE B  15      -1.930   0.815 -10.818  1.00  0.00      BS   C  
ATOM    457  N3  ADE B  15      -2.878   1.760 -10.661  1.00  0.00      BS   N  
ATOM    458  C4  ADE B  15      -2.315   2.935 -10.894  1.00  0.00      BS   C  
ATOM    459  C5  ADE B  15      -0.989   3.209 -11.157  1.00  0.00      BS   C  
ATOM    460  C6  ADE B  15      -0.052   2.116 -11.275  1.00  0.00      BS   C  
ATOM    461  N6  ADE B  15       1.283   2.181 -11.551  1.00  0.00      BS   N  
ATOM    462  N7  ADE B  15      -0.797   4.512 -11.338  1.00  0.00      BS   N  
ATOM    463  C8  ADE B  15      -2.002   5.019 -11.197  1.00  0.00      BS   C  
ATOM    464  N9  ADE B  15      -2.966   4.134 -10.969  1.00  0.00      BS   N  
ATOM    465  H2  ADE B  15      -2.323  -0.197 -10.715  1.00  0.00      BS   H  
ATOM    466  H8  ADE B  15      -2.219   6.086 -11.128  1.00  0.00      BS   H  
ATOM    467  H1' ADE B  15      -4.867   3.343 -11.451  1.00  0.00      BS   H  
ATOM    468  H2' ADE B  15      -6.035   3.793  -9.485  1.00  0.00      BS   H  
ATOM    469  H3' ADE B  15      -4.042   6.035  -8.927  1.00  0.00      BS   H  
ATOM    470  H4' ADE B  15      -6.603   5.866 -10.680  1.00  0.00      BS   H  
ATOM    471  H5' ADE B  15      -5.804   7.852 -11.934  1.00  0.00      BS   H  
ATOM    472  H61 ADE B  15       1.631   2.983 -12.037  1.00  0.00      BS   H  
ATOM    473  H62 ADE B  15       1.688   1.341 -11.912  1.00  0.00      BS   H  
ATOM    474 H2'' ADE B  15      -4.397   3.572  -8.842  1.00  0.00      BS   H  
ATOM    475 H5'' ADE B  15      -5.829   8.439 -10.288  1.00  0.00      BS   H  
ATOM    476  P   CYT B  16      -5.750   7.032  -7.008  1.00  0.00      BS   P  
ATOM    477  O1P CYT B  16      -6.813   7.991  -6.732  1.00  0.00      BS   O  
ATOM    478  O2P CYT B  16      -4.430   7.672  -7.207  1.00  0.00      BS   O  
ATOM    479  C5' CYT B  16      -6.574   5.101  -5.335  1.00  0.00      BS   C  
ATOM    480  O5' CYT B  16      -5.631   6.111  -5.696  1.00  0.00      BS   O  
ATOM    481  C4' CYT B  16      -5.955   3.655  -5.273  1.00  0.00      BS   C  
ATOM    482  O4' CYT B  16      -5.162   3.334  -6.431  1.00  0.00      BS   O  
ATOM    483  C3' CYT B  16      -4.950   3.449  -4.141  1.00  0.00      BS   C  
ATOM    484  O3' CYT B  16      -5.602   3.426  -2.820  1.00  0.00      BS   O  
ATOM    485  C2' CYT B  16      -4.406   2.045  -4.468  1.00  0.00      BS   C  
ATOM    486  C1' CYT B  16      -4.363   2.179  -6.113  1.00  0.00      BS   C  
ATOM    487  N1  CYT B  16      -3.011   2.409  -6.667  1.00  0.00      BS   N  
ATOM    488  C2  CYT B  16      -2.242   1.188  -6.785  1.00  0.00      BS   C  
ATOM    489  O2  CYT B  16      -2.756   0.103  -6.399  1.00  0.00      BS   O  
ATOM    490  N3  CYT B  16      -0.941   1.242  -7.129  1.00  0.00      BS   N  
ATOM    491  C4  CYT B  16      -0.416   2.383  -7.458  1.00  0.00      BS   C  
ATOM    492  N4  CYT B  16       0.903   2.283  -7.974  1.00  0.00      BS   N  
ATOM    493  C5  CYT B  16      -1.061   3.606  -7.383  1.00  0.00      BS   C  
ATOM    494  C6  CYT B  16      -2.260   3.587  -6.754  1.00  0.00      BS   C  
ATOM    495  H5  CYT B  16      -0.579   4.561  -7.595  1.00  0.00      BS   H  
ATOM    496  H6  CYT B  16      -2.870   4.487  -6.690  1.00  0.00      BS   H  
ATOM    497  H1' CYT B  16      -4.993   1.448  -6.664  1.00  0.00      BS   H  
ATOM    498  H2' CYT B  16      -5.131   1.239  -4.224  1.00  0.00      BS   H  
ATOM    499  H3' CYT B  16      -4.152   4.216  -4.244  1.00  0.00      BS   H  
ATOM    500  H4' CYT B  16      -6.780   2.911  -5.256  1.00  0.00      BS   H  
ATOM    501  H41 CYT B  16       1.392   1.423  -8.112  1.00  0.00      BS   H  
ATOM    502  H5' CYT B  16      -7.438   5.077  -6.032  1.00  0.00      BS   H  
ATOM    503  H42 CYT B  16       1.458   3.032  -8.336  1.00  0.00      BS   H  
ATOM    504 H2'' CYT B  16      -3.467   1.667  -4.010  1.00  0.00      BS   H  
ATOM    505 H5'' CYT B  16      -6.978   5.319  -4.323  1.00  0.00      BS   H  
ATOM    506  P   ADE B  17      -4.727   3.731  -1.570  1.00  0.00      BS   P  
ATOM    507  O1P ADE B  17      -5.562   4.422  -0.621  1.00  0.00      BS   O  
ATOM    508  O2P ADE B  17      -3.516   4.533  -2.023  1.00  0.00      BS   O  
ATOM    509  C5' ADE B  17      -5.272   1.342  -0.737  1.00  0.00      BS   C  
ATOM    510  O5' ADE B  17      -4.342   2.377  -1.009  1.00  0.00      BS   O  
ATOM    511  C4' ADE B  17      -4.483   0.180  -0.156  1.00  0.00      BS   C  
ATOM    512  O4' ADE B  17      -3.446  -0.263  -1.046  1.00  0.00      BS   O  
ATOM    513  C3' ADE B  17      -3.788   0.345   1.277  1.00  0.00      BS   C  
ATOM    514  O3' ADE B  17      -3.998  -0.769   2.167  1.00  0.00      BS   O  
ATOM    515  C2' ADE B  17      -2.368   0.636   0.908  1.00  0.00      BS   C  
ATOM    516  C1' ADE B  17      -2.214  -0.300  -0.299  1.00  0.00      BS   C  
ATOM    517  N1  ADE B  17       2.671  -0.593  -2.003  1.00  0.00      BS   N  
ATOM    518  C2  ADE B  17       1.975  -1.263  -1.170  1.00  0.00      BS   C  
ATOM    519  N3  ADE B  17       0.668  -1.203  -0.847  1.00  0.00      BS   N  
ATOM    520  C4  ADE B  17       0.090  -0.169  -1.445  1.00  0.00      BS   C  
ATOM    521  C5  ADE B  17       0.708   0.697  -2.328  1.00  0.00      BS   C  
ATOM    522  C6  ADE B  17       2.064   0.465  -2.605  1.00  0.00      BS   C  
ATOM    523  N6  ADE B  17       2.690   1.340  -3.378  1.00  0.00      BS   N  
ATOM    524  N7  ADE B  17      -0.215   1.632  -2.768  1.00  0.00      BS   N  
ATOM    525  C8  ADE B  17      -1.308   1.465  -2.027  1.00  0.00      BS   C  
ATOM    526  N9  ADE B  17      -1.133   0.304  -1.229  1.00  0.00      BS   N  
ATOM    527  H2  ADE B  17       2.499  -2.085  -0.682  1.00  0.00      BS   H  
ATOM    528  H8  ADE B  17      -2.233   2.040  -2.000  1.00  0.00      BS   H  
ATOM    529  H1' ADE B  17      -2.204  -1.344   0.078  1.00  0.00      BS   H  
ATOM    530  H2' ADE B  17      -1.606   0.297   1.641  1.00  0.00      BS   H  
ATOM    531  H3' ADE B  17      -4.323   1.246   1.647  1.00  0.00      BS   H  
ATOM    532  H4' ADE B  17      -5.202  -0.661  -0.061  1.00  0.00      BS   H  
ATOM    533  H5' ADE B  17      -5.791   1.010  -1.662  1.00  0.00      BS   H  
ATOM    534  H61 ADE B  17       3.663   1.248  -3.587  1.00  0.00      BS   H  
ATOM    535  H62 ADE B  17       2.348   2.241  -3.643  1.00  0.00      BS   H  
ATOM    536 H2'' ADE B  17      -2.245   1.717   0.685  1.00  0.00      BS   H  
ATOM    537 H5'' ADE B  17      -6.048   1.580   0.022  1.00  0.00      BS   H  
ATOM    538  P   ADE B  18      -3.569  -0.827   3.684  1.00  0.00      BS   P  
ATOM    539  O1P ADE B  18      -4.208  -1.971   4.351  1.00  0.00      BS   O  
ATOM    540  O2P ADE B  18      -3.863   0.433   4.312  1.00  0.00      BS   O  
ATOM    541  C5' ADE B  18      -1.361  -2.207   4.080  1.00  0.00      BS   C  
ATOM    542  O5' ADE B  18      -1.973  -1.070   3.555  1.00  0.00      BS   O  
ATOM    543  C4' ADE B  18       0.215  -2.268   4.068  1.00  0.00      BS   C  
ATOM    544  O4' ADE B  18       0.692  -2.046   2.715  1.00  0.00      BS   O  
ATOM    545  C3' ADE B  18       0.950  -1.210   4.902  1.00  0.00      BS   C  
ATOM    546  O3' ADE B  18       1.044  -1.512   6.269  1.00  0.00      BS   O  
ATOM    547  C2' ADE B  18       2.289  -1.200   4.282  1.00  0.00      BS   C  
ATOM    548  C1' ADE B  18       2.062  -1.550   2.793  1.00  0.00      BS   C  
ATOM    549  N1  ADE B  18       5.449   1.239   0.201  1.00  0.00      BS   N  
ATOM    550  C2  ADE B  18       5.587   0.170   0.958  1.00  0.00      BS   C  
ATOM    551  N3  ADE B  18       4.694  -0.642   1.524  1.00  0.00      BS   N  
ATOM    552  C4  ADE B  18       3.437  -0.031   1.310  1.00  0.00      BS   C  
ATOM    553  C5  ADE B  18       3.122   1.128   0.614  1.00  0.00      BS   C  
ATOM    554  C6  ADE B  18       4.182   1.765  -0.015  1.00  0.00      BS   C  
ATOM    555  N6  ADE B  18       4.079   2.936  -0.701  1.00  0.00      BS   N  
ATOM    556  N7  ADE B  18       1.762   1.546   0.866  1.00  0.00      BS   N  
ATOM    557  C8  ADE B  18       1.295   0.577   1.602  1.00  0.00      BS   C  
ATOM    558  N9  ADE B  18       2.271  -0.391   1.871  1.00  0.00      BS   N  
ATOM    559  H2  ADE B  18       6.662   0.024   1.060  1.00  0.00      BS   H  
ATOM    560  H8  ADE B  18       0.288   0.358   1.960  1.00  0.00      BS   H  
ATOM    561  H1' ADE B  18       2.601  -2.478   2.507  1.00  0.00      BS   H  
ATOM    562  H2' ADE B  18       2.806  -2.111   4.653  1.00  0.00      BS   H  
ATOM    563  H3' ADE B  18       0.428  -0.241   4.746  1.00  0.00      BS   H  
ATOM    564  H4' ADE B  18       0.640  -3.250   4.370  1.00  0.00      BS   H  
ATOM    565  H5' ADE B  18      -1.672  -3.108   3.510  1.00  0.00      BS   H  
ATOM    566  H61 ADE B  18       4.963   3.404  -0.742  1.00  0.00      BS   H  
ATOM    567  H62 ADE B  18       3.304   3.257  -1.245  1.00  0.00      BS   H  
ATOM    568 H2'' ADE B  18       2.783  -0.221   4.461  1.00  0.00      BS   H  
ATOM    569 H5'' ADE B  18      -1.699  -2.349   5.129  1.00  0.00      BS   H  
ATOM    570  P   CYT B  19       1.566  -0.492   7.327  1.00  0.00      BS   P  
ATOM    571  O1P CYT B  19       1.234  -1.022   8.709  1.00  0.00      BS   O  
ATOM    572  O2P CYT B  19       1.093   0.865   7.077  1.00  0.00      BS   O  
ATOM    573  C5' CYT B  19       3.728  -1.900   7.448  1.00  0.00      BS   C  
ATOM    574  O5' CYT B  19       3.093  -0.583   7.251  1.00  0.00      BS   O  
ATOM    575  C4' CYT B  19       5.259  -1.754   7.386  1.00  0.00      BS   C  
ATOM    576  O4' CYT B  19       5.711  -1.210   6.119  1.00  0.00      BS   O  
ATOM    577  C3' CYT B  19       5.879  -0.874   8.407  1.00  0.00      BS   C  
ATOM    578  O3' CYT B  19       7.125  -1.342   8.968  1.00  0.00      BS   O  
ATOM    579  C2' CYT B  19       6.097   0.479   7.743  1.00  0.00      BS   C  
ATOM    580  C1' CYT B  19       6.519  -0.065   6.301  1.00  0.00      BS   C  
ATOM    581  N1  CYT B  19       6.268   0.929   5.260  1.00  0.00      BS   N  
ATOM    582  C2  CYT B  19       7.276   1.358   4.393  1.00  0.00      BS   C  
ATOM    583  O2  CYT B  19       8.444   0.984   4.510  1.00  0.00      BS   O  
ATOM    584  N3  CYT B  19       6.951   2.343   3.541  1.00  0.00      BS   N  
ATOM    585  C4  CYT B  19       5.692   2.828   3.400  1.00  0.00      BS   C  
ATOM    586  N4  CYT B  19       5.338   3.709   2.453  1.00  0.00      BS   N  
ATOM    587  C5  CYT B  19       4.661   2.403   4.249  1.00  0.00      BS   C  
ATOM    588  C6  CYT B  19       4.963   1.449   5.137  1.00  0.00      BS   C  
ATOM    589  H5  CYT B  19       3.677   2.828   4.053  1.00  0.00      BS   H  
ATOM    590  H6  CYT B  19       4.197   1.118   5.838  1.00  0.00      BS   H  
ATOM    591  H1' CYT B  19       7.555  -0.465   6.320  1.00  0.00      BS   H  
ATOM    592  H2' CYT B  19       6.863   1.186   8.128  1.00  0.00      BS   H  
ATOM    593  H3' CYT B  19       5.105  -0.717   9.189  1.00  0.00      BS   H  
ATOM    594  H4' CYT B  19       5.713  -2.764   7.471  1.00  0.00      BS   H  
ATOM    595  H41 CYT B  19       6.049   4.251   2.004  1.00  0.00      BS   H  
ATOM    596  H5' CYT B  19       3.389  -2.656   6.708  1.00  0.00      BS   H  
ATOM    597  H42 CYT B  19       4.361   3.902   2.372  1.00  0.00      BS   H  
ATOM    598 H2'' CYT B  19       5.129   1.025   7.715  1.00  0.00      BS   H  
ATOM    599 H5'' CYT B  19       3.563  -2.222   8.498  1.00  0.00      BS   H  
ATOM    600  P   ADE B  20       8.004  -0.799  10.040  1.00  0.00      BS   P  
ATOM    601  O1P ADE B  20       8.608  -1.949  10.761  1.00  0.00      BS   O  
ATOM    602  O2P ADE B  20       7.303   0.211  10.858  1.00  0.00      BS   O  
ATOM    603  C5' ADE B  20      10.393  -0.735   8.927  1.00  0.00      BS   C  
ATOM    604  O5' ADE B  20       9.184  -0.055   9.306  1.00  0.00      BS   O  
ATOM    605  C4' ADE B  20      11.543   0.301   8.608  1.00  0.00      BS   C  
ATOM    606  O4' ADE B  20      11.118   1.100   7.458  1.00  0.00      BS   O  
ATOM    607  C3' ADE B  20      11.881   1.292   9.772  1.00  0.00      BS   C  
ATOM    608  O3' ADE B  20      13.232   1.546   9.966  1.00  0.00      BS   O  
ATOM    609  C2' ADE B  20      11.222   2.555   9.266  1.00  0.00      BS   C  
ATOM    610  C1' ADE B  20      11.238   2.441   7.708  1.00  0.00      BS   C  
ATOM    611  N1  ADE B  20       9.957   6.108   4.395  1.00  0.00      BS   N  
ATOM    612  C2  ADE B  20      11.154   5.565   4.730  1.00  0.00      BS   C  
ATOM    613  N3  ADE B  20      11.361   4.656   5.700  1.00  0.00      BS   N  
ATOM    614  C4  ADE B  20      10.203   4.156   6.185  1.00  0.00      BS   C  
ATOM    615  C5  ADE B  20       8.932   4.597   5.976  1.00  0.00      BS   C  
ATOM    616  C6  ADE B  20       8.840   5.652   4.988  1.00  0.00      BS   C  
ATOM    617  N6  ADE B  20       7.646   6.181   4.580  1.00  0.00      BS   N  
ATOM    618  N7  ADE B  20       8.017   3.860   6.654  1.00  0.00      BS   N  
ATOM    619  C8  ADE B  20       8.763   3.014   7.299  1.00  0.00      BS   C  
ATOM    620  N9  ADE B  20      10.087   3.195   7.117  1.00  0.00      BS   N  
ATOM    621  H2  ADE B  20      12.040   5.866   4.170  1.00  0.00      BS   H  
ATOM    622  H8  ADE B  20       8.373   2.211   7.923  1.00  0.00      BS   H  
ATOM    623  H1' ADE B  20      12.225   2.808   7.354  1.00  0.00      BS   H  
ATOM    624  H2' ADE B  20      11.638   3.558   9.506  1.00  0.00      BS   H  
ATOM    625  H3' ADE B  20      11.371   0.942  10.695  1.00  0.00      BS   H  
ATOM    626  H4' ADE B  20      12.455  -0.282   8.354  1.00  0.00      BS   H  
ATOM    627  H5' ADE B  20      10.255  -1.316   7.991  1.00  0.00      BS   H  
ATOM    628  H61 ADE B  20       7.691   6.761   3.766  1.00  0.00      BS   H  
ATOM    629  H62 ADE B  20       6.746   6.192   5.016  1.00  0.00      BS   H  
ATOM    630  H3T ADE B  20      13.191   2.369  10.460  1.00  0.00      BS   H  
ATOM    631 H2'' ADE B  20      10.164   2.484   9.597  1.00  0.00      BS   H  
ATOM    632 H5'' ADE B  20      10.664  -1.407   9.770  1.00  0.00      BS   H  
TER   
ATOM    633  C5' URA R   1      11.131  13.315  -1.065  1.00  0.00      R    C  
ATOM    634  O5' URA R   1       9.799  12.809  -1.048  1.00  0.00      R    O  
ATOM    635  C4' URA R   1      12.075  12.375  -0.428  1.00  0.00      R    C  
ATOM    636  O4' URA R   1      11.783  12.271   1.047  1.00  0.00      R    O  
ATOM    637  C3' URA R   1      12.123  10.896  -0.833  1.00  0.00      R    C  
ATOM    638  O3' URA R   1      12.694  10.762  -2.158  1.00  0.00      R    O  
ATOM    639  C2' URA R   1      12.756  10.208   0.311  1.00  0.00      R    C  
ATOM    640  O2' URA R   1      14.105  10.560   0.452  1.00  0.00      R    O  
ATOM    641  C1' URA R   1      12.043  10.911   1.502  1.00  0.00      R    C  
ATOM    642  N1  URA R   1      10.779  10.172   1.842  1.00  0.00      R    N  
ATOM    643  C2  URA R   1      10.878   9.092   2.650  1.00  0.00      R    C  
ATOM    644  O2  URA R   1      11.970   8.770   3.176  1.00  0.00      R    O  
ATOM    645  N3  URA R   1       9.713   8.444   2.793  1.00  0.00      R    N  
ATOM    646  C4  URA R   1       8.518   8.627   2.123  1.00  0.00      R    C  
ATOM    647  O4  URA R   1       7.574   7.894   2.330  1.00  0.00      R    O  
ATOM    648  C5  URA R   1       8.504   9.720   1.301  1.00  0.00      R    C  
ATOM    649  C6  URA R   1       9.616  10.456   1.121  1.00  0.00      R    C  
ATOM    650  H3  URA R   1       9.769   7.643   3.405  1.00  0.00      R    H  
ATOM    651  H5  URA R   1       7.563   9.968   0.809  1.00  0.00      R    H  
ATOM    652  H6  URA R   1       9.387  11.441   0.716  1.00  0.00      R    H  
ATOM    653  H1' URA R   1      12.753  11.006   2.352  1.00  0.00      R    H  
ATOM    654  H2' URA R   1      14.442  10.226   1.287  1.00  0.00      R    H  
ATOM    655  H3' URA R   1      11.049  10.614  -0.849  1.00  0.00      R    H  
ATOM    656  H4' URA R   1      13.101  12.773  -0.584  1.00  0.00      R    H  
ATOM    657  H5' URA R   1      11.068  14.272  -0.504  1.00  0.00      R    H  
ATOM    658  H5T URA R   1       9.268  13.425  -0.537  1.00  0.00      R    H  
ATOM    659 H2'' URA R   1      12.575   9.112   0.303  1.00  0.00      R    H  
ATOM    660 H5'' URA R   1      11.531  13.552  -2.073  1.00  0.00      R    H  
ATOM    661  P   GUA R   2      12.366   9.507  -3.075  1.00  0.00      R    P  
ATOM    662  O1P GUA R   2      13.071   9.685  -4.400  1.00  0.00      R    O  
ATOM    663  O2P GUA R   2      10.905   9.351  -3.184  1.00  0.00      R    O  
ATOM    664  C5' GUA R   2      14.458   8.045  -2.277  1.00  0.00      R    C  
ATOM    665  O5' GUA R   2      12.968   8.218  -2.394  1.00  0.00      R    O  
ATOM    666  C4' GUA R   2      14.840   6.849  -1.405  1.00  0.00      R    C  
ATOM    667  O4' GUA R   2      14.075   7.021  -0.179  1.00  0.00      R    O  
ATOM    668  C3' GUA R   2      14.269   5.528  -1.992  1.00  0.00      R    C  
ATOM    669  O3' GUA R   2      15.077   5.024  -3.109  1.00  0.00      R    O  
ATOM    670  C2' GUA R   2      14.104   4.692  -0.718  1.00  0.00      R    C  
ATOM    671  O2' GUA R   2      15.282   4.090  -0.366  1.00  0.00      R    O  
ATOM    672  C1' GUA R   2      13.714   5.704   0.270  1.00  0.00      R    C  
ATOM    673  N1  GUA R   2       9.520   3.428   2.247  1.00  0.00      R    N  
ATOM    674  C2  GUA R   2      10.794   3.052   2.382  1.00  0.00      R    C  
ATOM    675  N2  GUA R   2      10.990   2.143   3.337  1.00  0.00      R    N  
ATOM    676  N3  GUA R   2      11.795   3.664   1.800  1.00  0.00      R    N  
ATOM    677  C4  GUA R   2      11.414   4.749   1.114  1.00  0.00      R    C  
ATOM    678  C5  GUA R   2      10.168   5.232   0.965  1.00  0.00      R    C  
ATOM    679  C6  GUA R   2       9.063   4.502   1.492  1.00  0.00      R    C  
ATOM    680  O6  GUA R   2       7.893   4.846   1.487  1.00  0.00      R    O  
ATOM    681  N7  GUA R   2      10.063   6.354   0.151  1.00  0.00      R    N  
ATOM    682  C8  GUA R   2      11.290   6.657  -0.097  1.00  0.00      R    C  
ATOM    683  N9  GUA R   2      12.216   5.686   0.482  1.00  0.00      R    N  
ATOM    684  H1  GUA R   2       8.809   2.840   2.660  1.00  0.00      R    H  
ATOM    685  H8  GUA R   2      11.704   7.411  -0.765  1.00  0.00      R    H  
ATOM    686  H1' GUA R   2      14.251   5.630   1.240  1.00  0.00      R    H  
ATOM    687  H2' GUA R   2      15.083   3.207  -0.045  1.00  0.00      R    H  
ATOM    688  H21 GUA R   2      10.242   1.742   3.865  1.00  0.00      R    H  
ATOM    689  H3' GUA R   2      13.240   5.765  -2.338  1.00  0.00      R    H  
ATOM    690  H22 GUA R   2      11.873   1.684   3.430  1.00  0.00      R    H  
ATOM    691  H4' GUA R   2      15.937   6.689  -1.330  1.00  0.00      R    H  
ATOM    692  H5' GUA R   2      14.857   8.972  -1.813  1.00  0.00      R    H  
ATOM    693 H2'' GUA R   2      13.324   3.930  -0.930  1.00  0.00      R    H  
ATOM    694 H5'' GUA R   2      14.889   7.878  -3.287  1.00  0.00      R    H  
ATOM    695  P   URA R   3      14.404   3.934  -4.062  1.00  0.00      R    P  
ATOM    696  O1P URA R   3      15.473   3.230  -4.855  1.00  0.00      R    O  
ATOM    697  O2P URA R   3      13.283   4.539  -4.811  1.00  0.00      R    O  
ATOM    698  C5' URA R   3      14.388   1.807  -2.542  1.00  0.00      R    C  
ATOM    699  O5' URA R   3      13.668   2.888  -3.226  1.00  0.00      R    O  
ATOM    700  C4' URA R   3      13.505   0.813  -1.744  1.00  0.00      R    C  
ATOM    701  O4' URA R   3      12.721   1.506  -0.693  1.00  0.00      R    O  
ATOM    702  C3' URA R   3      12.501   0.080  -2.594  1.00  0.00      R    C  
ATOM    703  O3' URA R   3      13.075  -0.952  -3.315  1.00  0.00      R    O  
ATOM    704  C2' URA R   3      11.425  -0.307  -1.571  1.00  0.00      R    C  
ATOM    705  O2' URA R   3      11.662  -1.497  -0.847  1.00  0.00      R    O  
ATOM    706  C1' URA R   3      11.475   0.882  -0.579  1.00  0.00      R    C  
ATOM    707  N1  URA R   3      10.416   1.800  -0.827  1.00  0.00      R    N  
ATOM    708  C2  URA R   3       9.144   1.496  -0.253  1.00  0.00      R    C  
ATOM    709  O2  URA R   3       8.988   0.450   0.441  1.00  0.00      R    O  
ATOM    710  N3  URA R   3       8.157   2.353  -0.535  1.00  0.00      R    N  
ATOM    711  C4  URA R   3       8.154   3.475  -1.311  1.00  0.00      R    C  
ATOM    712  O4  URA R   3       7.179   4.164  -1.409  1.00  0.00      R    O  
ATOM    713  C5  URA R   3       9.447   3.739  -1.850  1.00  0.00      R    C  
ATOM    714  C6  URA R   3      10.525   2.998  -1.568  1.00  0.00      R    C  
ATOM    715  H3  URA R   3       7.345   2.023  -0.031  1.00  0.00      R    H  
ATOM    716  H5  URA R   3       9.607   4.627  -2.459  1.00  0.00      R    H  
ATOM    717  H6  URA R   3      11.561   3.269  -1.769  1.00  0.00      R    H  
ATOM    718  H1' URA R   3      11.477   0.523   0.472  1.00  0.00      R    H  
ATOM    719  H2' URA R   3      11.083  -2.158  -1.231  1.00  0.00      R    H  
ATOM    720  H3' URA R   3      12.172   0.937  -3.219  1.00  0.00      R    H  
ATOM    721  H4' URA R   3      14.161   0.002  -1.364  1.00  0.00      R    H  
ATOM    722  H5' URA R   3      15.130   2.183  -1.806  1.00  0.00      R    H  
ATOM    723 H2'' URA R   3      10.481  -0.367  -2.156  1.00  0.00      R    H  
ATOM    724 H5'' URA R   3      14.848   1.090  -3.256  1.00  0.00      R    H  
ATOM    725  P   URA R   4      12.294  -1.507  -4.538  1.00  0.00      R    P  
ATOM    726  O1P URA R   4      13.176  -2.462  -5.181  1.00  0.00      R    O  
ATOM    727  O2P URA R   4      12.005  -0.365  -5.361  1.00  0.00      R    O  
ATOM    728  C5' URA R   4      11.075  -3.569  -3.544  1.00  0.00      R    C  
ATOM    729  O5' URA R   4      11.019  -2.249  -4.045  1.00  0.00      R    O  
ATOM    730  C4' URA R   4       9.920  -4.041  -2.756  1.00  0.00      R    C  
ATOM    731  O4' URA R   4       9.530  -2.922  -1.856  1.00  0.00      R    O  
ATOM    732  C3' URA R   4       8.651  -4.507  -3.466  1.00  0.00      R    C  
ATOM    733  O3' URA R   4       8.811  -5.829  -4.081  1.00  0.00      R    O  
ATOM    734  C2' URA R   4       7.674  -4.385  -2.294  1.00  0.00      R    C  
ATOM    735  O2' URA R   4       7.860  -5.288  -1.280  1.00  0.00      R    O  
ATOM    736  C1' URA R   4       8.121  -3.025  -1.688  1.00  0.00      R    C  
ATOM    737  N1  URA R   4       7.429  -1.852  -2.321  1.00  0.00      R    N  
ATOM    738  C2  URA R   4       6.125  -1.554  -1.943  1.00  0.00      R    C  
ATOM    739  O2  URA R   4       5.464  -2.207  -1.132  1.00  0.00      R    O  
ATOM    740  N3  URA R   4       5.575  -0.495  -2.621  1.00  0.00      R    N  
ATOM    741  C4  URA R   4       6.137   0.308  -3.541  1.00  0.00      R    C  
ATOM    742  O4  URA R   4       5.498   1.206  -4.033  1.00  0.00      R    O  
ATOM    743  C5  URA R   4       7.498  -0.032  -3.910  1.00  0.00      R    C  
ATOM    744  C6  URA R   4       8.020  -1.168  -3.412  1.00  0.00      R    C  
ATOM    745  H3  URA R   4       4.692  -0.180  -2.247  1.00  0.00      R    H  
ATOM    746  H5  URA R   4       7.874   0.450  -4.812  1.00  0.00      R    H  
ATOM    747  H6  URA R   4       9.049  -1.376  -3.704  1.00  0.00      R    H  
ATOM    748  H1' URA R   4       7.841  -2.933  -0.617  1.00  0.00      R    H  
ATOM    749  H2' URA R   4       6.992  -5.462  -0.906  1.00  0.00      R    H  
ATOM    750  H3' URA R   4       8.531  -3.657  -4.170  1.00  0.00      R    H  
ATOM    751  H4' URA R   4      10.217  -4.868  -2.077  1.00  0.00      R    H  
ATOM    752  H5' URA R   4      11.977  -3.585  -2.896  1.00  0.00      R    H  
ATOM    753 H2'' URA R   4       6.605  -4.293  -2.583  1.00  0.00      R    H  
ATOM    754 H5'' URA R   4      11.050  -4.283  -4.395  1.00  0.00      R    H  
ATOM    755  P   GUA R   5       7.874  -6.074  -5.332  1.00  0.00      R    P  
ATOM    756  O1P GUA R   5       7.977  -7.548  -5.671  1.00  0.00      R    O  
ATOM    757  O2P GUA R   5       8.200  -5.041  -6.366  1.00  0.00      R    O  
ATOM    758  C5' GUA R   5       5.735  -6.807  -4.120  1.00  0.00      R    C  
ATOM    759  O5' GUA R   5       6.353  -5.789  -4.848  1.00  0.00      R    O  
ATOM    760  C4' GUA R   5       4.259  -6.579  -3.715  1.00  0.00      R    C  
ATOM    761  O4' GUA R   5       3.904  -5.395  -2.985  1.00  0.00      R    O  
ATOM    762  C3' GUA R   5       3.395  -6.561  -4.970  1.00  0.00      R    C  
ATOM    763  O3' GUA R   5       3.300  -7.875  -5.551  1.00  0.00      R    O  
ATOM    764  C2' GUA R   5       2.079  -5.946  -4.375  1.00  0.00      R    C  
ATOM    765  O2' GUA R   5       1.388  -6.886  -3.625  1.00  0.00      R    O  
ATOM    766  C1' GUA R   5       2.647  -4.870  -3.493  1.00  0.00      R    C  
ATOM    767  N1  GUA R   5       0.544  -0.900  -5.670  1.00  0.00      R    N  
ATOM    768  C2  GUA R   5      -0.054  -1.794  -4.763  1.00  0.00      R    C  
ATOM    769  N2  GUA R   5      -1.271  -1.414  -4.420  1.00  0.00      R    N  
ATOM    770  N3  GUA R   5       0.650  -2.722  -4.198  1.00  0.00      R    N  
ATOM    771  C4  GUA R   5       1.958  -2.696  -4.448  1.00  0.00      R    C  
ATOM    772  C5  GUA R   5       2.663  -1.787  -5.241  1.00  0.00      R    C  
ATOM    773  C6  GUA R   5       1.902  -0.856  -5.956  1.00  0.00      R    C  
ATOM    774  O6  GUA R   5       2.306  -0.134  -6.837  1.00  0.00      R    O  
ATOM    775  N7  GUA R   5       4.032  -2.014  -5.235  1.00  0.00      R    N  
ATOM    776  C8  GUA R   5       4.188  -3.200  -4.684  1.00  0.00      R    C  
ATOM    777  N9  GUA R   5       2.953  -3.639  -4.167  1.00  0.00      R    N  
ATOM    778  H1  GUA R   5       0.004  -0.304  -6.281  1.00  0.00      R    H  
ATOM    779  H8  GUA R   5       5.173  -3.658  -4.594  1.00  0.00      R    H  
ATOM    780  H1' GUA R   5       1.886  -4.766  -2.689  1.00  0.00      R    H  
ATOM    781  H2' GUA R   5       0.705  -6.454  -3.106  1.00  0.00      R    H  
ATOM    782  H21 GUA R   5      -1.695  -0.849  -5.127  1.00  0.00      R    H  
ATOM    783  H3' GUA R   5       3.860  -5.777  -5.607  1.00  0.00      R    H  
ATOM    784  H22 GUA R   5      -1.697  -2.022  -3.749  1.00  0.00      R    H  
ATOM    785  H4' GUA R   5       3.897  -7.413  -3.075  1.00  0.00      R    H  
ATOM    786  H5' GUA R   5       6.236  -6.859  -3.129  1.00  0.00      R    H  
ATOM    787 H2'' GUA R   5       1.411  -5.465  -5.122  1.00  0.00      R    H  
ATOM    788 H5'' GUA R   5       5.821  -7.768  -4.671  1.00  0.00      R    H  
ATOM    789  P   URA R   6       3.149  -7.977  -7.167  1.00  0.00      R    P  
ATOM    790  O1P URA R   6       2.818  -9.363  -7.512  1.00  0.00      R    O  
ATOM    791  O2P URA R   6       4.357  -7.348  -7.836  1.00  0.00      R    O  
ATOM    792  C5' URA R   6       0.523  -7.362  -7.042  1.00  0.00      R    C  
ATOM    793  O5' URA R   6       1.851  -7.082  -7.502  1.00  0.00      R    O  
ATOM    794  C4' URA R   6      -0.486  -6.425  -7.648  1.00  0.00      R    C  
ATOM    795  O4' URA R   6      -0.186  -5.057  -7.237  1.00  0.00      R    O  
ATOM    796  C3' URA R   6      -0.400  -6.273  -9.128  1.00  0.00      R    C  
ATOM    797  O3' URA R   6      -1.097  -7.401  -9.751  1.00  0.00      R    O  
ATOM    798  C2' URA R   6      -1.151  -4.924  -9.304  1.00  0.00      R    C  
ATOM    799  O2' URA R   6      -2.574  -5.075  -9.289  1.00  0.00      R    O  
ATOM    800  C1' URA R   6      -0.712  -4.143  -8.138  1.00  0.00      R    C  
ATOM    801  N1  URA R   6       0.301  -3.118  -8.563  1.00  0.00      R    N  
ATOM    802  C2  URA R   6      -0.083  -1.922  -9.168  1.00  0.00      R    C  
ATOM    803  O2  URA R   6      -1.263  -1.719  -9.448  1.00  0.00      R    O  
ATOM    804  N3  URA R   6       0.878  -1.101  -9.586  1.00  0.00      R    N  
ATOM    805  C4  URA R   6       2.241  -1.350  -9.626  1.00  0.00      R    C  
ATOM    806  O4  URA R   6       3.054  -0.502 -10.008  1.00  0.00      R    O  
ATOM    807  C5  URA R   6       2.604  -2.613  -8.991  1.00  0.00      R    C  
ATOM    808  C6  URA R   6       1.636  -3.446  -8.511  1.00  0.00      R    C  
ATOM    809  H3  URA R   6       0.540  -0.205  -9.907  1.00  0.00      R    H  
ATOM    810  H5  URA R   6       3.680  -2.742  -8.866  1.00  0.00      R    H  
ATOM    811  H6  URA R   6       1.919  -4.337  -7.949  1.00  0.00      R    H  
ATOM    812  H1' URA R   6      -1.602  -3.617  -7.733  1.00  0.00      R    H  
ATOM    813  H2' URA R   6      -2.802  -5.196 -10.214  1.00  0.00      R    H  
ATOM    814  H3' URA R   6       0.651  -6.177  -9.474  1.00  0.00      R    H  
ATOM    815  H4' URA R   6      -1.481  -6.739  -7.266  1.00  0.00      R    H  
ATOM    816  H5' URA R   6       0.389  -7.382  -5.939  1.00  0.00      R    H  
ATOM    817 H2'' URA R   6      -0.902  -4.481 -10.292  1.00  0.00      R    H  
ATOM    818 H5'' URA R   6       0.229  -8.376  -7.389  1.00  0.00      R    H  
ATOM    819  P   ADE R   7      -0.976  -7.448 -11.357  1.00  0.00      R    P  
ATOM    820  O1P ADE R   7      -1.543  -8.757 -11.803  1.00  0.00      R    O  
ATOM    821  O2P ADE R   7       0.354  -7.077 -11.809  1.00  0.00      R    O  
ATOM    822  C5' ADE R   7      -3.362  -6.501 -11.986  1.00  0.00      R    C  
ATOM    823  O5' ADE R   7      -1.973  -6.305 -11.903  1.00  0.00      R    O  
ATOM    824  C4' ADE R   7      -3.978  -5.184 -12.566  1.00  0.00      R    C  
ATOM    825  O4' ADE R   7      -3.489  -3.987 -11.894  1.00  0.00      R    O  
ATOM    826  C3' ADE R   7      -3.754  -4.962 -14.105  1.00  0.00      R    C  
ATOM    827  O3' ADE R   7      -4.603  -5.871 -14.838  1.00  0.00      R    O  
ATOM    828  C2' ADE R   7      -4.080  -3.479 -14.136  1.00  0.00      R    C  
ATOM    829  O2' ADE R   7      -5.485  -3.272 -14.069  1.00  0.00      R    O  
ATOM    830  C1' ADE R   7      -3.489  -2.986 -12.833  1.00  0.00      R    C  
ATOM    831  N1  ADE R   7      -1.018   1.266 -14.387  1.00  0.00      R    N  
ATOM    832  C2  ADE R   7      -2.284   1.066 -14.054  1.00  0.00      R    C  
ATOM    833  N3  ADE R   7      -2.823  -0.031 -13.557  1.00  0.00      R    N  
ATOM    834  C4  ADE R   7      -1.911  -1.064 -13.457  1.00  0.00      R    C  
ATOM    835  C5  ADE R   7      -0.566  -0.956 -13.674  1.00  0.00      R    C  
ATOM    836  C6  ADE R   7      -0.116   0.292 -14.205  1.00  0.00      R    C  
ATOM    837  N6  ADE R   7       1.208   0.679 -14.297  1.00  0.00      R    N  
ATOM    838  N7  ADE R   7       0.084  -2.230 -13.448  1.00  0.00      R    N  
ATOM    839  C8  ADE R   7      -0.902  -3.011 -13.117  1.00  0.00      R    C  
ATOM    840  N9  ADE R   7      -2.164  -2.405 -13.088  1.00  0.00      R    N  
ATOM    841  H2  ADE R   7      -3.016   1.843 -14.272  1.00  0.00      R    H  
ATOM    842  H8  ADE R   7      -0.686  -4.064 -12.936  1.00  0.00      R    H  
ATOM    843  H1' ADE R   7      -4.142  -2.147 -12.508  1.00  0.00      R    H  
ATOM    844  H2' ADE R   7      -5.679  -2.867 -14.918  1.00  0.00      R    H  
ATOM    845  H3' ADE R   7      -2.655  -5.077 -14.225  1.00  0.00      R    H  
ATOM    846  H4' ADE R   7      -5.061  -5.065 -12.344  1.00  0.00      R    H  
ATOM    847  H5' ADE R   7      -3.796  -6.785 -11.004  1.00  0.00      R    H  
ATOM    848  H61 ADE R   7       1.985   0.058 -14.194  1.00  0.00      R    H  
ATOM    849  H62 ADE R   7       1.447   1.649 -14.322  1.00  0.00      R    H  
ATOM    850 H2'' ADE R   7      -3.671  -3.074 -15.086  1.00  0.00      R    H  
ATOM    851 H5'' ADE R   7      -3.424  -7.332 -12.721  1.00  0.00      R    H  
ATOM    852  P   ADE R   8      -4.204  -5.996 -16.392  1.00  0.00      R    P  
ATOM    853  O1P ADE R   8      -5.082  -7.071 -16.888  1.00  0.00      R    O  
ATOM    854  O2P ADE R   8      -2.781  -6.187 -16.530  1.00  0.00      R    O  
ATOM    855  C5' ADE R   8      -5.963  -4.221 -17.288  1.00  0.00      R    C  
ATOM    856  O5' ADE R   8      -4.537  -4.556 -16.986  1.00  0.00      R    O  
ATOM    857  C4' ADE R   8      -6.076  -2.758 -17.621  1.00  0.00      R    C  
ATOM    858  O4' ADE R   8      -5.170  -1.987 -16.701  1.00  0.00      R    O  
ATOM    859  C3' ADE R   8      -5.510  -2.387 -19.049  1.00  0.00      R    C  
ATOM    860  O3' ADE R   8      -6.395  -2.659 -20.084  1.00  0.00      R    O  
ATOM    861  C2' ADE R   8      -5.132  -0.883 -18.910  1.00  0.00      R    C  
ATOM    862  O2' ADE R   8      -6.247  -0.007 -19.076  1.00  0.00      R    O  
ATOM    863  C1' ADE R   8      -4.645  -0.843 -17.398  1.00  0.00      R    C  
ATOM    864  N1  ADE R   8      -0.606   2.243 -17.867  1.00  0.00      R    N  
ATOM    865  C2  ADE R   8      -1.943   2.413 -17.803  1.00  0.00      R    C  
ATOM    866  N3  ADE R   8      -2.944   1.585 -17.709  1.00  0.00      R    N  
ATOM    867  C4  ADE R   8      -2.502   0.344 -17.595  1.00  0.00      R    C  
ATOM    868  C5  ADE R   8      -1.130  -0.019 -17.552  1.00  0.00      R    C  
ATOM    869  C6  ADE R   8      -0.147   0.997 -17.674  1.00  0.00      R    C  
ATOM    870  N6  ADE R   8       1.143   0.727 -17.664  1.00  0.00      R    N  
ATOM    871  N7  ADE R   8      -1.011  -1.336 -17.116  1.00  0.00      R    N  
ATOM    872  C8  ADE R   8      -2.275  -1.784 -17.055  1.00  0.00      R    C  
ATOM    873  N9  ADE R   8      -3.213  -0.807 -17.258  1.00  0.00      R    N  
ATOM    874  H2  ADE R   8      -2.126   3.484 -17.910  1.00  0.00      R    H  
ATOM    875  H8  ADE R   8      -2.584  -2.797 -16.796  1.00  0.00      R    H  
ATOM    876  H1' ADE R   8      -5.197   0.051 -17.035  1.00  0.00      R    H  
ATOM    877  H2' ADE R   8      -6.004   0.699 -19.680  1.00  0.00      R    H  
ATOM    878  H3' ADE R   8      -4.591  -2.994 -19.189  1.00  0.00      R    H  
ATOM    879  H4' ADE R   8      -7.098  -2.322 -17.636  1.00  0.00      R    H  
ATOM    880  H5' ADE R   8      -6.673  -4.458 -16.466  1.00  0.00      R    H  
ATOM    881  H61 ADE R   8       1.473  -0.069 -17.155  1.00  0.00      R    H  
ATOM    882  H62 ADE R   8       1.727   1.538 -17.615  1.00  0.00      R    H  
ATOM    883 H2'' ADE R   8      -4.332  -0.527 -19.593  1.00  0.00      R    H  
ATOM    884 H5'' ADE R   8      -6.354  -4.757 -18.178  1.00  0.00      R    H  
ATOM    885  P   GUA R   9      -6.067  -2.821 -21.567  1.00  0.00      R    P  
ATOM    886  O1P GUA R   9      -7.404  -3.156 -22.217  1.00  0.00      R    O  
ATOM    887  O2P GUA R   9      -4.924  -3.706 -21.846  1.00  0.00      R    O  
ATOM    888  C5' GUA R   9      -6.670  -0.303 -22.178  1.00  0.00      R    C  
ATOM    889  O5' GUA R   9      -5.680  -1.325 -22.004  1.00  0.00      R    O  
ATOM    890  C4' GUA R   9      -5.906   1.051 -22.319  1.00  0.00      R    C  
ATOM    891  O4' GUA R   9      -5.004   1.443 -21.240  1.00  0.00      R    O  
ATOM    892  C3' GUA R   9      -5.131   1.160 -23.631  1.00  0.00      R    C  
ATOM    893  O3' GUA R   9      -5.971   1.421 -24.782  1.00  0.00      R    O  
ATOM    894  C2' GUA R   9      -4.113   2.281 -23.290  1.00  0.00      R    C  
ATOM    895  O2' GUA R   9      -4.728   3.554 -23.440  1.00  0.00      R    O  
ATOM    896  C1' GUA R   9      -3.929   2.107 -21.810  1.00  0.00      R    C  
ATOM    897  N1  GUA R   9       1.086   2.995 -21.362  1.00  0.00      R    N  
ATOM    898  C2  GUA R   9       0.094   3.868 -21.819  1.00  0.00      R    C  
ATOM    899  N2  GUA R   9       0.523   5.137 -22.043  1.00  0.00      R    N  
ATOM    900  N3  GUA R   9      -1.230   3.414 -21.882  1.00  0.00      R    N  
ATOM    901  C4  GUA R   9      -1.378   2.117 -21.620  1.00  0.00      R    C  
ATOM    902  C5  GUA R   9      -0.408   1.146 -21.257  1.00  0.00      R    C  
ATOM    903  C6  GUA R   9       0.960   1.623 -21.057  1.00  0.00      R    C  
ATOM    904  O6  GUA R   9       1.977   0.972 -20.767  1.00  0.00      R    O  
ATOM    905  N7  GUA R   9      -1.042  -0.087 -21.079  1.00  0.00      R    N  
ATOM    906  C8  GUA R   9      -2.340   0.135 -21.261  1.00  0.00      R    C  
ATOM    907  N9  GUA R   9      -2.566   1.426 -21.608  1.00  0.00      R    N  
ATOM    908  H1  GUA R   9       2.039   3.313 -21.255  1.00  0.00      R    H  
ATOM    909  H8  GUA R   9      -3.085  -0.660 -21.240  1.00  0.00      R    H  
ATOM    910  H1' GUA R   9      -3.767   3.075 -21.290  1.00  0.00      R    H  
ATOM    911  H2' GUA R   9      -4.098   4.176 -23.069  1.00  0.00      R    H  
ATOM    912  H21 GUA R   9       1.489   5.347 -22.199  1.00  0.00      R    H  
ATOM    913  H3' GUA R   9      -4.637   0.169 -23.728  1.00  0.00      R    H  
ATOM    914  H22 GUA R   9      -0.143   5.831 -22.316  1.00  0.00      R    H  
ATOM    915  H4' GUA R   9      -6.748   1.777 -22.334  1.00  0.00      R    H  
ATOM    916  H5' GUA R   9      -7.367  -0.195 -21.319  1.00  0.00      R    H  
ATOM    917 H2'' GUA R   9      -3.171   2.112 -23.854  1.00  0.00      R    H  
ATOM    918 H5'' GUA R   9      -7.327  -0.386 -23.070  1.00  0.00      R    H  
ATOM    919  P   CYT R  10      -5.374   1.141 -26.184  1.00  0.00      R    P  
ATOM    920  O1P CYT R  10      -6.409   1.611 -27.162  1.00  0.00      R    O  
ATOM    921  O2P CYT R  10      -5.063  -0.269 -26.203  1.00  0.00      R    O  
ATOM    922  C5' CYT R  10      -4.117   3.405 -26.504  1.00  0.00      R    C  
ATOM    923  O5' CYT R  10      -4.106   1.991 -26.264  1.00  0.00      R    O  
ATOM    924  C4' CYT R  10      -2.698   3.955 -26.627  1.00  0.00      R    C  
ATOM    925  O4' CYT R  10      -1.905   3.762 -25.398  1.00  0.00      R    O  
ATOM    926  C3' CYT R  10      -1.813   3.280 -27.677  1.00  0.00      R    C  
ATOM    927  O3' CYT R  10      -2.138   3.642 -29.089  1.00  0.00      R    O  
ATOM    928  C2' CYT R  10      -0.434   3.692 -27.271  1.00  0.00      R    C  
ATOM    929  O2' CYT R  10      -0.091   5.000 -27.665  1.00  0.00      R    O  
ATOM    930  C1' CYT R  10      -0.546   3.624 -25.732  1.00  0.00      R    C  
ATOM    931  N1  CYT R  10       0.096   2.350 -25.282  1.00  0.00      R    N  
ATOM    932  C2  CYT R  10       1.478   2.413 -25.064  1.00  0.00      R    C  
ATOM    933  O2  CYT R  10       2.064   3.489 -25.257  1.00  0.00      R    O  
ATOM    934  N3  CYT R  10       2.122   1.337 -24.641  1.00  0.00      R    N  
ATOM    935  C4  CYT R  10       1.408   0.206 -24.360  1.00  0.00      R    C  
ATOM    936  N4  CYT R  10       1.985  -0.802 -23.720  1.00  0.00      R    N  
ATOM    937  C5  CYT R  10      -0.027   0.105 -24.638  1.00  0.00      R    C  
ATOM    938  C6  CYT R  10      -0.605   1.225 -25.071  1.00  0.00      R    C  
ATOM    939  H5  CYT R  10      -0.644  -0.752 -24.366  1.00  0.00      R    H  
ATOM    940  H6  CYT R  10      -1.681   1.358 -25.189  1.00  0.00      R    H  
ATOM    941  H1' CYT R  10      -0.093   4.524 -25.261  1.00  0.00      R    H  
ATOM    942  H2' CYT R  10       0.863   5.088 -27.717  1.00  0.00      R    H  
ATOM    943  H3' CYT R  10      -1.973   2.182 -27.617  1.00  0.00      R    H  
ATOM    944  H4' CYT R  10      -2.776   5.022 -26.928  1.00  0.00      R    H  
ATOM    945  H41 CYT R  10       2.969  -0.705 -23.571  1.00  0.00      R    H  
ATOM    946  H5' CYT R  10      -4.639   3.937 -25.680  1.00  0.00      R    H  
ATOM    947  H42 CYT R  10       1.562  -1.707 -23.682  1.00  0.00      R    H  
ATOM    948  H3T CYT R  10      -1.477   3.185 -29.612  1.00  0.00      R    H  
ATOM    949 H2'' CYT R  10       0.310   2.935 -27.601  1.00  0.00      R    H  
ATOM    950 H5'' CYT R  10      -4.590   3.714 -27.460  1.00  0.00      R    H  
TER   
ATOM    951  P   CYT T   9      -0.597  14.854 -36.295  1.00  0.00      TS   P  
ATOM    952  O1P CYT T   9       0.428  15.450 -37.252  1.00  0.00      TS   O  
ATOM    953  O2P CYT T   9      -1.796  15.673 -35.895  1.00  0.00      TS   O  
ATOM    954  C5' CYT T   9      -1.838  12.453 -36.212  1.00  0.00      TS   C  
ATOM    955  O5' CYT T   9      -0.965  13.464 -36.831  1.00  0.00      TS   O  
ATOM    956  C4' CYT T   9      -1.553  10.971 -36.683  1.00  0.00      TS   C  
ATOM    957  O4' CYT T   9      -1.312  10.915 -38.137  1.00  0.00      TS   O  
ATOM    958  C3' CYT T   9      -0.102  10.487 -36.203  1.00  0.00      TS   C  
ATOM    959  O3' CYT T   9      -0.209   9.606 -35.071  1.00  0.00      TS   O  
ATOM    960  C2' CYT T   9       0.530   9.833 -37.483  1.00  0.00      TS   C  
ATOM    961  C1' CYT T   9      -0.724   9.603 -38.375  1.00  0.00      TS   C  
ATOM    962  N1  CYT T   9      -0.482   9.437 -39.838  1.00  0.00      TS   N  
ATOM    963  C2  CYT T   9      -1.507   8.888 -40.649  1.00  0.00      TS   C  
ATOM    964  O2  CYT T   9      -2.613   8.617 -40.165  1.00  0.00      TS   O  
ATOM    965  N3  CYT T   9      -1.267   8.671 -41.967  1.00  0.00      TS   N  
ATOM    966  C4  CYT T   9      -0.004   8.818 -42.505  1.00  0.00      TS   C  
ATOM    967  N4  CYT T   9       0.187   8.536 -43.752  1.00  0.00      TS   N  
ATOM    968  C5  CYT T   9       1.083   9.213 -41.625  1.00  0.00      TS   C  
ATOM    969  O5T CYT T   9       0.045  14.638 -34.904  1.00  0.00      TS   O  
ATOM    970  C6  CYT T   9       0.800   9.420 -40.325  1.00  0.00      TS   C  
ATOM    971  H5  CYT T   9       2.100   9.304 -42.006  1.00  0.00      TS   H  
ATOM    972  H6  CYT T   9       1.608   9.675 -39.640  1.00  0.00      TS   H  
ATOM    973  H1' CYT T   9      -1.381   8.819 -37.941  1.00  0.00      TS   H  
ATOM    974  H2' CYT T   9       1.111   8.893 -37.364  1.00  0.00      TS   H  
ATOM    975  H3' CYT T   9       0.436  11.433 -35.982  1.00  0.00      TS   H  
ATOM    976  H4' CYT T   9      -2.350  10.283 -36.326  1.00  0.00      TS   H  
ATOM    977  H41 CYT T   9      -0.600   8.304 -44.324  1.00  0.00      TS   H  
ATOM    978  H5' CYT T   9      -2.885  12.694 -36.493  1.00  0.00      TS   H  
ATOM    979  H42 CYT T   9       1.070   8.599 -44.216  1.00  0.00      TS   H  
ATOM    980  H5T CYT T   9       0.546  13.820 -34.865  1.00  0.00      TS   H  
ATOM    981 H2'' CYT T   9       1.153  10.561 -38.045  1.00  0.00      TS   H  
ATOM    982 H5'' CYT T   9      -1.764  12.438 -35.103  1.00  0.00      TS   H  
ATOM    983  P   GUA T  10       1.012   9.253 -34.098  1.00  0.00      TS   P  
ATOM    984  O1P GUA T  10       1.167  10.307 -33.055  1.00  0.00      TS   O  
ATOM    985  O2P GUA T  10       2.182   8.975 -34.937  1.00  0.00      TS   O  
ATOM    986  C5' GUA T  10      -0.697   7.779 -32.853  1.00  0.00      TS   C  
ATOM    987  O5' GUA T  10       0.627   7.870 -33.421  1.00  0.00      TS   O  
ATOM    988  C4' GUA T  10      -1.455   6.562 -33.402  1.00  0.00      TS   C  
ATOM    989  O4' GUA T  10      -1.799   6.799 -34.811  1.00  0.00      TS   O  
ATOM    990  C3' GUA T  10      -0.649   5.202 -33.403  1.00  0.00      TS   C  
ATOM    991  O3' GUA T  10      -0.833   4.410 -32.224  1.00  0.00      TS   O  
ATOM    992  C2' GUA T  10      -1.375   4.458 -34.525  1.00  0.00      TS   C  
ATOM    993  C1' GUA T  10      -1.690   5.575 -35.548  1.00  0.00      TS   C  
ATOM    994  N1  GUA T  10      -0.335   5.509 -40.479  1.00  0.00      TS   N  
ATOM    995  C2  GUA T  10      -1.561   5.373 -39.932  1.00  0.00      TS   C  
ATOM    996  N2  GUA T  10      -2.598   5.224 -40.755  1.00  0.00      TS   N  
ATOM    997  N3  GUA T  10      -1.866   5.540 -38.619  1.00  0.00      TS   N  
ATOM    998  C4  GUA T  10      -0.748   5.721 -37.935  1.00  0.00      TS   C  
ATOM    999  C5  GUA T  10       0.535   6.019 -38.378  1.00  0.00      TS   C  
ATOM   1000  C6  GUA T  10       0.809   5.824 -39.707  1.00  0.00      TS   C  
ATOM   1001  O6  GUA T  10       1.917   6.052 -40.211  1.00  0.00      TS   O  
ATOM   1002  N7  GUA T  10       1.425   6.216 -37.336  1.00  0.00      TS   N  
ATOM   1003  C8  GUA T  10       0.670   6.072 -36.236  1.00  0.00      TS   C  
ATOM   1004  N9  GUA T  10      -0.631   5.752 -36.555  1.00  0.00      TS   N  
ATOM   1005  H1  GUA T  10      -0.271   5.315 -41.469  1.00  0.00      TS   H  
ATOM   1006  H8  GUA T  10       1.076   6.338 -35.260  1.00  0.00      TS   H  
ATOM   1007  H1' GUA T  10      -2.675   5.347 -36.009  1.00  0.00      TS   H  
ATOM   1008  H2' GUA T  10      -2.291   3.966 -34.133  1.00  0.00      TS   H  
ATOM   1009  H21 GUA T  10      -2.446   5.148 -41.740  1.00  0.00      TS   H  
ATOM   1010  H3' GUA T  10       0.411   5.475 -33.597  1.00  0.00      TS   H  
ATOM   1011  H22 GUA T  10      -3.519   5.188 -40.365  1.00  0.00      TS   H  
ATOM   1012  H4' GUA T  10      -2.305   6.387 -32.708  1.00  0.00      TS   H  
ATOM   1013  H5' GUA T  10      -1.292   8.717 -32.889  1.00  0.00      TS   H  
ATOM   1014 H2'' GUA T  10      -0.758   3.584 -34.825  1.00  0.00      TS   H  
ATOM   1015 H5'' GUA T  10      -0.572   7.471 -31.793  1.00  0.00      TS   H  
ATOM   1016  P   THY T  11       0.007   3.170 -31.935  1.00  0.00      TS   P  
ATOM   1017  O1P THY T  11      -0.536   2.491 -30.733  1.00  0.00      TS   O  
ATOM   1018  O2P THY T  11       0.212   2.291 -33.110  1.00  0.00      TS   O  
ATOM   1019  C5' THY T  11       1.616   5.252 -31.066  1.00  0.00      TS   C  
ATOM   1020  O5' THY T  11       1.334   3.897 -31.528  1.00  0.00      TS   O  
ATOM   1021  C4' THY T  11       2.890   5.476 -30.232  1.00  0.00      TS   C  
ATOM   1022  O4' THY T  11       2.886   4.738 -28.955  1.00  0.00      TS   O  
ATOM   1023  C3' THY T  11       4.205   5.055 -30.993  1.00  0.00      TS   C  
ATOM   1024  O3' THY T  11       5.336   5.932 -30.580  1.00  0.00      TS   O  
ATOM   1025  C2' THY T  11       4.428   3.711 -30.464  1.00  0.00      TS   C  
ATOM   1026  C1' THY T  11       3.966   3.820 -29.005  1.00  0.00      TS   C  
ATOM   1027  N1  THY T  11       3.502   2.539 -28.511  1.00  0.00      TS   N  
ATOM   1028  C2  THY T  11       4.278   1.887 -27.576  1.00  0.00      TS   C  
ATOM   1029  O2  THY T  11       5.400   2.315 -27.253  1.00  0.00      TS   O  
ATOM   1030  N3  THY T  11       3.816   0.690 -27.166  1.00  0.00      TS   N  
ATOM   1031  C4  THY T  11       2.634   0.044 -27.546  1.00  0.00      TS   C  
ATOM   1032  O4  THY T  11       2.320  -0.994 -27.006  1.00  0.00      TS   O  
ATOM   1033  C5  THY T  11       1.915   0.734 -28.543  1.00  0.00      TS   C  
ATOM   1034  C5M THY T  11       0.580   0.070 -28.902  1.00  0.00      TS   C  
ATOM   1035  C6  THY T  11       2.319   1.988 -28.948  1.00  0.00      TS   C  
ATOM   1036  H3  THY T  11       4.476   0.148 -26.626  1.00  0.00      TS   H  
ATOM   1037  H6  THY T  11       1.765   2.525 -29.717  1.00  0.00      TS   H  
ATOM   1038  H1' THY T  11       4.689   4.330 -28.331  1.00  0.00      TS   H  
ATOM   1039  H2' THY T  11       5.482   3.360 -30.495  1.00  0.00      TS   H  
ATOM   1040  H3' THY T  11       4.049   5.027 -32.093  1.00  0.00      TS   H  
ATOM   1041  H4' THY T  11       2.792   6.560 -30.007  1.00  0.00      TS   H  
ATOM   1042  H5' THY T  11       0.748   5.829 -30.685  1.00  0.00      TS   H  
ATOM   1043  H51 THY T  11       0.400   0.167 -29.994  1.00  0.00      TS   H  
ATOM   1044  H52 THY T  11      -0.222   0.646 -28.392  1.00  0.00      TS   H  
ATOM   1045  H53 THY T  11       0.541  -1.018 -28.679  1.00  0.00      TS   H  
ATOM   1046 H2'' THY T  11       3.853   2.987 -31.081  1.00  0.00      TS   H  
ATOM   1047 H5'' THY T  11       1.788   5.785 -32.025  1.00  0.00      TS   H  
ATOM   1048  P   ADE T  12       5.730   7.092 -31.481  1.00  0.00      TS   P  
ATOM   1049  O1P ADE T  12       6.554   8.108 -30.754  1.00  0.00      TS   O  
ATOM   1050  O2P ADE T  12       4.546   7.631 -32.267  1.00  0.00      TS   O  
ATOM   1051  C5' ADE T  12       7.822   5.477 -32.167  1.00  0.00      TS   C  
ATOM   1052  O5' ADE T  12       6.655   6.283 -32.474  1.00  0.00      TS   O  
ATOM   1053  C4' ADE T  12       7.943   4.181 -33.016  1.00  0.00      TS   C  
ATOM   1054  O4' ADE T  12       7.263   3.098 -32.347  1.00  0.00      TS   O  
ATOM   1055  C3' ADE T  12       7.310   4.276 -34.353  1.00  0.00      TS   C  
ATOM   1056  O3' ADE T  12       8.146   3.795 -35.361  1.00  0.00      TS   O  
ATOM   1057  C2' ADE T  12       6.066   3.482 -34.216  1.00  0.00      TS   C  
ATOM   1058  C1' ADE T  12       6.548   2.368 -33.298  1.00  0.00      TS   C  
ATOM   1059  N1  ADE T  12       5.149  -1.266 -29.830  1.00  0.00      TS   N  
ATOM   1060  C2  ADE T  12       6.288  -0.450 -29.997  1.00  0.00      TS   C  
ATOM   1061  N3  ADE T  12       6.578   0.513 -30.884  1.00  0.00      TS   N  
ATOM   1062  C4  ADE T  12       5.556   0.725 -31.661  1.00  0.00      TS   C  
ATOM   1063  C5  ADE T  12       4.286   0.194 -31.575  1.00  0.00      TS   C  
ATOM   1064  C6  ADE T  12       4.050  -0.910 -30.679  1.00  0.00      TS   C  
ATOM   1065  N6  ADE T  12       2.976  -1.676 -30.607  1.00  0.00      TS   N  
ATOM   1066  N7  ADE T  12       3.465   0.683 -32.641  1.00  0.00      TS   N  
ATOM   1067  C8  ADE T  12       4.233   1.506 -33.243  1.00  0.00      TS   C  
ATOM   1068  N9  ADE T  12       5.487   1.561 -32.741  1.00  0.00      TS   N  
ATOM   1069  H2  ADE T  12       7.076  -0.782 -29.322  1.00  0.00      TS   H  
ATOM   1070  H8  ADE T  12       3.959   2.000 -34.176  1.00  0.00      TS   H  
ATOM   1071  H1' ADE T  12       7.321   1.755 -33.809  1.00  0.00      TS   H  
ATOM   1072  H2' ADE T  12       5.698   3.212 -35.228  1.00  0.00      TS   H  
ATOM   1073  H3' ADE T  12       7.112   5.343 -34.593  1.00  0.00      TS   H  
ATOM   1074  H4' ADE T  12       8.987   3.901 -33.273  1.00  0.00      TS   H  
ATOM   1075  H5' ADE T  12       7.810   5.098 -31.123  1.00  0.00      TS   H  
ATOM   1076  H61 ADE T  12       2.804  -2.268 -29.820  1.00  0.00      TS   H  
ATOM   1077  H62 ADE T  12       2.622  -1.989 -31.488  1.00  0.00      TS   H  
ATOM   1078 H2'' ADE T  12       5.260   4.027 -33.680  1.00  0.00      TS   H  
ATOM   1079 H5'' ADE T  12       8.714   6.099 -32.398  1.00  0.00      TS   H  
ATOM   1080  P   THY T  13       8.939   4.629 -36.368  1.00  0.00      TS   P  
ATOM   1081  O1P THY T  13       9.439   5.814 -35.604  1.00  0.00      TS   O  
ATOM   1082  O2P THY T  13       8.143   4.868 -37.593  1.00  0.00      TS   O  
ATOM   1083  C5' THY T  13      11.155   3.494 -35.718  1.00  0.00      TS   C  
ATOM   1084  O5' THY T  13      10.163   3.651 -36.656  1.00  0.00      TS   O  
ATOM   1085  C4' THY T  13      11.693   2.068 -35.707  1.00  0.00      TS   C  
ATOM   1086  O4' THY T  13      10.774   1.028 -35.366  1.00  0.00      TS   O  
ATOM   1087  C3' THY T  13      12.362   1.717 -37.011  1.00  0.00      TS   C  
ATOM   1088  O3' THY T  13      13.665   1.236 -36.771  1.00  0.00      TS   O  
ATOM   1089  C2' THY T  13      11.347   0.683 -37.657  1.00  0.00      TS   C  
ATOM   1090  C1' THY T  13      10.677   0.089 -36.428  1.00  0.00      TS   C  
ATOM   1091  N1  THY T  13       9.173  -0.129 -36.541  1.00  0.00      TS   N  
ATOM   1092  C2  THY T  13       8.645  -1.135 -35.777  1.00  0.00      TS   C  
ATOM   1093  O2  THY T  13       9.357  -1.887 -35.135  1.00  0.00      TS   O  
ATOM   1094  N3  THY T  13       7.297  -1.271 -35.839  1.00  0.00      TS   N  
ATOM   1095  C4  THY T  13       6.387  -0.362 -36.422  1.00  0.00      TS   C  
ATOM   1096  O4  THY T  13       5.192  -0.595 -36.186  1.00  0.00      TS   O  
ATOM   1097  C5  THY T  13       7.011   0.642 -37.247  1.00  0.00      TS   C  
ATOM   1098  C5M THY T  13       6.326   1.741 -38.019  1.00  0.00      TS   C  
ATOM   1099  C6  THY T  13       8.377   0.740 -37.217  1.00  0.00      TS   C  
ATOM   1100  H3  THY T  13       6.977  -1.902 -35.119  1.00  0.00      TS   H  
ATOM   1101  H6  THY T  13       8.885   1.659 -37.512  1.00  0.00      TS   H  
ATOM   1102  H1' THY T  13      11.220  -0.854 -36.205  1.00  0.00      TS   H  
ATOM   1103  H2' THY T  13      11.754  -0.163 -38.252  1.00  0.00      TS   H  
ATOM   1104  H3' THY T  13      12.279   2.611 -37.666  1.00  0.00      TS   H  
ATOM   1105  H4' THY T  13      12.360   2.046 -34.820  1.00  0.00      TS   H  
ATOM   1106  H5' THY T  13      10.800   3.665 -34.679  1.00  0.00      TS   H  
ATOM   1107  H51 THY T  13       6.711   1.757 -39.061  1.00  0.00      TS   H  
ATOM   1108  H52 THY T  13       6.273   2.711 -37.481  1.00  0.00      TS   H  
ATOM   1109  H53 THY T  13       5.244   1.548 -38.184  1.00  0.00      TS   H  
ATOM   1110 H2'' THY T  13      10.802   1.354 -38.355  1.00  0.00      TS   H  
ATOM   1111 H5'' THY T  13      12.045   4.113 -35.967  1.00  0.00      TS   H  
ATOM   1112  P   ADE T  14      14.937   2.132 -37.081  1.00  0.00      TS   P  
ATOM   1113  O1P ADE T  14      15.339   2.691 -35.777  1.00  0.00      TS   O  
ATOM   1114  O2P ADE T  14      14.613   3.090 -38.155  1.00  0.00      TS   O  
ATOM   1115  C5' ADE T  14      16.474   0.021 -36.952  1.00  0.00      TS   C  
ATOM   1116  O5' ADE T  14      16.082   1.196 -37.659  1.00  0.00      TS   O  
ATOM   1117  C4' ADE T  14      16.598  -1.129 -37.898  1.00  0.00      TS   C  
ATOM   1118  O4' ADE T  14      15.333  -1.388 -38.445  1.00  0.00      TS   O  
ATOM   1119  C3' ADE T  14      17.580  -1.043 -39.186  1.00  0.00      TS   C  
ATOM   1120  O3' ADE T  14      18.267  -2.327 -39.450  1.00  0.00      TS   O  
ATOM   1121  C2' ADE T  14      16.607  -0.812 -40.292  1.00  0.00      TS   C  
ATOM   1122  C1' ADE T  14      15.320  -1.537 -39.836  1.00  0.00      TS   C  
ATOM   1123  N1  ADE T  14      10.251  -2.179 -40.415  1.00  0.00      TS   N  
ATOM   1124  C2  ADE T  14      11.197  -2.981 -39.880  1.00  0.00      TS   C  
ATOM   1125  N3  ADE T  14      12.531  -2.764 -39.796  1.00  0.00      TS   N  
ATOM   1126  C4  ADE T  14      12.793  -1.523 -40.182  1.00  0.00      TS   C  
ATOM   1127  C5  ADE T  14      11.913  -0.615 -40.763  1.00  0.00      TS   C  
ATOM   1128  C6  ADE T  14      10.543  -0.955 -40.814  1.00  0.00      TS   C  
ATOM   1129  N6  ADE T  14       9.597  -0.139 -41.250  1.00  0.00      TS   N  
ATOM   1130  N7  ADE T  14      12.558   0.473 -41.120  1.00  0.00      TS   N  
ATOM   1131  C8  ADE T  14      13.811   0.296 -40.866  1.00  0.00      TS   C  
ATOM   1132  N9  ADE T  14      14.039  -0.979 -40.351  1.00  0.00      TS   N  
ATOM   1133  H2  ADE T  14      10.851  -3.982 -39.622  1.00  0.00      TS   H  
ATOM   1134  H8  ADE T  14      14.607   1.036 -40.951  1.00  0.00      TS   H  
ATOM   1135  H1' ADE T  14      15.470  -2.626 -39.998  1.00  0.00      TS   H  
ATOM   1136  H2' ADE T  14      17.057  -1.306 -41.181  1.00  0.00      TS   H  
ATOM   1137  H3' ADE T  14      18.356  -0.262 -39.039  1.00  0.00      TS   H  
ATOM   1138  H4' ADE T  14      16.962  -1.963 -37.260  1.00  0.00      TS   H  
ATOM   1139  H5' ADE T  14      15.848  -0.168 -36.053  1.00  0.00      TS   H  
ATOM   1140  H61 ADE T  14       8.780  -0.680 -41.450  1.00  0.00      TS   H  
ATOM   1141  H62 ADE T  14       9.753   0.551 -41.956  1.00  0.00      TS   H  
ATOM   1142 H2'' ADE T  14      16.469   0.283 -40.415  1.00  0.00      TS   H  
ATOM   1143 H5'' ADE T  14      17.460   0.240 -36.489  1.00  0.00      TS   H  
ATOM   1144  P   THY T  15      19.482  -2.716 -38.445  1.00  0.00      TS   P  
ATOM   1145  O1P THY T  15      19.357  -2.031 -37.106  1.00  0.00      TS   O  
ATOM   1146  O2P THY T  15      20.770  -2.499 -39.152  1.00  0.00      TS   O  
ATOM   1147  C5' THY T  15      18.148  -4.921 -38.020  1.00  0.00      TS   C  
ATOM   1148  O5' THY T  15      19.405  -4.293 -38.331  1.00  0.00      TS   O  
ATOM   1149  C4' THY T  15      17.675  -6.005 -39.096  1.00  0.00      TS   C  
ATOM   1150  O4' THY T  15      16.569  -5.455 -39.872  1.00  0.00      TS   O  
ATOM   1151  C3' THY T  15      18.738  -6.513 -40.085  1.00  0.00      TS   C  
ATOM   1152  O3' THY T  15      18.816  -7.898 -40.285  1.00  0.00      TS   O  
ATOM   1153  C2' THY T  15      18.320  -5.878 -41.453  1.00  0.00      TS   C  
ATOM   1154  C1' THY T  15      16.742  -5.789 -41.297  1.00  0.00      TS   C  
ATOM   1155  N1  THY T  15      16.054  -4.804 -42.065  1.00  0.00      TS   N  
ATOM   1156  C2  THY T  15      14.702  -4.860 -42.165  1.00  0.00      TS   C  
ATOM   1157  O2  THY T  15      14.075  -5.660 -41.468  1.00  0.00      TS   O  
ATOM   1158  N3  THY T  15      14.087  -3.967 -42.900  1.00  0.00      TS   N  
ATOM   1159  C4  THY T  15      14.794  -3.046 -43.717  1.00  0.00      TS   C  
ATOM   1160  O4  THY T  15      14.142  -2.160 -44.321  1.00  0.00      TS   O  
ATOM   1161  C5  THY T  15      16.266  -3.105 -43.741  1.00  0.00      TS   C  
ATOM   1162  C5M THY T  15      17.090  -2.050 -44.494  1.00  0.00      TS   C  
ATOM   1163  C6  THY T  15      16.791  -3.972 -42.954  1.00  0.00      TS   C  
ATOM   1164  H3  THY T  15      13.083  -3.871 -42.940  1.00  0.00      TS   H  
ATOM   1165  H6  THY T  15      17.868  -4.105 -43.048  1.00  0.00      TS   H  
ATOM   1166  H1' THY T  15      16.266  -6.763 -41.539  1.00  0.00      TS   H  
ATOM   1167  H2' THY T  15      18.810  -6.442 -42.275  1.00  0.00      TS   H  
ATOM   1168  H3' THY T  15      19.730  -6.135 -39.759  1.00  0.00      TS   H  
ATOM   1169  H4' THY T  15      17.235  -6.919 -38.644  1.00  0.00      TS   H  
ATOM   1170  H5' THY T  15      17.286  -4.235 -37.876  1.00  0.00      TS   H  
ATOM   1171  H51 THY T  15      18.087  -2.526 -44.603  1.00  0.00      TS   H  
ATOM   1172  H52 THY T  15      17.066  -1.074 -43.962  1.00  0.00      TS   H  
ATOM   1173  H53 THY T  15      16.744  -1.979 -45.547  1.00  0.00      TS   H  
ATOM   1174 H2'' THY T  15      18.768  -4.861 -41.458  1.00  0.00      TS   H  
ATOM   1175 H5'' THY T  15      18.246  -5.530 -37.096  1.00  0.00      TS   H  
ATOM   1176  P   ADE T  16      19.801  -8.746 -39.510  1.00  0.00      TS   P  
ATOM   1177  O1P ADE T  16      19.826  -8.267 -38.082  1.00  0.00      TS   O  
ATOM   1178  O2P ADE T  16      21.069  -8.768 -40.225  1.00  0.00      TS   O  
ATOM   1179  C5' ADE T  16      17.873 -10.554 -39.161  1.00  0.00      TS   C  
ATOM   1180  O5' ADE T  16      19.190 -10.171 -39.543  1.00  0.00      TS   O  
ATOM   1181  C4' ADE T  16      17.144 -11.288 -40.316  1.00  0.00      TS   C  
ATOM   1182  O4' ADE T  16      16.509 -10.379 -41.273  1.00  0.00      TS   O  
ATOM   1183  C3' ADE T  16      18.014 -12.295 -41.266  1.00  0.00      TS   C  
ATOM   1184  O3' ADE T  16      17.379 -13.544 -41.523  1.00  0.00      TS   O  
ATOM   1185  C2' ADE T  16      18.207 -11.407 -42.522  1.00  0.00      TS   C  
ATOM   1186  C1' ADE T  16      16.870 -10.717 -42.609  1.00  0.00      TS   C  
ATOM   1187  N1  ADE T  16      14.113  -7.172 -45.169  1.00  0.00      TS   N  
ATOM   1188  C2  ADE T  16      13.800  -8.364 -44.660  1.00  0.00      TS   C  
ATOM   1189  N3  ADE T  16      14.486  -9.341 -44.026  1.00  0.00      TS   N  
ATOM   1190  C4  ADE T  16      15.794  -8.891 -43.965  1.00  0.00      TS   C  
ATOM   1191  C5  ADE T  16      16.314  -7.721 -44.585  1.00  0.00      TS   C  
ATOM   1192  C6  ADE T  16      15.376  -6.807 -45.160  1.00  0.00      TS   C  
ATOM   1193  N6  ADE T  16      15.568  -5.687 -45.830  1.00  0.00      TS   N  
ATOM   1194  N7  ADE T  16      17.658  -7.581 -44.393  1.00  0.00      TS   N  
ATOM   1195  C8  ADE T  16      17.910  -8.585 -43.634  1.00  0.00      TS   C  
ATOM   1196  N9  ADE T  16      16.825  -9.441 -43.410  1.00  0.00      TS   N  
ATOM   1197  H2  ADE T  16      12.725  -8.546 -44.674  1.00  0.00      TS   H  
ATOM   1198  H8  ADE T  16      18.879  -8.781 -43.174  1.00  0.00      TS   H  
ATOM   1199  H1' ADE T  16      16.078 -11.402 -42.983  1.00  0.00      TS   H  
ATOM   1200  H2' ADE T  16      18.334 -12.064 -43.410  1.00  0.00      TS   H  
ATOM   1201  H3' ADE T  16      18.946 -12.330 -40.663  1.00  0.00      TS   H  
ATOM   1202  H4' ADE T  16      16.412 -12.026 -39.923  1.00  0.00      TS   H  
ATOM   1203  H5' ADE T  16      17.359  -9.628 -38.825  1.00  0.00      TS   H  
ATOM   1204  H61 ADE T  16      14.764  -5.204 -46.175  1.00  0.00      TS   H  
ATOM   1205  H62 ADE T  16      16.463  -5.414 -46.184  1.00  0.00      TS   H  
ATOM   1206 H2'' ADE T  16      19.087 -10.735 -42.431  1.00  0.00      TS   H  
ATOM   1207 H5'' ADE T  16      18.077 -11.259 -38.326  1.00  0.00      TS   H  
ATOM   1208  P   THY T  17      17.831 -14.732 -40.630  1.00  0.00      TS   P  
ATOM   1209  O1P THY T  17      18.290 -14.255 -39.302  1.00  0.00      TS   O  
ATOM   1210  O2P THY T  17      18.747 -15.588 -41.390  1.00  0.00      TS   O  
ATOM   1211  C5' THY T  17      15.102 -14.981 -40.486  1.00  0.00      TS   C  
ATOM   1212  O5' THY T  17      16.501 -15.504 -40.440  1.00  0.00      TS   O  
ATOM   1213  C4' THY T  17      14.294 -15.465 -41.704  1.00  0.00      TS   C  
ATOM   1214  O4' THY T  17      14.454 -14.470 -42.819  1.00  0.00      TS   O  
ATOM   1215  C3' THY T  17      14.745 -16.822 -42.338  1.00  0.00      TS   C  
ATOM   1216  O3' THY T  17      13.637 -17.538 -42.865  1.00  0.00      TS   O  
ATOM   1217  C2' THY T  17      15.579 -16.401 -43.483  1.00  0.00      TS   C  
ATOM   1218  C1' THY T  17      14.807 -15.207 -44.027  1.00  0.00      TS   C  
ATOM   1219  N1  THY T  17      15.589 -14.247 -44.928  1.00  0.00      TS   N  
ATOM   1220  C2  THY T  17      14.883 -13.273 -45.590  1.00  0.00      TS   C  
ATOM   1221  O2  THY T  17      13.628 -13.240 -45.605  1.00  0.00      TS   O  
ATOM   1222  N3  THY T  17      15.575 -12.352 -46.229  1.00  0.00      TS   N  
ATOM   1223  C4  THY T  17      16.941 -12.370 -46.474  1.00  0.00      TS   C  
ATOM   1224  O4  THY T  17      17.542 -11.443 -47.012  1.00  0.00      TS   O  
ATOM   1225  C5  THY T  17      17.663 -13.494 -45.881  1.00  0.00      TS   C  
ATOM   1226  C5M THY T  17      19.164 -13.521 -46.084  1.00  0.00      TS   C  
ATOM   1227  C6  THY T  17      16.997 -14.350 -45.138  1.00  0.00      TS   C  
ATOM   1228  H3  THY T  17      15.121 -11.664 -46.813  1.00  0.00      TS   H  
ATOM   1229  H6  THY T  17      17.448 -15.149 -44.550  1.00  0.00      TS   H  
ATOM   1230  H1' THY T  17      13.876 -15.495 -44.560  1.00  0.00      TS   H  
ATOM   1231  H2' THY T  17      15.610 -17.242 -44.209  1.00  0.00      TS   H  
ATOM   1232  H3' THY T  17      15.345 -17.384 -41.590  1.00  0.00      TS   H  
ATOM   1233  H4' THY T  17      13.235 -15.497 -41.370  1.00  0.00      TS   H  
ATOM   1234  H5' THY T  17      15.088 -13.875 -40.604  1.00  0.00      TS   H  
ATOM   1235  H51 THY T  17      19.661 -12.655 -45.595  1.00  0.00      TS   H  
ATOM   1236  H52 THY T  17      19.460 -13.458 -47.153  1.00  0.00      TS   H  
ATOM   1237  H53 THY T  17      19.662 -14.447 -45.723  1.00  0.00      TS   H  
ATOM   1238 H2'' THY T  17      16.576 -16.093 -43.102  1.00  0.00      TS   H  
ATOM   1239 H5'' THY T  17      14.584 -15.316 -39.562  1.00  0.00      TS   H  
ATOM   1240  P   ADE T  18      13.186 -18.830 -42.059  1.00  0.00      TS   P  
ATOM   1241  O1P ADE T  18      12.985 -18.484 -40.656  1.00  0.00      TS   O  
ATOM   1242  O2P ADE T  18      14.189 -19.878 -42.289  1.00  0.00      TS   O  
ATOM   1243  C5' ADE T  18      10.610 -18.547 -42.634  1.00  0.00      TS   C  
ATOM   1244  O5' ADE T  18      11.821 -19.351 -42.704  1.00  0.00      TS   O  
ATOM   1245  C4' ADE T  18       9.835 -18.272 -44.017  1.00  0.00      TS   C  
ATOM   1246  O4' ADE T  18      10.654 -17.490 -44.870  1.00  0.00      TS   O  
ATOM   1247  C3' ADE T  18       9.546 -19.561 -44.754  1.00  0.00      TS   C  
ATOM   1248  O3' ADE T  18       8.377 -19.442 -45.535  1.00  0.00      TS   O  
ATOM   1249  C2' ADE T  18      10.807 -19.734 -45.607  1.00  0.00      TS   C  
ATOM   1250  C1' ADE T  18      11.110 -18.280 -45.963  1.00  0.00      TS   C  
ATOM   1251  N1  ADE T  18      14.424 -15.105 -48.425  1.00  0.00      TS   N  
ATOM   1252  C2  ADE T  18      13.150 -15.093 -48.268  1.00  0.00      TS   C  
ATOM   1253  N3  ADE T  18      12.307 -15.908 -47.600  1.00  0.00      TS   N  
ATOM   1254  C4  ADE T  18      13.002 -16.889 -46.997  1.00  0.00      TS   C  
ATOM   1255  C5  ADE T  18      14.351 -17.055 -47.028  1.00  0.00      TS   C  
ATOM   1256  C6  ADE T  18      15.108 -16.083 -47.754  1.00  0.00      TS   C  
ATOM   1257  N6  ADE T  18      16.507 -16.091 -47.795  1.00  0.00      TS   N  
ATOM   1258  N7  ADE T  18      14.816 -18.196 -46.283  1.00  0.00      TS   N  
ATOM   1259  C8  ADE T  18      13.641 -18.678 -45.846  1.00  0.00      TS   C  
ATOM   1260  N9  ADE T  18      12.531 -17.925 -46.260  1.00  0.00      TS   N  
ATOM   1261  H2  ADE T  18      12.601 -14.330 -48.819  1.00  0.00      TS   H  
ATOM   1262  H8  ADE T  18      13.381 -19.544 -45.237  1.00  0.00      TS   H  
ATOM   1263  H1' ADE T  18      10.492 -17.981 -46.835  1.00  0.00      TS   H  
ATOM   1264  H2' ADE T  18      10.572 -20.248 -46.564  1.00  0.00      TS   H  
ATOM   1265  H3' ADE T  18       9.434 -20.410 -44.048  1.00  0.00      TS   H  
ATOM   1266  H4' ADE T  18       8.981 -17.595 -43.796  1.00  0.00      TS   H  
ATOM   1267  H5' ADE T  18      10.802 -17.574 -42.131  1.00  0.00      TS   H  
ATOM   1268  H61 ADE T  18      17.115 -16.790 -47.419  1.00  0.00      TS   H  
ATOM   1269  H62 ADE T  18      16.967 -15.269 -48.132  1.00  0.00      TS   H  
ATOM   1270 H2'' ADE T  18      11.574 -20.284 -45.023  1.00  0.00      TS   H  
ATOM   1271 H5'' ADE T  18       9.904 -19.001 -41.906  1.00  0.00      TS   H  
ATOM   1272  P   ADE T  19       7.325 -20.584 -45.415  1.00  0.00      TS   P  
ATOM   1273  O1P ADE T  19       6.843 -20.614 -43.987  1.00  0.00      TS   O  
ATOM   1274  O2P ADE T  19       7.779 -21.848 -45.970  1.00  0.00      TS   O  
ATOM   1275  C5' ADE T  19       5.532 -18.702 -46.115  1.00  0.00      TS   C  
ATOM   1276  O5' ADE T  19       6.192 -19.997 -46.368  1.00  0.00      TS   O  
ATOM   1277  C4' ADE T  19       5.709 -17.708 -47.303  1.00  0.00      TS   C  
ATOM   1278  O4' ADE T  19       7.022 -17.589 -47.754  1.00  0.00      TS   O  
ATOM   1279  C3' ADE T  19       4.829 -17.952 -48.576  1.00  0.00      TS   C  
ATOM   1280  O3' ADE T  19       4.283 -16.717 -49.075  1.00  0.00      TS   O  
ATOM   1281  C2' ADE T  19       5.877 -18.604 -49.497  1.00  0.00      TS   C  
ATOM   1282  C1' ADE T  19       7.204 -17.911 -49.152  1.00  0.00      TS   C  
ATOM   1283  N1  ADE T  19      12.360 -18.053 -49.847  1.00  0.00      TS   N  
ATOM   1284  C2  ADE T  19      11.398 -17.179 -50.181  1.00  0.00      TS   C  
ATOM   1285  N3  ADE T  19      10.104 -17.235 -49.951  1.00  0.00      TS   N  
ATOM   1286  C4  ADE T  19       9.720 -18.383 -49.499  1.00  0.00      TS   C  
ATOM   1287  C5  ADE T  19      10.516 -19.410 -49.213  1.00  0.00      TS   C  
ATOM   1288  C6  ADE T  19      11.900 -19.246 -49.479  1.00  0.00      TS   C  
ATOM   1289  N6  ADE T  19      12.724 -20.217 -49.143  1.00  0.00      TS   N  
ATOM   1290  N7  ADE T  19       9.732 -20.489 -48.817  1.00  0.00      TS   N  
ATOM   1291  C8  ADE T  19       8.567 -20.018 -48.795  1.00  0.00      TS   C  
ATOM   1292  N9  ADE T  19       8.439 -18.735 -49.235  1.00  0.00      TS   N  
ATOM   1293  H2  ADE T  19      11.742 -16.153 -50.314  1.00  0.00      TS   H  
ATOM   1294  H8  ADE T  19       7.655 -20.481 -48.418  1.00  0.00      TS   H  
ATOM   1295  H1' ADE T  19       7.288 -16.995 -49.775  1.00  0.00      TS   H  
ATOM   1296  H2' ADE T  19       5.701 -18.470 -50.586  1.00  0.00      TS   H  
ATOM   1297  H3' ADE T  19       3.977 -18.636 -48.377  1.00  0.00      TS   H  
ATOM   1298  H4' ADE T  19       5.391 -16.708 -46.938  1.00  0.00      TS   H  
ATOM   1299  H5' ADE T  19       5.786 -18.284 -45.117  1.00  0.00      TS   H  
ATOM   1300  H61 ADE T  19      12.562 -20.933 -48.463  1.00  0.00      TS   H  
ATOM   1301  H62 ADE T  19      13.612 -20.024 -49.558  1.00  0.00      TS   H  
ATOM   1302 H2'' ADE T  19       5.841 -19.707 -49.372  1.00  0.00      TS   H  
ATOM   1303 H5'' ADE T  19       4.429 -18.830 -46.086  1.00  0.00      TS   H  
ATOM   1304  P   GUA T  20       3.215 -16.656 -50.211  1.00  0.00      TS   P  
ATOM   1305  O1P GUA T  20       2.600 -15.311 -50.292  1.00  0.00      TS   O  
ATOM   1306  O2P GUA T  20       2.314 -17.821 -50.095  1.00  0.00      TS   O  
ATOM   1307  C5' GUA T  20       4.887 -15.737 -51.944  1.00  0.00      TS   C  
ATOM   1308  O5' GUA T  20       3.999 -16.789 -51.596  1.00  0.00      TS   O  
ATOM   1309  C4' GUA T  20       5.733 -16.098 -53.155  1.00  0.00      TS   C  
ATOM   1310  O4' GUA T  20       6.719 -17.008 -52.645  1.00  0.00      TS   O  
ATOM   1311  C3' GUA T  20       5.051 -16.902 -54.248  1.00  0.00      TS   C  
ATOM   1312  O3' GUA T  20       5.384 -16.503 -55.621  1.00  0.00      TS   O  
ATOM   1313  C2' GUA T  20       5.602 -18.331 -54.072  1.00  0.00      TS   C  
ATOM   1314  C1' GUA T  20       6.947 -18.064 -53.532  1.00  0.00      TS   C  
ATOM   1315  N1  GUA T  20      11.403 -20.278 -52.385  1.00  0.00      TS   N  
ATOM   1316  C2  GUA T  20      11.146 -19.124 -53.056  1.00  0.00      TS   C  
ATOM   1317  N2  GUA T  20      12.155 -18.329 -53.334  1.00  0.00      TS   N  
ATOM   1318  N3  GUA T  20       9.849 -18.695 -53.323  1.00  0.00      TS   N  
ATOM   1319  C4  GUA T  20       8.923 -19.468 -52.816  1.00  0.00      TS   C  
ATOM   1320  C5  GUA T  20       9.056 -20.719 -52.249  1.00  0.00      TS   C  
ATOM   1321  C6  GUA T  20      10.384 -21.133 -51.876  1.00  0.00      TS   C  
ATOM   1322  O6  GUA T  20      10.693 -22.238 -51.363  1.00  0.00      TS   O  
ATOM   1323  N7  GUA T  20       7.791 -21.197 -51.850  1.00  0.00      TS   N  
ATOM   1324  C8  GUA T  20       6.990 -20.340 -52.337  1.00  0.00      TS   C  
ATOM   1325  N9  GUA T  20       7.588 -19.229 -52.918  1.00  0.00      TS   N  
ATOM   1326  H1  GUA T  20      12.369 -20.487 -52.178  1.00  0.00      TS   H  
ATOM   1327  H8  GUA T  20       5.910 -20.332 -52.194  1.00  0.00      TS   H  
ATOM   1328  H1' GUA T  20       7.600 -17.664 -54.336  1.00  0.00      TS   H  
ATOM   1329  H2' GUA T  20       5.616 -18.870 -55.043  1.00  0.00      TS   H  
ATOM   1330  H21 GUA T  20      13.075 -18.656 -53.118  1.00  0.00      TS   H  
ATOM   1331  H3' GUA T  20       3.944 -16.821 -54.214  1.00  0.00      TS   H  
ATOM   1332  H22 GUA T  20      11.922 -17.450 -53.750  1.00  0.00      TS   H  
ATOM   1333  H4' GUA T  20       6.226 -15.254 -53.682  1.00  0.00      TS   H  
ATOM   1334  H5' GUA T  20       5.507 -15.328 -51.118  1.00  0.00      TS   H  
ATOM   1335  H3T GUA T  20       5.181 -17.179 -56.271  1.00  0.00      TS   H  
ATOM   1336 H2'' GUA T  20       4.979 -18.949 -53.390  1.00  0.00      TS   H  
ATOM   1337 H5'' GUA T  20       4.243 -14.901 -52.293  1.00  0.00      TS   H  
TER   
END
