# Supplementary material for: CRISPR-Cas12a exploits R-loop asymmetry to form double-strand breaks
Source: eLife. 2020 Jun 10;9:e55143. doi: 10.7554/eLife.55143 (PMC7286691; doi:10.7554/eLife.55143)
Supplement: Figure 5—source data 2. [file elife-55143-fig5-data2.zip › Figure 5ΓÇöSource Data 2/Example_MD_trajectories/3prime_boundary/3prime_boundary_16.pdb]

ATOM      1  C5' CYT B   1      16.964 -12.471 -62.649  1.00  0.00      BS   C  
ATOM      2  O5' CYT B   1      17.779 -13.590 -63.043  1.00  0.00      BS   O  
ATOM      3  C4' CYT B   1      16.117 -12.722 -61.384  1.00  0.00      BS   C  
ATOM      4  O4' CYT B   1      15.261 -13.848 -61.599  1.00  0.00      BS   O  
ATOM      5  C3' CYT B   1      16.826 -13.235 -60.100  1.00  0.00      BS   C  
ATOM      6  O3' CYT B   1      16.824 -12.218 -59.124  1.00  0.00      BS   O  
ATOM      7  C2' CYT B   1      16.077 -14.408 -59.618  1.00  0.00      BS   C  
ATOM      8  C1' CYT B   1      14.758 -14.251 -60.330  1.00  0.00      BS   C  
ATOM      9  N1  CYT B   1      13.924 -15.438 -60.484  1.00  0.00      BS   N  
ATOM     10  C2  CYT B   1      12.713 -15.317 -61.170  1.00  0.00      BS   C  
ATOM     11  O2  CYT B   1      12.208 -14.208 -61.421  1.00  0.00      BS   O  
ATOM     12  N3  CYT B   1      12.017 -16.458 -61.419  1.00  0.00      BS   N  
ATOM     13  C4  CYT B   1      12.422 -17.600 -60.883  1.00  0.00      BS   C  
ATOM     14  N4  CYT B   1      11.601 -18.668 -60.827  1.00  0.00      BS   N  
ATOM     15  C5  CYT B   1      13.771 -17.809 -60.314  1.00  0.00      BS   C  
ATOM     16  C6  CYT B   1      14.428 -16.658 -60.034  1.00  0.00      BS   C  
ATOM     17  H5  CYT B   1      14.112 -18.801 -60.017  1.00  0.00      BS   H  
ATOM     18  H6  CYT B   1      15.439 -16.747 -59.638  1.00  0.00      BS   H  
ATOM     19  H1' CYT B   1      14.136 -13.443 -59.889  1.00  0.00      BS   H  
ATOM     20  H2' CYT B   1      15.907 -14.591 -58.536  1.00  0.00      BS   H  
ATOM     21  H3' CYT B   1      17.861 -13.510 -60.396  1.00  0.00      BS   H  
ATOM     22  H4' CYT B   1      15.469 -11.861 -61.111  1.00  0.00      BS   H  
ATOM     23  H41 CYT B   1      10.640 -18.514 -61.053  1.00  0.00      BS   H  
ATOM     24  H5' CYT B   1      16.414 -11.963 -63.469  1.00  0.00      BS   H  
ATOM     25  H42 CYT B   1      11.870 -19.626 -60.718  1.00  0.00      BS   H  
ATOM     26  H5T CYT B   1      18.426 -13.123 -63.575  1.00  0.00      BS   H  
ATOM     27 H2'' CYT B   1      16.535 -15.367 -59.943  1.00  0.00      BS   H  
ATOM     28 H5'' CYT B   1      17.734 -11.719 -62.373  1.00  0.00      BS   H  
ATOM     29  P   THY B   2      18.250 -11.643 -58.788  1.00  0.00      BS   P  
ATOM     30  O1P THY B   2      18.889 -11.080 -59.963  1.00  0.00      BS   O  
ATOM     31  O2P THY B   2      18.888 -12.768 -58.080  1.00  0.00      BS   O  
ATOM     32  C5' THY B   2      16.802 -10.018 -57.179  1.00  0.00      BS   C  
ATOM     33  O5' THY B   2      18.079 -10.395 -57.746  1.00  0.00      BS   O  
ATOM     34  C4' THY B   2      16.859  -9.971 -55.671  1.00  0.00      BS   C  
ATOM     35  O4' THY B   2      17.224 -11.218 -55.136  1.00  0.00      BS   O  
ATOM     36  C3' THY B   2      17.924  -8.952 -55.225  1.00  0.00      BS   C  
ATOM     37  O3' THY B   2      17.375  -7.918 -54.452  1.00  0.00      BS   O  
ATOM     38  C2' THY B   2      18.816  -9.836 -54.342  1.00  0.00      BS   C  
ATOM     39  C1' THY B   2      17.832 -10.956 -53.865  1.00  0.00      BS   C  
ATOM     40  N1  THY B   2      18.411 -12.184 -53.383  1.00  0.00      BS   N  
ATOM     41  C2  THY B   2      17.502 -13.137 -52.971  1.00  0.00      BS   C  
ATOM     42  O2  THY B   2      16.278 -12.929 -53.124  1.00  0.00      BS   O  
ATOM     43  N3  THY B   2      18.025 -14.344 -52.585  1.00  0.00      BS   N  
ATOM     44  C4  THY B   2      19.372 -14.711 -52.649  1.00  0.00      BS   C  
ATOM     45  O4  THY B   2      19.672 -15.833 -52.303  1.00  0.00      BS   O  
ATOM     46  C5  THY B   2      20.278 -13.631 -52.944  1.00  0.00      BS   C  
ATOM     47  C5M THY B   2      21.735 -13.883 -52.946  1.00  0.00      BS   C  
ATOM     48  C6  THY B   2      19.754 -12.456 -53.360  1.00  0.00      BS   C  
ATOM     49  H3  THY B   2      17.372 -15.084 -52.368  1.00  0.00      BS   H  
ATOM     50  H6  THY B   2      20.404 -11.582 -53.426  1.00  0.00      BS   H  
ATOM     51  H1' THY B   2      17.095 -10.476 -53.185  1.00  0.00      BS   H  
ATOM     52  H2' THY B   2      19.347  -9.288 -53.534  1.00  0.00      BS   H  
ATOM     53  H3' THY B   2      18.461  -8.576 -56.122  1.00  0.00      BS   H  
ATOM     54  H4' THY B   2      15.975  -9.721 -55.045  1.00  0.00      BS   H  
ATOM     55  H5' THY B   2      15.953 -10.648 -57.521  1.00  0.00      BS   H  
ATOM     56  H51 THY B   2      22.248 -14.411 -52.113  1.00  0.00      BS   H  
ATOM     57  H52 THY B   2      22.402 -13.050 -53.254  1.00  0.00      BS   H  
ATOM     58  H53 THY B   2      21.814 -14.654 -53.742  1.00  0.00      BS   H  
ATOM     59 H2'' THY B   2      19.513 -10.261 -55.095  1.00  0.00      BS   H  
ATOM     60 H5'' THY B   2      16.485  -9.012 -57.526  1.00  0.00      BS   H  
ATOM     61  P   THY B   3      16.924  -6.549 -55.069  1.00  0.00      BS   P  
ATOM     62  O1P THY B   3      16.631  -6.731 -56.563  1.00  0.00      BS   O  
ATOM     63  O2P THY B   3      17.954  -5.510 -54.769  1.00  0.00      BS   O  
ATOM     64  C5' THY B   3      14.355  -6.951 -54.278  1.00  0.00      BS   C  
ATOM     65  O5' THY B   3      15.632  -6.155 -54.214  1.00  0.00      BS   O  
ATOM     66  C4' THY B   3      14.064  -7.431 -52.877  1.00  0.00      BS   C  
ATOM     67  O4' THY B   3      14.893  -8.564 -52.498  1.00  0.00      BS   O  
ATOM     68  C3' THY B   3      14.273  -6.367 -51.703  1.00  0.00      BS   C  
ATOM     69  O3' THY B   3      13.125  -6.209 -50.910  1.00  0.00      BS   O  
ATOM     70  C2' THY B   3      15.255  -7.062 -50.788  1.00  0.00      BS   C  
ATOM     71  C1' THY B   3      14.939  -8.541 -51.116  1.00  0.00      BS   C  
ATOM     72  N1  THY B   3      15.942  -9.596 -50.742  1.00  0.00      BS   N  
ATOM     73  C2  THY B   3      15.498 -10.749 -50.177  1.00  0.00      BS   C  
ATOM     74  O2  THY B   3      14.317 -10.990 -50.015  1.00  0.00      BS   O  
ATOM     75  N3  THY B   3      16.482 -11.576 -49.726  1.00  0.00      BS   N  
ATOM     76  C4  THY B   3      17.869 -11.292 -49.681  1.00  0.00      BS   C  
ATOM     77  O4  THY B   3      18.633 -11.920 -48.990  1.00  0.00      BS   O  
ATOM     78  C5  THY B   3      18.225 -10.143 -50.458  1.00  0.00      BS   C  
ATOM     79  C5M THY B   3      19.674  -9.739 -50.696  1.00  0.00      BS   C  
ATOM     80  C6  THY B   3      17.253  -9.322 -50.854  1.00  0.00      BS   C  
ATOM     81  H3  THY B   3      16.187 -12.297 -49.082  1.00  0.00      BS   H  
ATOM     82  H6  THY B   3      17.390  -8.294 -51.190  1.00  0.00      BS   H  
ATOM     83  H1' THY B   3      13.930  -8.786 -50.719  1.00  0.00      BS   H  
ATOM     84  H2' THY B   3      15.121  -6.819 -49.713  1.00  0.00      BS   H  
ATOM     85  H3' THY B   3      14.737  -5.489 -52.203  1.00  0.00      BS   H  
ATOM     86  H4' THY B   3      12.989  -7.708 -52.849  1.00  0.00      BS   H  
ATOM     87  H5' THY B   3      14.443  -7.815 -54.971  1.00  0.00      BS   H  
ATOM     88  H51 THY B   3      20.088  -8.852 -50.170  1.00  0.00      BS   H  
ATOM     89  H52 THY B   3      19.939  -9.549 -51.758  1.00  0.00      BS   H  
ATOM     90  H53 THY B   3      20.303 -10.639 -50.532  1.00  0.00      BS   H  
ATOM     91 H2'' THY B   3      16.302  -6.849 -51.093  1.00  0.00      BS   H  
ATOM     92 H5'' THY B   3      13.593  -6.253 -54.689  1.00  0.00      BS   H  
ATOM     93  P   ADE B   4      12.158  -5.069 -51.195  1.00  0.00      BS   P  
ATOM     94  O1P ADE B   4      11.874  -4.942 -52.634  1.00  0.00      BS   O  
ATOM     95  O2P ADE B   4      12.869  -3.926 -50.563  1.00  0.00      BS   O  
ATOM     96  C5' ADE B   4       9.975  -6.456 -50.851  1.00  0.00      BS   C  
ATOM     97  O5' ADE B   4      10.894  -5.437 -50.375  1.00  0.00      BS   O  
ATOM     98  C4' ADE B   4       9.751  -7.530 -49.837  1.00  0.00      BS   C  
ATOM     99  O4' ADE B   4      11.072  -8.013 -49.405  1.00  0.00      BS   O  
ATOM    100  C3' ADE B   4       9.235  -6.907 -48.436  1.00  0.00      BS   C  
ATOM    101  O3' ADE B   4       8.029  -7.418 -47.853  1.00  0.00      BS   O  
ATOM    102  C2' ADE B   4      10.384  -7.077 -47.433  1.00  0.00      BS   C  
ATOM    103  C1' ADE B   4      11.034  -8.319 -48.051  1.00  0.00      BS   C  
ATOM    104  N1  ADE B   4      14.501 -11.870 -46.354  1.00  0.00      BS   N  
ATOM    105  C2  ADE B   4      13.187 -11.909 -46.424  1.00  0.00      BS   C  
ATOM    106  N3  ADE B   4      12.341 -10.993 -46.809  1.00  0.00      BS   N  
ATOM    107  C4  ADE B   4      12.935  -9.839 -47.063  1.00  0.00      BS   C  
ATOM    108  C5  ADE B   4      14.318  -9.586 -46.892  1.00  0.00      BS   C  
ATOM    109  C6  ADE B   4      15.140 -10.687 -46.517  1.00  0.00      BS   C  
ATOM    110  N6  ADE B   4      16.490 -10.453 -46.321  1.00  0.00      BS   N  
ATOM    111  N7  ADE B   4      14.605  -8.240 -47.166  1.00  0.00      BS   N  
ATOM    112  C8  ADE B   4      13.486  -7.785 -47.585  1.00  0.00      BS   C  
ATOM    113  N9  ADE B   4      12.400  -8.678 -47.527  1.00  0.00      BS   N  
ATOM    114  H2  ADE B   4      12.792 -12.891 -46.162  1.00  0.00      BS   H  
ATOM    115  H8  ADE B   4      13.370  -6.726 -47.814  1.00  0.00      BS   H  
ATOM    116  H1' ADE B   4      10.389  -9.207 -47.880  1.00  0.00      BS   H  
ATOM    117  H2' ADE B   4      10.088  -7.278 -46.380  1.00  0.00      BS   H  
ATOM    118  H3' ADE B   4       9.201  -5.814 -48.631  1.00  0.00      BS   H  
ATOM    119  H4' ADE B   4       9.021  -8.286 -50.197  1.00  0.00      BS   H  
ATOM    120  H5' ADE B   4      10.318  -7.015 -51.747  1.00  0.00      BS   H  
ATOM    121  H61 ADE B   4      16.955  -9.571 -46.403  1.00  0.00      BS   H  
ATOM    122  H62 ADE B   4      17.139 -11.176 -46.083  1.00  0.00      BS   H  
ATOM    123 H2'' ADE B   4      11.038  -6.191 -47.579  1.00  0.00      BS   H  
ATOM    124 H5'' ADE B   4       8.997  -6.013 -51.137  1.00  0.00      BS   H  
ATOM    125  P   THY B   5       6.733  -6.649 -47.821  1.00  0.00      BS   P  
ATOM    126  O1P THY B   5       5.813  -7.233 -48.780  1.00  0.00      BS   O  
ATOM    127  O2P THY B   5       6.968  -5.172 -47.899  1.00  0.00      BS   O  
ATOM    128  C5' THY B   5       5.460  -8.083 -45.994  1.00  0.00      BS   C  
ATOM    129  O5' THY B   5       6.048  -6.826 -46.400  1.00  0.00      BS   O  
ATOM    130  C4' THY B   5       5.376  -8.317 -44.426  1.00  0.00      BS   C  
ATOM    131  O4' THY B   5       6.742  -8.504 -43.969  1.00  0.00      BS   O  
ATOM    132  C3' THY B   5       4.758  -7.135 -43.712  1.00  0.00      BS   C  
ATOM    133  O3' THY B   5       3.902  -7.491 -42.628  1.00  0.00      BS   O  
ATOM    134  C2' THY B   5       5.999  -6.348 -43.258  1.00  0.00      BS   C  
ATOM    135  C1' THY B   5       7.124  -7.443 -43.051  1.00  0.00      BS   C  
ATOM    136  N1  THY B   5       8.517  -6.941 -43.341  1.00  0.00      BS   N  
ATOM    137  C2  THY B   5       9.470  -7.831 -43.054  1.00  0.00      BS   C  
ATOM    138  O2  THY B   5       9.289  -8.950 -42.553  1.00  0.00      BS   O  
ATOM    139  N3  THY B   5      10.742  -7.537 -43.484  1.00  0.00      BS   N  
ATOM    140  C4  THY B   5      11.118  -6.362 -44.090  1.00  0.00      BS   C  
ATOM    141  O4  THY B   5      12.222  -6.311 -44.485  1.00  0.00      BS   O  
ATOM    142  C5  THY B   5      10.120  -5.337 -44.206  1.00  0.00      BS   C  
ATOM    143  C5M THY B   5      10.394  -4.172 -45.029  1.00  0.00      BS   C  
ATOM    144  C6  THY B   5       8.818  -5.733 -43.950  1.00  0.00      BS   C  
ATOM    145  H3  THY B   5      11.426  -8.271 -43.365  1.00  0.00      BS   H  
ATOM    146  H6  THY B   5       7.931  -5.284 -44.398  1.00  0.00      BS   H  
ATOM    147  H1' THY B   5       7.171  -7.805 -42.002  1.00  0.00      BS   H  
ATOM    148  H2' THY B   5       5.841  -5.729 -42.349  1.00  0.00      BS   H  
ATOM    149  H3' THY B   5       4.238  -6.583 -44.525  1.00  0.00      BS   H  
ATOM    150  H4' THY B   5       4.834  -9.277 -44.286  1.00  0.00      BS   H  
ATOM    151  H5' THY B   5       6.073  -8.964 -46.280  1.00  0.00      BS   H  
ATOM    152  H51 THY B   5       9.686  -3.362 -44.747  1.00  0.00      BS   H  
ATOM    153  H52 THY B   5      10.266  -4.387 -46.112  1.00  0.00      BS   H  
ATOM    154  H53 THY B   5      11.419  -3.776 -44.867  1.00  0.00      BS   H  
ATOM    155 H2'' THY B   5       6.261  -5.765 -44.166  1.00  0.00      BS   H  
ATOM    156 H5'' THY B   5       4.407  -8.234 -46.315  1.00  0.00      BS   H  
ATOM    157  P   ADE B   6       2.490  -7.996 -42.946  1.00  0.00      BS   P  
ATOM    158  O1P ADE B   6       2.594  -9.425 -43.243  1.00  0.00      BS   O  
ATOM    159  O2P ADE B   6       1.887  -7.224 -43.993  1.00  0.00      BS   O  
ATOM    160  C5' ADE B   6       1.525  -9.013 -40.721  1.00  0.00      BS   C  
ATOM    161  O5' ADE B   6       1.669  -7.816 -41.599  1.00  0.00      BS   O  
ATOM    162  C4' ADE B   6       1.445  -8.629 -39.226  1.00  0.00      BS   C  
ATOM    163  O4' ADE B   6       2.689  -7.989 -38.898  1.00  0.00      BS   O  
ATOM    164  C3' ADE B   6       0.316  -7.722 -38.713  1.00  0.00      BS   C  
ATOM    165  O3' ADE B   6       0.109  -7.943 -37.375  1.00  0.00      BS   O  
ATOM    166  C2' ADE B   6       0.930  -6.364 -38.915  1.00  0.00      BS   C  
ATOM    167  C1' ADE B   6       2.352  -6.607 -38.473  1.00  0.00      BS   C  
ATOM    168  N1  ADE B   6       7.389  -5.574 -39.096  1.00  0.00      BS   N  
ATOM    169  C2  ADE B   6       6.682  -6.445 -38.347  1.00  0.00      BS   C  
ATOM    170  N3  ADE B   6       5.382  -6.522 -38.065  1.00  0.00      BS   N  
ATOM    171  C4  ADE B   6       4.734  -5.725 -38.829  1.00  0.00      BS   C  
ATOM    172  C5  ADE B   6       5.320  -4.745 -39.677  1.00  0.00      BS   C  
ATOM    173  C6  ADE B   6       6.692  -4.689 -39.849  1.00  0.00      BS   C  
ATOM    174  N6  ADE B   6       7.342  -3.818 -40.720  1.00  0.00      BS   N  
ATOM    175  N7  ADE B   6       4.278  -4.063 -40.301  1.00  0.00      BS   N  
ATOM    176  C8  ADE B   6       3.183  -4.683 -39.911  1.00  0.00      BS   C  
ATOM    177  N9  ADE B   6       3.434  -5.722 -39.062  1.00  0.00      BS   N  
ATOM    178  H2  ADE B   6       7.264  -7.031 -37.636  1.00  0.00      BS   H  
ATOM    179  H8  ADE B   6       2.212  -4.512 -40.375  1.00  0.00      BS   H  
ATOM    180  H1' ADE B   6       2.327  -6.601 -37.362  1.00  0.00      BS   H  
ATOM    181  H2' ADE B   6       0.545  -5.541 -38.277  1.00  0.00      BS   H  
ATOM    182  H3' ADE B   6      -0.634  -7.747 -39.289  1.00  0.00      BS   H  
ATOM    183  H4' ADE B   6       1.485  -9.578 -38.649  1.00  0.00      BS   H  
ATOM    184  H5' ADE B   6       2.393  -9.680 -40.909  1.00  0.00      BS   H  
ATOM    185  H61 ADE B   6       6.945  -2.960 -41.045  1.00  0.00      BS   H  
ATOM    186  H62 ADE B   6       8.334  -3.888 -40.830  1.00  0.00      BS   H  
ATOM    187 H2'' ADE B   6       1.015  -6.170 -40.006  1.00  0.00      BS   H  
ATOM    188 H5'' ADE B   6       0.529  -9.470 -40.908  1.00  0.00      BS   H  
ATOM    189  P   THY B   7      -0.999  -8.906 -36.833  1.00  0.00      BS   P  
ATOM    190  O1P THY B   7      -1.231 -10.097 -37.701  1.00  0.00      BS   O  
ATOM    191  O2P THY B   7      -2.247  -8.190 -36.598  1.00  0.00      BS   O  
ATOM    192  C5' THY B   7       0.865  -9.947 -35.332  1.00  0.00      BS   C  
ATOM    193  O5' THY B   7      -0.476  -9.475 -35.511  1.00  0.00      BS   O  
ATOM    194  C4' THY B   7       1.616  -9.321 -34.161  1.00  0.00      BS   C  
ATOM    195  O4' THY B   7       2.332  -8.136 -34.570  1.00  0.00      BS   O  
ATOM    196  C3' THY B   7       0.724  -8.797 -32.986  1.00  0.00      BS   C  
ATOM    197  O3' THY B   7       1.200  -9.133 -31.730  1.00  0.00      BS   O  
ATOM    198  C2' THY B   7       0.682  -7.321 -33.185  1.00  0.00      BS   C  
ATOM    199  C1' THY B   7       2.122  -7.128 -33.658  1.00  0.00      BS   C  
ATOM    200  N1  THY B   7       2.420  -5.831 -34.241  1.00  0.00      BS   N  
ATOM    201  C2  THY B   7       3.713  -5.419 -34.455  1.00  0.00      BS   C  
ATOM    202  O2  THY B   7       4.724  -6.140 -34.269  1.00  0.00      BS   O  
ATOM    203  N3  THY B   7       3.935  -4.229 -35.019  1.00  0.00      BS   N  
ATOM    204  C4  THY B   7       2.974  -3.450 -35.710  1.00  0.00      BS   C  
ATOM    205  O4  THY B   7       3.362  -2.478 -36.375  1.00  0.00      BS   O  
ATOM    206  C5  THY B   7       1.646  -3.901 -35.312  1.00  0.00      BS   C  
ATOM    207  C5M THY B   7       0.473  -3.080 -35.761  1.00  0.00      BS   C  
ATOM    208  C6  THY B   7       1.397  -5.063 -34.688  1.00  0.00      BS   C  
ATOM    209  H3  THY B   7       4.900  -4.056 -35.262  1.00  0.00      BS   H  
ATOM    210  H6  THY B   7       0.430  -5.269 -34.228  1.00  0.00      BS   H  
ATOM    211  H1' THY B   7       2.726  -7.328 -32.747  1.00  0.00      BS   H  
ATOM    212  H2' THY B   7       0.523  -6.696 -32.280  1.00  0.00      BS   H  
ATOM    213  H3' THY B   7      -0.249  -9.270 -33.239  1.00  0.00      BS   H  
ATOM    214  H4' THY B   7       2.395 -10.031 -33.809  1.00  0.00      BS   H  
ATOM    215  H5' THY B   7       1.506  -9.979 -36.239  1.00  0.00      BS   H  
ATOM    216  H51 THY B   7      -0.401  -3.094 -35.075  1.00  0.00      BS   H  
ATOM    217  H52 THY B   7       0.134  -3.446 -36.755  1.00  0.00      BS   H  
ATOM    218  H53 THY B   7       0.771  -2.038 -36.002  1.00  0.00      BS   H  
ATOM    219 H2'' THY B   7      -0.105  -7.126 -33.944  1.00  0.00      BS   H  
ATOM    220 H5'' THY B   7       0.703 -10.985 -34.970  1.00  0.00      BS   H  
ATOM    221  P   ADE B   8       0.242 -10.077 -30.816  1.00  0.00      BS   P  
ATOM    222  O1P ADE B   8      -0.371 -11.182 -31.563  1.00  0.00      BS   O  
ATOM    223  O2P ADE B   8      -0.672  -9.164 -30.061  1.00  0.00      BS   O  
ATOM    224  C5' ADE B   8       2.625 -11.119 -30.236  1.00  0.00      BS   C  
ATOM    225  O5' ADE B   8       1.341 -10.600 -29.809  1.00  0.00      BS   O  
ATOM    226  C4' ADE B   8       3.834 -10.552 -29.418  1.00  0.00      BS   C  
ATOM    227  O4' ADE B   8       4.097  -9.195 -29.808  1.00  0.00      BS   O  
ATOM    228  C3' ADE B   8       3.807 -10.550 -27.890  1.00  0.00      BS   C  
ATOM    229  O3' ADE B   8       4.960 -10.796 -27.262  1.00  0.00      BS   O  
ATOM    230  C2' ADE B   8       3.318  -9.179 -27.512  1.00  0.00      BS   C  
ATOM    231  C1' ADE B   8       3.927  -8.317 -28.651  1.00  0.00      BS   C  
ATOM    232  N1  ADE B   8       4.005  -3.988 -31.355  1.00  0.00      BS   N  
ATOM    233  C2  ADE B   8       5.004  -4.779 -30.868  1.00  0.00      BS   C  
ATOM    234  N3  ADE B   8       4.965  -5.821 -30.083  1.00  0.00      BS   N  
ATOM    235  C4  ADE B   8       3.657  -6.089 -29.743  1.00  0.00      BS   C  
ATOM    236  C5  ADE B   8       2.505  -5.404 -30.228  1.00  0.00      BS   C  
ATOM    237  C6  ADE B   8       2.758  -4.247 -31.014  1.00  0.00      BS   C  
ATOM    238  N6  ADE B   8       1.862  -3.346 -31.527  1.00  0.00      BS   N  
ATOM    239  N7  ADE B   8       1.355  -6.030 -29.835  1.00  0.00      BS   N  
ATOM    240  C8  ADE B   8       1.720  -7.113 -29.242  1.00  0.00      BS   C  
ATOM    241  N9  ADE B   8       3.132  -7.234 -29.153  1.00  0.00      BS   N  
ATOM    242  H2  ADE B   8       6.052  -4.636 -31.128  1.00  0.00      BS   H  
ATOM    243  H8  ADE B   8       1.043  -7.832 -28.780  1.00  0.00      BS   H  
ATOM    244  H1' ADE B   8       4.996  -8.081 -28.462  1.00  0.00      BS   H  
ATOM    245  H2' ADE B   8       3.602  -8.952 -26.463  1.00  0.00      BS   H  
ATOM    246  H3' ADE B   8       3.033 -11.221 -27.458  1.00  0.00      BS   H  
ATOM    247  H4' ADE B   8       4.701 -11.152 -29.769  1.00  0.00      BS   H  
ATOM    248  H5' ADE B   8       2.818 -10.843 -31.294  1.00  0.00      BS   H  
ATOM    249  H61 ADE B   8       2.189  -2.724 -32.238  1.00  0.00      BS   H  
ATOM    250  H62 ADE B   8       0.888  -3.551 -31.628  1.00  0.00      BS   H  
ATOM    251 H2'' ADE B   8       2.219  -9.276 -27.640  1.00  0.00      BS   H  
ATOM    252 H5'' ADE B   8       2.617 -12.225 -30.126  1.00  0.00      BS   H  
ATOM    253  P   THY B   9       5.324 -11.126 -25.764  1.00  0.00      BS   P  
ATOM    254  O1P THY B   9       6.246 -12.314 -25.677  1.00  0.00      BS   O  
ATOM    255  O2P THY B   9       4.080 -11.235 -24.914  1.00  0.00      BS   O  
ATOM    256  C5' THY B   9       7.401  -9.446 -25.723  1.00  0.00      BS   C  
ATOM    257  O5' THY B   9       6.113  -9.835 -25.279  1.00  0.00      BS   O  
ATOM    258  C4' THY B   9       7.878  -8.151 -25.127  1.00  0.00      BS   C  
ATOM    259  O4' THY B   9       7.183  -6.991 -25.823  1.00  0.00      BS   O  
ATOM    260  C3' THY B   9       7.504  -8.011 -23.623  1.00  0.00      BS   C  
ATOM    261  O3' THY B   9       8.564  -7.435 -22.902  1.00  0.00      BS   O  
ATOM    262  C2' THY B   9       6.260  -7.119 -23.660  1.00  0.00      BS   C  
ATOM    263  C1' THY B   9       6.476  -6.179 -24.854  1.00  0.00      BS   C  
ATOM    264  N1  THY B   9       5.264  -5.600 -25.461  1.00  0.00      BS   N  
ATOM    265  C2  THY B   9       5.406  -4.616 -26.427  1.00  0.00      BS   C  
ATOM    266  O2  THY B   9       6.509  -4.239 -26.793  1.00  0.00      BS   O  
ATOM    267  N3  THY B   9       4.217  -4.100 -26.976  1.00  0.00      BS   N  
ATOM    268  C4  THY B   9       2.967  -4.636 -26.792  1.00  0.00      BS   C  
ATOM    269  O4  THY B   9       2.059  -3.998 -27.321  1.00  0.00      BS   O  
ATOM    270  C5  THY B   9       2.853  -5.656 -25.755  1.00  0.00      BS   C  
ATOM    271  C5M THY B   9       1.540  -6.152 -25.462  1.00  0.00      BS   C  
ATOM    272  C6  THY B   9       3.996  -6.082 -25.125  1.00  0.00      BS   C  
ATOM    273  H3  THY B   9       4.402  -3.341 -27.616  1.00  0.00      BS   H  
ATOM    274  H6  THY B   9       3.979  -6.773 -24.282  1.00  0.00      BS   H  
ATOM    275  H1' THY B   9       7.223  -5.387 -24.634  1.00  0.00      BS   H  
ATOM    276  H2' THY B   9       6.038  -6.550 -22.731  1.00  0.00      BS   H  
ATOM    277  H3' THY B   9       7.283  -8.977 -23.121  1.00  0.00      BS   H  
ATOM    278  H4' THY B   9       8.987  -8.148 -25.195  1.00  0.00      BS   H  
ATOM    279  H5' THY B   9       7.510  -9.437 -26.828  1.00  0.00      BS   H  
ATOM    280  H51 THY B   9       1.543  -7.254 -25.326  1.00  0.00      BS   H  
ATOM    281  H52 THY B   9       0.756  -5.995 -26.236  1.00  0.00      BS   H  
ATOM    282  H53 THY B   9       1.164  -5.779 -24.485  1.00  0.00      BS   H  
ATOM    283 H2'' THY B   9       5.449  -7.836 -23.914  1.00  0.00      BS   H  
ATOM    284 H5'' THY B   9       8.130 -10.205 -25.363  1.00  0.00      BS   H  
ATOM    285  P   ADE B  10       8.678  -7.613 -21.332  1.00  0.00      BS   P  
ATOM    286  O1P ADE B  10       9.491  -8.774 -20.988  1.00  0.00      BS   O  
ATOM    287  O2P ADE B  10       7.299  -7.705 -20.757  1.00  0.00      BS   O  
ATOM    288  C5' ADE B  10      10.281  -5.495 -21.523  1.00  0.00      BS   C  
ATOM    289  O5' ADE B  10       9.313  -6.258 -20.769  1.00  0.00      BS   O  
ATOM    290  C4' ADE B  10       9.742  -4.168 -21.996  1.00  0.00      BS   C  
ATOM    291  O4' ADE B  10       8.407  -4.333 -22.571  1.00  0.00      BS   O  
ATOM    292  C3' ADE B  10       9.572  -3.149 -20.843  1.00  0.00      BS   C  
ATOM    293  O3' ADE B  10      10.158  -1.838 -21.091  1.00  0.00      BS   O  
ATOM    294  C2' ADE B  10       8.070  -2.895 -20.826  1.00  0.00      BS   C  
ATOM    295  C1' ADE B  10       7.695  -3.096 -22.288  1.00  0.00      BS   C  
ATOM    296  N1  ADE B  10       4.025  -1.099 -24.931  1.00  0.00      BS   N  
ATOM    297  C2  ADE B  10       5.268  -0.733 -24.784  1.00  0.00      BS   C  
ATOM    298  N3  ADE B  10       6.292  -1.427 -24.252  1.00  0.00      BS   N  
ATOM    299  C4  ADE B  10       5.764  -2.459 -23.515  1.00  0.00      BS   C  
ATOM    300  C5  ADE B  10       4.440  -2.843 -23.492  1.00  0.00      BS   C  
ATOM    301  C6  ADE B  10       3.514  -2.124 -24.300  1.00  0.00      BS   C  
ATOM    302  N6  ADE B  10       2.188  -2.517 -24.546  1.00  0.00      BS   N  
ATOM    303  N7  ADE B  10       4.177  -3.765 -22.493  1.00  0.00      BS   N  
ATOM    304  C8  ADE B  10       5.393  -4.009 -22.025  1.00  0.00      BS   C  
ATOM    305  N9  ADE B  10       6.367  -3.256 -22.606  1.00  0.00      BS   N  
ATOM    306  H2  ADE B  10       5.535   0.133 -25.390  1.00  0.00      BS   H  
ATOM    307  H8  ADE B  10       5.613  -4.657 -21.175  1.00  0.00      BS   H  
ATOM    308  H1' ADE B  10       8.198  -2.272 -22.837  1.00  0.00      BS   H  
ATOM    309  H2' ADE B  10       7.852  -1.842 -20.544  1.00  0.00      BS   H  
ATOM    310  H3' ADE B  10       9.795  -3.714 -19.913  1.00  0.00      BS   H  
ATOM    311  H4' ADE B  10      10.326  -3.674 -22.803  1.00  0.00      BS   H  
ATOM    312  H5' ADE B  10      10.731  -6.131 -22.316  1.00  0.00      BS   H  
ATOM    313  H61 ADE B  10       1.700  -3.098 -23.895  1.00  0.00      BS   H  
ATOM    314  H62 ADE B  10       1.646  -1.877 -25.090  1.00  0.00      BS   H  
ATOM    315 H2'' ADE B  10       7.529  -3.618 -20.179  1.00  0.00      BS   H  
ATOM    316 H5'' ADE B  10      11.019  -5.148 -20.768  1.00  0.00      BS   H  
ATOM    317  P   GUA B  11      11.237  -1.323 -20.102  1.00  0.00      BS   P  
ATOM    318  O1P GUA B  11      12.513  -1.838 -20.634  1.00  0.00      BS   O  
ATOM    319  O2P GUA B  11      10.838  -1.651 -18.713  1.00  0.00      BS   O  
ATOM    320  C5' GUA B  11      11.203   0.941 -21.584  1.00  0.00      BS   C  
ATOM    321  O5' GUA B  11      11.300   0.304 -20.255  1.00  0.00      BS   O  
ATOM    322  C4' GUA B  11      10.285   2.274 -21.575  1.00  0.00      BS   C  
ATOM    323  O4' GUA B  11       8.943   1.975 -22.234  1.00  0.00      BS   O  
ATOM    324  C3' GUA B  11      10.014   3.113 -20.330  1.00  0.00      BS   C  
ATOM    325  O3' GUA B  11      10.178   4.464 -20.605  1.00  0.00      BS   O  
ATOM    326  C2' GUA B  11       8.546   2.877 -20.062  1.00  0.00      BS   C  
ATOM    327  C1' GUA B  11       7.951   2.690 -21.451  1.00  0.00      BS   C  
ATOM    328  N1  GUA B  11       3.148   2.317 -23.035  1.00  0.00      BS   N  
ATOM    329  C2  GUA B  11       3.997   3.380 -23.137  1.00  0.00      BS   C  
ATOM    330  N2  GUA B  11       3.377   4.429 -23.677  1.00  0.00      BS   N  
ATOM    331  N3  GUA B  11       5.279   3.370 -22.667  1.00  0.00      BS   N  
ATOM    332  C4  GUA B  11       5.558   2.222 -22.015  1.00  0.00      BS   C  
ATOM    333  C5  GUA B  11       4.769   1.161 -21.837  1.00  0.00      BS   C  
ATOM    334  C6  GUA B  11       3.465   1.149 -22.351  1.00  0.00      BS   C  
ATOM    335  O6  GUA B  11       2.684   0.180 -22.197  1.00  0.00      BS   O  
ATOM    336  N7  GUA B  11       5.404   0.181 -21.035  1.00  0.00      BS   N  
ATOM    337  C8  GUA B  11       6.634   0.649 -20.882  1.00  0.00      BS   C  
ATOM    338  N9  GUA B  11       6.759   1.920 -21.448  1.00  0.00      BS   N  
ATOM    339  H1  GUA B  11       2.243   2.326 -23.483  1.00  0.00      BS   H  
ATOM    340  H8  GUA B  11       7.436   0.100 -20.389  1.00  0.00      BS   H  
ATOM    341  H1' GUA B  11       7.839   3.636 -22.022  1.00  0.00      BS   H  
ATOM    342  H2' GUA B  11       8.110   3.672 -19.420  1.00  0.00      BS   H  
ATOM    343  H21 GUA B  11       2.378   4.389 -23.661  1.00  0.00      BS   H  
ATOM    344  H3' GUA B  11      10.562   2.838 -19.404  1.00  0.00      BS   H  
ATOM    345  H22 GUA B  11       3.827   5.319 -23.751  1.00  0.00      BS   H  
ATOM    346  H4' GUA B  11      10.739   2.924 -22.353  1.00  0.00      BS   H  
ATOM    347  H5' GUA B  11      10.797   0.276 -22.376  1.00  0.00      BS   H  
ATOM    348 H2'' GUA B  11       8.473   1.916 -19.510  1.00  0.00      BS   H  
ATOM    349 H5'' GUA B  11      12.205   1.285 -21.920  1.00  0.00      BS   H  
ATOM    350  P   CYT B  12      10.202   5.514 -19.452  1.00  0.00      BS   P  
ATOM    351  O1P CYT B  12      11.061   6.620 -19.854  1.00  0.00      BS   O  
ATOM    352  O2P CYT B  12      10.539   4.894 -18.148  1.00  0.00      BS   O  
ATOM    353  C5' CYT B  12       8.463   7.312 -20.179  1.00  0.00      BS   C  
ATOM    354  O5' CYT B  12       8.735   6.076 -19.368  1.00  0.00      BS   O  
ATOM    355  C4' CYT B  12       6.975   7.624 -20.297  1.00  0.00      BS   C  
ATOM    356  O4' CYT B  12       6.200   6.586 -20.989  1.00  0.00      BS   O  
ATOM    357  C3' CYT B  12       6.293   7.852 -18.964  1.00  0.00      BS   C  
ATOM    358  O3' CYT B  12       6.620   9.066 -18.254  1.00  0.00      BS   O  
ATOM    359  C2' CYT B  12       4.855   7.713 -19.376  1.00  0.00      BS   C  
ATOM    360  C1' CYT B  12       4.880   6.599 -20.499  1.00  0.00      BS   C  
ATOM    361  N1  CYT B  12       4.461   5.313 -19.974  1.00  0.00      BS   N  
ATOM    362  C2  CYT B  12       3.144   4.912 -20.097  1.00  0.00      BS   C  
ATOM    363  O2  CYT B  12       2.259   5.608 -20.599  1.00  0.00      BS   O  
ATOM    364  N3  CYT B  12       2.837   3.661 -19.633  1.00  0.00      BS   N  
ATOM    365  C4  CYT B  12       3.733   2.869 -19.050  1.00  0.00      BS   C  
ATOM    366  N4  CYT B  12       3.302   1.656 -18.638  1.00  0.00      BS   N  
ATOM    367  C5  CYT B  12       5.058   3.330 -18.843  1.00  0.00      BS   C  
ATOM    368  C6  CYT B  12       5.357   4.525 -19.304  1.00  0.00      BS   C  
ATOM    369  H5  CYT B  12       5.806   2.672 -18.399  1.00  0.00      BS   H  
ATOM    370  H6  CYT B  12       6.296   5.000 -19.023  1.00  0.00      BS   H  
ATOM    371  H1' CYT B  12       4.149   6.970 -21.248  1.00  0.00      BS   H  
ATOM    372  H2' CYT B  12       4.381   8.558 -19.921  1.00  0.00      BS   H  
ATOM    373  H3' CYT B  12       6.555   6.929 -18.403  1.00  0.00      BS   H  
ATOM    374  H4' CYT B  12       6.829   8.533 -20.918  1.00  0.00      BS   H  
ATOM    375  H41 CYT B  12       2.366   1.444 -18.920  1.00  0.00      BS   H  
ATOM    376  H5' CYT B  12       8.898   7.151 -21.188  1.00  0.00      BS   H  
ATOM    377  H42 CYT B  12       3.624   1.030 -17.928  1.00  0.00      BS   H  
ATOM    378 H2'' CYT B  12       4.203   7.462 -18.512  1.00  0.00      BS   H  
ATOM    379 H5'' CYT B  12       8.811   8.236 -19.671  1.00  0.00      BS   H  
ATOM    380  P   THY B  13       6.099   9.468 -16.776  1.00  0.00      BS   P  
ATOM    381  O1P THY B  13       6.296  10.932 -16.596  1.00  0.00      BS   O  
ATOM    382  O2P THY B  13       6.715   8.626 -15.725  1.00  0.00      BS   O  
ATOM    383  C5' THY B  13       3.670  10.255 -17.021  1.00  0.00      BS   C  
ATOM    384  O5' THY B  13       4.484   9.140 -16.612  1.00  0.00      BS   O  
ATOM    385  C4' THY B  13       2.194   9.825 -17.254  1.00  0.00      BS   C  
ATOM    386  O4' THY B  13       2.109   8.691 -18.081  1.00  0.00      BS   O  
ATOM    387  C3' THY B  13       1.430   9.409 -15.963  1.00  0.00      BS   C  
ATOM    388  O3' THY B  13       1.016  10.552 -15.215  1.00  0.00      BS   O  
ATOM    389  C2' THY B  13       0.225   8.733 -16.590  1.00  0.00      BS   C  
ATOM    390  C1' THY B  13       0.894   7.895 -17.748  1.00  0.00      BS   C  
ATOM    391  N1  THY B  13       1.284   6.482 -17.380  1.00  0.00      BS   N  
ATOM    392  C2  THY B  13       0.253   5.558 -17.400  1.00  0.00      BS   C  
ATOM    393  O2  THY B  13      -0.904   5.763 -17.676  1.00  0.00      BS   O  
ATOM    394  N3  THY B  13       0.674   4.281 -16.980  1.00  0.00      BS   N  
ATOM    395  C4  THY B  13       1.922   4.009 -16.470  1.00  0.00      BS   C  
ATOM    396  O4  THY B  13       2.123   2.880 -16.016  1.00  0.00      BS   O  
ATOM    397  C5  THY B  13       2.818   5.076 -16.349  1.00  0.00      BS   C  
ATOM    398  C5M THY B  13       4.221   4.821 -15.795  1.00  0.00      BS   C  
ATOM    399  C6  THY B  13       2.434   6.242 -16.769  1.00  0.00      BS   C  
ATOM    400  H3  THY B  13      -0.034   3.570 -16.869  1.00  0.00      BS   H  
ATOM    401  H6  THY B  13       3.057   7.133 -16.689  1.00  0.00      BS   H  
ATOM    402  H1' THY B  13       0.324   7.826 -18.699  1.00  0.00      BS   H  
ATOM    403  H2' THY B  13      -0.306   9.591 -17.055  1.00  0.00      BS   H  
ATOM    404  H3' THY B  13       1.916   8.622 -15.347  1.00  0.00      BS   H  
ATOM    405  H4' THY B  13       1.651  10.709 -17.652  1.00  0.00      BS   H  
ATOM    406  H5' THY B  13       4.027  10.588 -18.019  1.00  0.00      BS   H  
ATOM    407  H51 THY B  13       4.713   3.886 -16.136  1.00  0.00      BS   H  
ATOM    408  H52 THY B  13       4.238   4.822 -14.684  1.00  0.00      BS   H  
ATOM    409  H53 THY B  13       4.918   5.657 -16.023  1.00  0.00      BS   H  
ATOM    410 H2'' THY B  13      -0.466   8.089 -16.005  1.00  0.00      BS   H  
ATOM    411 H5'' THY B  13       3.680  11.065 -16.261  1.00  0.00      BS   H  
ATOM    412  P   THY B  14       0.877  10.488 -13.640  1.00  0.00      BS   P  
ATOM    413  O1P THY B  14       0.652  11.826 -13.121  1.00  0.00      BS   O  
ATOM    414  O2P THY B  14       1.978   9.766 -13.060  1.00  0.00      BS   O  
ATOM    415  C5' THY B  14      -1.684  10.218 -13.951  1.00  0.00      BS   C  
ATOM    416  O5' THY B  14      -0.419   9.627 -13.514  1.00  0.00      BS   O  
ATOM    417  C4' THY B  14      -2.801   9.208 -13.747  1.00  0.00      BS   C  
ATOM    418  O4' THY B  14      -2.655   8.040 -14.727  1.00  0.00      BS   O  
ATOM    419  C3' THY B  14      -2.903   8.590 -12.371  1.00  0.00      BS   C  
ATOM    420  O3' THY B  14      -3.570   9.539 -11.493  1.00  0.00      BS   O  
ATOM    421  C2' THY B  14      -3.758   7.390 -12.731  1.00  0.00      BS   C  
ATOM    422  C1' THY B  14      -3.178   6.872 -14.036  1.00  0.00      BS   C  
ATOM    423  N1  THY B  14      -2.039   5.968 -13.850  1.00  0.00      BS   N  
ATOM    424  C2  THY B  14      -2.282   4.616 -13.848  1.00  0.00      BS   C  
ATOM    425  O2  THY B  14      -3.344   4.111 -14.174  1.00  0.00      BS   O  
ATOM    426  N3  THY B  14      -1.255   3.808 -13.406  1.00  0.00      BS   N  
ATOM    427  C4  THY B  14       0.084   4.124 -13.208  1.00  0.00      BS   C  
ATOM    428  O4  THY B  14       0.933   3.280 -12.884  1.00  0.00      BS   O  
ATOM    429  C5  THY B  14       0.275   5.569 -13.295  1.00  0.00      BS   C  
ATOM    430  C5M THY B  14       1.720   6.043 -13.089  1.00  0.00      BS   C  
ATOM    431  C6  THY B  14      -0.778   6.380 -13.562  1.00  0.00      BS   C  
ATOM    432  H3  THY B  14      -1.534   2.839 -13.370  1.00  0.00      BS   H  
ATOM    433  H6  THY B  14      -0.768   7.462 -13.695  1.00  0.00      BS   H  
ATOM    434  H1' THY B  14      -3.901   6.381 -14.722  1.00  0.00      BS   H  
ATOM    435  H2' THY B  14      -4.796   7.646 -13.032  1.00  0.00      BS   H  
ATOM    436  H3' THY B  14      -1.890   8.255 -12.061  1.00  0.00      BS   H  
ATOM    437  H4' THY B  14      -3.748   9.708 -14.045  1.00  0.00      BS   H  
ATOM    438  H5' THY B  14      -1.689  10.236 -15.062  1.00  0.00      BS   H  
ATOM    439  H51 THY B  14       2.188   5.520 -12.228  1.00  0.00      BS   H  
ATOM    440  H52 THY B  14       1.802   7.124 -12.850  1.00  0.00      BS   H  
ATOM    441  H53 THY B  14       2.339   5.867 -13.994  1.00  0.00      BS   H  
ATOM    442 H2'' THY B  14      -3.834   6.640 -11.915  1.00  0.00      BS   H  
ATOM    443 H5'' THY B  14      -1.876  11.268 -13.645  1.00  0.00      BS   H  
ATOM    444  P   ADE B  15      -3.187   9.397  -9.994  1.00  0.00      BS   P  
ATOM    445  O1P ADE B  15      -3.821  10.525  -9.220  1.00  0.00      BS   O  
ATOM    446  O2P ADE B  15      -1.714   9.211  -9.914  1.00  0.00      BS   O  
ATOM    447  C5' ADE B  15      -5.275   7.811  -9.489  1.00  0.00      BS   C  
ATOM    448  O5' ADE B  15      -3.825   8.008  -9.592  1.00  0.00      BS   O  
ATOM    449  C4' ADE B  15      -5.541   6.355  -9.254  1.00  0.00      BS   C  
ATOM    450  O4' ADE B  15      -5.015   5.471 -10.223  1.00  0.00      BS   O  
ATOM    451  C3' ADE B  15      -4.957   5.802  -7.967  1.00  0.00      BS   C  
ATOM    452  O3' ADE B  15      -5.546   6.279  -6.745  1.00  0.00      BS   O  
ATOM    453  C2' ADE B  15      -5.194   4.365  -8.087  1.00  0.00      BS   C  
ATOM    454  C1' ADE B  15      -4.739   4.193  -9.525  1.00  0.00      BS   C  
ATOM    455  N1  ADE B  15      -0.999   0.647  -9.899  1.00  0.00      BS   N  
ATOM    456  C2  ADE B  15      -2.277   0.565  -9.942  1.00  0.00      BS   C  
ATOM    457  N3  ADE B  15      -3.235   1.453  -9.845  1.00  0.00      BS   N  
ATOM    458  C4  ADE B  15      -2.683   2.695  -9.859  1.00  0.00      BS   C  
ATOM    459  C5  ADE B  15      -1.347   2.941 -10.048  1.00  0.00      BS   C  
ATOM    460  C6  ADE B  15      -0.436   1.901 -10.016  1.00  0.00      BS   C  
ATOM    461  N6  ADE B  15       0.893   1.877 -10.208  1.00  0.00      BS   N  
ATOM    462  N7  ADE B  15      -1.131   4.299 -10.047  1.00  0.00      BS   N  
ATOM    463  C8  ADE B  15      -2.313   4.890  -9.849  1.00  0.00      BS   C  
ATOM    464  N9  ADE B  15      -3.323   3.911  -9.801  1.00  0.00      BS   N  
ATOM    465  H2  ADE B  15      -2.526  -0.494  -9.878  1.00  0.00      BS   H  
ATOM    466  H8  ADE B  15      -2.552   5.954  -9.871  1.00  0.00      BS   H  
ATOM    467  H1' ADE B  15      -5.475   3.486  -9.965  1.00  0.00      BS   H  
ATOM    468  H2' ADE B  15      -6.295   4.231  -8.004  1.00  0.00      BS   H  
ATOM    469  H3' ADE B  15      -3.855   5.951  -7.988  1.00  0.00      BS   H  
ATOM    470  H4' ADE B  15      -6.649   6.308  -9.297  1.00  0.00      BS   H  
ATOM    471  H5' ADE B  15      -5.834   8.201 -10.366  1.00  0.00      BS   H  
ATOM    472  H61 ADE B  15       1.307   2.648 -10.692  1.00  0.00      BS   H  
ATOM    473  H62 ADE B  15       1.419   1.083  -9.902  1.00  0.00      BS   H  
ATOM    474 H2'' ADE B  15      -4.687   3.669  -7.385  1.00  0.00      BS   H  
ATOM    475 H5'' ADE B  15      -5.670   8.400  -8.632  1.00  0.00      BS   H  
ATOM    476  P   CYT B  16      -4.648   6.542  -5.505  1.00  0.00      BS   P  
ATOM    477  O1P CYT B  16      -5.523   7.091  -4.443  1.00  0.00      BS   O  
ATOM    478  O2P CYT B  16      -3.441   7.310  -5.941  1.00  0.00      BS   O  
ATOM    479  C5' CYT B  16      -5.280   4.418  -4.238  1.00  0.00      BS   C  
ATOM    480  O5' CYT B  16      -4.337   5.114  -5.018  1.00  0.00      BS   O  
ATOM    481  C4' CYT B  16      -4.788   2.979  -3.901  1.00  0.00      BS   C  
ATOM    482  O4' CYT B  16      -4.196   2.421  -5.138  1.00  0.00      BS   O  
ATOM    483  C3' CYT B  16      -3.565   3.011  -2.976  1.00  0.00      BS   C  
ATOM    484  O3' CYT B  16      -4.065   3.044  -1.653  1.00  0.00      BS   O  
ATOM    485  C2' CYT B  16      -3.001   1.697  -3.231  1.00  0.00      BS   C  
ATOM    486  C1' CYT B  16      -3.103   1.601  -4.800  1.00  0.00      BS   C  
ATOM    487  N1  CYT B  16      -1.866   2.089  -5.501  1.00  0.00      BS   N  
ATOM    488  C2  CYT B  16      -0.817   1.241  -5.733  1.00  0.00      BS   C  
ATOM    489  O2  CYT B  16      -0.919   0.067  -5.409  1.00  0.00      BS   O  
ATOM    490  N3  CYT B  16       0.387   1.709  -6.273  1.00  0.00      BS   N  
ATOM    491  C4  CYT B  16       0.513   3.014  -6.634  1.00  0.00      BS   C  
ATOM    492  N4  CYT B  16       1.577   3.439  -7.313  1.00  0.00      BS   N  
ATOM    493  C5  CYT B  16      -0.638   3.835  -6.471  1.00  0.00      BS   C  
ATOM    494  C6  CYT B  16      -1.766   3.414  -5.893  1.00  0.00      BS   C  
ATOM    495  H5  CYT B  16      -0.506   4.900  -6.663  1.00  0.00      BS   H  
ATOM    496  H6  CYT B  16      -2.589   4.100  -5.690  1.00  0.00      BS   H  
ATOM    497  H1' CYT B  16      -3.283   0.578  -5.194  1.00  0.00      BS   H  
ATOM    498  H2' CYT B  16      -3.710   0.956  -2.804  1.00  0.00      BS   H  
ATOM    499  H3' CYT B  16      -2.822   3.811  -3.185  1.00  0.00      BS   H  
ATOM    500  H4' CYT B  16      -5.599   2.335  -3.499  1.00  0.00      BS   H  
ATOM    501  H41 CYT B  16       2.201   2.684  -7.512  1.00  0.00      BS   H  
ATOM    502  H5' CYT B  16      -6.207   4.289  -4.837  1.00  0.00      BS   H  
ATOM    503  H42 CYT B  16       1.534   4.191  -7.971  1.00  0.00      BS   H  
ATOM    504 H2'' CYT B  16      -1.990   1.554  -2.794  1.00  0.00      BS   H  
ATOM    505 H5'' CYT B  16      -5.457   4.904  -3.254  1.00  0.00      BS   H  
ATOM    506  P   ADE B  17      -3.467   3.566  -0.333  1.00  0.00      BS   P  
ATOM    507  O1P ADE B  17      -4.542   3.652   0.638  1.00  0.00      BS   O  
ATOM    508  O2P ADE B  17      -2.704   4.827  -0.563  1.00  0.00      BS   O  
ATOM    509  C5' ADE B  17      -3.097   0.991   0.164  1.00  0.00      BS   C  
ATOM    510  O5' ADE B  17      -2.604   2.328   0.074  1.00  0.00      BS   O  
ATOM    511  C4' ADE B  17      -1.955   0.041   0.705  1.00  0.00      BS   C  
ATOM    512  O4' ADE B  17      -0.964   0.018  -0.364  1.00  0.00      BS   O  
ATOM    513  C3' ADE B  17      -1.169   0.561   1.971  1.00  0.00      BS   C  
ATOM    514  O3' ADE B  17      -0.852  -0.549   2.811  1.00  0.00      BS   O  
ATOM    515  C2' ADE B  17       0.084   1.220   1.398  1.00  0.00      BS   C  
ATOM    516  C1' ADE B  17       0.324   0.369   0.127  1.00  0.00      BS   C  
ATOM    517  N1  ADE B  17       4.171   0.487  -3.135  1.00  0.00      BS   N  
ATOM    518  C2  ADE B  17       3.889  -0.237  -2.015  1.00  0.00      BS   C  
ATOM    519  N3  ADE B  17       2.813  -0.257  -1.253  1.00  0.00      BS   N  
ATOM    520  C4  ADE B  17       1.952   0.671  -1.631  1.00  0.00      BS   C  
ATOM    521  C5  ADE B  17       2.108   1.576  -2.711  1.00  0.00      BS   C  
ATOM    522  C6  ADE B  17       3.236   1.394  -3.551  1.00  0.00      BS   C  
ATOM    523  N6  ADE B  17       3.497   2.315  -4.595  1.00  0.00      BS   N  
ATOM    524  N7  ADE B  17       1.244   2.655  -2.554  1.00  0.00      BS   N  
ATOM    525  C8  ADE B  17       0.581   2.308  -1.551  1.00  0.00      BS   C  
ATOM    526  N9  ADE B  17       0.962   1.104  -0.959  1.00  0.00      BS   N  
ATOM    527  H2  ADE B  17       4.673  -0.944  -1.744  1.00  0.00      BS   H  
ATOM    528  H8  ADE B  17      -0.239   2.881  -1.119  1.00  0.00      BS   H  
ATOM    529  H1' ADE B  17       0.839  -0.576   0.400  1.00  0.00      BS   H  
ATOM    530  H2' ADE B  17       0.969   1.146   2.066  1.00  0.00      BS   H  
ATOM    531  H3' ADE B  17      -1.791   1.283   2.542  1.00  0.00      BS   H  
ATOM    532  H4' ADE B  17      -2.416  -0.960   0.840  1.00  0.00      BS   H  
ATOM    533  H5' ADE B  17      -3.357   0.624  -0.853  1.00  0.00      BS   H  
ATOM    534  H61 ADE B  17       4.314   2.069  -5.116  1.00  0.00      BS   H  
ATOM    535  H62 ADE B  17       2.914   3.081  -4.871  1.00  0.00      BS   H  
ATOM    536 H2'' ADE B  17      -0.222   2.229   1.050  1.00  0.00      BS   H  
ATOM    537 H5'' ADE B  17      -4.030   0.826   0.745  1.00  0.00      BS   H  
ATOM    538  P   ADE B  18      -0.163  -0.331   4.217  1.00  0.00      BS   P  
ATOM    539  O1P ADE B  18      -0.651  -1.383   5.099  1.00  0.00      BS   O  
ATOM    540  O2P ADE B  18      -0.274   0.994   4.851  1.00  0.00      BS   O  
ATOM    541  C5' ADE B  18       1.774  -1.861   3.206  1.00  0.00      BS   C  
ATOM    542  O5' ADE B  18       1.354  -0.630   3.826  1.00  0.00      BS   O  
ATOM    543  C4' ADE B  18       3.338  -2.009   3.249  1.00  0.00      BS   C  
ATOM    544  O4' ADE B  18       3.966  -1.318   2.073  1.00  0.00      BS   O  
ATOM    545  C3' ADE B  18       4.080  -1.377   4.427  1.00  0.00      BS   C  
ATOM    546  O3' ADE B  18       5.151  -2.195   4.872  1.00  0.00      BS   O  
ATOM    547  C2' ADE B  18       4.631  -0.017   3.871  1.00  0.00      BS   C  
ATOM    548  C1' ADE B  18       4.910  -0.410   2.407  1.00  0.00      BS   C  
ATOM    549  N1  ADE B  18       6.714   2.188  -1.796  1.00  0.00      BS   N  
ATOM    550  C2  ADE B  18       7.200   1.174  -1.123  1.00  0.00      BS   C  
ATOM    551  N3  ADE B  18       6.752   0.514  -0.049  1.00  0.00      BS   N  
ATOM    552  C4  ADE B  18       5.624   1.117   0.433  1.00  0.00      BS   C  
ATOM    553  C5  ADE B  18       5.077   2.297  -0.112  1.00  0.00      BS   C  
ATOM    554  C6  ADE B  18       5.650   2.794  -1.328  1.00  0.00      BS   C  
ATOM    555  N6  ADE B  18       5.074   3.794  -2.069  1.00  0.00      BS   N  
ATOM    556  N7  ADE B  18       3.974   2.652   0.655  1.00  0.00      BS   N  
ATOM    557  C8  ADE B  18       3.844   1.720   1.560  1.00  0.00      BS   C  
ATOM    558  N9  ADE B  18       4.834   0.771   1.521  1.00  0.00      BS   N  
ATOM    559  H2  ADE B  18       8.121   0.758  -1.532  1.00  0.00      BS   H  
ATOM    560  H8  ADE B  18       2.977   1.661   2.218  1.00  0.00      BS   H  
ATOM    561  H1' ADE B  18       5.883  -0.946   2.380  1.00  0.00      BS   H  
ATOM    562  H2' ADE B  18       5.462   0.450   4.444  1.00  0.00      BS   H  
ATOM    563  H3' ADE B  18       3.372  -1.176   5.258  1.00  0.00      BS   H  
ATOM    564  H4' ADE B  18       3.620  -3.082   3.191  1.00  0.00      BS   H  
ATOM    565  H5' ADE B  18       1.431  -1.960   2.154  1.00  0.00      BS   H  
ATOM    566  H61 ADE B  18       5.220   3.765  -3.057  1.00  0.00      BS   H  
ATOM    567  H62 ADE B  18       4.256   4.246  -1.712  1.00  0.00      BS   H  
ATOM    568 H2'' ADE B  18       3.807   0.728   3.844  1.00  0.00      BS   H  
ATOM    569 H5'' ADE B  18       1.437  -2.715   3.831  1.00  0.00      BS   H  
ATOM    570  P   CYT B  19       5.927  -2.036   6.234  1.00  0.00      BS   P  
ATOM    571  O1P CYT B  19       6.317  -3.382   6.640  1.00  0.00      BS   O  
ATOM    572  O2P CYT B  19       5.019  -1.367   7.150  1.00  0.00      BS   O  
ATOM    573  C5' CYT B  19       8.142  -1.535   4.859  1.00  0.00      BS   C  
ATOM    574  O5' CYT B  19       7.213  -1.106   5.959  1.00  0.00      BS   O  
ATOM    575  C4' CYT B  19       9.056  -0.480   4.277  1.00  0.00      BS   C  
ATOM    576  O4' CYT B  19       8.285   0.396   3.464  1.00  0.00      BS   O  
ATOM    577  C3' CYT B  19       9.577   0.397   5.472  1.00  0.00      BS   C  
ATOM    578  O3' CYT B  19      10.974   0.413   5.450  1.00  0.00      BS   O  
ATOM    579  C2' CYT B  19       9.015   1.772   5.072  1.00  0.00      BS   C  
ATOM    580  C1' CYT B  19       8.931   1.610   3.513  1.00  0.00      BS   C  
ATOM    581  N1  CYT B  19       8.147   2.698   2.856  1.00  0.00      BS   N  
ATOM    582  C2  CYT B  19       8.669   3.201   1.609  1.00  0.00      BS   C  
ATOM    583  O2  CYT B  19       9.776   2.708   1.216  1.00  0.00      BS   O  
ATOM    584  N3  CYT B  19       8.018   4.122   0.947  1.00  0.00      BS   N  
ATOM    585  C4  CYT B  19       6.833   4.557   1.425  1.00  0.00      BS   C  
ATOM    586  N4  CYT B  19       6.122   5.419   0.692  1.00  0.00      BS   N  
ATOM    587  C5  CYT B  19       6.303   4.021   2.667  1.00  0.00      BS   C  
ATOM    588  C6  CYT B  19       6.972   3.100   3.305  1.00  0.00      BS   C  
ATOM    589  H5  CYT B  19       5.395   4.401   3.134  1.00  0.00      BS   H  
ATOM    590  H6  CYT B  19       6.622   2.862   4.310  1.00  0.00      BS   H  
ATOM    591  H1' CYT B  19       9.976   1.480   3.157  1.00  0.00      BS   H  
ATOM    592  H2' CYT B  19       9.763   2.544   5.353  1.00  0.00      BS   H  
ATOM    593  H3' CYT B  19       9.261   0.115   6.500  1.00  0.00      BS   H  
ATOM    594  H4' CYT B  19       9.924  -0.905   3.727  1.00  0.00      BS   H  
ATOM    595  H41 CYT B  19       6.538   5.530  -0.210  1.00  0.00      BS   H  
ATOM    596  H5' CYT B  19       7.623  -2.062   4.030  1.00  0.00      BS   H  
ATOM    597  H42 CYT B  19       5.177   5.741   0.752  1.00  0.00      BS   H  
ATOM    598 H2'' CYT B  19       8.079   2.156   5.531  1.00  0.00      BS   H  
ATOM    599 H5'' CYT B  19       8.840  -2.336   5.183  1.00  0.00      BS   H  
ATOM    600  P   ADE B  20      11.954   1.008   6.552  1.00  0.00      BS   P  
ATOM    601  O1P ADE B  20      12.865  -0.050   7.142  1.00  0.00      BS   O  
ATOM    602  O2P ADE B  20      11.207   1.828   7.602  1.00  0.00      BS   O  
ATOM    603  C5' ADE B  20      13.623   1.352   4.532  1.00  0.00      BS   C  
ATOM    604  O5' ADE B  20      12.830   1.931   5.588  1.00  0.00      BS   O  
ATOM    605  C4' ADE B  20      14.108   2.468   3.564  1.00  0.00      BS   C  
ATOM    606  O4' ADE B  20      13.059   3.275   2.844  1.00  0.00      BS   O  
ATOM    607  C3' ADE B  20      14.861   3.589   4.365  1.00  0.00      BS   C  
ATOM    608  O3' ADE B  20      16.177   3.924   3.834  1.00  0.00      BS   O  
ATOM    609  C2' ADE B  20      13.956   4.800   4.400  1.00  0.00      BS   C  
ATOM    610  C1' ADE B  20      13.273   4.664   3.030  1.00  0.00      BS   C  
ATOM    611  N1  ADE B  20      10.021   7.781   0.542  1.00  0.00      BS   N  
ATOM    612  C2  ADE B  20      11.295   7.469   0.367  1.00  0.00      BS   C  
ATOM    613  N3  ADE B  20      12.057   6.641   1.066  1.00  0.00      BS   N  
ATOM    614  C4  ADE B  20      11.431   6.080   2.114  1.00  0.00      BS   C  
ATOM    615  C5  ADE B  20      10.124   6.370   2.447  1.00  0.00      BS   C  
ATOM    616  C6  ADE B  20       9.379   7.290   1.651  1.00  0.00      BS   C  
ATOM    617  N6  ADE B  20       8.161   7.803   1.761  1.00  0.00      BS   N  
ATOM    618  N7  ADE B  20       9.816   5.615   3.520  1.00  0.00      BS   N  
ATOM    619  C8  ADE B  20      10.868   4.833   3.768  1.00  0.00      BS   C  
ATOM    620  N9  ADE B  20      11.931   5.205   3.013  1.00  0.00      BS   N  
ATOM    621  H2  ADE B  20      11.884   7.846  -0.468  1.00  0.00      BS   H  
ATOM    622  H8  ADE B  20      10.988   4.009   4.471  1.00  0.00      BS   H  
ATOM    623  H1' ADE B  20      13.945   5.054   2.237  1.00  0.00      BS   H  
ATOM    624  H2' ADE B  20      14.563   5.729   4.450  1.00  0.00      BS   H  
ATOM    625  H3' ADE B  20      14.998   3.281   5.424  1.00  0.00      BS   H  
ATOM    626  H4' ADE B  20      14.837   2.121   2.800  1.00  0.00      BS   H  
ATOM    627  H5' ADE B  20      13.013   0.680   3.891  1.00  0.00      BS   H  
ATOM    628  H61 ADE B  20       7.900   8.413   1.013  1.00  0.00      BS   H  
ATOM    629  H62 ADE B  20       7.619   7.731   2.599  1.00  0.00      BS   H  
ATOM    630  H3T ADE B  20      16.221   4.883   3.843  1.00  0.00      BS   H  
ATOM    631 H2'' ADE B  20      13.230   4.635   5.224  1.00  0.00      BS   H  
ATOM    632 H5'' ADE B  20      14.419   0.626   4.802  1.00  0.00      BS   H  
TER   
ATOM    633  C5' URA R   1       9.184  15.052  -5.396  1.00  0.00      R    C  
ATOM    634  O5' URA R   1       7.883  14.514  -5.368  1.00  0.00      R    O  
ATOM    635  C4' URA R   1      10.276  14.143  -4.911  1.00  0.00      R    C  
ATOM    636  O4' URA R   1      10.217  13.991  -3.446  1.00  0.00      R    O  
ATOM    637  C3' URA R   1      10.212  12.626  -5.328  1.00  0.00      R    C  
ATOM    638  O3' URA R   1      10.665  12.589  -6.736  1.00  0.00      R    O  
ATOM    639  C2' URA R   1      11.211  12.022  -4.301  1.00  0.00      R    C  
ATOM    640  O2' URA R   1      12.563  12.240  -4.569  1.00  0.00      R    O  
ATOM    641  C1' URA R   1      10.747  12.747  -3.019  1.00  0.00      R    C  
ATOM    642  N1  URA R   1       9.760  11.907  -2.273  1.00  0.00      R    N  
ATOM    643  C2  URA R   1      10.278  11.028  -1.397  1.00  0.00      R    C  
ATOM    644  O2  URA R   1      11.520  10.945  -1.208  1.00  0.00      R    O  
ATOM    645  N3  URA R   1       9.330  10.202  -0.763  1.00  0.00      R    N  
ATOM    646  C4  URA R   1       7.992  10.267  -0.881  1.00  0.00      R    C  
ATOM    647  O4  URA R   1       7.313   9.459  -0.276  1.00  0.00      R    O  
ATOM    648  C5  URA R   1       7.482  11.345  -1.704  1.00  0.00      R    C  
ATOM    649  C6  URA R   1       8.379  12.065  -2.442  1.00  0.00      R    C  
ATOM    650  H3  URA R   1       9.774   9.646  -0.046  1.00  0.00      R    H  
ATOM    651  H5  URA R   1       6.431  11.359  -1.991  1.00  0.00      R    H  
ATOM    652  H6  URA R   1       8.097  12.571  -3.366  1.00  0.00      R    H  
ATOM    653  H1' URA R   1      11.613  13.050  -2.391  1.00  0.00      R    H  
ATOM    654  H2' URA R   1      12.938  11.419  -4.245  1.00  0.00      R    H  
ATOM    655  H3' URA R   1       9.173  12.270  -5.167  1.00  0.00      R    H  
ATOM    656  H4' URA R   1      11.267  14.537  -5.220  1.00  0.00      R    H  
ATOM    657  H5' URA R   1       9.289  15.856  -4.635  1.00  0.00      R    H  
ATOM    658  H5T URA R   1       7.337  14.846  -6.084  1.00  0.00      R    H  
ATOM    659 H2'' URA R   1      11.050  10.923  -4.298  1.00  0.00      R    H  
ATOM    660 H5'' URA R   1       9.487  15.282  -6.440  1.00  0.00      R    H  
ATOM    661  P   GUA R   2      10.282  11.425  -7.691  1.00  0.00      R    P  
ATOM    662  O1P GUA R   2      10.718  11.695  -9.096  1.00  0.00      R    O  
ATOM    663  O2P GUA R   2       8.865  11.188  -7.517  1.00  0.00      R    O  
ATOM    664  C5' GUA R   2      12.527   9.986  -7.326  1.00  0.00      R    C  
ATOM    665  O5' GUA R   2      11.053  10.138  -7.181  1.00  0.00      R    O  
ATOM    666  C4' GUA R   2      13.083   9.049  -6.187  1.00  0.00      R    C  
ATOM    667  O4' GUA R   2      12.602   9.280  -4.898  1.00  0.00      R    O  
ATOM    668  C3' GUA R   2      12.903   7.534  -6.417  1.00  0.00      R    C  
ATOM    669  O3' GUA R   2      13.779   7.158  -7.435  1.00  0.00      R    O  
ATOM    670  C2' GUA R   2      13.123   6.990  -5.034  1.00  0.00      R    C  
ATOM    671  O2' GUA R   2      14.510   6.742  -4.826  1.00  0.00      R    O  
ATOM    672  C1' GUA R   2      12.540   8.100  -4.123  1.00  0.00      R    C  
ATOM    673  N1  GUA R   2       9.262   5.128  -1.342  1.00  0.00      R    N  
ATOM    674  C2  GUA R   2      10.618   5.031  -1.450  1.00  0.00      R    C  
ATOM    675  N2  GUA R   2      11.097   4.041  -0.724  1.00  0.00      R    N  
ATOM    676  N3  GUA R   2      11.381   5.786  -2.261  1.00  0.00      R    N  
ATOM    677  C4  GUA R   2      10.676   6.727  -2.894  1.00  0.00      R    C  
ATOM    678  C5  GUA R   2       9.300   6.916  -2.768  1.00  0.00      R    C  
ATOM    679  C6  GUA R   2       8.489   6.099  -1.913  1.00  0.00      R    C  
ATOM    680  O6  GUA R   2       7.244   6.208  -1.726  1.00  0.00      R    O  
ATOM    681  N7  GUA R   2       8.953   8.019  -3.501  1.00  0.00      R    N  
ATOM    682  C8  GUA R   2      10.039   8.471  -4.059  1.00  0.00      R    C  
ATOM    683  N9  GUA R   2      11.160   7.770  -3.670  1.00  0.00      R    N  
ATOM    684  H1  GUA R   2       8.904   4.504  -0.633  1.00  0.00      R    H  
ATOM    685  H8  GUA R   2      10.065   9.301  -4.765  1.00  0.00      R    H  
ATOM    686  H1' GUA R   2      13.257   8.205  -3.280  1.00  0.00      R    H  
ATOM    687  H2' GUA R   2      14.945   7.558  -5.080  1.00  0.00      R    H  
ATOM    688  H21 GUA R   2      10.626   3.569   0.021  1.00  0.00      R    H  
ATOM    689  H3' GUA R   2      11.826   7.553  -6.688  1.00  0.00      R    H  
ATOM    690  H22 GUA R   2      12.085   3.905  -0.804  1.00  0.00      R    H  
ATOM    691  H4' GUA R   2      14.174   9.202  -6.046  1.00  0.00      R    H  
ATOM    692  H5' GUA R   2      13.009  10.987  -7.321  1.00  0.00      R    H  
ATOM    693 H2'' GUA R   2      12.554   6.040  -4.951  1.00  0.00      R    H  
ATOM    694 H5'' GUA R   2      12.799   9.481  -8.278  1.00  0.00      R    H  
ATOM    695  P   URA R   3      13.112   6.451  -8.679  1.00  0.00      R    P  
ATOM    696  O1P URA R   3      14.076   6.584  -9.756  1.00  0.00      R    O  
ATOM    697  O2P URA R   3      11.769   6.996  -8.905  1.00  0.00      R    O  
ATOM    698  C5' URA R   3      13.956   4.183  -7.741  1.00  0.00      R    C  
ATOM    699  O5' URA R   3      12.958   4.985  -8.297  1.00  0.00      R    O  
ATOM    700  C4' URA R   3      13.316   3.157  -6.749  1.00  0.00      R    C  
ATOM    701  O4' URA R   3      12.532   3.806  -5.751  1.00  0.00      R    O  
ATOM    702  C3' URA R   3      12.313   2.245  -7.390  1.00  0.00      R    C  
ATOM    703  O3' URA R   3      13.039   1.391  -8.264  1.00  0.00      R    O  
ATOM    704  C2' URA R   3      11.699   1.685  -6.090  1.00  0.00      R    C  
ATOM    705  O2' URA R   3      12.492   0.696  -5.564  1.00  0.00      R    O  
ATOM    706  C1' URA R   3      11.651   2.899  -5.257  1.00  0.00      R    C  
ATOM    707  N1  URA R   3      10.225   3.351  -5.154  1.00  0.00      R    N  
ATOM    708  C2  URA R   3       9.468   2.827  -4.143  1.00  0.00      R    C  
ATOM    709  O2  URA R   3       9.829   1.964  -3.351  1.00  0.00      R    O  
ATOM    710  N3  URA R   3       8.139   3.311  -4.188  1.00  0.00      R    N  
ATOM    711  C4  URA R   3       7.595   4.270  -5.001  1.00  0.00      R    C  
ATOM    712  O4  URA R   3       6.456   4.635  -4.827  1.00  0.00      R    O  
ATOM    713  C5  URA R   3       8.467   4.663  -6.067  1.00  0.00      R    C  
ATOM    714  C6  URA R   3       9.726   4.188  -6.156  1.00  0.00      R    C  
ATOM    715  H3  URA R   3       7.565   3.007  -3.414  1.00  0.00      R    H  
ATOM    716  H5  URA R   3       8.114   5.499  -6.669  1.00  0.00      R    H  
ATOM    717  H6  URA R   3      10.445   4.592  -6.867  1.00  0.00      R    H  
ATOM    718  H1' URA R   3      12.006   2.753  -4.216  1.00  0.00      R    H  
ATOM    719  H2' URA R   3      11.886  -0.045  -5.625  1.00  0.00      R    H  
ATOM    720  H3' URA R   3      11.518   2.860  -7.863  1.00  0.00      R    H  
ATOM    721  H4' URA R   3      14.045   2.565  -6.155  1.00  0.00      R    H  
ATOM    722  H5' URA R   3      14.633   4.809  -7.122  1.00  0.00      R    H  
ATOM    723 H2'' URA R   3      10.699   1.277  -6.350  1.00  0.00      R    H  
ATOM    724 H5'' URA R   3      14.524   3.578  -8.480  1.00  0.00      R    H  
ATOM    725  P   URA R   4      12.273   0.393  -9.210  1.00  0.00      R    P  
ATOM    726  O1P URA R   4      13.334  -0.347  -9.866  1.00  0.00      R    O  
ATOM    727  O2P URA R   4      11.270   1.147 -10.041  1.00  0.00      R    O  
ATOM    728  C5' URA R   4      12.099  -1.690  -7.676  1.00  0.00      R    C  
ATOM    729  O5' URA R   4      11.505  -0.493  -8.196  1.00  0.00      R    O  
ATOM    730  C4' URA R   4      11.217  -2.327  -6.495  1.00  0.00      R    C  
ATOM    731  O4' URA R   4      10.751  -1.377  -5.535  1.00  0.00      R    O  
ATOM    732  C3' URA R   4      10.028  -3.099  -6.998  1.00  0.00      R    C  
ATOM    733  O3' URA R   4      10.481  -4.360  -7.662  1.00  0.00      R    O  
ATOM    734  C2' URA R   4       9.341  -3.137  -5.668  1.00  0.00      R    C  
ATOM    735  O2' URA R   4      10.025  -4.121  -4.920  1.00  0.00      R    O  
ATOM    736  C1' URA R   4       9.559  -1.863  -5.026  1.00  0.00      R    C  
ATOM    737  N1  URA R   4       8.480  -0.902  -5.325  1.00  0.00      R    N  
ATOM    738  C2  URA R   4       7.498  -0.708  -4.391  1.00  0.00      R    C  
ATOM    739  O2  URA R   4       7.457  -1.295  -3.321  1.00  0.00      R    O  
ATOM    740  N3  URA R   4       6.579   0.300  -4.703  1.00  0.00      R    N  
ATOM    741  C4  URA R   4       6.454   0.995  -5.891  1.00  0.00      R    C  
ATOM    742  O4  URA R   4       5.650   1.876  -6.072  1.00  0.00      R    O  
ATOM    743  C5  URA R   4       7.486   0.578  -6.846  1.00  0.00      R    C  
ATOM    744  C6  URA R   4       8.464  -0.257  -6.513  1.00  0.00      R    C  
ATOM    745  H3  URA R   4       5.812   0.418  -4.057  1.00  0.00      R    H  
ATOM    746  H5  URA R   4       7.649   1.165  -7.750  1.00  0.00      R    H  
ATOM    747  H6  URA R   4       9.381  -0.436  -7.076  1.00  0.00      R    H  
ATOM    748  H1' URA R   4       9.701  -2.078  -3.945  1.00  0.00      R    H  
ATOM    749  H2' URA R   4      10.114  -4.776  -5.617  1.00  0.00      R    H  
ATOM    750  H3' URA R   4       9.581  -2.435  -7.769  1.00  0.00      R    H  
ATOM    751  H4' URA R   4      11.885  -3.070  -6.010  1.00  0.00      R    H  
ATOM    752  H5' URA R   4      13.103  -1.447  -7.267  1.00  0.00      R    H  
ATOM    753 H2'' URA R   4       8.284  -3.456  -5.789  1.00  0.00      R    H  
ATOM    754 H5'' URA R   4      12.204  -2.521  -8.406  1.00  0.00      R    H  
ATOM    755  P   GUA R   5       9.505  -4.994  -8.716  1.00  0.00      R    P  
ATOM    756  O1P GUA R   5      10.052  -6.322  -9.122  1.00  0.00      R    O  
ATOM    757  O2P GUA R   5       9.295  -3.944  -9.694  1.00  0.00      R    O  
ATOM    758  C5' GUA R   5       7.922  -6.247  -6.965  1.00  0.00      R    C  
ATOM    759  O5' GUA R   5       8.148  -5.278  -7.991  1.00  0.00      R    O  
ATOM    760  C4' GUA R   5       6.613  -6.225  -6.238  1.00  0.00      R    C  
ATOM    761  O4' GUA R   5       6.430  -4.980  -5.559  1.00  0.00      R    O  
ATOM    762  C3' GUA R   5       5.372  -6.303  -7.169  1.00  0.00      R    C  
ATOM    763  O3' GUA R   5       5.166  -7.650  -7.660  1.00  0.00      R    O  
ATOM    764  C2' GUA R   5       4.267  -5.700  -6.243  1.00  0.00      R    C  
ATOM    765  O2' GUA R   5       3.680  -6.717  -5.450  1.00  0.00      R    O  
ATOM    766  C1' GUA R   5       5.031  -4.657  -5.441  1.00  0.00      R    C  
ATOM    767  N1  GUA R   5       2.101  -0.599  -5.947  1.00  0.00      R    N  
ATOM    768  C2  GUA R   5       2.014  -1.578  -4.977  1.00  0.00      R    C  
ATOM    769  N2  GUA R   5       1.067  -1.453  -4.155  1.00  0.00      R    N  
ATOM    770  N3  GUA R   5       2.826  -2.635  -4.955  1.00  0.00      R    N  
ATOM    771  C4  GUA R   5       3.885  -2.481  -5.804  1.00  0.00      R    C  
ATOM    772  C5  GUA R   5       4.070  -1.410  -6.688  1.00  0.00      R    C  
ATOM    773  C6  GUA R   5       3.081  -0.368  -6.852  1.00  0.00      R    C  
ATOM    774  O6  GUA R   5       3.145   0.570  -7.699  1.00  0.00      R    O  
ATOM    775  N7  GUA R   5       5.318  -1.610  -7.381  1.00  0.00      R    N  
ATOM    776  C8  GUA R   5       5.675  -2.795  -7.064  1.00  0.00      R    C  
ATOM    777  N9  GUA R   5       4.824  -3.319  -6.047  1.00  0.00      R    N  
ATOM    778  H1  GUA R   5       1.328   0.047  -6.001  1.00  0.00      R    H  
ATOM    779  H8  GUA R   5       6.585  -3.363  -7.260  1.00  0.00      R    H  
ATOM    780  H1' GUA R   5       4.682  -4.744  -4.390  1.00  0.00      R    H  
ATOM    781  H2' GUA R   5       2.948  -7.112  -5.929  1.00  0.00      R    H  
ATOM    782  H21 GUA R   5       0.290  -0.936  -4.514  1.00  0.00      R    H  
ATOM    783  H3' GUA R   5       5.696  -5.682  -8.032  1.00  0.00      R    H  
ATOM    784  H22 GUA R   5       0.844  -1.958  -3.322  1.00  0.00      R    H  
ATOM    785  H4' GUA R   5       6.647  -7.094  -5.547  1.00  0.00      R    H  
ATOM    786  H5' GUA R   5       8.635  -6.207  -6.115  1.00  0.00      R    H  
ATOM    787 H2'' GUA R   5       3.511  -5.152  -6.846  1.00  0.00      R    H  
ATOM    788 H5'' GUA R   5       7.918  -7.261  -7.418  1.00  0.00      R    H  
ATOM    789  P   URA R   6       4.675  -7.868  -9.150  1.00  0.00      R    P  
ATOM    790  O1P URA R   6       4.701  -9.318  -9.427  1.00  0.00      R    O  
ATOM    791  O2P URA R   6       5.460  -7.027 -10.092  1.00  0.00      R    O  
ATOM    792  C5' URA R   6       2.166  -8.075  -8.430  1.00  0.00      R    C  
ATOM    793  O5' URA R   6       3.219  -7.269  -9.060  1.00  0.00      R    O  
ATOM    794  C4' URA R   6       0.846  -7.303  -8.237  1.00  0.00      R    C  
ATOM    795  O4' URA R   6       0.988  -6.080  -7.457  1.00  0.00      R    O  
ATOM    796  C3' URA R   6       0.305  -6.878  -9.605  1.00  0.00      R    C  
ATOM    797  O3' URA R   6      -0.296  -8.036 -10.232  1.00  0.00      R    O  
ATOM    798  C2' URA R   6      -0.578  -5.757  -9.213  1.00  0.00      R    C  
ATOM    799  O2' URA R   6      -1.850  -6.203  -8.793  1.00  0.00      R    O  
ATOM    800  C1' URA R   6       0.169  -5.085  -8.082  1.00  0.00      R    C  
ATOM    801  N1  URA R   6       0.909  -3.870  -8.457  1.00  0.00      R    N  
ATOM    802  C2  URA R   6       0.051  -2.758  -8.823  1.00  0.00      R    C  
ATOM    803  O2  URA R   6      -1.179  -2.658  -8.641  1.00  0.00      R    O  
ATOM    804  N3  URA R   6       0.730  -1.717  -9.413  1.00  0.00      R    N  
ATOM    805  C4  URA R   6       2.069  -1.520  -9.578  1.00  0.00      R    C  
ATOM    806  O4  URA R   6       2.453  -0.436 -10.024  1.00  0.00      R    O  
ATOM    807  C5  URA R   6       2.838  -2.715  -9.236  1.00  0.00      R    C  
ATOM    808  C6  URA R   6       2.252  -3.785  -8.743  1.00  0.00      R    C  
ATOM    809  H3  URA R   6       0.100  -0.964  -9.650  1.00  0.00      R    H  
ATOM    810  H5  URA R   6       3.911  -2.583  -9.374  1.00  0.00      R    H  
ATOM    811  H6  URA R   6       2.826  -4.637  -8.378  1.00  0.00      R    H  
ATOM    812  H1' URA R   6      -0.645  -4.836  -7.368  1.00  0.00      R    H  
ATOM    813  H2' URA R   6      -2.465  -5.689  -9.321  1.00  0.00      R    H  
ATOM    814  H3' URA R   6       1.176  -6.473 -10.163  1.00  0.00      R    H  
ATOM    815  H4' URA R   6       0.108  -7.920  -7.682  1.00  0.00      R    H  
ATOM    816  H5' URA R   6       2.437  -8.286  -7.373  1.00  0.00      R    H  
ATOM    817 H2'' URA R   6      -0.789  -4.993  -9.992  1.00  0.00      R    H  
ATOM    818 H5'' URA R   6       1.879  -8.968  -9.026  1.00  0.00      R    H  
ATOM    819  P   ADE R   7      -0.647  -8.058 -11.705  1.00  0.00      R    P  
ATOM    820  O1P ADE R   7      -1.196  -9.410 -11.986  1.00  0.00      R    O  
ATOM    821  O2P ADE R   7       0.534  -7.692 -12.507  1.00  0.00      R    O  
ATOM    822  C5' ADE R   7      -3.194  -7.227 -11.921  1.00  0.00      R    C  
ATOM    823  O5' ADE R   7      -1.764  -6.977 -11.907  1.00  0.00      R    O  
ATOM    824  C4' ADE R   7      -3.957  -5.854 -12.118  1.00  0.00      R    C  
ATOM    825  O4' ADE R   7      -3.483  -4.733 -11.344  1.00  0.00      R    O  
ATOM    826  C3' ADE R   7      -4.034  -5.364 -13.557  1.00  0.00      R    C  
ATOM    827  O3' ADE R   7      -4.903  -6.208 -14.357  1.00  0.00      R    O  
ATOM    828  C2' ADE R   7      -4.441  -3.901 -13.437  1.00  0.00      R    C  
ATOM    829  O2' ADE R   7      -5.840  -3.608 -13.500  1.00  0.00      R    O  
ATOM    830  C1' ADE R   7      -3.706  -3.578 -12.071  1.00  0.00      R    C  
ATOM    831  N1  ADE R   7      -1.812   0.993 -13.481  1.00  0.00      R    N  
ATOM    832  C2  ADE R   7      -3.053   0.489 -13.461  1.00  0.00      R    C  
ATOM    833  N3  ADE R   7      -3.466  -0.617 -12.878  1.00  0.00      R    N  
ATOM    834  C4  ADE R   7      -2.451  -1.469 -12.666  1.00  0.00      R    C  
ATOM    835  C5  ADE R   7      -1.099  -1.228 -12.834  1.00  0.00      R    C  
ATOM    836  C6  ADE R   7      -0.776   0.106 -13.174  1.00  0.00      R    C  
ATOM    837  N6  ADE R   7       0.436   0.647 -13.304  1.00  0.00      R    N  
ATOM    838  N7  ADE R   7      -0.337  -2.408 -12.581  1.00  0.00      R    N  
ATOM    839  C8  ADE R   7      -1.214  -3.319 -12.302  1.00  0.00      R    C  
ATOM    840  N9  ADE R   7      -2.528  -2.793 -12.273  1.00  0.00      R    N  
ATOM    841  H2  ADE R   7      -3.852   1.174 -13.742  1.00  0.00      R    H  
ATOM    842  H8  ADE R   7      -0.903  -4.321 -12.005  1.00  0.00      R    H  
ATOM    843  H1' ADE R   7      -4.328  -2.969 -11.381  1.00  0.00      R    H  
ATOM    844  H2' ADE R   7      -5.980  -2.961 -14.196  1.00  0.00      R    H  
ATOM    845  H3' ADE R   7      -2.989  -5.371 -13.937  1.00  0.00      R    H  
ATOM    846  H4' ADE R   7      -4.991  -6.081 -11.781  1.00  0.00      R    H  
ATOM    847  H5' ADE R   7      -3.565  -7.795 -11.042  1.00  0.00      R    H  
ATOM    848  H61 ADE R   7       1.197   0.019 -13.468  1.00  0.00      R    H  
ATOM    849  H62 ADE R   7       0.677   1.587 -13.063  1.00  0.00      R    H  
ATOM    850 H2'' ADE R   7      -3.881  -3.399 -14.254  1.00  0.00      R    H  
ATOM    851 H5'' ADE R   7      -3.415  -7.752 -12.875  1.00  0.00      R    H  
ATOM    852  P   ADE R   8      -4.875  -6.053 -15.901  1.00  0.00      R    P  
ATOM    853  O1P ADE R   8      -5.862  -6.952 -16.462  1.00  0.00      R    O  
ATOM    854  O2P ADE R   8      -3.498  -6.311 -16.365  1.00  0.00      R    O  
ATOM    855  C5' ADE R   8      -6.523  -4.093 -16.841  1.00  0.00      R    C  
ATOM    856  O5' ADE R   8      -5.225  -4.531 -16.358  1.00  0.00      R    O  
ATOM    857  C4' ADE R   8      -6.557  -2.545 -16.961  1.00  0.00      R    C  
ATOM    858  O4' ADE R   8      -5.769  -1.891 -15.843  1.00  0.00      R    O  
ATOM    859  C3' ADE R   8      -5.975  -2.035 -18.242  1.00  0.00      R    C  
ATOM    860  O3' ADE R   8      -6.884  -2.368 -19.307  1.00  0.00      R    O  
ATOM    861  C2' ADE R   8      -5.811  -0.579 -17.829  1.00  0.00      R    C  
ATOM    862  O2' ADE R   8      -6.974   0.159 -17.940  1.00  0.00      R    O  
ATOM    863  C1' ADE R   8      -5.254  -0.676 -16.407  1.00  0.00      R    C  
ATOM    864  N1  ADE R   8      -1.199   2.281 -16.725  1.00  0.00      R    N  
ATOM    865  C2  ADE R   8      -2.512   2.523 -16.712  1.00  0.00      R    C  
ATOM    866  N3  ADE R   8      -3.521   1.653 -16.634  1.00  0.00      R    N  
ATOM    867  C4  ADE R   8      -3.065   0.409 -16.593  1.00  0.00      R    C  
ATOM    868  C5  ADE R   8      -1.823  -0.050 -16.585  1.00  0.00      R    C  
ATOM    869  C6  ADE R   8      -0.862   0.927 -16.743  1.00  0.00      R    C  
ATOM    870  N6  ADE R   8       0.382   0.533 -16.817  1.00  0.00      R    N  
ATOM    871  N7  ADE R   8      -1.734  -1.412 -16.332  1.00  0.00      R    N  
ATOM    872  C8  ADE R   8      -2.944  -1.763 -16.300  1.00  0.00      R    C  
ATOM    873  N9  ADE R   8      -3.849  -0.705 -16.486  1.00  0.00      R    N  
ATOM    874  H2  ADE R   8      -2.763   3.571 -16.872  1.00  0.00      R    H  
ATOM    875  H8  ADE R   8      -3.323  -2.777 -16.167  1.00  0.00      R    H  
ATOM    876  H1' ADE R   8      -5.545   0.227 -15.829  1.00  0.00      R    H  
ATOM    877  H2' ADE R   8      -6.789   0.916 -18.499  1.00  0.00      R    H  
ATOM    878  H3' ADE R   8      -4.959  -2.432 -18.451  1.00  0.00      R    H  
ATOM    879  H4' ADE R   8      -7.579  -2.114 -16.899  1.00  0.00      R    H  
ATOM    880  H5' ADE R   8      -7.307  -4.355 -16.100  1.00  0.00      R    H  
ATOM    881  H61 ADE R   8       0.663  -0.393 -16.566  1.00  0.00      R    H  
ATOM    882  H62 ADE R   8       1.040   1.286 -16.846  1.00  0.00      R    H  
ATOM    883 H2'' ADE R   8      -5.145  -0.041 -18.536  1.00  0.00      R    H  
ATOM    884 H5'' ADE R   8      -6.773  -4.464 -17.858  1.00  0.00      R    H  
ATOM    885  P   GUA R   9      -6.309  -2.294 -20.772  1.00  0.00      R    P  
ATOM    886  O1P GUA R   9      -7.285  -2.928 -21.646  1.00  0.00      R    O  
ATOM    887  O2P GUA R   9      -5.010  -2.899 -20.726  1.00  0.00      R    O  
ATOM    888  C5' GUA R   9      -7.301   0.108 -21.207  1.00  0.00      R    C  
ATOM    889  O5' GUA R   9      -6.167  -0.796 -21.102  1.00  0.00      R    O  
ATOM    890  C4' GUA R   9      -6.858   1.575 -21.301  1.00  0.00      R    C  
ATOM    891  O4' GUA R   9      -6.025   1.880 -20.158  1.00  0.00      R    O  
ATOM    892  C3' GUA R   9      -6.079   1.997 -22.518  1.00  0.00      R    C  
ATOM    893  O3' GUA R   9      -6.958   2.323 -23.562  1.00  0.00      R    O  
ATOM    894  C2' GUA R   9      -5.305   3.167 -21.927  1.00  0.00      R    C  
ATOM    895  O2' GUA R   9      -6.086   4.378 -21.996  1.00  0.00      R    O  
ATOM    896  C1' GUA R   9      -4.955   2.778 -20.510  1.00  0.00      R    C  
ATOM    897  N1  GUA R   9       0.079   3.216 -20.297  1.00  0.00      R    N  
ATOM    898  C2  GUA R   9      -0.836   4.185 -20.510  1.00  0.00      R    C  
ATOM    899  N2  GUA R   9      -0.404   5.301 -21.050  1.00  0.00      R    N  
ATOM    900  N3  GUA R   9      -2.142   3.957 -20.444  1.00  0.00      R    N  
ATOM    901  C4  GUA R   9      -2.422   2.661 -20.282  1.00  0.00      R    C  
ATOM    902  C5  GUA R   9      -1.562   1.597 -20.072  1.00  0.00      R    C  
ATOM    903  C6  GUA R   9      -0.171   1.902 -20.021  1.00  0.00      R    C  
ATOM    904  O6  GUA R   9       0.638   1.015 -19.768  1.00  0.00      R    O  
ATOM    905  N7  GUA R   9      -2.291   0.389 -19.982  1.00  0.00      R    N  
ATOM    906  C8  GUA R   9      -3.548   0.743 -20.147  1.00  0.00      R    C  
ATOM    907  N9  GUA R   9      -3.676   2.114 -20.345  1.00  0.00      R    N  
ATOM    908  H1  GUA R   9       1.062   3.447 -20.290  1.00  0.00      R    H  
ATOM    909  H8  GUA R   9      -4.369   0.081 -20.419  1.00  0.00      R    H  
ATOM    910  H1' GUA R   9      -5.004   3.644 -19.815  1.00  0.00      R    H  
ATOM    911  H2' GUA R   9      -6.477   4.316 -22.870  1.00  0.00      R    H  
ATOM    912  H21 GUA R   9       0.579   5.472 -20.980  1.00  0.00      R    H  
ATOM    913  H3' GUA R   9      -5.353   1.203 -22.794  1.00  0.00      R    H  
ATOM    914  H22 GUA R   9      -1.012   5.997 -21.432  1.00  0.00      R    H  
ATOM    915  H4' GUA R   9      -7.747   2.240 -21.263  1.00  0.00      R    H  
ATOM    916  H5' GUA R   9      -7.994  -0.077 -20.358  1.00  0.00      R    H  
ATOM    917 H2'' GUA R   9      -4.369   3.271 -22.515  1.00  0.00      R    H  
ATOM    918 H5'' GUA R   9      -7.876  -0.084 -22.138  1.00  0.00      R    H  
ATOM    919  P   CYT R  10      -6.829   1.702 -24.977  1.00  0.00      R    P  
ATOM    920  O1P CYT R  10      -8.045   2.205 -25.636  1.00  0.00      R    O  
ATOM    921  O2P CYT R  10      -6.572   0.267 -24.836  1.00  0.00      R    O  
ATOM    922  C5' CYT R  10      -5.617   3.722 -26.045  1.00  0.00      R    C  
ATOM    923  O5' CYT R  10      -5.535   2.360 -25.643  1.00  0.00      R    O  
ATOM    924  C4' CYT R  10      -4.238   4.345 -25.967  1.00  0.00      R    C  
ATOM    925  O4' CYT R  10      -3.675   4.209 -24.621  1.00  0.00      R    O  
ATOM    926  C3' CYT R  10      -3.180   3.841 -26.898  1.00  0.00      R    C  
ATOM    927  O3' CYT R  10      -3.283   4.142 -28.282  1.00  0.00      R    O  
ATOM    928  C2' CYT R  10      -1.871   4.188 -26.191  1.00  0.00      R    C  
ATOM    929  O2' CYT R  10      -1.605   5.531 -26.499  1.00  0.00      R    O  
ATOM    930  C1' CYT R  10      -2.224   4.035 -24.736  1.00  0.00      R    C  
ATOM    931  N1  CYT R  10      -1.680   2.876 -24.148  1.00  0.00      R    N  
ATOM    932  C2  CYT R  10      -0.296   2.728 -23.886  1.00  0.00      R    C  
ATOM    933  O2  CYT R  10       0.422   3.643 -24.127  1.00  0.00      R    O  
ATOM    934  N3  CYT R  10       0.226   1.587 -23.447  1.00  0.00      R    N  
ATOM    935  C4  CYT R  10      -0.528   0.509 -23.283  1.00  0.00      R    C  
ATOM    936  N4  CYT R  10       0.045  -0.586 -22.816  1.00  0.00      R    N  
ATOM    937  C5  CYT R  10      -1.909   0.548 -23.578  1.00  0.00      R    C  
ATOM    938  C6  CYT R  10      -2.468   1.735 -23.977  1.00  0.00      R    C  
ATOM    939  H5  CYT R  10      -2.574  -0.271 -23.303  1.00  0.00      R    H  
ATOM    940  H6  CYT R  10      -3.520   1.858 -24.236  1.00  0.00      R    H  
ATOM    941  H1' CYT R  10      -1.852   4.860 -24.094  1.00  0.00      R    H  
ATOM    942  H2' CYT R  10      -0.834   5.881 -26.048  1.00  0.00      R    H  
ATOM    943  H3' CYT R  10      -3.433   2.760 -26.891  1.00  0.00      R    H  
ATOM    944  H4' CYT R  10      -4.256   5.442 -26.149  1.00  0.00      R    H  
ATOM    945  H41 CYT R  10       1.039  -0.479 -22.820  1.00  0.00      R    H  
ATOM    946  H5' CYT R  10      -6.367   4.302 -25.465  1.00  0.00      R    H  
ATOM    947  H42 CYT R  10      -0.554  -1.302 -22.458  1.00  0.00      R    H  
ATOM    948  H3T CYT R  10      -2.429   4.122 -28.718  1.00  0.00      R    H  
ATOM    949 H2'' CYT R  10      -1.097   3.454 -26.498  1.00  0.00      R    H  
ATOM    950 H5'' CYT R  10      -5.892   3.691 -27.121  1.00  0.00      R    H  
TER   
ATOM    951  P   CYT T   9       3.516  13.163 -33.600  1.00  0.00      TS   P  
ATOM    952  O1P CYT T   9       4.369  12.496 -32.654  1.00  0.00      TS   O  
ATOM    953  O2P CYT T   9       4.243  14.078 -34.510  1.00  0.00      TS   O  
ATOM    954  C5' CYT T   9       1.471  12.913 -35.037  1.00  0.00      TS   C  
ATOM    955  O5' CYT T   9       2.500  12.253 -34.286  1.00  0.00      TS   O  
ATOM    956  C4' CYT T   9       1.069  12.009 -36.256  1.00  0.00      TS   C  
ATOM    957  O4' CYT T   9       2.182  11.781 -37.110  1.00  0.00      TS   O  
ATOM    958  C3' CYT T   9       0.715  10.619 -35.707  1.00  0.00      TS   C  
ATOM    959  O3' CYT T   9      -0.588  10.197 -36.269  1.00  0.00      TS   O  
ATOM    960  C2' CYT T   9       1.798   9.617 -36.129  1.00  0.00      TS   C  
ATOM    961  C1' CYT T   9       2.221  10.384 -37.401  1.00  0.00      TS   C  
ATOM    962  N1  CYT T   9       3.535  10.030 -38.043  1.00  0.00      TS   N  
ATOM    963  C2  CYT T   9       3.651  10.115 -39.407  1.00  0.00      TS   C  
ATOM    964  O2  CYT T   9       2.670  10.396 -40.066  1.00  0.00      TS   O  
ATOM    965  N3  CYT T   9       4.866   9.863 -40.007  1.00  0.00      TS   N  
ATOM    966  C4  CYT T   9       5.926   9.693 -39.260  1.00  0.00      TS   C  
ATOM    967  N4  CYT T   9       7.078   9.521 -39.860  1.00  0.00      TS   N  
ATOM    968  C5  CYT T   9       5.858   9.660 -37.863  1.00  0.00      TS   C  
ATOM    969  O5T CYT T   9       2.692  14.157 -32.739  1.00  0.00      TS   O  
ATOM    970  C6  CYT T   9       4.673   9.903 -37.299  1.00  0.00      TS   C  
ATOM    971  H5  CYT T   9       6.749   9.463 -37.266  1.00  0.00      TS   H  
ATOM    972  H6  CYT T   9       4.627   9.902 -36.211  1.00  0.00      TS   H  
ATOM    973  H1' CYT T   9       1.341  10.251 -38.065  1.00  0.00      TS   H  
ATOM    974  H2' CYT T   9       1.375   8.643 -36.454  1.00  0.00      TS   H  
ATOM    975  H3' CYT T   9       0.719  10.720 -34.601  1.00  0.00      TS   H  
ATOM    976  H4' CYT T   9       0.234  12.514 -36.786  1.00  0.00      TS   H  
ATOM    977  H41 CYT T   9       7.072   9.440 -40.857  1.00  0.00      TS   H  
ATOM    978  H5' CYT T   9       1.706  13.950 -35.357  1.00  0.00      TS   H  
ATOM    979  H42 CYT T   9       7.879   9.122 -39.414  1.00  0.00      TS   H  
ATOM    980  H5T CYT T   9       2.481  14.938 -33.257  1.00  0.00      TS   H  
ATOM    981 H2'' CYT T   9       2.709   9.501 -35.503  1.00  0.00      TS   H  
ATOM    982 H5'' CYT T   9       0.536  12.989 -34.441  1.00  0.00      TS   H  
ATOM    983  P   GUA T  10      -1.649   9.623 -35.245  1.00  0.00      TS   P  
ATOM    984  O1P GUA T  10      -2.593   8.770 -36.072  1.00  0.00      TS   O  
ATOM    985  O2P GUA T  10      -2.285  10.789 -34.535  1.00  0.00      TS   O  
ATOM    986  C5' GUA T  10      -1.072   7.291 -34.112  1.00  0.00      TS   C  
ATOM    987  O5' GUA T  10      -0.758   8.673 -34.294  1.00  0.00      TS   O  
ATOM    988  C4' GUA T  10       0.013   6.560 -33.451  1.00  0.00      TS   C  
ATOM    989  O4' GUA T  10       1.294   6.492 -34.265  1.00  0.00      TS   O  
ATOM    990  C3' GUA T  10       0.543   7.197 -32.051  1.00  0.00      TS   C  
ATOM    991  O3' GUA T  10       0.682   6.222 -30.977  1.00  0.00      TS   O  
ATOM    992  C2' GUA T  10       1.922   7.765 -32.481  1.00  0.00      TS   C  
ATOM    993  C1' GUA T  10       2.374   6.669 -33.367  1.00  0.00      TS   C  
ATOM    994  N1  GUA T  10       5.691   5.165 -36.902  1.00  0.00      TS   N  
ATOM    995  C2  GUA T  10       4.488   4.580 -36.585  1.00  0.00      TS   C  
ATOM    996  N2  GUA T  10       4.029   3.551 -37.299  1.00  0.00      TS   N  
ATOM    997  N3  GUA T  10       3.775   4.953 -35.508  1.00  0.00      TS   N  
ATOM    998  C4  GUA T  10       4.229   6.098 -35.036  1.00  0.00      TS   C  
ATOM    999  C5  GUA T  10       5.323   6.818 -35.461  1.00  0.00      TS   C  
ATOM   1000  C6  GUA T  10       6.213   6.329 -36.470  1.00  0.00      TS   C  
ATOM   1001  O6  GUA T  10       7.226   6.847 -36.940  1.00  0.00      TS   O  
ATOM   1002  N7  GUA T  10       5.533   7.987 -34.666  1.00  0.00      TS   N  
ATOM   1003  C8  GUA T  10       4.450   8.057 -33.879  1.00  0.00      TS   C  
ATOM   1004  N9  GUA T  10       3.586   6.942 -34.078  1.00  0.00      TS   N  
ATOM   1005  H1  GUA T  10       6.141   4.776 -37.718  1.00  0.00      TS   H  
ATOM   1006  H8  GUA T  10       4.368   8.782 -33.069  1.00  0.00      TS   H  
ATOM   1007  H1' GUA T  10       2.475   5.728 -32.785  1.00  0.00      TS   H  
ATOM   1008  H2' GUA T  10       2.578   7.904 -31.595  1.00  0.00      TS   H  
ATOM   1009  H21 GUA T  10       4.410   3.317 -38.193  1.00  0.00      TS   H  
ATOM   1010  H3' GUA T  10      -0.154   8.043 -31.870  1.00  0.00      TS   H  
ATOM   1011  H22 GUA T  10       3.120   3.214 -37.052  1.00  0.00      TS   H  
ATOM   1012  H4' GUA T  10      -0.310   5.508 -33.294  1.00  0.00      TS   H  
ATOM   1013  H5' GUA T  10      -1.357   6.870 -35.100  1.00  0.00      TS   H  
ATOM   1014 H2'' GUA T  10       1.753   8.689 -33.074  1.00  0.00      TS   H  
ATOM   1015 H5'' GUA T  10      -1.895   7.306 -33.365  1.00  0.00      TS   H  
ATOM   1016  P   THY T  11      -0.315   6.190 -29.800  1.00  0.00      TS   P  
ATOM   1017  O1P THY T  11      -1.092   7.449 -29.893  1.00  0.00      TS   O  
ATOM   1018  O2P THY T  11      -1.056   4.881 -29.818  1.00  0.00      TS   O  
ATOM   1019  C5' THY T  11       1.585   7.291 -28.268  1.00  0.00      TS   C  
ATOM   1020  O5' THY T  11       0.626   6.217 -28.550  1.00  0.00      TS   O  
ATOM   1021  C4' THY T  11       3.044   6.770 -27.961  1.00  0.00      TS   C  
ATOM   1022  O4' THY T  11       3.016   5.612 -27.012  1.00  0.00      TS   O  
ATOM   1023  C3' THY T  11       3.947   6.340 -29.177  1.00  0.00      TS   C  
ATOM   1024  O3' THY T  11       5.326   6.873 -29.047  1.00  0.00      TS   O  
ATOM   1025  C2' THY T  11       3.804   4.866 -29.108  1.00  0.00      TS   C  
ATOM   1026  C1' THY T  11       3.652   4.506 -27.618  1.00  0.00      TS   C  
ATOM   1027  N1  THY T  11       2.886   3.291 -27.384  1.00  0.00      TS   N  
ATOM   1028  C2  THY T  11       3.428   2.271 -26.634  1.00  0.00      TS   C  
ATOM   1029  O2  THY T  11       4.438   2.425 -25.997  1.00  0.00      TS   O  
ATOM   1030  N3  THY T  11       2.653   1.181 -26.508  1.00  0.00      TS   N  
ATOM   1031  C4  THY T  11       1.390   0.939 -27.011  1.00  0.00      TS   C  
ATOM   1032  O4  THY T  11       0.811  -0.122 -26.659  1.00  0.00      TS   O  
ATOM   1033  C5  THY T  11       0.879   2.005 -27.891  1.00  0.00      TS   C  
ATOM   1034  C5M THY T  11      -0.372   1.655 -28.678  1.00  0.00      TS   C  
ATOM   1035  C6  THY T  11       1.649   3.062 -28.087  1.00  0.00      TS   C  
ATOM   1036  H3  THY T  11       3.061   0.361 -26.083  1.00  0.00      TS   H  
ATOM   1037  H6  THY T  11       1.174   4.009 -28.342  1.00  0.00      TS   H  
ATOM   1038  H1' THY T  11       4.635   4.431 -27.107  1.00  0.00      TS   H  
ATOM   1039  H2' THY T  11       4.696   4.332 -29.499  1.00  0.00      TS   H  
ATOM   1040  H3' THY T  11       3.434   6.646 -30.114  1.00  0.00      TS   H  
ATOM   1041  H4' THY T  11       3.571   7.547 -27.368  1.00  0.00      TS   H  
ATOM   1042  H5' THY T  11       1.195   7.922 -27.441  1.00  0.00      TS   H  
ATOM   1043  H51 THY T  11      -0.204   1.391 -29.743  1.00  0.00      TS   H  
ATOM   1044  H52 THY T  11      -1.030   2.544 -28.783  1.00  0.00      TS   H  
ATOM   1045  H53 THY T  11      -0.948   0.872 -28.142  1.00  0.00      TS   H  
ATOM   1046 H2'' THY T  11       2.926   4.586 -29.728  1.00  0.00      TS   H  
ATOM   1047 H5'' THY T  11       1.705   7.938 -29.164  1.00  0.00      TS   H  
ATOM   1048  P   ADE T  12       5.888   7.634 -30.286  1.00  0.00      TS   P  
ATOM   1049  O1P ADE T  12       7.172   8.197 -29.894  1.00  0.00      TS   O  
ATOM   1050  O2P ADE T  12       4.802   8.557 -30.695  1.00  0.00      TS   O  
ATOM   1051  C5' ADE T  12       7.382   5.691 -31.233  1.00  0.00      TS   C  
ATOM   1052  O5' ADE T  12       6.130   6.430 -31.299  1.00  0.00      TS   O  
ATOM   1053  C4' ADE T  12       7.198   4.265 -31.750  1.00  0.00      TS   C  
ATOM   1054  O4' ADE T  12       6.287   3.536 -30.899  1.00  0.00      TS   O  
ATOM   1055  C3' ADE T  12       6.625   4.112 -33.236  1.00  0.00      TS   C  
ATOM   1056  O3' ADE T  12       7.402   3.216 -34.095  1.00  0.00      TS   O  
ATOM   1057  C2' ADE T  12       5.349   3.299 -32.879  1.00  0.00      TS   C  
ATOM   1058  C1' ADE T  12       5.860   2.450 -31.712  1.00  0.00      TS   C  
ATOM   1059  N1  ADE T  12       4.790  -1.323 -28.444  1.00  0.00      TS   N  
ATOM   1060  C2  ADE T  12       5.924  -0.746 -28.860  1.00  0.00      TS   C  
ATOM   1061  N3  ADE T  12       6.170   0.357 -29.567  1.00  0.00      TS   N  
ATOM   1062  C4  ADE T  12       5.014   0.787 -30.087  1.00  0.00      TS   C  
ATOM   1063  C5  ADE T  12       3.735   0.251 -29.860  1.00  0.00      TS   C  
ATOM   1064  C6  ADE T  12       3.644  -0.775 -28.913  1.00  0.00      TS   C  
ATOM   1065  N6  ADE T  12       2.544  -1.551 -28.650  1.00  0.00      TS   N  
ATOM   1066  N7  ADE T  12       2.809   1.027 -30.591  1.00  0.00      TS   N  
ATOM   1067  C8  ADE T  12       3.498   1.974 -31.194  1.00  0.00      TS   C  
ATOM   1068  N9  ADE T  12       4.827   1.792 -30.950  1.00  0.00      TS   N  
ATOM   1069  H2  ADE T  12       6.836  -1.101 -28.379  1.00  0.00      TS   H  
ATOM   1070  H8  ADE T  12       3.132   2.797 -31.809  1.00  0.00      TS   H  
ATOM   1071  H1' ADE T  12       6.713   1.787 -31.969  1.00  0.00      TS   H  
ATOM   1072  H2' ADE T  12       4.942   2.826 -33.798  1.00  0.00      TS   H  
ATOM   1073  H3' ADE T  12       6.336   5.064 -33.730  1.00  0.00      TS   H  
ATOM   1074  H4' ADE T  12       8.169   3.731 -31.826  1.00  0.00      TS   H  
ATOM   1075  H5' ADE T  12       7.712   5.570 -30.179  1.00  0.00      TS   H  
ATOM   1076  H61 ADE T  12       1.673  -1.421 -29.124  1.00  0.00      TS   H  
ATOM   1077  H62 ADE T  12       2.642  -2.494 -28.332  1.00  0.00      TS   H  
ATOM   1078 H2'' ADE T  12       4.614   4.022 -32.467  1.00  0.00      TS   H  
ATOM   1079 H5'' ADE T  12       8.280   6.165 -31.683  1.00  0.00      TS   H  
ATOM   1080  P   THY T  13       8.619   3.796 -34.925  1.00  0.00      TS   P  
ATOM   1081  O1P THY T  13       9.070   5.080 -34.296  1.00  0.00      TS   O  
ATOM   1082  O2P THY T  13       8.291   3.835 -36.364  1.00  0.00      TS   O  
ATOM   1083  C5' THY T  13      10.407   2.393 -33.471  1.00  0.00      TS   C  
ATOM   1084  O5' THY T  13       9.697   2.673 -34.763  1.00  0.00      TS   O  
ATOM   1085  C4' THY T  13      10.397   0.823 -33.095  1.00  0.00      TS   C  
ATOM   1086  O4' THY T  13       9.002   0.377 -32.767  1.00  0.00      TS   O  
ATOM   1087  C3' THY T  13      10.840  -0.107 -34.294  1.00  0.00      TS   C  
ATOM   1088  O3' THY T  13      11.696  -1.196 -33.869  1.00  0.00      TS   O  
ATOM   1089  C2' THY T  13       9.540  -0.759 -34.758  1.00  0.00      TS   C  
ATOM   1090  C1' THY T  13       8.742  -0.822 -33.389  1.00  0.00      TS   C  
ATOM   1091  N1  THY T  13       7.277  -0.904 -33.365  1.00  0.00      TS   N  
ATOM   1092  C2  THY T  13       6.738  -1.914 -32.639  1.00  0.00      TS   C  
ATOM   1093  O2  THY T  13       7.416  -2.796 -32.075  1.00  0.00      TS   O  
ATOM   1094  N3  THY T  13       5.364  -1.914 -32.591  1.00  0.00      TS   N  
ATOM   1095  C4  THY T  13       4.565  -1.125 -33.402  1.00  0.00      TS   C  
ATOM   1096  O4  THY T  13       3.349  -1.309 -33.371  1.00  0.00      TS   O  
ATOM   1097  C5  THY T  13       5.194  -0.182 -34.288  1.00  0.00      TS   C  
ATOM   1098  C5M THY T  13       4.321   0.604 -35.183  1.00  0.00      TS   C  
ATOM   1099  C6  THY T  13       6.530  -0.138 -34.268  1.00  0.00      TS   C  
ATOM   1100  H3  THY T  13       4.956  -2.659 -32.045  1.00  0.00      TS   H  
ATOM   1101  H6  THY T  13       7.000   0.781 -34.619  1.00  0.00      TS   H  
ATOM   1102  H1' THY T  13       9.209  -1.554 -32.698  1.00  0.00      TS   H  
ATOM   1103  H2' THY T  13       9.692  -1.810 -35.085  1.00  0.00      TS   H  
ATOM   1104  H3' THY T  13      11.194   0.551 -35.116  1.00  0.00      TS   H  
ATOM   1105  H4' THY T  13      10.985   0.571 -32.186  1.00  0.00      TS   H  
ATOM   1106  H5' THY T  13       9.956   2.965 -32.632  1.00  0.00      TS   H  
ATOM   1107  H51 THY T  13       3.994  -0.037 -36.030  1.00  0.00      TS   H  
ATOM   1108  H52 THY T  13       4.934   1.442 -35.577  1.00  0.00      TS   H  
ATOM   1109  H53 THY T  13       3.429   1.076 -34.716  1.00  0.00      TS   H  
ATOM   1110 H2'' THY T  13       9.030  -0.104 -35.495  1.00  0.00      TS   H  
ATOM   1111 H5'' THY T  13      11.459   2.739 -33.567  1.00  0.00      TS   H  
ATOM   1112  P   ADE T  14      13.238  -0.951 -33.863  1.00  0.00      TS   P  
ATOM   1113  O1P ADE T  14      13.814  -1.111 -32.484  1.00  0.00      TS   O  
ATOM   1114  O2P ADE T  14      13.454   0.413 -34.540  1.00  0.00      TS   O  
ATOM   1115  C5' ADE T  14      13.874  -3.376 -34.468  1.00  0.00      TS   C  
ATOM   1116  O5' ADE T  14      13.817  -1.934 -34.877  1.00  0.00      TS   O  
ATOM   1117  C4' ADE T  14      13.267  -4.321 -35.579  1.00  0.00      TS   C  
ATOM   1118  O4' ADE T  14      11.869  -4.055 -35.718  1.00  0.00      TS   O  
ATOM   1119  C3' ADE T  14      13.839  -4.037 -36.947  1.00  0.00      TS   C  
ATOM   1120  O3' ADE T  14      14.177  -5.184 -37.719  1.00  0.00      TS   O  
ATOM   1121  C2' ADE T  14      12.771  -3.265 -37.723  1.00  0.00      TS   C  
ATOM   1122  C1' ADE T  14      11.601  -3.935 -37.113  1.00  0.00      TS   C  
ATOM   1123  N1  ADE T  14       6.593  -3.495 -36.054  1.00  0.00      TS   N  
ATOM   1124  C2  ADE T  14       7.390  -4.458 -35.656  1.00  0.00      TS   C  
ATOM   1125  N3  ADE T  14       8.681  -4.628 -36.081  1.00  0.00      TS   N  
ATOM   1126  C4  ADE T  14       9.040  -3.610 -36.892  1.00  0.00      TS   C  
ATOM   1127  C5  ADE T  14       8.195  -2.698 -37.468  1.00  0.00      TS   C  
ATOM   1128  C6  ADE T  14       6.953  -2.561 -36.947  1.00  0.00      TS   C  
ATOM   1129  N6  ADE T  14       6.047  -1.640 -37.296  1.00  0.00      TS   N  
ATOM   1130  N7  ADE T  14       8.968  -1.734 -38.254  1.00  0.00      TS   N  
ATOM   1131  C8  ADE T  14      10.140  -2.210 -38.192  1.00  0.00      TS   C  
ATOM   1132  N9  ADE T  14      10.302  -3.324 -37.356  1.00  0.00      TS   N  
ATOM   1133  H2  ADE T  14       6.972  -5.219 -34.997  1.00  0.00      TS   H  
ATOM   1134  H8  ADE T  14      10.933  -1.738 -38.772  1.00  0.00      TS   H  
ATOM   1135  H1' ADE T  14      11.457  -4.917 -37.609  1.00  0.00      TS   H  
ATOM   1136  H2' ADE T  14      12.751  -3.391 -38.827  1.00  0.00      TS   H  
ATOM   1137  H3' ADE T  14      14.746  -3.417 -36.779  1.00  0.00      TS   H  
ATOM   1138  H4' ADE T  14      13.456  -5.412 -35.475  1.00  0.00      TS   H  
ATOM   1139  H5' ADE T  14      13.289  -3.653 -33.565  1.00  0.00      TS   H  
ATOM   1140  H61 ADE T  14       6.205  -0.893 -37.941  1.00  0.00      TS   H  
ATOM   1141  H62 ADE T  14       5.099  -1.694 -36.982  1.00  0.00      TS   H  
ATOM   1142 H2'' ADE T  14      12.743  -2.193 -37.430  1.00  0.00      TS   H  
ATOM   1143 H5'' ADE T  14      14.919  -3.712 -34.298  1.00  0.00      TS   H  
ATOM   1144  P   THY T  15      15.644  -5.512 -38.059  1.00  0.00      TS   P  
ATOM   1145  O1P THY T  15      16.598  -4.796 -37.150  1.00  0.00      TS   O  
ATOM   1146  O2P THY T  15      15.703  -5.223 -39.522  1.00  0.00      TS   O  
ATOM   1147  C5' THY T  15      15.230  -7.892 -36.739  1.00  0.00      TS   C  
ATOM   1148  O5' THY T  15      15.688  -7.067 -37.810  1.00  0.00      TS   O  
ATOM   1149  C4' THY T  15      14.151  -8.975 -37.080  1.00  0.00      TS   C  
ATOM   1150  O4' THY T  15      12.830  -8.341 -37.365  1.00  0.00      TS   O  
ATOM   1151  C3' THY T  15      14.430  -9.939 -38.300  1.00  0.00      TS   C  
ATOM   1152  O3' THY T  15      13.871 -11.230 -38.086  1.00  0.00      TS   O  
ATOM   1153  C2' THY T  15      13.697  -9.279 -39.460  1.00  0.00      TS   C  
ATOM   1154  C1' THY T  15      12.458  -8.775 -38.669  1.00  0.00      TS   C  
ATOM   1155  N1  THY T  15      11.874  -7.557 -39.228  1.00  0.00      TS   N  
ATOM   1156  C2  THY T  15      10.545  -7.344 -39.197  1.00  0.00      TS   C  
ATOM   1157  O2  THY T  15       9.727  -8.198 -38.862  1.00  0.00      TS   O  
ATOM   1158  N3  THY T  15      10.152  -6.191 -39.851  1.00  0.00      TS   N  
ATOM   1159  C4  THY T  15      10.871  -5.287 -40.556  1.00  0.00      TS   C  
ATOM   1160  O4  THY T  15      10.493  -4.251 -41.037  1.00  0.00      TS   O  
ATOM   1161  C5  THY T  15      12.244  -5.659 -40.679  1.00  0.00      TS   C  
ATOM   1162  C5M THY T  15      13.090  -4.905 -41.540  1.00  0.00      TS   C  
ATOM   1163  C6  THY T  15      12.661  -6.747 -40.052  1.00  0.00      TS   C  
ATOM   1164  H3  THY T  15       9.163  -5.993 -39.782  1.00  0.00      TS   H  
ATOM   1165  H6  THY T  15      13.749  -6.825 -40.051  1.00  0.00      TS   H  
ATOM   1166  H1' THY T  15      11.888  -9.714 -38.501  1.00  0.00      TS   H  
ATOM   1167  H2' THY T  15      13.480  -9.928 -40.336  1.00  0.00      TS   H  
ATOM   1168  H3' THY T  15      15.532  -9.983 -38.442  1.00  0.00      TS   H  
ATOM   1169  H4' THY T  15      14.068  -9.529 -36.120  1.00  0.00      TS   H  
ATOM   1170  H5' THY T  15      14.843  -7.252 -35.919  1.00  0.00      TS   H  
ATOM   1171  H51 THY T  15      12.753  -4.952 -42.598  1.00  0.00      TS   H  
ATOM   1172  H52 THY T  15      14.176  -5.095 -41.410  1.00  0.00      TS   H  
ATOM   1173  H53 THY T  15      12.981  -3.814 -41.361  1.00  0.00      TS   H  
ATOM   1174 H2'' THY T  15      14.375  -8.510 -39.886  1.00  0.00      TS   H  
ATOM   1175 H5'' THY T  15      16.016  -8.519 -36.267  1.00  0.00      TS   H  
ATOM   1176  P   ADE T  16      14.819 -12.348 -37.592  1.00  0.00      TS   P  
ATOM   1177  O1P ADE T  16      14.163 -13.023 -36.453  1.00  0.00      TS   O  
ATOM   1178  O2P ADE T  16      16.224 -11.926 -37.281  1.00  0.00      TS   O  
ATOM   1179  C5' ADE T  16      13.876 -14.371 -38.963  1.00  0.00      TS   C  
ATOM   1180  O5' ADE T  16      14.944 -13.370 -38.750  1.00  0.00      TS   O  
ATOM   1181  C4' ADE T  16      14.051 -15.085 -40.351  1.00  0.00      TS   C  
ATOM   1182  O4' ADE T  16      13.794 -14.230 -41.419  1.00  0.00      TS   O  
ATOM   1183  C3' ADE T  16      15.410 -15.753 -40.546  1.00  0.00      TS   C  
ATOM   1184  O3' ADE T  16      15.352 -17.008 -41.256  1.00  0.00      TS   O  
ATOM   1185  C2' ADE T  16      16.161 -14.681 -41.410  1.00  0.00      TS   C  
ATOM   1186  C1' ADE T  16      14.934 -14.055 -42.212  1.00  0.00      TS   C  
ATOM   1187  N1  ADE T  16      12.494  -9.642 -43.534  1.00  0.00      TS   N  
ATOM   1188  C2  ADE T  16      12.042 -10.853 -43.291  1.00  0.00      TS   C  
ATOM   1189  N3  ADE T  16      12.690 -11.980 -43.092  1.00  0.00      TS   N  
ATOM   1190  C4  ADE T  16      13.973 -11.783 -42.933  1.00  0.00      TS   C  
ATOM   1191  C5  ADE T  16      14.654 -10.570 -43.001  1.00  0.00      TS   C  
ATOM   1192  C6  ADE T  16      13.812  -9.446 -43.404  1.00  0.00      TS   C  
ATOM   1193  N6  ADE T  16      14.213  -8.238 -43.732  1.00  0.00      TS   N  
ATOM   1194  N7  ADE T  16      15.942 -10.710 -42.602  1.00  0.00      TS   N  
ATOM   1195  C8  ADE T  16      16.088 -11.940 -42.277  1.00  0.00      TS   C  
ATOM   1196  N9  ADE T  16      14.978 -12.673 -42.444  1.00  0.00      TS   N  
ATOM   1197  H2  ADE T  16      10.956 -10.947 -43.345  1.00  0.00      TS   H  
ATOM   1198  H8  ADE T  16      16.961 -12.450 -41.870  1.00  0.00      TS   H  
ATOM   1199  H1' ADE T  16      14.812 -14.613 -43.166  1.00  0.00      TS   H  
ATOM   1200  H2' ADE T  16      16.892 -15.015 -42.177  1.00  0.00      TS   H  
ATOM   1201  H3' ADE T  16      15.881 -15.759 -39.540  1.00  0.00      TS   H  
ATOM   1202  H4' ADE T  16      13.258 -15.859 -40.427  1.00  0.00      TS   H  
ATOM   1203  H5' ADE T  16      12.932 -13.810 -38.798  1.00  0.00      TS   H  
ATOM   1204  H61 ADE T  16      15.181  -7.995 -43.785  1.00  0.00      TS   H  
ATOM   1205  H62 ADE T  16      13.583  -7.537 -44.067  1.00  0.00      TS   H  
ATOM   1206 H2'' ADE T  16      16.496 -13.907 -40.686  1.00  0.00      TS   H  
ATOM   1207 H5'' ADE T  16      13.902 -15.077 -38.105  1.00  0.00      TS   H  
ATOM   1208  P   THY T  17      16.588 -17.892 -41.191  1.00  0.00      TS   P  
ATOM   1209  O1P THY T  17      16.916 -17.948 -39.767  1.00  0.00      TS   O  
ATOM   1210  O2P THY T  17      17.692 -17.409 -42.008  1.00  0.00      TS   O  
ATOM   1211  C5' THY T  17      14.867 -19.647 -42.191  1.00  0.00      TS   C  
ATOM   1212  O5' THY T  17      16.085 -19.268 -41.627  1.00  0.00      TS   O  
ATOM   1213  C4' THY T  17      14.592 -19.452 -43.699  1.00  0.00      TS   C  
ATOM   1214  O4' THY T  17      14.789 -18.069 -44.001  1.00  0.00      TS   O  
ATOM   1215  C3' THY T  17      15.608 -20.121 -44.713  1.00  0.00      TS   C  
ATOM   1216  O3' THY T  17      14.867 -20.617 -45.841  1.00  0.00      TS   O  
ATOM   1217  C2' THY T  17      16.540 -19.060 -45.126  1.00  0.00      TS   C  
ATOM   1218  C1' THY T  17      15.563 -17.862 -45.176  1.00  0.00      TS   C  
ATOM   1219  N1  THY T  17      16.147 -16.474 -45.243  1.00  0.00      TS   N  
ATOM   1220  C2  THY T  17      15.384 -15.316 -45.564  1.00  0.00      TS   C  
ATOM   1221  O2  THY T  17      14.192 -15.379 -45.783  1.00  0.00      TS   O  
ATOM   1222  N3  THY T  17      16.087 -14.099 -45.467  1.00  0.00      TS   N  
ATOM   1223  C4  THY T  17      17.420 -13.961 -45.227  1.00  0.00      TS   C  
ATOM   1224  O4  THY T  17      17.876 -12.859 -45.176  1.00  0.00      TS   O  
ATOM   1225  C5  THY T  17      18.152 -15.215 -44.963  1.00  0.00      TS   C  
ATOM   1226  C5M THY T  17      19.526 -15.059 -44.530  1.00  0.00      TS   C  
ATOM   1227  C6  THY T  17      17.522 -16.371 -45.013  1.00  0.00      TS   C  
ATOM   1228  H3  THY T  17      15.670 -13.229 -45.764  1.00  0.00      TS   H  
ATOM   1229  H6  THY T  17      18.019 -17.240 -44.579  1.00  0.00      TS   H  
ATOM   1230  H1' THY T  17      14.905 -17.997 -46.061  1.00  0.00      TS   H  
ATOM   1231  H2' THY T  17      16.914 -19.230 -46.158  1.00  0.00      TS   H  
ATOM   1232  H3' THY T  17      15.979 -20.921 -44.037  1.00  0.00      TS   H  
ATOM   1233  H4' THY T  17      13.525 -19.707 -43.881  1.00  0.00      TS   H  
ATOM   1234  H5' THY T  17      14.013 -19.150 -41.681  1.00  0.00      TS   H  
ATOM   1235  H51 THY T  17      20.204 -15.849 -44.918  1.00  0.00      TS   H  
ATOM   1236  H52 THY T  17      19.595 -15.101 -43.422  1.00  0.00      TS   H  
ATOM   1237  H53 THY T  17      19.913 -14.115 -44.969  1.00  0.00      TS   H  
ATOM   1238 H2'' THY T  17      17.354 -18.940 -44.380  1.00  0.00      TS   H  
ATOM   1239 H5'' THY T  17      14.692 -20.719 -41.957  1.00  0.00      TS   H  
ATOM   1240  P   ADE T  18      14.250 -22.078 -45.815  1.00  0.00      TS   P  
ATOM   1241  O1P ADE T  18      13.788 -22.380 -44.439  1.00  0.00      TS   O  
ATOM   1242  O2P ADE T  18      15.234 -22.946 -46.452  1.00  0.00      TS   O  
ATOM   1243  C5' ADE T  18      12.174 -20.790 -46.941  1.00  0.00      TS   C  
ATOM   1244  O5' ADE T  18      13.014 -21.950 -46.858  1.00  0.00      TS   O  
ATOM   1245  C4' ADE T  18      12.182 -20.048 -48.268  1.00  0.00      TS   C  
ATOM   1246  O4' ADE T  18      13.120 -18.967 -48.194  1.00  0.00      TS   O  
ATOM   1247  C3' ADE T  18      12.577 -20.764 -49.580  1.00  0.00      TS   C  
ATOM   1248  O3' ADE T  18      11.763 -20.463 -50.714  1.00  0.00      TS   O  
ATOM   1249  C2' ADE T  18      13.974 -20.306 -49.871  1.00  0.00      TS   C  
ATOM   1250  C1' ADE T  18      13.863 -18.934 -49.376  1.00  0.00      TS   C  
ATOM   1251  N1  ADE T  18      16.170 -14.513 -48.832  1.00  0.00      TS   N  
ATOM   1252  C2  ADE T  18      14.908 -14.857 -48.973  1.00  0.00      TS   C  
ATOM   1253  N3  ADE T  18      14.411 -16.051 -49.102  1.00  0.00      TS   N  
ATOM   1254  C4  ADE T  18      15.344 -17.026 -49.025  1.00  0.00      TS   C  
ATOM   1255  C5  ADE T  18      16.657 -16.850 -48.720  1.00  0.00      TS   C  
ATOM   1256  C6  ADE T  18      17.084 -15.482 -48.639  1.00  0.00      TS   C  
ATOM   1257  N6  ADE T  18      18.376 -15.116 -48.357  1.00  0.00      TS   N  
ATOM   1258  N7  ADE T  18      17.291 -18.090 -48.654  1.00  0.00      TS   N  
ATOM   1259  C8  ADE T  18      16.346 -18.958 -48.918  1.00  0.00      TS   C  
ATOM   1260  N9  ADE T  18      15.157 -18.355 -49.112  1.00  0.00      TS   N  
ATOM   1261  H2  ADE T  18      14.207 -14.025 -48.913  1.00  0.00      TS   H  
ATOM   1262  H8  ADE T  18      16.364 -20.048 -48.954  1.00  0.00      TS   H  
ATOM   1263  H1' ADE T  18      13.334 -18.256 -50.081  1.00  0.00      TS   H  
ATOM   1264  H2' ADE T  18      14.245 -20.506 -50.930  1.00  0.00      TS   H  
ATOM   1265  H3' ADE T  18      12.656 -21.836 -49.299  1.00  0.00      TS   H  
ATOM   1266  H4' ADE T  18      11.258 -19.456 -48.444  1.00  0.00      TS   H  
ATOM   1267  H5' ADE T  18      12.552 -20.145 -46.118  1.00  0.00      TS   H  
ATOM   1268  H61 ADE T  18      19.033 -15.811 -48.060  1.00  0.00      TS   H  
ATOM   1269  H62 ADE T  18      18.506 -14.150 -48.131  1.00  0.00      TS   H  
ATOM   1270 H2'' ADE T  18      14.698 -20.900 -49.275  1.00  0.00      TS   H  
ATOM   1271 H5'' ADE T  18      11.125 -21.050 -46.679  1.00  0.00      TS   H  
ATOM   1272  P   ADE T  19      11.413 -21.723 -51.580  1.00  0.00      TS   P  
ATOM   1273  O1P ADE T  19      10.965 -22.836 -50.751  1.00  0.00      TS   O  
ATOM   1274  O2P ADE T  19      12.577 -22.013 -52.514  1.00  0.00      TS   O  
ATOM   1275  C5' ADE T  19       9.345 -20.180 -52.239  1.00  0.00      TS   C  
ATOM   1276  O5' ADE T  19      10.162 -21.346 -52.457  1.00  0.00      TS   O  
ATOM   1277  C4' ADE T  19       9.533 -18.976 -53.273  1.00  0.00      TS   C  
ATOM   1278  O4' ADE T  19      10.860 -18.371 -53.033  1.00  0.00      TS   O  
ATOM   1279  C3' ADE T  19       9.641 -19.427 -54.704  1.00  0.00      TS   C  
ATOM   1280  O3' ADE T  19       8.970 -18.587 -55.625  1.00  0.00      TS   O  
ATOM   1281  C2' ADE T  19      11.046 -19.614 -55.026  1.00  0.00      TS   C  
ATOM   1282  C1' ADE T  19      11.688 -18.482 -54.228  1.00  0.00      TS   C  
ATOM   1283  N1  ADE T  19      15.975 -16.520 -52.274  1.00  0.00      TS   N  
ATOM   1284  C2  ADE T  19      14.746 -15.970 -52.452  1.00  0.00      TS   C  
ATOM   1285  N3  ADE T  19      13.733 -16.521 -53.068  1.00  0.00      TS   N  
ATOM   1286  C4  ADE T  19      13.943 -17.840 -53.254  1.00  0.00      TS   C  
ATOM   1287  C5  ADE T  19      15.058 -18.570 -53.002  1.00  0.00      TS   C  
ATOM   1288  C6  ADE T  19      16.179 -17.843 -52.547  1.00  0.00      TS   C  
ATOM   1289  N6  ADE T  19      17.459 -18.352 -52.383  1.00  0.00      TS   N  
ATOM   1290  N7  ADE T  19      14.979 -19.849 -53.539  1.00  0.00      TS   N  
ATOM   1291  C8  ADE T  19      13.768 -19.866 -54.052  1.00  0.00      TS   C  
ATOM   1292  N9  ADE T  19      13.059 -18.711 -53.861  1.00  0.00      TS   N  
ATOM   1293  H2  ADE T  19      14.582 -14.914 -52.231  1.00  0.00      TS   H  
ATOM   1294  H8  ADE T  19      13.333 -20.781 -54.452  1.00  0.00      TS   H  
ATOM   1295  H1' ADE T  19      11.629 -17.501 -54.745  1.00  0.00      TS   H  
ATOM   1296  H2' ADE T  19      11.197 -19.656 -56.125  1.00  0.00      TS   H  
ATOM   1297  H3' ADE T  19       9.190 -20.443 -54.724  1.00  0.00      TS   H  
ATOM   1298  H4' ADE T  19       8.851 -18.125 -53.060  1.00  0.00      TS   H  
ATOM   1299  H5' ADE T  19       9.544 -19.776 -51.223  1.00  0.00      TS   H  
ATOM   1300  H61 ADE T  19      18.293 -17.803 -52.325  1.00  0.00      TS   H  
ATOM   1301  H62 ADE T  19      17.657 -19.284 -52.686  1.00  0.00      TS   H  
ATOM   1302 H2'' ADE T  19      11.357 -20.607 -54.636  1.00  0.00      TS   H  
ATOM   1303 H5'' ADE T  19       8.271 -20.462 -52.285  1.00  0.00      TS   H  
ATOM   1304  P   GUA T  20       7.877 -19.032 -56.607  1.00  0.00      TS   P  
ATOM   1305  O1P GUA T  20       6.761 -19.551 -55.749  1.00  0.00      TS   O  
ATOM   1306  O2P GUA T  20       8.525 -19.931 -57.661  1.00  0.00      TS   O  
ATOM   1307  C5' GUA T  20       7.102 -16.458 -56.696  1.00  0.00      TS   C  
ATOM   1308  O5' GUA T  20       7.361 -17.728 -57.320  1.00  0.00      TS   O  
ATOM   1309  C4' GUA T  20       7.653 -15.240 -57.380  1.00  0.00      TS   C  
ATOM   1310  O4' GUA T  20       9.037 -15.087 -57.031  1.00  0.00      TS   O  
ATOM   1311  C3' GUA T  20       7.715 -15.323 -58.907  1.00  0.00      TS   C  
ATOM   1312  O3' GUA T  20       7.412 -14.128 -59.506  1.00  0.00      TS   O  
ATOM   1313  C2' GUA T  20       9.126 -15.730 -59.326  1.00  0.00      TS   C  
ATOM   1314  C1' GUA T  20       9.881 -15.146 -58.171  1.00  0.00      TS   C  
ATOM   1315  N1  GUA T  20      14.632 -14.777 -56.061  1.00  0.00      TS   N  
ATOM   1316  C2  GUA T  20      13.750 -13.764 -56.359  1.00  0.00      TS   C  
ATOM   1317  N2  GUA T  20      14.015 -12.616 -55.861  1.00  0.00      TS   N  
ATOM   1318  N3  GUA T  20      12.521 -13.935 -56.942  1.00  0.00      TS   N  
ATOM   1319  C4  GUA T  20      12.279 -15.241 -57.209  1.00  0.00      TS   C  
ATOM   1320  C5  GUA T  20      13.148 -16.327 -56.967  1.00  0.00      TS   C  
ATOM   1321  C6  GUA T  20      14.403 -16.110 -56.385  1.00  0.00      TS   C  
ATOM   1322  O6  GUA T  20      15.209 -16.989 -56.168  1.00  0.00      TS   O  
ATOM   1323  N7  GUA T  20      12.537 -17.554 -57.372  1.00  0.00      TS   N  
ATOM   1324  C8  GUA T  20      11.393 -17.181 -57.859  1.00  0.00      TS   C  
ATOM   1325  N9  GUA T  20      11.141 -15.782 -57.732  1.00  0.00      TS   N  
ATOM   1326  H1  GUA T  20      15.545 -14.545 -55.697  1.00  0.00      TS   H  
ATOM   1327  H8  GUA T  20      10.780 -17.924 -58.370  1.00  0.00      TS   H  
ATOM   1328  H1' GUA T  20      10.011 -14.082 -58.468  1.00  0.00      TS   H  
ATOM   1329  H2' GUA T  20       9.528 -15.414 -60.313  1.00  0.00      TS   H  
ATOM   1330  H21 GUA T  20      14.817 -12.412 -55.298  1.00  0.00      TS   H  
ATOM   1331  H3' GUA T  20       6.949 -16.082 -59.179  1.00  0.00      TS   H  
ATOM   1332  H22 GUA T  20      13.432 -11.814 -55.993  1.00  0.00      TS   H  
ATOM   1333  H4' GUA T  20       7.133 -14.298 -57.105  1.00  0.00      TS   H  
ATOM   1334  H5' GUA T  20       7.280 -16.385 -55.601  1.00  0.00      TS   H  
ATOM   1335  H3T GUA T  20       8.097 -13.783 -60.082  1.00  0.00      TS   H  
ATOM   1336 H2'' GUA T  20       9.191 -16.837 -59.255  1.00  0.00      TS   H  
ATOM   1337 H5'' GUA T  20       6.001 -16.324 -56.623  1.00  0.00      TS   H  
TER   
END
