# Supplementary material for: CRISPR-Cas12a exploits R-loop asymmetry to form double-strand breaks
Source: eLife. 2020 Jun 10;9:e55143. doi: 10.7554/eLife.55143 (PMC7286691; doi:10.7554/eLife.55143)
Supplement: Figure 5—source data 2. [file elife-55143-fig5-data2.zip › Figure 5ΓÇöSource Data 2/Example_MD_trajectories/3prime_boundary/3prime_boundary_02.pdb]

ATOM      1  C5' CYT B   1      16.600  -7.332 -55.131  1.00  0.00      BS   C  
ATOM      2  O5' CYT B   1      17.546  -7.939 -54.313  1.00  0.00      BS   O  
ATOM      3  C4' CYT B   1      15.197  -8.063 -55.052  1.00  0.00      BS   C  
ATOM      4  O4' CYT B   1      15.305  -9.390 -55.741  1.00  0.00      BS   O  
ATOM      5  C3' CYT B   1      14.683  -8.500 -53.704  1.00  0.00      BS   C  
ATOM      6  O3' CYT B   1      13.513  -7.743 -53.369  1.00  0.00      BS   O  
ATOM      7  C2' CYT B   1      14.444 -10.007 -53.781  1.00  0.00      BS   C  
ATOM      8  C1' CYT B   1      14.199 -10.125 -55.275  1.00  0.00      BS   C  
ATOM      9  N1  CYT B   1      14.209 -11.538 -55.836  1.00  0.00      BS   N  
ATOM     10  C2  CYT B   1      14.018 -11.797 -57.245  1.00  0.00      BS   C  
ATOM     11  O2  CYT B   1      13.948 -10.841 -57.985  1.00  0.00      BS   O  
ATOM     12  N3  CYT B   1      13.807 -13.057 -57.681  1.00  0.00      BS   N  
ATOM     13  C4  CYT B   1      13.983 -14.127 -56.835  1.00  0.00      BS   C  
ATOM     14  N4  CYT B   1      13.695 -15.338 -57.240  1.00  0.00      BS   N  
ATOM     15  C5  CYT B   1      14.421 -13.918 -55.530  1.00  0.00      BS   C  
ATOM     16  C6  CYT B   1      14.411 -12.673 -55.037  1.00  0.00      BS   C  
ATOM     17  H5  CYT B   1      14.641 -14.789 -54.913  1.00  0.00      BS   H  
ATOM     18  H6  CYT B   1      14.752 -12.566 -54.007  1.00  0.00      BS   H  
ATOM     19  H1' CYT B   1      13.251  -9.605 -55.537  1.00  0.00      BS   H  
ATOM     20  H2' CYT B   1      13.608 -10.346 -53.133  1.00  0.00      BS   H  
ATOM     21  H3' CYT B   1      15.450  -8.311 -52.923  1.00  0.00      BS   H  
ATOM     22  H4' CYT B   1      14.516  -7.426 -55.656  1.00  0.00      BS   H  
ATOM     23  H41 CYT B   1      13.821 -15.507 -58.218  1.00  0.00      BS   H  
ATOM     24  H5' CYT B   1      17.068  -7.438 -56.133  1.00  0.00      BS   H  
ATOM     25  H42 CYT B   1      13.833 -16.185 -56.726  1.00  0.00      BS   H  
ATOM     26  H5T CYT B   1      18.400  -8.026 -54.742  1.00  0.00      BS   H  
ATOM     27 H2'' CYT B   1      15.368 -10.592 -53.587  1.00  0.00      BS   H  
ATOM     28 H5'' CYT B   1      16.516  -6.248 -54.901  1.00  0.00      BS   H  
ATOM     29  P   THY B   2      13.559  -6.490 -52.446  1.00  0.00      BS   P  
ATOM     30  O1P THY B   2      13.778  -5.204 -53.158  1.00  0.00      BS   O  
ATOM     31  O2P THY B   2      14.420  -6.668 -51.293  1.00  0.00      BS   O  
ATOM     32  C5' THY B   2      10.880  -6.122 -52.664  1.00  0.00      BS   C  
ATOM     33  O5' THY B   2      12.061  -6.545 -52.031  1.00  0.00      BS   O  
ATOM     34  C4' THY B   2       9.682  -6.030 -51.802  1.00  0.00      BS   C  
ATOM     35  O4' THY B   2       9.443  -7.313 -51.308  1.00  0.00      BS   O  
ATOM     36  C3' THY B   2       9.834  -5.104 -50.514  1.00  0.00      BS   C  
ATOM     37  O3' THY B   2       8.573  -4.489 -50.138  1.00  0.00      BS   O  
ATOM     38  C2' THY B   2      10.167  -6.078 -49.429  1.00  0.00      BS   C  
ATOM     39  C1' THY B   2       9.550  -7.360 -49.885  1.00  0.00      BS   C  
ATOM     40  N1  THY B   2      10.318  -8.634 -49.637  1.00  0.00      BS   N  
ATOM     41  C2  THY B   2       9.521  -9.825 -49.659  1.00  0.00      BS   C  
ATOM     42  O2  THY B   2       8.297  -9.801 -49.802  1.00  0.00      BS   O  
ATOM     43  N3  THY B   2      10.233 -10.989 -49.508  1.00  0.00      BS   N  
ATOM     44  C4  THY B   2      11.598 -11.093 -49.598  1.00  0.00      BS   C  
ATOM     45  O4  THY B   2      12.075 -12.238 -49.473  1.00  0.00      BS   O  
ATOM     46  C5  THY B   2      12.365  -9.856 -49.498  1.00  0.00      BS   C  
ATOM     47  C5M THY B   2      13.793  -9.866 -49.347  1.00  0.00      BS   C  
ATOM     48  C6  THY B   2      11.684  -8.694 -49.553  1.00  0.00      BS   C  
ATOM     49  H3  THY B   2       9.641 -11.805 -49.445  1.00  0.00      BS   H  
ATOM     50  H6  THY B   2      12.234  -7.762 -49.681  1.00  0.00      BS   H  
ATOM     51  H1' THY B   2       8.483  -7.444 -49.586  1.00  0.00      BS   H  
ATOM     52  H2' THY B   2       9.689  -5.838 -48.456  1.00  0.00      BS   H  
ATOM     53  H3' THY B   2      10.683  -4.411 -50.695  1.00  0.00      BS   H  
ATOM     54  H4' THY B   2       8.737  -5.744 -52.309  1.00  0.00      BS   H  
ATOM     55  H5' THY B   2      10.693  -6.738 -53.568  1.00  0.00      BS   H  
ATOM     56  H51 THY B   2      14.374  -9.635 -50.265  1.00  0.00      BS   H  
ATOM     57  H52 THY B   2      14.153 -10.864 -49.017  1.00  0.00      BS   H  
ATOM     58  H53 THY B   2      14.129  -9.083 -48.634  1.00  0.00      BS   H  
ATOM     59 H2'' THY B   2      11.276  -6.023 -49.383  1.00  0.00      BS   H  
ATOM     60 H5'' THY B   2      11.137  -5.119 -53.068  1.00  0.00      BS   H  
ATOM     61  P   THY B   3       8.444  -3.356 -49.154  1.00  0.00      BS   P  
ATOM     62  O1P THY B   3       7.711  -2.329 -49.982  1.00  0.00      BS   O  
ATOM     63  O2P THY B   3       9.717  -2.944 -48.534  1.00  0.00      BS   O  
ATOM     64  C5' THY B   3       6.330  -4.694 -48.217  1.00  0.00      BS   C  
ATOM     65  O5' THY B   3       7.476  -3.861 -47.999  1.00  0.00      BS   O  
ATOM     66  C4' THY B   3       5.989  -5.600 -47.062  1.00  0.00      BS   C  
ATOM     67  O4' THY B   3       6.958  -6.761 -46.970  1.00  0.00      BS   O  
ATOM     68  C3' THY B   3       6.051  -4.847 -45.680  1.00  0.00      BS   C  
ATOM     69  O3' THY B   3       4.960  -5.176 -44.736  1.00  0.00      BS   O  
ATOM     70  C2' THY B   3       7.391  -5.329 -45.150  1.00  0.00      BS   C  
ATOM     71  C1' THY B   3       7.569  -6.747 -45.729  1.00  0.00      BS   C  
ATOM     72  N1  THY B   3       8.989  -7.266 -45.853  1.00  0.00      BS   N  
ATOM     73  C2  THY B   3       9.180  -8.595 -46.135  1.00  0.00      BS   C  
ATOM     74  O2  THY B   3       8.289  -9.415 -46.223  1.00  0.00      BS   O  
ATOM     75  N3  THY B   3      10.472  -8.959 -46.183  1.00  0.00      BS   N  
ATOM     76  C4  THY B   3      11.625  -8.161 -46.134  1.00  0.00      BS   C  
ATOM     77  O4  THY B   3      12.745  -8.689 -46.237  1.00  0.00      BS   O  
ATOM     78  C5  THY B   3      11.327  -6.765 -45.890  1.00  0.00      BS   C  
ATOM     79  C5M THY B   3      12.443  -5.812 -45.620  1.00  0.00      BS   C  
ATOM     80  C6  THY B   3      10.032  -6.446 -45.716  1.00  0.00      BS   C  
ATOM     81  H3  THY B   3      10.663  -9.936 -46.355  1.00  0.00      BS   H  
ATOM     82  H6  THY B   3       9.775  -5.429 -45.421  1.00  0.00      BS   H  
ATOM     83  H1' THY B   3       6.873  -7.353 -45.111  1.00  0.00      BS   H  
ATOM     84  H2' THY B   3       7.600  -5.236 -44.064  1.00  0.00      BS   H  
ATOM     85  H3' THY B   3       6.110  -3.756 -45.879  1.00  0.00      BS   H  
ATOM     86  H4' THY B   3       4.973  -5.998 -47.268  1.00  0.00      BS   H  
ATOM     87  H5' THY B   3       6.411  -5.252 -49.174  1.00  0.00      BS   H  
ATOM     88  H51 THY B   3      12.205  -4.806 -46.029  1.00  0.00      BS   H  
ATOM     89  H52 THY B   3      13.430  -6.245 -45.886  1.00  0.00      BS   H  
ATOM     90  H53 THY B   3      12.603  -5.589 -44.543  1.00  0.00      BS   H  
ATOM     91 H2'' THY B   3       8.135  -4.672 -45.650  1.00  0.00      BS   H  
ATOM     92 H5'' THY B   3       5.543  -3.926 -48.375  1.00  0.00      BS   H  
ATOM     93  P   ADE B   4       3.891  -4.008 -44.477  1.00  0.00      BS   P  
ATOM     94  O1P ADE B   4       3.338  -3.496 -45.772  1.00  0.00      BS   O  
ATOM     95  O2P ADE B   4       4.398  -3.011 -43.509  1.00  0.00      BS   O  
ATOM     96  C5' ADE B   4       1.993  -5.841 -44.345  1.00  0.00      BS   C  
ATOM     97  O5' ADE B   4       2.734  -4.802 -43.681  1.00  0.00      BS   O  
ATOM     98  C4' ADE B   4       1.811  -7.108 -43.491  1.00  0.00      BS   C  
ATOM     99  O4' ADE B   4       3.050  -7.875 -43.549  1.00  0.00      BS   O  
ATOM    100  C3' ADE B   4       1.469  -6.978 -42.071  1.00  0.00      BS   C  
ATOM    101  O3' ADE B   4       0.516  -7.997 -41.739  1.00  0.00      BS   O  
ATOM    102  C2' ADE B   4       2.734  -7.166 -41.319  1.00  0.00      BS   C  
ATOM    103  C1' ADE B   4       3.574  -8.019 -42.216  1.00  0.00      BS   C  
ATOM    104  N1  ADE B   4       8.428  -9.720 -42.982  1.00  0.00      BS   N  
ATOM    105  C2  ADE B   4       7.267 -10.286 -43.257  1.00  0.00      BS   C  
ATOM    106  N3  ADE B   4       6.017  -9.836 -43.067  1.00  0.00      BS   N  
ATOM    107  C4  ADE B   4       6.044  -8.529 -42.545  1.00  0.00      BS   C  
ATOM    108  C5  ADE B   4       7.154  -7.772 -42.408  1.00  0.00      BS   C  
ATOM    109  C6  ADE B   4       8.374  -8.453 -42.626  1.00  0.00      BS   C  
ATOM    110  N6  ADE B   4       9.585  -7.900 -42.398  1.00  0.00      BS   N  
ATOM    111  N7  ADE B   4       6.906  -6.498 -41.993  1.00  0.00      BS   N  
ATOM    112  C8  ADE B   4       5.568  -6.475 -41.996  1.00  0.00      BS   C  
ATOM    113  N9  ADE B   4       4.989  -7.681 -42.203  1.00  0.00      BS   N  
ATOM    114  H2  ADE B   4       7.288 -11.356 -43.460  1.00  0.00      BS   H  
ATOM    115  H8  ADE B   4       4.974  -5.633 -41.641  1.00  0.00      BS   H  
ATOM    116  H1' ADE B   4       3.438  -9.092 -41.963  1.00  0.00      BS   H  
ATOM    117  H2' ADE B   4       2.580  -7.660 -40.336  1.00  0.00      BS   H  
ATOM    118  H3' ADE B   4       1.058  -5.950 -41.994  1.00  0.00      BS   H  
ATOM    119  H4' ADE B   4       1.070  -7.753 -44.011  1.00  0.00      BS   H  
ATOM    120  H5' ADE B   4       2.616  -6.205 -45.189  1.00  0.00      BS   H  
ATOM    121  H61 ADE B   4      10.394  -8.478 -42.504  1.00  0.00      BS   H  
ATOM    122  H62 ADE B   4       9.655  -6.919 -42.216  1.00  0.00      BS   H  
ATOM    123 H2'' ADE B   4       3.226  -6.191 -41.115  1.00  0.00      BS   H  
ATOM    124 H5'' ADE B   4       1.042  -5.495 -44.805  1.00  0.00      BS   H  
ATOM    125  P   THY B   5      -0.284  -8.114 -40.387  1.00  0.00      BS   P  
ATOM    126  O1P THY B   5      -1.550  -8.854 -40.746  1.00  0.00      BS   O  
ATOM    127  O2P THY B   5      -0.517  -6.729 -39.926  1.00  0.00      BS   O  
ATOM    128  C5' THY B   5       0.764 -10.343 -39.736  1.00  0.00      BS   C  
ATOM    129  O5' THY B   5       0.591  -8.915 -39.428  1.00  0.00      BS   O  
ATOM    130  C4' THY B   5       2.126 -10.902 -39.095  1.00  0.00      BS   C  
ATOM    131  O4' THY B   5       3.208  -9.969 -39.430  1.00  0.00      BS   O  
ATOM    132  C3' THY B   5       2.174 -10.720 -37.538  1.00  0.00      BS   C  
ATOM    133  O3' THY B   5       1.676 -11.872 -36.766  1.00  0.00      BS   O  
ATOM    134  C2' THY B   5       3.588 -10.382 -37.249  1.00  0.00      BS   C  
ATOM    135  C1' THY B   5       4.220 -10.363 -38.614  1.00  0.00      BS   C  
ATOM    136  N1  THY B   5       5.363  -9.355 -38.725  1.00  0.00      BS   N  
ATOM    137  C2  THY B   5       6.625  -9.924 -38.933  1.00  0.00      BS   C  
ATOM    138  O2  THY B   5       6.804 -11.134 -39.172  1.00  0.00      BS   O  
ATOM    139  N3  THY B   5       7.614  -8.979 -38.963  1.00  0.00      BS   N  
ATOM    140  C4  THY B   5       7.476  -7.601 -38.764  1.00  0.00      BS   C  
ATOM    141  O4  THY B   5       8.438  -6.828 -38.955  1.00  0.00      BS   O  
ATOM    142  C5  THY B   5       6.168  -7.110 -38.438  1.00  0.00      BS   C  
ATOM    143  C5M THY B   5       5.902  -5.621 -38.349  1.00  0.00      BS   C  
ATOM    144  C6  THY B   5       5.189  -8.027 -38.410  1.00  0.00      BS   C  
ATOM    145  H3  THY B   5       8.535  -9.342 -39.166  1.00  0.00      BS   H  
ATOM    146  H6  THY B   5       4.137  -7.805 -38.236  1.00  0.00      BS   H  
ATOM    147  H1' THY B   5       4.522 -11.399 -38.875  1.00  0.00      BS   H  
ATOM    148  H2' THY B   5       4.126 -11.133 -36.631  1.00  0.00      BS   H  
ATOM    149  H3' THY B   5       1.536  -9.846 -37.287  1.00  0.00      BS   H  
ATOM    150  H4' THY B   5       2.314 -11.955 -39.392  1.00  0.00      BS   H  
ATOM    151  H5' THY B   5       0.846 -10.586 -40.816  1.00  0.00      BS   H  
ATOM    152  H51 THY B   5       4.938  -5.313 -37.886  1.00  0.00      BS   H  
ATOM    153  H52 THY B   5       6.074  -5.021 -39.268  1.00  0.00      BS   H  
ATOM    154  H53 THY B   5       6.619  -5.303 -37.563  1.00  0.00      BS   H  
ATOM    155 H2'' THY B   5       3.600  -9.365 -36.800  1.00  0.00      BS   H  
ATOM    156 H5'' THY B   5      -0.034 -10.905 -39.206  1.00  0.00      BS   H  
ATOM    157  P   ADE B   6       1.549 -11.871 -35.180  1.00  0.00      BS   P  
ATOM    158  O1P ADE B   6       0.502 -12.798 -34.694  1.00  0.00      BS   O  
ATOM    159  O2P ADE B   6       1.413 -10.422 -34.781  1.00  0.00      BS   O  
ATOM    160  C5' ADE B   6       3.704 -13.547 -35.259  1.00  0.00      BS   C  
ATOM    161  O5' ADE B   6       3.034 -12.352 -34.769  1.00  0.00      BS   O  
ATOM    162  C4' ADE B   6       4.946 -13.950 -34.400  1.00  0.00      BS   C  
ATOM    163  O4' ADE B   6       6.028 -12.994 -34.781  1.00  0.00      BS   O  
ATOM    164  C3' ADE B   6       4.833 -13.882 -32.862  1.00  0.00      BS   C  
ATOM    165  O3' ADE B   6       5.580 -14.914 -32.213  1.00  0.00      BS   O  
ATOM    166  C2' ADE B   6       5.418 -12.508 -32.537  1.00  0.00      BS   C  
ATOM    167  C1' ADE B   6       6.401 -12.213 -33.629  1.00  0.00      BS   C  
ATOM    168  N1  ADE B   6       9.768  -8.595 -34.984  1.00  0.00      BS   N  
ATOM    169  C2  ADE B   6       9.961  -9.866 -34.553  1.00  0.00      BS   C  
ATOM    170  N3  ADE B   6       8.983 -10.741 -34.112  1.00  0.00      BS   N  
ATOM    171  C4  ADE B   6       7.734 -10.235 -34.248  1.00  0.00      BS   C  
ATOM    172  C5  ADE B   6       7.427  -9.020 -34.867  1.00  0.00      BS   C  
ATOM    173  C6  ADE B   6       8.532  -8.167 -35.199  1.00  0.00      BS   C  
ATOM    174  N6  ADE B   6       8.548  -6.897 -35.720  1.00  0.00      BS   N  
ATOM    175  N7  ADE B   6       6.099  -8.877 -35.123  1.00  0.00      BS   N  
ATOM    176  C8  ADE B   6       5.606 -10.003 -34.669  1.00  0.00      BS   C  
ATOM    177  N9  ADE B   6       6.541 -10.845 -34.094  1.00  0.00      BS   N  
ATOM    178  H2  ADE B   6      10.979 -10.221 -34.393  1.00  0.00      BS   H  
ATOM    179  H8  ADE B   6       4.540 -10.230 -34.643  1.00  0.00      BS   H  
ATOM    180  H1' ADE B   6       7.400 -12.638 -33.392  1.00  0.00      BS   H  
ATOM    181  H2' ADE B   6       5.863 -12.405 -31.523  1.00  0.00      BS   H  
ATOM    182  H3' ADE B   6       3.738 -13.993 -32.705  1.00  0.00      BS   H  
ATOM    183  H4' ADE B   6       5.328 -14.951 -34.696  1.00  0.00      BS   H  
ATOM    184  H5' ADE B   6       3.991 -13.431 -36.326  1.00  0.00      BS   H  
ATOM    185  H61 ADE B   6       9.396  -6.451 -36.006  1.00  0.00      BS   H  
ATOM    186  H62 ADE B   6       7.678  -6.427 -35.863  1.00  0.00      BS   H  
ATOM    187 H2'' ADE B   6       4.630 -11.732 -32.439  1.00  0.00      BS   H  
ATOM    188 H5'' ADE B   6       3.029 -14.424 -35.156  1.00  0.00      BS   H  
ATOM    189  P   THY B   7       5.206 -14.988 -30.620  1.00  0.00      BS   P  
ATOM    190  O1P THY B   7       5.337 -16.431 -30.182  1.00  0.00      BS   O  
ATOM    191  O2P THY B   7       3.844 -14.398 -30.398  1.00  0.00      BS   O  
ATOM    192  C5' THY B   7       7.721 -14.419 -29.929  1.00  0.00      BS   C  
ATOM    193  O5' THY B   7       6.313 -14.078 -29.892  1.00  0.00      BS   O  
ATOM    194  C4' THY B   7       8.611 -13.209 -29.546  1.00  0.00      BS   C  
ATOM    195  O4' THY B   7       8.394 -12.045 -30.430  1.00  0.00      BS   O  
ATOM    196  C3' THY B   7       8.311 -12.648 -28.124  1.00  0.00      BS   C  
ATOM    197  O3' THY B   7       9.413 -12.833 -27.217  1.00  0.00      BS   O  
ATOM    198  C2' THY B   7       8.001 -11.134 -28.408  1.00  0.00      BS   C  
ATOM    199  C1' THY B   7       8.779 -10.903 -29.667  1.00  0.00      BS   C  
ATOM    200  N1  THY B   7       8.370  -9.759 -30.460  1.00  0.00      BS   N  
ATOM    201  C2  THY B   7       9.345  -8.960 -31.008  1.00  0.00      BS   C  
ATOM    202  O2  THY B   7      10.521  -9.222 -30.828  1.00  0.00      BS   O  
ATOM    203  N3  THY B   7       8.863  -7.903 -31.793  1.00  0.00      BS   N  
ATOM    204  C4  THY B   7       7.560  -7.511 -31.954  1.00  0.00      BS   C  
ATOM    205  O4  THY B   7       7.354  -6.471 -32.536  1.00  0.00      BS   O  
ATOM    206  C5  THY B   7       6.578  -8.376 -31.300  1.00  0.00      BS   C  
ATOM    207  C5M THY B   7       5.179  -8.042 -31.489  1.00  0.00      BS   C  
ATOM    208  C6  THY B   7       7.015  -9.421 -30.625  1.00  0.00      BS   C  
ATOM    209  H3  THY B   7       9.596  -7.356 -32.222  1.00  0.00      BS   H  
ATOM    210  H6  THY B   7       6.345 -10.252 -30.403  1.00  0.00      BS   H  
ATOM    211  H1' THY B   7       9.863 -11.033 -29.465  1.00  0.00      BS   H  
ATOM    212  H2' THY B   7       8.357 -10.523 -27.549  1.00  0.00      BS   H  
ATOM    213  H3' THY B   7       7.436 -13.189 -27.705  1.00  0.00      BS   H  
ATOM    214  H4' THY B   7       9.694 -13.451 -29.596  1.00  0.00      BS   H  
ATOM    215  H5' THY B   7       8.007 -14.782 -30.939  1.00  0.00      BS   H  
ATOM    216  H51 THY B   7       4.475  -8.443 -30.728  1.00  0.00      BS   H  
ATOM    217  H52 THY B   7       4.815  -8.355 -32.491  1.00  0.00      BS   H  
ATOM    218  H53 THY B   7       5.137  -6.934 -31.437  1.00  0.00      BS   H  
ATOM    219 H2'' THY B   7       6.920 -10.908 -28.524  1.00  0.00      BS   H  
ATOM    220 H5'' THY B   7       8.000 -15.330 -29.359  1.00  0.00      BS   H  
ATOM    221  P   ADE B   8       9.346 -12.308 -25.682  1.00  0.00      BS   P  
ATOM    222  O1P ADE B   8      10.000 -13.299 -24.852  1.00  0.00      BS   O  
ATOM    223  O2P ADE B   8       7.957 -11.923 -25.306  1.00  0.00      BS   O  
ATOM    224  C5' ADE B   8      11.713 -11.452 -26.338  1.00  0.00      BS   C  
ATOM    225  O5' ADE B   8      10.366 -11.055 -25.849  1.00  0.00      BS   O  
ATOM    226  C4' ADE B   8      12.613 -10.265 -26.510  1.00  0.00      BS   C  
ATOM    227  O4' ADE B   8      12.392  -9.639 -27.833  1.00  0.00      BS   O  
ATOM    228  C3' ADE B   8      12.488  -9.037 -25.530  1.00  0.00      BS   C  
ATOM    229  O3' ADE B   8      13.181  -9.285 -24.291  1.00  0.00      BS   O  
ATOM    230  C2' ADE B   8      13.183  -7.950 -26.328  1.00  0.00      BS   C  
ATOM    231  C1' ADE B   8      12.772  -8.199 -27.745  1.00  0.00      BS   C  
ATOM    232  N1  ADE B   8      11.636  -3.737 -30.222  1.00  0.00      BS   N  
ATOM    233  C2  ADE B   8      12.861  -4.375 -29.895  1.00  0.00      BS   C  
ATOM    234  N3  ADE B   8      12.980  -5.488 -29.214  1.00  0.00      BS   N  
ATOM    235  C4  ADE B   8      11.803  -6.102 -28.956  1.00  0.00      BS   C  
ATOM    236  C5  ADE B   8      10.588  -5.548 -29.129  1.00  0.00      BS   C  
ATOM    237  C6  ADE B   8      10.508  -4.341 -29.924  1.00  0.00      BS   C  
ATOM    238  N6  ADE B   8       9.317  -3.708 -30.141  1.00  0.00      BS   N  
ATOM    239  N7  ADE B   8       9.665  -6.415 -28.597  1.00  0.00      BS   N  
ATOM    240  C8  ADE B   8      10.314  -7.448 -28.167  1.00  0.00      BS   C  
ATOM    241  N9  ADE B   8      11.653  -7.291 -28.228  1.00  0.00      BS   N  
ATOM    242  H2  ADE B   8      13.710  -3.748 -30.164  1.00  0.00      BS   H  
ATOM    243  H8  ADE B   8       9.983  -8.359 -27.670  1.00  0.00      BS   H  
ATOM    244  H1' ADE B   8      13.630  -8.028 -28.430  1.00  0.00      BS   H  
ATOM    245  H2' ADE B   8      14.256  -8.148 -26.115  1.00  0.00      BS   H  
ATOM    246  H3' ADE B   8      11.413  -8.805 -25.364  1.00  0.00      BS   H  
ATOM    247  H4' ADE B   8      13.667 -10.601 -26.408  1.00  0.00      BS   H  
ATOM    248  H5' ADE B   8      11.735 -12.063 -27.267  1.00  0.00      BS   H  
ATOM    249  H61 ADE B   8       9.388  -2.754 -30.433  1.00  0.00      BS   H  
ATOM    250  H62 ADE B   8       8.482  -3.925 -29.636  1.00  0.00      BS   H  
ATOM    251 H2'' ADE B   8      12.992  -6.903 -26.010  1.00  0.00      BS   H  
ATOM    252 H5'' ADE B   8      12.317 -12.052 -25.625  1.00  0.00      BS   H  
ATOM    253  P   THY B   9      12.781  -8.340 -23.014  1.00  0.00      BS   P  
ATOM    254  O1P THY B   9      13.219  -9.006 -21.827  1.00  0.00      BS   O  
ATOM    255  O2P THY B   9      11.305  -7.957 -23.052  1.00  0.00      BS   O  
ATOM    256  C5' THY B   9      15.027  -6.948 -23.505  1.00  0.00      BS   C  
ATOM    257  O5' THY B   9      13.589  -6.952 -23.218  1.00  0.00      BS   O  
ATOM    258  C4' THY B   9      15.355  -5.477 -23.933  1.00  0.00      BS   C  
ATOM    259  O4' THY B   9      14.896  -5.242 -25.301  1.00  0.00      BS   O  
ATOM    260  C3' THY B   9      14.869  -4.300 -23.086  1.00  0.00      BS   C  
ATOM    261  O3' THY B   9      15.708  -3.975 -21.881  1.00  0.00      BS   O  
ATOM    262  C2' THY B   9      15.055  -3.265 -24.098  1.00  0.00      BS   C  
ATOM    263  C1' THY B   9      14.637  -3.884 -25.430  1.00  0.00      BS   C  
ATOM    264  N1  THY B   9      13.199  -3.665 -25.865  1.00  0.00      BS   N  
ATOM    265  C2  THY B   9      12.944  -2.382 -26.423  1.00  0.00      BS   C  
ATOM    266  O2  THY B   9      13.846  -1.504 -26.523  1.00  0.00      BS   O  
ATOM    267  N3  THY B   9      11.614  -2.211 -26.835  1.00  0.00      BS   N  
ATOM    268  C4  THY B   9      10.541  -3.107 -26.645  1.00  0.00      BS   C  
ATOM    269  O4  THY B   9       9.446  -2.785 -27.101  1.00  0.00      BS   O  
ATOM    270  C5  THY B   9      10.871  -4.291 -25.850  1.00  0.00      BS   C  
ATOM    271  C5M THY B   9       9.702  -5.121 -25.327  1.00  0.00      BS   C  
ATOM    272  C6  THY B   9      12.144  -4.481 -25.451  1.00  0.00      BS   C  
ATOM    273  H3  THY B   9      11.378  -1.419 -27.416  1.00  0.00      BS   H  
ATOM    274  H6  THY B   9      12.357  -5.324 -24.795  1.00  0.00      BS   H  
ATOM    275  H1' THY B   9      15.346  -3.549 -26.217  1.00  0.00      BS   H  
ATOM    276  H2' THY B   9      16.116  -2.941 -24.143  1.00  0.00      BS   H  
ATOM    277  H3' THY B   9      13.773  -4.345 -22.911  1.00  0.00      BS   H  
ATOM    278  H4' THY B   9      16.451  -5.446 -24.109  1.00  0.00      BS   H  
ATOM    279  H5' THY B   9      15.422  -7.605 -24.310  1.00  0.00      BS   H  
ATOM    280  H51 THY B   9      10.022  -6.170 -25.153  1.00  0.00      BS   H  
ATOM    281  H52 THY B   9       8.756  -5.173 -25.908  1.00  0.00      BS   H  
ATOM    282  H53 THY B   9       9.409  -4.760 -24.319  1.00  0.00      BS   H  
ATOM    283 H2'' THY B   9      14.367  -2.416 -23.902  1.00  0.00      BS   H  
ATOM    284 H5'' THY B   9      15.675  -7.091 -22.614  1.00  0.00      BS   H  
ATOM    285  P   ADE B  10      15.118  -3.077 -20.682  1.00  0.00      BS   P  
ATOM    286  O1P ADE B  10      16.021  -3.155 -19.455  1.00  0.00      BS   O  
ATOM    287  O2P ADE B  10      13.715  -3.528 -20.457  1.00  0.00      BS   O  
ATOM    288  C5' ADE B  10      16.527  -1.016 -21.528  1.00  0.00      BS   C  
ATOM    289  O5' ADE B  10      15.197  -1.562 -21.315  1.00  0.00      BS   O  
ATOM    290  C4' ADE B  10      16.418   0.380 -22.338  1.00  0.00      BS   C  
ATOM    291  O4' ADE B  10      15.862   0.183 -23.656  1.00  0.00      BS   O  
ATOM    292  C3' ADE B  10      15.485   1.363 -21.599  1.00  0.00      BS   C  
ATOM    293  O3' ADE B  10      16.090   2.081 -20.558  1.00  0.00      BS   O  
ATOM    294  C2' ADE B  10      15.212   2.275 -22.812  1.00  0.00      BS   C  
ATOM    295  C1' ADE B  10      15.080   1.255 -23.974  1.00  0.00      BS   C  
ATOM    296  N1  ADE B  10      10.383   2.073 -26.337  1.00  0.00      BS   N  
ATOM    297  C2  ADE B  10      11.516   2.821 -26.307  1.00  0.00      BS   C  
ATOM    298  N3  ADE B  10      12.740   2.494 -25.774  1.00  0.00      BS   N  
ATOM    299  C4  ADE B  10      12.698   1.355 -25.036  1.00  0.00      BS   C  
ATOM    300  C5  ADE B  10      11.579   0.536 -24.906  1.00  0.00      BS   C  
ATOM    301  C6  ADE B  10      10.371   0.894 -25.608  1.00  0.00      BS   C  
ATOM    302  N6  ADE B  10       9.307   0.171 -25.487  1.00  0.00      BS   N  
ATOM    303  N7  ADE B  10      11.875  -0.448 -23.974  1.00  0.00      BS   N  
ATOM    304  C8  ADE B  10      13.103  -0.235 -23.574  1.00  0.00      BS   C  
ATOM    305  N9  ADE B  10      13.688   0.808 -24.243  1.00  0.00      BS   N  
ATOM    306  H2  ADE B  10      11.566   3.811 -26.760  1.00  0.00      BS   H  
ATOM    307  H8  ADE B  10      13.674  -0.874 -22.901  1.00  0.00      BS   H  
ATOM    308  H1' ADE B  10      15.447   1.697 -24.925  1.00  0.00      BS   H  
ATOM    309  H2' ADE B  10      16.162   2.843 -22.906  1.00  0.00      BS   H  
ATOM    310  H3' ADE B  10      14.538   0.917 -21.228  1.00  0.00      BS   H  
ATOM    311  H4' ADE B  10      17.488   0.664 -22.436  1.00  0.00      BS   H  
ATOM    312  H5' ADE B  10      17.193  -1.675 -22.124  1.00  0.00      BS   H  
ATOM    313  H61 ADE B  10       8.390   0.563 -25.428  1.00  0.00      BS   H  
ATOM    314  H62 ADE B  10       9.300  -0.808 -25.284  1.00  0.00      BS   H  
ATOM    315 H2'' ADE B  10      14.380   3.011 -22.782  1.00  0.00      BS   H  
ATOM    316 H5'' ADE B  10      17.059  -0.901 -20.559  1.00  0.00      BS   H  
ATOM    317  P   GUA B  11      15.313   3.037 -19.506  1.00  0.00      BS   P  
ATOM    318  O1P GUA B  11      16.206   4.028 -18.916  1.00  0.00      BS   O  
ATOM    319  O2P GUA B  11      14.661   2.097 -18.601  1.00  0.00      BS   O  
ATOM    320  C5' GUA B  11      14.724   5.178 -20.831  1.00  0.00      BS   C  
ATOM    321  O5' GUA B  11      14.231   3.967 -20.320  1.00  0.00      BS   O  
ATOM    322  C4' GUA B  11      13.750   5.922 -21.838  1.00  0.00      BS   C  
ATOM    323  O4' GUA B  11      13.369   5.129 -23.030  1.00  0.00      BS   O  
ATOM    324  C3' GUA B  11      12.399   6.316 -21.188  1.00  0.00      BS   C  
ATOM    325  O3' GUA B  11      12.581   7.375 -20.327  1.00  0.00      BS   O  
ATOM    326  C2' GUA B  11      11.631   6.716 -22.420  1.00  0.00      BS   C  
ATOM    327  C1' GUA B  11      12.038   5.552 -23.407  1.00  0.00      BS   C  
ATOM    328  N1  GUA B  11       7.398   3.930 -24.467  1.00  0.00      BS   N  
ATOM    329  C2  GUA B  11       7.973   5.147 -24.702  1.00  0.00      BS   C  
ATOM    330  N2  GUA B  11       7.128   6.132 -25.074  1.00  0.00      BS   N  
ATOM    331  N3  GUA B  11       9.191   5.484 -24.314  1.00  0.00      BS   N  
ATOM    332  C4  GUA B  11       9.837   4.470 -23.742  1.00  0.00      BS   C  
ATOM    333  C5  GUA B  11       9.346   3.226 -23.424  1.00  0.00      BS   C  
ATOM    334  C6  GUA B  11       8.024   2.860 -23.795  1.00  0.00      BS   C  
ATOM    335  O6  GUA B  11       7.410   1.749 -23.702  1.00  0.00      BS   O  
ATOM    336  N7  GUA B  11      10.264   2.505 -22.688  1.00  0.00      BS   N  
ATOM    337  C8  GUA B  11      11.317   3.312 -22.647  1.00  0.00      BS   C  
ATOM    338  N9  GUA B  11      11.141   4.448 -23.312  1.00  0.00      BS   N  
ATOM    339  H1  GUA B  11       6.425   3.860 -24.728  1.00  0.00      BS   H  
ATOM    340  H8  GUA B  11      12.256   2.973 -22.208  1.00  0.00      BS   H  
ATOM    341  H1' GUA B  11      11.971   6.088 -24.379  1.00  0.00      BS   H  
ATOM    342  H2' GUA B  11      12.080   7.672 -22.761  1.00  0.00      BS   H  
ATOM    343  H21 GUA B  11       6.258   5.822 -25.459  1.00  0.00      BS   H  
ATOM    344  H3' GUA B  11      12.069   5.347 -20.756  1.00  0.00      BS   H  
ATOM    345  H22 GUA B  11       7.482   7.047 -25.265  1.00  0.00      BS   H  
ATOM    346  H4' GUA B  11      14.220   6.857 -22.212  1.00  0.00      BS   H  
ATOM    347  H5' GUA B  11      15.640   5.001 -21.434  1.00  0.00      BS   H  
ATOM    348 H2'' GUA B  11      10.569   7.037 -22.364  1.00  0.00      BS   H  
ATOM    349 H5'' GUA B  11      15.000   5.881 -20.015  1.00  0.00      BS   H  
ATOM    350  P   CYT B  12      11.426   7.643 -19.263  1.00  0.00      BS   P  
ATOM    351  O1P CYT B  12      11.767   8.801 -18.508  1.00  0.00      BS   O  
ATOM    352  O2P CYT B  12      11.381   6.388 -18.472  1.00  0.00      BS   O  
ATOM    353  C5' CYT B  12       9.674   9.216 -20.485  1.00  0.00      BS   C  
ATOM    354  O5' CYT B  12      10.080   7.834 -20.024  1.00  0.00      BS   O  
ATOM    355  C4' CYT B  12       8.329   9.454 -21.160  1.00  0.00      BS   C  
ATOM    356  O4' CYT B  12       8.101   8.509 -22.249  1.00  0.00      BS   O  
ATOM    357  C3' CYT B  12       7.169   9.301 -20.237  1.00  0.00      BS   C  
ATOM    358  O3' CYT B  12       6.858  10.479 -19.512  1.00  0.00      BS   O  
ATOM    359  C2' CYT B  12       6.006   8.879 -21.084  1.00  0.00      BS   C  
ATOM    360  C1' CYT B  12       6.663   8.064 -22.180  1.00  0.00      BS   C  
ATOM    361  N1  CYT B  12       6.605   6.642 -21.942  1.00  0.00      BS   N  
ATOM    362  C2  CYT B  12       5.441   5.944 -22.151  1.00  0.00      BS   C  
ATOM    363  O2  CYT B  12       4.466   6.613 -22.590  1.00  0.00      BS   O  
ATOM    364  N3  CYT B  12       5.329   4.645 -21.893  1.00  0.00      BS   N  
ATOM    365  C4  CYT B  12       6.321   3.980 -21.199  1.00  0.00      BS   C  
ATOM    366  N4  CYT B  12       6.112   2.713 -20.963  1.00  0.00      BS   N  
ATOM    367  C5  CYT B  12       7.528   4.766 -20.861  1.00  0.00      BS   C  
ATOM    368  C6  CYT B  12       7.632   6.030 -21.195  1.00  0.00      BS   C  
ATOM    369  H5  CYT B  12       8.329   4.204 -20.380  1.00  0.00      BS   H  
ATOM    370  H6  CYT B  12       8.544   6.587 -20.975  1.00  0.00      BS   H  
ATOM    371  H1' CYT B  12       6.272   8.271 -23.199  1.00  0.00      BS   H  
ATOM    372  H2' CYT B  12       5.570   9.791 -21.546  1.00  0.00      BS   H  
ATOM    373  H3' CYT B  12       7.388   8.412 -19.609  1.00  0.00      BS   H  
ATOM    374  H4' CYT B  12       8.204  10.481 -21.566  1.00  0.00      BS   H  
ATOM    375  H41 CYT B  12       5.297   2.271 -21.339  1.00  0.00      BS   H  
ATOM    376  H5' CYT B  12      10.476   9.598 -21.153  1.00  0.00      BS   H  
ATOM    377  H42 CYT B  12       6.623   2.169 -20.298  1.00  0.00      BS   H  
ATOM    378 H2'' CYT B  12       5.252   8.243 -20.572  1.00  0.00      BS   H  
ATOM    379 H5'' CYT B  12       9.587   9.905 -19.618  1.00  0.00      BS   H  
ATOM    380  P   THY B  13       6.174  10.333 -18.084  1.00  0.00      BS   P  
ATOM    381  O1P THY B  13       6.190  11.672 -17.469  1.00  0.00      BS   O  
ATOM    382  O2P THY B  13       6.770   9.243 -17.318  1.00  0.00      BS   O  
ATOM    383  C5' THY B  13       3.776  10.713 -19.156  1.00  0.00      BS   C  
ATOM    384  O5' THY B  13       4.651   9.968 -18.337  1.00  0.00      BS   O  
ATOM    385  C4' THY B  13       2.511   9.981 -19.478  1.00  0.00      BS   C  
ATOM    386  O4' THY B  13       2.752   8.780 -20.216  1.00  0.00      BS   O  
ATOM    387  C3' THY B  13       1.788   9.502 -18.203  1.00  0.00      BS   C  
ATOM    388  O3' THY B  13       1.123  10.576 -17.575  1.00  0.00      BS   O  
ATOM    389  C2' THY B  13       0.796   8.528 -18.858  1.00  0.00      BS   C  
ATOM    390  C1' THY B  13       1.658   7.795 -19.925  1.00  0.00      BS   C  
ATOM    391  N1  THY B  13       2.251   6.495 -19.514  1.00  0.00      BS   N  
ATOM    392  C2  THY B  13       1.524   5.368 -19.621  1.00  0.00      BS   C  
ATOM    393  O2  THY B  13       0.379   5.403 -20.055  1.00  0.00      BS   O  
ATOM    394  N3  THY B  13       2.169   4.201 -19.139  1.00  0.00      BS   N  
ATOM    395  C4  THY B  13       3.321   4.165 -18.376  1.00  0.00      BS   C  
ATOM    396  O4  THY B  13       3.612   3.084 -17.847  1.00  0.00      BS   O  
ATOM    397  C5  THY B  13       4.048   5.333 -18.365  1.00  0.00      BS   C  
ATOM    398  C5M THY B  13       5.343   5.362 -17.593  1.00  0.00      BS   C  
ATOM    399  C6  THY B  13       3.458   6.459 -18.850  1.00  0.00      BS   C  
ATOM    400  H3  THY B  13       1.612   3.363 -19.223  1.00  0.00      BS   H  
ATOM    401  H6  THY B  13       4.053   7.364 -18.968  1.00  0.00      BS   H  
ATOM    402  H1' THY B  13       1.102   7.755 -20.885  1.00  0.00      BS   H  
ATOM    403  H2' THY B  13      -0.043   8.999 -19.414  1.00  0.00      BS   H  
ATOM    404  H3' THY B  13       2.569   9.012 -17.584  1.00  0.00      BS   H  
ATOM    405  H4' THY B  13       1.827  10.633 -20.062  1.00  0.00      BS   H  
ATOM    406  H5' THY B  13       4.338  10.866 -20.102  1.00  0.00      BS   H  
ATOM    407  H51 THY B  13       5.936   6.256 -17.884  1.00  0.00      BS   H  
ATOM    408  H52 THY B  13       5.905   4.415 -17.743  1.00  0.00      BS   H  
ATOM    409  H53 THY B  13       5.148   5.328 -16.500  1.00  0.00      BS   H  
ATOM    410 H2'' THY B  13       0.418   7.797 -18.111  1.00  0.00      BS   H  
ATOM    411 H5'' THY B  13       3.636  11.730 -18.732  1.00  0.00      BS   H  
ATOM    412  P   THY B  14       0.638  10.406 -16.002  1.00  0.00      BS   P  
ATOM    413  O1P THY B  14       0.128  11.679 -15.564  1.00  0.00      BS   O  
ATOM    414  O2P THY B  14       1.764   9.812 -15.273  1.00  0.00      BS   O  
ATOM    415  C5' THY B  14      -1.912   9.817 -16.681  1.00  0.00      BS   C  
ATOM    416  O5' THY B  14      -0.591   9.392 -16.152  1.00  0.00      BS   O  
ATOM    417  C4' THY B  14      -2.981   8.724 -16.872  1.00  0.00      BS   C  
ATOM    418  O4' THY B  14      -2.412   7.737 -17.844  1.00  0.00      BS   O  
ATOM    419  C3' THY B  14      -3.209   7.914 -15.572  1.00  0.00      BS   C  
ATOM    420  O3' THY B  14      -4.274   8.543 -14.774  1.00  0.00      BS   O  
ATOM    421  C2' THY B  14      -3.770   6.626 -16.278  1.00  0.00      BS   C  
ATOM    422  C1' THY B  14      -2.799   6.506 -17.437  1.00  0.00      BS   C  
ATOM    423  N1  THY B  14      -1.688   5.673 -16.984  1.00  0.00      BS   N  
ATOM    424  C2  THY B  14      -1.673   4.347 -17.307  1.00  0.00      BS   C  
ATOM    425  O2  THY B  14      -2.587   3.739 -17.932  1.00  0.00      BS   O  
ATOM    426  N3  THY B  14      -0.652   3.630 -16.859  1.00  0.00      BS   N  
ATOM    427  C4  THY B  14       0.366   4.027 -16.056  1.00  0.00      BS   C  
ATOM    428  O4  THY B  14       1.101   3.182 -15.504  1.00  0.00      BS   O  
ATOM    429  C5  THY B  14       0.435   5.418 -15.866  1.00  0.00      BS   C  
ATOM    430  C5M THY B  14       1.630   6.088 -15.263  1.00  0.00      BS   C  
ATOM    431  C6  THY B  14      -0.561   6.186 -16.246  1.00  0.00      BS   C  
ATOM    432  H3  THY B  14      -0.724   2.650 -17.097  1.00  0.00      BS   H  
ATOM    433  H6  THY B  14      -0.709   7.224 -15.945  1.00  0.00      BS   H  
ATOM    434  H1' THY B  14      -3.437   6.179 -18.285  1.00  0.00      BS   H  
ATOM    435  H2' THY B  14      -4.779   6.808 -16.707  1.00  0.00      BS   H  
ATOM    436  H3' THY B  14      -2.270   7.914 -14.979  1.00  0.00      BS   H  
ATOM    437  H4' THY B  14      -3.923   9.083 -17.338  1.00  0.00      BS   H  
ATOM    438  H5' THY B  14      -1.633  10.205 -17.684  1.00  0.00      BS   H  
ATOM    439  H51 THY B  14       2.285   5.326 -14.789  1.00  0.00      BS   H  
ATOM    440  H52 THY B  14       1.410   6.839 -14.473  1.00  0.00      BS   H  
ATOM    441  H53 THY B  14       2.189   6.684 -16.016  1.00  0.00      BS   H  
ATOM    442 H2'' THY B  14      -3.698   5.760 -15.586  1.00  0.00      BS   H  
ATOM    443 H5'' THY B  14      -2.418  10.569 -16.040  1.00  0.00      BS   H  
ATOM    444  P   ADE B  15      -4.556   7.964 -13.280  1.00  0.00      BS   P  
ATOM    445  O1P ADE B  15      -5.649   8.813 -12.651  1.00  0.00      BS   O  
ATOM    446  O2P ADE B  15      -3.196   8.003 -12.626  1.00  0.00      BS   O  
ATOM    447  C5' ADE B  15      -6.342   6.100 -13.976  1.00  0.00      BS   C  
ATOM    448  O5' ADE B  15      -5.056   6.531 -13.446  1.00  0.00      BS   O  
ATOM    449  C4' ADE B  15      -6.378   4.522 -13.823  1.00  0.00      BS   C  
ATOM    450  O4' ADE B  15      -5.538   3.837 -14.869  1.00  0.00      BS   O  
ATOM    451  C3' ADE B  15      -5.905   3.968 -12.523  1.00  0.00      BS   C  
ATOM    452  O3' ADE B  15      -6.942   4.145 -11.553  1.00  0.00      BS   O  
ATOM    453  C2' ADE B  15      -5.761   2.531 -12.964  1.00  0.00      BS   C  
ATOM    454  C1' ADE B  15      -5.019   2.659 -14.288  1.00  0.00      BS   C  
ATOM    455  N1  ADE B  15      -0.976  -0.203 -13.368  1.00  0.00      BS   N  
ATOM    456  C2  ADE B  15      -2.303  -0.424 -13.570  1.00  0.00      BS   C  
ATOM    457  N3  ADE B  15      -3.318   0.331 -13.844  1.00  0.00      BS   N  
ATOM    458  C4  ADE B  15      -2.851   1.602 -13.892  1.00  0.00      BS   C  
ATOM    459  C5  ADE B  15      -1.567   2.004 -13.769  1.00  0.00      BS   C  
ATOM    460  C6  ADE B  15      -0.547   1.027 -13.501  1.00  0.00      BS   C  
ATOM    461  N6  ADE B  15       0.798   1.289 -13.346  1.00  0.00      BS   N  
ATOM    462  N7  ADE B  15      -1.536   3.390 -13.747  1.00  0.00      BS   N  
ATOM    463  C8  ADE B  15      -2.707   3.747 -13.896  1.00  0.00      BS   C  
ATOM    464  N9  ADE B  15      -3.580   2.708 -14.047  1.00  0.00      BS   N  
ATOM    465  H2  ADE B  15      -2.486  -1.497 -13.493  1.00  0.00      BS   H  
ATOM    466  H8  ADE B  15      -3.055   4.772 -14.028  1.00  0.00      BS   H  
ATOM    467  H1' ADE B  15      -5.249   1.784 -14.933  1.00  0.00      BS   H  
ATOM    468  H2' ADE B  15      -6.731   2.038 -13.188  1.00  0.00      BS   H  
ATOM    469  H3' ADE B  15      -4.949   4.454 -12.230  1.00  0.00      BS   H  
ATOM    470  H4' ADE B  15      -7.419   4.207 -14.048  1.00  0.00      BS   H  
ATOM    471  H5' ADE B  15      -6.410   6.255 -15.075  1.00  0.00      BS   H  
ATOM    472  H61 ADE B  15       1.451   0.609 -13.014  1.00  0.00      BS   H  
ATOM    473  H62 ADE B  15       1.132   2.100 -13.827  1.00  0.00      BS   H  
ATOM    474 H2'' ADE B  15      -5.269   1.857 -12.229  1.00  0.00      BS   H  
ATOM    475 H5'' ADE B  15      -7.192   6.644 -13.512  1.00  0.00      BS   H  
ATOM    476  P   CYT B  16      -6.587   4.171 -10.048  1.00  0.00      BS   P  
ATOM    477  O1P CYT B  16      -7.840   4.395  -9.261  1.00  0.00      BS   O  
ATOM    478  O2P CYT B  16      -5.571   5.189  -9.702  1.00  0.00      BS   O  
ATOM    479  C5' CYT B  16      -6.937   1.650  -9.607  1.00  0.00      BS   C  
ATOM    480  O5' CYT B  16      -6.036   2.755  -9.741  1.00  0.00      BS   O  
ATOM    481  C4' CYT B  16      -6.168   0.296  -9.290  1.00  0.00      BS   C  
ATOM    482  O4' CYT B  16      -5.267  -0.087 -10.353  1.00  0.00      BS   O  
ATOM    483  C3' CYT B  16      -5.390   0.259  -7.991  1.00  0.00      BS   C  
ATOM    484  O3' CYT B  16      -6.246   0.085  -6.817  1.00  0.00      BS   O  
ATOM    485  C2' CYT B  16      -4.579  -0.987  -8.233  1.00  0.00      BS   C  
ATOM    486  C1' CYT B  16      -4.231  -0.863  -9.713  1.00  0.00      BS   C  
ATOM    487  N1  CYT B  16      -2.946  -0.182  -9.993  1.00  0.00      BS   N  
ATOM    488  C2  CYT B  16      -1.762  -0.865  -9.703  1.00  0.00      BS   C  
ATOM    489  O2  CYT B  16      -1.776  -2.063  -9.295  1.00  0.00      BS   O  
ATOM    490  N3  CYT B  16      -0.557  -0.199  -9.856  1.00  0.00      BS   N  
ATOM    491  C4  CYT B  16      -0.593   1.093 -10.214  1.00  0.00      BS   C  
ATOM    492  N4  CYT B  16       0.553   1.792 -10.067  1.00  0.00      BS   N  
ATOM    493  C5  CYT B  16      -1.767   1.826 -10.514  1.00  0.00      BS   C  
ATOM    494  C6  CYT B  16      -2.888   1.177 -10.261  1.00  0.00      BS   C  
ATOM    495  H5  CYT B  16      -1.676   2.829 -10.932  1.00  0.00      BS   H  
ATOM    496  H6  CYT B  16      -3.844   1.611 -10.556  1.00  0.00      BS   H  
ATOM    497  H1' CYT B  16      -4.229  -1.894 -10.125  1.00  0.00      BS   H  
ATOM    498  H2' CYT B  16      -5.228  -1.884  -8.144  1.00  0.00      BS   H  
ATOM    499  H3' CYT B  16      -4.850   1.229  -8.029  1.00  0.00      BS   H  
ATOM    500  H4' CYT B  16      -6.948  -0.494  -9.248  1.00  0.00      BS   H  
ATOM    501  H41 CYT B  16       1.430   1.326  -9.953  1.00  0.00      BS   H  
ATOM    502  H5' CYT B  16      -7.522   1.513 -10.542  1.00  0.00      BS   H  
ATOM    503  H42 CYT B  16       0.459   2.785 -10.001  1.00  0.00      BS   H  
ATOM    504 H2'' CYT B  16      -3.720  -1.136  -7.545  1.00  0.00      BS   H  
ATOM    505 H5'' CYT B  16      -7.718   1.816  -8.835  1.00  0.00      BS   H  
ATOM    506  P   ADE B  17      -5.817   0.360  -5.349  1.00  0.00      BS   P  
ATOM    507  O1P ADE B  17      -6.977  -0.050  -4.592  1.00  0.00      BS   O  
ATOM    508  O2P ADE B  17      -5.337   1.751  -5.183  1.00  0.00      BS   O  
ATOM    509  C5' ADE B  17      -4.871  -1.934  -4.832  1.00  0.00      BS   C  
ATOM    510  O5' ADE B  17      -4.549  -0.556  -5.112  1.00  0.00      BS   O  
ATOM    511  C4' ADE B  17      -3.670  -2.834  -4.757  1.00  0.00      BS   C  
ATOM    512  O4' ADE B  17      -2.844  -2.588  -5.913  1.00  0.00      BS   O  
ATOM    513  C3' ADE B  17      -2.701  -2.527  -3.574  1.00  0.00      BS   C  
ATOM    514  O3' ADE B  17      -3.073  -3.413  -2.465  1.00  0.00      BS   O  
ATOM    515  C2' ADE B  17      -1.398  -3.127  -4.140  1.00  0.00      BS   C  
ATOM    516  C1' ADE B  17      -1.445  -2.605  -5.532  1.00  0.00      BS   C  
ATOM    517  N1  ADE B  17       2.977  -0.620  -6.759  1.00  0.00      BS   N  
ATOM    518  C2  ADE B  17       2.563  -1.846  -6.391  1.00  0.00      BS   C  
ATOM    519  N3  ADE B  17       1.387  -2.202  -5.957  1.00  0.00      BS   N  
ATOM    520  C4  ADE B  17       0.522  -1.196  -6.027  1.00  0.00      BS   C  
ATOM    521  C5  ADE B  17       0.760   0.117  -6.319  1.00  0.00      BS   C  
ATOM    522  C6  ADE B  17       2.062   0.397  -6.799  1.00  0.00      BS   C  
ATOM    523  N6  ADE B  17       2.498   1.608  -7.227  1.00  0.00      BS   N  
ATOM    524  N7  ADE B  17      -0.438   0.880  -6.310  1.00  0.00      BS   N  
ATOM    525  C8  ADE B  17      -1.293   0.008  -5.955  1.00  0.00      BS   C  
ATOM    526  N9  ADE B  17      -0.834  -1.319  -5.807  1.00  0.00      BS   N  
ATOM    527  H2  ADE B  17       3.271  -2.674  -6.345  1.00  0.00      BS   H  
ATOM    528  H8  ADE B  17      -2.357   0.244  -5.928  1.00  0.00      BS   H  
ATOM    529  H1' ADE B  17      -0.974  -3.398  -6.150  1.00  0.00      BS   H  
ATOM    530  H2' ADE B  17      -1.307  -4.234  -4.170  1.00  0.00      BS   H  
ATOM    531  H3' ADE B  17      -2.736  -1.419  -3.507  1.00  0.00      BS   H  
ATOM    532  H4' ADE B  17      -3.883  -3.914  -4.607  1.00  0.00      BS   H  
ATOM    533  H5' ADE B  17      -5.487  -2.353  -5.656  1.00  0.00      BS   H  
ATOM    534  H61 ADE B  17       3.473   1.610  -7.453  1.00  0.00      BS   H  
ATOM    535  H62 ADE B  17       2.025   2.481  -7.343  1.00  0.00      BS   H  
ATOM    536 H2'' ADE B  17      -0.467  -2.883  -3.586  1.00  0.00      BS   H  
ATOM    537 H5'' ADE B  17      -5.486  -2.027  -3.911  1.00  0.00      BS   H  
ATOM    538  P   ADE B  18      -3.343  -2.702  -1.113  1.00  0.00      BS   P  
ATOM    539  O1P ADE B  18      -4.264  -3.397  -0.268  1.00  0.00      BS   O  
ATOM    540  O2P ADE B  18      -3.582  -1.222  -1.334  1.00  0.00      BS   O  
ATOM    541  C5' ADE B  18      -1.287  -3.975  -0.097  1.00  0.00      BS   C  
ATOM    542  O5' ADE B  18      -1.928  -2.725  -0.333  1.00  0.00      BS   O  
ATOM    543  C4' ADE B  18       0.251  -3.859  -0.241  1.00  0.00      BS   C  
ATOM    544  O4' ADE B  18       0.693  -3.369  -1.593  1.00  0.00      BS   O  
ATOM    545  C3' ADE B  18       1.085  -2.920   0.709  1.00  0.00      BS   C  
ATOM    546  O3' ADE B  18       1.103  -3.494   2.025  1.00  0.00      BS   O  
ATOM    547  C2' ADE B  18       2.422  -2.997  -0.042  1.00  0.00      BS   C  
ATOM    548  C1' ADE B  18       2.040  -2.841  -1.509  1.00  0.00      BS   C  
ATOM    549  N1  ADE B  18       4.812   0.922  -3.927  1.00  0.00      BS   N  
ATOM    550  C2  ADE B  18       5.134  -0.200  -3.375  1.00  0.00      BS   C  
ATOM    551  N3  ADE B  18       4.379  -1.007  -2.592  1.00  0.00      BS   N  
ATOM    552  C4  ADE B  18       3.054  -0.674  -2.620  1.00  0.00      BS   C  
ATOM    553  C5  ADE B  18       2.540   0.484  -3.161  1.00  0.00      BS   C  
ATOM    554  C6  ADE B  18       3.446   1.328  -3.820  1.00  0.00      BS   C  
ATOM    555  N6  ADE B  18       3.113   2.522  -4.301  1.00  0.00      BS   N  
ATOM    556  N7  ADE B  18       1.229   0.536  -2.852  1.00  0.00      BS   N  
ATOM    557  C8  ADE B  18       0.943  -0.601  -2.231  1.00  0.00      BS   C  
ATOM    558  N9  ADE B  18       2.028  -1.432  -2.065  1.00  0.00      BS   N  
ATOM    559  H2  ADE B  18       6.154  -0.585  -3.368  1.00  0.00      BS   H  
ATOM    560  H8  ADE B  18      -0.066  -0.865  -1.913  1.00  0.00      BS   H  
ATOM    561  H1' ADE B  18       2.823  -3.424  -2.040  1.00  0.00      BS   H  
ATOM    562  H2' ADE B  18       3.034  -3.916   0.087  1.00  0.00      BS   H  
ATOM    563  H3' ADE B  18       0.671  -1.897   0.572  1.00  0.00      BS   H  
ATOM    564  H4' ADE B  18       0.651  -4.878  -0.052  1.00  0.00      BS   H  
ATOM    565  H5' ADE B  18      -1.594  -4.787  -0.791  1.00  0.00      BS   H  
ATOM    566  H61 ADE B  18       3.782   2.968  -4.895  1.00  0.00      BS   H  
ATOM    567  H62 ADE B  18       2.215   2.963  -4.305  1.00  0.00      BS   H  
ATOM    568 H2'' ADE B  18       3.069  -2.166   0.312  1.00  0.00      BS   H  
ATOM    569 H5'' ADE B  18      -1.434  -4.285   0.960  1.00  0.00      BS   H  
ATOM    570  P   CYT B  19       1.665  -2.559   3.207  1.00  0.00      BS   P  
ATOM    571  O1P CYT B  19       1.790  -3.315   4.459  1.00  0.00      BS   O  
ATOM    572  O2P CYT B  19       0.750  -1.416   3.331  1.00  0.00      BS   O  
ATOM    573  C5' CYT B  19       4.206  -2.892   3.080  1.00  0.00      BS   C  
ATOM    574  O5' CYT B  19       3.104  -1.991   2.790  1.00  0.00      BS   O  
ATOM    575  C4' CYT B  19       5.546  -2.343   2.565  1.00  0.00      BS   C  
ATOM    576  O4' CYT B  19       5.460  -2.021   1.084  1.00  0.00      BS   O  
ATOM    577  C3' CYT B  19       6.124  -1.083   3.206  1.00  0.00      BS   C  
ATOM    578  O3' CYT B  19       6.806  -1.365   4.388  1.00  0.00      BS   O  
ATOM    579  C2' CYT B  19       7.174  -0.741   2.172  1.00  0.00      BS   C  
ATOM    580  C1' CYT B  19       6.426  -0.971   0.860  1.00  0.00      BS   C  
ATOM    581  N1  CYT B  19       5.760   0.249   0.375  1.00  0.00      BS   N  
ATOM    582  C2  CYT B  19       6.451   1.096  -0.496  1.00  0.00      BS   C  
ATOM    583  O2  CYT B  19       7.700   1.001  -0.652  1.00  0.00      BS   O  
ATOM    584  N3  CYT B  19       5.783   2.141  -1.103  1.00  0.00      BS   N  
ATOM    585  C4  CYT B  19       4.510   2.327  -0.882  1.00  0.00      BS   C  
ATOM    586  N4  CYT B  19       3.916   3.433  -1.293  1.00  0.00      BS   N  
ATOM    587  C5  CYT B  19       3.749   1.452  -0.115  1.00  0.00      BS   C  
ATOM    588  C6  CYT B  19       4.372   0.479   0.473  1.00  0.00      BS   C  
ATOM    589  H5  CYT B  19       2.665   1.567  -0.133  1.00  0.00      BS   H  
ATOM    590  H6  CYT B  19       3.905  -0.307   1.066  1.00  0.00      BS   H  
ATOM    591  H1' CYT B  19       7.208  -1.434   0.221  1.00  0.00      BS   H  
ATOM    592  H2' CYT B  19       8.026  -1.449   2.263  1.00  0.00      BS   H  
ATOM    593  H3' CYT B  19       5.411  -0.231   3.229  1.00  0.00      BS   H  
ATOM    594  H4' CYT B  19       6.399  -3.052   2.499  1.00  0.00      BS   H  
ATOM    595  H41 CYT B  19       4.464   3.942  -1.957  1.00  0.00      BS   H  
ATOM    596  H5' CYT B  19       3.949  -3.912   2.723  1.00  0.00      BS   H  
ATOM    597  H42 CYT B  19       2.922   3.451  -1.179  1.00  0.00      BS   H  
ATOM    598 H2'' CYT B  19       7.536   0.307   2.242  1.00  0.00      BS   H  
ATOM    599 H5'' CYT B  19       4.327  -2.926   4.184  1.00  0.00      BS   H  
ATOM    600  P   ADE B  20       6.957  -0.427   5.610  1.00  0.00      BS   P  
ATOM    601  O1P ADE B  20       8.252  -0.800   6.326  1.00  0.00      BS   O  
ATOM    602  O2P ADE B  20       5.687  -0.485   6.418  1.00  0.00      BS   O  
ATOM    603  C5' ADE B  20       8.354   1.513   4.566  1.00  0.00      BS   C  
ATOM    604  O5' ADE B  20       7.087   0.980   5.014  1.00  0.00      BS   O  
ATOM    605  C4' ADE B  20       8.104   2.830   3.834  1.00  0.00      BS   C  
ATOM    606  O4' ADE B  20       7.160   2.687   2.691  1.00  0.00      BS   O  
ATOM    607  C3' ADE B  20       7.534   3.952   4.690  1.00  0.00      BS   C  
ATOM    608  O3' ADE B  20       8.500   4.677   5.428  1.00  0.00      BS   O  
ATOM    609  C2' ADE B  20       7.066   4.816   3.578  1.00  0.00      BS   C  
ATOM    610  C1' ADE B  20       6.496   3.906   2.534  1.00  0.00      BS   C  
ATOM    611  N1  ADE B  20       1.909   5.798   1.490  1.00  0.00      BS   N  
ATOM    612  C2  ADE B  20       3.190   6.193   1.179  1.00  0.00      BS   C  
ATOM    613  N3  ADE B  20       4.339   5.548   1.476  1.00  0.00      BS   N  
ATOM    614  C4  ADE B  20       4.087   4.408   2.141  1.00  0.00      BS   C  
ATOM    615  C5  ADE B  20       2.844   3.849   2.450  1.00  0.00      BS   C  
ATOM    616  C6  ADE B  20       1.731   4.525   2.033  1.00  0.00      BS   C  
ATOM    617  N6  ADE B  20       0.595   3.929   2.148  1.00  0.00      BS   N  
ATOM    618  N7  ADE B  20       3.071   2.652   3.128  1.00  0.00      BS   N  
ATOM    619  C8  ADE B  20       4.438   2.589   3.295  1.00  0.00      BS   C  
ATOM    620  N9  ADE B  20       5.076   3.649   2.668  1.00  0.00      BS   N  
ATOM    621  H2  ADE B  20       3.274   7.154   0.671  1.00  0.00      BS   H  
ATOM    622  H8  ADE B  20       5.003   1.760   3.724  1.00  0.00      BS   H  
ATOM    623  H1' ADE B  20       6.721   4.207   1.488  1.00  0.00      BS   H  
ATOM    624  H2' ADE B  20       8.019   5.267   3.227  1.00  0.00      BS   H  
ATOM    625  H3' ADE B  20       6.647   3.638   5.281  1.00  0.00      BS   H  
ATOM    626  H4' ADE B  20       9.002   3.375   3.474  1.00  0.00      BS   H  
ATOM    627  H5' ADE B  20       8.927   0.831   3.901  1.00  0.00      BS   H  
ATOM    628  H61 ADE B  20      -0.302   4.346   2.008  1.00  0.00      BS   H  
ATOM    629  H62 ADE B  20       0.558   3.193   2.824  1.00  0.00      BS   H  
ATOM    630  H3T ADE B  20       8.145   5.435   5.897  1.00  0.00      BS   H  
ATOM    631 H2'' ADE B  20       6.330   5.588   3.886  1.00  0.00      BS   H  
ATOM    632 H5'' ADE B  20       9.062   1.659   5.410  1.00  0.00      BS   H  
TER   
ATOM    633  C5' URA R   1       6.435   9.687  -3.307  1.00  0.00      R    C  
ATOM    634  O5' URA R   1       6.564   8.592  -2.438  1.00  0.00      R    O  
ATOM    635  C4' URA R   1       7.577  10.695  -3.275  1.00  0.00      R    C  
ATOM    636  O4' URA R   1       7.877  11.007  -1.905  1.00  0.00      R    O  
ATOM    637  C3' URA R   1       8.892  10.628  -4.020  1.00  0.00      R    C  
ATOM    638  O3' URA R   1       8.667  10.801  -5.395  1.00  0.00      R    O  
ATOM    639  C2' URA R   1       9.760  11.655  -3.277  1.00  0.00      R    C  
ATOM    640  O2' URA R   1       9.488  12.962  -3.746  1.00  0.00      R    O  
ATOM    641  C1' URA R   1       9.158  11.512  -1.786  1.00  0.00      R    C  
ATOM    642  N1  URA R   1       9.937  10.631  -0.851  1.00  0.00      R    N  
ATOM    643  C2  URA R   1      10.392  11.206   0.320  1.00  0.00      R    C  
ATOM    644  O2  URA R   1      10.243  12.397   0.644  1.00  0.00      R    O  
ATOM    645  N3  URA R   1      11.009  10.347   1.144  1.00  0.00      R    N  
ATOM    646  C4  URA R   1      11.402   9.085   0.788  1.00  0.00      R    C  
ATOM    647  O4  URA R   1      12.138   8.541   1.615  1.00  0.00      R    O  
ATOM    648  C5  URA R   1      10.892   8.519  -0.441  1.00  0.00      R    C  
ATOM    649  C6  URA R   1      10.138   9.321  -1.211  1.00  0.00      R    C  
ATOM    650  H3  URA R   1      11.477  10.710   1.962  1.00  0.00      R    H  
ATOM    651  H5  URA R   1      11.161   7.485  -0.659  1.00  0.00      R    H  
ATOM    652  H6  URA R   1       9.783   8.903  -2.153  1.00  0.00      R    H  
ATOM    653  H1' URA R   1       9.046  12.521  -1.334  1.00  0.00      R    H  
ATOM    654  H2' URA R   1      10.035  13.053  -4.529  1.00  0.00      R    H  
ATOM    655  H3' URA R   1       9.140   9.559  -3.848  1.00  0.00      R    H  
ATOM    656  H4' URA R   1       7.154  11.642  -3.672  1.00  0.00      R    H  
ATOM    657  H5' URA R   1       5.532  10.184  -2.892  1.00  0.00      R    H  
ATOM    658  H5T URA R   1       6.979   7.894  -2.952  1.00  0.00      R    H  
ATOM    659 H2'' URA R   1      10.860  11.520  -3.341  1.00  0.00      R    H  
ATOM    660 H5'' URA R   1       6.234   9.382  -4.357  1.00  0.00      R    H  
ATOM    661  P   GUA R   2       9.851  10.829  -6.392  1.00  0.00      R    P  
ATOM    662  O1P GUA R   2      10.663  12.024  -6.128  1.00  0.00      R    O  
ATOM    663  O2P GUA R   2       9.331  10.578  -7.758  1.00  0.00      R    O  
ATOM    664  C5' GUA R   2      12.011   9.676  -5.707  1.00  0.00      R    C  
ATOM    665  O5' GUA R   2      10.559   9.617  -5.921  1.00  0.00      R    O  
ATOM    666  C4' GUA R   2      12.566   8.454  -4.873  1.00  0.00      R    C  
ATOM    667  O4' GUA R   2      11.787   8.252  -3.652  1.00  0.00      R    O  
ATOM    668  C3' GUA R   2      12.432   7.135  -5.694  1.00  0.00      R    C  
ATOM    669  O3' GUA R   2      13.538   6.948  -6.615  1.00  0.00      R    O  
ATOM    670  C2' GUA R   2      12.332   6.151  -4.508  1.00  0.00      R    C  
ATOM    671  O2' GUA R   2      13.587   5.818  -3.901  1.00  0.00      R    O  
ATOM    672  C1' GUA R   2      11.394   6.874  -3.553  1.00  0.00      R    C  
ATOM    673  N1  GUA R   2       7.616   4.178  -1.701  1.00  0.00      R    N  
ATOM    674  C2  GUA R   2       8.904   4.233  -1.326  1.00  0.00      R    C  
ATOM    675  N2  GUA R   2       9.268   3.365  -0.452  1.00  0.00      R    N  
ATOM    676  N3  GUA R   2       9.723   5.176  -1.847  1.00  0.00      R    N  
ATOM    677  C4  GUA R   2       9.217   5.859  -2.886  1.00  0.00      R    C  
ATOM    678  C5  GUA R   2       7.959   5.796  -3.376  1.00  0.00      R    C  
ATOM    679  C6  GUA R   2       7.012   4.979  -2.725  1.00  0.00      R    C  
ATOM    680  O6  GUA R   2       5.784   4.913  -3.072  1.00  0.00      R    O  
ATOM    681  N7  GUA R   2       7.858   6.521  -4.616  1.00  0.00      R    N  
ATOM    682  C8  GUA R   2       9.098   7.045  -4.790  1.00  0.00      R    C  
ATOM    683  N9  GUA R   2       9.913   6.627  -3.778  1.00  0.00      R    N  
ATOM    684  H1  GUA R   2       7.041   3.450  -1.302  1.00  0.00      R    H  
ATOM    685  H8  GUA R   2       9.424   7.606  -5.666  1.00  0.00      R    H  
ATOM    686  H1' GUA R   2      11.595   6.677  -2.478  1.00  0.00      R    H  
ATOM    687  H2' GUA R   2      13.532   4.942  -3.513  1.00  0.00      R    H  
ATOM    688  H21 GUA R   2       8.580   2.673  -0.235  1.00  0.00      R    H  
ATOM    689  H3' GUA R   2      11.461   7.174  -6.233  1.00  0.00      R    H  
ATOM    690  H22 GUA R   2      10.073   3.435   0.137  1.00  0.00      R    H  
ATOM    691  H4' GUA R   2      13.646   8.557  -4.632  1.00  0.00      R    H  
ATOM    692  H5' GUA R   2      12.269  10.610  -5.162  1.00  0.00      R    H  
ATOM    693 H2'' GUA R   2      11.780   5.234  -4.805  1.00  0.00      R    H  
ATOM    694 H5'' GUA R   2      12.555   9.631  -6.674  1.00  0.00      R    H  
ATOM    695  P   URA R   3      13.329   6.024  -7.930  1.00  0.00      R    P  
ATOM    696  O1P URA R   3      14.647   5.754  -8.588  1.00  0.00      R    O  
ATOM    697  O2P URA R   3      12.262   6.667  -8.746  1.00  0.00      R    O  
ATOM    698  C5' URA R   3      13.627   3.589  -6.950  1.00  0.00      R    C  
ATOM    699  O5' URA R   3      12.797   4.648  -7.410  1.00  0.00      R    O  
ATOM    700  C4' URA R   3      12.822   2.507  -6.258  1.00  0.00      R    C  
ATOM    701  O4' URA R   3      11.790   3.086  -5.441  1.00  0.00      R    O  
ATOM    702  C3' URA R   3      11.966   1.531  -7.028  1.00  0.00      R    C  
ATOM    703  O3' URA R   3      12.802   0.524  -7.696  1.00  0.00      R    O  
ATOM    704  C2' URA R   3      11.033   0.894  -5.967  1.00  0.00      R    C  
ATOM    705  O2' URA R   3      11.591  -0.159  -5.200  1.00  0.00      R    O  
ATOM    706  C1' URA R   3      10.738   2.129  -5.136  1.00  0.00      R    C  
ATOM    707  N1  URA R   3       9.353   2.638  -5.357  1.00  0.00      R    N  
ATOM    708  C2  URA R   3       8.356   2.026  -4.583  1.00  0.00      R    C  
ATOM    709  O2  URA R   3       8.507   1.036  -3.914  1.00  0.00      R    O  
ATOM    710  N3  URA R   3       7.070   2.527  -4.847  1.00  0.00      R    N  
ATOM    711  C4  URA R   3       6.657   3.352  -5.919  1.00  0.00      R    C  
ATOM    712  O4  URA R   3       5.458   3.593  -6.150  1.00  0.00      R    O  
ATOM    713  C5  URA R   3       7.775   3.815  -6.695  1.00  0.00      R    C  
ATOM    714  C6  URA R   3       9.025   3.489  -6.342  1.00  0.00      R    C  
ATOM    715  H3  URA R   3       6.272   2.105  -4.394  1.00  0.00      R    H  
ATOM    716  H5  URA R   3       7.474   4.371  -7.583  1.00  0.00      R    H  
ATOM    717  H6  URA R   3       9.947   3.815  -6.826  1.00  0.00      R    H  
ATOM    718  H1' URA R   3      10.813   1.927  -4.045  1.00  0.00      R    H  
ATOM    719  H2' URA R   3      11.050  -0.950  -5.266  1.00  0.00      R    H  
ATOM    720  H3' URA R   3      11.392   2.243  -7.658  1.00  0.00      R    H  
ATOM    721  H4' URA R   3      13.423   1.917  -5.533  1.00  0.00      R    H  
ATOM    722  H5' URA R   3      14.304   4.007  -6.175  1.00  0.00      R    H  
ATOM    723 H2'' URA R   3      10.081   0.555  -6.427  1.00  0.00      R    H  
ATOM    724 H5'' URA R   3      14.181   3.137  -7.801  1.00  0.00      R    H  
ATOM    725  P   URA R   4      12.491   0.148  -9.158  1.00  0.00      R    P  
ATOM    726  O1P URA R   4      13.721  -0.178  -9.861  1.00  0.00      R    O  
ATOM    727  O2P URA R   4      11.594   1.128  -9.857  1.00  0.00      R    O  
ATOM    728  C5' URA R   4      11.916  -2.238  -8.132  1.00  0.00      R    C  
ATOM    729  O5' URA R   4      11.558  -1.198  -9.027  1.00  0.00      R    O  
ATOM    730  C4' URA R   4      10.766  -3.072  -7.647  1.00  0.00      R    C  
ATOM    731  O4' URA R   4       9.955  -2.289  -6.740  1.00  0.00      R    O  
ATOM    732  C3' URA R   4       9.776  -3.634  -8.692  1.00  0.00      R    C  
ATOM    733  O3' URA R   4      10.435  -4.769  -9.302  1.00  0.00      R    O  
ATOM    734  C2' URA R   4       8.578  -3.873  -7.743  1.00  0.00      R    C  
ATOM    735  O2' URA R   4       8.756  -5.067  -7.034  1.00  0.00      R    O  
ATOM    736  C1' URA R   4       8.688  -2.656  -6.748  1.00  0.00      R    C  
ATOM    737  N1  URA R   4       7.800  -1.570  -7.117  1.00  0.00      R    N  
ATOM    738  C2  URA R   4       6.471  -1.593  -6.645  1.00  0.00      R    C  
ATOM    739  O2  URA R   4       6.041  -2.464  -5.900  1.00  0.00      R    O  
ATOM    740  N3  URA R   4       5.714  -0.541  -7.110  1.00  0.00      R    N  
ATOM    741  C4  URA R   4       6.049   0.381  -8.091  1.00  0.00      R    C  
ATOM    742  O4  URA R   4       5.338   1.401  -8.305  1.00  0.00      R    O  
ATOM    743  C5  URA R   4       7.305   0.163  -8.761  1.00  0.00      R    C  
ATOM    744  C6  URA R   4       8.145  -0.746  -8.190  1.00  0.00      R    C  
ATOM    745  H3  URA R   4       4.774  -0.454  -6.751  1.00  0.00      R    H  
ATOM    746  H5  URA R   4       7.634   0.854  -9.537  1.00  0.00      R    H  
ATOM    747  H6  URA R   4       9.216  -0.842  -8.370  1.00  0.00      R    H  
ATOM    748  H1' URA R   4       8.538  -3.039  -5.716  1.00  0.00      R    H  
ATOM    749  H2' URA R   4       8.452  -5.792  -7.585  1.00  0.00      R    H  
ATOM    750  H3' URA R   4       9.574  -2.801  -9.399  1.00  0.00      R    H  
ATOM    751  H4' URA R   4      11.214  -3.907  -7.067  1.00  0.00      R    H  
ATOM    752  H5' URA R   4      12.461  -1.914  -7.219  1.00  0.00      R    H  
ATOM    753 H2'' URA R   4       7.644  -3.864  -8.345  1.00  0.00      R    H  
ATOM    754 H5'' URA R   4      12.578  -2.939  -8.683  1.00  0.00      R    H  
ATOM    755  P   GUA R   5      10.010  -5.115 -10.776  1.00  0.00      R    P  
ATOM    756  O1P GUA R   5      10.846  -6.256 -11.157  1.00  0.00      R    O  
ATOM    757  O2P GUA R   5      10.147  -3.920 -11.675  1.00  0.00      R    O  
ATOM    758  C5' GUA R   5       8.334  -6.932 -10.044  1.00  0.00      R    C  
ATOM    759  O5' GUA R   5       8.518  -5.608 -10.594  1.00  0.00      R    O  
ATOM    760  C4' GUA R   5       6.865  -7.104  -9.717  1.00  0.00      R    C  
ATOM    761  O4' GUA R   5       6.334  -6.047  -8.830  1.00  0.00      R    O  
ATOM    762  C3' GUA R   5       5.831  -7.115 -10.874  1.00  0.00      R    C  
ATOM    763  O3' GUA R   5       5.884  -8.409 -11.507  1.00  0.00      R    O  
ATOM    764  C2' GUA R   5       4.500  -6.811 -10.163  1.00  0.00      R    C  
ATOM    765  O2' GUA R   5       3.883  -7.925  -9.483  1.00  0.00      R    O  
ATOM    766  C1' GUA R   5       4.914  -5.797  -9.214  1.00  0.00      R    C  
ATOM    767  N1  GUA R   5       1.518  -2.136  -9.520  1.00  0.00      R    N  
ATOM    768  C2  GUA R   5       1.362  -3.475  -9.066  1.00  0.00      R    C  
ATOM    769  N2  GUA R   5       0.187  -3.728  -8.517  1.00  0.00      R    N  
ATOM    770  N3  GUA R   5       2.403  -4.255  -8.966  1.00  0.00      R    N  
ATOM    771  C4  GUA R   5       3.531  -3.741  -9.488  1.00  0.00      R    C  
ATOM    772  C5  GUA R   5       3.804  -2.399  -9.813  1.00  0.00      R    C  
ATOM    773  C6  GUA R   5       2.681  -1.471  -9.875  1.00  0.00      R    C  
ATOM    774  O6  GUA R   5       2.706  -0.297 -10.264  1.00  0.00      R    O  
ATOM    775  N7  GUA R   5       5.146  -2.274 -10.204  1.00  0.00      R    N  
ATOM    776  C8  GUA R   5       5.626  -3.535 -10.072  1.00  0.00      R    C  
ATOM    777  N9  GUA R   5       4.687  -4.418  -9.578  1.00  0.00      R    N  
ATOM    778  H1  GUA R   5       0.725  -1.518  -9.427  1.00  0.00      R    H  
ATOM    779  H8  GUA R   5       6.661  -3.810 -10.279  1.00  0.00      R    H  
ATOM    780  H1' GUA R   5       4.287  -5.873  -8.301  1.00  0.00      R    H  
ATOM    781  H2' GUA R   5       2.954  -7.691  -9.423  1.00  0.00      R    H  
ATOM    782  H21 GUA R   5      -0.545  -3.134  -8.851  1.00  0.00      R    H  
ATOM    783  H3' GUA R   5       6.109  -6.353 -11.632  1.00  0.00      R    H  
ATOM    784  H22 GUA R   5      -0.091  -4.684  -8.427  1.00  0.00      R    H  
ATOM    785  H4' GUA R   5       6.744  -8.126  -9.299  1.00  0.00      R    H  
ATOM    786  H5' GUA R   5       8.945  -7.109  -9.131  1.00  0.00      R    H  
ATOM    787 H2'' GUA R   5       3.791  -6.476 -10.950  1.00  0.00      R    H  
ATOM    788 H5'' GUA R   5       8.535  -7.719 -10.802  1.00  0.00      R    H  
ATOM    789  P   URA R   6       5.313  -8.638 -12.937  1.00  0.00      R    P  
ATOM    790  O1P URA R   6       5.319 -10.072 -13.229  1.00  0.00      R    O  
ATOM    791  O2P URA R   6       6.092  -7.831 -13.887  1.00  0.00      R    O  
ATOM    792  C5' URA R   6       2.799  -8.923 -12.416  1.00  0.00      R    C  
ATOM    793  O5' URA R   6       3.853  -7.991 -12.921  1.00  0.00      R    O  
ATOM    794  C4' URA R   6       1.319  -8.300 -12.575  1.00  0.00      R    C  
ATOM    795  O4' URA R   6       1.099  -7.198 -11.681  1.00  0.00      R    O  
ATOM    796  C3' URA R   6       1.025  -7.758 -13.968  1.00  0.00      R    C  
ATOM    797  O3' URA R   6       0.742  -8.819 -14.950  1.00  0.00      R    O  
ATOM    798  C2' URA R   6      -0.226  -6.889 -13.700  1.00  0.00      R    C  
ATOM    799  O2' URA R   6      -1.370  -7.682 -13.533  1.00  0.00      R    O  
ATOM    800  C1' URA R   6       0.204  -6.283 -12.349  1.00  0.00      R    C  
ATOM    801  N1  URA R   6       0.802  -4.980 -12.487  1.00  0.00      R    N  
ATOM    802  C2  URA R   6      -0.075  -3.946 -12.645  1.00  0.00      R    C  
ATOM    803  O2  URA R   6      -1.287  -4.167 -12.735  1.00  0.00      R    O  
ATOM    804  N3  URA R   6       0.467  -2.709 -12.770  1.00  0.00      R    N  
ATOM    805  C4  URA R   6       1.791  -2.447 -13.096  1.00  0.00      R    C  
ATOM    806  O4  URA R   6       2.215  -1.333 -13.391  1.00  0.00      R    O  
ATOM    807  C5  URA R   6       2.658  -3.539 -12.817  1.00  0.00      R    C  
ATOM    808  C6  URA R   6       2.170  -4.795 -12.612  1.00  0.00      R    C  
ATOM    809  H3  URA R   6      -0.205  -2.002 -13.031  1.00  0.00      R    H  
ATOM    810  H5  URA R   6       3.692  -3.237 -12.985  1.00  0.00      R    H  
ATOM    811  H6  URA R   6       2.687  -5.754 -12.631  1.00  0.00      R    H  
ATOM    812  H1' URA R   6      -0.691  -6.231 -11.694  1.00  0.00      R    H  
ATOM    813  H2' URA R   6      -2.125  -7.091 -13.581  1.00  0.00      R    H  
ATOM    814  H3' URA R   6       1.856  -7.069 -14.228  1.00  0.00      R    H  
ATOM    815  H4' URA R   6       0.620  -9.163 -12.542  1.00  0.00      R    H  
ATOM    816  H5' URA R   6       2.803  -9.132 -11.324  1.00  0.00      R    H  
ATOM    817 H2'' URA R   6      -0.348  -6.168 -14.536  1.00  0.00      R    H  
ATOM    818 H5'' URA R   6       2.730  -9.906 -12.930  1.00  0.00      R    H  
ATOM    819  P   ADE R   7       0.908  -8.509 -16.448  1.00  0.00      R    P  
ATOM    820  O1P ADE R   7       0.411  -9.738 -17.185  1.00  0.00      R    O  
ATOM    821  O2P ADE R   7       2.252  -8.043 -16.824  1.00  0.00      R    O  
ATOM    822  C5' ADE R   7      -1.466  -7.730 -16.986  1.00  0.00      R    C  
ATOM    823  O5' ADE R   7      -0.102  -7.311 -16.813  1.00  0.00      R    O  
ATOM    824  C4' ADE R   7      -2.499  -6.630 -17.375  1.00  0.00      R    C  
ATOM    825  O4' ADE R   7      -2.355  -5.542 -16.407  1.00  0.00      R    O  
ATOM    826  C3' ADE R   7      -2.302  -5.874 -18.690  1.00  0.00      R    C  
ATOM    827  O3' ADE R   7      -2.849  -6.584 -19.845  1.00  0.00      R    O  
ATOM    828  C2' ADE R   7      -2.949  -4.483 -18.465  1.00  0.00      R    C  
ATOM    829  O2' ADE R   7      -4.245  -4.433 -18.972  1.00  0.00      R    O  
ATOM    830  C1' ADE R   7      -2.692  -4.284 -16.946  1.00  0.00      R    C  
ATOM    831  N1  ADE R   7      -1.320   0.588 -17.049  1.00  0.00      R    N  
ATOM    832  C2  ADE R   7      -2.434   0.049 -17.360  1.00  0.00      R    C  
ATOM    833  N3  ADE R   7      -2.731  -1.278 -17.303  1.00  0.00      R    N  
ATOM    834  C4  ADE R   7      -1.670  -2.004 -16.845  1.00  0.00      R    C  
ATOM    835  C5  ADE R   7      -0.418  -1.505 -16.493  1.00  0.00      R    C  
ATOM    836  C6  ADE R   7      -0.225  -0.160 -16.635  1.00  0.00      R    C  
ATOM    837  N6  ADE R   7       1.022   0.412 -16.312  1.00  0.00      R    N  
ATOM    838  N7  ADE R   7       0.436  -2.541 -16.132  1.00  0.00      R    N  
ATOM    839  C8  ADE R   7      -0.305  -3.613 -16.273  1.00  0.00      R    C  
ATOM    840  N9  ADE R   7      -1.535  -3.389 -16.697  1.00  0.00      R    N  
ATOM    841  H2  ADE R   7      -3.222   0.642 -17.824  1.00  0.00      R    H  
ATOM    842  H8  ADE R   7      -0.024  -4.606 -15.924  1.00  0.00      R    H  
ATOM    843  H1' ADE R   7      -3.635  -3.893 -16.508  1.00  0.00      R    H  
ATOM    844  H2' ADE R   7      -4.180  -3.863 -19.742  1.00  0.00      R    H  
ATOM    845  H3' ADE R   7      -1.195  -5.890 -18.777  1.00  0.00      R    H  
ATOM    846  H4' ADE R   7      -3.580  -6.859 -17.257  1.00  0.00      R    H  
ATOM    847  H5' ADE R   7      -1.732  -8.087 -15.968  1.00  0.00      R    H  
ATOM    848  H61 ADE R   7       1.219   1.351 -16.592  1.00  0.00      R    H  
ATOM    849  H62 ADE R   7       1.415   0.096 -15.448  1.00  0.00      R    H  
ATOM    850 H2'' ADE R   7      -2.361  -3.768 -19.080  1.00  0.00      R    H  
ATOM    851 H5'' ADE R   7      -1.540  -8.508 -17.776  1.00  0.00      R    H  
ATOM    852  P   ADE R   8      -2.084  -6.365 -21.212  1.00  0.00      R    P  
ATOM    853  O1P ADE R   8      -2.754  -7.223 -22.226  1.00  0.00      R    O  
ATOM    854  O2P ADE R   8      -0.628  -6.535 -20.993  1.00  0.00      R    O  
ATOM    855  C5' ADE R   8      -3.691  -4.635 -22.306  1.00  0.00      R    C  
ATOM    856  O5' ADE R   8      -2.459  -4.887 -21.576  1.00  0.00      R    O  
ATOM    857  C4' ADE R   8      -4.068  -3.153 -22.222  1.00  0.00      R    C  
ATOM    858  O4' ADE R   8      -3.643  -2.549 -20.978  1.00  0.00      R    O  
ATOM    859  C3' ADE R   8      -3.223  -2.350 -23.224  1.00  0.00      R    C  
ATOM    860  O3' ADE R   8      -3.820  -2.588 -24.490  1.00  0.00      R    O  
ATOM    861  C2' ADE R   8      -3.287  -0.936 -22.617  1.00  0.00      R    C  
ATOM    862  O2' ADE R   8      -4.537  -0.308 -22.959  1.00  0.00      R    O  
ATOM    863  C1' ADE R   8      -3.190  -1.241 -21.133  1.00  0.00      R    C  
ATOM    864  N1  ADE R   8       0.305   2.154 -19.522  1.00  0.00      R    N  
ATOM    865  C2  ADE R   8      -0.934   2.300 -19.966  1.00  0.00      R    C  
ATOM    866  N3  ADE R   8      -1.733   1.433 -20.562  1.00  0.00      R    N  
ATOM    867  C4  ADE R   8      -1.157   0.194 -20.436  1.00  0.00      R    C  
ATOM    868  C5  ADE R   8       0.103  -0.120 -19.972  1.00  0.00      R    C  
ATOM    869  C6  ADE R   8       0.879   0.931 -19.551  1.00  0.00      R    C  
ATOM    870  N6  ADE R   8       2.142   0.756 -19.163  1.00  0.00      R    N  
ATOM    871  N7  ADE R   8       0.297  -1.471 -20.044  1.00  0.00      R    N  
ATOM    872  C8  ADE R   8      -0.887  -1.969 -20.364  1.00  0.00      R    C  
ATOM    873  N9  ADE R   8      -1.778  -1.031 -20.706  1.00  0.00      R    N  
ATOM    874  H2  ADE R   8      -1.313   3.322 -19.983  1.00  0.00      R    H  
ATOM    875  H8  ADE R   8      -1.100  -3.035 -20.454  1.00  0.00      R    H  
ATOM    876  H1' ADE R   8      -3.815  -0.613 -20.461  1.00  0.00      R    H  
ATOM    877  H2' ADE R   8      -4.463   0.122 -23.815  1.00  0.00      R    H  
ATOM    878  H3' ADE R   8      -2.175  -2.701 -23.110  1.00  0.00      R    H  
ATOM    879  H4' ADE R   8      -5.168  -3.035 -22.326  1.00  0.00      R    H  
ATOM    880  H5' ADE R   8      -4.569  -5.240 -21.992  1.00  0.00      R    H  
ATOM    881  H61 ADE R   8       2.730   1.538 -18.958  1.00  0.00      R    H  
ATOM    882  H62 ADE R   8       2.428  -0.121 -18.776  1.00  0.00      R    H  
ATOM    883 H2'' ADE R   8      -2.462  -0.295 -22.994  1.00  0.00      R    H  
ATOM    884 H5'' ADE R   8      -3.644  -4.820 -23.400  1.00  0.00      R    H  
ATOM    885  P   GUA R   9      -3.094  -2.313 -25.840  1.00  0.00      R    P  
ATOM    886  O1P GUA R   9      -4.128  -2.635 -26.874  1.00  0.00      R    O  
ATOM    887  O2P GUA R   9      -1.723  -2.916 -26.002  1.00  0.00      R    O  
ATOM    888  C5' GUA R   9      -3.928   0.084 -26.229  1.00  0.00      R    C  
ATOM    889  O5' GUA R   9      -2.889  -0.763 -25.750  1.00  0.00      R    O  
ATOM    890  C4' GUA R   9      -3.507   1.541 -26.058  1.00  0.00      R    C  
ATOM    891  O4' GUA R   9      -2.956   1.732 -24.796  1.00  0.00      R    O  
ATOM    892  C3' GUA R   9      -2.393   2.092 -26.997  1.00  0.00      R    C  
ATOM    893  O3' GUA R   9      -2.893   2.408 -28.307  1.00  0.00      R    O  
ATOM    894  C2' GUA R   9      -1.913   3.286 -26.178  1.00  0.00      R    C  
ATOM    895  O2' GUA R   9      -2.838   4.438 -26.243  1.00  0.00      R    O  
ATOM    896  C1' GUA R   9      -1.927   2.688 -24.765  1.00  0.00      R    C  
ATOM    897  N1  GUA R   9       2.455   3.854 -22.481  1.00  0.00      R    N  
ATOM    898  C2  GUA R   9       1.486   4.670 -23.071  1.00  0.00      R    C  
ATOM    899  N2  GUA R   9       1.731   5.975 -23.058  1.00  0.00      R    N  
ATOM    900  N3  GUA R   9       0.346   4.197 -23.514  1.00  0.00      R    N  
ATOM    901  C4  GUA R   9       0.396   2.894 -23.781  1.00  0.00      R    C  
ATOM    902  C5  GUA R   9       1.377   2.016 -23.435  1.00  0.00      R    C  
ATOM    903  C6  GUA R   9       2.445   2.475 -22.646  1.00  0.00      R    C  
ATOM    904  O6  GUA R   9       3.332   1.768 -22.161  1.00  0.00      R    O  
ATOM    905  N7  GUA R   9       1.124   0.816 -23.959  1.00  0.00      R    N  
ATOM    906  C8  GUA R   9      -0.092   0.942 -24.473  1.00  0.00      R    C  
ATOM    907  N9  GUA R   9      -0.590   2.181 -24.402  1.00  0.00      R    N  
ATOM    908  H1  GUA R   9       3.386   4.243 -22.453  1.00  0.00      R    H  
ATOM    909  H8  GUA R   9      -0.631   0.110 -24.927  1.00  0.00      R    H  
ATOM    910  H1' GUA R   9      -2.047   3.514 -24.031  1.00  0.00      R    H  
ATOM    911  H2' GUA R   9      -2.366   5.264 -26.115  1.00  0.00      R    H  
ATOM    912  H21 GUA R   9       2.497   6.367 -22.547  1.00  0.00      R    H  
ATOM    913  H3' GUA R   9      -1.703   1.223 -27.029  1.00  0.00      R    H  
ATOM    914  H22 GUA R   9       0.964   6.602 -23.189  1.00  0.00      R    H  
ATOM    915  H4' GUA R   9      -4.445   2.134 -26.107  1.00  0.00      R    H  
ATOM    916  H5' GUA R   9      -4.848   0.053 -25.606  1.00  0.00      R    H  
ATOM    917 H2'' GUA R   9      -0.855   3.553 -26.386  1.00  0.00      R    H  
ATOM    918 H5'' GUA R   9      -4.240  -0.083 -27.282  1.00  0.00      R    H  
ATOM    919  P   CYT R  10      -1.906   2.391 -29.507  1.00  0.00      R    P  
ATOM    920  O1P CYT R  10      -2.751   2.871 -30.608  1.00  0.00      R    O  
ATOM    921  O2P CYT R  10      -1.409   1.044 -29.615  1.00  0.00      R    O  
ATOM    922  C5' CYT R  10      -1.022   4.845 -29.287  1.00  0.00      R    C  
ATOM    923  O5' CYT R  10      -0.802   3.407 -29.127  1.00  0.00      R    O  
ATOM    924  C4' CYT R  10       0.145   5.710 -28.608  1.00  0.00      R    C  
ATOM    925  O4' CYT R  10       0.574   5.326 -27.251  1.00  0.00      R    O  
ATOM    926  C3' CYT R  10       1.356   5.604 -29.364  1.00  0.00      R    C  
ATOM    927  O3' CYT R  10       1.239   6.412 -30.574  1.00  0.00      R    O  
ATOM    928  C2' CYT R  10       2.509   6.130 -28.391  1.00  0.00      R    C  
ATOM    929  O2' CYT R  10       2.481   7.537 -28.382  1.00  0.00      R    O  
ATOM    930  C1' CYT R  10       1.997   5.562 -27.109  1.00  0.00      R    C  
ATOM    931  N1  CYT R  10       2.794   4.340 -26.707  1.00  0.00      R    N  
ATOM    932  C2  CYT R  10       4.049   4.499 -26.246  1.00  0.00      R    C  
ATOM    933  O2  CYT R  10       4.529   5.675 -26.149  1.00  0.00      R    O  
ATOM    934  N3  CYT R  10       4.832   3.438 -25.869  1.00  0.00      R    N  
ATOM    935  C4  CYT R  10       4.200   2.289 -25.756  1.00  0.00      R    C  
ATOM    936  N4  CYT R  10       4.828   1.332 -25.022  1.00  0.00      R    N  
ATOM    937  C5  CYT R  10       2.891   2.034 -26.322  1.00  0.00      R    C  
ATOM    938  C6  CYT R  10       2.191   3.104 -26.754  1.00  0.00      R    C  
ATOM    939  H5  CYT R  10       2.435   1.056 -26.173  1.00  0.00      R    H  
ATOM    940  H6  CYT R  10       1.180   3.193 -27.151  1.00  0.00      R    H  
ATOM    941  H1' CYT R  10       2.003   6.334 -26.311  1.00  0.00      R    H  
ATOM    942  H2' CYT R  10       3.280   7.842 -28.817  1.00  0.00      R    H  
ATOM    943  H3' CYT R  10       1.604   4.540 -29.564  1.00  0.00      R    H  
ATOM    944  H4' CYT R  10      -0.137   6.774 -28.450  1.00  0.00      R    H  
ATOM    945  H41 CYT R  10       5.733   1.633 -24.722  1.00  0.00      R    H  
ATOM    946  H5' CYT R  10      -1.888   5.117 -28.647  1.00  0.00      R    H  
ATOM    947  H42 CYT R  10       4.480   0.403 -24.900  1.00  0.00      R    H  
ATOM    948  H3T CYT R  10       2.007   6.234 -31.121  1.00  0.00      R    H  
ATOM    949 H2'' CYT R  10       3.471   5.701 -28.745  1.00  0.00      R    H  
ATOM    950 H5'' CYT R  10      -1.051   5.056 -30.377  1.00  0.00      R    H  
TER   
ATOM    951  P   CYT T   9      -0.668   9.568 -44.368  1.00  0.00      TS   P  
ATOM    952  O1P CYT T   9       0.082  10.873 -44.667  1.00  0.00      TS   O  
ATOM    953  O2P CYT T   9      -0.112   8.315 -44.853  1.00  0.00      TS   O  
ATOM    954  C5' CYT T   9      -1.110  10.530 -41.945  1.00  0.00      TS   C  
ATOM    955  O5' CYT T   9      -1.236   9.454 -42.904  1.00  0.00      TS   O  
ATOM    956  C4' CYT T   9      -0.919  10.195 -40.425  1.00  0.00      TS   C  
ATOM    957  O4' CYT T   9      -1.847   9.213 -39.943  1.00  0.00      TS   O  
ATOM    958  C3' CYT T   9       0.511   9.510 -40.290  1.00  0.00      TS   C  
ATOM    959  O3' CYT T   9       1.231   9.783 -39.129  1.00  0.00      TS   O  
ATOM    960  C2' CYT T   9       0.112   8.015 -40.405  1.00  0.00      TS   C  
ATOM    961  C1' CYT T   9      -1.168   8.029 -39.509  1.00  0.00      TS   C  
ATOM    962  N1  CYT T   9      -2.053   6.895 -39.736  1.00  0.00      TS   N  
ATOM    963  C2  CYT T   9      -2.782   6.283 -38.677  1.00  0.00      TS   C  
ATOM    964  O2  CYT T   9      -2.619   6.706 -37.568  1.00  0.00      TS   O  
ATOM    965  N3  CYT T   9      -3.573   5.238 -38.951  1.00  0.00      TS   N  
ATOM    966  C4  CYT T   9      -3.906   5.016 -40.282  1.00  0.00      TS   C  
ATOM    967  N4  CYT T   9      -4.692   4.021 -40.611  1.00  0.00      TS   N  
ATOM    968  C5  CYT T   9      -3.293   5.716 -41.313  1.00  0.00      TS   C  
ATOM    969  O5T CYT T   9      -1.943   9.641 -45.238  1.00  0.00      TS   O  
ATOM    970  C6  CYT T   9      -2.355   6.588 -40.995  1.00  0.00      TS   C  
ATOM    971  H5  CYT T   9      -3.643   5.607 -42.339  1.00  0.00      TS   H  
ATOM    972  H6  CYT T   9      -2.021   7.259 -41.786  1.00  0.00      TS   H  
ATOM    973  H1' CYT T   9      -0.865   8.184 -38.452  1.00  0.00      TS   H  
ATOM    974  H2' CYT T   9       0.891   7.258 -40.167  1.00  0.00      TS   H  
ATOM    975  H3' CYT T   9       1.110   9.868 -41.155  1.00  0.00      TS   H  
ATOM    976  H4' CYT T   9      -0.984  11.072 -39.746  1.00  0.00      TS   H  
ATOM    977  H41 CYT T   9      -4.971   3.331 -39.943  1.00  0.00      TS   H  
ATOM    978  H5' CYT T   9      -1.999  11.194 -41.992  1.00  0.00      TS   H  
ATOM    979  H42 CYT T   9      -4.755   3.674 -41.547  1.00  0.00      TS   H  
ATOM    980  H5T CYT T   9      -2.383   8.809 -45.051  1.00  0.00      TS   H  
ATOM    981 H2'' CYT T   9      -0.189   7.902 -41.469  1.00  0.00      TS   H  
ATOM    982 H5'' CYT T   9      -0.227  11.176 -42.135  1.00  0.00      TS   H  
ATOM    983  P   GUA T  10       2.685   9.095 -38.783  1.00  0.00      TS   P  
ATOM    984  O1P GUA T  10       3.590  10.164 -38.320  1.00  0.00      TS   O  
ATOM    985  O2P GUA T  10       3.261   8.291 -39.892  1.00  0.00      TS   O  
ATOM    986  C5' GUA T  10       1.620   8.519 -36.426  1.00  0.00      TS   C  
ATOM    987  O5' GUA T  10       2.387   8.094 -37.570  1.00  0.00      TS   O  
ATOM    988  C4' GUA T  10       1.234   7.327 -35.493  1.00  0.00      TS   C  
ATOM    989  O4' GUA T  10       0.282   6.440 -36.205  1.00  0.00      TS   O  
ATOM    990  C3' GUA T  10       2.480   6.437 -35.090  1.00  0.00      TS   C  
ATOM    991  O3' GUA T  10       2.366   6.035 -33.706  1.00  0.00      TS   O  
ATOM    992  C2' GUA T  10       2.324   5.279 -36.046  1.00  0.00      TS   C  
ATOM    993  C1' GUA T  10       0.844   5.096 -36.147  1.00  0.00      TS   C  
ATOM    994  N1  GUA T  10      -1.032   0.763 -38.115  1.00  0.00      TS   N  
ATOM    995  C2  GUA T  10      -0.880   1.149 -36.753  1.00  0.00      TS   C  
ATOM    996  N2  GUA T  10      -1.273   0.352 -35.797  1.00  0.00      TS   N  
ATOM    997  N3  GUA T  10      -0.423   2.361 -36.410  1.00  0.00      TS   N  
ATOM    998  C4  GUA T  10      -0.199   3.119 -37.433  1.00  0.00      TS   C  
ATOM    999  C5  GUA T  10      -0.416   2.858 -38.789  1.00  0.00      TS   C  
ATOM   1000  C6  GUA T  10      -0.828   1.580 -39.220  1.00  0.00      TS   C  
ATOM   1001  O6  GUA T  10      -1.077   1.195 -40.361  1.00  0.00      TS   O  
ATOM   1002  N7  GUA T  10      -0.099   3.976 -39.561  1.00  0.00      TS   N  
ATOM   1003  C8  GUA T  10       0.388   4.832 -38.686  1.00  0.00      TS   C  
ATOM   1004  N9  GUA T  10       0.436   4.357 -37.414  1.00  0.00      TS   N  
ATOM   1005  H1  GUA T  10      -1.220  -0.182 -38.416  1.00  0.00      TS   H  
ATOM   1006  H8  GUA T  10       0.786   5.824 -38.894  1.00  0.00      TS   H  
ATOM   1007  H1' GUA T  10       0.342   4.491 -35.360  1.00  0.00      TS   H  
ATOM   1008  H2' GUA T  10       2.830   4.343 -35.724  1.00  0.00      TS   H  
ATOM   1009  H21 GUA T  10      -1.702  -0.530 -35.991  1.00  0.00      TS   H  
ATOM   1010  H3' GUA T  10       3.377   7.084 -35.187  1.00  0.00      TS   H  
ATOM   1011  H22 GUA T  10      -1.631   0.766 -34.960  1.00  0.00      TS   H  
ATOM   1012  H4' GUA T  10       0.856   7.737 -34.531  1.00  0.00      TS   H  
ATOM   1013  H5' GUA T  10       0.598   8.869 -36.686  1.00  0.00      TS   H  
ATOM   1014 H2'' GUA T  10       2.671   5.619 -37.045  1.00  0.00      TS   H  
ATOM   1015 H5'' GUA T  10       2.152   9.316 -35.865  1.00  0.00      TS   H  
ATOM   1016  P   THY T  11       3.391   4.979 -33.127  1.00  0.00      TS   P  
ATOM   1017  O1P THY T  11       2.513   3.877 -32.659  1.00  0.00      TS   O  
ATOM   1018  O2P THY T  11       4.552   4.681 -34.015  1.00  0.00      TS   O  
ATOM   1019  C5' THY T  11       4.334   7.150 -31.880  1.00  0.00      TS   C  
ATOM   1020  O5' THY T  11       3.870   5.779 -31.843  1.00  0.00      TS   O  
ATOM   1021  C4' THY T  11       5.748   7.399 -31.182  1.00  0.00      TS   C  
ATOM   1022  O4' THY T  11       5.667   6.918 -29.829  1.00  0.00      TS   O  
ATOM   1023  C3' THY T  11       6.879   6.548 -31.781  1.00  0.00      TS   C  
ATOM   1024  O3' THY T  11       7.296   7.217 -32.955  1.00  0.00      TS   O  
ATOM   1025  C2' THY T  11       7.856   6.685 -30.634  1.00  0.00      TS   C  
ATOM   1026  C1' THY T  11       6.926   6.428 -29.390  1.00  0.00      TS   C  
ATOM   1027  N1  THY T  11       6.923   5.017 -28.959  1.00  0.00      TS   N  
ATOM   1028  C2  THY T  11       7.951   4.585 -28.201  1.00  0.00      TS   C  
ATOM   1029  O2  THY T  11       8.896   5.339 -27.895  1.00  0.00      TS   O  
ATOM   1030  N3  THY T  11       7.919   3.288 -27.850  1.00  0.00      TS   N  
ATOM   1031  C4  THY T  11       6.996   2.332 -28.275  1.00  0.00      TS   C  
ATOM   1032  O4  THY T  11       7.117   1.151 -28.005  1.00  0.00      TS   O  
ATOM   1033  C5  THY T  11       5.826   2.961 -28.887  1.00  0.00      TS   C  
ATOM   1034  C5M THY T  11       4.777   2.007 -29.433  1.00  0.00      TS   C  
ATOM   1035  C6  THY T  11       5.906   4.224 -29.357  1.00  0.00      TS   C  
ATOM   1036  H3  THY T  11       8.813   2.962 -27.511  1.00  0.00      TS   H  
ATOM   1037  H6  THY T  11       5.306   4.606 -30.184  1.00  0.00      TS   H  
ATOM   1038  H1' THY T  11       7.267   7.122 -28.593  1.00  0.00      TS   H  
ATOM   1039  H2' THY T  11       8.266   7.707 -30.487  1.00  0.00      TS   H  
ATOM   1040  H3' THY T  11       6.572   5.499 -31.973  1.00  0.00      TS   H  
ATOM   1041  H4' THY T  11       5.936   8.490 -31.277  1.00  0.00      TS   H  
ATOM   1042  H5' THY T  11       3.625   7.812 -31.339  1.00  0.00      TS   H  
ATOM   1043  H51 THY T  11       5.193   1.520 -30.340  1.00  0.00      TS   H  
ATOM   1044  H52 THY T  11       3.801   2.484 -29.661  1.00  0.00      TS   H  
ATOM   1045  H53 THY T  11       4.642   1.207 -28.673  1.00  0.00      TS   H  
ATOM   1046 H2'' THY T  11       8.754   6.037 -30.710  1.00  0.00      TS   H  
ATOM   1047 H5'' THY T  11       4.521   7.538 -32.904  1.00  0.00      TS   H  
ATOM   1048  P   ADE T  12       8.243   6.535 -34.066  1.00  0.00      TS   P  
ATOM   1049  O1P ADE T  12       8.506   7.459 -35.172  1.00  0.00      TS   O  
ATOM   1050  O2P ADE T  12       7.548   5.329 -34.503  1.00  0.00      TS   O  
ATOM   1051  C5' ADE T  12      10.756   6.847 -33.134  1.00  0.00      TS   C  
ATOM   1052  O5' ADE T  12       9.499   6.141 -33.260  1.00  0.00      TS   O  
ATOM   1053  C4' ADE T  12      11.914   6.114 -32.458  1.00  0.00      TS   C  
ATOM   1054  O4' ADE T  12      11.444   5.582 -31.191  1.00  0.00      TS   O  
ATOM   1055  C3' ADE T  12      12.171   4.851 -33.227  1.00  0.00      TS   C  
ATOM   1056  O3' ADE T  12      12.900   5.173 -34.360  1.00  0.00      TS   O  
ATOM   1057  C2' ADE T  12      13.040   4.155 -32.218  1.00  0.00      TS   C  
ATOM   1058  C1' ADE T  12      12.215   4.387 -30.923  1.00  0.00      TS   C  
ATOM   1059  N1  ADE T  12      11.596   0.027 -28.436  1.00  0.00      TS   N  
ATOM   1060  C2  ADE T  12      12.670   0.752 -28.692  1.00  0.00      TS   C  
ATOM   1061  N3  ADE T  12      12.815   1.917 -29.325  1.00  0.00      TS   N  
ATOM   1062  C4  ADE T  12      11.590   2.288 -29.762  1.00  0.00      TS   C  
ATOM   1063  C5  ADE T  12      10.412   1.554 -29.757  1.00  0.00      TS   C  
ATOM   1064  C6  ADE T  12      10.460   0.328 -29.067  1.00  0.00      TS   C  
ATOM   1065  N6  ADE T  12       9.396  -0.379 -28.877  1.00  0.00      TS   N  
ATOM   1066  N7  ADE T  12       9.378   2.129 -30.466  1.00  0.00      TS   N  
ATOM   1067  C8  ADE T  12       9.950   3.186 -30.964  1.00  0.00      TS   C  
ATOM   1068  N9  ADE T  12      11.264   3.340 -30.540  1.00  0.00      TS   N  
ATOM   1069  H2  ADE T  12      13.572   0.325 -28.255  1.00  0.00      TS   H  
ATOM   1070  H8  ADE T  12       9.430   3.950 -31.540  1.00  0.00      TS   H  
ATOM   1071  H1' ADE T  12      12.854   4.823 -30.126  1.00  0.00      TS   H  
ATOM   1072  H2' ADE T  12      14.056   4.589 -32.107  1.00  0.00      TS   H  
ATOM   1073  H3' ADE T  12      11.232   4.314 -33.482  1.00  0.00      TS   H  
ATOM   1074  H4' ADE T  12      12.836   6.717 -32.320  1.00  0.00      TS   H  
ATOM   1075  H5' ADE T  12      10.567   7.857 -32.710  1.00  0.00      TS   H  
ATOM   1076  H61 ADE T  12       9.465  -1.256 -28.400  1.00  0.00      TS   H  
ATOM   1077  H62 ADE T  12       8.546   0.016 -29.223  1.00  0.00      TS   H  
ATOM   1078 H2'' ADE T  12      13.147   3.081 -32.479  1.00  0.00      TS   H  
ATOM   1079 H5'' ADE T  12      11.142   6.972 -34.168  1.00  0.00      TS   H  
ATOM   1080  P   THY T  13      12.958   4.259 -35.619  1.00  0.00      TS   P  
ATOM   1081  O1P THY T  13      13.528   5.075 -36.701  1.00  0.00      TS   O  
ATOM   1082  O2P THY T  13      11.598   3.682 -35.811  1.00  0.00      TS   O  
ATOM   1083  C5' THY T  13      15.339   3.484 -34.771  1.00  0.00      TS   C  
ATOM   1084  O5' THY T  13      13.970   3.093 -35.091  1.00  0.00      TS   O  
ATOM   1085  C4' THY T  13      16.029   2.344 -33.931  1.00  0.00      TS   C  
ATOM   1086  O4' THY T  13      15.132   1.758 -32.908  1.00  0.00      TS   O  
ATOM   1087  C3' THY T  13      16.407   1.117 -34.746  1.00  0.00      TS   C  
ATOM   1088  O3' THY T  13      17.656   0.539 -34.327  1.00  0.00      TS   O  
ATOM   1089  C2' THY T  13      15.228   0.228 -34.630  1.00  0.00      TS   C  
ATOM   1090  C1' THY T  13      14.907   0.378 -33.139  1.00  0.00      TS   C  
ATOM   1091  N1  THY T  13      13.521  -0.002 -32.814  1.00  0.00      TS   N  
ATOM   1092  C2  THY T  13      13.282  -1.058 -31.999  1.00  0.00      TS   C  
ATOM   1093  O2  THY T  13      14.195  -1.724 -31.418  1.00  0.00      TS   O  
ATOM   1094  N3  THY T  13      11.942  -1.248 -31.734  1.00  0.00      TS   N  
ATOM   1095  C4  THY T  13      10.894  -0.656 -32.411  1.00  0.00      TS   C  
ATOM   1096  O4  THY T  13       9.749  -1.070 -32.290  1.00  0.00      TS   O  
ATOM   1097  C5  THY T  13      11.320   0.446 -33.283  1.00  0.00      TS   C  
ATOM   1098  C5M THY T  13      10.280   1.252 -33.989  1.00  0.00      TS   C  
ATOM   1099  C6  THY T  13      12.606   0.702 -33.447  1.00  0.00      TS   C  
ATOM   1100  H3  THY T  13      11.675  -2.034 -31.158  1.00  0.00      TS   H  
ATOM   1101  H6  THY T  13      12.956   1.540 -34.049  1.00  0.00      TS   H  
ATOM   1102  H1' THY T  13      15.689  -0.120 -32.528  1.00  0.00      TS   H  
ATOM   1103  H2' THY T  13      15.376  -0.860 -34.796  1.00  0.00      TS   H  
ATOM   1104  H3' THY T  13      16.460   1.525 -35.777  1.00  0.00      TS   H  
ATOM   1105  H4' THY T  13      16.911   2.782 -33.418  1.00  0.00      TS   H  
ATOM   1106  H5' THY T  13      15.481   4.369 -34.116  1.00  0.00      TS   H  
ATOM   1107  H51 THY T  13       9.681   0.505 -34.553  1.00  0.00      TS   H  
ATOM   1108  H52 THY T  13      10.626   2.063 -34.664  1.00  0.00      TS   H  
ATOM   1109  H53 THY T  13       9.715   1.823 -33.222  1.00  0.00      TS   H  
ATOM   1110 H2'' THY T  13      14.332   0.485 -35.235  1.00  0.00      TS   H  
ATOM   1111 H5'' THY T  13      15.991   3.520 -35.671  1.00  0.00      TS   H  
ATOM   1112  P   ADE T  14      18.260  -0.501 -35.379  1.00  0.00      TS   P  
ATOM   1113  O1P ADE T  14      19.713  -0.237 -35.249  1.00  0.00      TS   O  
ATOM   1114  O2P ADE T  14      17.749  -0.322 -36.717  1.00  0.00      TS   O  
ATOM   1115  C5' ADE T  14      18.591  -2.324 -33.545  1.00  0.00      TS   C  
ATOM   1116  O5' ADE T  14      17.863  -1.941 -34.809  1.00  0.00      TS   O  
ATOM   1117  C4' ADE T  14      18.177  -3.671 -33.161  1.00  0.00      TS   C  
ATOM   1118  O4' ADE T  14      16.786  -3.612 -32.730  1.00  0.00      TS   O  
ATOM   1119  C3' ADE T  14      18.215  -4.682 -34.283  1.00  0.00      TS   C  
ATOM   1120  O3' ADE T  14      18.739  -5.923 -33.841  1.00  0.00      TS   O  
ATOM   1121  C2' ADE T  14      16.769  -4.894 -34.603  1.00  0.00      TS   C  
ATOM   1122  C1' ADE T  14      16.079  -4.726 -33.235  1.00  0.00      TS   C  
ATOM   1123  N1  ADE T  14      11.299  -6.494 -32.721  1.00  0.00      TS   N  
ATOM   1124  C2  ADE T  14      12.450  -6.980 -32.375  1.00  0.00      TS   C  
ATOM   1125  N3  ADE T  14      13.717  -6.405 -32.460  1.00  0.00      TS   N  
ATOM   1126  C4  ADE T  14      13.614  -5.220 -33.085  1.00  0.00      TS   C  
ATOM   1127  C5  ADE T  14      12.463  -4.565 -33.552  1.00  0.00      TS   C  
ATOM   1128  C6  ADE T  14      11.242  -5.252 -33.354  1.00  0.00      TS   C  
ATOM   1129  N6  ADE T  14      10.122  -4.724 -33.771  1.00  0.00      TS   N  
ATOM   1130  N7  ADE T  14      12.793  -3.411 -34.230  1.00  0.00      TS   N  
ATOM   1131  C8  ADE T  14      14.083  -3.346 -34.116  1.00  0.00      TS   C  
ATOM   1132  N9  ADE T  14      14.624  -4.407 -33.412  1.00  0.00      TS   N  
ATOM   1133  H2  ADE T  14      12.457  -7.912 -31.807  1.00  0.00      TS   H  
ATOM   1134  H8  ADE T  14      14.733  -2.551 -34.480  1.00  0.00      TS   H  
ATOM   1135  H1' ADE T  14      16.258  -5.595 -32.567  1.00  0.00      TS   H  
ATOM   1136  H2' ADE T  14      16.588  -5.881 -35.080  1.00  0.00      TS   H  
ATOM   1137  H3' ADE T  14      18.736  -4.225 -35.151  1.00  0.00      TS   H  
ATOM   1138  H4' ADE T  14      18.777  -4.006 -32.288  1.00  0.00      TS   H  
ATOM   1139  H5' ADE T  14      18.336  -1.568 -32.771  1.00  0.00      TS   H  
ATOM   1140  H61 ADE T  14       9.227  -5.080 -33.504  1.00  0.00      TS   H  
ATOM   1141  H62 ADE T  14      10.060  -3.833 -34.221  1.00  0.00      TS   H  
ATOM   1142 H2'' ADE T  14      16.467  -4.127 -35.347  1.00  0.00      TS   H  
ATOM   1143 H5'' ADE T  14      19.691  -2.374 -33.696  1.00  0.00      TS   H  
ATOM   1144  P   THY T  15      20.129  -6.379 -34.290  1.00  0.00      TS   P  
ATOM   1145  O1P THY T  15      21.059  -6.518 -33.157  1.00  0.00      TS   O  
ATOM   1146  O2P THY T  15      20.578  -5.466 -35.398  1.00  0.00      TS   O  
ATOM   1147  C5' THY T  15      19.021  -8.725 -33.932  1.00  0.00      TS   C  
ATOM   1148  O5' THY T  15      19.840  -7.838 -34.738  1.00  0.00      TS   O  
ATOM   1149  C4' THY T  15      17.748  -9.358 -34.621  1.00  0.00      TS   C  
ATOM   1150  O4' THY T  15      16.650  -8.298 -34.725  1.00  0.00      TS   O  
ATOM   1151  C3' THY T  15      17.762  -9.695 -36.155  1.00  0.00      TS   C  
ATOM   1152  O3' THY T  15      18.549 -10.909 -36.440  1.00  0.00      TS   O  
ATOM   1153  C2' THY T  15      16.257  -9.820 -36.495  1.00  0.00      TS   C  
ATOM   1154  C1' THY T  15      15.602  -9.062 -35.371  1.00  0.00      TS   C  
ATOM   1155  N1  THY T  15      14.577  -8.055 -35.770  1.00  0.00      TS   N  
ATOM   1156  C2  THY T  15      13.253  -8.333 -35.554  1.00  0.00      TS   C  
ATOM   1157  O2  THY T  15      12.902  -9.448 -35.069  1.00  0.00      TS   O  
ATOM   1158  N3  THY T  15      12.307  -7.388 -35.822  1.00  0.00      TS   N  
ATOM   1159  C4  THY T  15      12.529  -6.232 -36.585  1.00  0.00      TS   C  
ATOM   1160  O4  THY T  15      11.582  -5.586 -36.944  1.00  0.00      TS   O  
ATOM   1161  C5  THY T  15      13.947  -6.036 -36.976  1.00  0.00      TS   C  
ATOM   1162  C5M THY T  15      14.417  -4.937 -37.816  1.00  0.00      TS   C  
ATOM   1163  C6  THY T  15      14.842  -6.980 -36.647  1.00  0.00      TS   C  
ATOM   1164  H3  THY T  15      11.379  -7.647 -35.520  1.00  0.00      TS   H  
ATOM   1165  H6  THY T  15      15.842  -6.975 -37.079  1.00  0.00      TS   H  
ATOM   1166  H1' THY T  15      15.247  -9.762 -34.585  1.00  0.00      TS   H  
ATOM   1167  H2' THY T  15      16.052 -10.901 -36.344  1.00  0.00      TS   H  
ATOM   1168  H3' THY T  15      18.233  -8.799 -36.615  1.00  0.00      TS   H  
ATOM   1169  H4' THY T  15      17.343 -10.179 -33.991  1.00  0.00      TS   H  
ATOM   1170  H5' THY T  15      18.748  -8.353 -32.921  1.00  0.00      TS   H  
ATOM   1171  H51 THY T  15      15.506  -4.844 -37.616  1.00  0.00      TS   H  
ATOM   1172  H52 THY T  15      13.956  -3.978 -37.496  1.00  0.00      TS   H  
ATOM   1173  H53 THY T  15      14.254  -5.102 -38.902  1.00  0.00      TS   H  
ATOM   1174 H2'' THY T  15      16.005  -9.573 -37.548  1.00  0.00      TS   H  
ATOM   1175 H5'' THY T  15      19.645  -9.637 -33.827  1.00  0.00      TS   H  
ATOM   1176  P   ADE T  16      18.747 -11.541 -37.823  1.00  0.00      TS   P  
ATOM   1177  O1P ADE T  16      20.038 -12.284 -37.838  1.00  0.00      TS   O  
ATOM   1178  O2P ADE T  16      18.715 -10.396 -38.747  1.00  0.00      TS   O  
ATOM   1179  C5' ADE T  16      17.363 -13.698 -37.281  1.00  0.00      TS   C  
ATOM   1180  O5' ADE T  16      17.506 -12.481 -38.103  1.00  0.00      TS   O  
ATOM   1181  C4' ADE T  16      16.190 -14.553 -37.647  1.00  0.00      TS   C  
ATOM   1182  O4' ADE T  16      14.868 -13.849 -37.570  1.00  0.00      TS   O  
ATOM   1183  C3' ADE T  16      16.367 -14.916 -39.096  1.00  0.00      TS   C  
ATOM   1184  O3' ADE T  16      15.900 -16.266 -39.374  1.00  0.00      TS   O  
ATOM   1185  C2' ADE T  16      15.518 -13.885 -39.885  1.00  0.00      TS   C  
ATOM   1186  C1' ADE T  16      14.280 -13.578 -38.883  1.00  0.00      TS   C  
ATOM   1187  N1  ADE T  16      10.213 -10.235 -38.728  1.00  0.00      TS   N  
ATOM   1188  C2  ADE T  16      10.313 -11.573 -38.588  1.00  0.00      TS   C  
ATOM   1189  N3  ADE T  16      11.340 -12.376 -38.689  1.00  0.00      TS   N  
ATOM   1190  C4  ADE T  16      12.474 -11.666 -38.872  1.00  0.00      TS   C  
ATOM   1191  C5  ADE T  16      12.573 -10.297 -38.818  1.00  0.00      TS   C  
ATOM   1192  C6  ADE T  16      11.318  -9.545 -38.855  1.00  0.00      TS   C  
ATOM   1193  N6  ADE T  16      11.226  -8.197 -39.009  1.00  0.00      TS   N  
ATOM   1194  N7  ADE T  16      13.911  -9.900 -38.912  1.00  0.00      TS   N  
ATOM   1195  C8  ADE T  16      14.579 -11.073 -38.945  1.00  0.00      TS   C  
ATOM   1196  N9  ADE T  16      13.773 -12.166 -38.959  1.00  0.00      TS   N  
ATOM   1197  H2  ADE T  16       9.339 -12.016 -38.379  1.00  0.00      TS   H  
ATOM   1198  H8  ADE T  16      15.666 -11.057 -38.872  1.00  0.00      TS   H  
ATOM   1199  H1' ADE T  16      13.486 -14.322 -39.111  1.00  0.00      TS   H  
ATOM   1200  H2' ADE T  16      15.107 -14.255 -40.849  1.00  0.00      TS   H  
ATOM   1201  H3' ADE T  16      17.447 -14.810 -39.334  1.00  0.00      TS   H  
ATOM   1202  H4' ADE T  16      16.252 -15.423 -36.959  1.00  0.00      TS   H  
ATOM   1203  H5' ADE T  16      17.127 -13.434 -36.228  1.00  0.00      TS   H  
ATOM   1204  H61 ADE T  16      10.352  -7.740 -39.177  1.00  0.00      TS   H  
ATOM   1205  H62 ADE T  16      12.076  -7.673 -39.075  1.00  0.00      TS   H  
ATOM   1206 H2'' ADE T  16      16.113 -12.982 -40.140  1.00  0.00      TS   H  
ATOM   1207 H5'' ADE T  16      18.304 -14.289 -37.278  1.00  0.00      TS   H  
ATOM   1208  P   THY T  17      16.423 -16.928 -40.741  1.00  0.00      TS   P  
ATOM   1209  O1P THY T  17      16.726 -18.309 -40.444  1.00  0.00      TS   O  
ATOM   1210  O2P THY T  17      17.507 -16.149 -41.323  1.00  0.00      TS   O  
ATOM   1211  C5' THY T  17      13.848 -17.528 -41.180  1.00  0.00      TS   C  
ATOM   1212  O5' THY T  17      15.106 -16.917 -41.643  1.00  0.00      TS   O  
ATOM   1213  C4' THY T  17      12.522 -16.817 -41.638  1.00  0.00      TS   C  
ATOM   1214  O4' THY T  17      12.597 -15.415 -41.356  1.00  0.00      TS   O  
ATOM   1215  C3' THY T  17      12.063 -16.888 -43.150  1.00  0.00      TS   C  
ATOM   1216  O3' THY T  17      10.852 -17.586 -43.482  1.00  0.00      TS   O  
ATOM   1217  C2' THY T  17      11.966 -15.419 -43.513  1.00  0.00      TS   C  
ATOM   1218  C1' THY T  17      11.633 -14.844 -42.249  1.00  0.00      TS   C  
ATOM   1219  N1  THY T  17      11.763 -13.381 -42.261  1.00  0.00      TS   N  
ATOM   1220  C2  THY T  17      10.628 -12.574 -42.356  1.00  0.00      TS   C  
ATOM   1221  O2  THY T  17       9.473 -13.008 -42.363  1.00  0.00      TS   O  
ATOM   1222  N3  THY T  17      10.898 -11.219 -42.390  1.00  0.00      TS   N  
ATOM   1223  C4  THY T  17      12.171 -10.654 -42.284  1.00  0.00      TS   C  
ATOM   1224  O4  THY T  17      12.184  -9.436 -42.268  1.00  0.00      TS   O  
ATOM   1225  C5  THY T  17      13.295 -11.557 -42.249  1.00  0.00      TS   C  
ATOM   1226  C5M THY T  17      14.753 -11.004 -42.345  1.00  0.00      TS   C  
ATOM   1227  C6  THY T  17      12.977 -12.851 -42.297  1.00  0.00      TS   C  
ATOM   1228  H3  THY T  17      10.107 -10.590 -42.374  1.00  0.00      TS   H  
ATOM   1229  H6  THY T  17      13.693 -13.595 -42.644  1.00  0.00      TS   H  
ATOM   1230  H1' THY T  17      10.613 -15.211 -42.005  1.00  0.00      TS   H  
ATOM   1231  H2' THY T  17      11.183 -15.320 -44.295  1.00  0.00      TS   H  
ATOM   1232  H3' THY T  17      12.951 -17.258 -43.704  1.00  0.00      TS   H  
ATOM   1233  H4' THY T  17      11.686 -17.116 -40.971  1.00  0.00      TS   H  
ATOM   1234  H5' THY T  17      13.818 -17.546 -40.069  1.00  0.00      TS   H  
ATOM   1235  H51 THY T  17      15.498 -11.705 -41.911  1.00  0.00      TS   H  
ATOM   1236  H52 THY T  17      14.765 -10.091 -41.711  1.00  0.00      TS   H  
ATOM   1237  H53 THY T  17      15.019 -10.735 -43.389  1.00  0.00      TS   H  
ATOM   1238 H2'' THY T  17      12.919 -15.047 -43.946  1.00  0.00      TS   H  
ATOM   1239 H5'' THY T  17      13.711 -18.586 -41.490  1.00  0.00      TS   H  
ATOM   1240  P   ADE T  18      10.984 -19.156 -43.671  1.00  0.00      TS   P  
ATOM   1241  O1P ADE T  18      10.390 -19.864 -42.530  1.00  0.00      TS   O  
ATOM   1242  O2P ADE T  18      12.395 -19.398 -43.963  1.00  0.00      TS   O  
ATOM   1243  C5' ADE T  18       8.654 -19.066 -44.755  1.00  0.00      TS   C  
ATOM   1244  O5' ADE T  18      10.064 -19.460 -44.886  1.00  0.00      TS   O  
ATOM   1245  C4' ADE T  18       8.187 -18.248 -45.899  1.00  0.00      TS   C  
ATOM   1246  O4' ADE T  18       8.829 -16.984 -45.817  1.00  0.00      TS   O  
ATOM   1247  C3' ADE T  18       8.522 -18.873 -47.246  1.00  0.00      TS   C  
ATOM   1248  O3' ADE T  18       7.322 -18.904 -48.085  1.00  0.00      TS   O  
ATOM   1249  C2' ADE T  18       9.509 -17.862 -47.837  1.00  0.00      TS   C  
ATOM   1250  C1' ADE T  18       9.077 -16.538 -47.051  1.00  0.00      TS   C  
ATOM   1251  N1  ADE T  18      10.597 -11.781 -45.847  1.00  0.00      TS   N  
ATOM   1252  C2  ADE T  18       9.432 -12.379 -45.897  1.00  0.00      TS   C  
ATOM   1253  N3  ADE T  18       9.026 -13.593 -46.233  1.00  0.00      TS   N  
ATOM   1254  C4  ADE T  18      10.091 -14.315 -46.518  1.00  0.00      TS   C  
ATOM   1255  C5  ADE T  18      11.409 -13.922 -46.488  1.00  0.00      TS   C  
ATOM   1256  C6  ADE T  18      11.673 -12.608 -46.067  1.00  0.00      TS   C  
ATOM   1257  N6  ADE T  18      12.841 -12.081 -45.895  1.00  0.00      TS   N  
ATOM   1258  N7  ADE T  18      12.309 -14.940 -46.813  1.00  0.00      TS   N  
ATOM   1259  C8  ADE T  18      11.516 -15.938 -47.039  1.00  0.00      TS   C  
ATOM   1260  N9  ADE T  18      10.196 -15.645 -46.832  1.00  0.00      TS   N  
ATOM   1261  H2  ADE T  18       8.668 -11.694 -45.528  1.00  0.00      TS   H  
ATOM   1262  H8  ADE T  18      11.849 -16.962 -47.210  1.00  0.00      TS   H  
ATOM   1263  H1' ADE T  18       8.203 -16.097 -47.576  1.00  0.00      TS   H  
ATOM   1264  H2' ADE T  18       9.282 -17.811 -48.923  1.00  0.00      TS   H  
ATOM   1265  H3' ADE T  18       9.142 -19.781 -47.087  1.00  0.00      TS   H  
ATOM   1266  H4' ADE T  18       7.088 -18.118 -45.801  1.00  0.00      TS   H  
ATOM   1267  H5' ADE T  18       8.511 -18.498 -43.811  1.00  0.00      TS   H  
ATOM   1268  H61 ADE T  18      12.871 -11.238 -45.358  1.00  0.00      TS   H  
ATOM   1269  H62 ADE T  18      13.653 -12.661 -45.827  1.00  0.00      TS   H  
ATOM   1270 H2'' ADE T  18      10.532 -18.262 -47.668  1.00  0.00      TS   H  
ATOM   1271 H5'' ADE T  18       8.045 -19.996 -44.740  1.00  0.00      TS   H  
ATOM   1272  P   ADE T  19       6.687 -20.338 -48.450  1.00  0.00      TS   P  
ATOM   1273  O1P ADE T  19       6.642 -21.180 -47.204  1.00  0.00      TS   O  
ATOM   1274  O2P ADE T  19       7.460 -20.868 -49.543  1.00  0.00      TS   O  
ATOM   1275  C5' ADE T  19       4.322 -19.418 -48.017  1.00  0.00      TS   C  
ATOM   1276  O5' ADE T  19       5.250 -19.967 -48.941  1.00  0.00      TS   O  
ATOM   1277  C4' ADE T  19       3.494 -18.304 -48.642  1.00  0.00      TS   C  
ATOM   1278  O4' ADE T  19       4.332 -17.074 -48.651  1.00  0.00      TS   O  
ATOM   1279  C3' ADE T  19       2.973 -18.464 -50.100  1.00  0.00      TS   C  
ATOM   1280  O3' ADE T  19       1.721 -17.746 -50.182  1.00  0.00      TS   O  
ATOM   1281  C2' ADE T  19       4.092 -17.877 -50.924  1.00  0.00      TS   C  
ATOM   1282  C1' ADE T  19       4.529 -16.694 -49.960  1.00  0.00      TS   C  
ATOM   1283  N1  ADE T  19       8.271 -13.195 -49.284  1.00  0.00      TS   N  
ATOM   1284  C2  ADE T  19       7.003 -13.157 -48.903  1.00  0.00      TS   C  
ATOM   1285  N3  ADE T  19       6.105 -14.135 -48.944  1.00  0.00      TS   N  
ATOM   1286  C4  ADE T  19       6.637 -15.151 -49.693  1.00  0.00      TS   C  
ATOM   1287  C5  ADE T  19       7.908 -15.318 -50.164  1.00  0.00      TS   C  
ATOM   1288  C6  ADE T  19       8.789 -14.284 -49.873  1.00  0.00      TS   C  
ATOM   1289  N6  ADE T  19      10.039 -14.178 -50.255  1.00  0.00      TS   N  
ATOM   1290  N7  ADE T  19       8.103 -16.447 -50.831  1.00  0.00      TS   N  
ATOM   1291  C8  ADE T  19       6.895 -16.959 -50.766  1.00  0.00      TS   C  
ATOM   1292  N9  ADE T  19       5.963 -16.288 -50.042  1.00  0.00      TS   N  
ATOM   1293  H2  ADE T  19       6.843 -12.279 -48.278  1.00  0.00      TS   H  
ATOM   1294  H8  ADE T  19       6.660 -17.873 -51.313  1.00  0.00      TS   H  
ATOM   1295  H1' ADE T  19       3.945 -15.801 -50.267  1.00  0.00      TS   H  
ATOM   1296  H2' ADE T  19       3.744 -17.528 -51.920  1.00  0.00      TS   H  
ATOM   1297  H3' ADE T  19       2.876 -19.529 -50.400  1.00  0.00      TS   H  
ATOM   1298  H4' ADE T  19       2.656 -18.047 -47.959  1.00  0.00      TS   H  
ATOM   1299  H5' ADE T  19       4.758 -19.054 -47.063  1.00  0.00      TS   H  
ATOM   1300  H61 ADE T  19      10.655 -13.435 -49.995  1.00  0.00      TS   H  
ATOM   1301  H62 ADE T  19      10.396 -14.977 -50.740  1.00  0.00      TS   H  
ATOM   1302 H2'' ADE T  19       4.923 -18.612 -50.959  1.00  0.00      TS   H  
ATOM   1303 H5'' ADE T  19       3.607 -20.232 -47.768  1.00  0.00      TS   H  
ATOM   1304  P   GUA T  20       0.840 -17.678 -51.423  1.00  0.00      TS   P  
ATOM   1305  O1P GUA T  20      -0.582 -17.689 -50.908  1.00  0.00      TS   O  
ATOM   1306  O2P GUA T  20       1.218 -18.751 -52.385  1.00  0.00      TS   O  
ATOM   1307  C5' GUA T  20       0.475 -15.118 -51.747  1.00  0.00      TS   C  
ATOM   1308  O5' GUA T  20       1.128 -16.328 -52.071  1.00  0.00      TS   O  
ATOM   1309  C4' GUA T  20       1.175 -13.992 -52.471  1.00  0.00      TS   C  
ATOM   1310  O4' GUA T  20       2.621 -14.087 -52.448  1.00  0.00      TS   O  
ATOM   1311  C3' GUA T  20       0.798 -13.921 -54.004  1.00  0.00      TS   C  
ATOM   1312  O3' GUA T  20       0.564 -12.612 -54.493  1.00  0.00      TS   O  
ATOM   1313  C2' GUA T  20       1.994 -14.628 -54.619  1.00  0.00      TS   C  
ATOM   1314  C1' GUA T  20       3.120 -13.970 -53.785  1.00  0.00      TS   C  
ATOM   1315  N1  GUA T  20       8.144 -13.508 -52.996  1.00  0.00      TS   N  
ATOM   1316  C2  GUA T  20       7.173 -12.553 -52.714  1.00  0.00      TS   C  
ATOM   1317  N2  GUA T  20       7.593 -11.301 -52.306  1.00  0.00      TS   N  
ATOM   1318  N3  GUA T  20       5.893 -12.777 -53.007  1.00  0.00      TS   N  
ATOM   1319  C4  GUA T  20       5.656 -14.064 -53.383  1.00  0.00      TS   C  
ATOM   1320  C5  GUA T  20       6.553 -15.043 -53.624  1.00  0.00      TS   C  
ATOM   1321  C6  GUA T  20       7.938 -14.811 -53.482  1.00  0.00      TS   C  
ATOM   1322  O6  GUA T  20       8.860 -15.590 -53.697  1.00  0.00      TS   O  
ATOM   1323  N7  GUA T  20       5.959 -16.227 -54.003  1.00  0.00      TS   N  
ATOM   1324  C8  GUA T  20       4.712 -15.929 -54.164  1.00  0.00      TS   C  
ATOM   1325  N9  GUA T  20       4.453 -14.604 -53.784  1.00  0.00      TS   N  
ATOM   1326  H1  GUA T  20       9.082 -13.233 -52.742  1.00  0.00      TS   H  
ATOM   1327  H8  GUA T  20       4.050 -16.656 -54.635  1.00  0.00      TS   H  
ATOM   1328  H1' GUA T  20       3.188 -12.882 -54.006  1.00  0.00      TS   H  
ATOM   1329  H2' GUA T  20       2.207 -14.324 -55.666  1.00  0.00      TS   H  
ATOM   1330  H21 GUA T  20       8.544 -11.100 -52.070  1.00  0.00      TS   H  
ATOM   1331  H3' GUA T  20      -0.113 -14.516 -54.231  1.00  0.00      TS   H  
ATOM   1332  H22 GUA T  20       6.941 -10.554 -52.183  1.00  0.00      TS   H  
ATOM   1333  H4' GUA T  20       0.957 -12.996 -52.031  1.00  0.00      TS   H  
ATOM   1334  H5' GUA T  20       0.588 -14.991 -50.649  1.00  0.00      TS   H  
ATOM   1335  H3T GUA T  20       0.353 -12.670 -55.428  1.00  0.00      TS   H  
ATOM   1336 H2'' GUA T  20       1.871 -15.731 -54.646  1.00  0.00      TS   H  
ATOM   1337 H5'' GUA T  20      -0.612 -15.097 -51.977  1.00  0.00      TS   H  
TER   
END
