# Supplementary material for: CRISPR-Cas12a exploits R-loop asymmetry to form double-strand breaks
Source: eLife. 2020 Jun 10;9:e55143. doi: 10.7554/eLife.55143 (PMC7286691; doi:10.7554/eLife.55143)
Supplement: Figure 5—source data 2. [file elife-55143-fig5-data2.zip › Figure 5ΓÇöSource Data 2/Example_MD_trajectories/3prime_boundary/3prime_boundary_14.pdb]

ATOM      1  C5' CYT B   1      17.172  -5.605 -58.887  1.00  0.00      BS   C  
ATOM      2  O5' CYT B   1      18.208  -6.085 -59.785  1.00  0.00      BS   O  
ATOM      3  C4' CYT B   1      17.053  -6.550 -57.750  1.00  0.00      BS   C  
ATOM      4  O4' CYT B   1      16.480  -7.756 -58.149  1.00  0.00      BS   O  
ATOM      5  C3' CYT B   1      18.340  -6.943 -56.999  1.00  0.00      BS   C  
ATOM      6  O3' CYT B   1      18.256  -6.652 -55.585  1.00  0.00      BS   O  
ATOM      7  C2' CYT B   1      18.531  -8.423 -57.145  1.00  0.00      BS   C  
ATOM      8  C1' CYT B   1      17.008  -8.839 -57.365  1.00  0.00      BS   C  
ATOM      9  N1  CYT B   1      16.774 -10.128 -57.999  1.00  0.00      BS   N  
ATOM     10  C2  CYT B   1      16.872 -11.265 -57.247  1.00  0.00      BS   C  
ATOM     11  O2  CYT B   1      17.156 -11.130 -56.035  1.00  0.00      BS   O  
ATOM     12  N3  CYT B   1      16.670 -12.481 -57.858  1.00  0.00      BS   N  
ATOM     13  C4  CYT B   1      16.388 -12.538 -59.147  1.00  0.00      BS   C  
ATOM     14  N4  CYT B   1      16.235 -13.704 -59.748  1.00  0.00      BS   N  
ATOM     15  C5  CYT B   1      16.335 -11.377 -59.947  1.00  0.00      BS   C  
ATOM     16  C6  CYT B   1      16.591 -10.178 -59.355  1.00  0.00      BS   C  
ATOM     17  H5  CYT B   1      16.394 -11.607 -61.011  1.00  0.00      BS   H  
ATOM     18  H6  CYT B   1      16.787  -9.203 -59.798  1.00  0.00      BS   H  
ATOM     19  H1' CYT B   1      16.430  -8.809 -56.417  1.00  0.00      BS   H  
ATOM     20  H2' CYT B   1      18.895  -8.975 -56.253  1.00  0.00      BS   H  
ATOM     21  H3' CYT B   1      19.166  -6.380 -57.485  1.00  0.00      BS   H  
ATOM     22  H4' CYT B   1      16.351  -6.183 -56.972  1.00  0.00      BS   H  
ATOM     23  H41 CYT B   1      16.432 -14.493 -59.167  1.00  0.00      BS   H  
ATOM     24  H5' CYT B   1      16.166  -5.408 -59.316  1.00  0.00      BS   H  
ATOM     25  H42 CYT B   1      15.773 -13.712 -60.635  1.00  0.00      BS   H  
ATOM     26  H5T CYT B   1      17.806  -6.884 -60.134  1.00  0.00      BS   H  
ATOM     27 H2'' CYT B   1      19.126  -8.718 -58.036  1.00  0.00      BS   H  
ATOM     28 H5'' CYT B   1      17.521  -4.655 -58.430  1.00  0.00      BS   H  
ATOM     29  P   THY B   2      18.858  -5.294 -54.974  1.00  0.00      BS   P  
ATOM     30  O1P THY B   2      18.323  -4.177 -55.766  1.00  0.00      BS   O  
ATOM     31  O2P THY B   2      20.319  -5.308 -54.801  1.00  0.00      BS   O  
ATOM     32  C5' THY B   2      16.705  -5.282 -53.429  1.00  0.00      BS   C  
ATOM     33  O5' THY B   2      18.116  -5.301 -53.586  1.00  0.00      BS   O  
ATOM     34  C4' THY B   2      16.234  -5.639 -52.025  1.00  0.00      BS   C  
ATOM     35  O4' THY B   2      16.340  -7.057 -51.904  1.00  0.00      BS   O  
ATOM     36  C3' THY B   2      17.133  -5.135 -50.894  1.00  0.00      BS   C  
ATOM     37  O3' THY B   2      16.492  -4.308 -49.983  1.00  0.00      BS   O  
ATOM     38  C2' THY B   2      17.637  -6.366 -50.252  1.00  0.00      BS   C  
ATOM     39  C1' THY B   2      16.434  -7.226 -50.510  1.00  0.00      BS   C  
ATOM     40  N1  THY B   2      16.578  -8.705 -50.204  1.00  0.00      BS   N  
ATOM     41  C2  THY B   2      15.466  -9.428 -50.419  1.00  0.00      BS   C  
ATOM     42  O2  THY B   2      14.415  -8.942 -50.781  1.00  0.00      BS   O  
ATOM     43  N3  THY B   2      15.598 -10.709 -50.178  1.00  0.00      BS   N  
ATOM     44  C4  THY B   2      16.671 -11.465 -49.799  1.00  0.00      BS   C  
ATOM     45  O4  THY B   2      16.612 -12.688 -49.654  1.00  0.00      BS   O  
ATOM     46  C5  THY B   2      17.787 -10.664 -49.398  1.00  0.00      BS   C  
ATOM     47  C5M THY B   2      19.083 -11.357 -48.850  1.00  0.00      BS   C  
ATOM     48  C6  THY B   2      17.733  -9.357 -49.740  1.00  0.00      BS   C  
ATOM     49  H3  THY B   2      14.834 -11.307 -50.460  1.00  0.00      BS   H  
ATOM     50  H6  THY B   2      18.636  -8.751 -49.667  1.00  0.00      BS   H  
ATOM     51  H1' THY B   2      15.511  -6.808 -50.055  1.00  0.00      BS   H  
ATOM     52  H2' THY B   2      17.865  -6.284 -49.168  1.00  0.00      BS   H  
ATOM     53  H3' THY B   2      17.985  -4.662 -51.428  1.00  0.00      BS   H  
ATOM     54  H4' THY B   2      15.141  -5.446 -51.954  1.00  0.00      BS   H  
ATOM     55  H5' THY B   2      16.178  -5.801 -54.257  1.00  0.00      BS   H  
ATOM     56  H51 THY B   2      19.725 -11.592 -49.725  1.00  0.00      BS   H  
ATOM     57  H52 THY B   2      18.816 -12.188 -48.163  1.00  0.00      BS   H  
ATOM     58  H53 THY B   2      19.657 -10.709 -48.153  1.00  0.00      BS   H  
ATOM     59 H2'' THY B   2      18.466  -6.906 -50.759  1.00  0.00      BS   H  
ATOM     60 H5'' THY B   2      16.312  -4.258 -53.603  1.00  0.00      BS   H  
ATOM     61  P   THY B   3      16.210  -2.821 -50.219  1.00  0.00      BS   P  
ATOM     62  O1P THY B   3      16.580  -2.389 -51.565  1.00  0.00      BS   O  
ATOM     63  O2P THY B   3      16.884  -2.083 -49.115  1.00  0.00      BS   O  
ATOM     64  C5' THY B   3      13.782  -3.172 -51.182  1.00  0.00      BS   C  
ATOM     65  O5' THY B   3      14.671  -2.680 -50.052  1.00  0.00      BS   O  
ATOM     66  C4' THY B   3      12.591  -4.063 -50.768  1.00  0.00      BS   C  
ATOM     67  O4' THY B   3      13.024  -5.337 -50.183  1.00  0.00      BS   O  
ATOM     68  C3' THY B   3      11.636  -3.533 -49.647  1.00  0.00      BS   C  
ATOM     69  O3' THY B   3      10.275  -3.890 -49.862  1.00  0.00      BS   O  
ATOM     70  C2' THY B   3      12.186  -4.202 -48.369  1.00  0.00      BS   C  
ATOM     71  C1' THY B   3      12.365  -5.610 -48.938  1.00  0.00      BS   C  
ATOM     72  N1  THY B   3      13.254  -6.535 -48.165  1.00  0.00      BS   N  
ATOM     73  C2  THY B   3      12.972  -7.817 -48.024  1.00  0.00      BS   C  
ATOM     74  O2  THY B   3      11.958  -8.289 -48.499  1.00  0.00      BS   O  
ATOM     75  N3  THY B   3      13.915  -8.589 -47.353  1.00  0.00      BS   N  
ATOM     76  C4  THY B   3      15.134  -8.186 -47.011  1.00  0.00      BS   C  
ATOM     77  O4  THY B   3      15.996  -8.962 -46.619  1.00  0.00      BS   O  
ATOM     78  C5  THY B   3      15.386  -6.796 -47.173  1.00  0.00      BS   C  
ATOM     79  C5M THY B   3      16.584  -6.159 -46.474  1.00  0.00      BS   C  
ATOM     80  C6  THY B   3      14.479  -6.037 -47.740  1.00  0.00      BS   C  
ATOM     81  H3  THY B   3      13.714  -9.577 -47.379  1.00  0.00      BS   H  
ATOM     82  H6  THY B   3      14.721  -4.993 -47.940  1.00  0.00      BS   H  
ATOM     83  H1' THY B   3      11.359  -6.063 -49.074  1.00  0.00      BS   H  
ATOM     84  H2' THY B   3      11.479  -4.143 -47.513  1.00  0.00      BS   H  
ATOM     85  H3' THY B   3      11.713  -2.442 -49.452  1.00  0.00      BS   H  
ATOM     86  H4' THY B   3      11.950  -4.254 -51.654  1.00  0.00      BS   H  
ATOM     87  H5' THY B   3      14.351  -3.569 -52.050  1.00  0.00      BS   H  
ATOM     88  H51 THY B   3      16.660  -6.292 -45.375  1.00  0.00      BS   H  
ATOM     89  H52 THY B   3      16.569  -5.071 -46.700  1.00  0.00      BS   H  
ATOM     90  H53 THY B   3      17.408  -6.654 -47.031  1.00  0.00      BS   H  
ATOM     91 H2'' THY B   3      13.043  -3.610 -47.983  1.00  0.00      BS   H  
ATOM     92 H5'' THY B   3      13.217  -2.299 -51.573  1.00  0.00      BS   H  
ATOM     93  P   ADE B   4       9.136  -2.803 -49.594  1.00  0.00      BS   P  
ATOM     94  O1P ADE B   4       9.168  -1.954 -50.780  1.00  0.00      BS   O  
ATOM     95  O2P ADE B   4       9.287  -2.265 -48.268  1.00  0.00      BS   O  
ATOM     96  C5' ADE B   4       7.433  -4.377 -50.709  1.00  0.00      BS   C  
ATOM     97  O5' ADE B   4       7.927  -3.661 -49.610  1.00  0.00      BS   O  
ATOM     98  C4' ADE B   4       6.818  -5.766 -50.340  1.00  0.00      BS   C  
ATOM     99  O4' ADE B   4       7.795  -6.545 -49.639  1.00  0.00      BS   O  
ATOM    100  C3' ADE B   4       5.615  -5.646 -49.325  1.00  0.00      BS   C  
ATOM    101  O3' ADE B   4       4.546  -6.559 -49.575  1.00  0.00      BS   O  
ATOM    102  C2' ADE B   4       6.254  -5.804 -47.986  1.00  0.00      BS   C  
ATOM    103  C1' ADE B   4       7.310  -6.889 -48.382  1.00  0.00      BS   C  
ATOM    104  N1  ADE B   4      10.421  -9.714 -45.461  1.00  0.00      BS   N  
ATOM    105  C2  ADE B   4       9.245 -10.020 -46.122  1.00  0.00      BS   C  
ATOM    106  N3  ADE B   4       8.618  -9.230 -47.030  1.00  0.00      BS   N  
ATOM    107  C4  ADE B   4       9.045  -7.939 -46.906  1.00  0.00      BS   C  
ATOM    108  C5  ADE B   4      10.094  -7.473 -46.135  1.00  0.00      BS   C  
ATOM    109  C6  ADE B   4      10.786  -8.433 -45.377  1.00  0.00      BS   C  
ATOM    110  N6  ADE B   4      11.924  -8.195 -44.665  1.00  0.00      BS   N  
ATOM    111  N7  ADE B   4      10.123  -6.107 -46.132  1.00  0.00      BS   N  
ATOM    112  C8  ADE B   4       9.217  -5.759 -46.994  1.00  0.00      BS   C  
ATOM    113  N9  ADE B   4       8.458  -6.817 -47.504  1.00  0.00      BS   N  
ATOM    114  H2  ADE B   4       9.108 -11.086 -46.307  1.00  0.00      BS   H  
ATOM    115  H8  ADE B   4       8.908  -4.734 -47.198  1.00  0.00      BS   H  
ATOM    116  H1' ADE B   4       6.735  -7.833 -48.491  1.00  0.00      BS   H  
ATOM    117  H2' ADE B   4       5.584  -6.239 -47.213  1.00  0.00      BS   H  
ATOM    118  H3' ADE B   4       5.244  -4.602 -49.414  1.00  0.00      BS   H  
ATOM    119  H4' ADE B   4       6.499  -6.223 -51.301  1.00  0.00      BS   H  
ATOM    120  H5' ADE B   4       8.247  -4.515 -51.451  1.00  0.00      BS   H  
ATOM    121  H61 ADE B   4      12.196  -7.233 -44.678  1.00  0.00      BS   H  
ATOM    122  H62 ADE B   4      12.495  -8.946 -44.331  1.00  0.00      BS   H  
ATOM    123 H2'' ADE B   4       6.636  -4.815 -47.654  1.00  0.00      BS   H  
ATOM    124 H5'' ADE B   4       6.580  -3.794 -51.119  1.00  0.00      BS   H  
ATOM    125  P   THY B   5       3.122  -6.598 -48.893  1.00  0.00      BS   P  
ATOM    126  O1P THY B   5       2.302  -7.461 -49.843  1.00  0.00      BS   O  
ATOM    127  O2P THY B   5       2.661  -5.253 -48.683  1.00  0.00      BS   O  
ATOM    128  C5' THY B   5       3.478  -8.676 -47.469  1.00  0.00      BS   C  
ATOM    129  O5' THY B   5       3.312  -7.255 -47.508  1.00  0.00      BS   O  
ATOM    130  C4' THY B   5       4.094  -9.085 -46.094  1.00  0.00      BS   C  
ATOM    131  O4' THY B   5       5.375  -8.477 -45.747  1.00  0.00      BS   O  
ATOM    132  C3' THY B   5       3.326  -8.810 -44.802  1.00  0.00      BS   C  
ATOM    133  O3' THY B   5       2.297  -9.785 -44.607  1.00  0.00      BS   O  
ATOM    134  C2' THY B   5       4.428  -8.885 -43.743  1.00  0.00      BS   C  
ATOM    135  C1' THY B   5       5.752  -8.986 -44.540  1.00  0.00      BS   C  
ATOM    136  N1  THY B   5       6.763  -8.136 -43.961  1.00  0.00      BS   N  
ATOM    137  C2  THY B   5       7.680  -8.710 -43.111  1.00  0.00      BS   C  
ATOM    138  O2  THY B   5       7.643  -9.897 -42.864  1.00  0.00      BS   O  
ATOM    139  N3  THY B   5       8.660  -7.896 -42.563  1.00  0.00      BS   N  
ATOM    140  C4  THY B   5       8.790  -6.557 -42.717  1.00  0.00      BS   C  
ATOM    141  O4  THY B   5       9.734  -5.855 -42.343  1.00  0.00      BS   O  
ATOM    142  C5  THY B   5       7.730  -5.982 -43.475  1.00  0.00      BS   C  
ATOM    143  C5M THY B   5       7.607  -4.494 -43.633  1.00  0.00      BS   C  
ATOM    144  C6  THY B   5       6.716  -6.741 -43.940  1.00  0.00      BS   C  
ATOM    145  H3  THY B   5       9.354  -8.414 -42.044  1.00  0.00      BS   H  
ATOM    146  H6  THY B   5       5.989  -6.222 -44.565  1.00  0.00      BS   H  
ATOM    147  H1' THY B   5       6.063 -10.034 -44.736  1.00  0.00      BS   H  
ATOM    148  H2' THY B   5       4.482  -9.812 -43.134  1.00  0.00      BS   H  
ATOM    149  H3' THY B   5       3.012  -7.751 -44.919  1.00  0.00      BS   H  
ATOM    150  H4' THY B   5       4.203 -10.189 -46.154  1.00  0.00      BS   H  
ATOM    151  H5' THY B   5       4.024  -9.107 -48.336  1.00  0.00      BS   H  
ATOM    152  H51 THY B   5       7.142  -4.064 -42.722  1.00  0.00      BS   H  
ATOM    153  H52 THY B   5       7.101  -4.151 -44.561  1.00  0.00      BS   H  
ATOM    154  H53 THY B   5       8.621  -4.039 -43.654  1.00  0.00      BS   H  
ATOM    155 H2'' THY B   5       4.295  -7.973 -43.122  1.00  0.00      BS   H  
ATOM    156 H5'' THY B   5       2.473  -9.139 -47.362  1.00  0.00      BS   H  
ATOM    157  P   ADE B   6       1.114  -9.419 -43.668  1.00  0.00      BS   P  
ATOM    158  O1P ADE B   6      -0.105  -9.809 -44.328  1.00  0.00      BS   O  
ATOM    159  O2P ADE B   6       1.160  -7.991 -43.311  1.00  0.00      BS   O  
ATOM    160  C5' ADE B   6       1.492 -11.558 -42.092  1.00  0.00      BS   C  
ATOM    161  O5' ADE B   6       1.295 -10.143 -42.318  1.00  0.00      BS   O  
ATOM    162  C4' ADE B   6       2.512 -11.852 -40.937  1.00  0.00      BS   C  
ATOM    163  O4' ADE B   6       3.822 -11.273 -41.178  1.00  0.00      BS   O  
ATOM    164  C3' ADE B   6       2.195 -11.187 -39.563  1.00  0.00      BS   C  
ATOM    165  O3' ADE B   6       1.187 -11.918 -38.917  1.00  0.00      BS   O  
ATOM    166  C2' ADE B   6       3.479 -11.304 -38.859  1.00  0.00      BS   C  
ATOM    167  C1' ADE B   6       4.503 -10.903 -39.936  1.00  0.00      BS   C  
ATOM    168  N1  ADE B   6       8.261  -7.644 -39.090  1.00  0.00      BS   N  
ATOM    169  C2  ADE B   6       8.145  -8.928 -38.971  1.00  0.00      BS   C  
ATOM    170  N3  ADE B   6       7.123  -9.721 -39.131  1.00  0.00      BS   N  
ATOM    171  C4  ADE B   6       6.026  -9.036 -39.576  1.00  0.00      BS   C  
ATOM    172  C5  ADE B   6       5.995  -7.615 -39.791  1.00  0.00      BS   C  
ATOM    173  C6  ADE B   6       7.227  -6.881 -39.578  1.00  0.00      BS   C  
ATOM    174  N6  ADE B   6       7.273  -5.550 -39.597  1.00  0.00      BS   N  
ATOM    175  N7  ADE B   6       4.760  -7.271 -40.398  1.00  0.00      BS   N  
ATOM    176  C8  ADE B   6       4.132  -8.427 -40.473  1.00  0.00      BS   C  
ATOM    177  N9  ADE B   6       4.882  -9.469 -40.027  1.00  0.00      BS   N  
ATOM    178  H2  ADE B   6       9.112  -9.386 -38.765  1.00  0.00      BS   H  
ATOM    179  H8  ADE B   6       3.117  -8.472 -40.867  1.00  0.00      BS   H  
ATOM    180  H1' ADE B   6       5.432 -11.478 -39.736  1.00  0.00      BS   H  
ATOM    181  H2' ADE B   6       3.676 -12.391 -38.741  1.00  0.00      BS   H  
ATOM    182  H3' ADE B   6       1.865 -10.152 -39.797  1.00  0.00      BS   H  
ATOM    183  H4' ADE B   6       2.645 -12.943 -40.777  1.00  0.00      BS   H  
ATOM    184  H5' ADE B   6       1.965 -12.042 -42.975  1.00  0.00      BS   H  
ATOM    185  H61 ADE B   6       6.419  -5.032 -39.642  1.00  0.00      BS   H  
ATOM    186  H62 ADE B   6       8.131  -5.089 -39.367  1.00  0.00      BS   H  
ATOM    187 H2'' ADE B   6       3.484 -10.634 -37.973  1.00  0.00      BS   H  
ATOM    188 H5'' ADE B   6       0.548 -12.102 -41.876  1.00  0.00      BS   H  
ATOM    189  P   THY B   7       0.508 -11.314 -37.629  1.00  0.00      BS   P  
ATOM    190  O1P THY B   7      -0.767 -11.983 -37.511  1.00  0.00      BS   O  
ATOM    191  O2P THY B   7       0.462  -9.838 -37.740  1.00  0.00      BS   O  
ATOM    192  C5' THY B   7       1.978 -13.030 -36.236  1.00  0.00      BS   C  
ATOM    193  O5' THY B   7       1.438 -11.668 -36.440  1.00  0.00      BS   O  
ATOM    194  C4' THY B   7       3.184 -12.975 -35.216  1.00  0.00      BS   C  
ATOM    195  O4' THY B   7       4.165 -11.974 -35.681  1.00  0.00      BS   O  
ATOM    196  C3' THY B   7       2.816 -12.648 -33.761  1.00  0.00      BS   C  
ATOM    197  O3' THY B   7       3.517 -13.465 -32.752  1.00  0.00      BS   O  
ATOM    198  C2' THY B   7       3.216 -11.215 -33.693  1.00  0.00      BS   C  
ATOM    199  C1' THY B   7       4.395 -11.109 -34.629  1.00  0.00      BS   C  
ATOM    200  N1  THY B   7       4.637  -9.749 -35.150  1.00  0.00      BS   N  
ATOM    201  C2  THY B   7       5.904  -9.176 -34.936  1.00  0.00      BS   C  
ATOM    202  O2  THY B   7       6.809  -9.665 -34.250  1.00  0.00      BS   O  
ATOM    203  N3  THY B   7       6.020  -7.963 -35.546  1.00  0.00      BS   N  
ATOM    204  C4  THY B   7       5.062  -7.260 -36.292  1.00  0.00      BS   C  
ATOM    205  O4  THY B   7       5.368  -6.215 -36.895  1.00  0.00      BS   O  
ATOM    206  C5  THY B   7       3.768  -7.862 -36.372  1.00  0.00      BS   C  
ATOM    207  C5M THY B   7       2.726  -7.211 -37.218  1.00  0.00      BS   C  
ATOM    208  C6  THY B   7       3.668  -9.100 -35.825  1.00  0.00      BS   C  
ATOM    209  H3  THY B   7       6.893  -7.487 -35.374  1.00  0.00      BS   H  
ATOM    210  H6  THY B   7       2.785  -9.732 -35.923  1.00  0.00      BS   H  
ATOM    211  H1' THY B   7       5.304 -11.457 -34.093  1.00  0.00      BS   H  
ATOM    212  H2' THY B   7       3.505 -10.843 -32.686  1.00  0.00      BS   H  
ATOM    213  H3' THY B   7       1.713 -12.754 -33.673  1.00  0.00      BS   H  
ATOM    214  H4' THY B   7       3.699 -13.959 -35.192  1.00  0.00      BS   H  
ATOM    215  H5' THY B   7       2.265 -13.488 -37.207  1.00  0.00      BS   H  
ATOM    216  H51 THY B   7       2.404  -6.258 -36.745  1.00  0.00      BS   H  
ATOM    217  H52 THY B   7       1.786  -7.800 -37.272  1.00  0.00      BS   H  
ATOM    218  H53 THY B   7       3.115  -7.038 -38.245  1.00  0.00      BS   H  
ATOM    219 H2'' THY B   7       2.379 -10.621 -34.117  1.00  0.00      BS   H  
ATOM    220 H5'' THY B   7       1.262 -13.772 -35.821  1.00  0.00      BS   H  
ATOM    221  P   ADE B   8       3.378 -13.228 -31.213  1.00  0.00      BS   P  
ATOM    222  O1P ADE B   8       3.431 -14.486 -30.522  1.00  0.00      BS   O  
ATOM    223  O2P ADE B   8       2.149 -12.395 -31.000  1.00  0.00      BS   O  
ATOM    224  C5' ADE B   8       5.944 -12.891 -31.216  1.00  0.00      BS   C  
ATOM    225  O5' ADE B   8       4.617 -12.361 -30.812  1.00  0.00      BS   O  
ATOM    226  C4' ADE B   8       7.127 -12.128 -30.654  1.00  0.00      BS   C  
ATOM    227  O4' ADE B   8       7.253 -10.809 -31.371  1.00  0.00      BS   O  
ATOM    228  C3' ADE B   8       7.133 -11.802 -29.111  1.00  0.00      BS   C  
ATOM    229  O3' ADE B   8       8.463 -11.801 -28.522  1.00  0.00      BS   O  
ATOM    230  C2' ADE B   8       6.485 -10.507 -29.084  1.00  0.00      BS   C  
ATOM    231  C1' ADE B   8       6.899  -9.823 -30.406  1.00  0.00      BS   C  
ATOM    232  N1  ADE B   8       5.922  -5.135 -32.529  1.00  0.00      BS   N  
ATOM    233  C2  ADE B   8       7.019  -5.707 -32.022  1.00  0.00      BS   C  
ATOM    234  N3  ADE B   8       7.228  -6.945 -31.404  1.00  0.00      BS   N  
ATOM    235  C4  ADE B   8       6.068  -7.686 -31.576  1.00  0.00      BS   C  
ATOM    236  C5  ADE B   8       4.873  -7.180 -32.076  1.00  0.00      BS   C  
ATOM    237  C6  ADE B   8       4.778  -5.866 -32.560  1.00  0.00      BS   C  
ATOM    238  N6  ADE B   8       3.690  -5.348 -33.132  1.00  0.00      BS   N  
ATOM    239  N7  ADE B   8       3.880  -8.152 -31.826  1.00  0.00      BS   N  
ATOM    240  C8  ADE B   8       4.571  -9.166 -31.273  1.00  0.00      BS   C  
ATOM    241  N9  ADE B   8       5.888  -8.939 -31.032  1.00  0.00      BS   N  
ATOM    242  H2  ADE B   8       7.828  -4.989 -31.878  1.00  0.00      BS   H  
ATOM    243  H8  ADE B   8       4.033 -10.027 -30.878  1.00  0.00      BS   H  
ATOM    244  H1' ADE B   8       7.802  -9.332 -29.986  1.00  0.00      BS   H  
ATOM    245  H2' ADE B   8       6.635  -9.924 -28.149  1.00  0.00      BS   H  
ATOM    246  H3' ADE B   8       6.436 -12.459 -28.549  1.00  0.00      BS   H  
ATOM    247  H4' ADE B   8       8.111 -12.554 -30.947  1.00  0.00      BS   H  
ATOM    248  H5' ADE B   8       6.049 -12.922 -32.322  1.00  0.00      BS   H  
ATOM    249  H61 ADE B   8       2.820  -5.817 -33.293  1.00  0.00      BS   H  
ATOM    250  H62 ADE B   8       3.831  -4.453 -33.554  1.00  0.00      BS   H  
ATOM    251 H2'' ADE B   8       5.380 -10.613 -29.130  1.00  0.00      BS   H  
ATOM    252 H5'' ADE B   8       6.047 -13.931 -30.838  1.00  0.00      BS   H  
ATOM    253  P   THY B   9       8.636 -12.007 -26.976  1.00  0.00      BS   P  
ATOM    254  O1P THY B   9       9.821 -12.804 -26.777  1.00  0.00      BS   O  
ATOM    255  O2P THY B   9       7.344 -12.614 -26.446  1.00  0.00      BS   O  
ATOM    256  C5' THY B   9       9.894  -9.665 -26.847  1.00  0.00      BS   C  
ATOM    257  O5' THY B   9       8.843 -10.550 -26.436  1.00  0.00      BS   O  
ATOM    258  C4' THY B   9       9.388  -8.267 -26.503  1.00  0.00      BS   C  
ATOM    259  O4' THY B   9       8.279  -7.778 -27.313  1.00  0.00      BS   O  
ATOM    260  C3' THY B   9       8.915  -8.044 -25.007  1.00  0.00      BS   C  
ATOM    261  O3' THY B   9       9.469  -6.943 -24.303  1.00  0.00      BS   O  
ATOM    262  C2' THY B   9       7.378  -7.736 -25.196  1.00  0.00      BS   C  
ATOM    263  C1' THY B   9       7.546  -6.903 -26.509  1.00  0.00      BS   C  
ATOM    264  N1  THY B   9       6.339  -6.708 -27.286  1.00  0.00      BS   N  
ATOM    265  C2  THY B   9       6.068  -5.417 -27.782  1.00  0.00      BS   C  
ATOM    266  O2  THY B   9       6.875  -4.426 -27.689  1.00  0.00      BS   O  
ATOM    267  N3  THY B   9       4.863  -5.266 -28.507  1.00  0.00      BS   N  
ATOM    268  C4  THY B   9       3.846  -6.218 -28.482  1.00  0.00      BS   C  
ATOM    269  O4  THY B   9       2.785  -6.019 -29.079  1.00  0.00      BS   O  
ATOM    270  C5  THY B   9       4.198  -7.492 -27.846  1.00  0.00      BS   C  
ATOM    271  C5M THY B   9       3.022  -8.462 -27.682  1.00  0.00      BS   C  
ATOM    272  C6  THY B   9       5.380  -7.598 -27.255  1.00  0.00      BS   C  
ATOM    273  H3  THY B   9       4.574  -4.301 -28.562  1.00  0.00      BS   H  
ATOM    274  H6  THY B   9       5.398  -8.362 -26.478  1.00  0.00      BS   H  
ATOM    275  H1' THY B   9       8.216  -6.029 -26.374  1.00  0.00      BS   H  
ATOM    276  H2' THY B   9       7.074  -7.083 -24.349  1.00  0.00      BS   H  
ATOM    277  H3' THY B   9       9.061  -8.973 -24.415  1.00  0.00      BS   H  
ATOM    278  H4' THY B   9      10.229  -7.563 -26.674  1.00  0.00      BS   H  
ATOM    279  H5' THY B   9      10.072  -9.662 -27.944  1.00  0.00      BS   H  
ATOM    280  H51 THY B   9       2.692  -8.153 -26.667  1.00  0.00      BS   H  
ATOM    281  H52 THY B   9       3.319  -9.531 -27.746  1.00  0.00      BS   H  
ATOM    282  H53 THY B   9       2.186  -8.357 -28.406  1.00  0.00      BS   H  
ATOM    283 H2'' THY B   9       6.708  -8.620 -25.265  1.00  0.00      BS   H  
ATOM    284 H5'' THY B   9      10.782  -9.800 -26.195  1.00  0.00      BS   H  
ATOM    285  P   ADE B  10      10.377  -7.208 -23.105  1.00  0.00      BS   P  
ATOM    286  O1P ADE B  10      11.254  -8.378 -23.338  1.00  0.00      BS   O  
ATOM    287  O2P ADE B  10       9.563  -7.284 -21.854  1.00  0.00      BS   O  
ATOM    288  C5' ADE B  10      11.835  -5.037 -23.962  1.00  0.00      BS   C  
ATOM    289  O5' ADE B  10      11.329  -5.974 -22.955  1.00  0.00      BS   O  
ATOM    290  C4' ADE B  10      11.218  -3.634 -23.811  1.00  0.00      BS   C  
ATOM    291  O4' ADE B  10       9.851  -3.802 -24.313  1.00  0.00      BS   O  
ATOM    292  C3' ADE B  10      11.053  -3.033 -22.404  1.00  0.00      BS   C  
ATOM    293  O3' ADE B  10      11.260  -1.607 -22.318  1.00  0.00      BS   O  
ATOM    294  C2' ADE B  10       9.601  -3.404 -22.101  1.00  0.00      BS   C  
ATOM    295  C1' ADE B  10       8.967  -3.134 -23.435  1.00  0.00      BS   C  
ATOM    296  N1  ADE B  10       4.246  -2.951 -25.852  1.00  0.00      BS   N  
ATOM    297  C2  ADE B  10       5.332  -2.243 -26.005  1.00  0.00      BS   C  
ATOM    298  N3  ADE B  10       6.435  -2.228 -25.276  1.00  0.00      BS   N  
ATOM    299  C4  ADE B  10       6.467  -3.245 -24.443  1.00  0.00      BS   C  
ATOM    300  C5  ADE B  10       5.425  -4.185 -24.229  1.00  0.00      BS   C  
ATOM    301  C6  ADE B  10       4.268  -3.980 -24.988  1.00  0.00      BS   C  
ATOM    302  N6  ADE B  10       3.181  -4.813 -25.064  1.00  0.00      BS   N  
ATOM    303  N7  ADE B  10       5.851  -5.228 -23.316  1.00  0.00      BS   N  
ATOM    304  C8  ADE B  10       7.049  -4.885 -23.041  1.00  0.00      BS   C  
ATOM    305  N9  ADE B  10       7.555  -3.722 -23.630  1.00  0.00      BS   N  
ATOM    306  H2  ADE B  10       5.380  -1.478 -26.780  1.00  0.00      BS   H  
ATOM    307  H8  ADE B  10       7.729  -5.490 -22.440  1.00  0.00      BS   H  
ATOM    308  H1' ADE B  10       9.001  -2.088 -23.809  1.00  0.00      BS   H  
ATOM    309  H2' ADE B  10       9.236  -2.826 -21.226  1.00  0.00      BS   H  
ATOM    310  H3' ADE B  10      11.767  -3.657 -21.824  1.00  0.00      BS   H  
ATOM    311  H4' ADE B  10      11.723  -2.887 -24.460  1.00  0.00      BS   H  
ATOM    312  H5' ADE B  10      11.689  -5.463 -24.978  1.00  0.00      BS   H  
ATOM    313  H61 ADE B  10       3.232  -5.668 -24.547  1.00  0.00      BS   H  
ATOM    314  H62 ADE B  10       2.452  -4.611 -25.716  1.00  0.00      BS   H  
ATOM    315 H2'' ADE B  10       9.633  -4.485 -21.850  1.00  0.00      BS   H  
ATOM    316 H5'' ADE B  10      12.922  -4.908 -23.770  1.00  0.00      BS   H  
ATOM    317  P   GUA B  11      12.557  -1.058 -21.602  1.00  0.00      BS   P  
ATOM    318  O1P GUA B  11      13.754  -1.270 -22.396  1.00  0.00      BS   O  
ATOM    319  O2P GUA B  11      12.466  -1.589 -20.206  1.00  0.00      BS   O  
ATOM    320  C5' GUA B  11      12.649   1.397 -22.645  1.00  0.00      BS   C  
ATOM    321  O5' GUA B  11      12.286   0.486 -21.597  1.00  0.00      BS   O  
ATOM    322  C4' GUA B  11      11.579   2.545 -22.704  1.00  0.00      BS   C  
ATOM    323  O4' GUA B  11      10.291   2.129 -23.172  1.00  0.00      BS   O  
ATOM    324  C3' GUA B  11      11.306   3.447 -21.454  1.00  0.00      BS   C  
ATOM    325  O3' GUA B  11      11.123   4.806 -21.870  1.00  0.00      BS   O  
ATOM    326  C2' GUA B  11      10.011   2.797 -20.950  1.00  0.00      BS   C  
ATOM    327  C1' GUA B  11       9.245   2.474 -22.198  1.00  0.00      BS   C  
ATOM    328  N1  GUA B  11       4.944   0.552 -24.051  1.00  0.00      BS   N  
ATOM    329  C2  GUA B  11       5.556   1.768 -24.347  1.00  0.00      BS   C  
ATOM    330  N2  GUA B  11       5.095   2.489 -25.381  1.00  0.00      BS   N  
ATOM    331  N3  GUA B  11       6.691   2.126 -23.805  1.00  0.00      BS   N  
ATOM    332  C4  GUA B  11       7.114   1.230 -22.882  1.00  0.00      BS   C  
ATOM    333  C5  GUA B  11       6.584   0.053 -22.519  1.00  0.00      BS   C  
ATOM    334  C6  GUA B  11       5.287  -0.285 -22.987  1.00  0.00      BS   C  
ATOM    335  O6  GUA B  11       4.713  -1.337 -22.669  1.00  0.00      BS   O  
ATOM    336  N7  GUA B  11       7.373  -0.561 -21.478  1.00  0.00      BS   N  
ATOM    337  C8  GUA B  11       8.359   0.231 -21.296  1.00  0.00      BS   C  
ATOM    338  N9  GUA B  11       8.306   1.357 -22.153  1.00  0.00      BS   N  
ATOM    339  H1  GUA B  11       4.038   0.312 -24.427  1.00  0.00      BS   H  
ATOM    340  H8  GUA B  11       9.206   0.068 -20.630  1.00  0.00      BS   H  
ATOM    341  H1' GUA B  11       8.764   3.381 -22.626  1.00  0.00      BS   H  
ATOM    342  H2' GUA B  11       9.362   3.457 -20.333  1.00  0.00      BS   H  
ATOM    343  H21 GUA B  11       4.116   2.537 -25.578  1.00  0.00      BS   H  
ATOM    344  H3' GUA B  11      12.178   3.317 -20.780  1.00  0.00      BS   H  
ATOM    345  H22 GUA B  11       5.576   3.346 -25.563  1.00  0.00      BS   H  
ATOM    346  H4' GUA B  11      11.964   3.276 -23.447  1.00  0.00      BS   H  
ATOM    347  H5' GUA B  11      12.684   0.899 -23.638  1.00  0.00      BS   H  
ATOM    348 H2'' GUA B  11      10.266   1.910 -20.332  1.00  0.00      BS   H  
ATOM    349 H5'' GUA B  11      13.656   1.760 -22.346  1.00  0.00      BS   H  
ATOM    350  P   CYT B  12      10.897   5.925 -20.844  1.00  0.00      BS   P  
ATOM    351  O1P CYT B  12      11.728   7.111 -21.249  1.00  0.00      BS   O  
ATOM    352  O2P CYT B  12      10.958   5.535 -19.435  1.00  0.00      BS   O  
ATOM    353  C5' CYT B  12       9.001   7.365 -21.968  1.00  0.00      BS   C  
ATOM    354  O5' CYT B  12       9.409   6.248 -21.114  1.00  0.00      BS   O  
ATOM    355  C4' CYT B  12       7.515   7.385 -22.275  1.00  0.00      BS   C  
ATOM    356  O4' CYT B  12       7.003   6.037 -22.823  1.00  0.00      BS   O  
ATOM    357  C3' CYT B  12       6.826   7.614 -20.900  1.00  0.00      BS   C  
ATOM    358  O3' CYT B  12       6.775   8.998 -20.562  1.00  0.00      BS   O  
ATOM    359  C2' CYT B  12       5.403   7.100 -21.328  1.00  0.00      BS   C  
ATOM    360  C1' CYT B  12       5.680   5.850 -22.285  1.00  0.00      BS   C  
ATOM    361  N1  CYT B  12       5.549   4.485 -21.673  1.00  0.00      BS   N  
ATOM    362  C2  CYT B  12       4.458   3.633 -21.835  1.00  0.00      BS   C  
ATOM    363  O2  CYT B  12       3.515   4.050 -22.547  1.00  0.00      BS   O  
ATOM    364  N3  CYT B  12       4.337   2.513 -21.141  1.00  0.00      BS   N  
ATOM    365  C4  CYT B  12       5.257   2.151 -20.263  1.00  0.00      BS   C  
ATOM    366  N4  CYT B  12       5.138   0.907 -19.725  1.00  0.00      BS   N  
ATOM    367  C5  CYT B  12       6.318   3.057 -19.877  1.00  0.00      BS   C  
ATOM    368  C6  CYT B  12       6.461   4.130 -20.689  1.00  0.00      BS   C  
ATOM    369  H5  CYT B  12       7.081   2.751 -19.162  1.00  0.00      BS   H  
ATOM    370  H6  CYT B  12       7.258   4.870 -20.610  1.00  0.00      BS   H  
ATOM    371  H1' CYT B  12       4.973   5.994 -23.130  1.00  0.00      BS   H  
ATOM    372  H2' CYT B  12       4.923   7.831 -22.011  1.00  0.00      BS   H  
ATOM    373  H3' CYT B  12       7.267   6.899 -20.172  1.00  0.00      BS   H  
ATOM    374  H4' CYT B  12       7.141   8.213 -22.914  1.00  0.00      BS   H  
ATOM    375  H41 CYT B  12       4.332   0.452 -20.101  1.00  0.00      BS   H  
ATOM    376  H5' CYT B  12       9.581   7.464 -22.911  1.00  0.00      BS   H  
ATOM    377  H42 CYT B  12       5.800   0.434 -19.142  1.00  0.00      BS   H  
ATOM    378 H2'' CYT B  12       4.889   6.771 -20.399  1.00  0.00      BS   H  
ATOM    379 H5'' CYT B  12       9.325   8.287 -21.440  1.00  0.00      BS   H  
ATOM    380  P   THY B  13       6.742   9.193 -19.000  1.00  0.00      BS   P  
ATOM    381  O1P THY B  13       7.210  10.552 -18.740  1.00  0.00      BS   O  
ATOM    382  O2P THY B  13       7.411   8.056 -18.353  1.00  0.00      BS   O  
ATOM    383  C5' THY B  13       4.303  10.111 -19.062  1.00  0.00      BS   C  
ATOM    384  O5' THY B  13       5.223   9.114 -18.684  1.00  0.00      BS   O  
ATOM    385  C4' THY B  13       2.888   9.629 -18.940  1.00  0.00      BS   C  
ATOM    386  O4' THY B  13       2.814   8.359 -19.716  1.00  0.00      BS   O  
ATOM    387  C3' THY B  13       2.524   9.333 -17.481  1.00  0.00      BS   C  
ATOM    388  O3' THY B  13       2.089  10.526 -16.744  1.00  0.00      BS   O  
ATOM    389  C2' THY B  13       1.348   8.374 -17.837  1.00  0.00      BS   C  
ATOM    390  C1' THY B  13       1.860   7.514 -19.060  1.00  0.00      BS   C  
ATOM    391  N1  THY B  13       2.437   6.239 -18.536  1.00  0.00      BS   N  
ATOM    392  C2  THY B  13       1.521   5.236 -18.313  1.00  0.00      BS   C  
ATOM    393  O2  THY B  13       0.334   5.322 -18.548  1.00  0.00      BS   O  
ATOM    394  N3  THY B  13       2.008   4.124 -17.762  1.00  0.00      BS   N  
ATOM    395  C4  THY B  13       3.298   3.888 -17.473  1.00  0.00      BS   C  
ATOM    396  O4  THY B  13       3.640   2.770 -17.120  1.00  0.00      BS   O  
ATOM    397  C5  THY B  13       4.187   4.972 -17.550  1.00  0.00      BS   C  
ATOM    398  C5M THY B  13       5.522   4.782 -16.919  1.00  0.00      BS   C  
ATOM    399  C6  THY B  13       3.808   6.098 -18.188  1.00  0.00      BS   C  
ATOM    400  H3  THY B  13       1.338   3.419 -17.489  1.00  0.00      BS   H  
ATOM    401  H6  THY B  13       4.459   6.964 -18.316  1.00  0.00      BS   H  
ATOM    402  H1' THY B  13       1.147   7.325 -19.890  1.00  0.00      BS   H  
ATOM    403  H2' THY B  13       0.531   9.072 -18.122  1.00  0.00      BS   H  
ATOM    404  H3' THY B  13       3.372   8.742 -17.075  1.00  0.00      BS   H  
ATOM    405  H4' THY B  13       2.164  10.268 -19.490  1.00  0.00      BS   H  
ATOM    406  H5' THY B  13       4.511  10.498 -20.082  1.00  0.00      BS   H  
ATOM    407  H51 THY B  13       6.234   4.197 -17.538  1.00  0.00      BS   H  
ATOM    408  H52 THY B  13       5.627   4.046 -16.094  1.00  0.00      BS   H  
ATOM    409  H53 THY B  13       5.899   5.794 -16.659  1.00  0.00      BS   H  
ATOM    410 H2'' THY B  13       1.033   7.728 -16.990  1.00  0.00      BS   H  
ATOM    411 H5'' THY B  13       4.437  10.955 -18.351  1.00  0.00      BS   H  
ATOM    412  P   THY B  14       1.995  10.144 -15.163  1.00  0.00      BS   P  
ATOM    413  O1P THY B  14       2.001  11.412 -14.377  1.00  0.00      BS   O  
ATOM    414  O2P THY B  14       3.109   9.229 -14.905  1.00  0.00      BS   O  
ATOM    415  C5' THY B  14      -0.663   9.843 -15.484  1.00  0.00      BS   C  
ATOM    416  O5' THY B  14       0.604   9.430 -14.902  1.00  0.00      BS   O  
ATOM    417  C4' THY B  14      -1.784   8.977 -14.868  1.00  0.00      BS   C  
ATOM    418  O4' THY B  14      -1.713   7.691 -15.444  1.00  0.00      BS   O  
ATOM    419  C3' THY B  14      -1.635   8.691 -13.305  1.00  0.00      BS   C  
ATOM    420  O3' THY B  14      -2.406   9.549 -12.484  1.00  0.00      BS   O  
ATOM    421  C2' THY B  14      -2.332   7.358 -13.204  1.00  0.00      BS   C  
ATOM    422  C1' THY B  14      -1.983   6.645 -14.563  1.00  0.00      BS   C  
ATOM    423  N1  THY B  14      -0.820   5.717 -14.433  1.00  0.00      BS   N  
ATOM    424  C2  THY B  14      -0.970   4.345 -14.191  1.00  0.00      BS   C  
ATOM    425  O2  THY B  14      -2.046   3.838 -14.008  1.00  0.00      BS   O  
ATOM    426  N3  THY B  14       0.173   3.639 -14.182  1.00  0.00      BS   N  
ATOM    427  C4  THY B  14       1.450   4.048 -14.375  1.00  0.00      BS   C  
ATOM    428  O4  THY B  14       2.342   3.217 -14.436  1.00  0.00      BS   O  
ATOM    429  C5  THY B  14       1.590   5.458 -14.536  1.00  0.00      BS   C  
ATOM    430  C5M THY B  14       2.905   5.978 -14.731  1.00  0.00      BS   C  
ATOM    431  C6  THY B  14       0.465   6.232 -14.614  1.00  0.00      BS   C  
ATOM    432  H3  THY B  14       0.081   2.664 -13.936  1.00  0.00      BS   H  
ATOM    433  H6  THY B  14       0.535   7.287 -14.875  1.00  0.00      BS   H  
ATOM    434  H1' THY B  14      -2.842   6.072 -14.973  1.00  0.00      BS   H  
ATOM    435  H2' THY B  14      -3.430   7.453 -13.067  1.00  0.00      BS   H  
ATOM    436  H3' THY B  14      -0.558   8.633 -13.037  1.00  0.00      BS   H  
ATOM    437  H4' THY B  14      -2.758   9.357 -15.243  1.00  0.00      BS   H  
ATOM    438  H5' THY B  14      -0.691   9.706 -16.586  1.00  0.00      BS   H  
ATOM    439  H51 THY B  14       2.906   6.500 -15.713  1.00  0.00      BS   H  
ATOM    440  H52 THY B  14       3.730   5.233 -14.709  1.00  0.00      BS   H  
ATOM    441  H53 THY B  14       3.233   6.776 -14.031  1.00  0.00      BS   H  
ATOM    442 H2'' THY B  14      -1.886   6.732 -12.400  1.00  0.00      BS   H  
ATOM    443 H5'' THY B  14      -0.855  10.917 -15.274  1.00  0.00      BS   H  
ATOM    444  P   ADE B  15      -2.263   9.507 -10.914  1.00  0.00      BS   P  
ATOM    445  O1P ADE B  15      -2.983  10.684 -10.432  1.00  0.00      BS   O  
ATOM    446  O2P ADE B  15      -0.837   9.442 -10.625  1.00  0.00      BS   O  
ATOM    447  C5' ADE B  15      -4.376   8.086 -10.529  1.00  0.00      BS   C  
ATOM    448  O5' ADE B  15      -2.988   8.241 -10.429  1.00  0.00      BS   O  
ATOM    449  C4' ADE B  15      -4.873   6.854  -9.777  1.00  0.00      BS   C  
ATOM    450  O4' ADE B  15      -4.180   5.659 -10.164  1.00  0.00      BS   O  
ATOM    451  C3' ADE B  15      -4.701   6.913  -8.274  1.00  0.00      BS   C  
ATOM    452  O3' ADE B  15      -5.821   6.435  -7.473  1.00  0.00      BS   O  
ATOM    453  C2' ADE B  15      -3.370   6.227  -8.049  1.00  0.00      BS   C  
ATOM    454  C1' ADE B  15      -3.369   5.158  -9.105  1.00  0.00      BS   C  
ATOM    455  N1  ADE B  15      -0.310   1.304 -10.575  1.00  0.00      BS   N  
ATOM    456  C2  ADE B  15      -1.618   1.391 -10.350  1.00  0.00      BS   C  
ATOM    457  N3  ADE B  15      -2.410   2.456 -10.073  1.00  0.00      BS   N  
ATOM    458  C4  ADE B  15      -1.672   3.546  -9.987  1.00  0.00      BS   C  
ATOM    459  C5  ADE B  15      -0.379   3.656 -10.420  1.00  0.00      BS   C  
ATOM    460  C6  ADE B  15       0.360   2.447 -10.719  1.00  0.00      BS   C  
ATOM    461  N6  ADE B  15       1.702   2.489 -10.971  1.00  0.00      BS   N  
ATOM    462  N7  ADE B  15       0.015   5.080 -10.371  1.00  0.00      BS   N  
ATOM    463  C8  ADE B  15      -1.051   5.669  -9.938  1.00  0.00      BS   C  
ATOM    464  N9  ADE B  15      -2.051   4.775  -9.634  1.00  0.00      BS   N  
ATOM    465  H2  ADE B  15      -2.181   0.458 -10.381  1.00  0.00      BS   H  
ATOM    466  H8  ADE B  15      -1.196   6.749  -9.888  1.00  0.00      BS   H  
ATOM    467  H1' ADE B  15      -3.908   4.260  -8.734  1.00  0.00      BS   H  
ATOM    468  H2' ADE B  15      -3.214   5.622  -7.130  1.00  0.00      BS   H  
ATOM    469  H3' ADE B  15      -4.615   8.002  -8.067  1.00  0.00      BS   H  
ATOM    470  H4' ADE B  15      -5.951   6.691  -9.991  1.00  0.00      BS   H  
ATOM    471  H5' ADE B  15      -4.632   8.028 -11.608  1.00  0.00      BS   H  
ATOM    472  H61 ADE B  15       2.245   1.737 -11.346  1.00  0.00      BS   H  
ATOM    473  H62 ADE B  15       2.082   3.412 -10.899  1.00  0.00      BS   H  
ATOM    474 H2'' ADE B  15      -2.516   6.923  -8.196  1.00  0.00      BS   H  
ATOM    475 H5'' ADE B  15      -4.920   8.965 -10.120  1.00  0.00      BS   H  
ATOM    476  P   CYT B  16      -5.804   6.602  -5.959  1.00  0.00      BS   P  
ATOM    477  O1P CYT B  16      -7.217   6.806  -5.687  1.00  0.00      BS   O  
ATOM    478  O2P CYT B  16      -4.923   7.718  -5.578  1.00  0.00      BS   O  
ATOM    479  C5' CYT B  16      -6.118   4.094  -5.674  1.00  0.00      BS   C  
ATOM    480  O5' CYT B  16      -5.333   5.297  -5.321  1.00  0.00      BS   O  
ATOM    481  C4' CYT B  16      -5.175   2.860  -5.515  1.00  0.00      BS   C  
ATOM    482  O4' CYT B  16      -3.948   3.019  -6.333  1.00  0.00      BS   O  
ATOM    483  C3' CYT B  16      -4.715   2.660  -3.977  1.00  0.00      BS   C  
ATOM    484  O3' CYT B  16      -4.970   1.326  -3.591  1.00  0.00      BS   O  
ATOM    485  C2' CYT B  16      -3.233   2.941  -4.088  1.00  0.00      BS   C  
ATOM    486  C1' CYT B  16      -2.953   2.373  -5.537  1.00  0.00      BS   C  
ATOM    487  N1  CYT B  16      -1.679   2.746  -6.079  1.00  0.00      BS   N  
ATOM    488  C2  CYT B  16      -0.907   1.674  -6.664  1.00  0.00      BS   C  
ATOM    489  O2  CYT B  16      -1.403   0.489  -6.765  1.00  0.00      BS   O  
ATOM    490  N3  CYT B  16       0.296   1.957  -7.165  1.00  0.00      BS   N  
ATOM    491  C4  CYT B  16       0.726   3.207  -7.184  1.00  0.00      BS   C  
ATOM    492  N4  CYT B  16       1.816   3.415  -7.836  1.00  0.00      BS   N  
ATOM    493  C5  CYT B  16       0.028   4.254  -6.659  1.00  0.00      BS   C  
ATOM    494  C6  CYT B  16      -1.173   4.004  -6.075  1.00  0.00      BS   C  
ATOM    495  H5  CYT B  16       0.465   5.253  -6.674  1.00  0.00      BS   H  
ATOM    496  H6  CYT B  16      -1.788   4.796  -5.644  1.00  0.00      BS   H  
ATOM    497  H1' CYT B  16      -3.278   1.317  -5.657  1.00  0.00      BS   H  
ATOM    498  H2' CYT B  16      -2.582   2.540  -3.283  1.00  0.00      BS   H  
ATOM    499  H3' CYT B  16      -5.139   3.276  -3.156  1.00  0.00      BS   H  
ATOM    500  H4' CYT B  16      -5.679   1.963  -5.934  1.00  0.00      BS   H  
ATOM    501  H41 CYT B  16       2.300   2.577  -8.087  1.00  0.00      BS   H  
ATOM    502  H5' CYT B  16      -6.404   4.056  -6.747  1.00  0.00      BS   H  
ATOM    503  H42 CYT B  16       2.234   4.279  -8.117  1.00  0.00      BS   H  
ATOM    504 H2'' CYT B  16      -3.241   4.052  -4.084  1.00  0.00      BS   H  
ATOM    505 H5'' CYT B  16      -6.988   3.981  -4.993  1.00  0.00      BS   H  
ATOM    506  P   ADE B  17      -4.800   0.930  -2.010  1.00  0.00      BS   P  
ATOM    507  O1P ADE B  17      -5.666  -0.181  -1.745  1.00  0.00      BS   O  
ATOM    508  O2P ADE B  17      -4.889   2.067  -1.058  1.00  0.00      BS   O  
ATOM    509  C5' ADE B  17      -2.840  -0.571  -1.139  1.00  0.00      BS   C  
ATOM    510  O5' ADE B  17      -3.355   0.403  -2.076  1.00  0.00      BS   O  
ATOM    511  C4' ADE B  17      -1.614  -0.014  -0.434  1.00  0.00      BS   C  
ATOM    512  O4' ADE B  17      -0.635   0.324  -1.463  1.00  0.00      BS   O  
ATOM    513  C3' ADE B  17      -1.682   1.243   0.571  1.00  0.00      BS   C  
ATOM    514  O3' ADE B  17      -1.016   1.044   1.818  1.00  0.00      BS   O  
ATOM    515  C2' ADE B  17      -0.999   2.321  -0.285  1.00  0.00      BS   C  
ATOM    516  C1' ADE B  17       0.080   1.466  -0.975  1.00  0.00      BS   C  
ATOM    517  N1  ADE B  17       3.856   1.178  -4.400  1.00  0.00      BS   N  
ATOM    518  C2  ADE B  17       3.457   0.373  -3.394  1.00  0.00      BS   C  
ATOM    519  N3  ADE B  17       2.486   0.532  -2.507  1.00  0.00      BS   N  
ATOM    520  C4  ADE B  17       1.796   1.608  -2.786  1.00  0.00      BS   C  
ATOM    521  C5  ADE B  17       2.064   2.594  -3.778  1.00  0.00      BS   C  
ATOM    522  C6  ADE B  17       3.205   2.354  -4.574  1.00  0.00      BS   C  
ATOM    523  N6  ADE B  17       3.781   3.204  -5.416  1.00  0.00      BS   N  
ATOM    524  N7  ADE B  17       1.129   3.629  -3.699  1.00  0.00      BS   N  
ATOM    525  C8  ADE B  17       0.414   3.269  -2.703  1.00  0.00      BS   C  
ATOM    526  N9  ADE B  17       0.732   2.086  -2.078  1.00  0.00      BS   N  
ATOM    527  H2  ADE B  17       3.991  -0.576  -3.436  1.00  0.00      BS   H  
ATOM    528  H8  ADE B  17      -0.484   3.745  -2.308  1.00  0.00      BS   H  
ATOM    529  H1' ADE B  17       0.822   1.170  -0.204  1.00  0.00      BS   H  
ATOM    530  H2' ADE B  17      -0.636   3.132   0.381  1.00  0.00      BS   H  
ATOM    531  H3' ADE B  17      -2.759   1.507   0.643  1.00  0.00      BS   H  
ATOM    532  H4' ADE B  17      -1.165  -0.832   0.169  1.00  0.00      BS   H  
ATOM    533  H5' ADE B  17      -2.508  -1.488  -1.674  1.00  0.00      BS   H  
ATOM    534  H61 ADE B  17       4.673   2.940  -5.783  1.00  0.00      BS   H  
ATOM    535  H62 ADE B  17       3.550   4.177  -5.459  1.00  0.00      BS   H  
ATOM    536 H2'' ADE B  17      -1.696   2.741  -1.041  1.00  0.00      BS   H  
ATOM    537 H5'' ADE B  17      -3.631  -0.876  -0.421  1.00  0.00      BS   H  
ATOM    538  P   ADE B  18      -1.791   0.277   2.964  1.00  0.00      BS   P  
ATOM    539  O1P ADE B  18      -2.612  -0.788   2.268  1.00  0.00      BS   O  
ATOM    540  O2P ADE B  18      -2.629   1.252   3.721  1.00  0.00      BS   O  
ATOM    541  C5' ADE B  18       0.132  -1.454   3.245  1.00  0.00      BS   C  
ATOM    542  O5' ADE B  18      -0.725  -0.432   3.786  1.00  0.00      BS   O  
ATOM    543  C4' ADE B  18       1.688  -1.102   3.159  1.00  0.00      BS   C  
ATOM    544  O4' ADE B  18       1.981  -0.252   2.059  1.00  0.00      BS   O  
ATOM    545  C3' ADE B  18       2.203  -0.211   4.365  1.00  0.00      BS   C  
ATOM    546  O3' ADE B  18       3.218  -0.948   5.212  1.00  0.00      BS   O  
ATOM    547  C2' ADE B  18       2.860   0.977   3.690  1.00  0.00      BS   C  
ATOM    548  C1' ADE B  18       3.161   0.354   2.361  1.00  0.00      BS   C  
ATOM    549  N1  ADE B  18       6.216   1.863  -1.595  1.00  0.00      BS   N  
ATOM    550  C2  ADE B  18       6.199   0.786  -0.862  1.00  0.00      BS   C  
ATOM    551  N3  ADE B  18       5.429   0.465   0.277  1.00  0.00      BS   N  
ATOM    552  C4  ADE B  18       4.432   1.343   0.372  1.00  0.00      BS   C  
ATOM    553  C5  ADE B  18       4.184   2.457  -0.366  1.00  0.00      BS   C  
ATOM    554  C6  ADE B  18       5.169   2.711  -1.423  1.00  0.00      BS   C  
ATOM    555  N6  ADE B  18       5.090   3.825  -2.128  1.00  0.00      BS   N  
ATOM    556  N7  ADE B  18       3.056   3.128   0.072  1.00  0.00      BS   N  
ATOM    557  C8  ADE B  18       2.618   2.376   1.034  1.00  0.00      BS   C  
ATOM    558  N9  ADE B  18       3.417   1.276   1.266  1.00  0.00      BS   N  
ATOM    559  H2  ADE B  18       7.032   0.132  -1.120  1.00  0.00      BS   H  
ATOM    560  H8  ADE B  18       1.663   2.441   1.556  1.00  0.00      BS   H  
ATOM    561  H1' ADE B  18       3.872  -0.497   2.296  1.00  0.00      BS   H  
ATOM    562  H2' ADE B  18       3.743   1.277   4.293  1.00  0.00      BS   H  
ATOM    563  H3' ADE B  18       1.186   0.015   4.751  1.00  0.00      BS   H  
ATOM    564  H4' ADE B  18       2.338  -2.003   3.140  1.00  0.00      BS   H  
ATOM    565  H5' ADE B  18      -0.082  -1.791   2.209  1.00  0.00      BS   H  
ATOM    566  H61 ADE B  18       5.535   3.949  -3.014  1.00  0.00      BS   H  
ATOM    567  H62 ADE B  18       4.334   4.468  -2.000  1.00  0.00      BS   H  
ATOM    568 H2'' ADE B  18       2.203   1.871   3.638  1.00  0.00      BS   H  
ATOM    569 H5'' ADE B  18      -0.085  -2.341   3.878  1.00  0.00      BS   H  
ATOM    570  P   CYT B  19       3.276  -0.386   6.708  1.00  0.00      BS   P  
ATOM    571  O1P CYT B  19       3.341  -1.500   7.667  1.00  0.00      BS   O  
ATOM    572  O2P CYT B  19       2.269   0.693   6.885  1.00  0.00      BS   O  
ATOM    573  C5' CYT B  19       5.970  -0.378   6.411  1.00  0.00      BS   C  
ATOM    574  O5' CYT B  19       4.708   0.312   6.658  1.00  0.00      BS   O  
ATOM    575  C4' CYT B  19       6.974   0.483   5.631  1.00  0.00      BS   C  
ATOM    576  O4' CYT B  19       6.518   1.116   4.462  1.00  0.00      BS   O  
ATOM    577  C3' CYT B  19       7.480   1.752   6.419  1.00  0.00      BS   C  
ATOM    578  O3' CYT B  19       8.539   1.461   7.391  1.00  0.00      BS   O  
ATOM    579  C2' CYT B  19       8.051   2.651   5.297  1.00  0.00      BS   C  
ATOM    580  C1' CYT B  19       7.492   2.004   4.000  1.00  0.00      BS   C  
ATOM    581  N1  CYT B  19       6.830   2.938   3.144  1.00  0.00      BS   N  
ATOM    582  C2  CYT B  19       7.642   3.559   2.271  1.00  0.00      BS   C  
ATOM    583  O2  CYT B  19       8.872   3.203   2.248  1.00  0.00      BS   O  
ATOM    584  N3  CYT B  19       7.120   4.372   1.382  1.00  0.00      BS   N  
ATOM    585  C4  CYT B  19       5.851   4.803   1.493  1.00  0.00      BS   C  
ATOM    586  N4  CYT B  19       5.290   5.568   0.499  1.00  0.00      BS   N  
ATOM    587  C5  CYT B  19       4.993   4.325   2.507  1.00  0.00      BS   C  
ATOM    588  C6  CYT B  19       5.491   3.378   3.278  1.00  0.00      BS   C  
ATOM    589  H5  CYT B  19       3.964   4.671   2.605  1.00  0.00      BS   H  
ATOM    590  H6  CYT B  19       4.962   3.027   4.164  1.00  0.00      BS   H  
ATOM    591  H1' CYT B  19       8.289   1.362   3.567  1.00  0.00      BS   H  
ATOM    592  H2' CYT B  19       9.149   2.770   5.170  1.00  0.00      BS   H  
ATOM    593  H3' CYT B  19       6.546   2.020   6.958  1.00  0.00      BS   H  
ATOM    594  H4' CYT B  19       7.822  -0.154   5.303  1.00  0.00      BS   H  
ATOM    595  H41 CYT B  19       5.839   5.872  -0.279  1.00  0.00      BS   H  
ATOM    596  H5' CYT B  19       5.854  -1.291   5.787  1.00  0.00      BS   H  
ATOM    597  H42 CYT B  19       4.296   5.650   0.436  1.00  0.00      BS   H  
ATOM    598 H2'' CYT B  19       7.602   3.636   5.547  1.00  0.00      BS   H  
ATOM    599 H5'' CYT B  19       6.371  -0.643   7.412  1.00  0.00      BS   H  
ATOM    600  P   ADE B  20       9.060   2.664   8.343  1.00  0.00      BS   P  
ATOM    601  O1P ADE B  20       9.676   1.951   9.509  1.00  0.00      BS   O  
ATOM    602  O2P ADE B  20       8.039   3.662   8.654  1.00  0.00      BS   O  
ATOM    603  C5' ADE B  20      11.206   2.598   6.963  1.00  0.00      BS   C  
ATOM    604  O5' ADE B  20      10.133   3.387   7.466  1.00  0.00      BS   O  
ATOM    605  C4' ADE B  20      12.263   3.567   6.317  1.00  0.00      BS   C  
ATOM    606  O4' ADE B  20      11.748   4.287   5.196  1.00  0.00      BS   O  
ATOM    607  C3' ADE B  20      12.766   4.611   7.340  1.00  0.00      BS   C  
ATOM    608  O3' ADE B  20      14.206   4.777   7.392  1.00  0.00      BS   O  
ATOM    609  C2' ADE B  20      12.029   5.870   6.961  1.00  0.00      BS   C  
ATOM    610  C1' ADE B  20      11.762   5.703   5.383  1.00  0.00      BS   C  
ATOM    611  N1  ADE B  20       9.267   8.936   2.040  1.00  0.00      BS   N  
ATOM    612  C2  ADE B  20      10.561   8.862   2.495  1.00  0.00      BS   C  
ATOM    613  N3  ADE B  20      11.172   8.040   3.396  1.00  0.00      BS   N  
ATOM    614  C4  ADE B  20      10.247   7.219   3.991  1.00  0.00      BS   C  
ATOM    615  C5  ADE B  20       8.863   7.273   3.787  1.00  0.00      BS   C  
ATOM    616  C6  ADE B  20       8.383   8.148   2.727  1.00  0.00      BS   C  
ATOM    617  N6  ADE B  20       7.123   8.283   2.276  1.00  0.00      BS   N  
ATOM    618  N7  ADE B  20       8.191   6.378   4.603  1.00  0.00      BS   N  
ATOM    619  C8  ADE B  20       9.162   5.821   5.297  1.00  0.00      BS   C  
ATOM    620  N9  ADE B  20      10.458   6.226   4.912  1.00  0.00      BS   N  
ATOM    621  H2  ADE B  20      11.235   9.491   1.915  1.00  0.00      BS   H  
ATOM    622  H8  ADE B  20       9.068   5.018   6.028  1.00  0.00      BS   H  
ATOM    623  H1' ADE B  20      12.623   6.138   4.833  1.00  0.00      BS   H  
ATOM    624  H2' ADE B  20      12.570   6.826   7.129  1.00  0.00      BS   H  
ATOM    625  H3' ADE B  20      12.435   4.262   8.342  1.00  0.00      BS   H  
ATOM    626  H4' ADE B  20      13.091   2.955   5.900  1.00  0.00      BS   H  
ATOM    627  H5' ADE B  20      10.807   1.928   6.173  1.00  0.00      BS   H  
ATOM    628  H61 ADE B  20       6.883   8.911   1.535  1.00  0.00      BS   H  
ATOM    629  H62 ADE B  20       6.338   7.957   2.802  1.00  0.00      BS   H  
ATOM    630  H3T ADE B  20      14.340   5.524   7.979  1.00  0.00      BS   H  
ATOM    631 H2'' ADE B  20      11.136   5.893   7.622  1.00  0.00      BS   H  
ATOM    632 H5'' ADE B  20      11.727   2.046   7.774  1.00  0.00      BS   H  
TER   
ATOM    633  C5' URA R   1       9.726  15.240  -5.115  1.00  0.00      R    C  
ATOM    634  O5' URA R   1       8.338  14.713  -5.203  1.00  0.00      R    O  
ATOM    635  C4' URA R   1      10.693  14.551  -4.078  1.00  0.00      R    C  
ATOM    636  O4' URA R   1      10.118  14.373  -2.724  1.00  0.00      R    O  
ATOM    637  C3' URA R   1      11.108  13.107  -4.428  1.00  0.00      R    C  
ATOM    638  O3' URA R   1      12.070  13.181  -5.530  1.00  0.00      R    O  
ATOM    639  C2' URA R   1      11.519  12.493  -3.045  1.00  0.00      R    C  
ATOM    640  O2' URA R   1      12.899  12.656  -2.800  1.00  0.00      R    O  
ATOM    641  C1' URA R   1      10.607  13.214  -2.084  1.00  0.00      R    C  
ATOM    642  N1  URA R   1       9.463  12.324  -1.635  1.00  0.00      R    N  
ATOM    643  C2  URA R   1       9.676  11.616  -0.434  1.00  0.00      R    C  
ATOM    644  O2  URA R   1      10.730  11.651   0.213  1.00  0.00      R    O  
ATOM    645  N3  URA R   1       8.576  10.784  -0.098  1.00  0.00      R    N  
ATOM    646  C4  URA R   1       7.350  10.658  -0.769  1.00  0.00      R    C  
ATOM    647  O4  URA R   1       6.471   9.976  -0.226  1.00  0.00      R    O  
ATOM    648  C5  URA R   1       7.146  11.520  -1.914  1.00  0.00      R    C  
ATOM    649  C6  URA R   1       8.258  12.211  -2.321  1.00  0.00      R    C  
ATOM    650  H3  URA R   1       8.767  10.166   0.677  1.00  0.00      R    H  
ATOM    651  H5  URA R   1       6.209  11.343  -2.442  1.00  0.00      R    H  
ATOM    652  H6  URA R   1       8.462  12.621  -3.310  1.00  0.00      R    H  
ATOM    653  H1' URA R   1      11.214  13.541  -1.214  1.00  0.00      R    H  
ATOM    654  H2' URA R   1      13.265  11.780  -2.940  1.00  0.00      R    H  
ATOM    655  H3' URA R   1      10.184  12.598  -4.776  1.00  0.00      R    H  
ATOM    656  H4' URA R   1      11.650  15.106  -3.977  1.00  0.00      R    H  
ATOM    657  H5' URA R   1       9.607  16.321  -4.886  1.00  0.00      R    H  
ATOM    658  H5T URA R   1       7.983  14.692  -6.095  1.00  0.00      R    H  
ATOM    659 H2'' URA R   1      11.375  11.392  -3.010  1.00  0.00      R    H  
ATOM    660 H5'' URA R   1      10.166  15.023  -6.112  1.00  0.00      R    H  
ATOM    661  P   GUA R   2      12.653  11.949  -6.295  1.00  0.00      R    P  
ATOM    662  O1P GUA R   2      13.902  12.472  -6.818  1.00  0.00      R    O  
ATOM    663  O2P GUA R   2      11.563  11.678  -7.207  1.00  0.00      R    O  
ATOM    664  C5' GUA R   2      14.236  10.396  -4.904  1.00  0.00      R    C  
ATOM    665  O5' GUA R   2      12.867  10.718  -5.305  1.00  0.00      R    O  
ATOM    666  C4' GUA R   2      14.289   9.444  -3.746  1.00  0.00      R    C  
ATOM    667  O4' GUA R   2      13.426   9.764  -2.611  1.00  0.00      R    O  
ATOM    668  C3' GUA R   2      13.822   8.016  -4.089  1.00  0.00      R    C  
ATOM    669  O3' GUA R   2      14.815   7.399  -4.961  1.00  0.00      R    O  
ATOM    670  C2' GUA R   2      13.653   7.427  -2.726  1.00  0.00      R    C  
ATOM    671  O2' GUA R   2      14.803   7.001  -2.059  1.00  0.00      R    O  
ATOM    672  C1' GUA R   2      12.975   8.556  -2.027  1.00  0.00      R    C  
ATOM    673  N1  GUA R   2       8.935   6.069  -0.245  1.00  0.00      R    N  
ATOM    674  C2  GUA R   2      10.247   6.023   0.163  1.00  0.00      R    C  
ATOM    675  N2  GUA R   2      10.531   5.296   1.152  1.00  0.00      R    N  
ATOM    676  N3  GUA R   2      11.153   6.818  -0.259  1.00  0.00      R    N  
ATOM    677  C4  GUA R   2      10.742   7.545  -1.300  1.00  0.00      R    C  
ATOM    678  C5  GUA R   2       9.466   7.653  -1.785  1.00  0.00      R    C  
ATOM    679  C6  GUA R   2       8.448   7.016  -1.093  1.00  0.00      R    C  
ATOM    680  O6  GUA R   2       7.202   7.105  -1.355  1.00  0.00      R    O  
ATOM    681  N7  GUA R   2       9.477   8.437  -2.928  1.00  0.00      R    N  
ATOM    682  C8  GUA R   2      10.677   8.963  -3.078  1.00  0.00      R    C  
ATOM    683  N9  GUA R   2      11.527   8.404  -2.114  1.00  0.00      R    N  
ATOM    684  H1  GUA R   2       8.232   5.578   0.289  1.00  0.00      R    H  
ATOM    685  H8  GUA R   2      11.003   9.617  -3.885  1.00  0.00      R    H  
ATOM    686  H1' GUA R   2      13.346   8.522  -0.981  1.00  0.00      R    H  
ATOM    687  H2' GUA R   2      14.634   6.172  -1.606  1.00  0.00      R    H  
ATOM    688  H21 GUA R   2       9.879   4.847   1.763  1.00  0.00      R    H  
ATOM    689  H3' GUA R   2      12.873   8.178  -4.643  1.00  0.00      R    H  
ATOM    690  H22 GUA R   2      11.467   5.329   1.504  1.00  0.00      R    H  
ATOM    691  H4' GUA R   2      15.366   9.406  -3.476  1.00  0.00      R    H  
ATOM    692  H5' GUA R   2      14.713  11.345  -4.577  1.00  0.00      R    H  
ATOM    693 H2'' GUA R   2      12.989   6.546  -2.857  1.00  0.00      R    H  
ATOM    694 H5'' GUA R   2      14.914  10.035  -5.708  1.00  0.00      R    H  
ATOM    695  P   URA R   3      14.421   6.219  -5.929  1.00  0.00      R    P  
ATOM    696  O1P URA R   3      15.653   5.653  -6.538  1.00  0.00      R    O  
ATOM    697  O2P URA R   3      13.466   6.703  -6.901  1.00  0.00      R    O  
ATOM    698  C5' URA R   3      14.681   4.417  -4.133  1.00  0.00      R    C  
ATOM    699  O5' URA R   3      13.790   5.264  -4.945  1.00  0.00      R    O  
ATOM    700  C4' URA R   3      13.951   3.411  -3.301  1.00  0.00      R    C  
ATOM    701  O4' URA R   3      13.182   4.046  -2.224  1.00  0.00      R    O  
ATOM    702  C3' URA R   3      13.063   2.446  -3.891  1.00  0.00      R    C  
ATOM    703  O3' URA R   3      13.719   1.389  -4.581  1.00  0.00      R    O  
ATOM    704  C2' URA R   3      12.398   1.859  -2.614  1.00  0.00      R    C  
ATOM    705  O2' URA R   3      13.192   1.033  -1.757  1.00  0.00      R    O  
ATOM    706  C1' URA R   3      12.075   3.223  -1.879  1.00  0.00      R    C  
ATOM    707  N1  URA R   3      10.754   3.713  -2.312  1.00  0.00      R    N  
ATOM    708  C2  URA R   3       9.606   3.108  -1.899  1.00  0.00      R    C  
ATOM    709  O2  URA R   3       9.654   2.144  -1.121  1.00  0.00      R    O  
ATOM    710  N3  URA R   3       8.402   3.607  -2.401  1.00  0.00      R    N  
ATOM    711  C4  URA R   3       8.224   4.450  -3.430  1.00  0.00      R    C  
ATOM    712  O4  URA R   3       7.057   4.687  -3.896  1.00  0.00      R    O  
ATOM    713  C5  URA R   3       9.473   5.053  -3.835  1.00  0.00      R    C  
ATOM    714  C6  URA R   3      10.624   4.665  -3.311  1.00  0.00      R    C  
ATOM    715  H3  URA R   3       7.609   3.037  -2.144  1.00  0.00      R    H  
ATOM    716  H5  URA R   3       9.294   5.839  -4.569  1.00  0.00      R    H  
ATOM    717  H6  URA R   3      11.491   5.246  -3.625  1.00  0.00      R    H  
ATOM    718  H1' URA R   3      12.053   3.121  -0.773  1.00  0.00      R    H  
ATOM    719  H2' URA R   3      12.618   0.654  -1.087  1.00  0.00      R    H  
ATOM    720  H3' URA R   3      12.258   2.937  -4.479  1.00  0.00      R    H  
ATOM    721  H4' URA R   3      14.813   2.878  -2.845  1.00  0.00      R    H  
ATOM    722  H5' URA R   3      15.319   5.040  -3.469  1.00  0.00      R    H  
ATOM    723 H2'' URA R   3      11.503   1.273  -2.915  1.00  0.00      R    H  
ATOM    724 H5'' URA R   3      15.304   3.877  -4.878  1.00  0.00      R    H  
ATOM    725  P   URA R   4      13.597   1.253  -6.132  1.00  0.00      R    P  
ATOM    726  O1P URA R   4      14.983   0.972  -6.666  1.00  0.00      R    O  
ATOM    727  O2P URA R   4      12.931   2.457  -6.639  1.00  0.00      R    O  
ATOM    728  C5' URA R   4      12.906  -1.278  -5.571  1.00  0.00      R    C  
ATOM    729  O5' URA R   4      12.640   0.018  -6.320  1.00  0.00      R    O  
ATOM    730  C4' URA R   4      11.675  -1.924  -4.945  1.00  0.00      R    C  
ATOM    731  O4' URA R   4      10.914  -1.010  -4.081  1.00  0.00      R    O  
ATOM    732  C3' URA R   4      10.572  -2.256  -5.997  1.00  0.00      R    C  
ATOM    733  O3' URA R   4      10.892  -3.503  -6.684  1.00  0.00      R    O  
ATOM    734  C2' URA R   4       9.284  -2.295  -5.191  1.00  0.00      R    C  
ATOM    735  O2' URA R   4       9.208  -3.463  -4.461  1.00  0.00      R    O  
ATOM    736  C1' URA R   4       9.499  -1.199  -4.257  1.00  0.00      R    C  
ATOM    737  N1  URA R   4       8.840   0.015  -4.718  1.00  0.00      R    N  
ATOM    738  C2  URA R   4       7.501   0.142  -4.414  1.00  0.00      R    C  
ATOM    739  O2  URA R   4       6.901  -0.687  -3.726  1.00  0.00      R    O  
ATOM    740  N3  URA R   4       6.845   1.207  -4.997  1.00  0.00      R    N  
ATOM    741  C4  URA R   4       7.363   2.051  -5.901  1.00  0.00      R    C  
ATOM    742  O4  URA R   4       6.653   2.763  -6.587  1.00  0.00      R    O  
ATOM    743  C5  URA R   4       8.795   1.919  -6.075  1.00  0.00      R    C  
ATOM    744  C6  URA R   4       9.470   0.992  -5.410  1.00  0.00      R    C  
ATOM    745  H3  URA R   4       5.845   1.196  -4.859  1.00  0.00      R    H  
ATOM    746  H5  URA R   4       9.125   2.467  -6.957  1.00  0.00      R    H  
ATOM    747  H6  URA R   4      10.451   0.689  -5.776  1.00  0.00      R    H  
ATOM    748  H1' URA R   4       9.068  -1.573  -3.305  1.00  0.00      R    H  
ATOM    749  H2' URA R   4       8.378  -3.925  -4.596  1.00  0.00      R    H  
ATOM    750  H3' URA R   4      10.509  -1.329  -6.607  1.00  0.00      R    H  
ATOM    751  H4' URA R   4      11.863  -2.878  -4.410  1.00  0.00      R    H  
ATOM    752  H5' URA R   4      13.697  -1.122  -4.808  1.00  0.00      R    H  
ATOM    753 H2'' URA R   4       8.422  -2.108  -5.867  1.00  0.00      R    H  
ATOM    754 H5'' URA R   4      13.402  -2.029  -6.223  1.00  0.00      R    H  
ATOM    755  P   GUA R   5      10.480  -3.621  -8.193  1.00  0.00      R    P  
ATOM    756  O1P GUA R   5      11.221  -4.734  -8.826  1.00  0.00      R    O  
ATOM    757  O2P GUA R   5      10.498  -2.291  -8.909  1.00  0.00      R    O  
ATOM    758  C5' GUA R   5       8.584  -5.335  -7.543  1.00  0.00      R    C  
ATOM    759  O5' GUA R   5       8.954  -4.074  -8.128  1.00  0.00      R    O  
ATOM    760  C4' GUA R   5       7.267  -5.389  -6.745  1.00  0.00      R    C  
ATOM    761  O4' GUA R   5       7.017  -4.189  -6.037  1.00  0.00      R    O  
ATOM    762  C3' GUA R   5       6.008  -5.566  -7.573  1.00  0.00      R    C  
ATOM    763  O3' GUA R   5       5.845  -6.914  -8.062  1.00  0.00      R    O  
ATOM    764  C2' GUA R   5       4.938  -5.100  -6.715  1.00  0.00      R    C  
ATOM    765  O2' GUA R   5       4.673  -5.915  -5.659  1.00  0.00      R    O  
ATOM    766  C1' GUA R   5       5.616  -3.848  -6.162  1.00  0.00      R    C  
ATOM    767  N1  GUA R   5       2.575   0.023  -7.197  1.00  0.00      R    N  
ATOM    768  C2  GUA R   5       2.386  -1.060  -6.371  1.00  0.00      R    C  
ATOM    769  N2  GUA R   5       1.160  -1.220  -5.930  1.00  0.00      R    N  
ATOM    770  N3  GUA R   5       3.301  -2.055  -6.167  1.00  0.00      R    N  
ATOM    771  C4  GUA R   5       4.422  -1.810  -6.871  1.00  0.00      R    C  
ATOM    772  C5  GUA R   5       4.693  -0.776  -7.736  1.00  0.00      R    C  
ATOM    773  C6  GUA R   5       3.743   0.333  -7.809  1.00  0.00      R    C  
ATOM    774  O6  GUA R   5       3.864   1.350  -8.500  1.00  0.00      R    O  
ATOM    775  N7  GUA R   5       5.880  -1.010  -8.346  1.00  0.00      R    N  
ATOM    776  C8  GUA R   5       6.218  -2.178  -7.869  1.00  0.00      R    C  
ATOM    777  N9  GUA R   5       5.402  -2.669  -6.960  1.00  0.00      R    N  
ATOM    778  H1  GUA R   5       1.873   0.749  -7.198  1.00  0.00      R    H  
ATOM    779  H8  GUA R   5       7.156  -2.731  -7.921  1.00  0.00      R    H  
ATOM    780  H1' GUA R   5       5.134  -3.550  -5.206  1.00  0.00      R    H  
ATOM    781  H2' GUA R   5       3.898  -5.575  -5.208  1.00  0.00      R    H  
ATOM    782  H21 GUA R   5       0.455  -0.511  -5.973  1.00  0.00      R    H  
ATOM    783  H3' GUA R   5       6.270  -4.955  -8.464  1.00  0.00      R    H  
ATOM    784  H22 GUA R   5       0.912  -2.151  -5.664  1.00  0.00      R    H  
ATOM    785  H4' GUA R   5       7.250  -6.156  -5.941  1.00  0.00      R    H  
ATOM    786  H5' GUA R   5       9.352  -5.743  -6.852  1.00  0.00      R    H  
ATOM    787 H2'' GUA R   5       4.028  -4.774  -7.263  1.00  0.00      R    H  
ATOM    788 H5'' GUA R   5       8.428  -6.027  -8.398  1.00  0.00      R    H  
ATOM    789  P   URA R   6       5.030  -7.268  -9.394  1.00  0.00      R    P  
ATOM    790  O1P URA R   6       4.944  -8.751  -9.565  1.00  0.00      R    O  
ATOM    791  O2P URA R   6       5.608  -6.495 -10.448  1.00  0.00      R    O  
ATOM    792  C5' URA R   6       2.699  -7.177  -8.315  1.00  0.00      R    C  
ATOM    793  O5' URA R   6       3.641  -6.671  -9.223  1.00  0.00      R    O  
ATOM    794  C4' URA R   6       1.411  -6.427  -8.336  1.00  0.00      R    C  
ATOM    795  O4' URA R   6       1.610  -5.077  -7.932  1.00  0.00      R    O  
ATOM    796  C3' URA R   6       0.719  -6.265  -9.730  1.00  0.00      R    C  
ATOM    797  O3' URA R   6       0.142  -7.494 -10.223  1.00  0.00      R    O  
ATOM    798  C2' URA R   6      -0.241  -5.147  -9.387  1.00  0.00      R    C  
ATOM    799  O2' URA R   6      -1.262  -5.580  -8.500  1.00  0.00      R    O  
ATOM    800  C1' URA R   6       0.694  -4.231  -8.565  1.00  0.00      R    C  
ATOM    801  N1  URA R   6       1.378  -3.139  -9.321  1.00  0.00      R    N  
ATOM    802  C2  URA R   6       0.656  -2.042  -9.569  1.00  0.00      R    C  
ATOM    803  O2  URA R   6      -0.474  -1.900  -9.098  1.00  0.00      R    O  
ATOM    804  N3  URA R   6       1.261  -1.061 -10.264  1.00  0.00      R    N  
ATOM    805  C4  URA R   6       2.593  -1.125 -10.747  1.00  0.00      R    C  
ATOM    806  O4  URA R   6       3.073  -0.169 -11.340  1.00  0.00      R    O  
ATOM    807  C5  URA R   6       3.307  -2.343 -10.505  1.00  0.00      R    C  
ATOM    808  C6  URA R   6       2.661  -3.263  -9.788  1.00  0.00      R    C  
ATOM    809  H3  URA R   6       0.766  -0.183 -10.208  1.00  0.00      R    H  
ATOM    810  H5  URA R   6       4.340  -2.475 -10.829  1.00  0.00      R    H  
ATOM    811  H6  URA R   6       3.075  -4.244  -9.559  1.00  0.00      R    H  
ATOM    812  H1' URA R   6       0.195  -3.850  -7.649  1.00  0.00      R    H  
ATOM    813  H2' URA R   6      -1.999  -4.965  -8.521  1.00  0.00      R    H  
ATOM    814  H3' URA R   6       1.529  -5.922 -10.409  1.00  0.00      R    H  
ATOM    815  H4' URA R   6       0.718  -6.873  -7.591  1.00  0.00      R    H  
ATOM    816  H5' URA R   6       3.153  -7.151  -7.301  1.00  0.00      R    H  
ATOM    817 H2'' URA R   6      -0.538  -4.740 -10.378  1.00  0.00      R    H  
ATOM    818 H5'' URA R   6       2.449  -8.239  -8.526  1.00  0.00      R    H  
ATOM    819  P   ADE R   7       0.120  -7.643 -11.830  1.00  0.00      R    P  
ATOM    820  O1P ADE R   7      -0.503  -8.959 -12.226  1.00  0.00      R    O  
ATOM    821  O2P ADE R   7       1.422  -7.210 -12.358  1.00  0.00      R    O  
ATOM    822  C5' ADE R   7      -2.389  -6.737 -11.976  1.00  0.00      R    C  
ATOM    823  O5' ADE R   7      -0.966  -6.500 -12.226  1.00  0.00      R    O  
ATOM    824  C4' ADE R   7      -3.177  -5.507 -12.303  1.00  0.00      R    C  
ATOM    825  O4' ADE R   7      -2.658  -4.377 -11.570  1.00  0.00      R    O  
ATOM    826  C3' ADE R   7      -3.051  -5.097 -13.777  1.00  0.00      R    C  
ATOM    827  O3' ADE R   7      -3.957  -5.813 -14.599  1.00  0.00      R    O  
ATOM    828  C2' ADE R   7      -3.372  -3.579 -13.665  1.00  0.00      R    C  
ATOM    829  O2' ADE R   7      -4.746  -3.367 -13.615  1.00  0.00      R    O  
ATOM    830  C1' ADE R   7      -2.748  -3.205 -12.373  1.00  0.00      R    C  
ATOM    831  N1  ADE R   7      -0.214   0.912 -13.999  1.00  0.00      R    N  
ATOM    832  C2  ADE R   7      -1.470   0.633 -13.680  1.00  0.00      R    C  
ATOM    833  N3  ADE R   7      -2.045  -0.485 -13.286  1.00  0.00      R    N  
ATOM    834  C4  ADE R   7      -1.149  -1.457 -13.158  1.00  0.00      R    C  
ATOM    835  C5  ADE R   7       0.226  -1.337 -13.404  1.00  0.00      R    C  
ATOM    836  C6  ADE R   7       0.704  -0.094 -13.908  1.00  0.00      R    C  
ATOM    837  N6  ADE R   7       1.971   0.327 -14.064  1.00  0.00      R    N  
ATOM    838  N7  ADE R   7       0.886  -2.489 -13.323  1.00  0.00      R    N  
ATOM    839  C8  ADE R   7      -0.088  -3.262 -12.894  1.00  0.00      R    C  
ATOM    840  N9  ADE R   7      -1.341  -2.710 -12.698  1.00  0.00      R    N  
ATOM    841  H2  ADE R   7      -2.134   1.486 -13.826  1.00  0.00      R    H  
ATOM    842  H8  ADE R   7       0.076  -4.316 -12.665  1.00  0.00      R    H  
ATOM    843  H1' ADE R   7      -3.289  -2.532 -11.673  1.00  0.00      R    H  
ATOM    844  H2' ADE R   7      -5.062  -3.525 -14.507  1.00  0.00      R    H  
ATOM    845  H3' ADE R   7      -1.987  -5.278 -14.040  1.00  0.00      R    H  
ATOM    846  H4' ADE R   7      -4.249  -5.588 -12.024  1.00  0.00      R    H  
ATOM    847  H5' ADE R   7      -2.522  -6.883 -10.882  1.00  0.00      R    H  
ATOM    848  H61 ADE R   7       2.184   1.303 -14.090  1.00  0.00      R    H  
ATOM    849  H62 ADE R   7       2.763  -0.281 -14.124  1.00  0.00      R    H  
ATOM    850 H2'' ADE R   7      -2.953  -2.970 -14.495  1.00  0.00      R    H  
ATOM    851 H5'' ADE R   7      -2.741  -7.554 -12.640  1.00  0.00      R    H  
ATOM    852  P   ADE R   8      -3.711  -5.901 -16.159  1.00  0.00      R    P  
ATOM    853  O1P ADE R   8      -4.722  -6.844 -16.713  1.00  0.00      R    O  
ATOM    854  O2P ADE R   8      -2.278  -6.289 -16.359  1.00  0.00      R    O  
ATOM    855  C5' ADE R   8      -5.484  -4.051 -16.719  1.00  0.00      R    C  
ATOM    856  O5' ADE R   8      -4.066  -4.408 -16.661  1.00  0.00      R    O  
ATOM    857  C4' ADE R   8      -5.683  -2.586 -17.016  1.00  0.00      R    C  
ATOM    858  O4' ADE R   8      -4.879  -1.729 -16.140  1.00  0.00      R    O  
ATOM    859  C3' ADE R   8      -5.286  -2.139 -18.368  1.00  0.00      R    C  
ATOM    860  O3' ADE R   8      -6.374  -2.514 -19.257  1.00  0.00      R    O  
ATOM    861  C2' ADE R   8      -4.923  -0.687 -18.307  1.00  0.00      R    C  
ATOM    862  O2' ADE R   8      -6.077   0.078 -18.256  1.00  0.00      R    O  
ATOM    863  C1' ADE R   8      -4.315  -0.593 -16.910  1.00  0.00      R    C  
ATOM    864  N1  ADE R   8      -0.065   2.111 -17.591  1.00  0.00      R    N  
ATOM    865  C2  ADE R   8      -1.366   2.431 -17.618  1.00  0.00      R    C  
ATOM    866  N3  ADE R   8      -2.383   1.633 -17.429  1.00  0.00      R    N  
ATOM    867  C4  ADE R   8      -2.005   0.375 -17.179  1.00  0.00      R    C  
ATOM    868  C5  ADE R   8      -0.761  -0.111 -17.079  1.00  0.00      R    C  
ATOM    869  C6  ADE R   8       0.286   0.847 -17.289  1.00  0.00      R    C  
ATOM    870  N6  ADE R   8       1.603   0.604 -17.190  1.00  0.00      R    N  
ATOM    871  N7  ADE R   8      -0.768  -1.450 -16.727  1.00  0.00      R    N  
ATOM    872  C8  ADE R   8      -2.036  -1.772 -16.695  1.00  0.00      R    C  
ATOM    873  N9  ADE R   8      -2.850  -0.737 -16.949  1.00  0.00      R    N  
ATOM    874  H2  ADE R   8      -1.525   3.494 -17.800  1.00  0.00      R    H  
ATOM    875  H8  ADE R   8      -2.455  -2.778 -16.671  1.00  0.00      R    H  
ATOM    876  H1' ADE R   8      -4.759   0.297 -16.414  1.00  0.00      R    H  
ATOM    877  H2' ADE R   8      -6.233   0.456 -19.124  1.00  0.00      R    H  
ATOM    878  H3' ADE R   8      -4.315  -2.651 -18.533  1.00  0.00      R    H  
ATOM    879  H4' ADE R   8      -6.691  -2.168 -16.812  1.00  0.00      R    H  
ATOM    880  H5' ADE R   8      -5.911  -4.226 -15.709  1.00  0.00      R    H  
ATOM    881  H61 ADE R   8       1.886  -0.103 -16.542  1.00  0.00      R    H  
ATOM    882  H62 ADE R   8       2.190   1.367 -17.461  1.00  0.00      R    H  
ATOM    883 H2'' ADE R   8      -4.184  -0.345 -19.062  1.00  0.00      R    H  
ATOM    884 H5'' ADE R   8      -6.043  -4.667 -17.456  1.00  0.00      R    H  
ATOM    885  P   GUA R   9      -6.127  -2.439 -20.781  1.00  0.00      R    P  
ATOM    886  O1P GUA R   9      -7.407  -2.692 -21.517  1.00  0.00      R    O  
ATOM    887  O2P GUA R   9      -5.032  -3.380 -21.091  1.00  0.00      R    O  
ATOM    888  C5' GUA R   9      -6.564  -0.046 -21.702  1.00  0.00      R    C  
ATOM    889  O5' GUA R   9      -5.646  -1.025 -21.179  1.00  0.00      R    O  
ATOM    890  C4' GUA R   9      -5.837   1.254 -22.036  1.00  0.00      R    C  
ATOM    891  O4' GUA R   9      -4.873   1.582 -20.971  1.00  0.00      R    O  
ATOM    892  C3' GUA R   9      -4.977   1.297 -23.297  1.00  0.00      R    C  
ATOM    893  O3' GUA R   9      -5.799   1.450 -24.528  1.00  0.00      R    O  
ATOM    894  C2' GUA R   9      -4.050   2.427 -23.030  1.00  0.00      R    C  
ATOM    895  O2' GUA R   9      -4.724   3.683 -23.147  1.00  0.00      R    O  
ATOM    896  C1' GUA R   9      -3.748   2.199 -21.601  1.00  0.00      R    C  
ATOM    897  N1  GUA R   9       1.308   2.293 -21.257  1.00  0.00      R    N  
ATOM    898  C2  GUA R   9       0.470   3.336 -21.442  1.00  0.00      R    C  
ATOM    899  N2  GUA R   9       0.994   4.442 -21.837  1.00  0.00      R    N  
ATOM    900  N3  GUA R   9      -0.809   3.217 -21.266  1.00  0.00      R    N  
ATOM    901  C4  GUA R   9      -1.203   1.923 -21.271  1.00  0.00      R    C  
ATOM    902  C5  GUA R   9      -0.424   0.848 -20.947  1.00  0.00      R    C  
ATOM    903  C6  GUA R   9       1.002   1.007 -20.849  1.00  0.00      R    C  
ATOM    904  O6  GUA R   9       1.901   0.197 -20.579  1.00  0.00      R    O  
ATOM    905  N7  GUA R   9      -1.121  -0.321 -21.034  1.00  0.00      R    N  
ATOM    906  C8  GUA R   9      -2.357   0.043 -21.316  1.00  0.00      R    C  
ATOM    907  N9  GUA R   9      -2.491   1.410 -21.420  1.00  0.00      R    N  
ATOM    908  H1  GUA R   9       2.288   2.528 -21.193  1.00  0.00      R    H  
ATOM    909  H8  GUA R   9      -3.210  -0.618 -21.473  1.00  0.00      R    H  
ATOM    910  H1' GUA R   9      -3.748   3.199 -21.117  1.00  0.00      R    H  
ATOM    911  H2' GUA R   9      -4.047   4.359 -23.076  1.00  0.00      R    H  
ATOM    912  H21 GUA R   9       1.966   4.600 -22.019  1.00  0.00      R    H  
ATOM    913  H3' GUA R   9      -4.440   0.325 -23.341  1.00  0.00      R    H  
ATOM    914  H22 GUA R   9       0.462   5.285 -21.914  1.00  0.00      R    H  
ATOM    915  H4' GUA R   9      -6.571   2.082 -22.133  1.00  0.00      R    H  
ATOM    916  H5' GUA R   9      -7.299   0.238 -20.920  1.00  0.00      R    H  
ATOM    917 H2'' GUA R   9      -3.141   2.424 -23.668  1.00  0.00      R    H  
ATOM    918 H5'' GUA R   9      -7.021  -0.329 -22.675  1.00  0.00      R    H  
ATOM    919  P   CYT R  10      -5.361   0.853 -25.913  1.00  0.00      R    P  
ATOM    920  O1P CYT R  10      -6.194   1.342 -26.998  1.00  0.00      R    O  
ATOM    921  O2P CYT R  10      -5.280  -0.595 -25.712  1.00  0.00      R    O  
ATOM    922  C5' CYT R  10      -3.719   2.748 -26.427  1.00  0.00      R    C  
ATOM    923  O5' CYT R  10      -3.904   1.367 -26.170  1.00  0.00      R    O  
ATOM    924  C4' CYT R  10      -2.322   3.240 -26.515  1.00  0.00      R    C  
ATOM    925  O4' CYT R  10      -1.695   3.193 -25.189  1.00  0.00      R    O  
ATOM    926  C3' CYT R  10      -1.317   2.520 -27.320  1.00  0.00      R    C  
ATOM    927  O3' CYT R  10      -1.588   2.711 -28.710  1.00  0.00      R    O  
ATOM    928  C2' CYT R  10       0.036   2.927 -26.724  1.00  0.00      R    C  
ATOM    929  O2' CYT R  10       0.385   4.171 -27.233  1.00  0.00      R    O  
ATOM    930  C1' CYT R  10      -0.258   2.955 -25.291  1.00  0.00      R    C  
ATOM    931  N1  CYT R  10       0.115   1.604 -24.741  1.00  0.00      R    N  
ATOM    932  C2  CYT R  10       1.459   1.297 -24.541  1.00  0.00      R    C  
ATOM    933  O2  CYT R  10       2.283   2.245 -24.762  1.00  0.00      R    O  
ATOM    934  N3  CYT R  10       1.807   0.037 -24.155  1.00  0.00      R    N  
ATOM    935  C4  CYT R  10       0.875  -0.883 -23.866  1.00  0.00      R    C  
ATOM    936  N4  CYT R  10       1.262  -2.075 -23.448  1.00  0.00      R    N  
ATOM    937  C5  CYT R  10      -0.495  -0.589 -24.031  1.00  0.00      R    C  
ATOM    938  C6  CYT R  10      -0.843   0.600 -24.537  1.00  0.00      R    C  
ATOM    939  H5  CYT R  10      -1.194  -1.418 -23.922  1.00  0.00      R    H  
ATOM    940  H6  CYT R  10      -1.849   0.901 -24.833  1.00  0.00      R    H  
ATOM    941  H1' CYT R  10       0.339   3.691 -24.711  1.00  0.00      R    H  
ATOM    942  H2' CYT R  10       1.193   4.412 -26.775  1.00  0.00      R    H  
ATOM    943  H3' CYT R  10      -1.410   1.428 -27.139  1.00  0.00      R    H  
ATOM    944  H4' CYT R  10      -2.209   4.314 -26.772  1.00  0.00      R    H  
ATOM    945  H41 CYT R  10       2.245  -2.134 -23.278  1.00  0.00      R    H  
ATOM    946  H5' CYT R  10      -4.153   3.349 -25.599  1.00  0.00      R    H  
ATOM    947  H42 CYT R  10       0.713  -2.912 -23.449  1.00  0.00      R    H  
ATOM    948  H3T CYT R  10      -0.903   2.238 -29.189  1.00  0.00      R    H  
ATOM    949 H2'' CYT R  10       0.746   2.160 -27.100  1.00  0.00      R    H  
ATOM    950 H5'' CYT R  10      -4.118   3.067 -27.414  1.00  0.00      R    H  
TER   
ATOM    951  P   CYT T   9       1.363   7.481 -43.292  1.00  0.00      TS   P  
ATOM    952  O1P CYT T   9       0.746   7.833 -44.582  1.00  0.00      TS   O  
ATOM    953  O2P CYT T   9       2.294   8.382 -42.701  1.00  0.00      TS   O  
ATOM    954  C5' CYT T   9      -0.783   6.098 -42.599  1.00  0.00      TS   C  
ATOM    955  O5' CYT T   9       0.332   6.920 -42.289  1.00  0.00      TS   O  
ATOM    956  C4' CYT T   9      -0.704   4.822 -41.833  1.00  0.00      TS   C  
ATOM    957  O4' CYT T   9       0.562   4.107 -42.221  1.00  0.00      TS   O  
ATOM    958  C3' CYT T   9      -0.555   4.977 -40.293  1.00  0.00      TS   C  
ATOM    959  O3' CYT T   9      -1.746   5.218 -39.625  1.00  0.00      TS   O  
ATOM    960  C2' CYT T   9      -0.072   3.511 -39.988  1.00  0.00      TS   C  
ATOM    961  C1' CYT T   9       0.955   3.246 -41.157  1.00  0.00      TS   C  
ATOM    962  N1  CYT T   9       2.418   3.494 -40.929  1.00  0.00      TS   N  
ATOM    963  C2  CYT T   9       3.301   3.120 -41.885  1.00  0.00      TS   C  
ATOM    964  O2  CYT T   9       2.934   2.560 -42.899  1.00  0.00      TS   O  
ATOM    965  N3  CYT T   9       4.602   3.362 -41.694  1.00  0.00      TS   N  
ATOM    966  C4  CYT T   9       5.045   4.007 -40.629  1.00  0.00      TS   C  
ATOM    967  N4  CYT T   9       6.339   4.200 -40.520  1.00  0.00      TS   N  
ATOM    968  C5  CYT T   9       4.118   4.480 -39.662  1.00  0.00      TS   C  
ATOM    969  O5T CYT T   9       2.073   6.140 -43.435  1.00  0.00      TS   O  
ATOM    970  C6  CYT T   9       2.825   4.214 -39.833  1.00  0.00      TS   C  
ATOM    971  H5  CYT T   9       4.407   5.080 -38.799  1.00  0.00      TS   H  
ATOM    972  H6  CYT T   9       2.101   4.647 -39.142  1.00  0.00      TS   H  
ATOM    973  H1' CYT T   9       0.661   2.233 -41.506  1.00  0.00      TS   H  
ATOM    974  H2' CYT T   9      -0.948   2.830 -40.027  1.00  0.00      TS   H  
ATOM    975  H3' CYT T   9       0.261   5.699 -40.082  1.00  0.00      TS   H  
ATOM    976  H4' CYT T   9      -1.551   4.110 -41.932  1.00  0.00      TS   H  
ATOM    977  H41 CYT T   9       6.930   3.543 -40.986  1.00  0.00      TS   H  
ATOM    978  H5' CYT T   9      -0.801   5.877 -43.688  1.00  0.00      TS   H  
ATOM    979  H42 CYT T   9       6.718   4.821 -39.834  1.00  0.00      TS   H  
ATOM    980  H5T CYT T   9       1.540   5.417 -43.096  1.00  0.00      TS   H  
ATOM    981 H2'' CYT T   9       0.367   3.503 -38.967  1.00  0.00      TS   H  
ATOM    982 H5'' CYT T   9      -1.730   6.586 -42.283  1.00  0.00      TS   H  
ATOM    983  P   GUA T  10      -1.779   5.671 -38.117  1.00  0.00      TS   P  
ATOM    984  O1P GUA T  10      -3.102   6.132 -37.767  1.00  0.00      TS   O  
ATOM    985  O2P GUA T  10      -0.667   6.669 -37.923  1.00  0.00      TS   O  
ATOM    986  C5' GUA T  10      -2.430   3.311 -37.366  1.00  0.00      TS   C  
ATOM    987  O5' GUA T  10      -1.430   4.339 -37.278  1.00  0.00      TS   O  
ATOM    988  C4' GUA T  10      -1.948   1.935 -36.950  1.00  0.00      TS   C  
ATOM    989  O4' GUA T  10      -0.893   1.465 -37.799  1.00  0.00      TS   O  
ATOM    990  C3' GUA T  10      -1.215   1.751 -35.563  1.00  0.00      TS   C  
ATOM    991  O3' GUA T  10      -2.199   1.726 -34.547  1.00  0.00      TS   O  
ATOM    992  C2' GUA T  10      -0.591   0.429 -35.645  1.00  0.00      TS   C  
ATOM    993  C1' GUA T  10      -0.039   0.531 -37.084  1.00  0.00      TS   C  
ATOM    994  N1  GUA T  10       4.223   0.353 -39.784  1.00  0.00      TS   N  
ATOM    995  C2  GUA T  10       3.056  -0.280 -40.018  1.00  0.00      TS   C  
ATOM    996  N2  GUA T  10       3.175  -0.961 -41.174  1.00  0.00      TS   N  
ATOM    997  N3  GUA T  10       2.013  -0.180 -39.246  1.00  0.00      TS   N  
ATOM    998  C4  GUA T  10       2.223   0.561 -38.130  1.00  0.00      TS   C  
ATOM    999  C5  GUA T  10       3.407   1.169 -37.725  1.00  0.00      TS   C  
ATOM   1000  C6  GUA T  10       4.505   1.100 -38.647  1.00  0.00      TS   C  
ATOM   1001  O6  GUA T  10       5.605   1.641 -38.406  1.00  0.00      TS   O  
ATOM   1002  N7  GUA T  10       3.238   1.967 -36.653  1.00  0.00      TS   N  
ATOM   1003  C8  GUA T  10       1.985   1.783 -36.277  1.00  0.00      TS   C  
ATOM   1004  N9  GUA T  10       1.332   0.913 -37.162  1.00  0.00      TS   N  
ATOM   1005  H1  GUA T  10       4.884   0.324 -40.547  1.00  0.00      TS   H  
ATOM   1006  H8  GUA T  10       1.490   2.138 -35.373  1.00  0.00      TS   H  
ATOM   1007  H1' GUA T  10      -0.096  -0.459 -37.583  1.00  0.00      TS   H  
ATOM   1008  H2' GUA T  10      -1.439  -0.289 -35.635  1.00  0.00      TS   H  
ATOM   1009  H21 GUA T  10       4.069  -1.038 -41.615  1.00  0.00      TS   H  
ATOM   1010  H3' GUA T  10      -0.467   2.567 -35.469  1.00  0.00      TS   H  
ATOM   1011  H22 GUA T  10       2.380  -1.494 -41.461  1.00  0.00      TS   H  
ATOM   1012  H4' GUA T  10      -2.822   1.266 -37.100  1.00  0.00      TS   H  
ATOM   1013  H5' GUA T  10      -2.879   3.201 -38.377  1.00  0.00      TS   H  
ATOM   1014 H2'' GUA T  10       0.203   0.235 -34.892  1.00  0.00      TS   H  
ATOM   1015 H5'' GUA T  10      -3.268   3.567 -36.683  1.00  0.00      TS   H  
ATOM   1016  P   THY T  11      -2.116   2.639 -33.242  1.00  0.00      TS   P  
ATOM   1017  O1P THY T  11      -2.262   4.042 -33.581  1.00  0.00      TS   O  
ATOM   1018  O2P THY T  11      -3.101   2.252 -32.259  1.00  0.00      TS   O  
ATOM   1019  C5' THY T  11      -0.078   3.333 -31.711  1.00  0.00      TS   C  
ATOM   1020  O5' THY T  11      -0.623   2.433 -32.726  1.00  0.00      TS   O  
ATOM   1021  C4' THY T  11       1.122   2.798 -30.892  1.00  0.00      TS   C  
ATOM   1022  O4' THY T  11       0.651   1.805 -29.956  1.00  0.00      TS   O  
ATOM   1023  C3' THY T  11       2.147   2.044 -31.700  1.00  0.00      TS   C  
ATOM   1024  O3' THY T  11       3.293   2.870 -32.045  1.00  0.00      TS   O  
ATOM   1025  C2' THY T  11       2.513   0.876 -30.868  1.00  0.00      TS   C  
ATOM   1026  C1' THY T  11       1.800   1.221 -29.537  1.00  0.00      TS   C  
ATOM   1027  N1  THY T  11       1.483   0.030 -28.661  1.00  0.00      TS   N  
ATOM   1028  C2  THY T  11       2.442  -0.455 -27.792  1.00  0.00      TS   C  
ATOM   1029  O2  THY T  11       3.515   0.181 -27.614  1.00  0.00      TS   O  
ATOM   1030  N3  THY T  11       2.123  -1.627 -27.164  1.00  0.00      TS   N  
ATOM   1031  C4  THY T  11       1.152  -2.447 -27.481  1.00  0.00      TS   C  
ATOM   1032  O4  THY T  11       0.930  -3.487 -26.869  1.00  0.00      TS   O  
ATOM   1033  C5  THY T  11       0.323  -2.028 -28.555  1.00  0.00      TS   C  
ATOM   1034  C5M THY T  11      -0.868  -2.929 -28.861  1.00  0.00      TS   C  
ATOM   1035  C6  THY T  11       0.468  -0.789 -29.061  1.00  0.00      TS   C  
ATOM   1036  H3  THY T  11       2.801  -2.031 -26.533  1.00  0.00      TS   H  
ATOM   1037  H6  THY T  11      -0.165  -0.353 -29.835  1.00  0.00      TS   H  
ATOM   1038  H1' THY T  11       2.219   2.049 -28.926  1.00  0.00      TS   H  
ATOM   1039  H2' THY T  11       3.601   0.717 -30.710  1.00  0.00      TS   H  
ATOM   1040  H3' THY T  11       1.627   1.689 -32.616  1.00  0.00      TS   H  
ATOM   1041  H4' THY T  11       1.526   3.716 -30.414  1.00  0.00      TS   H  
ATOM   1042  H5' THY T  11      -0.812   3.508 -30.895  1.00  0.00      TS   H  
ATOM   1043  H51 THY T  11      -0.560  -3.856 -29.389  1.00  0.00      TS   H  
ATOM   1044  H52 THY T  11      -1.636  -2.370 -29.436  1.00  0.00      TS   H  
ATOM   1045  H53 THY T  11      -1.386  -3.271 -27.939  1.00  0.00      TS   H  
ATOM   1046 H2'' THY T  11       2.147  -0.056 -31.350  1.00  0.00      TS   H  
ATOM   1047 H5'' THY T  11       0.087   4.300 -32.233  1.00  0.00      TS   H  
ATOM   1048  P   ADE T  12       3.268   4.205 -32.895  1.00  0.00      TS   P  
ATOM   1049  O1P ADE T  12       3.229   5.347 -31.929  1.00  0.00      TS   O  
ATOM   1050  O2P ADE T  12       2.218   4.238 -33.932  1.00  0.00      TS   O  
ATOM   1051  C5' ADE T  12       5.918   4.237 -32.730  1.00  0.00      TS   C  
ATOM   1052  O5' ADE T  12       4.717   4.188 -33.547  1.00  0.00      TS   O  
ATOM   1053  C4' ADE T  12       6.874   2.997 -33.046  1.00  0.00      TS   C  
ATOM   1054  O4' ADE T  12       6.348   1.762 -32.322  1.00  0.00      TS   O  
ATOM   1055  C3' ADE T  12       7.044   2.584 -34.508  1.00  0.00      TS   C  
ATOM   1056  O3' ADE T  12       8.289   2.304 -34.906  1.00  0.00      TS   O  
ATOM   1057  C2' ADE T  12       6.141   1.389 -34.588  1.00  0.00      TS   C  
ATOM   1058  C1' ADE T  12       6.308   0.706 -33.193  1.00  0.00      TS   C  
ATOM   1059  N1  ADE T  12       4.543  -2.563 -29.552  1.00  0.00      TS   N  
ATOM   1060  C2  ADE T  12       5.647  -1.824 -29.549  1.00  0.00      TS   C  
ATOM   1061  N3  ADE T  12       5.980  -0.923 -30.474  1.00  0.00      TS   N  
ATOM   1062  C4  ADE T  12       5.175  -0.987 -31.648  1.00  0.00      TS   C  
ATOM   1063  C5  ADE T  12       4.089  -1.831 -31.790  1.00  0.00      TS   C  
ATOM   1064  C6  ADE T  12       3.834  -2.618 -30.688  1.00  0.00      TS   C  
ATOM   1065  N6  ADE T  12       2.980  -3.646 -30.741  1.00  0.00      TS   N  
ATOM   1066  N7  ADE T  12       3.527  -1.678 -32.971  1.00  0.00      TS   N  
ATOM   1067  C8  ADE T  12       4.261  -0.789 -33.572  1.00  0.00      TS   C  
ATOM   1068  N9  ADE T  12       5.268  -0.247 -32.807  1.00  0.00      TS   N  
ATOM   1069  H2  ADE T  12       6.313  -1.784 -28.687  1.00  0.00      TS   H  
ATOM   1070  H8  ADE T  12       3.985  -0.355 -34.533  1.00  0.00      TS   H  
ATOM   1071  H1' ADE T  12       7.315   0.237 -33.186  1.00  0.00      TS   H  
ATOM   1072  H2' ADE T  12       6.299   0.712 -35.454  1.00  0.00      TS   H  
ATOM   1073  H3' ADE T  12       6.640   3.391 -35.155  1.00  0.00      TS   H  
ATOM   1074  H4' ADE T  12       7.873   3.292 -32.657  1.00  0.00      TS   H  
ATOM   1075  H5' ADE T  12       5.655   4.113 -31.658  1.00  0.00      TS   H  
ATOM   1076  H61 ADE T  12       2.677  -4.005 -31.624  1.00  0.00      TS   H  
ATOM   1077  H62 ADE T  12       2.957  -4.278 -29.966  1.00  0.00      TS   H  
ATOM   1078 H2'' ADE T  12       5.069   1.682 -34.587  1.00  0.00      TS   H  
ATOM   1079 H5'' ADE T  12       6.473   5.175 -32.949  1.00  0.00      TS   H  
ATOM   1080  P   THY T  13       9.311   3.406 -35.384  1.00  0.00      TS   P  
ATOM   1081  O1P THY T  13       9.247   4.529 -34.401  1.00  0.00      TS   O  
ATOM   1082  O2P THY T  13       9.068   3.645 -36.781  1.00  0.00      TS   O  
ATOM   1083  C5' THY T  13      11.019   2.181 -33.936  1.00  0.00      TS   C  
ATOM   1084  O5' THY T  13      10.562   2.519 -35.252  1.00  0.00      TS   O  
ATOM   1085  C4' THY T  13      11.413   0.704 -33.845  1.00  0.00      TS   C  
ATOM   1086  O4' THY T  13      10.114   0.028 -33.759  1.00  0.00      TS   O  
ATOM   1087  C3' THY T  13      12.090  -0.076 -34.926  1.00  0.00      TS   C  
ATOM   1088  O3' THY T  13      13.080  -1.065 -34.515  1.00  0.00      TS   O  
ATOM   1089  C2' THY T  13      10.896  -0.775 -35.666  1.00  0.00      TS   C  
ATOM   1090  C1' THY T  13      10.146  -1.211 -34.409  1.00  0.00      TS   C  
ATOM   1091  N1  THY T  13       8.730  -1.664 -34.616  1.00  0.00      TS   N  
ATOM   1092  C2  THY T  13       8.113  -2.520 -33.694  1.00  0.00      TS   C  
ATOM   1093  O2  THY T  13       8.651  -2.896 -32.665  1.00  0.00      TS   O  
ATOM   1094  N3  THY T  13       6.877  -2.948 -34.050  1.00  0.00      TS   N  
ATOM   1095  C4  THY T  13       6.162  -2.740 -35.256  1.00  0.00      TS   C  
ATOM   1096  O4  THY T  13       5.052  -3.273 -35.398  1.00  0.00      TS   O  
ATOM   1097  C5  THY T  13       6.876  -1.831 -36.145  1.00  0.00      TS   C  
ATOM   1098  C5M THY T  13       6.340  -1.454 -37.495  1.00  0.00      TS   C  
ATOM   1099  C6  THY T  13       8.004  -1.308 -35.722  1.00  0.00      TS   C  
ATOM   1100  H3  THY T  13       6.409  -3.613 -33.451  1.00  0.00      TS   H  
ATOM   1101  H6  THY T  13       8.420  -0.555 -36.391  1.00  0.00      TS   H  
ATOM   1102  H1' THY T  13      10.809  -1.921 -33.871  1.00  0.00      TS   H  
ATOM   1103  H2' THY T  13      11.065  -1.655 -36.322  1.00  0.00      TS   H  
ATOM   1104  H3' THY T  13      12.479   0.663 -35.659  1.00  0.00      TS   H  
ATOM   1105  H4' THY T  13      12.081   0.620 -32.961  1.00  0.00      TS   H  
ATOM   1106  H5' THY T  13      10.394   2.499 -33.075  1.00  0.00      TS   H  
ATOM   1107  H51 THY T  13       5.234  -1.373 -37.421  1.00  0.00      TS   H  
ATOM   1108  H52 THY T  13       6.498  -2.224 -38.280  1.00  0.00      TS   H  
ATOM   1109  H53 THY T  13       6.875  -0.536 -37.820  1.00  0.00      TS   H  
ATOM   1110 H2'' THY T  13      10.346  -0.025 -36.274  1.00  0.00      TS   H  
ATOM   1111 H5'' THY T  13      12.019   2.652 -33.826  1.00  0.00      TS   H  
ATOM   1112  P   ADE T  14      14.540  -0.983 -35.021  1.00  0.00      TS   P  
ATOM   1113  O1P ADE T  14      15.191   0.094 -34.325  1.00  0.00      TS   O  
ATOM   1114  O2P ADE T  14      14.622  -0.946 -36.491  1.00  0.00      TS   O  
ATOM   1115  C5' ADE T  14      15.492  -2.509 -33.135  1.00  0.00      TS   C  
ATOM   1116  O5' ADE T  14      15.217  -2.341 -34.579  1.00  0.00      TS   O  
ATOM   1117  C4' ADE T  14      15.310  -3.959 -32.757  1.00  0.00      TS   C  
ATOM   1118  O4' ADE T  14      13.843  -4.258 -32.784  1.00  0.00      TS   O  
ATOM   1119  C3' ADE T  14      15.924  -5.004 -33.693  1.00  0.00      TS   C  
ATOM   1120  O3' ADE T  14      16.511  -6.047 -32.922  1.00  0.00      TS   O  
ATOM   1121  C2' ADE T  14      14.816  -5.445 -34.593  1.00  0.00      TS   C  
ATOM   1122  C1' ADE T  14      13.615  -5.367 -33.668  1.00  0.00      TS   C  
ATOM   1123  N1  ADE T  14       8.630  -6.547 -34.690  1.00  0.00      TS   N  
ATOM   1124  C2  ADE T  14       9.540  -7.004 -33.847  1.00  0.00      TS   C  
ATOM   1125  N3  ADE T  14      10.795  -6.606 -33.592  1.00  0.00      TS   N  
ATOM   1126  C4  ADE T  14      11.178  -5.601 -34.373  1.00  0.00      TS   C  
ATOM   1127  C5  ADE T  14      10.332  -5.028 -35.337  1.00  0.00      TS   C  
ATOM   1128  C6  ADE T  14       9.053  -5.597 -35.498  1.00  0.00      TS   C  
ATOM   1129  N6  ADE T  14       8.202  -5.105 -36.422  1.00  0.00      TS   N  
ATOM   1130  N7  ADE T  14      11.056  -3.996 -35.956  1.00  0.00      TS   N  
ATOM   1131  C8  ADE T  14      12.218  -4.057 -35.399  1.00  0.00      TS   C  
ATOM   1132  N9  ADE T  14      12.392  -4.979 -34.448  1.00  0.00      TS   N  
ATOM   1133  H2  ADE T  14       9.175  -7.827 -33.233  1.00  0.00      TS   H  
ATOM   1134  H8  ADE T  14      13.085  -3.545 -35.816  1.00  0.00      TS   H  
ATOM   1135  H1' ADE T  14      13.510  -6.265 -33.023  1.00  0.00      TS   H  
ATOM   1136  H2' ADE T  14      15.057  -6.450 -35.001  1.00  0.00      TS   H  
ATOM   1137  H3' ADE T  14      16.726  -4.376 -34.137  1.00  0.00      TS   H  
ATOM   1138  H4' ADE T  14      15.654  -4.125 -31.714  1.00  0.00      TS   H  
ATOM   1139  H5' ADE T  14      14.914  -1.854 -32.447  1.00  0.00      TS   H  
ATOM   1140  H61 ADE T  14       8.489  -4.354 -37.015  1.00  0.00      TS   H  
ATOM   1141  H62 ADE T  14       7.372  -5.626 -36.620  1.00  0.00      TS   H  
ATOM   1142 H2'' ADE T  14      14.756  -4.668 -35.384  1.00  0.00      TS   H  
ATOM   1143 H5'' ADE T  14      16.529  -2.149 -32.962  1.00  0.00      TS   H  
ATOM   1144  P   THY T  15      17.718  -6.923 -33.395  1.00  0.00      TS   P  
ATOM   1145  O1P THY T  15      18.439  -7.588 -32.306  1.00  0.00      TS   O  
ATOM   1146  O2P THY T  15      18.557  -6.138 -34.363  1.00  0.00      TS   O  
ATOM   1147  C5' THY T  15      16.099  -9.011 -33.517  1.00  0.00      TS   C  
ATOM   1148  O5' THY T  15      16.975  -8.048 -34.210  1.00  0.00      TS   O  
ATOM   1149  C4' THY T  15      15.022  -9.558 -34.324  1.00  0.00      TS   C  
ATOM   1150  O4' THY T  15      14.059  -8.534 -34.667  1.00  0.00      TS   O  
ATOM   1151  C3' THY T  15      15.360 -10.059 -35.677  1.00  0.00      TS   C  
ATOM   1152  O3' THY T  15      16.089 -11.256 -35.542  1.00  0.00      TS   O  
ATOM   1153  C2' THY T  15      13.918 -10.307 -36.215  1.00  0.00      TS   C  
ATOM   1154  C1' THY T  15      13.102  -9.170 -35.588  1.00  0.00      TS   C  
ATOM   1155  N1  THY T  15      12.540  -8.186 -36.512  1.00  0.00      TS   N  
ATOM   1156  C2  THY T  15      11.277  -8.348 -37.000  1.00  0.00      TS   C  
ATOM   1157  O2  THY T  15      10.630  -9.380 -36.706  1.00  0.00      TS   O  
ATOM   1158  N3  THY T  15      10.847  -7.326 -37.790  1.00  0.00      TS   N  
ATOM   1159  C4  THY T  15      11.583  -6.309 -38.380  1.00  0.00      TS   C  
ATOM   1160  O4  THY T  15      11.141  -5.666 -39.338  1.00  0.00      TS   O  
ATOM   1161  C5  THY T  15      12.973  -6.292 -37.932  1.00  0.00      TS   C  
ATOM   1162  C5M THY T  15      14.001  -5.319 -38.424  1.00  0.00      TS   C  
ATOM   1163  C6  THY T  15      13.358  -7.293 -37.121  1.00  0.00      TS   C  
ATOM   1164  H3  THY T  15       9.896  -7.306 -38.133  1.00  0.00      TS   H  
ATOM   1165  H6  THY T  15      14.355  -7.475 -36.720  1.00  0.00      TS   H  
ATOM   1166  H1' THY T  15      12.336  -9.579 -34.895  1.00  0.00      TS   H  
ATOM   1167  H2' THY T  15      13.481 -11.280 -35.904  1.00  0.00      TS   H  
ATOM   1168  H3' THY T  15      15.875  -9.274 -36.272  1.00  0.00      TS   H  
ATOM   1169  H4' THY T  15      14.453 -10.365 -33.815  1.00  0.00      TS   H  
ATOM   1170  H5' THY T  15      15.767  -8.744 -32.492  1.00  0.00      TS   H  
ATOM   1171  H51 THY T  15      14.637  -5.079 -37.545  1.00  0.00      TS   H  
ATOM   1172  H52 THY T  15      13.505  -4.347 -38.634  1.00  0.00      TS   H  
ATOM   1173  H53 THY T  15      14.425  -5.748 -39.356  1.00  0.00      TS   H  
ATOM   1174 H2'' THY T  15      13.927 -10.193 -37.320  1.00  0.00      TS   H  
ATOM   1175 H5'' THY T  15      16.781  -9.877 -33.384  1.00  0.00      TS   H  
ATOM   1176  P   ADE T  16      16.693 -11.978 -36.861  1.00  0.00      TS   P  
ATOM   1177  O1P ADE T  16      17.817 -12.825 -36.390  1.00  0.00      TS   O  
ATOM   1178  O2P ADE T  16      17.053 -10.938 -37.873  1.00  0.00      TS   O  
ATOM   1179  C5' ADE T  16      14.911 -13.793 -36.443  1.00  0.00      TS   C  
ATOM   1180  O5' ADE T  16      15.685 -12.984 -37.359  1.00  0.00      TS   O  
ATOM   1181  C4' ADE T  16      13.919 -14.518 -37.185  1.00  0.00      TS   C  
ATOM   1182  O4' ADE T  16      12.976 -13.656 -37.820  1.00  0.00      TS   O  
ATOM   1183  C3' ADE T  16      14.351 -15.473 -38.282  1.00  0.00      TS   C  
ATOM   1184  O3' ADE T  16      13.500 -16.617 -38.346  1.00  0.00      TS   O  
ATOM   1185  C2' ADE T  16      14.260 -14.642 -39.536  1.00  0.00      TS   C  
ATOM   1186  C1' ADE T  16      13.033 -13.803 -39.231  1.00  0.00      TS   C  
ATOM   1187  N1  ADE T  16      10.573  -9.723 -41.195  1.00  0.00      TS   N  
ATOM   1188  C2  ADE T  16      10.174 -11.023 -40.998  1.00  0.00      TS   C  
ATOM   1189  N3  ADE T  16      10.795 -12.105 -40.489  1.00  0.00      TS   N  
ATOM   1190  C4  ADE T  16      12.076 -11.747 -40.357  1.00  0.00      TS   C  
ATOM   1191  C5  ADE T  16      12.658 -10.564 -40.684  1.00  0.00      TS   C  
ATOM   1192  C6  ADE T  16      11.887  -9.460 -41.071  1.00  0.00      TS   C  
ATOM   1193  N6  ADE T  16      12.472  -8.236 -41.293  1.00  0.00      TS   N  
ATOM   1194  N7  ADE T  16      14.015 -10.522 -40.348  1.00  0.00      TS   N  
ATOM   1195  C8  ADE T  16      14.197 -11.706 -39.837  1.00  0.00      TS   C  
ATOM   1196  N9  ADE T  16      13.085 -12.502 -39.836  1.00  0.00      TS   N  
ATOM   1197  H2  ADE T  16       9.109 -11.127 -41.202  1.00  0.00      TS   H  
ATOM   1198  H8  ADE T  16      15.152 -12.065 -39.454  1.00  0.00      TS   H  
ATOM   1199  H1' ADE T  16      12.063 -14.305 -39.434  1.00  0.00      TS   H  
ATOM   1200  H2' ADE T  16      14.022 -15.336 -40.369  1.00  0.00      TS   H  
ATOM   1201  H3' ADE T  16      15.403 -15.785 -38.110  1.00  0.00      TS   H  
ATOM   1202  H4' ADE T  16      13.381 -15.182 -36.476  1.00  0.00      TS   H  
ATOM   1203  H5' ADE T  16      14.384 -13.284 -35.607  1.00  0.00      TS   H  
ATOM   1204  H61 ADE T  16      11.887  -7.429 -41.380  1.00  0.00      TS   H  
ATOM   1205  H62 ADE T  16      13.452  -8.060 -41.199  1.00  0.00      TS   H  
ATOM   1206 H2'' ADE T  16      15.177 -14.031 -39.682  1.00  0.00      TS   H  
ATOM   1207 H5'' ADE T  16      15.558 -14.569 -35.980  1.00  0.00      TS   H  
ATOM   1208  P   THY T  17      13.636 -17.917 -39.311  1.00  0.00      TS   P  
ATOM   1209  O1P THY T  17      13.229 -19.088 -38.550  1.00  0.00      TS   O  
ATOM   1210  O2P THY T  17      14.983 -18.094 -39.903  1.00  0.00      TS   O  
ATOM   1211  C5' THY T  17      11.287 -17.522 -40.336  1.00  0.00      TS   C  
ATOM   1212  O5' THY T  17      12.690 -17.575 -40.452  1.00  0.00      TS   O  
ATOM   1213  C4' THY T  17      10.605 -16.946 -41.635  1.00  0.00      TS   C  
ATOM   1214  O4' THY T  17      10.959 -15.608 -41.849  1.00  0.00      TS   O  
ATOM   1215  C3' THY T  17      10.994 -17.674 -42.923  1.00  0.00      TS   C  
ATOM   1216  O3' THY T  17       9.802 -17.871 -43.713  1.00  0.00      TS   O  
ATOM   1217  C2' THY T  17      11.923 -16.788 -43.574  1.00  0.00      TS   C  
ATOM   1218  C1' THY T  17      11.243 -15.429 -43.245  1.00  0.00      TS   C  
ATOM   1219  N1  THY T  17      11.992 -14.178 -43.429  1.00  0.00      TS   N  
ATOM   1220  C2  THY T  17      11.366 -13.220 -44.140  1.00  0.00      TS   C  
ATOM   1221  O2  THY T  17      10.247 -13.294 -44.646  1.00  0.00      TS   O  
ATOM   1222  N3  THY T  17      11.958 -12.043 -44.301  1.00  0.00      TS   N  
ATOM   1223  C4  THY T  17      13.235 -11.727 -43.925  1.00  0.00      TS   C  
ATOM   1224  O4  THY T  17      13.576 -10.565 -43.835  1.00  0.00      TS   O  
ATOM   1225  C5  THY T  17      13.998 -12.832 -43.360  1.00  0.00      TS   C  
ATOM   1226  C5M THY T  17      15.461 -12.697 -42.960  1.00  0.00      TS   C  
ATOM   1227  C6  THY T  17      13.331 -13.964 -43.072  1.00  0.00      TS   C  
ATOM   1228  H3  THY T  17      11.414 -11.334 -44.772  1.00  0.00      TS   H  
ATOM   1229  H6  THY T  17      13.639 -14.852 -42.521  1.00  0.00      TS   H  
ATOM   1230  H1' THY T  17      10.239 -15.499 -43.715  1.00  0.00      TS   H  
ATOM   1231  H2' THY T  17      11.946 -16.890 -44.680  1.00  0.00      TS   H  
ATOM   1232  H3' THY T  17      11.504 -18.634 -42.691  1.00  0.00      TS   H  
ATOM   1233  H4' THY T  17       9.517 -16.968 -41.412  1.00  0.00      TS   H  
ATOM   1234  H5' THY T  17      10.942 -16.798 -39.568  1.00  0.00      TS   H  
ATOM   1235  H51 THY T  17      16.115 -13.414 -43.501  1.00  0.00      TS   H  
ATOM   1236  H52 THY T  17      15.635 -12.955 -41.893  1.00  0.00      TS   H  
ATOM   1237  H53 THY T  17      15.799 -11.655 -43.148  1.00  0.00      TS   H  
ATOM   1238 H2'' THY T  17      12.866 -16.805 -42.985  1.00  0.00      TS   H  
ATOM   1239 H5'' THY T  17      10.760 -18.494 -40.229  1.00  0.00      TS   H  
ATOM   1240  P   ADE T  18       9.683 -18.976 -44.870  1.00  0.00      TS   P  
ATOM   1241  O1P ADE T  18       8.343 -19.707 -44.615  1.00  0.00      TS   O  
ATOM   1242  O2P ADE T  18      10.918 -19.808 -44.899  1.00  0.00      TS   O  
ATOM   1243  C5' ADE T  18       8.518 -17.258 -46.381  1.00  0.00      TS   C  
ATOM   1244  O5' ADE T  18       9.545 -18.323 -46.234  1.00  0.00      TS   O  
ATOM   1245  C4' ADE T  18       8.458 -16.492 -47.690  1.00  0.00      TS   C  
ATOM   1246  O4' ADE T  18       9.323 -15.326 -47.692  1.00  0.00      TS   O  
ATOM   1247  C3' ADE T  18       9.006 -17.338 -48.902  1.00  0.00      TS   C  
ATOM   1248  O3' ADE T  18       8.414 -17.039 -50.145  1.00  0.00      TS   O  
ATOM   1249  C2' ADE T  18      10.478 -17.019 -48.917  1.00  0.00      TS   C  
ATOM   1250  C1' ADE T  18      10.434 -15.507 -48.588  1.00  0.00      TS   C  
ATOM   1251  N1  ADE T  18      13.099 -11.278 -47.442  1.00  0.00      TS   N  
ATOM   1252  C2  ADE T  18      11.880 -11.441 -48.039  1.00  0.00      TS   C  
ATOM   1253  N3  ADE T  18      11.196 -12.563 -48.189  1.00  0.00      TS   N  
ATOM   1254  C4  ADE T  18      11.923 -13.614 -47.797  1.00  0.00      TS   C  
ATOM   1255  C5  ADE T  18      13.094 -13.583 -47.154  1.00  0.00      TS   C  
ATOM   1256  C6  ADE T  18      13.728 -12.379 -47.025  1.00  0.00      TS   C  
ATOM   1257  N6  ADE T  18      15.012 -12.145 -46.538  1.00  0.00      TS   N  
ATOM   1258  N7  ADE T  18      13.507 -14.785 -46.698  1.00  0.00      TS   N  
ATOM   1259  C8  ADE T  18      12.574 -15.572 -47.162  1.00  0.00      TS   C  
ATOM   1260  N9  ADE T  18      11.604 -14.956 -47.956  1.00  0.00      TS   N  
ATOM   1261  H2  ADE T  18      11.274 -10.558 -48.241  1.00  0.00      TS   H  
ATOM   1262  H8  ADE T  18      12.602 -16.644 -46.969  1.00  0.00      TS   H  
ATOM   1263  H1' ADE T  18      10.144 -14.988 -49.527  1.00  0.00      TS   H  
ATOM   1264  H2' ADE T  18      10.935 -17.232 -49.907  1.00  0.00      TS   H  
ATOM   1265  H3' ADE T  18       8.843 -18.408 -48.652  1.00  0.00      TS   H  
ATOM   1266  H4' ADE T  18       7.421 -16.223 -47.985  1.00  0.00      TS   H  
ATOM   1267  H5' ADE T  18       8.374 -16.619 -45.484  1.00  0.00      TS   H  
ATOM   1268  H61 ADE T  18      15.576 -12.958 -46.683  1.00  0.00      TS   H  
ATOM   1269  H62 ADE T  18      15.376 -11.215 -46.586  1.00  0.00      TS   H  
ATOM   1270 H2'' ADE T  18      10.988 -17.671 -48.175  1.00  0.00      TS   H  
ATOM   1271 H5'' ADE T  18       7.569 -17.831 -46.457  1.00  0.00      TS   H  
ATOM   1272  P   ADE T  19       7.481 -18.039 -50.990  1.00  0.00      TS   P  
ATOM   1273  O1P ADE T  19       6.187 -18.148 -50.223  1.00  0.00      TS   O  
ATOM   1274  O2P ADE T  19       8.267 -19.287 -51.159  1.00  0.00      TS   O  
ATOM   1275  C5' ADE T  19       6.479 -16.149 -52.617  1.00  0.00      TS   C  
ATOM   1276  O5' ADE T  19       7.281 -17.343 -52.362  1.00  0.00      TS   O  
ATOM   1277  C4' ADE T  19       7.155 -15.139 -53.571  1.00  0.00      TS   C  
ATOM   1278  O4' ADE T  19       8.352 -14.591 -52.938  1.00  0.00      TS   O  
ATOM   1279  C3' ADE T  19       7.703 -15.763 -54.875  1.00  0.00      TS   C  
ATOM   1280  O3' ADE T  19       7.546 -15.038 -56.123  1.00  0.00      TS   O  
ATOM   1281  C2' ADE T  19       9.179 -16.082 -54.554  1.00  0.00      TS   C  
ATOM   1282  C1' ADE T  19       9.472 -14.769 -53.744  1.00  0.00      TS   C  
ATOM   1283  N1  ADE T  19      13.274 -12.516 -51.060  1.00  0.00      TS   N  
ATOM   1284  C2  ADE T  19      12.177 -12.000 -51.676  1.00  0.00      TS   C  
ATOM   1285  N3  ADE T  19      11.183 -12.672 -52.325  1.00  0.00      TS   N  
ATOM   1286  C4  ADE T  19      11.382 -14.003 -52.260  1.00  0.00      TS   C  
ATOM   1287  C5  ADE T  19      12.437 -14.650 -51.623  1.00  0.00      TS   C  
ATOM   1288  C6  ADE T  19      13.405 -13.888 -51.012  1.00  0.00      TS   C  
ATOM   1289  N6  ADE T  19      14.594 -14.359 -50.523  1.00  0.00      TS   N  
ATOM   1290  N7  ADE T  19      12.376 -16.006 -51.885  1.00  0.00      TS   N  
ATOM   1291  C8  ADE T  19      11.287 -16.170 -52.680  1.00  0.00      TS   C  
ATOM   1292  N9  ADE T  19      10.649 -14.965 -52.948  1.00  0.00      TS   N  
ATOM   1293  H2  ADE T  19      12.176 -10.916 -51.558  1.00  0.00      TS   H  
ATOM   1294  H8  ADE T  19      10.852 -17.111 -53.018  1.00  0.00      TS   H  
ATOM   1295  H1' ADE T  19       9.660 -13.916 -54.431  1.00  0.00      TS   H  
ATOM   1296  H2' ADE T  19       9.799 -16.142 -55.474  1.00  0.00      TS   H  
ATOM   1297  H3' ADE T  19       7.098 -16.692 -54.932  1.00  0.00      TS   H  
ATOM   1298  H4' ADE T  19       6.507 -14.247 -53.711  1.00  0.00      TS   H  
ATOM   1299  H5' ADE T  19       6.280 -15.587 -51.681  1.00  0.00      TS   H  
ATOM   1300  H61 ADE T  19      14.653 -15.342 -50.348  1.00  0.00      TS   H  
ATOM   1301  H62 ADE T  19      15.350 -13.726 -50.357  1.00  0.00      TS   H  
ATOM   1302 H2'' ADE T  19       9.226 -17.023 -53.964  1.00  0.00      TS   H  
ATOM   1303 H5'' ADE T  19       5.525 -16.439 -53.109  1.00  0.00      TS   H  
ATOM   1304  P   GUA T  20       7.963 -15.640 -57.501  1.00  0.00      TS   P  
ATOM   1305  O1P GUA T  20       7.042 -15.273 -58.585  1.00  0.00      TS   O  
ATOM   1306  O2P GUA T  20       8.345 -17.051 -57.421  1.00  0.00      TS   O  
ATOM   1307  C5' GUA T  20       9.210 -13.371 -57.694  1.00  0.00      TS   C  
ATOM   1308  O5' GUA T  20       9.377 -14.789 -57.663  1.00  0.00      TS   O  
ATOM   1309  C4' GUA T  20      10.473 -12.535 -57.795  1.00  0.00      TS   C  
ATOM   1310  O4' GUA T  20      11.237 -12.779 -56.640  1.00  0.00      TS   O  
ATOM   1311  C3' GUA T  20      11.394 -13.147 -58.899  1.00  0.00      TS   C  
ATOM   1312  O3' GUA T  20      11.226 -12.461 -60.124  1.00  0.00      TS   O  
ATOM   1313  C2' GUA T  20      12.817 -12.990 -58.273  1.00  0.00      TS   C  
ATOM   1314  C1' GUA T  20      12.514 -12.289 -56.914  1.00  0.00      TS   C  
ATOM   1315  N1  GUA T  20      15.623 -10.480 -53.436  1.00  0.00      TS   N  
ATOM   1316  C2  GUA T  20      14.876  -9.789 -54.354  1.00  0.00      TS   C  
ATOM   1317  N2  GUA T  20      14.863  -8.487 -54.208  1.00  0.00      TS   N  
ATOM   1318  N3  GUA T  20      14.065 -10.364 -55.271  1.00  0.00      TS   N  
ATOM   1319  C4  GUA T  20      14.125 -11.724 -55.202  1.00  0.00      TS   C  
ATOM   1320  C5  GUA T  20      14.872 -12.466 -54.328  1.00  0.00      TS   C  
ATOM   1321  C6  GUA T  20      15.742 -11.830 -53.392  1.00  0.00      TS   C  
ATOM   1322  O6  GUA T  20      16.477 -12.490 -52.689  1.00  0.00      TS   O  
ATOM   1323  N7  GUA T  20      14.682 -13.881 -54.591  1.00  0.00      TS   N  
ATOM   1324  C8  GUA T  20      13.856 -13.906 -55.606  1.00  0.00      TS   C  
ATOM   1325  N9  GUA T  20      13.454 -12.656 -55.911  1.00  0.00      TS   N  
ATOM   1326  H1  GUA T  20      16.178  -9.932 -52.795  1.00  0.00      TS   H  
ATOM   1327  H8  GUA T  20      13.488 -14.731 -56.216  1.00  0.00      TS   H  
ATOM   1328  H1' GUA T  20      12.384 -11.214 -57.159  1.00  0.00      TS   H  
ATOM   1329  H2' GUA T  20      13.553 -12.370 -58.827  1.00  0.00      TS   H  
ATOM   1330  H21 GUA T  20      15.287  -8.092 -53.393  1.00  0.00      TS   H  
ATOM   1331  H3' GUA T  20      11.219 -14.238 -59.024  1.00  0.00      TS   H  
ATOM   1332  H22 GUA T  20      14.314  -8.024 -54.905  1.00  0.00      TS   H  
ATOM   1333  H4' GUA T  20      10.413 -11.466 -58.091  1.00  0.00      TS   H  
ATOM   1334  H5' GUA T  20       8.812 -13.051 -56.707  1.00  0.00      TS   H  
ATOM   1335  H3T GUA T  20      11.703 -12.860 -60.856  1.00  0.00      TS   H  
ATOM   1336 H2'' GUA T  20      13.265 -13.992 -58.102  1.00  0.00      TS   H  
ATOM   1337 H5'' GUA T  20       8.501 -13.149 -58.520  1.00  0.00      TS   H  
TER   
END
