# Supplementary material for: CRISPR-Cas12a exploits R-loop asymmetry to form double-strand breaks
Source: eLife. 2020 Jun 10;9:e55143. doi: 10.7554/eLife.55143 (PMC7286691; doi:10.7554/eLife.55143)
Supplement: Figure 5—source data 2. [file elife-55143-fig5-data2.zip › Figure 5ΓÇöSource Data 2/Example_MD_trajectories/3prime_boundary/3prime_boundary_28.pdb]

ATOM      1  C5' CYT B   1      20.893 -13.916 -53.699  1.00  0.00      BS   C  
ATOM      2  O5' CYT B   1      20.796 -15.102 -52.860  1.00  0.00      BS   O  
ATOM      3  C4' CYT B   1      19.571 -13.368 -54.109  1.00  0.00      BS   C  
ATOM      4  O4' CYT B   1      18.722 -14.417 -54.720  1.00  0.00      BS   O  
ATOM      5  C3' CYT B   1      18.625 -12.918 -52.965  1.00  0.00      BS   C  
ATOM      6  O3' CYT B   1      18.286 -11.542 -53.030  1.00  0.00      BS   O  
ATOM      7  C2' CYT B   1      17.371 -13.678 -53.055  1.00  0.00      BS   C  
ATOM      8  C1' CYT B   1      17.322 -14.078 -54.526  1.00  0.00      BS   C  
ATOM      9  N1  CYT B   1      16.432 -15.182 -54.838  1.00  0.00      BS   N  
ATOM     10  C2  CYT B   1      15.850 -15.270 -56.097  1.00  0.00      BS   C  
ATOM     11  O2  CYT B   1      16.067 -14.375 -56.881  1.00  0.00      BS   O  
ATOM     12  N3  CYT B   1      15.094 -16.319 -56.434  1.00  0.00      BS   N  
ATOM     13  C4  CYT B   1      14.868 -17.310 -55.523  1.00  0.00      BS   C  
ATOM     14  N4  CYT B   1      14.022 -18.266 -55.770  1.00  0.00      BS   N  
ATOM     15  C5  CYT B   1      15.516 -17.231 -54.219  1.00  0.00      BS   C  
ATOM     16  C6  CYT B   1      16.293 -16.194 -53.941  1.00  0.00      BS   C  
ATOM     17  H5  CYT B   1      15.307 -17.991 -53.467  1.00  0.00      BS   H  
ATOM     18  H6  CYT B   1      16.772 -16.112 -52.965  1.00  0.00      BS   H  
ATOM     19  H1' CYT B   1      17.090 -13.138 -55.072  1.00  0.00      BS   H  
ATOM     20  H2' CYT B   1      16.498 -13.060 -52.755  1.00  0.00      BS   H  
ATOM     21  H3' CYT B   1      19.179 -13.198 -52.043  1.00  0.00      BS   H  
ATOM     22  H4' CYT B   1      19.683 -12.581 -54.885  1.00  0.00      BS   H  
ATOM     23  H41 CYT B   1      13.470 -18.208 -56.602  1.00  0.00      BS   H  
ATOM     24  H5' CYT B   1      21.615 -14.197 -54.495  1.00  0.00      BS   H  
ATOM     25  H42 CYT B   1      13.575 -18.737 -55.010  1.00  0.00      BS   H  
ATOM     26  H5T CYT B   1      21.524 -15.708 -53.009  1.00  0.00      BS   H  
ATOM     27 H2'' CYT B   1      17.436 -14.517 -52.331  1.00  0.00      BS   H  
ATOM     28 H5'' CYT B   1      21.365 -13.183 -53.010  1.00  0.00      BS   H  
ATOM     29  P   THY B   2      19.305 -10.424 -52.903  1.00  0.00      BS   P  
ATOM     30  O1P THY B   2      20.167 -10.399 -54.111  1.00  0.00      BS   O  
ATOM     31  O2P THY B   2      20.095 -10.576 -51.641  1.00  0.00      BS   O  
ATOM     32  C5' THY B   2      17.864  -8.498 -53.958  1.00  0.00      BS   C  
ATOM     33  O5' THY B   2      18.566  -9.063 -52.831  1.00  0.00      BS   O  
ATOM     34  C4' THY B   2      16.387  -7.984 -53.742  1.00  0.00      BS   C  
ATOM     35  O4' THY B   2      15.596  -9.039 -53.208  1.00  0.00      BS   O  
ATOM     36  C3' THY B   2      16.165  -6.795 -52.724  1.00  0.00      BS   C  
ATOM     37  O3' THY B   2      15.199  -5.866 -53.347  1.00  0.00      BS   O  
ATOM     38  C2' THY B   2      15.671  -7.446 -51.428  1.00  0.00      BS   C  
ATOM     39  C1' THY B   2      14.913  -8.578 -52.110  1.00  0.00      BS   C  
ATOM     40  N1  THY B   2      14.791  -9.756 -51.337  1.00  0.00      BS   N  
ATOM     41  C2  THY B   2      13.656 -10.491 -51.292  1.00  0.00      BS   C  
ATOM     42  O2  THY B   2      12.630 -10.154 -51.877  1.00  0.00      BS   O  
ATOM     43  N3  THY B   2      13.704 -11.649 -50.523  1.00  0.00      BS   N  
ATOM     44  C4  THY B   2      14.774 -12.065 -49.717  1.00  0.00      BS   C  
ATOM     45  O4  THY B   2      14.655 -13.069 -49.042  1.00  0.00      BS   O  
ATOM     46  C5  THY B   2      15.965 -11.291 -49.936  1.00  0.00      BS   C  
ATOM     47  C5M THY B   2      17.215 -11.751 -49.385  1.00  0.00      BS   C  
ATOM     48  C6  THY B   2      15.940 -10.209 -50.740  1.00  0.00      BS   C  
ATOM     49  H3  THY B   2      12.786 -12.029 -50.336  1.00  0.00      BS   H  
ATOM     50  H6  THY B   2      16.841  -9.683 -51.056  1.00  0.00      BS   H  
ATOM     51  H1' THY B   2      13.958  -8.175 -52.510  1.00  0.00      BS   H  
ATOM     52  H2' THY B   2      15.019  -6.804 -50.798  1.00  0.00      BS   H  
ATOM     53  H3' THY B   2      17.126  -6.287 -52.502  1.00  0.00      BS   H  
ATOM     54  H4' THY B   2      15.834  -7.682 -54.657  1.00  0.00      BS   H  
ATOM     55  H5' THY B   2      17.930  -9.126 -54.872  1.00  0.00      BS   H  
ATOM     56  H51 THY B   2      17.354 -11.288 -48.385  1.00  0.00      BS   H  
ATOM     57  H52 THY B   2      18.112 -11.563 -50.015  1.00  0.00      BS   H  
ATOM     58  H53 THY B   2      17.139 -12.807 -49.054  1.00  0.00      BS   H  
ATOM     59 H2'' THY B   2      16.601  -7.862 -50.983  1.00  0.00      BS   H  
ATOM     60 H5'' THY B   2      18.484  -7.690 -54.402  1.00  0.00      BS   H  
ATOM     61  P   THY B   3      15.043  -4.423 -52.788  1.00  0.00      BS   P  
ATOM     62  O1P THY B   3      14.530  -3.659 -53.958  1.00  0.00      BS   O  
ATOM     63  O2P THY B   3      16.252  -3.921 -52.096  1.00  0.00      BS   O  
ATOM     64  C5' THY B   3      12.487  -4.569 -52.193  1.00  0.00      BS   C  
ATOM     65  O5' THY B   3      13.889  -4.567 -51.699  1.00  0.00      BS   O  
ATOM     66  C4' THY B   3      11.485  -4.531 -51.068  1.00  0.00      BS   C  
ATOM     67  O4' THY B   3      11.508  -5.879 -50.502  1.00  0.00      BS   O  
ATOM     68  C3' THY B   3      11.732  -3.559 -49.837  1.00  0.00      BS   C  
ATOM     69  O3' THY B   3      10.457  -3.066 -49.262  1.00  0.00      BS   O  
ATOM     70  C2' THY B   3      12.367  -4.478 -48.781  1.00  0.00      BS   C  
ATOM     71  C1' THY B   3      11.639  -5.824 -49.075  1.00  0.00      BS   C  
ATOM     72  N1  THY B   3      12.262  -7.090 -48.620  1.00  0.00      BS   N  
ATOM     73  C2  THY B   3      11.491  -8.205 -48.414  1.00  0.00      BS   C  
ATOM     74  O2  THY B   3      10.328  -8.260 -48.739  1.00  0.00      BS   O  
ATOM     75  N3  THY B   3      12.179  -9.242 -47.835  1.00  0.00      BS   N  
ATOM     76  C4  THY B   3      13.522  -9.320 -47.536  1.00  0.00      BS   C  
ATOM     77  O4  THY B   3      13.989 -10.313 -46.953  1.00  0.00      BS   O  
ATOM     78  C5  THY B   3      14.304  -8.209 -48.012  1.00  0.00      BS   C  
ATOM     79  C5M THY B   3      15.768  -8.190 -47.716  1.00  0.00      BS   C  
ATOM     80  C6  THY B   3      13.640  -7.120 -48.414  1.00  0.00      BS   C  
ATOM     81  H3  THY B   3      11.635 -10.043 -47.548  1.00  0.00      BS   H  
ATOM     82  H6  THY B   3      14.170  -6.167 -48.390  1.00  0.00      BS   H  
ATOM     83  H1' THY B   3      10.617  -5.785 -48.642  1.00  0.00      BS   H  
ATOM     84  H2' THY B   3      12.387  -4.062 -47.751  1.00  0.00      BS   H  
ATOM     85  H3' THY B   3      12.309  -2.695 -50.231  1.00  0.00      BS   H  
ATOM     86  H4' THY B   3      10.469  -4.270 -51.432  1.00  0.00      BS   H  
ATOM     87  H5' THY B   3      12.348  -5.526 -52.739  1.00  0.00      BS   H  
ATOM     88  H51 THY B   3      15.916  -8.140 -46.616  1.00  0.00      BS   H  
ATOM     89  H52 THY B   3      16.277  -7.268 -48.071  1.00  0.00      BS   H  
ATOM     90  H53 THY B   3      16.292  -9.109 -48.056  1.00  0.00      BS   H  
ATOM     91 H2'' THY B   3      13.451  -4.486 -49.025  1.00  0.00      BS   H  
ATOM     92 H5'' THY B   3      12.348  -3.783 -52.966  1.00  0.00      BS   H  
ATOM     93  P   ADE B   4       9.994  -1.624 -49.585  1.00  0.00      BS   P  
ATOM     94  O1P ADE B   4      10.417  -1.330 -50.971  1.00  0.00      BS   O  
ATOM     95  O2P ADE B   4      10.486  -0.733 -48.497  1.00  0.00      BS   O  
ATOM     96  C5' ADE B   4       7.680  -2.781 -50.192  1.00  0.00      BS   C  
ATOM     97  O5' ADE B   4       8.408  -1.712 -49.537  1.00  0.00      BS   O  
ATOM     98  C4' ADE B   4       6.834  -3.678 -49.251  1.00  0.00      BS   C  
ATOM     99  O4' ADE B   4       7.673  -4.661 -48.686  1.00  0.00      BS   O  
ATOM    100  C3' ADE B   4       6.063  -3.016 -48.061  1.00  0.00      BS   C  
ATOM    101  O3' ADE B   4       4.715  -3.412 -48.001  1.00  0.00      BS   O  
ATOM    102  C2' ADE B   4       6.858  -3.473 -46.857  1.00  0.00      BS   C  
ATOM    103  C1' ADE B   4       7.355  -4.788 -47.344  1.00  0.00      BS   C  
ATOM    104  N1  ADE B   4       9.833  -8.909 -45.371  1.00  0.00      BS   N  
ATOM    105  C2  ADE B   4       8.613  -8.744 -45.876  1.00  0.00      BS   C  
ATOM    106  N3  ADE B   4       8.060  -7.609 -46.386  1.00  0.00      BS   N  
ATOM    107  C4  ADE B   4       8.810  -6.535 -46.152  1.00  0.00      BS   C  
ATOM    108  C5  ADE B   4      10.123  -6.568 -45.658  1.00  0.00      BS   C  
ATOM    109  C6  ADE B   4      10.643  -7.828 -45.279  1.00  0.00      BS   C  
ATOM    110  N6  ADE B   4      11.891  -7.974 -44.794  1.00  0.00      BS   N  
ATOM    111  N7  ADE B   4      10.665  -5.300 -45.793  1.00  0.00      BS   N  
ATOM    112  C8  ADE B   4       9.741  -4.486 -46.301  1.00  0.00      BS   C  
ATOM    113  N9  ADE B   4       8.604  -5.225 -46.666  1.00  0.00      BS   N  
ATOM    114  H2  ADE B   4       7.938  -9.599 -45.829  1.00  0.00      BS   H  
ATOM    115  H8  ADE B   4       9.844  -3.420 -46.505  1.00  0.00      BS   H  
ATOM    116  H1' ADE B   4       6.517  -5.516 -47.300  1.00  0.00      BS   H  
ATOM    117  H2' ADE B   4       6.244  -3.587 -45.937  1.00  0.00      BS   H  
ATOM    118  H3' ADE B   4       6.120  -1.908 -48.078  1.00  0.00      BS   H  
ATOM    119  H4' ADE B   4       6.042  -4.239 -49.792  1.00  0.00      BS   H  
ATOM    120  H5' ADE B   4       8.419  -3.442 -50.692  1.00  0.00      BS   H  
ATOM    121  H61 ADE B   4      12.242  -8.812 -44.376  1.00  0.00      BS   H  
ATOM    122  H62 ADE B   4      12.541  -7.308 -45.161  1.00  0.00      BS   H  
ATOM    123 H2'' ADE B   4       7.658  -2.731 -46.653  1.00  0.00      BS   H  
ATOM    124 H5'' ADE B   4       6.985  -2.382 -50.962  1.00  0.00      BS   H  
ATOM    125  P   THY B   5       3.707  -2.857 -46.952  1.00  0.00      BS   P  
ATOM    126  O1P THY B   5       2.415  -2.810 -47.692  1.00  0.00      BS   O  
ATOM    127  O2P THY B   5       4.221  -1.574 -46.351  1.00  0.00      BS   O  
ATOM    128  C5' THY B   5       3.572  -5.370 -46.379  1.00  0.00      BS   C  
ATOM    129  O5' THY B   5       3.696  -3.984 -45.884  1.00  0.00      BS   O  
ATOM    130  C4' THY B   5       3.583  -6.484 -45.284  1.00  0.00      BS   C  
ATOM    131  O4' THY B   5       4.903  -6.792 -44.851  1.00  0.00      BS   O  
ATOM    132  C3' THY B   5       2.813  -6.150 -43.973  1.00  0.00      BS   C  
ATOM    133  O3' THY B   5       2.119  -7.349 -43.494  1.00  0.00      BS   O  
ATOM    134  C2' THY B   5       3.913  -5.711 -43.036  1.00  0.00      BS   C  
ATOM    135  C1' THY B   5       4.949  -6.741 -43.446  1.00  0.00      BS   C  
ATOM    136  N1  THY B   5       6.332  -6.290 -43.124  1.00  0.00      BS   N  
ATOM    137  C2  THY B   5       7.280  -7.227 -42.626  1.00  0.00      BS   C  
ATOM    138  O2  THY B   5       7.030  -8.393 -42.501  1.00  0.00      BS   O  
ATOM    139  N3  THY B   5       8.469  -6.715 -42.265  1.00  0.00      BS   N  
ATOM    140  C4  THY B   5       8.951  -5.493 -42.576  1.00  0.00      BS   C  
ATOM    141  O4  THY B   5      10.156  -5.315 -42.321  1.00  0.00      BS   O  
ATOM    142  C5  THY B   5       8.005  -4.541 -43.110  1.00  0.00      BS   C  
ATOM    143  C5M THY B   5       8.526  -3.211 -43.433  1.00  0.00      BS   C  
ATOM    144  C6  THY B   5       6.726  -4.993 -43.330  1.00  0.00      BS   C  
ATOM    145  H3  THY B   5       9.103  -7.453 -41.988  1.00  0.00      BS   H  
ATOM    146  H6  THY B   5       5.995  -4.452 -43.930  1.00  0.00      BS   H  
ATOM    147  H1' THY B   5       4.662  -7.736 -43.043  1.00  0.00      BS   H  
ATOM    148  H2' THY B   5       3.660  -5.946 -41.979  1.00  0.00      BS   H  
ATOM    149  H3' THY B   5       2.135  -5.371 -44.382  1.00  0.00      BS   H  
ATOM    150  H4' THY B   5       3.100  -7.369 -45.754  1.00  0.00      BS   H  
ATOM    151  H5' THY B   5       4.307  -5.637 -47.167  1.00  0.00      BS   H  
ATOM    152  H51 THY B   5       8.213  -2.941 -44.464  1.00  0.00      BS   H  
ATOM    153  H52 THY B   5       9.628  -3.062 -43.440  1.00  0.00      BS   H  
ATOM    154  H53 THY B   5       8.158  -2.462 -42.700  1.00  0.00      BS   H  
ATOM    155 H2'' THY B   5       4.196  -4.652 -43.216  1.00  0.00      BS   H  
ATOM    156 H5'' THY B   5       2.535  -5.443 -46.770  1.00  0.00      BS   H  
ATOM    157  P   ADE B   6       1.043  -7.170 -42.364  1.00  0.00      BS   P  
ATOM    158  O1P ADE B   6      -0.272  -7.082 -43.046  1.00  0.00      BS   O  
ATOM    159  O2P ADE B   6       1.434  -5.992 -41.461  1.00  0.00      BS   O  
ATOM    160  C5' ADE B   6       1.717  -9.754 -41.736  1.00  0.00      BS   C  
ATOM    161  O5' ADE B   6       1.038  -8.494 -41.443  1.00  0.00      BS   O  
ATOM    162  C4' ADE B   6       2.517 -10.239 -40.498  1.00  0.00      BS   C  
ATOM    163  O4' ADE B   6       3.667  -9.418 -40.468  1.00  0.00      BS   O  
ATOM    164  C3' ADE B   6       1.889 -10.100 -39.138  1.00  0.00      BS   C  
ATOM    165  O3' ADE B   6       1.996 -11.252 -38.305  1.00  0.00      BS   O  
ATOM    166  C2' ADE B   6       2.536  -8.880 -38.549  1.00  0.00      BS   C  
ATOM    167  C1' ADE B   6       3.816  -8.837 -39.187  1.00  0.00      BS   C  
ATOM    168  N1  ADE B   6       8.330  -6.486 -39.125  1.00  0.00      BS   N  
ATOM    169  C2  ADE B   6       7.933  -7.758 -38.929  1.00  0.00      BS   C  
ATOM    170  N3  ADE B   6       6.751  -8.215 -38.794  1.00  0.00      BS   N  
ATOM    171  C4  ADE B   6       5.827  -7.292 -39.084  1.00  0.00      BS   C  
ATOM    172  C5  ADE B   6       6.038  -5.962 -39.351  1.00  0.00      BS   C  
ATOM    173  C6  ADE B   6       7.374  -5.554 -39.365  1.00  0.00      BS   C  
ATOM    174  N6  ADE B   6       7.612  -4.274 -39.490  1.00  0.00      BS   N  
ATOM    175  N7  ADE B   6       4.858  -5.312 -39.432  1.00  0.00      BS   N  
ATOM    176  C8  ADE B   6       3.920  -6.224 -39.413  1.00  0.00      BS   C  
ATOM    177  N9  ADE B   6       4.461  -7.472 -39.235  1.00  0.00      BS   N  
ATOM    178  H2  ADE B   6       8.742  -8.395 -38.571  1.00  0.00      BS   H  
ATOM    179  H8  ADE B   6       2.838  -6.119 -39.322  1.00  0.00      BS   H  
ATOM    180  H1' ADE B   6       4.518  -9.525 -38.669  1.00  0.00      BS   H  
ATOM    181  H2' ADE B   6       2.573  -8.944 -37.441  1.00  0.00      BS   H  
ATOM    182  H3' ADE B   6       0.796  -9.934 -39.240  1.00  0.00      BS   H  
ATOM    183  H4' ADE B   6       2.830 -11.287 -40.689  1.00  0.00      BS   H  
ATOM    184  H5' ADE B   6       2.342  -9.618 -42.644  1.00  0.00      BS   H  
ATOM    185  H61 ADE B   6       8.510  -3.919 -39.228  1.00  0.00      BS   H  
ATOM    186  H62 ADE B   6       6.828  -3.689 -39.701  1.00  0.00      BS   H  
ATOM    187 H2'' ADE B   6       1.890  -7.983 -38.662  1.00  0.00      BS   H  
ATOM    188 H5'' ADE B   6       0.930 -10.532 -41.833  1.00  0.00      BS   H  
ATOM    189  P   THY B   7       1.071 -11.626 -37.123  1.00  0.00      BS   P  
ATOM    190  O1P THY B   7       0.415 -12.839 -37.562  1.00  0.00      BS   O  
ATOM    191  O2P THY B   7       0.151 -10.516 -36.812  1.00  0.00      BS   O  
ATOM    192  C5' THY B   7       3.297 -12.361 -35.885  1.00  0.00      BS   C  
ATOM    193  O5' THY B   7       1.960 -11.892 -35.876  1.00  0.00      BS   O  
ATOM    194  C4' THY B   7       4.224 -11.388 -35.048  1.00  0.00      BS   C  
ATOM    195  O4' THY B   7       4.294 -10.041 -35.653  1.00  0.00      BS   O  
ATOM    196  C3' THY B   7       3.656 -11.051 -33.657  1.00  0.00      BS   C  
ATOM    197  O3' THY B   7       4.380 -11.952 -32.756  1.00  0.00      BS   O  
ATOM    198  C2' THY B   7       4.175  -9.615 -33.476  1.00  0.00      BS   C  
ATOM    199  C1' THY B   7       5.025  -9.321 -34.724  1.00  0.00      BS   C  
ATOM    200  N1  THY B   7       5.102  -7.930 -35.092  1.00  0.00      BS   N  
ATOM    201  C2  THY B   7       6.348  -7.374 -35.123  1.00  0.00      BS   C  
ATOM    202  O2  THY B   7       7.389  -7.955 -34.923  1.00  0.00      BS   O  
ATOM    203  N3  THY B   7       6.331  -6.042 -35.459  1.00  0.00      BS   N  
ATOM    204  C4  THY B   7       5.245  -5.233 -35.880  1.00  0.00      BS   C  
ATOM    205  O4  THY B   7       5.405  -4.076 -36.265  1.00  0.00      BS   O  
ATOM    206  C5  THY B   7       4.020  -5.827 -35.689  1.00  0.00      BS   C  
ATOM    207  C5M THY B   7       2.860  -5.139 -36.337  1.00  0.00      BS   C  
ATOM    208  C6  THY B   7       3.930  -7.122 -35.295  1.00  0.00      BS   C  
ATOM    209  H3  THY B   7       7.241  -5.631 -35.312  1.00  0.00      BS   H  
ATOM    210  H6  THY B   7       3.064  -7.757 -35.481  1.00  0.00      BS   H  
ATOM    211  H1' THY B   7       5.981  -9.843 -34.502  1.00  0.00      BS   H  
ATOM    212  H2' THY B   7       4.787  -9.492 -32.557  1.00  0.00      BS   H  
ATOM    213  H3' THY B   7       2.552 -11.146 -33.589  1.00  0.00      BS   H  
ATOM    214  H4' THY B   7       5.242 -11.831 -35.012  1.00  0.00      BS   H  
ATOM    215  H5' THY B   7       3.733 -12.491 -36.900  1.00  0.00      BS   H  
ATOM    216  H51 THY B   7       3.185  -4.343 -37.040  1.00  0.00      BS   H  
ATOM    217  H52 THY B   7       2.172  -4.607 -35.645  1.00  0.00      BS   H  
ATOM    218  H53 THY B   7       2.193  -5.872 -36.841  1.00  0.00      BS   H  
ATOM    219 H2'' THY B   7       3.277  -8.963 -33.438  1.00  0.00      BS   H  
ATOM    220 H5'' THY B   7       3.442 -13.312 -35.328  1.00  0.00      BS   H  
ATOM    221  P   ADE B   8       4.052 -11.757 -31.204  1.00  0.00      BS   P  
ATOM    222  O1P ADE B   8       4.138 -13.152 -30.625  1.00  0.00      BS   O  
ATOM    223  O2P ADE B   8       2.800 -10.939 -30.947  1.00  0.00      BS   O  
ATOM    224  C5' ADE B   8       6.663 -11.578 -31.134  1.00  0.00      BS   C  
ATOM    225  O5' ADE B   8       5.386 -11.031 -30.794  1.00  0.00      BS   O  
ATOM    226  C4' ADE B   8       7.756 -10.870 -30.379  1.00  0.00      BS   C  
ATOM    227  O4' ADE B   8       8.034  -9.511 -31.017  1.00  0.00      BS   O  
ATOM    228  C3' ADE B   8       7.454 -10.526 -28.910  1.00  0.00      BS   C  
ATOM    229  O3' ADE B   8       8.613 -10.615 -28.144  1.00  0.00      BS   O  
ATOM    230  C2' ADE B   8       6.969  -9.086 -28.918  1.00  0.00      BS   C  
ATOM    231  C1' ADE B   8       7.710  -8.459 -30.071  1.00  0.00      BS   C  
ATOM    232  N1  ADE B   8       8.024  -3.738 -31.967  1.00  0.00      BS   N  
ATOM    233  C2  ADE B   8       8.973  -4.441 -31.291  1.00  0.00      BS   C  
ATOM    234  N3  ADE B   8       8.843  -5.767 -30.989  1.00  0.00      BS   N  
ATOM    235  C4  ADE B   8       7.558  -6.205 -31.209  1.00  0.00      BS   C  
ATOM    236  C5  ADE B   8       6.511  -5.542 -31.797  1.00  0.00      BS   C  
ATOM    237  C6  ADE B   8       6.787  -4.251 -32.290  1.00  0.00      BS   C  
ATOM    238  N6  ADE B   8       6.054  -3.565 -33.157  1.00  0.00      BS   N  
ATOM    239  N7  ADE B   8       5.346  -6.331 -31.717  1.00  0.00      BS   N  
ATOM    240  C8  ADE B   8       5.697  -7.427 -31.164  1.00  0.00      BS   C  
ATOM    241  N9  ADE B   8       7.012  -7.435 -30.814  1.00  0.00      BS   N  
ATOM    242  H2  ADE B   8       9.904  -3.911 -31.084  1.00  0.00      BS   H  
ATOM    243  H8  ADE B   8       5.101  -8.292 -30.874  1.00  0.00      BS   H  
ATOM    244  H1' ADE B   8       8.655  -8.029 -29.677  1.00  0.00      BS   H  
ATOM    245  H2' ADE B   8       7.048  -8.633 -27.907  1.00  0.00      BS   H  
ATOM    246  H3' ADE B   8       6.657 -11.237 -28.603  1.00  0.00      BS   H  
ATOM    247  H4' ADE B   8       8.682 -11.484 -30.360  1.00  0.00      BS   H  
ATOM    248  H5' ADE B   8       6.799 -11.566 -32.236  1.00  0.00      BS   H  
ATOM    249  H61 ADE B   8       6.482  -2.735 -33.516  1.00  0.00      BS   H  
ATOM    250  H62 ADE B   8       5.081  -3.466 -32.945  1.00  0.00      BS   H  
ATOM    251 H2'' ADE B   8       5.908  -9.199 -29.228  1.00  0.00      BS   H  
ATOM    252 H5'' ADE B   8       6.715 -12.670 -30.937  1.00  0.00      BS   H  
ATOM    253  P   THY B   9       8.662 -10.392 -26.576  1.00  0.00      BS   P  
ATOM    254  O1P THY B   9       9.538 -11.481 -26.049  1.00  0.00      BS   O  
ATOM    255  O2P THY B   9       7.307 -10.391 -25.992  1.00  0.00      BS   O  
ATOM    256  C5' THY B   9      10.682  -8.603 -26.641  1.00  0.00      BS   C  
ATOM    257  O5' THY B   9       9.264  -8.936 -26.395  1.00  0.00      BS   O  
ATOM    258  C4' THY B   9      11.006  -7.163 -26.561  1.00  0.00      BS   C  
ATOM    259  O4' THY B   9      10.071  -6.391 -27.409  1.00  0.00      BS   O  
ATOM    260  C3' THY B   9      10.856  -6.581 -25.123  1.00  0.00      BS   C  
ATOM    261  O3' THY B   9      11.925  -5.755 -24.754  1.00  0.00      BS   O  
ATOM    262  C2' THY B   9       9.563  -5.771 -25.144  1.00  0.00      BS   C  
ATOM    263  C1' THY B   9       9.573  -5.300 -26.653  1.00  0.00      BS   C  
ATOM    264  N1  THY B   9       8.293  -4.780 -27.235  1.00  0.00      BS   N  
ATOM    265  C2  THY B   9       8.356  -3.675 -28.065  1.00  0.00      BS   C  
ATOM    266  O2  THY B   9       9.435  -3.144 -28.366  1.00  0.00      BS   O  
ATOM    267  N3  THY B   9       7.145  -3.213 -28.563  1.00  0.00      BS   N  
ATOM    268  C4  THY B   9       5.926  -3.849 -28.433  1.00  0.00      BS   C  
ATOM    269  O4  THY B   9       4.947  -3.404 -29.007  1.00  0.00      BS   O  
ATOM    270  C5  THY B   9       5.930  -5.035 -27.584  1.00  0.00      BS   C  
ATOM    271  C5M THY B   9       4.735  -5.930 -27.351  1.00  0.00      BS   C  
ATOM    272  C6  THY B   9       7.086  -5.471 -27.118  1.00  0.00      BS   C  
ATOM    273  H3  THY B   9       7.129  -2.438 -29.211  1.00  0.00      BS   H  
ATOM    274  H6  THY B   9       7.085  -6.296 -26.404  1.00  0.00      BS   H  
ATOM    275  H1' THY B   9      10.384  -4.556 -26.798  1.00  0.00      BS   H  
ATOM    276  H2' THY B   9       9.478  -4.770 -24.671  1.00  0.00      BS   H  
ATOM    277  H3' THY B   9      10.649  -7.452 -24.464  1.00  0.00      BS   H  
ATOM    278  H4' THY B   9      12.040  -6.871 -26.847  1.00  0.00      BS   H  
ATOM    279  H5' THY B   9      11.005  -9.138 -27.560  1.00  0.00      BS   H  
ATOM    280  H51 THY B   9       3.822  -5.302 -27.277  1.00  0.00      BS   H  
ATOM    281  H52 THY B   9       4.728  -6.724 -26.574  1.00  0.00      BS   H  
ATOM    282  H53 THY B   9       4.600  -6.509 -28.289  1.00  0.00      BS   H  
ATOM    283 H2'' THY B   9       8.648  -6.396 -25.068  1.00  0.00      BS   H  
ATOM    284 H5'' THY B   9      11.192  -9.202 -25.855  1.00  0.00      BS   H  
ATOM    285  P   ADE B  10      12.786  -6.005 -23.423  1.00  0.00      BS   P  
ATOM    286  O1P ADE B  10      14.034  -6.722 -23.826  1.00  0.00      BS   O  
ATOM    287  O2P ADE B  10      11.895  -6.603 -22.439  1.00  0.00      BS   O  
ATOM    288  C5' ADE B  10      14.198  -3.697 -23.444  1.00  0.00      BS   C  
ATOM    289  O5' ADE B  10      13.119  -4.557 -22.921  1.00  0.00      BS   O  
ATOM    290  C4' ADE B  10      13.625  -2.358 -23.882  1.00  0.00      BS   C  
ATOM    291  O4' ADE B  10      12.500  -2.542 -24.814  1.00  0.00      BS   O  
ATOM    292  C3' ADE B  10      12.983  -1.533 -22.890  1.00  0.00      BS   C  
ATOM    293  O3' ADE B  10      13.998  -0.954 -22.061  1.00  0.00      BS   O  
ATOM    294  C2' ADE B  10      12.397  -0.448 -23.839  1.00  0.00      BS   C  
ATOM    295  C1' ADE B  10      11.808  -1.313 -25.016  1.00  0.00      BS   C  
ATOM    296  N1  ADE B  10       7.193   0.126 -26.557  1.00  0.00      BS   N  
ATOM    297  C2  ADE B  10       8.401   0.638 -26.776  1.00  0.00      BS   C  
ATOM    298  N3  ADE B  10       9.571   0.298 -26.288  1.00  0.00      BS   N  
ATOM    299  C4  ADE B  10       9.438  -0.860 -25.611  1.00  0.00      BS   C  
ATOM    300  C5  ADE B  10       8.302  -1.552 -25.301  1.00  0.00      BS   C  
ATOM    301  C6  ADE B  10       7.114  -1.088 -25.957  1.00  0.00      BS   C  
ATOM    302  N6  ADE B  10       5.857  -1.655 -25.934  1.00  0.00      BS   N  
ATOM    303  N7  ADE B  10       8.477  -2.580 -24.381  1.00  0.00      BS   N  
ATOM    304  C8  ADE B  10       9.762  -2.534 -24.091  1.00  0.00      BS   C  
ATOM    305  N9  ADE B  10      10.379  -1.583 -24.931  1.00  0.00      BS   N  
ATOM    306  H2  ADE B  10       8.314   1.604 -27.272  1.00  0.00      BS   H  
ATOM    307  H8  ADE B  10      10.311  -3.292 -23.532  1.00  0.00      BS   H  
ATOM    308  H1' ADE B  10      12.022  -0.867 -26.011  1.00  0.00      BS   H  
ATOM    309  H2' ADE B  10      13.189   0.211 -24.256  1.00  0.00      BS   H  
ATOM    310  H3' ADE B  10      12.202  -2.115 -22.356  1.00  0.00      BS   H  
ATOM    311  H4' ADE B  10      14.379  -1.687 -24.344  1.00  0.00      BS   H  
ATOM    312  H5' ADE B  10      14.774  -4.108 -24.301  1.00  0.00      BS   H  
ATOM    313  H61 ADE B  10       5.612  -1.988 -25.025  1.00  0.00      BS   H  
ATOM    314  H62 ADE B  10       5.149  -1.128 -26.404  1.00  0.00      BS   H  
ATOM    315 H2'' ADE B  10      11.595   0.110 -23.311  1.00  0.00      BS   H  
ATOM    316 H5'' ADE B  10      14.936  -3.534 -22.630  1.00  0.00      BS   H  
ATOM    317  P   GUA B  11      13.666  -0.229 -20.693  1.00  0.00      BS   P  
ATOM    318  O1P GUA B  11      14.956   0.195 -20.124  1.00  0.00      BS   O  
ATOM    319  O2P GUA B  11      12.775  -1.160 -19.933  1.00  0.00      BS   O  
ATOM    320  C5' GUA B  11      13.663   2.261 -21.511  1.00  0.00      BS   C  
ATOM    321  O5' GUA B  11      12.923   1.082 -21.212  1.00  0.00      BS   O  
ATOM    322  C4' GUA B  11      12.786   3.497 -21.999  1.00  0.00      BS   C  
ATOM    323  O4' GUA B  11      11.833   3.167 -22.923  1.00  0.00      BS   O  
ATOM    324  C3' GUA B  11      12.127   4.253 -20.865  1.00  0.00      BS   C  
ATOM    325  O3' GUA B  11      12.142   5.681 -21.028  1.00  0.00      BS   O  
ATOM    326  C2' GUA B  11      10.794   3.620 -20.783  1.00  0.00      BS   C  
ATOM    327  C1' GUA B  11      10.607   3.440 -22.269  1.00  0.00      BS   C  
ATOM    328  N1  GUA B  11       6.074   2.070 -24.106  1.00  0.00      BS   N  
ATOM    329  C2  GUA B  11       6.703   3.318 -24.234  1.00  0.00      BS   C  
ATOM    330  N2  GUA B  11       5.985   4.307 -24.772  1.00  0.00      BS   N  
ATOM    331  N3  GUA B  11       7.933   3.445 -23.905  1.00  0.00      BS   N  
ATOM    332  C4  GUA B  11       8.438   2.406 -23.227  1.00  0.00      BS   C  
ATOM    333  C5  GUA B  11       7.836   1.152 -23.043  1.00  0.00      BS   C  
ATOM    334  C6  GUA B  11       6.542   0.927 -23.559  1.00  0.00      BS   C  
ATOM    335  O6  GUA B  11       5.866  -0.092 -23.556  1.00  0.00      BS   O  
ATOM    336  N7  GUA B  11       8.680   0.327 -22.317  1.00  0.00      BS   N  
ATOM    337  C8  GUA B  11       9.653   1.092 -21.992  1.00  0.00      BS   C  
ATOM    338  N9  GUA B  11       9.606   2.363 -22.530  1.00  0.00      BS   N  
ATOM    339  H1  GUA B  11       5.173   2.072 -24.562  1.00  0.00      BS   H  
ATOM    340  H8  GUA B  11      10.555   0.715 -21.513  1.00  0.00      BS   H  
ATOM    341  H1' GUA B  11      10.273   4.430 -22.643  1.00  0.00      BS   H  
ATOM    342  H2' GUA B  11      10.144   4.323 -20.220  1.00  0.00      BS   H  
ATOM    343  H21 GUA B  11       4.998   4.414 -24.654  1.00  0.00      BS   H  
ATOM    344  H3' GUA B  11      12.708   3.982 -19.956  1.00  0.00      BS   H  
ATOM    345  H22 GUA B  11       6.489   5.141 -25.000  1.00  0.00      BS   H  
ATOM    346  H4' GUA B  11      13.546   4.233 -22.338  1.00  0.00      BS   H  
ATOM    347  H5' GUA B  11      14.369   1.956 -22.313  1.00  0.00      BS   H  
ATOM    348 H2'' GUA B  11      10.870   2.651 -20.244  1.00  0.00      BS   H  
ATOM    349 H5'' GUA B  11      14.226   2.625 -20.626  1.00  0.00      BS   H  
ATOM    350  P   CYT B  12      11.705   6.520 -19.752  1.00  0.00      BS   P  
ATOM    351  O1P CYT B  12      12.524   7.721 -19.838  1.00  0.00      BS   O  
ATOM    352  O2P CYT B  12      11.829   5.663 -18.501  1.00  0.00      BS   O  
ATOM    353  C5' CYT B  12       9.972   8.185 -20.578  1.00  0.00      BS   C  
ATOM    354  O5' CYT B  12      10.192   6.899 -19.901  1.00  0.00      BS   O  
ATOM    355  C4' CYT B  12       8.519   8.187 -20.926  1.00  0.00      BS   C  
ATOM    356  O4' CYT B  12       8.079   7.060 -21.700  1.00  0.00      BS   O  
ATOM    357  C3' CYT B  12       7.518   8.134 -19.679  1.00  0.00      BS   C  
ATOM    358  O3' CYT B  12       7.491   9.430 -18.975  1.00  0.00      BS   O  
ATOM    359  C2' CYT B  12       6.173   7.800 -20.410  1.00  0.00      BS   C  
ATOM    360  C1' CYT B  12       6.694   6.810 -21.429  1.00  0.00      BS   C  
ATOM    361  N1  CYT B  12       6.483   5.416 -21.081  1.00  0.00      BS   N  
ATOM    362  C2  CYT B  12       5.149   4.988 -21.211  1.00  0.00      BS   C  
ATOM    363  O2  CYT B  12       4.245   5.735 -21.624  1.00  0.00      BS   O  
ATOM    364  N3  CYT B  12       4.897   3.663 -20.984  1.00  0.00      BS   N  
ATOM    365  C4  CYT B  12       5.839   2.836 -20.537  1.00  0.00      BS   C  
ATOM    366  N4  CYT B  12       5.564   1.559 -20.510  1.00  0.00      BS   N  
ATOM    367  C5  CYT B  12       7.105   3.388 -20.169  1.00  0.00      BS   C  
ATOM    368  C6  CYT B  12       7.341   4.678 -20.401  1.00  0.00      BS   C  
ATOM    369  H5  CYT B  12       7.938   2.795 -19.790  1.00  0.00      BS   H  
ATOM    370  H6  CYT B  12       8.330   5.037 -20.115  1.00  0.00      BS   H  
ATOM    371  H1' CYT B  12       6.284   7.015 -22.443  1.00  0.00      BS   H  
ATOM    372  H2' CYT B  12       5.795   8.724 -20.898  1.00  0.00      BS   H  
ATOM    373  H3' CYT B  12       7.937   7.227 -19.193  1.00  0.00      BS   H  
ATOM    374  H4' CYT B  12       8.323   9.109 -21.513  1.00  0.00      BS   H  
ATOM    375  H41 CYT B  12       4.692   1.173 -20.810  1.00  0.00      BS   H  
ATOM    376  H5' CYT B  12      10.505   8.239 -21.551  1.00  0.00      BS   H  
ATOM    377  H42 CYT B  12       6.291   0.927 -20.245  1.00  0.00      BS   H  
ATOM    378 H2'' CYT B  12       5.384   7.478 -19.698  1.00  0.00      BS   H  
ATOM    379 H5'' CYT B  12      10.224   9.063 -19.945  1.00  0.00      BS   H  
ATOM    380  P   THY B  13       6.824   9.483 -17.510  1.00  0.00      BS   P  
ATOM    381  O1P THY B  13       6.942  10.798 -16.924  1.00  0.00      BS   O  
ATOM    382  O2P THY B  13       7.328   8.385 -16.684  1.00  0.00      BS   O  
ATOM    383  C5' THY B  13       4.424  10.134 -18.203  1.00  0.00      BS   C  
ATOM    384  O5' THY B  13       5.328   9.196 -17.718  1.00  0.00      BS   O  
ATOM    385  C4' THY B  13       2.996   9.560 -18.342  1.00  0.00      BS   C  
ATOM    386  O4' THY B  13       2.965   8.338 -19.130  1.00  0.00      BS   O  
ATOM    387  C3' THY B  13       2.335   9.206 -17.029  1.00  0.00      BS   C  
ATOM    388  O3' THY B  13       1.774  10.302 -16.374  1.00  0.00      BS   O  
ATOM    389  C2' THY B  13       1.281   8.194 -17.452  1.00  0.00      BS   C  
ATOM    390  C1' THY B  13       2.008   7.435 -18.601  1.00  0.00      BS   C  
ATOM    391  N1  THY B  13       2.623   6.154 -18.175  1.00  0.00      BS   N  
ATOM    392  C2  THY B  13       1.848   5.048 -18.317  1.00  0.00      BS   C  
ATOM    393  O2  THY B  13       0.692   5.142 -18.649  1.00  0.00      BS   O  
ATOM    394  N3  THY B  13       2.446   3.851 -17.999  1.00  0.00      BS   N  
ATOM    395  C4  THY B  13       3.675   3.615 -17.428  1.00  0.00      BS   C  
ATOM    396  O4  THY B  13       4.051   2.511 -17.025  1.00  0.00      BS   O  
ATOM    397  C5  THY B  13       4.452   4.853 -17.298  1.00  0.00      BS   C  
ATOM    398  C5M THY B  13       5.827   4.716 -16.810  1.00  0.00      BS   C  
ATOM    399  C6  THY B  13       3.898   6.049 -17.622  1.00  0.00      BS   C  
ATOM    400  H3  THY B  13       1.833   3.053 -17.915  1.00  0.00      BS   H  
ATOM    401  H6  THY B  13       4.509   6.944 -17.746  1.00  0.00      BS   H  
ATOM    402  H1' THY B  13       1.139   7.220 -19.258  1.00  0.00      BS   H  
ATOM    403  H2' THY B  13       0.354   8.699 -17.795  1.00  0.00      BS   H  
ATOM    404  H3' THY B  13       3.149   8.743 -16.431  1.00  0.00      BS   H  
ATOM    405  H4' THY B  13       2.450  10.329 -18.928  1.00  0.00      BS   H  
ATOM    406  H5' THY B  13       4.783  10.441 -19.209  1.00  0.00      BS   H  
ATOM    407  H51 THY B  13       6.297   3.793 -17.214  1.00  0.00      BS   H  
ATOM    408  H52 THY B  13       5.901   4.636 -15.704  1.00  0.00      BS   H  
ATOM    409  H53 THY B  13       6.451   5.588 -17.098  1.00  0.00      BS   H  
ATOM    410 H2'' THY B  13       1.131   7.537 -16.569  1.00  0.00      BS   H  
ATOM    411 H5'' THY B  13       4.286  11.115 -17.698  1.00  0.00      BS   H  
ATOM    412  P   THY B  14       1.795  10.504 -14.778  1.00  0.00      BS   P  
ATOM    413  O1P THY B  14       1.715  11.925 -14.327  1.00  0.00      BS   O  
ATOM    414  O2P THY B  14       2.927   9.768 -14.155  1.00  0.00      BS   O  
ATOM    415  C5' THY B  14      -0.804  10.151 -14.771  1.00  0.00      BS   C  
ATOM    416  O5' THY B  14       0.538   9.756 -14.367  1.00  0.00      BS   O  
ATOM    417  C4' THY B  14      -1.871   9.161 -14.284  1.00  0.00      BS   C  
ATOM    418  O4' THY B  14      -1.529   7.844 -14.699  1.00  0.00      BS   O  
ATOM    419  C3' THY B  14      -2.042   9.042 -12.790  1.00  0.00      BS   C  
ATOM    420  O3' THY B  14      -3.458   8.995 -12.434  1.00  0.00      BS   O  
ATOM    421  C2' THY B  14      -1.276   7.765 -12.452  1.00  0.00      BS   C  
ATOM    422  C1' THY B  14      -1.595   6.864 -13.661  1.00  0.00      BS   C  
ATOM    423  N1  THY B  14      -0.535   5.907 -13.981  1.00  0.00      BS   N  
ATOM    424  C2  THY B  14      -0.814   4.503 -14.027  1.00  0.00      BS   C  
ATOM    425  O2  THY B  14      -1.975   4.076 -13.880  1.00  0.00      BS   O  
ATOM    426  N3  THY B  14       0.280   3.737 -14.347  1.00  0.00      BS   N  
ATOM    427  C4  THY B  14       1.638   4.153 -14.345  1.00  0.00      BS   C  
ATOM    428  O4  THY B  14       2.553   3.275 -14.217  1.00  0.00      BS   O  
ATOM    429  C5  THY B  14       1.790   5.570 -14.327  1.00  0.00      BS   C  
ATOM    430  C5M THY B  14       3.140   6.265 -14.365  1.00  0.00      BS   C  
ATOM    431  C6  THY B  14       0.761   6.350 -14.112  1.00  0.00      BS   C  
ATOM    432  H3  THY B  14       0.104   2.743 -14.391  1.00  0.00      BS   H  
ATOM    433  H6  THY B  14       0.894   7.431 -14.164  1.00  0.00      BS   H  
ATOM    434  H1' THY B  14      -2.617   6.436 -13.602  1.00  0.00      BS   H  
ATOM    435  H2' THY B  14      -1.403   7.312 -11.446  1.00  0.00      BS   H  
ATOM    436  H3' THY B  14      -1.628   9.945 -12.294  1.00  0.00      BS   H  
ATOM    437  H4' THY B  14      -2.873   9.387 -14.705  1.00  0.00      BS   H  
ATOM    438  H5' THY B  14      -0.901  10.194 -15.877  1.00  0.00      BS   H  
ATOM    439  H51 THY B  14       4.051   5.701 -14.661  1.00  0.00      BS   H  
ATOM    440  H52 THY B  14       3.375   6.783 -13.410  1.00  0.00      BS   H  
ATOM    441  H53 THY B  14       3.092   7.026 -15.173  1.00  0.00      BS   H  
ATOM    442 H2'' THY B  14      -0.202   8.022 -12.571  1.00  0.00      BS   H  
ATOM    443 H5'' THY B  14      -1.043  11.143 -14.330  1.00  0.00      BS   H  
ATOM    444  P   ADE B  15      -3.859   8.810 -10.883  1.00  0.00      BS   P  
ATOM    445  O1P ADE B  15      -4.977   9.747 -10.575  1.00  0.00      BS   O  
ATOM    446  O2P ADE B  15      -2.659   8.920 -10.057  1.00  0.00      BS   O  
ATOM    447  C5' ADE B  15      -5.736   6.987 -11.273  1.00  0.00      BS   C  
ATOM    448  O5' ADE B  15      -4.406   7.336 -10.711  1.00  0.00      BS   O  
ATOM    449  C4' ADE B  15      -6.289   5.713 -10.696  1.00  0.00      BS   C  
ATOM    450  O4' ADE B  15      -5.404   4.572 -11.061  1.00  0.00      BS   O  
ATOM    451  C3' ADE B  15      -6.351   5.629  -9.103  1.00  0.00      BS   C  
ATOM    452  O3' ADE B  15      -7.516   4.981  -8.627  1.00  0.00      BS   O  
ATOM    453  C2' ADE B  15      -5.050   4.883  -8.779  1.00  0.00      BS   C  
ATOM    454  C1' ADE B  15      -4.762   3.988  -9.900  1.00  0.00      BS   C  
ATOM    455  N1  ADE B  15      -0.850   0.721 -10.862  1.00  0.00      BS   N  
ATOM    456  C2  ADE B  15      -2.201   0.513 -10.787  1.00  0.00      BS   C  
ATOM    457  N3  ADE B  15      -3.178   1.479 -10.654  1.00  0.00      BS   N  
ATOM    458  C4  ADE B  15      -2.635   2.714 -10.523  1.00  0.00      BS   C  
ATOM    459  C5  ADE B  15      -1.335   3.057 -10.710  1.00  0.00      BS   C  
ATOM    460  C6  ADE B  15      -0.410   1.976 -10.809  1.00  0.00      BS   C  
ATOM    461  N6  ADE B  15       0.908   2.282 -11.017  1.00  0.00      BS   N  
ATOM    462  N7  ADE B  15      -1.190   4.416 -10.564  1.00  0.00      BS   N  
ATOM    463  C8  ADE B  15      -2.380   4.856 -10.308  1.00  0.00      BS   C  
ATOM    464  N9  ADE B  15      -3.318   3.858 -10.233  1.00  0.00      BS   N  
ATOM    465  H2  ADE B  15      -2.527  -0.521 -10.901  1.00  0.00      BS   H  
ATOM    466  H8  ADE B  15      -2.713   5.876 -10.119  1.00  0.00      BS   H  
ATOM    467  H1' ADE B  15      -5.247   2.992  -9.822  1.00  0.00      BS   H  
ATOM    468  H2' ADE B  15      -5.031   4.393  -7.782  1.00  0.00      BS   H  
ATOM    469  H3' ADE B  15      -6.291   6.639  -8.645  1.00  0.00      BS   H  
ATOM    470  H4' ADE B  15      -7.337   5.665 -11.063  1.00  0.00      BS   H  
ATOM    471  H5' ADE B  15      -5.634   6.808 -12.365  1.00  0.00      BS   H  
ATOM    472  H61 ADE B  15       1.526   1.518 -11.197  1.00  0.00      BS   H  
ATOM    473  H62 ADE B  15       1.321   3.178 -10.852  1.00  0.00      BS   H  
ATOM    474 H2'' ADE B  15      -4.242   5.644  -8.705  1.00  0.00      BS   H  
ATOM    475 H5'' ADE B  15      -6.447   7.820 -11.086  1.00  0.00      BS   H  
ATOM    476  P   CYT B  16      -7.808   4.965  -7.126  1.00  0.00      BS   P  
ATOM    477  O1P CYT B  16      -9.186   4.398  -7.091  1.00  0.00      BS   O  
ATOM    478  O2P CYT B  16      -7.576   6.210  -6.398  1.00  0.00      BS   O  
ATOM    479  C5' CYT B  16      -7.172   2.433  -6.958  1.00  0.00      BS   C  
ATOM    480  O5' CYT B  16      -7.003   3.830  -6.488  1.00  0.00      BS   O  
ATOM    481  C4' CYT B  16      -6.141   1.515  -6.354  1.00  0.00      BS   C  
ATOM    482  O4' CYT B  16      -4.813   1.848  -6.938  1.00  0.00      BS   O  
ATOM    483  C3' CYT B  16      -5.867   1.680  -4.897  1.00  0.00      BS   C  
ATOM    484  O3' CYT B  16      -5.996   0.518  -4.110  1.00  0.00      BS   O  
ATOM    485  C2' CYT B  16      -4.499   2.292  -4.803  1.00  0.00      BS   C  
ATOM    486  C1' CYT B  16      -3.822   1.610  -5.984  1.00  0.00      BS   C  
ATOM    487  N1  CYT B  16      -2.506   2.128  -6.503  1.00  0.00      BS   N  
ATOM    488  C2  CYT B  16      -1.466   1.305  -6.880  1.00  0.00      BS   C  
ATOM    489  O2  CYT B  16      -1.611   0.099  -6.863  1.00  0.00      BS   O  
ATOM    490  N3  CYT B  16      -0.286   1.864  -7.295  1.00  0.00      BS   N  
ATOM    491  C4  CYT B  16      -0.231   3.180  -7.466  1.00  0.00      BS   C  
ATOM    492  N4  CYT B  16       0.928   3.591  -7.779  1.00  0.00      BS   N  
ATOM    493  C5  CYT B  16      -1.323   4.036  -7.152  1.00  0.00      BS   C  
ATOM    494  C6  CYT B  16      -2.489   3.463  -6.690  1.00  0.00      BS   C  
ATOM    495  H5  CYT B  16      -1.207   5.107  -7.310  1.00  0.00      BS   H  
ATOM    496  H6  CYT B  16      -3.411   3.995  -6.458  1.00  0.00      BS   H  
ATOM    497  H1' CYT B  16      -3.798   0.515  -5.796  1.00  0.00      BS   H  
ATOM    498  H2' CYT B  16      -3.930   2.137  -3.862  1.00  0.00      BS   H  
ATOM    499  H3' CYT B  16      -6.545   2.471  -4.511  1.00  0.00      BS   H  
ATOM    500  H4' CYT B  16      -6.380   0.450  -6.563  1.00  0.00      BS   H  
ATOM    501  H41 CYT B  16       1.674   2.939  -7.921  1.00  0.00      BS   H  
ATOM    502  H5' CYT B  16      -7.129   2.263  -8.055  1.00  0.00      BS   H  
ATOM    503  H42 CYT B  16       1.086   4.570  -7.908  1.00  0.00      BS   H  
ATOM    504 H2'' CYT B  16      -4.636   3.378  -4.992  1.00  0.00      BS   H  
ATOM    505 H5'' CYT B  16      -8.168   2.158  -6.551  1.00  0.00      BS   H  
ATOM    506  P   ADE B  17      -5.708   0.357  -2.544  1.00  0.00      BS   P  
ATOM    507  O1P ADE B  17      -6.813  -0.500  -1.952  1.00  0.00      BS   O  
ATOM    508  O2P ADE B  17      -5.473   1.666  -1.918  1.00  0.00      BS   O  
ATOM    509  C5' ADE B  17      -4.446  -1.844  -2.767  1.00  0.00      BS   C  
ATOM    510  O5' ADE B  17      -4.391  -0.418  -2.438  1.00  0.00      BS   O  
ATOM    511  C4' ADE B  17      -3.116  -2.498  -2.323  1.00  0.00      BS   C  
ATOM    512  O4' ADE B  17      -1.991  -1.881  -3.041  1.00  0.00      BS   O  
ATOM    513  C3' ADE B  17      -2.773  -2.226  -0.808  1.00  0.00      BS   C  
ATOM    514  O3' ADE B  17      -2.396  -3.392  -0.101  1.00  0.00      BS   O  
ATOM    515  C2' ADE B  17      -1.584  -1.229  -0.792  1.00  0.00      BS   C  
ATOM    516  C1' ADE B  17      -0.921  -1.559  -2.170  1.00  0.00      BS   C  
ATOM    517  N1  ADE B  17       3.571   0.517  -3.965  1.00  0.00      BS   N  
ATOM    518  C2  ADE B  17       3.259  -0.669  -3.487  1.00  0.00      BS   C  
ATOM    519  N3  ADE B  17       2.090  -1.144  -3.042  1.00  0.00      BS   N  
ATOM    520  C4  ADE B  17       1.158  -0.249  -3.139  1.00  0.00      BS   C  
ATOM    521  C5  ADE B  17       1.273   1.061  -3.657  1.00  0.00      BS   C  
ATOM    522  C6  ADE B  17       2.580   1.427  -4.113  1.00  0.00      BS   C  
ATOM    523  N6  ADE B  17       2.799   2.544  -4.771  1.00  0.00      BS   N  
ATOM    524  N7  ADE B  17       0.015   1.671  -3.611  1.00  0.00      BS   N  
ATOM    525  C8  ADE B  17      -0.772   0.786  -2.994  1.00  0.00      BS   C  
ATOM    526  N9  ADE B  17      -0.165  -0.405  -2.799  1.00  0.00      BS   N  
ATOM    527  H2  ADE B  17       4.101  -1.352  -3.374  1.00  0.00      BS   H  
ATOM    528  H8  ADE B  17      -1.820   0.896  -2.716  1.00  0.00      BS   H  
ATOM    529  H1' ADE B  17      -0.230  -2.420  -2.056  1.00  0.00      BS   H  
ATOM    530  H2' ADE B  17      -0.863  -1.303   0.050  1.00  0.00      BS   H  
ATOM    531  H3' ADE B  17      -3.666  -1.713  -0.392  1.00  0.00      BS   H  
ATOM    532  H4' ADE B  17      -2.956  -3.588  -2.467  1.00  0.00      BS   H  
ATOM    533  H5' ADE B  17      -4.572  -1.954  -3.865  1.00  0.00      BS   H  
ATOM    534  H61 ADE B  17       2.139   3.294  -4.739  1.00  0.00      BS   H  
ATOM    535  H62 ADE B  17       3.693   2.755  -5.164  1.00  0.00      BS   H  
ATOM    536 H2'' ADE B  17      -2.094  -0.243  -0.741  1.00  0.00      BS   H  
ATOM    537 H5'' ADE B  17      -5.221  -2.421  -2.219  1.00  0.00      BS   H  
ATOM    538  P   ADE B  18      -2.277  -3.559   1.441  1.00  0.00      BS   P  
ATOM    539  O1P ADE B  18      -2.444  -5.021   1.799  1.00  0.00      BS   O  
ATOM    540  O2P ADE B  18      -3.175  -2.536   2.077  1.00  0.00      BS   O  
ATOM    541  C5' ADE B  18       0.127  -4.139   0.820  1.00  0.00      BS   C  
ATOM    542  O5' ADE B  18      -0.706  -3.244   1.608  1.00  0.00      BS   O  
ATOM    543  C4' ADE B  18       1.555  -3.871   1.164  1.00  0.00      BS   C  
ATOM    544  O4' ADE B  18       2.099  -2.743   0.387  1.00  0.00      BS   O  
ATOM    545  C3' ADE B  18       1.858  -3.389   2.637  1.00  0.00      BS   C  
ATOM    546  O3' ADE B  18       3.007  -3.993   3.183  1.00  0.00      BS   O  
ATOM    547  C2' ADE B  18       2.029  -1.885   2.581  1.00  0.00      BS   C  
ATOM    548  C1' ADE B  18       2.701  -1.830   1.242  1.00  0.00      BS   C  
ATOM    549  N1  ADE B  18       5.394   1.610  -1.466  1.00  0.00      BS   N  
ATOM    550  C2  ADE B  18       5.668   0.360  -1.039  1.00  0.00      BS   C  
ATOM    551  N3  ADE B  18       4.936  -0.452  -0.283  1.00  0.00      BS   N  
ATOM    552  C4  ADE B  18       3.695   0.056  -0.093  1.00  0.00      BS   C  
ATOM    553  C5  ADE B  18       3.240   1.288  -0.518  1.00  0.00      BS   C  
ATOM    554  C6  ADE B  18       4.190   2.150  -1.154  1.00  0.00      BS   C  
ATOM    555  N6  ADE B  18       3.927   3.436  -1.611  1.00  0.00      BS   N  
ATOM    556  N7  ADE B  18       1.912   1.452  -0.150  1.00  0.00      BS   N  
ATOM    557  C8  ADE B  18       1.574   0.367   0.482  1.00  0.00      BS   C  
ATOM    558  N9  ADE B  18       2.662  -0.490   0.611  1.00  0.00      BS   N  
ATOM    559  H2  ADE B  18       6.639  -0.028  -1.346  1.00  0.00      BS   H  
ATOM    560  H8  ADE B  18       0.547   0.164   0.786  1.00  0.00      BS   H  
ATOM    561  H1' ADE B  18       3.767  -2.141   1.250  1.00  0.00      BS   H  
ATOM    562  H2' ADE B  18       2.613  -1.450   3.420  1.00  0.00      BS   H  
ATOM    563  H3' ADE B  18       0.996  -3.685   3.273  1.00  0.00      BS   H  
ATOM    564  H4' ADE B  18       2.212  -4.696   0.816  1.00  0.00      BS   H  
ATOM    565  H5' ADE B  18      -0.070  -3.982  -0.262  1.00  0.00      BS   H  
ATOM    566  H61 ADE B  18       4.363   3.868  -2.400  1.00  0.00      BS   H  
ATOM    567  H62 ADE B  18       3.133   3.883  -1.197  1.00  0.00      BS   H  
ATOM    568 H2'' ADE B  18       0.985  -1.522   2.462  1.00  0.00      BS   H  
ATOM    569 H5'' ADE B  18      -0.112  -5.186   1.107  1.00  0.00      BS   H  
ATOM    570  P   CYT B  19       3.448  -3.973   4.724  1.00  0.00      BS   P  
ATOM    571  O1P CYT B  19       3.264  -5.337   5.216  1.00  0.00      BS   O  
ATOM    572  O2P CYT B  19       2.676  -2.931   5.523  1.00  0.00      BS   O  
ATOM    573  C5' CYT B  19       6.073  -3.711   3.846  1.00  0.00      BS   C  
ATOM    574  O5' CYT B  19       4.963  -3.529   4.841  1.00  0.00      BS   O  
ATOM    575  C4' CYT B  19       7.092  -2.559   3.855  1.00  0.00      BS   C  
ATOM    576  O4' CYT B  19       6.577  -1.387   3.134  1.00  0.00      BS   O  
ATOM    577  C3' CYT B  19       7.602  -1.991   5.123  1.00  0.00      BS   C  
ATOM    578  O3' CYT B  19       8.984  -1.797   5.138  1.00  0.00      BS   O  
ATOM    579  C2' CYT B  19       6.921  -0.696   5.289  1.00  0.00      BS   C  
ATOM    580  C1' CYT B  19       6.620  -0.236   3.897  1.00  0.00      BS   C  
ATOM    581  N1  CYT B  19       5.359   0.466   3.701  1.00  0.00      BS   N  
ATOM    582  C2  CYT B  19       5.326   1.458   2.764  1.00  0.00      BS   C  
ATOM    583  O2  CYT B  19       6.326   1.639   2.033  1.00  0.00      BS   O  
ATOM    584  N3  CYT B  19       4.242   2.135   2.559  1.00  0.00      BS   N  
ATOM    585  C4  CYT B  19       3.208   1.952   3.338  1.00  0.00      BS   C  
ATOM    586  N4  CYT B  19       2.110   2.669   3.141  1.00  0.00      BS   N  
ATOM    587  C5  CYT B  19       3.159   0.910   4.354  1.00  0.00      BS   C  
ATOM    588  C6  CYT B  19       4.256   0.190   4.507  1.00  0.00      BS   C  
ATOM    589  H5  CYT B  19       2.336   0.734   5.047  1.00  0.00      BS   H  
ATOM    590  H6  CYT B  19       4.334  -0.577   5.278  1.00  0.00      BS   H  
ATOM    591  H1' CYT B  19       7.521   0.259   3.479  1.00  0.00      BS   H  
ATOM    592  H2' CYT B  19       7.529   0.001   5.904  1.00  0.00      BS   H  
ATOM    593  H3' CYT B  19       7.321  -2.699   5.933  1.00  0.00      BS   H  
ATOM    594  H4' CYT B  19       7.948  -2.828   3.201  1.00  0.00      BS   H  
ATOM    595  H41 CYT B  19       2.024   3.308   2.376  1.00  0.00      BS   H  
ATOM    596  H5' CYT B  19       5.808  -3.831   2.774  1.00  0.00      BS   H  
ATOM    597  H42 CYT B  19       1.253   2.335   3.531  1.00  0.00      BS   H  
ATOM    598 H2'' CYT B  19       6.060  -0.755   5.987  1.00  0.00      BS   H  
ATOM    599 H5'' CYT B  19       6.599  -4.670   4.040  1.00  0.00      BS   H  
ATOM    600  P   ADE B  20       9.982  -2.978   5.614  1.00  0.00      BS   P  
ATOM    601  O1P ADE B  20      10.186  -3.813   4.423  1.00  0.00      BS   O  
ATOM    602  O2P ADE B  20       9.581  -3.657   6.872  1.00  0.00      BS   O  
ATOM    603  C5' ADE B  20      12.230  -1.972   4.932  1.00  0.00      BS   C  
ATOM    604  O5' ADE B  20      11.210  -2.129   5.848  1.00  0.00      BS   O  
ATOM    605  C4' ADE B  20      13.462  -1.190   5.446  1.00  0.00      BS   C  
ATOM    606  O4' ADE B  20      13.126   0.206   5.603  1.00  0.00      BS   O  
ATOM    607  C3' ADE B  20      13.997  -1.620   6.875  1.00  0.00      BS   C  
ATOM    608  O3' ADE B  20      15.257  -2.272   6.998  1.00  0.00      BS   O  
ATOM    609  C2' ADE B  20      14.073  -0.314   7.675  1.00  0.00      BS   C  
ATOM    610  C1' ADE B  20      14.153   0.701   6.504  1.00  0.00      BS   C  
ATOM    611  N1  ADE B  20      15.245   5.576   4.908  1.00  0.00      BS   N  
ATOM    612  C2  ADE B  20      15.723   4.349   4.618  1.00  0.00      BS   C  
ATOM    613  N3  ADE B  20      15.345   3.124   5.005  1.00  0.00      BS   N  
ATOM    614  C4  ADE B  20      14.544   3.198   6.089  1.00  0.00      BS   C  
ATOM    615  C5  ADE B  20      14.076   4.376   6.670  1.00  0.00      BS   C  
ATOM    616  C6  ADE B  20      14.378   5.577   5.971  1.00  0.00      BS   C  
ATOM    617  N6  ADE B  20      13.923   6.777   6.364  1.00  0.00      BS   N  
ATOM    618  N7  ADE B  20      13.235   4.067   7.691  1.00  0.00      BS   N  
ATOM    619  C8  ADE B  20      13.087   2.736   7.679  1.00  0.00      BS   C  
ATOM    620  N9  ADE B  20      13.921   2.094   6.767  1.00  0.00      BS   N  
ATOM    621  H2  ADE B  20      16.273   4.463   3.684  1.00  0.00      BS   H  
ATOM    622  H8  ADE B  20      12.420   2.147   8.308  1.00  0.00      BS   H  
ATOM    623  H1' ADE B  20      15.165   0.550   6.069  1.00  0.00      BS   H  
ATOM    624  H2' ADE B  20      14.941  -0.157   8.351  1.00  0.00      BS   H  
ATOM    625  H3' ADE B  20      13.203  -2.259   7.317  1.00  0.00      BS   H  
ATOM    626  H4' ADE B  20      14.365  -1.331   4.814  1.00  0.00      BS   H  
ATOM    627  H5' ADE B  20      11.851  -1.644   3.940  1.00  0.00      BS   H  
ATOM    628  H61 ADE B  20      13.048   6.975   6.805  1.00  0.00      BS   H  
ATOM    629  H62 ADE B  20      14.395   7.588   6.022  1.00  0.00      BS   H  
ATOM    630  H3T ADE B  20      15.553  -2.306   7.911  1.00  0.00      BS   H  
ATOM    631 H2'' ADE B  20      13.036  -0.128   8.027  1.00  0.00      BS   H  
ATOM    632 H5'' ADE B  20      12.548  -3.028   4.799  1.00  0.00      BS   H  
TER   
ATOM    633  C5' URA R   1       3.978   9.609  -8.656  1.00  0.00      R    C  
ATOM    634  O5' URA R   1       3.024  10.628  -8.983  1.00  0.00      R    O  
ATOM    635  C4' URA R   1       5.428   9.929  -9.049  1.00  0.00      R    C  
ATOM    636  O4' URA R   1       5.605  10.409 -10.434  1.00  0.00      R    O  
ATOM    637  C3' URA R   1       6.100  10.967  -8.152  1.00  0.00      R    C  
ATOM    638  O3' URA R   1       6.441  10.348  -6.894  1.00  0.00      R    O  
ATOM    639  C2' URA R   1       7.242  11.498  -9.073  1.00  0.00      R    C  
ATOM    640  O2' URA R   1       8.350  10.571  -9.086  1.00  0.00      R    O  
ATOM    641  C1' URA R   1       6.595  11.363 -10.445  1.00  0.00      R    C  
ATOM    642  N1  URA R   1       5.932  12.645 -10.958  1.00  0.00      R    N  
ATOM    643  C2  URA R   1       6.831  13.604 -11.340  1.00  0.00      R    C  
ATOM    644  O2  URA R   1       8.018  13.471 -11.123  1.00  0.00      R    O  
ATOM    645  N3  URA R   1       6.306  14.817 -11.834  1.00  0.00      R    N  
ATOM    646  C4  URA R   1       4.976  15.161 -11.847  1.00  0.00      R    C  
ATOM    647  O4  URA R   1       4.555  16.156 -12.418  1.00  0.00      R    O  
ATOM    648  C5  URA R   1       4.085  14.033 -11.554  1.00  0.00      R    C  
ATOM    649  C6  URA R   1       4.566  12.842 -11.111  1.00  0.00      R    C  
ATOM    650  H3  URA R   1       7.035  15.459 -12.110  1.00  0.00      R    H  
ATOM    651  H5  URA R   1       3.074  14.087 -11.956  1.00  0.00      R    H  
ATOM    652  H6  URA R   1       4.005  11.955 -10.814  1.00  0.00      R    H  
ATOM    653  H1' URA R   1       7.271  10.892 -11.191  1.00  0.00      R    H  
ATOM    654  H2' URA R   1       9.168  10.971  -9.394  1.00  0.00      R    H  
ATOM    655  H3' URA R   1       5.376  11.794  -7.998  1.00  0.00      R    H  
ATOM    656  H4' URA R   1       6.077   9.028  -9.005  1.00  0.00      R    H  
ATOM    657  H5' URA R   1       3.629   8.729  -9.237  1.00  0.00      R    H  
ATOM    658  H5T URA R   1       2.898  10.505  -9.926  1.00  0.00      R    H  
ATOM    659 H2'' URA R   1       7.575  12.523  -8.806  1.00  0.00      R    H  
ATOM    660 H5'' URA R   1       3.903   9.486  -7.554  1.00  0.00      R    H  
ATOM    661  P   GUA R   2       5.845  10.678  -5.501  1.00  0.00      R    P  
ATOM    662  O1P GUA R   2       4.873   9.613  -5.240  1.00  0.00      R    O  
ATOM    663  O2P GUA R   2       5.381  12.069  -5.467  1.00  0.00      R    O  
ATOM    664  C5' GUA R   2       8.326  11.359  -4.925  1.00  0.00      R    C  
ATOM    665  O5' GUA R   2       7.176  10.508  -4.686  1.00  0.00      R    O  
ATOM    666  C4' GUA R   2       9.719  10.896  -4.315  1.00  0.00      R    C  
ATOM    667  O4' GUA R   2       9.516  10.934  -2.874  1.00  0.00      R    O  
ATOM    668  C3' GUA R   2      10.131   9.466  -4.574  1.00  0.00      R    C  
ATOM    669  O3' GUA R   2      10.572   9.456  -5.850  1.00  0.00      R    O  
ATOM    670  C2' GUA R   2      11.058   9.233  -3.439  1.00  0.00      R    C  
ATOM    671  O2' GUA R   2      12.252   9.976  -3.625  1.00  0.00      R    O  
ATOM    672  C1' GUA R   2      10.306   9.876  -2.328  1.00  0.00      R    C  
ATOM    673  N1  GUA R   2       9.937   5.875   0.940  1.00  0.00      R    N  
ATOM    674  C2  GUA R   2      11.082   6.543   0.523  1.00  0.00      R    C  
ATOM    675  N2  GUA R   2      12.226   6.235   1.096  1.00  0.00      R    N  
ATOM    676  N3  GUA R   2      11.000   7.617  -0.265  1.00  0.00      R    N  
ATOM    677  C4  GUA R   2       9.795   7.864  -0.750  1.00  0.00      R    C  
ATOM    678  C5  GUA R   2       8.628   7.221  -0.353  1.00  0.00      R    C  
ATOM    679  C6  GUA R   2       8.602   6.097   0.570  1.00  0.00      R    C  
ATOM    680  O6  GUA R   2       7.551   5.557   0.912  1.00  0.00      R    O  
ATOM    681  N7  GUA R   2       7.574   7.841  -1.015  1.00  0.00      R    N  
ATOM    682  C8  GUA R   2       8.097   8.786  -1.789  1.00  0.00      R    C  
ATOM    683  N9  GUA R   2       9.411   8.863  -1.688  1.00  0.00      R    N  
ATOM    684  H1  GUA R   2      10.155   5.081   1.526  1.00  0.00      R    H  
ATOM    685  H8  GUA R   2       7.568   9.478  -2.445  1.00  0.00      R    H  
ATOM    686  H1' GUA R   2      10.999  10.271  -1.554  1.00  0.00      R    H  
ATOM    687  H2' GUA R   2      12.927   9.748  -2.981  1.00  0.00      R    H  
ATOM    688  H21 GUA R   2      12.108   5.666   1.910  1.00  0.00      R    H  
ATOM    689  H3' GUA R   2       9.267   8.777  -4.461  1.00  0.00      R    H  
ATOM    690  H22 GUA R   2      12.724   7.099   1.154  1.00  0.00      R    H  
ATOM    691  H4' GUA R   2      10.513  11.570  -4.702  1.00  0.00      R    H  
ATOM    692  H5' GUA R   2       8.110  12.344  -4.459  1.00  0.00      R    H  
ATOM    693 H2'' GUA R   2      11.362   8.178  -3.274  1.00  0.00      R    H  
ATOM    694 H5'' GUA R   2       8.538  11.548  -5.998  1.00  0.00      R    H  
ATOM    695  P   URA R   3      10.972   8.138  -6.575  1.00  0.00      R    P  
ATOM    696  O1P URA R   3      12.231   8.295  -7.303  1.00  0.00      R    O  
ATOM    697  O2P URA R   3       9.776   7.675  -7.349  1.00  0.00      R    O  
ATOM    698  C5' URA R   3      12.544   6.364  -5.387  1.00  0.00      R    C  
ATOM    699  O5' URA R   3      11.259   7.071  -5.539  1.00  0.00      R    O  
ATOM    700  C4' URA R   3      12.446   5.178  -4.396  1.00  0.00      R    C  
ATOM    701  O4' URA R   3      11.588   5.458  -3.256  1.00  0.00      R    O  
ATOM    702  C3' URA R   3      11.758   3.994  -5.061  1.00  0.00      R    C  
ATOM    703  O3' URA R   3      12.746   3.376  -5.934  1.00  0.00      R    O  
ATOM    704  C2' URA R   3      11.286   3.225  -3.766  1.00  0.00      R    C  
ATOM    705  O2' URA R   3      12.381   2.543  -3.167  1.00  0.00      R    O  
ATOM    706  C1' URA R   3      10.761   4.346  -2.990  1.00  0.00      R    C  
ATOM    707  N1  URA R   3       9.204   4.572  -3.175  1.00  0.00      R    N  
ATOM    708  C2  URA R   3       8.430   3.604  -2.563  1.00  0.00      R    C  
ATOM    709  O2  URA R   3       8.899   2.748  -1.855  1.00  0.00      R    O  
ATOM    710  N3  URA R   3       7.025   3.747  -2.786  1.00  0.00      R    N  
ATOM    711  C4  URA R   3       6.433   4.764  -3.588  1.00  0.00      R    C  
ATOM    712  O4  URA R   3       5.218   4.825  -3.781  1.00  0.00      R    O  
ATOM    713  C5  URA R   3       7.325   5.715  -4.161  1.00  0.00      R    C  
ATOM    714  C6  URA R   3       8.639   5.595  -3.963  1.00  0.00      R    C  
ATOM    715  H3  URA R   3       6.416   3.089  -2.317  1.00  0.00      R    H  
ATOM    716  H5  URA R   3       6.939   6.549  -4.748  1.00  0.00      R    H  
ATOM    717  H6  URA R   3       9.328   6.242  -4.506  1.00  0.00      R    H  
ATOM    718  H1' URA R   3      11.035   4.235  -1.919  1.00  0.00      R    H  
ATOM    719  H2' URA R   3      12.295   1.610  -3.377  1.00  0.00      R    H  
ATOM    720  H3' URA R   3      10.836   4.360  -5.561  1.00  0.00      R    H  
ATOM    721  H4' URA R   3      13.494   4.896  -4.158  1.00  0.00      R    H  
ATOM    722  H5' URA R   3      13.275   7.094  -4.980  1.00  0.00      R    H  
ATOM    723 H2'' URA R   3      10.427   2.575  -4.036  1.00  0.00      R    H  
ATOM    724 H5'' URA R   3      13.002   6.014  -6.337  1.00  0.00      R    H  
ATOM    725  P   URA R   4      12.265   2.577  -7.188  1.00  0.00      R    P  
ATOM    726  O1P URA R   4      13.443   2.060  -7.908  1.00  0.00      R    O  
ATOM    727  O2P URA R   4      11.296   3.314  -7.932  1.00  0.00      R    O  
ATOM    728  C5' URA R   4      12.150   0.277  -6.020  1.00  0.00      R    C  
ATOM    729  O5' URA R   4      11.428   1.372  -6.597  1.00  0.00      R    O  
ATOM    730  C4' URA R   4      11.218  -0.714  -5.292  1.00  0.00      R    C  
ATOM    731  O4' URA R   4      10.481   0.035  -4.289  1.00  0.00      R    O  
ATOM    732  C3' URA R   4      10.166  -1.260  -6.276  1.00  0.00      R    C  
ATOM    733  O3' URA R   4      10.737  -2.398  -7.076  1.00  0.00      R    O  
ATOM    734  C2' URA R   4       9.039  -1.621  -5.280  1.00  0.00      R    C  
ATOM    735  O2' URA R   4       9.063  -2.954  -4.740  1.00  0.00      R    O  
ATOM    736  C1' URA R   4       9.127  -0.495  -4.284  1.00  0.00      R    C  
ATOM    737  N1  URA R   4       8.199   0.554  -4.642  1.00  0.00      R    N  
ATOM    738  C2  URA R   4       6.830   0.285  -4.425  1.00  0.00      R    C  
ATOM    739  O2  URA R   4       6.433  -0.744  -3.856  1.00  0.00      R    O  
ATOM    740  N3  URA R   4       5.946   1.193  -4.943  1.00  0.00      R    N  
ATOM    741  C4  URA R   4       6.148   2.142  -5.828  1.00  0.00      R    C  
ATOM    742  O4  URA R   4       5.261   2.936  -6.206  1.00  0.00      R    O  
ATOM    743  C5  URA R   4       7.520   2.368  -6.118  1.00  0.00      R    C  
ATOM    744  C6  URA R   4       8.456   1.588  -5.560  1.00  0.00      R    C  
ATOM    745  H3  URA R   4       4.972   0.993  -4.764  1.00  0.00      R    H  
ATOM    746  H5  URA R   4       7.827   3.170  -6.789  1.00  0.00      R    H  
ATOM    747  H6  URA R   4       9.517   1.706  -5.784  1.00  0.00      R    H  
ATOM    748  H1' URA R   4       8.898  -0.813  -3.244  1.00  0.00      R    H  
ATOM    749  H2' URA R   4       8.259  -3.386  -5.037  1.00  0.00      R    H  
ATOM    750  H3' URA R   4       9.865  -0.395  -6.905  1.00  0.00      R    H  
ATOM    751  H4' URA R   4      11.766  -1.587  -4.879  1.00  0.00      R    H  
ATOM    752  H5' URA R   4      13.010   0.575  -5.383  1.00  0.00      R    H  
ATOM    753 H2'' URA R   4       8.150  -1.640  -5.947  1.00  0.00      R    H  
ATOM    754 H5'' URA R   4      12.626  -0.317  -6.830  1.00  0.00      R    H  
ATOM    755  P   GUA R   5      10.031  -2.678  -8.485  1.00  0.00      R    P  
ATOM    756  O1P GUA R   5      10.950  -3.562  -9.231  1.00  0.00      R    O  
ATOM    757  O2P GUA R   5       9.674  -1.431  -9.167  1.00  0.00      R    O  
ATOM    758  C5' GUA R   5       8.692  -4.599  -7.350  1.00  0.00      R    C  
ATOM    759  O5' GUA R   5       8.680  -3.451  -8.244  1.00  0.00      R    O  
ATOM    760  C4' GUA R   5       7.260  -4.976  -6.807  1.00  0.00      R    C  
ATOM    761  O4' GUA R   5       6.782  -3.879  -6.013  1.00  0.00      R    O  
ATOM    762  C3' GUA R   5       6.148  -5.032  -7.870  1.00  0.00      R    C  
ATOM    763  O3' GUA R   5       6.189  -6.249  -8.576  1.00  0.00      R    O  
ATOM    764  C2' GUA R   5       4.878  -4.728  -7.080  1.00  0.00      R    C  
ATOM    765  O2' GUA R   5       4.453  -5.840  -6.319  1.00  0.00      R    O  
ATOM    766  C1' GUA R   5       5.429  -3.569  -6.229  1.00  0.00      R    C  
ATOM    767  N1  GUA R   5       2.073   0.047  -7.348  1.00  0.00      R    N  
ATOM    768  C2  GUA R   5       1.870  -1.203  -6.847  1.00  0.00      R    C  
ATOM    769  N2  GUA R   5       0.692  -1.293  -6.217  1.00  0.00      R    N  
ATOM    770  N3  GUA R   5       2.874  -1.973  -6.432  1.00  0.00      R    N  
ATOM    771  C4  GUA R   5       4.044  -1.534  -6.908  1.00  0.00      R    C  
ATOM    772  C5  GUA R   5       4.304  -0.351  -7.492  1.00  0.00      R    C  
ATOM    773  C6  GUA R   5       3.238   0.557  -7.669  1.00  0.00      R    C  
ATOM    774  O6  GUA R   5       3.326   1.697  -8.167  1.00  0.00      R    O  
ATOM    775  N7  GUA R   5       5.530  -0.331  -7.975  1.00  0.00      R    N  
ATOM    776  C8  GUA R   5       6.103  -1.496  -7.616  1.00  0.00      R    C  
ATOM    777  N9  GUA R   5       5.208  -2.257  -6.837  1.00  0.00      R    N  
ATOM    778  H1  GUA R   5       1.360   0.761  -7.361  1.00  0.00      R    H  
ATOM    779  H8  GUA R   5       7.079  -1.881  -7.914  1.00  0.00      R    H  
ATOM    780  H1' GUA R   5       4.892  -3.530  -5.257  1.00  0.00      R    H  
ATOM    781  H2' GUA R   5       4.039  -6.473  -6.910  1.00  0.00      R    H  
ATOM    782  H21 GUA R   5       0.022  -0.555  -6.299  1.00  0.00      R    H  
ATOM    783  H3' GUA R   5       6.416  -4.142  -8.478  1.00  0.00      R    H  
ATOM    784  H22 GUA R   5       0.579  -2.005  -5.524  1.00  0.00      R    H  
ATOM    785  H4' GUA R   5       7.186  -5.954  -6.282  1.00  0.00      R    H  
ATOM    786  H5' GUA R   5       9.402  -4.594  -6.496  1.00  0.00      R    H  
ATOM    787 H2'' GUA R   5       4.058  -4.371  -7.739  1.00  0.00      R    H  
ATOM    788 H5'' GUA R   5       8.819  -5.481  -8.012  1.00  0.00      R    H  
ATOM    789  P   URA R   6       5.809  -6.238 -10.123  1.00  0.00      R    P  
ATOM    790  O1P URA R   6       6.232  -7.543 -10.642  1.00  0.00      R    O  
ATOM    791  O2P URA R   6       6.366  -5.078 -10.818  1.00  0.00      R    O  
ATOM    792  C5' URA R   6       3.367  -7.086  -9.384  1.00  0.00      R    C  
ATOM    793  O5' URA R   6       4.204  -6.061 -10.012  1.00  0.00      R    O  
ATOM    794  C4' URA R   6       1.882  -6.563  -9.113  1.00  0.00      R    C  
ATOM    795  O4' URA R   6       1.866  -5.322  -8.354  1.00  0.00      R    O  
ATOM    796  C3' URA R   6       0.990  -6.377 -10.313  1.00  0.00      R    C  
ATOM    797  O3' URA R   6       0.486  -7.615 -10.755  1.00  0.00      R    O  
ATOM    798  C2' URA R   6       0.002  -5.402  -9.833  1.00  0.00      R    C  
ATOM    799  O2' URA R   6      -0.978  -6.123  -9.093  1.00  0.00      R    O  
ATOM    800  C1' URA R   6       0.794  -4.524  -8.815  1.00  0.00      R    C  
ATOM    801  N1  URA R   6       1.408  -3.327  -9.573  1.00  0.00      R    N  
ATOM    802  C2  URA R   6       0.538  -2.272  -9.746  1.00  0.00      R    C  
ATOM    803  O2  URA R   6      -0.683  -2.340  -9.459  1.00  0.00      R    O  
ATOM    804  N3  URA R   6       1.089  -1.163 -10.256  1.00  0.00      R    N  
ATOM    805  C4  URA R   6       2.425  -0.922 -10.618  1.00  0.00      R    C  
ATOM    806  O4  URA R   6       2.812   0.188 -10.859  1.00  0.00      R    O  
ATOM    807  C5  URA R   6       3.245  -2.088 -10.422  1.00  0.00      R    C  
ATOM    808  C6  URA R   6       2.718  -3.221  -9.956  1.00  0.00      R    C  
ATOM    809  H3  URA R   6       0.459  -0.377 -10.330  1.00  0.00      R    H  
ATOM    810  H5  URA R   6       4.325  -1.986 -10.541  1.00  0.00      R    H  
ATOM    811  H6  URA R   6       3.313  -4.132  -9.883  1.00  0.00      R    H  
ATOM    812  H1' URA R   6       0.161  -4.180  -7.969  1.00  0.00      R    H  
ATOM    813  H2' URA R   6      -1.087  -6.983  -9.506  1.00  0.00      R    H  
ATOM    814  H3' URA R   6       1.688  -5.924 -11.048  1.00  0.00      R    H  
ATOM    815  H4' URA R   6       1.369  -7.349  -8.518  1.00  0.00      R    H  
ATOM    816  H5' URA R   6       3.923  -7.421  -8.482  1.00  0.00      R    H  
ATOM    817 H2'' URA R   6      -0.399  -4.727 -10.620  1.00  0.00      R    H  
ATOM    818 H5'' URA R   6       3.364  -8.008 -10.003  1.00  0.00      R    H  
ATOM    819  P   ADE R   7       0.581  -7.977 -12.252  1.00  0.00      R    P  
ATOM    820  O1P ADE R   7       0.196  -9.416 -12.394  1.00  0.00      R    O  
ATOM    821  O2P ADE R   7       1.902  -7.631 -12.820  1.00  0.00      R    O  
ATOM    822  C5' ADE R   7      -1.940  -7.117 -12.589  1.00  0.00      R    C  
ATOM    823  O5' ADE R   7      -0.504  -7.002 -12.920  1.00  0.00      R    O  
ATOM    824  C4' ADE R   7      -2.813  -5.863 -13.048  1.00  0.00      R    C  
ATOM    825  O4' ADE R   7      -2.500  -4.723 -12.183  1.00  0.00      R    O  
ATOM    826  C3' ADE R   7      -2.605  -5.333 -14.438  1.00  0.00      R    C  
ATOM    827  O3' ADE R   7      -3.280  -6.268 -15.339  1.00  0.00      R    O  
ATOM    828  C2' ADE R   7      -3.095  -3.952 -14.398  1.00  0.00      R    C  
ATOM    829  O2' ADE R   7      -4.497  -3.911 -14.521  1.00  0.00      R    O  
ATOM    830  C1' ADE R   7      -2.655  -3.499 -13.023  1.00  0.00      R    C  
ATOM    831  N1  ADE R   7      -0.609   0.963 -14.335  1.00  0.00      R    N  
ATOM    832  C2  ADE R   7      -1.876   0.542 -14.264  1.00  0.00      R    C  
ATOM    833  N3  ADE R   7      -2.358  -0.595 -13.665  1.00  0.00      R    N  
ATOM    834  C4  ADE R   7      -1.336  -1.403 -13.406  1.00  0.00      R    C  
ATOM    835  C5  ADE R   7       0.022  -1.103 -13.475  1.00  0.00      R    C  
ATOM    836  C6  ADE R   7       0.420   0.151 -14.006  1.00  0.00      R    C  
ATOM    837  N6  ADE R   7       1.691   0.560 -14.166  1.00  0.00      R    N  
ATOM    838  N7  ADE R   7       0.795  -2.259 -13.346  1.00  0.00      R    N  
ATOM    839  C8  ADE R   7      -0.073  -3.206 -13.100  1.00  0.00      R    C  
ATOM    840  N9  ADE R   7      -1.393  -2.724 -13.141  1.00  0.00      R    N  
ATOM    841  H2  ADE R   7      -2.663   1.232 -14.571  1.00  0.00      R    H  
ATOM    842  H8  ADE R   7       0.309  -4.209 -12.909  1.00  0.00      R    H  
ATOM    843  H1' ADE R   7      -3.396  -2.828 -12.539  1.00  0.00      R    H  
ATOM    844  H2' ADE R   7      -4.709  -3.599 -15.404  1.00  0.00      R    H  
ATOM    845  H3' ADE R   7      -1.510  -5.422 -14.606  1.00  0.00      R    H  
ATOM    846  H4' ADE R   7      -3.878  -6.125 -12.869  1.00  0.00      R    H  
ATOM    847  H5' ADE R   7      -2.234  -7.265 -11.528  1.00  0.00      R    H  
ATOM    848  H61 ADE R   7       1.768   1.552 -14.264  1.00  0.00      R    H  
ATOM    849  H62 ADE R   7       2.479  -0.046 -14.053  1.00  0.00      R    H  
ATOM    850 H2'' ADE R   7      -2.611  -3.430 -15.250  1.00  0.00      R    H  
ATOM    851 H5'' ADE R   7      -2.215  -7.980 -13.233  1.00  0.00      R    H  
ATOM    852  P   ADE R   8      -2.627  -6.660 -16.752  1.00  0.00      R    P  
ATOM    853  O1P ADE R   8      -3.275  -7.893 -17.203  1.00  0.00      R    O  
ATOM    854  O2P ADE R   8      -1.179  -6.716 -16.557  1.00  0.00      R    O  
ATOM    855  C5' ADE R   8      -4.327  -5.205 -17.970  1.00  0.00      R    C  
ATOM    856  O5' ADE R   8      -2.973  -5.473 -17.747  1.00  0.00      R    O  
ATOM    857  C4' ADE R   8      -4.611  -3.680 -18.327  1.00  0.00      R    C  
ATOM    858  O4' ADE R   8      -3.982  -2.804 -17.303  1.00  0.00      R    O  
ATOM    859  C3' ADE R   8      -3.979  -3.217 -19.620  1.00  0.00      R    C  
ATOM    860  O3' ADE R   8      -4.791  -3.604 -20.820  1.00  0.00      R    O  
ATOM    861  C2' ADE R   8      -3.843  -1.705 -19.452  1.00  0.00      R    C  
ATOM    862  O2' ADE R   8      -5.095  -1.139 -19.610  1.00  0.00      R    O  
ATOM    863  C1' ADE R   8      -3.480  -1.664 -18.031  1.00  0.00      R    C  
ATOM    864  N1  ADE R   8       0.545   1.551 -18.008  1.00  0.00      R    N  
ATOM    865  C2  ADE R   8      -0.778   1.755 -18.046  1.00  0.00      R    C  
ATOM    866  N3  ADE R   8      -1.773   0.844 -17.924  1.00  0.00      R    N  
ATOM    867  C4  ADE R   8      -1.298  -0.386 -17.805  1.00  0.00      R    C  
ATOM    868  C5  ADE R   8       0.030  -0.832 -17.690  1.00  0.00      R    C  
ATOM    869  C6  ADE R   8       1.004   0.226 -17.816  1.00  0.00      R    C  
ATOM    870  N6  ADE R   8       2.292  -0.006 -17.543  1.00  0.00      R    N  
ATOM    871  N7  ADE R   8       0.115  -2.203 -17.716  1.00  0.00      R    N  
ATOM    872  C8  ADE R   8      -1.101  -2.591 -17.883  1.00  0.00      R    C  
ATOM    873  N9  ADE R   8      -2.038  -1.544 -17.905  1.00  0.00      R    N  
ATOM    874  H2  ADE R   8      -1.110   2.790 -18.134  1.00  0.00      R    H  
ATOM    875  H8  ADE R   8      -1.355  -3.650 -17.945  1.00  0.00      R    H  
ATOM    876  H1' ADE R   8      -3.907  -0.764 -17.538  1.00  0.00      R    H  
ATOM    877  H2' ADE R   8      -5.092  -0.589 -20.397  1.00  0.00      R    H  
ATOM    878  H3' ADE R   8      -2.955  -3.647 -19.621  1.00  0.00      R    H  
ATOM    879  H4' ADE R   8      -5.683  -3.491 -18.547  1.00  0.00      R    H  
ATOM    880  H5' ADE R   8      -5.045  -5.474 -17.167  1.00  0.00      R    H  
ATOM    881  H61 ADE R   8       2.641  -0.871 -17.905  1.00  0.00      R    H  
ATOM    882  H62 ADE R   8       2.848   0.706 -17.115  1.00  0.00      R    H  
ATOM    883 H2'' ADE R   8      -3.076  -1.220 -20.092  1.00  0.00      R    H  
ATOM    884 H5'' ADE R   8      -4.674  -5.772 -18.859  1.00  0.00      R    H  
ATOM    885  P   GUA R   9      -4.046  -3.744 -22.205  1.00  0.00      R    P  
ATOM    886  O1P GUA R   9      -4.986  -4.208 -23.201  1.00  0.00      R    O  
ATOM    887  O2P GUA R   9      -2.796  -4.447 -22.068  1.00  0.00      R    O  
ATOM    888  C5' GUA R   9      -4.750  -1.356 -22.875  1.00  0.00      R    C  
ATOM    889  O5' GUA R   9      -3.662  -2.225 -22.498  1.00  0.00      R    O  
ATOM    890  C4' GUA R   9      -4.364   0.146 -22.949  1.00  0.00      R    C  
ATOM    891  O4' GUA R   9      -3.835   0.600 -21.675  1.00  0.00      R    O  
ATOM    892  C3' GUA R   9      -3.248   0.634 -23.937  1.00  0.00      R    C  
ATOM    893  O3' GUA R   9      -3.833   0.622 -25.277  1.00  0.00      R    O  
ATOM    894  C2' GUA R   9      -2.911   1.977 -23.330  1.00  0.00      R    C  
ATOM    895  O2' GUA R   9      -3.880   2.955 -23.589  1.00  0.00      R    O  
ATOM    896  C1' GUA R   9      -2.847   1.549 -21.888  1.00  0.00      R    C  
ATOM    897  N1  GUA R   9       2.131   2.707 -21.419  1.00  0.00      R    N  
ATOM    898  C2  GUA R   9       1.099   3.583 -21.639  1.00  0.00      R    C  
ATOM    899  N2  GUA R   9       1.450   4.824 -21.932  1.00  0.00      R    N  
ATOM    900  N3  GUA R   9      -0.163   3.163 -21.584  1.00  0.00      R    N  
ATOM    901  C4  GUA R   9      -0.257   1.825 -21.429  1.00  0.00      R    C  
ATOM    902  C5  GUA R   9       0.705   0.926 -21.285  1.00  0.00      R    C  
ATOM    903  C6  GUA R   9       2.023   1.348 -21.172  1.00  0.00      R    C  
ATOM    904  O6  GUA R   9       3.024   0.635 -21.018  1.00  0.00      R    O  
ATOM    905  N7  GUA R   9       0.253  -0.414 -21.384  1.00  0.00      R    N  
ATOM    906  C8  GUA R   9      -1.039  -0.292 -21.401  1.00  0.00      R    C  
ATOM    907  N9  GUA R   9      -1.435   1.040 -21.558  1.00  0.00      R    N  
ATOM    908  H1  GUA R   9       3.001   3.216 -21.490  1.00  0.00      R    H  
ATOM    909  H8  GUA R   9      -1.757  -1.112 -21.361  1.00  0.00      R    H  
ATOM    910  H1' GUA R   9      -3.147   2.388 -21.222  1.00  0.00      R    H  
ATOM    911  H2' GUA R   9      -3.492   3.833 -23.614  1.00  0.00      R    H  
ATOM    912  H21 GUA R   9       2.327   5.282 -21.782  1.00  0.00      R    H  
ATOM    913  H3' GUA R   9      -2.409  -0.093 -23.936  1.00  0.00      R    H  
ATOM    914  H22 GUA R   9       0.786   5.418 -22.386  1.00  0.00      R    H  
ATOM    915  H4' GUA R   9      -5.309   0.694 -23.151  1.00  0.00      R    H  
ATOM    916  H5' GUA R   9      -5.569  -1.496 -22.138  1.00  0.00      R    H  
ATOM    917 H2'' GUA R   9      -1.867   2.185 -23.648  1.00  0.00      R    H  
ATOM    918 H5'' GUA R   9      -5.000  -1.603 -23.929  1.00  0.00      R    H  
ATOM    919  P   CYT R  10      -3.022   0.569 -26.590  1.00  0.00      R    P  
ATOM    920  O1P CYT R  10      -4.021   0.564 -27.666  1.00  0.00      R    O  
ATOM    921  O2P CYT R  10      -2.203  -0.647 -26.585  1.00  0.00      R    O  
ATOM    922  C5' CYT R  10      -2.711   3.155 -26.881  1.00  0.00      R    C  
ATOM    923  O5' CYT R  10      -2.179   1.843 -26.889  1.00  0.00      R    O  
ATOM    924  C4' CYT R  10      -1.646   4.226 -26.457  1.00  0.00      R    C  
ATOM    925  O4' CYT R  10      -0.981   3.954 -25.181  1.00  0.00      R    O  
ATOM    926  C3' CYT R  10      -0.515   4.312 -27.512  1.00  0.00      R    C  
ATOM    927  O3' CYT R  10      -0.973   5.148 -28.561  1.00  0.00      R    O  
ATOM    928  C2' CYT R  10       0.701   4.705 -26.616  1.00  0.00      R    C  
ATOM    929  O2' CYT R  10       0.773   6.073 -26.439  1.00  0.00      R    O  
ATOM    930  C1' CYT R  10       0.444   4.029 -25.299  1.00  0.00      R    C  
ATOM    931  N1  CYT R  10       1.197   2.772 -25.106  1.00  0.00      R    N  
ATOM    932  C2  CYT R  10       2.618   2.798 -24.974  1.00  0.00      R    C  
ATOM    933  O2  CYT R  10       3.241   3.813 -25.093  1.00  0.00      R    O  
ATOM    934  N3  CYT R  10       3.265   1.609 -24.693  1.00  0.00      R    N  
ATOM    935  C4  CYT R  10       2.591   0.443 -24.659  1.00  0.00      R    C  
ATOM    936  N4  CYT R  10       3.276  -0.621 -24.268  1.00  0.00      R    N  
ATOM    937  C5  CYT R  10       1.252   0.316 -24.981  1.00  0.00      R    C  
ATOM    938  C6  CYT R  10       0.596   1.517 -25.063  1.00  0.00      R    C  
ATOM    939  H5  CYT R  10       0.845  -0.693 -24.898  1.00  0.00      R    H  
ATOM    940  H6  CYT R  10      -0.482   1.592 -25.203  1.00  0.00      R    H  
ATOM    941  H1' CYT R  10       0.904   4.625 -24.483  1.00  0.00      R    H  
ATOM    942  H2' CYT R  10       1.612   6.346 -26.059  1.00  0.00      R    H  
ATOM    943  H3' CYT R  10      -0.358   3.258 -27.830  1.00  0.00      R    H  
ATOM    944  H4' CYT R  10      -2.038   5.260 -26.352  1.00  0.00      R    H  
ATOM    945  H41 CYT R  10       4.146  -0.444 -23.809  1.00  0.00      R    H  
ATOM    946  H5' CYT R  10      -3.481   3.210 -26.083  1.00  0.00      R    H  
ATOM    947  H42 CYT R  10       2.902  -1.549 -24.285  1.00  0.00      R    H  
ATOM    948  H3T CYT R  10      -0.208   5.158 -29.143  1.00  0.00      R    H  
ATOM    949 H2'' CYT R  10       1.652   4.321 -27.043  1.00  0.00      R    H  
ATOM    950 H5'' CYT R  10      -3.168   3.316 -27.882  1.00  0.00      R    H  
TER   
ATOM    951  P   CYT T   9      -2.403   2.196 -41.592  1.00  0.00      TS   P  
ATOM    952  O1P CYT T   9      -3.550   2.950 -41.152  1.00  0.00      TS   O  
ATOM    953  O2P CYT T   9      -2.161   1.675 -42.919  1.00  0.00      TS   O  
ATOM    954  C5' CYT T   9      -1.070   3.544 -39.799  1.00  0.00      TS   C  
ATOM    955  O5' CYT T   9      -1.170   3.077 -41.206  1.00  0.00      TS   O  
ATOM    956  C4' CYT T   9       0.280   3.236 -39.077  1.00  0.00      TS   C  
ATOM    957  O4' CYT T   9       0.872   1.946 -39.527  1.00  0.00      TS   O  
ATOM    958  C3' CYT T   9       1.488   4.241 -39.466  1.00  0.00      TS   C  
ATOM    959  O3' CYT T   9       1.924   4.959 -38.269  1.00  0.00      TS   O  
ATOM    960  C2' CYT T   9       2.586   3.322 -39.977  1.00  0.00      TS   C  
ATOM    961  C1' CYT T   9       2.248   2.003 -39.138  1.00  0.00      TS   C  
ATOM    962  N1  CYT T   9       2.934   0.735 -39.597  1.00  0.00      TS   N  
ATOM    963  C2  CYT T   9       2.759  -0.376 -38.798  1.00  0.00      TS   C  
ATOM    964  O2  CYT T   9       2.191  -0.297 -37.716  1.00  0.00      TS   O  
ATOM    965  N3  CYT T   9       3.353  -1.524 -39.149  1.00  0.00      TS   N  
ATOM    966  C4  CYT T   9       4.067  -1.622 -40.300  1.00  0.00      TS   C  
ATOM    967  N4  CYT T   9       4.664  -2.710 -40.649  1.00  0.00      TS   N  
ATOM    968  C5  CYT T   9       4.219  -0.555 -41.162  1.00  0.00      TS   C  
ATOM    969  O5T CYT T   9      -2.416   0.891 -40.840  1.00  0.00      TS   O  
ATOM    970  C6  CYT T   9       3.629   0.640 -40.754  1.00  0.00      TS   C  
ATOM    971  H5  CYT T   9       4.943  -0.677 -41.967  1.00  0.00      TS   H  
ATOM    972  H6  CYT T   9       3.699   1.565 -41.328  1.00  0.00      TS   H  
ATOM    973  H1' CYT T   9       2.110   2.057 -38.038  1.00  0.00      TS   H  
ATOM    974  H2' CYT T   9       3.606   3.664 -39.699  1.00  0.00      TS   H  
ATOM    975  H3' CYT T   9       1.173   5.001 -40.211  1.00  0.00      TS   H  
ATOM    976  H4' CYT T   9       0.165   3.187 -37.973  1.00  0.00      TS   H  
ATOM    977  H41 CYT T   9       4.607  -3.518 -40.062  1.00  0.00      TS   H  
ATOM    978  H5' CYT T   9      -1.799   3.088 -39.097  1.00  0.00      TS   H  
ATOM    979  H42 CYT T   9       5.313  -2.659 -41.408  1.00  0.00      TS   H  
ATOM    980  H5T CYT T   9      -3.284   0.502 -40.971  1.00  0.00      TS   H  
ATOM    981 H2'' CYT T   9       2.429   3.244 -41.073  1.00  0.00      TS   H  
ATOM    982 H5'' CYT T   9      -1.257   4.638 -39.745  1.00  0.00      TS   H  
ATOM    983  P   GUA T  10       1.467   6.445 -37.858  1.00  0.00      TS   P  
ATOM    984  O1P GUA T  10       0.053   6.707 -38.323  1.00  0.00      TS   O  
ATOM    985  O2P GUA T  10       2.625   7.364 -38.219  1.00  0.00      TS   O  
ATOM    986  C5' GUA T  10       0.366   5.415 -35.757  1.00  0.00      TS   C  
ATOM    987  O5' GUA T  10       1.415   6.228 -36.332  1.00  0.00      TS   O  
ATOM    988  C4' GUA T  10       0.916   4.418 -34.775  1.00  0.00      TS   C  
ATOM    989  O4' GUA T  10       1.686   3.448 -35.565  1.00  0.00      TS   O  
ATOM    990  C3' GUA T  10       2.003   4.939 -33.707  1.00  0.00      TS   C  
ATOM    991  O3' GUA T  10       1.808   4.389 -32.412  1.00  0.00      TS   O  
ATOM    992  C2' GUA T  10       3.320   4.397 -34.252  1.00  0.00      TS   C  
ATOM    993  C1' GUA T  10       2.897   3.167 -34.868  1.00  0.00      TS   C  
ATOM    994  N1  GUA T  10       5.207  -1.095 -36.475  1.00  0.00      TS   N  
ATOM    995  C2  GUA T  10       4.298  -0.954 -35.411  1.00  0.00      TS   C  
ATOM    996  N2  GUA T  10       3.942  -2.012 -34.783  1.00  0.00      TS   N  
ATOM    997  N3  GUA T  10       4.000   0.260 -34.941  1.00  0.00      TS   N  
ATOM    998  C4  GUA T  10       4.335   1.261 -35.782  1.00  0.00      TS   C  
ATOM    999  C5  GUA T  10       5.253   1.191 -36.841  1.00  0.00      TS   C  
ATOM   1000  C6  GUA T  10       5.749  -0.092 -37.215  1.00  0.00      TS   C  
ATOM   1001  O6  GUA T  10       6.567  -0.371 -38.109  1.00  0.00      TS   O  
ATOM   1002  N7  GUA T  10       5.264   2.427 -37.482  1.00  0.00      TS   N  
ATOM   1003  C8  GUA T  10       4.420   3.180 -36.826  1.00  0.00      TS   C  
ATOM   1004  N9  GUA T  10       3.887   2.540 -35.774  1.00  0.00      TS   N  
ATOM   1005  H1  GUA T  10       5.610  -2.017 -36.551  1.00  0.00      TS   H  
ATOM   1006  H8  GUA T  10       4.198   4.231 -37.006  1.00  0.00      TS   H  
ATOM   1007  H1' GUA T  10       2.606   2.488 -34.039  1.00  0.00      TS   H  
ATOM   1008  H2' GUA T  10       3.974   4.126 -33.396  1.00  0.00      TS   H  
ATOM   1009  H21 GUA T  10       4.264  -2.828 -35.263  1.00  0.00      TS   H  
ATOM   1010  H3' GUA T  10       2.176   6.033 -33.611  1.00  0.00      TS   H  
ATOM   1011  H22 GUA T  10       3.048  -1.951 -34.339  1.00  0.00      TS   H  
ATOM   1012  H4' GUA T  10       0.174   3.783 -34.243  1.00  0.00      TS   H  
ATOM   1013  H5' GUA T  10      -0.161   4.883 -36.577  1.00  0.00      TS   H  
ATOM   1014 H2'' GUA T  10       3.808   5.158 -34.899  1.00  0.00      TS   H  
ATOM   1015 H5'' GUA T  10      -0.386   5.996 -35.181  1.00  0.00      TS   H  
ATOM   1016  P   THY T  11       0.545   5.059 -31.698  1.00  0.00      TS   P  
ATOM   1017  O1P THY T  11      -0.026   6.259 -32.401  1.00  0.00      TS   O  
ATOM   1018  O2P THY T  11      -0.401   3.930 -31.458  1.00  0.00      TS   O  
ATOM   1019  C5' THY T  11       1.436   6.874 -30.044  1.00  0.00      TS   C  
ATOM   1020  O5' THY T  11       1.105   5.546 -30.277  1.00  0.00      TS   O  
ATOM   1021  C4' THY T  11       2.899   6.989 -29.634  1.00  0.00      TS   C  
ATOM   1022  O4' THY T  11       3.313   5.969 -28.689  1.00  0.00      TS   O  
ATOM   1023  C3' THY T  11       3.914   6.890 -30.863  1.00  0.00      TS   C  
ATOM   1024  O3' THY T  11       4.875   7.961 -30.805  1.00  0.00      TS   O  
ATOM   1025  C2' THY T  11       4.549   5.536 -30.601  1.00  0.00      TS   C  
ATOM   1026  C1' THY T  11       4.460   5.272 -29.153  1.00  0.00      TS   C  
ATOM   1027  N1  THY T  11       4.249   3.850 -28.759  1.00  0.00      TS   N  
ATOM   1028  C2  THY T  11       5.237   3.215 -28.088  1.00  0.00      TS   C  
ATOM   1029  O2  THY T  11       6.310   3.695 -27.877  1.00  0.00      TS   O  
ATOM   1030  N3  THY T  11       4.904   1.952 -27.648  1.00  0.00      TS   N  
ATOM   1031  C4  THY T  11       3.806   1.194 -27.938  1.00  0.00      TS   C  
ATOM   1032  O4  THY T  11       3.738   0.031 -27.546  1.00  0.00      TS   O  
ATOM   1033  C5  THY T  11       2.846   1.940 -28.814  1.00  0.00      TS   C  
ATOM   1034  C5M THY T  11       1.625   1.241 -29.280  1.00  0.00      TS   C  
ATOM   1035  C6  THY T  11       3.084   3.218 -29.149  1.00  0.00      TS   C  
ATOM   1036  H3  THY T  11       5.715   1.529 -27.220  1.00  0.00      TS   H  
ATOM   1037  H6  THY T  11       2.356   3.612 -29.858  1.00  0.00      TS   H  
ATOM   1038  H1' THY T  11       5.291   5.826 -28.670  1.00  0.00      TS   H  
ATOM   1039  H2' THY T  11       5.591   5.420 -30.970  1.00  0.00      TS   H  
ATOM   1040  H3' THY T  11       3.316   6.956 -31.797  1.00  0.00      TS   H  
ATOM   1041  H4' THY T  11       3.117   7.983 -29.188  1.00  0.00      TS   H  
ATOM   1042  H5' THY T  11       0.872   7.304 -29.188  1.00  0.00      TS   H  
ATOM   1043  H51 THY T  11       0.777   1.951 -29.380  1.00  0.00      TS   H  
ATOM   1044  H52 THY T  11       1.206   0.474 -28.595  1.00  0.00      TS   H  
ATOM   1045  H53 THY T  11       1.822   0.661 -30.207  1.00  0.00      TS   H  
ATOM   1046 H2'' THY T  11       3.959   4.785 -31.168  1.00  0.00      TS   H  
ATOM   1047 H5'' THY T  11       1.323   7.475 -30.971  1.00  0.00      TS   H  
ATOM   1048  P   ADE T  12       5.948   8.072 -31.995  1.00  0.00      TS   P  
ATOM   1049  O1P ADE T  12       6.476   9.445 -31.894  1.00  0.00      TS   O  
ATOM   1050  O2P ADE T  12       5.342   7.785 -33.351  1.00  0.00      TS   O  
ATOM   1051  C5' ADE T  12       8.253   7.380 -30.964  1.00  0.00      TS   C  
ATOM   1052  O5' ADE T  12       7.083   7.040 -31.736  1.00  0.00      TS   O  
ATOM   1053  C4' ADE T  12       9.235   6.260 -30.794  1.00  0.00      TS   C  
ATOM   1054  O4' ADE T  12       8.681   4.997 -30.331  1.00  0.00      TS   O  
ATOM   1055  C3' ADE T  12       9.897   5.928 -32.130  1.00  0.00      TS   C  
ATOM   1056  O3' ADE T  12      11.261   5.734 -31.920  1.00  0.00      TS   O  
ATOM   1057  C2' ADE T  12       9.192   4.713 -32.649  1.00  0.00      TS   C  
ATOM   1058  C1' ADE T  12       8.955   3.969 -31.326  1.00  0.00      TS   C  
ATOM   1059  N1  ADE T  12       7.274  -0.746 -30.109  1.00  0.00      TS   N  
ATOM   1060  C2  ADE T  12       8.413  -0.117 -29.960  1.00  0.00      TS   C  
ATOM   1061  N3  ADE T  12       8.792   1.190 -30.222  1.00  0.00      TS   N  
ATOM   1062  C4  ADE T  12       7.806   1.851 -30.773  1.00  0.00      TS   C  
ATOM   1063  C5  ADE T  12       6.536   1.360 -30.999  1.00  0.00      TS   C  
ATOM   1064  C6  ADE T  12       6.278   0.037 -30.570  1.00  0.00      TS   C  
ATOM   1065  N6  ADE T  12       5.076  -0.552 -30.708  1.00  0.00      TS   N  
ATOM   1066  N7  ADE T  12       5.744   2.303 -31.638  1.00  0.00      TS   N  
ATOM   1067  C8  ADE T  12       6.590   3.307 -31.903  1.00  0.00      TS   C  
ATOM   1068  N9  ADE T  12       7.865   3.089 -31.395  1.00  0.00      TS   N  
ATOM   1069  H2  ADE T  12       9.207  -0.753 -29.569  1.00  0.00      TS   H  
ATOM   1070  H8  ADE T  12       6.250   4.143 -32.513  1.00  0.00      TS   H  
ATOM   1071  H1' ADE T  12       9.835   3.443 -30.897  1.00  0.00      TS   H  
ATOM   1072  H2' ADE T  12       9.797   4.147 -33.389  1.00  0.00      TS   H  
ATOM   1073  H3' ADE T  12       9.646   6.818 -32.745  1.00  0.00      TS   H  
ATOM   1074  H4' ADE T  12       9.985   6.504 -30.012  1.00  0.00      TS   H  
ATOM   1075  H5' ADE T  12       8.004   7.668 -29.920  1.00  0.00      TS   H  
ATOM   1076  H61 ADE T  12       5.004  -1.548 -30.651  1.00  0.00      TS   H  
ATOM   1077  H62 ADE T  12       4.259  -0.051 -30.993  1.00  0.00      TS   H  
ATOM   1078 H2'' ADE T  12       8.227   4.945 -33.150  1.00  0.00      TS   H  
ATOM   1079 H5'' ADE T  12       8.861   8.238 -31.320  1.00  0.00      TS   H  
ATOM   1080  P   THY T  13      12.159   5.800 -33.201  1.00  0.00      TS   P  
ATOM   1081  O1P THY T  13      13.306   6.683 -32.925  1.00  0.00      TS   O  
ATOM   1082  O2P THY T  13      11.444   6.082 -34.450  1.00  0.00      TS   O  
ATOM   1083  C5' THY T  13      13.645   3.684 -32.377  1.00  0.00      TS   C  
ATOM   1084  O5' THY T  13      12.820   4.350 -33.333  1.00  0.00      TS   O  
ATOM   1085  C4' THY T  13      13.564   2.163 -32.472  1.00  0.00      TS   C  
ATOM   1086  O4' THY T  13      12.237   1.798 -32.248  1.00  0.00      TS   O  
ATOM   1087  C3' THY T  13      14.057   1.483 -33.777  1.00  0.00      TS   C  
ATOM   1088  O3' THY T  13      15.144   0.595 -33.529  1.00  0.00      TS   O  
ATOM   1089  C2' THY T  13      12.825   0.665 -34.217  1.00  0.00      TS   C  
ATOM   1090  C1' THY T  13      12.155   0.535 -32.884  1.00  0.00      TS   C  
ATOM   1091  N1  THY T  13      10.718   0.212 -33.075  1.00  0.00      TS   N  
ATOM   1092  C2  THY T  13      10.225  -0.982 -32.479  1.00  0.00      TS   C  
ATOM   1093  O2  THY T  13      10.841  -1.803 -31.815  1.00  0.00      TS   O  
ATOM   1094  N3  THY T  13       8.920  -1.209 -32.816  1.00  0.00      TS   N  
ATOM   1095  C4  THY T  13       8.094  -0.426 -33.584  1.00  0.00      TS   C  
ATOM   1096  O4  THY T  13       6.985  -0.883 -33.926  1.00  0.00      TS   O  
ATOM   1097  C5  THY T  13       8.660   0.811 -34.080  1.00  0.00      TS   C  
ATOM   1098  C5M THY T  13       7.860   1.638 -34.922  1.00  0.00      TS   C  
ATOM   1099  C6  THY T  13       9.983   1.086 -33.811  1.00  0.00      TS   C  
ATOM   1100  H3  THY T  13       8.462  -2.053 -32.502  1.00  0.00      TS   H  
ATOM   1101  H6  THY T  13      10.445   2.056 -33.999  1.00  0.00      TS   H  
ATOM   1102  H1' THY T  13      12.667  -0.188 -32.215  1.00  0.00      TS   H  
ATOM   1103  H2' THY T  13      13.124  -0.359 -34.529  1.00  0.00      TS   H  
ATOM   1104  H3' THY T  13      14.307   2.167 -34.617  1.00  0.00      TS   H  
ATOM   1105  H4' THY T  13      14.186   1.696 -31.681  1.00  0.00      TS   H  
ATOM   1106  H5' THY T  13      13.445   3.922 -31.311  1.00  0.00      TS   H  
ATOM   1107  H51 THY T  13       7.856   1.186 -35.937  1.00  0.00      TS   H  
ATOM   1108  H52 THY T  13       8.332   2.642 -34.981  1.00  0.00      TS   H  
ATOM   1109  H53 THY T  13       6.767   1.684 -34.730  1.00  0.00      TS   H  
ATOM   1110 H2'' THY T  13      12.180   1.188 -34.955  1.00  0.00      TS   H  
ATOM   1111 H5'' THY T  13      14.706   3.913 -32.614  1.00  0.00      TS   H  
ATOM   1112  P   ADE T  14      15.956  -0.138 -34.664  1.00  0.00      TS   P  
ATOM   1113  O1P ADE T  14      17.413   0.120 -34.452  1.00  0.00      TS   O  
ATOM   1114  O2P ADE T  14      15.411   0.111 -36.034  1.00  0.00      TS   O  
ATOM   1115  C5' ADE T  14      15.701  -2.094 -33.022  1.00  0.00      TS   C  
ATOM   1116  O5' ADE T  14      15.565  -1.582 -34.346  1.00  0.00      TS   O  
ATOM   1117  C4' ADE T  14      15.704  -3.619 -32.965  1.00  0.00      TS   C  
ATOM   1118  O4' ADE T  14      14.332  -4.115 -32.984  1.00  0.00      TS   O  
ATOM   1119  C3' ADE T  14      16.422  -4.253 -34.076  1.00  0.00      TS   C  
ATOM   1120  O3' ADE T  14      17.051  -5.417 -33.581  1.00  0.00      TS   O  
ATOM   1121  C2' ADE T  14      15.347  -4.531 -35.070  1.00  0.00      TS   C  
ATOM   1122  C1' ADE T  14      14.110  -4.767 -34.249  1.00  0.00      TS   C  
ATOM   1123  N1  ADE T  14       8.999  -5.145 -34.446  1.00  0.00      TS   N  
ATOM   1124  C2  ADE T  14      10.008  -5.929 -33.932  1.00  0.00      TS   C  
ATOM   1125  N3  ADE T  14      11.298  -5.695 -33.783  1.00  0.00      TS   N  
ATOM   1126  C4  ADE T  14      11.588  -4.569 -34.473  1.00  0.00      TS   C  
ATOM   1127  C5  ADE T  14      10.732  -3.583 -34.917  1.00  0.00      TS   C  
ATOM   1128  C6  ADE T  14       9.369  -3.964 -34.968  1.00  0.00      TS   C  
ATOM   1129  N6  ADE T  14       8.463  -3.135 -35.404  1.00  0.00      TS   N  
ATOM   1130  N7  ADE T  14      11.444  -2.554 -35.440  1.00  0.00      TS   N  
ATOM   1131  C8  ADE T  14      12.700  -2.856 -35.222  1.00  0.00      TS   C  
ATOM   1132  N9  ADE T  14      12.862  -4.114 -34.732  1.00  0.00      TS   N  
ATOM   1133  H2  ADE T  14       9.612  -6.873 -33.556  1.00  0.00      TS   H  
ATOM   1134  H8  ADE T  14      13.546  -2.256 -35.557  1.00  0.00      TS   H  
ATOM   1135  H1' ADE T  14      14.014  -5.855 -34.047  1.00  0.00      TS   H  
ATOM   1136  H2' ADE T  14      15.397  -5.278 -35.892  1.00  0.00      TS   H  
ATOM   1137  H3' ADE T  14      17.161  -3.514 -34.450  1.00  0.00      TS   H  
ATOM   1138  H4' ADE T  14      16.122  -3.920 -31.980  1.00  0.00      TS   H  
ATOM   1139  H5' ADE T  14      14.763  -1.807 -32.500  1.00  0.00      TS   H  
ATOM   1140  H61 ADE T  14       7.516  -3.434 -35.523  1.00  0.00      TS   H  
ATOM   1141  H62 ADE T  14       8.615  -2.205 -35.737  1.00  0.00      TS   H  
ATOM   1142 H2'' ADE T  14      15.107  -3.592 -35.612  1.00  0.00      TS   H  
ATOM   1143 H5'' ADE T  14      16.577  -1.678 -32.480  1.00  0.00      TS   H  
ATOM   1144  P   THY T  15      17.825  -6.258 -34.570  1.00  0.00      TS   P  
ATOM   1145  O1P THY T  15      18.755  -7.119 -33.852  1.00  0.00      TS   O  
ATOM   1146  O2P THY T  15      18.449  -5.422 -35.586  1.00  0.00      TS   O  
ATOM   1147  C5' THY T  15      16.034  -8.180 -34.432  1.00  0.00      TS   C  
ATOM   1148  O5' THY T  15      16.790  -7.226 -35.251  1.00  0.00      TS   O  
ATOM   1149  C4' THY T  15      15.050  -8.888 -35.256  1.00  0.00      TS   C  
ATOM   1150  O4' THY T  15      14.030  -7.974 -35.657  1.00  0.00      TS   O  
ATOM   1151  C3' THY T  15      15.507  -9.535 -36.616  1.00  0.00      TS   C  
ATOM   1152  O3' THY T  15      15.079 -10.884 -36.774  1.00  0.00      TS   O  
ATOM   1153  C2' THY T  15      14.789  -8.670 -37.703  1.00  0.00      TS   C  
ATOM   1154  C1' THY T  15      13.619  -8.221 -37.035  1.00  0.00      TS   C  
ATOM   1155  N1  THY T  15      12.936  -7.125 -37.562  1.00  0.00      TS   N  
ATOM   1156  C2  THY T  15      11.616  -7.249 -37.831  1.00  0.00      TS   C  
ATOM   1157  O2  THY T  15      11.055  -8.358 -37.653  1.00  0.00      TS   O  
ATOM   1158  N3  THY T  15      11.020  -6.112 -38.268  1.00  0.00      TS   N  
ATOM   1159  C4  THY T  15      11.674  -4.985 -38.844  1.00  0.00      TS   C  
ATOM   1160  O4  THY T  15      11.032  -4.185 -39.557  1.00  0.00      TS   O  
ATOM   1161  C5  THY T  15      13.077  -4.939 -38.488  1.00  0.00      TS   C  
ATOM   1162  C5M THY T  15      13.891  -3.612 -38.692  1.00  0.00      TS   C  
ATOM   1163  C6  THY T  15      13.652  -6.020 -37.924  1.00  0.00      TS   C  
ATOM   1164  H3  THY T  15      10.096  -6.360 -38.594  1.00  0.00      TS   H  
ATOM   1165  H6  THY T  15      14.735  -6.131 -37.911  1.00  0.00      TS   H  
ATOM   1166  H1' THY T  15      12.983  -9.116 -36.861  1.00  0.00      TS   H  
ATOM   1167  H2' THY T  15      14.562  -9.386 -38.520  1.00  0.00      TS   H  
ATOM   1168  H3' THY T  15      16.611  -9.470 -36.726  1.00  0.00      TS   H  
ATOM   1169  H4' THY T  15      14.598  -9.755 -34.728  1.00  0.00      TS   H  
ATOM   1170  H5' THY T  15      15.466  -7.668 -33.626  1.00  0.00      TS   H  
ATOM   1171  H51 THY T  15      13.642  -3.108 -39.650  1.00  0.00      TS   H  
ATOM   1172  H52 THY T  15      15.000  -3.685 -38.707  1.00  0.00      TS   H  
ATOM   1173  H53 THY T  15      13.650  -2.969 -37.819  1.00  0.00      TS   H  
ATOM   1174 H2'' THY T  15      15.502  -7.945 -38.151  1.00  0.00      TS   H  
ATOM   1175 H5'' THY T  15      16.695  -8.921 -33.934  1.00  0.00      TS   H  
ATOM   1176  P   ADE T  16      16.044 -11.986 -37.280  1.00  0.00      TS   P  
ATOM   1177  O1P ADE T  16      16.717 -12.738 -36.216  1.00  0.00      TS   O  
ATOM   1178  O2P ADE T  16      16.989 -11.430 -38.290  1.00  0.00      TS   O  
ATOM   1179  C5' ADE T  16      14.551 -14.171 -37.254  1.00  0.00      TS   C  
ATOM   1180  O5' ADE T  16      15.120 -13.017 -37.987  1.00  0.00      TS   O  
ATOM   1181  C4' ADE T  16      13.150 -14.626 -37.707  1.00  0.00      TS   C  
ATOM   1182  O4' ADE T  16      12.236 -13.524 -38.042  1.00  0.00      TS   O  
ATOM   1183  C3' ADE T  16      13.101 -15.507 -38.994  1.00  0.00      TS   C  
ATOM   1184  O3' ADE T  16      12.050 -16.512 -39.091  1.00  0.00      TS   O  
ATOM   1185  C2' ADE T  16      12.988 -14.421 -40.098  1.00  0.00      TS   C  
ATOM   1186  C1' ADE T  16      12.085 -13.396 -39.534  1.00  0.00      TS   C  
ATOM   1187  N1  ADE T  16      10.010  -8.957 -41.160  1.00  0.00      TS   N  
ATOM   1188  C2  ADE T  16       9.460 -10.115 -40.782  1.00  0.00      TS   C  
ATOM   1189  N3  ADE T  16      10.043 -11.216 -40.282  1.00  0.00      TS   N  
ATOM   1190  C4  ADE T  16      11.385 -11.018 -40.170  1.00  0.00      TS   C  
ATOM   1191  C5  ADE T  16      12.120  -9.929 -40.627  1.00  0.00      TS   C  
ATOM   1192  C6  ADE T  16      11.346  -8.822 -41.066  1.00  0.00      TS   C  
ATOM   1193  N6  ADE T  16      11.918  -7.662 -41.483  1.00  0.00      TS   N  
ATOM   1194  N7  ADE T  16      13.445 -10.144 -40.587  1.00  0.00      TS   N  
ATOM   1195  C8  ADE T  16      13.556 -11.409 -40.177  1.00  0.00      TS   C  
ATOM   1196  N9  ADE T  16      12.350 -12.025 -39.903  1.00  0.00      TS   N  
ATOM   1197  H2  ADE T  16       8.373 -10.069 -40.843  1.00  0.00      TS   H  
ATOM   1198  H8  ADE T  16      14.492 -11.967 -40.156  1.00  0.00      TS   H  
ATOM   1199  H1' ADE T  16      11.062 -13.683 -39.857  1.00  0.00      TS   H  
ATOM   1200  H2' ADE T  16      12.609 -14.838 -41.055  1.00  0.00      TS   H  
ATOM   1201  H3' ADE T  16      14.124 -15.940 -39.014  1.00  0.00      TS   H  
ATOM   1202  H4' ADE T  16      12.687 -15.172 -36.857  1.00  0.00      TS   H  
ATOM   1203  H5' ADE T  16      14.302 -13.750 -36.256  1.00  0.00      TS   H  
ATOM   1204  H61 ADE T  16      12.756  -7.563 -42.019  1.00  0.00      TS   H  
ATOM   1205  H62 ADE T  16      11.161  -7.070 -41.759  1.00  0.00      TS   H  
ATOM   1206 H2'' ADE T  16      14.020 -14.070 -40.315  1.00  0.00      TS   H  
ATOM   1207 H5'' ADE T  16      15.259 -15.026 -37.232  1.00  0.00      TS   H  
ATOM   1208  P   THY T  17      12.310 -17.805 -39.986  1.00  0.00      TS   P  
ATOM   1209  O1P THY T  17      12.242 -19.012 -39.103  1.00  0.00      TS   O  
ATOM   1210  O2P THY T  17      13.533 -17.584 -40.727  1.00  0.00      TS   O  
ATOM   1211  C5' THY T  17       9.736 -17.389 -40.825  1.00  0.00      TS   C  
ATOM   1212  O5' THY T  17      11.153 -17.748 -41.021  1.00  0.00      TS   O  
ATOM   1213  C4' THY T  17       9.130 -16.276 -41.661  1.00  0.00      TS   C  
ATOM   1214  O4' THY T  17       9.899 -15.093 -41.594  1.00  0.00      TS   O  
ATOM   1215  C3' THY T  17       9.210 -16.528 -43.192  1.00  0.00      TS   C  
ATOM   1216  O3' THY T  17       8.128 -17.356 -43.635  1.00  0.00      TS   O  
ATOM   1217  C2' THY T  17       9.011 -15.152 -43.712  1.00  0.00      TS   C  
ATOM   1218  C1' THY T  17       9.309 -14.203 -42.565  1.00  0.00      TS   C  
ATOM   1219  N1  THY T  17      10.323 -13.186 -42.921  1.00  0.00      TS   N  
ATOM   1220  C2  THY T  17       9.813 -11.982 -43.357  1.00  0.00      TS   C  
ATOM   1221  O2  THY T  17       8.621 -11.728 -43.404  1.00  0.00      TS   O  
ATOM   1222  N3  THY T  17      10.762 -11.103 -43.836  1.00  0.00      TS   N  
ATOM   1223  C4  THY T  17      12.123 -11.220 -43.657  1.00  0.00      TS   C  
ATOM   1224  O4  THY T  17      12.920 -10.270 -43.874  1.00  0.00      TS   O  
ATOM   1225  C5  THY T  17      12.567 -12.521 -43.290  1.00  0.00      TS   C  
ATOM   1226  C5M THY T  17      13.984 -12.907 -43.471  1.00  0.00      TS   C  
ATOM   1227  C6  THY T  17      11.638 -13.467 -43.028  1.00  0.00      TS   C  
ATOM   1228  H3  THY T  17      10.465 -10.247 -44.282  1.00  0.00      TS   H  
ATOM   1229  H6  THY T  17      11.907 -14.474 -42.712  1.00  0.00      TS   H  
ATOM   1230  H1' THY T  17       8.363 -13.855 -42.097  1.00  0.00      TS   H  
ATOM   1231  H2' THY T  17       7.924 -14.929 -43.778  1.00  0.00      TS   H  
ATOM   1232  H3' THY T  17      10.211 -16.965 -43.394  1.00  0.00      TS   H  
ATOM   1233  H4' THY T  17       8.069 -16.167 -41.347  1.00  0.00      TS   H  
ATOM   1234  H5' THY T  17       9.522 -17.114 -39.771  1.00  0.00      TS   H  
ATOM   1235  H51 THY T  17      14.240 -13.830 -42.907  1.00  0.00      TS   H  
ATOM   1236  H52 THY T  17      14.602 -12.052 -43.123  1.00  0.00      TS   H  
ATOM   1237  H53 THY T  17      14.367 -13.007 -44.509  1.00  0.00      TS   H  
ATOM   1238 H2'' THY T  17       9.551 -15.027 -44.676  1.00  0.00      TS   H  
ATOM   1239 H5'' THY T  17       9.163 -18.297 -41.110  1.00  0.00      TS   H  
ATOM   1240  P   ADE T  18       8.274 -18.802 -44.077  1.00  0.00      TS   P  
ATOM   1241  O1P ADE T  18       7.488 -19.726 -43.187  1.00  0.00      TS   O  
ATOM   1242  O2P ADE T  18       9.729 -19.058 -44.131  1.00  0.00      TS   O  
ATOM   1243  C5' ADE T  18       6.228 -18.423 -45.728  1.00  0.00      TS   C  
ATOM   1244  O5' ADE T  18       7.663 -18.802 -45.474  1.00  0.00      TS   O  
ATOM   1245  C4' ADE T  18       6.106 -17.277 -46.775  1.00  0.00      TS   C  
ATOM   1246  O4' ADE T  18       6.651 -16.023 -46.347  1.00  0.00      TS   O  
ATOM   1247  C3' ADE T  18       6.765 -17.594 -48.076  1.00  0.00      TS   C  
ATOM   1248  O3' ADE T  18       5.960 -18.456 -48.873  1.00  0.00      TS   O  
ATOM   1249  C2' ADE T  18       6.832 -16.271 -48.760  1.00  0.00      TS   C  
ATOM   1250  C1' ADE T  18       7.172 -15.318 -47.574  1.00  0.00      TS   C  
ATOM   1251  N1  ADE T  18      10.765 -11.729 -47.054  1.00  0.00      TS   N  
ATOM   1252  C2  ADE T  18       9.479 -11.669 -47.435  1.00  0.00      TS   C  
ATOM   1253  N3  ADE T  18       8.574 -12.607 -47.484  1.00  0.00      TS   N  
ATOM   1254  C4  ADE T  18       9.148 -13.810 -47.233  1.00  0.00      TS   C  
ATOM   1255  C5  ADE T  18      10.443 -14.011 -46.892  1.00  0.00      TS   C  
ATOM   1256  C6  ADE T  18      11.293 -12.935 -46.859  1.00  0.00      TS   C  
ATOM   1257  N6  ADE T  18      12.614 -13.055 -46.598  1.00  0.00      TS   N  
ATOM   1258  N7  ADE T  18      10.657 -15.399 -46.810  1.00  0.00      TS   N  
ATOM   1259  C8  ADE T  18       9.558 -15.937 -47.024  1.00  0.00      TS   C  
ATOM   1260  N9  ADE T  18       8.594 -14.996 -47.346  1.00  0.00      TS   N  
ATOM   1261  H2  ADE T  18       8.956 -10.714 -47.387  1.00  0.00      TS   H  
ATOM   1262  H8  ADE T  18       9.413 -17.017 -47.052  1.00  0.00      TS   H  
ATOM   1263  H1' ADE T  18       6.625 -14.358 -47.687  1.00  0.00      TS   H  
ATOM   1264  H2' ADE T  18       5.880 -15.970 -49.248  1.00  0.00      TS   H  
ATOM   1265  H3' ADE T  18       7.826 -17.842 -47.860  1.00  0.00      TS   H  
ATOM   1266  H4' ADE T  18       5.059 -17.157 -47.129  1.00  0.00      TS   H  
ATOM   1267  H5' ADE T  18       5.750 -18.095 -44.780  1.00  0.00      TS   H  
ATOM   1268  H61 ADE T  18      13.053 -13.949 -46.697  1.00  0.00      TS   H  
ATOM   1269  H62 ADE T  18      13.201 -12.276 -46.380  1.00  0.00      TS   H  
ATOM   1270 H2'' ADE T  18       7.627 -16.262 -49.536  1.00  0.00      TS   H  
ATOM   1271 H5'' ADE T  18       5.709 -19.308 -46.154  1.00  0.00      TS   H  
ATOM   1272  P   ADE T  19       6.529 -19.266 -50.106  1.00  0.00      TS   P  
ATOM   1273  O1P ADE T  19       5.770 -20.558 -50.196  1.00  0.00      TS   O  
ATOM   1274  O2P ADE T  19       7.993 -19.422 -49.955  1.00  0.00      TS   O  
ATOM   1275  C5' ADE T  19       5.011 -17.786 -51.624  1.00  0.00      TS   C  
ATOM   1276  O5' ADE T  19       6.296 -18.359 -51.354  1.00  0.00      TS   O  
ATOM   1277  C4' ADE T  19       5.089 -16.559 -52.629  1.00  0.00      TS   C  
ATOM   1278  O4' ADE T  19       6.132 -15.565 -52.189  1.00  0.00      TS   O  
ATOM   1279  C3' ADE T  19       5.607 -16.905 -54.072  1.00  0.00      TS   C  
ATOM   1280  O3' ADE T  19       5.051 -16.139 -55.129  1.00  0.00      TS   O  
ATOM   1281  C2' ADE T  19       7.068 -16.735 -53.947  1.00  0.00      TS   C  
ATOM   1282  C1' ADE T  19       7.256 -15.614 -53.018  1.00  0.00      TS   C  
ATOM   1283  N1  ADE T  19      11.042 -12.850 -50.512  1.00  0.00      TS   N  
ATOM   1284  C2  ADE T  19      10.049 -12.486 -51.370  1.00  0.00      TS   C  
ATOM   1285  N3  ADE T  19       9.079 -13.220 -51.957  1.00  0.00      TS   N  
ATOM   1286  C4  ADE T  19       9.255 -14.550 -51.741  1.00  0.00      TS   C  
ATOM   1287  C5  ADE T  19      10.263 -15.089 -50.939  1.00  0.00      TS   C  
ATOM   1288  C6  ADE T  19      11.184 -14.241 -50.331  1.00  0.00      TS   C  
ATOM   1289  N6  ADE T  19      12.276 -14.643 -49.578  1.00  0.00      TS   N  
ATOM   1290  N7  ADE T  19      10.079 -16.480 -50.855  1.00  0.00      TS   N  
ATOM   1291  C8  ADE T  19       9.072 -16.698 -51.663  1.00  0.00      TS   C  
ATOM   1292  N9  ADE T  19       8.462 -15.620 -52.247  1.00  0.00      TS   N  
ATOM   1293  H2  ADE T  19      10.064 -11.409 -51.539  1.00  0.00      TS   H  
ATOM   1294  H8  ADE T  19       8.654 -17.687 -51.849  1.00  0.00      TS   H  
ATOM   1295  H1' ADE T  19       7.152 -14.673 -53.601  1.00  0.00      TS   H  
ATOM   1296  H2' ADE T  19       7.667 -16.653 -54.878  1.00  0.00      TS   H  
ATOM   1297  H3' ADE T  19       5.386 -17.993 -54.113  1.00  0.00      TS   H  
ATOM   1298  H4' ADE T  19       4.065 -16.129 -52.674  1.00  0.00      TS   H  
ATOM   1299  H5' ADE T  19       4.471 -17.521 -50.691  1.00  0.00      TS   H  
ATOM   1300  H61 ADE T  19      12.766 -13.888 -49.143  1.00  0.00      TS   H  
ATOM   1301  H62 ADE T  19      12.297 -15.595 -49.273  1.00  0.00      TS   H  
ATOM   1302 H2'' ADE T  19       7.420 -17.690 -53.503  1.00  0.00      TS   H  
ATOM   1303 H5'' ADE T  19       4.302 -18.496 -52.099  1.00  0.00      TS   H  
ATOM   1304  P   GUA T  20       4.584 -16.938 -56.322  1.00  0.00      TS   P  
ATOM   1305  O1P GUA T  20       3.783 -16.078 -57.196  1.00  0.00      TS   O  
ATOM   1306  O2P GUA T  20       3.934 -18.207 -55.922  1.00  0.00      TS   O  
ATOM   1307  C5' GUA T  20       6.445 -16.092 -57.820  1.00  0.00      TS   C  
ATOM   1308  O5' GUA T  20       5.818 -17.312 -57.146  1.00  0.00      TS   O  
ATOM   1309  C4' GUA T  20       7.914 -16.332 -58.145  1.00  0.00      TS   C  
ATOM   1310  O4' GUA T  20       8.682 -15.762 -57.038  1.00  0.00      TS   O  
ATOM   1311  C3' GUA T  20       8.381 -17.800 -58.191  1.00  0.00      TS   C  
ATOM   1312  O3' GUA T  20       8.911 -18.268 -59.418  1.00  0.00      TS   O  
ATOM   1313  C2' GUA T  20       9.394 -18.024 -57.060  1.00  0.00      TS   C  
ATOM   1314  C1' GUA T  20       9.889 -16.561 -57.015  1.00  0.00      TS   C  
ATOM   1315  N1  GUA T  20      13.279 -13.319 -55.128  1.00  0.00      TS   N  
ATOM   1316  C2  GUA T  20      12.879 -13.402 -56.434  1.00  0.00      TS   C  
ATOM   1317  N2  GUA T  20      13.475 -12.559 -57.240  1.00  0.00      TS   N  
ATOM   1318  N3  GUA T  20      12.100 -14.397 -56.912  1.00  0.00      TS   N  
ATOM   1319  C4  GUA T  20      11.624 -15.183 -55.882  1.00  0.00      TS   C  
ATOM   1320  C5  GUA T  20      12.093 -15.270 -54.579  1.00  0.00      TS   C  
ATOM   1321  C6  GUA T  20      12.909 -14.224 -54.172  1.00  0.00      TS   C  
ATOM   1322  O6  GUA T  20      13.290 -14.051 -53.035  1.00  0.00      TS   O  
ATOM   1323  N7  GUA T  20      11.519 -16.366 -53.834  1.00  0.00      TS   N  
ATOM   1324  C8  GUA T  20      10.715 -16.869 -54.696  1.00  0.00      TS   C  
ATOM   1325  N9  GUA T  20      10.695 -16.176 -55.898  1.00  0.00      TS   N  
ATOM   1326  H1  GUA T  20      13.860 -12.556 -54.808  1.00  0.00      TS   H  
ATOM   1327  H8  GUA T  20      10.085 -17.708 -54.402  1.00  0.00      TS   H  
ATOM   1328  H1' GUA T  20      10.428 -16.359 -57.966  1.00  0.00      TS   H  
ATOM   1329  H2' GUA T  20      10.115 -18.840 -57.281  1.00  0.00      TS   H  
ATOM   1330  H21 GUA T  20      14.179 -11.933 -56.907  1.00  0.00      TS   H  
ATOM   1331  H3' GUA T  20       7.479 -18.425 -58.020  1.00  0.00      TS   H  
ATOM   1332  H22 GUA T  20      13.254 -12.528 -58.215  1.00  0.00      TS   H  
ATOM   1333  H4' GUA T  20       8.242 -15.737 -59.024  1.00  0.00      TS   H  
ATOM   1334  H5' GUA T  20       6.371 -15.220 -57.136  1.00  0.00      TS   H  
ATOM   1335  H3T GUA T  20       9.498 -19.011 -59.252  1.00  0.00      TS   H  
ATOM   1336 H2'' GUA T  20       8.769 -18.317 -56.190  1.00  0.00      TS   H  
ATOM   1337 H5'' GUA T  20       6.009 -15.802 -58.799  1.00  0.00      TS   H  
TER   
END
