# Supplementary material for: CRISPR-Cas12a exploits R-loop asymmetry to form double-strand breaks
Source: eLife. 2020 Jun 10;9:e55143. doi: 10.7554/eLife.55143 (PMC7286691; doi:10.7554/eLife.55143)
Supplement: Figure 5—source data 2. [file elife-55143-fig5-data2.zip › Figure 5ΓÇöSource Data 2/Example_MD_trajectories/3prime_boundary/3prime_boundary_29.pdb]

ATOM      1  C5' CYT B   1      19.803 -11.565 -57.304  1.00  0.00      BS   C  
ATOM      2  O5' CYT B   1      20.594 -12.747 -57.114  1.00  0.00      BS   O  
ATOM      3  C4' CYT B   1      18.444 -11.642 -56.709  1.00  0.00      BS   C  
ATOM      4  O4' CYT B   1      17.734 -12.941 -56.832  1.00  0.00      BS   O  
ATOM      5  C3' CYT B   1      18.559 -11.351 -55.233  1.00  0.00      BS   C  
ATOM      6  O3' CYT B   1      18.778  -9.992 -55.040  1.00  0.00      BS   O  
ATOM      7  C2' CYT B   1      17.102 -11.749 -54.980  1.00  0.00      BS   C  
ATOM      8  C1' CYT B   1      16.771 -12.993 -55.832  1.00  0.00      BS   C  
ATOM      9  N1  CYT B   1      16.923 -14.297 -55.124  1.00  0.00      BS   N  
ATOM     10  C2  CYT B   1      16.386 -15.490 -55.653  1.00  0.00      BS   C  
ATOM     11  O2  CYT B   1      15.748 -15.512 -56.699  1.00  0.00      BS   O  
ATOM     12  N3  CYT B   1      16.517 -16.666 -54.942  1.00  0.00      BS   N  
ATOM     13  C4  CYT B   1      17.326 -16.653 -53.830  1.00  0.00      BS   C  
ATOM     14  N4  CYT B   1      17.702 -17.748 -53.199  1.00  0.00      BS   N  
ATOM     15  C5  CYT B   1      17.886 -15.393 -53.339  1.00  0.00      BS   C  
ATOM     16  C6  CYT B   1      17.675 -14.277 -53.986  1.00  0.00      BS   C  
ATOM     17  H5  CYT B   1      18.423 -15.263 -52.399  1.00  0.00      BS   H  
ATOM     18  H6  CYT B   1      17.975 -13.321 -53.555  1.00  0.00      BS   H  
ATOM     19  H1' CYT B   1      15.772 -12.776 -56.269  1.00  0.00      BS   H  
ATOM     20  H2' CYT B   1      16.471 -10.904 -55.331  1.00  0.00      BS   H  
ATOM     21  H3' CYT B   1      19.322 -12.026 -54.790  1.00  0.00      BS   H  
ATOM     22  H4' CYT B   1      17.818 -10.817 -57.112  1.00  0.00      BS   H  
ATOM     23  H41 CYT B   1      17.471 -18.590 -53.687  1.00  0.00      BS   H  
ATOM     24  H5' CYT B   1      19.612 -11.435 -58.391  1.00  0.00      BS   H  
ATOM     25  H42 CYT B   1      17.895 -17.758 -52.217  1.00  0.00      BS   H  
ATOM     26  H5T CYT B   1      20.842 -12.749 -56.186  1.00  0.00      BS   H  
ATOM     27 H2'' CYT B   1      16.794 -11.865 -53.918  1.00  0.00      BS   H  
ATOM     28 H5'' CYT B   1      20.386 -10.656 -57.042  1.00  0.00      BS   H  
ATOM     29  P   THY B   2      19.256  -9.466 -53.638  1.00  0.00      BS   P  
ATOM     30  O1P THY B   2      19.376  -7.965 -53.693  1.00  0.00      BS   O  
ATOM     31  O2P THY B   2      20.565 -10.150 -53.309  1.00  0.00      BS   O  
ATOM     32  C5' THY B   2      16.907  -8.908 -52.845  1.00  0.00      BS   C  
ATOM     33  O5' THY B   2      18.092  -9.801 -52.610  1.00  0.00      BS   O  
ATOM     34  C4' THY B   2      16.023  -8.904 -51.619  1.00  0.00      BS   C  
ATOM     35  O4' THY B   2      15.829 -10.245 -51.076  1.00  0.00      BS   O  
ATOM     36  C3' THY B   2      16.665  -8.130 -50.407  1.00  0.00      BS   C  
ATOM     37  O3' THY B   2      15.880  -7.095 -49.931  1.00  0.00      BS   O  
ATOM     38  C2' THY B   2      16.830  -9.257 -49.376  1.00  0.00      BS   C  
ATOM     39  C1' THY B   2      15.603 -10.023 -49.714  1.00  0.00      BS   C  
ATOM     40  N1  THY B   2      15.479 -11.253 -48.842  1.00  0.00      BS   N  
ATOM     41  C2  THY B   2      14.356 -12.010 -49.066  1.00  0.00      BS   C  
ATOM     42  O2  THY B   2      13.430 -11.691 -49.798  1.00  0.00      BS   O  
ATOM     43  N3  THY B   2      14.214 -13.128 -48.282  1.00  0.00      BS   N  
ATOM     44  C4  THY B   2      15.219 -13.593 -47.380  1.00  0.00      BS   C  
ATOM     45  O4  THY B   2      15.215 -14.753 -47.056  1.00  0.00      BS   O  
ATOM     46  C5  THY B   2      16.188 -12.659 -47.018  1.00  0.00      BS   C  
ATOM     47  C5M THY B   2      17.195 -12.968 -46.001  1.00  0.00      BS   C  
ATOM     48  C6  THY B   2      16.326 -11.582 -47.806  1.00  0.00      BS   C  
ATOM     49  H3  THY B   2      13.534 -13.830 -48.541  1.00  0.00      BS   H  
ATOM     50  H6  THY B   2      17.056 -10.835 -47.496  1.00  0.00      BS   H  
ATOM     51  H1' THY B   2      14.819  -9.262 -49.513  1.00  0.00      BS   H  
ATOM     52  H2' THY B   2      16.697  -9.109 -48.282  1.00  0.00      BS   H  
ATOM     53  H3' THY B   2      17.717  -7.867 -50.650  1.00  0.00      BS   H  
ATOM     54  H4' THY B   2      15.005  -8.594 -51.940  1.00  0.00      BS   H  
ATOM     55  H5' THY B   2      16.289  -9.318 -53.672  1.00  0.00      BS   H  
ATOM     56  H51 THY B   2      16.952 -13.812 -45.318  1.00  0.00      BS   H  
ATOM     57  H52 THY B   2      17.363 -12.171 -45.244  1.00  0.00      BS   H  
ATOM     58  H53 THY B   2      18.175 -13.347 -46.363  1.00  0.00      BS   H  
ATOM     59 H2'' THY B   2      17.647  -9.981 -49.581  1.00  0.00      BS   H  
ATOM     60 H5'' THY B   2      17.138  -7.836 -53.027  1.00  0.00      BS   H  
ATOM     61  P   THY B   3      16.249  -5.571 -49.778  1.00  0.00      BS   P  
ATOM     62  O1P THY B   3      17.319  -5.248 -50.803  1.00  0.00      BS   O  
ATOM     63  O2P THY B   3      16.543  -5.271 -48.376  1.00  0.00      BS   O  
ATOM     64  C5' THY B   3      14.005  -5.347 -51.210  1.00  0.00      BS   C  
ATOM     65  O5' THY B   3      14.932  -4.827 -50.188  1.00  0.00      BS   O  
ATOM     66  C4' THY B   3      12.648  -5.797 -50.518  1.00  0.00      BS   C  
ATOM     67  O4' THY B   3      12.806  -7.052 -49.832  1.00  0.00      BS   O  
ATOM     68  C3' THY B   3      12.023  -4.816 -49.531  1.00  0.00      BS   C  
ATOM     69  O3' THY B   3      10.625  -4.696 -49.617  1.00  0.00      BS   O  
ATOM     70  C2' THY B   3      12.371  -5.372 -48.218  1.00  0.00      BS   C  
ATOM     71  C1' THY B   3      12.245  -6.884 -48.529  1.00  0.00      BS   C  
ATOM     72  N1  THY B   3      12.840  -7.876 -47.649  1.00  0.00      BS   N  
ATOM     73  C2  THY B   3      12.249  -9.117 -47.491  1.00  0.00      BS   C  
ATOM     74  O2  THY B   3      11.148  -9.373 -47.988  1.00  0.00      BS   O  
ATOM     75  N3  THY B   3      12.960  -9.972 -46.706  1.00  0.00      BS   N  
ATOM     76  C4  THY B   3      14.060  -9.776 -45.964  1.00  0.00      BS   C  
ATOM     77  O4  THY B   3      14.312 -10.600 -45.140  1.00  0.00      BS   O  
ATOM     78  C5  THY B   3      14.636  -8.484 -46.085  1.00  0.00      BS   C  
ATOM     79  C5M THY B   3      15.727  -8.064 -45.217  1.00  0.00      BS   C  
ATOM     80  C6  THY B   3      14.022  -7.587 -46.931  1.00  0.00      BS   C  
ATOM     81  H3  THY B   3      12.498 -10.804 -46.368  1.00  0.00      BS   H  
ATOM     82  H6  THY B   3      14.441  -6.582 -46.910  1.00  0.00      BS   H  
ATOM     83  H1' THY B   3      11.149  -7.037 -48.622  1.00  0.00      BS   H  
ATOM     84  H2' THY B   3      11.597  -5.190 -47.442  1.00  0.00      BS   H  
ATOM     85  H3' THY B   3      12.595  -3.876 -49.685  1.00  0.00      BS   H  
ATOM     86  H4' THY B   3      11.858  -6.129 -51.225  1.00  0.00      BS   H  
ATOM     87  H5' THY B   3      14.470  -6.148 -51.825  1.00  0.00      BS   H  
ATOM     88  H51 THY B   3      15.375  -7.588 -44.278  1.00  0.00      BS   H  
ATOM     89  H52 THY B   3      16.324  -7.319 -45.785  1.00  0.00      BS   H  
ATOM     90  H53 THY B   3      16.436  -8.888 -44.989  1.00  0.00      BS   H  
ATOM     91 H2'' THY B   3      13.376  -5.037 -47.883  1.00  0.00      BS   H  
ATOM     92 H5'' THY B   3      13.702  -4.531 -51.901  1.00  0.00      BS   H  
ATOM     93  P   ADE B   4       9.968  -3.276 -49.882  1.00  0.00      BS   P  
ATOM     94  O1P ADE B   4      10.263  -2.918 -51.302  1.00  0.00      BS   O  
ATOM     95  O2P ADE B   4      10.451  -2.324 -48.809  1.00  0.00      BS   O  
ATOM     96  C5' ADE B   4       7.610  -4.491 -50.478  1.00  0.00      BS   C  
ATOM     97  O5' ADE B   4       8.390  -3.589 -49.621  1.00  0.00      BS   O  
ATOM     98  C4' ADE B   4       6.646  -5.398 -49.706  1.00  0.00      BS   C  
ATOM     99  O4' ADE B   4       7.357  -6.266 -48.816  1.00  0.00      BS   O  
ATOM    100  C3' ADE B   4       5.637  -4.555 -48.883  1.00  0.00      BS   C  
ATOM    101  O3' ADE B   4       4.309  -5.128 -48.935  1.00  0.00      BS   O  
ATOM    102  C2' ADE B   4       6.277  -4.709 -47.498  1.00  0.00      BS   C  
ATOM    103  C1' ADE B   4       6.930  -6.084 -47.523  1.00  0.00      BS   C  
ATOM    104  N1  ADE B   4       9.682  -9.568 -45.011  1.00  0.00      BS   N  
ATOM    105  C2  ADE B   4       8.618  -9.652 -45.797  1.00  0.00      BS   C  
ATOM    106  N3  ADE B   4       7.991  -8.619 -46.468  1.00  0.00      BS   N  
ATOM    107  C4  ADE B   4       8.517  -7.456 -46.157  1.00  0.00      BS   C  
ATOM    108  C5  ADE B   4       9.689  -7.178 -45.428  1.00  0.00      BS   C  
ATOM    109  C6  ADE B   4      10.340  -8.325 -44.906  1.00  0.00      BS   C  
ATOM    110  N6  ADE B   4      11.508  -8.254 -44.185  1.00  0.00      BS   N  
ATOM    111  N7  ADE B   4      10.022  -5.831 -45.542  1.00  0.00      BS   N  
ATOM    112  C8  ADE B   4       9.054  -5.302 -46.249  1.00  0.00      BS   C  
ATOM    113  N9  ADE B   4       8.088  -6.241 -46.612  1.00  0.00      BS   N  
ATOM    114  H2  ADE B   4       8.236 -10.656 -45.983  1.00  0.00      BS   H  
ATOM    115  H8  ADE B   4       8.827  -4.256 -46.458  1.00  0.00      BS   H  
ATOM    116  H1' ADE B   4       6.062  -6.721 -47.242  1.00  0.00      BS   H  
ATOM    117  H2' ADE B   4       5.566  -4.627 -46.649  1.00  0.00      BS   H  
ATOM    118  H3' ADE B   4       5.655  -3.458 -49.063  1.00  0.00      BS   H  
ATOM    119  H4' ADE B   4       6.009  -5.922 -50.450  1.00  0.00      BS   H  
ATOM    120  H5' ADE B   4       8.351  -5.173 -50.946  1.00  0.00      BS   H  
ATOM    121  H61 ADE B   4      11.767  -8.945 -43.510  1.00  0.00      BS   H  
ATOM    122  H62 ADE B   4      12.018  -7.396 -44.256  1.00  0.00      BS   H  
ATOM    123 H2'' ADE B   4       7.112  -3.979 -47.442  1.00  0.00      BS   H  
ATOM    124 H5'' ADE B   4       7.064  -3.849 -51.201  1.00  0.00      BS   H  
ATOM    125  P   THY B   5       3.109  -4.585 -48.094  1.00  0.00      BS   P  
ATOM    126  O1P THY B   5       1.937  -4.720 -48.963  1.00  0.00      BS   O  
ATOM    127  O2P THY B   5       3.478  -3.256 -47.580  1.00  0.00      BS   O  
ATOM    128  C5' THY B   5       2.427  -6.971 -47.197  1.00  0.00      BS   C  
ATOM    129  O5' THY B   5       2.965  -5.608 -46.860  1.00  0.00      BS   O  
ATOM    130  C4' THY B   5       2.509  -7.867 -45.953  1.00  0.00      BS   C  
ATOM    131  O4' THY B   5       3.934  -7.918 -45.476  1.00  0.00      BS   O  
ATOM    132  C3' THY B   5       1.686  -7.412 -44.717  1.00  0.00      BS   C  
ATOM    133  O3' THY B   5       0.947  -8.430 -44.157  1.00  0.00      BS   O  
ATOM    134  C2' THY B   5       2.776  -6.837 -43.775  1.00  0.00      BS   C  
ATOM    135  C1' THY B   5       4.004  -7.719 -44.066  1.00  0.00      BS   C  
ATOM    136  N1  THY B   5       5.268  -7.188 -43.669  1.00  0.00      BS   N  
ATOM    137  C2  THY B   5       6.108  -8.036 -43.015  1.00  0.00      BS   C  
ATOM    138  O2  THY B   5       5.719  -9.201 -42.773  1.00  0.00      BS   O  
ATOM    139  N3  THY B   5       7.373  -7.671 -42.696  1.00  0.00      BS   N  
ATOM    140  C4  THY B   5       7.869  -6.435 -42.769  1.00  0.00      BS   C  
ATOM    141  O4  THY B   5       8.974  -6.183 -42.324  1.00  0.00      BS   O  
ATOM    142  C5  THY B   5       6.904  -5.463 -43.348  1.00  0.00      BS   C  
ATOM    143  C5M THY B   5       7.207  -4.083 -43.598  1.00  0.00      BS   C  
ATOM    144  C6  THY B   5       5.661  -5.896 -43.735  1.00  0.00      BS   C  
ATOM    145  H3  THY B   5       7.872  -8.255 -42.040  1.00  0.00      BS   H  
ATOM    146  H6  THY B   5       4.977  -5.207 -44.233  1.00  0.00      BS   H  
ATOM    147  H1' THY B   5       3.852  -8.725 -43.620  1.00  0.00      BS   H  
ATOM    148  H2' THY B   5       2.466  -6.856 -42.708  1.00  0.00      BS   H  
ATOM    149  H3' THY B   5       1.004  -6.675 -45.191  1.00  0.00      BS   H  
ATOM    150  H4' THY B   5       2.250  -8.932 -46.132  1.00  0.00      BS   H  
ATOM    151  H5' THY B   5       2.853  -7.461 -48.099  1.00  0.00      BS   H  
ATOM    152  H51 THY B   5       8.298  -3.887 -43.669  1.00  0.00      BS   H  
ATOM    153  H52 THY B   5       6.846  -3.531 -42.704  1.00  0.00      BS   H  
ATOM    154  H53 THY B   5       6.662  -3.622 -44.449  1.00  0.00      BS   H  
ATOM    155 H2'' THY B   5       2.951  -5.754 -43.947  1.00  0.00      BS   H  
ATOM    156 H5'' THY B   5       1.352  -6.775 -47.406  1.00  0.00      BS   H  
ATOM    157  P   ADE B   6       0.026  -8.192 -42.890  1.00  0.00      BS   P  
ATOM    158  O1P ADE B   6      -1.183  -9.070 -42.870  1.00  0.00      BS   O  
ATOM    159  O2P ADE B   6      -0.112  -6.766 -42.700  1.00  0.00      BS   O  
ATOM    160  C5' ADE B   6       1.249 -10.154 -41.796  1.00  0.00      BS   C  
ATOM    161  O5' ADE B   6       1.016  -8.721 -41.756  1.00  0.00      BS   O  
ATOM    162  C4' ADE B   6       1.877 -10.847 -40.483  1.00  0.00      BS   C  
ATOM    163  O4' ADE B   6       3.241 -10.341 -40.272  1.00  0.00      BS   O  
ATOM    164  C3' ADE B   6       1.151 -10.406 -39.194  1.00  0.00      BS   C  
ATOM    165  O3' ADE B   6       1.073 -11.428 -38.206  1.00  0.00      BS   O  
ATOM    166  C2' ADE B   6       1.824  -9.124 -38.726  1.00  0.00      BS   C  
ATOM    167  C1' ADE B   6       3.293  -9.538 -39.075  1.00  0.00      BS   C  
ATOM    168  N1  ADE B   6       7.776  -7.278 -37.948  1.00  0.00      BS   N  
ATOM    169  C2  ADE B   6       7.204  -8.432 -37.493  1.00  0.00      BS   C  
ATOM    170  N3  ADE B   6       6.090  -9.061 -37.864  1.00  0.00      BS   N  
ATOM    171  C4  ADE B   6       5.423  -8.300 -38.716  1.00  0.00      BS   C  
ATOM    172  C5  ADE B   6       5.842  -7.100 -39.238  1.00  0.00      BS   C  
ATOM    173  C6  ADE B   6       7.023  -6.533 -38.753  1.00  0.00      BS   C  
ATOM    174  N6  ADE B   6       7.557  -5.273 -38.944  1.00  0.00      BS   N  
ATOM    175  N7  ADE B   6       4.888  -6.527 -40.088  1.00  0.00      BS   N  
ATOM    176  C8  ADE B   6       3.914  -7.402 -40.093  1.00  0.00      BS   C  
ATOM    177  N9  ADE B   6       4.186  -8.458 -39.281  1.00  0.00      BS   N  
ATOM    178  H2  ADE B   6       7.747  -8.956 -36.705  1.00  0.00      BS   H  
ATOM    179  H8  ADE B   6       2.983  -7.382 -40.660  1.00  0.00      BS   H  
ATOM    180  H1' ADE B   6       3.594 -10.238 -38.267  1.00  0.00      BS   H  
ATOM    181  H2' ADE B   6       1.542  -8.798 -37.702  1.00  0.00      BS   H  
ATOM    182  H3' ADE B   6       0.142 -10.138 -39.576  1.00  0.00      BS   H  
ATOM    183  H4' ADE B   6       1.907 -11.945 -40.641  1.00  0.00      BS   H  
ATOM    184  H5' ADE B   6       1.875 -10.411 -42.677  1.00  0.00      BS   H  
ATOM    185  H61 ADE B   6       7.086  -4.527 -39.415  1.00  0.00      BS   H  
ATOM    186  H62 ADE B   6       8.428  -5.021 -38.522  1.00  0.00      BS   H  
ATOM    187 H2'' ADE B   6       1.539  -8.281 -39.390  1.00  0.00      BS   H  
ATOM    188 H5'' ADE B   6       0.314 -10.721 -41.994  1.00  0.00      BS   H  
ATOM    189  P   THY B   7       0.074 -11.278 -37.025  1.00  0.00      BS   P  
ATOM    190  O1P THY B   7      -0.302 -12.688 -36.713  1.00  0.00      BS   O  
ATOM    191  O2P THY B   7      -1.020 -10.304 -37.395  1.00  0.00      BS   O  
ATOM    192  C5' THY B   7       1.958 -11.650 -35.392  1.00  0.00      BS   C  
ATOM    193  O5' THY B   7       0.980 -10.667 -35.843  1.00  0.00      BS   O  
ATOM    194  C4' THY B   7       3.153 -10.917 -34.699  1.00  0.00      BS   C  
ATOM    195  O4' THY B   7       3.404  -9.756 -35.428  1.00  0.00      BS   O  
ATOM    196  C3' THY B   7       2.847 -10.305 -33.353  1.00  0.00      BS   C  
ATOM    197  O3' THY B   7       2.876 -11.218 -32.318  1.00  0.00      BS   O  
ATOM    198  C2' THY B   7       3.966  -9.294 -33.253  1.00  0.00      BS   C  
ATOM    199  C1' THY B   7       4.481  -9.211 -34.723  1.00  0.00      BS   C  
ATOM    200  N1  THY B   7       4.767  -7.847 -35.162  1.00  0.00      BS   N  
ATOM    201  C2  THY B   7       5.949  -7.279 -34.809  1.00  0.00      BS   C  
ATOM    202  O2  THY B   7       6.802  -7.936 -34.239  1.00  0.00      BS   O  
ATOM    203  N3  THY B   7       6.041  -5.985 -35.200  1.00  0.00      BS   N  
ATOM    204  C4  THY B   7       5.203  -5.223 -36.060  1.00  0.00      BS   C  
ATOM    205  O4  THY B   7       5.475  -4.041 -36.345  1.00  0.00      BS   O  
ATOM    206  C5  THY B   7       3.954  -5.903 -36.321  1.00  0.00      BS   C  
ATOM    207  C5M THY B   7       2.842  -5.245 -37.217  1.00  0.00      BS   C  
ATOM    208  C6  THY B   7       3.795  -7.136 -35.881  1.00  0.00      BS   C  
ATOM    209  H3  THY B   7       6.897  -5.526 -34.925  1.00  0.00      BS   H  
ATOM    210  H6  THY B   7       2.851  -7.651 -36.056  1.00  0.00      BS   H  
ATOM    211  H1' THY B   7       5.336  -9.908 -34.859  1.00  0.00      BS   H  
ATOM    212  H2' THY B   7       4.827  -9.641 -32.643  1.00  0.00      BS   H  
ATOM    213  H3' THY B   7       1.832  -9.873 -33.492  1.00  0.00      BS   H  
ATOM    214  H4' THY B   7       3.996 -11.639 -34.746  1.00  0.00      BS   H  
ATOM    215  H5' THY B   7       2.383 -12.276 -36.206  1.00  0.00      BS   H  
ATOM    216  H51 THY B   7       2.422  -4.360 -36.693  1.00  0.00      BS   H  
ATOM    217  H52 THY B   7       2.063  -5.950 -37.579  1.00  0.00      BS   H  
ATOM    218  H53 THY B   7       3.354  -4.843 -38.117  1.00  0.00      BS   H  
ATOM    219 H2'' THY B   7       3.644  -8.268 -32.975  1.00  0.00      BS   H  
ATOM    220 H5'' THY B   7       1.534 -12.298 -34.597  1.00  0.00      BS   H  
ATOM    221  P   ADE B   8       2.545 -10.891 -30.767  1.00  0.00      BS   P  
ATOM    222  O1P ADE B   8       1.993 -12.145 -30.110  1.00  0.00      BS   O  
ATOM    223  O2P ADE B   8       1.789  -9.628 -30.626  1.00  0.00      BS   O  
ATOM    224  C5' ADE B   8       5.162 -11.508 -30.336  1.00  0.00      BS   C  
ATOM    225  O5' ADE B   8       3.970 -10.711 -30.047  1.00  0.00      BS   O  
ATOM    226  C4' ADE B   8       6.449 -10.770 -29.948  1.00  0.00      BS   C  
ATOM    227  O4' ADE B   8       6.519  -9.538 -30.684  1.00  0.00      BS   O  
ATOM    228  C3' ADE B   8       6.501 -10.341 -28.466  1.00  0.00      BS   C  
ATOM    229  O3' ADE B   8       7.765 -10.635 -27.843  1.00  0.00      BS   O  
ATOM    230  C2' ADE B   8       6.135  -8.898 -28.486  1.00  0.00      BS   C  
ATOM    231  C1' ADE B   8       6.654  -8.443 -29.820  1.00  0.00      BS   C  
ATOM    232  N1  ADE B   8       7.102  -3.761 -32.043  1.00  0.00      BS   N  
ATOM    233  C2  ADE B   8       7.987  -4.485 -31.321  1.00  0.00      BS   C  
ATOM    234  N3  ADE B   8       7.811  -5.729 -30.912  1.00  0.00      BS   N  
ATOM    235  C4  ADE B   8       6.573  -6.099 -30.903  1.00  0.00      BS   C  
ATOM    236  C5  ADE B   8       5.475  -5.299 -31.351  1.00  0.00      BS   C  
ATOM    237  C6  ADE B   8       5.778  -4.160 -32.073  1.00  0.00      BS   C  
ATOM    238  N6  ADE B   8       4.948  -3.402 -32.821  1.00  0.00      BS   N  
ATOM    239  N7  ADE B   8       4.314  -6.077 -31.274  1.00  0.00      BS   N  
ATOM    240  C8  ADE B   8       4.692  -7.184 -30.728  1.00  0.00      BS   C  
ATOM    241  N9  ADE B   8       6.042  -7.304 -30.431  1.00  0.00      BS   N  
ATOM    242  H2  ADE B   8       9.004  -4.096 -31.356  1.00  0.00      BS   H  
ATOM    243  H8  ADE B   8       4.016  -7.997 -30.464  1.00  0.00      BS   H  
ATOM    244  H1' ADE B   8       7.741  -8.365 -29.603  1.00  0.00      BS   H  
ATOM    245  H2' ADE B   8       6.614  -8.429 -27.599  1.00  0.00      BS   H  
ATOM    246  H3' ADE B   8       5.668 -10.972 -28.087  1.00  0.00      BS   H  
ATOM    247  H4' ADE B   8       7.319 -11.434 -30.139  1.00  0.00      BS   H  
ATOM    248  H5' ADE B   8       5.303 -11.577 -31.436  1.00  0.00      BS   H  
ATOM    249  H61 ADE B   8       4.080  -3.133 -32.403  1.00  0.00      BS   H  
ATOM    250  H62 ADE B   8       5.310  -2.946 -33.634  1.00  0.00      BS   H  
ATOM    251 H2'' ADE B   8       5.030  -8.822 -28.403  1.00  0.00      BS   H  
ATOM    252 H5'' ADE B   8       5.009 -12.506 -29.870  1.00  0.00      BS   H  
ATOM    253  P   THY B   9       7.971 -10.549 -26.295  1.00  0.00      BS   P  
ATOM    254  O1P THY B   9       9.248 -11.254 -25.961  1.00  0.00      BS   O  
ATOM    255  O2P THY B   9       6.816 -11.073 -25.579  1.00  0.00      BS   O  
ATOM    256  C5' THY B   9       9.383  -8.443 -26.456  1.00  0.00      BS   C  
ATOM    257  O5' THY B   9       8.200  -9.072 -25.893  1.00  0.00      BS   O  
ATOM    258  C4' THY B   9       9.450  -6.909 -26.114  1.00  0.00      BS   C  
ATOM    259  O4' THY B   9       8.464  -6.234 -27.030  1.00  0.00      BS   O  
ATOM    260  C3' THY B   9       9.109  -6.489 -24.696  1.00  0.00      BS   C  
ATOM    261  O3' THY B   9       9.893  -5.419 -24.219  1.00  0.00      BS   O  
ATOM    262  C2' THY B   9       7.694  -6.051 -24.758  1.00  0.00      BS   C  
ATOM    263  C1' THY B   9       7.695  -5.321 -26.184  1.00  0.00      BS   C  
ATOM    264  N1  THY B   9       6.350  -5.126 -26.846  1.00  0.00      BS   N  
ATOM    265  C2  THY B   9       6.251  -4.076 -27.718  1.00  0.00      BS   C  
ATOM    266  O2  THY B   9       7.287  -3.513 -28.075  1.00  0.00      BS   O  
ATOM    267  N3  THY B   9       5.068  -3.851 -28.248  1.00  0.00      BS   N  
ATOM    268  C4  THY B   9       3.883  -4.656 -28.088  1.00  0.00      BS   C  
ATOM    269  O4  THY B   9       2.834  -4.279 -28.604  1.00  0.00      BS   O  
ATOM    270  C5  THY B   9       4.148  -5.818 -27.251  1.00  0.00      BS   C  
ATOM    271  C5M THY B   9       2.990  -6.699 -27.024  1.00  0.00      BS   C  
ATOM    272  C6  THY B   9       5.363  -6.069 -26.736  1.00  0.00      BS   C  
ATOM    273  H3  THY B   9       5.001  -3.035 -28.839  1.00  0.00      BS   H  
ATOM    274  H6  THY B   9       5.559  -6.756 -25.913  1.00  0.00      BS   H  
ATOM    275  H1' THY B   9       8.388  -4.460 -26.077  1.00  0.00      BS   H  
ATOM    276  H2' THY B   9       7.319  -5.534 -23.848  1.00  0.00      BS   H  
ATOM    277  H3' THY B   9       9.202  -7.332 -23.977  1.00  0.00      BS   H  
ATOM    278  H4' THY B   9      10.418  -6.455 -26.415  1.00  0.00      BS   H  
ATOM    279  H5' THY B   9       9.517  -8.512 -27.557  1.00  0.00      BS   H  
ATOM    280  H51 THY B   9       2.020  -6.163 -27.103  1.00  0.00      BS   H  
ATOM    281  H52 THY B   9       2.906  -7.154 -26.014  1.00  0.00      BS   H  
ATOM    282  H53 THY B   9       2.909  -7.532 -27.756  1.00  0.00      BS   H  
ATOM    283 H2'' THY B   9       7.197  -7.044 -24.765  1.00  0.00      BS   H  
ATOM    284 H5'' THY B   9      10.247  -8.891 -25.921  1.00  0.00      BS   H  
ATOM    285  P   ADE B  10      11.113  -5.589 -23.238  1.00  0.00      BS   P  
ATOM    286  O1P ADE B  10      11.970  -6.643 -23.758  1.00  0.00      BS   O  
ATOM    287  O2P ADE B  10      10.527  -5.787 -21.837  1.00  0.00      BS   O  
ATOM    288  C5' ADE B  10      12.582  -3.836 -24.361  1.00  0.00      BS   C  
ATOM    289  O5' ADE B  10      11.841  -4.282 -23.181  1.00  0.00      BS   O  
ATOM    290  C4' ADE B  10      12.456  -2.336 -24.622  1.00  0.00      BS   C  
ATOM    291  O4' ADE B  10      11.220  -2.185 -25.262  1.00  0.00      BS   O  
ATOM    292  C3' ADE B  10      12.446  -1.468 -23.333  1.00  0.00      BS   C  
ATOM    293  O3' ADE B  10      13.184  -0.255 -23.553  1.00  0.00      BS   O  
ATOM    294  C2' ADE B  10      10.949  -1.248 -23.145  1.00  0.00      BS   C  
ATOM    295  C1' ADE B  10      10.428  -1.222 -24.585  1.00  0.00      BS   C  
ATOM    296  N1  ADE B  10       6.173   0.293 -26.702  1.00  0.00      BS   N  
ATOM    297  C2  ADE B  10       7.379   0.822 -26.626  1.00  0.00      BS   C  
ATOM    298  N3  ADE B  10       8.471   0.273 -26.100  1.00  0.00      BS   N  
ATOM    299  C4  ADE B  10       8.208  -0.855 -25.514  1.00  0.00      BS   C  
ATOM    300  C5  ADE B  10       6.957  -1.442 -25.419  1.00  0.00      BS   C  
ATOM    301  C6  ADE B  10       5.859  -0.910 -26.082  1.00  0.00      BS   C  
ATOM    302  N6  ADE B  10       4.649  -1.590 -26.077  1.00  0.00      BS   N  
ATOM    303  N7  ADE B  10       7.030  -2.515 -24.572  1.00  0.00      BS   N  
ATOM    304  C8  ADE B  10       8.298  -2.535 -24.198  1.00  0.00      BS   C  
ATOM    305  N9  ADE B  10       9.045  -1.511 -24.678  1.00  0.00      BS   N  
ATOM    306  H2  ADE B  10       7.661   1.757 -27.110  1.00  0.00      BS   H  
ATOM    307  H8  ADE B  10       8.738  -3.356 -23.632  1.00  0.00      BS   H  
ATOM    308  H1' ADE B  10      10.719  -0.284 -25.103  1.00  0.00      BS   H  
ATOM    309  H2' ADE B  10      10.611  -0.490 -22.407  1.00  0.00      BS   H  
ATOM    310  H3' ADE B  10      12.946  -2.083 -22.554  1.00  0.00      BS   H  
ATOM    311  H4' ADE B  10      13.338  -2.050 -25.234  1.00  0.00      BS   H  
ATOM    312  H5' ADE B  10      12.247  -4.409 -25.252  1.00  0.00      BS   H  
ATOM    313  H61 ADE B  10       4.545  -2.438 -25.557  1.00  0.00      BS   H  
ATOM    314  H62 ADE B  10       4.035  -1.189 -26.758  1.00  0.00      BS   H  
ATOM    315 H2'' ADE B  10      10.614  -2.206 -22.690  1.00  0.00      BS   H  
ATOM    316 H5'' ADE B  10      13.658  -4.019 -24.154  1.00  0.00      BS   H  
ATOM    317  P   GUA B  11      13.302   0.853 -22.446  1.00  0.00      BS   P  
ATOM    318  O1P GUA B  11      14.664   1.466 -22.627  1.00  0.00      BS   O  
ATOM    319  O2P GUA B  11      12.928   0.244 -21.148  1.00  0.00      BS   O  
ATOM    320  C5' GUA B  11      12.271   2.798 -23.898  1.00  0.00      BS   C  
ATOM    321  O5' GUA B  11      12.105   1.835 -22.806  1.00  0.00      BS   O  
ATOM    322  C4' GUA B  11      11.248   3.943 -23.900  1.00  0.00      BS   C  
ATOM    323  O4' GUA B  11       9.876   3.453 -24.247  1.00  0.00      BS   O  
ATOM    324  C3' GUA B  11      11.099   4.656 -22.530  1.00  0.00      BS   C  
ATOM    325  O3' GUA B  11      10.910   6.066 -22.652  1.00  0.00      BS   O  
ATOM    326  C2' GUA B  11       9.849   4.093 -21.981  1.00  0.00      BS   C  
ATOM    327  C1' GUA B  11       8.974   3.784 -23.221  1.00  0.00      BS   C  
ATOM    328  N1  GUA B  11       4.432   1.837 -24.318  1.00  0.00      BS   N  
ATOM    329  C2  GUA B  11       5.030   2.981 -24.661  1.00  0.00      BS   C  
ATOM    330  N2  GUA B  11       4.346   3.891 -25.397  1.00  0.00      BS   N  
ATOM    331  N3  GUA B  11       6.218   3.363 -24.327  1.00  0.00      BS   N  
ATOM    332  C4  GUA B  11       6.852   2.388 -23.725  1.00  0.00      BS   C  
ATOM    333  C5  GUA B  11       6.377   1.184 -23.277  1.00  0.00      BS   C  
ATOM    334  C6  GUA B  11       4.972   0.873 -23.545  1.00  0.00      BS   C  
ATOM    335  O6  GUA B  11       4.335  -0.123 -23.182  1.00  0.00      BS   O  
ATOM    336  N7  GUA B  11       7.301   0.528 -22.497  1.00  0.00      BS   N  
ATOM    337  C8  GUA B  11       8.336   1.374 -22.491  1.00  0.00      BS   C  
ATOM    338  N9  GUA B  11       8.085   2.562 -23.116  1.00  0.00      BS   N  
ATOM    339  H1  GUA B  11       3.477   1.840 -24.647  1.00  0.00      BS   H  
ATOM    340  H8  GUA B  11       9.260   1.133 -21.966  1.00  0.00      BS   H  
ATOM    341  H1' GUA B  11       8.310   4.668 -23.314  1.00  0.00      BS   H  
ATOM    342  H2' GUA B  11       9.452   4.756 -21.182  1.00  0.00      BS   H  
ATOM    343  H21 GUA B  11       3.376   3.827 -25.632  1.00  0.00      BS   H  
ATOM    344  H3' GUA B  11      12.050   4.294 -22.085  1.00  0.00      BS   H  
ATOM    345  H22 GUA B  11       4.868   4.709 -25.641  1.00  0.00      BS   H  
ATOM    346  H4' GUA B  11      11.511   4.680 -24.689  1.00  0.00      BS   H  
ATOM    347  H5' GUA B  11      12.227   2.256 -24.867  1.00  0.00      BS   H  
ATOM    348 H2'' GUA B  11      10.073   3.079 -21.583  1.00  0.00      BS   H  
ATOM    349 H5'' GUA B  11      13.232   3.327 -23.722  1.00  0.00      BS   H  
ATOM    350  P   CYT B  12      11.271   6.942 -21.351  1.00  0.00      BS   P  
ATOM    351  O1P CYT B  12      12.391   7.823 -21.775  1.00  0.00      BS   O  
ATOM    352  O2P CYT B  12      11.536   6.035 -20.235  1.00  0.00      BS   O  
ATOM    353  C5' CYT B  12       9.575   8.803 -21.931  1.00  0.00      BS   C  
ATOM    354  O5' CYT B  12       9.963   7.756 -21.038  1.00  0.00      BS   O  
ATOM    355  C4' CYT B  12       8.033   8.947 -22.113  1.00  0.00      BS   C  
ATOM    356  O4' CYT B  12       7.478   7.653 -22.650  1.00  0.00      BS   O  
ATOM    357  C3' CYT B  12       7.210   8.985 -20.812  1.00  0.00      BS   C  
ATOM    358  O3' CYT B  12       7.282  10.270 -20.205  1.00  0.00      BS   O  
ATOM    359  C2' CYT B  12       5.857   8.627 -21.331  1.00  0.00      BS   C  
ATOM    360  C1' CYT B  12       6.120   7.647 -22.452  1.00  0.00      BS   C  
ATOM    361  N1  CYT B  12       5.738   6.256 -21.952  1.00  0.00      BS   N  
ATOM    362  C2  CYT B  12       4.465   5.700 -22.165  1.00  0.00      BS   C  
ATOM    363  O2  CYT B  12       3.691   6.389 -22.839  1.00  0.00      BS   O  
ATOM    364  N3  CYT B  12       4.061   4.566 -21.582  1.00  0.00      BS   N  
ATOM    365  C4  CYT B  12       4.934   3.703 -21.110  1.00  0.00      BS   C  
ATOM    366  N4  CYT B  12       4.530   2.494 -20.744  1.00  0.00      BS   N  
ATOM    367  C5  CYT B  12       6.277   4.098 -20.980  1.00  0.00      BS   C  
ATOM    368  C6  CYT B  12       6.658   5.350 -21.481  1.00  0.00      BS   C  
ATOM    369  H5  CYT B  12       7.046   3.449 -20.557  1.00  0.00      BS   H  
ATOM    370  H6  CYT B  12       7.695   5.670 -21.370  1.00  0.00      BS   H  
ATOM    371  H1' CYT B  12       5.637   7.993 -23.391  1.00  0.00      BS   H  
ATOM    372  H2' CYT B  12       5.433   9.563 -21.754  1.00  0.00      BS   H  
ATOM    373  H3' CYT B  12       7.625   8.178 -20.170  1.00  0.00      BS   H  
ATOM    374  H4' CYT B  12       7.709   9.847 -22.678  1.00  0.00      BS   H  
ATOM    375  H41 CYT B  12       3.677   2.350 -21.246  1.00  0.00      BS   H  
ATOM    376  H5' CYT B  12       9.982   8.639 -22.951  1.00  0.00      BS   H  
ATOM    377  H42 CYT B  12       5.054   1.844 -20.194  1.00  0.00      BS   H  
ATOM    378 H2'' CYT B  12       5.100   8.267 -20.603  1.00  0.00      BS   H  
ATOM    379 H5'' CYT B  12       9.904   9.824 -21.646  1.00  0.00      BS   H  
ATOM    380  P   THY B  13       6.742  10.449 -18.756  1.00  0.00      BS   P  
ATOM    381  O1P THY B  13       6.850  11.922 -18.504  1.00  0.00      BS   O  
ATOM    382  O2P THY B  13       7.481   9.595 -17.856  1.00  0.00      BS   O  
ATOM    383  C5' THY B  13       4.272  11.073 -19.083  1.00  0.00      BS   C  
ATOM    384  O5' THY B  13       5.231  10.042 -18.856  1.00  0.00      BS   O  
ATOM    385  C4' THY B  13       2.842  10.595 -19.176  1.00  0.00      BS   C  
ATOM    386  O4' THY B  13       2.639   9.449 -19.980  1.00  0.00      BS   O  
ATOM    387  C3' THY B  13       2.382  10.216 -17.738  1.00  0.00      BS   C  
ATOM    388  O3' THY B  13       2.024  11.452 -17.064  1.00  0.00      BS   O  
ATOM    389  C2' THY B  13       1.183   9.367 -18.040  1.00  0.00      BS   C  
ATOM    390  C1' THY B  13       1.686   8.603 -19.299  1.00  0.00      BS   C  
ATOM    391  N1  THY B  13       2.357   7.294 -19.012  1.00  0.00      BS   N  
ATOM    392  C2  THY B  13       1.454   6.330 -18.634  1.00  0.00      BS   C  
ATOM    393  O2  THY B  13       0.254   6.522 -18.566  1.00  0.00      BS   O  
ATOM    394  N3  THY B  13       2.032   5.150 -18.212  1.00  0.00      BS   N  
ATOM    395  C4  THY B  13       3.391   4.771 -18.150  1.00  0.00      BS   C  
ATOM    396  O4  THY B  13       3.691   3.583 -17.990  1.00  0.00      BS   O  
ATOM    397  C5  THY B  13       4.309   5.850 -18.513  1.00  0.00      BS   C  
ATOM    398  C5M THY B  13       5.712   5.578 -18.175  1.00  0.00      BS   C  
ATOM    399  C6  THY B  13       3.766   7.016 -18.811  1.00  0.00      BS   C  
ATOM    400  H3  THY B  13       1.328   4.438 -18.085  1.00  0.00      BS   H  
ATOM    401  H6  THY B  13       4.305   7.951 -18.655  1.00  0.00      BS   H  
ATOM    402  H1' THY B  13       0.818   8.519 -19.987  1.00  0.00      BS   H  
ATOM    403  H2' THY B  13       0.295   9.933 -18.394  1.00  0.00      BS   H  
ATOM    404  H3' THY B  13       3.179   9.678 -17.180  1.00  0.00      BS   H  
ATOM    405  H4' THY B  13       2.158  11.388 -19.543  1.00  0.00      BS   H  
ATOM    406  H5' THY B  13       4.405  11.735 -19.966  1.00  0.00      BS   H  
ATOM    407  H51 THY B  13       6.347   6.082 -18.934  1.00  0.00      BS   H  
ATOM    408  H52 THY B  13       5.898   4.484 -18.130  1.00  0.00      BS   H  
ATOM    409  H53 THY B  13       6.093   5.838 -17.164  1.00  0.00      BS   H  
ATOM    410 H2'' THY B  13       0.741   8.696 -17.274  1.00  0.00      BS   H  
ATOM    411 H5'' THY B  13       4.247  11.678 -18.151  1.00  0.00      BS   H  
ATOM    412  P   THY B  14       1.877  11.495 -15.495  1.00  0.00      BS   P  
ATOM    413  O1P THY B  14       1.601  12.991 -15.160  1.00  0.00      BS   O  
ATOM    414  O2P THY B  14       3.058  10.824 -14.864  1.00  0.00      BS   O  
ATOM    415  C5' THY B  14      -0.706  11.069 -15.510  1.00  0.00      BS   C  
ATOM    416  O5' THY B  14       0.621  10.608 -15.152  1.00  0.00      BS   O  
ATOM    417  C4' THY B  14      -1.734   9.934 -15.257  1.00  0.00      BS   C  
ATOM    418  O4' THY B  14      -1.390   8.658 -15.792  1.00  0.00      BS   O  
ATOM    419  C3' THY B  14      -2.155   9.771 -13.747  1.00  0.00      BS   C  
ATOM    420  O3' THY B  14      -3.574   9.737 -13.524  1.00  0.00      BS   O  
ATOM    421  C2' THY B  14      -1.441   8.413 -13.434  1.00  0.00      BS   C  
ATOM    422  C1' THY B  14      -1.446   7.650 -14.741  1.00  0.00      BS   C  
ATOM    423  N1  THY B  14      -0.250   6.663 -14.936  1.00  0.00      BS   N  
ATOM    424  C2  THY B  14      -0.603   5.314 -15.071  1.00  0.00      BS   C  
ATOM    425  O2  THY B  14      -1.739   4.893 -15.052  1.00  0.00      BS   O  
ATOM    426  N3  THY B  14       0.503   4.483 -15.224  1.00  0.00      BS   N  
ATOM    427  C4  THY B  14       1.823   4.849 -14.951  1.00  0.00      BS   C  
ATOM    428  O4  THY B  14       2.764   4.004 -14.897  1.00  0.00      BS   O  
ATOM    429  C5  THY B  14       2.081   6.238 -14.851  1.00  0.00      BS   C  
ATOM    430  C5M THY B  14       3.418   6.802 -14.664  1.00  0.00      BS   C  
ATOM    431  C6  THY B  14       1.061   7.087 -14.790  1.00  0.00      BS   C  
ATOM    432  H3  THY B  14       0.284   3.498 -15.251  1.00  0.00      BS   H  
ATOM    433  H6  THY B  14       1.263   8.152 -14.681  1.00  0.00      BS   H  
ATOM    434  H1' THY B  14      -2.416   7.113 -14.805  1.00  0.00      BS   H  
ATOM    435  H2' THY B  14      -1.988   7.810 -12.678  1.00  0.00      BS   H  
ATOM    436  H3' THY B  14      -1.593  10.520 -13.150  1.00  0.00      BS   H  
ATOM    437  H4' THY B  14      -2.624  10.258 -15.837  1.00  0.00      BS   H  
ATOM    438  H5' THY B  14      -0.892  11.219 -16.595  1.00  0.00      BS   H  
ATOM    439  H51 THY B  14       3.594   6.578 -13.590  1.00  0.00      BS   H  
ATOM    440  H52 THY B  14       3.462   7.887 -14.898  1.00  0.00      BS   H  
ATOM    441  H53 THY B  14       4.143   6.216 -15.267  1.00  0.00      BS   H  
ATOM    442 H2'' THY B  14      -0.369   8.531 -13.169  1.00  0.00      BS   H  
ATOM    443 H5'' THY B  14      -0.997  11.968 -14.926  1.00  0.00      BS   H  
ATOM    444  P   ADE B  15      -4.284   9.779 -12.140  1.00  0.00      BS   P  
ATOM    445  O1P ADE B  15      -5.661  10.155 -12.381  1.00  0.00      BS   O  
ATOM    446  O2P ADE B  15      -3.492  10.512 -11.159  1.00  0.00      BS   O  
ATOM    447  C5' ADE B  15      -5.193   7.253 -12.011  1.00  0.00      BS   C  
ATOM    448  O5' ADE B  15      -4.391   8.349 -11.556  1.00  0.00      BS   O  
ATOM    449  C4' ADE B  15      -5.168   5.997 -11.116  1.00  0.00      BS   C  
ATOM    450  O4' ADE B  15      -4.008   5.225 -11.563  1.00  0.00      BS   O  
ATOM    451  C3' ADE B  15      -4.874   6.358  -9.552  1.00  0.00      BS   C  
ATOM    452  O3' ADE B  15      -5.686   5.515  -8.758  1.00  0.00      BS   O  
ATOM    453  C2' ADE B  15      -3.367   5.962  -9.413  1.00  0.00      BS   C  
ATOM    454  C1' ADE B  15      -3.244   4.773 -10.396  1.00  0.00      BS   C  
ATOM    455  N1  ADE B  15       0.227   1.124 -11.309  1.00  0.00      BS   N  
ATOM    456  C2  ADE B  15      -1.021   1.083 -10.784  1.00  0.00      BS   C  
ATOM    457  N3  ADE B  15      -1.935   2.088 -10.659  1.00  0.00      BS   N  
ATOM    458  C4  ADE B  15      -1.376   3.266 -11.050  1.00  0.00      BS   C  
ATOM    459  C5  ADE B  15      -0.042   3.438 -11.402  1.00  0.00      BS   C  
ATOM    460  C6  ADE B  15       0.738   2.324 -11.590  1.00  0.00      BS   C  
ATOM    461  N6  ADE B  15       2.077   2.365 -12.044  1.00  0.00      BS   N  
ATOM    462  N7  ADE B  15       0.175   4.801 -11.552  1.00  0.00      BS   N  
ATOM    463  C8  ADE B  15      -0.932   5.411 -11.263  1.00  0.00      BS   C  
ATOM    464  N9  ADE B  15      -1.872   4.527 -10.845  1.00  0.00      BS   N  
ATOM    465  H2  ADE B  15      -1.313   0.110 -10.388  1.00  0.00      BS   H  
ATOM    466  H8  ADE B  15      -1.077   6.486 -11.161  1.00  0.00      BS   H  
ATOM    467  H1' ADE B  15      -3.760   3.861 -10.023  1.00  0.00      BS   H  
ATOM    468  H2' ADE B  15      -2.945   5.802  -8.397  1.00  0.00      BS   H  
ATOM    469  H3' ADE B  15      -5.090   7.419  -9.302  1.00  0.00      BS   H  
ATOM    470  H4' ADE B  15      -6.037   5.313 -11.220  1.00  0.00      BS   H  
ATOM    471  H5' ADE B  15      -5.050   6.853 -13.037  1.00  0.00      BS   H  
ATOM    472  H61 ADE B  15       2.653   1.582 -11.810  1.00  0.00      BS   H  
ATOM    473  H62 ADE B  15       2.503   3.267 -12.124  1.00  0.00      BS   H  
ATOM    474 H2'' ADE B  15      -2.754   6.821  -9.759  1.00  0.00      BS   H  
ATOM    475 H5'' ADE B  15      -6.241   7.620 -12.041  1.00  0.00      BS   H  
ATOM    476  P   CYT B  16      -5.607   5.519  -7.187  1.00  0.00      BS   P  
ATOM    477  O1P CYT B  16      -6.963   5.563  -6.572  1.00  0.00      BS   O  
ATOM    478  O2P CYT B  16      -4.707   6.647  -6.832  1.00  0.00      BS   O  
ATOM    479  C5' CYT B  16      -5.387   2.950  -7.191  1.00  0.00      BS   C  
ATOM    480  O5' CYT B  16      -4.873   4.187  -6.777  1.00  0.00      BS   O  
ATOM    481  C4' CYT B  16      -4.640   1.688  -6.716  1.00  0.00      BS   C  
ATOM    482  O4' CYT B  16      -3.384   1.496  -7.420  1.00  0.00      BS   O  
ATOM    483  C3' CYT B  16      -4.302   1.831  -5.184  1.00  0.00      BS   C  
ATOM    484  O3' CYT B  16      -4.502   0.566  -4.595  1.00  0.00      BS   O  
ATOM    485  C2' CYT B  16      -2.779   2.148  -5.200  1.00  0.00      BS   C  
ATOM    486  C1' CYT B  16      -2.314   1.530  -6.480  1.00  0.00      BS   C  
ATOM    487  N1  CYT B  16      -1.133   2.096  -7.082  1.00  0.00      BS   N  
ATOM    488  C2  CYT B  16      -0.012   1.296  -7.401  1.00  0.00      BS   C  
ATOM    489  O2  CYT B  16      -0.026   0.110  -7.050  1.00  0.00      BS   O  
ATOM    490  N3  CYT B  16       0.980   1.802  -8.182  1.00  0.00      BS   N  
ATOM    491  C4  CYT B  16       1.116   3.150  -8.214  1.00  0.00      BS   C  
ATOM    492  N4  CYT B  16       2.222   3.649  -8.740  1.00  0.00      BS   N  
ATOM    493  C5  CYT B  16       0.088   4.013  -7.670  1.00  0.00      BS   C  
ATOM    494  C6  CYT B  16      -1.022   3.428  -7.203  1.00  0.00      BS   C  
ATOM    495  H5  CYT B  16       0.200   5.087  -7.816  1.00  0.00      BS   H  
ATOM    496  H6  CYT B  16      -1.841   4.033  -6.811  1.00  0.00      BS   H  
ATOM    497  H1' CYT B  16      -2.177   0.447  -6.275  1.00  0.00      BS   H  
ATOM    498  H2' CYT B  16      -2.180   1.745  -4.354  1.00  0.00      BS   H  
ATOM    499  H3' CYT B  16      -4.914   2.657  -4.762  1.00  0.00      BS   H  
ATOM    500  H4' CYT B  16      -5.252   0.777  -6.893  1.00  0.00      BS   H  
ATOM    501  H41 CYT B  16       2.858   2.930  -9.019  1.00  0.00      BS   H  
ATOM    502  H5' CYT B  16      -5.369   2.933  -8.301  1.00  0.00      BS   H  
ATOM    503  H42 CYT B  16       2.411   4.627  -8.831  1.00  0.00      BS   H  
ATOM    504 H2'' CYT B  16      -2.714   3.249  -5.330  1.00  0.00      BS   H  
ATOM    505 H5'' CYT B  16      -6.418   2.888  -6.781  1.00  0.00      BS   H  
ATOM    506  P   ADE B  17      -4.559   0.500  -2.997  1.00  0.00      BS   P  
ATOM    507  O1P ADE B  17      -5.737  -0.343  -2.561  1.00  0.00      BS   O  
ATOM    508  O2P ADE B  17      -4.438   1.816  -2.412  1.00  0.00      BS   O  
ATOM    509  C5' ADE B  17      -2.970  -1.560  -2.829  1.00  0.00      BS   C  
ATOM    510  O5' ADE B  17      -3.243  -0.210  -2.536  1.00  0.00      BS   O  
ATOM    511  C4' ADE B  17      -1.564  -2.003  -2.465  1.00  0.00      BS   C  
ATOM    512  O4' ADE B  17      -0.569  -1.402  -3.394  1.00  0.00      BS   O  
ATOM    513  C3' ADE B  17      -1.120  -1.589  -1.037  1.00  0.00      BS   C  
ATOM    514  O3' ADE B  17      -0.428  -2.579  -0.334  1.00  0.00      BS   O  
ATOM    515  C2' ADE B  17      -0.134  -0.452  -1.322  1.00  0.00      BS   C  
ATOM    516  C1' ADE B  17       0.492  -0.820  -2.618  1.00  0.00      BS   C  
ATOM    517  N1  ADE B  17       4.359   0.799  -5.628  1.00  0.00      BS   N  
ATOM    518  C2  ADE B  17       4.092  -0.339  -5.120  1.00  0.00      BS   C  
ATOM    519  N3  ADE B  17       3.058  -0.793  -4.422  1.00  0.00      BS   N  
ATOM    520  C4  ADE B  17       2.246   0.269  -4.199  1.00  0.00      BS   C  
ATOM    521  C5  ADE B  17       2.358   1.578  -4.710  1.00  0.00      BS   C  
ATOM    522  C6  ADE B  17       3.534   1.889  -5.445  1.00  0.00      BS   C  
ATOM    523  N6  ADE B  17       3.716   3.084  -6.085  1.00  0.00      BS   N  
ATOM    524  N7  ADE B  17       1.318   2.359  -4.302  1.00  0.00      BS   N  
ATOM    525  C8  ADE B  17       0.616   1.583  -3.502  1.00  0.00      BS   C  
ATOM    526  N9  ADE B  17       1.065   0.276  -3.427  1.00  0.00      BS   N  
ATOM    527  H2  ADE B  17       4.875  -1.080  -5.283  1.00  0.00      BS   H  
ATOM    528  H8  ADE B  17      -0.233   1.954  -2.927  1.00  0.00      BS   H  
ATOM    529  H1' ADE B  17       1.261  -1.612  -2.496  1.00  0.00      BS   H  
ATOM    530  H2' ADE B  17       0.525  -0.369  -0.431  1.00  0.00      BS   H  
ATOM    531  H3' ADE B  17      -1.983  -1.204  -0.452  1.00  0.00      BS   H  
ATOM    532  H4' ADE B  17      -1.470  -3.106  -2.559  1.00  0.00      BS   H  
ATOM    533  H5' ADE B  17      -3.186  -1.819  -3.888  1.00  0.00      BS   H  
ATOM    534  H61 ADE B  17       4.576   3.217  -6.580  1.00  0.00      BS   H  
ATOM    535  H62 ADE B  17       3.197   3.898  -5.827  1.00  0.00      BS   H  
ATOM    536 H2'' ADE B  17      -0.733   0.480  -1.388  1.00  0.00      BS   H  
ATOM    537 H5'' ADE B  17      -3.601  -2.282  -2.270  1.00  0.00      BS   H  
ATOM    538  P   ADE B  18      -0.390  -2.751   1.247  1.00  0.00      BS   P  
ATOM    539  O1P ADE B  18      -1.186  -3.992   1.566  1.00  0.00      BS   O  
ATOM    540  O2P ADE B  18      -0.761  -1.511   2.012  1.00  0.00      BS   O  
ATOM    541  C5' ADE B  18       1.754  -4.335   1.390  1.00  0.00      BS   C  
ATOM    542  O5' ADE B  18       1.157  -2.998   1.440  1.00  0.00      BS   O  
ATOM    543  C4' ADE B  18       3.187  -4.221   1.131  1.00  0.00      BS   C  
ATOM    544  O4' ADE B  18       3.357  -3.686  -0.214  1.00  0.00      BS   O  
ATOM    545  C3' ADE B  18       4.132  -3.229   1.940  1.00  0.00      BS   C  
ATOM    546  O3' ADE B  18       4.478  -3.756   3.192  1.00  0.00      BS   O  
ATOM    547  C2' ADE B  18       5.304  -3.149   0.981  1.00  0.00      BS   C  
ATOM    548  C1' ADE B  18       4.620  -2.950  -0.354  1.00  0.00      BS   C  
ATOM    549  N1  ADE B  18       6.439   1.463  -2.482  1.00  0.00      BS   N  
ATOM    550  C2  ADE B  18       6.916   0.222  -2.341  1.00  0.00      BS   C  
ATOM    551  N3  ADE B  18       6.309  -0.936  -1.939  1.00  0.00      BS   N  
ATOM    552  C4  ADE B  18       5.133  -0.670  -1.390  1.00  0.00      BS   C  
ATOM    553  C5  ADE B  18       4.470   0.515  -1.448  1.00  0.00      BS   C  
ATOM    554  C6  ADE B  18       5.178   1.611  -1.993  1.00  0.00      BS   C  
ATOM    555  N6  ADE B  18       4.540   2.767  -2.153  1.00  0.00      BS   N  
ATOM    556  N7  ADE B  18       3.254   0.385  -0.959  1.00  0.00      BS   N  
ATOM    557  C8  ADE B  18       3.183  -0.866  -0.540  1.00  0.00      BS   C  
ATOM    558  N9  ADE B  18       4.306  -1.521  -0.742  1.00  0.00      BS   N  
ATOM    559  H2  ADE B  18       7.980   0.121  -2.553  1.00  0.00      BS   H  
ATOM    560  H8  ADE B  18       2.264  -1.318  -0.165  1.00  0.00      BS   H  
ATOM    561  H1' ADE B  18       5.093  -3.488  -1.204  1.00  0.00      BS   H  
ATOM    562  H2' ADE B  18       5.769  -4.157   0.962  1.00  0.00      BS   H  
ATOM    563  H3' ADE B  18       3.454  -2.350   1.994  1.00  0.00      BS   H  
ATOM    564  H4' ADE B  18       3.715  -5.187   0.978  1.00  0.00      BS   H  
ATOM    565  H5' ADE B  18       1.180  -5.001   0.711  1.00  0.00      BS   H  
ATOM    566  H61 ADE B  18       3.644   2.915  -1.736  1.00  0.00      BS   H  
ATOM    567  H62 ADE B  18       5.046   3.599  -2.381  1.00  0.00      BS   H  
ATOM    568 H2'' ADE B  18       5.973  -2.317   1.288  1.00  0.00      BS   H  
ATOM    569 H5'' ADE B  18       1.567  -4.819   2.373  1.00  0.00      BS   H  
ATOM    570  P   CYT B  19       4.766  -2.656   4.291  1.00  0.00      BS   P  
ATOM    571  O1P CYT B  19       4.919  -3.277   5.641  1.00  0.00      BS   O  
ATOM    572  O2P CYT B  19       3.742  -1.578   4.228  1.00  0.00      BS   O  
ATOM    573  C5' CYT B  19       7.301  -2.806   3.858  1.00  0.00      BS   C  
ATOM    574  O5' CYT B  19       6.138  -1.934   3.913  1.00  0.00      BS   O  
ATOM    575  C4' CYT B  19       8.448  -2.031   3.329  1.00  0.00      BS   C  
ATOM    576  O4' CYT B  19       8.156  -1.555   1.965  1.00  0.00      BS   O  
ATOM    577  C3' CYT B  19       8.973  -0.770   4.057  1.00  0.00      BS   C  
ATOM    578  O3' CYT B  19       9.825  -1.102   5.107  1.00  0.00      BS   O  
ATOM    579  C2' CYT B  19       9.712  -0.075   2.996  1.00  0.00      BS   C  
ATOM    580  C1' CYT B  19       8.868  -0.303   1.736  1.00  0.00      BS   C  
ATOM    581  N1  CYT B  19       7.939   0.761   1.445  1.00  0.00      BS   N  
ATOM    582  C2  CYT B  19       8.471   1.940   0.823  1.00  0.00      BS   C  
ATOM    583  O2  CYT B  19       9.741   2.082   0.632  1.00  0.00      BS   O  
ATOM    584  N3  CYT B  19       7.643   2.972   0.608  1.00  0.00      BS   N  
ATOM    585  C4  CYT B  19       6.358   2.881   0.934  1.00  0.00      BS   C  
ATOM    586  N4  CYT B  19       5.543   3.858   0.547  1.00  0.00      BS   N  
ATOM    587  C5  CYT B  19       5.802   1.705   1.568  1.00  0.00      BS   C  
ATOM    588  C6  CYT B  19       6.573   0.692   1.771  1.00  0.00      BS   C  
ATOM    589  H5  CYT B  19       4.757   1.722   1.878  1.00  0.00      BS   H  
ATOM    590  H6  CYT B  19       6.275  -0.241   2.248  1.00  0.00      BS   H  
ATOM    591  H1' CYT B  19       9.583  -0.470   0.903  1.00  0.00      BS   H  
ATOM    592  H2' CYT B  19      10.746  -0.449   2.838  1.00  0.00      BS   H  
ATOM    593  H3' CYT B  19       8.053  -0.213   4.335  1.00  0.00      BS   H  
ATOM    594  H4' CYT B  19       9.388  -2.621   3.367  1.00  0.00      BS   H  
ATOM    595  H41 CYT B  19       6.011   4.657   0.170  1.00  0.00      BS   H  
ATOM    596  H5' CYT B  19       7.096  -3.684   3.209  1.00  0.00      BS   H  
ATOM    597  H42 CYT B  19       4.808   4.049   1.198  1.00  0.00      BS   H  
ATOM    598 H2'' CYT B  19       9.856   0.949   3.404  1.00  0.00      BS   H  
ATOM    599 H5'' CYT B  19       7.498  -3.154   4.895  1.00  0.00      BS   H  
ATOM    600  P   ADE B  20       9.458  -0.688   6.610  1.00  0.00      BS   P  
ATOM    601  O1P ADE B  20       8.167  -1.304   6.937  1.00  0.00      BS   O  
ATOM    602  O2P ADE B  20       9.603   0.731   6.788  1.00  0.00      BS   O  
ATOM    603  C5' ADE B  20      12.010  -1.133   7.166  1.00  0.00      BS   C  
ATOM    604  O5' ADE B  20      10.559  -1.405   7.458  1.00  0.00      BS   O  
ATOM    605  C4' ADE B  20      12.934  -2.104   7.965  1.00  0.00      BS   C  
ATOM    606  O4' ADE B  20      12.448  -2.069   9.378  1.00  0.00      BS   O  
ATOM    607  C3' ADE B  20      12.841  -3.537   7.427  1.00  0.00      BS   C  
ATOM    608  O3' ADE B  20      14.007  -4.390   7.183  1.00  0.00      BS   O  
ATOM    609  C2' ADE B  20      11.951  -4.143   8.476  1.00  0.00      BS   C  
ATOM    610  C1' ADE B  20      12.440  -3.395   9.760  1.00  0.00      BS   C  
ATOM    611  N1  ADE B  20      12.304  -2.793  14.795  1.00  0.00      BS   N  
ATOM    612  C2  ADE B  20      13.286  -2.713  13.924  1.00  0.00      BS   C  
ATOM    613  N3  ADE B  20      13.261  -2.887  12.631  1.00  0.00      BS   N  
ATOM    614  C4  ADE B  20      12.029  -3.293  12.255  1.00  0.00      BS   C  
ATOM    615  C5  ADE B  20      10.907  -3.396  13.053  1.00  0.00      BS   C  
ATOM    616  C6  ADE B  20      11.066  -3.106  14.390  1.00  0.00      BS   C  
ATOM    617  N6  ADE B  20      10.110  -3.061  15.325  1.00  0.00      BS   N  
ATOM    618  N7  ADE B  20       9.762  -3.608  12.237  1.00  0.00      BS   N  
ATOM    619  C8  ADE B  20      10.245  -3.661  11.004  1.00  0.00      BS   C  
ATOM    620  N9  ADE B  20      11.626  -3.483  10.949  1.00  0.00      BS   N  
ATOM    621  H2  ADE B  20      14.254  -2.405  14.319  1.00  0.00      BS   H  
ATOM    622  H8  ADE B  20       9.668  -3.817  10.092  1.00  0.00      BS   H  
ATOM    623  H1' ADE B  20      13.456  -3.751  10.033  1.00  0.00      BS   H  
ATOM    624  H2' ADE B  20      12.194  -5.226   8.530  1.00  0.00      BS   H  
ATOM    625  H3' ADE B  20      12.253  -3.418   6.492  1.00  0.00      BS   H  
ATOM    626  H4' ADE B  20      14.011  -1.847   7.880  1.00  0.00      BS   H  
ATOM    627  H5' ADE B  20      12.225  -0.077   7.436  1.00  0.00      BS   H  
ATOM    628  H61 ADE B  20       9.157  -3.211  15.060  1.00  0.00      BS   H  
ATOM    629  H62 ADE B  20      10.337  -2.905  16.286  1.00  0.00      BS   H  
ATOM    630  H3T ADE B  20      14.586  -4.020   6.512  1.00  0.00      BS   H  
ATOM    631 H2'' ADE B  20      10.893  -3.887   8.251  1.00  0.00      BS   H  
ATOM    632 H5'' ADE B  20      12.132  -1.216   6.064  1.00  0.00      BS   H  
TER   
ATOM    633  C5' URA R   1       5.665   7.879  -4.858  1.00  0.00      R    C  
ATOM    634  O5' URA R   1       4.867   8.759  -4.095  1.00  0.00      R    O  
ATOM    635  C4' URA R   1       5.857   8.437  -6.297  1.00  0.00      R    C  
ATOM    636  O4' URA R   1       4.530   8.537  -6.905  1.00  0.00      R    O  
ATOM    637  C3' URA R   1       6.428   9.909  -6.447  1.00  0.00      R    C  
ATOM    638  O3' URA R   1       7.871   9.912  -6.387  1.00  0.00      R    O  
ATOM    639  C2' URA R   1       5.783  10.345  -7.739  1.00  0.00      R    C  
ATOM    640  O2' URA R   1       6.636   9.930  -8.752  1.00  0.00      R    O  
ATOM    641  C1' URA R   1       4.479   9.588  -7.798  1.00  0.00      R    C  
ATOM    642  N1  URA R   1       3.220  10.406  -7.670  1.00  0.00      R    N  
ATOM    643  C2  URA R   1       2.296  10.384  -8.656  1.00  0.00      R    C  
ATOM    644  O2  URA R   1       2.366   9.645  -9.603  1.00  0.00      R    O  
ATOM    645  N3  URA R   1       1.254  11.244  -8.448  1.00  0.00      R    N  
ATOM    646  C4  URA R   1       1.085  12.119  -7.419  1.00  0.00      R    C  
ATOM    647  O4  URA R   1       0.029  12.770  -7.296  1.00  0.00      R    O  
ATOM    648  C5  URA R   1       2.316  12.284  -6.633  1.00  0.00      R    C  
ATOM    649  C6  URA R   1       3.276  11.418  -6.754  1.00  0.00      R    C  
ATOM    650  H3  URA R   1       0.465  11.099  -9.061  1.00  0.00      R    H  
ATOM    651  H5  URA R   1       2.220  12.884  -5.729  1.00  0.00      R    H  
ATOM    652  H6  URA R   1       4.099  11.384  -6.041  1.00  0.00      R    H  
ATOM    653  H1' URA R   1       4.396   8.995  -8.734  1.00  0.00      R    H  
ATOM    654  H2' URA R   1       6.322  10.111  -9.641  1.00  0.00      R    H  
ATOM    655  H3' URA R   1       6.039  10.456  -5.563  1.00  0.00      R    H  
ATOM    656  H4' URA R   1       6.550   7.837  -6.926  1.00  0.00      R    H  
ATOM    657  H5' URA R   1       5.015   6.978  -4.839  1.00  0.00      R    H  
ATOM    658  H5T URA R   1       5.097   8.504  -3.198  1.00  0.00      R    H  
ATOM    659 H2'' URA R   1       5.673  11.450  -7.770  1.00  0.00      R    H  
ATOM    660 H5'' URA R   1       6.564   7.644  -4.249  1.00  0.00      R    H  
ATOM    661  P   GUA R   2       8.656  11.355  -6.365  1.00  0.00      R    P  
ATOM    662  O1P GUA R   2       7.727  12.453  -5.972  1.00  0.00      R    O  
ATOM    663  O2P GUA R   2       9.518  11.572  -7.568  1.00  0.00      R    O  
ATOM    664  C5' GUA R   2      10.954  11.793  -4.967  1.00  0.00      R    C  
ATOM    665  O5' GUA R   2       9.615  11.160  -5.213  1.00  0.00      R    O  
ATOM    666  C4' GUA R   2      11.803  10.777  -4.208  1.00  0.00      R    C  
ATOM    667  O4' GUA R   2      11.243  10.681  -2.930  1.00  0.00      R    O  
ATOM    668  C3' GUA R   2      11.876   9.339  -4.737  1.00  0.00      R    C  
ATOM    669  O3' GUA R   2      12.778   9.251  -5.854  1.00  0.00      R    O  
ATOM    670  C2' GUA R   2      12.338   8.635  -3.485  1.00  0.00      R    C  
ATOM    671  O2' GUA R   2      13.668   8.804  -3.274  1.00  0.00      R    O  
ATOM    672  C1' GUA R   2      11.475   9.310  -2.427  1.00  0.00      R    C  
ATOM    673  N1  GUA R   2       9.246   5.356  -0.226  1.00  0.00      R    N  
ATOM    674  C2  GUA R   2      10.594   5.660  -0.276  1.00  0.00      R    C  
ATOM    675  N2  GUA R   2      11.444   4.897   0.330  1.00  0.00      R    N  
ATOM    676  N3  GUA R   2      11.083   6.801  -0.848  1.00  0.00      R    N  
ATOM    677  C4  GUA R   2      10.118   7.442  -1.462  1.00  0.00      R    C  
ATOM    678  C5  GUA R   2       8.787   7.216  -1.486  1.00  0.00      R    C  
ATOM    679  C6  GUA R   2       8.240   6.183  -0.794  1.00  0.00      R    C  
ATOM    680  O6  GUA R   2       6.993   5.929  -0.637  1.00  0.00      R    O  
ATOM    681  N7  GUA R   2       8.122   8.195  -2.169  1.00  0.00      R    N  
ATOM    682  C8  GUA R   2       9.053   8.999  -2.613  1.00  0.00      R    C  
ATOM    683  N9  GUA R   2      10.252   8.644  -2.141  1.00  0.00      R    N  
ATOM    684  H1  GUA R   2       8.836   4.545   0.212  1.00  0.00      R    H  
ATOM    685  H8  GUA R   2       9.026   9.812  -3.338  1.00  0.00      R    H  
ATOM    686  H1' GUA R   2      12.085   9.349  -1.500  1.00  0.00      R    H  
ATOM    687  H2' GUA R   2      13.938   8.071  -2.715  1.00  0.00      R    H  
ATOM    688  H21 GUA R   2      11.192   3.975   0.623  1.00  0.00      R    H  
ATOM    689  H3' GUA R   2      10.825   9.064  -4.971  1.00  0.00      R    H  
ATOM    690  H22 GUA R   2      12.404   5.125   0.173  1.00  0.00      R    H  
ATOM    691  H4' GUA R   2      12.852  11.137  -4.281  1.00  0.00      R    H  
ATOM    692  H5' GUA R   2      10.630  12.640  -4.326  1.00  0.00      R    H  
ATOM    693 H2'' GUA R   2      11.994   7.578  -3.462  1.00  0.00      R    H  
ATOM    694 H5'' GUA R   2      11.550  12.138  -5.838  1.00  0.00      R    H  
ATOM    695  P   URA R   3      12.689   8.024  -6.878  1.00  0.00      R    P  
ATOM    696  O1P URA R   3      13.938   7.969  -7.676  1.00  0.00      R    O  
ATOM    697  O2P URA R   3      11.458   8.079  -7.737  1.00  0.00      R    O  
ATOM    698  C5' URA R   3      13.839   6.148  -5.548  1.00  0.00      R    C  
ATOM    699  O5' URA R   3      12.597   6.740  -5.913  1.00  0.00      R    O  
ATOM    700  C4' URA R   3      13.596   4.904  -4.692  1.00  0.00      R    C  
ATOM    701  O4' URA R   3      12.681   5.193  -3.605  1.00  0.00      R    O  
ATOM    702  C3' URA R   3      13.004   3.686  -5.337  1.00  0.00      R    C  
ATOM    703  O3' URA R   3      14.012   2.965  -6.038  1.00  0.00      R    O  
ATOM    704  C2' URA R   3      12.538   2.884  -4.165  1.00  0.00      R    C  
ATOM    705  O2' URA R   3      13.644   2.337  -3.421  1.00  0.00      R    O  
ATOM    706  C1' URA R   3      11.891   4.043  -3.308  1.00  0.00      R    C  
ATOM    707  N1  URA R   3      10.369   4.252  -3.544  1.00  0.00      R    N  
ATOM    708  C2  URA R   3       9.586   3.312  -3.072  1.00  0.00      R    C  
ATOM    709  O2  URA R   3      10.064   2.313  -2.550  1.00  0.00      R    O  
ATOM    710  N3  URA R   3       8.215   3.492  -3.211  1.00  0.00      R    N  
ATOM    711  C4  URA R   3       7.595   4.495  -3.887  1.00  0.00      R    C  
ATOM    712  O4  URA R   3       6.382   4.581  -3.791  1.00  0.00      R    O  
ATOM    713  C5  URA R   3       8.521   5.388  -4.555  1.00  0.00      R    C  
ATOM    714  C6  URA R   3       9.828   5.264  -4.336  1.00  0.00      R    C  
ATOM    715  H3  URA R   3       7.618   2.716  -2.961  1.00  0.00      R    H  
ATOM    716  H5  URA R   3       8.171   6.314  -5.011  1.00  0.00      R    H  
ATOM    717  H6  URA R   3      10.529   6.074  -4.535  1.00  0.00      R    H  
ATOM    718  H1' URA R   3      12.137   3.823  -2.247  1.00  0.00      R    H  
ATOM    719  H2' URA R   3      13.575   1.380  -3.397  1.00  0.00      R    H  
ATOM    720  H3' URA R   3      12.169   3.977  -6.009  1.00  0.00      R    H  
ATOM    721  H4' URA R   3      14.585   4.674  -4.243  1.00  0.00      R    H  
ATOM    722  H5' URA R   3      14.470   6.853  -4.965  1.00  0.00      R    H  
ATOM    723 H2'' URA R   3      11.778   2.123  -4.445  1.00  0.00      R    H  
ATOM    724 H5'' URA R   3      14.490   5.725  -6.342  1.00  0.00      R    H  
ATOM    725  P   URA R   4      14.026   2.619  -7.508  1.00  0.00      R    P  
ATOM    726  O1P URA R   4      15.383   2.083  -7.869  1.00  0.00      R    O  
ATOM    727  O2P URA R   4      13.638   3.852  -8.220  1.00  0.00      R    O  
ATOM    728  C5' URA R   4      13.276   0.135  -7.142  1.00  0.00      R    C  
ATOM    729  O5' URA R   4      12.889   1.476  -7.608  1.00  0.00      R    O  
ATOM    730  C4' URA R   4      12.153  -0.722  -6.683  1.00  0.00      R    C  
ATOM    731  O4' URA R   4      11.306  -0.032  -5.718  1.00  0.00      R    O  
ATOM    732  C3' URA R   4      11.222  -1.182  -7.848  1.00  0.00      R    C  
ATOM    733  O3' URA R   4      11.908  -2.326  -8.549  1.00  0.00      R    O  
ATOM    734  C2' URA R   4       9.922  -1.431  -7.098  1.00  0.00      R    C  
ATOM    735  O2' URA R   4       9.881  -2.800  -6.626  1.00  0.00      R    O  
ATOM    736  C1' URA R   4       9.963  -0.405  -5.913  1.00  0.00      R    C  
ATOM    737  N1  URA R   4       9.022   0.737  -6.202  1.00  0.00      R    N  
ATOM    738  C2  URA R   4       7.748   0.578  -5.884  1.00  0.00      R    C  
ATOM    739  O2  URA R   4       7.342  -0.506  -5.358  1.00  0.00      R    O  
ATOM    740  N3  URA R   4       6.879   1.597  -6.102  1.00  0.00      R    N  
ATOM    741  C4  URA R   4       7.126   2.659  -6.935  1.00  0.00      R    C  
ATOM    742  O4  URA R   4       6.190   3.416  -7.149  1.00  0.00      R    O  
ATOM    743  C5  URA R   4       8.531   2.726  -7.395  1.00  0.00      R    C  
ATOM    744  C6  URA R   4       9.379   1.779  -6.967  1.00  0.00      R    C  
ATOM    745  H3  URA R   4       5.924   1.440  -5.813  1.00  0.00      R    H  
ATOM    746  H5  URA R   4       8.874   3.533  -8.043  1.00  0.00      R    H  
ATOM    747  H6  URA R   4      10.423   1.787  -7.282  1.00  0.00      R    H  
ATOM    748  H1' URA R   4       9.603  -0.943  -5.011  1.00  0.00      R    H  
ATOM    749  H2' URA R   4       9.250  -3.283  -7.163  1.00  0.00      R    H  
ATOM    750  H3' URA R   4      11.198  -0.260  -8.467  1.00  0.00      R    H  
ATOM    751  H4' URA R   4      12.537  -1.675  -6.260  1.00  0.00      R    H  
ATOM    752  H5' URA R   4      13.913   0.201  -6.234  1.00  0.00      R    H  
ATOM    753 H2'' URA R   4       8.998  -1.177  -7.662  1.00  0.00      R    H  
ATOM    754 H5'' URA R   4      13.907  -0.326  -7.931  1.00  0.00      R    H  
ATOM    755  P   GUA R   5      11.388  -2.657 -10.031  1.00  0.00      R    P  
ATOM    756  O1P GUA R   5      12.389  -3.660 -10.645  1.00  0.00      R    O  
ATOM    757  O2P GUA R   5      11.236  -1.436 -10.874  1.00  0.00      R    O  
ATOM    758  C5' GUA R   5       9.923  -4.713  -9.382  1.00  0.00      R    C  
ATOM    759  O5' GUA R   5       9.941  -3.317  -9.818  1.00  0.00      R    O  
ATOM    760  C4' GUA R   5       8.555  -5.193  -9.068  1.00  0.00      R    C  
ATOM    761  O4' GUA R   5       7.993  -4.250  -8.066  1.00  0.00      R    O  
ATOM    762  C3' GUA R   5       7.480  -5.190 -10.161  1.00  0.00      R    C  
ATOM    763  O3' GUA R   5       7.656  -6.512 -10.860  1.00  0.00      R    O  
ATOM    764  C2' GUA R   5       6.162  -4.919  -9.420  1.00  0.00      R    C  
ATOM    765  O2' GUA R   5       5.614  -6.079  -8.855  1.00  0.00      R    O  
ATOM    766  C1' GUA R   5       6.602  -3.956  -8.380  1.00  0.00      R    C  
ATOM    767  N1  GUA R   5       2.980  -0.428  -8.351  1.00  0.00      R    N  
ATOM    768  C2  GUA R   5       2.971  -1.702  -7.931  1.00  0.00      R    C  
ATOM    769  N2  GUA R   5       1.808  -2.099  -7.439  1.00  0.00      R    N  
ATOM    770  N3  GUA R   5       3.949  -2.550  -8.201  1.00  0.00      R    N  
ATOM    771  C4  GUA R   5       5.055  -2.005  -8.747  1.00  0.00      R    C  
ATOM    772  C5  GUA R   5       5.185  -0.672  -9.213  1.00  0.00      R    C  
ATOM    773  C6  GUA R   5       4.093   0.230  -8.954  1.00  0.00      R    C  
ATOM    774  O6  GUA R   5       4.013   1.374  -9.314  1.00  0.00      R    O  
ATOM    775  N7  GUA R   5       6.495  -0.441  -9.581  1.00  0.00      R    N  
ATOM    776  C8  GUA R   5       7.101  -1.583  -9.340  1.00  0.00      R    C  
ATOM    777  N9  GUA R   5       6.331  -2.579  -8.818  1.00  0.00      R    N  
ATOM    778  H1  GUA R   5       2.172   0.076  -8.016  1.00  0.00      R    H  
ATOM    779  H8  GUA R   5       8.164  -1.810  -9.421  1.00  0.00      R    H  
ATOM    780  H1' GUA R   5       6.127  -4.122  -7.390  1.00  0.00      R    H  
ATOM    781  H2' GUA R   5       4.700  -6.150  -9.138  1.00  0.00      R    H  
ATOM    782  H21 GUA R   5       1.231  -1.441  -6.956  1.00  0.00      R    H  
ATOM    783  H3' GUA R   5       7.876  -4.373 -10.802  1.00  0.00      R    H  
ATOM    784  H22 GUA R   5       1.578  -3.042  -7.197  1.00  0.00      R    H  
ATOM    785  H4' GUA R   5       8.485  -6.216  -8.639  1.00  0.00      R    H  
ATOM    786  H5' GUA R   5      10.483  -4.883  -8.437  1.00  0.00      R    H  
ATOM    787 H2'' GUA R   5       5.341  -4.541 -10.065  1.00  0.00      R    H  
ATOM    788 H5'' GUA R   5      10.235  -5.381 -10.212  1.00  0.00      R    H  
ATOM    789  P   URA R   6       7.073  -6.490 -12.333  1.00  0.00      R    P  
ATOM    790  O1P URA R   6       7.094  -7.881 -12.906  1.00  0.00      R    O  
ATOM    791  O2P URA R   6       7.679  -5.403 -13.131  1.00  0.00      R    O  
ATOM    792  C5' URA R   6       4.628  -7.134 -11.682  1.00  0.00      R    C  
ATOM    793  O5' URA R   6       5.470  -6.096 -12.241  1.00  0.00      R    O  
ATOM    794  C4' URA R   6       3.169  -6.737 -11.330  1.00  0.00      R    C  
ATOM    795  O4' URA R   6       3.170  -5.598 -10.406  1.00  0.00      R    O  
ATOM    796  C3' URA R   6       2.321  -6.257 -12.507  1.00  0.00      R    C  
ATOM    797  O3' URA R   6       1.926  -7.475 -13.203  1.00  0.00      R    O  
ATOM    798  C2' URA R   6       1.299  -5.311 -11.865  1.00  0.00      R    C  
ATOM    799  O2' URA R   6       0.261  -6.077 -11.309  1.00  0.00      R    O  
ATOM    800  C1' URA R   6       2.151  -4.682 -10.770  1.00  0.00      R    C  
ATOM    801  N1  URA R   6       2.737  -3.416 -11.277  1.00  0.00      R    N  
ATOM    802  C2  URA R   6       1.900  -2.322 -11.189  1.00  0.00      R    C  
ATOM    803  O2  URA R   6       0.756  -2.412 -10.732  1.00  0.00      R    O  
ATOM    804  N3  URA R   6       2.376  -1.154 -11.622  1.00  0.00      R    N  
ATOM    805  C4  URA R   6       3.596  -0.931 -12.183  1.00  0.00      R    C  
ATOM    806  O4  URA R   6       4.016   0.177 -12.390  1.00  0.00      R    O  
ATOM    807  C5  URA R   6       4.379  -2.083 -12.338  1.00  0.00      R    C  
ATOM    808  C6  URA R   6       3.905  -3.286 -11.940  1.00  0.00      R    C  
ATOM    809  H3  URA R   6       1.744  -0.370 -11.544  1.00  0.00      R    H  
ATOM    810  H5  URA R   6       5.348  -2.101 -12.835  1.00  0.00      R    H  
ATOM    811  H6  URA R   6       4.631  -4.099 -11.933  1.00  0.00      R    H  
ATOM    812  H1' URA R   6       1.542  -4.413  -9.880  1.00  0.00      R    H  
ATOM    813  H2' URA R   6      -0.535  -5.800 -11.768  1.00  0.00      R    H  
ATOM    814  H3' URA R   6       3.043  -5.630 -13.074  1.00  0.00      R    H  
ATOM    815  H4' URA R   6       2.660  -7.583 -10.820  1.00  0.00      R    H  
ATOM    816  H5' URA R   6       5.067  -7.716 -10.843  1.00  0.00      R    H  
ATOM    817 H2'' URA R   6       0.909  -4.513 -12.534  1.00  0.00      R    H  
ATOM    818 H5'' URA R   6       4.569  -7.867 -12.514  1.00  0.00      R    H  
ATOM    819  P   ADE R   7       1.854  -7.186 -14.796  1.00  0.00      R    P  
ATOM    820  O1P ADE R   7       1.423  -8.467 -15.494  1.00  0.00      R    O  
ATOM    821  O2P ADE R   7       3.114  -6.613 -15.246  1.00  0.00      R    O  
ATOM    822  C5' ADE R   7      -0.669  -6.605 -14.589  1.00  0.00      R    C  
ATOM    823  O5' ADE R   7       0.666  -6.142 -15.043  1.00  0.00      R    O  
ATOM    824  C4' ADE R   7      -1.647  -5.424 -14.514  1.00  0.00      R    C  
ATOM    825  O4' ADE R   7      -1.206  -4.474 -13.493  1.00  0.00      R    O  
ATOM    826  C3' ADE R   7      -2.105  -4.595 -15.746  1.00  0.00      R    C  
ATOM    827  O3' ADE R   7      -3.166  -5.410 -16.374  1.00  0.00      R    O  
ATOM    828  C2' ADE R   7      -2.504  -3.281 -15.123  1.00  0.00      R    C  
ATOM    829  O2' ADE R   7      -3.773  -3.300 -14.714  1.00  0.00      R    O  
ATOM    830  C1' ADE R   7      -1.626  -3.181 -13.925  1.00  0.00      R    C  
ATOM    831  N1  ADE R   7      -0.192   1.636 -14.868  1.00  0.00      R    N  
ATOM    832  C2  ADE R   7      -1.379   1.139 -14.568  1.00  0.00      R    C  
ATOM    833  N3  ADE R   7      -1.672  -0.080 -14.265  1.00  0.00      R    N  
ATOM    834  C4  ADE R   7      -0.580  -0.921 -14.376  1.00  0.00      R    C  
ATOM    835  C5  ADE R   7       0.726  -0.448 -14.654  1.00  0.00      R    C  
ATOM    836  C6  ADE R   7       0.931   0.875 -14.936  1.00  0.00      R    C  
ATOM    837  N6  ADE R   7       2.130   1.392 -15.138  1.00  0.00      R    N  
ATOM    838  N7  ADE R   7       1.570  -1.584 -14.691  1.00  0.00      R    N  
ATOM    839  C8  ADE R   7       0.801  -2.650 -14.383  1.00  0.00      R    C  
ATOM    840  N9  ADE R   7      -0.530  -2.253 -14.150  1.00  0.00      R    N  
ATOM    841  H2  ADE R   7      -2.264   1.776 -14.574  1.00  0.00      R    H  
ATOM    842  H8  ADE R   7       0.968  -3.727 -14.347  1.00  0.00      R    H  
ATOM    843  H1' ADE R   7      -2.160  -2.848 -13.010  1.00  0.00      R    H  
ATOM    844  H2' ADE R   7      -4.267  -2.539 -15.025  1.00  0.00      R    H  
ATOM    845  H3' ADE R   7      -1.162  -4.459 -16.317  1.00  0.00      R    H  
ATOM    846  H4' ADE R   7      -2.565  -5.870 -14.073  1.00  0.00      R    H  
ATOM    847  H5' ADE R   7      -0.646  -7.032 -13.564  1.00  0.00      R    H  
ATOM    848  H61 ADE R   7       2.260   2.382 -15.071  1.00  0.00      R    H  
ATOM    849  H62 ADE R   7       2.907   0.764 -15.108  1.00  0.00      R    H  
ATOM    850 H2'' ADE R   7      -2.360  -2.439 -15.834  1.00  0.00      R    H  
ATOM    851 H5'' ADE R   7      -1.109  -7.386 -15.245  1.00  0.00      R    H  
ATOM    852  P   ADE R   8      -3.227  -5.407 -17.961  1.00  0.00      R    P  
ATOM    853  O1P ADE R   8      -4.318  -6.332 -18.266  1.00  0.00      R    O  
ATOM    854  O2P ADE R   8      -1.888  -5.699 -18.552  1.00  0.00      R    O  
ATOM    855  C5' ADE R   8      -4.983  -3.568 -18.035  1.00  0.00      R    C  
ATOM    856  O5' ADE R   8      -3.625  -3.891 -18.399  1.00  0.00      R    O  
ATOM    857  C4' ADE R   8      -5.186  -2.044 -17.971  1.00  0.00      R    C  
ATOM    858  O4' ADE R   8      -4.346  -1.432 -16.952  1.00  0.00      R    O  
ATOM    859  C3' ADE R   8      -4.905  -1.377 -19.257  1.00  0.00      R    C  
ATOM    860  O3' ADE R   8      -5.958  -1.606 -20.193  1.00  0.00      R    O  
ATOM    861  C2' ADE R   8      -4.729   0.053 -18.859  1.00  0.00      R    C  
ATOM    862  O2' ADE R   8      -5.947   0.699 -18.680  1.00  0.00      R    O  
ATOM    863  C1' ADE R   8      -3.949  -0.180 -17.509  1.00  0.00      R    C  
ATOM    864  N1  ADE R   8      -0.188   3.091 -18.181  1.00  0.00      R    N  
ATOM    865  C2  ADE R   8      -1.501   3.217 -17.911  1.00  0.00      R    C  
ATOM    866  N3  ADE R   8      -2.453   2.274 -17.702  1.00  0.00      R    N  
ATOM    867  C4  ADE R   8      -1.892   1.016 -17.815  1.00  0.00      R    C  
ATOM    868  C5  ADE R   8      -0.566   0.723 -18.066  1.00  0.00      R    C  
ATOM    869  C6  ADE R   8       0.329   1.835 -18.259  1.00  0.00      R    C  
ATOM    870  N6  ADE R   8       1.578   1.653 -18.534  1.00  0.00      R    N  
ATOM    871  N7  ADE R   8      -0.465  -0.695 -18.180  1.00  0.00      R    N  
ATOM    872  C8  ADE R   8      -1.677  -1.161 -17.926  1.00  0.00      R    C  
ATOM    873  N9  ADE R   8      -2.557  -0.125 -17.719  1.00  0.00      R    N  
ATOM    874  H2  ADE R   8      -1.733   4.269 -17.741  1.00  0.00      R    H  
ATOM    875  H8  ADE R   8      -1.929  -2.222 -17.923  1.00  0.00      R    H  
ATOM    876  H1' ADE R   8      -4.309   0.631 -16.839  1.00  0.00      R    H  
ATOM    877  H2' ADE R   8      -6.325   0.670 -19.562  1.00  0.00      R    H  
ATOM    878  H3' ADE R   8      -3.953  -1.805 -19.641  1.00  0.00      R    H  
ATOM    879  H4' ADE R   8      -6.240  -1.830 -17.697  1.00  0.00      R    H  
ATOM    880  H5' ADE R   8      -5.360  -3.957 -17.065  1.00  0.00      R    H  
ATOM    881  H61 ADE R   8       2.187   2.435 -18.665  1.00  0.00      R    H  
ATOM    882  H62 ADE R   8       1.969   0.754 -18.335  1.00  0.00      R    H  
ATOM    883 H2'' ADE R   8      -4.082   0.627 -19.557  1.00  0.00      R    H  
ATOM    884 H5'' ADE R   8      -5.662  -3.924 -18.840  1.00  0.00      R    H  
ATOM    885  P   GUA R   9      -5.639  -1.544 -21.787  1.00  0.00      R    P  
ATOM    886  O1P GUA R   9      -6.902  -1.770 -22.627  1.00  0.00      R    O  
ATOM    887  O2P GUA R   9      -4.376  -2.205 -22.090  1.00  0.00      R    O  
ATOM    888  C5' GUA R   9      -6.454   0.935 -22.099  1.00  0.00      R    C  
ATOM    889  O5' GUA R   9      -5.360  -0.016 -21.954  1.00  0.00      R    O  
ATOM    890  C4' GUA R   9      -5.846   2.319 -22.199  1.00  0.00      R    C  
ATOM    891  O4' GUA R   9      -4.998   2.635 -21.137  1.00  0.00      R    O  
ATOM    892  C3' GUA R   9      -5.134   2.576 -23.519  1.00  0.00      R    C  
ATOM    893  O3' GUA R   9      -6.117   2.708 -24.555  1.00  0.00      R    O  
ATOM    894  C2' GUA R   9      -4.343   3.790 -23.069  1.00  0.00      R    C  
ATOM    895  O2' GUA R   9      -5.129   4.977 -23.228  1.00  0.00      R    O  
ATOM    896  C1' GUA R   9      -4.020   3.519 -21.675  1.00  0.00      R    C  
ATOM    897  N1  GUA R   9       1.209   4.130 -21.855  1.00  0.00      R    N  
ATOM    898  C2  GUA R   9       0.273   5.138 -22.033  1.00  0.00      R    C  
ATOM    899  N2  GUA R   9       0.682   6.374 -22.266  1.00  0.00      R    N  
ATOM    900  N3  GUA R   9      -1.072   4.932 -21.823  1.00  0.00      R    N  
ATOM    901  C4  GUA R   9      -1.389   3.619 -21.592  1.00  0.00      R    C  
ATOM    902  C5  GUA R   9      -0.469   2.587 -21.414  1.00  0.00      R    C  
ATOM    903  C6  GUA R   9       0.922   2.887 -21.487  1.00  0.00      R    C  
ATOM    904  O6  GUA R   9       1.831   2.026 -21.439  1.00  0.00      R    O  
ATOM    905  N7  GUA R   9      -1.136   1.306 -21.243  1.00  0.00      R    N  
ATOM    906  C8  GUA R   9      -2.380   1.630 -21.413  1.00  0.00      R    C  
ATOM    907  N9  GUA R   9      -2.600   3.021 -21.514  1.00  0.00      R    N  
ATOM    908  H1  GUA R   9       2.208   4.263 -21.917  1.00  0.00      R    H  
ATOM    909  H8  GUA R   9      -3.271   1.045 -21.183  1.00  0.00      R    H  
ATOM    910  H1' GUA R   9      -4.056   4.474 -21.110  1.00  0.00      R    H  
ATOM    911  H2' GUA R   9      -4.517   5.696 -23.055  1.00  0.00      R    H  
ATOM    912  H21 GUA R   9       1.634   6.582 -22.488  1.00  0.00      R    H  
ATOM    913  H3' GUA R   9      -4.431   1.724 -23.627  1.00  0.00      R    H  
ATOM    914  H22 GUA R   9       0.005   7.101 -22.379  1.00  0.00      R    H  
ATOM    915  H4' GUA R   9      -6.648   3.074 -22.047  1.00  0.00      R    H  
ATOM    916  H5' GUA R   9      -7.070   0.890 -21.176  1.00  0.00      R    H  
ATOM    917 H2'' GUA R   9      -3.478   3.952 -23.747  1.00  0.00      R    H  
ATOM    918 H5'' GUA R   9      -7.103   0.681 -22.965  1.00  0.00      R    H  
ATOM    919  P   CYT R  10      -5.773   2.239 -25.995  1.00  0.00      R    P  
ATOM    920  O1P CYT R  10      -6.908   2.566 -26.860  1.00  0.00      R    O  
ATOM    921  O2P CYT R  10      -5.296   0.856 -26.017  1.00  0.00      R    O  
ATOM    922  C5' CYT R  10      -4.675   4.620 -26.743  1.00  0.00      R    C  
ATOM    923  O5' CYT R  10      -4.607   3.180 -26.489  1.00  0.00      R    O  
ATOM    924  C4' CYT R  10      -3.250   5.110 -26.955  1.00  0.00      R    C  
ATOM    925  O4' CYT R  10      -2.468   4.943 -25.653  1.00  0.00      R    O  
ATOM    926  C3' CYT R  10      -2.328   4.475 -28.019  1.00  0.00      R    C  
ATOM    927  O3' CYT R  10      -2.650   4.921 -29.323  1.00  0.00      R    O  
ATOM    928  C2' CYT R  10      -0.920   4.862 -27.489  1.00  0.00      R    C  
ATOM    929  O2' CYT R  10      -0.530   6.169 -27.897  1.00  0.00      R    O  
ATOM    930  C1' CYT R  10      -1.143   4.751 -25.918  1.00  0.00      R    C  
ATOM    931  N1  CYT R  10      -0.575   3.463 -25.419  1.00  0.00      R    N  
ATOM    932  C2  CYT R  10       0.784   3.276 -25.253  1.00  0.00      R    C  
ATOM    933  O2  CYT R  10       1.582   4.214 -25.500  1.00  0.00      R    O  
ATOM    934  N3  CYT R  10       1.245   2.102 -24.883  1.00  0.00      R    N  
ATOM    935  C4  CYT R  10       0.423   1.054 -24.665  1.00  0.00      R    C  
ATOM    936  N4  CYT R  10       0.910  -0.104 -24.312  1.00  0.00      R    N  
ATOM    937  C5  CYT R  10      -1.023   1.233 -24.747  1.00  0.00      R    C  
ATOM    938  C6  CYT R  10      -1.453   2.410 -25.241  1.00  0.00      R    C  
ATOM    939  H5  CYT R  10      -1.693   0.380 -24.651  1.00  0.00      R    H  
ATOM    940  H6  CYT R  10      -2.486   2.682 -25.457  1.00  0.00      R    H  
ATOM    941  H1' CYT R  10      -0.693   5.564 -25.308  1.00  0.00      R    H  
ATOM    942  H2' CYT R  10       0.002   6.180 -28.696  1.00  0.00      R    H  
ATOM    943  H3' CYT R  10      -2.545   3.391 -27.918  1.00  0.00      R    H  
ATOM    944  H4' CYT R  10      -3.329   6.193 -27.188  1.00  0.00      R    H  
ATOM    945  H41 CYT R  10       1.890  -0.223 -24.151  1.00  0.00      R    H  
ATOM    946  H5' CYT R  10      -5.231   4.974 -25.849  1.00  0.00      R    H  
ATOM    947  H42 CYT R  10       0.412  -0.902 -24.651  1.00  0.00      R    H  
ATOM    948  H3T CYT R  10      -2.075   4.475 -29.949  1.00  0.00      R    H  
ATOM    949 H2'' CYT R  10      -0.200   4.085 -27.825  1.00  0.00      R    H  
ATOM    950 H5'' CYT R  10      -5.324   4.860 -27.612  1.00  0.00      R    H  
TER   
ATOM    951  P   CYT T   9       4.008   8.342 -37.801  1.00  0.00      TS   P  
ATOM    952  O1P CYT T   9       3.302   9.048 -36.738  1.00  0.00      TS   O  
ATOM    953  O2P CYT T   9       5.343   7.847 -37.429  1.00  0.00      TS   O  
ATOM    954  C5' CYT T   9       1.764   7.504 -38.938  1.00  0.00      TS   C  
ATOM    955  O5' CYT T   9       3.105   7.231 -38.469  1.00  0.00      TS   O  
ATOM    956  C4' CYT T   9       0.958   6.388 -39.612  1.00  0.00      TS   C  
ATOM    957  O4' CYT T   9       1.686   5.596 -40.573  1.00  0.00      TS   O  
ATOM    958  C3' CYT T   9       0.572   5.355 -38.493  1.00  0.00      TS   C  
ATOM    959  O3' CYT T   9      -0.762   4.867 -38.636  1.00  0.00      TS   O  
ATOM    960  C2' CYT T   9       1.540   4.197 -38.733  1.00  0.00      TS   C  
ATOM    961  C1' CYT T   9       1.598   4.181 -40.307  1.00  0.00      TS   C  
ATOM    962  N1  CYT T   9       2.780   3.582 -41.004  1.00  0.00      TS   N  
ATOM    963  C2  CYT T   9       2.571   2.876 -42.210  1.00  0.00      TS   C  
ATOM    964  O2  CYT T   9       1.422   2.712 -42.640  1.00  0.00      TS   O  
ATOM    965  N3  CYT T   9       3.606   2.363 -42.800  1.00  0.00      TS   N  
ATOM    966  C4  CYT T   9       4.881   2.607 -42.426  1.00  0.00      TS   C  
ATOM    967  N4  CYT T   9       5.888   2.312 -43.221  1.00  0.00      TS   N  
ATOM    968  C5  CYT T   9       5.062   3.141 -41.097  1.00  0.00      TS   C  
ATOM    969  O5T CYT T   9       4.229   9.255 -39.038  1.00  0.00      TS   O  
ATOM    970  C6  CYT T   9       4.032   3.635 -40.439  1.00  0.00      TS   C  
ATOM    971  H5  CYT T   9       6.088   3.268 -40.750  1.00  0.00      TS   H  
ATOM    972  H6  CYT T   9       4.056   4.231 -39.526  1.00  0.00      TS   H  
ATOM    973  H1' CYT T   9       0.579   3.930 -40.672  1.00  0.00      TS   H  
ATOM    974  H2' CYT T   9       1.123   3.220 -38.409  1.00  0.00      TS   H  
ATOM    975  H3' CYT T   9       0.781   5.829 -37.511  1.00  0.00      TS   H  
ATOM    976  H4' CYT T   9       0.070   6.787 -40.148  1.00  0.00      TS   H  
ATOM    977  H41 CYT T   9       5.778   1.663 -43.974  1.00  0.00      TS   H  
ATOM    978  H5' CYT T   9       1.683   8.400 -39.588  1.00  0.00      TS   H  
ATOM    979  H42 CYT T   9       6.718   2.869 -43.180  1.00  0.00      TS   H  
ATOM    980  H5T CYT T   9       3.707   8.761 -39.673  1.00  0.00      TS   H  
ATOM    981 H2'' CYT T   9       2.507   4.339 -38.204  1.00  0.00      TS   H  
ATOM    982 H5'' CYT T   9       1.131   7.914 -38.123  1.00  0.00      TS   H  
ATOM    983  P   GUA T  10      -1.893   5.373 -37.674  1.00  0.00      TS   P  
ATOM    984  O1P GUA T  10      -3.094   4.434 -37.822  1.00  0.00      TS   O  
ATOM    985  O2P GUA T  10      -2.164   6.790 -37.966  1.00  0.00      TS   O  
ATOM    986  C5' GUA T  10      -1.145   3.989 -35.640  1.00  0.00      TS   C  
ATOM    987  O5' GUA T  10      -1.185   5.261 -36.283  1.00  0.00      TS   O  
ATOM    988  C4' GUA T  10       0.111   3.865 -34.675  1.00  0.00      TS   C  
ATOM    989  O4' GUA T  10       1.076   2.985 -35.339  1.00  0.00      TS   O  
ATOM    990  C3' GUA T  10       0.878   5.159 -34.235  1.00  0.00      TS   C  
ATOM    991  O3' GUA T  10       1.132   5.242 -32.813  1.00  0.00      TS   O  
ATOM    992  C2' GUA T  10       2.249   4.986 -34.930  1.00  0.00      TS   C  
ATOM    993  C1' GUA T  10       2.357   3.455 -34.936  1.00  0.00      TS   C  
ATOM    994  N1  GUA T  10       4.324  -0.934 -36.623  1.00  0.00      TS   N  
ATOM    995  C2  GUA T  10       3.392  -0.763 -35.648  1.00  0.00      TS   C  
ATOM    996  N2  GUA T  10       3.029  -1.828 -35.045  1.00  0.00      TS   N  
ATOM    997  N3  GUA T  10       3.033   0.538 -35.241  1.00  0.00      TS   N  
ATOM    998  C4  GUA T  10       3.619   1.508 -35.961  1.00  0.00      TS   C  
ATOM    999  C5  GUA T  10       4.675   1.363 -36.907  1.00  0.00      TS   C  
ATOM   1000  C6  GUA T  10       5.070   0.032 -37.266  1.00  0.00      TS   C  
ATOM   1001  O6  GUA T  10       5.994  -0.333 -38.035  1.00  0.00      TS   O  
ATOM   1002  N7  GUA T  10       5.094   2.576 -37.293  1.00  0.00      TS   N  
ATOM   1003  C8  GUA T  10       4.288   3.430 -36.668  1.00  0.00      TS   C  
ATOM   1004  N9  GUA T  10       3.336   2.843 -35.876  1.00  0.00      TS   N  
ATOM   1005  H1  GUA T  10       4.590  -1.897 -36.773  1.00  0.00      TS   H  
ATOM   1006  H8  GUA T  10       4.134   4.497 -36.828  1.00  0.00      TS   H  
ATOM   1007  H1' GUA T  10       2.687   3.161 -33.917  1.00  0.00      TS   H  
ATOM   1008  H2' GUA T  10       3.092   5.515 -34.434  1.00  0.00      TS   H  
ATOM   1009  H21 GUA T  10       3.133  -2.775 -35.347  1.00  0.00      TS   H  
ATOM   1010  H3' GUA T  10       0.283   6.007 -34.634  1.00  0.00      TS   H  
ATOM   1011  H22 GUA T  10       2.292  -1.709 -34.380  1.00  0.00      TS   H  
ATOM   1012  H4' GUA T  10      -0.363   3.359 -33.806  1.00  0.00      TS   H  
ATOM   1013  H5' GUA T  10      -1.090   3.148 -36.363  1.00  0.00      TS   H  
ATOM   1014 H2'' GUA T  10       2.141   5.267 -35.999  1.00  0.00      TS   H  
ATOM   1015 H5'' GUA T  10      -2.070   3.888 -35.032  1.00  0.00      TS   H  
ATOM   1016  P   THY T  11      -0.007   5.522 -31.860  1.00  0.00      TS   P  
ATOM   1017  O1P THY T  11      -0.850   6.609 -32.383  1.00  0.00      TS   O  
ATOM   1018  O2P THY T  11      -0.715   4.274 -31.617  1.00  0.00      TS   O  
ATOM   1019  C5' THY T  11       1.365   7.154 -30.446  1.00  0.00      TS   C  
ATOM   1020  O5' THY T  11       0.531   5.934 -30.445  1.00  0.00      TS   O  
ATOM   1021  C4' THY T  11       2.799   7.023 -30.039  1.00  0.00      TS   C  
ATOM   1022  O4' THY T  11       2.985   5.909 -29.105  1.00  0.00      TS   O  
ATOM   1023  C3' THY T  11       3.761   6.683 -31.231  1.00  0.00      TS   C  
ATOM   1024  O3' THY T  11       5.038   7.356 -31.177  1.00  0.00      TS   O  
ATOM   1025  C2' THY T  11       3.939   5.236 -31.089  1.00  0.00      TS   C  
ATOM   1026  C1' THY T  11       3.954   4.969 -29.598  1.00  0.00      TS   C  
ATOM   1027  N1  THY T  11       3.675   3.591 -29.138  1.00  0.00      TS   N  
ATOM   1028  C2  THY T  11       4.581   2.804 -28.600  1.00  0.00      TS   C  
ATOM   1029  O2  THY T  11       5.718   3.220 -28.513  1.00  0.00      TS   O  
ATOM   1030  N3  THY T  11       4.169   1.537 -28.146  1.00  0.00      TS   N  
ATOM   1031  C4  THY T  11       2.945   1.032 -28.274  1.00  0.00      TS   C  
ATOM   1032  O4  THY T  11       2.686  -0.063 -27.744  1.00  0.00      TS   O  
ATOM   1033  C5  THY T  11       1.994   1.867 -28.964  1.00  0.00      TS   C  
ATOM   1034  C5M THY T  11       0.661   1.268 -29.333  1.00  0.00      TS   C  
ATOM   1035  C6  THY T  11       2.401   3.104 -29.333  1.00  0.00      TS   C  
ATOM   1036  H3  THY T  11       4.909   1.012 -27.702  1.00  0.00      TS   H  
ATOM   1037  H6  THY T  11       1.730   3.939 -29.530  1.00  0.00      TS   H  
ATOM   1038  H1' THY T  11       4.927   5.344 -29.215  1.00  0.00      TS   H  
ATOM   1039  H2' THY T  11       4.880   4.892 -31.571  1.00  0.00      TS   H  
ATOM   1040  H3' THY T  11       3.243   6.886 -32.193  1.00  0.00      TS   H  
ATOM   1041  H4' THY T  11       3.095   7.949 -29.501  1.00  0.00      TS   H  
ATOM   1042  H5' THY T  11       0.893   7.832 -29.705  1.00  0.00      TS   H  
ATOM   1043  H51 THY T  11       0.582   0.788 -30.333  1.00  0.00      TS   H  
ATOM   1044  H52 THY T  11      -0.103   2.074 -29.345  1.00  0.00      TS   H  
ATOM   1045  H53 THY T  11       0.391   0.552 -28.528  1.00  0.00      TS   H  
ATOM   1046 H2'' THY T  11       3.133   4.727 -31.660  1.00  0.00      TS   H  
ATOM   1047 H5'' THY T  11       1.324   7.778 -31.364  1.00  0.00      TS   H  
ATOM   1048  P   ADE T  12       5.947   7.973 -32.278  1.00  0.00      TS   P  
ATOM   1049  O1P ADE T  12       6.616   9.140 -31.678  1.00  0.00      TS   O  
ATOM   1050  O2P ADE T  12       5.170   8.133 -33.492  1.00  0.00      TS   O  
ATOM   1051  C5' ADE T  12       7.714   6.221 -31.273  1.00  0.00      TS   C  
ATOM   1052  O5' ADE T  12       7.052   6.814 -32.405  1.00  0.00      TS   O  
ATOM   1053  C4' ADE T  12       8.363   4.829 -31.729  1.00  0.00      TS   C  
ATOM   1054  O4' ADE T  12       7.576   3.744 -31.276  1.00  0.00      TS   O  
ATOM   1055  C3' ADE T  12       8.503   4.660 -33.243  1.00  0.00      TS   C  
ATOM   1056  O3' ADE T  12       9.798   4.021 -33.615  1.00  0.00      TS   O  
ATOM   1057  C2' ADE T  12       7.432   3.617 -33.583  1.00  0.00      TS   C  
ATOM   1058  C1' ADE T  12       7.529   2.772 -32.289  1.00  0.00      TS   C  
ATOM   1059  N1  ADE T  12       5.479  -1.368 -29.881  1.00  0.00      TS   N  
ATOM   1060  C2  ADE T  12       6.700  -0.827 -29.891  1.00  0.00      TS   C  
ATOM   1061  N3  ADE T  12       7.229   0.253 -30.507  1.00  0.00      TS   N  
ATOM   1062  C4  ADE T  12       6.261   0.897 -31.229  1.00  0.00      TS   C  
ATOM   1063  C5  ADE T  12       4.973   0.390 -31.378  1.00  0.00      TS   C  
ATOM   1064  C6  ADE T  12       4.537  -0.740 -30.589  1.00  0.00      TS   C  
ATOM   1065  N6  ADE T  12       3.228  -1.162 -30.735  1.00  0.00      TS   N  
ATOM   1066  N7  ADE T  12       4.228   1.252 -32.201  1.00  0.00      TS   N  
ATOM   1067  C8  ADE T  12       5.106   2.185 -32.590  1.00  0.00      TS   C  
ATOM   1068  N9  ADE T  12       6.320   2.021 -32.029  1.00  0.00      TS   N  
ATOM   1069  H2  ADE T  12       7.396  -1.413 -29.288  1.00  0.00      TS   H  
ATOM   1070  H8  ADE T  12       4.862   3.109 -33.114  1.00  0.00      TS   H  
ATOM   1071  H1' ADE T  12       8.445   2.146 -32.318  1.00  0.00      TS   H  
ATOM   1072  H2' ADE T  12       7.718   3.151 -34.550  1.00  0.00      TS   H  
ATOM   1073  H3' ADE T  12       8.345   5.592 -33.827  1.00  0.00      TS   H  
ATOM   1074  H4' ADE T  12       9.385   4.627 -31.340  1.00  0.00      TS   H  
ATOM   1075  H5' ADE T  12       7.115   6.050 -30.352  1.00  0.00      TS   H  
ATOM   1076  H61 ADE T  12       2.614  -0.654 -31.340  1.00  0.00      TS   H  
ATOM   1077  H62 ADE T  12       2.793  -1.660 -29.985  1.00  0.00      TS   H  
ATOM   1078 H2'' ADE T  12       6.482   4.192 -33.570  1.00  0.00      TS   H  
ATOM   1079 H5'' ADE T  12       8.569   6.883 -31.021  1.00  0.00      TS   H  
ATOM   1080  P   THY T  13      10.849   4.663 -34.470  1.00  0.00      TS   P  
ATOM   1081  O1P THY T  13      11.273   5.971 -33.862  1.00  0.00      TS   O  
ATOM   1082  O2P THY T  13      10.339   4.606 -35.857  1.00  0.00      TS   O  
ATOM   1083  C5' THY T  13      12.990   3.526 -33.295  1.00  0.00      TS   C  
ATOM   1084  O5' THY T  13      12.071   3.696 -34.397  1.00  0.00      TS   O  
ATOM   1085  C4' THY T  13      13.041   2.121 -32.675  1.00  0.00      TS   C  
ATOM   1086  O4' THY T  13      11.696   1.747 -32.260  1.00  0.00      TS   O  
ATOM   1087  C3' THY T  13      13.301   1.027 -33.778  1.00  0.00      TS   C  
ATOM   1088  O3' THY T  13      14.681   0.990 -34.118  1.00  0.00      TS   O  
ATOM   1089  C2' THY T  13      12.779  -0.252 -32.963  1.00  0.00      TS   C  
ATOM   1090  C1' THY T  13      11.573   0.325 -32.161  1.00  0.00      TS   C  
ATOM   1091  N1  THY T  13      10.287  -0.148 -32.808  1.00  0.00      TS   N  
ATOM   1092  C2  THY T  13       9.635  -1.188 -32.280  1.00  0.00      TS   C  
ATOM   1093  O2  THY T  13      10.093  -1.842 -31.372  1.00  0.00      TS   O  
ATOM   1094  N3  THY T  13       8.463  -1.480 -32.925  1.00  0.00      TS   N  
ATOM   1095  C4  THY T  13       7.943  -0.882 -34.056  1.00  0.00      TS   C  
ATOM   1096  O4  THY T  13       6.805  -1.147 -34.421  1.00  0.00      TS   O  
ATOM   1097  C5  THY T  13       8.759   0.112 -34.655  1.00  0.00      TS   C  
ATOM   1098  C5M THY T  13       8.416   0.748 -35.976  1.00  0.00      TS   C  
ATOM   1099  C6  THY T  13       9.858   0.464 -33.974  1.00  0.00      TS   C  
ATOM   1100  H3  THY T  13       7.971  -2.286 -32.567  1.00  0.00      TS   H  
ATOM   1101  H6  THY T  13      10.494   1.274 -34.334  1.00  0.00      TS   H  
ATOM   1102  H1' THY T  13      11.470   0.080 -31.082  1.00  0.00      TS   H  
ATOM   1103  H2' THY T  13      13.621  -0.519 -32.289  1.00  0.00      TS   H  
ATOM   1104  H3' THY T  13      12.543   1.200 -34.572  1.00  0.00      TS   H  
ATOM   1105  H4' THY T  13      13.684   2.177 -31.771  1.00  0.00      TS   H  
ATOM   1106  H5' THY T  13      12.788   4.199 -32.436  1.00  0.00      TS   H  
ATOM   1107  H51 THY T  13       7.325   0.929 -36.082  1.00  0.00      TS   H  
ATOM   1108  H52 THY T  13       8.720   0.133 -36.851  1.00  0.00      TS   H  
ATOM   1109  H53 THY T  13       8.863   1.763 -35.927  1.00  0.00      TS   H  
ATOM   1110 H2'' THY T  13      12.566  -1.155 -33.575  1.00  0.00      TS   H  
ATOM   1111 H5'' THY T  13      13.990   3.734 -33.735  1.00  0.00      TS   H  
ATOM   1112  P   ADE T  14      15.316   0.095 -35.251  1.00  0.00      TS   P  
ATOM   1113  O1P ADE T  14      16.690   0.394 -35.512  1.00  0.00      TS   O  
ATOM   1114  O2P ADE T  14      14.383   0.062 -36.426  1.00  0.00      TS   O  
ATOM   1115  C5' ADE T  14      15.877  -1.601 -33.427  1.00  0.00      TS   C  
ATOM   1116  O5' ADE T  14      15.252  -1.336 -34.716  1.00  0.00      TS   O  
ATOM   1117  C4' ADE T  14      15.475  -2.939 -32.834  1.00  0.00      TS   C  
ATOM   1118  O4' ADE T  14      14.021  -3.181 -32.758  1.00  0.00      TS   O  
ATOM   1119  C3' ADE T  14      16.105  -4.098 -33.663  1.00  0.00      TS   C  
ATOM   1120  O3' ADE T  14      16.550  -5.159 -32.792  1.00  0.00      TS   O  
ATOM   1121  C2' ADE T  14      14.927  -4.507 -34.544  1.00  0.00      TS   C  
ATOM   1122  C1' ADE T  14      13.693  -4.218 -33.720  1.00  0.00      TS   C  
ATOM   1123  N1  ADE T  14       8.607  -4.883 -34.531  1.00  0.00      TS   N  
ATOM   1124  C2  ADE T  14       9.471  -5.642 -33.845  1.00  0.00      TS   C  
ATOM   1125  N3  ADE T  14      10.761  -5.377 -33.554  1.00  0.00      TS   N  
ATOM   1126  C4  ADE T  14      11.260  -4.328 -34.364  1.00  0.00      TS   C  
ATOM   1127  C5  ADE T  14      10.499  -3.646 -35.309  1.00  0.00      TS   C  
ATOM   1128  C6  ADE T  14       9.120  -3.883 -35.362  1.00  0.00      TS   C  
ATOM   1129  N6  ADE T  14       8.196  -3.329 -36.193  1.00  0.00      TS   N  
ATOM   1130  N7  ADE T  14      11.267  -2.683 -35.958  1.00  0.00      TS   N  
ATOM   1131  C8  ADE T  14      12.441  -2.840 -35.449  1.00  0.00      TS   C  
ATOM   1132  N9  ADE T  14      12.520  -3.800 -34.494  1.00  0.00      TS   N  
ATOM   1133  H2  ADE T  14       9.076  -6.436 -33.210  1.00  0.00      TS   H  
ATOM   1134  H8  ADE T  14      13.372  -2.342 -35.721  1.00  0.00      TS   H  
ATOM   1135  H1' ADE T  14      13.386  -5.100 -33.118  1.00  0.00      TS   H  
ATOM   1136  H2' ADE T  14      15.064  -5.569 -34.838  1.00  0.00      TS   H  
ATOM   1137  H3' ADE T  14      16.942  -3.673 -34.255  1.00  0.00      TS   H  
ATOM   1138  H4' ADE T  14      15.852  -2.935 -31.789  1.00  0.00      TS   H  
ATOM   1139  H5' ADE T  14      15.563  -0.813 -32.709  1.00  0.00      TS   H  
ATOM   1140  H61 ADE T  14       8.465  -2.798 -36.997  1.00  0.00      TS   H  
ATOM   1141  H62 ADE T  14       7.225  -3.451 -35.992  1.00  0.00      TS   H  
ATOM   1142 H2'' ADE T  14      14.924  -3.862 -35.448  1.00  0.00      TS   H  
ATOM   1143 H5'' ADE T  14      16.985  -1.669 -33.454  1.00  0.00      TS   H  
ATOM   1144  P   THY T  15      17.377  -6.431 -33.180  1.00  0.00      TS   P  
ATOM   1145  O1P THY T  15      17.982  -6.924 -31.935  1.00  0.00      TS   O  
ATOM   1146  O2P THY T  15      18.291  -6.070 -34.252  1.00  0.00      TS   O  
ATOM   1147  C5' THY T  15      15.445  -8.148 -33.038  1.00  0.00      TS   C  
ATOM   1148  O5' THY T  15      16.283  -7.328 -33.809  1.00  0.00      TS   O  
ATOM   1149  C4' THY T  15      14.389  -8.909 -33.810  1.00  0.00      TS   C  
ATOM   1150  O4' THY T  15      13.438  -7.987 -34.436  1.00  0.00      TS   O  
ATOM   1151  C3' THY T  15      15.033  -9.679 -34.993  1.00  0.00      TS   C  
ATOM   1152  O3' THY T  15      14.636 -11.040 -35.058  1.00  0.00      TS   O  
ATOM   1153  C2' THY T  15      14.562  -8.930 -36.173  1.00  0.00      TS   C  
ATOM   1154  C1' THY T  15      13.207  -8.522 -35.714  1.00  0.00      TS   C  
ATOM   1155  N1  THY T  15      12.525  -7.581 -36.517  1.00  0.00      TS   N  
ATOM   1156  C2  THY T  15      11.206  -7.706 -36.376  1.00  0.00      TS   C  
ATOM   1157  O2  THY T  15      10.590  -8.552 -35.660  1.00  0.00      TS   O  
ATOM   1158  N3  THY T  15      10.505  -6.890 -37.234  1.00  0.00      TS   N  
ATOM   1159  C4  THY T  15      11.026  -5.762 -37.911  1.00  0.00      TS   C  
ATOM   1160  O4  THY T  15      10.215  -4.899 -38.304  1.00  0.00      TS   O  
ATOM   1161  C5  THY T  15      12.489  -5.680 -37.929  1.00  0.00      TS   C  
ATOM   1162  C5M THY T  15      13.087  -4.636 -38.765  1.00  0.00      TS   C  
ATOM   1163  C6  THY T  15      13.193  -6.587 -37.193  1.00  0.00      TS   C  
ATOM   1164  H3  THY T  15       9.496  -6.905 -37.195  1.00  0.00      TS   H  
ATOM   1165  H6  THY T  15      14.253  -6.357 -37.088  1.00  0.00      TS   H  
ATOM   1166  H1' THY T  15      12.692  -9.491 -35.545  1.00  0.00      TS   H  
ATOM   1167  H2' THY T  15      14.674  -9.571 -37.073  1.00  0.00      TS   H  
ATOM   1168  H3' THY T  15      16.140  -9.639 -34.900  1.00  0.00      TS   H  
ATOM   1169  H4' THY T  15      13.775  -9.524 -33.118  1.00  0.00      TS   H  
ATOM   1170  H5' THY T  15      14.877  -7.630 -32.236  1.00  0.00      TS   H  
ATOM   1171  H51 THY T  15      12.987  -5.076 -39.780  1.00  0.00      TS   H  
ATOM   1172  H52 THY T  15      14.170  -4.413 -38.657  1.00  0.00      TS   H  
ATOM   1173  H53 THY T  15      12.568  -3.655 -38.817  1.00  0.00      TS   H  
ATOM   1174 H2'' THY T  15      15.162  -8.004 -36.312  1.00  0.00      TS   H  
ATOM   1175 H5'' THY T  15      16.118  -8.862 -32.517  1.00  0.00      TS   H  
ATOM   1176  P   ADE T  16      15.434 -12.320 -35.344  1.00  0.00      TS   P  
ATOM   1177  O1P ADE T  16      15.712 -12.851 -34.006  1.00  0.00      TS   O  
ATOM   1178  O2P ADE T  16      16.564 -12.122 -36.215  1.00  0.00      TS   O  
ATOM   1179  C5' ADE T  16      13.356 -13.975 -35.301  1.00  0.00      TS   C  
ATOM   1180  O5' ADE T  16      14.359 -13.151 -36.007  1.00  0.00      TS   O  
ATOM   1181  C4' ADE T  16      11.930 -13.798 -35.791  1.00  0.00      TS   C  
ATOM   1182  O4' ADE T  16      11.499 -12.441 -35.775  1.00  0.00      TS   O  
ATOM   1183  C3' ADE T  16      11.793 -14.205 -37.231  1.00  0.00      TS   C  
ATOM   1184  O3' ADE T  16      11.785 -15.592 -37.316  1.00  0.00      TS   O  
ATOM   1185  C2' ADE T  16      10.399 -13.665 -37.511  1.00  0.00      TS   C  
ATOM   1186  C1' ADE T  16      10.450 -12.292 -36.818  1.00  0.00      TS   C  
ATOM   1187  N1  ADE T  16       8.810  -9.377 -40.602  1.00  0.00      TS   N  
ATOM   1188  C2  ADE T  16       8.208 -10.214 -39.825  1.00  0.00      TS   C  
ATOM   1189  N3  ADE T  16       8.790 -11.019 -38.851  1.00  0.00      TS   N  
ATOM   1190  C4  ADE T  16      10.058 -10.714 -38.616  1.00  0.00      TS   C  
ATOM   1191  C5  ADE T  16      10.819  -9.790 -39.333  1.00  0.00      TS   C  
ATOM   1192  C6  ADE T  16      10.125  -9.057 -40.390  1.00  0.00      TS   C  
ATOM   1193  N6  ADE T  16      10.795  -8.139 -41.020  1.00  0.00      TS   N  
ATOM   1194  N7  ADE T  16      12.137  -9.874 -38.833  1.00  0.00      TS   N  
ATOM   1195  C8  ADE T  16      12.084 -10.803 -37.943  1.00  0.00      TS   C  
ATOM   1196  N9  ADE T  16      10.871 -11.269 -37.709  1.00  0.00      TS   N  
ATOM   1197  H2  ADE T  16       7.150 -10.334 -40.059  1.00  0.00      TS   H  
ATOM   1198  H8  ADE T  16      12.916 -11.137 -37.323  1.00  0.00      TS   H  
ATOM   1199  H1' ADE T  16       9.494 -11.965 -36.357  1.00  0.00      TS   H  
ATOM   1200  H2' ADE T  16       9.632 -14.340 -37.074  1.00  0.00      TS   H  
ATOM   1201  H3' ADE T  16      12.625 -13.702 -37.768  1.00  0.00      TS   H  
ATOM   1202  H4' ADE T  16      11.122 -14.334 -35.249  1.00  0.00      TS   H  
ATOM   1203  H5' ADE T  16      13.371 -13.934 -34.191  1.00  0.00      TS   H  
ATOM   1204  H61 ADE T  16      10.495  -7.549 -41.769  1.00  0.00      TS   H  
ATOM   1205  H62 ADE T  16      11.726  -8.031 -40.673  1.00  0.00      TS   H  
ATOM   1206 H2'' ADE T  16      10.172 -13.523 -38.589  1.00  0.00      TS   H  
ATOM   1207 H5'' ADE T  16      13.691 -15.020 -35.475  1.00  0.00      TS   H  
ATOM   1208  P   THY T  17      12.251 -16.358 -38.569  1.00  0.00      TS   P  
ATOM   1209  O1P THY T  17      12.518 -17.740 -38.200  1.00  0.00      TS   O  
ATOM   1210  O2P THY T  17      13.380 -15.630 -39.209  1.00  0.00      TS   O  
ATOM   1211  C5' THY T  17       9.737 -16.593 -39.320  1.00  0.00      TS   C  
ATOM   1212  O5' THY T  17      11.089 -16.295 -39.664  1.00  0.00      TS   O  
ATOM   1213  C4' THY T  17       8.804 -16.493 -40.483  1.00  0.00      TS   C  
ATOM   1214  O4' THY T  17       8.783 -15.074 -40.952  1.00  0.00      TS   O  
ATOM   1215  C3' THY T  17       9.187 -17.378 -41.770  1.00  0.00      TS   C  
ATOM   1216  O3' THY T  17       8.077 -18.009 -42.427  1.00  0.00      TS   O  
ATOM   1217  C2' THY T  17       9.753 -16.343 -42.665  1.00  0.00      TS   C  
ATOM   1218  C1' THY T  17       9.184 -15.016 -42.285  1.00  0.00      TS   C  
ATOM   1219  N1  THY T  17      10.006 -13.750 -42.356  1.00  0.00      TS   N  
ATOM   1220  C2  THY T  17       9.746 -12.904 -43.337  1.00  0.00      TS   C  
ATOM   1221  O2  THY T  17       8.956 -13.134 -44.274  1.00  0.00      TS   O  
ATOM   1222  N3  THY T  17      10.433 -11.706 -43.205  1.00  0.00      TS   N  
ATOM   1223  C4  THY T  17      11.556 -11.478 -42.436  1.00  0.00      TS   C  
ATOM   1224  O4  THY T  17      12.074 -10.390 -42.521  1.00  0.00      TS   O  
ATOM   1225  C5  THY T  17      11.966 -12.543 -41.616  1.00  0.00      TS   C  
ATOM   1226  C5M THY T  17      13.246 -12.613 -40.830  1.00  0.00      TS   C  
ATOM   1227  C6  THY T  17      11.115 -13.575 -41.606  1.00  0.00      TS   C  
ATOM   1228  H3  THY T  17      10.190 -11.009 -43.895  1.00  0.00      TS   H  
ATOM   1229  H6  THY T  17      11.383 -14.467 -41.039  1.00  0.00      TS   H  
ATOM   1230  H1' THY T  17       8.161 -14.866 -42.694  1.00  0.00      TS   H  
ATOM   1231  H2' THY T  17       9.615 -16.656 -43.722  1.00  0.00      TS   H  
ATOM   1232  H3' THY T  17       9.893 -18.117 -41.334  1.00  0.00      TS   H  
ATOM   1233  H4' THY T  17       7.783 -16.756 -40.131  1.00  0.00      TS   H  
ATOM   1234  H5' THY T  17       9.451 -15.992 -38.430  1.00  0.00      TS   H  
ATOM   1235  H51 THY T  17      13.834 -13.508 -41.124  1.00  0.00      TS   H  
ATOM   1236  H52 THY T  17      12.985 -12.644 -39.751  1.00  0.00      TS   H  
ATOM   1237  H53 THY T  17      13.857 -11.717 -41.072  1.00  0.00      TS   H  
ATOM   1238 H2'' THY T  17      10.863 -16.301 -42.683  1.00  0.00      TS   H  
ATOM   1239 H5'' THY T  17       9.589 -17.663 -39.059  1.00  0.00      TS   H  
ATOM   1240  P   ADE T  18       8.080 -19.296 -43.323  1.00  0.00      TS   P  
ATOM   1241  O1P ADE T  18       6.799 -19.947 -43.002  1.00  0.00      TS   O  
ATOM   1242  O2P ADE T  18       9.334 -19.980 -43.052  1.00  0.00      TS   O  
ATOM   1243  C5' ADE T  18       6.804 -18.291 -45.315  1.00  0.00      TS   C  
ATOM   1244  O5' ADE T  18       8.045 -18.683 -44.759  1.00  0.00      TS   O  
ATOM   1245  C4' ADE T  18       6.923 -17.566 -46.696  1.00  0.00      TS   C  
ATOM   1246  O4' ADE T  18       7.723 -16.458 -46.667  1.00  0.00      TS   O  
ATOM   1247  C3' ADE T  18       7.489 -18.571 -47.828  1.00  0.00      TS   C  
ATOM   1248  O3' ADE T  18       6.822 -18.396 -49.081  1.00  0.00      TS   O  
ATOM   1249  C2' ADE T  18       8.907 -18.113 -47.908  1.00  0.00      TS   C  
ATOM   1250  C1' ADE T  18       8.866 -16.653 -47.510  1.00  0.00      TS   C  
ATOM   1251  N1  ADE T  18      11.544 -12.652 -46.181  1.00  0.00      TS   N  
ATOM   1252  C2  ADE T  18      10.371 -12.817 -46.798  1.00  0.00      TS   C  
ATOM   1253  N3  ADE T  18       9.724 -13.963 -47.072  1.00  0.00      TS   N  
ATOM   1254  C4  ADE T  18      10.402 -14.992 -46.559  1.00  0.00      TS   C  
ATOM   1255  C5  ADE T  18      11.537 -15.013 -45.793  1.00  0.00      TS   C  
ATOM   1256  C6  ADE T  18      12.114 -13.709 -45.564  1.00  0.00      TS   C  
ATOM   1257  N6  ADE T  18      13.234 -13.450 -44.832  1.00  0.00      TS   N  
ATOM   1258  N7  ADE T  18      11.818 -16.318 -45.356  1.00  0.00      TS   N  
ATOM   1259  C8  ADE T  18      10.933 -17.002 -46.025  1.00  0.00      TS   C  
ATOM   1260  N9  ADE T  18      10.052 -16.248 -46.750  1.00  0.00      TS   N  
ATOM   1261  H2  ADE T  18      10.124 -11.902 -47.338  1.00  0.00      TS   H  
ATOM   1262  H8  ADE T  18      10.896 -18.091 -45.972  1.00  0.00      TS   H  
ATOM   1263  H1' ADE T  18       8.755 -16.095 -48.465  1.00  0.00      TS   H  
ATOM   1264  H2' ADE T  18       9.320 -18.256 -48.930  1.00  0.00      TS   H  
ATOM   1265  H3' ADE T  18       7.296 -19.623 -47.527  1.00  0.00      TS   H  
ATOM   1266  H4' ADE T  18       5.943 -17.259 -47.121  1.00  0.00      TS   H  
ATOM   1267  H5' ADE T  18       6.340 -17.544 -44.636  1.00  0.00      TS   H  
ATOM   1268  H61 ADE T  18      13.745 -14.163 -44.353  1.00  0.00      TS   H  
ATOM   1269  H62 ADE T  18      13.582 -12.513 -44.797  1.00  0.00      TS   H  
ATOM   1270 H2'' ADE T  18       9.561 -18.695 -47.225  1.00  0.00      TS   H  
ATOM   1271 H5'' ADE T  18       6.112 -19.151 -45.444  1.00  0.00      TS   H  
ATOM   1272  P   ADE T  19       6.684 -19.677 -49.991  1.00  0.00      TS   P  
ATOM   1273  O1P ADE T  19       5.296 -20.284 -49.879  1.00  0.00      TS   O  
ATOM   1274  O2P ADE T  19       7.884 -20.531 -49.802  1.00  0.00      TS   O  
ATOM   1275  C5' ADE T  19       5.912 -18.006 -51.810  1.00  0.00      TS   C  
ATOM   1276  O5' ADE T  19       6.763 -19.096 -51.451  1.00  0.00      TS   O  
ATOM   1277  C4' ADE T  19       6.619 -17.063 -52.802  1.00  0.00      TS   C  
ATOM   1278  O4' ADE T  19       7.766 -16.470 -52.104  1.00  0.00      TS   O  
ATOM   1279  C3' ADE T  19       7.126 -17.696 -54.065  1.00  0.00      TS   C  
ATOM   1280  O3' ADE T  19       6.937 -16.805 -55.130  1.00  0.00      TS   O  
ATOM   1281  C2' ADE T  19       8.554 -17.916 -53.785  1.00  0.00      TS   C  
ATOM   1282  C1' ADE T  19       8.975 -16.776 -52.904  1.00  0.00      TS   C  
ATOM   1283  N1  ADE T  19      12.203 -14.688 -49.546  1.00  0.00      TS   N  
ATOM   1284  C2  ADE T  19      11.229 -14.159 -50.293  1.00  0.00      TS   C  
ATOM   1285  N3  ADE T  19      10.494 -14.777 -51.219  1.00  0.00      TS   N  
ATOM   1286  C4  ADE T  19      10.746 -16.110 -51.216  1.00  0.00      TS   C  
ATOM   1287  C5  ADE T  19      11.595 -16.857 -50.410  1.00  0.00      TS   C  
ATOM   1288  C6  ADE T  19      12.392 -16.058 -49.574  1.00  0.00      TS   C  
ATOM   1289  N6  ADE T  19      13.203 -16.587 -48.611  1.00  0.00      TS   N  
ATOM   1290  N7  ADE T  19      11.548 -18.183 -50.738  1.00  0.00      TS   N  
ATOM   1291  C8  ADE T  19      10.659 -18.225 -51.696  1.00  0.00      TS   C  
ATOM   1292  N9  ADE T  19      10.081 -17.041 -51.988  1.00  0.00      TS   N  
ATOM   1293  H2  ADE T  19      11.181 -13.074 -50.203  1.00  0.00      TS   H  
ATOM   1294  H8  ADE T  19      10.389 -19.177 -52.154  1.00  0.00      TS   H  
ATOM   1295  H1' ADE T  19       9.151 -15.915 -53.583  1.00  0.00      TS   H  
ATOM   1296  H2' ADE T  19       9.188 -18.029 -54.692  1.00  0.00      TS   H  
ATOM   1297  H3' ADE T  19       6.531 -18.634 -54.050  1.00  0.00      TS   H  
ATOM   1298  H4' ADE T  19       5.776 -16.361 -52.978  1.00  0.00      TS   H  
ATOM   1299  H5' ADE T  19       5.553 -17.397 -50.954  1.00  0.00      TS   H  
ATOM   1300  H61 ADE T  19      13.452 -17.555 -48.646  1.00  0.00      TS   H  
ATOM   1301  H62 ADE T  19      13.901 -15.979 -48.233  1.00  0.00      TS   H  
ATOM   1302 H2'' ADE T  19       8.655 -18.883 -53.248  1.00  0.00      TS   H  
ATOM   1303 H5'' ADE T  19       5.043 -18.426 -52.359  1.00  0.00      TS   H  
ATOM   1304  P   GUA T  20       6.992 -17.241 -56.668  1.00  0.00      TS   P  
ATOM   1305  O1P GUA T  20       6.044 -16.410 -57.425  1.00  0.00      TS   O  
ATOM   1306  O2P GUA T  20       6.964 -18.709 -56.758  1.00  0.00      TS   O  
ATOM   1307  C5' GUA T  20       9.061 -15.452 -57.005  1.00  0.00      TS   C  
ATOM   1308  O5' GUA T  20       8.363 -16.685 -57.102  1.00  0.00      TS   O  
ATOM   1309  C4' GUA T  20      10.606 -15.636 -56.965  1.00  0.00      TS   C  
ATOM   1310  O4' GUA T  20      11.092 -15.565 -55.543  1.00  0.00      TS   O  
ATOM   1311  C3' GUA T  20      11.096 -17.066 -57.322  1.00  0.00      TS   C  
ATOM   1312  O3' GUA T  20      11.363 -17.232 -58.706  1.00  0.00      TS   O  
ATOM   1313  C2' GUA T  20      12.481 -17.108 -56.658  1.00  0.00      TS   C  
ATOM   1314  C1' GUA T  20      12.375 -15.942 -55.651  1.00  0.00      TS   C  
ATOM   1315  N1  GUA T  20      14.816 -13.684 -51.873  1.00  0.00      TS   N  
ATOM   1316  C2  GUA T  20      14.149 -13.161 -52.961  1.00  0.00      TS   C  
ATOM   1317  N2  GUA T  20      14.144 -11.862 -53.049  1.00  0.00      TS   N  
ATOM   1318  N3  GUA T  20      13.407 -13.872 -53.842  1.00  0.00      TS   N  
ATOM   1319  C4  GUA T  20      13.549 -15.123 -53.587  1.00  0.00      TS   C  
ATOM   1320  C5  GUA T  20      14.159 -15.778 -52.505  1.00  0.00      TS   C  
ATOM   1321  C6  GUA T  20      14.879 -15.008 -51.536  1.00  0.00      TS   C  
ATOM   1322  O6  GUA T  20      15.444 -15.423 -50.531  1.00  0.00      TS   O  
ATOM   1323  N7  GUA T  20      14.120 -17.150 -52.642  1.00  0.00      TS   N  
ATOM   1324  C8  GUA T  20      13.404 -17.362 -53.730  1.00  0.00      TS   C  
ATOM   1325  N9  GUA T  20      13.033 -16.130 -54.357  1.00  0.00      TS   N  
ATOM   1326  H1  GUA T  20      15.477 -13.081 -51.402  1.00  0.00      TS   H  
ATOM   1327  H8  GUA T  20      13.049 -18.282 -54.196  1.00  0.00      TS   H  
ATOM   1328  H1' GUA T  20      12.796 -15.037 -56.139  1.00  0.00      TS   H  
ATOM   1329  H2' GUA T  20      13.377 -16.825 -57.252  1.00  0.00      TS   H  
ATOM   1330  H21 GUA T  20      14.373 -11.362 -52.213  1.00  0.00      TS   H  
ATOM   1331  H3' GUA T  20      10.550 -17.942 -56.909  1.00  0.00      TS   H  
ATOM   1332  H22 GUA T  20      14.041 -11.462 -53.960  1.00  0.00      TS   H  
ATOM   1333  H4' GUA T  20      11.223 -14.979 -57.613  1.00  0.00      TS   H  
ATOM   1334  H5' GUA T  20       8.653 -14.793 -56.209  1.00  0.00      TS   H  
ATOM   1335  H3T GUA T  20      11.932 -17.993 -58.845  1.00  0.00      TS   H  
ATOM   1336 H2'' GUA T  20      12.580 -18.080 -56.130  1.00  0.00      TS   H  
ATOM   1337 H5'' GUA T  20       8.846 -14.874 -57.928  1.00  0.00      TS   H  
TER   
END
