# Supplementary material for: CRISPR-Cas12a exploits R-loop asymmetry to form double-strand breaks
Source: eLife. 2020 Jun 10;9:e55143. doi: 10.7554/eLife.55143 (PMC7286691; doi:10.7554/eLife.55143)
Supplement: Figure 5—source data 2. [file elife-55143-fig5-data2.zip › Figure 5ΓÇöSource Data 2/Example_MD_trajectories/3prime_boundary/3prime_boundary_01.pdb]

ATOM      1  C5' CYT B   1      16.746  -8.024 -54.621  1.00  0.00      BS   C  
ATOM      2  O5' CYT B   1      17.663  -8.920 -53.960  1.00  0.00      BS   O  
ATOM      3  C4' CYT B   1      15.343  -8.568 -54.821  1.00  0.00      BS   C  
ATOM      4  O4' CYT B   1      15.409  -9.869 -55.414  1.00  0.00      BS   O  
ATOM      5  C3' CYT B   1      14.560  -8.804 -53.453  1.00  0.00      BS   C  
ATOM      6  O3' CYT B   1      13.439  -7.841 -53.254  1.00  0.00      BS   O  
ATOM      7  C2' CYT B   1      14.071 -10.221 -53.674  1.00  0.00      BS   C  
ATOM      8  C1' CYT B   1      14.057 -10.283 -55.180  1.00  0.00      BS   C  
ATOM      9  N1  CYT B   1      13.859 -11.631 -55.698  1.00  0.00      BS   N  
ATOM     10  C2  CYT B   1      13.717 -11.826 -57.104  1.00  0.00      BS   C  
ATOM     11  O2  CYT B   1      13.659 -10.875 -57.899  1.00  0.00      BS   O  
ATOM     12  N3  CYT B   1      13.629 -13.109 -57.562  1.00  0.00      BS   N  
ATOM     13  C4  CYT B   1      13.658 -14.161 -56.723  1.00  0.00      BS   C  
ATOM     14  N4  CYT B   1      13.607 -15.323 -57.265  1.00  0.00      BS   N  
ATOM     15  C5  CYT B   1      13.820 -13.992 -55.315  1.00  0.00      BS   C  
ATOM     16  C6  CYT B   1      13.916 -12.752 -54.869  1.00  0.00      BS   C  
ATOM     17  H5  CYT B   1      13.699 -14.920 -54.757  1.00  0.00      BS   H  
ATOM     18  H6  CYT B   1      13.982 -12.447 -53.825  1.00  0.00      BS   H  
ATOM     19  H1' CYT B   1      13.396  -9.507 -55.622  1.00  0.00      BS   H  
ATOM     20  H2' CYT B   1      13.082 -10.459 -53.227  1.00  0.00      BS   H  
ATOM     21  H3' CYT B   1      15.269  -8.851 -52.599  1.00  0.00      BS   H  
ATOM     22  H4' CYT B   1      14.712  -7.979 -55.520  1.00  0.00      BS   H  
ATOM     23  H41 CYT B   1      13.640 -15.252 -58.262  1.00  0.00      BS   H  
ATOM     24  H5' CYT B   1      17.180  -7.647 -55.572  1.00  0.00      BS   H  
ATOM     25  H42 CYT B   1      13.465 -16.121 -56.681  1.00  0.00      BS   H  
ATOM     26  H5T CYT B   1      18.175  -8.334 -53.399  1.00  0.00      BS   H  
ATOM     27 H2'' CYT B   1      14.852 -10.892 -53.257  1.00  0.00      BS   H  
ATOM     28 H5'' CYT B   1      16.505  -7.125 -54.015  1.00  0.00      BS   H  
ATOM     29  P   THY B   2      13.692  -6.575 -52.405  1.00  0.00      BS   P  
ATOM     30  O1P THY B   2      13.975  -5.467 -53.313  1.00  0.00      BS   O  
ATOM     31  O2P THY B   2      14.639  -6.878 -51.285  1.00  0.00      BS   O  
ATOM     32  C5' THY B   2      11.246  -5.603 -52.458  1.00  0.00      BS   C  
ATOM     33  O5' THY B   2      12.307  -6.333 -51.802  1.00  0.00      BS   O  
ATOM     34  C4' THY B   2       9.943  -5.616 -51.638  1.00  0.00      BS   C  
ATOM     35  O4' THY B   2       9.534  -6.908 -51.283  1.00  0.00      BS   O  
ATOM     36  C3' THY B   2      10.177  -4.889 -50.240  1.00  0.00      BS   C  
ATOM     37  O3' THY B   2       9.106  -4.033 -49.906  1.00  0.00      BS   O  
ATOM     38  C2' THY B   2      10.259  -5.993 -49.213  1.00  0.00      BS   C  
ATOM     39  C1' THY B   2       9.493  -7.147 -49.869  1.00  0.00      BS   C  
ATOM     40  N1  THY B   2      10.106  -8.418 -49.600  1.00  0.00      BS   N  
ATOM     41  C2  THY B   2       9.377  -9.588 -49.358  1.00  0.00      BS   C  
ATOM     42  O2  THY B   2       8.160  -9.559 -49.172  1.00  0.00      BS   O  
ATOM     43  N3  THY B   2      10.070 -10.755 -49.207  1.00  0.00      BS   N  
ATOM     44  C4  THY B   2      11.417 -10.923 -49.233  1.00  0.00      BS   C  
ATOM     45  O4  THY B   2      11.893 -12.036 -48.925  1.00  0.00      BS   O  
ATOM     46  C5  THY B   2      12.158  -9.718 -49.482  1.00  0.00      BS   C  
ATOM     47  C5M THY B   2      13.678  -9.537 -49.397  1.00  0.00      BS   C  
ATOM     48  C6  THY B   2      11.452  -8.539 -49.734  1.00  0.00      BS   C  
ATOM     49  H3  THY B   2       9.477 -11.540 -48.979  1.00  0.00      BS   H  
ATOM     50  H6  THY B   2      11.864  -7.554 -49.954  1.00  0.00      BS   H  
ATOM     51  H1' THY B   2       8.422  -7.066 -49.584  1.00  0.00      BS   H  
ATOM     52  H2' THY B   2       9.780  -5.741 -48.242  1.00  0.00      BS   H  
ATOM     53  H3' THY B   2      11.101  -4.274 -50.301  1.00  0.00      BS   H  
ATOM     54  H4' THY B   2       9.163  -5.176 -52.295  1.00  0.00      BS   H  
ATOM     55  H5' THY B   2      11.037  -6.039 -53.459  1.00  0.00      BS   H  
ATOM     56  H51 THY B   2      13.990  -8.477 -49.511  1.00  0.00      BS   H  
ATOM     57  H52 THY B   2      14.160 -10.023 -50.273  1.00  0.00      BS   H  
ATOM     58  H53 THY B   2      14.071 -10.005 -48.470  1.00  0.00      BS   H  
ATOM     59 H2'' THY B   2      11.353  -6.145 -49.099  1.00  0.00      BS   H  
ATOM     60 H5'' THY B   2      11.440  -4.516 -52.579  1.00  0.00      BS   H  
ATOM     61  P   THY B   3       9.267  -2.952 -48.719  1.00  0.00      BS   P  
ATOM     62  O1P THY B   3       8.734  -1.732 -49.343  1.00  0.00      BS   O  
ATOM     63  O2P THY B   3      10.640  -2.940 -48.163  1.00  0.00      BS   O  
ATOM     64  C5' THY B   3       6.965  -3.935 -47.973  1.00  0.00      BS   C  
ATOM     65  O5' THY B   3       8.223  -3.304 -47.623  1.00  0.00      BS   O  
ATOM     66  C4' THY B   3       6.466  -4.951 -46.910  1.00  0.00      BS   C  
ATOM     67  O4' THY B   3       7.452  -6.092 -46.915  1.00  0.00      BS   O  
ATOM     68  C3' THY B   3       6.554  -4.345 -45.483  1.00  0.00      BS   C  
ATOM     69  O3' THY B   3       5.478  -4.731 -44.639  1.00  0.00      BS   O  
ATOM     70  C2' THY B   3       7.933  -4.865 -44.954  1.00  0.00      BS   C  
ATOM     71  C1' THY B   3       7.915  -6.266 -45.568  1.00  0.00      BS   C  
ATOM     72  N1  THY B   3       9.216  -7.056 -45.585  1.00  0.00      BS   N  
ATOM     73  C2  THY B   3       9.072  -8.421 -45.480  1.00  0.00      BS   C  
ATOM     74  O2  THY B   3       7.985  -8.997 -45.404  1.00  0.00      BS   O  
ATOM     75  N3  THY B   3      10.291  -9.152 -45.504  1.00  0.00      BS   N  
ATOM     76  C4  THY B   3      11.572  -8.580 -45.676  1.00  0.00      BS   C  
ATOM     77  O4  THY B   3      12.569  -9.320 -45.648  1.00  0.00      BS   O  
ATOM     78  C5  THY B   3      11.570  -7.173 -45.870  1.00  0.00      BS   C  
ATOM     79  C5M THY B   3      12.908  -6.480 -46.065  1.00  0.00      BS   C  
ATOM     80  C6  THY B   3      10.429  -6.457 -45.756  1.00  0.00      BS   C  
ATOM     81  H3  THY B   3      10.188 -10.139 -45.315  1.00  0.00      BS   H  
ATOM     82  H6  THY B   3      10.294  -5.400 -45.985  1.00  0.00      BS   H  
ATOM     83  H1' THY B   3       7.226  -6.826 -44.900  1.00  0.00      BS   H  
ATOM     84  H2' THY B   3       7.917  -4.851 -43.844  1.00  0.00      BS   H  
ATOM     85  H3' THY B   3       6.598  -3.238 -45.574  1.00  0.00      BS   H  
ATOM     86  H4' THY B   3       5.409  -5.259 -47.066  1.00  0.00      BS   H  
ATOM     87  H5' THY B   3       6.949  -4.473 -48.945  1.00  0.00      BS   H  
ATOM     88  H51 THY B   3      12.688  -5.480 -46.498  1.00  0.00      BS   H  
ATOM     89  H52 THY B   3      13.591  -7.089 -46.695  1.00  0.00      BS   H  
ATOM     90  H53 THY B   3      13.521  -6.287 -45.159  1.00  0.00      BS   H  
ATOM     91 H2'' THY B   3       8.807  -4.315 -45.363  1.00  0.00      BS   H  
ATOM     92 H5'' THY B   3       6.232  -3.101 -47.953  1.00  0.00      BS   H  
ATOM     93  P   ADE B   4       4.354  -3.597 -44.327  1.00  0.00      BS   P  
ATOM     94  O1P ADE B   4       3.801  -2.981 -45.547  1.00  0.00      BS   O  
ATOM     95  O2P ADE B   4       4.894  -2.724 -43.261  1.00  0.00      BS   O  
ATOM     96  C5' ADE B   4       2.427  -5.556 -44.371  1.00  0.00      BS   C  
ATOM     97  O5' ADE B   4       3.105  -4.412 -43.748  1.00  0.00      BS   O  
ATOM     98  C4' ADE B   4       2.370  -6.800 -43.502  1.00  0.00      BS   C  
ATOM     99  O4' ADE B   4       3.629  -7.449 -43.336  1.00  0.00      BS   O  
ATOM    100  C3' ADE B   4       1.860  -6.476 -42.075  1.00  0.00      BS   C  
ATOM    101  O3' ADE B   4       0.799  -7.400 -41.660  1.00  0.00      BS   O  
ATOM    102  C2' ADE B   4       3.119  -6.656 -41.211  1.00  0.00      BS   C  
ATOM    103  C1' ADE B   4       3.949  -7.683 -41.964  1.00  0.00      BS   C  
ATOM    104  N1  ADE B   4       8.642  -9.692 -42.212  1.00  0.00      BS   N  
ATOM    105  C2  ADE B   4       7.435 -10.255 -42.086  1.00  0.00      BS   C  
ATOM    106  N3  ADE B   4       6.252  -9.649 -41.944  1.00  0.00      BS   N  
ATOM    107  C4  ADE B   4       6.393  -8.365 -41.896  1.00  0.00      BS   C  
ATOM    108  C5  ADE B   4       7.577  -7.667 -41.900  1.00  0.00      BS   C  
ATOM    109  C6  ADE B   4       8.782  -8.353 -42.159  1.00  0.00      BS   C  
ATOM    110  N6  ADE B   4       9.960  -7.697 -42.376  1.00  0.00      BS   N  
ATOM    111  N7  ADE B   4       7.283  -6.277 -41.793  1.00  0.00      BS   N  
ATOM    112  C8  ADE B   4       5.958  -6.257 -41.910  1.00  0.00      BS   C  
ATOM    113  N9  ADE B   4       5.384  -7.474 -41.892  1.00  0.00      BS   N  
ATOM    114  H2  ADE B   4       7.481 -11.334 -42.232  1.00  0.00      BS   H  
ATOM    115  H8  ADE B   4       5.381  -5.332 -41.913  1.00  0.00      BS   H  
ATOM    116  H1' ADE B   4       3.620  -8.727 -41.771  1.00  0.00      BS   H  
ATOM    117  H2' ADE B   4       2.929  -6.910 -40.146  1.00  0.00      BS   H  
ATOM    118  H3' ADE B   4       1.345  -5.494 -42.136  1.00  0.00      BS   H  
ATOM    119  H4' ADE B   4       1.581  -7.451 -43.936  1.00  0.00      BS   H  
ATOM    120  H5' ADE B   4       2.841  -5.884 -45.349  1.00  0.00      BS   H  
ATOM    121  H61 ADE B   4      10.840  -8.162 -42.281  1.00  0.00      BS   H  
ATOM    122  H62 ADE B   4       9.908  -6.699 -42.384  1.00  0.00      BS   H  
ATOM    123 H2'' ADE B   4       3.653  -5.683 -41.152  1.00  0.00      BS   H  
ATOM    124 H5'' ADE B   4       1.398  -5.223 -44.625  1.00  0.00      BS   H  
ATOM    125  P   THY B   5       0.074  -7.269 -40.259  1.00  0.00      BS   P  
ATOM    126  O1P THY B   5      -1.310  -7.648 -40.512  1.00  0.00      BS   O  
ATOM    127  O2P THY B   5       0.291  -5.898 -39.661  1.00  0.00      BS   O  
ATOM    128  C5' THY B   5       0.739  -9.692 -39.685  1.00  0.00      BS   C  
ATOM    129  O5' THY B   5       0.775  -8.288 -39.334  1.00  0.00      BS   O  
ATOM    130  C4' THY B   5       1.826 -10.423 -38.864  1.00  0.00      BS   C  
ATOM    131  O4' THY B   5       3.086  -9.887 -39.302  1.00  0.00      BS   O  
ATOM    132  C3' THY B   5       1.855 -10.194 -37.319  1.00  0.00      BS   C  
ATOM    133  O3' THY B   5       1.691 -11.344 -36.571  1.00  0.00      BS   O  
ATOM    134  C2' THY B   5       3.214  -9.592 -36.973  1.00  0.00      BS   C  
ATOM    135  C1' THY B   5       4.019 -10.001 -38.179  1.00  0.00      BS   C  
ATOM    136  N1  THY B   5       5.242  -9.203 -38.415  1.00  0.00      BS   N  
ATOM    137  C2  THY B   5       6.449  -9.814 -38.458  1.00  0.00      BS   C  
ATOM    138  O2  THY B   5       6.637 -11.005 -38.314  1.00  0.00      BS   O  
ATOM    139  N3  THY B   5       7.515  -8.939 -38.536  1.00  0.00      BS   N  
ATOM    140  C4  THY B   5       7.429  -7.611 -38.679  1.00  0.00      BS   C  
ATOM    141  O4  THY B   5       8.439  -7.002 -38.940  1.00  0.00      BS   O  
ATOM    142  C5  THY B   5       6.146  -7.041 -38.449  1.00  0.00      BS   C  
ATOM    143  C5M THY B   5       5.989  -5.583 -38.304  1.00  0.00      BS   C  
ATOM    144  C6  THY B   5       5.115  -7.848 -38.287  1.00  0.00      BS   C  
ATOM    145  H3  THY B   5       8.430  -9.336 -38.698  1.00  0.00      BS   H  
ATOM    146  H6  THY B   5       4.161  -7.438 -37.958  1.00  0.00      BS   H  
ATOM    147  H1' THY B   5       4.181 -11.100 -38.154  1.00  0.00      BS   H  
ATOM    148  H2' THY B   5       3.555 -10.044 -36.017  1.00  0.00      BS   H  
ATOM    149  H3' THY B   5       1.105  -9.405 -37.097  1.00  0.00      BS   H  
ATOM    150  H4' THY B   5       1.870 -11.510 -39.086  1.00  0.00      BS   H  
ATOM    151  H5' THY B   5       0.919  -9.846 -40.770  1.00  0.00      BS   H  
ATOM    152  H51 THY B   5       5.030  -5.288 -37.829  1.00  0.00      BS   H  
ATOM    153  H52 THY B   5       5.965  -5.132 -39.319  1.00  0.00      BS   H  
ATOM    154  H53 THY B   5       6.783  -5.223 -37.615  1.00  0.00      BS   H  
ATOM    155 H2'' THY B   5       3.026  -8.498 -36.935  1.00  0.00      BS   H  
ATOM    156 H5'' THY B   5      -0.290 -10.104 -39.607  1.00  0.00      BS   H  
ATOM    157  P   ADE B   6       1.274 -11.346 -35.033  1.00  0.00      BS   P  
ATOM    158  O1P ADE B   6       0.123 -12.285 -34.771  1.00  0.00      BS   O  
ATOM    159  O2P ADE B   6       1.166  -9.976 -34.535  1.00  0.00      BS   O  
ATOM    160  C5' ADE B   6       3.215 -13.077 -34.922  1.00  0.00      BS   C  
ATOM    161  O5' ADE B   6       2.535 -11.903 -34.418  1.00  0.00      BS   O  
ATOM    162  C4' ADE B   6       4.494 -13.518 -34.169  1.00  0.00      BS   C  
ATOM    163  O4' ADE B   6       5.628 -12.778 -34.655  1.00  0.00      BS   O  
ATOM    164  C3' ADE B   6       4.482 -13.378 -32.624  1.00  0.00      BS   C  
ATOM    165  O3' ADE B   6       5.167 -14.390 -31.836  1.00  0.00      BS   O  
ATOM    166  C2' ADE B   6       5.168 -11.980 -32.510  1.00  0.00      BS   C  
ATOM    167  C1' ADE B   6       6.207 -11.944 -33.607  1.00  0.00      BS   C  
ATOM    168  N1  ADE B   6       9.548  -8.577 -35.468  1.00  0.00      BS   N  
ATOM    169  C2  ADE B   6       9.678  -9.860 -35.112  1.00  0.00      BS   C  
ATOM    170  N3  ADE B   6       8.791 -10.656 -34.527  1.00  0.00      BS   N  
ATOM    171  C4  ADE B   6       7.558 -10.047 -34.567  1.00  0.00      BS   C  
ATOM    172  C5  ADE B   6       7.257  -8.797 -34.999  1.00  0.00      BS   C  
ATOM    173  C6  ADE B   6       8.305  -8.011 -35.456  1.00  0.00      BS   C  
ATOM    174  N6  ADE B   6       8.143  -6.694 -35.781  1.00  0.00      BS   N  
ATOM    175  N7  ADE B   6       5.898  -8.611 -35.001  1.00  0.00      BS   N  
ATOM    176  C8  ADE B   6       5.416  -9.696 -34.486  1.00  0.00      BS   C  
ATOM    177  N9  ADE B   6       6.397 -10.596 -34.131  1.00  0.00      BS   N  
ATOM    178  H2  ADE B   6      10.693 -10.247 -35.198  1.00  0.00      BS   H  
ATOM    179  H8  ADE B   6       4.378  -9.871 -34.203  1.00  0.00      BS   H  
ATOM    180  H1' ADE B   6       7.157 -12.397 -33.252  1.00  0.00      BS   H  
ATOM    181  H2' ADE B   6       5.675 -11.607 -31.595  1.00  0.00      BS   H  
ATOM    182  H3' ADE B   6       3.402 -13.285 -32.383  1.00  0.00      BS   H  
ATOM    183  H4' ADE B   6       4.810 -14.533 -34.492  1.00  0.00      BS   H  
ATOM    184  H5' ADE B   6       3.500 -12.934 -35.987  1.00  0.00      BS   H  
ATOM    185  H61 ADE B   6       8.754  -6.127 -36.333  1.00  0.00      BS   H  
ATOM    186  H62 ADE B   6       7.465  -6.179 -35.256  1.00  0.00      BS   H  
ATOM    187 H2'' ADE B   6       4.318 -11.280 -32.653  1.00  0.00      BS   H  
ATOM    188 H5'' ADE B   6       2.529 -13.944 -34.810  1.00  0.00      BS   H  
ATOM    189  P   THY B   7       4.794 -14.471 -30.318  1.00  0.00      BS   P  
ATOM    190  O1P THY B   7       4.789 -15.883 -29.986  1.00  0.00      BS   O  
ATOM    191  O2P THY B   7       3.533 -13.757 -30.146  1.00  0.00      BS   O  
ATOM    192  C5' THY B   7       7.346 -14.227 -29.858  1.00  0.00      BS   C  
ATOM    193  O5' THY B   7       5.984 -13.634 -29.702  1.00  0.00      BS   O  
ATOM    194  C4' THY B   7       8.434 -13.230 -29.537  1.00  0.00      BS   C  
ATOM    195  O4' THY B   7       8.463 -12.149 -30.503  1.00  0.00      BS   O  
ATOM    196  C3' THY B   7       8.195 -12.504 -28.112  1.00  0.00      BS   C  
ATOM    197  O3' THY B   7       9.346 -12.775 -27.264  1.00  0.00      BS   O  
ATOM    198  C2' THY B   7       8.095 -11.023 -28.469  1.00  0.00      BS   C  
ATOM    199  C1' THY B   7       8.863 -10.978 -29.789  1.00  0.00      BS   C  
ATOM    200  N1  THY B   7       8.564  -9.834 -30.592  1.00  0.00      BS   N  
ATOM    201  C2  THY B   7       9.620  -9.166 -31.226  1.00  0.00      BS   C  
ATOM    202  O2  THY B   7      10.765  -9.513 -31.149  1.00  0.00      BS   O  
ATOM    203  N3  THY B   7       9.259  -8.086 -32.040  1.00  0.00      BS   N  
ATOM    204  C4  THY B   7       8.020  -7.424 -31.915  1.00  0.00      BS   C  
ATOM    205  O4  THY B   7       7.926  -6.313 -32.388  1.00  0.00      BS   O  
ATOM    206  C5  THY B   7       6.915  -8.209 -31.347  1.00  0.00      BS   C  
ATOM    207  C5M THY B   7       5.518  -7.654 -31.328  1.00  0.00      BS   C  
ATOM    208  C6  THY B   7       7.252  -9.296 -30.612  1.00  0.00      BS   C  
ATOM    209  H3  THY B   7      10.055  -7.617 -32.448  1.00  0.00      BS   H  
ATOM    210  H6  THY B   7       6.429  -9.776 -30.083  1.00  0.00      BS   H  
ATOM    211  H1' THY B   7       9.949 -11.096 -29.586  1.00  0.00      BS   H  
ATOM    212  H2' THY B   7       8.519 -10.313 -27.728  1.00  0.00      BS   H  
ATOM    213  H3' THY B   7       7.245 -12.870 -27.666  1.00  0.00      BS   H  
ATOM    214  H4' THY B   7       9.454 -13.672 -29.524  1.00  0.00      BS   H  
ATOM    215  H5' THY B   7       7.555 -14.670 -30.856  1.00  0.00      BS   H  
ATOM    216  H51 THY B   7       4.780  -8.485 -31.338  1.00  0.00      BS   H  
ATOM    217  H52 THY B   7       5.262  -6.942 -32.141  1.00  0.00      BS   H  
ATOM    218  H53 THY B   7       5.352  -7.058 -30.406  1.00  0.00      BS   H  
ATOM    219 H2'' THY B   7       7.012 -10.806 -28.589  1.00  0.00      BS   H  
ATOM    220 H5'' THY B   7       7.530 -14.981 -29.063  1.00  0.00      BS   H  
ATOM    221  P   ADE B   8       9.407 -12.219 -25.814  1.00  0.00      BS   P  
ATOM    222  O1P ADE B   8      10.033 -13.184 -24.811  1.00  0.00      BS   O  
ATOM    223  O2P ADE B   8       8.052 -11.679 -25.408  1.00  0.00      BS   O  
ATOM    224  C5' ADE B   8      11.809 -11.386 -26.291  1.00  0.00      BS   C  
ATOM    225  O5' ADE B   8      10.477 -11.080 -25.925  1.00  0.00      BS   O  
ATOM    226  C4' ADE B   8      12.664 -10.087 -26.490  1.00  0.00      BS   C  
ATOM    227  O4' ADE B   8      12.549  -9.563 -27.776  1.00  0.00      BS   O  
ATOM    228  C3' ADE B   8      12.272  -8.908 -25.581  1.00  0.00      BS   C  
ATOM    229  O3' ADE B   8      12.750  -9.197 -24.213  1.00  0.00      BS   O  
ATOM    230  C2' ADE B   8      13.223  -7.948 -26.281  1.00  0.00      BS   C  
ATOM    231  C1' ADE B   8      12.911  -8.163 -27.736  1.00  0.00      BS   C  
ATOM    232  N1  ADE B   8      11.825  -3.982 -30.378  1.00  0.00      BS   N  
ATOM    233  C2  ADE B   8      12.956  -4.415 -29.779  1.00  0.00      BS   C  
ATOM    234  N3  ADE B   8      13.147  -5.574 -29.160  1.00  0.00      BS   N  
ATOM    235  C4  ADE B   8      11.996  -6.213 -28.955  1.00  0.00      BS   C  
ATOM    236  C5  ADE B   8      10.732  -5.829 -29.365  1.00  0.00      BS   C  
ATOM    237  C6  ADE B   8      10.644  -4.620 -30.149  1.00  0.00      BS   C  
ATOM    238  N6  ADE B   8       9.468  -4.156 -30.613  1.00  0.00      BS   N  
ATOM    239  N7  ADE B   8       9.797  -6.680 -28.788  1.00  0.00      BS   N  
ATOM    240  C8  ADE B   8      10.440  -7.583 -28.161  1.00  0.00      BS   C  
ATOM    241  N9  ADE B   8      11.808  -7.410 -28.271  1.00  0.00      BS   N  
ATOM    242  H2  ADE B   8      13.897  -3.892 -29.948  1.00  0.00      BS   H  
ATOM    243  H8  ADE B   8      10.061  -8.416 -27.569  1.00  0.00      BS   H  
ATOM    244  H1' ADE B   8      13.833  -7.972 -28.327  1.00  0.00      BS   H  
ATOM    245  H2' ADE B   8      14.266  -8.240 -26.037  1.00  0.00      BS   H  
ATOM    246  H3' ADE B   8      11.171  -8.764 -25.544  1.00  0.00      BS   H  
ATOM    247  H4' ADE B   8      13.760 -10.270 -26.475  1.00  0.00      BS   H  
ATOM    248  H5' ADE B   8      11.949 -12.145 -27.090  1.00  0.00      BS   H  
ATOM    249  H61 ADE B   8       9.355  -3.194 -30.862  1.00  0.00      BS   H  
ATOM    250  H62 ADE B   8       8.613  -4.583 -30.319  1.00  0.00      BS   H  
ATOM    251 H2'' ADE B   8      13.216  -6.906 -25.896  1.00  0.00      BS   H  
ATOM    252 H5'' ADE B   8      12.295 -11.915 -25.444  1.00  0.00      BS   H  
ATOM    253  P   THY B   9      12.467  -8.196 -22.963  1.00  0.00      BS   P  
ATOM    254  O1P THY B   9      13.137  -8.629 -21.693  1.00  0.00      BS   O  
ATOM    255  O2P THY B   9      11.047  -7.993 -22.851  1.00  0.00      BS   O  
ATOM    256  C5' THY B   9      14.702  -6.749 -23.395  1.00  0.00      BS   C  
ATOM    257  O5' THY B   9      13.207  -6.797 -23.325  1.00  0.00      BS   O  
ATOM    258  C4' THY B   9      15.296  -5.374 -23.798  1.00  0.00      BS   C  
ATOM    259  O4' THY B   9      14.993  -5.069 -25.184  1.00  0.00      BS   O  
ATOM    260  C3' THY B   9      14.666  -4.197 -23.012  1.00  0.00      BS   C  
ATOM    261  O3' THY B   9      15.299  -3.964 -21.775  1.00  0.00      BS   O  
ATOM    262  C2' THY B   9      14.890  -3.052 -24.009  1.00  0.00      BS   C  
ATOM    263  C1' THY B   9      14.613  -3.693 -25.336  1.00  0.00      BS   C  
ATOM    264  N1  THY B   9      13.174  -3.626 -25.779  1.00  0.00      BS   N  
ATOM    265  C2  THY B   9      12.893  -2.565 -26.681  1.00  0.00      BS   C  
ATOM    266  O2  THY B   9      13.712  -1.704 -26.979  1.00  0.00      BS   O  
ATOM    267  N3  THY B   9      11.626  -2.565 -27.141  1.00  0.00      BS   N  
ATOM    268  C4  THY B   9      10.583  -3.410 -26.815  1.00  0.00      BS   C  
ATOM    269  O4  THY B   9       9.467  -3.281 -27.259  1.00  0.00      BS   O  
ATOM    270  C5  THY B   9      10.953  -4.447 -25.772  1.00  0.00      BS   C  
ATOM    271  C5M THY B   9       9.945  -5.464 -25.389  1.00  0.00      BS   C  
ATOM    272  C6  THY B   9      12.171  -4.424 -25.260  1.00  0.00      BS   C  
ATOM    273  H3  THY B   9      11.419  -1.694 -27.610  1.00  0.00      BS   H  
ATOM    274  H6  THY B   9      12.378  -5.066 -24.404  1.00  0.00      BS   H  
ATOM    275  H1' THY B   9      15.360  -3.307 -26.062  1.00  0.00      BS   H  
ATOM    276  H2' THY B   9      15.928  -2.661 -23.953  1.00  0.00      BS   H  
ATOM    277  H3' THY B   9      13.578  -4.345 -22.839  1.00  0.00      BS   H  
ATOM    278  H4' THY B   9      16.406  -5.409 -23.756  1.00  0.00      BS   H  
ATOM    279  H5' THY B   9      15.023  -7.561 -24.083  1.00  0.00      BS   H  
ATOM    280  H51 THY B   9      10.273  -6.127 -24.560  1.00  0.00      BS   H  
ATOM    281  H52 THY B   9       9.660  -6.175 -26.194  1.00  0.00      BS   H  
ATOM    282  H53 THY B   9       9.019  -5.008 -24.978  1.00  0.00      BS   H  
ATOM    283 H2'' THY B   9      14.243  -2.151 -23.946  1.00  0.00      BS   H  
ATOM    284 H5'' THY B   9      15.213  -6.937 -22.427  1.00  0.00      BS   H  
ATOM    285  P   ADE B  10      14.641  -3.034 -20.660  1.00  0.00      BS   P  
ATOM    286  O1P ADE B  10      15.465  -2.993 -19.439  1.00  0.00      BS   O  
ATOM    287  O2P ADE B  10      13.272  -3.489 -20.391  1.00  0.00      BS   O  
ATOM    288  C5' ADE B  10      15.876  -0.833 -21.386  1.00  0.00      BS   C  
ATOM    289  O5' ADE B  10      14.569  -1.573 -21.307  1.00  0.00      BS   O  
ATOM    290  C4' ADE B  10      15.834   0.424 -22.244  1.00  0.00      BS   C  
ATOM    291  O4' ADE B  10      15.367  -0.004 -23.581  1.00  0.00      BS   O  
ATOM    292  C3' ADE B  10      14.763   1.370 -21.722  1.00  0.00      BS   C  
ATOM    293  O3' ADE B  10      15.249   2.236 -20.687  1.00  0.00      BS   O  
ATOM    294  C2' ADE B  10      14.675   2.193 -23.052  1.00  0.00      BS   C  
ATOM    295  C1' ADE B  10      14.623   1.084 -24.141  1.00  0.00      BS   C  
ATOM    296  N1  ADE B  10      10.376   2.040 -26.731  1.00  0.00      BS   N  
ATOM    297  C2  ADE B  10      11.489   2.690 -26.548  1.00  0.00      BS   C  
ATOM    298  N3  ADE B  10      12.601   2.345 -25.856  1.00  0.00      BS   N  
ATOM    299  C4  ADE B  10      12.319   1.313 -25.114  1.00  0.00      BS   C  
ATOM    300  C5  ADE B  10      11.154   0.626 -24.980  1.00  0.00      BS   C  
ATOM    301  C6  ADE B  10      10.207   0.925 -25.953  1.00  0.00      BS   C  
ATOM    302  N6  ADE B  10       9.157   0.136 -26.249  1.00  0.00      BS   N  
ATOM    303  N7  ADE B  10      11.241  -0.364 -24.047  1.00  0.00      BS   N  
ATOM    304  C8  ADE B  10      12.537  -0.300 -23.702  1.00  0.00      BS   C  
ATOM    305  N9  ADE B  10      13.215   0.690 -24.299  1.00  0.00      BS   N  
ATOM    306  H2  ADE B  10      11.723   3.416 -27.326  1.00  0.00      BS   H  
ATOM    307  H8  ADE B  10      12.972  -0.957 -22.949  1.00  0.00      BS   H  
ATOM    308  H1' ADE B  10      15.074   1.480 -25.076  1.00  0.00      BS   H  
ATOM    309  H2' ADE B  10      15.562   2.850 -23.174  1.00  0.00      BS   H  
ATOM    310  H3' ADE B  10      13.898   0.737 -21.429  1.00  0.00      BS   H  
ATOM    311  H4' ADE B  10      16.822   0.932 -22.253  1.00  0.00      BS   H  
ATOM    312  H5' ADE B  10      16.635  -1.572 -21.724  1.00  0.00      BS   H  
ATOM    313  H61 ADE B  10       8.602   0.298 -27.065  1.00  0.00      BS   H  
ATOM    314  H62 ADE B  10       8.877  -0.729 -25.833  1.00  0.00      BS   H  
ATOM    315 H2'' ADE B  10      13.783   2.843 -23.178  1.00  0.00      BS   H  
ATOM    316 H5'' ADE B  10      16.071  -0.412 -20.377  1.00  0.00      BS   H  
ATOM    317  P   GUA B  11      14.082   3.013 -19.895  1.00  0.00      BS   P  
ATOM    318  O1P GUA B  11      14.687   3.677 -18.685  1.00  0.00      BS   O  
ATOM    319  O2P GUA B  11      12.935   2.111 -19.628  1.00  0.00      BS   O  
ATOM    320  C5' GUA B  11      14.338   5.280 -21.053  1.00  0.00      BS   C  
ATOM    321  O5' GUA B  11      13.527   4.132 -20.822  1.00  0.00      BS   O  
ATOM    322  C4' GUA B  11      13.611   6.276 -21.992  1.00  0.00      BS   C  
ATOM    323  O4' GUA B  11      13.176   5.591 -23.173  1.00  0.00      BS   O  
ATOM    324  C3' GUA B  11      12.273   6.631 -21.350  1.00  0.00      BS   C  
ATOM    325  O3' GUA B  11      12.475   7.679 -20.381  1.00  0.00      BS   O  
ATOM    326  C2' GUA B  11      11.577   7.181 -22.567  1.00  0.00      BS   C  
ATOM    327  C1' GUA B  11      11.904   6.085 -23.612  1.00  0.00      BS   C  
ATOM    328  N1  GUA B  11       7.396   4.487 -25.176  1.00  0.00      BS   N  
ATOM    329  C2  GUA B  11       7.885   5.770 -25.145  1.00  0.00      BS   C  
ATOM    330  N2  GUA B  11       7.316   6.729 -25.793  1.00  0.00      BS   N  
ATOM    331  N3  GUA B  11       9.116   6.027 -24.685  1.00  0.00      BS   N  
ATOM    332  C4  GUA B  11       9.724   4.984 -24.055  1.00  0.00      BS   C  
ATOM    333  C5  GUA B  11       9.228   3.717 -23.923  1.00  0.00      BS   C  
ATOM    334  C6  GUA B  11       7.929   3.435 -24.469  1.00  0.00      BS   C  
ATOM    335  O6  GUA B  11       7.352   2.330 -24.618  1.00  0.00      BS   O  
ATOM    336  N7  GUA B  11      10.090   2.949 -23.166  1.00  0.00      BS   N  
ATOM    337  C8  GUA B  11      11.094   3.766 -22.976  1.00  0.00      BS   C  
ATOM    338  N9  GUA B  11      10.973   4.987 -23.584  1.00  0.00      BS   N  
ATOM    339  H1  GUA B  11       6.452   4.429 -25.530  1.00  0.00      BS   H  
ATOM    340  H8  GUA B  11      12.067   3.468 -22.586  1.00  0.00      BS   H  
ATOM    341  H1' GUA B  11      11.972   6.554 -24.617  1.00  0.00      BS   H  
ATOM    342  H2' GUA B  11      12.053   8.094 -22.984  1.00  0.00      BS   H  
ATOM    343  H21 GUA B  11       6.406   6.615 -26.191  1.00  0.00      BS   H  
ATOM    344  H3' GUA B  11      11.749   5.721 -20.987  1.00  0.00      BS   H  
ATOM    345  H22 GUA B  11       7.838   7.546 -26.039  1.00  0.00      BS   H  
ATOM    346  H4' GUA B  11      14.172   7.206 -22.226  1.00  0.00      BS   H  
ATOM    347  H5' GUA B  11      15.227   4.877 -21.583  1.00  0.00      BS   H  
ATOM    348 H2'' GUA B  11      10.504   7.446 -22.457  1.00  0.00      BS   H  
ATOM    349 H5'' GUA B  11      14.562   5.841 -20.120  1.00  0.00      BS   H  
ATOM    350  P   CYT B  12      11.381   7.924 -19.281  1.00  0.00      BS   P  
ATOM    351  O1P CYT B  12      11.693   9.166 -18.503  1.00  0.00      BS   O  
ATOM    352  O2P CYT B  12      11.300   6.707 -18.489  1.00  0.00      BS   O  
ATOM    353  C5' CYT B  12       9.839   9.585 -20.596  1.00  0.00      BS   C  
ATOM    354  O5' CYT B  12      10.031   8.279 -19.926  1.00  0.00      BS   O  
ATOM    355  C4' CYT B  12       8.417   9.653 -21.360  1.00  0.00      BS   C  
ATOM    356  O4' CYT B  12       8.277   8.693 -22.373  1.00  0.00      BS   O  
ATOM    357  C3' CYT B  12       7.129   9.350 -20.434  1.00  0.00      BS   C  
ATOM    358  O3' CYT B  12       6.799  10.449 -19.637  1.00  0.00      BS   O  
ATOM    359  C2' CYT B  12       6.139   9.209 -21.524  1.00  0.00      BS   C  
ATOM    360  C1' CYT B  12       6.965   8.322 -22.472  1.00  0.00      BS   C  
ATOM    361  N1  CYT B  12       6.794   6.814 -22.308  1.00  0.00      BS   N  
ATOM    362  C2  CYT B  12       5.566   6.263 -22.668  1.00  0.00      BS   C  
ATOM    363  O2  CYT B  12       4.695   6.956 -23.194  1.00  0.00      BS   O  
ATOM    364  N3  CYT B  12       5.392   4.935 -22.462  1.00  0.00      BS   N  
ATOM    365  C4  CYT B  12       6.321   4.129 -21.805  1.00  0.00      BS   C  
ATOM    366  N4  CYT B  12       6.034   2.874 -21.606  1.00  0.00      BS   N  
ATOM    367  C5  CYT B  12       7.532   4.726 -21.344  1.00  0.00      BS   C  
ATOM    368  C6  CYT B  12       7.764   6.073 -21.628  1.00  0.00      BS   C  
ATOM    369  H5  CYT B  12       8.327   4.162 -20.857  1.00  0.00      BS   H  
ATOM    370  H6  CYT B  12       8.705   6.532 -21.327  1.00  0.00      BS   H  
ATOM    371  H1' CYT B  12       6.699   8.535 -23.529  1.00  0.00      BS   H  
ATOM    372  H2' CYT B  12       5.730  10.187 -21.860  1.00  0.00      BS   H  
ATOM    373  H3' CYT B  12       7.275   8.359 -19.954  1.00  0.00      BS   H  
ATOM    374  H4' CYT B  12       8.311  10.670 -21.795  1.00  0.00      BS   H  
ATOM    375  H41 CYT B  12       5.161   2.496 -21.913  1.00  0.00      BS   H  
ATOM    376  H5' CYT B  12      10.656   9.772 -21.326  1.00  0.00      BS   H  
ATOM    377  H42 CYT B  12       6.625   2.393 -20.958  1.00  0.00      BS   H  
ATOM    378 H2'' CYT B  12       5.324   8.618 -21.056  1.00  0.00      BS   H  
ATOM    379 H5'' CYT B  12       9.898  10.383 -19.826  1.00  0.00      BS   H  
ATOM    380  P   THY B  13       6.367  10.301 -18.149  1.00  0.00      BS   P  
ATOM    381  O1P THY B  13       6.678  11.626 -17.558  1.00  0.00      BS   O  
ATOM    382  O2P THY B  13       7.060   9.153 -17.598  1.00  0.00      BS   O  
ATOM    383  C5' THY B  13       3.912  10.943 -18.903  1.00  0.00      BS   C  
ATOM    384  O5' THY B  13       4.850  10.106 -18.149  1.00  0.00      BS   O  
ATOM    385  C4' THY B  13       2.655  10.204 -19.295  1.00  0.00      BS   C  
ATOM    386  O4' THY B  13       2.989   9.063 -20.145  1.00  0.00      BS   O  
ATOM    387  C3' THY B  13       1.942   9.570 -18.084  1.00  0.00      BS   C  
ATOM    388  O3' THY B  13       1.112  10.488 -17.320  1.00  0.00      BS   O  
ATOM    389  C2' THY B  13       1.057   8.596 -18.805  1.00  0.00      BS   C  
ATOM    390  C1' THY B  13       1.892   8.102 -19.954  1.00  0.00      BS   C  
ATOM    391  N1  THY B  13       2.541   6.752 -19.668  1.00  0.00      BS   N  
ATOM    392  C2  THY B  13       1.810   5.646 -19.786  1.00  0.00      BS   C  
ATOM    393  O2  THY B  13       0.606   5.690 -20.086  1.00  0.00      BS   O  
ATOM    394  N3  THY B  13       2.495   4.412 -19.515  1.00  0.00      BS   N  
ATOM    395  C4  THY B  13       3.841   4.306 -19.161  1.00  0.00      BS   C  
ATOM    396  O4  THY B  13       4.367   3.213 -19.000  1.00  0.00      BS   O  
ATOM    397  C5  THY B  13       4.493   5.616 -18.923  1.00  0.00      BS   C  
ATOM    398  C5M THY B  13       5.754   5.597 -18.181  1.00  0.00      BS   C  
ATOM    399  C6  THY B  13       3.757   6.751 -19.075  1.00  0.00      BS   C  
ATOM    400  H3  THY B  13       1.880   3.615 -19.591  1.00  0.00      BS   H  
ATOM    401  H6  THY B  13       3.941   7.665 -18.510  1.00  0.00      BS   H  
ATOM    402  H1' THY B  13       1.348   8.157 -20.922  1.00  0.00      BS   H  
ATOM    403  H2' THY B  13       0.176   9.169 -19.167  1.00  0.00      BS   H  
ATOM    404  H3' THY B  13       2.751   9.033 -17.544  1.00  0.00      BS   H  
ATOM    405  H4' THY B  13       1.997  10.837 -19.928  1.00  0.00      BS   H  
ATOM    406  H5' THY B  13       4.341  11.529 -19.744  1.00  0.00      BS   H  
ATOM    407  H51 THY B  13       6.302   6.525 -18.453  1.00  0.00      BS   H  
ATOM    408  H52 THY B  13       6.353   4.663 -18.234  1.00  0.00      BS   H  
ATOM    409  H53 THY B  13       5.379   5.636 -17.137  1.00  0.00      BS   H  
ATOM    410 H2'' THY B  13       0.768   7.725 -18.179  1.00  0.00      BS   H  
ATOM    411 H5'' THY B  13       3.512  11.689 -18.182  1.00  0.00      BS   H  
ATOM    412  P   THY B  14       0.837  10.109 -15.837  1.00  0.00      BS   P  
ATOM    413  O1P THY B  14       0.283  11.333 -15.186  1.00  0.00      BS   O  
ATOM    414  O2P THY B  14       2.082   9.546 -15.227  1.00  0.00      BS   O  
ATOM    415  C5' THY B  14      -1.671   9.455 -16.245  1.00  0.00      BS   C  
ATOM    416  O5' THY B  14      -0.333   9.082 -15.866  1.00  0.00      BS   O  
ATOM    417  C4' THY B  14      -2.569   8.291 -16.526  1.00  0.00      BS   C  
ATOM    418  O4' THY B  14      -2.004   7.291 -17.467  1.00  0.00      BS   O  
ATOM    419  C3' THY B  14      -2.922   7.572 -15.260  1.00  0.00      BS   C  
ATOM    420  O3' THY B  14      -3.904   8.192 -14.518  1.00  0.00      BS   O  
ATOM    421  C2' THY B  14      -3.358   6.220 -15.815  1.00  0.00      BS   C  
ATOM    422  C1' THY B  14      -2.279   6.022 -16.989  1.00  0.00      BS   C  
ATOM    423  N1  THY B  14      -1.040   5.219 -16.635  1.00  0.00      BS   N  
ATOM    424  C2  THY B  14      -1.172   3.877 -16.645  1.00  0.00      BS   C  
ATOM    425  O2  THY B  14      -2.231   3.298 -16.898  1.00  0.00      BS   O  
ATOM    426  N3  THY B  14       0.007   3.194 -16.323  1.00  0.00      BS   N  
ATOM    427  C4  THY B  14       1.182   3.733 -16.001  1.00  0.00      BS   C  
ATOM    428  O4  THY B  14       2.098   2.947 -15.825  1.00  0.00      BS   O  
ATOM    429  C5  THY B  14       1.202   5.175 -15.894  1.00  0.00      BS   C  
ATOM    430  C5M THY B  14       2.521   5.804 -15.476  1.00  0.00      BS   C  
ATOM    431  C6  THY B  14       0.061   5.853 -16.146  1.00  0.00      BS   C  
ATOM    432  H3  THY B  14      -0.015   2.185 -16.356  1.00  0.00      BS   H  
ATOM    433  H6  THY B  14       0.002   6.930 -16.303  1.00  0.00      BS   H  
ATOM    434  H1' THY B  14      -2.760   5.574 -17.885  1.00  0.00      BS   H  
ATOM    435  H2' THY B  14      -4.398   6.269 -16.205  1.00  0.00      BS   H  
ATOM    436  H3' THY B  14      -1.913   7.559 -14.793  1.00  0.00      BS   H  
ATOM    437  H4' THY B  14      -3.475   8.603 -17.089  1.00  0.00      BS   H  
ATOM    438  H5' THY B  14      -1.734  10.155 -17.106  1.00  0.00      BS   H  
ATOM    439  H51 THY B  14       2.275   6.884 -15.389  1.00  0.00      BS   H  
ATOM    440  H52 THY B  14       3.360   5.662 -16.190  1.00  0.00      BS   H  
ATOM    441  H53 THY B  14       2.920   5.436 -14.507  1.00  0.00      BS   H  
ATOM    442 H2'' THY B  14      -3.185   5.446 -15.037  1.00  0.00      BS   H  
ATOM    443 H5'' THY B  14      -2.220   9.922 -15.400  1.00  0.00      BS   H  
ATOM    444  P   ADE B  15      -4.250   7.753 -13.040  1.00  0.00      BS   P  
ATOM    445  O1P ADE B  15      -5.289   8.706 -12.574  1.00  0.00      BS   O  
ATOM    446  O2P ADE B  15      -2.967   7.548 -12.285  1.00  0.00      BS   O  
ATOM    447  C5' ADE B  15      -6.250   6.048 -13.609  1.00  0.00      BS   C  
ATOM    448  O5' ADE B  15      -4.907   6.366 -13.163  1.00  0.00      BS   O  
ATOM    449  C4' ADE B  15      -6.484   4.497 -13.526  1.00  0.00      BS   C  
ATOM    450  O4' ADE B  15      -5.594   3.825 -14.454  1.00  0.00      BS   O  
ATOM    451  C3' ADE B  15      -6.159   3.793 -12.171  1.00  0.00      BS   C  
ATOM    452  O3' ADE B  15      -7.234   3.925 -11.261  1.00  0.00      BS   O  
ATOM    453  C2' ADE B  15      -6.070   2.388 -12.678  1.00  0.00      BS   C  
ATOM    454  C1' ADE B  15      -5.249   2.508 -13.945  1.00  0.00      BS   C  
ATOM    455  N1  ADE B  15      -1.165  -0.645 -13.569  1.00  0.00      BS   N  
ATOM    456  C2  ADE B  15      -2.553  -0.937 -13.612  1.00  0.00      BS   C  
ATOM    457  N3  ADE B  15      -3.544  -0.098 -13.836  1.00  0.00      BS   N  
ATOM    458  C4  ADE B  15      -3.077   1.182 -13.821  1.00  0.00      BS   C  
ATOM    459  C5  ADE B  15      -1.774   1.583 -13.647  1.00  0.00      BS   C  
ATOM    460  C6  ADE B  15      -0.762   0.636 -13.562  1.00  0.00      BS   C  
ATOM    461  N6  ADE B  15       0.559   0.928 -13.637  1.00  0.00      BS   N  
ATOM    462  N7  ADE B  15      -1.704   2.973 -13.477  1.00  0.00      BS   N  
ATOM    463  C8  ADE B  15      -2.929   3.366 -13.535  1.00  0.00      BS   C  
ATOM    464  N9  ADE B  15      -3.835   2.357 -13.791  1.00  0.00      BS   N  
ATOM    465  H2  ADE B  15      -2.676  -2.019 -13.634  1.00  0.00      BS   H  
ATOM    466  H8  ADE B  15      -3.185   4.426 -13.560  1.00  0.00      BS   H  
ATOM    467  H1' ADE B  15      -5.588   1.779 -14.713  1.00  0.00      BS   H  
ATOM    468  H2' ADE B  15      -7.065   1.961 -12.927  1.00  0.00      BS   H  
ATOM    469  H3' ADE B  15      -5.208   4.232 -11.800  1.00  0.00      BS   H  
ATOM    470  H4' ADE B  15      -7.542   4.212 -13.708  1.00  0.00      BS   H  
ATOM    471  H5' ADE B  15      -6.413   6.366 -14.661  1.00  0.00      BS   H  
ATOM    472  H61 ADE B  15       1.188   0.174 -13.450  1.00  0.00      BS   H  
ATOM    473  H62 ADE B  15       0.883   1.867 -13.528  1.00  0.00      BS   H  
ATOM    474 H2'' ADE B  15      -5.553   1.729 -11.948  1.00  0.00      BS   H  
ATOM    475 H5'' ADE B  15      -7.027   6.524 -12.973  1.00  0.00      BS   H  
ATOM    476  P   CYT B  16      -6.848   4.174  -9.705  1.00  0.00      BS   P  
ATOM    477  O1P CYT B  16      -8.024   4.499  -8.900  1.00  0.00      BS   O  
ATOM    478  O2P CYT B  16      -5.807   5.190  -9.776  1.00  0.00      BS   O  
ATOM    479  C5' CYT B  16      -7.186   1.622  -9.281  1.00  0.00      BS   C  
ATOM    480  O5' CYT B  16      -6.245   2.775  -9.270  1.00  0.00      BS   O  
ATOM    481  C4' CYT B  16      -6.440   0.313  -8.968  1.00  0.00      BS   C  
ATOM    482  O4' CYT B  16      -5.423   0.077 -10.066  1.00  0.00      BS   O  
ATOM    483  C3' CYT B  16      -5.596   0.410  -7.684  1.00  0.00      BS   C  
ATOM    484  O3' CYT B  16      -6.385   0.032  -6.573  1.00  0.00      BS   O  
ATOM    485  C2' CYT B  16      -4.648  -0.764  -7.959  1.00  0.00      BS   C  
ATOM    486  C1' CYT B  16      -4.312  -0.626  -9.478  1.00  0.00      BS   C  
ATOM    487  N1  CYT B  16      -2.966  -0.026  -9.714  1.00  0.00      BS   N  
ATOM    488  C2  CYT B  16      -1.845  -0.868  -9.562  1.00  0.00      BS   C  
ATOM    489  O2  CYT B  16      -1.938  -2.017  -9.140  1.00  0.00      BS   O  
ATOM    490  N3  CYT B  16      -0.609  -0.270  -9.750  1.00  0.00      BS   N  
ATOM    491  C4  CYT B  16      -0.564   0.999 -10.144  1.00  0.00      BS   C  
ATOM    492  N4  CYT B  16       0.558   1.578 -10.561  1.00  0.00      BS   N  
ATOM    493  C5  CYT B  16      -1.688   1.834 -10.239  1.00  0.00      BS   C  
ATOM    494  C6  CYT B  16      -2.934   1.294  -9.957  1.00  0.00      BS   C  
ATOM    495  H5  CYT B  16      -1.690   2.863 -10.598  1.00  0.00      BS   H  
ATOM    496  H6  CYT B  16      -3.913   1.764 -10.043  1.00  0.00      BS   H  
ATOM    497  H1' CYT B  16      -4.255  -1.640  -9.928  1.00  0.00      BS   H  
ATOM    498  H2' CYT B  16      -5.170  -1.743  -7.903  1.00  0.00      BS   H  
ATOM    499  H3' CYT B  16      -5.035   1.364  -7.583  1.00  0.00      BS   H  
ATOM    500  H4' CYT B  16      -7.109  -0.574  -8.973  1.00  0.00      BS   H  
ATOM    501  H41 CYT B  16       1.397   1.068 -10.368  1.00  0.00      BS   H  
ATOM    502  H5' CYT B  16      -7.714   1.497 -10.250  1.00  0.00      BS   H  
ATOM    503  H42 CYT B  16       0.714   2.556 -10.698  1.00  0.00      BS   H  
ATOM    504 H2'' CYT B  16      -3.719  -0.771  -7.350  1.00  0.00      BS   H  
ATOM    505 H5'' CYT B  16      -7.933   1.663  -8.459  1.00  0.00      BS   H  
ATOM    506  P   ADE B  17      -5.898   0.379  -5.088  1.00  0.00      BS   P  
ATOM    507  O1P ADE B  17      -7.042   0.060  -4.136  1.00  0.00      BS   O  
ATOM    508  O2P ADE B  17      -5.396   1.764  -4.943  1.00  0.00      BS   O  
ATOM    509  C5' ADE B  17      -5.129  -2.114  -5.114  1.00  0.00      BS   C  
ATOM    510  O5' ADE B  17      -4.738  -0.727  -4.952  1.00  0.00      BS   O  
ATOM    511  C4' ADE B  17      -3.923  -3.003  -4.762  1.00  0.00      BS   C  
ATOM    512  O4' ADE B  17      -2.938  -2.951  -5.816  1.00  0.00      BS   O  
ATOM    513  C3' ADE B  17      -3.096  -2.427  -3.582  1.00  0.00      BS   C  
ATOM    514  O3' ADE B  17      -3.693  -2.912  -2.315  1.00  0.00      BS   O  
ATOM    515  C2' ADE B  17      -1.706  -3.069  -3.834  1.00  0.00      BS   C  
ATOM    516  C1' ADE B  17      -1.616  -3.002  -5.340  1.00  0.00      BS   C  
ATOM    517  N1  ADE B  17       2.931  -1.228  -6.837  1.00  0.00      BS   N  
ATOM    518  C2  ADE B  17       2.520  -2.406  -6.254  1.00  0.00      BS   C  
ATOM    519  N3  ADE B  17       1.325  -2.845  -5.980  1.00  0.00      BS   N  
ATOM    520  C4  ADE B  17       0.429  -1.831  -6.176  1.00  0.00      BS   C  
ATOM    521  C5  ADE B  17       0.687  -0.519  -6.583  1.00  0.00      BS   C  
ATOM    522  C6  ADE B  17       2.034  -0.232  -6.909  1.00  0.00      BS   C  
ATOM    523  N6  ADE B  17       2.483   0.963  -7.458  1.00  0.00      BS   N  
ATOM    524  N7  ADE B  17      -0.523   0.260  -6.519  1.00  0.00      BS   N  
ATOM    525  C8  ADE B  17      -1.407  -0.597  -6.050  1.00  0.00      BS   C  
ATOM    526  N9  ADE B  17      -0.899  -1.873  -5.868  1.00  0.00      BS   N  
ATOM    527  H2  ADE B  17       3.302  -3.161  -6.173  1.00  0.00      BS   H  
ATOM    528  H8  ADE B  17      -2.428  -0.298  -5.815  1.00  0.00      BS   H  
ATOM    529  H1' ADE B  17      -1.221  -3.967  -5.723  1.00  0.00      BS   H  
ATOM    530  H2' ADE B  17      -1.865  -4.094  -3.436  1.00  0.00      BS   H  
ATOM    531  H3' ADE B  17      -3.015  -1.325  -3.695  1.00  0.00      BS   H  
ATOM    532  H4' ADE B  17      -4.150  -4.080  -4.604  1.00  0.00      BS   H  
ATOM    533  H5' ADE B  17      -5.585  -2.389  -6.089  1.00  0.00      BS   H  
ATOM    534  H61 ADE B  17       3.307   0.938  -8.024  1.00  0.00      BS   H  
ATOM    535  H62 ADE B  17       1.881   1.753  -7.573  1.00  0.00      BS   H  
ATOM    536 H2'' ADE B  17      -1.024  -2.332  -3.358  1.00  0.00      BS   H  
ATOM    537 H5'' ADE B  17      -5.916  -2.321  -4.358  1.00  0.00      BS   H  
ATOM    538  P   ADE B  18      -3.281  -2.232  -0.975  1.00  0.00      BS   P  
ATOM    539  O1P ADE B  18      -4.135  -2.776   0.121  1.00  0.00      BS   O  
ATOM    540  O2P ADE B  18      -3.461  -0.753  -1.085  1.00  0.00      BS   O  
ATOM    541  C5' ADE B  18      -1.301  -3.882  -0.376  1.00  0.00      BS   C  
ATOM    542  O5' ADE B  18      -1.763  -2.524  -0.663  1.00  0.00      BS   O  
ATOM    543  C4' ADE B  18       0.263  -4.054  -0.456  1.00  0.00      BS   C  
ATOM    544  O4' ADE B  18       0.701  -3.881  -1.771  1.00  0.00      BS   O  
ATOM    545  C3' ADE B  18       1.082  -3.120   0.377  1.00  0.00      BS   C  
ATOM    546  O3' ADE B  18       1.065  -3.510   1.718  1.00  0.00      BS   O  
ATOM    547  C2' ADE B  18       2.430  -3.316  -0.208  1.00  0.00      BS   C  
ATOM    548  C1' ADE B  18       2.006  -3.284  -1.675  1.00  0.00      BS   C  
ATOM    549  N1  ADE B  18       4.932   0.029  -4.253  1.00  0.00      BS   N  
ATOM    550  C2  ADE B  18       5.188  -1.092  -3.548  1.00  0.00      BS   C  
ATOM    551  N3  ADE B  18       4.333  -1.933  -2.936  1.00  0.00      BS   N  
ATOM    552  C4  ADE B  18       3.112  -1.358  -2.917  1.00  0.00      BS   C  
ATOM    553  C5  ADE B  18       2.686  -0.186  -3.445  1.00  0.00      BS   C  
ATOM    554  C6  ADE B  18       3.689   0.600  -4.120  1.00  0.00      BS   C  
ATOM    555  N6  ADE B  18       3.524   1.766  -4.800  1.00  0.00      BS   N  
ATOM    556  N7  ADE B  18       1.393   0.066  -3.144  1.00  0.00      BS   N  
ATOM    557  C8  ADE B  18       0.992  -0.999  -2.466  1.00  0.00      BS   C  
ATOM    558  N9  ADE B  18       2.012  -1.910  -2.359  1.00  0.00      BS   N  
ATOM    559  H2  ADE B  18       6.182  -1.539  -3.571  1.00  0.00      BS   H  
ATOM    560  H8  ADE B  18      -0.022  -1.235  -2.143  1.00  0.00      BS   H  
ATOM    561  H1' ADE B  18       2.691  -3.935  -2.259  1.00  0.00      BS   H  
ATOM    562  H2' ADE B  18       2.839  -4.302   0.099  1.00  0.00      BS   H  
ATOM    563  H3' ADE B  18       0.574  -2.133   0.328  1.00  0.00      BS   H  
ATOM    564  H4' ADE B  18       0.526  -5.108  -0.227  1.00  0.00      BS   H  
ATOM    565  H5' ADE B  18      -1.838  -4.640  -0.986  1.00  0.00      BS   H  
ATOM    566  H61 ADE B  18       4.308   1.983  -5.382  1.00  0.00      BS   H  
ATOM    567  H62 ADE B  18       2.649   2.222  -4.966  1.00  0.00      BS   H  
ATOM    568 H2'' ADE B  18       3.115  -2.465  -0.001  1.00  0.00      BS   H  
ATOM    569 H5'' ADE B  18      -1.565  -4.124   0.676  1.00  0.00      BS   H  
ATOM    570  P   CYT B  19       1.552  -2.713   3.005  1.00  0.00      BS   P  
ATOM    571  O1P CYT B  19       1.640  -3.612   4.142  1.00  0.00      BS   O  
ATOM    572  O2P CYT B  19       0.697  -1.534   3.267  1.00  0.00      BS   O  
ATOM    573  C5' CYT B  19       4.175  -3.109   2.890  1.00  0.00      BS   C  
ATOM    574  O5' CYT B  19       3.009  -2.243   2.738  1.00  0.00      BS   O  
ATOM    575  C4' CYT B  19       5.550  -2.572   2.362  1.00  0.00      BS   C  
ATOM    576  O4' CYT B  19       5.331  -2.303   0.903  1.00  0.00      BS   O  
ATOM    577  C3' CYT B  19       6.103  -1.291   2.915  1.00  0.00      BS   C  
ATOM    578  O3' CYT B  19       6.798  -1.458   4.149  1.00  0.00      BS   O  
ATOM    579  C2' CYT B  19       6.999  -1.028   1.800  1.00  0.00      BS   C  
ATOM    580  C1' CYT B  19       6.169  -1.261   0.549  1.00  0.00      BS   C  
ATOM    581  N1  CYT B  19       5.530  -0.089  -0.052  1.00  0.00      BS   N  
ATOM    582  C2  CYT B  19       6.290   0.841  -0.736  1.00  0.00      BS   C  
ATOM    583  O2  CYT B  19       7.505   0.589  -0.813  1.00  0.00      BS   O  
ATOM    584  N3  CYT B  19       5.719   1.918  -1.284  1.00  0.00      BS   N  
ATOM    585  C4  CYT B  19       4.392   2.133  -1.232  1.00  0.00      BS   C  
ATOM    586  N4  CYT B  19       3.782   3.152  -1.791  1.00  0.00      BS   N  
ATOM    587  C5  CYT B  19       3.588   1.230  -0.470  1.00  0.00      BS   C  
ATOM    588  C6  CYT B  19       4.144   0.125   0.059  1.00  0.00      BS   C  
ATOM    589  H5  CYT B  19       2.519   1.390  -0.333  1.00  0.00      BS   H  
ATOM    590  H6  CYT B  19       3.646  -0.580   0.724  1.00  0.00      BS   H  
ATOM    591  H1' CYT B  19       6.828  -1.653  -0.256  1.00  0.00      BS   H  
ATOM    592  H2' CYT B  19       7.897  -1.681   1.846  1.00  0.00      BS   H  
ATOM    593  H3' CYT B  19       5.238  -0.602   3.019  1.00  0.00      BS   H  
ATOM    594  H4' CYT B  19       6.304  -3.372   2.523  1.00  0.00      BS   H  
ATOM    595  H41 CYT B  19       4.438   3.561  -2.426  1.00  0.00      BS   H  
ATOM    596  H5' CYT B  19       4.012  -4.127   2.476  1.00  0.00      BS   H  
ATOM    597  H42 CYT B  19       2.804   3.356  -1.747  1.00  0.00      BS   H  
ATOM    598 H2'' CYT B  19       7.517  -0.045   1.796  1.00  0.00      BS   H  
ATOM    599 H5'' CYT B  19       4.307  -3.275   3.981  1.00  0.00      BS   H  
ATOM    600  P   ADE B  20       7.553  -0.337   4.925  1.00  0.00      BS   P  
ATOM    601  O1P ADE B  20       9.059  -0.608   4.951  1.00  0.00      BS   O  
ATOM    602  O2P ADE B  20       6.848  -0.197   6.242  1.00  0.00      BS   O  
ATOM    603  C5' ADE B  20       8.294   1.814   3.588  1.00  0.00      BS   C  
ATOM    604  O5' ADE B  20       7.241   1.008   4.090  1.00  0.00      BS   O  
ATOM    605  C4' ADE B  20       7.834   3.115   2.890  1.00  0.00      BS   C  
ATOM    606  O4' ADE B  20       6.784   2.977   1.858  1.00  0.00      BS   O  
ATOM    607  C3' ADE B  20       7.094   4.035   3.876  1.00  0.00      BS   C  
ATOM    608  O3' ADE B  20       8.013   4.661   4.740  1.00  0.00      BS   O  
ATOM    609  C2' ADE B  20       6.424   4.971   2.980  1.00  0.00      BS   C  
ATOM    610  C1' ADE B  20       5.934   4.121   1.826  1.00  0.00      BS   C  
ATOM    611  N1  ADE B  20       1.114   5.067   0.629  1.00  0.00      BS   N  
ATOM    612  C2  ADE B  20       2.270   5.453   0.146  1.00  0.00      BS   C  
ATOM    613  N3  ADE B  20       3.512   5.260   0.662  1.00  0.00      BS   N  
ATOM    614  C4  ADE B  20       3.509   4.237   1.535  1.00  0.00      BS   C  
ATOM    615  C5  ADE B  20       2.433   3.541   1.962  1.00  0.00      BS   C  
ATOM    616  C6  ADE B  20       1.173   4.109   1.615  1.00  0.00      BS   C  
ATOM    617  N6  ADE B  20       0.024   3.726   2.202  1.00  0.00      BS   N  
ATOM    618  N7  ADE B  20       2.824   2.487   2.828  1.00  0.00      BS   N  
ATOM    619  C8  ADE B  20       4.144   2.632   2.887  1.00  0.00      BS   C  
ATOM    620  N9  ADE B  20       4.591   3.632   2.044  1.00  0.00      BS   N  
ATOM    621  H2  ADE B  20       2.172   6.262  -0.577  1.00  0.00      BS   H  
ATOM    622  H8  ADE B  20       4.750   1.954   3.487  1.00  0.00      BS   H  
ATOM    623  H1' ADE B  20       6.083   4.557   0.815  1.00  0.00      BS   H  
ATOM    624  H2' ADE B  20       7.181   5.686   2.592  1.00  0.00      BS   H  
ATOM    625  H3' ADE B  20       6.373   3.488   4.520  1.00  0.00      BS   H  
ATOM    626  H4' ADE B  20       8.664   3.688   2.426  1.00  0.00      BS   H  
ATOM    627  H5' ADE B  20       8.844   1.339   2.748  1.00  0.00      BS   H  
ATOM    628  H61 ADE B  20      -0.857   3.817   1.739  1.00  0.00      BS   H  
ATOM    629  H62 ADE B  20      -0.117   3.783   3.191  1.00  0.00      BS   H  
ATOM    630  H3T ADE B  20       7.554   5.292   5.299  1.00  0.00      BS   H  
ATOM    631 H2'' ADE B  20       5.599   5.485   3.518  1.00  0.00      BS   H  
ATOM    632 H5'' ADE B  20       9.060   2.077   4.348  1.00  0.00      BS   H  
TER   
ATOM    633  C5' URA R   1       6.349  10.296  -3.951  1.00  0.00      R    C  
ATOM    634  O5' URA R   1       6.190   9.198  -3.056  1.00  0.00      R    O  
ATOM    635  C4' URA R   1       7.500  11.296  -3.634  1.00  0.00      R    C  
ATOM    636  O4' URA R   1       7.734  11.424  -2.235  1.00  0.00      R    O  
ATOM    637  C3' URA R   1       8.899  11.092  -4.245  1.00  0.00      R    C  
ATOM    638  O3' URA R   1       8.800  11.351  -5.750  1.00  0.00      R    O  
ATOM    639  C2' URA R   1       9.689  12.064  -3.425  1.00  0.00      R    C  
ATOM    640  O2' URA R   1       9.557  13.462  -3.861  1.00  0.00      R    O  
ATOM    641  C1' URA R   1       8.987  12.003  -2.054  1.00  0.00      R    C  
ATOM    642  N1  URA R   1       9.762  11.374  -0.938  1.00  0.00      R    N  
ATOM    643  C2  URA R   1       9.911  11.942   0.338  1.00  0.00      R    C  
ATOM    644  O2  URA R   1       9.211  12.955   0.706  1.00  0.00      R    O  
ATOM    645  N3  URA R   1      10.770  11.276   1.230  1.00  0.00      R    N  
ATOM    646  C4  URA R   1      11.504  10.157   0.918  1.00  0.00      R    C  
ATOM    647  O4  URA R   1      12.277   9.698   1.776  1.00  0.00      R    O  
ATOM    648  C5  URA R   1      11.344   9.656  -0.448  1.00  0.00      R    C  
ATOM    649  C6  URA R   1      10.575  10.298  -1.260  1.00  0.00      R    C  
ATOM    650  H3  URA R   1      10.779  11.548   2.202  1.00  0.00      R    H  
ATOM    651  H5  URA R   1      11.854   8.798  -0.886  1.00  0.00      R    H  
ATOM    652  H6  URA R   1      10.327   9.918  -2.251  1.00  0.00      R    H  
ATOM    653  H1' URA R   1       8.680  13.023  -1.740  1.00  0.00      R    H  
ATOM    654  H2' URA R   1       9.894  13.598  -4.750  1.00  0.00      R    H  
ATOM    655  H3' URA R   1       9.068  10.019  -4.011  1.00  0.00      R    H  
ATOM    656  H4' URA R   1       7.166  12.254  -4.087  1.00  0.00      R    H  
ATOM    657  H5' URA R   1       5.360  10.797  -3.877  1.00  0.00      R    H  
ATOM    658  H5T URA R   1       6.736   8.480  -3.384  1.00  0.00      R    H  
ATOM    659 H2'' URA R   1      10.764  11.838  -3.257  1.00  0.00      R    H  
ATOM    660 H5'' URA R   1       6.620   9.913  -4.958  1.00  0.00      R    H  
ATOM    661  P   GUA R   2      10.154  11.375  -6.616  1.00  0.00      R    P  
ATOM    662  O1P GUA R   2      11.035  12.403  -5.984  1.00  0.00      R    O  
ATOM    663  O2P GUA R   2       9.767  11.488  -8.050  1.00  0.00      R    O  
ATOM    664  C5' GUA R   2      12.019   9.747  -5.771  1.00  0.00      R    C  
ATOM    665  O5' GUA R   2      10.739   9.950  -6.406  1.00  0.00      R    O  
ATOM    666  C4' GUA R   2      12.231   8.482  -5.029  1.00  0.00      R    C  
ATOM    667  O4' GUA R   2      11.425   8.469  -3.853  1.00  0.00      R    O  
ATOM    668  C3' GUA R   2      12.184   7.072  -5.712  1.00  0.00      R    C  
ATOM    669  O3' GUA R   2      13.324   6.839  -6.584  1.00  0.00      R    O  
ATOM    670  C2' GUA R   2      12.146   6.279  -4.478  1.00  0.00      R    C  
ATOM    671  O2' GUA R   2      13.431   6.035  -3.772  1.00  0.00      R    O  
ATOM    672  C1' GUA R   2      11.291   7.141  -3.561  1.00  0.00      R    C  
ATOM    673  N1  GUA R   2       7.716   3.936  -2.038  1.00  0.00      R    N  
ATOM    674  C2  GUA R   2       9.026   3.998  -1.743  1.00  0.00      R    C  
ATOM    675  N2  GUA R   2       9.426   3.008  -0.986  1.00  0.00      R    N  
ATOM    676  N3  GUA R   2       9.833   4.992  -2.115  1.00  0.00      R    N  
ATOM    677  C4  GUA R   2       9.257   5.876  -3.021  1.00  0.00      R    C  
ATOM    678  C5  GUA R   2       7.971   5.816  -3.498  1.00  0.00      R    C  
ATOM    679  C6  GUA R   2       7.080   4.820  -2.973  1.00  0.00      R    C  
ATOM    680  O6  GUA R   2       5.880   4.651  -3.285  1.00  0.00      R    O  
ATOM    681  N7  GUA R   2       7.717   6.810  -4.440  1.00  0.00      R    N  
ATOM    682  C8  GUA R   2       8.914   7.360  -4.640  1.00  0.00      R    C  
ATOM    683  N9  GUA R   2       9.871   6.831  -3.754  1.00  0.00      R    N  
ATOM    684  H1  GUA R   2       7.146   3.274  -1.532  1.00  0.00      R    H  
ATOM    685  H8  GUA R   2       9.079   8.178  -5.341  1.00  0.00      R    H  
ATOM    686  H1' GUA R   2      11.559   6.972  -2.497  1.00  0.00      R    H  
ATOM    687  H2' GUA R   2      13.316   5.523  -2.969  1.00  0.00      R    H  
ATOM    688  H21 GUA R   2       8.840   2.223  -0.782  1.00  0.00      R    H  
ATOM    689  H3' GUA R   2      11.214   7.023  -6.251  1.00  0.00      R    H  
ATOM    690  H22 GUA R   2      10.404   2.949  -0.788  1.00  0.00      R    H  
ATOM    691  H4' GUA R   2      13.233   8.539  -4.553  1.00  0.00      R    H  
ATOM    692  H5' GUA R   2      12.233  10.589  -5.077  1.00  0.00      R    H  
ATOM    693 H2'' GUA R   2      11.658   5.290  -4.615  1.00  0.00      R    H  
ATOM    694 H5'' GUA R   2      12.781   9.740  -6.580  1.00  0.00      R    H  
ATOM    695  P   URA R   3      13.144   5.690  -7.752  1.00  0.00      R    P  
ATOM    696  O1P URA R   3      14.433   5.453  -8.362  1.00  0.00      R    O  
ATOM    697  O2P URA R   3      12.031   6.112  -8.650  1.00  0.00      R    O  
ATOM    698  C5' URA R   3      13.666   3.623  -6.204  1.00  0.00      R    C  
ATOM    699  O5' URA R   3      12.762   4.457  -6.927  1.00  0.00      R    O  
ATOM    700  C4' URA R   3      12.865   2.480  -5.719  1.00  0.00      R    C  
ATOM    701  O4' URA R   3      11.734   2.843  -4.870  1.00  0.00      R    O  
ATOM    702  C3' URA R   3      12.163   1.639  -6.745  1.00  0.00      R    C  
ATOM    703  O3' URA R   3      13.111   0.863  -7.474  1.00  0.00      R    O  
ATOM    704  C2' URA R   3      11.150   0.796  -5.860  1.00  0.00      R    C  
ATOM    705  O2' URA R   3      11.679  -0.407  -5.258  1.00  0.00      R    O  
ATOM    706  C1' URA R   3      10.749   1.847  -4.848  1.00  0.00      R    C  
ATOM    707  N1  URA R   3       9.389   2.303  -5.028  1.00  0.00      R    N  
ATOM    708  C2  URA R   3       8.358   1.478  -4.693  1.00  0.00      R    C  
ATOM    709  O2  URA R   3       8.511   0.370  -4.217  1.00  0.00      R    O  
ATOM    710  N3  URA R   3       7.119   1.959  -4.939  1.00  0.00      R    N  
ATOM    711  C4  URA R   3       6.816   2.944  -5.842  1.00  0.00      R    C  
ATOM    712  O4  URA R   3       5.686   3.080  -6.237  1.00  0.00      R    O  
ATOM    713  C5  URA R   3       7.927   3.727  -6.244  1.00  0.00      R    C  
ATOM    714  C6  URA R   3       9.143   3.415  -5.827  1.00  0.00      R    C  
ATOM    715  H3  URA R   3       6.295   1.429  -4.691  1.00  0.00      R    H  
ATOM    716  H5  URA R   3       7.691   4.544  -6.926  1.00  0.00      R    H  
ATOM    717  H6  URA R   3      10.006   4.077  -5.906  1.00  0.00      R    H  
ATOM    718  H1' URA R   3      10.748   1.455  -3.808  1.00  0.00      R    H  
ATOM    719  H2' URA R   3      11.224  -1.127  -5.700  1.00  0.00      R    H  
ATOM    720  H3' URA R   3      11.573   2.337  -7.376  1.00  0.00      R    H  
ATOM    721  H4' URA R   3      13.534   1.772  -5.184  1.00  0.00      R    H  
ATOM    722  H5' URA R   3      14.184   4.083  -5.336  1.00  0.00      R    H  
ATOM    723 H2'' URA R   3      10.268   0.595  -6.506  1.00  0.00      R    H  
ATOM    724 H5'' URA R   3      14.470   3.191  -6.838  1.00  0.00      R    H  
ATOM    725  P   URA R   4      12.562   0.020  -8.643  1.00  0.00      R    P  
ATOM    726  O1P URA R   4      13.781  -0.483  -9.343  1.00  0.00      R    O  
ATOM    727  O2P URA R   4      11.724   0.896  -9.456  1.00  0.00      R    O  
ATOM    728  C5' URA R   4      12.124  -2.483  -7.852  1.00  0.00      R    C  
ATOM    729  O5' URA R   4      11.671  -1.185  -8.110  1.00  0.00      R    O  
ATOM    730  C4' URA R   4      10.880  -3.317  -7.416  1.00  0.00      R    C  
ATOM    731  O4' URA R   4       9.951  -2.564  -6.464  1.00  0.00      R    O  
ATOM    732  C3' URA R   4       9.912  -3.639  -8.605  1.00  0.00      R    C  
ATOM    733  O3' URA R   4      10.594  -4.622  -9.412  1.00  0.00      R    O  
ATOM    734  C2' URA R   4       8.727  -4.063  -7.820  1.00  0.00      R    C  
ATOM    735  O2' URA R   4       8.878  -5.267  -7.094  1.00  0.00      R    O  
ATOM    736  C1' URA R   4       8.608  -2.997  -6.736  1.00  0.00      R    C  
ATOM    737  N1  URA R   4       7.777  -1.793  -7.185  1.00  0.00      R    N  
ATOM    738  C2  URA R   4       6.416  -1.896  -7.008  1.00  0.00      R    C  
ATOM    739  O2  URA R   4       5.997  -2.897  -6.514  1.00  0.00      R    O  
ATOM    740  N3  URA R   4       5.683  -0.827  -7.482  1.00  0.00      R    N  
ATOM    741  C4  URA R   4       6.135   0.151  -8.315  1.00  0.00      R    C  
ATOM    742  O4  URA R   4       5.391   1.062  -8.738  1.00  0.00      R    O  
ATOM    743  C5  URA R   4       7.552   0.172  -8.512  1.00  0.00      R    C  
ATOM    744  C6  URA R   4       8.307  -0.830  -8.019  1.00  0.00      R    C  
ATOM    745  H3  URA R   4       4.728  -0.953  -7.178  1.00  0.00      R    H  
ATOM    746  H5  URA R   4       7.827   0.891  -9.283  1.00  0.00      R    H  
ATOM    747  H6  URA R   4       9.361  -0.908  -8.287  1.00  0.00      R    H  
ATOM    748  H1' URA R   4       8.180  -3.373  -5.783  1.00  0.00      R    H  
ATOM    749  H2' URA R   4       8.017  -5.499  -6.739  1.00  0.00      R    H  
ATOM    750  H3' URA R   4       9.777  -2.697  -9.179  1.00  0.00      R    H  
ATOM    751  H4' URA R   4      11.035  -4.330  -6.985  1.00  0.00      R    H  
ATOM    752  H5' URA R   4      12.900  -2.386  -7.063  1.00  0.00      R    H  
ATOM    753 H2'' URA R   4       7.845  -4.081  -8.496  1.00  0.00      R    H  
ATOM    754 H5'' URA R   4      12.555  -2.924  -8.777  1.00  0.00      R    H  
ATOM    755  P   GUA R   5      10.037  -4.978 -10.819  1.00  0.00      R    P  
ATOM    756  O1P GUA R   5      10.816  -6.145 -11.301  1.00  0.00      R    O  
ATOM    757  O2P GUA R   5       9.967  -3.755 -11.676  1.00  0.00      R    O  
ATOM    758  C5' GUA R   5       8.241  -6.792 -10.455  1.00  0.00      R    C  
ATOM    759  O5' GUA R   5       8.561  -5.422 -10.564  1.00  0.00      R    O  
ATOM    760  C4' GUA R   5       6.812  -7.136  -9.838  1.00  0.00      R    C  
ATOM    761  O4' GUA R   5       6.396  -6.178  -8.888  1.00  0.00      R    O  
ATOM    762  C3' GUA R   5       5.790  -7.057 -10.974  1.00  0.00      R    C  
ATOM    763  O3' GUA R   5       5.893  -8.325 -11.741  1.00  0.00      R    O  
ATOM    764  C2' GUA R   5       4.533  -6.910 -10.178  1.00  0.00      R    C  
ATOM    765  O2' GUA R   5       4.154  -8.096  -9.448  1.00  0.00      R    O  
ATOM    766  C1' GUA R   5       5.012  -5.909  -9.081  1.00  0.00      R    C  
ATOM    767  N1  GUA R   5       1.453  -2.285  -9.688  1.00  0.00      R    N  
ATOM    768  C2  GUA R   5       1.309  -3.535  -9.189  1.00  0.00      R    C  
ATOM    769  N2  GUA R   5       0.084  -3.949  -9.102  1.00  0.00      R    N  
ATOM    770  N3  GUA R   5       2.362  -4.354  -9.017  1.00  0.00      R    N  
ATOM    771  C4  GUA R   5       3.536  -3.772  -9.410  1.00  0.00      R    C  
ATOM    772  C5  GUA R   5       3.774  -2.568  -9.860  1.00  0.00      R    C  
ATOM    773  C6  GUA R   5       2.710  -1.641  -9.968  1.00  0.00      R    C  
ATOM    774  O6  GUA R   5       2.902  -0.425 -10.281  1.00  0.00      R    O  
ATOM    775  N7  GUA R   5       5.075  -2.442 -10.306  1.00  0.00      R    N  
ATOM    776  C8  GUA R   5       5.586  -3.643 -10.081  1.00  0.00      R    C  
ATOM    777  N9  GUA R   5       4.715  -4.498  -9.499  1.00  0.00      R    N  
ATOM    778  H1  GUA R   5       0.624  -1.712  -9.624  1.00  0.00      R    H  
ATOM    779  H8  GUA R   5       6.611  -3.905 -10.342  1.00  0.00      R    H  
ATOM    780  H1' GUA R   5       4.566  -6.302  -8.142  1.00  0.00      R    H  
ATOM    781  H2' GUA R   5       3.327  -7.838  -9.035  1.00  0.00      R    H  
ATOM    782  H21 GUA R   5      -0.657  -3.298  -9.269  1.00  0.00      R    H  
ATOM    783  H3' GUA R   5       6.082  -6.140 -11.530  1.00  0.00      R    H  
ATOM    784  H22 GUA R   5      -0.047  -4.801  -8.595  1.00  0.00      R    H  
ATOM    785  H4' GUA R   5       6.733  -8.125  -9.339  1.00  0.00      R    H  
ATOM    786  H5' GUA R   5       8.896  -7.307  -9.719  1.00  0.00      R    H  
ATOM    787 H2'' GUA R   5       3.747  -6.470 -10.828  1.00  0.00      R    H  
ATOM    788 H5'' GUA R   5       8.322  -7.254 -11.462  1.00  0.00      R    H  
ATOM    789  P   URA R   6       5.255  -8.420 -13.168  1.00  0.00      R    P  
ATOM    790  O1P URA R   6       5.421  -9.884 -13.564  1.00  0.00      R    O  
ATOM    791  O2P URA R   6       5.914  -7.410 -14.050  1.00  0.00      R    O  
ATOM    792  C5' URA R   6       2.801  -8.897 -12.254  1.00  0.00      R    C  
ATOM    793  O5' URA R   6       3.761  -8.046 -12.893  1.00  0.00      R    O  
ATOM    794  C4' URA R   6       1.387  -8.393 -12.451  1.00  0.00      R    C  
ATOM    795  O4' URA R   6       1.168  -7.161 -11.633  1.00  0.00      R    O  
ATOM    796  C3' URA R   6       1.052  -7.848 -13.818  1.00  0.00      R    C  
ATOM    797  O3' URA R   6       0.963  -8.870 -14.772  1.00  0.00      R    O  
ATOM    798  C2' URA R   6      -0.255  -7.012 -13.550  1.00  0.00      R    C  
ATOM    799  O2' URA R   6      -1.423  -7.803 -13.341  1.00  0.00      R    O  
ATOM    800  C1' URA R   6       0.213  -6.267 -12.244  1.00  0.00      R    C  
ATOM    801  N1  URA R   6       0.891  -4.887 -12.605  1.00  0.00      R    N  
ATOM    802  C2  URA R   6       0.058  -3.778 -12.702  1.00  0.00      R    C  
ATOM    803  O2  URA R   6      -1.160  -3.759 -12.476  1.00  0.00      R    O  
ATOM    804  N3  URA R   6       0.731  -2.650 -13.025  1.00  0.00      R    N  
ATOM    805  C4  URA R   6       2.030  -2.451 -13.407  1.00  0.00      R    C  
ATOM    806  O4  URA R   6       2.461  -1.309 -13.487  1.00  0.00      R    O  
ATOM    807  C5  URA R   6       2.794  -3.665 -13.287  1.00  0.00      R    C  
ATOM    808  C6  URA R   6       2.223  -4.791 -12.782  1.00  0.00      R    C  
ATOM    809  H3  URA R   6       0.137  -1.879 -13.294  1.00  0.00      R    H  
ATOM    810  H5  URA R   6       3.880  -3.603 -13.362  1.00  0.00      R    H  
ATOM    811  H6  URA R   6       2.805  -5.685 -12.557  1.00  0.00      R    H  
ATOM    812  H1' URA R   6      -0.635  -6.105 -11.545  1.00  0.00      R    H  
ATOM    813  H2' URA R   6      -2.164  -7.226 -13.139  1.00  0.00      R    H  
ATOM    814  H3' URA R   6       1.744  -7.074 -14.213  1.00  0.00      R    H  
ATOM    815  H4' URA R   6       0.612  -9.144 -12.190  1.00  0.00      R    H  
ATOM    816  H5' URA R   6       2.978  -9.098 -11.175  1.00  0.00      R    H  
ATOM    817 H2'' URA R   6      -0.388  -6.285 -14.380  1.00  0.00      R    H  
ATOM    818 H5'' URA R   6       2.966  -9.891 -12.723  1.00  0.00      R    H  
ATOM    819  P   ADE R   7       1.083  -8.671 -16.337  1.00  0.00      R    P  
ATOM    820  O1P ADE R   7       0.665  -9.927 -16.947  1.00  0.00      R    O  
ATOM    821  O2P ADE R   7       2.448  -8.190 -16.678  1.00  0.00      R    O  
ATOM    822  C5' ADE R   7      -1.222  -7.782 -17.094  1.00  0.00      R    C  
ATOM    823  O5' ADE R   7       0.163  -7.440 -16.734  1.00  0.00      R    O  
ATOM    824  C4' ADE R   7      -2.158  -6.591 -17.335  1.00  0.00      R    C  
ATOM    825  O4' ADE R   7      -2.051  -5.554 -16.243  1.00  0.00      R    O  
ATOM    826  C3' ADE R   7      -1.994  -5.859 -18.602  1.00  0.00      R    C  
ATOM    827  O3' ADE R   7      -2.527  -6.676 -19.740  1.00  0.00      R    O  
ATOM    828  C2' ADE R   7      -2.634  -4.453 -18.269  1.00  0.00      R    C  
ATOM    829  O2' ADE R   7      -4.052  -4.442 -18.369  1.00  0.00      R    O  
ATOM    830  C1' ADE R   7      -2.219  -4.259 -16.845  1.00  0.00      R    C  
ATOM    831  N1  ADE R   7      -0.127   0.464 -17.201  1.00  0.00      R    N  
ATOM    832  C2  ADE R   7      -1.407   0.066 -17.253  1.00  0.00      R    C  
ATOM    833  N3  ADE R   7      -1.925  -1.184 -17.086  1.00  0.00      R    N  
ATOM    834  C4  ADE R   7      -0.905  -2.091 -16.911  1.00  0.00      R    C  
ATOM    835  C5  ADE R   7       0.447  -1.806 -16.754  1.00  0.00      R    C  
ATOM    836  C6  ADE R   7       0.818  -0.489 -16.882  1.00  0.00      R    C  
ATOM    837  N6  ADE R   7       1.981   0.021 -16.542  1.00  0.00      R    N  
ATOM    838  N7  ADE R   7       1.209  -2.969 -16.593  1.00  0.00      R    N  
ATOM    839  C8  ADE R   7       0.358  -3.942 -16.575  1.00  0.00      R    C  
ATOM    840  N9  ADE R   7      -0.973  -3.468 -16.719  1.00  0.00      R    N  
ATOM    841  H2  ADE R   7      -2.144   0.868 -17.306  1.00  0.00      R    H  
ATOM    842  H8  ADE R   7       0.618  -4.948 -16.245  1.00  0.00      R    H  
ATOM    843  H1' ADE R   7      -3.010  -3.705 -16.295  1.00  0.00      R    H  
ATOM    844  H2' ADE R   7      -4.319  -3.521 -18.401  1.00  0.00      R    H  
ATOM    845  H3' ADE R   7      -0.901  -5.732 -18.756  1.00  0.00      R    H  
ATOM    846  H4' ADE R   7      -3.215  -6.931 -17.379  1.00  0.00      R    H  
ATOM    847  H5' ADE R   7      -1.603  -8.297 -16.186  1.00  0.00      R    H  
ATOM    848  H61 ADE R   7       1.991   0.996 -16.323  1.00  0.00      R    H  
ATOM    849  H62 ADE R   7       2.676  -0.552 -16.106  1.00  0.00      R    H  
ATOM    850 H2'' ADE R   7      -2.115  -3.687 -18.884  1.00  0.00      R    H  
ATOM    851 H5'' ADE R   7      -1.220  -8.406 -18.013  1.00  0.00      R    H  
ATOM    852  P   ADE R   8      -1.968  -6.405 -21.155  1.00  0.00      R    P  
ATOM    853  O1P ADE R   8      -2.688  -7.320 -22.099  1.00  0.00      R    O  
ATOM    854  O2P ADE R   8      -0.506  -6.565 -21.126  1.00  0.00      R    O  
ATOM    855  C5' ADE R   8      -3.603  -4.524 -21.923  1.00  0.00      R    C  
ATOM    856  O5' ADE R   8      -2.289  -4.909 -21.530  1.00  0.00      R    O  
ATOM    857  C4' ADE R   8      -3.756  -2.995 -21.940  1.00  0.00      R    C  
ATOM    858  O4' ADE R   8      -3.311  -2.288 -20.753  1.00  0.00      R    O  
ATOM    859  C3' ADE R   8      -2.906  -2.351 -22.995  1.00  0.00      R    C  
ATOM    860  O3' ADE R   8      -3.503  -2.608 -24.322  1.00  0.00      R    O  
ATOM    861  C2' ADE R   8      -2.967  -0.929 -22.570  1.00  0.00      R    C  
ATOM    862  O2' ADE R   8      -4.173  -0.357 -22.782  1.00  0.00      R    O  
ATOM    863  C1' ADE R   8      -2.752  -1.038 -21.089  1.00  0.00      R    C  
ATOM    864  N1  ADE R   8       0.786   2.295 -20.168  1.00  0.00      R    N  
ATOM    865  C2  ADE R   8      -0.511   2.329 -20.532  1.00  0.00      R    C  
ATOM    866  N3  ADE R   8      -1.371   1.345 -20.720  1.00  0.00      R    N  
ATOM    867  C4  ADE R   8      -0.752   0.199 -20.576  1.00  0.00      R    C  
ATOM    868  C5  ADE R   8       0.588  -0.038 -20.252  1.00  0.00      R    C  
ATOM    869  C6  ADE R   8       1.410   1.097 -20.015  1.00  0.00      R    C  
ATOM    870  N6  ADE R   8       2.692   0.949 -19.530  1.00  0.00      R    N  
ATOM    871  N7  ADE R   8       0.818  -1.408 -20.052  1.00  0.00      R    N  
ATOM    872  C8  ADE R   8      -0.398  -1.921 -20.380  1.00  0.00      R    C  
ATOM    873  N9  ADE R   8      -1.326  -0.991 -20.708  1.00  0.00      R    N  
ATOM    874  H2  ADE R   8      -0.920   3.336 -20.608  1.00  0.00      R    H  
ATOM    875  H8  ADE R   8      -0.662  -2.978 -20.412  1.00  0.00      R    H  
ATOM    876  H1' ADE R   8      -3.271  -0.230 -20.529  1.00  0.00      R    H  
ATOM    877  H2' ADE R   8      -4.032   0.413 -23.338  1.00  0.00      R    H  
ATOM    878  H3' ADE R   8      -1.954  -2.913 -22.885  1.00  0.00      R    H  
ATOM    879  H4' ADE R   8      -4.829  -2.721 -22.029  1.00  0.00      R    H  
ATOM    880  H5' ADE R   8      -4.372  -4.974 -21.258  1.00  0.00      R    H  
ATOM    881  H61 ADE R   8       3.153   1.733 -19.115  1.00  0.00      R    H  
ATOM    882  H62 ADE R   8       3.057   0.071 -19.223  1.00  0.00      R    H  
ATOM    883 H2'' ADE R   8      -2.211  -0.287 -23.071  1.00  0.00      R    H  
ATOM    884 H5'' ADE R   8      -3.899  -4.913 -22.921  1.00  0.00      R    H  
ATOM    885  P   GUA R   9      -2.592  -2.371 -25.591  1.00  0.00      R    P  
ATOM    886  O1P GUA R   9      -3.292  -2.913 -26.752  1.00  0.00      R    O  
ATOM    887  O2P GUA R   9      -1.233  -2.984 -25.328  1.00  0.00      R    O  
ATOM    888  C5' GUA R   9      -3.633  -0.104 -26.067  1.00  0.00      R    C  
ATOM    889  O5' GUA R   9      -2.447  -0.820 -25.672  1.00  0.00      R    O  
ATOM    890  C4' GUA R   9      -3.479   1.402 -25.765  1.00  0.00      R    C  
ATOM    891  O4' GUA R   9      -3.012   1.608 -24.382  1.00  0.00      R    O  
ATOM    892  C3' GUA R   9      -2.394   2.018 -26.680  1.00  0.00      R    C  
ATOM    893  O3' GUA R   9      -2.874   2.357 -28.004  1.00  0.00      R    O  
ATOM    894  C2' GUA R   9      -2.163   3.251 -25.816  1.00  0.00      R    C  
ATOM    895  O2' GUA R   9      -3.245   4.199 -25.899  1.00  0.00      R    O  
ATOM    896  C1' GUA R   9      -2.127   2.690 -24.436  1.00  0.00      R    C  
ATOM    897  N1  GUA R   9       2.601   4.229 -23.338  1.00  0.00      R    N  
ATOM    898  C2  GUA R   9       1.488   5.001 -23.566  1.00  0.00      R    C  
ATOM    899  N2  GUA R   9       1.597   6.312 -23.581  1.00  0.00      R    N  
ATOM    900  N3  GUA R   9       0.282   4.424 -23.793  1.00  0.00      R    N  
ATOM    901  C4  GUA R   9       0.316   3.100 -23.726  1.00  0.00      R    C  
ATOM    902  C5  GUA R   9       1.406   2.285 -23.433  1.00  0.00      R    C  
ATOM    903  C6  GUA R   9       2.645   2.868 -23.145  1.00  0.00      R    C  
ATOM    904  O6  GUA R   9       3.671   2.192 -22.945  1.00  0.00      R    O  
ATOM    905  N7  GUA R   9       1.101   0.937 -23.586  1.00  0.00      R    N  
ATOM    906  C8  GUA R   9      -0.170   0.984 -24.041  1.00  0.00      R    C  
ATOM    907  N9  GUA R   9      -0.710   2.210 -24.063  1.00  0.00      R    N  
ATOM    908  H1  GUA R   9       3.498   4.679 -23.220  1.00  0.00      R    H  
ATOM    909  H8  GUA R   9      -0.835   0.141 -24.230  1.00  0.00      R    H  
ATOM    910  H1' GUA R   9      -2.446   3.513 -23.761  1.00  0.00      R    H  
ATOM    911  H2' GUA R   9      -3.051   5.021 -25.443  1.00  0.00      R    H  
ATOM    912  H21 GUA R   9       2.396   6.719 -23.139  1.00  0.00      R    H  
ATOM    913  H3' GUA R   9      -1.522   1.331 -26.736  1.00  0.00      R    H  
ATOM    914  H22 GUA R   9       0.766   6.861 -23.669  1.00  0.00      R    H  
ATOM    915  H4' GUA R   9      -4.436   1.929 -25.962  1.00  0.00      R    H  
ATOM    916  H5' GUA R   9      -4.575  -0.476 -25.609  1.00  0.00      R    H  
ATOM    917 H2'' GUA R   9      -1.167   3.713 -25.987  1.00  0.00      R    H  
ATOM    918 H5'' GUA R   9      -3.652  -0.218 -27.172  1.00  0.00      R    H  
ATOM    919  P   CYT R  10      -1.909   2.158 -29.220  1.00  0.00      R    P  
ATOM    920  O1P CYT R  10      -2.651   2.454 -30.420  1.00  0.00      R    O  
ATOM    921  O2P CYT R  10      -1.232   0.839 -29.180  1.00  0.00      R    O  
ATOM    922  C5' CYT R  10      -1.166   4.628 -28.932  1.00  0.00      R    C  
ATOM    923  O5' CYT R  10      -0.801   3.272 -28.947  1.00  0.00      R    O  
ATOM    924  C4' CYT R  10      -0.032   5.653 -28.541  1.00  0.00      R    C  
ATOM    925  O4' CYT R  10       0.423   5.326 -27.221  1.00  0.00      R    O  
ATOM    926  C3' CYT R  10       1.119   5.713 -29.467  1.00  0.00      R    C  
ATOM    927  O3' CYT R  10       0.817   6.492 -30.611  1.00  0.00      R    O  
ATOM    928  C2' CYT R  10       2.279   6.221 -28.543  1.00  0.00      R    C  
ATOM    929  O2' CYT R  10       2.210   7.625 -28.425  1.00  0.00      R    O  
ATOM    930  C1' CYT R  10       1.869   5.620 -27.233  1.00  0.00      R    C  
ATOM    931  N1  CYT R  10       2.687   4.462 -26.807  1.00  0.00      R    N  
ATOM    932  C2  CYT R  10       4.037   4.661 -26.640  1.00  0.00      R    C  
ATOM    933  O2  CYT R  10       4.624   5.761 -26.777  1.00  0.00      R    O  
ATOM    934  N3  CYT R  10       4.819   3.655 -26.193  1.00  0.00      R    N  
ATOM    935  C4  CYT R  10       4.279   2.450 -26.023  1.00  0.00      R    C  
ATOM    936  N4  CYT R  10       4.980   1.416 -25.614  1.00  0.00      R    N  
ATOM    937  C5  CYT R  10       2.938   2.191 -26.255  1.00  0.00      R    C  
ATOM    938  C6  CYT R  10       2.132   3.206 -26.644  1.00  0.00      R    C  
ATOM    939  H5  CYT R  10       2.641   1.157 -26.079  1.00  0.00      R    H  
ATOM    940  H6  CYT R  10       1.094   2.993 -26.897  1.00  0.00      R    H  
ATOM    941  H1' CYT R  10       2.023   6.338 -26.400  1.00  0.00      R    H  
ATOM    942  H2' CYT R  10       2.983   8.089 -28.755  1.00  0.00      R    H  
ATOM    943  H3' CYT R  10       1.322   4.688 -29.843  1.00  0.00      R    H  
ATOM    944  H4' CYT R  10      -0.521   6.648 -28.474  1.00  0.00      R    H  
ATOM    945  H41 CYT R  10       5.908   1.658 -25.330  1.00  0.00      R    H  
ATOM    946  H5' CYT R  10      -2.066   4.826 -28.312  1.00  0.00      R    H  
ATOM    947  H42 CYT R  10       4.566   0.598 -25.215  1.00  0.00      R    H  
ATOM    948  H3T CYT R  10       1.638   6.662 -31.078  1.00  0.00      R    H  
ATOM    949 H2'' CYT R  10       3.235   5.939 -29.032  1.00  0.00      R    H  
ATOM    950 H5'' CYT R  10      -1.561   4.921 -29.929  1.00  0.00      R    H  
TER   
ATOM    951  P   CYT T   9       0.185   8.587 -44.383  1.00  0.00      TS   P  
ATOM    952  O1P CYT T   9       1.129   9.641 -44.776  1.00  0.00      TS   O  
ATOM    953  O2P CYT T   9       0.219   7.181 -44.876  1.00  0.00      TS   O  
ATOM    954  C5' CYT T   9      -0.023   9.890 -42.077  1.00  0.00      TS   C  
ATOM    955  O5' CYT T   9       0.007   8.644 -42.799  1.00  0.00      TS   O  
ATOM    956  C4' CYT T   9       0.088   9.704 -40.616  1.00  0.00      TS   C  
ATOM    957  O4' CYT T   9      -1.082   8.941 -40.075  1.00  0.00      TS   O  
ATOM    958  C3' CYT T   9       1.344   8.968 -40.089  1.00  0.00      TS   C  
ATOM    959  O3' CYT T   9       1.800   9.537 -38.892  1.00  0.00      TS   O  
ATOM    960  C2' CYT T   9       0.803   7.615 -39.815  1.00  0.00      TS   C  
ATOM    961  C1' CYT T   9      -0.644   7.853 -39.390  1.00  0.00      TS   C  
ATOM    962  N1  CYT T   9      -1.606   6.787 -39.704  1.00  0.00      TS   N  
ATOM    963  C2  CYT T   9      -2.597   6.418 -38.796  1.00  0.00      TS   C  
ATOM    964  O2  CYT T   9      -2.592   7.029 -37.732  1.00  0.00      TS   O  
ATOM    965  N3  CYT T   9      -3.450   5.465 -39.030  1.00  0.00      TS   N  
ATOM    966  C4  CYT T   9      -3.312   4.782 -40.186  1.00  0.00      TS   C  
ATOM    967  N4  CYT T   9      -4.068   3.695 -40.316  1.00  0.00      TS   N  
ATOM    968  C5  CYT T   9      -2.473   5.245 -41.192  1.00  0.00      TS   C  
ATOM    969  O5T CYT T   9      -1.241   8.986 -44.946  1.00  0.00      TS   O  
ATOM    970  C6  CYT T   9      -1.569   6.186 -40.933  1.00  0.00      TS   C  
ATOM    971  H5  CYT T   9      -2.508   4.695 -42.132  1.00  0.00      TS   H  
ATOM    972  H6  CYT T   9      -0.827   6.532 -41.652  1.00  0.00      TS   H  
ATOM    973  H1' CYT T   9      -0.542   8.135 -38.320  1.00  0.00      TS   H  
ATOM    974  H2' CYT T   9       1.269   7.079 -38.961  1.00  0.00      TS   H  
ATOM    975  H3' CYT T   9       2.035   9.009 -40.958  1.00  0.00      TS   H  
ATOM    976  H4' CYT T   9       0.073  10.726 -40.182  1.00  0.00      TS   H  
ATOM    977  H41 CYT T   9      -4.681   3.437 -39.570  1.00  0.00      TS   H  
ATOM    978  H5' CYT T   9      -0.913  10.537 -42.229  1.00  0.00      TS   H  
ATOM    979  H42 CYT T   9      -4.124   3.239 -41.204  1.00  0.00      TS   H  
ATOM    980  H5T CYT T   9      -1.781   8.214 -45.129  1.00  0.00      TS   H  
ATOM    981 H2'' CYT T   9       0.775   6.943 -40.700  1.00  0.00      TS   H  
ATOM    982 H5'' CYT T   9       0.812  10.572 -42.346  1.00  0.00      TS   H  
ATOM    983  P   GUA T  10       3.078   8.977 -38.186  1.00  0.00      TS   P  
ATOM    984  O1P GUA T  10       3.720  10.077 -37.496  1.00  0.00      TS   O  
ATOM    985  O2P GUA T  10       3.921   8.120 -39.072  1.00  0.00      TS   O  
ATOM    986  C5' GUA T  10       1.485   8.350 -36.132  1.00  0.00      TS   C  
ATOM    987  O5' GUA T  10       2.437   7.879 -37.069  1.00  0.00      TS   O  
ATOM    988  C4' GUA T  10       1.093   7.265 -35.195  1.00  0.00      TS   C  
ATOM    989  O4' GUA T  10       0.129   6.388 -35.831  1.00  0.00      TS   O  
ATOM    990  C3' GUA T  10       2.238   6.383 -34.663  1.00  0.00      TS   C  
ATOM    991  O3' GUA T  10       2.103   5.950 -33.253  1.00  0.00      TS   O  
ATOM    992  C2' GUA T  10       2.117   5.168 -35.566  1.00  0.00      TS   C  
ATOM    993  C1' GUA T  10       0.619   5.015 -35.772  1.00  0.00      TS   C  
ATOM    994  N1  GUA T  10      -1.952   0.970 -37.301  1.00  0.00      TS   N  
ATOM    995  C2  GUA T  10      -1.676   1.308 -36.035  1.00  0.00      TS   C  
ATOM    996  N2  GUA T  10      -2.032   0.410 -35.181  1.00  0.00      TS   N  
ATOM    997  N3  GUA T  10      -1.032   2.464 -35.690  1.00  0.00      TS   N  
ATOM    998  C4  GUA T  10      -0.636   3.079 -36.768  1.00  0.00      TS   C  
ATOM    999  C5  GUA T  10      -0.843   2.782 -38.102  1.00  0.00      TS   C  
ATOM   1000  C6  GUA T  10      -1.621   1.659 -38.465  1.00  0.00      TS   C  
ATOM   1001  O6  GUA T  10      -1.976   1.200 -39.565  1.00  0.00      TS   O  
ATOM   1002  N7  GUA T  10      -0.181   3.592 -38.965  1.00  0.00      TS   N  
ATOM   1003  C8  GUA T  10       0.474   4.436 -38.163  1.00  0.00      TS   C  
ATOM   1004  N9  GUA T  10       0.153   4.200 -36.859  1.00  0.00      TS   N  
ATOM   1005  H1  GUA T  10      -2.292   0.060 -37.576  1.00  0.00      TS   H  
ATOM   1006  H8  GUA T  10       1.129   5.241 -38.498  1.00  0.00      TS   H  
ATOM   1007  H1' GUA T  10       0.204   4.591 -34.833  1.00  0.00      TS   H  
ATOM   1008  H2' GUA T  10       2.603   4.212 -35.273  1.00  0.00      TS   H  
ATOM   1009  H21 GUA T  10      -2.234  -0.470 -35.611  1.00  0.00      TS   H  
ATOM   1010  H3' GUA T  10       3.170   6.963 -34.833  1.00  0.00      TS   H  
ATOM   1011  H22 GUA T  10      -1.775   0.397 -34.215  1.00  0.00      TS   H  
ATOM   1012  H4' GUA T  10       0.583   7.671 -34.296  1.00  0.00      TS   H  
ATOM   1013  H5' GUA T  10       0.478   8.613 -36.521  1.00  0.00      TS   H  
ATOM   1014 H2'' GUA T  10       2.609   5.456 -36.519  1.00  0.00      TS   H  
ATOM   1015 H5'' GUA T  10       1.804   9.258 -35.577  1.00  0.00      TS   H  
ATOM   1016  P   THY T  11       3.211   4.958 -32.655  1.00  0.00      TS   P  
ATOM   1017  O1P THY T  11       2.539   3.739 -32.141  1.00  0.00      TS   O  
ATOM   1018  O2P THY T  11       4.231   4.658 -33.644  1.00  0.00      TS   O  
ATOM   1019  C5' THY T  11       4.246   7.102 -31.430  1.00  0.00      TS   C  
ATOM   1020  O5' THY T  11       3.759   5.811 -31.421  1.00  0.00      TS   O  
ATOM   1021  C4' THY T  11       5.706   7.146 -30.923  1.00  0.00      TS   C  
ATOM   1022  O4' THY T  11       5.772   6.652 -29.658  1.00  0.00      TS   O  
ATOM   1023  C3' THY T  11       6.675   6.264 -31.763  1.00  0.00      TS   C  
ATOM   1024  O3' THY T  11       7.113   6.941 -32.942  1.00  0.00      TS   O  
ATOM   1025  C2' THY T  11       7.779   6.180 -30.730  1.00  0.00      TS   C  
ATOM   1026  C1' THY T  11       7.043   6.055 -29.433  1.00  0.00      TS   C  
ATOM   1027  N1  THY T  11       6.852   4.693 -29.024  1.00  0.00      TS   N  
ATOM   1028  C2  THY T  11       8.009   4.139 -28.379  1.00  0.00      TS   C  
ATOM   1029  O2  THY T  11       9.084   4.725 -28.231  1.00  0.00      TS   O  
ATOM   1030  N3  THY T  11       7.851   2.838 -28.058  1.00  0.00      TS   N  
ATOM   1031  C4  THY T  11       6.885   1.982 -28.514  1.00  0.00      TS   C  
ATOM   1032  O4  THY T  11       6.960   0.785 -28.170  1.00  0.00      TS   O  
ATOM   1033  C5  THY T  11       5.853   2.585 -29.324  1.00  0.00      TS   C  
ATOM   1034  C5M THY T  11       4.644   1.827 -29.643  1.00  0.00      TS   C  
ATOM   1035  C6  THY T  11       5.890   3.902 -29.571  1.00  0.00      TS   C  
ATOM   1036  H3  THY T  11       8.601   2.399 -27.544  1.00  0.00      TS   H  
ATOM   1037  H6  THY T  11       5.077   4.526 -29.943  1.00  0.00      TS   H  
ATOM   1038  H1' THY T  11       7.463   6.658 -28.600  1.00  0.00      TS   H  
ATOM   1039  H2' THY T  11       8.284   7.159 -30.588  1.00  0.00      TS   H  
ATOM   1040  H3' THY T  11       6.306   5.222 -31.876  1.00  0.00      TS   H  
ATOM   1041  H4' THY T  11       6.219   8.120 -31.074  1.00  0.00      TS   H  
ATOM   1042  H5' THY T  11       3.644   7.778 -30.786  1.00  0.00      TS   H  
ATOM   1043  H51 THY T  11       4.328   2.099 -30.673  1.00  0.00      TS   H  
ATOM   1044  H52 THY T  11       3.836   2.183 -28.969  1.00  0.00      TS   H  
ATOM   1045  H53 THY T  11       4.739   0.720 -29.667  1.00  0.00      TS   H  
ATOM   1046 H2'' THY T  11       8.582   5.460 -30.995  1.00  0.00      TS   H  
ATOM   1047 H5'' THY T  11       4.211   7.533 -32.453  1.00  0.00      TS   H  
ATOM   1048  P   ADE T  12       7.736   6.242 -34.178  1.00  0.00      TS   P  
ATOM   1049  O1P ADE T  12       8.010   7.257 -35.249  1.00  0.00      TS   O  
ATOM   1050  O2P ADE T  12       6.915   5.092 -34.647  1.00  0.00      TS   O  
ATOM   1051  C5' ADE T  12      10.082   6.553 -33.277  1.00  0.00      TS   C  
ATOM   1052  O5' ADE T  12       9.033   5.663 -33.527  1.00  0.00      TS   O  
ATOM   1053  C4' ADE T  12      11.286   5.885 -32.632  1.00  0.00      TS   C  
ATOM   1054  O4' ADE T  12      10.968   5.300 -31.382  1.00  0.00      TS   O  
ATOM   1055  C3' ADE T  12      11.830   4.704 -33.464  1.00  0.00      TS   C  
ATOM   1056  O3' ADE T  12      12.609   5.214 -34.527  1.00  0.00      TS   O  
ATOM   1057  C2' ADE T  12      12.601   3.892 -32.455  1.00  0.00      TS   C  
ATOM   1058  C1' ADE T  12      11.717   4.050 -31.206  1.00  0.00      TS   C  
ATOM   1059  N1  ADE T  12      11.154  -0.423 -28.896  1.00  0.00      TS   N  
ATOM   1060  C2  ADE T  12      12.159   0.506 -29.024  1.00  0.00      TS   C  
ATOM   1061  N3  ADE T  12      12.182   1.617 -29.661  1.00  0.00      TS   N  
ATOM   1062  C4  ADE T  12      10.999   1.897 -30.145  1.00  0.00      TS   C  
ATOM   1063  C5  ADE T  12       9.872   1.050 -30.234  1.00  0.00      TS   C  
ATOM   1064  C6  ADE T  12       9.996  -0.173 -29.472  1.00  0.00      TS   C  
ATOM   1065  N6  ADE T  12       9.068  -1.129 -29.415  1.00  0.00      TS   N  
ATOM   1066  N7  ADE T  12       8.931   1.609 -31.113  1.00  0.00      TS   N  
ATOM   1067  C8  ADE T  12       9.520   2.701 -31.561  1.00  0.00      TS   C  
ATOM   1068  N9  ADE T  12      10.778   2.935 -31.050  1.00  0.00      TS   N  
ATOM   1069  H2  ADE T  12      13.137   0.250 -28.616  1.00  0.00      TS   H  
ATOM   1070  H8  ADE T  12       9.096   3.405 -32.277  1.00  0.00      TS   H  
ATOM   1071  H1' ADE T  12      12.324   4.116 -30.278  1.00  0.00      TS   H  
ATOM   1072  H2' ADE T  12      13.603   4.352 -32.320  1.00  0.00      TS   H  
ATOM   1073  H3' ADE T  12      10.965   4.082 -33.777  1.00  0.00      TS   H  
ATOM   1074  H4' ADE T  12      12.057   6.673 -32.493  1.00  0.00      TS   H  
ATOM   1075  H5' ADE T  12       9.764   7.281 -32.499  1.00  0.00      TS   H  
ATOM   1076  H61 ADE T  12       9.333  -2.014 -29.031  1.00  0.00      TS   H  
ATOM   1077  H62 ADE T  12       8.234  -1.047 -29.960  1.00  0.00      TS   H  
ATOM   1078 H2'' ADE T  12      12.554   2.804 -32.672  1.00  0.00      TS   H  
ATOM   1079 H5'' ADE T  12      10.529   6.926 -34.223  1.00  0.00      TS   H  
ATOM   1080  P   THY T  13      13.150   4.291 -35.659  1.00  0.00      TS   P  
ATOM   1081  O1P THY T  13      13.969   5.158 -36.478  1.00  0.00      TS   O  
ATOM   1082  O2P THY T  13      12.033   3.597 -36.405  1.00  0.00      TS   O  
ATOM   1083  C5' THY T  13      15.414   3.515 -34.587  1.00  0.00      TS   C  
ATOM   1084  O5' THY T  13      14.056   3.168 -35.045  1.00  0.00      TS   O  
ATOM   1085  C4' THY T  13      15.990   2.280 -33.803  1.00  0.00      TS   C  
ATOM   1086  O4' THY T  13      15.075   1.641 -32.941  1.00  0.00      TS   O  
ATOM   1087  C3' THY T  13      16.422   1.255 -34.841  1.00  0.00      TS   C  
ATOM   1088  O3' THY T  13      17.679   0.715 -34.584  1.00  0.00      TS   O  
ATOM   1089  C2' THY T  13      15.326   0.265 -34.897  1.00  0.00      TS   C  
ATOM   1090  C1' THY T  13      14.857   0.321 -33.424  1.00  0.00      TS   C  
ATOM   1091  N1  THY T  13      13.457  -0.084 -33.175  1.00  0.00      TS   N  
ATOM   1092  C2  THY T  13      13.312  -1.106 -32.236  1.00  0.00      TS   C  
ATOM   1093  O2  THY T  13      14.194  -1.621 -31.536  1.00  0.00      TS   O  
ATOM   1094  N3  THY T  13      11.982  -1.460 -32.117  1.00  0.00      TS   N  
ATOM   1095  C4  THY T  13      10.876  -0.955 -32.778  1.00  0.00      TS   C  
ATOM   1096  O4  THY T  13       9.744  -1.423 -32.552  1.00  0.00      TS   O  
ATOM   1097  C5  THY T  13      11.183   0.166 -33.738  1.00  0.00      TS   C  
ATOM   1098  C5M THY T  13      10.044   0.914 -34.451  1.00  0.00      TS   C  
ATOM   1099  C6  THY T  13      12.483   0.448 -33.945  1.00  0.00      TS   C  
ATOM   1100  H3  THY T  13      11.739  -2.139 -31.410  1.00  0.00      TS   H  
ATOM   1101  H6  THY T  13      12.618   1.288 -34.627  1.00  0.00      TS   H  
ATOM   1102  H1' THY T  13      15.650  -0.255 -32.901  1.00  0.00      TS   H  
ATOM   1103  H2' THY T  13      15.739  -0.723 -35.195  1.00  0.00      TS   H  
ATOM   1104  H3' THY T  13      16.461   1.877 -35.760  1.00  0.00      TS   H  
ATOM   1105  H4' THY T  13      16.860   2.649 -33.218  1.00  0.00      TS   H  
ATOM   1106  H5' THY T  13      15.289   4.394 -33.919  1.00  0.00      TS   H  
ATOM   1107  H51 THY T  13      10.531   1.824 -34.862  1.00  0.00      TS   H  
ATOM   1108  H52 THY T  13       9.232   1.132 -33.725  1.00  0.00      TS   H  
ATOM   1109  H53 THY T  13       9.746   0.265 -35.302  1.00  0.00      TS   H  
ATOM   1110 H2'' THY T  13      14.512   0.524 -35.607  1.00  0.00      TS   H  
ATOM   1111 H5'' THY T  13      16.163   3.782 -35.362  1.00  0.00      TS   H  
ATOM   1112  P   ADE T  14      18.593  -0.052 -35.583  1.00  0.00      TS   P  
ATOM   1113  O1P ADE T  14      19.979   0.431 -35.406  1.00  0.00      TS   O  
ATOM   1114  O2P ADE T  14      18.086  -0.017 -36.979  1.00  0.00      TS   O  
ATOM   1115  C5' ADE T  14      18.601  -1.927 -33.761  1.00  0.00      TS   C  
ATOM   1116  O5' ADE T  14      18.539  -1.564 -35.177  1.00  0.00      TS   O  
ATOM   1117  C4' ADE T  14      18.037  -3.290 -33.351  1.00  0.00      TS   C  
ATOM   1118  O4' ADE T  14      16.570  -3.259 -33.089  1.00  0.00      TS   O  
ATOM   1119  C3' ADE T  14      18.224  -4.382 -34.383  1.00  0.00      TS   C  
ATOM   1120  O3' ADE T  14      18.695  -5.607 -33.832  1.00  0.00      TS   O  
ATOM   1121  C2' ADE T  14      16.877  -4.620 -34.959  1.00  0.00      TS   C  
ATOM   1122  C1' ADE T  14      16.011  -4.406 -33.731  1.00  0.00      TS   C  
ATOM   1123  N1  ADE T  14      11.457  -6.416 -32.795  1.00  0.00      TS   N  
ATOM   1124  C2  ADE T  14      12.619  -6.695 -32.376  1.00  0.00      TS   C  
ATOM   1125  N3  ADE T  14      13.782  -6.149 -32.760  1.00  0.00      TS   N  
ATOM   1126  C4  ADE T  14      13.618  -5.038 -33.478  1.00  0.00      TS   C  
ATOM   1127  C5  ADE T  14      12.338  -4.542 -33.949  1.00  0.00      TS   C  
ATOM   1128  C6  ADE T  14      11.207  -5.280 -33.500  1.00  0.00      TS   C  
ATOM   1129  N6  ADE T  14       9.985  -5.016 -33.839  1.00  0.00      TS   N  
ATOM   1130  N7  ADE T  14      12.525  -3.322 -34.619  1.00  0.00      TS   N  
ATOM   1131  C8  ADE T  14      13.848  -3.163 -34.550  1.00  0.00      TS   C  
ATOM   1132  N9  ADE T  14      14.543  -4.168 -33.952  1.00  0.00      TS   N  
ATOM   1133  H2  ADE T  14      12.713  -7.604 -31.782  1.00  0.00      TS   H  
ATOM   1134  H8  ADE T  14      14.359  -2.243 -34.835  1.00  0.00      TS   H  
ATOM   1135  H1' ADE T  14      16.033  -5.305 -33.079  1.00  0.00      TS   H  
ATOM   1136  H2' ADE T  14      16.683  -5.585 -35.475  1.00  0.00      TS   H  
ATOM   1137  H3' ADE T  14      18.785  -3.937 -35.233  1.00  0.00      TS   H  
ATOM   1138  H4' ADE T  14      18.648  -3.593 -32.473  1.00  0.00      TS   H  
ATOM   1139  H5' ADE T  14      18.028  -1.238 -33.105  1.00  0.00      TS   H  
ATOM   1140  H61 ADE T  14       9.223  -5.506 -33.415  1.00  0.00      TS   H  
ATOM   1141  H62 ADE T  14       9.660  -4.168 -34.259  1.00  0.00      TS   H  
ATOM   1142 H2'' ADE T  14      16.646  -3.820 -35.694  1.00  0.00      TS   H  
ATOM   1143 H5'' ADE T  14      19.673  -1.891 -33.471  1.00  0.00      TS   H  
ATOM   1144  P   THY T  15      19.915  -6.340 -34.499  1.00  0.00      TS   P  
ATOM   1145  O1P THY T  15      20.930  -6.494 -33.420  1.00  0.00      TS   O  
ATOM   1146  O2P THY T  15      20.363  -5.731 -35.812  1.00  0.00      TS   O  
ATOM   1147  C5' THY T  15      18.699  -8.652 -33.810  1.00  0.00      TS   C  
ATOM   1148  O5' THY T  15      19.426  -7.844 -34.854  1.00  0.00      TS   O  
ATOM   1149  C4' THY T  15      17.415  -9.292 -34.384  1.00  0.00      TS   C  
ATOM   1150  O4' THY T  15      16.318  -8.373 -34.368  1.00  0.00      TS   O  
ATOM   1151  C3' THY T  15      17.506  -9.727 -35.848  1.00  0.00      TS   C  
ATOM   1152  O3' THY T  15      18.250 -10.929 -36.016  1.00  0.00      TS   O  
ATOM   1153  C2' THY T  15      16.027  -9.956 -36.172  1.00  0.00      TS   C  
ATOM   1154  C1' THY T  15      15.315  -9.115 -35.043  1.00  0.00      TS   C  
ATOM   1155  N1  THY T  15      14.287  -8.175 -35.539  1.00  0.00      TS   N  
ATOM   1156  C2  THY T  15      13.019  -8.504 -35.241  1.00  0.00      TS   C  
ATOM   1157  O2  THY T  15      12.697  -9.491 -34.618  1.00  0.00      TS   O  
ATOM   1158  N3  THY T  15      12.158  -7.584 -35.745  1.00  0.00      TS   N  
ATOM   1159  C4  THY T  15      12.383  -6.552 -36.612  1.00  0.00      TS   C  
ATOM   1160  O4  THY T  15      11.449  -5.872 -37.012  1.00  0.00      TS   O  
ATOM   1161  C5  THY T  15      13.815  -6.415 -36.945  1.00  0.00      TS   C  
ATOM   1162  C5M THY T  15      14.198  -5.285 -37.779  1.00  0.00      TS   C  
ATOM   1163  C6  THY T  15      14.652  -7.215 -36.301  1.00  0.00      TS   C  
ATOM   1164  H3  THY T  15      11.190  -7.785 -35.538  1.00  0.00      TS   H  
ATOM   1165  H6  THY T  15      15.673  -7.386 -36.641  1.00  0.00      TS   H  
ATOM   1166  H1' THY T  15      14.883  -9.866 -34.347  1.00  0.00      TS   H  
ATOM   1167  H2' THY T  15      15.682 -11.009 -36.093  1.00  0.00      TS   H  
ATOM   1168  H3' THY T  15      17.947  -8.833 -36.337  1.00  0.00      TS   H  
ATOM   1169  H4' THY T  15      17.161 -10.137 -33.709  1.00  0.00      TS   H  
ATOM   1170  H5' THY T  15      18.377  -8.024 -32.952  1.00  0.00      TS   H  
ATOM   1171  H51 THY T  15      15.233  -5.315 -38.180  1.00  0.00      TS   H  
ATOM   1172  H52 THY T  15      14.028  -4.297 -37.301  1.00  0.00      TS   H  
ATOM   1173  H53 THY T  15      13.546  -5.330 -38.678  1.00  0.00      TS   H  
ATOM   1174 H2'' THY T  15      15.916  -9.598 -37.217  1.00  0.00      TS   H  
ATOM   1175 H5'' THY T  15      19.345  -9.433 -33.356  1.00  0.00      TS   H  
ATOM   1176  P   ADE T  16      18.636 -11.232 -37.579  1.00  0.00      TS   P  
ATOM   1177  O1P ADE T  16      19.919 -11.981 -37.707  1.00  0.00      TS   O  
ATOM   1178  O2P ADE T  16      18.558  -9.989 -38.380  1.00  0.00      TS   O  
ATOM   1179  C5' ADE T  16      17.114 -13.344 -37.098  1.00  0.00      TS   C  
ATOM   1180  O5' ADE T  16      17.494 -12.196 -37.981  1.00  0.00      TS   O  
ATOM   1181  C4' ADE T  16      16.034 -14.201 -37.802  1.00  0.00      TS   C  
ATOM   1182  O4' ADE T  16      14.750 -13.502 -37.760  1.00  0.00      TS   O  
ATOM   1183  C3' ADE T  16      16.301 -14.619 -39.214  1.00  0.00      TS   C  
ATOM   1184  O3' ADE T  16      15.911 -15.994 -39.453  1.00  0.00      TS   O  
ATOM   1185  C2' ADE T  16      15.391 -13.708 -40.015  1.00  0.00      TS   C  
ATOM   1186  C1' ADE T  16      14.248 -13.387 -39.092  1.00  0.00      TS   C  
ATOM   1187  N1  ADE T  16      10.172 -10.160 -38.926  1.00  0.00      TS   N  
ATOM   1188  C2  ADE T  16      10.273 -11.504 -38.755  1.00  0.00      TS   C  
ATOM   1189  N3  ADE T  16      11.332 -12.332 -38.852  1.00  0.00      TS   N  
ATOM   1190  C4  ADE T  16      12.443 -11.570 -39.075  1.00  0.00      TS   C  
ATOM   1191  C5  ADE T  16      12.578 -10.167 -39.077  1.00  0.00      TS   C  
ATOM   1192  C6  ADE T  16      11.360  -9.433 -39.061  1.00  0.00      TS   C  
ATOM   1193  N6  ADE T  16      11.176  -8.101 -39.329  1.00  0.00      TS   N  
ATOM   1194  N7  ADE T  16      13.859  -9.694 -39.238  1.00  0.00      TS   N  
ATOM   1195  C8  ADE T  16      14.588 -10.809 -39.281  1.00  0.00      TS   C  
ATOM   1196  N9  ADE T  16      13.746 -12.012 -39.148  1.00  0.00      TS   N  
ATOM   1197  H2  ADE T  16       9.318 -12.015 -38.627  1.00  0.00      TS   H  
ATOM   1198  H8  ADE T  16      15.665 -10.908 -39.413  1.00  0.00      TS   H  
ATOM   1199  H1' ADE T  16      13.500 -14.208 -39.126  1.00  0.00      TS   H  
ATOM   1200  H2' ADE T  16      14.943 -13.976 -40.996  1.00  0.00      TS   H  
ATOM   1201  H3' ADE T  16      17.404 -14.482 -39.208  1.00  0.00      TS   H  
ATOM   1202  H4' ADE T  16      15.879 -15.143 -37.234  1.00  0.00      TS   H  
ATOM   1203  H5' ADE T  16      16.666 -12.925 -36.172  1.00  0.00      TS   H  
ATOM   1204  H61 ADE T  16      10.224  -7.805 -39.244  1.00  0.00      TS   H  
ATOM   1205  H62 ADE T  16      11.851  -7.477 -39.723  1.00  0.00      TS   H  
ATOM   1206 H2'' ADE T  16      15.935 -12.773 -40.266  1.00  0.00      TS   H  
ATOM   1207 H5'' ADE T  16      17.993 -13.979 -36.858  1.00  0.00      TS   H  
ATOM   1208  P   THY T  17      16.255 -16.622 -40.830  1.00  0.00      TS   P  
ATOM   1209  O1P THY T  17      16.683 -18.041 -40.683  1.00  0.00      TS   O  
ATOM   1210  O2P THY T  17      17.220 -15.781 -41.524  1.00  0.00      TS   O  
ATOM   1211  C5' THY T  17      13.868 -17.416 -41.109  1.00  0.00      TS   C  
ATOM   1212  O5' THY T  17      14.924 -16.583 -41.658  1.00  0.00      TS   O  
ATOM   1213  C4' THY T  17      12.437 -17.008 -41.553  1.00  0.00      TS   C  
ATOM   1214  O4' THY T  17      12.273 -15.552 -41.211  1.00  0.00      TS   O  
ATOM   1215  C3' THY T  17      12.388 -17.079 -43.023  1.00  0.00      TS   C  
ATOM   1216  O3' THY T  17      11.220 -17.732 -43.591  1.00  0.00      TS   O  
ATOM   1217  C2' THY T  17      12.323 -15.661 -43.459  1.00  0.00      TS   C  
ATOM   1218  C1' THY T  17      11.618 -14.965 -42.299  1.00  0.00      TS   C  
ATOM   1219  N1  THY T  17      11.762 -13.521 -42.308  1.00  0.00      TS   N  
ATOM   1220  C2  THY T  17      10.679 -12.656 -42.232  1.00  0.00      TS   C  
ATOM   1221  O2  THY T  17       9.534 -13.046 -42.257  1.00  0.00      TS   O  
ATOM   1222  N3  THY T  17      11.027 -11.367 -42.167  1.00  0.00      TS   N  
ATOM   1223  C4  THY T  17      12.245 -10.806 -42.325  1.00  0.00      TS   C  
ATOM   1224  O4  THY T  17      12.430  -9.589 -42.263  1.00  0.00      TS   O  
ATOM   1225  C5  THY T  17      13.331 -11.748 -42.389  1.00  0.00      TS   C  
ATOM   1226  C5M THY T  17      14.675 -11.131 -42.679  1.00  0.00      TS   C  
ATOM   1227  C6  THY T  17      13.073 -13.027 -42.433  1.00  0.00      TS   C  
ATOM   1228  H3  THY T  17      10.221 -10.762 -42.241  1.00  0.00      TS   H  
ATOM   1229  H6  THY T  17      13.843 -13.798 -42.441  1.00  0.00      TS   H  
ATOM   1230  H1' THY T  17      10.562 -15.300 -42.218  1.00  0.00      TS   H  
ATOM   1231  H2' THY T  17      11.652 -15.525 -44.335  1.00  0.00      TS   H  
ATOM   1232  H3' THY T  17      13.264 -17.598 -43.469  1.00  0.00      TS   H  
ATOM   1233  H4' THY T  17      11.630 -17.643 -41.129  1.00  0.00      TS   H  
ATOM   1234  H5' THY T  17      13.832 -17.340 -40.001  1.00  0.00      TS   H  
ATOM   1235  H51 THY T  17      15.540 -11.704 -42.282  1.00  0.00      TS   H  
ATOM   1236  H52 THY T  17      14.814 -10.148 -42.179  1.00  0.00      TS   H  
ATOM   1237  H53 THY T  17      14.719 -11.166 -43.788  1.00  0.00      TS   H  
ATOM   1238 H2'' THY T  17      13.357 -15.344 -43.713  1.00  0.00      TS   H  
ATOM   1239 H5'' THY T  17      14.030 -18.424 -41.548  1.00  0.00      TS   H  
ATOM   1240  P   ADE T  18      10.900 -19.258 -43.502  1.00  0.00      TS   P  
ATOM   1241  O1P ADE T  18      10.316 -19.584 -42.163  1.00  0.00      TS   O  
ATOM   1242  O2P ADE T  18      12.123 -19.949 -43.921  1.00  0.00      TS   O  
ATOM   1243  C5' ADE T  18       8.402 -18.960 -44.332  1.00  0.00      TS   C  
ATOM   1244  O5' ADE T  18       9.777 -19.430 -44.557  1.00  0.00      TS   O  
ATOM   1245  C4' ADE T  18       7.856 -18.178 -45.497  1.00  0.00      TS   C  
ATOM   1246  O4' ADE T  18       8.400 -16.926 -45.612  1.00  0.00      TS   O  
ATOM   1247  C3' ADE T  18       8.021 -18.934 -46.786  1.00  0.00      TS   C  
ATOM   1248  O3' ADE T  18       6.854 -18.876 -47.702  1.00  0.00      TS   O  
ATOM   1249  C2' ADE T  18       9.192 -18.102 -47.340  1.00  0.00      TS   C  
ATOM   1250  C1' ADE T  18       8.807 -16.703 -46.935  1.00  0.00      TS   C  
ATOM   1251  N1  ADE T  18      10.159 -12.073 -45.322  1.00  0.00      TS   N  
ATOM   1252  C2  ADE T  18       9.048 -12.773 -45.159  1.00  0.00      TS   C  
ATOM   1253  N3  ADE T  18       8.708 -13.989 -45.651  1.00  0.00      TS   N  
ATOM   1254  C4  ADE T  18       9.835 -14.481 -46.294  1.00  0.00      TS   C  
ATOM   1255  C5  ADE T  18      11.118 -13.908 -46.478  1.00  0.00      TS   C  
ATOM   1256  C6  ADE T  18      11.243 -12.613 -45.934  1.00  0.00      TS   C  
ATOM   1257  N6  ADE T  18      12.361 -11.922 -46.020  1.00  0.00      TS   N  
ATOM   1258  N7  ADE T  18      11.928 -14.741 -47.240  1.00  0.00      TS   N  
ATOM   1259  C8  ADE T  18      11.206 -15.814 -47.451  1.00  0.00      TS   C  
ATOM   1260  N9  ADE T  18       9.940 -15.782 -46.888  1.00  0.00      TS   N  
ATOM   1261  H2  ADE T  18       8.253 -12.185 -44.701  1.00  0.00      TS   H  
ATOM   1262  H8  ADE T  18      11.448 -16.737 -47.977  1.00  0.00      TS   H  
ATOM   1263  H1' ADE T  18       7.960 -16.177 -47.425  1.00  0.00      TS   H  
ATOM   1264  H2' ADE T  18       9.215 -18.293 -48.435  1.00  0.00      TS   H  
ATOM   1265  H3' ADE T  18       8.296 -19.974 -46.511  1.00  0.00      TS   H  
ATOM   1266  H4' ADE T  18       6.757 -18.093 -45.355  1.00  0.00      TS   H  
ATOM   1267  H5' ADE T  18       8.334 -18.495 -43.326  1.00  0.00      TS   H  
ATOM   1268  H61 ADE T  18      12.402 -10.952 -45.778  1.00  0.00      TS   H  
ATOM   1269  H62 ADE T  18      13.130 -12.359 -46.487  1.00  0.00      TS   H  
ATOM   1270 H2'' ADE T  18      10.158 -18.456 -46.921  1.00  0.00      TS   H  
ATOM   1271 H5'' ADE T  18       7.704 -19.807 -44.159  1.00  0.00      TS   H  
ATOM   1272  P   ADE T  19       6.200 -20.255 -48.075  1.00  0.00      TS   P  
ATOM   1273  O1P ADE T  19       6.275 -21.181 -46.916  1.00  0.00      TS   O  
ATOM   1274  O2P ADE T  19       6.785 -20.734 -49.316  1.00  0.00      TS   O  
ATOM   1275  C5' ADE T  19       3.906 -19.326 -47.434  1.00  0.00      TS   C  
ATOM   1276  O5' ADE T  19       4.745 -20.076 -48.275  1.00  0.00      TS   O  
ATOM   1277  C4' ADE T  19       3.509 -18.002 -48.139  1.00  0.00      TS   C  
ATOM   1278  O4' ADE T  19       4.645 -17.134 -48.244  1.00  0.00      TS   O  
ATOM   1279  C3' ADE T  19       2.862 -18.176 -49.550  1.00  0.00      TS   C  
ATOM   1280  O3' ADE T  19       1.594 -17.569 -49.800  1.00  0.00      TS   O  
ATOM   1281  C2' ADE T  19       3.955 -17.586 -50.438  1.00  0.00      TS   C  
ATOM   1282  C1' ADE T  19       4.629 -16.547 -49.557  1.00  0.00      TS   C  
ATOM   1283  N1  ADE T  19       8.338 -13.100 -49.025  1.00  0.00      TS   N  
ATOM   1284  C2  ADE T  19       7.070 -13.119 -48.596  1.00  0.00      TS   C  
ATOM   1285  N3  ADE T  19       6.095 -13.997 -48.904  1.00  0.00      TS   N  
ATOM   1286  C4  ADE T  19       6.581 -15.027 -49.620  1.00  0.00      TS   C  
ATOM   1287  C5  ADE T  19       7.830 -15.169 -50.089  1.00  0.00      TS   C  
ATOM   1288  C6  ADE T  19       8.807 -14.099 -49.830  1.00  0.00      TS   C  
ATOM   1289  N6  ADE T  19      10.093 -14.283 -50.111  1.00  0.00      TS   N  
ATOM   1290  N7  ADE T  19       7.975 -16.361 -50.780  1.00  0.00      TS   N  
ATOM   1291  C8  ADE T  19       6.827 -16.872 -50.677  1.00  0.00      TS   C  
ATOM   1292  N9  ADE T  19       5.966 -16.156 -49.952  1.00  0.00      TS   N  
ATOM   1293  H2  ADE T  19       6.979 -12.271 -47.918  1.00  0.00      TS   H  
ATOM   1294  H8  ADE T  19       6.578 -17.834 -51.123  1.00  0.00      TS   H  
ATOM   1295  H1' ADE T  19       4.027 -15.618 -49.459  1.00  0.00      TS   H  
ATOM   1296  H2' ADE T  19       3.615 -17.245 -51.439  1.00  0.00      TS   H  
ATOM   1297  H3' ADE T  19       2.742 -19.262 -49.751  1.00  0.00      TS   H  
ATOM   1298  H4' ADE T  19       2.728 -17.490 -47.538  1.00  0.00      TS   H  
ATOM   1299  H5' ADE T  19       4.271 -19.161 -46.398  1.00  0.00      TS   H  
ATOM   1300  H61 ADE T  19      10.685 -13.547 -49.782  1.00  0.00      TS   H  
ATOM   1301  H62 ADE T  19      10.329 -14.912 -50.851  1.00  0.00      TS   H  
ATOM   1302 H2'' ADE T  19       4.623 -18.444 -50.666  1.00  0.00      TS   H  
ATOM   1303 H5'' ADE T  19       2.943 -19.868 -47.314  1.00  0.00      TS   H  
ATOM   1304  P   GUA T  20       0.806 -17.694 -51.148  1.00  0.00      TS   P  
ATOM   1305  O1P GUA T  20      -0.638 -17.674 -50.865  1.00  0.00      TS   O  
ATOM   1306  O2P GUA T  20       1.349 -18.826 -51.945  1.00  0.00      TS   O  
ATOM   1307  C5' GUA T  20       1.145 -15.063 -51.395  1.00  0.00      TS   C  
ATOM   1308  O5' GUA T  20       1.209 -16.359 -51.901  1.00  0.00      TS   O  
ATOM   1309  C4' GUA T  20       1.716 -13.938 -52.276  1.00  0.00      TS   C  
ATOM   1310  O4' GUA T  20       3.125 -14.082 -52.380  1.00  0.00      TS   O  
ATOM   1311  C3' GUA T  20       1.179 -13.878 -53.606  1.00  0.00      TS   C  
ATOM   1312  O3' GUA T  20       0.895 -12.570 -54.193  1.00  0.00      TS   O  
ATOM   1313  C2' GUA T  20       2.239 -14.478 -54.508  1.00  0.00      TS   C  
ATOM   1314  C1' GUA T  20       3.489 -14.010 -53.723  1.00  0.00      TS   C  
ATOM   1315  N1  GUA T  20       8.518 -13.692 -53.367  1.00  0.00      TS   N  
ATOM   1316  C2  GUA T  20       7.544 -12.808 -52.901  1.00  0.00      TS   C  
ATOM   1317  N2  GUA T  20       7.984 -11.723 -52.221  1.00  0.00      TS   N  
ATOM   1318  N3  GUA T  20       6.219 -12.954 -53.083  1.00  0.00      TS   N  
ATOM   1319  C4  GUA T  20       5.977 -14.132 -53.756  1.00  0.00      TS   C  
ATOM   1320  C5  GUA T  20       6.828 -15.116 -54.248  1.00  0.00      TS   C  
ATOM   1321  C6  GUA T  20       8.249 -14.898 -54.022  1.00  0.00      TS   C  
ATOM   1322  O6  GUA T  20       9.192 -15.612 -54.421  1.00  0.00      TS   O  
ATOM   1323  N7  GUA T  20       6.158 -16.188 -54.797  1.00  0.00      TS   N  
ATOM   1324  C8  GUA T  20       4.925 -15.823 -54.717  1.00  0.00      TS   C  
ATOM   1325  N9  GUA T  20       4.760 -14.675 -53.997  1.00  0.00      TS   N  
ATOM   1326  H1  GUA T  20       9.465 -13.482 -53.084  1.00  0.00      TS   H  
ATOM   1327  H8  GUA T  20       4.179 -16.585 -54.945  1.00  0.00      TS   H  
ATOM   1328  H1' GUA T  20       3.618 -12.917 -53.869  1.00  0.00      TS   H  
ATOM   1329  H2' GUA T  20       2.355 -14.216 -55.581  1.00  0.00      TS   H  
ATOM   1330  H21 GUA T  20       8.969 -11.566 -52.293  1.00  0.00      TS   H  
ATOM   1331  H3' GUA T  20       0.214 -14.429 -53.587  1.00  0.00      TS   H  
ATOM   1332  H22 GUA T  20       7.273 -11.029 -52.107  1.00  0.00      TS   H  
ATOM   1333  H4' GUA T  20       1.472 -12.974 -51.780  1.00  0.00      TS   H  
ATOM   1334  H5' GUA T  20       1.723 -14.970 -50.450  1.00  0.00      TS   H  
ATOM   1335  H3T GUA T  20       0.618 -12.743 -55.096  1.00  0.00      TS   H  
ATOM   1336 H2'' GUA T  20       2.134 -15.579 -54.400  1.00  0.00      TS   H  
ATOM   1337 H5'' GUA T  20       0.120 -14.725 -51.130  1.00  0.00      TS   H  
TER   
END
