# Supplementary material for: CRISPR-Cas12a exploits R-loop asymmetry to form double-strand breaks
Source: eLife. 2020 Jun 10;9:e55143. doi: 10.7554/eLife.55143 (PMC7286691; doi:10.7554/eLife.55143)
Supplement: Figure 5—source data 2. [file elife-55143-fig5-data2.zip › Figure 5ΓÇöSource Data 2/Example_MD_trajectories/3prime_boundary/3prime_boundary_15.pdb]

ATOM      1  C5' CYT B   1      20.515  -6.640 -56.908  1.00  0.00      BS   C  
ATOM      2  O5' CYT B   1      21.726  -7.222 -56.374  1.00  0.00      BS   O  
ATOM      3  C4' CYT B   1      19.206  -7.509 -56.636  1.00  0.00      BS   C  
ATOM      4  O4' CYT B   1      19.261  -8.819 -57.298  1.00  0.00      BS   O  
ATOM      5  C3' CYT B   1      19.019  -7.926 -55.165  1.00  0.00      BS   C  
ATOM      6  O3' CYT B   1      18.638  -6.853 -54.364  1.00  0.00      BS   O  
ATOM      7  C2' CYT B   1      17.821  -8.981 -55.402  1.00  0.00      BS   C  
ATOM      8  C1' CYT B   1      18.327  -9.677 -56.625  1.00  0.00      BS   C  
ATOM      9  N1  CYT B   1      18.953 -10.950 -56.461  1.00  0.00      BS   N  
ATOM     10  C2  CYT B   1      18.948 -11.907 -57.461  1.00  0.00      BS   C  
ATOM     11  O2  CYT B   1      18.484 -11.589 -58.574  1.00  0.00      BS   O  
ATOM     12  N3  CYT B   1      19.439 -13.144 -57.299  1.00  0.00      BS   N  
ATOM     13  C4  CYT B   1      19.893 -13.489 -56.075  1.00  0.00      BS   C  
ATOM     14  N4  CYT B   1      20.343 -14.734 -55.782  1.00  0.00      BS   N  
ATOM     15  C5  CYT B   1      19.927 -12.564 -55.029  1.00  0.00      BS   C  
ATOM     16  C6  CYT B   1      19.529 -11.301 -55.262  1.00  0.00      BS   C  
ATOM     17  H5  CYT B   1      20.111 -12.949 -54.026  1.00  0.00      BS   H  
ATOM     18  H6  CYT B   1      19.576 -10.613 -54.418  1.00  0.00      BS   H  
ATOM     19  H1' CYT B   1      17.397  -9.727 -57.231  1.00  0.00      BS   H  
ATOM     20  H2' CYT B   1      16.911  -8.363 -55.564  1.00  0.00      BS   H  
ATOM     21  H3' CYT B   1      19.994  -8.378 -54.885  1.00  0.00      BS   H  
ATOM     22  H4' CYT B   1      18.242  -7.092 -56.999  1.00  0.00      BS   H  
ATOM     23  H41 CYT B   1      20.263 -15.341 -56.572  1.00  0.00      BS   H  
ATOM     24  H5' CYT B   1      20.516  -6.510 -58.012  1.00  0.00      BS   H  
ATOM     25  H42 CYT B   1      20.145 -15.284 -54.971  1.00  0.00      BS   H  
ATOM     26  H5T CYT B   1      22.406  -6.551 -56.458  1.00  0.00      BS   H  
ATOM     27 H2'' CYT B   1      17.757  -9.689 -54.548  1.00  0.00      BS   H  
ATOM     28 H5'' CYT B   1      20.266  -5.605 -56.589  1.00  0.00      BS   H  
ATOM     29  P   THY B   2      19.570  -6.043 -53.309  1.00  0.00      BS   P  
ATOM     30  O1P THY B   2      19.787  -4.746 -53.904  1.00  0.00      BS   O  
ATOM     31  O2P THY B   2      20.668  -6.890 -52.870  1.00  0.00      BS   O  
ATOM     32  C5' THY B   2      17.324  -5.640 -52.111  1.00  0.00      BS   C  
ATOM     33  O5' THY B   2      18.723  -5.852 -52.042  1.00  0.00      BS   O  
ATOM     34  C4' THY B   2      16.585  -5.770 -50.794  1.00  0.00      BS   C  
ATOM     35  O4' THY B   2      16.594  -7.133 -50.433  1.00  0.00      BS   O  
ATOM     36  C3' THY B   2      17.229  -4.949 -49.630  1.00  0.00      BS   C  
ATOM     37  O3' THY B   2      16.309  -4.073 -48.957  1.00  0.00      BS   O  
ATOM     38  C2' THY B   2      17.716  -6.043 -48.635  1.00  0.00      BS   C  
ATOM     39  C1' THY B   2      16.635  -7.128 -48.934  1.00  0.00      BS   C  
ATOM     40  N1  THY B   2      16.932  -8.447 -48.493  1.00  0.00      BS   N  
ATOM     41  C2  THY B   2      16.025  -9.456 -48.743  1.00  0.00      BS   C  
ATOM     42  O2  THY B   2      14.997  -9.259 -49.431  1.00  0.00      BS   O  
ATOM     43  N3  THY B   2      16.317 -10.656 -48.229  1.00  0.00      BS   N  
ATOM     44  C4  THY B   2      17.278 -10.933 -47.286  1.00  0.00      BS   C  
ATOM     45  O4  THY B   2      17.299 -12.054 -46.811  1.00  0.00      BS   O  
ATOM     46  C5  THY B   2      18.337  -9.915 -47.183  1.00  0.00      BS   C  
ATOM     47  C5M THY B   2      19.685 -10.357 -46.665  1.00  0.00      BS   C  
ATOM     48  C6  THY B   2      18.095  -8.744 -47.772  1.00  0.00      BS   C  
ATOM     49  H3  THY B   2      15.620 -11.368 -48.396  1.00  0.00      BS   H  
ATOM     50  H6  THY B   2      18.800  -7.977 -47.451  1.00  0.00      BS   H  
ATOM     51  H1' THY B   2      15.653  -6.693 -48.651  1.00  0.00      BS   H  
ATOM     52  H2' THY B   2      17.611  -5.716 -47.579  1.00  0.00      BS   H  
ATOM     53  H3' THY B   2      18.030  -4.414 -50.183  1.00  0.00      BS   H  
ATOM     54  H4' THY B   2      15.514  -5.475 -50.747  1.00  0.00      BS   H  
ATOM     55  H5' THY B   2      16.929  -6.443 -52.769  1.00  0.00      BS   H  
ATOM     56  H51 THY B   2      20.356  -9.473 -46.614  1.00  0.00      BS   H  
ATOM     57  H52 THY B   2      20.143 -11.125 -47.325  1.00  0.00      BS   H  
ATOM     58  H53 THY B   2      19.560 -10.607 -45.591  1.00  0.00      BS   H  
ATOM     59 H2'' THY B   2      18.723  -6.442 -48.881  1.00  0.00      BS   H  
ATOM     60 H5'' THY B   2      17.117  -4.643 -52.555  1.00  0.00      BS   H  
ATOM     61  P   THY B   3      16.113  -2.575 -49.549  1.00  0.00      BS   P  
ATOM     62  O1P THY B   3      16.572  -2.550 -50.976  1.00  0.00      BS   O  
ATOM     63  O2P THY B   3      16.647  -1.552 -48.611  1.00  0.00      BS   O  
ATOM     64  C5' THY B   3      13.827  -2.837 -50.781  1.00  0.00      BS   C  
ATOM     65  O5' THY B   3      14.576  -2.587 -49.553  1.00  0.00      BS   O  
ATOM     66  C4' THY B   3      12.481  -3.597 -50.570  1.00  0.00      BS   C  
ATOM     67  O4' THY B   3      12.630  -4.859 -49.859  1.00  0.00      BS   O  
ATOM     68  C3' THY B   3      11.443  -2.766 -49.749  1.00  0.00      BS   C  
ATOM     69  O3' THY B   3      10.141  -2.981 -50.309  1.00  0.00      BS   O  
ATOM     70  C2' THY B   3      11.651  -3.382 -48.347  1.00  0.00      BS   C  
ATOM     71  C1' THY B   3      11.935  -4.854 -48.702  1.00  0.00      BS   C  
ATOM     72  N1  THY B   3      12.734  -5.590 -47.802  1.00  0.00      BS   N  
ATOM     73  C2  THY B   3      12.334  -6.835 -47.400  1.00  0.00      BS   C  
ATOM     74  O2  THY B   3      11.354  -7.353 -47.884  1.00  0.00      BS   O  
ATOM     75  N3  THY B   3      13.222  -7.495 -46.555  1.00  0.00      BS   N  
ATOM     76  C4  THY B   3      14.330  -7.072 -45.897  1.00  0.00      BS   C  
ATOM     77  O4  THY B   3      14.854  -7.752 -44.992  1.00  0.00      BS   O  
ATOM     78  C5  THY B   3      14.704  -5.787 -46.348  1.00  0.00      BS   C  
ATOM     79  C5M THY B   3      15.827  -5.238 -45.573  1.00  0.00      BS   C  
ATOM     80  C6  THY B   3      13.912  -5.069 -47.247  1.00  0.00      BS   C  
ATOM     81  H3  THY B   3      13.043  -8.471 -46.365  1.00  0.00      BS   H  
ATOM     82  H6  THY B   3      14.211  -4.077 -47.586  1.00  0.00      BS   H  
ATOM     83  H1' THY B   3      10.899  -5.231 -48.837  1.00  0.00      BS   H  
ATOM     84  H2' THY B   3      10.805  -3.255 -47.639  1.00  0.00      BS   H  
ATOM     85  H3' THY B   3      11.725  -1.693 -49.719  1.00  0.00      BS   H  
ATOM     86  H4' THY B   3      12.071  -3.844 -51.572  1.00  0.00      BS   H  
ATOM     87  H5' THY B   3      14.399  -3.577 -51.381  1.00  0.00      BS   H  
ATOM     88  H51 THY B   3      15.442  -4.925 -44.579  1.00  0.00      BS   H  
ATOM     89  H52 THY B   3      16.208  -4.317 -46.065  1.00  0.00      BS   H  
ATOM     90  H53 THY B   3      16.644  -5.987 -45.491  1.00  0.00      BS   H  
ATOM     91 H2'' THY B   3      12.608  -2.985 -47.945  1.00  0.00      BS   H  
ATOM     92 H5'' THY B   3      13.734  -1.897 -51.367  1.00  0.00      BS   H  
ATOM     93  P   ADE B   4       8.836  -2.479 -49.650  1.00  0.00      BS   P  
ATOM     94  O1P ADE B   4       8.048  -1.801 -50.702  1.00  0.00      BS   O  
ATOM     95  O2P ADE B   4       9.086  -1.632 -48.442  1.00  0.00      BS   O  
ATOM     96  C5' ADE B   4       7.387  -4.525 -50.113  1.00  0.00      BS   C  
ATOM     97  O5' ADE B   4       8.136  -3.734 -49.140  1.00  0.00      BS   O  
ATOM     98  C4' ADE B   4       6.532  -5.632 -49.426  1.00  0.00      BS   C  
ATOM     99  O4' ADE B   4       7.368  -6.479 -48.616  1.00  0.00      BS   O  
ATOM    100  C3' ADE B   4       5.363  -5.099 -48.581  1.00  0.00      BS   C  
ATOM    101  O3' ADE B   4       4.172  -5.902 -48.663  1.00  0.00      BS   O  
ATOM    102  C2' ADE B   4       5.922  -5.198 -47.183  1.00  0.00      BS   C  
ATOM    103  C1' ADE B   4       6.917  -6.401 -47.272  1.00  0.00      BS   C  
ATOM    104  N1  ADE B   4      10.232  -9.126 -44.834  1.00  0.00      BS   N  
ATOM    105  C2  ADE B   4       9.157  -9.421 -45.499  1.00  0.00      BS   C  
ATOM    106  N3  ADE B   4       8.333  -8.608 -46.150  1.00  0.00      BS   N  
ATOM    107  C4  ADE B   4       8.700  -7.309 -45.904  1.00  0.00      BS   C  
ATOM    108  C5  ADE B   4       9.816  -6.866 -45.214  1.00  0.00      BS   C  
ATOM    109  C6  ADE B   4      10.658  -7.866 -44.649  1.00  0.00      BS   C  
ATOM    110  N6  ADE B   4      11.762  -7.671 -43.903  1.00  0.00      BS   N  
ATOM    111  N7  ADE B   4       9.891  -5.469 -45.286  1.00  0.00      BS   N  
ATOM    112  C8  ADE B   4       8.805  -5.169 -46.037  1.00  0.00      BS   C  
ATOM    113  N9  ADE B   4       8.066  -6.245 -46.437  1.00  0.00      BS   N  
ATOM    114  H2  ADE B   4       8.992 -10.496 -45.413  1.00  0.00      BS   H  
ATOM    115  H8  ADE B   4       8.411  -4.186 -46.296  1.00  0.00      BS   H  
ATOM    116  H1' ADE B   4       6.358  -7.331 -47.033  1.00  0.00      BS   H  
ATOM    117  H2' ADE B   4       5.149  -5.399 -46.412  1.00  0.00      BS   H  
ATOM    118  H3' ADE B   4       5.187  -4.082 -48.992  1.00  0.00      BS   H  
ATOM    119  H4' ADE B   4       6.110  -6.220 -50.269  1.00  0.00      BS   H  
ATOM    120  H5' ADE B   4       8.031  -4.904 -50.936  1.00  0.00      BS   H  
ATOM    121  H61 ADE B   4      12.165  -8.464 -43.448  1.00  0.00      BS   H  
ATOM    122  H62 ADE B   4      12.076  -6.726 -43.806  1.00  0.00      BS   H  
ATOM    123 H2'' ADE B   4       6.454  -4.242 -46.984  1.00  0.00      BS   H  
ATOM    124 H5'' ADE B   4       6.602  -3.938 -50.634  1.00  0.00      BS   H  
ATOM    125  P   THY B   5       2.803  -5.242 -48.284  1.00  0.00      BS   P  
ATOM    126  O1P THY B   5       1.723  -5.904 -49.037  1.00  0.00      BS   O  
ATOM    127  O2P THY B   5       2.874  -3.797 -48.378  1.00  0.00      BS   O  
ATOM    128  C5' THY B   5       2.245  -7.110 -46.589  1.00  0.00      BS   C  
ATOM    129  O5' THY B   5       2.657  -5.686 -46.740  1.00  0.00      BS   O  
ATOM    130  C4' THY B   5       2.619  -7.572 -45.177  1.00  0.00      BS   C  
ATOM    131  O4' THY B   5       4.017  -7.661 -44.858  1.00  0.00      BS   O  
ATOM    132  C3' THY B   5       1.991  -6.686 -44.027  1.00  0.00      BS   C  
ATOM    133  O3' THY B   5       1.236  -7.505 -43.098  1.00  0.00      BS   O  
ATOM    134  C2' THY B   5       3.269  -6.087 -43.416  1.00  0.00      BS   C  
ATOM    135  C1' THY B   5       4.132  -7.277 -43.537  1.00  0.00      BS   C  
ATOM    136  N1  THY B   5       5.567  -7.088 -43.175  1.00  0.00      BS   N  
ATOM    137  C2  THY B   5       6.277  -8.195 -42.832  1.00  0.00      BS   C  
ATOM    138  O2  THY B   5       5.878  -9.349 -42.851  1.00  0.00      BS   O  
ATOM    139  N3  THY B   5       7.570  -7.895 -42.374  1.00  0.00      BS   N  
ATOM    140  C4  THY B   5       8.194  -6.718 -42.402  1.00  0.00      BS   C  
ATOM    141  O4  THY B   5       9.321  -6.645 -41.948  1.00  0.00      BS   O  
ATOM    142  C5  THY B   5       7.411  -5.580 -42.735  1.00  0.00      BS   C  
ATOM    143  C5M THY B   5       8.087  -4.240 -42.857  1.00  0.00      BS   C  
ATOM    144  C6  THY B   5       6.183  -5.788 -43.147  1.00  0.00      BS   C  
ATOM    145  H3  THY B   5       8.099  -8.701 -42.073  1.00  0.00      BS   H  
ATOM    146  H6  THY B   5       5.500  -4.978 -43.405  1.00  0.00      BS   H  
ATOM    147  H1' THY B   5       3.735  -8.111 -42.918  1.00  0.00      BS   H  
ATOM    148  H2' THY B   5       3.163  -5.784 -42.352  1.00  0.00      BS   H  
ATOM    149  H3' THY B   5       1.398  -5.868 -44.489  1.00  0.00      BS   H  
ATOM    150  H4' THY B   5       2.318  -8.625 -44.986  1.00  0.00      BS   H  
ATOM    151  H5' THY B   5       2.697  -7.755 -47.374  1.00  0.00      BS   H  
ATOM    152  H51 THY B   5       9.099  -4.109 -42.418  1.00  0.00      BS   H  
ATOM    153  H52 THY B   5       7.416  -3.540 -42.315  1.00  0.00      BS   H  
ATOM    154  H53 THY B   5       8.206  -3.938 -43.920  1.00  0.00      BS   H  
ATOM    155 H2'' THY B   5       3.768  -5.382 -44.115  1.00  0.00      BS   H  
ATOM    156 H5'' THY B   5       1.144  -7.191 -46.709  1.00  0.00      BS   H  
ATOM    157  P   ADE B   6       0.198  -6.773 -42.205  1.00  0.00      BS   P  
ATOM    158  O1P ADE B   6      -0.999  -6.412 -43.014  1.00  0.00      BS   O  
ATOM    159  O2P ADE B   6       0.864  -5.700 -41.361  1.00  0.00      BS   O  
ATOM    160  C5' ADE B   6      -0.699  -9.128 -41.614  1.00  0.00      BS   C  
ATOM    161  O5' ADE B   6      -0.326  -7.752 -41.188  1.00  0.00      BS   O  
ATOM    162  C4' ADE B   6      -0.186 -10.042 -40.424  1.00  0.00      BS   C  
ATOM    163  O4' ADE B   6       1.254 -10.062 -40.365  1.00  0.00      BS   O  
ATOM    164  C3' ADE B   6      -0.673  -9.617 -38.989  1.00  0.00      BS   C  
ATOM    165  O3' ADE B   6      -1.143 -10.769 -38.167  1.00  0.00      BS   O  
ATOM    166  C2' ADE B   6       0.562  -8.990 -38.356  1.00  0.00      BS   C  
ATOM    167  C1' ADE B   6       1.767  -9.693 -39.048  1.00  0.00      BS   C  
ATOM    168  N1  ADE B   6       6.802  -9.256 -38.022  1.00  0.00      BS   N  
ATOM    169  C2  ADE B   6       5.942 -10.239 -37.805  1.00  0.00      BS   C  
ATOM    170  N3  ADE B   6       4.654 -10.313 -38.138  1.00  0.00      BS   N  
ATOM    171  C4  ADE B   6       4.234  -9.249 -38.841  1.00  0.00      BS   C  
ATOM    172  C5  ADE B   6       5.039  -8.180 -39.173  1.00  0.00      BS   C  
ATOM    173  C6  ADE B   6       6.363  -8.195 -38.737  1.00  0.00      BS   C  
ATOM    174  N6  ADE B   6       7.087  -7.097 -38.923  1.00  0.00      BS   N  
ATOM    175  N7  ADE B   6       4.300  -7.258 -39.863  1.00  0.00      BS   N  
ATOM    176  C8  ADE B   6       3.112  -7.786 -39.812  1.00  0.00      BS   C  
ATOM    177  N9  ADE B   6       2.978  -8.973 -39.171  1.00  0.00      BS   N  
ATOM    178  H2  ADE B   6       6.363 -11.043 -37.202  1.00  0.00      BS   H  
ATOM    179  H8  ADE B   6       2.365  -7.302 -40.440  1.00  0.00      BS   H  
ATOM    180  H1' ADE B   6       1.914 -10.684 -38.569  1.00  0.00      BS   H  
ATOM    181  H2' ADE B   6       0.741  -9.153 -37.271  1.00  0.00      BS   H  
ATOM    182  H3' ADE B   6      -1.469  -8.857 -39.146  1.00  0.00      BS   H  
ATOM    183  H4' ADE B   6      -0.603 -11.052 -40.626  1.00  0.00      BS   H  
ATOM    184  H5' ADE B   6      -0.310  -9.417 -42.613  1.00  0.00      BS   H  
ATOM    185  H61 ADE B   6       6.714  -6.315 -39.421  1.00  0.00      BS   H  
ATOM    186  H62 ADE B   6       8.056  -7.069 -38.673  1.00  0.00      BS   H  
ATOM    187 H2'' ADE B   6       0.498  -7.909 -38.600  1.00  0.00      BS   H  
ATOM    188 H5'' ADE B   6      -1.810  -9.152 -41.617  1.00  0.00      BS   H  
ATOM    189  P   THY B   7      -1.950 -10.363 -36.874  1.00  0.00      BS   P  
ATOM    190  O1P THY B   7      -2.979 -11.405 -36.572  1.00  0.00      BS   O  
ATOM    191  O2P THY B   7      -2.471  -9.005 -36.892  1.00  0.00      BS   O  
ATOM    192  C5' THY B   7       0.026 -11.664 -35.637  1.00  0.00      BS   C  
ATOM    193  O5' THY B   7      -0.820 -10.522 -35.729  1.00  0.00      BS   O  
ATOM    194  C4' THY B   7       1.317 -11.486 -34.874  1.00  0.00      BS   C  
ATOM    195  O4' THY B   7       2.246 -10.517 -35.531  1.00  0.00      BS   O  
ATOM    196  C3' THY B   7       1.170 -11.028 -33.412  1.00  0.00      BS   C  
ATOM    197  O3' THY B   7       1.989 -11.911 -32.481  1.00  0.00      BS   O  
ATOM    198  C2' THY B   7       1.716  -9.612 -33.421  1.00  0.00      BS   C  
ATOM    199  C1' THY B   7       2.877  -9.838 -34.430  1.00  0.00      BS   C  
ATOM    200  N1  THY B   7       3.533  -8.583 -34.963  1.00  0.00      BS   N  
ATOM    201  C2  THY B   7       4.939  -8.447 -34.855  1.00  0.00      BS   C  
ATOM    202  O2  THY B   7       5.665  -9.264 -34.333  1.00  0.00      BS   O  
ATOM    203  N3  THY B   7       5.480  -7.332 -35.430  1.00  0.00      BS   N  
ATOM    204  C4  THY B   7       4.795  -6.366 -36.167  1.00  0.00      BS   C  
ATOM    205  O4  THY B   7       5.446  -5.486 -36.734  1.00  0.00      BS   O  
ATOM    206  C5  THY B   7       3.373  -6.543 -36.224  1.00  0.00      BS   C  
ATOM    207  C5M THY B   7       2.525  -5.476 -36.824  1.00  0.00      BS   C  
ATOM    208  C6  THY B   7       2.857  -7.624 -35.647  1.00  0.00      BS   C  
ATOM    209  H3  THY B   7       6.489  -7.302 -35.412  1.00  0.00      BS   H  
ATOM    210  H6  THY B   7       1.810  -7.902 -35.767  1.00  0.00      BS   H  
ATOM    211  H1' THY B   7       3.652 -10.531 -34.042  1.00  0.00      BS   H  
ATOM    212  H2' THY B   7       2.134  -9.324 -32.433  1.00  0.00      BS   H  
ATOM    213  H3' THY B   7       0.085 -11.068 -33.178  1.00  0.00      BS   H  
ATOM    214  H4' THY B   7       1.829 -12.465 -34.761  1.00  0.00      BS   H  
ATOM    215  H5' THY B   7       0.461 -11.937 -36.623  1.00  0.00      BS   H  
ATOM    216  H51 THY B   7       1.551  -5.869 -37.184  1.00  0.00      BS   H  
ATOM    217  H52 THY B   7       2.999  -4.957 -37.684  1.00  0.00      BS   H  
ATOM    218  H53 THY B   7       2.435  -4.820 -35.932  1.00  0.00      BS   H  
ATOM    219 H2'' THY B   7       0.946  -8.889 -33.768  1.00  0.00      BS   H  
ATOM    220 H5'' THY B   7      -0.541 -12.591 -35.402  1.00  0.00      BS   H  
ATOM    221  P   ADE B   8       1.582 -11.776 -30.914  1.00  0.00      BS   P  
ATOM    222  O1P ADE B   8       1.097 -13.108 -30.466  1.00  0.00      BS   O  
ATOM    223  O2P ADE B   8       0.638 -10.651 -30.699  1.00  0.00      BS   O  
ATOM    224  C5' ADE B   8       4.205 -12.098 -30.713  1.00  0.00      BS   C  
ATOM    225  O5' ADE B   8       2.963 -11.433 -30.256  1.00  0.00      BS   O  
ATOM    226  C4' ADE B   8       5.493 -11.609 -30.026  1.00  0.00      BS   C  
ATOM    227  O4' ADE B   8       5.942 -10.381 -30.460  1.00  0.00      BS   O  
ATOM    228  C3' ADE B   8       5.271 -11.459 -28.469  1.00  0.00      BS   C  
ATOM    229  O3' ADE B   8       6.422 -11.830 -27.664  1.00  0.00      BS   O  
ATOM    230  C2' ADE B   8       4.935 -10.010 -28.332  1.00  0.00      BS   C  
ATOM    231  C1' ADE B   8       5.748  -9.402 -29.529  1.00  0.00      BS   C  
ATOM    232  N1  ADE B   8       6.344  -5.210 -32.321  1.00  0.00      BS   N  
ATOM    233  C2  ADE B   8       7.256  -5.974 -31.688  1.00  0.00      BS   C  
ATOM    234  N3  ADE B   8       7.025  -7.045 -31.025  1.00  0.00      BS   N  
ATOM    235  C4  ADE B   8       5.718  -7.387 -30.972  1.00  0.00      BS   C  
ATOM    236  C5  ADE B   8       4.707  -6.675 -31.544  1.00  0.00      BS   C  
ATOM    237  C6  ADE B   8       5.057  -5.516 -32.292  1.00  0.00      BS   C  
ATOM    238  N6  ADE B   8       4.225  -4.794 -33.043  1.00  0.00      BS   N  
ATOM    239  N7  ADE B   8       3.479  -7.321 -31.442  1.00  0.00      BS   N  
ATOM    240  C8  ADE B   8       3.761  -8.322 -30.662  1.00  0.00      BS   C  
ATOM    241  N9  ADE B   8       5.119  -8.395 -30.354  1.00  0.00      BS   N  
ATOM    242  H2  ADE B   8       8.284  -5.620 -31.765  1.00  0.00      BS   H  
ATOM    243  H8  ADE B   8       3.092  -9.092 -30.281  1.00  0.00      BS   H  
ATOM    244  H1' ADE B   8       6.766  -9.152 -29.160  1.00  0.00      BS   H  
ATOM    245  H2' ADE B   8       5.147  -9.527 -27.354  1.00  0.00      BS   H  
ATOM    246  H3' ADE B   8       4.466 -12.195 -28.260  1.00  0.00      BS   H  
ATOM    247  H4' ADE B   8       6.233 -12.355 -30.385  1.00  0.00      BS   H  
ATOM    248  H5' ADE B   8       4.351 -12.027 -31.812  1.00  0.00      BS   H  
ATOM    249  H61 ADE B   8       3.239  -4.934 -33.127  1.00  0.00      BS   H  
ATOM    250  H62 ADE B   8       4.669  -4.383 -33.839  1.00  0.00      BS   H  
ATOM    251 H2'' ADE B   8       3.857  -9.752 -28.411  1.00  0.00      BS   H  
ATOM    252 H5'' ADE B   8       4.175 -13.189 -30.502  1.00  0.00      BS   H  
ATOM    253  P   THY B   9       6.457 -11.938 -26.160  1.00  0.00      BS   P  
ATOM    254  O1P THY B   9       7.483 -13.024 -25.843  1.00  0.00      BS   O  
ATOM    255  O2P THY B   9       5.062 -12.135 -25.652  1.00  0.00      BS   O  
ATOM    256  C5' THY B   9       8.335 -10.060 -25.745  1.00  0.00      BS   C  
ATOM    257  O5' THY B   9       6.963 -10.553 -25.639  1.00  0.00      BS   O  
ATOM    258  C4' THY B   9       8.384  -8.569 -25.561  1.00  0.00      BS   C  
ATOM    259  O4' THY B   9       7.417  -7.921 -26.467  1.00  0.00      BS   O  
ATOM    260  C3' THY B   9       7.859  -8.245 -24.118  1.00  0.00      BS   C  
ATOM    261  O3' THY B   9       8.590  -7.191 -23.489  1.00  0.00      BS   O  
ATOM    262  C2' THY B   9       6.409  -7.835 -24.374  1.00  0.00      BS   C  
ATOM    263  C1' THY B   9       6.555  -7.119 -25.708  1.00  0.00      BS   C  
ATOM    264  N1  THY B   9       5.343  -6.818 -26.443  1.00  0.00      BS   N  
ATOM    265  C2  THY B   9       5.400  -6.084 -27.611  1.00  0.00      BS   C  
ATOM    266  O2  THY B   9       6.436  -5.625 -28.078  1.00  0.00      BS   O  
ATOM    267  N3  THY B   9       4.210  -5.876 -28.225  1.00  0.00      BS   N  
ATOM    268  C4  THY B   9       3.012  -6.375 -27.849  1.00  0.00      BS   C  
ATOM    269  O4  THY B   9       2.061  -5.930 -28.503  1.00  0.00      BS   O  
ATOM    270  C5  THY B   9       3.039  -7.313 -26.799  1.00  0.00      BS   C  
ATOM    271  C5M THY B   9       1.758  -7.924 -26.549  1.00  0.00      BS   C  
ATOM    272  C6  THY B   9       4.162  -7.435 -26.070  1.00  0.00      BS   C  
ATOM    273  H3  THY B   9       4.236  -5.143 -28.920  1.00  0.00      BS   H  
ATOM    274  H6  THY B   9       4.257  -8.224 -25.324  1.00  0.00      BS   H  
ATOM    275  H1' THY B   9       7.077  -6.162 -25.491  1.00  0.00      BS   H  
ATOM    276  H2' THY B   9       6.002  -7.170 -23.583  1.00  0.00      BS   H  
ATOM    277  H3' THY B   9       7.977  -9.164 -23.505  1.00  0.00      BS   H  
ATOM    278  H4' THY B   9       9.333  -7.997 -25.651  1.00  0.00      BS   H  
ATOM    279  H5' THY B   9       8.860 -10.341 -26.684  1.00  0.00      BS   H  
ATOM    280  H51 THY B   9       1.142  -8.098 -27.458  1.00  0.00      BS   H  
ATOM    281  H52 THY B   9       1.089  -7.441 -25.804  1.00  0.00      BS   H  
ATOM    282  H53 THY B   9       1.980  -8.972 -26.256  1.00  0.00      BS   H  
ATOM    283 H2'' THY B   9       5.795  -8.757 -24.459  1.00  0.00      BS   H  
ATOM    284 H5'' THY B   9       8.943 -10.544 -24.952  1.00  0.00      BS   H  
ATOM    285  P   ADE B  10       9.847  -7.506 -22.566  1.00  0.00      BS   P  
ATOM    286  O1P ADE B  10      10.934  -8.337 -23.186  1.00  0.00      BS   O  
ATOM    287  O2P ADE B  10       9.170  -8.055 -21.366  1.00  0.00      BS   O  
ATOM    288  C5' ADE B  10      11.219  -5.331 -23.093  1.00  0.00      BS   C  
ATOM    289  O5' ADE B  10      10.465  -6.161 -22.138  1.00  0.00      BS   O  
ATOM    290  C4' ADE B  10      10.652  -3.920 -23.382  1.00  0.00      BS   C  
ATOM    291  O4' ADE B  10       9.381  -3.976 -24.010  1.00  0.00      BS   O  
ATOM    292  C3' ADE B  10      10.367  -3.149 -22.086  1.00  0.00      BS   C  
ATOM    293  O3' ADE B  10      10.687  -1.740 -22.195  1.00  0.00      BS   O  
ATOM    294  C2' ADE B  10       8.973  -3.244 -21.842  1.00  0.00      BS   C  
ATOM    295  C1' ADE B  10       8.398  -3.245 -23.268  1.00  0.00      BS   C  
ATOM    296  N1  ADE B  10       4.245  -3.308 -26.149  1.00  0.00      BS   N  
ATOM    297  C2  ADE B  10       5.548  -2.941 -26.372  1.00  0.00      BS   C  
ATOM    298  N3  ADE B  10       6.609  -2.981 -25.584  1.00  0.00      BS   N  
ATOM    299  C4  ADE B  10       6.277  -3.591 -24.466  1.00  0.00      BS   C  
ATOM    300  C5  ADE B  10       5.088  -4.203 -24.143  1.00  0.00      BS   C  
ATOM    301  C6  ADE B  10       3.986  -4.005 -25.049  1.00  0.00      BS   C  
ATOM    302  N6  ADE B  10       2.670  -4.291 -24.728  1.00  0.00      BS   N  
ATOM    303  N7  ADE B  10       5.281  -4.993 -23.009  1.00  0.00      BS   N  
ATOM    304  C8  ADE B  10       6.477  -4.681 -22.572  1.00  0.00      BS   C  
ATOM    305  N9  ADE B  10       7.103  -3.841 -23.401  1.00  0.00      BS   N  
ATOM    306  H2  ADE B  10       5.632  -2.468 -27.350  1.00  0.00      BS   H  
ATOM    307  H8  ADE B  10       6.928  -5.113 -21.679  1.00  0.00      BS   H  
ATOM    308  H1' ADE B  10       8.426  -2.252 -23.764  1.00  0.00      BS   H  
ATOM    309  H2' ADE B  10       8.601  -2.515 -21.091  1.00  0.00      BS   H  
ATOM    310  H3' ADE B  10      10.936  -3.654 -21.277  1.00  0.00      BS   H  
ATOM    311  H4' ADE B  10      11.296  -3.267 -24.009  1.00  0.00      BS   H  
ATOM    312  H5' ADE B  10      11.318  -5.800 -24.096  1.00  0.00      BS   H  
ATOM    313  H61 ADE B  10       1.982  -4.087 -25.424  1.00  0.00      BS   H  
ATOM    314  H62 ADE B  10       2.374  -5.045 -24.142  1.00  0.00      BS   H  
ATOM    315 H2'' ADE B  10       8.765  -4.171 -21.263  1.00  0.00      BS   H  
ATOM    316 H5'' ADE B  10      12.218  -5.056 -22.694  1.00  0.00      BS   H  
ATOM    317  P   GUA B  11      11.718  -0.986 -21.270  1.00  0.00      BS   P  
ATOM    318  O1P GUA B  11      13.057  -1.159 -21.830  1.00  0.00      BS   O  
ATOM    319  O2P GUA B  11      11.317  -1.455 -19.953  1.00  0.00      BS   O  
ATOM    320  C5' GUA B  11      11.428   1.204 -22.670  1.00  0.00      BS   C  
ATOM    321  O5' GUA B  11      11.182   0.483 -21.446  1.00  0.00      BS   O  
ATOM    322  C4' GUA B  11      10.475   2.360 -22.866  1.00  0.00      BS   C  
ATOM    323  O4' GUA B  11       9.209   1.755 -23.397  1.00  0.00      BS   O  
ATOM    324  C3' GUA B  11      10.045   3.103 -21.572  1.00  0.00      BS   C  
ATOM    325  O3' GUA B  11      10.087   4.525 -21.808  1.00  0.00      BS   O  
ATOM    326  C2' GUA B  11       8.581   2.659 -21.276  1.00  0.00      BS   C  
ATOM    327  C1' GUA B  11       8.115   2.297 -22.683  1.00  0.00      BS   C  
ATOM    328  N1  GUA B  11       3.516   0.625 -24.047  1.00  0.00      BS   N  
ATOM    329  C2  GUA B  11       3.990   1.843 -24.341  1.00  0.00      BS   C  
ATOM    330  N2  GUA B  11       3.253   2.633 -25.067  1.00  0.00      BS   N  
ATOM    331  N3  GUA B  11       5.187   2.236 -23.891  1.00  0.00      BS   N  
ATOM    332  C4  GUA B  11       5.867   1.205 -23.281  1.00  0.00      BS   C  
ATOM    333  C5  GUA B  11       5.359  -0.000 -22.892  1.00  0.00      BS   C  
ATOM    334  C6  GUA B  11       4.066  -0.335 -23.270  1.00  0.00      BS   C  
ATOM    335  O6  GUA B  11       3.490  -1.347 -22.994  1.00  0.00      BS   O  
ATOM    336  N7  GUA B  11       6.321  -0.725 -22.276  1.00  0.00      BS   N  
ATOM    337  C8  GUA B  11       7.363   0.020 -22.157  1.00  0.00      BS   C  
ATOM    338  N9  GUA B  11       7.128   1.252 -22.692  1.00  0.00      BS   N  
ATOM    339  H1  GUA B  11       2.619   0.318 -24.392  1.00  0.00      BS   H  
ATOM    340  H8  GUA B  11       8.322  -0.280 -21.734  1.00  0.00      BS   H  
ATOM    341  H1' GUA B  11       7.689   3.102 -23.319  1.00  0.00      BS   H  
ATOM    342  H2' GUA B  11       7.900   3.475 -20.948  1.00  0.00      BS   H  
ATOM    343  H21 GUA B  11       2.286   2.415 -25.197  1.00  0.00      BS   H  
ATOM    344  H3' GUA B  11      10.720   2.845 -20.729  1.00  0.00      BS   H  
ATOM    345  H22 GUA B  11       3.505   3.593 -25.185  1.00  0.00      BS   H  
ATOM    346  H4' GUA B  11      10.857   3.060 -23.640  1.00  0.00      BS   H  
ATOM    347  H5' GUA B  11      11.500   0.478 -23.508  1.00  0.00      BS   H  
ATOM    348 H2'' GUA B  11       8.523   1.758 -20.628  1.00  0.00      BS   H  
ATOM    349 H5'' GUA B  11      12.437   1.665 -22.599  1.00  0.00      BS   H  
ATOM    350  P   CYT B  12       9.946   5.486 -20.584  1.00  0.00      BS   P  
ATOM    351  O1P CYT B  12      10.822   6.686 -20.876  1.00  0.00      BS   O  
ATOM    352  O2P CYT B  12      10.193   4.786 -19.254  1.00  0.00      BS   O  
ATOM    353  C5' CYT B  12       7.997   6.994 -21.611  1.00  0.00      BS   C  
ATOM    354  O5' CYT B  12       8.418   6.042 -20.542  1.00  0.00      BS   O  
ATOM    355  C4' CYT B  12       6.507   7.134 -21.642  1.00  0.00      BS   C  
ATOM    356  O4' CYT B  12       5.984   5.899 -22.196  1.00  0.00      BS   O  
ATOM    357  C3' CYT B  12       5.762   7.311 -20.362  1.00  0.00      BS   C  
ATOM    358  O3' CYT B  12       5.967   8.652 -19.869  1.00  0.00      BS   O  
ATOM    359  C2' CYT B  12       4.329   6.964 -20.879  1.00  0.00      BS   C  
ATOM    360  C1' CYT B  12       4.555   5.843 -21.925  1.00  0.00      BS   C  
ATOM    361  N1  CYT B  12       4.175   4.548 -21.388  1.00  0.00      BS   N  
ATOM    362  C2  CYT B  12       2.858   4.104 -21.572  1.00  0.00      BS   C  
ATOM    363  O2  CYT B  12       2.016   4.871 -22.047  1.00  0.00      BS   O  
ATOM    364  N3  CYT B  12       2.549   2.874 -21.039  1.00  0.00      BS   N  
ATOM    365  C4  CYT B  12       3.506   2.120 -20.409  1.00  0.00      BS   C  
ATOM    366  N4  CYT B  12       3.243   0.967 -19.926  1.00  0.00      BS   N  
ATOM    367  C5  CYT B  12       4.767   2.555 -20.228  1.00  0.00      BS   C  
ATOM    368  C6  CYT B  12       5.057   3.794 -20.666  1.00  0.00      BS   C  
ATOM    369  H5  CYT B  12       5.546   1.892 -19.852  1.00  0.00      BS   H  
ATOM    370  H6  CYT B  12       6.061   4.217 -20.623  1.00  0.00      BS   H  
ATOM    371  H1' CYT B  12       3.989   6.125 -22.839  1.00  0.00      BS   H  
ATOM    372  H2' CYT B  12       3.682   7.754 -21.315  1.00  0.00      BS   H  
ATOM    373  H3' CYT B  12       6.007   6.512 -19.629  1.00  0.00      BS   H  
ATOM    374  H4' CYT B  12       6.223   7.987 -22.296  1.00  0.00      BS   H  
ATOM    375  H41 CYT B  12       2.303   0.664 -20.083  1.00  0.00      BS   H  
ATOM    376  H5' CYT B  12       8.274   6.505 -22.570  1.00  0.00      BS   H  
ATOM    377  H42 CYT B  12       3.888   0.312 -19.532  1.00  0.00      BS   H  
ATOM    378 H2'' CYT B  12       3.671   6.573 -20.075  1.00  0.00      BS   H  
ATOM    379 H5'' CYT B  12       8.512   7.976 -21.550  1.00  0.00      BS   H  
ATOM    380  P   THY B  13       5.167   9.238 -18.646  1.00  0.00      BS   P  
ATOM    381  O1P THY B  13       5.153  10.713 -18.689  1.00  0.00      BS   O  
ATOM    382  O2P THY B  13       5.628   8.661 -17.405  1.00  0.00      BS   O  
ATOM    383  C5' THY B  13       2.665   9.518 -19.471  1.00  0.00      BS   C  
ATOM    384  O5' THY B  13       3.704   8.795 -18.678  1.00  0.00      BS   O  
ATOM    385  C4' THY B  13       1.236   9.008 -19.399  1.00  0.00      BS   C  
ATOM    386  O4' THY B  13       1.249   7.708 -19.873  1.00  0.00      BS   O  
ATOM    387  C3' THY B  13       0.545   8.865 -18.073  1.00  0.00      BS   C  
ATOM    388  O3' THY B  13       0.129  10.163 -17.637  1.00  0.00      BS   O  
ATOM    389  C2' THY B  13      -0.561   7.959 -18.492  1.00  0.00      BS   C  
ATOM    390  C1' THY B  13       0.191   6.937 -19.366  1.00  0.00      BS   C  
ATOM    391  N1  THY B  13       0.768   5.775 -18.593  1.00  0.00      BS   N  
ATOM    392  C2  THY B  13      -0.022   4.662 -18.389  1.00  0.00      BS   C  
ATOM    393  O2  THY B  13      -1.154   4.587 -18.852  1.00  0.00      BS   O  
ATOM    394  N3  THY B  13       0.621   3.612 -17.847  1.00  0.00      BS   N  
ATOM    395  C4  THY B  13       1.954   3.497 -17.492  1.00  0.00      BS   C  
ATOM    396  O4  THY B  13       2.402   2.369 -17.163  1.00  0.00      BS   O  
ATOM    397  C5  THY B  13       2.701   4.777 -17.641  1.00  0.00      BS   C  
ATOM    398  C5M THY B  13       4.151   4.828 -17.167  1.00  0.00      BS   C  
ATOM    399  C6  THY B  13       2.088   5.802 -18.221  1.00  0.00      BS   C  
ATOM    400  H3  THY B  13       0.017   2.808 -17.754  1.00  0.00      BS   H  
ATOM    401  H6  THY B  13       2.644   6.738 -18.278  1.00  0.00      BS   H  
ATOM    402  H1' THY B  13      -0.367   6.765 -20.311  1.00  0.00      BS   H  
ATOM    403  H2' THY B  13      -1.342   8.503 -19.066  1.00  0.00      BS   H  
ATOM    404  H3' THY B  13       1.187   8.338 -17.336  1.00  0.00      BS   H  
ATOM    405  H4' THY B  13       0.639   9.630 -20.099  1.00  0.00      BS   H  
ATOM    406  H5' THY B  13       3.005   9.526 -20.529  1.00  0.00      BS   H  
ATOM    407  H51 THY B  13       4.410   4.169 -16.311  1.00  0.00      BS   H  
ATOM    408  H52 THY B  13       4.428   5.807 -16.721  1.00  0.00      BS   H  
ATOM    409  H53 THY B  13       4.922   4.566 -17.923  1.00  0.00      BS   H  
ATOM    410 H2'' THY B  13      -0.961   7.543 -17.543  1.00  0.00      BS   H  
ATOM    411 H5'' THY B  13       2.563  10.533 -19.028  1.00  0.00      BS   H  
ATOM    412  P   THY B  14       0.211  10.493 -16.088  1.00  0.00      BS   P  
ATOM    413  O1P THY B  14      -0.466  11.780 -15.821  1.00  0.00      BS   O  
ATOM    414  O2P THY B  14       1.570  10.367 -15.607  1.00  0.00      BS   O  
ATOM    415  C5' THY B  14      -2.132   9.506 -15.698  1.00  0.00      BS   C  
ATOM    416  O5' THY B  14      -0.664   9.295 -15.433  1.00  0.00      BS   O  
ATOM    417  C4' THY B  14      -3.056   8.377 -15.152  1.00  0.00      BS   C  
ATOM    418  O4' THY B  14      -2.657   7.169 -15.894  1.00  0.00      BS   O  
ATOM    419  C3' THY B  14      -2.917   7.961 -13.664  1.00  0.00      BS   C  
ATOM    420  O3' THY B  14      -3.732   8.839 -12.895  1.00  0.00      BS   O  
ATOM    421  C2' THY B  14      -3.473   6.583 -13.670  1.00  0.00      BS   C  
ATOM    422  C1' THY B  14      -2.965   6.026 -15.070  1.00  0.00      BS   C  
ATOM    423  N1  THY B  14      -1.683   5.266 -14.930  1.00  0.00      BS   N  
ATOM    424  C2  THY B  14      -1.849   3.962 -14.787  1.00  0.00      BS   C  
ATOM    425  O2  THY B  14      -2.977   3.428 -14.743  1.00  0.00      BS   O  
ATOM    426  N3  THY B  14      -0.658   3.310 -14.681  1.00  0.00      BS   N  
ATOM    427  C4  THY B  14       0.543   3.852 -14.461  1.00  0.00      BS   C  
ATOM    428  O4  THY B  14       1.423   3.079 -14.175  1.00  0.00      BS   O  
ATOM    429  C5  THY B  14       0.689   5.318 -14.508  1.00  0.00      BS   C  
ATOM    430  C5M THY B  14       1.950   6.065 -14.314  1.00  0.00      BS   C  
ATOM    431  C6  THY B  14      -0.468   5.955 -14.719  1.00  0.00      BS   C  
ATOM    432  H3  THY B  14      -0.560   2.327 -14.471  1.00  0.00      BS   H  
ATOM    433  H6  THY B  14      -0.567   7.025 -14.898  1.00  0.00      BS   H  
ATOM    434  H1' THY B  14      -3.795   5.451 -15.532  1.00  0.00      BS   H  
ATOM    435  H2' THY B  14      -4.581   6.506 -13.627  1.00  0.00      BS   H  
ATOM    436  H3' THY B  14      -1.829   8.000 -13.436  1.00  0.00      BS   H  
ATOM    437  H4' THY B  14      -4.109   8.576 -15.442  1.00  0.00      BS   H  
ATOM    438  H5' THY B  14      -2.305   9.606 -16.791  1.00  0.00      BS   H  
ATOM    439  H51 THY B  14       2.305   5.743 -13.311  1.00  0.00      BS   H  
ATOM    440  H52 THY B  14       1.729   7.146 -14.433  1.00  0.00      BS   H  
ATOM    441  H53 THY B  14       2.860   5.856 -14.917  1.00  0.00      BS   H  
ATOM    442 H2'' THY B  14      -3.047   5.976 -12.844  1.00  0.00      BS   H  
ATOM    443 H5'' THY B  14      -2.434  10.410 -15.127  1.00  0.00      BS   H  
ATOM    444  P   ADE B  15      -3.398   9.021 -11.365  1.00  0.00      BS   P  
ATOM    445  O1P ADE B  15      -4.361  10.009 -10.788  1.00  0.00      BS   O  
ATOM    446  O2P ADE B  15      -1.938   9.277 -11.202  1.00  0.00      BS   O  
ATOM    447  C5' ADE B  15      -5.013   7.082 -10.684  1.00  0.00      BS   C  
ATOM    448  O5' ADE B  15      -3.646   7.535 -10.716  1.00  0.00      BS   O  
ATOM    449  C4' ADE B  15      -5.269   5.728 -10.042  1.00  0.00      BS   C  
ATOM    450  O4' ADE B  15      -4.672   4.759 -10.916  1.00  0.00      BS   O  
ATOM    451  C3' ADE B  15      -4.505   5.557  -8.770  1.00  0.00      BS   C  
ATOM    452  O3' ADE B  15      -5.287   6.073  -7.677  1.00  0.00      BS   O  
ATOM    453  C2' ADE B  15      -4.405   4.045  -8.745  1.00  0.00      BS   C  
ATOM    454  C1' ADE B  15      -4.091   3.734 -10.164  1.00  0.00      BS   C  
ATOM    455  N1  ADE B  15      -0.225   0.609 -10.282  1.00  0.00      BS   N  
ATOM    456  C2  ADE B  15      -1.502   0.511  -9.898  1.00  0.00      BS   C  
ATOM    457  N3  ADE B  15      -2.434   1.414  -9.951  1.00  0.00      BS   N  
ATOM    458  C4  ADE B  15      -1.953   2.629 -10.260  1.00  0.00      BS   C  
ATOM    459  C5  ADE B  15      -0.705   2.880 -10.685  1.00  0.00      BS   C  
ATOM    460  C6  ADE B  15       0.224   1.816 -10.701  1.00  0.00      BS   C  
ATOM    461  N6  ADE B  15       1.574   1.861 -11.117  1.00  0.00      BS   N  
ATOM    462  N7  ADE B  15      -0.568   4.212 -10.991  1.00  0.00      BS   N  
ATOM    463  C8  ADE B  15      -1.738   4.747 -10.783  1.00  0.00      BS   C  
ATOM    464  N9  ADE B  15      -2.630   3.755 -10.380  1.00  0.00      BS   N  
ATOM    465  H2  ADE B  15      -1.762  -0.492  -9.560  1.00  0.00      BS   H  
ATOM    466  H8  ADE B  15      -2.070   5.750 -11.049  1.00  0.00      BS   H  
ATOM    467  H1' ADE B  15      -4.642   2.822 -10.479  1.00  0.00      BS   H  
ATOM    468  H2' ADE B  15      -5.373   3.551  -8.513  1.00  0.00      BS   H  
ATOM    469  H3' ADE B  15      -3.517   6.046  -8.901  1.00  0.00      BS   H  
ATOM    470  H4' ADE B  15      -6.303   5.425  -9.765  1.00  0.00      BS   H  
ATOM    471  H5' ADE B  15      -5.495   7.175 -11.681  1.00  0.00      BS   H  
ATOM    472  H61 ADE B  15       1.791   2.345 -11.965  1.00  0.00      BS   H  
ATOM    473  H62 ADE B  15       2.033   0.980 -11.004  1.00  0.00      BS   H  
ATOM    474 H2'' ADE B  15      -3.627   3.612  -8.083  1.00  0.00      BS   H  
ATOM    475 H5'' ADE B  15      -5.582   7.765 -10.017  1.00  0.00      BS   H  
ATOM    476  P   CYT B  16      -4.599   6.812  -6.430  1.00  0.00      BS   P  
ATOM    477  O1P CYT B  16      -5.647   7.478  -5.698  1.00  0.00      BS   O  
ATOM    478  O2P CYT B  16      -3.499   7.598  -7.034  1.00  0.00      BS   O  
ATOM    479  C5' CYT B  16      -4.862   4.816  -4.865  1.00  0.00      BS   C  
ATOM    480  O5' CYT B  16      -3.971   5.638  -5.590  1.00  0.00      BS   O  
ATOM    481  C4' CYT B  16      -4.235   3.433  -4.560  1.00  0.00      BS   C  
ATOM    482  O4' CYT B  16      -3.638   2.795  -5.779  1.00  0.00      BS   O  
ATOM    483  C3' CYT B  16      -2.986   3.425  -3.605  1.00  0.00      BS   C  
ATOM    484  O3' CYT B  16      -3.527   3.503  -2.248  1.00  0.00      BS   O  
ATOM    485  C2' CYT B  16      -2.356   2.134  -3.925  1.00  0.00      BS   C  
ATOM    486  C1' CYT B  16      -2.520   2.047  -5.443  1.00  0.00      BS   C  
ATOM    487  N1  CYT B  16      -1.350   2.553  -6.283  1.00  0.00      BS   N  
ATOM    488  C2  CYT B  16      -0.362   1.647  -6.710  1.00  0.00      BS   C  
ATOM    489  O2  CYT B  16      -0.441   0.465  -6.449  1.00  0.00      BS   O  
ATOM    490  N3  CYT B  16       0.793   2.204  -7.187  1.00  0.00      BS   N  
ATOM    491  C4  CYT B  16       0.898   3.519  -7.419  1.00  0.00      BS   C  
ATOM    492  N4  CYT B  16       1.912   3.931  -8.038  1.00  0.00      BS   N  
ATOM    493  C5  CYT B  16      -0.136   4.415  -7.001  1.00  0.00      BS   C  
ATOM    494  C6  CYT B  16      -1.162   3.850  -6.381  1.00  0.00      BS   C  
ATOM    495  H5  CYT B  16      -0.098   5.502  -7.085  1.00  0.00      BS   H  
ATOM    496  H6  CYT B  16      -1.895   4.532  -5.950  1.00  0.00      BS   H  
ATOM    497  H1' CYT B  16      -2.820   1.013  -5.715  1.00  0.00      BS   H  
ATOM    498  H2' CYT B  16      -2.767   1.274  -3.354  1.00  0.00      BS   H  
ATOM    499  H3' CYT B  16      -2.392   4.280  -3.993  1.00  0.00      BS   H  
ATOM    500  H4' CYT B  16      -5.055   2.729  -4.303  1.00  0.00      BS   H  
ATOM    501  H41 CYT B  16       2.752   3.396  -8.123  1.00  0.00      BS   H  
ATOM    502  H5' CYT B  16      -5.805   4.579  -5.403  1.00  0.00      BS   H  
ATOM    503  H42 CYT B  16       1.924   4.839  -8.457  1.00  0.00      BS   H  
ATOM    504 H2'' CYT B  16      -1.266   2.177  -3.716  1.00  0.00      BS   H  
ATOM    505 H5'' CYT B  16      -5.170   5.247  -3.889  1.00  0.00      BS   H  
ATOM    506  P   ADE B  17      -2.571   3.981  -1.093  1.00  0.00      BS   P  
ATOM    507  O1P ADE B  17      -3.474   4.313   0.006  1.00  0.00      BS   O  
ATOM    508  O2P ADE B  17      -1.683   5.070  -1.591  1.00  0.00      BS   O  
ATOM    509  C5' ADE B  17      -2.172   1.403  -0.441  1.00  0.00      BS   C  
ATOM    510  O5' ADE B  17      -1.670   2.685  -0.847  1.00  0.00      BS   O  
ATOM    511  C4' ADE B  17      -1.193   0.375   0.039  1.00  0.00      BS   C  
ATOM    512  O4' ADE B  17      -0.225  -0.079  -1.078  1.00  0.00      BS   O  
ATOM    513  C3' ADE B  17      -0.252   0.803   1.171  1.00  0.00      BS   C  
ATOM    514  O3' ADE B  17       0.049  -0.294   2.078  1.00  0.00      BS   O  
ATOM    515  C2' ADE B  17       0.970   1.335   0.432  1.00  0.00      BS   C  
ATOM    516  C1' ADE B  17       1.122   0.422  -0.755  1.00  0.00      BS   C  
ATOM    517  N1  ADE B  17       4.611   0.422  -4.593  1.00  0.00      BS   N  
ATOM    518  C2  ADE B  17       4.317  -0.433  -3.581  1.00  0.00      BS   C  
ATOM    519  N3  ADE B  17       3.403  -0.418  -2.656  1.00  0.00      BS   N  
ATOM    520  C4  ADE B  17       2.673   0.676  -2.730  1.00  0.00      BS   C  
ATOM    521  C5  ADE B  17       2.772   1.652  -3.699  1.00  0.00      BS   C  
ATOM    522  C6  ADE B  17       3.816   1.529  -4.652  1.00  0.00      BS   C  
ATOM    523  N6  ADE B  17       3.958   2.457  -5.621  1.00  0.00      BS   N  
ATOM    524  N7  ADE B  17       1.866   2.649  -3.454  1.00  0.00      BS   N  
ATOM    525  C8  ADE B  17       1.230   2.265  -2.402  1.00  0.00      BS   C  
ATOM    526  N9  ADE B  17       1.652   1.086  -1.886  1.00  0.00      BS   N  
ATOM    527  H2  ADE B  17       4.938  -1.328  -3.543  1.00  0.00      BS   H  
ATOM    528  H8  ADE B  17       0.411   2.821  -1.943  1.00  0.00      BS   H  
ATOM    529  H1' ADE B  17       1.689  -0.467  -0.406  1.00  0.00      BS   H  
ATOM    530  H2' ADE B  17       1.857   1.288   1.101  1.00  0.00      BS   H  
ATOM    531  H3' ADE B  17      -0.857   1.618   1.623  1.00  0.00      BS   H  
ATOM    532  H4' ADE B  17      -1.762  -0.491   0.440  1.00  0.00      BS   H  
ATOM    533  H5' ADE B  17      -2.862   0.929  -1.172  1.00  0.00      BS   H  
ATOM    534  H61 ADE B  17       4.822   2.539  -6.118  1.00  0.00      BS   H  
ATOM    535  H62 ADE B  17       3.316   3.223  -5.599  1.00  0.00      BS   H  
ATOM    536 H2'' ADE B  17       0.664   2.362   0.141  1.00  0.00      BS   H  
ATOM    537 H5'' ADE B  17      -2.892   1.511   0.400  1.00  0.00      BS   H  
ATOM    538  P   ADE B  18       0.821  -0.078   3.445  1.00  0.00      BS   P  
ATOM    539  O1P ADE B  18       0.214  -1.050   4.459  1.00  0.00      BS   O  
ATOM    540  O2P ADE B  18       0.728   1.383   3.758  1.00  0.00      BS   O  
ATOM    541  C5' ADE B  18       2.918  -1.752   3.224  1.00  0.00      BS   C  
ATOM    542  O5' ADE B  18       2.281  -0.424   3.100  1.00  0.00      BS   O  
ATOM    543  C4' ADE B  18       4.415  -1.695   2.759  1.00  0.00      BS   C  
ATOM    544  O4' ADE B  18       4.580  -1.013   1.541  1.00  0.00      BS   O  
ATOM    545  C3' ADE B  18       5.402  -1.194   3.755  1.00  0.00      BS   C  
ATOM    546  O3' ADE B  18       6.613  -1.996   3.886  1.00  0.00      BS   O  
ATOM    547  C2' ADE B  18       5.688   0.192   3.189  1.00  0.00      BS   C  
ATOM    548  C1' ADE B  18       5.640  -0.085   1.679  1.00  0.00      BS   C  
ATOM    549  N1  ADE B  18       6.961   2.166  -2.691  1.00  0.00      BS   N  
ATOM    550  C2  ADE B  18       7.406   1.115  -2.065  1.00  0.00      BS   C  
ATOM    551  N3  ADE B  18       6.800   0.456  -1.082  1.00  0.00      BS   N  
ATOM    552  C4  ADE B  18       5.847   1.192  -0.496  1.00  0.00      BS   C  
ATOM    553  C5  ADE B  18       5.320   2.367  -1.012  1.00  0.00      BS   C  
ATOM    554  C6  ADE B  18       5.914   2.858  -2.176  1.00  0.00      BS   C  
ATOM    555  N6  ADE B  18       5.550   3.940  -2.742  1.00  0.00      BS   N  
ATOM    556  N7  ADE B  18       4.286   2.782  -0.141  1.00  0.00      BS   N  
ATOM    557  C8  ADE B  18       4.393   1.946   0.904  1.00  0.00      BS   C  
ATOM    558  N9  ADE B  18       5.368   1.010   0.758  1.00  0.00      BS   N  
ATOM    559  H2  ADE B  18       8.155   0.634  -2.693  1.00  0.00      BS   H  
ATOM    560  H8  ADE B  18       3.772   1.856   1.797  1.00  0.00      BS   H  
ATOM    561  H1' ADE B  18       6.628  -0.547   1.468  1.00  0.00      BS   H  
ATOM    562  H2' ADE B  18       6.652   0.641   3.508  1.00  0.00      BS   H  
ATOM    563  H3' ADE B  18       4.832  -1.164   4.709  1.00  0.00      BS   H  
ATOM    564  H4' ADE B  18       4.711  -2.718   2.445  1.00  0.00      BS   H  
ATOM    565  H5' ADE B  18       2.444  -2.539   2.598  1.00  0.00      BS   H  
ATOM    566  H61 ADE B  18       5.134   4.635  -2.154  1.00  0.00      BS   H  
ATOM    567  H62 ADE B  18       5.931   4.279  -3.602  1.00  0.00      BS   H  
ATOM    568 H2'' ADE B  18       4.870   0.840   3.569  1.00  0.00      BS   H  
ATOM    569 H5'' ADE B  18       2.860  -2.116   4.272  1.00  0.00      BS   H  
ATOM    570  P   CYT B  19       7.606  -1.713   5.136  1.00  0.00      BS   P  
ATOM    571  O1P CYT B  19       8.266  -2.959   5.480  1.00  0.00      BS   O  
ATOM    572  O2P CYT B  19       7.003  -0.973   6.249  1.00  0.00      BS   O  
ATOM    573  C5' CYT B  19       9.265  -1.184   3.263  1.00  0.00      BS   C  
ATOM    574  O5' CYT B  19       8.687  -0.829   4.482  1.00  0.00      BS   O  
ATOM    575  C4' CYT B  19       9.918  -0.081   2.431  1.00  0.00      BS   C  
ATOM    576  O4' CYT B  19       8.977   0.918   1.938  1.00  0.00      BS   O  
ATOM    577  C3' CYT B  19      10.733   0.969   3.283  1.00  0.00      BS   C  
ATOM    578  O3' CYT B  19      12.078   0.465   3.500  1.00  0.00      BS   O  
ATOM    579  C2' CYT B  19      10.813   2.202   2.313  1.00  0.00      BS   C  
ATOM    580  C1' CYT B  19       9.766   1.928   1.234  1.00  0.00      BS   C  
ATOM    581  N1  CYT B  19       8.975   3.130   0.988  1.00  0.00      BS   N  
ATOM    582  C2  CYT B  19       9.658   4.105   0.216  1.00  0.00      BS   C  
ATOM    583  O2  CYT B  19      10.813   3.901  -0.166  1.00  0.00      BS   O  
ATOM    584  N3  CYT B  19       8.904   5.273  -0.061  1.00  0.00      BS   N  
ATOM    585  C4  CYT B  19       7.690   5.451   0.467  1.00  0.00      BS   C  
ATOM    586  N4  CYT B  19       7.008   6.485   0.083  1.00  0.00      BS   N  
ATOM    587  C5  CYT B  19       7.095   4.506   1.328  1.00  0.00      BS   C  
ATOM    588  C6  CYT B  19       7.753   3.402   1.617  1.00  0.00      BS   C  
ATOM    589  H5  CYT B  19       6.155   4.783   1.807  1.00  0.00      BS   H  
ATOM    590  H6  CYT B  19       7.295   2.684   2.299  1.00  0.00      BS   H  
ATOM    591  H1' CYT B  19      10.144   1.506   0.278  1.00  0.00      BS   H  
ATOM    592  H2' CYT B  19      11.831   2.352   1.892  1.00  0.00      BS   H  
ATOM    593  H3' CYT B  19      10.056   1.106   4.153  1.00  0.00      BS   H  
ATOM    594  H4' CYT B  19      10.475  -0.551   1.594  1.00  0.00      BS   H  
ATOM    595  H41 CYT B  19       7.508   6.944  -0.650  1.00  0.00      BS   H  
ATOM    596  H5' CYT B  19       8.558  -1.736   2.610  1.00  0.00      BS   H  
ATOM    597  H42 CYT B  19       6.082   6.223  -0.190  1.00  0.00      BS   H  
ATOM    598 H2'' CYT B  19      10.519   3.031   2.993  1.00  0.00      BS   H  
ATOM    599 H5'' CYT B  19      10.080  -1.890   3.530  1.00  0.00      BS   H  
ATOM    600  P   ADE B  20      13.007   1.165   4.563  1.00  0.00      BS   P  
ATOM    601  O1P ADE B  20      14.046   0.256   5.013  1.00  0.00      BS   O  
ATOM    602  O2P ADE B  20      12.171   1.799   5.649  1.00  0.00      BS   O  
ATOM    603  C5' ADE B  20      14.598   2.012   2.626  1.00  0.00      BS   C  
ATOM    604  O5' ADE B  20      13.749   2.270   3.707  1.00  0.00      BS   O  
ATOM    605  C4' ADE B  20      15.300   3.252   2.092  1.00  0.00      BS   C  
ATOM    606  O4' ADE B  20      14.336   4.120   1.506  1.00  0.00      BS   O  
ATOM    607  C3' ADE B  20      16.051   4.100   3.124  1.00  0.00      BS   C  
ATOM    608  O3' ADE B  20      17.349   4.541   2.671  1.00  0.00      BS   O  
ATOM    609  C2' ADE B  20      15.183   5.326   3.363  1.00  0.00      BS   C  
ATOM    610  C1' ADE B  20      14.369   5.346   2.043  1.00  0.00      BS   C  
ATOM    611  N1  ADE B  20      10.811   8.644   0.267  1.00  0.00      BS   N  
ATOM    612  C2  ADE B  20      12.041   8.383  -0.128  1.00  0.00      BS   C  
ATOM    613  N3  ADE B  20      12.926   7.459   0.374  1.00  0.00      BS   N  
ATOM    614  C4  ADE B  20      12.445   6.797   1.409  1.00  0.00      BS   C  
ATOM    615  C5  ADE B  20      11.131   6.935   1.942  1.00  0.00      BS   C  
ATOM    616  C6  ADE B  20      10.316   7.922   1.273  1.00  0.00      BS   C  
ATOM    617  N6  ADE B  20       9.054   8.160   1.747  1.00  0.00      BS   N  
ATOM    618  N7  ADE B  20      10.960   6.002   2.980  1.00  0.00      BS   N  
ATOM    619  C8  ADE B  20      12.103   5.464   3.038  1.00  0.00      BS   C  
ATOM    620  N9  ADE B  20      13.036   5.850   2.121  1.00  0.00      BS   N  
ATOM    621  H2  ADE B  20      12.412   8.863  -1.033  1.00  0.00      BS   H  
ATOM    622  H8  ADE B  20      12.373   4.848   3.896  1.00  0.00      BS   H  
ATOM    623  H1' ADE B  20      14.968   5.961   1.338  1.00  0.00      BS   H  
ATOM    624  H2' ADE B  20      15.692   6.309   3.456  1.00  0.00      BS   H  
ATOM    625  H3' ADE B  20      16.044   3.470   4.039  1.00  0.00      BS   H  
ATOM    626  H4' ADE B  20      15.979   3.034   1.240  1.00  0.00      BS   H  
ATOM    627  H5' ADE B  20      14.023   1.430   1.874  1.00  0.00      BS   H  
ATOM    628  H61 ADE B  20       8.624   9.016   1.459  1.00  0.00      BS   H  
ATOM    629  H62 ADE B  20       8.569   7.500   2.322  1.00  0.00      BS   H  
ATOM    630  H3T ADE B  20      17.574   5.302   3.212  1.00  0.00      BS   H  
ATOM    631 H2'' ADE B  20      14.454   5.087   4.166  1.00  0.00      BS   H  
ATOM    632 H5'' ADE B  20      15.404   1.320   2.951  1.00  0.00      BS   H  
TER   
ATOM    633  C5' URA R   1       7.596  15.141  -6.695  1.00  0.00      R    C  
ATOM    634  O5' URA R   1       6.475  14.303  -6.426  1.00  0.00      R    O  
ATOM    635  C4' URA R   1       8.826  14.425  -6.163  1.00  0.00      R    C  
ATOM    636  O4' URA R   1       8.715  14.178  -4.738  1.00  0.00      R    O  
ATOM    637  C3' URA R   1       9.275  13.057  -6.872  1.00  0.00      R    C  
ATOM    638  O3' URA R   1       9.760  13.321  -8.211  1.00  0.00      R    O  
ATOM    639  C2' URA R   1      10.307  12.690  -5.794  1.00  0.00      R    C  
ATOM    640  O2' URA R   1      11.453  13.395  -6.063  1.00  0.00      R    O  
ATOM    641  C1' URA R   1       9.648  13.115  -4.521  1.00  0.00      R    C  
ATOM    642  N1  URA R   1       9.059  11.926  -3.817  1.00  0.00      R    N  
ATOM    643  C2  URA R   1       9.884  11.220  -3.072  1.00  0.00      R    C  
ATOM    644  O2  URA R   1      11.045  11.462  -2.900  1.00  0.00      R    O  
ATOM    645  N3  URA R   1       9.291  10.122  -2.412  1.00  0.00      R    N  
ATOM    646  C4  URA R   1       8.043   9.637  -2.646  1.00  0.00      R    C  
ATOM    647  O4  URA R   1       7.520   8.756  -1.928  1.00  0.00      R    O  
ATOM    648  C5  URA R   1       7.308  10.290  -3.712  1.00  0.00      R    C  
ATOM    649  C6  URA R   1       7.776  11.436  -4.224  1.00  0.00      R    C  
ATOM    650  H3  URA R   1       9.918   9.731  -1.723  1.00  0.00      R    H  
ATOM    651  H5  URA R   1       6.249  10.055  -3.806  1.00  0.00      R    H  
ATOM    652  H6  URA R   1       7.203  12.249  -4.670  1.00  0.00      R    H  
ATOM    653  H1' URA R   1      10.367  13.639  -3.855  1.00  0.00      R    H  
ATOM    654  H2' URA R   1      12.110  13.088  -5.435  1.00  0.00      R    H  
ATOM    655  H3' URA R   1       8.434  12.332  -6.840  1.00  0.00      R    H  
ATOM    656  H4' URA R   1       9.648  15.173  -6.150  1.00  0.00      R    H  
ATOM    657  H5' URA R   1       7.615  16.168  -6.275  1.00  0.00      R    H  
ATOM    658  H5T URA R   1       6.410  14.290  -5.468  1.00  0.00      R    H  
ATOM    659 H2'' URA R   1      10.450  11.590  -5.745  1.00  0.00      R    H  
ATOM    660 H5'' URA R   1       7.721  15.249  -7.794  1.00  0.00      R    H  
ATOM    661  P   GUA R   2       9.805  12.077  -9.182  1.00  0.00      R    P  
ATOM    662  O1P GUA R   2      10.470  12.441 -10.385  1.00  0.00      R    O  
ATOM    663  O2P GUA R   2       8.392  11.638  -9.375  1.00  0.00      R    O  
ATOM    664  C5' GUA R   2      12.099  10.973  -8.783  1.00  0.00      R    C  
ATOM    665  O5' GUA R   2      10.682  11.028  -8.406  1.00  0.00      R    O  
ATOM    666  C4' GUA R   2      12.927  10.019  -8.011  1.00  0.00      R    C  
ATOM    667  O4' GUA R   2      12.628  10.108  -6.599  1.00  0.00      R    O  
ATOM    668  C3' GUA R   2      12.682   8.546  -8.391  1.00  0.00      R    C  
ATOM    669  O3' GUA R   2      13.452   8.188  -9.558  1.00  0.00      R    O  
ATOM    670  C2' GUA R   2      13.116   7.825  -7.105  1.00  0.00      R    C  
ATOM    671  O2' GUA R   2      14.540   7.734  -7.042  1.00  0.00      R    O  
ATOM    672  C1' GUA R   2      12.600   8.777  -6.003  1.00  0.00      R    C  
ATOM    673  N1  GUA R   2       9.981   5.972  -2.811  1.00  0.00      R    N  
ATOM    674  C2  GUA R   2      11.298   6.242  -2.871  1.00  0.00      R    C  
ATOM    675  N2  GUA R   2      12.096   5.537  -2.029  1.00  0.00      R    N  
ATOM    676  N3  GUA R   2      11.846   7.143  -3.651  1.00  0.00      R    N  
ATOM    677  C4  GUA R   2      10.909   7.660  -4.519  1.00  0.00      R    C  
ATOM    678  C5  GUA R   2       9.548   7.388  -4.605  1.00  0.00      R    C  
ATOM    679  C6  GUA R   2       9.000   6.539  -3.638  1.00  0.00      R    C  
ATOM    680  O6  GUA R   2       7.819   6.284  -3.495  1.00  0.00      R    O  
ATOM    681  N7  GUA R   2       8.997   8.042  -5.756  1.00  0.00      R    N  
ATOM    682  C8  GUA R   2      10.111   8.547  -6.334  1.00  0.00      R    C  
ATOM    683  N9  GUA R   2      11.256   8.424  -5.583  1.00  0.00      R    N  
ATOM    684  H1  GUA R   2       9.645   5.441  -2.022  1.00  0.00      R    H  
ATOM    685  H8  GUA R   2      10.134   9.047  -7.303  1.00  0.00      R    H  
ATOM    686  H1' GUA R   2      13.318   8.841  -5.157  1.00  0.00      R    H  
ATOM    687  H2' GUA R   2      14.697   6.932  -6.539  1.00  0.00      R    H  
ATOM    688  H21 GUA R   2      11.724   5.046  -1.241  1.00  0.00      R    H  
ATOM    689  H3' GUA R   2      11.605   8.469  -8.653  1.00  0.00      R    H  
ATOM    690  H22 GUA R   2      13.009   5.926  -1.904  1.00  0.00      R    H  
ATOM    691  H4' GUA R   2      13.998  10.230  -8.214  1.00  0.00      R    H  
ATOM    692  H5' GUA R   2      12.542  11.976  -8.602  1.00  0.00      R    H  
ATOM    693 H2'' GUA R   2      12.681   6.806  -7.013  1.00  0.00      R    H  
ATOM    694 H5'' GUA R   2      12.316  10.785  -9.856  1.00  0.00      R    H  
ATOM    695  P   URA R   3      13.116   6.864 -10.453  1.00  0.00      R    P  
ATOM    696  O1P URA R   3      14.218   6.651 -11.409  1.00  0.00      R    O  
ATOM    697  O2P URA R   3      11.777   7.117 -11.058  1.00  0.00      R    O  
ATOM    698  C5' URA R   3      14.223   4.919  -9.001  1.00  0.00      R    C  
ATOM    699  O5' URA R   3      13.051   5.656  -9.416  1.00  0.00      R    O  
ATOM    700  C4' URA R   3      13.995   3.908  -7.852  1.00  0.00      R    C  
ATOM    701  O4' URA R   3      13.300   4.484  -6.574  1.00  0.00      R    O  
ATOM    702  C3' URA R   3      13.111   2.703  -8.204  1.00  0.00      R    C  
ATOM    703  O3' URA R   3      13.825   1.800  -9.021  1.00  0.00      R    O  
ATOM    704  C2' URA R   3      12.753   2.133  -6.829  1.00  0.00      R    C  
ATOM    705  O2' URA R   3      13.681   1.242  -6.222  1.00  0.00      R    O  
ATOM    706  C1' URA R   3      12.514   3.412  -5.978  1.00  0.00      R    C  
ATOM    707  N1  URA R   3      11.016   3.707  -5.850  1.00  0.00      R    N  
ATOM    708  C2  URA R   3      10.410   3.094  -4.778  1.00  0.00      R    C  
ATOM    709  O2  URA R   3      11.054   2.657  -3.814  1.00  0.00      R    O  
ATOM    710  N3  URA R   3       9.059   3.327  -4.736  1.00  0.00      R    N  
ATOM    711  C4  URA R   3       8.298   4.098  -5.646  1.00  0.00      R    C  
ATOM    712  O4  URA R   3       7.082   4.248  -5.450  1.00  0.00      R    O  
ATOM    713  C5  URA R   3       9.047   4.688  -6.738  1.00  0.00      R    C  
ATOM    714  C6  URA R   3      10.324   4.336  -6.914  1.00  0.00      R    C  
ATOM    715  H3  URA R   3       8.509   3.050  -3.935  1.00  0.00      R    H  
ATOM    716  H5  URA R   3       8.434   5.404  -7.285  1.00  0.00      R    H  
ATOM    717  H6  URA R   3      10.930   4.498  -7.806  1.00  0.00      R    H  
ATOM    718  H1' URA R   3      12.955   3.144  -4.994  1.00  0.00      R    H  
ATOM    719  H2' URA R   3      13.208   0.475  -5.894  1.00  0.00      R    H  
ATOM    720  H3' URA R   3      12.233   3.136  -8.731  1.00  0.00      R    H  
ATOM    721  H4' URA R   3      14.941   3.469  -7.468  1.00  0.00      R    H  
ATOM    722  H5' URA R   3      15.013   5.653  -8.738  1.00  0.00      R    H  
ATOM    723 H2'' URA R   3      11.804   1.595  -7.035  1.00  0.00      R    H  
ATOM    724 H5'' URA R   3      14.578   4.368  -9.899  1.00  0.00      R    H  
ATOM    725  P   URA R   4      13.100   0.843  -9.961  1.00  0.00      R    P  
ATOM    726  O1P URA R   4      14.085   0.036 -10.731  1.00  0.00      R    O  
ATOM    727  O2P URA R   4      12.195   1.627 -10.880  1.00  0.00      R    O  
ATOM    728  C5' URA R   4      12.838  -1.292  -8.458  1.00  0.00      R    C  
ATOM    729  O5' URA R   4      12.171  -0.090  -9.134  1.00  0.00      R    O  
ATOM    730  C4' URA R   4      12.018  -1.845  -7.277  1.00  0.00      R    C  
ATOM    731  O4' URA R   4      11.443  -0.886  -6.358  1.00  0.00      R    O  
ATOM    732  C3' URA R   4      10.822  -2.629  -7.827  1.00  0.00      R    C  
ATOM    733  O3' URA R   4      11.253  -3.853  -8.478  1.00  0.00      R    O  
ATOM    734  C2' URA R   4      10.044  -2.702  -6.519  1.00  0.00      R    C  
ATOM    735  O2' URA R   4      10.565  -3.668  -5.709  1.00  0.00      R    O  
ATOM    736  C1' URA R   4      10.203  -1.306  -5.920  1.00  0.00      R    C  
ATOM    737  N1  URA R   4       9.118  -0.364  -6.367  1.00  0.00      R    N  
ATOM    738  C2  URA R   4       7.933  -0.381  -5.718  1.00  0.00      R    C  
ATOM    739  O2  URA R   4       7.570  -1.197  -4.836  1.00  0.00      R    O  
ATOM    740  N3  URA R   4       7.137   0.678  -6.079  1.00  0.00      R    N  
ATOM    741  C4  URA R   4       7.220   1.529  -7.179  1.00  0.00      R    C  
ATOM    742  O4  URA R   4       6.263   2.258  -7.475  1.00  0.00      R    O  
ATOM    743  C5  URA R   4       8.448   1.447  -7.817  1.00  0.00      R    C  
ATOM    744  C6  URA R   4       9.331   0.528  -7.461  1.00  0.00      R    C  
ATOM    745  H3  URA R   4       6.230   0.682  -5.634  1.00  0.00      R    H  
ATOM    746  H5  URA R   4       8.627   1.773  -8.841  1.00  0.00      R    H  
ATOM    747  H6  URA R   4      10.219   0.322  -8.059  1.00  0.00      R    H  
ATOM    748  H1' URA R   4      10.229  -1.463  -4.820  1.00  0.00      R    H  
ATOM    749  H2' URA R   4      10.898  -4.375  -6.267  1.00  0.00      R    H  
ATOM    750  H3' URA R   4      10.408  -1.869  -8.526  1.00  0.00      R    H  
ATOM    751  H4' URA R   4      12.685  -2.540  -6.724  1.00  0.00      R    H  
ATOM    752  H5' URA R   4      13.812  -0.996  -8.013  1.00  0.00      R    H  
ATOM    753 H2'' URA R   4       8.958  -2.917  -6.616  1.00  0.00      R    H  
ATOM    754 H5'' URA R   4      12.978  -2.113  -9.193  1.00  0.00      R    H  
ATOM    755  P   GUA R   5      10.198  -4.465  -9.373  1.00  0.00      R    P  
ATOM    756  O1P GUA R   5      10.693  -5.810  -9.713  1.00  0.00      R    O  
ATOM    757  O2P GUA R   5       9.934  -3.451 -10.438  1.00  0.00      R    O  
ATOM    758  C5' GUA R   5       8.758  -5.887  -7.706  1.00  0.00      R    C  
ATOM    759  O5' GUA R   5       9.009  -4.712  -8.450  1.00  0.00      R    O  
ATOM    760  C4' GUA R   5       7.363  -5.924  -7.034  1.00  0.00      R    C  
ATOM    761  O4' GUA R   5       7.044  -4.619  -6.442  1.00  0.00      R    O  
ATOM    762  C3' GUA R   5       6.327  -6.196  -8.019  1.00  0.00      R    C  
ATOM    763  O3' GUA R   5       6.344  -7.637  -8.271  1.00  0.00      R    O  
ATOM    764  C2' GUA R   5       5.083  -5.569  -7.397  1.00  0.00      R    C  
ATOM    765  O2' GUA R   5       4.582  -6.412  -6.415  1.00  0.00      R    O  
ATOM    766  C1' GUA R   5       5.662  -4.370  -6.598  1.00  0.00      R    C  
ATOM    767  N1  GUA R   5       2.612  -0.357  -7.116  1.00  0.00      R    N  
ATOM    768  C2  GUA R   5       2.498  -1.411  -6.281  1.00  0.00      R    C  
ATOM    769  N2  GUA R   5       1.408  -1.396  -5.526  1.00  0.00      R    N  
ATOM    770  N3  GUA R   5       3.418  -2.365  -6.251  1.00  0.00      R    N  
ATOM    771  C4  GUA R   5       4.361  -2.248  -7.146  1.00  0.00      R    C  
ATOM    772  C5  GUA R   5       4.628  -1.176  -7.988  1.00  0.00      R    C  
ATOM    773  C6  GUA R   5       3.674  -0.122  -8.027  1.00  0.00      R    C  
ATOM    774  O6  GUA R   5       3.752   0.863  -8.782  1.00  0.00      R    O  
ATOM    775  N7  GUA R   5       5.866  -1.303  -8.630  1.00  0.00      R    N  
ATOM    776  C8  GUA R   5       6.310  -2.481  -8.187  1.00  0.00      R    C  
ATOM    777  N9  GUA R   5       5.424  -3.104  -7.290  1.00  0.00      R    N  
ATOM    778  H1  GUA R   5       1.901   0.356  -7.202  1.00  0.00      R    H  
ATOM    779  H8  GUA R   5       7.306  -2.884  -8.369  1.00  0.00      R    H  
ATOM    780  H1' GUA R   5       5.322  -4.395  -5.540  1.00  0.00      R    H  
ATOM    781  H2' GUA R   5       3.805  -6.818  -6.808  1.00  0.00      R    H  
ATOM    782  H21 GUA R   5       0.633  -0.767  -5.578  1.00  0.00      R    H  
ATOM    783  H3' GUA R   5       6.641  -5.638  -8.927  1.00  0.00      R    H  
ATOM    784  H22 GUA R   5       1.152  -2.226  -5.030  1.00  0.00      R    H  
ATOM    785  H4' GUA R   5       7.534  -6.644  -6.205  1.00  0.00      R    H  
ATOM    786  H5' GUA R   5       9.391  -6.030  -6.804  1.00  0.00      R    H  
ATOM    787 H2'' GUA R   5       4.387  -5.316  -8.225  1.00  0.00      R    H  
ATOM    788 H5'' GUA R   5       8.679  -6.796  -8.338  1.00  0.00      R    H  
ATOM    789  P   URA R   6       5.698  -8.146  -9.624  1.00  0.00      R    P  
ATOM    790  O1P URA R   6       5.678  -9.631  -9.622  1.00  0.00      R    O  
ATOM    791  O2P URA R   6       6.481  -7.412 -10.659  1.00  0.00      R    O  
ATOM    792  C5' URA R   6       3.103  -8.258  -9.176  1.00  0.00      R    C  
ATOM    793  O5' URA R   6       4.236  -7.589  -9.655  1.00  0.00      R    O  
ATOM    794  C4' URA R   6       1.799  -7.281  -9.178  1.00  0.00      R    C  
ATOM    795  O4' URA R   6       2.165  -6.047  -8.574  1.00  0.00      R    O  
ATOM    796  C3' URA R   6       1.200  -6.854 -10.500  1.00  0.00      R    C  
ATOM    797  O3' URA R   6       0.483  -7.906 -11.139  1.00  0.00      R    O  
ATOM    798  C2' URA R   6       0.375  -5.756  -9.980  1.00  0.00      R    C  
ATOM    799  O2' URA R   6      -0.826  -6.283  -9.387  1.00  0.00      R    O  
ATOM    800  C1' URA R   6       1.230  -5.070  -9.017  1.00  0.00      R    C  
ATOM    801  N1  URA R   6       1.885  -3.784  -9.510  1.00  0.00      R    N  
ATOM    802  C2  URA R   6       1.023  -2.706  -9.701  1.00  0.00      R    C  
ATOM    803  O2  URA R   6      -0.163  -2.643  -9.331  1.00  0.00      R    O  
ATOM    804  N3  URA R   6       1.605  -1.605 -10.363  1.00  0.00      R    N  
ATOM    805  C4  URA R   6       2.901  -1.622 -11.003  1.00  0.00      R    C  
ATOM    806  O4  URA R   6       3.256  -0.649 -11.704  1.00  0.00      R    O  
ATOM    807  C5  URA R   6       3.727  -2.794 -10.731  1.00  0.00      R    C  
ATOM    808  C6  URA R   6       3.169  -3.822 -10.066  1.00  0.00      R    C  
ATOM    809  H3  URA R   6       1.060  -0.760 -10.456  1.00  0.00      R    H  
ATOM    810  H5  URA R   6       4.712  -2.892 -11.188  1.00  0.00      R    H  
ATOM    811  H6  URA R   6       3.617  -4.810 -10.169  1.00  0.00      R    H  
ATOM    812  H1' URA R   6       0.613  -4.853  -8.120  1.00  0.00      R    H  
ATOM    813  H2' URA R   6      -1.537  -6.186 -10.025  1.00  0.00      R    H  
ATOM    814  H3' URA R   6       2.068  -6.505 -11.098  1.00  0.00      R    H  
ATOM    815  H4' URA R   6       0.930  -7.619  -8.575  1.00  0.00      R    H  
ATOM    816  H5' URA R   6       3.276  -8.638  -8.147  1.00  0.00      R    H  
ATOM    817 H2'' URA R   6      -0.052  -4.985 -10.656  1.00  0.00      R    H  
ATOM    818 H5'' URA R   6       3.031  -9.113  -9.883  1.00  0.00      R    H  
ATOM    819  P   ADE R   7       0.217  -7.788 -12.623  1.00  0.00      R    P  
ATOM    820  O1P ADE R   7      -0.095  -9.195 -13.044  1.00  0.00      R    O  
ATOM    821  O2P ADE R   7       1.301  -7.072 -13.376  1.00  0.00      R    O  
ATOM    822  C5' ADE R   7      -2.287  -7.431 -12.215  1.00  0.00      R    C  
ATOM    823  O5' ADE R   7      -1.048  -6.945 -12.786  1.00  0.00      R    O  
ATOM    824  C4' ADE R   7      -3.313  -6.284 -12.190  1.00  0.00      R    C  
ATOM    825  O4' ADE R   7      -2.799  -5.150 -11.366  1.00  0.00      R    O  
ATOM    826  C3' ADE R   7      -3.762  -5.601 -13.459  1.00  0.00      R    C  
ATOM    827  O3' ADE R   7      -4.846  -6.360 -14.071  1.00  0.00      R    O  
ATOM    828  C2' ADE R   7      -4.190  -4.227 -13.068  1.00  0.00      R    C  
ATOM    829  O2' ADE R   7      -5.466  -4.188 -12.457  1.00  0.00      R    O  
ATOM    830  C1' ADE R   7      -3.105  -3.893 -12.062  1.00  0.00      R    C  
ATOM    831  N1  ADE R   7      -0.978   0.528 -13.719  1.00  0.00      R    N  
ATOM    832  C2  ADE R   7      -2.171   0.201 -13.258  1.00  0.00      R    C  
ATOM    833  N3  ADE R   7      -2.658  -0.992 -12.898  1.00  0.00      R    N  
ATOM    834  C4  ADE R   7      -1.726  -1.972 -13.047  1.00  0.00      R    C  
ATOM    835  C5  ADE R   7      -0.401  -1.783 -13.452  1.00  0.00      R    C  
ATOM    836  C6  ADE R   7      -0.020  -0.478 -13.798  1.00  0.00      R    C  
ATOM    837  N6  ADE R   7       1.188  -0.056 -14.177  1.00  0.00      R    N  
ATOM    838  N7  ADE R   7       0.215  -3.020 -13.544  1.00  0.00      R    N  
ATOM    839  C8  ADE R   7      -0.678  -3.925 -13.172  1.00  0.00      R    C  
ATOM    840  N9  ADE R   7      -1.890  -3.313 -12.724  1.00  0.00      R    N  
ATOM    841  H2  ADE R   7      -2.779   1.104 -13.214  1.00  0.00      R    H  
ATOM    842  H8  ADE R   7      -0.479  -4.986 -13.320  1.00  0.00      R    H  
ATOM    843  H1' ADE R   7      -3.544  -3.199 -11.313  1.00  0.00      R    H  
ATOM    844  H2' ADE R   7      -6.136  -4.284 -13.138  1.00  0.00      R    H  
ATOM    845  H3' ADE R   7      -2.841  -5.583 -14.081  1.00  0.00      R    H  
ATOM    846  H4' ADE R   7      -4.189  -6.600 -11.584  1.00  0.00      R    H  
ATOM    847  H5' ADE R   7      -2.244  -7.998 -11.261  1.00  0.00      R    H  
ATOM    848  H61 ADE R   7       1.310   0.916 -14.378  1.00  0.00      R    H  
ATOM    849  H62 ADE R   7       2.023  -0.600 -14.099  1.00  0.00      R    H  
ATOM    850 H2'' ADE R   7      -4.291  -3.586 -13.968  1.00  0.00      R    H  
ATOM    851 H5'' ADE R   7      -2.764  -8.102 -12.960  1.00  0.00      R    H  
ATOM    852  P   ADE R   8      -4.847  -6.607 -15.667  1.00  0.00      R    P  
ATOM    853  O1P ADE R   8      -5.909  -7.540 -16.051  1.00  0.00      R    O  
ATOM    854  O2P ADE R   8      -3.441  -6.981 -16.045  1.00  0.00      R    O  
ATOM    855  C5' ADE R   8      -6.520  -4.696 -16.258  1.00  0.00      R    C  
ATOM    856  O5' ADE R   8      -5.137  -5.093 -16.182  1.00  0.00      R    O  
ATOM    857  C4' ADE R   8      -6.603  -3.187 -16.604  1.00  0.00      R    C  
ATOM    858  O4' ADE R   8      -5.707  -2.247 -15.885  1.00  0.00      R    O  
ATOM    859  C3' ADE R   8      -6.404  -2.878 -18.063  1.00  0.00      R    C  
ATOM    860  O3' ADE R   8      -7.542  -3.345 -18.813  1.00  0.00      R    O  
ATOM    861  C2' ADE R   8      -6.204  -1.421 -18.050  1.00  0.00      R    C  
ATOM    862  O2' ADE R   8      -7.404  -0.714 -17.894  1.00  0.00      R    O  
ATOM    863  C1' ADE R   8      -5.389  -1.214 -16.802  1.00  0.00      R    C  
ATOM    864  N1  ADE R   8      -1.062   1.438 -17.292  1.00  0.00      R    N  
ATOM    865  C2  ADE R   8      -2.362   1.759 -17.060  1.00  0.00      R    C  
ATOM    866  N3  ADE R   8      -3.360   0.970 -16.788  1.00  0.00      R    N  
ATOM    867  C4  ADE R   8      -3.014  -0.286 -16.904  1.00  0.00      R    C  
ATOM    868  C5  ADE R   8      -1.738  -0.812 -17.150  1.00  0.00      R    C  
ATOM    869  C6  ADE R   8      -0.712   0.117 -17.328  1.00  0.00      R    C  
ATOM    870  N6  ADE R   8       0.607  -0.246 -17.534  1.00  0.00      R    N  
ATOM    871  N7  ADE R   8      -1.844  -2.208 -17.246  1.00  0.00      R    N  
ATOM    872  C8  ADE R   8      -3.126  -2.380 -17.185  1.00  0.00      R    C  
ATOM    873  N9  ADE R   8      -3.902  -1.301 -17.014  1.00  0.00      R    N  
ATOM    874  H2  ADE R   8      -2.611   2.814 -17.183  1.00  0.00      R    H  
ATOM    875  H8  ADE R   8      -3.537  -3.381 -17.317  1.00  0.00      R    H  
ATOM    876  H1' ADE R   8      -5.708  -0.317 -16.229  1.00  0.00      R    H  
ATOM    877  H2' ADE R   8      -7.297   0.136 -18.328  1.00  0.00      R    H  
ATOM    878  H3' ADE R   8      -5.469  -3.454 -18.232  1.00  0.00      R    H  
ATOM    879  H4' ADE R   8      -7.546  -2.737 -16.227  1.00  0.00      R    H  
ATOM    880  H5' ADE R   8      -7.026  -4.872 -15.285  1.00  0.00      R    H  
ATOM    881  H61 ADE R   8       0.943  -1.053 -17.048  1.00  0.00      R    H  
ATOM    882  H62 ADE R   8       1.316   0.454 -17.614  1.00  0.00      R    H  
ATOM    883 H2'' ADE R   8      -5.721  -1.242 -19.034  1.00  0.00      R    H  
ATOM    884 H5'' ADE R   8      -7.007  -5.284 -17.065  1.00  0.00      R    H  
ATOM    885  P   GUA R   9      -7.204  -3.734 -20.284  1.00  0.00      R    P  
ATOM    886  O1P GUA R   9      -8.462  -4.142 -20.961  1.00  0.00      R    O  
ATOM    887  O2P GUA R   9      -6.057  -4.714 -20.231  1.00  0.00      R    O  
ATOM    888  C5' GUA R   9      -7.753  -1.431 -21.427  1.00  0.00      R    C  
ATOM    889  O5' GUA R   9      -6.804  -2.400 -21.045  1.00  0.00      R    O  
ATOM    890  C4' GUA R   9      -6.980  -0.116 -21.845  1.00  0.00      R    C  
ATOM    891  O4' GUA R   9      -6.140   0.422 -20.764  1.00  0.00      R    O  
ATOM    892  C3' GUA R   9      -6.218  -0.055 -23.174  1.00  0.00      R    C  
ATOM    893  O3' GUA R   9      -7.203  -0.211 -24.244  1.00  0.00      R    O  
ATOM    894  C2' GUA R   9      -5.514   1.362 -22.941  1.00  0.00      R    C  
ATOM    895  O2' GUA R   9      -6.423   2.438 -23.150  1.00  0.00      R    O  
ATOM    896  C1' GUA R   9      -5.230   1.287 -21.440  1.00  0.00      R    C  
ATOM    897  N1  GUA R   9      -0.154   2.123 -21.217  1.00  0.00      R    N  
ATOM    898  C2  GUA R   9      -1.157   2.969 -21.574  1.00  0.00      R    C  
ATOM    899  N2  GUA R   9      -0.736   4.204 -21.942  1.00  0.00      R    N  
ATOM    900  N3  GUA R   9      -2.509   2.619 -21.661  1.00  0.00      R    N  
ATOM    901  C4  GUA R   9      -2.677   1.404 -21.267  1.00  0.00      R    C  
ATOM    902  C5  GUA R   9      -1.733   0.433 -20.917  1.00  0.00      R    C  
ATOM    903  C6  GUA R   9      -0.357   0.851 -20.751  1.00  0.00      R    C  
ATOM    904  O6  GUA R   9       0.590   0.166 -20.370  1.00  0.00      R    O  
ATOM    905  N7  GUA R   9      -2.344  -0.789 -20.555  1.00  0.00      R    N  
ATOM    906  C8  GUA R   9      -3.575  -0.521 -20.802  1.00  0.00      R    C  
ATOM    907  N9  GUA R   9      -3.902   0.763 -21.157  1.00  0.00      R    N  
ATOM    908  H1  GUA R   9       0.785   2.487 -21.160  1.00  0.00      R    H  
ATOM    909  H8  GUA R   9      -4.278  -1.353 -20.844  1.00  0.00      R    H  
ATOM    910  H1' GUA R   9      -5.412   2.299 -21.020  1.00  0.00      R    H  
ATOM    911  H2' GUA R   9      -5.915   3.202 -23.430  1.00  0.00      R    H  
ATOM    912  H21 GUA R   9       0.246   4.383 -21.870  1.00  0.00      R    H  
ATOM    913  H3' GUA R   9      -5.448  -0.847 -23.062  1.00  0.00      R    H  
ATOM    914  H22 GUA R   9      -1.350   4.852 -22.391  1.00  0.00      R    H  
ATOM    915  H4' GUA R   9      -7.723   0.697 -21.995  1.00  0.00      R    H  
ATOM    916  H5' GUA R   9      -8.505  -1.208 -20.641  1.00  0.00      R    H  
ATOM    917 H2'' GUA R   9      -4.581   1.437 -23.537  1.00  0.00      R    H  
ATOM    918 H5'' GUA R   9      -8.178  -1.812 -22.381  1.00  0.00      R    H  
ATOM    919  P   CYT R  10      -6.660  -0.722 -25.645  1.00  0.00      R    P  
ATOM    920  O1P CYT R  10      -7.743  -0.404 -26.618  1.00  0.00      R    O  
ATOM    921  O2P CYT R  10      -6.232  -2.095 -25.586  1.00  0.00      R    O  
ATOM    922  C5' CYT R  10      -5.507   1.375 -26.693  1.00  0.00      R    C  
ATOM    923  O5' CYT R  10      -5.369   0.160 -25.930  1.00  0.00      R    O  
ATOM    924  C4' CYT R  10      -4.286   2.215 -26.862  1.00  0.00      R    C  
ATOM    925  O4' CYT R  10      -3.734   2.417 -25.527  1.00  0.00      R    O  
ATOM    926  C3' CYT R  10      -3.149   1.498 -27.634  1.00  0.00      R    C  
ATOM    927  O3' CYT R  10      -3.406   1.465 -29.034  1.00  0.00      R    O  
ATOM    928  C2' CYT R  10      -1.991   2.415 -27.183  1.00  0.00      R    C  
ATOM    929  O2' CYT R  10      -2.020   3.689 -27.775  1.00  0.00      R    O  
ATOM    930  C1' CYT R  10      -2.324   2.510 -25.686  1.00  0.00      R    C  
ATOM    931  N1  CYT R  10      -1.539   1.357 -24.992  1.00  0.00      R    N  
ATOM    932  C2  CYT R  10      -0.159   1.509 -24.760  1.00  0.00      R    C  
ATOM    933  O2  CYT R  10       0.372   2.578 -24.951  1.00  0.00      R    O  
ATOM    934  N3  CYT R  10       0.597   0.399 -24.442  1.00  0.00      R    N  
ATOM    935  C4  CYT R  10      -0.001  -0.839 -24.306  1.00  0.00      R    C  
ATOM    936  N4  CYT R  10       0.763  -1.837 -23.832  1.00  0.00      R    N  
ATOM    937  C5  CYT R  10      -1.375  -0.985 -24.548  1.00  0.00      R    C  
ATOM    938  C6  CYT R  10      -2.094   0.071 -24.917  1.00  0.00      R    C  
ATOM    939  H5  CYT R  10      -1.788  -1.966 -24.784  1.00  0.00      R    H  
ATOM    940  H6  CYT R  10      -3.144   0.012 -25.202  1.00  0.00      R    H  
ATOM    941  H1' CYT R  10      -1.938   3.479 -25.304  1.00  0.00      R    H  
ATOM    942  H2' CYT R  10      -1.125   4.024 -27.685  1.00  0.00      R    H  
ATOM    943  H3' CYT R  10      -2.986   0.467 -27.253  1.00  0.00      R    H  
ATOM    944  H4' CYT R  10      -4.480   3.235 -27.262  1.00  0.00      R    H  
ATOM    945  H41 CYT R  10       1.760  -1.807 -23.901  1.00  0.00      R    H  
ATOM    946  H5' CYT R  10      -6.198   2.066 -26.164  1.00  0.00      R    H  
ATOM    947  H42 CYT R  10       0.338  -2.585 -23.322  1.00  0.00      R    H  
ATOM    948  H3T CYT R  10      -4.021   0.766 -29.268  1.00  0.00      R    H  
ATOM    949 H2'' CYT R  10      -1.050   1.880 -27.429  1.00  0.00      R    H  
ATOM    950 H5'' CYT R  10      -5.985   1.194 -27.680  1.00  0.00      R    H  
TER   
ATOM    951  P   CYT T   9       2.096   9.035 -41.912  1.00  0.00      TS   P  
ATOM    952  O1P CYT T   9       1.415   9.113 -43.157  1.00  0.00      TS   O  
ATOM    953  O2P CYT T   9       2.405  10.268 -41.131  1.00  0.00      TS   O  
ATOM    954  C5' CYT T   9       1.106   6.629 -41.586  1.00  0.00      TS   C  
ATOM    955  O5' CYT T   9       1.474   7.951 -41.039  1.00  0.00      TS   O  
ATOM    956  C4' CYT T   9       1.749   5.420 -40.829  1.00  0.00      TS   C  
ATOM    957  O4' CYT T   9       3.230   5.520 -41.039  1.00  0.00      TS   O  
ATOM    958  C3' CYT T   9       1.700   5.348 -39.289  1.00  0.00      TS   C  
ATOM    959  O3' CYT T   9       1.384   4.050 -38.786  1.00  0.00      TS   O  
ATOM    960  C2' CYT T   9       3.057   5.814 -38.739  1.00  0.00      TS   C  
ATOM    961  C1' CYT T   9       3.903   5.214 -39.830  1.00  0.00      TS   C  
ATOM    962  N1  CYT T   9       5.347   5.552 -39.825  1.00  0.00      TS   N  
ATOM    963  C2  CYT T   9       6.291   4.661 -40.279  1.00  0.00      TS   C  
ATOM    964  O2  CYT T   9       5.976   3.546 -40.556  1.00  0.00      TS   O  
ATOM    965  N3  CYT T   9       7.531   5.052 -40.343  1.00  0.00      TS   N  
ATOM    966  C4  CYT T   9       7.917   6.287 -40.079  1.00  0.00      TS   C  
ATOM    967  N4  CYT T   9       9.251   6.563 -39.938  1.00  0.00      TS   N  
ATOM    968  C5  CYT T   9       6.948   7.277 -39.766  1.00  0.00      TS   C  
ATOM    969  O5T CYT T   9       3.428   8.428 -42.349  1.00  0.00      TS   O  
ATOM    970  C6  CYT T   9       5.692   6.908 -39.706  1.00  0.00      TS   C  
ATOM    971  H5  CYT T   9       7.341   8.195 -39.331  1.00  0.00      TS   H  
ATOM    972  H6  CYT T   9       4.915   7.562 -39.311  1.00  0.00      TS   H  
ATOM    973  H1' CYT T   9       3.859   4.105 -39.781  1.00  0.00      TS   H  
ATOM    974  H2' CYT T   9       3.177   5.386 -37.721  1.00  0.00      TS   H  
ATOM    975  H3' CYT T   9       0.998   6.096 -38.862  1.00  0.00      TS   H  
ATOM    976  H4' CYT T   9       1.413   4.450 -41.254  1.00  0.00      TS   H  
ATOM    977  H41 CYT T   9       9.884   5.794 -40.015  1.00  0.00      TS   H  
ATOM    978  H5' CYT T   9       1.216   6.447 -42.676  1.00  0.00      TS   H  
ATOM    979  H42 CYT T   9       9.577   7.399 -39.497  1.00  0.00      TS   H  
ATOM    980  H5T CYT T   9       3.433   7.523 -42.028  1.00  0.00      TS   H  
ATOM    981 H2'' CYT T   9       3.002   6.923 -38.702  1.00  0.00      TS   H  
ATOM    982 H5'' CYT T   9       0.017   6.471 -41.436  1.00  0.00      TS   H  
ATOM    983  P   GUA T  10      -0.119   3.595 -38.677  1.00  0.00      TS   P  
ATOM    984  O1P GUA T  10      -0.300   2.344 -39.496  1.00  0.00      TS   O  
ATOM    985  O2P GUA T  10      -1.107   4.714 -38.804  1.00  0.00      TS   O  
ATOM    986  C5' GUA T  10       0.323   2.017 -36.643  1.00  0.00      TS   C  
ATOM    987  O5' GUA T  10      -0.178   3.275 -37.170  1.00  0.00      TS   O  
ATOM    988  C4' GUA T  10       1.236   2.120 -35.417  1.00  0.00      TS   C  
ATOM    989  O4' GUA T  10       2.568   2.601 -35.754  1.00  0.00      TS   O  
ATOM    990  C3' GUA T  10       0.695   3.047 -34.303  1.00  0.00      TS   C  
ATOM    991  O3' GUA T  10       0.757   2.460 -32.959  1.00  0.00      TS   O  
ATOM    992  C2' GUA T  10       1.618   4.240 -34.369  1.00  0.00      TS   C  
ATOM    993  C1' GUA T  10       2.969   3.496 -34.682  1.00  0.00      TS   C  
ATOM    994  N1  GUA T  10       7.307   4.146 -37.293  1.00  0.00      TS   N  
ATOM    995  C2  GUA T  10       6.485   2.998 -37.169  1.00  0.00      TS   C  
ATOM    996  N2  GUA T  10       6.801   2.052 -38.135  1.00  0.00      TS   N  
ATOM    997  N3  GUA T  10       5.481   2.874 -36.335  1.00  0.00      TS   N  
ATOM    998  C4  GUA T  10       5.223   4.007 -35.664  1.00  0.00      TS   C  
ATOM    999  C5  GUA T  10       6.034   5.205 -35.634  1.00  0.00      TS   C  
ATOM   1000  C6  GUA T  10       7.158   5.298 -36.540  1.00  0.00      TS   C  
ATOM   1001  O6  GUA T  10       7.892   6.296 -36.670  1.00  0.00      TS   O  
ATOM   1002  N7  GUA T  10       5.360   6.139 -34.818  1.00  0.00      TS   N  
ATOM   1003  C8  GUA T  10       4.211   5.594 -34.482  1.00  0.00      TS   C  
ATOM   1004  N9  GUA T  10       4.075   4.338 -34.966  1.00  0.00      TS   N  
ATOM   1005  H1  GUA T  10       8.100   4.159 -37.919  1.00  0.00      TS   H  
ATOM   1006  H8  GUA T  10       3.443   6.110 -33.906  1.00  0.00      TS   H  
ATOM   1007  H1' GUA T  10       3.125   2.832 -33.805  1.00  0.00      TS   H  
ATOM   1008  H2' GUA T  10       1.554   4.878 -33.462  1.00  0.00      TS   H  
ATOM   1009  H21 GUA T  10       7.448   2.210 -38.881  1.00  0.00      TS   H  
ATOM   1010  H3' GUA T  10      -0.251   3.503 -34.668  1.00  0.00      TS   H  
ATOM   1011  H22 GUA T  10       6.268   1.206 -38.123  1.00  0.00      TS   H  
ATOM   1012  H4' GUA T  10       1.242   1.147 -34.882  1.00  0.00      TS   H  
ATOM   1013  H5' GUA T  10       0.785   1.414 -37.454  1.00  0.00      TS   H  
ATOM   1014 H2'' GUA T  10       1.296   4.763 -35.295  1.00  0.00      TS   H  
ATOM   1015 H5'' GUA T  10      -0.551   1.438 -36.274  1.00  0.00      TS   H  
ATOM   1016  P   THY T  11      -0.611   2.217 -32.221  1.00  0.00      TS   P  
ATOM   1017  O1P THY T  11      -1.646   3.183 -32.744  1.00  0.00      TS   O  
ATOM   1018  O2P THY T  11      -0.980   0.863 -32.279  1.00  0.00      TS   O  
ATOM   1019  C5' THY T  11       0.285   3.883 -30.449  1.00  0.00      TS   C  
ATOM   1020  O5' THY T  11      -0.181   2.524 -30.696  1.00  0.00      TS   O  
ATOM   1021  C4' THY T  11       1.471   3.939 -29.499  1.00  0.00      TS   C  
ATOM   1022  O4' THY T  11       1.371   3.033 -28.392  1.00  0.00      TS   O  
ATOM   1023  C3' THY T  11       2.803   3.542 -30.268  1.00  0.00      TS   C  
ATOM   1024  O3' THY T  11       3.885   4.279 -29.832  1.00  0.00      TS   O  
ATOM   1025  C2' THY T  11       2.974   2.127 -29.819  1.00  0.00      TS   C  
ATOM   1026  C1' THY T  11       2.430   2.054 -28.405  1.00  0.00      TS   C  
ATOM   1027  N1  THY T  11       1.852   0.725 -27.958  1.00  0.00      TS   N  
ATOM   1028  C2  THY T  11       2.715  -0.142 -27.316  1.00  0.00      TS   C  
ATOM   1029  O2  THY T  11       3.940   0.165 -27.178  1.00  0.00      TS   O  
ATOM   1030  N3  THY T  11       2.224  -1.412 -26.982  1.00  0.00      TS   N  
ATOM   1031  C4  THY T  11       1.007  -1.863 -27.462  1.00  0.00      TS   C  
ATOM   1032  O4  THY T  11       0.799  -3.046 -27.256  1.00  0.00      TS   O  
ATOM   1033  C5  THY T  11       0.161  -0.984 -28.142  1.00  0.00      TS   C  
ATOM   1034  C5M THY T  11      -1.248  -1.588 -28.526  1.00  0.00      TS   C  
ATOM   1035  C6  THY T  11       0.588   0.259 -28.361  1.00  0.00      TS   C  
ATOM   1036  H3  THY T  11       2.927  -2.006 -26.565  1.00  0.00      TS   H  
ATOM   1037  H6  THY T  11       0.253   0.771 -29.262  1.00  0.00      TS   H  
ATOM   1038  H1' THY T  11       3.201   2.436 -27.703  1.00  0.00      TS   H  
ATOM   1039  H2' THY T  11       4.028   1.778 -29.877  1.00  0.00      TS   H  
ATOM   1040  H3' THY T  11       2.640   3.553 -31.367  1.00  0.00      TS   H  
ATOM   1041  H4' THY T  11       1.633   4.974 -29.132  1.00  0.00      TS   H  
ATOM   1042  H5' THY T  11      -0.583   4.369 -29.954  1.00  0.00      TS   H  
ATOM   1043  H51 THY T  11      -2.021  -1.655 -27.731  1.00  0.00      TS   H  
ATOM   1044  H52 THY T  11      -0.989  -2.579 -28.958  1.00  0.00      TS   H  
ATOM   1045  H53 THY T  11      -1.623  -1.034 -29.413  1.00  0.00      TS   H  
ATOM   1046 H2'' THY T  11       2.316   1.519 -30.475  1.00  0.00      TS   H  
ATOM   1047 H5'' THY T  11       0.559   4.492 -31.337  1.00  0.00      TS   H  
ATOM   1048  P   ADE T  12       4.610   5.329 -30.776  1.00  0.00      TS   P  
ATOM   1049  O1P ADE T  12       5.305   6.278 -29.912  1.00  0.00      TS   O  
ATOM   1050  O2P ADE T  12       3.541   5.895 -31.653  1.00  0.00      TS   O  
ATOM   1051  C5' ADE T  12       6.750   3.959 -30.987  1.00  0.00      TS   C  
ATOM   1052  O5' ADE T  12       5.597   4.493 -31.687  1.00  0.00      TS   O  
ATOM   1053  C4' ADE T  12       7.287   2.667 -31.565  1.00  0.00      TS   C  
ATOM   1054  O4' ADE T  12       6.444   1.610 -31.198  1.00  0.00      TS   O  
ATOM   1055  C3' ADE T  12       7.410   2.612 -33.121  1.00  0.00      TS   C  
ATOM   1056  O3' ADE T  12       8.607   1.916 -33.564  1.00  0.00      TS   O  
ATOM   1057  C2' ADE T  12       6.192   1.726 -33.362  1.00  0.00      TS   C  
ATOM   1058  C1' ADE T  12       6.290   0.731 -32.304  1.00  0.00      TS   C  
ATOM   1059  N1  ADE T  12       4.888  -3.407 -29.836  1.00  0.00      TS   N  
ATOM   1060  C2  ADE T  12       6.069  -2.817 -29.973  1.00  0.00      TS   C  
ATOM   1061  N3  ADE T  12       6.355  -1.712 -30.718  1.00  0.00      TS   N  
ATOM   1062  C4  ADE T  12       5.238  -1.210 -31.262  1.00  0.00      TS   C  
ATOM   1063  C5  ADE T  12       3.969  -1.594 -31.040  1.00  0.00      TS   C  
ATOM   1064  C6  ADE T  12       3.800  -2.791 -30.318  1.00  0.00      TS   C  
ATOM   1065  N6  ADE T  12       2.594  -3.275 -30.017  1.00  0.00      TS   N  
ATOM   1066  N7  ADE T  12       3.103  -0.875 -31.833  1.00  0.00      TS   N  
ATOM   1067  C8  ADE T  12       3.877   0.079 -32.310  1.00  0.00      TS   C  
ATOM   1068  N9  ADE T  12       5.175  -0.097 -32.020  1.00  0.00      TS   N  
ATOM   1069  H2  ADE T  12       6.925  -3.341 -29.546  1.00  0.00      TS   H  
ATOM   1070  H8  ADE T  12       3.599   0.968 -32.875  1.00  0.00      TS   H  
ATOM   1071  H1' ADE T  12       7.255   0.181 -32.333  1.00  0.00      TS   H  
ATOM   1072  H2' ADE T  12       6.268   1.260 -34.367  1.00  0.00      TS   H  
ATOM   1073  H3' ADE T  12       7.221   3.490 -33.775  1.00  0.00      TS   H  
ATOM   1074  H4' ADE T  12       8.296   2.536 -31.121  1.00  0.00      TS   H  
ATOM   1075  H5' ADE T  12       6.543   3.728 -29.919  1.00  0.00      TS   H  
ATOM   1076  H61 ADE T  12       2.444  -3.888 -29.243  1.00  0.00      TS   H  
ATOM   1077  H62 ADE T  12       1.768  -3.019 -30.520  1.00  0.00      TS   H  
ATOM   1078 H2'' ADE T  12       5.243   2.303 -33.356  1.00  0.00      TS   H  
ATOM   1079 H5'' ADE T  12       7.598   4.675 -31.034  1.00  0.00      TS   H  
ATOM   1080  P   THY T  13       9.667   2.803 -34.275  1.00  0.00      TS   P  
ATOM   1081  O1P THY T  13       9.578   4.227 -33.811  1.00  0.00      TS   O  
ATOM   1082  O2P THY T  13       9.627   2.690 -35.713  1.00  0.00      TS   O  
ATOM   1083  C5' THY T  13      11.305   1.882 -32.456  1.00  0.00      TS   C  
ATOM   1084  O5' THY T  13      11.015   2.286 -33.847  1.00  0.00      TS   O  
ATOM   1085  C4' THY T  13      11.802   0.481 -32.323  1.00  0.00      TS   C  
ATOM   1086  O4' THY T  13      10.725  -0.440 -32.365  1.00  0.00      TS   O  
ATOM   1087  C3' THY T  13      12.841  -0.010 -33.400  1.00  0.00      TS   C  
ATOM   1088  O3' THY T  13      13.871  -0.902 -32.834  1.00  0.00      TS   O  
ATOM   1089  C2' THY T  13      11.917  -0.793 -34.355  1.00  0.00      TS   C  
ATOM   1090  C1' THY T  13      10.886  -1.395 -33.338  1.00  0.00      TS   C  
ATOM   1091  N1  THY T  13       9.521  -1.751 -33.785  1.00  0.00      TS   N  
ATOM   1092  C2  THY T  13       8.867  -2.802 -33.142  1.00  0.00      TS   C  
ATOM   1093  O2  THY T  13       9.463  -3.523 -32.328  1.00  0.00      TS   O  
ATOM   1094  N3  THY T  13       7.645  -3.018 -33.655  1.00  0.00      TS   N  
ATOM   1095  C4  THY T  13       6.921  -2.292 -34.572  1.00  0.00      TS   C  
ATOM   1096  O4  THY T  13       5.770  -2.655 -34.779  1.00  0.00      TS   O  
ATOM   1097  C5  THY T  13       7.736  -1.300 -35.284  1.00  0.00      TS   C  
ATOM   1098  C5M THY T  13       7.179  -0.676 -36.477  1.00  0.00      TS   C  
ATOM   1099  C6  THY T  13       8.932  -1.057 -34.852  1.00  0.00      TS   C  
ATOM   1100  H3  THY T  13       7.100  -3.675 -33.114  1.00  0.00      TS   H  
ATOM   1101  H6  THY T  13       9.508  -0.252 -35.307  1.00  0.00      TS   H  
ATOM   1102  H1' THY T  13      11.445  -2.241 -32.884  1.00  0.00      TS   H  
ATOM   1103  H2' THY T  13      12.352  -1.519 -35.073  1.00  0.00      TS   H  
ATOM   1104  H3' THY T  13      13.438   0.776 -33.911  1.00  0.00      TS   H  
ATOM   1105  H4' THY T  13      12.229   0.317 -31.311  1.00  0.00      TS   H  
ATOM   1106  H5' THY T  13      10.561   2.151 -31.676  1.00  0.00      TS   H  
ATOM   1107  H51 THY T  13       7.962  -0.249 -37.139  1.00  0.00      TS   H  
ATOM   1108  H52 THY T  13       6.565   0.200 -36.177  1.00  0.00      TS   H  
ATOM   1109  H53 THY T  13       6.422  -1.202 -37.099  1.00  0.00      TS   H  
ATOM   1110 H2'' THY T  13      11.417   0.001 -34.950  1.00  0.00      TS   H  
ATOM   1111 H5'' THY T  13      12.172   2.525 -32.191  1.00  0.00      TS   H  
ATOM   1112  P   ADE T  14      15.186  -1.171 -33.560  1.00  0.00      TS   P  
ATOM   1113  O1P ADE T  14      16.213  -0.501 -32.748  1.00  0.00      TS   O  
ATOM   1114  O2P ADE T  14      15.144  -0.839 -35.008  1.00  0.00      TS   O  
ATOM   1115  C5' ADE T  14      15.443  -3.316 -32.114  1.00  0.00      TS   C  
ATOM   1116  O5' ADE T  14      15.338  -2.670 -33.414  1.00  0.00      TS   O  
ATOM   1117  C4' ADE T  14      14.813  -4.738 -32.028  1.00  0.00      TS   C  
ATOM   1118  O4' ADE T  14      13.355  -4.763 -32.500  1.00  0.00      TS   O  
ATOM   1119  C3' ADE T  14      15.550  -5.774 -32.883  1.00  0.00      TS   C  
ATOM   1120  O3' ADE T  14      15.760  -7.037 -32.199  1.00  0.00      TS   O  
ATOM   1121  C2' ADE T  14      14.611  -5.811 -34.167  1.00  0.00      TS   C  
ATOM   1122  C1' ADE T  14      13.248  -5.732 -33.565  1.00  0.00      TS   C  
ATOM   1123  N1  ADE T  14       8.363  -6.521 -35.182  1.00  0.00      TS   N  
ATOM   1124  C2  ADE T  14       9.101  -7.153 -34.294  1.00  0.00      TS   C  
ATOM   1125  N3  ADE T  14      10.346  -6.851 -33.848  1.00  0.00      TS   N  
ATOM   1126  C4  ADE T  14      10.877  -5.813 -34.543  1.00  0.00      TS   C  
ATOM   1127  C5  ADE T  14      10.229  -5.092 -35.530  1.00  0.00      TS   C  
ATOM   1128  C6  ADE T  14       8.864  -5.406 -35.792  1.00  0.00      TS   C  
ATOM   1129  N6  ADE T  14       8.147  -4.679 -36.646  1.00  0.00      TS   N  
ATOM   1130  N7  ADE T  14      11.098  -4.096 -35.960  1.00  0.00      TS   N  
ATOM   1131  C8  ADE T  14      12.194  -4.237 -35.284  1.00  0.00      TS   C  
ATOM   1132  N9  ADE T  14      12.182  -5.325 -34.483  1.00  0.00      TS   N  
ATOM   1133  H2  ADE T  14       8.739  -8.110 -33.917  1.00  0.00      TS   H  
ATOM   1134  H8  ADE T  14      13.070  -3.641 -35.539  1.00  0.00      TS   H  
ATOM   1135  H1' ADE T  14      13.050  -6.691 -33.039  1.00  0.00      TS   H  
ATOM   1136  H2' ADE T  14      14.774  -6.761 -34.719  1.00  0.00      TS   H  
ATOM   1137  H3' ADE T  14      16.467  -5.330 -33.323  1.00  0.00      TS   H  
ATOM   1138  H4' ADE T  14      14.746  -5.115 -30.985  1.00  0.00      TS   H  
ATOM   1139  H5' ADE T  14      14.699  -2.855 -31.430  1.00  0.00      TS   H  
ATOM   1140  H61 ADE T  14       8.559  -4.074 -37.327  1.00  0.00      TS   H  
ATOM   1141  H62 ADE T  14       7.189  -4.928 -36.792  1.00  0.00      TS   H  
ATOM   1142 H2'' ADE T  14      14.879  -5.046 -34.927  1.00  0.00      TS   H  
ATOM   1143 H5'' ADE T  14      16.454  -3.155 -31.681  1.00  0.00      TS   H  
ATOM   1144  P   THY T  15      16.257  -8.290 -32.954  1.00  0.00      TS   P  
ATOM   1145  O1P THY T  15      17.182  -8.985 -31.989  1.00  0.00      TS   O  
ATOM   1146  O2P THY T  15      16.885  -7.800 -34.208  1.00  0.00      TS   O  
ATOM   1147  C5' THY T  15      13.874  -9.384 -32.307  1.00  0.00      TS   C  
ATOM   1148  O5' THY T  15      14.951  -9.081 -33.224  1.00  0.00      TS   O  
ATOM   1149  C4' THY T  15      13.016 -10.614 -32.749  1.00  0.00      TS   C  
ATOM   1150  O4' THY T  15      11.834 -10.111 -33.510  1.00  0.00      TS   O  
ATOM   1151  C3' THY T  15      13.670 -11.725 -33.608  1.00  0.00      TS   C  
ATOM   1152  O3' THY T  15      13.346 -13.110 -33.231  1.00  0.00      TS   O  
ATOM   1153  C2' THY T  15      13.250 -11.387 -35.036  1.00  0.00      TS   C  
ATOM   1154  C1' THY T  15      11.793 -10.916 -34.725  1.00  0.00      TS   C  
ATOM   1155  N1  THY T  15      11.264  -9.933 -35.726  1.00  0.00      TS   N  
ATOM   1156  C2  THY T  15       9.970 -10.110 -36.244  1.00  0.00      TS   C  
ATOM   1157  O2  THY T  15       9.187 -11.050 -36.021  1.00  0.00      TS   O  
ATOM   1158  N3  THY T  15       9.599  -9.097 -37.041  1.00  0.00      TS   N  
ATOM   1159  C4  THY T  15      10.399  -8.030 -37.604  1.00  0.00      TS   C  
ATOM   1160  O4  THY T  15       9.921  -7.246 -38.456  1.00  0.00      TS   O  
ATOM   1161  C5  THY T  15      11.712  -7.983 -37.091  1.00  0.00      TS   C  
ATOM   1162  C5M THY T  15      12.578  -6.961 -37.686  1.00  0.00      TS   C  
ATOM   1163  C6  THY T  15      12.063  -8.880 -36.129  1.00  0.00      TS   C  
ATOM   1164  H3  THY T  15       8.658  -9.235 -37.380  1.00  0.00      TS   H  
ATOM   1165  H6  THY T  15      12.953  -8.785 -35.507  1.00  0.00      TS   H  
ATOM   1166  H1' THY T  15      11.159 -11.808 -34.532  1.00  0.00      TS   H  
ATOM   1167  H2' THY T  15      13.248 -12.200 -35.793  1.00  0.00      TS   H  
ATOM   1168  H3' THY T  15      14.771 -11.574 -33.568  1.00  0.00      TS   H  
ATOM   1169  H4' THY T  15      12.674 -11.186 -31.860  1.00  0.00      TS   H  
ATOM   1170  H5' THY T  15      13.172  -8.526 -32.239  1.00  0.00      TS   H  
ATOM   1171  H51 THY T  15      13.195  -7.453 -38.467  1.00  0.00      TS   H  
ATOM   1172  H52 THY T  15      13.243  -6.600 -36.872  1.00  0.00      TS   H  
ATOM   1173  H53 THY T  15      12.109  -6.056 -38.131  1.00  0.00      TS   H  
ATOM   1174 H2'' THY T  15      13.879 -10.568 -35.445  1.00  0.00      TS   H  
ATOM   1175 H5'' THY T  15      14.259  -9.606 -31.289  1.00  0.00      TS   H  
ATOM   1176  P   ADE T  16      13.889 -14.303 -34.036  1.00  0.00      TS   P  
ATOM   1177  O1P ADE T  16      13.810 -15.521 -33.187  1.00  0.00      TS   O  
ATOM   1178  O2P ADE T  16      15.247 -13.994 -34.624  1.00  0.00      TS   O  
ATOM   1179  C5' ADE T  16      11.650 -15.051 -35.102  1.00  0.00      TS   C  
ATOM   1180  O5' ADE T  16      12.949 -14.453 -35.288  1.00  0.00      TS   O  
ATOM   1181  C4' ADE T  16      11.025 -15.462 -36.420  1.00  0.00      TS   C  
ATOM   1182  O4' ADE T  16      10.564 -14.312 -37.190  1.00  0.00      TS   O  
ATOM   1183  C3' ADE T  16      11.881 -16.263 -37.387  1.00  0.00      TS   C  
ATOM   1184  O3' ADE T  16      11.190 -17.419 -37.951  1.00  0.00      TS   O  
ATOM   1185  C2' ADE T  16      12.227 -15.297 -38.493  1.00  0.00      TS   C  
ATOM   1186  C1' ADE T  16      11.090 -14.359 -38.493  1.00  0.00      TS   C  
ATOM   1187  N1  ADE T  16       9.331 -10.191 -41.027  1.00  0.00      TS   N  
ATOM   1188  C2  ADE T  16       8.729 -11.393 -40.678  1.00  0.00      TS   C  
ATOM   1189  N3  ADE T  16       9.238 -12.486 -40.108  1.00  0.00      TS   N  
ATOM   1190  C4  ADE T  16      10.513 -12.164 -39.728  1.00  0.00      TS   C  
ATOM   1191  C5  ADE T  16      11.241 -10.954 -39.897  1.00  0.00      TS   C  
ATOM   1192  C6  ADE T  16      10.593  -9.965 -40.621  1.00  0.00      TS   C  
ATOM   1193  N6  ADE T  16      11.178  -8.736 -40.965  1.00  0.00      TS   N  
ATOM   1194  N7  ADE T  16      12.502 -11.086 -39.344  1.00  0.00      TS   N  
ATOM   1195  C8  ADE T  16      12.538 -12.308 -38.883  1.00  0.00      TS   C  
ATOM   1196  N9  ADE T  16      11.358 -13.001 -38.949  1.00  0.00      TS   N  
ATOM   1197  H2  ADE T  16       7.703 -11.481 -41.038  1.00  0.00      TS   H  
ATOM   1198  H8  ADE T  16      13.359 -12.674 -38.266  1.00  0.00      TS   H  
ATOM   1199  H1' ADE T  16      10.244 -14.814 -39.050  1.00  0.00      TS   H  
ATOM   1200  H2' ADE T  16      12.191 -15.728 -39.517  1.00  0.00      TS   H  
ATOM   1201  H3' ADE T  16      12.802 -16.584 -36.857  1.00  0.00      TS   H  
ATOM   1202  H4' ADE T  16      10.123 -16.013 -36.082  1.00  0.00      TS   H  
ATOM   1203  H5' ADE T  16      10.912 -14.437 -34.541  1.00  0.00      TS   H  
ATOM   1204  H61 ADE T  16      12.149  -8.517 -40.882  1.00  0.00      TS   H  
ATOM   1205  H62 ADE T  16      10.514  -8.070 -41.308  1.00  0.00      TS   H  
ATOM   1206 H2'' ADE T  16      13.123 -14.741 -38.144  1.00  0.00      TS   H  
ATOM   1207 H5'' ADE T  16      11.810 -15.983 -34.520  1.00  0.00      TS   H  
ATOM   1208  P   THY T  17      11.967 -18.416 -38.945  1.00  0.00      TS   P  
ATOM   1209  O1P THY T  17      11.438 -19.813 -38.721  1.00  0.00      TS   O  
ATOM   1210  O2P THY T  17      13.436 -18.316 -38.634  1.00  0.00      TS   O  
ATOM   1211  C5' THY T  17      10.254 -17.988 -40.783  1.00  0.00      TS   C  
ATOM   1212  O5' THY T  17      11.679 -17.943 -40.426  1.00  0.00      TS   O  
ATOM   1213  C4' THY T  17       9.938 -17.138 -41.941  1.00  0.00      TS   C  
ATOM   1214  O4' THY T  17       9.960 -15.759 -41.636  1.00  0.00      TS   O  
ATOM   1215  C3' THY T  17      10.988 -17.169 -43.089  1.00  0.00      TS   C  
ATOM   1216  O3' THY T  17      11.003 -18.398 -43.796  1.00  0.00      TS   O  
ATOM   1217  C2' THY T  17      10.355 -16.093 -43.895  1.00  0.00      TS   C  
ATOM   1218  C1' THY T  17       9.953 -15.029 -42.834  1.00  0.00      TS   C  
ATOM   1219  N1  THY T  17      10.778 -13.826 -42.763  1.00  0.00      TS   N  
ATOM   1220  C2  THY T  17      10.237 -12.720 -43.421  1.00  0.00      TS   C  
ATOM   1221  O2  THY T  17       9.135 -12.734 -43.904  1.00  0.00      TS   O  
ATOM   1222  N3  THY T  17      11.080 -11.604 -43.359  1.00  0.00      TS   N  
ATOM   1223  C4  THY T  17      12.452 -11.616 -42.944  1.00  0.00      TS   C  
ATOM   1224  O4  THY T  17      13.050 -10.541 -43.078  1.00  0.00      TS   O  
ATOM   1225  C5  THY T  17      13.019 -12.885 -42.495  1.00  0.00      TS   C  
ATOM   1226  C5M THY T  17      14.438 -13.122 -42.110  1.00  0.00      TS   C  
ATOM   1227  C6  THY T  17      12.155 -13.881 -42.358  1.00  0.00      TS   C  
ATOM   1228  H3  THY T  17      10.724 -10.725 -43.709  1.00  0.00      TS   H  
ATOM   1229  H6  THY T  17      12.519 -14.834 -41.977  1.00  0.00      TS   H  
ATOM   1230  H1' THY T  17       8.896 -14.742 -43.021  1.00  0.00      TS   H  
ATOM   1231  H2' THY T  17       9.487 -16.476 -44.473  1.00  0.00      TS   H  
ATOM   1232  H3' THY T  17      11.965 -17.000 -42.590  1.00  0.00      TS   H  
ATOM   1233  H4' THY T  17       8.908 -17.287 -42.329  1.00  0.00      TS   H  
ATOM   1234  H5' THY T  17       9.535 -17.679 -39.995  1.00  0.00      TS   H  
ATOM   1235  H51 THY T  17      15.207 -12.567 -42.690  1.00  0.00      TS   H  
ATOM   1236  H52 THY T  17      14.835 -14.155 -42.013  1.00  0.00      TS   H  
ATOM   1237  H53 THY T  17      14.490 -12.636 -41.112  1.00  0.00      TS   H  
ATOM   1238 H2'' THY T  17      10.983 -15.583 -44.657  1.00  0.00      TS   H  
ATOM   1239 H5'' THY T  17       9.962 -19.046 -40.957  1.00  0.00      TS   H  
ATOM   1240  P   ADE T  18      11.940 -18.579 -45.116  1.00  0.00      TS   P  
ATOM   1241  O1P ADE T  18      11.947 -20.020 -45.348  1.00  0.00      TS   O  
ATOM   1242  O2P ADE T  18      13.196 -17.941 -44.852  1.00  0.00      TS   O  
ATOM   1243  C5' ADE T  18       9.948 -17.904 -46.679  1.00  0.00      TS   C  
ATOM   1244  O5' ADE T  18      11.341 -17.760 -46.318  1.00  0.00      TS   O  
ATOM   1245  C4' ADE T  18       9.524 -16.706 -47.604  1.00  0.00      TS   C  
ATOM   1246  O4' ADE T  18       9.834 -15.421 -47.029  1.00  0.00      TS   O  
ATOM   1247  C3' ADE T  18      10.307 -16.742 -48.967  1.00  0.00      TS   C  
ATOM   1248  O3' ADE T  18       9.563 -16.443 -50.194  1.00  0.00      TS   O  
ATOM   1249  C2' ADE T  18      11.407 -15.785 -48.736  1.00  0.00      TS   C  
ATOM   1250  C1' ADE T  18      10.813 -14.726 -47.821  1.00  0.00      TS   C  
ATOM   1251  N1  ADE T  18      12.817 -10.290 -46.683  1.00  0.00      TS   N  
ATOM   1252  C2  ADE T  18      11.685 -10.662 -47.279  1.00  0.00      TS   C  
ATOM   1253  N3  ADE T  18      11.144 -11.803 -47.393  1.00  0.00      TS   N  
ATOM   1254  C4  ADE T  18      11.878 -12.729 -46.798  1.00  0.00      TS   C  
ATOM   1255  C5  ADE T  18      13.052 -12.521 -46.080  1.00  0.00      TS   C  
ATOM   1256  C6  ADE T  18      13.579 -11.237 -46.052  1.00  0.00      TS   C  
ATOM   1257  N6  ADE T  18      14.703 -10.838 -45.401  1.00  0.00      TS   N  
ATOM   1258  N7  ADE T  18      13.672 -13.701 -45.751  1.00  0.00      TS   N  
ATOM   1259  C8  ADE T  18      12.904 -14.592 -46.298  1.00  0.00      TS   C  
ATOM   1260  N9  ADE T  18      11.770 -14.040 -46.977  1.00  0.00      TS   N  
ATOM   1261  H2  ADE T  18      11.195  -9.789 -47.711  1.00  0.00      TS   H  
ATOM   1262  H8  ADE T  18      12.836 -15.670 -46.155  1.00  0.00      TS   H  
ATOM   1263  H1' ADE T  18      10.202 -14.025 -48.429  1.00  0.00      TS   H  
ATOM   1264  H2' ADE T  18      11.718 -15.238 -49.652  1.00  0.00      TS   H  
ATOM   1265  H3' ADE T  18      10.850 -17.712 -48.965  1.00  0.00      TS   H  
ATOM   1266  H4' ADE T  18       8.440 -16.684 -47.849  1.00  0.00      TS   H  
ATOM   1267  H5' ADE T  18       9.229 -17.854 -45.833  1.00  0.00      TS   H  
ATOM   1268  H61 ADE T  18      14.815  -9.928 -45.002  1.00  0.00      TS   H  
ATOM   1269  H62 ADE T  18      15.437 -11.460 -45.126  1.00  0.00      TS   H  
ATOM   1270 H2'' ADE T  18      12.312 -16.257 -48.297  1.00  0.00      TS   H  
ATOM   1271 H5'' ADE T  18       9.711 -18.842 -47.224  1.00  0.00      TS   H  
ATOM   1272  P   ADE T  19       9.203 -17.700 -51.119  1.00  0.00      TS   P  
ATOM   1273  O1P ADE T  19       7.799 -18.084 -50.748  1.00  0.00      TS   O  
ATOM   1274  O2P ADE T  19      10.244 -18.765 -51.062  1.00  0.00      TS   O  
ATOM   1275  C5' ADE T  19       8.957 -15.791 -52.854  1.00  0.00      TS   C  
ATOM   1276  O5' ADE T  19       9.255 -17.083 -52.519  1.00  0.00      TS   O  
ATOM   1277  C4' ADE T  19      10.063 -15.046 -53.564  1.00  0.00      TS   C  
ATOM   1278  O4' ADE T  19      11.072 -14.717 -52.695  1.00  0.00      TS   O  
ATOM   1279  C3' ADE T  19      10.870 -15.732 -54.718  1.00  0.00      TS   C  
ATOM   1280  O3' ADE T  19      10.960 -14.856 -55.910  1.00  0.00      TS   O  
ATOM   1281  C2' ADE T  19      12.210 -16.106 -54.082  1.00  0.00      TS   C  
ATOM   1282  C1' ADE T  19      12.368 -14.859 -53.259  1.00  0.00      TS   C  
ATOM   1283  N1  ADE T  19      14.178 -12.654 -49.044  1.00  0.00      TS   N  
ATOM   1284  C2  ADE T  19      13.371 -12.176 -50.050  1.00  0.00      TS   C  
ATOM   1285  N3  ADE T  19      12.900 -12.852 -51.164  1.00  0.00      TS   N  
ATOM   1286  C4  ADE T  19      13.482 -14.063 -51.236  1.00  0.00      TS   C  
ATOM   1287  C5  ADE T  19      14.407 -14.596 -50.394  1.00  0.00      TS   C  
ATOM   1288  C6  ADE T  19      14.818 -13.803 -49.289  1.00  0.00      TS   C  
ATOM   1289  N6  ADE T  19      15.740 -14.276 -48.458  1.00  0.00      TS   N  
ATOM   1290  N7  ADE T  19      14.826 -15.809 -50.893  1.00  0.00      TS   N  
ATOM   1291  C8  ADE T  19      14.087 -16.027 -51.864  1.00  0.00      TS   C  
ATOM   1292  N9  ADE T  19      13.282 -15.030 -52.153  1.00  0.00      TS   N  
ATOM   1293  H2  ADE T  19      12.854 -11.252 -49.790  1.00  0.00      TS   H  
ATOM   1294  H8  ADE T  19      14.140 -16.950 -52.442  1.00  0.00      TS   H  
ATOM   1295  H1' ADE T  19      12.684 -13.969 -53.844  1.00  0.00      TS   H  
ATOM   1296  H2' ADE T  19      13.137 -16.273 -54.671  1.00  0.00      TS   H  
ATOM   1297  H3' ADE T  19      10.348 -16.661 -55.030  1.00  0.00      TS   H  
ATOM   1298  H4' ADE T  19       9.632 -14.071 -53.876  1.00  0.00      TS   H  
ATOM   1299  H5' ADE T  19       8.628 -15.136 -52.017  1.00  0.00      TS   H  
ATOM   1300  H61 ADE T  19      15.953 -13.739 -47.642  1.00  0.00      TS   H  
ATOM   1301  H62 ADE T  19      16.181 -15.141 -48.694  1.00  0.00      TS   H  
ATOM   1302 H2'' ADE T  19      11.989 -16.965 -53.412  1.00  0.00      TS   H  
ATOM   1303 H5'' ADE T  19       8.103 -15.875 -53.558  1.00  0.00      TS   H  
ATOM   1304  P   GUA T  20      11.363 -15.569 -57.250  1.00  0.00      TS   P  
ATOM   1305  O1P GUA T  20      10.208 -15.744 -58.190  1.00  0.00      TS   O  
ATOM   1306  O2P GUA T  20      12.214 -16.737 -56.967  1.00  0.00      TS   O  
ATOM   1307  C5' GUA T  20      11.864 -13.260 -58.599  1.00  0.00      TS   C  
ATOM   1308  O5' GUA T  20      12.267 -14.517 -57.996  1.00  0.00      TS   O  
ATOM   1309  C4' GUA T  20      12.812 -12.081 -58.483  1.00  0.00      TS   C  
ATOM   1310  O4' GUA T  20      13.274 -11.989 -57.064  1.00  0.00      TS   O  
ATOM   1311  C3' GUA T  20      14.177 -12.252 -59.252  1.00  0.00      TS   C  
ATOM   1312  O3' GUA T  20      14.755 -11.100 -59.907  1.00  0.00      TS   O  
ATOM   1313  C2' GUA T  20      15.141 -12.716 -58.208  1.00  0.00      TS   C  
ATOM   1314  C1' GUA T  20      14.674 -11.887 -57.019  1.00  0.00      TS   C  
ATOM   1315  N1  GUA T  20      15.850 -10.591 -52.174  1.00  0.00      TS   N  
ATOM   1316  C2  GUA T  20      15.293  -9.807 -53.206  1.00  0.00      TS   C  
ATOM   1317  N2  GUA T  20      15.002  -8.515 -52.880  1.00  0.00      TS   N  
ATOM   1318  N3  GUA T  20      15.095 -10.265 -54.452  1.00  0.00      TS   N  
ATOM   1319  C4  GUA T  20      15.264 -11.580 -54.539  1.00  0.00      TS   C  
ATOM   1320  C5  GUA T  20      15.786 -12.427 -53.623  1.00  0.00      TS   C  
ATOM   1321  C6  GUA T  20      16.143 -11.925 -52.334  1.00  0.00      TS   C  
ATOM   1322  O6  GUA T  20      16.679 -12.530 -51.368  1.00  0.00      TS   O  
ATOM   1323  N7  GUA T  20      15.815 -13.693 -54.051  1.00  0.00      TS   N  
ATOM   1324  C8  GUA T  20      15.426 -13.567 -55.319  1.00  0.00      TS   C  
ATOM   1325  N9  GUA T  20      15.058 -12.304 -55.674  1.00  0.00      TS   N  
ATOM   1326  H1  GUA T  20      16.191 -10.187 -51.314  1.00  0.00      TS   H  
ATOM   1327  H8  GUA T  20      15.325 -14.334 -56.087  1.00  0.00      TS   H  
ATOM   1328  H1' GUA T  20      14.851 -10.796 -57.123  1.00  0.00      TS   H  
ATOM   1329  H2' GUA T  20      16.215 -12.475 -58.361  1.00  0.00      TS   H  
ATOM   1330  H21 GUA T  20      14.732  -8.256 -51.952  1.00  0.00      TS   H  
ATOM   1331  H3' GUA T  20      14.002 -13.030 -60.024  1.00  0.00      TS   H  
ATOM   1332  H22 GUA T  20      14.778  -7.865 -53.606  1.00  0.00      TS   H  
ATOM   1333  H4' GUA T  20      12.302 -11.165 -58.849  1.00  0.00      TS   H  
ATOM   1334  H5' GUA T  20      10.841 -12.921 -58.331  1.00  0.00      TS   H  
ATOM   1335  H3T GUA T  20      15.689 -11.321 -59.884  1.00  0.00      TS   H  
ATOM   1336 H2'' GUA T  20      15.070 -13.810 -58.027  1.00  0.00      TS   H  
ATOM   1337 H5'' GUA T  20      11.724 -13.452 -59.684  1.00  0.00      TS   H  
TER   
END
