# Supplementary material for: CRISPR-Cas12a exploits R-loop asymmetry to form double-strand breaks
Source: eLife. 2020 Jun 10;9:e55143. doi: 10.7554/eLife.55143 (PMC7286691; doi:10.7554/eLife.55143)
Supplement: Figure 5—source data 2. [file elife-55143-fig5-data2.zip › Figure 5ΓÇöSource Data 2/Example_MD_trajectories/3prime_boundary/3prime_boundary_39.pdb]

ATOM      1  C5' CYT B   1      20.918 -10.199 -55.796  1.00  0.00      BS   C  
ATOM      2  O5' CYT B   1      21.753 -11.296 -55.352  1.00  0.00      BS   O  
ATOM      3  C4' CYT B   1      19.461 -10.407 -55.330  1.00  0.00      BS   C  
ATOM      4  O4' CYT B   1      18.966 -11.569 -55.946  1.00  0.00      BS   O  
ATOM      5  C3' CYT B   1      19.333 -10.772 -53.851  1.00  0.00      BS   C  
ATOM      6  O3' CYT B   1      18.608  -9.730 -53.212  1.00  0.00      BS   O  
ATOM      7  C2' CYT B   1      18.582 -12.074 -53.806  1.00  0.00      BS   C  
ATOM      8  C1' CYT B   1      17.820 -11.949 -55.149  1.00  0.00      BS   C  
ATOM      9  N1  CYT B   1      17.228 -13.172 -55.703  1.00  0.00      BS   N  
ATOM     10  C2  CYT B   1      16.344 -13.019 -56.812  1.00  0.00      BS   C  
ATOM     11  O2  CYT B   1      16.009 -11.889 -57.139  1.00  0.00      BS   O  
ATOM     12  N3  CYT B   1      15.923 -14.144 -57.423  1.00  0.00      BS   N  
ATOM     13  C4  CYT B   1      16.299 -15.368 -56.900  1.00  0.00      BS   C  
ATOM     14  N4  CYT B   1      15.751 -16.501 -57.403  1.00  0.00      BS   N  
ATOM     15  C5  CYT B   1      17.245 -15.499 -55.788  1.00  0.00      BS   C  
ATOM     16  C6  CYT B   1      17.680 -14.373 -55.270  1.00  0.00      BS   C  
ATOM     17  H5  CYT B   1      17.683 -16.461 -55.522  1.00  0.00      BS   H  
ATOM     18  H6  CYT B   1      18.462 -14.402 -54.511  1.00  0.00      BS   H  
ATOM     19  H1' CYT B   1      17.170 -11.050 -55.096  1.00  0.00      BS   H  
ATOM     20  H2' CYT B   1      18.007 -12.116 -52.857  1.00  0.00      BS   H  
ATOM     21  H3' CYT B   1      20.308 -10.809 -53.320  1.00  0.00      BS   H  
ATOM     22  H4' CYT B   1      18.804  -9.584 -55.685  1.00  0.00      BS   H  
ATOM     23  H41 CYT B   1      16.105 -17.436 -57.369  1.00  0.00      BS   H  
ATOM     24  H5' CYT B   1      21.019 -10.146 -56.901  1.00  0.00      BS   H  
ATOM     25  H42 CYT B   1      14.954 -16.369 -57.990  1.00  0.00      BS   H  
ATOM     26  H5T CYT B   1      22.581 -10.855 -55.147  1.00  0.00      BS   H  
ATOM     27 H2'' CYT B   1      19.260 -12.950 -53.730  1.00  0.00      BS   H  
ATOM     28 H5'' CYT B   1      21.210  -9.201 -55.404  1.00  0.00      BS   H  
ATOM     29  P   THY B   2      19.325  -8.515 -52.692  1.00  0.00      BS   P  
ATOM     30  O1P THY B   2      18.913  -7.400 -53.546  1.00  0.00      BS   O  
ATOM     31  O2P THY B   2      20.812  -8.730 -52.617  1.00  0.00      BS   O  
ATOM     32  C5' THY B   2      17.452  -7.632 -51.099  1.00  0.00      BS   C  
ATOM     33  O5' THY B   2      18.755  -8.278 -51.283  1.00  0.00      BS   O  
ATOM     34  C4' THY B   2      16.827  -7.929 -49.718  1.00  0.00      BS   C  
ATOM     35  O4' THY B   2      16.752  -9.299 -49.452  1.00  0.00      BS   O  
ATOM     36  C3' THY B   2      17.592  -7.286 -48.532  1.00  0.00      BS   C  
ATOM     37  O3' THY B   2      16.746  -6.325 -47.856  1.00  0.00      BS   O  
ATOM     38  C2' THY B   2      17.842  -8.512 -47.663  1.00  0.00      BS   C  
ATOM     39  C1' THY B   2      16.650  -9.379 -48.039  1.00  0.00      BS   C  
ATOM     40  N1  THY B   2      16.723 -10.850 -47.590  1.00  0.00      BS   N  
ATOM     41  C2  THY B   2      15.656 -11.652 -47.864  1.00  0.00      BS   C  
ATOM     42  O2  THY B   2      14.530 -11.231 -48.194  1.00  0.00      BS   O  
ATOM     43  N3  THY B   2      15.880 -12.947 -47.480  1.00  0.00      BS   N  
ATOM     44  C4  THY B   2      16.824 -13.442 -46.627  1.00  0.00      BS   C  
ATOM     45  O4  THY B   2      16.850 -14.669 -46.301  1.00  0.00      BS   O  
ATOM     46  C5  THY B   2      17.821 -12.489 -46.257  1.00  0.00      BS   C  
ATOM     47  C5M THY B   2      18.996 -12.858 -45.365  1.00  0.00      BS   C  
ATOM     48  C6  THY B   2      17.686 -11.251 -46.742  1.00  0.00      BS   C  
ATOM     49  H3  THY B   2      15.149 -13.557 -47.816  1.00  0.00      BS   H  
ATOM     50  H6  THY B   2      18.610 -10.702 -46.924  1.00  0.00      BS   H  
ATOM     51  H1' THY B   2      15.688  -8.940 -47.700  1.00  0.00      BS   H  
ATOM     52  H2' THY B   2      17.962  -8.299 -46.579  1.00  0.00      BS   H  
ATOM     53  H3' THY B   2      18.496  -6.747 -48.890  1.00  0.00      BS   H  
ATOM     54  H4' THY B   2      15.768  -7.594 -49.730  1.00  0.00      BS   H  
ATOM     55  H5' THY B   2      16.767  -8.052 -51.866  1.00  0.00      BS   H  
ATOM     56  H51 THY B   2      19.152 -13.957 -45.342  1.00  0.00      BS   H  
ATOM     57  H52 THY B   2      18.718 -12.497 -44.352  1.00  0.00      BS   H  
ATOM     58  H53 THY B   2      19.909 -12.425 -45.829  1.00  0.00      BS   H  
ATOM     59 H2'' THY B   2      18.850  -8.935 -47.864  1.00  0.00      BS   H  
ATOM     60 H5'' THY B   2      17.661  -6.566 -51.332  1.00  0.00      BS   H  
ATOM     61  P   THY B   3      16.901  -4.746 -48.117  1.00  0.00      BS   P  
ATOM     62  O1P THY B   3      17.933  -4.413 -49.127  1.00  0.00      BS   O  
ATOM     63  O2P THY B   3      17.107  -4.157 -46.789  1.00  0.00      BS   O  
ATOM     64  C5' THY B   3      14.876  -4.798 -49.788  1.00  0.00      BS   C  
ATOM     65  O5' THY B   3      15.458  -4.227 -48.536  1.00  0.00      BS   O  
ATOM     66  C4' THY B   3      13.514  -5.361 -49.548  1.00  0.00      BS   C  
ATOM     67  O4' THY B   3      13.538  -6.682 -48.854  1.00  0.00      BS   O  
ATOM     68  C3' THY B   3      12.510  -4.518 -48.753  1.00  0.00      BS   C  
ATOM     69  O3' THY B   3      11.276  -4.531 -49.380  1.00  0.00      BS   O  
ATOM     70  C2' THY B   3      12.485  -5.201 -47.383  1.00  0.00      BS   C  
ATOM     71  C1' THY B   3      12.692  -6.693 -47.747  1.00  0.00      BS   C  
ATOM     72  N1  THY B   3      13.379  -7.576 -46.812  1.00  0.00      BS   N  
ATOM     73  C2  THY B   3      12.983  -8.927 -46.675  1.00  0.00      BS   C  
ATOM     74  O2  THY B   3      12.039  -9.406 -47.321  1.00  0.00      BS   O  
ATOM     75  N3  THY B   3      13.763  -9.712 -45.829  1.00  0.00      BS   N  
ATOM     76  C4  THY B   3      14.762  -9.267 -45.080  1.00  0.00      BS   C  
ATOM     77  O4  THY B   3      15.427 -10.061 -44.379  1.00  0.00      BS   O  
ATOM     78  C5  THY B   3      15.050  -7.857 -45.204  1.00  0.00      BS   C  
ATOM     79  C5M THY B   3      16.279  -7.407 -44.477  1.00  0.00      BS   C  
ATOM     80  C6  THY B   3      14.374  -7.084 -46.065  1.00  0.00      BS   C  
ATOM     81  H3  THY B   3      13.400 -10.644 -45.701  1.00  0.00      BS   H  
ATOM     82  H6  THY B   3      14.713  -6.112 -46.423  1.00  0.00      BS   H  
ATOM     83  H1' THY B   3      11.715  -7.119 -48.062  1.00  0.00      BS   H  
ATOM     84  H2' THY B   3      11.480  -5.146 -46.914  1.00  0.00      BS   H  
ATOM     85  H3' THY B   3      12.977  -3.517 -48.634  1.00  0.00      BS   H  
ATOM     86  H4' THY B   3      13.142  -5.576 -50.573  1.00  0.00      BS   H  
ATOM     87  H5' THY B   3      15.496  -5.540 -50.335  1.00  0.00      BS   H  
ATOM     88  H51 THY B   3      17.198  -7.570 -45.079  1.00  0.00      BS   H  
ATOM     89  H52 THY B   3      16.501  -7.928 -43.522  1.00  0.00      BS   H  
ATOM     90  H53 THY B   3      16.083  -6.388 -44.078  1.00  0.00      BS   H  
ATOM     91 H2'' THY B   3      13.271  -4.758 -46.735  1.00  0.00      BS   H  
ATOM     92 H5'' THY B   3      14.701  -3.934 -50.466  1.00  0.00      BS   H  
ATOM     93  P   ADE B   4      10.265  -3.311 -49.049  1.00  0.00      BS   P  
ATOM     94  O1P ADE B   4      10.052  -2.545 -50.312  1.00  0.00      BS   O  
ATOM     95  O2P ADE B   4      10.648  -2.604 -47.801  1.00  0.00      BS   O  
ATOM     96  C5' ADE B   4       7.845  -4.389 -49.546  1.00  0.00      BS   C  
ATOM     97  O5' ADE B   4       8.984  -4.117 -48.721  1.00  0.00      BS   O  
ATOM     98  C4' ADE B   4       7.140  -5.691 -49.134  1.00  0.00      BS   C  
ATOM     99  O4' ADE B   4       8.025  -6.790 -48.836  1.00  0.00      BS   O  
ATOM    100  C3' ADE B   4       6.246  -5.504 -47.868  1.00  0.00      BS   C  
ATOM    101  O3' ADE B   4       4.934  -5.050 -48.193  1.00  0.00      BS   O  
ATOM    102  C2' ADE B   4       6.261  -6.932 -47.321  1.00  0.00      BS   C  
ATOM    103  C1' ADE B   4       7.649  -7.441 -47.674  1.00  0.00      BS   C  
ATOM    104  N1  ADE B   4      10.517  -9.679 -44.127  1.00  0.00      BS   N  
ATOM    105  C2  ADE B   4       9.555 -10.217 -44.952  1.00  0.00      BS   C  
ATOM    106  N3  ADE B   4       8.841  -9.617 -45.890  1.00  0.00      BS   N  
ATOM    107  C4  ADE B   4       9.199  -8.250 -45.874  1.00  0.00      BS   C  
ATOM    108  C5  ADE B   4      10.038  -7.540 -45.008  1.00  0.00      BS   C  
ATOM    109  C6  ADE B   4      10.786  -8.345 -44.142  1.00  0.00      BS   C  
ATOM    110  N6  ADE B   4      11.729  -7.841 -43.361  1.00  0.00      BS   N  
ATOM    111  N7  ADE B   4       9.946  -6.190 -45.147  1.00  0.00      BS   N  
ATOM    112  C8  ADE B   4       9.097  -6.029 -46.087  1.00  0.00      BS   C  
ATOM    113  N9  ADE B   4       8.605  -7.214 -46.570  1.00  0.00      BS   N  
ATOM    114  H2  ADE B   4       9.354 -11.283 -44.850  1.00  0.00      BS   H  
ATOM    115  H8  ADE B   4       8.824  -5.099 -46.585  1.00  0.00      BS   H  
ATOM    116  H1' ADE B   4       7.581  -8.487 -48.039  1.00  0.00      BS   H  
ATOM    117  H2' ADE B   4       5.595  -7.503 -48.002  1.00  0.00      BS   H  
ATOM    118  H3' ADE B   4       6.741  -4.748 -47.220  1.00  0.00      BS   H  
ATOM    119  H4' ADE B   4       6.504  -6.094 -49.951  1.00  0.00      BS   H  
ATOM    120  H5' ADE B   4       8.132  -4.444 -50.618  1.00  0.00      BS   H  
ATOM    121  H61 ADE B   4      11.956  -6.871 -43.458  1.00  0.00      BS   H  
ATOM    122  H62 ADE B   4      12.279  -8.440 -42.779  1.00  0.00      BS   H  
ATOM    123 H2'' ADE B   4       5.931  -7.159 -46.285  1.00  0.00      BS   H  
ATOM    124 H5'' ADE B   4       7.067  -3.595 -49.548  1.00  0.00      BS   H  
ATOM    125  P   THY B   5       4.016  -4.421 -47.049  1.00  0.00      BS   P  
ATOM    126  O1P THY B   5       2.741  -3.900 -47.600  1.00  0.00      BS   O  
ATOM    127  O2P THY B   5       4.947  -3.418 -46.423  1.00  0.00      BS   O  
ATOM    128  C5' THY B   5       3.067  -6.751 -46.395  1.00  0.00      BS   C  
ATOM    129  O5' THY B   5       3.808  -5.570 -46.030  1.00  0.00      BS   O  
ATOM    130  C4' THY B   5       2.880  -7.808 -45.333  1.00  0.00      BS   C  
ATOM    131  O4' THY B   5       4.181  -8.360 -44.760  1.00  0.00      BS   O  
ATOM    132  C3' THY B   5       1.954  -7.428 -44.180  1.00  0.00      BS   C  
ATOM    133  O3' THY B   5       1.006  -8.453 -43.937  1.00  0.00      BS   O  
ATOM    134  C2' THY B   5       2.968  -7.226 -43.020  1.00  0.00      BS   C  
ATOM    135  C1' THY B   5       4.165  -8.168 -43.334  1.00  0.00      BS   C  
ATOM    136  N1  THY B   5       5.536  -7.692 -43.035  1.00  0.00      BS   N  
ATOM    137  C2  THY B   5       6.426  -8.474 -42.392  1.00  0.00      BS   C  
ATOM    138  O2  THY B   5       6.218  -9.689 -42.203  1.00  0.00      BS   O  
ATOM    139  N3  THY B   5       7.612  -7.888 -42.075  1.00  0.00      BS   N  
ATOM    140  C4  THY B   5       8.024  -6.580 -42.285  1.00  0.00      BS   C  
ATOM    141  O4  THY B   5       9.130  -6.159 -41.924  1.00  0.00      BS   O  
ATOM    142  C5  THY B   5       7.064  -5.827 -43.054  1.00  0.00      BS   C  
ATOM    143  C5M THY B   5       7.325  -4.407 -43.374  1.00  0.00      BS   C  
ATOM    144  C6  THY B   5       5.850  -6.393 -43.347  1.00  0.00      BS   C  
ATOM    145  H3  THY B   5       8.255  -8.444 -41.528  1.00  0.00      BS   H  
ATOM    146  H6  THY B   5       5.241  -5.745 -43.978  1.00  0.00      BS   H  
ATOM    147  H1' THY B   5       4.066  -9.215 -42.976  1.00  0.00      BS   H  
ATOM    148  H2' THY B   5       2.487  -7.573 -42.080  1.00  0.00      BS   H  
ATOM    149  H3' THY B   5       1.571  -6.416 -44.433  1.00  0.00      BS   H  
ATOM    150  H4' THY B   5       2.285  -8.632 -45.781  1.00  0.00      BS   H  
ATOM    151  H5' THY B   5       3.618  -7.277 -47.203  1.00  0.00      BS   H  
ATOM    152  H51 THY B   5       8.355  -4.045 -43.172  1.00  0.00      BS   H  
ATOM    153  H52 THY B   5       6.711  -3.749 -42.721  1.00  0.00      BS   H  
ATOM    154  H53 THY B   5       7.083  -4.143 -44.426  1.00  0.00      BS   H  
ATOM    155 H2'' THY B   5       3.337  -6.179 -43.001  1.00  0.00      BS   H  
ATOM    156 H5'' THY B   5       2.091  -6.430 -46.821  1.00  0.00      BS   H  
ATOM    157  P   ADE B   6      -0.251  -8.232 -42.972  1.00  0.00      BS   P  
ATOM    158  O1P ADE B   6      -1.403  -9.096 -43.365  1.00  0.00      BS   O  
ATOM    159  O2P ADE B   6      -0.501  -6.769 -43.044  1.00  0.00      BS   O  
ATOM    160  C5' ADE B   6       0.850  -9.963 -41.528  1.00  0.00      BS   C  
ATOM    161  O5' ADE B   6       0.262  -8.657 -41.572  1.00  0.00      BS   O  
ATOM    162  C4' ADE B   6       1.683 -10.247 -40.257  1.00  0.00      BS   C  
ATOM    163  O4' ADE B   6       2.898  -9.443 -40.236  1.00  0.00      BS   O  
ATOM    164  C3' ADE B   6       0.952  -9.750 -38.942  1.00  0.00      BS   C  
ATOM    165  O3' ADE B   6       0.910 -10.772 -37.973  1.00  0.00      BS   O  
ATOM    166  C2' ADE B   6       1.805  -8.565 -38.438  1.00  0.00      BS   C  
ATOM    167  C1' ADE B   6       3.177  -9.006 -38.965  1.00  0.00      BS   C  
ATOM    168  N1  ADE B   6       7.873  -7.088 -38.090  1.00  0.00      BS   N  
ATOM    169  C2  ADE B   6       7.247  -8.282 -37.694  1.00  0.00      BS   C  
ATOM    170  N3  ADE B   6       6.020  -8.718 -37.995  1.00  0.00      BS   N  
ATOM    171  C4  ADE B   6       5.364  -7.797 -38.780  1.00  0.00      BS   C  
ATOM    172  C5  ADE B   6       5.828  -6.545 -39.168  1.00  0.00      BS   C  
ATOM    173  C6  ADE B   6       7.172  -6.199 -38.852  1.00  0.00      BS   C  
ATOM    174  N6  ADE B   6       7.783  -5.104 -39.248  1.00  0.00      BS   N  
ATOM    175  N7  ADE B   6       4.827  -5.905 -39.851  1.00  0.00      BS   N  
ATOM    176  C8  ADE B   6       3.896  -6.796 -39.935  1.00  0.00      BS   C  
ATOM    177  N9  ADE B   6       4.060  -7.877 -39.210  1.00  0.00      BS   N  
ATOM    178  H2  ADE B   6       7.923  -8.949 -37.159  1.00  0.00      BS   H  
ATOM    179  H8  ADE B   6       2.908  -6.511 -40.293  1.00  0.00      BS   H  
ATOM    180  H1' ADE B   6       3.636  -9.826 -38.370  1.00  0.00      BS   H  
ATOM    181  H2' ADE B   6       1.844  -8.511 -37.330  1.00  0.00      BS   H  
ATOM    182  H3' ADE B   6      -0.049  -9.399 -39.270  1.00  0.00      BS   H  
ATOM    183  H4' ADE B   6       1.927 -11.325 -40.139  1.00  0.00      BS   H  
ATOM    184  H5' ADE B   6       1.502 -10.241 -42.383  1.00  0.00      BS   H  
ATOM    185  H61 ADE B   6       7.293  -4.511 -39.888  1.00  0.00      BS   H  
ATOM    186  H62 ADE B   6       8.772  -5.031 -39.123  1.00  0.00      BS   H  
ATOM    187 H2'' ADE B   6       1.451  -7.648 -38.958  1.00  0.00      BS   H  
ATOM    188 H5'' ADE B   6       0.007 -10.682 -41.450  1.00  0.00      BS   H  
ATOM    189  P   THY B   7       0.178 -10.620 -36.614  1.00  0.00      BS   P  
ATOM    190  O1P THY B   7      -0.674 -11.794 -36.455  1.00  0.00      BS   O  
ATOM    191  O2P THY B   7      -0.473  -9.344 -36.548  1.00  0.00      BS   O  
ATOM    192  C5' THY B   7       2.092 -11.766 -35.387  1.00  0.00      BS   C  
ATOM    193  O5' THY B   7       1.293 -10.522 -35.475  1.00  0.00      BS   O  
ATOM    194  C4' THY B   7       3.294 -11.643 -34.454  1.00  0.00      BS   C  
ATOM    195  O4' THY B   7       4.184 -10.655 -35.082  1.00  0.00      BS   O  
ATOM    196  C3' THY B   7       2.885 -11.116 -33.023  1.00  0.00      BS   C  
ATOM    197  O3' THY B   7       3.555 -11.722 -31.951  1.00  0.00      BS   O  
ATOM    198  C2' THY B   7       3.227  -9.659 -33.165  1.00  0.00      BS   C  
ATOM    199  C1' THY B   7       4.421  -9.669 -34.114  1.00  0.00      BS   C  
ATOM    200  N1  THY B   7       4.651  -8.367 -34.811  1.00  0.00      BS   N  
ATOM    201  C2  THY B   7       5.860  -7.785 -34.586  1.00  0.00      BS   C  
ATOM    202  O2  THY B   7       6.727  -8.321 -33.902  1.00  0.00      BS   O  
ATOM    203  N3  THY B   7       5.957  -6.577 -35.186  1.00  0.00      BS   N  
ATOM    204  C4  THY B   7       4.953  -5.772 -35.713  1.00  0.00      BS   C  
ATOM    205  O4  THY B   7       5.243  -4.591 -36.065  1.00  0.00      BS   O  
ATOM    206  C5  THY B   7       3.732  -6.438 -35.949  1.00  0.00      BS   C  
ATOM    207  C5M THY B   7       2.620  -5.674 -36.585  1.00  0.00      BS   C  
ATOM    208  C6  THY B   7       3.635  -7.703 -35.470  1.00  0.00      BS   C  
ATOM    209  H3  THY B   7       6.867  -6.190 -34.975  1.00  0.00      BS   H  
ATOM    210  H6  THY B   7       2.784  -8.374 -35.585  1.00  0.00      BS   H  
ATOM    211  H1' THY B   7       5.235 -10.064 -33.469  1.00  0.00      BS   H  
ATOM    212  H2' THY B   7       3.491  -9.157 -32.209  1.00  0.00      BS   H  
ATOM    213  H3' THY B   7       1.778 -11.096 -32.925  1.00  0.00      BS   H  
ATOM    214  H4' THY B   7       3.916 -12.564 -34.479  1.00  0.00      BS   H  
ATOM    215  H5' THY B   7       2.511 -11.973 -36.394  1.00  0.00      BS   H  
ATOM    216  H51 THY B   7       2.771  -5.494 -37.671  1.00  0.00      BS   H  
ATOM    217  H52 THY B   7       2.393  -4.728 -36.048  1.00  0.00      BS   H  
ATOM    218  H53 THY B   7       1.735  -6.313 -36.378  1.00  0.00      BS   H  
ATOM    219 H2'' THY B   7       2.377  -9.199 -33.713  1.00  0.00      BS   H  
ATOM    220 H5'' THY B   7       1.537 -12.702 -35.167  1.00  0.00      BS   H  
ATOM    221  P   ADE B   8       3.041 -11.558 -30.431  1.00  0.00      BS   P  
ATOM    222  O1P ADE B   8       2.471 -12.862 -30.018  1.00  0.00      BS   O  
ATOM    223  O2P ADE B   8       2.276 -10.349 -30.234  1.00  0.00      BS   O  
ATOM    224  C5' ADE B   8       5.553 -12.014 -29.924  1.00  0.00      BS   C  
ATOM    225  O5' ADE B   8       4.407 -11.327 -29.700  1.00  0.00      BS   O  
ATOM    226  C4' ADE B   8       6.776 -11.275 -29.386  1.00  0.00      BS   C  
ATOM    227  O4' ADE B   8       7.083  -9.961 -29.956  1.00  0.00      BS   O  
ATOM    228  C3' ADE B   8       6.621 -11.058 -27.933  1.00  0.00      BS   C  
ATOM    229  O3' ADE B   8       7.826 -11.094 -27.237  1.00  0.00      BS   O  
ATOM    230  C2' ADE B   8       6.169  -9.650 -27.844  1.00  0.00      BS   C  
ATOM    231  C1' ADE B   8       6.903  -8.933 -28.962  1.00  0.00      BS   C  
ATOM    232  N1  ADE B   8       7.094  -4.676 -31.694  1.00  0.00      BS   N  
ATOM    233  C2  ADE B   8       7.990  -5.348 -30.979  1.00  0.00      BS   C  
ATOM    234  N3  ADE B   8       7.870  -6.414 -30.290  1.00  0.00      BS   N  
ATOM    235  C4  ADE B   8       6.570  -6.843 -30.284  1.00  0.00      BS   C  
ATOM    236  C5  ADE B   8       5.530  -6.301 -31.036  1.00  0.00      BS   C  
ATOM    237  C6  ADE B   8       5.848  -5.181 -31.746  1.00  0.00      BS   C  
ATOM    238  N6  ADE B   8       5.068  -4.618 -32.624  1.00  0.00      BS   N  
ATOM    239  N7  ADE B   8       4.319  -6.962 -30.736  1.00  0.00      BS   N  
ATOM    240  C8  ADE B   8       4.683  -8.005 -29.998  1.00  0.00      BS   C  
ATOM    241  N9  ADE B   8       6.038  -7.973 -29.649  1.00  0.00      BS   N  
ATOM    242  H2  ADE B   8       8.992  -4.926 -30.905  1.00  0.00      BS   H  
ATOM    243  H8  ADE B   8       4.016  -8.785 -29.630  1.00  0.00      BS   H  
ATOM    244  H1' ADE B   8       7.889  -8.553 -28.622  1.00  0.00      BS   H  
ATOM    245  H2' ADE B   8       6.395  -9.180 -26.863  1.00  0.00      BS   H  
ATOM    246  H3' ADE B   8       5.921 -11.766 -27.441  1.00  0.00      BS   H  
ATOM    247  H4' ADE B   8       7.679 -11.918 -29.460  1.00  0.00      BS   H  
ATOM    248  H5' ADE B   8       5.785 -12.209 -30.993  1.00  0.00      BS   H  
ATOM    249  H61 ADE B   8       5.521  -3.970 -33.237  1.00  0.00      BS   H  
ATOM    250  H62 ADE B   8       4.070  -4.619 -32.578  1.00  0.00      BS   H  
ATOM    251 H2'' ADE B   8       5.060  -9.677 -27.902  1.00  0.00      BS   H  
ATOM    252 H5'' ADE B   8       5.472 -13.050 -29.529  1.00  0.00      BS   H  
ATOM    253  P   THY B   9       8.016 -11.190 -25.660  1.00  0.00      BS   P  
ATOM    254  O1P THY B   9       9.070 -12.194 -25.411  1.00  0.00      BS   O  
ATOM    255  O2P THY B   9       6.705 -11.404 -24.990  1.00  0.00      BS   O  
ATOM    256  C5' THY B   9       9.689  -9.167 -25.677  1.00  0.00      BS   C  
ATOM    257  O5' THY B   9       8.582  -9.837 -25.132  1.00  0.00      BS   O  
ATOM    258  C4' THY B   9       9.627  -7.698 -25.331  1.00  0.00      BS   C  
ATOM    259  O4' THY B   9       8.753  -7.071 -26.355  1.00  0.00      BS   O  
ATOM    260  C3' THY B   9       8.978  -7.325 -23.957  1.00  0.00      BS   C  
ATOM    261  O3' THY B   9       9.647  -6.262 -23.425  1.00  0.00      BS   O  
ATOM    262  C2' THY B   9       7.625  -6.816 -24.422  1.00  0.00      BS   C  
ATOM    263  C1' THY B   9       8.000  -6.072 -25.662  1.00  0.00      BS   C  
ATOM    264  N1  THY B   9       6.831  -5.601 -26.524  1.00  0.00      BS   N  
ATOM    265  C2  THY B   9       7.187  -4.603 -27.448  1.00  0.00      BS   C  
ATOM    266  O2  THY B   9       8.306  -4.116 -27.334  1.00  0.00      BS   O  
ATOM    267  N3  THY B   9       6.213  -4.358 -28.403  1.00  0.00      BS   N  
ATOM    268  C4  THY B   9       4.843  -4.540 -28.246  1.00  0.00      BS   C  
ATOM    269  O4  THY B   9       3.956  -4.038 -28.952  1.00  0.00      BS   O  
ATOM    270  C5  THY B   9       4.567  -5.535 -27.240  1.00  0.00      BS   C  
ATOM    271  C5M THY B   9       3.194  -6.090 -27.081  1.00  0.00      BS   C  
ATOM    272  C6  THY B   9       5.520  -5.923 -26.326  1.00  0.00      BS   C  
ATOM    273  H3  THY B   9       6.355  -3.527 -28.959  1.00  0.00      BS   H  
ATOM    274  H6  THY B   9       5.255  -6.602 -25.516  1.00  0.00      BS   H  
ATOM    275  H1' THY B   9       8.580  -5.182 -25.337  1.00  0.00      BS   H  
ATOM    276  H2' THY B   9       7.150  -6.292 -23.566  1.00  0.00      BS   H  
ATOM    277  H3' THY B   9       8.877  -8.248 -23.348  1.00  0.00      BS   H  
ATOM    278  H4' THY B   9      10.651  -7.271 -25.392  1.00  0.00      BS   H  
ATOM    279  H5' THY B   9       9.706  -9.266 -26.783  1.00  0.00      BS   H  
ATOM    280  H51 THY B   9       2.715  -5.634 -26.188  1.00  0.00      BS   H  
ATOM    281  H52 THY B   9       3.164  -7.138 -26.717  1.00  0.00      BS   H  
ATOM    282  H53 THY B   9       2.539  -5.985 -27.973  1.00  0.00      BS   H  
ATOM    283 H2'' THY B   9       6.956  -7.685 -24.595  1.00  0.00      BS   H  
ATOM    284 H5'' THY B   9      10.704  -9.469 -25.340  1.00  0.00      BS   H  
ATOM    285  P   ADE B  10      10.741  -6.526 -22.350  1.00  0.00      BS   P  
ATOM    286  O1P ADE B  10      11.797  -7.388 -23.011  1.00  0.00      BS   O  
ATOM    287  O2P ADE B  10      10.036  -7.026 -21.166  1.00  0.00      BS   O  
ATOM    288  C5' ADE B  10      12.172  -4.387 -22.914  1.00  0.00      BS   C  
ATOM    289  O5' ADE B  10      11.244  -5.025 -22.005  1.00  0.00      BS   O  
ATOM    290  C4' ADE B  10      11.744  -2.986 -23.494  1.00  0.00      BS   C  
ATOM    291  O4' ADE B  10      10.594  -3.168 -24.394  1.00  0.00      BS   O  
ATOM    292  C3' ADE B  10      11.147  -2.028 -22.453  1.00  0.00      BS   C  
ATOM    293  O3' ADE B  10      12.217  -1.402 -21.742  1.00  0.00      BS   O  
ATOM    294  C2' ADE B  10      10.452  -1.060 -23.463  1.00  0.00      BS   C  
ATOM    295  C1' ADE B  10       9.905  -1.941 -24.525  1.00  0.00      BS   C  
ATOM    296  N1  ADE B  10       5.565  -0.129 -26.455  1.00  0.00      BS   N  
ATOM    297  C2  ADE B  10       6.872   0.305 -26.502  1.00  0.00      BS   C  
ATOM    298  N3  ADE B  10       8.016  -0.221 -26.011  1.00  0.00      BS   N  
ATOM    299  C4  ADE B  10       7.708  -1.367 -25.335  1.00  0.00      BS   C  
ATOM    300  C5  ADE B  10       6.513  -1.992 -25.282  1.00  0.00      BS   C  
ATOM    301  C6  ADE B  10       5.366  -1.401 -25.912  1.00  0.00      BS   C  
ATOM    302  N6  ADE B  10       4.126  -1.890 -25.955  1.00  0.00      BS   N  
ATOM    303  N7  ADE B  10       6.549  -3.135 -24.362  1.00  0.00      BS   N  
ATOM    304  C8  ADE B  10       7.834  -3.158 -24.029  1.00  0.00      BS   C  
ATOM    305  N9  ADE B  10       8.541  -2.120 -24.580  1.00  0.00      BS   N  
ATOM    306  H2  ADE B  10       6.816   1.275 -26.998  1.00  0.00      BS   H  
ATOM    307  H8  ADE B  10       8.171  -3.913 -23.319  1.00  0.00      BS   H  
ATOM    308  H1' ADE B  10      10.201  -1.431 -25.467  1.00  0.00      BS   H  
ATOM    309  H2' ADE B  10      11.236  -0.427 -23.928  1.00  0.00      BS   H  
ATOM    310  H3' ADE B  10      10.354  -2.503 -21.835  1.00  0.00      BS   H  
ATOM    311  H4' ADE B  10      12.486  -2.357 -24.031  1.00  0.00      BS   H  
ATOM    312  H5' ADE B  10      12.353  -5.104 -23.743  1.00  0.00      BS   H  
ATOM    313  H61 ADE B  10       3.473  -1.773 -26.704  1.00  0.00      BS   H  
ATOM    314  H62 ADE B  10       3.706  -2.227 -25.111  1.00  0.00      BS   H  
ATOM    315 H2'' ADE B  10       9.658  -0.501 -22.921  1.00  0.00      BS   H  
ATOM    316 H5'' ADE B  10      13.151  -4.288 -22.396  1.00  0.00      BS   H  
ATOM    317  P   GUA B  11      11.801  -0.924 -20.255  1.00  0.00      BS   P  
ATOM    318  O1P GUA B  11      13.093  -0.720 -19.550  1.00  0.00      BS   O  
ATOM    319  O2P GUA B  11      10.877  -1.861 -19.590  1.00  0.00      BS   O  
ATOM    320  C5' GUA B  11      11.848   1.551 -21.121  1.00  0.00      BS   C  
ATOM    321  O5' GUA B  11      11.100   0.488 -20.463  1.00  0.00      BS   O  
ATOM    322  C4' GUA B  11      10.986   2.596 -21.744  1.00  0.00      BS   C  
ATOM    323  O4' GUA B  11       9.856   2.055 -22.494  1.00  0.00      BS   O  
ATOM    324  C3' GUA B  11      10.303   3.546 -20.695  1.00  0.00      BS   C  
ATOM    325  O3' GUA B  11      10.159   4.866 -21.148  1.00  0.00      BS   O  
ATOM    326  C2' GUA B  11       8.949   2.886 -20.553  1.00  0.00      BS   C  
ATOM    327  C1' GUA B  11       8.637   2.426 -21.973  1.00  0.00      BS   C  
ATOM    328  N1  GUA B  11       4.170   1.263 -23.927  1.00  0.00      BS   N  
ATOM    329  C2  GUA B  11       4.930   2.328 -24.234  1.00  0.00      BS   C  
ATOM    330  N2  GUA B  11       4.453   3.205 -25.084  1.00  0.00      BS   N  
ATOM    331  N3  GUA B  11       6.243   2.439 -23.760  1.00  0.00      BS   N  
ATOM    332  C4  GUA B  11       6.538   1.436 -22.856  1.00  0.00      BS   C  
ATOM    333  C5  GUA B  11       5.822   0.287 -22.628  1.00  0.00      BS   C  
ATOM    334  C6  GUA B  11       4.510   0.201 -23.111  1.00  0.00      BS   C  
ATOM    335  O6  GUA B  11       3.789  -0.769 -22.894  1.00  0.00      BS   O  
ATOM    336  N7  GUA B  11       6.528  -0.512 -21.710  1.00  0.00      BS   N  
ATOM    337  C8  GUA B  11       7.604   0.150 -21.449  1.00  0.00      BS   C  
ATOM    338  N9  GUA B  11       7.659   1.368 -22.102  1.00  0.00      BS   N  
ATOM    339  H1  GUA B  11       3.181   1.319 -24.124  1.00  0.00      BS   H  
ATOM    340  H8  GUA B  11       8.423  -0.070 -20.764  1.00  0.00      BS   H  
ATOM    341  H1' GUA B  11       8.303   3.323 -22.539  1.00  0.00      BS   H  
ATOM    342  H2' GUA B  11       8.227   3.639 -20.170  1.00  0.00      BS   H  
ATOM    343  H21 GUA B  11       3.573   3.075 -25.540  1.00  0.00      BS   H  
ATOM    344  H3' GUA B  11      10.869   3.489 -19.740  1.00  0.00      BS   H  
ATOM    345  H22 GUA B  11       5.046   3.943 -25.406  1.00  0.00      BS   H  
ATOM    346  H4' GUA B  11      11.518   3.207 -22.503  1.00  0.00      BS   H  
ATOM    347  H5' GUA B  11      12.560   1.167 -21.882  1.00  0.00      BS   H  
ATOM    348 H2'' GUA B  11       9.121   2.004 -19.899  1.00  0.00      BS   H  
ATOM    349 H5'' GUA B  11      12.544   2.048 -20.412  1.00  0.00      BS   H  
ATOM    350  P   CYT B  12      10.549   6.147 -20.247  1.00  0.00      BS   P  
ATOM    351  O1P CYT B  12      11.685   6.797 -20.854  1.00  0.00      BS   O  
ATOM    352  O2P CYT B  12      10.749   5.832 -18.817  1.00  0.00      BS   O  
ATOM    353  C5' CYT B  12       8.855   7.336 -21.861  1.00  0.00      BS   C  
ATOM    354  O5' CYT B  12       9.252   6.999 -20.507  1.00  0.00      BS   O  
ATOM    355  C4' CYT B  12       7.334   7.738 -21.924  1.00  0.00      BS   C  
ATOM    356  O4' CYT B  12       6.676   6.615 -22.563  1.00  0.00      BS   O  
ATOM    357  C3' CYT B  12       6.511   7.856 -20.540  1.00  0.00      BS   C  
ATOM    358  O3' CYT B  12       6.656   9.196 -19.935  1.00  0.00      BS   O  
ATOM    359  C2' CYT B  12       5.089   7.736 -21.082  1.00  0.00      BS   C  
ATOM    360  C1' CYT B  12       5.294   6.641 -22.198  1.00  0.00      BS   C  
ATOM    361  N1  CYT B  12       4.886   5.334 -21.762  1.00  0.00      BS   N  
ATOM    362  C2  CYT B  12       3.538   4.859 -21.920  1.00  0.00      BS   C  
ATOM    363  O2  CYT B  12       2.702   5.605 -22.406  1.00  0.00      BS   O  
ATOM    364  N3  CYT B  12       3.174   3.661 -21.440  1.00  0.00      BS   N  
ATOM    365  C4  CYT B  12       4.105   2.904 -20.776  1.00  0.00      BS   C  
ATOM    366  N4  CYT B  12       3.724   1.653 -20.413  1.00  0.00      BS   N  
ATOM    367  C5  CYT B  12       5.380   3.394 -20.525  1.00  0.00      BS   C  
ATOM    368  C6  CYT B  12       5.684   4.586 -20.934  1.00  0.00      BS   C  
ATOM    369  H5  CYT B  12       6.068   2.753 -19.974  1.00  0.00      BS   H  
ATOM    370  H6  CYT B  12       6.634   5.059 -20.686  1.00  0.00      BS   H  
ATOM    371  H1' CYT B  12       4.751   6.977 -23.107  1.00  0.00      BS   H  
ATOM    372  H2' CYT B  12       4.923   8.689 -21.629  1.00  0.00      BS   H  
ATOM    373  H3' CYT B  12       6.757   7.007 -19.867  1.00  0.00      BS   H  
ATOM    374  H4' CYT B  12       7.146   8.612 -22.584  1.00  0.00      BS   H  
ATOM    375  H41 CYT B  12       2.842   1.294 -20.722  1.00  0.00      BS   H  
ATOM    376  H5' CYT B  12       8.987   6.558 -22.644  1.00  0.00      BS   H  
ATOM    377  H42 CYT B  12       4.445   1.089 -20.012  1.00  0.00      BS   H  
ATOM    378 H2'' CYT B  12       4.315   7.474 -20.330  1.00  0.00      BS   H  
ATOM    379 H5'' CYT B  12       9.505   8.189 -22.149  1.00  0.00      BS   H  
ATOM    380  P   THY B  13       6.241   9.489 -18.439  1.00  0.00      BS   P  
ATOM    381  O1P THY B  13       6.382  10.962 -18.275  1.00  0.00      BS   O  
ATOM    382  O2P THY B  13       6.993   8.593 -17.540  1.00  0.00      BS   O  
ATOM    383  C5' THY B  13       3.702   9.985 -18.920  1.00  0.00      BS   C  
ATOM    384  O5' THY B  13       4.687   9.110 -18.360  1.00  0.00      BS   O  
ATOM    385  C4' THY B  13       2.336   9.461 -18.805  1.00  0.00      BS   C  
ATOM    386  O4' THY B  13       2.041   8.360 -19.682  1.00  0.00      BS   O  
ATOM    387  C3' THY B  13       2.045   9.065 -17.387  1.00  0.00      BS   C  
ATOM    388  O3' THY B  13       1.655  10.280 -16.614  1.00  0.00      BS   O  
ATOM    389  C2' THY B  13       0.724   8.282 -17.673  1.00  0.00      BS   C  
ATOM    390  C1' THY B  13       1.076   7.501 -18.989  1.00  0.00      BS   C  
ATOM    391  N1  THY B  13       1.744   6.147 -18.738  1.00  0.00      BS   N  
ATOM    392  C2  THY B  13       0.811   5.112 -18.501  1.00  0.00      BS   C  
ATOM    393  O2  THY B  13      -0.403   5.244 -18.491  1.00  0.00      BS   O  
ATOM    394  N3  THY B  13       1.463   3.931 -18.123  1.00  0.00      BS   N  
ATOM    395  C4  THY B  13       2.770   3.708 -17.826  1.00  0.00      BS   C  
ATOM    396  O4  THY B  13       3.179   2.620 -17.381  1.00  0.00      BS   O  
ATOM    397  C5  THY B  13       3.589   4.873 -17.956  1.00  0.00      BS   C  
ATOM    398  C5M THY B  13       4.987   4.766 -17.455  1.00  0.00      BS   C  
ATOM    399  C6  THY B  13       3.031   6.041 -18.350  1.00  0.00      BS   C  
ATOM    400  H3  THY B  13       0.821   3.182 -17.903  1.00  0.00      BS   H  
ATOM    401  H6  THY B  13       3.651   6.867 -18.701  1.00  0.00      BS   H  
ATOM    402  H1' THY B  13       0.157   7.352 -19.596  1.00  0.00      BS   H  
ATOM    403  H2' THY B  13      -0.044   9.051 -17.906  1.00  0.00      BS   H  
ATOM    404  H3' THY B  13       2.785   8.340 -16.989  1.00  0.00      BS   H  
ATOM    405  H4' THY B  13       1.584  10.218 -19.113  1.00  0.00      BS   H  
ATOM    406  H5' THY B  13       3.908  10.113 -20.004  1.00  0.00      BS   H  
ATOM    407  H51 THY B  13       5.366   3.725 -17.369  1.00  0.00      BS   H  
ATOM    408  H52 THY B  13       5.011   5.162 -16.418  1.00  0.00      BS   H  
ATOM    409  H53 THY B  13       5.719   5.282 -18.112  1.00  0.00      BS   H  
ATOM    410 H2'' THY B  13       0.507   7.553 -16.864  1.00  0.00      BS   H  
ATOM    411 H5'' THY B  13       3.764  10.951 -18.376  1.00  0.00      BS   H  
ATOM    412  P   THY B  14       1.908  10.148 -15.043  1.00  0.00      BS   P  
ATOM    413  O1P THY B  14       1.637  11.427 -14.330  1.00  0.00      BS   O  
ATOM    414  O2P THY B  14       3.226   9.439 -14.956  1.00  0.00      BS   O  
ATOM    415  C5' THY B  14      -0.699   9.737 -14.667  1.00  0.00      BS   C  
ATOM    416  O5' THY B  14       0.673   9.148 -14.689  1.00  0.00      BS   O  
ATOM    417  C4' THY B  14      -1.723   8.633 -14.509  1.00  0.00      BS   C  
ATOM    418  O4' THY B  14      -1.670   7.596 -15.569  1.00  0.00      BS   O  
ATOM    419  C3' THY B  14      -1.724   7.763 -13.245  1.00  0.00      BS   C  
ATOM    420  O3' THY B  14      -2.292   8.441 -12.173  1.00  0.00      BS   O  
ATOM    421  C2' THY B  14      -2.698   6.660 -13.754  1.00  0.00      BS   C  
ATOM    422  C1' THY B  14      -2.082   6.335 -15.115  1.00  0.00      BS   C  
ATOM    423  N1  THY B  14      -1.002   5.390 -15.039  1.00  0.00      BS   N  
ATOM    424  C2  THY B  14      -1.332   4.043 -15.184  1.00  0.00      BS   C  
ATOM    425  O2  THY B  14      -2.425   3.648 -15.477  1.00  0.00      BS   O  
ATOM    426  N3  THY B  14      -0.282   3.157 -15.013  1.00  0.00      BS   N  
ATOM    427  C4  THY B  14       1.045   3.506 -14.736  1.00  0.00      BS   C  
ATOM    428  O4  THY B  14       1.858   2.602 -14.512  1.00  0.00      BS   O  
ATOM    429  C5  THY B  14       1.334   4.933 -14.794  1.00  0.00      BS   C  
ATOM    430  C5M THY B  14       2.694   5.441 -14.461  1.00  0.00      BS   C  
ATOM    431  C6  THY B  14       0.299   5.809 -14.853  1.00  0.00      BS   C  
ATOM    432  H3  THY B  14      -0.470   2.167 -14.951  1.00  0.00      BS   H  
ATOM    433  H6  THY B  14       0.462   6.887 -14.864  1.00  0.00      BS   H  
ATOM    434  H1' THY B  14      -2.817   6.167 -15.930  1.00  0.00      BS   H  
ATOM    435  H2' THY B  14      -3.787   6.881 -13.788  1.00  0.00      BS   H  
ATOM    436  H3' THY B  14      -0.744   7.286 -13.033  1.00  0.00      BS   H  
ATOM    437  H4' THY B  14      -2.741   9.071 -14.588  1.00  0.00      BS   H  
ATOM    438  H5' THY B  14      -0.937  10.145 -15.674  1.00  0.00      BS   H  
ATOM    439  H51 THY B  14       3.435   4.621 -14.342  1.00  0.00      BS   H  
ATOM    440  H52 THY B  14       2.740   5.972 -13.486  1.00  0.00      BS   H  
ATOM    441  H53 THY B  14       2.967   6.033 -15.360  1.00  0.00      BS   H  
ATOM    442 H2'' THY B  14      -2.646   5.840 -13.006  1.00  0.00      BS   H  
ATOM    443 H5'' THY B  14      -0.756  10.487 -13.850  1.00  0.00      BS   H  
ATOM    444  P   ADE B  15      -2.146   7.975 -10.675  1.00  0.00      BS   P  
ATOM    445  O1P ADE B  15      -2.957   8.865  -9.828  1.00  0.00      BS   O  
ATOM    446  O2P ADE B  15      -0.746   7.773 -10.273  1.00  0.00      BS   O  
ATOM    447  C5' ADE B  15      -4.259   6.526 -10.571  1.00  0.00      BS   C  
ATOM    448  O5' ADE B  15      -2.847   6.513 -10.552  1.00  0.00      BS   O  
ATOM    449  C4' ADE B  15      -4.715   5.043 -10.288  1.00  0.00      BS   C  
ATOM    450  O4' ADE B  15      -4.307   4.268 -11.377  1.00  0.00      BS   O  
ATOM    451  C3' ADE B  15      -3.961   4.417  -9.038  1.00  0.00      BS   C  
ATOM    452  O3' ADE B  15      -4.710   4.662  -7.906  1.00  0.00      BS   O  
ATOM    453  C2' ADE B  15      -4.052   2.917  -9.414  1.00  0.00      BS   C  
ATOM    454  C1' ADE B  15      -3.737   2.995 -10.959  1.00  0.00      BS   C  
ATOM    455  N1  ADE B  15       0.070  -0.422 -11.079  1.00  0.00      BS   N  
ATOM    456  C2  ADE B  15      -1.239  -0.521 -10.986  1.00  0.00      BS   C  
ATOM    457  N3  ADE B  15      -2.211   0.409 -10.946  1.00  0.00      BS   N  
ATOM    458  C4  ADE B  15      -1.623   1.592 -11.115  1.00  0.00      BS   C  
ATOM    459  C5  ADE B  15      -0.278   1.917 -11.330  1.00  0.00      BS   C  
ATOM    460  C6  ADE B  15       0.589   0.828 -11.359  1.00  0.00      BS   C  
ATOM    461  N6  ADE B  15       1.884   0.900 -11.712  1.00  0.00      BS   N  
ATOM    462  N7  ADE B  15      -0.043   3.238 -11.499  1.00  0.00      BS   N  
ATOM    463  C8  ADE B  15      -1.260   3.753 -11.363  1.00  0.00      BS   C  
ATOM    464  N9  ADE B  15      -2.247   2.783 -11.254  1.00  0.00      BS   N  
ATOM    465  H2  ADE B  15      -1.552  -1.530 -10.718  1.00  0.00      BS   H  
ATOM    466  H8  ADE B  15      -1.585   4.791 -11.424  1.00  0.00      BS   H  
ATOM    467  H1' ADE B  15      -4.240   2.149 -11.475  1.00  0.00      BS   H  
ATOM    468  H2' ADE B  15      -5.075   2.537  -9.201  1.00  0.00      BS   H  
ATOM    469  H3' ADE B  15      -2.903   4.738  -8.930  1.00  0.00      BS   H  
ATOM    470  H4' ADE B  15      -5.816   5.035 -10.137  1.00  0.00      BS   H  
ATOM    471  H5' ADE B  15      -4.658   6.955 -11.515  1.00  0.00      BS   H  
ATOM    472  H61 ADE B  15       2.151   1.794 -12.070  1.00  0.00      BS   H  
ATOM    473  H62 ADE B  15       2.578   0.224 -11.466  1.00  0.00      BS   H  
ATOM    474 H2'' ADE B  15      -3.302   2.345  -8.828  1.00  0.00      BS   H  
ATOM    475 H5'' ADE B  15      -4.651   7.118  -9.717  1.00  0.00      BS   H  
ATOM    476  P   CYT B  16      -4.367   5.650  -6.762  1.00  0.00      BS   P  
ATOM    477  O1P CYT B  16      -5.571   6.391  -6.353  1.00  0.00      BS   O  
ATOM    478  O2P CYT B  16      -3.208   6.494  -7.175  1.00  0.00      BS   O  
ATOM    479  C5' CYT B  16      -4.723   3.601  -5.214  1.00  0.00      BS   C  
ATOM    480  O5' CYT B  16      -3.844   4.602  -5.712  1.00  0.00      BS   O  
ATOM    481  C4' CYT B  16      -4.001   2.310  -4.978  1.00  0.00      BS   C  
ATOM    482  O4' CYT B  16      -3.400   1.820  -6.210  1.00  0.00      BS   O  
ATOM    483  C3' CYT B  16      -2.797   2.494  -3.934  1.00  0.00      BS   C  
ATOM    484  O3' CYT B  16      -3.335   2.624  -2.592  1.00  0.00      BS   O  
ATOM    485  C2' CYT B  16      -2.092   1.196  -4.262  1.00  0.00      BS   C  
ATOM    486  C1' CYT B  16      -2.279   0.979  -5.762  1.00  0.00      BS   C  
ATOM    487  N1  CYT B  16      -1.086   1.308  -6.631  1.00  0.00      BS   N  
ATOM    488  C2  CYT B  16      -0.126   0.331  -6.815  1.00  0.00      BS   C  
ATOM    489  O2  CYT B  16      -0.299  -0.766  -6.312  1.00  0.00      BS   O  
ATOM    490  N3  CYT B  16       0.984   0.659  -7.522  1.00  0.00      BS   N  
ATOM    491  C4  CYT B  16       1.180   1.863  -8.028  1.00  0.00      BS   C  
ATOM    492  N4  CYT B  16       2.354   2.001  -8.689  1.00  0.00      BS   N  
ATOM    493  C5  CYT B  16       0.172   2.868  -7.879  1.00  0.00      BS   C  
ATOM    494  C6  CYT B  16      -0.864   2.555  -7.066  1.00  0.00      BS   C  
ATOM    495  H5  CYT B  16       0.328   3.777  -8.458  1.00  0.00      BS   H  
ATOM    496  H6  CYT B  16      -1.627   3.286  -6.801  1.00  0.00      BS   H  
ATOM    497  H1' CYT B  16      -2.603  -0.078  -5.868  1.00  0.00      BS   H  
ATOM    498  H2' CYT B  16      -2.600   0.329  -3.789  1.00  0.00      BS   H  
ATOM    499  H3' CYT B  16      -2.243   3.406  -4.242  1.00  0.00      BS   H  
ATOM    500  H4' CYT B  16      -4.663   1.480  -4.653  1.00  0.00      BS   H  
ATOM    501  H41 CYT B  16       2.988   1.227  -8.690  1.00  0.00      BS   H  
ATOM    502  H5' CYT B  16      -5.577   3.447  -5.907  1.00  0.00      BS   H  
ATOM    503  H42 CYT B  16       2.569   2.737  -9.331  1.00  0.00      BS   H  
ATOM    504 H2'' CYT B  16      -1.109   1.404  -3.788  1.00  0.00      BS   H  
ATOM    505 H5'' CYT B  16      -5.237   3.858  -4.262  1.00  0.00      BS   H  
ATOM    506  P   ADE B  17      -2.377   2.834  -1.404  1.00  0.00      BS   P  
ATOM    507  O1P ADE B  17      -3.135   3.337  -0.195  1.00  0.00      BS   O  
ATOM    508  O2P ADE B  17      -1.290   3.680  -1.849  1.00  0.00      BS   O  
ATOM    509  C5' ADE B  17      -2.598   0.236  -0.820  1.00  0.00      BS   C  
ATOM    510  O5' ADE B  17      -1.790   1.397  -1.096  1.00  0.00      BS   O  
ATOM    511  C4' ADE B  17      -1.674  -1.027  -0.797  1.00  0.00      BS   C  
ATOM    512  O4' ADE B  17      -0.699  -1.085  -1.902  1.00  0.00      BS   O  
ATOM    513  C3' ADE B  17      -0.814  -1.006   0.424  1.00  0.00      BS   C  
ATOM    514  O3' ADE B  17      -0.770  -2.242   1.049  1.00  0.00      BS   O  
ATOM    515  C2' ADE B  17       0.625  -0.578  -0.042  1.00  0.00      BS   C  
ATOM    516  C1' ADE B  17       0.651  -1.048  -1.483  1.00  0.00      BS   C  
ATOM    517  N1  ADE B  17       4.212  -1.026  -5.154  1.00  0.00      BS   N  
ATOM    518  C2  ADE B  17       3.827  -1.880  -4.183  1.00  0.00      BS   C  
ATOM    519  N3  ADE B  17       2.911  -1.853  -3.226  1.00  0.00      BS   N  
ATOM    520  C4  ADE B  17       2.312  -0.673  -3.319  1.00  0.00      BS   C  
ATOM    521  C5  ADE B  17       2.679   0.461  -4.026  1.00  0.00      BS   C  
ATOM    522  C6  ADE B  17       3.660   0.213  -5.036  1.00  0.00      BS   C  
ATOM    523  N6  ADE B  17       4.036   1.152  -5.899  1.00  0.00      BS   N  
ATOM    524  N7  ADE B  17       1.892   1.567  -3.742  1.00  0.00      BS   N  
ATOM    525  C8  ADE B  17       1.116   1.140  -2.769  1.00  0.00      BS   C  
ATOM    526  N9  ADE B  17       1.333  -0.181  -2.488  1.00  0.00      BS   N  
ATOM    527  H2  ADE B  17       4.418  -2.795  -4.190  1.00  0.00      BS   H  
ATOM    528  H8  ADE B  17       0.382   1.813  -2.327  1.00  0.00      BS   H  
ATOM    529  H1' ADE B  17       0.990  -2.106  -1.492  1.00  0.00      BS   H  
ATOM    530  H2' ADE B  17       1.430  -0.919   0.643  1.00  0.00      BS   H  
ATOM    531  H3' ADE B  17      -1.261  -0.230   1.080  1.00  0.00      BS   H  
ATOM    532  H4' ADE B  17      -2.174  -2.015  -0.900  1.00  0.00      BS   H  
ATOM    533  H5' ADE B  17      -3.400   0.018  -1.557  1.00  0.00      BS   H  
ATOM    534  H61 ADE B  17       4.527   0.959  -6.748  1.00  0.00      BS   H  
ATOM    535  H62 ADE B  17       3.574   2.030  -5.787  1.00  0.00      BS   H  
ATOM    536 H2'' ADE B  17       0.758   0.523   0.019  1.00  0.00      BS   H  
ATOM    537 H5'' ADE B  17      -3.087   0.374   0.169  1.00  0.00      BS   H  
ATOM    538  P   ADE B  18      -0.204  -2.327   2.526  1.00  0.00      BS   P  
ATOM    539  O1P ADE B  18      -0.821  -3.482   3.085  1.00  0.00      BS   O  
ATOM    540  O2P ADE B  18      -0.475  -1.118   3.325  1.00  0.00      BS   O  
ATOM    541  C5' ADE B  18       1.876  -3.617   1.740  1.00  0.00      BS   C  
ATOM    542  O5' ADE B  18       1.374  -2.555   2.400  1.00  0.00      BS   O  
ATOM    543  C4' ADE B  18       3.358  -3.332   1.382  1.00  0.00      BS   C  
ATOM    544  O4' ADE B  18       3.319  -2.633   0.150  1.00  0.00      BS   O  
ATOM    545  C3' ADE B  18       4.403  -2.522   2.186  1.00  0.00      BS   C  
ATOM    546  O3' ADE B  18       4.800  -3.248   3.284  1.00  0.00      BS   O  
ATOM    547  C2' ADE B  18       5.525  -2.506   1.093  1.00  0.00      BS   C  
ATOM    548  C1' ADE B  18       4.677  -2.225  -0.128  1.00  0.00      BS   C  
ATOM    549  N1  ADE B  18       6.596   0.886  -3.617  1.00  0.00      BS   N  
ATOM    550  C2  ADE B  18       7.105  -0.161  -3.050  1.00  0.00      BS   C  
ATOM    551  N3  ADE B  18       6.498  -0.932  -2.119  1.00  0.00      BS   N  
ATOM    552  C4  ADE B  18       5.427  -0.349  -1.569  1.00  0.00      BS   C  
ATOM    553  C5  ADE B  18       4.959   0.886  -1.834  1.00  0.00      BS   C  
ATOM    554  C6  ADE B  18       5.589   1.556  -2.939  1.00  0.00      BS   C  
ATOM    555  N6  ADE B  18       5.143   2.695  -3.474  1.00  0.00      BS   N  
ATOM    556  N7  ADE B  18       3.883   1.281  -0.943  1.00  0.00      BS   N  
ATOM    557  C8  ADE B  18       3.705   0.172  -0.295  1.00  0.00      BS   C  
ATOM    558  N9  ADE B  18       4.641  -0.821  -0.591  1.00  0.00      BS   N  
ATOM    559  H2  ADE B  18       7.966  -0.620  -3.539  1.00  0.00      BS   H  
ATOM    560  H8  ADE B  18       3.129   0.124   0.630  1.00  0.00      BS   H  
ATOM    561  H1' ADE B  18       5.009  -2.868  -0.971  1.00  0.00      BS   H  
ATOM    562  H2' ADE B  18       6.081  -3.455   0.937  1.00  0.00      BS   H  
ATOM    563  H3' ADE B  18       4.034  -1.485   2.340  1.00  0.00      BS   H  
ATOM    564  H4' ADE B  18       3.845  -4.295   1.116  1.00  0.00      BS   H  
ATOM    565  H5' ADE B  18       1.215  -4.038   0.953  1.00  0.00      BS   H  
ATOM    566  H61 ADE B  18       5.669   3.166  -4.182  1.00  0.00      BS   H  
ATOM    567  H62 ADE B  18       4.204   3.014  -3.341  1.00  0.00      BS   H  
ATOM    568 H2'' ADE B  18       6.177  -1.659   1.397  1.00  0.00      BS   H  
ATOM    569 H5'' ADE B  18       1.775  -4.423   2.497  1.00  0.00      BS   H  
ATOM    570  P   CYT B  19       5.519  -2.453   4.463  1.00  0.00      BS   P  
ATOM    571  O1P CYT B  19       5.625  -3.502   5.509  1.00  0.00      BS   O  
ATOM    572  O2P CYT B  19       4.803  -1.202   4.852  1.00  0.00      BS   O  
ATOM    573  C5' CYT B  19       7.934  -2.969   3.518  1.00  0.00      BS   C  
ATOM    574  O5' CYT B  19       6.898  -2.046   3.989  1.00  0.00      BS   O  
ATOM    575  C4' CYT B  19       9.176  -2.230   2.922  1.00  0.00      BS   C  
ATOM    576  O4' CYT B  19       8.753  -1.477   1.782  1.00  0.00      BS   O  
ATOM    577  C3' CYT B  19       9.908  -1.239   3.901  1.00  0.00      BS   C  
ATOM    578  O3' CYT B  19      11.361  -1.482   3.904  1.00  0.00      BS   O  
ATOM    579  C2' CYT B  19       9.650   0.105   3.207  1.00  0.00      BS   C  
ATOM    580  C1' CYT B  19       9.473  -0.218   1.736  1.00  0.00      BS   C  
ATOM    581  N1  CYT B  19       8.553   0.731   1.125  1.00  0.00      BS   N  
ATOM    582  C2  CYT B  19       8.893   1.575  -0.005  1.00  0.00      BS   C  
ATOM    583  O2  CYT B  19      10.054   1.566  -0.524  1.00  0.00      BS   O  
ATOM    584  N3  CYT B  19       7.994   2.449  -0.515  1.00  0.00      BS   N  
ATOM    585  C4  CYT B  19       6.828   2.673   0.140  1.00  0.00      BS   C  
ATOM    586  N4  CYT B  19       6.203   3.797  -0.170  1.00  0.00      BS   N  
ATOM    587  C5  CYT B  19       6.477   1.886   1.333  1.00  0.00      BS   C  
ATOM    588  C6  CYT B  19       7.303   0.992   1.763  1.00  0.00      BS   C  
ATOM    589  H5  CYT B  19       5.563   2.176   1.850  1.00  0.00      BS   H  
ATOM    590  H6  CYT B  19       7.083   0.453   2.684  1.00  0.00      BS   H  
ATOM    591  H1' CYT B  19      10.414  -0.378   1.168  1.00  0.00      BS   H  
ATOM    592  H2' CYT B  19      10.396   0.919   3.325  1.00  0.00      BS   H  
ATOM    593  H3' CYT B  19       9.538  -1.163   4.945  1.00  0.00      BS   H  
ATOM    594  H4' CYT B  19       9.893  -3.009   2.586  1.00  0.00      BS   H  
ATOM    595  H41 CYT B  19       6.261   4.131  -1.110  1.00  0.00      BS   H  
ATOM    596  H5' CYT B  19       7.579  -3.716   2.775  1.00  0.00      BS   H  
ATOM    597  H42 CYT B  19       5.485   4.192   0.405  1.00  0.00      BS   H  
ATOM    598 H2'' CYT B  19       8.713   0.454   3.692  1.00  0.00      BS   H  
ATOM    599 H5'' CYT B  19       8.366  -3.554   4.358  1.00  0.00      BS   H  
ATOM    600  P   ADE B  20      12.283  -0.730   4.906  1.00  0.00      BS   P  
ATOM    601  O1P ADE B  20      13.544  -1.382   5.284  1.00  0.00      BS   O  
ATOM    602  O2P ADE B  20      11.439  -0.214   6.087  1.00  0.00      BS   O  
ATOM    603  C5' ADE B  20      13.264   0.413   2.777  1.00  0.00      BS   C  
ATOM    604  O5' ADE B  20      12.710   0.556   4.120  1.00  0.00      BS   O  
ATOM    605  C4' ADE B  20      13.710   1.796   2.193  1.00  0.00      BS   C  
ATOM    606  O4' ADE B  20      12.499   2.623   1.827  1.00  0.00      BS   O  
ATOM    607  C3' ADE B  20      14.552   2.644   3.197  1.00  0.00      BS   C  
ATOM    608  O3' ADE B  20      15.734   3.138   2.592  1.00  0.00      BS   O  
ATOM    609  C2' ADE B  20      13.569   3.729   3.634  1.00  0.00      BS   C  
ATOM    610  C1' ADE B  20      12.614   3.899   2.409  1.00  0.00      BS   C  
ATOM    611  N1  ADE B  20       8.236   6.486   1.128  1.00  0.00      BS   N  
ATOM    612  C2  ADE B  20       9.470   6.476   0.645  1.00  0.00      BS   C  
ATOM    613  N3  ADE B  20      10.526   5.778   1.014  1.00  0.00      BS   N  
ATOM    614  C4  ADE B  20      10.272   5.010   2.033  1.00  0.00      BS   C  
ATOM    615  C5  ADE B  20       9.001   4.805   2.596  1.00  0.00      BS   C  
ATOM    616  C6  ADE B  20       7.972   5.654   2.175  1.00  0.00      BS   C  
ATOM    617  N6  ADE B  20       6.674   5.626   2.614  1.00  0.00      BS   N  
ATOM    618  N7  ADE B  20       9.151   4.009   3.683  1.00  0.00      BS   N  
ATOM    619  C8  ADE B  20      10.422   3.595   3.609  1.00  0.00      BS   C  
ATOM    620  N9  ADE B  20      11.193   4.217   2.699  1.00  0.00      BS   N  
ATOM    621  H2  ADE B  20       9.570   7.144  -0.210  1.00  0.00      BS   H  
ATOM    622  H8  ADE B  20      10.994   2.895   4.218  1.00  0.00      BS   H  
ATOM    623  H1' ADE B  20      13.089   4.578   1.670  1.00  0.00      BS   H  
ATOM    624  H2' ADE B  20      14.034   4.712   3.860  1.00  0.00      BS   H  
ATOM    625  H3' ADE B  20      14.844   1.952   4.015  1.00  0.00      BS   H  
ATOM    626  H4' ADE B  20      14.265   1.480   1.284  1.00  0.00      BS   H  
ATOM    627  H5' ADE B  20      12.436  -0.006   2.164  1.00  0.00      BS   H  
ATOM    628  H61 ADE B  20       5.996   6.182   2.132  1.00  0.00      BS   H  
ATOM    629  H62 ADE B  20       6.335   5.093   3.389  1.00  0.00      BS   H  
ATOM    630  H3T ADE B  20      16.247   2.426   2.203  1.00  0.00      BS   H  
ATOM    631 H2'' ADE B  20      13.055   3.304   4.523  1.00  0.00      BS   H  
ATOM    632 H5'' ADE B  20      14.140  -0.267   2.720  1.00  0.00      BS   H  
TER   
ATOM    633  C5' URA R   1      11.137  14.992  -5.590  1.00  0.00      R    C  
ATOM    634  O5' URA R   1      11.449  15.782  -6.774  1.00  0.00      R    O  
ATOM    635  C4' URA R   1       9.791  14.247  -5.733  1.00  0.00      R    C  
ATOM    636  O4' URA R   1       8.627  15.229  -5.953  1.00  0.00      R    O  
ATOM    637  C3' URA R   1       9.728  13.343  -6.987  1.00  0.00      R    C  
ATOM    638  O3' URA R   1      10.584  12.217  -6.730  1.00  0.00      R    O  
ATOM    639  C2' URA R   1       8.193  13.138  -6.973  1.00  0.00      R    C  
ATOM    640  O2' URA R   1       7.741  12.412  -5.846  1.00  0.00      R    O  
ATOM    641  C1' URA R   1       7.722  14.552  -6.842  1.00  0.00      R    C  
ATOM    642  N1  URA R   1       7.561  15.319  -8.099  1.00  0.00      R    N  
ATOM    643  C2  URA R   1       6.477  15.183  -8.839  1.00  0.00      R    C  
ATOM    644  O2  URA R   1       5.585  14.355  -8.485  1.00  0.00      R    O  
ATOM    645  N3  URA R   1       6.380  15.960  -9.912  1.00  0.00      R    N  
ATOM    646  C4  URA R   1       7.324  16.882 -10.377  1.00  0.00      R    C  
ATOM    647  O4  URA R   1       7.000  17.564 -11.348  1.00  0.00      R    O  
ATOM    648  C5  URA R   1       8.473  17.002  -9.605  1.00  0.00      R    C  
ATOM    649  C6  URA R   1       8.596  16.231  -8.535  1.00  0.00      R    C  
ATOM    650  H3  URA R   1       5.660  15.657 -10.552  1.00  0.00      R    H  
ATOM    651  H5  URA R   1       9.339  17.590  -9.908  1.00  0.00      R    H  
ATOM    652  H6  URA R   1       9.407  16.410  -7.829  1.00  0.00      R    H  
ATOM    653  H1' URA R   1       6.769  14.564  -6.270  1.00  0.00      R    H  
ATOM    654  H2' URA R   1       6.851  12.116  -6.054  1.00  0.00      R    H  
ATOM    655  H3' URA R   1      10.042  13.876  -7.910  1.00  0.00      R    H  
ATOM    656  H4' URA R   1       9.556  13.640  -4.834  1.00  0.00      R    H  
ATOM    657  H5' URA R   1      10.924  15.528  -4.639  1.00  0.00      R    H  
ATOM    658  H5T URA R   1      12.000  16.524  -6.518  1.00  0.00      R    H  
ATOM    659 H2'' URA R   1       7.824  12.688  -7.919  1.00  0.00      R    H  
ATOM    660 H5'' URA R   1      11.979  14.303  -5.367  1.00  0.00      R    H  
ATOM    661  P   GUA R   2      10.790  11.079  -7.822  1.00  0.00      R    P  
ATOM    662  O1P GUA R   2      11.717  11.579  -8.883  1.00  0.00      R    O  
ATOM    663  O2P GUA R   2       9.411  10.646  -8.262  1.00  0.00      R    O  
ATOM    664  C5' GUA R   2      12.945  10.130  -6.763  1.00  0.00      R    C  
ATOM    665  O5' GUA R   2      11.547   9.869  -7.070  1.00  0.00      R    O  
ATOM    666  C4' GUA R   2      13.434   9.183  -5.643  1.00  0.00      R    C  
ATOM    667  O4' GUA R   2      12.731   9.423  -4.406  1.00  0.00      R    O  
ATOM    668  C3' GUA R   2      13.489   7.655  -5.799  1.00  0.00      R    C  
ATOM    669  O3' GUA R   2      14.637   7.248  -6.639  1.00  0.00      R    O  
ATOM    670  C2' GUA R   2      13.546   7.183  -4.406  1.00  0.00      R    C  
ATOM    671  O2' GUA R   2      14.834   7.313  -3.825  1.00  0.00      R    O  
ATOM    672  C1' GUA R   2      12.641   8.121  -3.725  1.00  0.00      R    C  
ATOM    673  N1  GUA R   2       9.684   4.377  -2.210  1.00  0.00      R    N  
ATOM    674  C2  GUA R   2      11.044   4.574  -1.975  1.00  0.00      R    C  
ATOM    675  N2  GUA R   2      11.716   3.740  -1.160  1.00  0.00      R    N  
ATOM    676  N3  GUA R   2      11.684   5.684  -2.392  1.00  0.00      R    N  
ATOM    677  C4  GUA R   2      10.842   6.468  -3.098  1.00  0.00      R    C  
ATOM    678  C5  GUA R   2       9.491   6.372  -3.404  1.00  0.00      R    C  
ATOM    679  C6  GUA R   2       8.782   5.277  -2.860  1.00  0.00      R    C  
ATOM    680  O6  GUA R   2       7.602   4.981  -2.903  1.00  0.00      R    O  
ATOM    681  N7  GUA R   2       9.074   7.464  -4.164  1.00  0.00      R    N  
ATOM    682  C8  GUA R   2      10.203   8.170  -4.400  1.00  0.00      R    C  
ATOM    683  N9  GUA R   2      11.255   7.617  -3.727  1.00  0.00      R    N  
ATOM    684  H1  GUA R   2       9.342   3.495  -1.856  1.00  0.00      R    H  
ATOM    685  H8  GUA R   2      10.231   9.166  -4.841  1.00  0.00      R    H  
ATOM    686  H1' GUA R   2      12.990   8.217  -2.674  1.00  0.00      R    H  
ATOM    687  H2' GUA R   2      14.861   6.790  -3.020  1.00  0.00      R    H  
ATOM    688  H21 GUA R   2      11.223   2.983  -0.730  1.00  0.00      R    H  
ATOM    689  H3' GUA R   2      12.518   7.226  -6.125  1.00  0.00      R    H  
ATOM    690  H22 GUA R   2      12.586   3.958  -0.720  1.00  0.00      R    H  
ATOM    691  H4' GUA R   2      14.506   9.385  -5.430  1.00  0.00      R    H  
ATOM    692  H5' GUA R   2      13.085  11.115  -6.267  1.00  0.00      R    H  
ATOM    693 H2'' GUA R   2      13.200   6.129  -4.329  1.00  0.00      R    H  
ATOM    694 H5'' GUA R   2      13.644  10.000  -7.617  1.00  0.00      R    H  
ATOM    695  P   URA R   3      14.350   6.523  -7.998  1.00  0.00      R    P  
ATOM    696  O1P URA R   3      15.563   6.346  -8.818  1.00  0.00      R    O  
ATOM    697  O2P URA R   3      13.278   7.297  -8.651  1.00  0.00      R    O  
ATOM    698  C5' URA R   3      14.585   4.116  -7.059  1.00  0.00      R    C  
ATOM    699  O5' URA R   3      13.713   5.126  -7.593  1.00  0.00      R    O  
ATOM    700  C4' URA R   3      13.783   2.923  -6.513  1.00  0.00      R    C  
ATOM    701  O4' URA R   3      12.787   3.307  -5.564  1.00  0.00      R    O  
ATOM    702  C3' URA R   3      13.090   2.003  -7.548  1.00  0.00      R    C  
ATOM    703  O3' URA R   3      14.021   1.217  -8.354  1.00  0.00      R    O  
ATOM    704  C2' URA R   3      12.142   1.266  -6.645  1.00  0.00      R    C  
ATOM    705  O2' URA R   3      12.725   0.156  -6.007  1.00  0.00      R    O  
ATOM    706  C1' URA R   3      11.796   2.275  -5.538  1.00  0.00      R    C  
ATOM    707  N1  URA R   3      10.445   2.863  -5.668  1.00  0.00      R    N  
ATOM    708  C2  URA R   3       9.455   2.106  -5.055  1.00  0.00      R    C  
ATOM    709  O2  URA R   3       9.783   1.115  -4.477  1.00  0.00      R    O  
ATOM    710  N3  URA R   3       8.187   2.666  -5.090  1.00  0.00      R    N  
ATOM    711  C4  URA R   3       7.848   3.856  -5.666  1.00  0.00      R    C  
ATOM    712  O4  URA R   3       6.672   4.287  -5.550  1.00  0.00      R    O  
ATOM    713  C5  URA R   3       8.892   4.483  -6.426  1.00  0.00      R    C  
ATOM    714  C6  URA R   3      10.112   3.972  -6.421  1.00  0.00      R    C  
ATOM    715  H3  URA R   3       7.543   2.054  -4.608  1.00  0.00      R    H  
ATOM    716  H5  URA R   3       8.507   5.323  -7.004  1.00  0.00      R    H  
ATOM    717  H6  URA R   3      10.981   4.400  -6.919  1.00  0.00      R    H  
ATOM    718  H1' URA R   3      11.844   1.772  -4.548  1.00  0.00      R    H  
ATOM    719  H2' URA R   3      12.133  -0.589  -6.135  1.00  0.00      R    H  
ATOM    720  H3' URA R   3      12.416   2.665  -8.133  1.00  0.00      R    H  
ATOM    721  H4' URA R   3      14.439   2.225  -5.952  1.00  0.00      R    H  
ATOM    722  H5' URA R   3      15.206   4.500  -6.221  1.00  0.00      R    H  
ATOM    723 H2'' URA R   3      11.280   0.873  -7.227  1.00  0.00      R    H  
ATOM    724 H5'' URA R   3      15.320   3.791  -7.826  1.00  0.00      R    H  
ATOM    725  P   URA R   4      13.362   0.556  -9.622  1.00  0.00      R    P  
ATOM    726  O1P URA R   4      14.490   0.132 -10.542  1.00  0.00      R    O  
ATOM    727  O2P URA R   4      12.527   1.563 -10.251  1.00  0.00      R    O  
ATOM    728  C5' URA R   4      12.920  -1.841  -8.626  1.00  0.00      R    C  
ATOM    729  O5' URA R   4      12.484  -0.575  -9.152  1.00  0.00      R    O  
ATOM    730  C4' URA R   4      11.870  -2.661  -7.909  1.00  0.00      R    C  
ATOM    731  O4' URA R   4      11.169  -1.921  -6.859  1.00  0.00      R    O  
ATOM    732  C3' URA R   4      10.804  -3.184  -8.777  1.00  0.00      R    C  
ATOM    733  O3' URA R   4      11.327  -4.273  -9.525  1.00  0.00      R    O  
ATOM    734  C2' URA R   4       9.735  -3.565  -7.633  1.00  0.00      R    C  
ATOM    735  O2' URA R   4      10.087  -4.769  -6.999  1.00  0.00      R    O  
ATOM    736  C1' URA R   4       9.868  -2.362  -6.706  1.00  0.00      R    C  
ATOM    737  N1  URA R   4       8.895  -1.341  -7.081  1.00  0.00      R    N  
ATOM    738  C2  URA R   4       7.710  -1.493  -6.428  1.00  0.00      R    C  
ATOM    739  O2  URA R   4       7.473  -2.342  -5.603  1.00  0.00      R    O  
ATOM    740  N3  URA R   4       6.796  -0.552  -6.788  1.00  0.00      R    N  
ATOM    741  C4  URA R   4       6.968   0.499  -7.759  1.00  0.00      R    C  
ATOM    742  O4  URA R   4       6.117   1.357  -7.867  1.00  0.00      R    O  
ATOM    743  C5  URA R   4       8.173   0.451  -8.433  1.00  0.00      R    C  
ATOM    744  C6  URA R   4       9.117  -0.435  -8.034  1.00  0.00      R    C  
ATOM    745  H3  URA R   4       5.964  -0.612  -6.221  1.00  0.00      R    H  
ATOM    746  H5  URA R   4       8.433   1.232  -9.146  1.00  0.00      R    H  
ATOM    747  H6  URA R   4      10.042  -0.606  -8.583  1.00  0.00      R    H  
ATOM    748  H1' URA R   4       9.801  -2.697  -5.649  1.00  0.00      R    H  
ATOM    749  H2' URA R   4       9.370  -5.336  -7.289  1.00  0.00      R    H  
ATOM    750  H3' URA R   4      10.518  -2.311  -9.403  1.00  0.00      R    H  
ATOM    751  H4' URA R   4      12.352  -3.542  -7.434  1.00  0.00      R    H  
ATOM    752  H5' URA R   4      13.660  -1.596  -7.834  1.00  0.00      R    H  
ATOM    753 H2'' URA R   4       8.745  -3.663  -8.129  1.00  0.00      R    H  
ATOM    754 H5'' URA R   4      13.391  -2.486  -9.398  1.00  0.00      R    H  
ATOM    755  P   GUA R   5      10.527  -5.071 -10.656  1.00  0.00      R    P  
ATOM    756  O1P GUA R   5      11.241  -6.378 -10.869  1.00  0.00      R    O  
ATOM    757  O2P GUA R   5      10.307  -4.316 -11.832  1.00  0.00      R    O  
ATOM    758  C5' GUA R   5       9.012  -6.834  -9.579  1.00  0.00      R    C  
ATOM    759  O5' GUA R   5       9.110  -5.401 -10.013  1.00  0.00      R    O  
ATOM    760  C4' GUA R   5       7.597  -7.050  -8.913  1.00  0.00      R    C  
ATOM    761  O4' GUA R   5       7.321  -6.015  -7.969  1.00  0.00      R    O  
ATOM    762  C3' GUA R   5       6.432  -7.080  -9.911  1.00  0.00      R    C  
ATOM    763  O3' GUA R   5       6.351  -8.336 -10.616  1.00  0.00      R    O  
ATOM    764  C2' GUA R   5       5.221  -6.673  -9.045  1.00  0.00      R    C  
ATOM    765  O2' GUA R   5       4.579  -7.689  -8.334  1.00  0.00      R    O  
ATOM    766  C1' GUA R   5       5.932  -5.678  -8.089  1.00  0.00      R    C  
ATOM    767  N1  GUA R   5       2.666  -1.888  -8.091  1.00  0.00      R    N  
ATOM    768  C2  GUA R   5       2.567  -3.100  -7.496  1.00  0.00      R    C  
ATOM    769  N2  GUA R   5       1.426  -3.338  -6.846  1.00  0.00      R    N  
ATOM    770  N3  GUA R   5       3.512  -4.055  -7.588  1.00  0.00      R    N  
ATOM    771  C4  GUA R   5       4.575  -3.621  -8.267  1.00  0.00      R    C  
ATOM    772  C5  GUA R   5       4.724  -2.423  -8.933  1.00  0.00      R    C  
ATOM    773  C6  GUA R   5       3.750  -1.394  -8.782  1.00  0.00      R    C  
ATOM    774  O6  GUA R   5       3.794  -0.282  -9.284  1.00  0.00      R    O  
ATOM    775  N7  GUA R   5       5.923  -2.379  -9.688  1.00  0.00      R    N  
ATOM    776  C8  GUA R   5       6.505  -3.551  -9.354  1.00  0.00      R    C  
ATOM    777  N9  GUA R   5       5.720  -4.267  -8.553  1.00  0.00      R    N  
ATOM    778  H1  GUA R   5       1.934  -1.211  -7.927  1.00  0.00      R    H  
ATOM    779  H8  GUA R   5       7.424  -3.909  -9.817  1.00  0.00      R    H  
ATOM    780  H1' GUA R   5       5.564  -5.760  -7.044  1.00  0.00      R    H  
ATOM    781  H2' GUA R   5       3.718  -7.901  -8.703  1.00  0.00      R    H  
ATOM    782  H21 GUA R   5       0.762  -2.660  -6.530  1.00  0.00      R    H  
ATOM    783  H3' GUA R   5       6.626  -6.252 -10.627  1.00  0.00      R    H  
ATOM    784  H22 GUA R   5       1.021  -4.234  -6.668  1.00  0.00      R    H  
ATOM    785  H4' GUA R   5       7.586  -8.029  -8.387  1.00  0.00      R    H  
ATOM    786  H5' GUA R   5       9.728  -7.080  -8.766  1.00  0.00      R    H  
ATOM    787 H2'' GUA R   5       4.459  -6.184  -9.688  1.00  0.00      R    H  
ATOM    788 H5'' GUA R   5       9.268  -7.618 -10.324  1.00  0.00      R    H  
ATOM    789  P   URA R   6       5.652  -8.537 -11.988  1.00  0.00      R    P  
ATOM    790  O1P URA R   6       5.826  -9.946 -12.372  1.00  0.00      R    O  
ATOM    791  O2P URA R   6       6.104  -7.473 -12.941  1.00  0.00      R    O  
ATOM    792  C5' URA R   6       3.090  -9.071 -11.456  1.00  0.00      R    C  
ATOM    793  O5' URA R   6       4.184  -8.185 -11.670  1.00  0.00      R    O  
ATOM    794  C4' URA R   6       1.795  -8.388 -10.994  1.00  0.00      R    C  
ATOM    795  O4' URA R   6       2.087  -7.328  -9.980  1.00  0.00      R    O  
ATOM    796  C3' URA R   6       1.003  -7.744 -12.038  1.00  0.00      R    C  
ATOM    797  O3' URA R   6       0.452  -8.621 -12.938  1.00  0.00      R    O  
ATOM    798  C2' URA R   6       0.108  -6.889 -11.175  1.00  0.00      R    C  
ATOM    799  O2' URA R   6      -0.899  -7.700 -10.521  1.00  0.00      R    O  
ATOM    800  C1' URA R   6       1.055  -6.328 -10.183  1.00  0.00      R    C  
ATOM    801  N1  URA R   6       1.673  -5.041 -10.687  1.00  0.00      R    N  
ATOM    802  C2  URA R   6       1.016  -3.860 -10.559  1.00  0.00      R    C  
ATOM    803  O2  URA R   6      -0.028  -3.759  -9.973  1.00  0.00      R    O  
ATOM    804  N3  URA R   6       1.749  -2.778 -10.988  1.00  0.00      R    N  
ATOM    805  C4  URA R   6       2.890  -2.748 -11.796  1.00  0.00      R    C  
ATOM    806  O4  URA R   6       3.306  -1.671 -12.226  1.00  0.00      R    O  
ATOM    807  C5  URA R   6       3.434  -4.034 -12.086  1.00  0.00      R    C  
ATOM    808  C6  URA R   6       2.850  -5.089 -11.510  1.00  0.00      R    C  
ATOM    809  H3  URA R   6       1.181  -1.942 -10.974  1.00  0.00      R    H  
ATOM    810  H5  URA R   6       4.385  -4.099 -12.613  1.00  0.00      R    H  
ATOM    811  H6  URA R   6       3.282  -6.044 -11.812  1.00  0.00      R    H  
ATOM    812  H1' URA R   6       0.531  -6.044  -9.245  1.00  0.00      R    H  
ATOM    813  H2' URA R   6      -1.400  -7.070  -9.998  1.00  0.00      R    H  
ATOM    814  H3' URA R   6       1.785  -7.107 -12.506  1.00  0.00      R    H  
ATOM    815  H4' URA R   6       1.081  -9.103 -10.534  1.00  0.00      R    H  
ATOM    816  H5' URA R   6       3.284  -9.782 -10.624  1.00  0.00      R    H  
ATOM    817 H2'' URA R   6      -0.320  -6.066 -11.787  1.00  0.00      R    H  
ATOM    818 H5'' URA R   6       2.891  -9.689 -12.359  1.00  0.00      R    H  
ATOM    819  P   ADE R   7       0.057  -8.173 -14.390  1.00  0.00      R    P  
ATOM    820  O1P ADE R   7      -0.447  -9.320 -15.165  1.00  0.00      R    O  
ATOM    821  O2P ADE R   7       1.235  -7.462 -15.029  1.00  0.00      R    O  
ATOM    822  C5' ADE R   7      -2.402  -7.629 -13.579  1.00  0.00      R    C  
ATOM    823  O5' ADE R   7      -1.119  -7.190 -14.233  1.00  0.00      R    O  
ATOM    824  C4' ADE R   7      -3.315  -6.437 -13.560  1.00  0.00      R    C  
ATOM    825  O4' ADE R   7      -2.794  -5.378 -12.672  1.00  0.00      R    O  
ATOM    826  C3' ADE R   7      -3.471  -5.664 -14.913  1.00  0.00      R    C  
ATOM    827  O3' ADE R   7      -4.381  -6.417 -15.715  1.00  0.00      R    O  
ATOM    828  C2' ADE R   7      -3.973  -4.307 -14.513  1.00  0.00      R    C  
ATOM    829  O2' ADE R   7      -5.373  -4.323 -14.005  1.00  0.00      R    O  
ATOM    830  C1' ADE R   7      -3.058  -4.088 -13.319  1.00  0.00      R    C  
ATOM    831  N1  ADE R   7      -0.850   0.356 -14.337  1.00  0.00      R    N  
ATOM    832  C2  ADE R   7      -2.105  -0.016 -14.203  1.00  0.00      R    C  
ATOM    833  N3  ADE R   7      -2.548  -1.217 -13.969  1.00  0.00      R    N  
ATOM    834  C4  ADE R   7      -1.587  -2.154 -13.967  1.00  0.00      R    C  
ATOM    835  C5  ADE R   7      -0.266  -1.949 -14.197  1.00  0.00      R    C  
ATOM    836  C6  ADE R   7       0.152  -0.600 -14.359  1.00  0.00      R    C  
ATOM    837  N6  ADE R   7       1.436  -0.245 -14.602  1.00  0.00      R    N  
ATOM    838  N7  ADE R   7       0.390  -3.155 -14.065  1.00  0.00      R    N  
ATOM    839  C8  ADE R   7      -0.534  -4.004 -13.858  1.00  0.00      R    C  
ATOM    840  N9  ADE R   7      -1.731  -3.425 -13.707  1.00  0.00      R    N  
ATOM    841  H2  ADE R   7      -2.783   0.835 -14.263  1.00  0.00      R    H  
ATOM    842  H8  ADE R   7      -0.445  -5.029 -13.500  1.00  0.00      R    H  
ATOM    843  H1' ADE R   7      -3.529  -3.489 -12.510  1.00  0.00      R    H  
ATOM    844  H2' ADE R   7      -5.931  -4.285 -14.785  1.00  0.00      R    H  
ATOM    845  H3' ADE R   7      -2.455  -5.576 -15.355  1.00  0.00      R    H  
ATOM    846  H4' ADE R   7      -4.307  -6.751 -13.170  1.00  0.00      R    H  
ATOM    847  H5' ADE R   7      -2.261  -8.261 -12.677  1.00  0.00      R    H  
ATOM    848  H61 ADE R   7       2.113  -0.944 -14.826  1.00  0.00      R    H  
ATOM    849  H62 ADE R   7       1.691   0.719 -14.679  1.00  0.00      R    H  
ATOM    850 H2'' ADE R   7      -3.727  -3.527 -15.264  1.00  0.00      R    H  
ATOM    851 H5'' ADE R   7      -2.875  -8.452 -14.158  1.00  0.00      R    H  
ATOM    852  P   ADE R   8      -4.146  -6.354 -17.241  1.00  0.00      R    P  
ATOM    853  O1P ADE R   8      -5.038  -7.345 -17.950  1.00  0.00      R    O  
ATOM    854  O2P ADE R   8      -2.714  -6.496 -17.496  1.00  0.00      R    O  
ATOM    855  C5' ADE R   8      -5.879  -4.395 -17.720  1.00  0.00      R    C  
ATOM    856  O5' ADE R   8      -4.554  -4.906 -17.701  1.00  0.00      R    O  
ATOM    857  C4' ADE R   8      -5.971  -2.894 -17.838  1.00  0.00      R    C  
ATOM    858  O4' ADE R   8      -5.124  -2.234 -16.812  1.00  0.00      R    O  
ATOM    859  C3' ADE R   8      -5.677  -2.253 -19.217  1.00  0.00      R    C  
ATOM    860  O3' ADE R   8      -6.791  -2.474 -20.195  1.00  0.00      R    O  
ATOM    861  C2' ADE R   8      -5.409  -0.793 -18.788  1.00  0.00      R    C  
ATOM    862  O2' ADE R   8      -6.559   0.015 -18.705  1.00  0.00      R    O  
ATOM    863  C1' ADE R   8      -4.714  -0.994 -17.405  1.00  0.00      R    C  
ATOM    864  N1  ADE R   8      -0.685   1.884 -17.923  1.00  0.00      R    N  
ATOM    865  C2  ADE R   8      -2.020   2.157 -17.876  1.00  0.00      R    C  
ATOM    866  N3  ADE R   8      -2.972   1.304 -17.728  1.00  0.00      R    N  
ATOM    867  C4  ADE R   8      -2.494   0.050 -17.672  1.00  0.00      R    C  
ATOM    868  C5  ADE R   8      -1.193  -0.404 -17.653  1.00  0.00      R    C  
ATOM    869  C6  ADE R   8      -0.234   0.629 -17.784  1.00  0.00      R    C  
ATOM    870  N6  ADE R   8       1.097   0.391 -17.804  1.00  0.00      R    N  
ATOM    871  N7  ADE R   8      -1.164  -1.746 -17.476  1.00  0.00      R    N  
ATOM    872  C8  ADE R   8      -2.396  -2.071 -17.399  1.00  0.00      R    C  
ATOM    873  N9  ADE R   8      -3.310  -1.004 -17.501  1.00  0.00      R    N  
ATOM    874  H2  ADE R   8      -2.324   3.193 -18.018  1.00  0.00      R    H  
ATOM    875  H8  ADE R   8      -2.783  -3.067 -17.183  1.00  0.00      R    H  
ATOM    876  H1' ADE R   8      -4.979  -0.096 -16.808  1.00  0.00      R    H  
ATOM    877  H2' ADE R   8      -6.678   0.420 -19.567  1.00  0.00      R    H  
ATOM    878  H3' ADE R   8      -4.696  -2.704 -19.481  1.00  0.00      R    H  
ATOM    879  H4' ADE R   8      -7.016  -2.631 -17.566  1.00  0.00      R    H  
ATOM    880  H5' ADE R   8      -6.450  -4.655 -16.802  1.00  0.00      R    H  
ATOM    881  H61 ADE R   8       1.690   1.120 -18.145  1.00  0.00      R    H  
ATOM    882  H62 ADE R   8       1.478  -0.252 -17.140  1.00  0.00      R    H  
ATOM    883 H2'' ADE R   8      -4.772  -0.390 -19.604  1.00  0.00      R    H  
ATOM    884 H5'' ADE R   8      -6.479  -4.798 -18.562  1.00  0.00      R    H  
ATOM    885  P   GUA R   9      -6.353  -2.370 -21.704  1.00  0.00      R    P  
ATOM    886  O1P GUA R   9      -7.459  -2.793 -22.580  1.00  0.00      R    O  
ATOM    887  O2P GUA R   9      -4.994  -3.064 -21.844  1.00  0.00      R    O  
ATOM    888  C5' GUA R   9      -7.267   0.110 -22.023  1.00  0.00      R    C  
ATOM    889  O5' GUA R   9      -6.128  -0.844 -21.923  1.00  0.00      R    O  
ATOM    890  C4' GUA R   9      -6.647   1.545 -22.257  1.00  0.00      R    C  
ATOM    891  O4' GUA R   9      -5.723   1.926 -21.180  1.00  0.00      R    O  
ATOM    892  C3' GUA R   9      -5.756   1.729 -23.480  1.00  0.00      R    C  
ATOM    893  O3' GUA R   9      -6.602   2.000 -24.510  1.00  0.00      R    O  
ATOM    894  C2' GUA R   9      -4.916   2.963 -23.099  1.00  0.00      R    C  
ATOM    895  O2' GUA R   9      -5.563   4.154 -23.344  1.00  0.00      R    O  
ATOM    896  C1' GUA R   9      -4.657   2.680 -21.648  1.00  0.00      R    C  
ATOM    897  N1  GUA R   9       0.495   3.197 -21.803  1.00  0.00      R    N  
ATOM    898  C2  GUA R   9      -0.502   4.169 -21.786  1.00  0.00      R    C  
ATOM    899  N2  GUA R   9       0.038   5.348 -21.959  1.00  0.00      R    N  
ATOM    900  N3  GUA R   9      -1.818   3.913 -21.575  1.00  0.00      R    N  
ATOM    901  C4  GUA R   9      -2.061   2.621 -21.523  1.00  0.00      R    C  
ATOM    902  C5  GUA R   9      -1.138   1.544 -21.451  1.00  0.00      R    C  
ATOM    903  C6  GUA R   9       0.281   1.839 -21.559  1.00  0.00      R    C  
ATOM    904  O6  GUA R   9       1.207   1.010 -21.373  1.00  0.00      R    O  
ATOM    905  N7  GUA R   9      -1.782   0.304 -21.396  1.00  0.00      R    N  
ATOM    906  C8  GUA R   9      -3.091   0.589 -21.365  1.00  0.00      R    C  
ATOM    907  N9  GUA R   9      -3.349   1.983 -21.515  1.00  0.00      R    N  
ATOM    908  H1  GUA R   9       1.445   3.488 -21.981  1.00  0.00      R    H  
ATOM    909  H8  GUA R   9      -3.895  -0.136 -21.494  1.00  0.00      R    H  
ATOM    910  H1' GUA R   9      -4.572   3.664 -21.139  1.00  0.00      R    H  
ATOM    911  H2' GUA R   9      -4.894   4.794 -23.600  1.00  0.00      R    H  
ATOM    912  H21 GUA R   9       0.970   5.404 -22.318  1.00  0.00      R    H  
ATOM    913  H3' GUA R   9      -5.029   0.899 -23.617  1.00  0.00      R    H  
ATOM    914  H22 GUA R   9      -0.601   6.116 -21.982  1.00  0.00      R    H  
ATOM    915  H4' GUA R   9      -7.384   2.369 -22.156  1.00  0.00      R    H  
ATOM    916  H5' GUA R   9      -7.781   0.060 -21.040  1.00  0.00      R    H  
ATOM    917 H2'' GUA R   9      -3.966   2.957 -23.675  1.00  0.00      R    H  
ATOM    918 H5'' GUA R   9      -7.769  -0.070 -22.998  1.00  0.00      R    H  
ATOM    919  P   CYT R  10      -6.010   1.698 -26.011  1.00  0.00      R    P  
ATOM    920  O1P CYT R  10      -6.919   2.174 -27.103  1.00  0.00      R    O  
ATOM    921  O2P CYT R  10      -5.643   0.283 -26.089  1.00  0.00      R    O  
ATOM    922  C5' CYT R  10      -4.519   3.861 -26.559  1.00  0.00      R    C  
ATOM    923  O5' CYT R  10      -4.671   2.440 -26.216  1.00  0.00      R    O  
ATOM    924  C4' CYT R  10      -3.019   4.106 -26.961  1.00  0.00      R    C  
ATOM    925  O4' CYT R  10      -2.215   3.814 -25.892  1.00  0.00      R    O  
ATOM    926  C3' CYT R  10      -2.430   3.154 -28.076  1.00  0.00      R    C  
ATOM    927  O3' CYT R  10      -2.887   3.599 -29.402  1.00  0.00      R    O  
ATOM    928  C2' CYT R  10      -0.876   3.290 -27.852  1.00  0.00      R    C  
ATOM    929  O2' CYT R  10      -0.282   4.482 -28.425  1.00  0.00      R    O  
ATOM    930  C1' CYT R  10      -0.957   3.395 -26.342  1.00  0.00      R    C  
ATOM    931  N1  CYT R  10      -0.469   2.125 -25.667  1.00  0.00      R    N  
ATOM    932  C2  CYT R  10       0.949   1.965 -25.530  1.00  0.00      R    C  
ATOM    933  O2  CYT R  10       1.747   2.880 -26.020  1.00  0.00      R    O  
ATOM    934  N3  CYT R  10       1.376   0.850 -24.967  1.00  0.00      R    N  
ATOM    935  C4  CYT R  10       0.516  -0.026 -24.440  1.00  0.00      R    C  
ATOM    936  N4  CYT R  10       1.057  -1.008 -23.778  1.00  0.00      R    N  
ATOM    937  C5  CYT R  10      -0.906   0.166 -24.499  1.00  0.00      R    C  
ATOM    938  C6  CYT R  10      -1.324   1.251 -25.202  1.00  0.00      R    C  
ATOM    939  H5  CYT R  10      -1.607  -0.527 -24.036  1.00  0.00      R    H  
ATOM    940  H6  CYT R  10      -2.397   1.425 -25.289  1.00  0.00      R    H  
ATOM    941  H1' CYT R  10      -0.265   4.200 -26.015  1.00  0.00      R    H  
ATOM    942  H2' CYT R  10       0.419   4.236 -29.032  1.00  0.00      R    H  
ATOM    943  H3' CYT R  10      -2.676   2.097 -27.838  1.00  0.00      R    H  
ATOM    944  H4' CYT R  10      -2.823   5.144 -27.306  1.00  0.00      R    H  
ATOM    945  H41 CYT R  10       1.921  -0.778 -23.332  1.00  0.00      R    H  
ATOM    946  H5' CYT R  10      -4.727   4.534 -25.700  1.00  0.00      R    H  
ATOM    947  H42 CYT R  10       0.427  -1.691 -23.407  1.00  0.00      R    H  
ATOM    948  H3T CYT R  10      -2.304   3.207 -30.057  1.00  0.00      R    H  
ATOM    949 H2'' CYT R  10      -0.309   2.418 -28.242  1.00  0.00      R    H  
ATOM    950 H5'' CYT R  10      -5.187   4.106 -27.412  1.00  0.00      R    H  
TER   
ATOM    951  P   CYT T   9      -1.163  15.718 -39.594  1.00  0.00      TS   P  
ATOM    952  O1P CYT T   9      -1.190  16.326 -38.245  1.00  0.00      TS   O  
ATOM    953  O2P CYT T   9       0.042  15.946 -40.431  1.00  0.00      TS   O  
ATOM    954  C5' CYT T   9      -2.568  13.694 -38.615  1.00  0.00      TS   C  
ATOM    955  O5' CYT T   9      -1.677  14.235 -39.678  1.00  0.00      TS   O  
ATOM    956  C4' CYT T   9      -2.256  12.183 -38.453  1.00  0.00      TS   C  
ATOM    957  O4' CYT T   9      -2.031  11.589 -39.808  1.00  0.00      TS   O  
ATOM    958  C3' CYT T   9      -0.932  12.002 -37.731  1.00  0.00      TS   C  
ATOM    959  O3' CYT T   9      -1.048  10.905 -36.805  1.00  0.00      TS   O  
ATOM    960  C2' CYT T   9       0.064  11.726 -38.831  1.00  0.00      TS   C  
ATOM    961  C1' CYT T   9      -0.800  10.904 -39.775  1.00  0.00      TS   C  
ATOM    962  N1  CYT T   9      -0.311  10.651 -41.255  1.00  0.00      TS   N  
ATOM    963  C2  CYT T   9      -0.924   9.797 -42.168  1.00  0.00      TS   C  
ATOM    964  O2  CYT T   9      -1.974   9.287 -41.828  1.00  0.00      TS   O  
ATOM    965  N3  CYT T   9      -0.491   9.680 -43.396  1.00  0.00      TS   N  
ATOM    966  C4  CYT T   9       0.589  10.376 -43.829  1.00  0.00      TS   C  
ATOM    967  N4  CYT T   9       0.945  10.321 -45.116  1.00  0.00      TS   N  
ATOM    968  C5  CYT T   9       1.371  11.197 -42.874  1.00  0.00      TS   C  
ATOM    969  O5T CYT T   9      -2.228  16.533 -40.287  1.00  0.00      TS   O  
ATOM    970  C6  CYT T   9       0.819  11.358 -41.690  1.00  0.00      TS   C  
ATOM    971  H5  CYT T   9       2.296  11.711 -43.137  1.00  0.00      TS   H  
ATOM    972  H6  CYT T   9       1.300  12.003 -40.954  1.00  0.00      TS   H  
ATOM    973  H1' CYT T   9      -1.137   9.922 -39.379  1.00  0.00      TS   H  
ATOM    974  H2' CYT T   9       0.997  11.190 -38.556  1.00  0.00      TS   H  
ATOM    975  H3' CYT T   9      -0.693  13.020 -37.357  1.00  0.00      TS   H  
ATOM    976  H4' CYT T   9      -3.024  11.652 -37.850  1.00  0.00      TS   H  
ATOM    977  H41 CYT T   9       0.598   9.553 -45.655  1.00  0.00      TS   H  
ATOM    978  H5' CYT T   9      -3.630  13.764 -38.935  1.00  0.00      TS   H  
ATOM    979  H42 CYT T   9       1.911  10.474 -45.325  1.00  0.00      TS   H  
ATOM    980  H5T CYT T   9      -3.036  16.271 -39.840  1.00  0.00      TS   H  
ATOM    981 H2'' CYT T   9       0.258  12.674 -39.378  1.00  0.00      TS   H  
ATOM    982 H5'' CYT T   9      -2.520  14.294 -37.681  1.00  0.00      TS   H  
ATOM    983  P   GUA T  10      -1.104  11.161 -35.233  1.00  0.00      TS   P  
ATOM    984  O1P GUA T  10      -2.188  12.167 -35.066  1.00  0.00      TS   O  
ATOM    985  O2P GUA T  10       0.285  11.550 -34.831  1.00  0.00      TS   O  
ATOM    986  C5' GUA T  10      -2.616   9.080 -34.881  1.00  0.00      TS   C  
ATOM    987  O5' GUA T  10      -1.445   9.813 -34.573  1.00  0.00      TS   O  
ATOM    988  C4' GUA T  10      -2.264   7.716 -35.403  1.00  0.00      TS   C  
ATOM    989  O4' GUA T  10      -1.749   7.854 -36.775  1.00  0.00      TS   O  
ATOM    990  C3' GUA T  10      -1.161   6.871 -34.669  1.00  0.00      TS   C  
ATOM    991  O3' GUA T  10      -1.542   5.517 -34.385  1.00  0.00      TS   O  
ATOM    992  C2' GUA T  10      -0.030   6.949 -35.658  1.00  0.00      TS   C  
ATOM    993  C1' GUA T  10      -0.828   6.767 -36.983  1.00  0.00      TS   C  
ATOM    994  N1  GUA T  10      -0.785   5.870 -42.007  1.00  0.00      TS   N  
ATOM    995  C2  GUA T  10      -1.628   5.273 -41.075  1.00  0.00      TS   C  
ATOM    996  N2  GUA T  10      -2.527   4.442 -41.573  1.00  0.00      TS   N  
ATOM    997  N3  GUA T  10      -1.578   5.641 -39.791  1.00  0.00      TS   N  
ATOM    998  C4  GUA T  10      -0.497   6.427 -39.458  1.00  0.00      TS   C  
ATOM    999  C5  GUA T  10       0.383   7.016 -40.369  1.00  0.00      TS   C  
ATOM   1000  C6  GUA T  10       0.257   6.711 -41.712  1.00  0.00      TS   C  
ATOM   1001  O6  GUA T  10       1.084   7.164 -42.529  1.00  0.00      TS   O  
ATOM   1002  N7  GUA T  10       1.271   7.869 -39.757  1.00  0.00      TS   N  
ATOM   1003  C8  GUA T  10       0.920   7.819 -38.442  1.00  0.00      TS   C  
ATOM   1004  N9  GUA T  10      -0.127   6.954 -38.218  1.00  0.00      TS   N  
ATOM   1005  H1  GUA T  10      -0.981   5.861 -42.998  1.00  0.00      TS   H  
ATOM   1006  H8  GUA T  10       1.353   8.497 -37.706  1.00  0.00      TS   H  
ATOM   1007  H1' GUA T  10      -1.371   5.798 -36.982  1.00  0.00      TS   H  
ATOM   1008  H2' GUA T  10       0.687   6.140 -35.402  1.00  0.00      TS   H  
ATOM   1009  H21 GUA T  10      -3.297   4.184 -40.989  1.00  0.00      TS   H  
ATOM   1010  H3' GUA T  10      -0.915   7.459 -33.758  1.00  0.00      TS   H  
ATOM   1011  H22 GUA T  10      -2.468   4.008 -42.471  1.00  0.00      TS   H  
ATOM   1012  H4' GUA T  10      -3.197   7.142 -35.589  1.00  0.00      TS   H  
ATOM   1013  H5' GUA T  10      -3.202   9.576 -35.685  1.00  0.00      TS   H  
ATOM   1014 H2'' GUA T  10       0.593   7.868 -35.702  1.00  0.00      TS   H  
ATOM   1015 H5'' GUA T  10      -3.364   9.081 -34.060  1.00  0.00      TS   H  
ATOM   1016  P   THY T  11      -1.856   5.193 -32.878  1.00  0.00      TS   P  
ATOM   1017  O1P THY T  11      -2.493   6.357 -32.222  1.00  0.00      TS   O  
ATOM   1018  O2P THY T  11      -2.575   3.881 -32.809  1.00  0.00      TS   O  
ATOM   1019  C5' THY T  11       0.208   5.910 -31.440  1.00  0.00      TS   C  
ATOM   1020  O5' THY T  11      -0.439   4.961 -32.276  1.00  0.00      TS   O  
ATOM   1021  C4' THY T  11       1.699   5.541 -31.169  1.00  0.00      TS   C  
ATOM   1022  O4' THY T  11       1.782   4.464 -30.151  1.00  0.00      TS   O  
ATOM   1023  C3' THY T  11       2.561   5.147 -32.407  1.00  0.00      TS   C  
ATOM   1024  O3' THY T  11       3.840   5.913 -32.425  1.00  0.00      TS   O  
ATOM   1025  C2' THY T  11       2.848   3.682 -32.071  1.00  0.00      TS   C  
ATOM   1026  C1' THY T  11       2.896   3.632 -30.543  1.00  0.00      TS   C  
ATOM   1027  N1  THY T  11       2.761   2.319 -29.914  1.00  0.00      TS   N  
ATOM   1028  C2  THY T  11       3.466   2.056 -28.717  1.00  0.00      TS   C  
ATOM   1029  O2  THY T  11       4.255   2.827 -28.266  1.00  0.00      TS   O  
ATOM   1030  N3  THY T  11       3.213   0.826 -28.152  1.00  0.00      TS   N  
ATOM   1031  C4  THY T  11       2.405  -0.181 -28.654  1.00  0.00      TS   C  
ATOM   1032  O4  THY T  11       2.236  -1.201 -27.955  1.00  0.00      TS   O  
ATOM   1033  C5  THY T  11       1.696   0.148 -29.879  1.00  0.00      TS   C  
ATOM   1034  C5M THY T  11       0.876  -0.866 -30.526  1.00  0.00      TS   C  
ATOM   1035  C6  THY T  11       1.851   1.392 -30.368  1.00  0.00      TS   C  
ATOM   1036  H3  THY T  11       3.711   0.494 -27.339  1.00  0.00      TS   H  
ATOM   1037  H6  THY T  11       1.273   1.613 -31.264  1.00  0.00      TS   H  
ATOM   1038  H1' THY T  11       3.849   4.131 -30.262  1.00  0.00      TS   H  
ATOM   1039  H2' THY T  11       3.763   3.226 -32.506  1.00  0.00      TS   H  
ATOM   1040  H3' THY T  11       1.940   5.298 -33.316  1.00  0.00      TS   H  
ATOM   1041  H4' THY T  11       2.265   6.344 -30.649  1.00  0.00      TS   H  
ATOM   1042  H5' THY T  11      -0.350   5.841 -30.482  1.00  0.00      TS   H  
ATOM   1043  H51 THY T  11       0.017  -1.058 -29.847  1.00  0.00      TS   H  
ATOM   1044  H52 THY T  11       1.281  -1.856 -30.825  1.00  0.00      TS   H  
ATOM   1045  H53 THY T  11       0.364  -0.452 -31.421  1.00  0.00      TS   H  
ATOM   1046 H2'' THY T  11       1.995   3.086 -32.459  1.00  0.00      TS   H  
ATOM   1047 H5'' THY T  11       0.209   6.969 -31.776  1.00  0.00      TS   H  
ATOM   1048  P   ADE T  12       4.850   5.690 -33.586  1.00  0.00      TS   P  
ATOM   1049  O1P ADE T  12       5.296   6.985 -34.148  1.00  0.00      TS   O  
ATOM   1050  O2P ADE T  12       4.347   4.711 -34.599  1.00  0.00      TS   O  
ATOM   1051  C5' ADE T  12       6.862   5.968 -32.005  1.00  0.00      TS   C  
ATOM   1052  O5' ADE T  12       6.067   5.051 -32.816  1.00  0.00      TS   O  
ATOM   1053  C4' ADE T  12       8.150   5.216 -31.553  1.00  0.00      TS   C  
ATOM   1054  O4' ADE T  12       7.782   3.992 -30.760  1.00  0.00      TS   O  
ATOM   1055  C3' ADE T  12       9.156   4.738 -32.557  1.00  0.00      TS   C  
ATOM   1056  O3' ADE T  12      10.606   4.938 -32.302  1.00  0.00      TS   O  
ATOM   1057  C2' ADE T  12       8.795   3.300 -32.740  1.00  0.00      TS   C  
ATOM   1058  C1' ADE T  12       8.303   2.786 -31.391  1.00  0.00      TS   C  
ATOM   1059  N1  ADE T  12       6.455  -1.676 -29.714  1.00  0.00      TS   N  
ATOM   1060  C2  ADE T  12       7.624  -1.073 -29.472  1.00  0.00      TS   C  
ATOM   1061  N3  ADE T  12       8.006   0.135 -29.915  1.00  0.00      TS   N  
ATOM   1062  C4  ADE T  12       7.116   0.642 -30.771  1.00  0.00      TS   C  
ATOM   1063  C5  ADE T  12       5.859   0.114 -31.053  1.00  0.00      TS   C  
ATOM   1064  C6  ADE T  12       5.489  -1.101 -30.426  1.00  0.00      TS   C  
ATOM   1065  N6  ADE T  12       4.269  -1.691 -30.608  1.00  0.00      TS   N  
ATOM   1066  N7  ADE T  12       5.255   0.969 -31.973  1.00  0.00      TS   N  
ATOM   1067  C8  ADE T  12       6.108   1.937 -32.204  1.00  0.00      TS   C  
ATOM   1068  N9  ADE T  12       7.193   1.880 -31.418  1.00  0.00      TS   N  
ATOM   1069  H2  ADE T  12       8.267  -1.562 -28.741  1.00  0.00      TS   H  
ATOM   1070  H8  ADE T  12       5.846   2.836 -32.760  1.00  0.00      TS   H  
ATOM   1071  H1' ADE T  12       9.150   2.297 -30.863  1.00  0.00      TS   H  
ATOM   1072  H2' ADE T  12       9.716   2.781 -33.081  1.00  0.00      TS   H  
ATOM   1073  H3' ADE T  12       8.883   5.256 -33.501  1.00  0.00      TS   H  
ATOM   1074  H4' ADE T  12       8.689   5.932 -30.897  1.00  0.00      TS   H  
ATOM   1075  H5' ADE T  12       6.320   6.337 -31.109  1.00  0.00      TS   H  
ATOM   1076  H61 ADE T  12       3.753  -1.518 -31.445  1.00  0.00      TS   H  
ATOM   1077  H62 ADE T  12       4.037  -2.573 -30.197  1.00  0.00      TS   H  
ATOM   1078 H2'' ADE T  12       8.015   3.226 -33.529  1.00  0.00      TS   H  
ATOM   1079 H5'' ADE T  12       7.232   6.826 -32.604  1.00  0.00      TS   H  
ATOM   1080  P   THY T  13      11.626   4.801 -33.392  1.00  0.00      TS   P  
ATOM   1081  O1P THY T  13      12.734   5.807 -33.135  1.00  0.00      TS   O  
ATOM   1082  O2P THY T  13      10.988   4.765 -34.741  1.00  0.00      TS   O  
ATOM   1083  C5' THY T  13      12.594   2.714 -31.940  1.00  0.00      TS   C  
ATOM   1084  O5' THY T  13      12.256   3.336 -33.202  1.00  0.00      TS   O  
ATOM   1085  C4' THY T  13      12.688   1.165 -31.985  1.00  0.00      TS   C  
ATOM   1086  O4' THY T  13      11.295   0.718 -31.931  1.00  0.00      TS   O  
ATOM   1087  C3' THY T  13      13.208   0.557 -33.276  1.00  0.00      TS   C  
ATOM   1088  O3' THY T  13      14.020  -0.596 -32.968  1.00  0.00      TS   O  
ATOM   1089  C2' THY T  13      11.936   0.100 -34.046  1.00  0.00      TS   C  
ATOM   1090  C1' THY T  13      11.158  -0.428 -32.805  1.00  0.00      TS   C  
ATOM   1091  N1  THY T  13       9.693  -0.671 -32.999  1.00  0.00      TS   N  
ATOM   1092  C2  THY T  13       9.125  -1.808 -32.365  1.00  0.00      TS   C  
ATOM   1093  O2  THY T  13       9.785  -2.606 -31.722  1.00  0.00      TS   O  
ATOM   1094  N3  THY T  13       7.871  -2.056 -32.752  1.00  0.00      TS   N  
ATOM   1095  C4  THY T  13       7.115  -1.482 -33.697  1.00  0.00      TS   C  
ATOM   1096  O4  THY T  13       5.902  -1.781 -33.891  1.00  0.00      TS   O  
ATOM   1097  C5  THY T  13       7.682  -0.361 -34.373  1.00  0.00      TS   C  
ATOM   1098  C5M THY T  13       7.024   0.284 -35.572  1.00  0.00      TS   C  
ATOM   1099  C6  THY T  13       8.933   0.002 -34.007  1.00  0.00      TS   C  
ATOM   1100  H3  THY T  13       7.473  -2.810 -32.212  1.00  0.00      TS   H  
ATOM   1101  H6  THY T  13       9.247   0.985 -34.355  1.00  0.00      TS   H  
ATOM   1102  H1' THY T  13      11.659  -1.301 -32.333  1.00  0.00      TS   H  
ATOM   1103  H2' THY T  13      12.264  -0.603 -34.841  1.00  0.00      TS   H  
ATOM   1104  H3' THY T  13      13.743   1.322 -33.879  1.00  0.00      TS   H  
ATOM   1105  H4' THY T  13      13.178   0.786 -31.063  1.00  0.00      TS   H  
ATOM   1106  H5' THY T  13      11.843   2.994 -31.170  1.00  0.00      TS   H  
ATOM   1107  H51 THY T  13       7.323   1.351 -35.656  1.00  0.00      TS   H  
ATOM   1108  H52 THY T  13       5.933   0.080 -35.517  1.00  0.00      TS   H  
ATOM   1109  H53 THY T  13       7.504  -0.284 -36.397  1.00  0.00      TS   H  
ATOM   1110 H2'' THY T  13      11.458   0.963 -34.558  1.00  0.00      TS   H  
ATOM   1111 H5'' THY T  13      13.632   2.967 -31.638  1.00  0.00      TS   H  
ATOM   1112  P   ADE T  14      15.525  -0.688 -33.278  1.00  0.00      TS   P  
ATOM   1113  O1P ADE T  14      16.249   0.339 -32.471  1.00  0.00      TS   O  
ATOM   1114  O2P ADE T  14      15.791  -0.706 -34.740  1.00  0.00      TS   O  
ATOM   1115  C5' ADE T  14      15.468  -2.606 -31.452  1.00  0.00      TS   C  
ATOM   1116  O5' ADE T  14      15.745  -2.176 -32.786  1.00  0.00      TS   O  
ATOM   1117  C4' ADE T  14      14.920  -4.014 -31.438  1.00  0.00      TS   C  
ATOM   1118  O4' ADE T  14      13.501  -4.049 -31.785  1.00  0.00      TS   O  
ATOM   1119  C3' ADE T  14      15.604  -5.033 -32.374  1.00  0.00      TS   C  
ATOM   1120  O3' ADE T  14      15.695  -6.286 -31.771  1.00  0.00      TS   O  
ATOM   1121  C2' ADE T  14      14.644  -5.007 -33.565  1.00  0.00      TS   C  
ATOM   1122  C1' ADE T  14      13.294  -4.942 -32.844  1.00  0.00      TS   C  
ATOM   1123  N1  ADE T  14       8.459  -5.454 -34.462  1.00  0.00      TS   N  
ATOM   1124  C2  ADE T  14       9.230  -6.159 -33.584  1.00  0.00      TS   C  
ATOM   1125  N3  ADE T  14      10.396  -5.841 -33.029  1.00  0.00      TS   N  
ATOM   1126  C4  ADE T  14      10.956  -4.892 -33.752  1.00  0.00      TS   C  
ATOM   1127  C5  ADE T  14      10.340  -4.098 -34.723  1.00  0.00      TS   C  
ATOM   1128  C6  ADE T  14       9.014  -4.420 -35.052  1.00  0.00      TS   C  
ATOM   1129  N6  ADE T  14       8.234  -3.739 -35.949  1.00  0.00      TS   N  
ATOM   1130  N7  ADE T  14      11.229  -3.253 -35.329  1.00  0.00      TS   N  
ATOM   1131  C8  ADE T  14      12.307  -3.522 -34.708  1.00  0.00      TS   C  
ATOM   1132  N9  ADE T  14      12.214  -4.477 -33.703  1.00  0.00      TS   N  
ATOM   1133  H2  ADE T  14       8.697  -6.979 -33.102  1.00  0.00      TS   H  
ATOM   1134  H8  ADE T  14      13.242  -2.970 -34.806  1.00  0.00      TS   H  
ATOM   1135  H1' ADE T  14      13.074  -5.973 -32.493  1.00  0.00      TS   H  
ATOM   1136  H2' ADE T  14      14.717  -5.915 -34.203  1.00  0.00      TS   H  
ATOM   1137  H3' ADE T  14      16.567  -4.552 -32.647  1.00  0.00      TS   H  
ATOM   1138  H4' ADE T  14      14.992  -4.450 -30.419  1.00  0.00      TS   H  
ATOM   1139  H5' ADE T  14      14.728  -2.001 -30.886  1.00  0.00      TS   H  
ATOM   1140  H61 ADE T  14       8.536  -2.983 -36.531  1.00  0.00      TS   H  
ATOM   1141  H62 ADE T  14       7.361  -4.192 -36.130  1.00  0.00      TS   H  
ATOM   1142 H2'' ADE T  14      14.870  -4.107 -34.174  1.00  0.00      TS   H  
ATOM   1143 H5'' ADE T  14      16.420  -2.505 -30.888  1.00  0.00      TS   H  
ATOM   1144  P   THY T  15      16.838  -7.339 -32.159  1.00  0.00      TS   P  
ATOM   1145  O1P THY T  15      17.658  -7.557 -30.928  1.00  0.00      TS   O  
ATOM   1146  O2P THY T  15      17.553  -6.920 -33.370  1.00  0.00      TS   O  
ATOM   1147  C5' THY T  15      14.903  -9.151 -31.820  1.00  0.00      TS   C  
ATOM   1148  O5' THY T  15      16.100  -8.687 -32.451  1.00  0.00      TS   O  
ATOM   1149  C4' THY T  15      13.756  -9.593 -32.833  1.00  0.00      TS   C  
ATOM   1150  O4' THY T  15      13.140  -8.504 -33.445  1.00  0.00      TS   O  
ATOM   1151  C3' THY T  15      14.252 -10.368 -34.074  1.00  0.00      TS   C  
ATOM   1152  O3' THY T  15      14.512 -11.717 -33.742  1.00  0.00      TS   O  
ATOM   1153  C2' THY T  15      13.035 -10.255 -34.996  1.00  0.00      TS   C  
ATOM   1154  C1' THY T  15      12.214  -9.033 -34.477  1.00  0.00      TS   C  
ATOM   1155  N1  THY T  15      12.003  -7.972 -35.508  1.00  0.00      TS   N  
ATOM   1156  C2  THY T  15      10.736  -7.928 -36.083  1.00  0.00      TS   C  
ATOM   1157  O2  THY T  15       9.874  -8.798 -35.772  1.00  0.00      TS   O  
ATOM   1158  N3  THY T  15      10.528  -7.060 -37.094  1.00  0.00      TS   N  
ATOM   1159  C4  THY T  15      11.487  -6.229 -37.636  1.00  0.00      TS   C  
ATOM   1160  O4  THY T  15      11.226  -5.321 -38.416  1.00  0.00      TS   O  
ATOM   1161  C5  THY T  15      12.835  -6.414 -37.084  1.00  0.00      TS   C  
ATOM   1162  C5M THY T  15      13.990  -5.613 -37.598  1.00  0.00      TS   C  
ATOM   1163  C6  THY T  15      12.986  -7.210 -36.034  1.00  0.00      TS   C  
ATOM   1164  H3  THY T  15       9.606  -6.905 -37.474  1.00  0.00      TS   H  
ATOM   1165  H6  THY T  15      13.952  -7.530 -35.644  1.00  0.00      TS   H  
ATOM   1166  H1' THY T  15      11.259  -9.421 -34.061  1.00  0.00      TS   H  
ATOM   1167  H2' THY T  15      12.253 -11.036 -34.891  1.00  0.00      TS   H  
ATOM   1168  H3' THY T  15      15.193  -9.974 -34.516  1.00  0.00      TS   H  
ATOM   1169  H4' THY T  15      13.011 -10.250 -32.336  1.00  0.00      TS   H  
ATOM   1170  H5' THY T  15      14.533  -8.443 -31.049  1.00  0.00      TS   H  
ATOM   1171  H51 THY T  15      14.039  -4.736 -36.918  1.00  0.00      TS   H  
ATOM   1172  H52 THY T  15      13.832  -5.223 -38.626  1.00  0.00      TS   H  
ATOM   1173  H53 THY T  15      14.886  -6.271 -37.609  1.00  0.00      TS   H  
ATOM   1174 H2'' THY T  15      13.254 -10.302 -36.084  1.00  0.00      TS   H  
ATOM   1175 H5'' THY T  15      15.170 -10.082 -31.276  1.00  0.00      TS   H  
ATOM   1176  P   ADE T  16      14.973 -12.788 -34.762  1.00  0.00      TS   P  
ATOM   1177  O1P ADE T  16      15.543 -13.834 -33.918  1.00  0.00      TS   O  
ATOM   1178  O2P ADE T  16      15.799 -12.163 -35.747  1.00  0.00      TS   O  
ATOM   1179  C5' ADE T  16      12.636 -13.900 -34.669  1.00  0.00      TS   C  
ATOM   1180  O5' ADE T  16      13.678 -13.299 -35.466  1.00  0.00      TS   O  
ATOM   1181  C4' ADE T  16      11.485 -14.442 -35.589  1.00  0.00      TS   C  
ATOM   1182  O4' ADE T  16      10.844 -13.380 -36.339  1.00  0.00      TS   O  
ATOM   1183  C3' ADE T  16      12.009 -15.307 -36.621  1.00  0.00      TS   C  
ATOM   1184  O3' ADE T  16      11.270 -16.525 -36.706  1.00  0.00      TS   O  
ATOM   1185  C2' ADE T  16      12.094 -14.504 -37.946  1.00  0.00      TS   C  
ATOM   1186  C1' ADE T  16      10.975 -13.506 -37.784  1.00  0.00      TS   C  
ATOM   1187  N1  ADE T  16       9.139  -9.614 -40.542  1.00  0.00      TS   N  
ATOM   1188  C2  ADE T  16       8.644 -10.824 -40.280  1.00  0.00      TS   C  
ATOM   1189  N3  ADE T  16       9.159 -11.787 -39.432  1.00  0.00      TS   N  
ATOM   1190  C4  ADE T  16      10.408 -11.382 -39.058  1.00  0.00      TS   C  
ATOM   1191  C5  ADE T  16      10.970 -10.145 -39.237  1.00  0.00      TS   C  
ATOM   1192  C6  ADE T  16      10.276  -9.185 -39.983  1.00  0.00      TS   C  
ATOM   1193  N6  ADE T  16      10.804  -7.999 -40.247  1.00  0.00      TS   N  
ATOM   1194  N7  ADE T  16      12.159 -10.100 -38.502  1.00  0.00      TS   N  
ATOM   1195  C8  ADE T  16      12.248 -11.235 -38.004  1.00  0.00      TS   C  
ATOM   1196  N9  ADE T  16      11.218 -12.120 -38.281  1.00  0.00      TS   N  
ATOM   1197  H2  ADE T  16       7.652 -11.058 -40.668  1.00  0.00      TS   H  
ATOM   1198  H8  ADE T  16      13.085 -11.635 -37.431  1.00  0.00      TS   H  
ATOM   1199  H1' ADE T  16      10.080 -13.906 -38.306  1.00  0.00      TS   H  
ATOM   1200  H2' ADE T  16      12.134 -15.055 -38.911  1.00  0.00      TS   H  
ATOM   1201  H3' ADE T  16      13.051 -15.541 -36.317  1.00  0.00      TS   H  
ATOM   1202  H4' ADE T  16      10.653 -14.839 -34.969  1.00  0.00      TS   H  
ATOM   1203  H5' ADE T  16      12.125 -13.193 -33.982  1.00  0.00      TS   H  
ATOM   1204  H61 ADE T  16      10.299  -7.406 -40.875  1.00  0.00      TS   H  
ATOM   1205  H62 ADE T  16      11.795  -7.869 -40.203  1.00  0.00      TS   H  
ATOM   1206 H2'' ADE T  16      13.090 -14.013 -37.903  1.00  0.00      TS   H  
ATOM   1207 H5'' ADE T  16      13.016 -14.781 -34.109  1.00  0.00      TS   H  
ATOM   1208  P   THY T  17      11.736 -17.665 -37.667  1.00  0.00      TS   P  
ATOM   1209  O1P THY T  17      11.158 -18.999 -37.222  1.00  0.00      TS   O  
ATOM   1210  O2P THY T  17      13.235 -17.627 -37.733  1.00  0.00      TS   O  
ATOM   1211  C5' THY T  17       9.890 -17.236 -39.510  1.00  0.00      TS   C  
ATOM   1212  O5' THY T  17      11.259 -17.280 -39.097  1.00  0.00      TS   O  
ATOM   1213  C4' THY T  17       9.681 -16.833 -40.961  1.00  0.00      TS   C  
ATOM   1214  O4' THY T  17      10.057 -15.481 -41.108  1.00  0.00      TS   O  
ATOM   1215  C3' THY T  17      10.594 -17.641 -41.822  1.00  0.00      TS   C  
ATOM   1216  O3' THY T  17       9.982 -18.145 -43.042  1.00  0.00      TS   O  
ATOM   1217  C2' THY T  17      11.656 -16.628 -42.224  1.00  0.00      TS   C  
ATOM   1218  C1' THY T  17      10.895 -15.290 -42.198  1.00  0.00      TS   C  
ATOM   1219  N1  THY T  17      11.726 -13.977 -42.017  1.00  0.00      TS   N  
ATOM   1220  C2  THY T  17      11.054 -12.761 -42.274  1.00  0.00      TS   C  
ATOM   1221  O2  THY T  17       9.900 -12.765 -42.706  1.00  0.00      TS   O  
ATOM   1222  N3  THY T  17      11.820 -11.599 -42.243  1.00  0.00      TS   N  
ATOM   1223  C4  THY T  17      13.063 -11.443 -41.723  1.00  0.00      TS   C  
ATOM   1224  O4  THY T  17      13.603 -10.372 -41.749  1.00  0.00      TS   O  
ATOM   1225  C5  THY T  17      13.629 -12.727 -41.236  1.00  0.00      TS   C  
ATOM   1226  C5M THY T  17      14.997 -12.695 -40.685  1.00  0.00      TS   C  
ATOM   1227  C6  THY T  17      12.954 -13.851 -41.468  1.00  0.00      TS   C  
ATOM   1228  H3  THY T  17      11.345 -10.773 -42.579  1.00  0.00      TS   H  
ATOM   1229  H6  THY T  17      13.380 -14.817 -41.199  1.00  0.00      TS   H  
ATOM   1230  H1' THY T  17      10.183 -15.207 -43.047  1.00  0.00      TS   H  
ATOM   1231  H2' THY T  17      12.043 -16.872 -43.237  1.00  0.00      TS   H  
ATOM   1232  H3' THY T  17      11.123 -18.445 -41.267  1.00  0.00      TS   H  
ATOM   1233  H4' THY T  17       8.638 -16.935 -41.332  1.00  0.00      TS   H  
ATOM   1234  H5' THY T  17       9.323 -16.501 -38.900  1.00  0.00      TS   H  
ATOM   1235  H51 THY T  17      15.816 -12.949 -41.392  1.00  0.00      TS   H  
ATOM   1236  H52 THY T  17      15.036 -13.512 -39.933  1.00  0.00      TS   H  
ATOM   1237  H53 THY T  17      15.080 -11.727 -40.147  1.00  0.00      TS   H  
ATOM   1238 H2'' THY T  17      12.461 -16.480 -41.473  1.00  0.00      TS   H  
ATOM   1239 H5'' THY T  17       9.372 -18.214 -39.411  1.00  0.00      TS   H  
ATOM   1240  P   ADE T  18       9.630 -19.654 -43.109  1.00  0.00      TS   P  
ATOM   1241  O1P ADE T  18       8.519 -19.975 -42.178  1.00  0.00      TS   O  
ATOM   1242  O2P ADE T  18      10.912 -20.441 -43.037  1.00  0.00      TS   O  
ATOM   1243  C5' ADE T  18       8.375 -18.761 -45.387  1.00  0.00      TS   C  
ATOM   1244  O5' ADE T  18       9.064 -19.866 -44.609  1.00  0.00      TS   O  
ATOM   1245  C4' ADE T  18       9.259 -18.119 -46.470  1.00  0.00      TS   C  
ATOM   1246  O4' ADE T  18      10.198 -17.120 -45.952  1.00  0.00      TS   O  
ATOM   1247  C3' ADE T  18      10.126 -19.052 -47.288  1.00  0.00      TS   C  
ATOM   1248  O3' ADE T  18       9.851 -18.920 -48.698  1.00  0.00      TS   O  
ATOM   1249  C2' ADE T  18      11.553 -18.686 -46.939  1.00  0.00      TS   C  
ATOM   1250  C1' ADE T  18      11.321 -17.156 -46.844  1.00  0.00      TS   C  
ATOM   1251  N1  ADE T  18      12.840 -12.438 -45.459  1.00  0.00      TS   N  
ATOM   1252  C2  ADE T  18      11.759 -12.837 -46.232  1.00  0.00      TS   C  
ATOM   1253  N3  ADE T  18      11.436 -14.100 -46.530  1.00  0.00      TS   N  
ATOM   1254  C4  ADE T  18      12.363 -15.031 -46.019  1.00  0.00      TS   C  
ATOM   1255  C5  ADE T  18      13.562 -14.709 -45.360  1.00  0.00      TS   C  
ATOM   1256  C6  ADE T  18      13.713 -13.403 -45.056  1.00  0.00      TS   C  
ATOM   1257  N6  ADE T  18      14.675 -12.865 -44.255  1.00  0.00      TS   N  
ATOM   1258  N7  ADE T  18      14.197 -15.858 -44.937  1.00  0.00      TS   N  
ATOM   1259  C8  ADE T  18      13.497 -16.845 -45.472  1.00  0.00      TS   C  
ATOM   1260  N9  ADE T  18      12.384 -16.374 -46.147  1.00  0.00      TS   N  
ATOM   1261  H2  ADE T  18      11.011 -12.173 -46.665  1.00  0.00      TS   H  
ATOM   1262  H8  ADE T  18      13.815 -17.887 -45.445  1.00  0.00      TS   H  
ATOM   1263  H1' ADE T  18      10.951 -16.679 -47.776  1.00  0.00      TS   H  
ATOM   1264  H2' ADE T  18      12.317 -18.950 -47.702  1.00  0.00      TS   H  
ATOM   1265  H3' ADE T  18       9.918 -20.056 -46.861  1.00  0.00      TS   H  
ATOM   1266  H4' ADE T  18       8.626 -17.492 -47.133  1.00  0.00      TS   H  
ATOM   1267  H5' ADE T  18       7.970 -18.028 -44.658  1.00  0.00      TS   H  
ATOM   1268  H61 ADE T  18      14.528 -11.879 -44.186  1.00  0.00      TS   H  
ATOM   1269  H62 ADE T  18      15.269 -13.389 -43.645  1.00  0.00      TS   H  
ATOM   1270 H2'' ADE T  18      11.811 -19.139 -45.959  1.00  0.00      TS   H  
ATOM   1271 H5'' ADE T  18       7.511 -19.122 -45.983  1.00  0.00      TS   H  
ATOM   1272  P   ADE T  19       9.205 -20.050 -49.583  1.00  0.00      TS   P  
ATOM   1273  O1P ADE T  19       8.042 -20.555 -48.918  1.00  0.00      TS   O  
ATOM   1274  O2P ADE T  19      10.227 -21.007 -50.009  1.00  0.00      TS   O  
ATOM   1275  C5' ADE T  19       7.681 -18.205 -50.826  1.00  0.00      TS   C  
ATOM   1276  O5' ADE T  19       8.771 -19.170 -50.845  1.00  0.00      TS   O  
ATOM   1277  C4' ADE T  19       7.965 -16.819 -51.521  1.00  0.00      TS   C  
ATOM   1278  O4' ADE T  19       9.152 -16.115 -50.987  1.00  0.00      TS   O  
ATOM   1279  C3' ADE T  19       8.224 -16.963 -52.998  1.00  0.00      TS   C  
ATOM   1280  O3' ADE T  19       7.622 -15.930 -53.674  1.00  0.00      TS   O  
ATOM   1281  C2' ADE T  19       9.633 -17.026 -53.093  1.00  0.00      TS   C  
ATOM   1282  C1' ADE T  19      10.174 -16.084 -52.016  1.00  0.00      TS   C  
ATOM   1283  N1  ADE T  19      13.820 -14.668 -48.744  1.00  0.00      TS   N  
ATOM   1284  C2  ADE T  19      12.891 -13.969 -49.338  1.00  0.00      TS   C  
ATOM   1285  N3  ADE T  19      11.877 -14.487 -50.057  1.00  0.00      TS   N  
ATOM   1286  C4  ADE T  19      12.136 -15.759 -50.428  1.00  0.00      TS   C  
ATOM   1287  C5  ADE T  19      13.201 -16.547 -50.039  1.00  0.00      TS   C  
ATOM   1288  C6  ADE T  19      14.025 -16.006 -49.041  1.00  0.00      TS   C  
ATOM   1289  N6  ADE T  19      15.149 -16.600 -48.553  1.00  0.00      TS   N  
ATOM   1290  N7  ADE T  19      13.105 -17.779 -50.620  1.00  0.00      TS   N  
ATOM   1291  C8  ADE T  19      12.028 -17.685 -51.322  1.00  0.00      TS   C  
ATOM   1292  N9  ADE T  19      11.358 -16.492 -51.312  1.00  0.00      TS   N  
ATOM   1293  H2  ADE T  19      12.788 -12.905 -49.125  1.00  0.00      TS   H  
ATOM   1294  H8  ADE T  19      11.515 -18.567 -51.705  1.00  0.00      TS   H  
ATOM   1295  H1' ADE T  19      10.276 -15.059 -52.432  1.00  0.00      TS   H  
ATOM   1296  H2' ADE T  19      10.017 -16.772 -54.104  1.00  0.00      TS   H  
ATOM   1297  H3' ADE T  19       7.853 -17.987 -53.219  1.00  0.00      TS   H  
ATOM   1298  H4' ADE T  19       7.073 -16.210 -51.260  1.00  0.00      TS   H  
ATOM   1299  H5' ADE T  19       7.351 -17.935 -49.802  1.00  0.00      TS   H  
ATOM   1300  H61 ADE T  19      15.377 -17.538 -48.814  1.00  0.00      TS   H  
ATOM   1301  H62 ADE T  19      15.568 -16.414 -47.665  1.00  0.00      TS   H  
ATOM   1302 H2'' ADE T  19       9.987 -18.064 -52.911  1.00  0.00      TS   H  
ATOM   1303 H5'' ADE T  19       6.878 -18.758 -51.359  1.00  0.00      TS   H  
ATOM   1304  P   GUA T  20       7.740 -15.787 -55.282  1.00  0.00      TS   P  
ATOM   1305  O1P GUA T  20       6.565 -14.989 -55.757  1.00  0.00      TS   O  
ATOM   1306  O2P GUA T  20       7.993 -17.104 -55.961  1.00  0.00      TS   O  
ATOM   1307  C5' GUA T  20       9.244 -13.752 -54.850  1.00  0.00      TS   C  
ATOM   1308  O5' GUA T  20       9.115 -15.051 -55.507  1.00  0.00      TS   O  
ATOM   1309  C4' GUA T  20      10.659 -13.208 -54.969  1.00  0.00      TS   C  
ATOM   1310  O4' GUA T  20      11.604 -13.984 -54.122  1.00  0.00      TS   O  
ATOM   1311  C3' GUA T  20      11.197 -13.337 -56.362  1.00  0.00      TS   C  
ATOM   1312  O3' GUA T  20      11.800 -12.152 -56.920  1.00  0.00      TS   O  
ATOM   1313  C2' GUA T  20      12.366 -14.363 -56.290  1.00  0.00      TS   C  
ATOM   1314  C1' GUA T  20      12.830 -14.132 -54.868  1.00  0.00      TS   C  
ATOM   1315  N1  GUA T  20      16.351 -15.560 -51.409  1.00  0.00      TS   N  
ATOM   1316  C2  GUA T  20      15.831 -14.323 -51.668  1.00  0.00      TS   C  
ATOM   1317  N2  GUA T  20      16.407 -13.326 -51.012  1.00  0.00      TS   N  
ATOM   1318  N3  GUA T  20      14.837 -14.074 -52.595  1.00  0.00      TS   N  
ATOM   1319  C4  GUA T  20      14.493 -15.156 -53.280  1.00  0.00      TS   C  
ATOM   1320  C5  GUA T  20      14.900 -16.461 -52.974  1.00  0.00      TS   C  
ATOM   1321  C6  GUA T  20      15.871 -16.747 -51.992  1.00  0.00      TS   C  
ATOM   1322  O6  GUA T  20      16.315 -17.837 -51.639  1.00  0.00      TS   O  
ATOM   1323  N7  GUA T  20      14.191 -17.350 -53.765  1.00  0.00      TS   N  
ATOM   1324  C8  GUA T  20      13.391 -16.651 -54.571  1.00  0.00      TS   C  
ATOM   1325  N9  GUA T  20      13.590 -15.289 -54.330  1.00  0.00      TS   N  
ATOM   1326  H1  GUA T  20      16.962 -15.680 -50.614  1.00  0.00      TS   H  
ATOM   1327  H8  GUA T  20      12.716 -17.054 -55.326  1.00  0.00      TS   H  
ATOM   1328  H1' GUA T  20      13.470 -13.230 -54.765  1.00  0.00      TS   H  
ATOM   1329  H2' GUA T  20      13.109 -14.141 -57.086  1.00  0.00      TS   H  
ATOM   1330  H21 GUA T  20      16.978 -13.439 -50.198  1.00  0.00      TS   H  
ATOM   1331  H3' GUA T  20      10.427 -13.617 -57.111  1.00  0.00      TS   H  
ATOM   1332  H22 GUA T  20      16.193 -12.374 -51.230  1.00  0.00      TS   H  
ATOM   1333  H4' GUA T  20      10.732 -12.140 -54.675  1.00  0.00      TS   H  
ATOM   1334  H5' GUA T  20       8.948 -13.704 -53.780  1.00  0.00      TS   H  
ATOM   1335  H3T GUA T  20      12.172 -12.380 -57.776  1.00  0.00      TS   H  
ATOM   1336 H2'' GUA T  20      12.098 -15.417 -56.517  1.00  0.00      TS   H  
ATOM   1337 H5'' GUA T  20       8.538 -12.994 -55.253  1.00  0.00      TS   H  
TER   
END
