# Supplementary material for: CRISPR-Cas12a exploits R-loop asymmetry to form double-strand breaks
Source: eLife. 2020 Jun 10;9:e55143. doi: 10.7554/eLife.55143 (PMC7286691; doi:10.7554/eLife.55143)
Supplement: Figure 5—source data 2. [file elife-55143-fig5-data2.zip › Figure 5ΓÇöSource Data 2/Example_MD_trajectories/3prime_boundary/3prime_boundary_11.pdb]

ATOM      1  C5' CYT B   1      11.015 -13.653 -61.649  1.00  0.00      BS   C  
ATOM      2  O5' CYT B   1      11.893 -14.746 -61.775  1.00  0.00      BS   O  
ATOM      3  C4' CYT B   1      10.474 -13.225 -60.250  1.00  0.00      BS   C  
ATOM      4  O4' CYT B   1       9.456 -14.179 -59.768  1.00  0.00      BS   O  
ATOM      5  C3' CYT B   1      11.465 -13.412 -59.051  1.00  0.00      BS   C  
ATOM      6  O3' CYT B   1      12.609 -12.500 -59.000  1.00  0.00      BS   O  
ATOM      7  C2' CYT B   1      10.561 -13.199 -57.809  1.00  0.00      BS   C  
ATOM      8  C1' CYT B   1       9.097 -13.731 -58.399  1.00  0.00      BS   C  
ATOM      9  N1  CYT B   1       8.473 -14.859 -57.707  1.00  0.00      BS   N  
ATOM     10  C2  CYT B   1       7.101 -14.846 -57.471  1.00  0.00      BS   C  
ATOM     11  O2  CYT B   1       6.436 -13.781 -57.734  1.00  0.00      BS   O  
ATOM     12  N3  CYT B   1       6.495 -15.921 -56.945  1.00  0.00      BS   N  
ATOM     13  C4  CYT B   1       7.286 -16.972 -56.506  1.00  0.00      BS   C  
ATOM     14  N4  CYT B   1       6.627 -17.929 -55.867  1.00  0.00      BS   N  
ATOM     15  C5  CYT B   1       8.687 -17.109 -56.900  1.00  0.00      BS   C  
ATOM     16  C6  CYT B   1       9.251 -15.999 -57.437  1.00  0.00      BS   C  
ATOM     17  H5  CYT B   1       9.213 -18.015 -56.599  1.00  0.00      BS   H  
ATOM     18  H6  CYT B   1      10.289 -15.972 -57.767  1.00  0.00      BS   H  
ATOM     19  H1' CYT B   1       8.436 -12.841 -58.468  1.00  0.00      BS   H  
ATOM     20  H2' CYT B   1      10.456 -12.116 -57.585  1.00  0.00      BS   H  
ATOM     21  H3' CYT B   1      11.723 -14.493 -59.085  1.00  0.00      BS   H  
ATOM     22  H4' CYT B   1      10.072 -12.208 -60.445  1.00  0.00      BS   H  
ATOM     23  H41 CYT B   1       5.655 -17.733 -55.737  1.00  0.00      BS   H  
ATOM     24  H5' CYT B   1      10.178 -13.824 -62.360  1.00  0.00      BS   H  
ATOM     25  H42 CYT B   1       6.779 -18.917 -55.841  1.00  0.00      BS   H  
ATOM     26  H5T CYT B   1      12.669 -14.383 -62.209  1.00  0.00      BS   H  
ATOM     27 H2'' CYT B   1      10.864 -13.851 -56.962  1.00  0.00      BS   H  
ATOM     28 H5'' CYT B   1      11.513 -12.768 -62.098  1.00  0.00      BS   H  
ATOM     29  P   THY B   2      14.092 -12.955 -58.774  1.00  0.00      BS   P  
ATOM     30  O1P THY B   2      14.849 -12.329 -59.978  1.00  0.00      BS   O  
ATOM     31  O2P THY B   2      14.052 -14.427 -58.652  1.00  0.00      BS   O  
ATOM     32  C5' THY B   2      13.772 -11.185 -56.871  1.00  0.00      BS   C  
ATOM     33  O5' THY B   2      14.517 -12.311 -57.401  1.00  0.00      BS   O  
ATOM     34  C4' THY B   2      14.129 -10.884 -55.453  1.00  0.00      BS   C  
ATOM     35  O4' THY B   2      13.930 -11.986 -54.582  1.00  0.00      BS   O  
ATOM     36  C3' THY B   2      15.545 -10.449 -55.130  1.00  0.00      BS   C  
ATOM     37  O3' THY B   2      15.629  -9.347 -54.205  1.00  0.00      BS   O  
ATOM     38  C2' THY B   2      16.180 -11.675 -54.515  1.00  0.00      BS   C  
ATOM     39  C1' THY B   2      15.013 -12.059 -53.605  1.00  0.00      BS   C  
ATOM     40  N1  THY B   2      15.078 -13.395 -53.019  1.00  0.00      BS   N  
ATOM     41  C2  THY B   2      14.157 -13.671 -52.091  1.00  0.00      BS   C  
ATOM     42  O2  THY B   2      13.190 -12.948 -51.913  1.00  0.00      BS   O  
ATOM     43  N3  THY B   2      14.337 -14.883 -51.415  1.00  0.00      BS   N  
ATOM     44  C4  THY B   2      15.200 -15.851 -51.758  1.00  0.00      BS   C  
ATOM     45  O4  THY B   2      15.126 -16.992 -51.341  1.00  0.00      BS   O  
ATOM     46  C5  THY B   2      16.246 -15.411 -52.652  1.00  0.00      BS   C  
ATOM     47  C5M THY B   2      17.339 -16.334 -52.935  1.00  0.00      BS   C  
ATOM     48  C6  THY B   2      16.089 -14.282 -53.282  1.00  0.00      BS   C  
ATOM     49  H3  THY B   2      13.512 -15.286 -50.992  1.00  0.00      BS   H  
ATOM     50  H6  THY B   2      16.869 -13.917 -53.951  1.00  0.00      BS   H  
ATOM     51  H1' THY B   2      14.798 -11.239 -52.886  1.00  0.00      BS   H  
ATOM     52  H2' THY B   2      17.085 -11.378 -53.941  1.00  0.00      BS   H  
ATOM     53  H3' THY B   2      16.141 -10.292 -56.054  1.00  0.00      BS   H  
ATOM     54  H4' THY B   2      13.382 -10.149 -55.083  1.00  0.00      BS   H  
ATOM     55  H5' THY B   2      12.678 -11.380 -56.896  1.00  0.00      BS   H  
ATOM     56  H51 THY B   2      17.708 -16.915 -52.064  1.00  0.00      BS   H  
ATOM     57  H52 THY B   2      18.254 -15.818 -53.298  1.00  0.00      BS   H  
ATOM     58  H53 THY B   2      17.022 -17.069 -53.705  1.00  0.00      BS   H  
ATOM     59 H2'' THY B   2      16.486 -12.449 -55.250  1.00  0.00      BS   H  
ATOM     60 H5'' THY B   2      13.964 -10.244 -57.429  1.00  0.00      BS   H  
ATOM     61  P   THY B   3      15.603  -7.894 -54.847  1.00  0.00      BS   P  
ATOM     62  O1P THY B   3      15.055  -7.905 -56.215  1.00  0.00      BS   O  
ATOM     63  O2P THY B   3      16.920  -7.263 -54.852  1.00  0.00      BS   O  
ATOM     64  C5' THY B   3      13.237  -7.424 -53.708  1.00  0.00      BS   C  
ATOM     65  O5' THY B   3      14.638  -7.042 -53.865  1.00  0.00      BS   O  
ATOM     66  C4' THY B   3      12.887  -7.467 -52.237  1.00  0.00      BS   C  
ATOM     67  O4' THY B   3      13.224  -8.798 -51.632  1.00  0.00      BS   O  
ATOM     68  C3' THY B   3      13.591  -6.427 -51.270  1.00  0.00      BS   C  
ATOM     69  O3' THY B   3      12.645  -5.815 -50.317  1.00  0.00      BS   O  
ATOM     70  C2' THY B   3      14.561  -7.273 -50.471  1.00  0.00      BS   C  
ATOM     71  C1' THY B   3      13.796  -8.576 -50.355  1.00  0.00      BS   C  
ATOM     72  N1  THY B   3      14.688  -9.728 -49.975  1.00  0.00      BS   N  
ATOM     73  C2  THY B   3      14.170 -10.569 -49.050  1.00  0.00      BS   C  
ATOM     74  O2  THY B   3      13.090 -10.418 -48.494  1.00  0.00      BS   O  
ATOM     75  N3  THY B   3      14.972 -11.676 -48.720  1.00  0.00      BS   N  
ATOM     76  C4  THY B   3      16.030 -12.112 -49.483  1.00  0.00      BS   C  
ATOM     77  O4  THY B   3      16.617 -13.199 -49.318  1.00  0.00      BS   O  
ATOM     78  C5  THY B   3      16.532 -11.123 -50.476  1.00  0.00      BS   C  
ATOM     79  C5M THY B   3      17.665 -11.508 -51.261  1.00  0.00      BS   C  
ATOM     80  C6  THY B   3      15.761 -10.024 -50.710  1.00  0.00      BS   C  
ATOM     81  H3  THY B   3      14.500 -12.419 -48.224  1.00  0.00      BS   H  
ATOM     82  H6  THY B   3      15.922  -9.540 -51.672  1.00  0.00      BS   H  
ATOM     83  H1' THY B   3      12.986  -8.285 -49.653  1.00  0.00      BS   H  
ATOM     84  H2' THY B   3      14.965  -6.886 -49.512  1.00  0.00      BS   H  
ATOM     85  H3' THY B   3      14.268  -5.789 -51.877  1.00  0.00      BS   H  
ATOM     86  H4' THY B   3      11.787  -7.477 -52.078  1.00  0.00      BS   H  
ATOM     87  H5' THY B   3      13.002  -8.395 -54.193  1.00  0.00      BS   H  
ATOM     88  H51 THY B   3      17.810 -10.924 -52.196  1.00  0.00      BS   H  
ATOM     89  H52 THY B   3      17.546 -12.559 -51.600  1.00  0.00      BS   H  
ATOM     90  H53 THY B   3      18.638 -11.556 -50.727  1.00  0.00      BS   H  
ATOM     91 H2'' THY B   3      15.421  -7.347 -51.171  1.00  0.00      BS   H  
ATOM     92 H5'' THY B   3      12.503  -6.730 -54.172  1.00  0.00      BS   H  
ATOM     93  P   ADE B   4      11.974  -4.433 -50.809  1.00  0.00      BS   P  
ATOM     94  O1P ADE B   4      12.080  -4.277 -52.291  1.00  0.00      BS   O  
ATOM     95  O2P ADE B   4      12.442  -3.396 -49.959  1.00  0.00      BS   O  
ATOM     96  C5' ADE B   4       9.845  -5.848 -50.444  1.00  0.00      BS   C  
ATOM     97  O5' ADE B   4      10.464  -4.536 -50.451  1.00  0.00      BS   O  
ATOM     98  C4' ADE B   4       9.321  -6.063 -49.011  1.00  0.00      BS   C  
ATOM     99  O4' ADE B   4      10.290  -6.827 -48.299  1.00  0.00      BS   O  
ATOM    100  C3' ADE B   4       9.003  -4.905 -48.133  1.00  0.00      BS   C  
ATOM    101  O3' ADE B   4       7.825  -5.135 -47.352  1.00  0.00      BS   O  
ATOM    102  C2' ADE B   4      10.117  -4.766 -47.210  1.00  0.00      BS   C  
ATOM    103  C1' ADE B   4      10.624  -6.224 -47.104  1.00  0.00      BS   C  
ATOM    104  N1  ADE B   4      14.318  -9.512 -45.779  1.00  0.00      BS   N  
ATOM    105  C2  ADE B   4      12.999  -9.553 -45.563  1.00  0.00      BS   C  
ATOM    106  N3  ADE B   4      12.136  -8.685 -45.835  1.00  0.00      BS   N  
ATOM    107  C4  ADE B   4      12.662  -7.529 -46.374  1.00  0.00      BS   C  
ATOM    108  C5  ADE B   4      13.984  -7.308 -46.533  1.00  0.00      BS   C  
ATOM    109  C6  ADE B   4      14.829  -8.387 -46.209  1.00  0.00      BS   C  
ATOM    110  N6  ADE B   4      16.127  -8.266 -46.246  1.00  0.00      BS   N  
ATOM    111  N7  ADE B   4      14.241  -6.044 -47.151  1.00  0.00      BS   N  
ATOM    112  C8  ADE B   4      13.040  -5.595 -47.435  1.00  0.00      BS   C  
ATOM    113  N9  ADE B   4      12.048  -6.413 -46.920  1.00  0.00      BS   N  
ATOM    114  H2  ADE B   4      12.691 -10.520 -45.164  1.00  0.00      BS   H  
ATOM    115  H8  ADE B   4      12.801  -4.677 -47.972  1.00  0.00      BS   H  
ATOM    116  H1' ADE B   4      10.044  -6.649 -46.257  1.00  0.00      BS   H  
ATOM    117  H2' ADE B   4       9.733  -4.246 -46.306  1.00  0.00      BS   H  
ATOM    118  H3' ADE B   4       8.773  -4.000 -48.734  1.00  0.00      BS   H  
ATOM    119  H4' ADE B   4       8.447  -6.729 -49.176  1.00  0.00      BS   H  
ATOM    120  H5' ADE B   4      10.460  -6.714 -50.769  1.00  0.00      BS   H  
ATOM    121  H61 ADE B   4      16.597  -7.954 -47.071  1.00  0.00      BS   H  
ATOM    122  H62 ADE B   4      16.744  -8.937 -45.835  1.00  0.00      BS   H  
ATOM    123 H2'' ADE B   4      10.801  -4.066 -47.737  1.00  0.00      BS   H  
ATOM    124 H5'' ADE B   4       8.958  -5.743 -51.105  1.00  0.00      BS   H  
ATOM    125  P   THY B   5       6.377  -4.640 -47.891  1.00  0.00      BS   P  
ATOM    126  O1P THY B   5       6.114  -5.354 -49.161  1.00  0.00      BS   O  
ATOM    127  O2P THY B   5       6.301  -3.156 -47.865  1.00  0.00      BS   O  
ATOM    128  C5' THY B   5       5.315  -6.558 -46.301  1.00  0.00      BS   C  
ATOM    129  O5' THY B   5       5.463  -5.209 -46.750  1.00  0.00      BS   O  
ATOM    130  C4' THY B   5       5.693  -6.698 -44.788  1.00  0.00      BS   C  
ATOM    131  O4' THY B   5       7.079  -6.766 -44.610  1.00  0.00      BS   O  
ATOM    132  C3' THY B   5       5.197  -5.438 -43.987  1.00  0.00      BS   C  
ATOM    133  O3' THY B   5       4.616  -5.731 -42.766  1.00  0.00      BS   O  
ATOM    134  C2' THY B   5       6.466  -4.687 -43.653  1.00  0.00      BS   C  
ATOM    135  C1' THY B   5       7.415  -5.897 -43.540  1.00  0.00      BS   C  
ATOM    136  N1  THY B   5       8.831  -5.568 -43.540  1.00  0.00      BS   N  
ATOM    137  C2  THY B   5       9.774  -6.576 -43.150  1.00  0.00      BS   C  
ATOM    138  O2  THY B   5       9.484  -7.760 -42.916  1.00  0.00      BS   O  
ATOM    139  N3  THY B   5      11.099  -6.096 -43.245  1.00  0.00      BS   N  
ATOM    140  C4  THY B   5      11.533  -4.861 -43.738  1.00  0.00      BS   C  
ATOM    141  O4  THY B   5      12.755  -4.713 -43.929  1.00  0.00      BS   O  
ATOM    142  C5  THY B   5      10.495  -3.843 -43.804  1.00  0.00      BS   C  
ATOM    143  C5M THY B   5      10.935  -2.438 -44.021  1.00  0.00      BS   C  
ATOM    144  C6  THY B   5       9.219  -4.200 -43.686  1.00  0.00      BS   C  
ATOM    145  H3  THY B   5      11.855  -6.758 -43.144  1.00  0.00      BS   H  
ATOM    146  H6  THY B   5       8.399  -3.482 -43.691  1.00  0.00      BS   H  
ATOM    147  H1' THY B   5       7.178  -6.398 -42.578  1.00  0.00      BS   H  
ATOM    148  H2' THY B   5       6.530  -4.122 -42.698  1.00  0.00      BS   H  
ATOM    149  H3' THY B   5       4.507  -4.861 -44.639  1.00  0.00      BS   H  
ATOM    150  H4' THY B   5       5.201  -7.596 -44.356  1.00  0.00      BS   H  
ATOM    151  H5' THY B   5       5.875  -7.295 -46.915  1.00  0.00      BS   H  
ATOM    152  H51 THY B   5      10.206  -1.682 -43.661  1.00  0.00      BS   H  
ATOM    153  H52 THY B   5      11.278  -2.258 -45.063  1.00  0.00      BS   H  
ATOM    154  H53 THY B   5      11.813  -2.247 -43.368  1.00  0.00      BS   H  
ATOM    155 H2'' THY B   5       6.847  -4.133 -44.537  1.00  0.00      BS   H  
ATOM    156 H5'' THY B   5       4.268  -6.881 -46.487  1.00  0.00      BS   H  
ATOM    157  P   ADE B   6       3.141  -5.838 -42.496  1.00  0.00      BS   P  
ATOM    158  O1P ADE B   6       2.314  -5.966 -43.700  1.00  0.00      BS   O  
ATOM    159  O2P ADE B   6       2.686  -4.728 -41.578  1.00  0.00      BS   O  
ATOM    160  C5' ADE B   6       3.244  -8.414 -42.146  1.00  0.00      BS   C  
ATOM    161  O5' ADE B   6       2.925  -7.118 -41.613  1.00  0.00      BS   O  
ATOM    162  C4' ADE B   6       4.280  -9.123 -41.232  1.00  0.00      BS   C  
ATOM    163  O4' ADE B   6       5.419  -8.247 -41.120  1.00  0.00      BS   O  
ATOM    164  C3' ADE B   6       3.773  -9.308 -39.801  1.00  0.00      BS   C  
ATOM    165  O3' ADE B   6       4.312 -10.517 -39.155  1.00  0.00      BS   O  
ATOM    166  C2' ADE B   6       4.373  -8.092 -39.063  1.00  0.00      BS   C  
ATOM    167  C1' ADE B   6       5.794  -8.078 -39.745  1.00  0.00      BS   C  
ATOM    168  N1  ADE B   6      10.456  -6.062 -39.773  1.00  0.00      BS   N  
ATOM    169  C2  ADE B   6      10.008  -7.307 -39.674  1.00  0.00      BS   C  
ATOM    170  N3  ADE B   6       8.714  -7.734 -39.624  1.00  0.00      BS   N  
ATOM    171  C4  ADE B   6       7.847  -6.726 -39.691  1.00  0.00      BS   C  
ATOM    172  C5  ADE B   6       8.180  -5.396 -39.867  1.00  0.00      BS   C  
ATOM    173  C6  ADE B   6       9.531  -5.048 -39.941  1.00  0.00      BS   C  
ATOM    174  N6  ADE B   6       9.978  -3.763 -40.152  1.00  0.00      BS   N  
ATOM    175  N7  ADE B   6       7.060  -4.629 -40.069  1.00  0.00      BS   N  
ATOM    176  C8  ADE B   6       6.074  -5.554 -40.013  1.00  0.00      BS   C  
ATOM    177  N9  ADE B   6       6.496  -6.777 -39.726  1.00  0.00      BS   N  
ATOM    178  H2  ADE B   6      10.733  -8.115 -39.594  1.00  0.00      BS   H  
ATOM    179  H8  ADE B   6       5.031  -5.308 -40.214  1.00  0.00      BS   H  
ATOM    180  H1' ADE B   6       6.471  -8.892 -39.411  1.00  0.00      BS   H  
ATOM    181  H2' ADE B   6       4.469  -8.294 -37.975  1.00  0.00      BS   H  
ATOM    182  H3' ADE B   6       2.665  -9.368 -39.856  1.00  0.00      BS   H  
ATOM    183  H4' ADE B   6       4.613 -10.085 -41.677  1.00  0.00      BS   H  
ATOM    184  H5' ADE B   6       3.640  -8.426 -43.184  1.00  0.00      BS   H  
ATOM    185  H61 ADE B   6       9.352  -2.997 -40.297  1.00  0.00      BS   H  
ATOM    186  H62 ADE B   6      10.966  -3.691 -40.293  1.00  0.00      BS   H  
ATOM    187 H2'' ADE B   6       3.842  -7.132 -39.238  1.00  0.00      BS   H  
ATOM    188 H5'' ADE B   6       2.335  -9.047 -42.055  1.00  0.00      BS   H  
ATOM    189  P   THY B   7       3.375 -11.494 -38.374  1.00  0.00      BS   P  
ATOM    190  O1P THY B   7       3.069 -12.606 -39.279  1.00  0.00      BS   O  
ATOM    191  O2P THY B   7       2.257 -10.801 -37.722  1.00  0.00      BS   O  
ATOM    192  C5' THY B   7       5.540 -11.986 -36.858  1.00  0.00      BS   C  
ATOM    193  O5' THY B   7       4.163 -11.941 -37.174  1.00  0.00      BS   O  
ATOM    194  C4' THY B   7       5.974 -11.162 -35.615  1.00  0.00      BS   C  
ATOM    195  O4' THY B   7       6.427  -9.865 -35.858  1.00  0.00      BS   O  
ATOM    196  C3' THY B   7       4.781 -11.057 -34.575  1.00  0.00      BS   C  
ATOM    197  O3' THY B   7       5.124 -11.313 -33.214  1.00  0.00      BS   O  
ATOM    198  C2' THY B   7       4.391  -9.565 -34.747  1.00  0.00      BS   C  
ATOM    199  C1' THY B   7       5.780  -8.937 -34.925  1.00  0.00      BS   C  
ATOM    200  N1  THY B   7       5.831  -7.598 -35.422  1.00  0.00      BS   N  
ATOM    201  C2  THY B   7       7.024  -6.971 -35.327  1.00  0.00      BS   C  
ATOM    202  O2  THY B   7       7.982  -7.452 -34.703  1.00  0.00      BS   O  
ATOM    203  N3  THY B   7       7.087  -5.759 -35.951  1.00  0.00      BS   N  
ATOM    204  C4  THY B   7       6.079  -5.068 -36.577  1.00  0.00      BS   C  
ATOM    205  O4  THY B   7       6.239  -3.983 -37.163  1.00  0.00      BS   O  
ATOM    206  C5  THY B   7       4.800  -5.710 -36.451  1.00  0.00      BS   C  
ATOM    207  C5M THY B   7       3.519  -5.052 -36.897  1.00  0.00      BS   C  
ATOM    208  C6  THY B   7       4.726  -6.957 -35.907  1.00  0.00      BS   C  
ATOM    209  H3  THY B   7       8.008  -5.345 -35.969  1.00  0.00      BS   H  
ATOM    210  H6  THY B   7       3.769  -7.476 -35.874  1.00  0.00      BS   H  
ATOM    211  H1' THY B   7       6.302  -9.000 -33.946  1.00  0.00      BS   H  
ATOM    212  H2' THY B   7       3.912  -9.141 -33.839  1.00  0.00      BS   H  
ATOM    213  H3' THY B   7       3.845 -11.550 -34.913  1.00  0.00      BS   H  
ATOM    214  H4' THY B   7       6.851 -11.667 -35.157  1.00  0.00      BS   H  
ATOM    215  H5' THY B   7       6.112 -11.575 -37.718  1.00  0.00      BS   H  
ATOM    216  H51 THY B   7       2.834  -5.079 -36.022  1.00  0.00      BS   H  
ATOM    217  H52 THY B   7       3.114  -5.600 -37.774  1.00  0.00      BS   H  
ATOM    218  H53 THY B   7       3.849  -4.039 -37.215  1.00  0.00      BS   H  
ATOM    219 H2'' THY B   7       3.781  -9.627 -35.674  1.00  0.00      BS   H  
ATOM    220 H5'' THY B   7       6.000 -12.983 -36.685  1.00  0.00      BS   H  
ATOM    221  P   ADE B   8       4.873 -12.752 -32.648  1.00  0.00      BS   P  
ATOM    222  O1P ADE B   8       5.209 -13.850 -33.571  1.00  0.00      BS   O  
ATOM    223  O2P ADE B   8       3.504 -12.842 -32.093  1.00  0.00      BS   O  
ATOM    224  C5' ADE B   8       7.382 -12.769 -31.860  1.00  0.00      BS   C  
ATOM    225  O5' ADE B   8       5.941 -12.831 -31.451  1.00  0.00      BS   O  
ATOM    226  C4' ADE B   8       8.101 -11.888 -30.830  1.00  0.00      BS   C  
ATOM    227  O4' ADE B   8       8.087 -10.494 -31.229  1.00  0.00      BS   O  
ATOM    228  C3' ADE B   8       7.587 -11.863 -29.369  1.00  0.00      BS   C  
ATOM    229  O3' ADE B   8       8.647 -11.947 -28.462  1.00  0.00      BS   O  
ATOM    230  C2' ADE B   8       6.705 -10.651 -29.267  1.00  0.00      BS   C  
ATOM    231  C1' ADE B   8       7.482  -9.692 -30.184  1.00  0.00      BS   C  
ATOM    232  N1  ADE B   8       7.354  -4.987 -32.435  1.00  0.00      BS   N  
ATOM    233  C2  ADE B   8       8.325  -5.658 -31.845  1.00  0.00      BS   C  
ATOM    234  N3  ADE B   8       8.309  -6.829 -31.208  1.00  0.00      BS   N  
ATOM    235  C4  ADE B   8       7.046  -7.372 -31.262  1.00  0.00      BS   C  
ATOM    236  C5  ADE B   8       5.907  -6.725 -31.760  1.00  0.00      BS   C  
ATOM    237  C6  ADE B   8       6.069  -5.442 -32.387  1.00  0.00      BS   C  
ATOM    238  N6  ADE B   8       5.091  -4.761 -33.039  1.00  0.00      BS   N  
ATOM    239  N7  ADE B   8       4.792  -7.550 -31.623  1.00  0.00      BS   N  
ATOM    240  C8  ADE B   8       5.234  -8.678 -31.024  1.00  0.00      BS   C  
ATOM    241  N9  ADE B   8       6.632  -8.618 -30.761  1.00  0.00      BS   N  
ATOM    242  H2  ADE B   8       9.321  -5.272 -32.063  1.00  0.00      BS   H  
ATOM    243  H8  ADE B   8       4.653  -9.599 -30.964  1.00  0.00      BS   H  
ATOM    244  H1' ADE B   8       8.335  -9.227 -29.644  1.00  0.00      BS   H  
ATOM    245  H2' ADE B   8       6.592 -10.254 -28.235  1.00  0.00      BS   H  
ATOM    246  H3' ADE B   8       7.054 -12.833 -29.472  1.00  0.00      BS   H  
ATOM    247  H4' ADE B   8       9.102 -12.362 -30.748  1.00  0.00      BS   H  
ATOM    248  H5' ADE B   8       7.570 -12.303 -32.849  1.00  0.00      BS   H  
ATOM    249  H61 ADE B   8       4.165  -5.128 -32.956  1.00  0.00      BS   H  
ATOM    250  H62 ADE B   8       5.347  -3.797 -33.121  1.00  0.00      BS   H  
ATOM    251 H2'' ADE B   8       5.731 -11.036 -29.638  1.00  0.00      BS   H  
ATOM    252 H5'' ADE B   8       7.799 -13.797 -31.813  1.00  0.00      BS   H  
ATOM    253  P   THY B   9       8.517 -12.359 -26.955  1.00  0.00      BS   P  
ATOM    254  O1P THY B   9       9.483 -13.439 -26.753  1.00  0.00      BS   O  
ATOM    255  O2P THY B   9       7.132 -12.610 -26.577  1.00  0.00      BS   O  
ATOM    256  C5' THY B   9       9.898 -10.065 -26.520  1.00  0.00      BS   C  
ATOM    257  O5' THY B   9       8.976 -11.036 -26.082  1.00  0.00      BS   O  
ATOM    258  C4' THY B   9       9.480  -8.688 -26.096  1.00  0.00      BS   C  
ATOM    259  O4' THY B   9       8.440  -8.189 -26.925  1.00  0.00      BS   O  
ATOM    260  C3' THY B   9       9.006  -8.483 -24.649  1.00  0.00      BS   C  
ATOM    261  O3' THY B   9       9.628  -7.384 -23.962  1.00  0.00      BS   O  
ATOM    262  C2' THY B   9       7.537  -8.059 -24.983  1.00  0.00      BS   C  
ATOM    263  C1' THY B   9       7.816  -7.300 -26.213  1.00  0.00      BS   C  
ATOM    264  N1  THY B   9       6.617  -6.964 -27.029  1.00  0.00      BS   N  
ATOM    265  C2  THY B   9       6.500  -5.701 -27.594  1.00  0.00      BS   C  
ATOM    266  O2  THY B   9       7.361  -4.786 -27.442  1.00  0.00      BS   O  
ATOM    267  N3  THY B   9       5.372  -5.575 -28.314  1.00  0.00      BS   N  
ATOM    268  C4  THY B   9       4.297  -6.443 -28.433  1.00  0.00      BS   C  
ATOM    269  O4  THY B   9       3.326  -6.093 -29.111  1.00  0.00      BS   O  
ATOM    270  C5  THY B   9       4.518  -7.740 -27.776  1.00  0.00      BS   C  
ATOM    271  C5M THY B   9       3.377  -8.689 -27.835  1.00  0.00      BS   C  
ATOM    272  C6  THY B   9       5.615  -7.918 -27.116  1.00  0.00      BS   C  
ATOM    273  H3  THY B   9       5.223  -4.714 -28.822  1.00  0.00      BS   H  
ATOM    274  H6  THY B   9       5.906  -8.870 -26.675  1.00  0.00      BS   H  
ATOM    275  H1' THY B   9       8.377  -6.390 -25.912  1.00  0.00      BS   H  
ATOM    276  H2' THY B   9       7.095  -7.479 -24.145  1.00  0.00      BS   H  
ATOM    277  H3' THY B   9       9.062  -9.380 -23.996  1.00  0.00      BS   H  
ATOM    278  H4' THY B   9      10.187  -7.847 -26.264  1.00  0.00      BS   H  
ATOM    279  H5' THY B   9      10.019  -9.922 -27.614  1.00  0.00      BS   H  
ATOM    280  H51 THY B   9       2.671  -8.386 -27.032  1.00  0.00      BS   H  
ATOM    281  H52 THY B   9       3.604  -9.744 -27.574  1.00  0.00      BS   H  
ATOM    282  H53 THY B   9       2.775  -8.682 -28.768  1.00  0.00      BS   H  
ATOM    283 H2'' THY B   9       6.990  -9.007 -25.169  1.00  0.00      BS   H  
ATOM    284 H5'' THY B   9      10.880 -10.304 -26.059  1.00  0.00      BS   H  
ATOM    285  P   ADE B  10      11.027  -7.414 -23.246  1.00  0.00      BS   P  
ATOM    286  O1P ADE B  10      12.086  -7.564 -24.300  1.00  0.00      BS   O  
ATOM    287  O2P ADE B  10      10.998  -8.364 -22.122  1.00  0.00      BS   O  
ATOM    288  C5' ADE B  10      11.657  -4.756 -23.391  1.00  0.00      BS   C  
ATOM    289  O5' ADE B  10      11.134  -5.941 -22.571  1.00  0.00      BS   O  
ATOM    290  C4' ADE B  10      10.920  -3.437 -23.269  1.00  0.00      BS   C  
ATOM    291  O4' ADE B  10       9.720  -3.491 -23.962  1.00  0.00      BS   O  
ATOM    292  C3' ADE B  10      10.513  -3.148 -21.785  1.00  0.00      BS   C  
ATOM    293  O3' ADE B  10      10.520  -1.812 -21.428  1.00  0.00      BS   O  
ATOM    294  C2' ADE B  10       9.095  -3.619 -21.654  1.00  0.00      BS   C  
ATOM    295  C1' ADE B  10       8.596  -3.208 -23.049  1.00  0.00      BS   C  
ATOM    296  N1  ADE B  10       4.589  -2.648 -25.992  1.00  0.00      BS   N  
ATOM    297  C2  ADE B  10       5.687  -1.862 -25.815  1.00  0.00      BS   C  
ATOM    298  N3  ADE B  10       6.644  -2.041 -24.933  1.00  0.00      BS   N  
ATOM    299  C4  ADE B  10       6.562  -3.269 -24.366  1.00  0.00      BS   C  
ATOM    300  C5  ADE B  10       5.503  -4.135 -24.458  1.00  0.00      BS   C  
ATOM    301  C6  ADE B  10       4.522  -3.833 -25.401  1.00  0.00      BS   C  
ATOM    302  N6  ADE B  10       3.529  -4.636 -25.680  1.00  0.00      BS   N  
ATOM    303  N7  ADE B  10       5.638  -5.172 -23.601  1.00  0.00      BS   N  
ATOM    304  C8  ADE B  10       6.805  -4.956 -23.014  1.00  0.00      BS   C  
ATOM    305  N9  ADE B  10       7.374  -3.807 -23.487  1.00  0.00      BS   N  
ATOM    306  H2  ADE B  10       5.598  -0.902 -26.323  1.00  0.00      BS   H  
ATOM    307  H8  ADE B  10       7.350  -5.627 -22.349  1.00  0.00      BS   H  
ATOM    308  H1' ADE B  10       8.451  -2.107 -23.025  1.00  0.00      BS   H  
ATOM    309  H2' ADE B  10       8.368  -3.224 -20.912  1.00  0.00      BS   H  
ATOM    310  H3' ADE B  10      11.175  -3.706 -21.089  1.00  0.00      BS   H  
ATOM    311  H4' ADE B  10      11.601  -2.630 -23.617  1.00  0.00      BS   H  
ATOM    312  H5' ADE B  10      11.624  -4.972 -24.481  1.00  0.00      BS   H  
ATOM    313  H61 ADE B  10       3.200  -5.322 -25.031  1.00  0.00      BS   H  
ATOM    314  H62 ADE B  10       2.947  -4.400 -26.458  1.00  0.00      BS   H  
ATOM    315 H2'' ADE B  10       9.290  -4.691 -21.435  1.00  0.00      BS   H  
ATOM    316 H5'' ADE B  10      12.701  -4.522 -23.097  1.00  0.00      BS   H  
ATOM    317  P   GUA B  11      11.537  -1.119 -20.452  1.00  0.00      BS   P  
ATOM    318  O1P GUA B  11      12.897  -1.584 -20.827  1.00  0.00      BS   O  
ATOM    319  O2P GUA B  11      11.103  -1.374 -19.077  1.00  0.00      BS   O  
ATOM    320  C5' GUA B  11      11.832   0.967 -22.088  1.00  0.00      BS   C  
ATOM    321  O5' GUA B  11      11.478   0.444 -20.787  1.00  0.00      BS   O  
ATOM    322  C4' GUA B  11      11.119   2.283 -22.434  1.00  0.00      BS   C  
ATOM    323  O4' GUA B  11       9.855   1.838 -22.997  1.00  0.00      BS   O  
ATOM    324  C3' GUA B  11      10.740   3.151 -21.200  1.00  0.00      BS   C  
ATOM    325  O3' GUA B  11      10.680   4.550 -21.473  1.00  0.00      BS   O  
ATOM    326  C2' GUA B  11       9.343   2.636 -20.833  1.00  0.00      BS   C  
ATOM    327  C1' GUA B  11       8.746   2.257 -22.181  1.00  0.00      BS   C  
ATOM    328  N1  GUA B  11       4.253   0.493 -23.771  1.00  0.00      BS   N  
ATOM    329  C2  GUA B  11       4.857   1.689 -24.012  1.00  0.00      BS   C  
ATOM    330  N2  GUA B  11       4.237   2.560 -24.745  1.00  0.00      BS   N  
ATOM    331  N3  GUA B  11       6.039   2.019 -23.635  1.00  0.00      BS   N  
ATOM    332  C4  GUA B  11       6.612   1.063 -22.801  1.00  0.00      BS   C  
ATOM    333  C5  GUA B  11       6.097  -0.107 -22.442  1.00  0.00      BS   C  
ATOM    334  C6  GUA B  11       4.801  -0.457 -22.950  1.00  0.00      BS   C  
ATOM    335  O6  GUA B  11       4.270  -1.495 -22.691  1.00  0.00      BS   O  
ATOM    336  N7  GUA B  11       6.888  -0.762 -21.524  1.00  0.00      BS   N  
ATOM    337  C8  GUA B  11       7.958   0.001 -21.363  1.00  0.00      BS   C  
ATOM    338  N9  GUA B  11       7.853   1.126 -22.127  1.00  0.00      BS   N  
ATOM    339  H1  GUA B  11       3.356   0.267 -24.178  1.00  0.00      BS   H  
ATOM    340  H8  GUA B  11       8.806  -0.162 -20.697  1.00  0.00      BS   H  
ATOM    341  H1' GUA B  11       8.269   3.046 -22.801  1.00  0.00      BS   H  
ATOM    342  H2' GUA B  11       8.702   3.383 -20.318  1.00  0.00      BS   H  
ATOM    343  H21 GUA B  11       3.288   2.344 -24.971  1.00  0.00      BS   H  
ATOM    344  H3' GUA B  11      11.616   2.968 -20.543  1.00  0.00      BS   H  
ATOM    345  H22 GUA B  11       4.669   3.429 -24.988  1.00  0.00      BS   H  
ATOM    346  H4' GUA B  11      11.678   2.811 -23.236  1.00  0.00      BS   H  
ATOM    347  H5' GUA B  11      11.698   0.230 -22.909  1.00  0.00      BS   H  
ATOM    348 H2'' GUA B  11       9.428   1.809 -20.095  1.00  0.00      BS   H  
ATOM    349 H5'' GUA B  11      12.935   1.060 -22.179  1.00  0.00      BS   H  
ATOM    350  P   CYT B  12      10.633   5.598 -20.351  1.00  0.00      BS   P  
ATOM    351  O1P CYT B  12      11.713   6.649 -20.466  1.00  0.00      BS   O  
ATOM    352  O2P CYT B  12      10.634   4.938 -19.003  1.00  0.00      BS   O  
ATOM    353  C5' CYT B  12       8.774   7.172 -21.358  1.00  0.00      BS   C  
ATOM    354  O5' CYT B  12       9.197   6.161 -20.474  1.00  0.00      BS   O  
ATOM    355  C4' CYT B  12       7.205   7.103 -21.522  1.00  0.00      BS   C  
ATOM    356  O4' CYT B  12       6.800   5.805 -21.949  1.00  0.00      BS   O  
ATOM    357  C3' CYT B  12       6.308   7.285 -20.306  1.00  0.00      BS   C  
ATOM    358  O3' CYT B  12       6.171   8.612 -19.913  1.00  0.00      BS   O  
ATOM    359  C2' CYT B  12       4.971   6.755 -20.831  1.00  0.00      BS   C  
ATOM    360  C1' CYT B  12       5.375   5.652 -21.798  1.00  0.00      BS   C  
ATOM    361  N1  CYT B  12       5.074   4.262 -21.279  1.00  0.00      BS   N  
ATOM    362  C2  CYT B  12       3.772   3.835 -21.254  1.00  0.00      BS   C  
ATOM    363  O2  CYT B  12       2.875   4.594 -21.682  1.00  0.00      BS   O  
ATOM    364  N3  CYT B  12       3.534   2.585 -20.770  1.00  0.00      BS   N  
ATOM    365  C4  CYT B  12       4.437   1.935 -19.986  1.00  0.00      BS   C  
ATOM    366  N4  CYT B  12       4.241   0.712 -19.510  1.00  0.00      BS   N  
ATOM    367  C5  CYT B  12       5.702   2.515 -19.800  1.00  0.00      BS   C  
ATOM    368  C6  CYT B  12       5.943   3.651 -20.458  1.00  0.00      BS   C  
ATOM    369  H5  CYT B  12       6.354   2.053 -19.059  1.00  0.00      BS   H  
ATOM    370  H6  CYT B  12       6.913   4.146 -20.408  1.00  0.00      BS   H  
ATOM    371  H1' CYT B  12       4.879   5.854 -22.771  1.00  0.00      BS   H  
ATOM    372  H2' CYT B  12       4.355   7.440 -21.453  1.00  0.00      BS   H  
ATOM    373  H3' CYT B  12       6.747   6.642 -19.515  1.00  0.00      BS   H  
ATOM    374  H4' CYT B  12       6.924   7.834 -22.309  1.00  0.00      BS   H  
ATOM    375  H41 CYT B  12       3.494   0.181 -19.910  1.00  0.00      BS   H  
ATOM    376  H5' CYT B  12       9.321   7.077 -22.320  1.00  0.00      BS   H  
ATOM    377  H42 CYT B  12       5.017   0.279 -19.052  1.00  0.00      BS   H  
ATOM    378 H2'' CYT B  12       4.469   6.235 -19.989  1.00  0.00      BS   H  
ATOM    379 H5'' CYT B  12       9.143   8.164 -21.019  1.00  0.00      BS   H  
ATOM    380  P   THY B  13       5.842   9.004 -18.457  1.00  0.00      BS   P  
ATOM    381  O1P THY B  13       6.124  10.447 -18.190  1.00  0.00      BS   O  
ATOM    382  O2P THY B  13       6.467   8.068 -17.540  1.00  0.00      BS   O  
ATOM    383  C5' THY B  13       3.422   9.568 -19.246  1.00  0.00      BS   C  
ATOM    384  O5' THY B  13       4.323   8.745 -18.400  1.00  0.00      BS   O  
ATOM    385  C4' THY B  13       2.017   8.939 -19.246  1.00  0.00      BS   C  
ATOM    386  O4' THY B  13       1.961   7.711 -19.950  1.00  0.00      BS   O  
ATOM    387  C3' THY B  13       1.398   8.581 -17.880  1.00  0.00      BS   C  
ATOM    388  O3' THY B  13       0.981   9.736 -17.215  1.00  0.00      BS   O  
ATOM    389  C2' THY B  13       0.263   7.724 -18.368  1.00  0.00      BS   C  
ATOM    390  C1' THY B  13       1.001   6.837 -19.351  1.00  0.00      BS   C  
ATOM    391  N1  THY B  13       1.592   5.572 -18.789  1.00  0.00      BS   N  
ATOM    392  C2  THY B  13       0.687   4.661 -18.516  1.00  0.00      BS   C  
ATOM    393  O2  THY B  13      -0.508   4.775 -18.720  1.00  0.00      BS   O  
ATOM    394  N3  THY B  13       1.315   3.493 -17.989  1.00  0.00      BS   N  
ATOM    395  C4  THY B  13       2.477   3.371 -17.397  1.00  0.00      BS   C  
ATOM    396  O4  THY B  13       2.777   2.281 -16.808  1.00  0.00      BS   O  
ATOM    397  C5  THY B  13       3.354   4.463 -17.626  1.00  0.00      BS   C  
ATOM    398  C5M THY B  13       4.710   4.454 -16.967  1.00  0.00      BS   C  
ATOM    399  C6  THY B  13       2.862   5.567 -18.225  1.00  0.00      BS   C  
ATOM    400  H3  THY B  13       0.626   2.836 -17.651  1.00  0.00      BS   H  
ATOM    401  H6  THY B  13       3.205   6.560 -17.933  1.00  0.00      BS   H  
ATOM    402  H1' THY B  13       0.300   6.723 -20.205  1.00  0.00      BS   H  
ATOM    403  H2' THY B  13      -0.388   8.444 -18.908  1.00  0.00      BS   H  
ATOM    404  H3' THY B  13       2.132   8.004 -17.278  1.00  0.00      BS   H  
ATOM    405  H4' THY B  13       1.287   9.559 -19.811  1.00  0.00      BS   H  
ATOM    406  H5' THY B  13       3.887   9.892 -20.202  1.00  0.00      BS   H  
ATOM    407  H51 THY B  13       5.227   5.431 -17.078  1.00  0.00      BS   H  
ATOM    408  H52 THY B  13       5.380   3.719 -17.463  1.00  0.00      BS   H  
ATOM    409  H53 THY B  13       4.661   4.239 -15.878  1.00  0.00      BS   H  
ATOM    410 H2'' THY B  13      -0.236   7.162 -17.550  1.00  0.00      BS   H  
ATOM    411 H5'' THY B  13       3.390  10.513 -18.663  1.00  0.00      BS   H  
ATOM    412  P   THY B  14       0.592   9.937 -15.690  1.00  0.00      BS   P  
ATOM    413  O1P THY B  14      -0.083  11.260 -15.543  1.00  0.00      BS   O  
ATOM    414  O2P THY B  14       1.752   9.690 -14.819  1.00  0.00      BS   O  
ATOM    415  C5' THY B  14      -1.826   9.115 -15.864  1.00  0.00      BS   C  
ATOM    416  O5' THY B  14      -0.482   8.852 -15.310  1.00  0.00      BS   O  
ATOM    417  C4' THY B  14      -2.734   7.976 -15.575  1.00  0.00      BS   C  
ATOM    418  O4' THY B  14      -2.344   6.742 -16.139  1.00  0.00      BS   O  
ATOM    419  C3' THY B  14      -2.772   7.695 -14.036  1.00  0.00      BS   C  
ATOM    420  O3' THY B  14      -3.606   8.593 -13.367  1.00  0.00      BS   O  
ATOM    421  C2' THY B  14      -3.371   6.283 -14.077  1.00  0.00      BS   C  
ATOM    422  C1' THY B  14      -2.700   5.606 -15.318  1.00  0.00      BS   C  
ATOM    423  N1  THY B  14      -1.461   4.922 -14.947  1.00  0.00      BS   N  
ATOM    424  C2  THY B  14      -1.601   3.593 -14.600  1.00  0.00      BS   C  
ATOM    425  O2  THY B  14      -2.679   2.992 -14.654  1.00  0.00      BS   O  
ATOM    426  N3  THY B  14      -0.386   2.896 -14.408  1.00  0.00      BS   N  
ATOM    427  C4  THY B  14       0.893   3.484 -14.376  1.00  0.00      BS   C  
ATOM    428  O4  THY B  14       1.888   2.766 -14.267  1.00  0.00      BS   O  
ATOM    429  C5  THY B  14       0.947   4.909 -14.687  1.00  0.00      BS   C  
ATOM    430  C5M THY B  14       2.184   5.740 -14.672  1.00  0.00      BS   C  
ATOM    431  C6  THY B  14      -0.216   5.515 -14.927  1.00  0.00      BS   C  
ATOM    432  H3  THY B  14      -0.567   1.912 -14.270  1.00  0.00      BS   H  
ATOM    433  H6  THY B  14      -0.119   6.591 -15.076  1.00  0.00      BS   H  
ATOM    434  H1' THY B  14      -3.455   4.940 -15.789  1.00  0.00      BS   H  
ATOM    435  H2' THY B  14      -4.472   6.310 -14.219  1.00  0.00      BS   H  
ATOM    436  H3' THY B  14      -1.760   7.598 -13.588  1.00  0.00      BS   H  
ATOM    437  H4' THY B  14      -3.782   8.195 -15.869  1.00  0.00      BS   H  
ATOM    438  H5' THY B  14      -1.793   9.232 -16.969  1.00  0.00      BS   H  
ATOM    439  H51 THY B  14       2.295   6.240 -15.658  1.00  0.00      BS   H  
ATOM    440  H52 THY B  14       3.104   5.166 -14.434  1.00  0.00      BS   H  
ATOM    441  H53 THY B  14       2.116   6.614 -13.989  1.00  0.00      BS   H  
ATOM    442 H2'' THY B  14      -3.045   5.755 -13.156  1.00  0.00      BS   H  
ATOM    443 H5'' THY B  14      -2.270  10.017 -15.392  1.00  0.00      BS   H  
ATOM    444  P   ADE B  15      -3.447   8.872 -11.862  1.00  0.00      BS   P  
ATOM    445  O1P ADE B  15      -4.481   9.885 -11.428  1.00  0.00      BS   O  
ATOM    446  O2P ADE B  15      -2.028   9.101 -11.494  1.00  0.00      BS   O  
ATOM    447  C5' ADE B  15      -5.153   7.008 -11.230  1.00  0.00      BS   C  
ATOM    448  O5' ADE B  15      -3.779   7.490 -11.188  1.00  0.00      BS   O  
ATOM    449  C4' ADE B  15      -5.334   5.615 -10.605  1.00  0.00      BS   C  
ATOM    450  O4' ADE B  15      -4.340   4.687 -11.151  1.00  0.00      BS   O  
ATOM    451  C3' ADE B  15      -5.205   5.579  -9.091  1.00  0.00      BS   C  
ATOM    452  O3' ADE B  15      -6.055   4.546  -8.536  1.00  0.00      BS   O  
ATOM    453  C2' ADE B  15      -3.757   5.207  -8.876  1.00  0.00      BS   C  
ATOM    454  C1' ADE B  15      -3.567   4.165 -10.051  1.00  0.00      BS   C  
ATOM    455  N1  ADE B  15       0.063   0.605 -10.599  1.00  0.00      BS   N  
ATOM    456  C2  ADE B  15      -1.208   0.646 -10.216  1.00  0.00      BS   C  
ATOM    457  N3  ADE B  15      -2.094   1.599 -10.140  1.00  0.00      BS   N  
ATOM    458  C4  ADE B  15      -1.551   2.748 -10.547  1.00  0.00      BS   C  
ATOM    459  C5  ADE B  15      -0.290   2.960 -10.949  1.00  0.00      BS   C  
ATOM    460  C6  ADE B  15       0.544   1.834 -11.025  1.00  0.00      BS   C  
ATOM    461  N6  ADE B  15       1.849   1.912 -11.389  1.00  0.00      BS   N  
ATOM    462  N7  ADE B  15      -0.064   4.311 -11.226  1.00  0.00      BS   N  
ATOM    463  C8  ADE B  15      -1.217   4.827 -10.862  1.00  0.00      BS   C  
ATOM    464  N9  ADE B  15      -2.173   3.970 -10.499  1.00  0.00      BS   N  
ATOM    465  H2  ADE B  15      -1.709  -0.287  -9.958  1.00  0.00      BS   H  
ATOM    466  H8  ADE B  15      -1.473   5.887 -10.871  1.00  0.00      BS   H  
ATOM    467  H1' ADE B  15      -4.022   3.175  -9.834  1.00  0.00      BS   H  
ATOM    468  H2' ADE B  15      -3.485   4.782  -7.887  1.00  0.00      BS   H  
ATOM    469  H3' ADE B  15      -5.445   6.598  -8.721  1.00  0.00      BS   H  
ATOM    470  H4' ADE B  15      -6.331   5.200 -10.868  1.00  0.00      BS   H  
ATOM    471  H5' ADE B  15      -5.513   6.714 -12.239  1.00  0.00      BS   H  
ATOM    472  H61 ADE B  15       2.448   1.150 -11.633  1.00  0.00      BS   H  
ATOM    473  H62 ADE B  15       2.288   2.806 -11.480  1.00  0.00      BS   H  
ATOM    474 H2'' ADE B  15      -3.116   6.097  -9.058  1.00  0.00      BS   H  
ATOM    475 H5'' ADE B  15      -5.873   7.723 -10.781  1.00  0.00      BS   H  
ATOM    476  P   CYT B  16      -6.229   4.525  -7.022  1.00  0.00      BS   P  
ATOM    477  O1P CYT B  16      -7.673   4.390  -6.720  1.00  0.00      BS   O  
ATOM    478  O2P CYT B  16      -5.465   5.635  -6.418  1.00  0.00      BS   O  
ATOM    479  C5' CYT B  16      -6.194   1.940  -7.074  1.00  0.00      BS   C  
ATOM    480  O5' CYT B  16      -5.564   3.163  -6.561  1.00  0.00      BS   O  
ATOM    481  C4' CYT B  16      -5.602   0.756  -6.320  1.00  0.00      BS   C  
ATOM    482  O4' CYT B  16      -4.318   0.538  -6.840  1.00  0.00      BS   O  
ATOM    483  C3' CYT B  16      -5.382   0.951  -4.805  1.00  0.00      BS   C  
ATOM    484  O3' CYT B  16      -5.418  -0.124  -3.903  1.00  0.00      BS   O  
ATOM    485  C2' CYT B  16      -3.953   1.456  -4.719  1.00  0.00      BS   C  
ATOM    486  C1' CYT B  16      -3.327   0.711  -5.800  1.00  0.00      BS   C  
ATOM    487  N1  CYT B  16      -2.096   1.332  -6.278  1.00  0.00      BS   N  
ATOM    488  C2  CYT B  16      -1.043   0.583  -6.752  1.00  0.00      BS   C  
ATOM    489  O2  CYT B  16      -1.166  -0.712  -6.720  1.00  0.00      BS   O  
ATOM    490  N3  CYT B  16       0.102   1.140  -7.310  1.00  0.00      BS   N  
ATOM    491  C4  CYT B  16       0.169   2.463  -7.447  1.00  0.00      BS   C  
ATOM    492  N4  CYT B  16       1.248   2.988  -8.078  1.00  0.00      BS   N  
ATOM    493  C5  CYT B  16      -0.854   3.289  -6.950  1.00  0.00      BS   C  
ATOM    494  C6  CYT B  16      -1.975   2.722  -6.339  1.00  0.00      BS   C  
ATOM    495  H5  CYT B  16      -0.830   4.375  -7.033  1.00  0.00      BS   H  
ATOM    496  H6  CYT B  16      -2.830   3.298  -5.985  1.00  0.00      BS   H  
ATOM    497  H1' CYT B  16      -3.241  -0.349  -5.478  1.00  0.00      BS   H  
ATOM    498  H2' CYT B  16      -3.439   1.227  -3.761  1.00  0.00      BS   H  
ATOM    499  H3' CYT B  16      -6.087   1.740  -4.465  1.00  0.00      BS   H  
ATOM    500  H4' CYT B  16      -6.133  -0.209  -6.467  1.00  0.00      BS   H  
ATOM    501  H41 CYT B  16       1.972   2.341  -8.315  1.00  0.00      BS   H  
ATOM    502  H5' CYT B  16      -6.076   1.797  -8.169  1.00  0.00      BS   H  
ATOM    503  H42 CYT B  16       1.507   3.952  -8.141  1.00  0.00      BS   H  
ATOM    504 H2'' CYT B  16      -4.020   2.561  -4.811  1.00  0.00      BS   H  
ATOM    505 H5'' CYT B  16      -7.301   2.029  -7.067  1.00  0.00      BS   H  
ATOM    506  P   ADE B  17      -5.597   0.101  -2.413  1.00  0.00      BS   P  
ATOM    507  O1P ADE B  17      -6.850  -0.597  -1.998  1.00  0.00      BS   O  
ATOM    508  O2P ADE B  17      -5.547   1.531  -2.050  1.00  0.00      BS   O  
ATOM    509  C5' ADE B  17      -4.046  -1.931  -2.309  1.00  0.00      BS   C  
ATOM    510  O5' ADE B  17      -4.434  -0.615  -1.806  1.00  0.00      BS   O  
ATOM    511  C4' ADE B  17      -2.707  -2.329  -1.795  1.00  0.00      BS   C  
ATOM    512  O4' ADE B  17      -1.651  -1.714  -2.602  1.00  0.00      BS   O  
ATOM    513  C3' ADE B  17      -2.304  -1.844  -0.369  1.00  0.00      BS   C  
ATOM    514  O3' ADE B  17      -1.908  -2.878   0.527  1.00  0.00      BS   O  
ATOM    515  C2' ADE B  17      -1.246  -0.767  -0.494  1.00  0.00      BS   C  
ATOM    516  C1' ADE B  17      -0.607  -1.228  -1.696  1.00  0.00      BS   C  
ATOM    517  N1  ADE B  17       3.703   0.222  -4.175  1.00  0.00      BS   N  
ATOM    518  C2  ADE B  17       3.374  -0.940  -3.561  1.00  0.00      BS   C  
ATOM    519  N3  ADE B  17       2.249  -1.318  -2.929  1.00  0.00      BS   N  
ATOM    520  C4  ADE B  17       1.400  -0.268  -2.922  1.00  0.00      BS   C  
ATOM    521  C5  ADE B  17       1.564   0.995  -3.519  1.00  0.00      BS   C  
ATOM    522  C6  ADE B  17       2.806   1.220  -4.221  1.00  0.00      BS   C  
ATOM    523  N6  ADE B  17       3.080   2.275  -4.975  1.00  0.00      BS   N  
ATOM    524  N7  ADE B  17       0.425   1.759  -3.422  1.00  0.00      BS   N  
ATOM    525  C8  ADE B  17      -0.364   1.023  -2.654  1.00  0.00      BS   C  
ATOM    526  N9  ADE B  17       0.142  -0.216  -2.378  1.00  0.00      BS   N  
ATOM    527  H2  ADE B  17       4.191  -1.651  -3.683  1.00  0.00      BS   H  
ATOM    528  H8  ADE B  17      -1.387   1.359  -2.485  1.00  0.00      BS   H  
ATOM    529  H1' ADE B  17       0.002  -2.116  -1.421  1.00  0.00      BS   H  
ATOM    530  H2' ADE B  17      -0.450  -0.660   0.274  1.00  0.00      BS   H  
ATOM    531  H3' ADE B  17      -3.192  -1.374   0.104  1.00  0.00      BS   H  
ATOM    532  H4' ADE B  17      -2.638  -3.426  -1.953  1.00  0.00      BS   H  
ATOM    533  H5' ADE B  17      -4.049  -1.983  -3.418  1.00  0.00      BS   H  
ATOM    534  H61 ADE B  17       3.988   2.490  -5.332  1.00  0.00      BS   H  
ATOM    535  H62 ADE B  17       2.455   3.055  -5.000  1.00  0.00      BS   H  
ATOM    536 H2'' ADE B  17      -1.810   0.181  -0.628  1.00  0.00      BS   H  
ATOM    537 H5'' ADE B  17      -4.746  -2.713  -1.945  1.00  0.00      BS   H  
ATOM    538  P   ADE B  18      -1.554  -2.572   2.004  1.00  0.00      BS   P  
ATOM    539  O1P ADE B  18      -1.864  -3.856   2.718  1.00  0.00      BS   O  
ATOM    540  O2P ADE B  18      -2.146  -1.338   2.450  1.00  0.00      BS   O  
ATOM    541  C5' ADE B  18       0.837  -3.308   2.606  1.00  0.00      BS   C  
ATOM    542  O5' ADE B  18       0.035  -2.336   1.932  1.00  0.00      BS   O  
ATOM    543  C4' ADE B  18       2.329  -3.085   2.406  1.00  0.00      BS   C  
ATOM    544  O4' ADE B  18       2.657  -2.806   0.995  1.00  0.00      BS   O  
ATOM    545  C3' ADE B  18       3.063  -1.990   3.145  1.00  0.00      BS   C  
ATOM    546  O3' ADE B  18       3.277  -2.534   4.471  1.00  0.00      BS   O  
ATOM    547  C2' ADE B  18       4.368  -1.977   2.439  1.00  0.00      BS   C  
ATOM    548  C1' ADE B  18       3.901  -1.945   0.986  1.00  0.00      BS   C  
ATOM    549  N1  ADE B  18       5.675   2.063  -1.540  1.00  0.00      BS   N  
ATOM    550  C2  ADE B  18       6.248   0.866  -1.224  1.00  0.00      BS   C  
ATOM    551  N3  ADE B  18       5.679  -0.190  -0.599  1.00  0.00      BS   N  
ATOM    552  C4  ADE B  18       4.407   0.128  -0.221  1.00  0.00      BS   C  
ATOM    553  C5  ADE B  18       3.678   1.294  -0.561  1.00  0.00      BS   C  
ATOM    554  C6  ADE B  18       4.408   2.295  -1.238  1.00  0.00      BS   C  
ATOM    555  N6  ADE B  18       3.854   3.438  -1.609  1.00  0.00      BS   N  
ATOM    556  N7  ADE B  18       2.398   1.285   0.044  1.00  0.00      BS   N  
ATOM    557  C8  ADE B  18       2.333   0.116   0.622  1.00  0.00      BS   C  
ATOM    558  N9  ADE B  18       3.547  -0.643   0.444  1.00  0.00      BS   N  
ATOM    559  H2  ADE B  18       7.287   0.719  -1.520  1.00  0.00      BS   H  
ATOM    560  H8  ADE B  18       1.517  -0.291   1.219  1.00  0.00      BS   H  
ATOM    561  H1' ADE B  18       4.607  -2.565   0.394  1.00  0.00      BS   H  
ATOM    562  H2' ADE B  18       5.066  -2.821   2.636  1.00  0.00      BS   H  
ATOM    563  H3' ADE B  18       2.404  -1.098   3.076  1.00  0.00      BS   H  
ATOM    564  H4' ADE B  18       2.847  -4.047   2.607  1.00  0.00      BS   H  
ATOM    565  H5' ADE B  18       0.624  -4.280   2.111  1.00  0.00      BS   H  
ATOM    566  H61 ADE B  18       4.486   4.025  -2.118  1.00  0.00      BS   H  
ATOM    567  H62 ADE B  18       2.886   3.680  -1.550  1.00  0.00      BS   H  
ATOM    568 H2'' ADE B  18       4.885  -1.021   2.669  1.00  0.00      BS   H  
ATOM    569 H5'' ADE B  18       0.552  -3.338   3.680  1.00  0.00      BS   H  
ATOM    570  P   CYT B  19       3.216  -1.539   5.684  1.00  0.00      BS   P  
ATOM    571  O1P CYT B  19       3.359  -2.250   6.979  1.00  0.00      BS   O  
ATOM    572  O2P CYT B  19       1.990  -0.696   5.538  1.00  0.00      BS   O  
ATOM    573  C5' CYT B  19       5.822  -1.059   5.692  1.00  0.00      BS   C  
ATOM    574  O5' CYT B  19       4.459  -0.566   5.421  1.00  0.00      BS   O  
ATOM    575  C4' CYT B  19       6.866  -0.031   5.338  1.00  0.00      BS   C  
ATOM    576  O4' CYT B  19       6.818   0.274   3.896  1.00  0.00      BS   O  
ATOM    577  C3' CYT B  19       6.742   1.317   5.985  1.00  0.00      BS   C  
ATOM    578  O3' CYT B  19       7.260   1.257   7.314  1.00  0.00      BS   O  
ATOM    579  C2' CYT B  19       7.715   2.050   5.060  1.00  0.00      BS   C  
ATOM    580  C1' CYT B  19       7.345   1.506   3.617  1.00  0.00      BS   C  
ATOM    581  N1  CYT B  19       6.432   2.401   2.968  1.00  0.00      BS   N  
ATOM    582  C2  CYT B  19       6.973   3.485   2.256  1.00  0.00      BS   C  
ATOM    583  O2  CYT B  19       8.182   3.585   2.114  1.00  0.00      BS   O  
ATOM    584  N3  CYT B  19       6.088   4.332   1.631  1.00  0.00      BS   N  
ATOM    585  C4  CYT B  19       4.780   4.167   1.800  1.00  0.00      BS   C  
ATOM    586  N4  CYT B  19       4.042   5.067   1.171  1.00  0.00      BS   N  
ATOM    587  C5  CYT B  19       4.228   3.145   2.611  1.00  0.00      BS   C  
ATOM    588  C6  CYT B  19       5.090   2.347   3.221  1.00  0.00      BS   C  
ATOM    589  H5  CYT B  19       3.151   3.001   2.710  1.00  0.00      BS   H  
ATOM    590  H6  CYT B  19       4.788   1.481   3.810  1.00  0.00      BS   H  
ATOM    591  H1' CYT B  19       8.173   1.288   2.908  1.00  0.00      BS   H  
ATOM    592  H2' CYT B  19       8.784   1.784   5.206  1.00  0.00      BS   H  
ATOM    593  H3' CYT B  19       5.706   1.698   5.857  1.00  0.00      BS   H  
ATOM    594  H4' CYT B  19       7.909  -0.379   5.506  1.00  0.00      BS   H  
ATOM    595  H41 CYT B  19       4.367   5.713   0.479  1.00  0.00      BS   H  
ATOM    596  H5' CYT B  19       6.048  -2.008   5.161  1.00  0.00      BS   H  
ATOM    597  H42 CYT B  19       3.099   5.054   1.501  1.00  0.00      BS   H  
ATOM    598 H2'' CYT B  19       7.692   3.160   5.099  1.00  0.00      BS   H  
ATOM    599 H5'' CYT B  19       5.947  -1.292   6.771  1.00  0.00      BS   H  
ATOM    600  P   ADE B  20       6.875   2.408   8.277  1.00  0.00      BS   P  
ATOM    601  O1P ADE B  20       7.160   1.993   9.686  1.00  0.00      BS   O  
ATOM    602  O2P ADE B  20       5.496   2.808   8.079  1.00  0.00      BS   O  
ATOM    603  C5' ADE B  20       9.255   3.438   8.050  1.00  0.00      BS   C  
ATOM    604  O5' ADE B  20       7.842   3.617   7.940  1.00  0.00      BS   O  
ATOM    605  C4' ADE B  20      10.062   4.700   7.662  1.00  0.00      BS   C  
ATOM    606  O4' ADE B  20       9.701   5.102   6.331  1.00  0.00      BS   O  
ATOM    607  C3' ADE B  20       9.794   5.918   8.546  1.00  0.00      BS   C  
ATOM    608  O3' ADE B  20      11.050   6.670   8.744  1.00  0.00      BS   O  
ATOM    609  C2' ADE B  20       8.845   6.744   7.867  1.00  0.00      BS   C  
ATOM    610  C1' ADE B  20       9.143   6.425   6.380  1.00  0.00      BS   C  
ATOM    611  N1  ADE B  20       6.765   8.881   2.413  1.00  0.00      BS   N  
ATOM    612  C2  ADE B  20       7.926   9.130   3.000  1.00  0.00      BS   C  
ATOM    613  N3  ADE B  20       8.477   8.465   4.064  1.00  0.00      BS   N  
ATOM    614  C4  ADE B  20       7.732   7.478   4.498  1.00  0.00      BS   C  
ATOM    615  C5  ADE B  20       6.551   7.131   3.946  1.00  0.00      BS   C  
ATOM    616  C6  ADE B  20       6.083   7.809   2.803  1.00  0.00      BS   C  
ATOM    617  N6  ADE B  20       4.843   7.653   2.345  1.00  0.00      BS   N  
ATOM    618  N7  ADE B  20       5.970   6.049   4.663  1.00  0.00      BS   N  
ATOM    619  C8  ADE B  20       6.869   5.735   5.566  1.00  0.00      BS   C  
ATOM    620  N9  ADE B  20       7.983   6.510   5.530  1.00  0.00      BS   N  
ATOM    621  H2  ADE B  20       8.549   9.908   2.560  1.00  0.00      BS   H  
ATOM    622  H8  ADE B  20       6.830   5.010   6.378  1.00  0.00      BS   H  
ATOM    623  H1' ADE B  20       9.943   7.103   6.014  1.00  0.00      BS   H  
ATOM    624  H2' ADE B  20       8.991   7.843   7.928  1.00  0.00      BS   H  
ATOM    625  H3' ADE B  20       9.504   5.586   9.567  1.00  0.00      BS   H  
ATOM    626  H4' ADE B  20      11.157   4.522   7.741  1.00  0.00      BS   H  
ATOM    627  H5' ADE B  20       9.727   2.559   7.561  1.00  0.00      BS   H  
ATOM    628  H61 ADE B  20       4.376   6.806   2.598  1.00  0.00      BS   H  
ATOM    629  H62 ADE B  20       4.521   8.361   1.716  1.00  0.00      BS   H  
ATOM    630  H3T ADE B  20      10.828   7.448   9.259  1.00  0.00      BS   H  
ATOM    631 H2'' ADE B  20       7.792   6.566   8.175  1.00  0.00      BS   H  
ATOM    632 H5'' ADE B  20       9.493   3.292   9.126  1.00  0.00      BS   H  
TER   
ATOM    633  C5' URA R   1       4.711  14.098  -5.700  1.00  0.00      R    C  
ATOM    634  O5' URA R   1       3.937  12.876  -6.012  1.00  0.00      R    O  
ATOM    635  C4' URA R   1       5.626  14.007  -4.509  1.00  0.00      R    C  
ATOM    636  O4' URA R   1       4.961  13.696  -3.313  1.00  0.00      R    O  
ATOM    637  C3' URA R   1       6.777  13.090  -4.557  1.00  0.00      R    C  
ATOM    638  O3' URA R   1       7.738  13.567  -5.548  1.00  0.00      R    O  
ATOM    639  C2' URA R   1       7.211  13.248  -3.032  1.00  0.00      R    C  
ATOM    640  O2' URA R   1       7.907  14.484  -2.866  1.00  0.00      R    O  
ATOM    641  C1' URA R   1       5.843  13.224  -2.355  1.00  0.00      R    C  
ATOM    642  N1  URA R   1       5.503  11.848  -1.861  1.00  0.00      R    N  
ATOM    643  C2  URA R   1       6.005  11.467  -0.658  1.00  0.00      R    C  
ATOM    644  O2  URA R   1       6.850  12.135  -0.036  1.00  0.00      R    O  
ATOM    645  N3  URA R   1       5.473  10.328  -0.189  1.00  0.00      R    N  
ATOM    646  C4  URA R   1       4.329   9.677  -0.614  1.00  0.00      R    C  
ATOM    647  O4  URA R   1       3.723   8.853   0.077  1.00  0.00      R    O  
ATOM    648  C5  URA R   1       3.853  10.125  -1.892  1.00  0.00      R    C  
ATOM    649  C6  URA R   1       4.461  11.159  -2.479  1.00  0.00      R    C  
ATOM    650  H3  URA R   1       5.823  10.210   0.751  1.00  0.00      R    H  
ATOM    651  H5  URA R   1       2.908   9.697  -2.225  1.00  0.00      R    H  
ATOM    652  H6  URA R   1       4.087  11.516  -3.439  1.00  0.00      R    H  
ATOM    653  H1' URA R   1       5.829  13.920  -1.489  1.00  0.00      R    H  
ATOM    654  H2' URA R   1       8.796  14.373  -3.214  1.00  0.00      R    H  
ATOM    655  H3' URA R   1       6.468  12.025  -4.612  1.00  0.00      R    H  
ATOM    656  H4' URA R   1       6.070  15.020  -4.407  1.00  0.00      R    H  
ATOM    657  H5' URA R   1       4.019  14.948  -5.527  1.00  0.00      R    H  
ATOM    658  H5T URA R   1       3.463  13.058  -6.826  1.00  0.00      R    H  
ATOM    659 H2'' URA R   1       7.834  12.375  -2.745  1.00  0.00      R    H  
ATOM    660 H5'' URA R   1       5.354  14.340  -6.573  1.00  0.00      R    H  
ATOM    661  P   GUA R   2       8.333  12.426  -6.417  1.00  0.00      R    P  
ATOM    662  O1P GUA R   2       9.234  12.974  -7.515  1.00  0.00      R    O  
ATOM    663  O2P GUA R   2       7.192  11.677  -7.011  1.00  0.00      R    O  
ATOM    664  C5' GUA R   2      10.431  11.954  -5.062  1.00  0.00      R    C  
ATOM    665  O5' GUA R   2       9.116  11.453  -5.481  1.00  0.00      R    O  
ATOM    666  C4' GUA R   2      11.058  11.220  -3.868  1.00  0.00      R    C  
ATOM    667  O4' GUA R   2      10.299  11.246  -2.606  1.00  0.00      R    O  
ATOM    668  C3' GUA R   2      11.353   9.760  -4.127  1.00  0.00      R    C  
ATOM    669  O3' GUA R   2      12.541   9.586  -4.902  1.00  0.00      R    O  
ATOM    670  C2' GUA R   2      11.421   9.195  -2.708  1.00  0.00      R    C  
ATOM    671  O2' GUA R   2      12.688   9.518  -2.124  1.00  0.00      R    O  
ATOM    672  C1' GUA R   2      10.364  10.029  -1.947  1.00  0.00      R    C  
ATOM    673  N1  GUA R   2       7.668   6.151  -0.029  1.00  0.00      R    N  
ATOM    674  C2  GUA R   2       8.932   6.646   0.384  1.00  0.00      R    C  
ATOM    675  N2  GUA R   2       9.605   5.921   1.212  1.00  0.00      R    N  
ATOM    676  N3  GUA R   2       9.456   7.713  -0.150  1.00  0.00      R    N  
ATOM    677  C4  GUA R   2       8.743   8.227  -1.199  1.00  0.00      R    C  
ATOM    678  C5  GUA R   2       7.480   7.830  -1.619  1.00  0.00      R    C  
ATOM    679  C6  GUA R   2       6.825   6.679  -1.018  1.00  0.00      R    C  
ATOM    680  O6  GUA R   2       5.711   6.223  -1.286  1.00  0.00      R    O  
ATOM    681  N7  GUA R   2       6.983   8.652  -2.628  1.00  0.00      R    N  
ATOM    682  C8  GUA R   2       7.964   9.448  -2.799  1.00  0.00      R    C  
ATOM    683  N9  GUA R   2       9.079   9.248  -2.029  1.00  0.00      R    N  
ATOM    684  H1  GUA R   2       7.183   5.454   0.519  1.00  0.00      R    H  
ATOM    685  H8  GUA R   2       8.020  10.213  -3.573  1.00  0.00      R    H  
ATOM    686  H1' GUA R   2      10.569  10.201  -0.870  1.00  0.00      R    H  
ATOM    687  H2' GUA R   2      12.910   8.935  -1.395  1.00  0.00      R    H  
ATOM    688  H21 GUA R   2       9.208   5.126   1.672  1.00  0.00      R    H  
ATOM    689  H3' GUA R   2      10.424   9.336  -4.567  1.00  0.00      R    H  
ATOM    690  H22 GUA R   2      10.550   6.118   1.477  1.00  0.00      R    H  
ATOM    691  H4' GUA R   2      12.036  11.688  -3.625  1.00  0.00      R    H  
ATOM    692  H5' GUA R   2      10.337  12.999  -4.697  1.00  0.00      R    H  
ATOM    693 H2'' GUA R   2      11.277   8.102  -2.578  1.00  0.00      R    H  
ATOM    694 H5'' GUA R   2      11.164  11.897  -5.895  1.00  0.00      R    H  
ATOM    695  P   URA R   3      12.482   8.487  -6.071  1.00  0.00      R    P  
ATOM    696  O1P URA R   3      13.804   8.500  -6.805  1.00  0.00      R    O  
ATOM    697  O2P URA R   3      11.325   8.721  -6.933  1.00  0.00      R    O  
ATOM    698  C5' URA R   3      13.277   6.660  -4.687  1.00  0.00      R    C  
ATOM    699  O5' URA R   3      12.133   7.121  -5.434  1.00  0.00      R    O  
ATOM    700  C4' URA R   3      12.974   5.383  -3.823  1.00  0.00      R    C  
ATOM    701  O4' URA R   3      11.932   5.645  -2.847  1.00  0.00      R    O  
ATOM    702  C3' URA R   3      12.506   4.141  -4.593  1.00  0.00      R    C  
ATOM    703  O3' URA R   3      13.617   3.491  -5.260  1.00  0.00      R    O  
ATOM    704  C2' URA R   3      11.843   3.298  -3.528  1.00  0.00      R    C  
ATOM    705  O2' URA R   3      12.781   2.699  -2.619  1.00  0.00      R    O  
ATOM    706  C1' URA R   3      11.110   4.472  -2.754  1.00  0.00      R    C  
ATOM    707  N1  URA R   3       9.649   4.819  -3.103  1.00  0.00      R    N  
ATOM    708  C2  URA R   3       8.691   4.021  -2.491  1.00  0.00      R    C  
ATOM    709  O2  URA R   3       8.972   3.164  -1.655  1.00  0.00      R    O  
ATOM    710  N3  URA R   3       7.450   4.273  -2.884  1.00  0.00      R    N  
ATOM    711  C4  URA R   3       6.973   5.100  -3.892  1.00  0.00      R    C  
ATOM    712  O4  URA R   3       5.798   5.071  -4.186  1.00  0.00      R    O  
ATOM    713  C5  URA R   3       8.002   5.852  -4.583  1.00  0.00      R    C  
ATOM    714  C6  URA R   3       9.305   5.632  -4.190  1.00  0.00      R    C  
ATOM    715  H3  URA R   3       6.770   3.720  -2.382  1.00  0.00      R    H  
ATOM    716  H5  URA R   3       7.754   6.535  -5.395  1.00  0.00      R    H  
ATOM    717  H6  URA R   3      10.102   6.175  -4.698  1.00  0.00      R    H  
ATOM    718  H1' URA R   3      11.108   4.191  -1.679  1.00  0.00      R    H  
ATOM    719  H2' URA R   3      12.264   2.134  -2.040  1.00  0.00      R    H  
ATOM    720  H3' URA R   3      11.695   4.489  -5.268  1.00  0.00      R    H  
ATOM    721  H4' URA R   3      13.871   5.108  -3.228  1.00  0.00      R    H  
ATOM    722  H5' URA R   3      13.652   7.404  -3.950  1.00  0.00      R    H  
ATOM    723 H2'' URA R   3      11.100   2.588  -3.951  1.00  0.00      R    H  
ATOM    724 H5'' URA R   3      14.099   6.455  -5.404  1.00  0.00      R    H  
ATOM    725  P   URA R   4      13.423   2.885  -6.715  1.00  0.00      R    P  
ATOM    726  O1P URA R   4      14.696   2.357  -7.245  1.00  0.00      R    O  
ATOM    727  O2P URA R   4      12.672   3.830  -7.680  1.00  0.00      R    O  
ATOM    728  C5' URA R   4      12.994   0.511  -5.797  1.00  0.00      R    C  
ATOM    729  O5' URA R   4      12.411   1.702  -6.379  1.00  0.00      R    O  
ATOM    730  C4' URA R   4      11.805  -0.378  -5.364  1.00  0.00      R    C  
ATOM    731  O4' URA R   4      10.962   0.264  -4.351  1.00  0.00      R    O  
ATOM    732  C3' URA R   4      10.888  -0.858  -6.515  1.00  0.00      R    C  
ATOM    733  O3' URA R   4      11.549  -1.881  -7.271  1.00  0.00      R    O  
ATOM    734  C2' URA R   4       9.827  -1.469  -5.619  1.00  0.00      R    C  
ATOM    735  O2' URA R   4      10.209  -2.668  -5.025  1.00  0.00      R    O  
ATOM    736  C1' URA R   4       9.674  -0.365  -4.519  1.00  0.00      R    C  
ATOM    737  N1  URA R   4       8.629   0.608  -4.977  1.00  0.00      R    N  
ATOM    738  C2  URA R   4       7.320   0.225  -4.677  1.00  0.00      R    C  
ATOM    739  O2  URA R   4       6.974  -0.812  -4.140  1.00  0.00      R    O  
ATOM    740  N3  URA R   4       6.407   1.050  -5.211  1.00  0.00      R    N  
ATOM    741  C4  URA R   4       6.599   2.200  -5.861  1.00  0.00      R    C  
ATOM    742  O4  URA R   4       5.608   2.818  -6.285  1.00  0.00      R    O  
ATOM    743  C5  URA R   4       7.967   2.561  -6.094  1.00  0.00      R    C  
ATOM    744  C6  URA R   4       8.944   1.780  -5.704  1.00  0.00      R    C  
ATOM    745  H3  URA R   4       5.468   0.780  -4.955  1.00  0.00      R    H  
ATOM    746  H5  URA R   4       8.092   3.454  -6.707  1.00  0.00      R    H  
ATOM    747  H6  URA R   4      10.006   1.895  -5.920  1.00  0.00      R    H  
ATOM    748  H1' URA R   4       9.335  -0.955  -3.641  1.00  0.00      R    H  
ATOM    749  H2' URA R   4       9.406  -3.182  -4.913  1.00  0.00      R    H  
ATOM    750  H3' URA R   4      10.577  -0.012  -7.164  1.00  0.00      R    H  
ATOM    751  H4' URA R   4      12.261  -1.336  -5.038  1.00  0.00      R    H  
ATOM    752  H5' URA R   4      13.641   0.746  -4.926  1.00  0.00      R    H  
ATOM    753 H2'' URA R   4       8.861  -1.645  -6.138  1.00  0.00      R    H  
ATOM    754 H5'' URA R   4      13.447  -0.117  -6.593  1.00  0.00      R    H  
ATOM    755  P   GUA R   5      10.995  -2.371  -8.616  1.00  0.00      R    P  
ATOM    756  O1P GUA R   5      11.847  -3.417  -9.214  1.00  0.00      R    O  
ATOM    757  O2P GUA R   5      10.673  -1.204  -9.463  1.00  0.00      R    O  
ATOM    758  C5' GUA R   5       9.583  -4.425  -7.815  1.00  0.00      R    C  
ATOM    759  O5' GUA R   5       9.559  -2.993  -8.258  1.00  0.00      R    O  
ATOM    760  C4' GUA R   5       8.360  -4.892  -7.154  1.00  0.00      R    C  
ATOM    761  O4' GUA R   5       7.732  -3.797  -6.375  1.00  0.00      R    O  
ATOM    762  C3' GUA R   5       7.265  -5.199  -8.261  1.00  0.00      R    C  
ATOM    763  O3' GUA R   5       7.455  -6.564  -8.767  1.00  0.00      R    O  
ATOM    764  C2' GUA R   5       5.991  -5.031  -7.407  1.00  0.00      R    C  
ATOM    765  O2' GUA R   5       5.729  -6.162  -6.495  1.00  0.00      R    O  
ATOM    766  C1' GUA R   5       6.354  -3.824  -6.541  1.00  0.00      R    C  
ATOM    767  N1  GUA R   5       2.314  -0.686  -7.297  1.00  0.00      R    N  
ATOM    768  C2  GUA R   5       2.354  -1.954  -6.706  1.00  0.00      R    C  
ATOM    769  N2  GUA R   5       1.183  -2.431  -6.239  1.00  0.00      R    N  
ATOM    770  N3  GUA R   5       3.452  -2.669  -6.550  1.00  0.00      R    N  
ATOM    771  C4  GUA R   5       4.510  -2.076  -7.107  1.00  0.00      R    C  
ATOM    772  C5  GUA R   5       4.628  -0.847  -7.746  1.00  0.00      R    C  
ATOM    773  C6  GUA R   5       3.432  -0.017  -7.829  1.00  0.00      R    C  
ATOM    774  O6  GUA R   5       3.263   1.046  -8.374  1.00  0.00      R    O  
ATOM    775  N7  GUA R   5       5.843  -0.625  -8.294  1.00  0.00      R    N  
ATOM    776  C8  GUA R   5       6.574  -1.687  -7.891  1.00  0.00      R    C  
ATOM    777  N9  GUA R   5       5.788  -2.564  -7.130  1.00  0.00      R    N  
ATOM    778  H1  GUA R   5       1.421  -0.254  -7.488  1.00  0.00      R    H  
ATOM    779  H8  GUA R   5       7.640  -1.882  -8.011  1.00  0.00      R    H  
ATOM    780  H1' GUA R   5       5.964  -3.978  -5.512  1.00  0.00      R    H  
ATOM    781  H2' GUA R   5       4.791  -6.359  -6.453  1.00  0.00      R    H  
ATOM    782  H21 GUA R   5       0.349  -1.880  -6.224  1.00  0.00      R    H  
ATOM    783  H3' GUA R   5       7.341  -4.463  -9.090  1.00  0.00      R    H  
ATOM    784  H22 GUA R   5       1.200  -3.392  -5.961  1.00  0.00      R    H  
ATOM    785  H4' GUA R   5       8.485  -5.807  -6.536  1.00  0.00      R    H  
ATOM    786  H5' GUA R   5      10.278  -4.443  -6.947  1.00  0.00      R    H  
ATOM    787 H2'' GUA R   5       5.057  -4.808  -7.967  1.00  0.00      R    H  
ATOM    788 H5'' GUA R   5       9.963  -5.102  -8.609  1.00  0.00      R    H  
ATOM    789  P   URA R   6       6.885  -6.847 -10.150  1.00  0.00      R    P  
ATOM    790  O1P URA R   6       7.137  -8.264 -10.441  1.00  0.00      R    O  
ATOM    791  O2P URA R   6       7.418  -5.872 -11.114  1.00  0.00      R    O  
ATOM    792  C5' URA R   6       4.426  -7.538  -9.623  1.00  0.00      R    C  
ATOM    793  O5' URA R   6       5.313  -6.564 -10.089  1.00  0.00      R    O  
ATOM    794  C4' URA R   6       2.953  -7.079  -9.549  1.00  0.00      R    C  
ATOM    795  O4' URA R   6       2.863  -5.743  -8.909  1.00  0.00      R    O  
ATOM    796  C3' URA R   6       2.245  -6.974 -10.857  1.00  0.00      R    C  
ATOM    797  O3' URA R   6       1.741  -8.301 -11.301  1.00  0.00      R    O  
ATOM    798  C2' URA R   6       1.124  -5.898 -10.527  1.00  0.00      R    C  
ATOM    799  O2' URA R   6      -0.013  -6.534  -9.958  1.00  0.00      R    O  
ATOM    800  C1' URA R   6       1.831  -4.972  -9.596  1.00  0.00      R    C  
ATOM    801  N1  URA R   6       2.291  -3.722 -10.257  1.00  0.00      R    N  
ATOM    802  C2  URA R   6       1.470  -2.639 -10.302  1.00  0.00      R    C  
ATOM    803  O2  URA R   6       0.301  -2.686  -9.841  1.00  0.00      R    O  
ATOM    804  N3  URA R   6       2.014  -1.495 -10.792  1.00  0.00      R    N  
ATOM    805  C4  URA R   6       3.367  -1.350 -11.205  1.00  0.00      R    C  
ATOM    806  O4  URA R   6       3.775  -0.223 -11.431  1.00  0.00      R    O  
ATOM    807  C5  URA R   6       4.117  -2.534 -11.322  1.00  0.00      R    C  
ATOM    808  C6  URA R   6       3.588  -3.661 -10.831  1.00  0.00      R    C  
ATOM    809  H3  URA R   6       1.470  -0.652 -10.675  1.00  0.00      R    H  
ATOM    810  H5  URA R   6       5.159  -2.474 -11.637  1.00  0.00      R    H  
ATOM    811  H6  URA R   6       4.190  -4.570 -10.813  1.00  0.00      R    H  
ATOM    812  H1' URA R   6       1.122  -4.559  -8.848  1.00  0.00      R    H  
ATOM    813  H2' URA R   6      -0.620  -6.605 -10.700  1.00  0.00      R    H  
ATOM    814  H3' URA R   6       3.037  -6.558 -11.515  1.00  0.00      R    H  
ATOM    815  H4' URA R   6       2.371  -7.787  -8.920  1.00  0.00      R    H  
ATOM    816  H5' URA R   6       4.697  -7.785  -8.574  1.00  0.00      R    H  
ATOM    817 H2'' URA R   6       0.833  -5.337 -11.440  1.00  0.00      R    H  
ATOM    818 H5'' URA R   6       4.466  -8.441 -10.267  1.00  0.00      R    H  
ATOM    819  P   ADE R   7       1.210  -8.193 -12.839  1.00  0.00      R    P  
ATOM    820  O1P ADE R   7       0.983  -9.553 -13.412  1.00  0.00      R    O  
ATOM    821  O2P ADE R   7       2.165  -7.354 -13.586  1.00  0.00      R    O  
ATOM    822  C5' ADE R   7      -1.422  -7.992 -12.500  1.00  0.00      R    C  
ATOM    823  O5' ADE R   7      -0.170  -7.456 -12.811  1.00  0.00      R    O  
ATOM    824  C4' ADE R   7      -2.550  -7.000 -12.774  1.00  0.00      R    C  
ATOM    825  O4' ADE R   7      -2.328  -5.778 -11.951  1.00  0.00      R    O  
ATOM    826  C3' ADE R   7      -2.776  -6.454 -14.223  1.00  0.00      R    C  
ATOM    827  O3' ADE R   7      -3.477  -7.444 -15.065  1.00  0.00      R    O  
ATOM    828  C2' ADE R   7      -3.462  -5.140 -13.913  1.00  0.00      R    C  
ATOM    829  O2' ADE R   7      -4.870  -5.368 -13.527  1.00  0.00      R    O  
ATOM    830  C1' ADE R   7      -2.655  -4.660 -12.727  1.00  0.00      R    C  
ATOM    831  N1  ADE R   7      -1.200   0.140 -13.461  1.00  0.00      R    N  
ATOM    832  C2  ADE R   7      -2.350  -0.390 -12.965  1.00  0.00      R    C  
ATOM    833  N3  ADE R   7      -2.649  -1.677 -12.839  1.00  0.00      R    N  
ATOM    834  C4  ADE R   7      -1.548  -2.446 -13.058  1.00  0.00      R    C  
ATOM    835  C5  ADE R   7      -0.265  -2.035 -13.426  1.00  0.00      R    C  
ATOM    836  C6  ADE R   7      -0.149  -0.707 -13.661  1.00  0.00      R    C  
ATOM    837  N6  ADE R   7       1.021  -0.062 -14.155  1.00  0.00      R    N  
ATOM    838  N7  ADE R   7       0.563  -3.169 -13.684  1.00  0.00      R    N  
ATOM    839  C8  ADE R   7      -0.231  -4.204 -13.477  1.00  0.00      R    C  
ATOM    840  N9  ADE R   7      -1.502  -3.815 -13.026  1.00  0.00      R    N  
ATOM    841  H2  ADE R   7      -3.156   0.339 -12.881  1.00  0.00      R    H  
ATOM    842  H8  ADE R   7       0.040  -5.259 -13.492  1.00  0.00      R    H  
ATOM    843  H1' ADE R   7      -3.358  -4.075 -12.097  1.00  0.00      R    H  
ATOM    844  H2' ADE R   7      -5.384  -4.558 -13.575  1.00  0.00      R    H  
ATOM    845  H3' ADE R   7      -1.784  -6.235 -14.672  1.00  0.00      R    H  
ATOM    846  H4' ADE R   7      -3.485  -7.518 -12.467  1.00  0.00      R    H  
ATOM    847  H5' ADE R   7      -1.425  -8.297 -11.432  1.00  0.00      R    H  
ATOM    848  H61 ADE R   7       1.132   0.932 -14.181  1.00  0.00      R    H  
ATOM    849  H62 ADE R   7       1.538  -0.678 -14.748  1.00  0.00      R    H  
ATOM    850 H2'' ADE R   7      -3.383  -4.403 -14.740  1.00  0.00      R    H  
ATOM    851 H5'' ADE R   7      -1.715  -8.873 -13.109  1.00  0.00      R    H  
ATOM    852  P   ADE R   8      -3.311  -7.354 -16.578  1.00  0.00      R    P  
ATOM    853  O1P ADE R   8      -4.260  -8.319 -17.272  1.00  0.00      R    O  
ATOM    854  O2P ADE R   8      -1.882  -7.446 -16.852  1.00  0.00      R    O  
ATOM    855  C5' ADE R   8      -5.187  -5.653 -17.088  1.00  0.00      R    C  
ATOM    856  O5' ADE R   8      -3.797  -5.864 -16.925  1.00  0.00      R    O  
ATOM    857  C4' ADE R   8      -5.546  -4.170 -17.245  1.00  0.00      R    C  
ATOM    858  O4' ADE R   8      -4.779  -3.340 -16.299  1.00  0.00      R    O  
ATOM    859  C3' ADE R   8      -5.357  -3.508 -18.562  1.00  0.00      R    C  
ATOM    860  O3' ADE R   8      -6.379  -3.984 -19.482  1.00  0.00      R    O  
ATOM    861  C2' ADE R   8      -5.383  -2.059 -18.093  1.00  0.00      R    C  
ATOM    862  O2' ADE R   8      -6.717  -1.658 -17.728  1.00  0.00      R    O  
ATOM    863  C1' ADE R   8      -4.593  -2.024 -16.799  1.00  0.00      R    C  
ATOM    864  N1  ADE R   8      -0.778   1.416 -17.736  1.00  0.00      R    N  
ATOM    865  C2  ADE R   8      -2.098   1.563 -17.673  1.00  0.00      R    C  
ATOM    866  N3  ADE R   8      -3.044   0.600 -17.552  1.00  0.00      R    N  
ATOM    867  C4  ADE R   8      -2.489  -0.609 -17.374  1.00  0.00      R    C  
ATOM    868  C5  ADE R   8      -1.150  -0.903 -17.406  1.00  0.00      R    C  
ATOM    869  C6  ADE R   8      -0.235   0.161 -17.568  1.00  0.00      R    C  
ATOM    870  N6  ADE R   8       1.066  -0.018 -17.550  1.00  0.00      R    N  
ATOM    871  N7  ADE R   8      -0.920  -2.280 -17.281  1.00  0.00      R    N  
ATOM    872  C8  ADE R   8      -2.143  -2.751 -17.076  1.00  0.00      R    C  
ATOM    873  N9  ADE R   8      -3.159  -1.811 -17.098  1.00  0.00      R    N  
ATOM    874  H2  ADE R   8      -2.506   2.569 -17.766  1.00  0.00      R    H  
ATOM    875  H8  ADE R   8      -2.449  -3.788 -16.939  1.00  0.00      R    H  
ATOM    876  H1' ADE R   8      -5.025  -1.297 -16.080  1.00  0.00      R    H  
ATOM    877  H2' ADE R   8      -6.573  -0.710 -17.688  1.00  0.00      R    H  
ATOM    878  H3' ADE R   8      -4.315  -3.651 -18.916  1.00  0.00      R    H  
ATOM    879  H4' ADE R   8      -6.624  -4.048 -17.006  1.00  0.00      R    H  
ATOM    880  H5' ADE R   8      -5.727  -6.158 -16.259  1.00  0.00      R    H  
ATOM    881  H61 ADE R   8       1.524  -0.902 -17.638  1.00  0.00      R    H  
ATOM    882  H62 ADE R   8       1.674   0.699 -17.208  1.00  0.00      R    H  
ATOM    883 H2'' ADE R   8      -5.124  -1.337 -18.896  1.00  0.00      R    H  
ATOM    884 H5'' ADE R   8      -5.601  -6.163 -17.984  1.00  0.00      R    H  
ATOM    885  P   GUA R   9      -6.033  -3.818 -20.982  1.00  0.00      R    P  
ATOM    886  O1P GUA R   9      -7.159  -4.352 -21.771  1.00  0.00      R    O  
ATOM    887  O2P GUA R   9      -4.708  -4.521 -21.257  1.00  0.00      R    O  
ATOM    888  C5' GUA R   9      -6.866  -1.362 -21.281  1.00  0.00      R    C  
ATOM    889  O5' GUA R   9      -5.791  -2.358 -21.137  1.00  0.00      R    O  
ATOM    890  C4' GUA R   9      -6.343   0.047 -21.652  1.00  0.00      R    C  
ATOM    891  O4' GUA R   9      -5.414   0.416 -20.653  1.00  0.00      R    O  
ATOM    892  C3' GUA R   9      -5.515   0.214 -22.928  1.00  0.00      R    C  
ATOM    893  O3' GUA R   9      -6.400   0.161 -24.137  1.00  0.00      R    O  
ATOM    894  C2' GUA R   9      -4.721   1.439 -22.684  1.00  0.00      R    C  
ATOM    895  O2' GUA R   9      -5.579   2.586 -22.746  1.00  0.00      R    O  
ATOM    896  C1' GUA R   9      -4.358   1.235 -21.239  1.00  0.00      R    C  
ATOM    897  N1  GUA R   9       0.767   1.741 -21.569  1.00  0.00      R    N  
ATOM    898  C2  GUA R   9      -0.201   2.658 -21.844  1.00  0.00      R    C  
ATOM    899  N2  GUA R   9       0.254   3.778 -22.359  1.00  0.00      R    N  
ATOM    900  N3  GUA R   9      -1.509   2.410 -21.662  1.00  0.00      R    N  
ATOM    901  C4  GUA R   9      -1.752   1.165 -21.294  1.00  0.00      R    C  
ATOM    902  C5  GUA R   9      -0.773   0.131 -21.013  1.00  0.00      R    C  
ATOM    903  C6  GUA R   9       0.570   0.451 -21.126  1.00  0.00      R    C  
ATOM    904  O6  GUA R   9       1.393  -0.367 -20.755  1.00  0.00      R    O  
ATOM    905  N7  GUA R   9      -1.426  -1.057 -20.782  1.00  0.00      R    N  
ATOM    906  C8  GUA R   9      -2.723  -0.720 -20.816  1.00  0.00      R    C  
ATOM    907  N9  GUA R   9      -3.002   0.586 -21.065  1.00  0.00      R    N  
ATOM    908  H1  GUA R   9       1.703   2.106 -21.468  1.00  0.00      R    H  
ATOM    909  H8  GUA R   9      -3.573  -1.377 -20.635  1.00  0.00      R    H  
ATOM    910  H1' GUA R   9      -4.381   2.160 -20.625  1.00  0.00      R    H  
ATOM    911  H2' GUA R   9      -4.965   3.314 -22.871  1.00  0.00      R    H  
ATOM    912  H21 GUA R   9       1.187   3.964 -22.052  1.00  0.00      R    H  
ATOM    913  H3' GUA R   9      -4.801  -0.634 -22.847  1.00  0.00      R    H  
ATOM    914  H22 GUA R   9      -0.385   4.511 -22.126  1.00  0.00      R    H  
ATOM    915  H4' GUA R   9      -7.232   0.712 -21.620  1.00  0.00      R    H  
ATOM    916  H5' GUA R   9      -7.480  -1.305 -20.357  1.00  0.00      R    H  
ATOM    917 H2'' GUA R   9      -3.861   1.468 -23.387  1.00  0.00      R    H  
ATOM    918 H5'' GUA R   9      -7.475  -1.623 -22.173  1.00  0.00      R    H  
ATOM    919  P   CYT R  10      -5.968  -0.731 -25.351  1.00  0.00      R    P  
ATOM    920  O1P CYT R  10      -6.999  -0.652 -26.411  1.00  0.00      R    O  
ATOM    921  O2P CYT R  10      -5.668  -2.090 -24.875  1.00  0.00      R    O  
ATOM    922  C5' CYT R  10      -4.813   1.553 -26.165  1.00  0.00      R    C  
ATOM    923  O5' CYT R  10      -4.694   0.125 -25.859  1.00  0.00      R    O  
ATOM    924  C4' CYT R  10      -3.411   2.138 -26.384  1.00  0.00      R    C  
ATOM    925  O4' CYT R  10      -2.532   2.089 -25.198  1.00  0.00      R    O  
ATOM    926  C3' CYT R  10      -2.507   1.392 -27.396  1.00  0.00      R    C  
ATOM    927  O3' CYT R  10      -3.035   1.611 -28.688  1.00  0.00      R    O  
ATOM    928  C2' CYT R  10      -1.159   1.972 -27.096  1.00  0.00      R    C  
ATOM    929  O2' CYT R  10      -0.858   3.214 -27.789  1.00  0.00      R    O  
ATOM    930  C1' CYT R  10      -1.214   2.001 -25.605  1.00  0.00      R    C  
ATOM    931  N1  CYT R  10      -0.555   0.827 -24.977  1.00  0.00      R    N  
ATOM    932  C2  CYT R  10       0.871   0.814 -24.905  1.00  0.00      R    C  
ATOM    933  O2  CYT R  10       1.579   1.765 -25.345  1.00  0.00      R    O  
ATOM    934  N3  CYT R  10       1.387  -0.336 -24.473  1.00  0.00      R    N  
ATOM    935  C4  CYT R  10       0.685  -1.429 -24.220  1.00  0.00      R    C  
ATOM    936  N4  CYT R  10       1.334  -2.521 -23.825  1.00  0.00      R    N  
ATOM    937  C5  CYT R  10      -0.681  -1.447 -24.441  1.00  0.00      R    C  
ATOM    938  C6  CYT R  10      -1.326  -0.307 -24.763  1.00  0.00      R    C  
ATOM    939  H5  CYT R  10      -1.170  -2.414 -24.325  1.00  0.00      R    H  
ATOM    940  H6  CYT R  10      -2.415  -0.280 -24.794  1.00  0.00      R    H  
ATOM    941  H1' CYT R  10      -0.814   2.960 -25.210  1.00  0.00      R    H  
ATOM    942  H2' CYT R  10       0.007   3.214 -28.204  1.00  0.00      R    H  
ATOM    943  H3' CYT R  10      -2.413   0.326 -27.099  1.00  0.00      R    H  
ATOM    944  H4' CYT R  10      -3.516   3.205 -26.673  1.00  0.00      R    H  
ATOM    945  H41 CYT R  10       2.329  -2.583 -23.755  1.00  0.00      R    H  
ATOM    946  H5' CYT R  10      -5.333   2.103 -25.352  1.00  0.00      R    H  
ATOM    947  H42 CYT R  10       0.721  -3.186 -23.398  1.00  0.00      R    H  
ATOM    948  H3T CYT R  10      -2.304   1.733 -29.298  1.00  0.00      R    H  
ATOM    949 H2'' CYT R  10      -0.412   1.185 -27.337  1.00  0.00      R    H  
ATOM    950 H5'' CYT R  10      -5.406   1.694 -27.094  1.00  0.00      R    H  
TER   
ATOM    951  P   CYT T   9       1.819  13.192 -39.490  1.00  0.00      TS   P  
ATOM    952  O1P CYT T   9       2.144  13.552 -40.906  1.00  0.00      TS   O  
ATOM    953  O2P CYT T   9       0.572  13.723 -38.927  1.00  0.00      TS   O  
ATOM    954  C5' CYT T   9       2.731  10.688 -39.893  1.00  0.00      TS   C  
ATOM    955  O5' CYT T   9       1.939  11.687 -39.245  1.00  0.00      TS   O  
ATOM    956  C4' CYT T   9       3.619   9.880 -38.941  1.00  0.00      TS   C  
ATOM    957  O4' CYT T   9       4.734  10.601 -38.414  1.00  0.00      TS   O  
ATOM    958  C3' CYT T   9       2.931   9.503 -37.615  1.00  0.00      TS   C  
ATOM    959  O3' CYT T   9       2.036   8.442 -37.774  1.00  0.00      TS   O  
ATOM    960  C2' CYT T   9       4.174   9.069 -36.808  1.00  0.00      TS   C  
ATOM    961  C1' CYT T   9       5.387   9.804 -37.460  1.00  0.00      TS   C  
ATOM    962  N1  CYT T   9       6.315  10.604 -36.603  1.00  0.00      TS   N  
ATOM    963  C2  CYT T   9       7.654  10.764 -36.855  1.00  0.00      TS   C  
ATOM    964  O2  CYT T   9       8.049  10.409 -37.934  1.00  0.00      TS   O  
ATOM    965  N3  CYT T   9       8.406  11.486 -35.959  1.00  0.00      TS   N  
ATOM    966  C4  CYT T   9       7.932  11.940 -34.873  1.00  0.00      TS   C  
ATOM    967  N4  CYT T   9       8.759  12.584 -34.035  1.00  0.00      TS   N  
ATOM    968  C5  CYT T   9       6.545  11.815 -34.584  1.00  0.00      TS   C  
ATOM    969  O5T CYT T   9       2.957  13.814 -38.643  1.00  0.00      TS   O  
ATOM    970  C6  CYT T   9       5.803  11.091 -35.460  1.00  0.00      TS   C  
ATOM    971  H5  CYT T   9       6.091  12.366 -33.762  1.00  0.00      TS   H  
ATOM    972  H6  CYT T   9       4.722  11.057 -35.324  1.00  0.00      TS   H  
ATOM    973  H1' CYT T   9       6.004   9.119 -38.082  1.00  0.00      TS   H  
ATOM    974  H2' CYT T   9       4.348   7.984 -36.978  1.00  0.00      TS   H  
ATOM    975  H3' CYT T   9       2.476  10.372 -37.096  1.00  0.00      TS   H  
ATOM    976  H4' CYT T   9       3.952   8.958 -39.466  1.00  0.00      TS   H  
ATOM    977  H41 CYT T   9       8.412  13.239 -33.364  1.00  0.00      TS   H  
ATOM    978  H5' CYT T   9       3.277  10.987 -40.813  1.00  0.00      TS   H  
ATOM    979  H42 CYT T   9       9.739  12.582 -34.231  1.00  0.00      TS   H  
ATOM    980  H5T CYT T   9       3.276  14.646 -39.001  1.00  0.00      TS   H  
ATOM    981 H2'' CYT T   9       4.215   9.208 -35.707  1.00  0.00      TS   H  
ATOM    982 H5'' CYT T   9       1.979   9.952 -40.250  1.00  0.00      TS   H  
ATOM    983  P   GUA T  10       1.237   8.001 -36.418  1.00  0.00      TS   P  
ATOM    984  O1P GUA T  10       0.015   7.278 -36.832  1.00  0.00      TS   O  
ATOM    985  O2P GUA T  10       0.943   9.159 -35.446  1.00  0.00      TS   O  
ATOM    986  C5' GUA T  10       2.378   5.674 -36.358  1.00  0.00      TS   C  
ATOM    987  O5' GUA T  10       2.123   6.932 -35.649  1.00  0.00      TS   O  
ATOM    988  C4' GUA T  10       3.529   4.953 -35.689  1.00  0.00      TS   C  
ATOM    989  O4' GUA T  10       4.762   5.816 -35.649  1.00  0.00      TS   O  
ATOM    990  C3' GUA T  10       3.308   4.719 -34.208  1.00  0.00      TS   C  
ATOM    991  O3' GUA T  10       3.060   3.386 -33.937  1.00  0.00      TS   O  
ATOM    992  C2' GUA T  10       4.475   5.363 -33.512  1.00  0.00      TS   C  
ATOM    993  C1' GUA T  10       5.535   5.306 -34.614  1.00  0.00      TS   C  
ATOM    994  N1  GUA T  10       9.829   7.766 -36.383  1.00  0.00      TS   N  
ATOM    995  C2  GUA T  10       9.030   6.905 -37.117  1.00  0.00      TS   C  
ATOM    996  N2  GUA T  10       9.362   6.696 -38.384  1.00  0.00      TS   N  
ATOM    997  N3  GUA T  10       8.028   6.290 -36.532  1.00  0.00      TS   N  
ATOM    998  C4  GUA T  10       7.784   6.613 -35.232  1.00  0.00      TS   C  
ATOM    999  C5  GUA T  10       8.504   7.531 -34.513  1.00  0.00      TS   C  
ATOM   1000  C6  GUA T  10       9.655   8.156 -35.040  1.00  0.00      TS   C  
ATOM   1001  O6  GUA T  10      10.398   8.900 -34.443  1.00  0.00      TS   O  
ATOM   1002  N7  GUA T  10       8.016   7.626 -33.203  1.00  0.00      TS   N  
ATOM   1003  C8  GUA T  10       6.984   6.846 -33.133  1.00  0.00      TS   C  
ATOM   1004  N9  GUA T  10       6.673   6.252 -34.386  1.00  0.00      TS   N  
ATOM   1005  H1  GUA T  10      10.523   8.349 -36.829  1.00  0.00      TS   H  
ATOM   1006  H8  GUA T  10       6.395   6.668 -32.233  1.00  0.00      TS   H  
ATOM   1007  H1' GUA T  10       5.858   4.258 -34.790  1.00  0.00      TS   H  
ATOM   1008  H2' GUA T  10       4.870   4.712 -32.702  1.00  0.00      TS   H  
ATOM   1009  H21 GUA T  10      10.211   7.111 -38.709  1.00  0.00      TS   H  
ATOM   1010  H3' GUA T  10       2.433   5.298 -33.843  1.00  0.00      TS   H  
ATOM   1011  H22 GUA T  10       8.741   6.406 -39.112  1.00  0.00      TS   H  
ATOM   1012  H4' GUA T  10       3.845   4.021 -36.205  1.00  0.00      TS   H  
ATOM   1013  H5' GUA T  10       2.666   5.924 -37.401  1.00  0.00      TS   H  
ATOM   1014 H2'' GUA T  10       4.390   6.409 -33.149  1.00  0.00      TS   H  
ATOM   1015 H5'' GUA T  10       1.527   4.972 -36.219  1.00  0.00      TS   H  
ATOM   1016  P   THY T  11       1.604   2.855 -33.602  1.00  0.00      TS   P  
ATOM   1017  O1P THY T  11       0.583   3.887 -33.949  1.00  0.00      TS   O  
ATOM   1018  O2P THY T  11       1.364   1.493 -34.124  1.00  0.00      TS   O  
ATOM   1019  C5' THY T  11       1.586   4.001 -31.175  1.00  0.00      TS   C  
ATOM   1020  O5' THY T  11       1.718   2.752 -32.000  1.00  0.00      TS   O  
ATOM   1021  C4' THY T  11       2.088   3.715 -29.804  1.00  0.00      TS   C  
ATOM   1022  O4' THY T  11       1.402   2.612 -29.177  1.00  0.00      TS   O  
ATOM   1023  C3' THY T  11       3.575   3.433 -29.852  1.00  0.00      TS   C  
ATOM   1024  O3' THY T  11       4.330   4.168 -28.897  1.00  0.00      TS   O  
ATOM   1025  C2' THY T  11       3.636   1.952 -29.503  1.00  0.00      TS   C  
ATOM   1026  C1' THY T  11       2.429   1.791 -28.565  1.00  0.00      TS   C  
ATOM   1027  N1  THY T  11       2.057   0.371 -28.502  1.00  0.00      TS   N  
ATOM   1028  C2  THY T  11       2.743  -0.292 -27.580  1.00  0.00      TS   C  
ATOM   1029  O2  THY T  11       3.602   0.289 -26.916  1.00  0.00      TS   O  
ATOM   1030  N3  THY T  11       2.494  -1.554 -27.454  1.00  0.00      TS   N  
ATOM   1031  C4  THY T  11       1.488  -2.303 -28.031  1.00  0.00      TS   C  
ATOM   1032  O4  THY T  11       1.102  -3.348 -27.469  1.00  0.00      TS   O  
ATOM   1033  C5  THY T  11       0.833  -1.610 -29.098  1.00  0.00      TS   C  
ATOM   1034  C5M THY T  11      -0.110  -2.388 -29.956  1.00  0.00      TS   C  
ATOM   1035  C6  THY T  11       1.224  -0.299 -29.360  1.00  0.00      TS   C  
ATOM   1036  H3  THY T  11       3.001  -1.981 -26.692  1.00  0.00      TS   H  
ATOM   1037  H6  THY T  11       0.879   0.242 -30.241  1.00  0.00      TS   H  
ATOM   1038  H1' THY T  11       2.588   2.242 -27.561  1.00  0.00      TS   H  
ATOM   1039  H2' THY T  11       4.588   1.708 -28.986  1.00  0.00      TS   H  
ATOM   1040  H3' THY T  11       3.842   3.572 -30.921  1.00  0.00      TS   H  
ATOM   1041  H4' THY T  11       1.953   4.572 -29.110  1.00  0.00      TS   H  
ATOM   1042  H5' THY T  11       0.502   4.246 -31.165  1.00  0.00      TS   H  
ATOM   1043  H51 THY T  11      -0.852  -1.674 -30.373  1.00  0.00      TS   H  
ATOM   1044  H52 THY T  11      -0.697  -3.165 -29.422  1.00  0.00      TS   H  
ATOM   1045  H53 THY T  11       0.356  -2.993 -30.763  1.00  0.00      TS   H  
ATOM   1046 H2'' THY T  11       3.639   1.262 -30.373  1.00  0.00      TS   H  
ATOM   1047 H5'' THY T  11       2.120   4.866 -31.626  1.00  0.00      TS   H  
ATOM   1048  P   ADE T  12       5.278   5.249 -29.376  1.00  0.00      TS   P  
ATOM   1049  O1P ADE T  12       5.870   5.950 -28.244  1.00  0.00      TS   O  
ATOM   1050  O2P ADE T  12       4.632   6.118 -30.363  1.00  0.00      TS   O  
ATOM   1051  C5' ADE T  12       7.638   4.094 -29.677  1.00  0.00      TS   C  
ATOM   1052  O5' ADE T  12       6.442   4.599 -30.269  1.00  0.00      TS   O  
ATOM   1053  C4' ADE T  12       8.307   2.908 -30.397  1.00  0.00      TS   C  
ATOM   1054  O4' ADE T  12       7.532   1.702 -30.240  1.00  0.00      TS   O  
ATOM   1055  C3' ADE T  12       8.485   3.094 -31.838  1.00  0.00      TS   C  
ATOM   1056  O3' ADE T  12       9.736   2.638 -32.369  1.00  0.00      TS   O  
ATOM   1057  C2' ADE T  12       7.329   2.237 -32.486  1.00  0.00      TS   C  
ATOM   1058  C1' ADE T  12       7.371   1.086 -31.544  1.00  0.00      TS   C  
ATOM   1059  N1  ADE T  12       5.252  -3.029 -29.560  1.00  0.00      TS   N  
ATOM   1060  C2  ADE T  12       6.328  -2.380 -29.306  1.00  0.00      TS   C  
ATOM   1061  N3  ADE T  12       6.804  -1.262 -29.756  1.00  0.00      TS   N  
ATOM   1062  C4  ADE T  12       5.920  -0.742 -30.684  1.00  0.00      TS   C  
ATOM   1063  C5  ADE T  12       4.776  -1.337 -31.113  1.00  0.00      TS   C  
ATOM   1064  C6  ADE T  12       4.390  -2.539 -30.479  1.00  0.00      TS   C  
ATOM   1065  N6  ADE T  12       3.295  -3.230 -30.678  1.00  0.00      TS   N  
ATOM   1066  N7  ADE T  12       4.218  -0.687 -32.251  1.00  0.00      TS   N  
ATOM   1067  C8  ADE T  12       5.097   0.245 -32.449  1.00  0.00      TS   C  
ATOM   1068  N9  ADE T  12       6.145   0.265 -31.549  1.00  0.00      TS   N  
ATOM   1069  H2  ADE T  12       6.946  -2.871 -28.555  1.00  0.00      TS   H  
ATOM   1070  H8  ADE T  12       5.003   0.955 -33.271  1.00  0.00      TS   H  
ATOM   1071  H1' ADE T  12       8.281   0.520 -31.838  1.00  0.00      TS   H  
ATOM   1072  H2' ADE T  12       7.626   1.969 -33.522  1.00  0.00      TS   H  
ATOM   1073  H3' ADE T  12       8.363   4.147 -32.172  1.00  0.00      TS   H  
ATOM   1074  H4' ADE T  12       9.284   2.631 -29.949  1.00  0.00      TS   H  
ATOM   1075  H5' ADE T  12       7.418   3.787 -28.632  1.00  0.00      TS   H  
ATOM   1076  H61 ADE T  12       2.719  -3.061 -31.478  1.00  0.00      TS   H  
ATOM   1077  H62 ADE T  12       3.264  -4.044 -30.098  1.00  0.00      TS   H  
ATOM   1078 H2'' ADE T  12       6.397   2.836 -32.398  1.00  0.00      TS   H  
ATOM   1079 H5'' ADE T  12       8.426   4.878 -29.671  1.00  0.00      TS   H  
ATOM   1080  P   THY T  13      10.852   3.711 -32.618  1.00  0.00      TS   P  
ATOM   1081  O1P THY T  13      10.831   4.729 -31.547  1.00  0.00      TS   O  
ATOM   1082  O2P THY T  13      10.679   4.209 -34.009  1.00  0.00      TS   O  
ATOM   1083  C5' THY T  13      12.857   1.991 -31.843  1.00  0.00      TS   C  
ATOM   1084  O5' THY T  13      12.292   2.998 -32.595  1.00  0.00      TS   O  
ATOM   1085  C4' THY T  13      12.901   0.625 -32.642  1.00  0.00      TS   C  
ATOM   1086  O4' THY T  13      11.628   0.062 -32.617  1.00  0.00      TS   O  
ATOM   1087  C3' THY T  13      13.187   0.667 -34.149  1.00  0.00      TS   C  
ATOM   1088  O3' THY T  13      14.279  -0.257 -34.416  1.00  0.00      TS   O  
ATOM   1089  C2' THY T  13      12.037   0.257 -34.903  1.00  0.00      TS   C  
ATOM   1090  C1' THY T  13      11.444  -0.646 -33.808  1.00  0.00      TS   C  
ATOM   1091  N1  THY T  13      10.043  -1.069 -33.962  1.00  0.00      TS   N  
ATOM   1092  C2  THY T  13       9.649  -2.218 -33.399  1.00  0.00      TS   C  
ATOM   1093  O2  THY T  13      10.456  -2.921 -32.813  1.00  0.00      TS   O  
ATOM   1094  N3  THY T  13       8.331  -2.516 -33.600  1.00  0.00      TS   N  
ATOM   1095  C4  THY T  13       7.430  -1.776 -34.382  1.00  0.00      TS   C  
ATOM   1096  O4  THY T  13       6.319  -2.200 -34.521  1.00  0.00      TS   O  
ATOM   1097  C5  THY T  13       7.978  -0.491 -34.888  1.00  0.00      TS   C  
ATOM   1098  C5M THY T  13       7.076   0.218 -35.823  1.00  0.00      TS   C  
ATOM   1099  C6  THY T  13       9.218  -0.222 -34.685  1.00  0.00      TS   C  
ATOM   1100  H3  THY T  13       7.959  -3.431 -33.390  1.00  0.00      TS   H  
ATOM   1101  H6  THY T  13       9.675   0.716 -35.000  1.00  0.00      TS   H  
ATOM   1102  H1' THY T  13      11.990  -1.612 -33.756  1.00  0.00      TS   H  
ATOM   1103  H2' THY T  13      12.255  -0.355 -35.805  1.00  0.00      TS   H  
ATOM   1104  H3' THY T  13      13.389   1.713 -34.461  1.00  0.00      TS   H  
ATOM   1105  H4' THY T  13      13.525  -0.135 -32.125  1.00  0.00      TS   H  
ATOM   1106  H5' THY T  13      12.412   1.845 -30.835  1.00  0.00      TS   H  
ATOM   1107  H51 THY T  13       7.175   1.320 -35.930  1.00  0.00      TS   H  
ATOM   1108  H52 THY T  13       6.031   0.118 -35.460  1.00  0.00      TS   H  
ATOM   1109  H53 THY T  13       7.058  -0.119 -36.881  1.00  0.00      TS   H  
ATOM   1110 H2'' THY T  13      11.402   1.119 -35.199  1.00  0.00      TS   H  
ATOM   1111 H5'' THY T  13      13.910   2.259 -31.611  1.00  0.00      TS   H  
ATOM   1112  P   ADE T  14      15.713   0.295 -34.574  1.00  0.00      TS   P  
ATOM   1113  O1P ADE T  14      16.240   0.807 -33.293  1.00  0.00      TS   O  
ATOM   1114  O2P ADE T  14      15.817   1.211 -35.704  1.00  0.00      TS   O  
ATOM   1115  C5' ADE T  14      16.551  -2.237 -34.287  1.00  0.00      TS   C  
ATOM   1116  O5' ADE T  14      16.594  -0.929 -35.028  1.00  0.00      TS   O  
ATOM   1117  C4' ADE T  14      16.575  -3.476 -35.196  1.00  0.00      TS   C  
ATOM   1118  O4' ADE T  14      15.158  -3.855 -35.463  1.00  0.00      TS   O  
ATOM   1119  C3' ADE T  14      17.185  -3.255 -36.577  1.00  0.00      TS   C  
ATOM   1120  O3' ADE T  14      17.852  -4.467 -37.012  1.00  0.00      TS   O  
ATOM   1121  C2' ADE T  14      16.050  -2.921 -37.448  1.00  0.00      TS   C  
ATOM   1122  C1' ADE T  14      14.859  -3.700 -36.836  1.00  0.00      TS   C  
ATOM   1123  N1  ADE T  14       9.656  -4.441 -36.403  1.00  0.00      TS   N  
ATOM   1124  C2  ADE T  14      10.653  -5.203 -35.940  1.00  0.00      TS   C  
ATOM   1125  N3  ADE T  14      11.967  -4.974 -35.934  1.00  0.00      TS   N  
ATOM   1126  C4  ADE T  14      12.216  -3.800 -36.530  1.00  0.00      TS   C  
ATOM   1127  C5  ADE T  14      11.318  -2.981 -37.207  1.00  0.00      TS   C  
ATOM   1128  C6  ADE T  14       9.954  -3.243 -37.028  1.00  0.00      TS   C  
ATOM   1129  N6  ADE T  14       8.951  -2.435 -37.488  1.00  0.00      TS   N  
ATOM   1130  N7  ADE T  14      11.981  -1.916 -37.880  1.00  0.00      TS   N  
ATOM   1131  C8  ADE T  14      13.251  -2.149 -37.754  1.00  0.00      TS   C  
ATOM   1132  N9  ADE T  14      13.476  -3.335 -37.008  1.00  0.00      TS   N  
ATOM   1133  H2  ADE T  14      10.311  -6.113 -35.448  1.00  0.00      TS   H  
ATOM   1134  H8  ADE T  14      14.070  -1.628 -38.250  1.00  0.00      TS   H  
ATOM   1135  H1' ADE T  14      15.105  -4.710 -37.227  1.00  0.00      TS   H  
ATOM   1136  H2' ADE T  14      16.178  -3.109 -38.535  1.00  0.00      TS   H  
ATOM   1137  H3' ADE T  14      17.869  -2.389 -36.454  1.00  0.00      TS   H  
ATOM   1138  H4' ADE T  14      17.133  -4.317 -34.732  1.00  0.00      TS   H  
ATOM   1139  H5' ADE T  14      15.673  -2.396 -33.624  1.00  0.00      TS   H  
ATOM   1140  H61 ADE T  14       9.061  -1.777 -38.233  1.00  0.00      TS   H  
ATOM   1141  H62 ADE T  14       8.083  -2.931 -37.521  1.00  0.00      TS   H  
ATOM   1142 H2'' ADE T  14      15.844  -1.836 -37.338  1.00  0.00      TS   H  
ATOM   1143 H5'' ADE T  14      17.512  -2.326 -33.737  1.00  0.00      TS   H  
ATOM   1144  P   THY T  15      19.353  -4.592 -36.901  1.00  0.00      TS   P  
ATOM   1145  O1P THY T  15      19.823  -4.249 -35.545  1.00  0.00      TS   O  
ATOM   1146  O2P THY T  15      19.960  -3.859 -38.015  1.00  0.00      TS   O  
ATOM   1147  C5' THY T  15      18.951  -7.174 -36.580  1.00  0.00      TS   C  
ATOM   1148  O5' THY T  15      19.625  -6.084 -37.206  1.00  0.00      TS   O  
ATOM   1149  C4' THY T  15      18.233  -7.968 -37.661  1.00  0.00      TS   C  
ATOM   1150  O4' THY T  15      16.955  -7.287 -37.997  1.00  0.00      TS   O  
ATOM   1151  C3' THY T  15      18.954  -8.154 -38.985  1.00  0.00      TS   C  
ATOM   1152  O3' THY T  15      19.036  -9.527 -39.469  1.00  0.00      TS   O  
ATOM   1153  C2' THY T  15      18.116  -7.307 -39.867  1.00  0.00      TS   C  
ATOM   1154  C1' THY T  15      16.691  -7.475 -39.352  1.00  0.00      TS   C  
ATOM   1155  N1  THY T  15      15.787  -6.471 -39.758  1.00  0.00      TS   N  
ATOM   1156  C2  THY T  15      14.438  -6.599 -39.521  1.00  0.00      TS   C  
ATOM   1157  O2  THY T  15      13.974  -7.644 -39.005  1.00  0.00      TS   O  
ATOM   1158  N3  THY T  15      13.608  -5.603 -39.934  1.00  0.00      TS   N  
ATOM   1159  C4  THY T  15      13.933  -4.569 -40.638  1.00  0.00      TS   C  
ATOM   1160  O4  THY T  15      13.020  -3.797 -40.960  1.00  0.00      TS   O  
ATOM   1161  C5  THY T  15      15.334  -4.425 -40.871  1.00  0.00      TS   C  
ATOM   1162  C5M THY T  15      15.696  -3.190 -41.583  1.00  0.00      TS   C  
ATOM   1163  C6  THY T  15      16.157  -5.310 -40.352  1.00  0.00      TS   C  
ATOM   1164  H3  THY T  15      12.654  -5.891 -39.770  1.00  0.00      TS   H  
ATOM   1165  H6  THY T  15      17.218  -5.078 -40.264  1.00  0.00      TS   H  
ATOM   1166  H1' THY T  15      16.193  -8.462 -39.463  1.00  0.00      TS   H  
ATOM   1167  H2' THY T  15      18.169  -7.631 -40.927  1.00  0.00      TS   H  
ATOM   1168  H3' THY T  15      19.980  -7.740 -38.878  1.00  0.00      TS   H  
ATOM   1169  H4' THY T  15      17.842  -8.914 -37.229  1.00  0.00      TS   H  
ATOM   1170  H5' THY T  15      18.287  -6.790 -35.776  1.00  0.00      TS   H  
ATOM   1171  H51 THY T  15      14.962  -3.021 -42.401  1.00  0.00      TS   H  
ATOM   1172  H52 THY T  15      16.724  -3.191 -42.003  1.00  0.00      TS   H  
ATOM   1173  H53 THY T  15      15.726  -2.297 -40.923  1.00  0.00      TS   H  
ATOM   1174 H2'' THY T  15      18.518  -6.287 -39.684  1.00  0.00      TS   H  
ATOM   1175 H5'' THY T  15      19.667  -7.918 -36.169  1.00  0.00      TS   H  
ATOM   1176  P   ADE T  16      19.774 -10.685 -38.709  1.00  0.00      TS   P  
ATOM   1177  O1P ADE T  16      19.797 -10.500 -37.218  1.00  0.00      TS   O  
ATOM   1178  O2P ADE T  16      21.085 -10.800 -39.352  1.00  0.00      TS   O  
ATOM   1179  C5' ADE T  16      17.883 -12.466 -38.312  1.00  0.00      TS   C  
ATOM   1180  O5' ADE T  16      19.011 -11.965 -39.087  1.00  0.00      TS   O  
ATOM   1181  C4' ADE T  16      16.785 -13.026 -39.283  1.00  0.00      TS   C  
ATOM   1182  O4' ADE T  16      15.978 -11.949 -39.979  1.00  0.00      TS   O  
ATOM   1183  C3' ADE T  16      17.448 -13.817 -40.455  1.00  0.00      TS   C  
ATOM   1184  O3' ADE T  16      16.615 -14.894 -40.911  1.00  0.00      TS   O  
ATOM   1185  C2' ADE T  16      17.541 -12.737 -41.484  1.00  0.00      TS   C  
ATOM   1186  C1' ADE T  16      16.158 -12.078 -41.332  1.00  0.00      TS   C  
ATOM   1187  N1  ADE T  16      13.275  -7.870 -42.531  1.00  0.00      TS   N  
ATOM   1188  C2  ADE T  16      12.968  -8.967 -41.819  1.00  0.00      TS   C  
ATOM   1189  N3  ADE T  16      13.748 -10.033 -41.499  1.00  0.00      TS   N  
ATOM   1190  C4  ADE T  16      14.962  -9.833 -41.930  1.00  0.00      TS   C  
ATOM   1191  C5  ADE T  16      15.453  -8.685 -42.491  1.00  0.00      TS   C  
ATOM   1192  C6  ADE T  16      14.551  -7.621 -42.803  1.00  0.00      TS   C  
ATOM   1193  N6  ADE T  16      14.764  -6.402 -43.333  1.00  0.00      TS   N  
ATOM   1194  N7  ADE T  16      16.847  -8.781 -42.741  1.00  0.00      TS   N  
ATOM   1195  C8  ADE T  16      17.108 -10.011 -42.299  1.00  0.00      TS   C  
ATOM   1196  N9  ADE T  16      16.074 -10.684 -41.867  1.00  0.00      TS   N  
ATOM   1197  H2  ADE T  16      11.921  -9.113 -41.553  1.00  0.00      TS   H  
ATOM   1198  H8  ADE T  16      18.091 -10.466 -42.419  1.00  0.00      TS   H  
ATOM   1199  H1' ADE T  16      15.331 -12.695 -41.746  1.00  0.00      TS   H  
ATOM   1200  H2' ADE T  16      17.774 -13.126 -42.499  1.00  0.00      TS   H  
ATOM   1201  H3' ADE T  16      18.447 -14.142 -40.093  1.00  0.00      TS   H  
ATOM   1202  H4' ADE T  16      16.020 -13.670 -38.801  1.00  0.00      TS   H  
ATOM   1203  H5' ADE T  16      17.343 -11.718 -37.695  1.00  0.00      TS   H  
ATOM   1204  H61 ADE T  16      14.020  -5.770 -43.552  1.00  0.00      TS   H  
ATOM   1205  H62 ADE T  16      15.614  -6.227 -43.831  1.00  0.00      TS   H  
ATOM   1206 H2'' ADE T  16      18.417 -12.088 -41.269  1.00  0.00      TS   H  
ATOM   1207 H5'' ADE T  16      18.168 -13.338 -37.685  1.00  0.00      TS   H  
ATOM   1208  P   THY T  17      16.863 -16.400 -40.511  1.00  0.00      TS   P  
ATOM   1209  O1P THY T  17      16.995 -16.573 -39.061  1.00  0.00      TS   O  
ATOM   1210  O2P THY T  17      18.065 -16.901 -41.242  1.00  0.00      TS   O  
ATOM   1211  C5' THY T  17      14.331 -16.951 -40.685  1.00  0.00      TS   C  
ATOM   1212  O5' THY T  17      15.652 -17.225 -41.076  1.00  0.00      TS   O  
ATOM   1213  C4' THY T  17      13.430 -16.303 -41.797  1.00  0.00      TS   C  
ATOM   1214  O4' THY T  17      14.034 -15.155 -42.359  1.00  0.00      TS   O  
ATOM   1215  C3' THY T  17      13.372 -17.333 -42.988  1.00  0.00      TS   C  
ATOM   1216  O3' THY T  17      12.020 -17.501 -43.493  1.00  0.00      TS   O  
ATOM   1217  C2' THY T  17      14.202 -16.694 -44.049  1.00  0.00      TS   C  
ATOM   1218  C1' THY T  17      13.912 -15.210 -43.762  1.00  0.00      TS   C  
ATOM   1219  N1  THY T  17      14.900 -14.235 -44.372  1.00  0.00      TS   N  
ATOM   1220  C2  THY T  17      14.413 -12.949 -44.551  1.00  0.00      TS   C  
ATOM   1221  O2  THY T  17      13.296 -12.652 -44.167  1.00  0.00      TS   O  
ATOM   1222  N3  THY T  17      15.354 -11.995 -45.009  1.00  0.00      TS   N  
ATOM   1223  C4  THY T  17      16.644 -12.356 -45.504  1.00  0.00      TS   C  
ATOM   1224  O4  THY T  17      17.287 -11.506 -46.073  1.00  0.00      TS   O  
ATOM   1225  C5  THY T  17      17.073 -13.701 -45.253  1.00  0.00      TS   C  
ATOM   1226  C5M THY T  17      18.590 -13.979 -45.434  1.00  0.00      TS   C  
ATOM   1227  C6  THY T  17      16.214 -14.571 -44.717  1.00  0.00      TS   C  
ATOM   1228  H3  THY T  17      15.028 -11.068 -45.245  1.00  0.00      TS   H  
ATOM   1229  H6  THY T  17      16.480 -15.618 -44.571  1.00  0.00      TS   H  
ATOM   1230  H1' THY T  17      12.878 -14.960 -44.081  1.00  0.00      TS   H  
ATOM   1231  H2' THY T  17      13.879 -17.004 -45.066  1.00  0.00      TS   H  
ATOM   1232  H3' THY T  17      13.839 -18.288 -42.665  1.00  0.00      TS   H  
ATOM   1233  H4' THY T  17      12.401 -16.136 -41.415  1.00  0.00      TS   H  
ATOM   1234  H5' THY T  17      14.184 -16.297 -39.798  1.00  0.00      TS   H  
ATOM   1235  H51 THY T  17      19.155 -13.070 -45.733  1.00  0.00      TS   H  
ATOM   1236  H52 THY T  17      18.620 -14.732 -46.250  1.00  0.00      TS   H  
ATOM   1237  H53 THY T  17      19.084 -14.372 -44.520  1.00  0.00      TS   H  
ATOM   1238 H2'' THY T  17      15.256 -17.022 -43.926  1.00  0.00      TS   H  
ATOM   1239 H5'' THY T  17      13.852 -17.858 -40.259  1.00  0.00      TS   H  
ATOM   1240  P   ADE T  18      11.170 -18.809 -43.211  1.00  0.00      TS   P  
ATOM   1241  O1P ADE T  18      11.089 -19.014 -41.740  1.00  0.00      TS   O  
ATOM   1242  O2P ADE T  18      11.878 -19.930 -43.925  1.00  0.00      TS   O  
ATOM   1243  C5' ADE T  18       8.777 -17.802 -42.989  1.00  0.00      TS   C  
ATOM   1244  O5' ADE T  18       9.782 -18.448 -43.844  1.00  0.00      TS   O  
ATOM   1245  C4' ADE T  18       7.968 -16.768 -43.748  1.00  0.00      TS   C  
ATOM   1246  O4' ADE T  18       8.931 -15.884 -44.452  1.00  0.00      TS   O  
ATOM   1247  C3' ADE T  18       6.999 -17.304 -44.841  1.00  0.00      TS   C  
ATOM   1248  O3' ADE T  18       5.695 -16.622 -44.745  1.00  0.00      TS   O  
ATOM   1249  C2' ADE T  18       7.749 -17.055 -46.166  1.00  0.00      TS   C  
ATOM   1250  C1' ADE T  18       8.719 -15.889 -45.865  1.00  0.00      TS   C  
ATOM   1251  N1  ADE T  18      12.920 -13.477 -47.647  1.00  0.00      TS   N  
ATOM   1252  C2  ADE T  18      11.684 -13.015 -47.330  1.00  0.00      TS   C  
ATOM   1253  N3  ADE T  18      10.608 -13.689 -46.984  1.00  0.00      TS   N  
ATOM   1254  C4  ADE T  18      10.874 -14.998 -46.931  1.00  0.00      TS   C  
ATOM   1255  C5  ADE T  18      12.098 -15.649 -47.209  1.00  0.00      TS   C  
ATOM   1256  C6  ADE T  18      13.129 -14.834 -47.566  1.00  0.00      TS   C  
ATOM   1257  N6  ADE T  18      14.340 -15.276 -47.921  1.00  0.00      TS   N  
ATOM   1258  N7  ADE T  18      12.041 -17.022 -46.923  1.00  0.00      TS   N  
ATOM   1259  C8  ADE T  18      10.844 -17.167 -46.409  1.00  0.00      TS   C  
ATOM   1260  N9  ADE T  18      10.087 -16.013 -46.438  1.00  0.00      TS   N  
ATOM   1261  H2  ADE T  18      11.629 -11.931 -47.440  1.00  0.00      TS   H  
ATOM   1262  H8  ADE T  18      10.416 -18.107 -46.058  1.00  0.00      TS   H  
ATOM   1263  H1' ADE T  18       8.224 -14.902 -45.988  1.00  0.00      TS   H  
ATOM   1264  H2' ADE T  18       7.120 -16.623 -46.974  1.00  0.00      TS   H  
ATOM   1265  H3' ADE T  18       6.884 -18.396 -44.673  1.00  0.00      TS   H  
ATOM   1266  H4' ADE T  18       7.323 -16.186 -43.056  1.00  0.00      TS   H  
ATOM   1267  H5' ADE T  18       9.223 -17.143 -42.213  1.00  0.00      TS   H  
ATOM   1268  H61 ADE T  18      14.498 -16.246 -48.101  1.00  0.00      TS   H  
ATOM   1269  H62 ADE T  18      15.026 -14.618 -48.230  1.00  0.00      TS   H  
ATOM   1270 H2'' ADE T  18       8.261 -18.012 -46.400  1.00  0.00      TS   H  
ATOM   1271 H5'' ADE T  18       8.153 -18.585 -42.508  1.00  0.00      TS   H  
ATOM   1272  P   ADE T  19       4.578 -16.832 -45.807  1.00  0.00      TS   P  
ATOM   1273  O1P ADE T  19       3.296 -16.411 -45.178  1.00  0.00      TS   O  
ATOM   1274  O2P ADE T  19       4.664 -18.239 -46.286  1.00  0.00      TS   O  
ATOM   1275  C5' ADE T  19       5.096 -14.415 -46.581  1.00  0.00      TS   C  
ATOM   1276  O5' ADE T  19       4.887 -15.827 -46.961  1.00  0.00      TS   O  
ATOM   1277  C4' ADE T  19       5.525 -13.578 -47.817  1.00  0.00      TS   C  
ATOM   1278  O4' ADE T  19       6.852 -13.997 -48.296  1.00  0.00      TS   O  
ATOM   1279  C3' ADE T  19       4.587 -13.781 -49.069  1.00  0.00      TS   C  
ATOM   1280  O3' ADE T  19       4.317 -12.509 -49.825  1.00  0.00      TS   O  
ATOM   1281  C2' ADE T  19       5.189 -14.847 -49.944  1.00  0.00      TS   C  
ATOM   1282  C1' ADE T  19       6.687 -14.481 -49.675  1.00  0.00      TS   C  
ATOM   1283  N1  ADE T  19      11.646 -15.702 -50.316  1.00  0.00      TS   N  
ATOM   1284  C2  ADE T  19      10.983 -14.533 -50.186  1.00  0.00      TS   C  
ATOM   1285  N3  ADE T  19       9.692 -14.273 -50.246  1.00  0.00      TS   N  
ATOM   1286  C4  ADE T  19       8.983 -15.404 -50.175  1.00  0.00      TS   C  
ATOM   1287  C5  ADE T  19       9.491 -16.680 -50.223  1.00  0.00      TS   C  
ATOM   1288  C6  ADE T  19      10.903 -16.872 -50.337  1.00  0.00      TS   C  
ATOM   1289  N6  ADE T  19      11.495 -18.101 -50.537  1.00  0.00      TS   N  
ATOM   1290  N7  ADE T  19       8.484 -17.657 -50.204  1.00  0.00      TS   N  
ATOM   1291  C8  ADE T  19       7.415 -16.934 -50.071  1.00  0.00      TS   C  
ATOM   1292  N9  ADE T  19       7.634 -15.562 -49.977  1.00  0.00      TS   N  
ATOM   1293  H2  ADE T  19      11.624 -13.651 -50.203  1.00  0.00      TS   H  
ATOM   1294  H8  ADE T  19       6.428 -17.395 -50.044  1.00  0.00      TS   H  
ATOM   1295  H1' ADE T  19       6.991 -13.584 -50.255  1.00  0.00      TS   H  
ATOM   1296  H2' ADE T  19       4.872 -14.737 -51.003  1.00  0.00      TS   H  
ATOM   1297  H3' ADE T  19       3.674 -14.158 -48.561  1.00  0.00      TS   H  
ATOM   1298  H4' ADE T  19       5.404 -12.483 -47.677  1.00  0.00      TS   H  
ATOM   1299  H5' ADE T  19       5.950 -14.362 -45.872  1.00  0.00      TS   H  
ATOM   1300  H61 ADE T  19      11.060 -18.927 -50.182  1.00  0.00      TS   H  
ATOM   1301  H62 ADE T  19      12.155 -18.157 -51.286  1.00  0.00      TS   H  
ATOM   1302 H2'' ADE T  19       4.940 -15.806 -49.441  1.00  0.00      TS   H  
ATOM   1303 H5'' ADE T  19       4.169 -13.913 -46.228  1.00  0.00      TS   H  
ATOM   1304  P   GUA T  20       2.914 -11.858 -50.021  1.00  0.00      TS   P  
ATOM   1305  O1P GUA T  20       2.805 -10.578 -49.264  1.00  0.00      TS   O  
ATOM   1306  O2P GUA T  20       1.902 -12.916 -49.662  1.00  0.00      TS   O  
ATOM   1307  C5' GUA T  20       3.644 -10.546 -52.237  1.00  0.00      TS   C  
ATOM   1308  O5' GUA T  20       2.794 -11.502 -51.555  1.00  0.00      TS   O  
ATOM   1309  C4' GUA T  20       4.287 -11.215 -53.429  1.00  0.00      TS   C  
ATOM   1310  O4' GUA T  20       5.415 -11.981 -53.028  1.00  0.00      TS   O  
ATOM   1311  C3' GUA T  20       3.412 -12.132 -54.300  1.00  0.00      TS   C  
ATOM   1312  O3' GUA T  20       2.556 -11.485 -55.204  1.00  0.00      TS   O  
ATOM   1313  C2' GUA T  20       4.465 -13.038 -54.924  1.00  0.00      TS   C  
ATOM   1314  C1' GUA T  20       5.828 -12.618 -54.208  1.00  0.00      TS   C  
ATOM   1315  N1  GUA T  20      10.739 -14.169 -54.114  1.00  0.00      TS   N  
ATOM   1316  C2  GUA T  20      10.194 -12.914 -54.421  1.00  0.00      TS   C  
ATOM   1317  N2  GUA T  20      11.094 -12.028 -54.657  1.00  0.00      TS   N  
ATOM   1318  N3  GUA T  20       8.901 -12.580 -54.398  1.00  0.00      TS   N  
ATOM   1319  C4  GUA T  20       8.154 -13.672 -54.048  1.00  0.00      TS   C  
ATOM   1320  C5  GUA T  20       8.584 -14.929 -53.649  1.00  0.00      TS   C  
ATOM   1321  C6  GUA T  20       9.998 -15.252 -53.668  1.00  0.00      TS   C  
ATOM   1322  O6  GUA T  20      10.528 -16.315 -53.479  1.00  0.00      TS   O  
ATOM   1323  N7  GUA T  20       7.491 -15.677 -53.358  1.00  0.00      TS   N  
ATOM   1324  C8  GUA T  20       6.438 -14.941 -53.577  1.00  0.00      TS   C  
ATOM   1325  N9  GUA T  20       6.761 -13.669 -53.965  1.00  0.00      TS   N  
ATOM   1326  H1  GUA T  20      11.741 -14.259 -54.020  1.00  0.00      TS   H  
ATOM   1327  H8  GUA T  20       5.431 -15.352 -53.647  1.00  0.00      TS   H  
ATOM   1328  H1' GUA T  20       6.394 -11.906 -54.846  1.00  0.00      TS   H  
ATOM   1329  H2' GUA T  20       4.493 -13.004 -56.034  1.00  0.00      TS   H  
ATOM   1330  H21 GUA T  20      12.075 -12.164 -54.523  1.00  0.00      TS   H  
ATOM   1331  H3' GUA T  20       2.767 -12.702 -53.597  1.00  0.00      TS   H  
ATOM   1332  H22 GUA T  20      10.799 -11.081 -54.777  1.00  0.00      TS   H  
ATOM   1333  H4' GUA T  20       4.570 -10.455 -54.190  1.00  0.00      TS   H  
ATOM   1334  H5' GUA T  20       4.423 -10.064 -51.609  1.00  0.00      TS   H  
ATOM   1335  H3T GUA T  20       2.222 -12.061 -55.896  1.00  0.00      TS   H  
ATOM   1336 H2'' GUA T  20       4.152 -14.075 -54.676  1.00  0.00      TS   H  
ATOM   1337 H5'' GUA T  20       2.978  -9.731 -52.593  1.00  0.00      TS   H  
TER   
END
