# Supplementary material for: CRISPR-Cas12a exploits R-loop asymmetry to form double-strand breaks
Source: eLife. 2020 Jun 10;9:e55143. doi: 10.7554/eLife.55143 (PMC7286691; doi:10.7554/eLife.55143)
Supplement: Figure 5—source data 2. [file elife-55143-fig5-data2.zip › Figure 5ΓÇöSource Data 2/Example_MD_trajectories/3prime_boundary/3prime_boundary_05.pdb]

ATOM      1  C5' CYT B   1      11.740 -11.202 -60.077  1.00  0.00      BS   C  
ATOM      2  O5' CYT B   1      12.364 -12.258 -60.856  1.00  0.00      BS   O  
ATOM      3  C4' CYT B   1      11.448 -11.606 -58.581  1.00  0.00      BS   C  
ATOM      4  O4' CYT B   1      10.765 -12.832 -58.470  1.00  0.00      BS   O  
ATOM      5  C3' CYT B   1      12.741 -11.882 -57.757  1.00  0.00      BS   C  
ATOM      6  O3' CYT B   1      13.059 -10.661 -57.042  1.00  0.00      BS   O  
ATOM      7  C2' CYT B   1      12.337 -12.911 -56.862  1.00  0.00      BS   C  
ATOM      8  C1' CYT B   1      10.786 -13.151 -57.068  1.00  0.00      BS   C  
ATOM      9  N1  CYT B   1      10.248 -14.484 -56.955  1.00  0.00      BS   N  
ATOM     10  C2  CYT B   1       8.911 -14.775 -57.176  1.00  0.00      BS   C  
ATOM     11  O2  CYT B   1       8.134 -13.891 -57.685  1.00  0.00      BS   O  
ATOM     12  N3  CYT B   1       8.445 -16.074 -56.972  1.00  0.00      BS   N  
ATOM     13  C4  CYT B   1       9.288 -17.102 -56.689  1.00  0.00      BS   C  
ATOM     14  N4  CYT B   1       8.812 -18.389 -56.719  1.00  0.00      BS   N  
ATOM     15  C5  CYT B   1      10.677 -16.778 -56.400  1.00  0.00      BS   C  
ATOM     16  C6  CYT B   1      11.035 -15.502 -56.505  1.00  0.00      BS   C  
ATOM     17  H5  CYT B   1      11.449 -17.537 -56.273  1.00  0.00      BS   H  
ATOM     18  H6  CYT B   1      12.069 -15.359 -56.189  1.00  0.00      BS   H  
ATOM     19  H1' CYT B   1      10.205 -12.384 -56.513  1.00  0.00      BS   H  
ATOM     20  H2' CYT B   1      12.658 -12.676 -55.825  1.00  0.00      BS   H  
ATOM     21  H3' CYT B   1      13.522 -12.221 -58.471  1.00  0.00      BS   H  
ATOM     22  H4' CYT B   1      10.801 -10.936 -57.976  1.00  0.00      BS   H  
ATOM     23  H41 CYT B   1       7.813 -18.431 -56.710  1.00  0.00      BS   H  
ATOM     24  H5' CYT B   1      10.702 -11.003 -60.419  1.00  0.00      BS   H  
ATOM     25  H42 CYT B   1       9.314 -19.254 -56.715  1.00  0.00      BS   H  
ATOM     26  H5T CYT B   1      12.561 -11.785 -61.667  1.00  0.00      BS   H  
ATOM     27 H2'' CYT B   1      12.945 -13.785 -57.180  1.00  0.00      BS   H  
ATOM     28 H5'' CYT B   1      12.428 -10.331 -60.143  1.00  0.00      BS   H  
ATOM     29  P   THY B   2      14.548 -10.501 -56.557  1.00  0.00      BS   P  
ATOM     30  O1P THY B   2      15.101  -9.448 -57.383  1.00  0.00      BS   O  
ATOM     31  O2P THY B   2      15.292 -11.786 -56.527  1.00  0.00      BS   O  
ATOM     32  C5' THY B   2      13.465  -9.145 -54.524  1.00  0.00      BS   C  
ATOM     33  O5' THY B   2      14.508  -9.932 -55.020  1.00  0.00      BS   O  
ATOM     34  C4' THY B   2      13.515  -8.945 -53.053  1.00  0.00      BS   C  
ATOM     35  O4' THY B   2      13.685 -10.281 -52.435  1.00  0.00      BS   O  
ATOM     36  C3' THY B   2      14.733  -8.144 -52.443  1.00  0.00      BS   C  
ATOM     37  O3' THY B   2      14.251  -7.172 -51.525  1.00  0.00      BS   O  
ATOM     38  C2' THY B   2      15.487  -9.242 -51.710  1.00  0.00      BS   C  
ATOM     39  C1' THY B   2      14.449 -10.124 -51.223  1.00  0.00      BS   C  
ATOM     40  N1  THY B   2      14.847 -11.472 -50.751  1.00  0.00      BS   N  
ATOM     41  C2  THY B   2      13.794 -12.298 -50.328  1.00  0.00      BS   C  
ATOM     42  O2  THY B   2      12.625 -11.924 -50.419  1.00  0.00      BS   O  
ATOM     43  N3  THY B   2      14.175 -13.511 -49.810  1.00  0.00      BS   N  
ATOM     44  C4  THY B   2      15.519 -13.988 -49.643  1.00  0.00      BS   C  
ATOM     45  O4  THY B   2      15.608 -15.000 -48.944  1.00  0.00      BS   O  
ATOM     46  C5  THY B   2      16.518 -13.159 -50.220  1.00  0.00      BS   C  
ATOM     47  C5M THY B   2      17.991 -13.517 -50.124  1.00  0.00      BS   C  
ATOM     48  C6  THY B   2      16.179 -11.921 -50.591  1.00  0.00      BS   C  
ATOM     49  H3  THY B   2      13.405 -13.989 -49.365  1.00  0.00      BS   H  
ATOM     50  H6  THY B   2      16.938 -11.152 -50.729  1.00  0.00      BS   H  
ATOM     51  H1' THY B   2      13.873  -9.633 -50.409  1.00  0.00      BS   H  
ATOM     52  H2' THY B   2      16.087  -8.793 -50.891  1.00  0.00      BS   H  
ATOM     53  H3' THY B   2      15.434  -7.726 -53.198  1.00  0.00      BS   H  
ATOM     54  H4' THY B   2      12.500  -8.609 -52.748  1.00  0.00      BS   H  
ATOM     55  H5' THY B   2      12.554  -9.772 -54.640  1.00  0.00      BS   H  
ATOM     56  H51 THY B   2      18.661 -13.030 -50.864  1.00  0.00      BS   H  
ATOM     57  H52 THY B   2      18.233 -14.598 -50.212  1.00  0.00      BS   H  
ATOM     58  H53 THY B   2      18.314 -13.350 -49.074  1.00  0.00      BS   H  
ATOM     59 H2'' THY B   2      16.185  -9.748 -52.410  1.00  0.00      BS   H  
ATOM     60 H5'' THY B   2      13.223  -8.175 -55.008  1.00  0.00      BS   H  
ATOM     61  P   THY B   3      14.246  -5.591 -51.836  1.00  0.00      BS   P  
ATOM     62  O1P THY B   3      14.352  -5.336 -53.310  1.00  0.00      BS   O  
ATOM     63  O2P THY B   3      15.226  -4.995 -50.903  1.00  0.00      BS   O  
ATOM     64  C5' THY B   3      11.568  -5.533 -51.871  1.00  0.00      BS   C  
ATOM     65  O5' THY B   3      12.846  -5.045 -51.392  1.00  0.00      BS   O  
ATOM     66  C4' THY B   3      10.764  -6.248 -50.707  1.00  0.00      BS   C  
ATOM     67  O4' THY B   3      11.483  -7.343 -50.165  1.00  0.00      BS   O  
ATOM     68  C3' THY B   3      10.427  -5.352 -49.503  1.00  0.00      BS   C  
ATOM     69  O3' THY B   3       9.092  -5.538 -49.084  1.00  0.00      BS   O  
ATOM     70  C2' THY B   3      11.347  -5.882 -48.438  1.00  0.00      BS   C  
ATOM     71  C1' THY B   3      11.446  -7.362 -48.723  1.00  0.00      BS   C  
ATOM     72  N1  THY B   3      12.524  -8.199 -48.215  1.00  0.00      BS   N  
ATOM     73  C2  THY B   3      12.188  -9.405 -47.730  1.00  0.00      BS   C  
ATOM     74  O2  THY B   3      11.022  -9.843 -47.707  1.00  0.00      BS   O  
ATOM     75  N3  THY B   3      13.234 -10.193 -47.317  1.00  0.00      BS   N  
ATOM     76  C4  THY B   3      14.591  -9.843 -47.308  1.00  0.00      BS   C  
ATOM     77  O4  THY B   3      15.388 -10.642 -46.885  1.00  0.00      BS   O  
ATOM     78  C5  THY B   3      14.801  -8.450 -47.767  1.00  0.00      BS   C  
ATOM     79  C5M THY B   3      16.194  -7.913 -47.847  1.00  0.00      BS   C  
ATOM     80  C6  THY B   3      13.777  -7.723 -48.169  1.00  0.00      BS   C  
ATOM     81  H3  THY B   3      13.009 -11.144 -47.059  1.00  0.00      BS   H  
ATOM     82  H6  THY B   3      13.949  -6.685 -48.451  1.00  0.00      BS   H  
ATOM     83  H1' THY B   3      10.477  -7.849 -48.482  1.00  0.00      BS   H  
ATOM     84  H2' THY B   3      10.926  -5.715 -47.425  1.00  0.00      BS   H  
ATOM     85  H3' THY B   3      10.622  -4.302 -49.807  1.00  0.00      BS   H  
ATOM     86  H4' THY B   3       9.827  -6.686 -51.109  1.00  0.00      BS   H  
ATOM     87  H5' THY B   3      11.634  -6.195 -52.761  1.00  0.00      BS   H  
ATOM     88  H51 THY B   3      16.159  -6.963 -48.423  1.00  0.00      BS   H  
ATOM     89  H52 THY B   3      16.872  -8.560 -48.442  1.00  0.00      BS   H  
ATOM     90  H53 THY B   3      16.663  -7.839 -46.843  1.00  0.00      BS   H  
ATOM     91 H2'' THY B   3      12.264  -5.256 -48.426  1.00  0.00      BS   H  
ATOM     92 H5'' THY B   3      10.907  -4.761 -52.318  1.00  0.00      BS   H  
ATOM     93  P   ADE B   4       8.375  -4.220 -48.608  1.00  0.00      BS   P  
ATOM     94  O1P ADE B   4       7.955  -3.502 -49.756  1.00  0.00      BS   O  
ATOM     95  O2P ADE B   4       9.212  -3.421 -47.633  1.00  0.00      BS   O  
ATOM     96  C5' ADE B   4       5.912  -5.316 -48.548  1.00  0.00      BS   C  
ATOM     97  O5' ADE B   4       7.082  -4.806 -47.866  1.00  0.00      BS   O  
ATOM     98  C4' ADE B   4       5.119  -6.403 -47.722  1.00  0.00      BS   C  
ATOM     99  O4' ADE B   4       6.099  -7.470 -47.284  1.00  0.00      BS   O  
ATOM    100  C3' ADE B   4       4.567  -5.889 -46.350  1.00  0.00      BS   C  
ATOM    101  O3' ADE B   4       3.289  -6.462 -46.035  1.00  0.00      BS   O  
ATOM    102  C2' ADE B   4       5.642  -6.231 -45.331  1.00  0.00      BS   C  
ATOM    103  C1' ADE B   4       6.241  -7.526 -45.868  1.00  0.00      BS   C  
ATOM    104  N1  ADE B   4       9.915 -10.774 -44.412  1.00  0.00      BS   N  
ATOM    105  C2  ADE B   4       8.553 -10.918 -44.598  1.00  0.00      BS   C  
ATOM    106  N3  ADE B   4       7.668 -10.021 -44.979  1.00  0.00      BS   N  
ATOM    107  C4  ADE B   4       8.282  -8.800 -45.135  1.00  0.00      BS   C  
ATOM    108  C5  ADE B   4       9.639  -8.452 -44.993  1.00  0.00      BS   C  
ATOM    109  C6  ADE B   4      10.482  -9.581 -44.642  1.00  0.00      BS   C  
ATOM    110  N6  ADE B   4      11.813  -9.448 -44.402  1.00  0.00      BS   N  
ATOM    111  N7  ADE B   4       9.950  -7.146 -45.434  1.00  0.00      BS   N  
ATOM    112  C8  ADE B   4       8.770  -6.791 -45.821  1.00  0.00      BS   C  
ATOM    113  N9  ADE B   4       7.714  -7.684 -45.624  1.00  0.00      BS   N  
ATOM    114  H2  ADE B   4       8.200 -11.942 -44.476  1.00  0.00      BS   H  
ATOM    115  H8  ADE B   4       8.638  -5.748 -46.110  1.00  0.00      BS   H  
ATOM    116  H1' ADE B   4       5.641  -8.386 -45.498  1.00  0.00      BS   H  
ATOM    117  H2' ADE B   4       5.171  -6.356 -44.332  1.00  0.00      BS   H  
ATOM    118  H3' ADE B   4       4.565  -4.792 -46.529  1.00  0.00      BS   H  
ATOM    119  H4' ADE B   4       4.301  -6.832 -48.339  1.00  0.00      BS   H  
ATOM    120  H5' ADE B   4       6.186  -5.788 -49.516  1.00  0.00      BS   H  
ATOM    121  H61 ADE B   4      12.333  -8.625 -44.632  1.00  0.00      BS   H  
ATOM    122  H62 ADE B   4      12.428 -10.236 -44.372  1.00  0.00      BS   H  
ATOM    123 H2'' ADE B   4       6.315  -5.383 -45.079  1.00  0.00      BS   H  
ATOM    124 H5'' ADE B   4       5.242  -4.479 -48.839  1.00  0.00      BS   H  
ATOM    125  P   THY B   5       2.408  -5.809 -44.882  1.00  0.00      BS   P  
ATOM    126  O1P THY B   5       0.985  -6.092 -45.296  1.00  0.00      BS   O  
ATOM    127  O2P THY B   5       2.790  -4.444 -44.573  1.00  0.00      BS   O  
ATOM    128  C5' THY B   5       2.684  -8.156 -43.839  1.00  0.00      BS   C  
ATOM    129  O5' THY B   5       2.816  -6.774 -43.656  1.00  0.00      BS   O  
ATOM    130  C4' THY B   5       3.215  -8.901 -42.612  1.00  0.00      BS   C  
ATOM    131  O4' THY B   5       4.647  -8.849 -42.666  1.00  0.00      BS   O  
ATOM    132  C3' THY B   5       2.852  -8.617 -41.163  1.00  0.00      BS   C  
ATOM    133  O3' THY B   5       2.560  -9.776 -40.417  1.00  0.00      BS   O  
ATOM    134  C2' THY B   5       4.095  -7.958 -40.585  1.00  0.00      BS   C  
ATOM    135  C1' THY B   5       5.191  -8.767 -41.387  1.00  0.00      BS   C  
ATOM    136  N1  THY B   5       6.556  -8.163 -41.531  1.00  0.00      BS   N  
ATOM    137  C2  THY B   5       7.631  -8.957 -41.251  1.00  0.00      BS   C  
ATOM    138  O2  THY B   5       7.533 -10.138 -40.896  1.00  0.00      BS   O  
ATOM    139  N3  THY B   5       8.859  -8.379 -41.315  1.00  0.00      BS   N  
ATOM    140  C4  THY B   5       9.124  -7.189 -41.891  1.00  0.00      BS   C  
ATOM    141  O4  THY B   5      10.263  -6.943 -42.172  1.00  0.00      BS   O  
ATOM    142  C5  THY B   5       8.035  -6.341 -42.167  1.00  0.00      BS   C  
ATOM    143  C5M THY B   5       8.366  -5.032 -42.652  1.00  0.00      BS   C  
ATOM    144  C6  THY B   5       6.777  -6.887 -42.066  1.00  0.00      BS   C  
ATOM    145  H3  THY B   5       9.613  -9.042 -41.205  1.00  0.00      BS   H  
ATOM    146  H6  THY B   5       5.902  -6.238 -42.098  1.00  0.00      BS   H  
ATOM    147  H1' THY B   5       5.292  -9.808 -41.015  1.00  0.00      BS   H  
ATOM    148  H2' THY B   5       4.276  -8.075 -39.495  1.00  0.00      BS   H  
ATOM    149  H3' THY B   5       1.931  -8.011 -41.028  1.00  0.00      BS   H  
ATOM    150  H4' THY B   5       2.921  -9.968 -42.711  1.00  0.00      BS   H  
ATOM    151  H5' THY B   5       3.185  -8.428 -44.792  1.00  0.00      BS   H  
ATOM    152  H51 THY B   5       9.431  -4.808 -42.877  1.00  0.00      BS   H  
ATOM    153  H52 THY B   5       7.991  -4.199 -42.020  1.00  0.00      BS   H  
ATOM    154  H53 THY B   5       7.691  -4.905 -43.526  1.00  0.00      BS   H  
ATOM    155 H2'' THY B   5       4.098  -6.876 -40.838  1.00  0.00      BS   H  
ATOM    156 H5'' THY B   5       1.599  -8.382 -43.911  1.00  0.00      BS   H  
ATOM    157  P   ADE B   6       2.083  -9.900 -39.012  1.00  0.00      BS   P  
ATOM    158  O1P ADE B   6       1.103 -11.062 -39.091  1.00  0.00      BS   O  
ATOM    159  O2P ADE B   6       1.607  -8.633 -38.427  1.00  0.00      BS   O  
ATOM    160  C5' ADE B   6       3.796 -11.827 -38.727  1.00  0.00      BS   C  
ATOM    161  O5' ADE B   6       3.331 -10.476 -38.214  1.00  0.00      BS   O  
ATOM    162  C4' ADE B   6       4.743 -12.527 -37.716  1.00  0.00      BS   C  
ATOM    163  O4' ADE B   6       6.139 -11.968 -37.876  1.00  0.00      BS   O  
ATOM    164  C3' ADE B   6       4.396 -12.225 -36.232  1.00  0.00      BS   C  
ATOM    165  O3' ADE B   6       4.566 -13.366 -35.383  1.00  0.00      BS   O  
ATOM    166  C2' ADE B   6       5.331 -11.097 -35.856  1.00  0.00      BS   C  
ATOM    167  C1' ADE B   6       6.632 -11.267 -36.726  1.00  0.00      BS   C  
ATOM    168  N1  ADE B   6      10.957  -8.565 -37.618  1.00  0.00      BS   N  
ATOM    169  C2  ADE B   6      10.751  -9.810 -37.143  1.00  0.00      BS   C  
ATOM    170  N3  ADE B   6       9.601 -10.443 -36.897  1.00  0.00      BS   N  
ATOM    171  C4  ADE B   6       8.571  -9.642 -37.393  1.00  0.00      BS   C  
ATOM    172  C5  ADE B   6       8.633  -8.398 -37.896  1.00  0.00      BS   C  
ATOM    173  C6  ADE B   6       9.876  -7.812 -38.014  1.00  0.00      BS   C  
ATOM    174  N6  ADE B   6      10.043  -6.660 -38.607  1.00  0.00      BS   N  
ATOM    175  N7  ADE B   6       7.391  -7.942 -38.184  1.00  0.00      BS   N  
ATOM    176  C8  ADE B   6       6.599  -8.905 -37.849  1.00  0.00      BS   C  
ATOM    177  N9  ADE B   6       7.215 -10.014 -37.258  1.00  0.00      BS   N  
ATOM    178  H2  ADE B   6      11.692 -10.311 -36.918  1.00  0.00      BS   H  
ATOM    179  H8  ADE B   6       5.534  -8.873 -38.083  1.00  0.00      BS   H  
ATOM    180  H1' ADE B   6       7.218 -12.069 -36.228  1.00  0.00      BS   H  
ATOM    181  H2' ADE B   6       5.583 -11.199 -34.779  1.00  0.00      BS   H  
ATOM    182  H3' ADE B   6       3.311 -11.984 -36.248  1.00  0.00      BS   H  
ATOM    183  H4' ADE B   6       4.761 -13.621 -37.906  1.00  0.00      BS   H  
ATOM    184  H5' ADE B   6       4.337 -11.733 -39.692  1.00  0.00      BS   H  
ATOM    185  H61 ADE B   6      10.974  -6.318 -38.733  1.00  0.00      BS   H  
ATOM    186  H62 ADE B   6       9.277  -6.064 -38.847  1.00  0.00      BS   H  
ATOM    187 H2'' ADE B   6       4.822 -10.154 -36.147  1.00  0.00      BS   H  
ATOM    188 H5'' ADE B   6       2.937 -12.522 -38.849  1.00  0.00      BS   H  
ATOM    189  P   THY B   7       3.980 -13.192 -33.944  1.00  0.00      BS   P  
ATOM    190  O1P THY B   7       3.411 -14.539 -33.475  1.00  0.00      BS   O  
ATOM    191  O2P THY B   7       3.022 -12.089 -33.800  1.00  0.00      BS   O  
ATOM    192  C5' THY B   7       6.472 -13.596 -32.854  1.00  0.00      BS   C  
ATOM    193  O5' THY B   7       5.232 -12.843 -33.066  1.00  0.00      BS   O  
ATOM    194  C4' THY B   7       7.532 -12.800 -32.096  1.00  0.00      BS   C  
ATOM    195  O4' THY B   7       8.069 -11.745 -32.935  1.00  0.00      BS   O  
ATOM    196  C3' THY B   7       6.830 -12.097 -30.872  1.00  0.00      BS   C  
ATOM    197  O3' THY B   7       7.580 -12.190 -29.730  1.00  0.00      BS   O  
ATOM    198  C2' THY B   7       6.787 -10.653 -31.321  1.00  0.00      BS   C  
ATOM    199  C1' THY B   7       8.104 -10.505 -32.112  1.00  0.00      BS   C  
ATOM    200  N1  THY B   7       8.232  -9.321 -32.958  1.00  0.00      BS   N  
ATOM    201  C2  THY B   7       9.442  -8.854 -33.395  1.00  0.00      BS   C  
ATOM    202  O2  THY B   7      10.493  -9.443 -33.190  1.00  0.00      BS   O  
ATOM    203  N3  THY B   7       9.498  -7.717 -34.164  1.00  0.00      BS   N  
ATOM    204  C4  THY B   7       8.415  -6.937 -34.513  1.00  0.00      BS   C  
ATOM    205  O4  THY B   7       8.519  -5.920 -35.257  1.00  0.00      BS   O  
ATOM    206  C5  THY B   7       7.114  -7.431 -33.933  1.00  0.00      BS   C  
ATOM    207  C5M THY B   7       5.848  -6.579 -33.994  1.00  0.00      BS   C  
ATOM    208  C6  THY B   7       7.137  -8.548 -33.236  1.00  0.00      BS   C  
ATOM    209  H3  THY B   7      10.453  -7.431 -34.331  1.00  0.00      BS   H  
ATOM    210  H6  THY B   7       6.211  -8.944 -32.820  1.00  0.00      BS   H  
ATOM    211  H1' THY B   7       8.953 -10.528 -31.396  1.00  0.00      BS   H  
ATOM    212  H2' THY B   7       6.735  -9.953 -30.460  1.00  0.00      BS   H  
ATOM    213  H3' THY B   7       5.762 -12.371 -30.733  1.00  0.00      BS   H  
ATOM    214  H4' THY B   7       8.298 -13.527 -31.751  1.00  0.00      BS   H  
ATOM    215  H5' THY B   7       6.985 -13.811 -33.814  1.00  0.00      BS   H  
ATOM    216  H51 THY B   7       6.030  -5.771 -33.252  1.00  0.00      BS   H  
ATOM    217  H52 THY B   7       5.017  -7.189 -33.581  1.00  0.00      BS   H  
ATOM    218  H53 THY B   7       5.606  -6.159 -34.994  1.00  0.00      BS   H  
ATOM    219 H2'' THY B   7       5.905 -10.484 -31.976  1.00  0.00      BS   H  
ATOM    220 H5'' THY B   7       6.400 -14.573 -32.330  1.00  0.00      BS   H  
ATOM    221  P   ADE B   8       6.796 -12.059 -28.357  1.00  0.00      BS   P  
ATOM    222  O1P ADE B   8       6.712 -13.415 -27.778  1.00  0.00      BS   O  
ATOM    223  O2P ADE B   8       5.515 -11.388 -28.580  1.00  0.00      BS   O  
ATOM    224  C5' ADE B   8       9.157 -11.536 -27.211  1.00  0.00      BS   C  
ATOM    225  O5' ADE B   8       7.752 -11.155 -27.466  1.00  0.00      BS   O  
ATOM    226  C4' ADE B   8      10.151 -10.672 -27.854  1.00  0.00      BS   C  
ATOM    227  O4' ADE B   8       9.820 -10.257 -29.196  1.00  0.00      BS   O  
ATOM    228  C3' ADE B   8      10.460  -9.408 -27.086  1.00  0.00      BS   C  
ATOM    229  O3' ADE B   8      11.291  -9.687 -25.950  1.00  0.00      BS   O  
ATOM    230  C2' ADE B   8      11.309  -8.670 -28.091  1.00  0.00      BS   C  
ATOM    231  C1' ADE B   8      10.668  -9.087 -29.441  1.00  0.00      BS   C  
ATOM    232  N1  ADE B   8      10.132  -4.810 -32.467  1.00  0.00      BS   N  
ATOM    233  C2  ADE B   8      11.191  -5.544 -32.160  1.00  0.00      BS   C  
ATOM    234  N3  ADE B   8      11.260  -6.610 -31.329  1.00  0.00      BS   N  
ATOM    235  C4  ADE B   8      10.103  -6.979 -30.849  1.00  0.00      BS   C  
ATOM    236  C5  ADE B   8       8.912  -6.253 -30.998  1.00  0.00      BS   C  
ATOM    237  C6  ADE B   8       8.930  -5.081 -31.829  1.00  0.00      BS   C  
ATOM    238  N6  ADE B   8       7.817  -4.299 -31.897  1.00  0.00      BS   N  
ATOM    239  N7  ADE B   8       7.868  -6.884 -30.325  1.00  0.00      BS   N  
ATOM    240  C8  ADE B   8       8.416  -7.943 -29.778  1.00  0.00      BS   C  
ATOM    241  N9  ADE B   8       9.790  -8.024 -29.960  1.00  0.00      BS   N  
ATOM    242  H2  ADE B   8      12.114  -5.155 -32.590  1.00  0.00      BS   H  
ATOM    243  H8  ADE B   8       7.888  -8.709 -29.210  1.00  0.00      BS   H  
ATOM    244  H1' ADE B   8      11.505  -9.285 -30.144  1.00  0.00      BS   H  
ATOM    245  H2' ADE B   8      12.341  -9.079 -28.040  1.00  0.00      BS   H  
ATOM    246  H3' ADE B   8       9.498  -8.904 -26.856  1.00  0.00      BS   H  
ATOM    247  H4' ADE B   8      11.150 -11.128 -28.019  1.00  0.00      BS   H  
ATOM    248  H5' ADE B   8       9.360 -12.617 -27.369  1.00  0.00      BS   H  
ATOM    249  H61 ADE B   8       7.823  -3.588 -32.601  1.00  0.00      BS   H  
ATOM    250  H62 ADE B   8       6.919  -4.534 -31.524  1.00  0.00      BS   H  
ATOM    251 H2'' ADE B   8      11.511  -7.583 -27.987  1.00  0.00      BS   H  
ATOM    252 H5'' ADE B   8       9.263 -11.291 -26.132  1.00  0.00      BS   H  
ATOM    253  P   THY B   9      11.782  -8.593 -24.857  1.00  0.00      BS   P  
ATOM    254  O1P THY B   9      12.634  -9.288 -23.833  1.00  0.00      BS   O  
ATOM    255  O2P THY B   9      10.567  -7.989 -24.297  1.00  0.00      BS   O  
ATOM    256  C5' THY B   9      13.887  -7.464 -26.020  1.00  0.00      BS   C  
ATOM    257  O5' THY B   9      12.525  -7.485 -25.642  1.00  0.00      BS   O  
ATOM    258  C4' THY B   9      14.378  -6.096 -26.600  1.00  0.00      BS   C  
ATOM    259  O4' THY B   9      13.506  -5.643 -27.698  1.00  0.00      BS   O  
ATOM    260  C3' THY B   9      14.417  -4.902 -25.554  1.00  0.00      BS   C  
ATOM    261  O3' THY B   9      15.610  -4.141 -25.765  1.00  0.00      BS   O  
ATOM    262  C2' THY B   9      13.129  -4.140 -25.847  1.00  0.00      BS   C  
ATOM    263  C1' THY B   9      12.987  -4.382 -27.317  1.00  0.00      BS   C  
ATOM    264  N1  THY B   9      11.621  -4.256 -27.731  1.00  0.00      BS   N  
ATOM    265  C2  THY B   9      11.341  -3.421 -28.813  1.00  0.00      BS   C  
ATOM    266  O2  THY B   9      12.268  -2.780 -29.325  1.00  0.00      BS   O  
ATOM    267  N3  THY B   9      10.032  -3.355 -29.158  1.00  0.00      BS   N  
ATOM    268  C4  THY B   9       9.013  -3.952 -28.414  1.00  0.00      BS   C  
ATOM    269  O4  THY B   9       7.834  -3.653 -28.528  1.00  0.00      BS   O  
ATOM    270  C5  THY B   9       9.419  -4.982 -27.520  1.00  0.00      BS   C  
ATOM    271  C5M THY B   9       8.396  -5.869 -26.808  1.00  0.00      BS   C  
ATOM    272  C6  THY B   9      10.682  -5.051 -27.160  1.00  0.00      BS   C  
ATOM    273  H3  THY B   9       9.737  -2.600 -29.760  1.00  0.00      BS   H  
ATOM    274  H6  THY B   9      11.070  -5.734 -26.404  1.00  0.00      BS   H  
ATOM    275  H1' THY B   9      13.664  -3.666 -27.830  1.00  0.00      BS   H  
ATOM    276  H2' THY B   9      13.149  -3.067 -25.558  1.00  0.00      BS   H  
ATOM    277  H3' THY B   9      14.362  -5.415 -24.569  1.00  0.00      BS   H  
ATOM    278  H4' THY B   9      15.378  -6.199 -27.074  1.00  0.00      BS   H  
ATOM    279  H5' THY B   9      14.075  -8.236 -26.797  1.00  0.00      BS   H  
ATOM    280  H51 THY B   9       8.916  -6.794 -26.480  1.00  0.00      BS   H  
ATOM    281  H52 THY B   9       7.592  -6.092 -27.541  1.00  0.00      BS   H  
ATOM    282  H53 THY B   9       7.805  -5.352 -26.021  1.00  0.00      BS   H  
ATOM    283 H2'' THY B   9      12.283  -4.661 -25.350  1.00  0.00      BS   H  
ATOM    284 H5'' THY B   9      14.588  -7.680 -25.186  1.00  0.00      BS   H  
ATOM    285  P   ADE B  10      15.878  -2.868 -24.887  1.00  0.00      BS   P  
ATOM    286  O1P ADE B  10      17.340  -2.538 -24.933  1.00  0.00      BS   O  
ATOM    287  O2P ADE B  10      15.205  -2.960 -23.518  1.00  0.00      BS   O  
ATOM    288  C5' ADE B  10      15.207  -0.337 -25.316  1.00  0.00      BS   C  
ATOM    289  O5' ADE B  10      15.112  -1.689 -25.717  1.00  0.00      BS   O  
ATOM    290  C4' ADE B  10      13.895   0.304 -24.842  1.00  0.00      BS   C  
ATOM    291  O4' ADE B  10      12.754  -0.214 -25.688  1.00  0.00      BS   O  
ATOM    292  C3' ADE B  10      13.459  -0.051 -23.381  1.00  0.00      BS   C  
ATOM    293  O3' ADE B  10      13.292   1.076 -22.570  1.00  0.00      BS   O  
ATOM    294  C2' ADE B  10      12.110  -0.713 -23.579  1.00  0.00      BS   C  
ATOM    295  C1' ADE B  10      11.582   0.012 -24.871  1.00  0.00      BS   C  
ATOM    296  N1  ADE B  10       7.394   1.317 -27.620  1.00  0.00      BS   N  
ATOM    297  C2  ADE B  10       8.403   1.984 -27.190  1.00  0.00      BS   C  
ATOM    298  N3  ADE B  10       9.471   1.487 -26.455  1.00  0.00      BS   N  
ATOM    299  C4  ADE B  10       9.375   0.220 -26.171  1.00  0.00      BS   C  
ATOM    300  C5  ADE B  10       8.327  -0.657 -26.471  1.00  0.00      BS   C  
ATOM    301  C6  ADE B  10       7.343  -0.038 -27.301  1.00  0.00      BS   C  
ATOM    302  N6  ADE B  10       6.326  -0.717 -27.840  1.00  0.00      BS   N  
ATOM    303  N7  ADE B  10       8.506  -1.919 -25.890  1.00  0.00      BS   N  
ATOM    304  C8  ADE B  10       9.680  -1.805 -25.315  1.00  0.00      BS   C  
ATOM    305  N9  ADE B  10      10.272  -0.544 -25.454  1.00  0.00      BS   N  
ATOM    306  H2  ADE B  10       8.358   3.009 -27.557  1.00  0.00      BS   H  
ATOM    307  H8  ADE B  10      10.081  -2.708 -24.853  1.00  0.00      BS   H  
ATOM    308  H1' ADE B  10      11.484   1.092 -24.627  1.00  0.00      BS   H  
ATOM    309  H2' ADE B  10      11.390  -0.685 -22.733  1.00  0.00      BS   H  
ATOM    310  H3' ADE B  10      14.120  -0.787 -22.875  1.00  0.00      BS   H  
ATOM    311  H4' ADE B  10      13.932   1.406 -24.979  1.00  0.00      BS   H  
ATOM    312  H5' ADE B  10      15.823   0.243 -26.037  1.00  0.00      BS   H  
ATOM    313  H61 ADE B  10       5.837  -1.474 -27.408  1.00  0.00      BS   H  
ATOM    314  H62 ADE B  10       5.725  -0.218 -28.463  1.00  0.00      BS   H  
ATOM    315 H2'' ADE B  10      12.341  -1.771 -23.823  1.00  0.00      BS   H  
ATOM    316 H5'' ADE B  10      15.814  -0.206 -24.395  1.00  0.00      BS   H  
ATOM    317  P   GUA B  11      14.259   1.300 -21.381  1.00  0.00      BS   P  
ATOM    318  O1P GUA B  11      15.581   0.874 -21.806  1.00  0.00      BS   O  
ATOM    319  O2P GUA B  11      13.845   0.523 -20.185  1.00  0.00      BS   O  
ATOM    320  C5' GUA B  11      14.165   3.719 -22.205  1.00  0.00      BS   C  
ATOM    321  O5' GUA B  11      14.312   2.855 -21.079  1.00  0.00      BS   O  
ATOM    322  C4' GUA B  11      12.920   4.590 -22.145  1.00  0.00      BS   C  
ATOM    323  O4' GUA B  11      11.884   3.917 -22.823  1.00  0.00      BS   O  
ATOM    324  C3' GUA B  11      12.417   4.949 -20.679  1.00  0.00      BS   C  
ATOM    325  O3' GUA B  11      11.933   6.272 -20.549  1.00  0.00      BS   O  
ATOM    326  C2' GUA B  11      11.182   4.002 -20.586  1.00  0.00      BS   C  
ATOM    327  C1' GUA B  11      10.699   3.988 -22.011  1.00  0.00      BS   C  
ATOM    328  N1  GUA B  11       6.439   2.887 -24.631  1.00  0.00      BS   N  
ATOM    329  C2  GUA B  11       7.158   3.991 -24.462  1.00  0.00      BS   C  
ATOM    330  N2  GUA B  11       6.571   5.084 -24.986  1.00  0.00      BS   N  
ATOM    331  N3  GUA B  11       8.279   4.149 -23.787  1.00  0.00      BS   N  
ATOM    332  C4  GUA B  11       8.609   3.028 -23.137  1.00  0.00      BS   C  
ATOM    333  C5  GUA B  11       8.009   1.776 -23.203  1.00  0.00      BS   C  
ATOM    334  C6  GUA B  11       6.871   1.637 -24.050  1.00  0.00      BS   C  
ATOM    335  O6  GUA B  11       6.207   0.604 -24.331  1.00  0.00      BS   O  
ATOM    336  N7  GUA B  11       8.667   0.901 -22.433  1.00  0.00      BS   N  
ATOM    337  C8  GUA B  11       9.703   1.581 -21.958  1.00  0.00      BS   C  
ATOM    338  N9  GUA B  11       9.703   2.883 -22.351  1.00  0.00      BS   N  
ATOM    339  H1  GUA B  11       5.566   2.844 -25.137  1.00  0.00      BS   H  
ATOM    340  H8  GUA B  11      10.499   1.350 -21.250  1.00  0.00      BS   H  
ATOM    341  H1' GUA B  11      10.235   4.948 -22.324  1.00  0.00      BS   H  
ATOM    342  H2' GUA B  11      10.433   4.334 -19.836  1.00  0.00      BS   H  
ATOM    343  H21 GUA B  11       5.616   5.084 -25.281  1.00  0.00      BS   H  
ATOM    344  H3' GUA B  11      13.198   4.634 -19.954  1.00  0.00      BS   H  
ATOM    345  H22 GUA B  11       6.904   5.951 -24.615  1.00  0.00      BS   H  
ATOM    346  H4' GUA B  11      13.108   5.556 -22.659  1.00  0.00      BS   H  
ATOM    347  H5' GUA B  11      14.294   3.257 -23.207  1.00  0.00      BS   H  
ATOM    348 H2'' GUA B  11      11.534   2.986 -20.310  1.00  0.00      BS   H  
ATOM    349 H5'' GUA B  11      15.091   4.317 -22.074  1.00  0.00      BS   H  
ATOM    350  P   CYT B  12      12.068   7.021 -19.130  1.00  0.00      BS   P  
ATOM    351  O1P CYT B  12      13.316   7.762 -19.088  1.00  0.00      BS   O  
ATOM    352  O2P CYT B  12      11.859   6.072 -18.043  1.00  0.00      BS   O  
ATOM    353  C5' CYT B  12      10.818   9.271 -19.770  1.00  0.00      BS   C  
ATOM    354  O5' CYT B  12      10.889   8.016 -19.114  1.00  0.00      BS   O  
ATOM    355  C4' CYT B  12       9.423   9.619 -20.250  1.00  0.00      BS   C  
ATOM    356  O4' CYT B  12       9.043   8.720 -21.361  1.00  0.00      BS   O  
ATOM    357  C3' CYT B  12       8.321   9.330 -19.193  1.00  0.00      BS   C  
ATOM    358  O3' CYT B  12       8.233  10.423 -18.237  1.00  0.00      BS   O  
ATOM    359  C2' CYT B  12       7.169   9.414 -20.098  1.00  0.00      BS   C  
ATOM    360  C1' CYT B  12       7.635   8.479 -21.338  1.00  0.00      BS   C  
ATOM    361  N1  CYT B  12       7.329   7.008 -21.208  1.00  0.00      BS   N  
ATOM    362  C2  CYT B  12       6.019   6.520 -21.446  1.00  0.00      BS   C  
ATOM    363  O2  CYT B  12       5.178   7.361 -21.772  1.00  0.00      BS   O  
ATOM    364  N3  CYT B  12       5.711   5.241 -21.329  1.00  0.00      BS   N  
ATOM    365  C4  CYT B  12       6.642   4.392 -20.767  1.00  0.00      BS   C  
ATOM    366  N4  CYT B  12       6.310   3.108 -20.694  1.00  0.00      BS   N  
ATOM    367  C5  CYT B  12       7.846   4.923 -20.348  1.00  0.00      BS   C  
ATOM    368  C6  CYT B  12       8.181   6.159 -20.584  1.00  0.00      BS   C  
ATOM    369  H5  CYT B  12       8.510   4.242 -19.817  1.00  0.00      BS   H  
ATOM    370  H6  CYT B  12       9.167   6.598 -20.431  1.00  0.00      BS   H  
ATOM    371  H1' CYT B  12       7.262   8.899 -22.295  1.00  0.00      BS   H  
ATOM    372  H2' CYT B  12       7.083  10.466 -20.443  1.00  0.00      BS   H  
ATOM    373  H3' CYT B  12       8.461   8.282 -18.847  1.00  0.00      BS   H  
ATOM    374  H4' CYT B  12       9.449  10.677 -20.586  1.00  0.00      BS   H  
ATOM    375  H41 CYT B  12       5.359   2.957 -20.966  1.00  0.00      BS   H  
ATOM    376  H5' CYT B  12      11.566   9.450 -20.571  1.00  0.00      BS   H  
ATOM    377  H42 CYT B  12       6.710   2.438 -20.071  1.00  0.00      BS   H  
ATOM    378 H2'' CYT B  12       6.177   9.010 -19.802  1.00  0.00      BS   H  
ATOM    379 H5'' CYT B  12      10.907  10.052 -18.986  1.00  0.00      BS   H  
ATOM    380  P   THY B  13       7.458   9.918 -16.988  1.00  0.00      BS   P  
ATOM    381  O1P THY B  13       7.566  10.958 -15.944  1.00  0.00      BS   O  
ATOM    382  O2P THY B  13       7.975   8.621 -16.604  1.00  0.00      BS   O  
ATOM    383  C5' THY B  13       5.142  11.066 -17.777  1.00  0.00      BS   C  
ATOM    384  O5' THY B  13       5.875   9.844 -17.348  1.00  0.00      BS   O  
ATOM    385  C4' THY B  13       3.688  10.772 -18.154  1.00  0.00      BS   C  
ATOM    386  O4' THY B  13       3.596   9.777 -19.227  1.00  0.00      BS   O  
ATOM    387  C3' THY B  13       2.819  10.112 -17.059  1.00  0.00      BS   C  
ATOM    388  O3' THY B  13       2.297  11.109 -16.121  1.00  0.00      BS   O  
ATOM    389  C2' THY B  13       1.665   9.449 -17.810  1.00  0.00      BS   C  
ATOM    390  C1' THY B  13       2.439   8.873 -18.999  1.00  0.00      BS   C  
ATOM    391  N1  THY B  13       2.888   7.450 -18.824  1.00  0.00      BS   N  
ATOM    392  C2  THY B  13       2.005   6.413 -19.037  1.00  0.00      BS   C  
ATOM    393  O2  THY B  13       0.901   6.553 -19.525  1.00  0.00      BS   O  
ATOM    394  N3  THY B  13       2.483   5.175 -18.727  1.00  0.00      BS   N  
ATOM    395  C4  THY B  13       3.795   4.836 -18.565  1.00  0.00      BS   C  
ATOM    396  O4  THY B  13       4.133   3.668 -18.588  1.00  0.00      BS   O  
ATOM    397  C5  THY B  13       4.667   5.958 -18.263  1.00  0.00      BS   C  
ATOM    398  C5M THY B  13       6.019   5.698 -17.614  1.00  0.00      BS   C  
ATOM    399  C6  THY B  13       4.192   7.176 -18.487  1.00  0.00      BS   C  
ATOM    400  H3  THY B  13       1.870   4.413 -18.978  1.00  0.00      BS   H  
ATOM    401  H6  THY B  13       4.896   7.984 -18.692  1.00  0.00      BS   H  
ATOM    402  H1' THY B  13       1.727   8.964 -19.847  1.00  0.00      BS   H  
ATOM    403  H2' THY B  13       0.928  10.246 -18.042  1.00  0.00      BS   H  
ATOM    404  H3' THY B  13       3.488   9.313 -16.673  1.00  0.00      BS   H  
ATOM    405  H4' THY B  13       3.140  11.664 -18.527  1.00  0.00      BS   H  
ATOM    406  H5' THY B  13       5.579  11.612 -18.640  1.00  0.00      BS   H  
ATOM    407  H51 THY B  13       6.276   4.636 -17.819  1.00  0.00      BS   H  
ATOM    408  H52 THY B  13       5.974   5.908 -16.525  1.00  0.00      BS   H  
ATOM    409  H53 THY B  13       6.786   6.339 -18.097  1.00  0.00      BS   H  
ATOM    410 H2'' THY B  13       1.118   8.606 -17.335  1.00  0.00      BS   H  
ATOM    411 H5'' THY B  13       5.043  11.730 -16.892  1.00  0.00      BS   H  
ATOM    412  P   THY B  14       2.023  10.538 -14.747  1.00  0.00      BS   P  
ATOM    413  O1P THY B  14       1.725  11.690 -13.844  1.00  0.00      BS   O  
ATOM    414  O2P THY B  14       3.189   9.723 -14.294  1.00  0.00      BS   O  
ATOM    415  C5' THY B  14      -0.485  10.180 -15.153  1.00  0.00      BS   C  
ATOM    416  O5' THY B  14       0.762   9.581 -14.869  1.00  0.00      BS   O  
ATOM    417  C4' THY B  14      -1.599   9.164 -15.503  1.00  0.00      BS   C  
ATOM    418  O4' THY B  14      -1.238   8.324 -16.664  1.00  0.00      BS   O  
ATOM    419  C3' THY B  14      -1.905   8.176 -14.347  1.00  0.00      BS   C  
ATOM    420  O3' THY B  14      -2.814   8.819 -13.399  1.00  0.00      BS   O  
ATOM    421  C2' THY B  14      -2.598   7.135 -15.157  1.00  0.00      BS   C  
ATOM    422  C1' THY B  14      -1.772   7.002 -16.435  1.00  0.00      BS   C  
ATOM    423  N1  THY B  14      -0.689   5.981 -16.195  1.00  0.00      BS   N  
ATOM    424  C2  THY B  14      -0.914   4.597 -16.417  1.00  0.00      BS   C  
ATOM    425  O2  THY B  14      -1.988   4.150 -16.815  1.00  0.00      BS   O  
ATOM    426  N3  THY B  14       0.155   3.815 -16.159  1.00  0.00      BS   N  
ATOM    427  C4  THY B  14       1.432   4.227 -15.851  1.00  0.00      BS   C  
ATOM    428  O4  THY B  14       2.362   3.387 -15.826  1.00  0.00      BS   O  
ATOM    429  C5  THY B  14       1.573   5.640 -15.687  1.00  0.00      BS   C  
ATOM    430  C5M THY B  14       2.762   6.233 -15.019  1.00  0.00      BS   C  
ATOM    431  C6  THY B  14       0.548   6.443 -15.883  1.00  0.00      BS   C  
ATOM    432  H3  THY B  14       0.037   2.824 -16.312  1.00  0.00      BS   H  
ATOM    433  H6  THY B  14       0.566   7.495 -15.597  1.00  0.00      BS   H  
ATOM    434  H1' THY B  14      -2.427   6.633 -17.254  1.00  0.00      BS   H  
ATOM    435  H2' THY B  14      -3.575   7.431 -15.598  1.00  0.00      BS   H  
ATOM    436  H3' THY B  14      -0.902   7.898 -13.958  1.00  0.00      BS   H  
ATOM    437  H4' THY B  14      -2.526   9.742 -15.704  1.00  0.00      BS   H  
ATOM    438  H5' THY B  14      -0.429  10.916 -15.984  1.00  0.00      BS   H  
ATOM    439  H51 THY B  14       2.760   6.184 -13.909  1.00  0.00      BS   H  
ATOM    440  H52 THY B  14       2.916   7.281 -15.353  1.00  0.00      BS   H  
ATOM    441  H53 THY B  14       3.639   5.682 -15.421  1.00  0.00      BS   H  
ATOM    442 H2'' THY B  14      -2.835   6.188 -14.628  1.00  0.00      BS   H  
ATOM    443 H5'' THY B  14      -0.887  10.779 -14.309  1.00  0.00      BS   H  
ATOM    444  P   ADE B  15      -2.711   8.403 -11.845  1.00  0.00      BS   P  
ATOM    445  O1P ADE B  15      -3.596   9.268 -11.024  1.00  0.00      BS   O  
ATOM    446  O2P ADE B  15      -1.296   8.216 -11.381  1.00  0.00      BS   O  
ATOM    447  C5' ADE B  15      -4.613   6.594 -12.031  1.00  0.00      BS   C  
ATOM    448  O5' ADE B  15      -3.157   6.885 -11.766  1.00  0.00      BS   O  
ATOM    449  C4' ADE B  15      -4.970   5.152 -12.263  1.00  0.00      BS   C  
ATOM    450  O4' ADE B  15      -4.160   4.637 -13.403  1.00  0.00      BS   O  
ATOM    451  C3' ADE B  15      -4.587   4.239 -11.106  1.00  0.00      BS   C  
ATOM    452  O3' ADE B  15      -5.601   4.180 -10.084  1.00  0.00      BS   O  
ATOM    453  C2' ADE B  15      -4.549   2.954 -11.844  1.00  0.00      BS   C  
ATOM    454  C1' ADE B  15      -3.774   3.300 -13.150  1.00  0.00      BS   C  
ATOM    455  N1  ADE B  15      -0.045   0.161 -12.084  1.00  0.00      BS   N  
ATOM    456  C2  ADE B  15      -1.361   0.051 -12.412  1.00  0.00      BS   C  
ATOM    457  N3  ADE B  15      -2.302   0.929 -12.659  1.00  0.00      BS   N  
ATOM    458  C4  ADE B  15      -1.697   2.070 -12.806  1.00  0.00      BS   C  
ATOM    459  C5  ADE B  15      -0.296   2.418 -12.645  1.00  0.00      BS   C  
ATOM    460  C6  ADE B  15       0.543   1.387 -12.290  1.00  0.00      BS   C  
ATOM    461  N6  ADE B  15       1.879   1.497 -12.203  1.00  0.00      BS   N  
ATOM    462  N7  ADE B  15      -0.116   3.836 -12.769  1.00  0.00      BS   N  
ATOM    463  C8  ADE B  15      -1.332   4.264 -13.003  1.00  0.00      BS   C  
ATOM    464  N9  ADE B  15      -2.305   3.244 -12.973  1.00  0.00      BS   N  
ATOM    465  H2  ADE B  15      -1.716  -0.971 -12.285  1.00  0.00      BS   H  
ATOM    466  H8  ADE B  15      -1.531   5.323 -13.171  1.00  0.00      BS   H  
ATOM    467  H1' ADE B  15      -4.023   2.616 -13.990  1.00  0.00      BS   H  
ATOM    468  H2' ADE B  15      -5.573   2.612 -12.103  1.00  0.00      BS   H  
ATOM    469  H3' ADE B  15      -3.580   4.535 -10.744  1.00  0.00      BS   H  
ATOM    470  H4' ADE B  15      -6.049   5.030 -12.499  1.00  0.00      BS   H  
ATOM    471  H5' ADE B  15      -4.965   7.073 -12.970  1.00  0.00      BS   H  
ATOM    472  H61 ADE B  15       2.341   0.688 -11.840  1.00  0.00      BS   H  
ATOM    473  H62 ADE B  15       2.406   2.327 -12.386  1.00  0.00      BS   H  
ATOM    474 H2'' ADE B  15      -3.990   2.274 -11.164  1.00  0.00      BS   H  
ATOM    475 H5'' ADE B  15      -5.247   7.095 -11.269  1.00  0.00      BS   H  
ATOM    476  P   CYT B  16      -5.434   5.022  -8.833  1.00  0.00      BS   P  
ATOM    477  O1P CYT B  16      -6.599   5.888  -8.739  1.00  0.00      BS   O  
ATOM    478  O2P CYT B  16      -4.138   5.663  -8.833  1.00  0.00      BS   O  
ATOM    479  C5' CYT B  16      -6.560   3.094  -7.424  1.00  0.00      BS   C  
ATOM    480  O5' CYT B  16      -5.458   3.848  -7.765  1.00  0.00      BS   O  
ATOM    481  C4' CYT B  16      -6.317   1.578  -7.498  1.00  0.00      BS   C  
ATOM    482  O4' CYT B  16      -5.472   1.211  -8.645  1.00  0.00      BS   O  
ATOM    483  C3' CYT B  16      -5.534   0.980  -6.259  1.00  0.00      BS   C  
ATOM    484  O3' CYT B  16      -6.441   0.804  -5.108  1.00  0.00      BS   O  
ATOM    485  C2' CYT B  16      -5.025  -0.338  -6.868  1.00  0.00      BS   C  
ATOM    486  C1' CYT B  16      -4.585   0.121  -8.286  1.00  0.00      BS   C  
ATOM    487  N1  CYT B  16      -3.239   0.591  -8.399  1.00  0.00      BS   N  
ATOM    488  C2  CYT B  16      -2.213  -0.380  -8.375  1.00  0.00      BS   C  
ATOM    489  O2  CYT B  16      -2.549  -1.579  -8.272  1.00  0.00      BS   O  
ATOM    490  N3  CYT B  16      -0.946   0.022  -8.362  1.00  0.00      BS   N  
ATOM    491  C4  CYT B  16      -0.608   1.296  -8.665  1.00  0.00      BS   C  
ATOM    492  N4  CYT B  16       0.679   1.636  -8.676  1.00  0.00      BS   N  
ATOM    493  C5  CYT B  16      -1.610   2.311  -8.757  1.00  0.00      BS   C  
ATOM    494  C6  CYT B  16      -2.904   1.916  -8.593  1.00  0.00      BS   C  
ATOM    495  H5  CYT B  16      -1.273   3.337  -8.908  1.00  0.00      BS   H  
ATOM    496  H6  CYT B  16      -3.675   2.681  -8.681  1.00  0.00      BS   H  
ATOM    497  H1' CYT B  16      -4.804  -0.654  -9.051  1.00  0.00      BS   H  
ATOM    498  H2' CYT B  16      -5.943  -0.961  -6.937  1.00  0.00      BS   H  
ATOM    499  H3' CYT B  16      -4.664   1.633  -6.031  1.00  0.00      BS   H  
ATOM    500  H4' CYT B  16      -7.235   0.965  -7.614  1.00  0.00      BS   H  
ATOM    501  H41 CYT B  16       1.404   0.949  -8.671  1.00  0.00      BS   H  
ATOM    502  H5' CYT B  16      -7.444   3.400  -8.025  1.00  0.00      BS   H  
ATOM    503  H42 CYT B  16       0.934   2.555  -8.375  1.00  0.00      BS   H  
ATOM    504 H2'' CYT B  16      -4.189  -0.716  -6.241  1.00  0.00      BS   H  
ATOM    505 H5'' CYT B  16      -6.915   3.253  -6.383  1.00  0.00      BS   H  
ATOM    506  P   ADE B  17      -6.193   1.483  -3.678  1.00  0.00      BS   P  
ATOM    507  O1P ADE B  17      -7.469   1.465  -2.888  1.00  0.00      BS   O  
ATOM    508  O2P ADE B  17      -5.555   2.768  -3.782  1.00  0.00      BS   O  
ATOM    509  C5' ADE B  17      -5.847  -0.748  -2.398  1.00  0.00      BS   C  
ATOM    510  O5' ADE B  17      -5.255   0.446  -2.985  1.00  0.00      BS   O  
ATOM    511  C4' ADE B  17      -4.854  -1.910  -2.473  1.00  0.00      BS   C  
ATOM    512  O4' ADE B  17      -4.096  -1.928  -3.782  1.00  0.00      BS   O  
ATOM    513  C3' ADE B  17      -3.715  -1.750  -1.411  1.00  0.00      BS   C  
ATOM    514  O3' ADE B  17      -4.114  -2.470  -0.213  1.00  0.00      BS   O  
ATOM    515  C2' ADE B  17      -2.619  -2.557  -2.097  1.00  0.00      BS   C  
ATOM    516  C1' ADE B  17      -2.696  -2.270  -3.556  1.00  0.00      BS   C  
ATOM    517  N1  ADE B  17       2.027  -1.004  -5.007  1.00  0.00      BS   N  
ATOM    518  C2  ADE B  17       1.470  -2.132  -4.694  1.00  0.00      BS   C  
ATOM    519  N3  ADE B  17       0.205  -2.426  -4.362  1.00  0.00      BS   N  
ATOM    520  C4  ADE B  17      -0.540  -1.290  -4.334  1.00  0.00      BS   C  
ATOM    521  C5  ADE B  17      -0.084  -0.041  -4.605  1.00  0.00      BS   C  
ATOM    522  C6  ADE B  17       1.276   0.107  -4.967  1.00  0.00      BS   C  
ATOM    523  N6  ADE B  17       1.850   1.287  -5.205  1.00  0.00      BS   N  
ATOM    524  N7  ADE B  17      -1.078   0.878  -4.575  1.00  0.00      BS   N  
ATOM    525  C8  ADE B  17      -2.126   0.186  -4.167  1.00  0.00      BS   C  
ATOM    526  N9  ADE B  17      -1.840  -1.159  -3.940  1.00  0.00      BS   N  
ATOM    527  H2  ADE B  17       2.142  -2.985  -4.793  1.00  0.00      BS   H  
ATOM    528  H8  ADE B  17      -3.132   0.605  -4.169  1.00  0.00      BS   H  
ATOM    529  H1' ADE B  17      -2.398  -3.221  -4.047  1.00  0.00      BS   H  
ATOM    530  H2' ADE B  17      -2.802  -3.638  -1.915  1.00  0.00      BS   H  
ATOM    531  H3' ADE B  17      -3.442  -0.674  -1.372  1.00  0.00      BS   H  
ATOM    532  H4' ADE B  17      -5.327  -2.905  -2.332  1.00  0.00      BS   H  
ATOM    533  H5' ADE B  17      -6.866  -1.034  -2.735  1.00  0.00      BS   H  
ATOM    534  H61 ADE B  17       1.346   2.146  -5.121  1.00  0.00      BS   H  
ATOM    535  H62 ADE B  17       2.782   1.345  -5.564  1.00  0.00      BS   H  
ATOM    536 H2'' ADE B  17      -1.613  -2.321  -1.688  1.00  0.00      BS   H  
ATOM    537 H5'' ADE B  17      -6.119  -0.635  -1.328  1.00  0.00      BS   H  
ATOM    538  P   ADE B  18      -4.236  -1.557   1.134  1.00  0.00      BS   P  
ATOM    539  O1P ADE B  18      -5.560  -1.867   1.624  1.00  0.00      BS   O  
ATOM    540  O2P ADE B  18      -3.904  -0.141   0.841  1.00  0.00      BS   O  
ATOM    541  C5' ADE B  18      -2.772  -3.423   2.414  1.00  0.00      BS   C  
ATOM    542  O5' ADE B  18      -3.082  -2.047   2.120  1.00  0.00      BS   O  
ATOM    543  C4' ADE B  18      -1.234  -3.667   2.322  1.00  0.00      BS   C  
ATOM    544  O4' ADE B  18      -0.924  -3.465   0.930  1.00  0.00      BS   O  
ATOM    545  C3' ADE B  18      -0.350  -2.652   2.961  1.00  0.00      BS   C  
ATOM    546  O3' ADE B  18      -0.270  -3.099   4.336  1.00  0.00      BS   O  
ATOM    547  C2' ADE B  18       0.935  -2.890   2.180  1.00  0.00      BS   C  
ATOM    548  C1' ADE B  18       0.454  -2.988   0.783  1.00  0.00      BS   C  
ATOM    549  N1  ADE B  18       3.619   0.299  -1.782  1.00  0.00      BS   N  
ATOM    550  C2  ADE B  18       3.703  -0.964  -1.423  1.00  0.00      BS   C  
ATOM    551  N3  ADE B  18       2.866  -1.790  -0.825  1.00  0.00      BS   N  
ATOM    552  C4  ADE B  18       1.635  -1.200  -0.622  1.00  0.00      BS   C  
ATOM    553  C5  ADE B  18       1.327   0.087  -1.017  1.00  0.00      BS   C  
ATOM    554  C6  ADE B  18       2.357   0.857  -1.570  1.00  0.00      BS   C  
ATOM    555  N6  ADE B  18       2.259   2.141  -2.031  1.00  0.00      BS   N  
ATOM    556  N7  ADE B  18       0.007   0.385  -0.579  1.00  0.00      BS   N  
ATOM    557  C8  ADE B  18      -0.402  -0.653   0.078  1.00  0.00      BS   C  
ATOM    558  N9  ADE B  18       0.516  -1.709   0.057  1.00  0.00      BS   N  
ATOM    559  H2  ADE B  18       4.681  -1.429  -1.551  1.00  0.00      BS   H  
ATOM    560  H8  ADE B  18      -1.362  -0.751   0.586  1.00  0.00      BS   H  
ATOM    561  H1' ADE B  18       0.925  -3.794   0.182  1.00  0.00      BS   H  
ATOM    562  H2' ADE B  18       1.441  -3.832   2.478  1.00  0.00      BS   H  
ATOM    563  H3' ADE B  18      -0.812  -1.675   2.700  1.00  0.00      BS   H  
ATOM    564  H4' ADE B  18      -0.852  -4.683   2.561  1.00  0.00      BS   H  
ATOM    565  H5' ADE B  18      -3.241  -4.138   1.705  1.00  0.00      BS   H  
ATOM    566  H61 ADE B  18       3.089   2.675  -1.869  1.00  0.00      BS   H  
ATOM    567  H62 ADE B  18       1.367   2.524  -2.268  1.00  0.00      BS   H  
ATOM    568 H2'' ADE B  18       1.626  -2.033   2.333  1.00  0.00      BS   H  
ATOM    569 H5'' ADE B  18      -3.032  -3.620   3.477  1.00  0.00      BS   H  
ATOM    570  P   CYT B  19       0.374  -2.131   5.415  1.00  0.00      BS   P  
ATOM    571  O1P CYT B  19       0.256  -2.686   6.801  1.00  0.00      BS   O  
ATOM    572  O2P CYT B  19      -0.242  -0.822   5.071  1.00  0.00      BS   O  
ATOM    573  C5' CYT B  19       2.868  -3.184   5.146  1.00  0.00      BS   C  
ATOM    574  O5' CYT B  19       1.915  -2.048   5.023  1.00  0.00      BS   O  
ATOM    575  C4' CYT B  19       4.201  -2.975   4.452  1.00  0.00      BS   C  
ATOM    576  O4' CYT B  19       4.013  -2.489   3.040  1.00  0.00      BS   O  
ATOM    577  C3' CYT B  19       5.088  -1.960   5.141  1.00  0.00      BS   C  
ATOM    578  O3' CYT B  19       5.670  -2.559   6.269  1.00  0.00      BS   O  
ATOM    579  C2' CYT B  19       6.039  -1.754   3.989  1.00  0.00      BS   C  
ATOM    580  C1' CYT B  19       5.108  -1.657   2.729  1.00  0.00      BS   C  
ATOM    581  N1  CYT B  19       4.707  -0.282   2.230  1.00  0.00      BS   N  
ATOM    582  C2  CYT B  19       5.617   0.637   1.773  1.00  0.00      BS   C  
ATOM    583  O2  CYT B  19       6.801   0.319   1.871  1.00  0.00      BS   O  
ATOM    584  N3  CYT B  19       5.217   1.916   1.422  1.00  0.00      BS   N  
ATOM    585  C4  CYT B  19       3.929   2.216   1.463  1.00  0.00      BS   C  
ATOM    586  N4  CYT B  19       3.503   3.475   1.210  1.00  0.00      BS   N  
ATOM    587  C5  CYT B  19       2.948   1.254   1.898  1.00  0.00      BS   C  
ATOM    588  C6  CYT B  19       3.363   0.094   2.274  1.00  0.00      BS   C  
ATOM    589  H5  CYT B  19       1.899   1.535   1.986  1.00  0.00      BS   H  
ATOM    590  H6  CYT B  19       2.707  -0.666   2.698  1.00  0.00      BS   H  
ATOM    591  H1' CYT B  19       5.557  -2.310   1.950  1.00  0.00      BS   H  
ATOM    592  H2' CYT B  19       6.720  -2.632   3.954  1.00  0.00      BS   H  
ATOM    593  H3' CYT B  19       4.458  -1.073   5.364  1.00  0.00      BS   H  
ATOM    594  H4' CYT B  19       4.797  -3.913   4.441  1.00  0.00      BS   H  
ATOM    595  H41 CYT B  19       4.139   4.229   1.047  1.00  0.00      BS   H  
ATOM    596  H5' CYT B  19       2.423  -4.121   4.747  1.00  0.00      BS   H  
ATOM    597  H42 CYT B  19       2.511   3.601   1.226  1.00  0.00      BS   H  
ATOM    598 H2'' CYT B  19       6.584  -0.827   4.264  1.00  0.00      BS   H  
ATOM    599 H5'' CYT B  19       3.027  -3.351   6.233  1.00  0.00      BS   H  
ATOM    600  P   ADE B  20       6.349  -1.845   7.416  1.00  0.00      BS   P  
ATOM    601  O1P ADE B  20       6.877  -2.845   8.382  1.00  0.00      BS   O  
ATOM    602  O2P ADE B  20       5.314  -0.882   7.938  1.00  0.00      BS   O  
ATOM    603  C5' ADE B  20       8.691  -1.579   6.199  1.00  0.00      BS   C  
ATOM    604  O5' ADE B  20       7.496  -1.083   6.812  1.00  0.00      BS   O  
ATOM    605  C4' ADE B  20       9.459  -0.336   5.737  1.00  0.00      BS   C  
ATOM    606  O4' ADE B  20       8.647   0.500   4.800  1.00  0.00      BS   O  
ATOM    607  C3' ADE B  20       9.768   0.592   6.982  1.00  0.00      BS   C  
ATOM    608  O3' ADE B  20      11.111   1.095   6.990  1.00  0.00      BS   O  
ATOM    609  C2' ADE B  20       8.820   1.814   6.894  1.00  0.00      BS   C  
ATOM    610  C1' ADE B  20       8.533   1.881   5.327  1.00  0.00      BS   C  
ATOM    611  N1  ADE B  20       6.013   6.053   4.119  1.00  0.00      BS   N  
ATOM    612  C2  ADE B  20       7.319   5.745   4.385  1.00  0.00      BS   C  
ATOM    613  N3  ADE B  20       7.893   4.663   4.808  1.00  0.00      BS   N  
ATOM    614  C4  ADE B  20       7.005   3.688   4.762  1.00  0.00      BS   C  
ATOM    615  C5  ADE B  20       5.639   3.759   4.582  1.00  0.00      BS   C  
ATOM    616  C6  ADE B  20       5.081   5.019   4.181  1.00  0.00      BS   C  
ATOM    617  N6  ADE B  20       3.755   5.163   4.094  1.00  0.00      BS   N  
ATOM    618  N7  ADE B  20       5.074   2.493   4.764  1.00  0.00      BS   N  
ATOM    619  C8  ADE B  20       6.097   1.773   5.096  1.00  0.00      BS   C  
ATOM    620  N9  ADE B  20       7.275   2.401   5.102  1.00  0.00      BS   N  
ATOM    621  H2  ADE B  20       7.921   6.653   4.368  1.00  0.00      BS   H  
ATOM    622  H8  ADE B  20       6.003   0.764   5.496  1.00  0.00      BS   H  
ATOM    623  H1' ADE B  20       9.304   2.546   4.882  1.00  0.00      BS   H  
ATOM    624  H2' ADE B  20       9.330   2.742   7.230  1.00  0.00      BS   H  
ATOM    625  H3' ADE B  20       9.678  -0.035   7.895  1.00  0.00      BS   H  
ATOM    626  H4' ADE B  20      10.372  -0.624   5.174  1.00  0.00      BS   H  
ATOM    627  H5' ADE B  20       8.493  -2.218   5.313  1.00  0.00      BS   H  
ATOM    628  H61 ADE B  20       3.208   4.345   4.274  1.00  0.00      BS   H  
ATOM    629  H62 ADE B  20       3.438   6.101   3.951  1.00  0.00      BS   H  
ATOM    630  H3T ADE B  20      11.686   0.357   7.208  1.00  0.00      BS   H  
ATOM    631 H2'' ADE B  20       7.884   1.694   7.479  1.00  0.00      BS   H  
ATOM    632 H5'' ADE B  20       9.342  -2.086   6.943  1.00  0.00      BS   H  
TER   
ATOM    633  C5' URA R   1      11.187  14.047  -1.641  1.00  0.00      R    C  
ATOM    634  O5' URA R   1      12.164  13.881  -2.640  1.00  0.00      R    O  
ATOM    635  C4' URA R   1       9.808  13.641  -2.199  1.00  0.00      R    C  
ATOM    636  O4' URA R   1       9.296  14.762  -3.018  1.00  0.00      R    O  
ATOM    637  C3' URA R   1       9.813  12.425  -3.096  1.00  0.00      R    C  
ATOM    638  O3' URA R   1       9.859  11.266  -2.245  1.00  0.00      R    O  
ATOM    639  C2' URA R   1       8.446  12.732  -3.820  1.00  0.00      R    C  
ATOM    640  O2' URA R   1       7.318  12.436  -2.987  1.00  0.00      R    O  
ATOM    641  C1' URA R   1       8.569  14.240  -4.107  1.00  0.00      R    C  
ATOM    642  N1  URA R   1       9.193  14.481  -5.443  1.00  0.00      R    N  
ATOM    643  C2  URA R   1       8.387  14.348  -6.509  1.00  0.00      R    C  
ATOM    644  O2  URA R   1       7.202  14.042  -6.436  1.00  0.00      R    O  
ATOM    645  N3  URA R   1       8.935  14.614  -7.634  1.00  0.00      R    N  
ATOM    646  C4  URA R   1      10.180  15.219  -7.854  1.00  0.00      R    C  
ATOM    647  O4  URA R   1      10.468  15.517  -9.028  1.00  0.00      R    O  
ATOM    648  C5  URA R   1      10.951  15.388  -6.675  1.00  0.00      R    C  
ATOM    649  C6  URA R   1      10.454  14.987  -5.505  1.00  0.00      R    C  
ATOM    650  H3  URA R   1       8.321  14.588  -8.436  1.00  0.00      R    H  
ATOM    651  H5  URA R   1      11.996  15.562  -6.932  1.00  0.00      R    H  
ATOM    652  H6  URA R   1      10.976  14.998  -4.549  1.00  0.00      R    H  
ATOM    653  H1' URA R   1       7.555  14.690  -4.066  1.00  0.00      R    H  
ATOM    654  H2' URA R   1       6.735  11.869  -3.496  1.00  0.00      R    H  
ATOM    655  H3' URA R   1      10.637  12.584  -3.823  1.00  0.00      R    H  
ATOM    656  H4' URA R   1       9.043  13.455  -1.415  1.00  0.00      R    H  
ATOM    657  H5' URA R   1      11.324  15.088  -1.277  1.00  0.00      R    H  
ATOM    658  H5T URA R   1      12.871  14.420  -2.279  1.00  0.00      R    H  
ATOM    659 H2'' URA R   1       8.382  12.324  -4.852  1.00  0.00      R    H  
ATOM    660 H5'' URA R   1      11.347  13.405  -0.750  1.00  0.00      R    H  
ATOM    661  P   GUA R   2      10.111   9.976  -3.048  1.00  0.00      R    P  
ATOM    662  O1P GUA R   2      11.119  10.325  -4.098  1.00  0.00      R    O  
ATOM    663  O2P GUA R   2       8.809   9.416  -3.463  1.00  0.00      R    O  
ATOM    664  C5' GUA R   2      12.104   9.139  -1.738  1.00  0.00      R    C  
ATOM    665  O5' GUA R   2      10.724   9.147  -1.901  1.00  0.00      R    O  
ATOM    666  C4' GUA R   2      12.554   7.968  -0.796  1.00  0.00      R    C  
ATOM    667  O4' GUA R   2      11.937   8.186   0.461  1.00  0.00      R    O  
ATOM    668  C3' GUA R   2      12.090   6.534  -1.161  1.00  0.00      R    C  
ATOM    669  O3' GUA R   2      13.065   5.958  -2.113  1.00  0.00      R    O  
ATOM    670  C2' GUA R   2      12.082   5.877   0.177  1.00  0.00      R    C  
ATOM    671  O2' GUA R   2      13.373   5.691   0.704  1.00  0.00      R    O  
ATOM    672  C1' GUA R   2      11.344   6.971   0.952  1.00  0.00      R    C  
ATOM    673  N1  GUA R   2       7.336   3.977   1.245  1.00  0.00      R    N  
ATOM    674  C2  GUA R   2       8.626   3.623   1.568  1.00  0.00      R    C  
ATOM    675  N2  GUA R   2       8.810   2.357   1.839  1.00  0.00      R    N  
ATOM    676  N3  GUA R   2       9.584   4.602   1.523  1.00  0.00      R    N  
ATOM    677  C4  GUA R   2       9.158   5.789   1.065  1.00  0.00      R    C  
ATOM    678  C5  GUA R   2       7.808   6.189   0.887  1.00  0.00      R    C  
ATOM    679  C6  GUA R   2       6.802   5.200   1.028  1.00  0.00      R    C  
ATOM    680  O6  GUA R   2       5.628   5.443   0.814  1.00  0.00      R    O  
ATOM    681  N7  GUA R   2       7.755   7.534   0.582  1.00  0.00      R    N  
ATOM    682  C8  GUA R   2       8.958   7.929   0.525  1.00  0.00      R    C  
ATOM    683  N9  GUA R   2       9.866   6.940   0.861  1.00  0.00      R    N  
ATOM    684  H1  GUA R   2       6.602   3.285   1.296  1.00  0.00      R    H  
ATOM    685  H8  GUA R   2       9.302   8.892   0.148  1.00  0.00      R    H  
ATOM    686  H1' GUA R   2      11.590   6.904   2.034  1.00  0.00      R    H  
ATOM    687  H2' GUA R   2      13.159   5.221   1.513  1.00  0.00      R    H  
ATOM    688  H21 GUA R   2       8.003   1.781   1.971  1.00  0.00      R    H  
ATOM    689  H3' GUA R   2      11.120   6.671  -1.687  1.00  0.00      R    H  
ATOM    690  H22 GUA R   2       9.693   1.888   1.866  1.00  0.00      R    H  
ATOM    691  H4' GUA R   2      13.651   7.840  -0.667  1.00  0.00      R    H  
ATOM    692  H5' GUA R   2      12.563  10.095  -1.405  1.00  0.00      R    H  
ATOM    693 H2'' GUA R   2      11.567   4.894   0.121  1.00  0.00      R    H  
ATOM    694 H5'' GUA R   2      12.605   8.839  -2.682  1.00  0.00      R    H  
ATOM    695  P   URA R   3      12.575   5.277  -3.414  1.00  0.00      R    P  
ATOM    696  O1P URA R   3      13.727   4.743  -4.147  1.00  0.00      R    O  
ATOM    697  O2P URA R   3      11.762   6.233  -4.082  1.00  0.00      R    O  
ATOM    698  C5' URA R   3      12.496   3.087  -2.008  1.00  0.00      R    C  
ATOM    699  O5' URA R   3      11.753   3.996  -2.893  1.00  0.00      R    O  
ATOM    700  C4' URA R   3      11.780   1.777  -1.778  1.00  0.00      R    C  
ATOM    701  O4' URA R   3      10.545   2.020  -0.989  1.00  0.00      R    O  
ATOM    702  C3' URA R   3      11.279   1.054  -2.968  1.00  0.00      R    C  
ATOM    703  O3' URA R   3      12.342   0.321  -3.584  1.00  0.00      R    O  
ATOM    704  C2' URA R   3      10.124   0.233  -2.417  1.00  0.00      R    C  
ATOM    705  O2' URA R   3      10.486  -1.028  -1.867  1.00  0.00      R    O  
ATOM    706  C1' URA R   3       9.544   1.136  -1.381  1.00  0.00      R    C  
ATOM    707  N1  URA R   3       8.272   1.780  -1.774  1.00  0.00      R    N  
ATOM    708  C2  URA R   3       7.065   1.030  -1.828  1.00  0.00      R    C  
ATOM    709  O2  URA R   3       7.020  -0.164  -1.536  1.00  0.00      R    O  
ATOM    710  N3  URA R   3       5.998   1.722  -2.200  1.00  0.00      R    N  
ATOM    711  C4  URA R   3       5.810   3.020  -2.418  1.00  0.00      R    C  
ATOM    712  O4  URA R   3       4.755   3.576  -2.694  1.00  0.00      R    O  
ATOM    713  C5  URA R   3       7.108   3.715  -2.512  1.00  0.00      R    C  
ATOM    714  C6  URA R   3       8.225   3.095  -2.208  1.00  0.00      R    C  
ATOM    715  H3  URA R   3       5.120   1.228  -2.260  1.00  0.00      R    H  
ATOM    716  H5  URA R   3       7.158   4.750  -2.852  1.00  0.00      R    H  
ATOM    717  H6  URA R   3       9.167   3.621  -2.055  1.00  0.00      R    H  
ATOM    718  H1' URA R   3       9.411   0.454  -0.514  1.00  0.00      R    H  
ATOM    719  H2' URA R   3      10.048  -1.682  -2.416  1.00  0.00      R    H  
ATOM    720  H3' URA R   3      10.860   1.876  -3.586  1.00  0.00      R    H  
ATOM    721  H4' URA R   3      12.397   1.094  -1.156  1.00  0.00      R    H  
ATOM    722  H5' URA R   3      12.584   3.559  -1.005  1.00  0.00      R    H  
ATOM    723 H2'' URA R   3       9.311   0.037  -3.147  1.00  0.00      R    H  
ATOM    724 H5'' URA R   3      13.476   2.829  -2.463  1.00  0.00      R    H  
ATOM    725  P   URA R   4      12.292   0.060  -5.163  1.00  0.00      R    P  
ATOM    726  O1P URA R   4      13.588  -0.480  -5.675  1.00  0.00      R    O  
ATOM    727  O2P URA R   4      11.761   1.258  -5.854  1.00  0.00      R    O  
ATOM    728  C5' URA R   4      11.370  -2.373  -4.767  1.00  0.00      R    C  
ATOM    729  O5' URA R   4      11.191  -1.031  -5.343  1.00  0.00      R    O  
ATOM    730  C4' URA R   4      10.071  -3.206  -4.634  1.00  0.00      R    C  
ATOM    731  O4' URA R   4       9.136  -2.642  -3.725  1.00  0.00      R    O  
ATOM    732  C3' URA R   4       9.279  -3.606  -5.930  1.00  0.00      R    C  
ATOM    733  O3' URA R   4       9.944  -4.596  -6.698  1.00  0.00      R    O  
ATOM    734  C2' URA R   4       8.008  -3.970  -5.341  1.00  0.00      R    C  
ATOM    735  O2' URA R   4       8.134  -5.300  -4.770  1.00  0.00      R    O  
ATOM    736  C1' URA R   4       7.833  -3.017  -4.189  1.00  0.00      R    C  
ATOM    737  N1  URA R   4       6.948  -1.842  -4.687  1.00  0.00      R    N  
ATOM    738  C2  URA R   4       5.576  -1.939  -4.569  1.00  0.00      R    C  
ATOM    739  O2  URA R   4       5.057  -2.918  -4.058  1.00  0.00      R    O  
ATOM    740  N3  URA R   4       4.925  -0.781  -4.886  1.00  0.00      R    N  
ATOM    741  C4  URA R   4       5.379   0.344  -5.592  1.00  0.00      R    C  
ATOM    742  O4  URA R   4       4.597   1.274  -5.886  1.00  0.00      R    O  
ATOM    743  C5  URA R   4       6.810   0.294  -5.790  1.00  0.00      R    C  
ATOM    744  C6  URA R   4       7.545  -0.720  -5.311  1.00  0.00      R    C  
ATOM    745  H3  URA R   4       3.928  -0.850  -4.740  1.00  0.00      R    H  
ATOM    746  H5  URA R   4       7.300   1.050  -6.402  1.00  0.00      R    H  
ATOM    747  H6  URA R   4       8.628  -0.821  -5.235  1.00  0.00      R    H  
ATOM    748  H1' URA R   4       7.371  -3.461  -3.282  1.00  0.00      R    H  
ATOM    749  H2' URA R   4       7.335  -5.644  -5.175  1.00  0.00      R    H  
ATOM    750  H3' URA R   4       9.210  -2.637  -6.469  1.00  0.00      R    H  
ATOM    751  H4' URA R   4      10.389  -4.146  -4.134  1.00  0.00      R    H  
ATOM    752  H5' URA R   4      11.819  -2.182  -3.769  1.00  0.00      R    H  
ATOM    753 H2'' URA R   4       7.132  -3.887  -6.020  1.00  0.00      R    H  
ATOM    754 H5'' URA R   4      12.132  -2.903  -5.379  1.00  0.00      R    H  
ATOM    755  P   GUA R   5       9.468  -5.296  -8.062  1.00  0.00      R    P  
ATOM    756  O1P GUA R   5      10.367  -6.399  -8.481  1.00  0.00      R    O  
ATOM    757  O2P GUA R   5       9.303  -4.255  -9.084  1.00  0.00      R    O  
ATOM    758  C5' GUA R   5       7.735  -7.291  -7.365  1.00  0.00      R    C  
ATOM    759  O5' GUA R   5       8.035  -5.921  -7.790  1.00  0.00      R    O  
ATOM    760  C4' GUA R   5       6.220  -7.396  -7.455  1.00  0.00      R    C  
ATOM    761  O4' GUA R   5       5.550  -6.354  -6.694  1.00  0.00      R    O  
ATOM    762  C3' GUA R   5       5.675  -7.230  -8.902  1.00  0.00      R    C  
ATOM    763  O3' GUA R   5       5.841  -8.450  -9.709  1.00  0.00      R    O  
ATOM    764  C2' GUA R   5       4.209  -6.938  -8.497  1.00  0.00      R    C  
ATOM    765  O2' GUA R   5       3.456  -8.053  -8.010  1.00  0.00      R    O  
ATOM    766  C1' GUA R   5       4.408  -5.971  -7.376  1.00  0.00      R    C  
ATOM    767  N1  GUA R   5       1.471  -1.872  -7.953  1.00  0.00      R    N  
ATOM    768  C2  GUA R   5       1.100  -3.204  -7.853  1.00  0.00      R    C  
ATOM    769  N2  GUA R   5      -0.147  -3.382  -7.728  1.00  0.00      R    N  
ATOM    770  N3  GUA R   5       1.995  -4.156  -7.632  1.00  0.00      R    N  
ATOM    771  C4  GUA R   5       3.255  -3.718  -7.826  1.00  0.00      R    C  
ATOM    772  C5  GUA R   5       3.715  -2.462  -8.096  1.00  0.00      R    C  
ATOM    773  C6  GUA R   5       2.736  -1.434  -8.187  1.00  0.00      R    C  
ATOM    774  O6  GUA R   5       2.933  -0.280  -8.512  1.00  0.00      R    O  
ATOM    775  N7  GUA R   5       5.096  -2.504  -8.302  1.00  0.00      R    N  
ATOM    776  C8  GUA R   5       5.380  -3.730  -8.081  1.00  0.00      R    C  
ATOM    777  N9  GUA R   5       4.375  -4.515  -7.728  1.00  0.00      R    N  
ATOM    778  H1  GUA R   5       0.725  -1.254  -8.235  1.00  0.00      R    H  
ATOM    779  H8  GUA R   5       6.358  -4.157  -8.298  1.00  0.00      R    H  
ATOM    780  H1' GUA R   5       3.614  -6.029  -6.602  1.00  0.00      R    H  
ATOM    781  H2' GUA R   5       2.527  -7.821  -7.954  1.00  0.00      R    H  
ATOM    782  H21 GUA R   5      -0.800  -2.626  -7.759  1.00  0.00      R    H  
ATOM    783  H3' GUA R   5       6.071  -6.269  -9.295  1.00  0.00      R    H  
ATOM    784  H22 GUA R   5      -0.538  -4.283  -7.546  1.00  0.00      R    H  
ATOM    785  H4' GUA R   5       5.848  -8.367  -7.065  1.00  0.00      R    H  
ATOM    786  H5' GUA R   5       8.108  -7.548  -6.351  1.00  0.00      R    H  
ATOM    787 H2'' GUA R   5       3.637  -6.471  -9.327  1.00  0.00      R    H  
ATOM    788 H5'' GUA R   5       8.112  -7.950  -8.177  1.00  0.00      R    H  
ATOM    789  P   URA R   6       6.083  -8.358 -11.215  1.00  0.00      R    P  
ATOM    790  O1P URA R   6       6.459  -9.691 -11.819  1.00  0.00      R    O  
ATOM    791  O2P URA R   6       7.110  -7.285 -11.433  1.00  0.00      R    O  
ATOM    792  C5' URA R   6       3.547  -8.660 -11.788  1.00  0.00      R    C  
ATOM    793  O5' URA R   6       4.787  -7.818 -11.867  1.00  0.00      R    O  
ATOM    794  C4' URA R   6       2.292  -7.948 -12.242  1.00  0.00      R    C  
ATOM    795  O4' URA R   6       1.941  -6.940 -11.286  1.00  0.00      R    O  
ATOM    796  C3' URA R   6       2.286  -7.234 -13.616  1.00  0.00      R    C  
ATOM    797  O3' URA R   6       2.029  -8.150 -14.699  1.00  0.00      R    O  
ATOM    798  C2' URA R   6       1.240  -6.124 -13.338  1.00  0.00      R    C  
ATOM    799  O2' URA R   6      -0.047  -6.626 -13.636  1.00  0.00      R    O  
ATOM    800  C1' URA R   6       1.366  -5.809 -11.869  1.00  0.00      R    C  
ATOM    801  N1  URA R   6       1.992  -4.501 -11.583  1.00  0.00      R    N  
ATOM    802  C2  URA R   6       1.176  -3.390 -11.737  1.00  0.00      R    C  
ATOM    803  O2  URA R   6      -0.009  -3.377 -12.001  1.00  0.00      R    O  
ATOM    804  N3  URA R   6       1.868  -2.159 -11.519  1.00  0.00      R    N  
ATOM    805  C4  URA R   6       3.200  -1.913 -11.624  1.00  0.00      R    C  
ATOM    806  O4  URA R   6       3.632  -0.764 -11.524  1.00  0.00      R    O  
ATOM    807  C5  URA R   6       4.001  -3.140 -11.648  1.00  0.00      R    C  
ATOM    808  C6  URA R   6       3.399  -4.356 -11.669  1.00  0.00      R    C  
ATOM    809  H3  URA R   6       1.230  -1.407 -11.737  1.00  0.00      R    H  
ATOM    810  H5  URA R   6       5.084  -3.054 -11.565  1.00  0.00      R    H  
ATOM    811  H6  URA R   6       4.079  -5.192 -11.508  1.00  0.00      R    H  
ATOM    812  H1' URA R   6       0.346  -5.813 -11.428  1.00  0.00      R    H  
ATOM    813  H2' URA R   6      -0.379  -6.317 -14.482  1.00  0.00      R    H  
ATOM    814  H3' URA R   6       3.335  -6.867 -13.639  1.00  0.00      R    H  
ATOM    815  H4' URA R   6       1.392  -8.590 -12.347  1.00  0.00      R    H  
ATOM    816  H5' URA R   6       3.351  -9.116 -10.795  1.00  0.00      R    H  
ATOM    817 H2'' URA R   6       1.536  -5.314 -14.039  1.00  0.00      R    H  
ATOM    818 H5'' URA R   6       3.790  -9.558 -12.395  1.00  0.00      R    H  
ATOM    819  P   ADE R   7       2.324  -7.558 -16.132  1.00  0.00      R    P  
ATOM    820  O1P ADE R   7       2.418  -8.678 -17.082  1.00  0.00      R    O  
ATOM    821  O2P ADE R   7       3.366  -6.544 -16.189  1.00  0.00      R    O  
ATOM    822  C5' ADE R   7      -0.234  -7.503 -16.694  1.00  0.00      R    C  
ATOM    823  O5' ADE R   7       0.989  -6.759 -16.510  1.00  0.00      R    O  
ATOM    824  C4' ADE R   7      -1.443  -6.556 -16.799  1.00  0.00      R    C  
ATOM    825  O4' ADE R   7      -1.381  -5.612 -15.687  1.00  0.00      R    O  
ATOM    826  C3' ADE R   7      -1.399  -5.710 -18.096  1.00  0.00      R    C  
ATOM    827  O3' ADE R   7      -1.882  -6.364 -19.277  1.00  0.00      R    O  
ATOM    828  C2' ADE R   7      -2.259  -4.551 -17.526  1.00  0.00      R    C  
ATOM    829  O2' ADE R   7      -3.626  -4.942 -17.418  1.00  0.00      R    O  
ATOM    830  C1' ADE R   7      -1.613  -4.304 -16.210  1.00  0.00      R    C  
ATOM    831  N1  ADE R   7      -0.274   0.655 -15.787  1.00  0.00      R    N  
ATOM    832  C2  ADE R   7      -1.482   0.023 -15.963  1.00  0.00      R    C  
ATOM    833  N3  ADE R   7      -1.720  -1.285 -16.032  1.00  0.00      R    N  
ATOM    834  C4  ADE R   7      -0.561  -1.996 -16.094  1.00  0.00      R    C  
ATOM    835  C5  ADE R   7       0.720  -1.523 -16.108  1.00  0.00      R    C  
ATOM    836  C6  ADE R   7       0.866  -0.064 -15.942  1.00  0.00      R    C  
ATOM    837  N6  ADE R   7       2.064   0.478 -15.824  1.00  0.00      R    N  
ATOM    838  N7  ADE R   7       1.626  -2.596 -16.149  1.00  0.00      R    N  
ATOM    839  C8  ADE R   7       0.880  -3.625 -16.245  1.00  0.00      R    C  
ATOM    840  N9  ADE R   7      -0.453  -3.343 -16.254  1.00  0.00      R    N  
ATOM    841  H2  ADE R   7      -2.286   0.738 -15.791  1.00  0.00      R    H  
ATOM    842  H8  ADE R   7       1.226  -4.647 -16.401  1.00  0.00      R    H  
ATOM    843  H1' ADE R   7      -2.407  -3.923 -15.531  1.00  0.00      R    H  
ATOM    844  H2' ADE R   7      -4.230  -4.239 -17.167  1.00  0.00      R    H  
ATOM    845  H3' ADE R   7      -0.388  -5.264 -18.217  1.00  0.00      R    H  
ATOM    846  H4' ADE R   7      -2.363  -7.173 -16.732  1.00  0.00      R    H  
ATOM    847  H5' ADE R   7      -0.344  -8.206 -15.841  1.00  0.00      R    H  
ATOM    848  H61 ADE R   7       2.165   1.471 -15.768  1.00  0.00      R    H  
ATOM    849  H62 ADE R   7       2.903  -0.062 -15.894  1.00  0.00      R    H  
ATOM    850 H2'' ADE R   7      -2.048  -3.677 -18.178  1.00  0.00      R    H  
ATOM    851 H5'' ADE R   7      -0.046  -8.148 -17.578  1.00  0.00      R    H  
ATOM    852  P   ADE R   8      -1.621  -5.606 -20.619  1.00  0.00      R    P  
ATOM    853  O1P ADE R   8      -2.287  -6.300 -21.811  1.00  0.00      R    O  
ATOM    854  O2P ADE R   8      -0.120  -5.441 -20.740  1.00  0.00      R    O  
ATOM    855  C5' ADE R   8      -3.644  -3.870 -20.936  1.00  0.00      R    C  
ATOM    856  O5' ADE R   8      -2.256  -4.143 -20.495  1.00  0.00      R    O  
ATOM    857  C4' ADE R   8      -3.957  -2.367 -20.709  1.00  0.00      R    C  
ATOM    858  O4' ADE R   8      -3.564  -1.865 -19.455  1.00  0.00      R    O  
ATOM    859  C3' ADE R   8      -3.360  -1.463 -21.819  1.00  0.00      R    C  
ATOM    860  O3' ADE R   8      -4.142  -1.646 -22.907  1.00  0.00      R    O  
ATOM    861  C2' ADE R   8      -3.499  -0.130 -21.095  1.00  0.00      R    C  
ATOM    862  O2' ADE R   8      -4.769   0.427 -21.059  1.00  0.00      R    O  
ATOM    863  C1' ADE R   8      -3.042  -0.565 -19.756  1.00  0.00      R    C  
ATOM    864  N1  ADE R   8       0.813   2.762 -19.131  1.00  0.00      R    N  
ATOM    865  C2  ADE R   8      -0.467   2.980 -19.449  1.00  0.00      R    C  
ATOM    866  N3  ADE R   8      -1.443   2.063 -19.528  1.00  0.00      R    N  
ATOM    867  C4  ADE R   8      -0.970   0.816 -19.655  1.00  0.00      R    C  
ATOM    868  C5  ADE R   8       0.404   0.482 -19.512  1.00  0.00      R    C  
ATOM    869  C6  ADE R   8       1.273   1.503 -19.189  1.00  0.00      R    C  
ATOM    870  N6  ADE R   8       2.596   1.386 -18.947  1.00  0.00      R    N  
ATOM    871  N7  ADE R   8       0.534  -0.907 -19.593  1.00  0.00      R    N  
ATOM    872  C8  ADE R   8      -0.661  -1.363 -19.657  1.00  0.00      R    C  
ATOM    873  N9  ADE R   8      -1.621  -0.377 -19.624  1.00  0.00      R    N  
ATOM    874  H2  ADE R   8      -0.676   4.036 -19.280  1.00  0.00      R    H  
ATOM    875  H8  ADE R   8      -0.980  -2.387 -19.851  1.00  0.00      R    H  
ATOM    876  H1' ADE R   8      -3.489   0.103 -18.989  1.00  0.00      R    H  
ATOM    877  H2' ADE R   8      -4.726   1.241 -20.551  1.00  0.00      R    H  
ATOM    878  H3' ADE R   8      -2.301  -1.784 -21.921  1.00  0.00      R    H  
ATOM    879  H4' ADE R   8      -5.053  -2.193 -20.701  1.00  0.00      R    H  
ATOM    880  H5' ADE R   8      -4.376  -4.480 -20.365  1.00  0.00      R    H  
ATOM    881  H61 ADE R   8       3.017   0.504 -18.736  1.00  0.00      R    H  
ATOM    882  H62 ADE R   8       3.123   2.216 -18.767  1.00  0.00      R    H  
ATOM    883 H2'' ADE R   8      -2.806   0.606 -21.556  1.00  0.00      R    H  
ATOM    884 H5'' ADE R   8      -3.779  -4.135 -22.007  1.00  0.00      R    H  
ATOM    885  P   GUA R   9      -3.650  -1.156 -24.287  1.00  0.00      R    P  
ATOM    886  O1P GUA R   9      -4.709  -1.210 -25.329  1.00  0.00      R    O  
ATOM    887  O2P GUA R   9      -2.391  -1.782 -24.687  1.00  0.00      R    O  
ATOM    888  C5' GUA R   9      -4.444   1.321 -24.251  1.00  0.00      R    C  
ATOM    889  O5' GUA R   9      -3.352   0.372 -24.044  1.00  0.00      R    O  
ATOM    890  C4' GUA R   9      -4.084   2.777 -24.026  1.00  0.00      R    C  
ATOM    891  O4' GUA R   9      -3.220   2.893 -22.824  1.00  0.00      R    O  
ATOM    892  C3' GUA R   9      -3.165   3.307 -25.210  1.00  0.00      R    C  
ATOM    893  O3' GUA R   9      -3.927   3.588 -26.390  1.00  0.00      R    O  
ATOM    894  C2' GUA R   9      -2.508   4.457 -24.487  1.00  0.00      R    C  
ATOM    895  O2' GUA R   9      -3.539   5.459 -24.454  1.00  0.00      R    O  
ATOM    896  C1' GUA R   9      -2.186   3.922 -23.067  1.00  0.00      R    C  
ATOM    897  N1  GUA R   9       2.808   4.798 -22.270  1.00  0.00      R    N  
ATOM    898  C2  GUA R   9       1.836   5.730 -22.469  1.00  0.00      R    C  
ATOM    899  N2  GUA R   9       2.256   6.987 -22.436  1.00  0.00      R    N  
ATOM    900  N3  GUA R   9       0.575   5.404 -22.675  1.00  0.00      R    N  
ATOM    901  C4  GUA R   9       0.403   4.044 -22.768  1.00  0.00      R    C  
ATOM    902  C5  GUA R   9       1.330   3.047 -22.572  1.00  0.00      R    C  
ATOM    903  C6  GUA R   9       2.585   3.412 -22.161  1.00  0.00      R    C  
ATOM    904  O6  GUA R   9       3.514   2.605 -21.982  1.00  0.00      R    O  
ATOM    905  N7  GUA R   9       0.787   1.824 -22.757  1.00  0.00      R    N  
ATOM    906  C8  GUA R   9      -0.463   2.083 -23.009  1.00  0.00      R    C  
ATOM    907  N9  GUA R   9      -0.803   3.355 -22.942  1.00  0.00      R    N  
ATOM    908  H1  GUA R   9       3.650   5.219 -21.903  1.00  0.00      R    H  
ATOM    909  H8  GUA R   9      -1.180   1.289 -23.218  1.00  0.00      R    H  
ATOM    910  H1' GUA R   9      -2.377   4.632 -22.234  1.00  0.00      R    H  
ATOM    911  H2' GUA R   9      -3.035   6.244 -24.681  1.00  0.00      R    H  
ATOM    912  H21 GUA R   9       3.206   7.268 -22.300  1.00  0.00      R    H  
ATOM    913  H3' GUA R   9      -2.439   2.500 -25.447  1.00  0.00      R    H  
ATOM    914  H22 GUA R   9       1.632   7.745 -22.623  1.00  0.00      R    H  
ATOM    915  H4' GUA R   9      -4.994   3.411 -23.962  1.00  0.00      R    H  
ATOM    916  H5' GUA R   9      -5.329   1.037 -23.642  1.00  0.00      R    H  
ATOM    917 H2'' GUA R   9      -1.586   4.750 -25.034  1.00  0.00      R    H  
ATOM    918 H5'' GUA R   9      -4.804   1.305 -25.301  1.00  0.00      R    H  
ATOM    919  P   CYT R  10      -3.361   3.910 -27.800  1.00  0.00      R    P  
ATOM    920  O1P CYT R  10      -4.447   4.504 -28.591  1.00  0.00      R    O  
ATOM    921  O2P CYT R  10      -2.770   2.643 -28.250  1.00  0.00      R    O  
ATOM    922  C5' CYT R  10      -1.925   6.174 -28.153  1.00  0.00      R    C  
ATOM    923  O5' CYT R  10      -2.138   4.879 -27.595  1.00  0.00      R    O  
ATOM    924  C4' CYT R  10      -0.451   6.672 -27.871  1.00  0.00      R    C  
ATOM    925  O4' CYT R  10       0.051   6.328 -26.548  1.00  0.00      R    O  
ATOM    926  C3' CYT R  10       0.599   6.039 -28.752  1.00  0.00      R    C  
ATOM    927  O3' CYT R  10       0.515   6.590 -30.077  1.00  0.00      R    O  
ATOM    928  C2' CYT R  10       1.904   6.517 -27.958  1.00  0.00      R    C  
ATOM    929  O2' CYT R  10       2.123   7.939 -27.893  1.00  0.00      R    O  
ATOM    930  C1' CYT R  10       1.506   6.088 -26.582  1.00  0.00      R    C  
ATOM    931  N1  CYT R  10       2.026   4.786 -26.255  1.00  0.00      R    N  
ATOM    932  C2  CYT R  10       3.347   4.514 -25.903  1.00  0.00      R    C  
ATOM    933  O2  CYT R  10       4.061   5.506 -25.729  1.00  0.00      R    O  
ATOM    934  N3  CYT R  10       3.800   3.288 -25.636  1.00  0.00      R    N  
ATOM    935  C4  CYT R  10       2.905   2.273 -25.528  1.00  0.00      R    C  
ATOM    936  N4  CYT R  10       3.267   1.084 -25.035  1.00  0.00      R    N  
ATOM    937  C5  CYT R  10       1.558   2.530 -25.835  1.00  0.00      R    C  
ATOM    938  C6  CYT R  10       1.206   3.764 -26.185  1.00  0.00      R    C  
ATOM    939  H5  CYT R  10       0.890   1.685 -25.662  1.00  0.00      R    H  
ATOM    940  H6  CYT R  10       0.162   4.075 -26.165  1.00  0.00      R    H  
ATOM    941  H1' CYT R  10       1.991   6.737 -25.822  1.00  0.00      R    H  
ATOM    942  H2' CYT R  10       2.851   8.129 -27.298  1.00  0.00      R    H  
ATOM    943  H3' CYT R  10       0.460   4.937 -28.699  1.00  0.00      R    H  
ATOM    944  H4' CYT R  10      -0.429   7.770 -28.039  1.00  0.00      R    H  
ATOM    945  H41 CYT R  10       4.210   0.769 -24.934  1.00  0.00      R    H  
ATOM    946  H5' CYT R  10      -2.690   6.939 -27.904  1.00  0.00      R    H  
ATOM    947  H42 CYT R  10       2.537   0.410 -24.919  1.00  0.00      R    H  
ATOM    948  H3T CYT R  10       1.301   6.313 -30.555  1.00  0.00      R    H  
ATOM    949 H2'' CYT R  10       2.773   6.029 -28.451  1.00  0.00      R    H  
ATOM    950 H5'' CYT R  10      -1.997   6.006 -29.250  1.00  0.00      R    H  
TER   
ATOM    951  P   CYT T   9      -7.106   7.939 -43.489  1.00  0.00      TS   P  
ATOM    952  O1P CYT T   9      -8.484   7.633 -43.054  1.00  0.00      TS   O  
ATOM    953  O2P CYT T   9      -7.055   8.482 -44.877  1.00  0.00      TS   O  
ATOM    954  C5' CYT T   9      -4.929   8.982 -42.552  1.00  0.00      TS   C  
ATOM    955  O5' CYT T   9      -6.360   8.787 -42.461  1.00  0.00      TS   O  
ATOM    956  C4' CYT T   9      -4.307   9.072 -41.133  1.00  0.00      TS   C  
ATOM    957  O4' CYT T   9      -4.882  10.067 -40.193  1.00  0.00      TS   O  
ATOM    958  C3' CYT T   9      -4.468   7.800 -40.380  1.00  0.00      TS   C  
ATOM    959  O3' CYT T   9      -3.185   7.386 -39.893  1.00  0.00      TS   O  
ATOM    960  C2' CYT T   9      -5.346   8.117 -39.165  1.00  0.00      TS   C  
ATOM    961  C1' CYT T   9      -4.818   9.521 -38.896  1.00  0.00      TS   C  
ATOM    962  N1  CYT T   9      -5.680  10.336 -37.990  1.00  0.00      TS   N  
ATOM    963  C2  CYT T   9      -5.086  11.475 -37.436  1.00  0.00      TS   C  
ATOM    964  O2  CYT T   9      -3.898  11.687 -37.617  1.00  0.00      TS   O  
ATOM    965  N3  CYT T   9      -5.825  12.346 -36.662  1.00  0.00      TS   N  
ATOM    966  C4  CYT T   9      -7.155  12.243 -36.658  1.00  0.00      TS   C  
ATOM    967  N4  CYT T   9      -7.899  13.232 -36.077  1.00  0.00      TS   N  
ATOM    968  C5  CYT T   9      -7.805  11.115 -37.217  1.00  0.00      TS   C  
ATOM    969  O5T CYT T   9      -6.337   6.615 -43.430  1.00  0.00      TS   O  
ATOM    970  C6  CYT T   9      -7.037  10.169 -37.910  1.00  0.00      TS   C  
ATOM    971  H5  CYT T   9      -8.890  11.074 -37.132  1.00  0.00      TS   H  
ATOM    972  H6  CYT T   9      -7.573   9.322 -38.337  1.00  0.00      TS   H  
ATOM    973  H1' CYT T   9      -3.740   9.426 -38.642  1.00  0.00      TS   H  
ATOM    974  H2' CYT T   9      -5.145   7.386 -38.353  1.00  0.00      TS   H  
ATOM    975  H3' CYT T   9      -4.910   7.067 -41.088  1.00  0.00      TS   H  
ATOM    976  H4' CYT T   9      -3.246   9.385 -41.232  1.00  0.00      TS   H  
ATOM    977  H41 CYT T   9      -7.466  14.130 -35.987  1.00  0.00      TS   H  
ATOM    978  H5' CYT T   9      -4.773   9.993 -42.986  1.00  0.00      TS   H  
ATOM    979  H42 CYT T   9      -8.853  13.098 -35.809  1.00  0.00      TS   H  
ATOM    980  H5T CYT T   9      -6.752   5.925 -43.954  1.00  0.00      TS   H  
ATOM    981 H2'' CYT T   9      -6.386   7.985 -39.532  1.00  0.00      TS   H  
ATOM    982 H5'' CYT T   9      -4.317   8.257 -43.130  1.00  0.00      TS   H  
ATOM    983  P   GUA T  10      -3.211   5.827 -39.544  1.00  0.00      TS   P  
ATOM    984  O1P GUA T  10      -2.859   5.124 -40.770  1.00  0.00      TS   O  
ATOM    985  O2P GUA T  10      -4.490   5.320 -38.995  1.00  0.00      TS   O  
ATOM    986  C5' GUA T  10      -0.697   6.055 -38.513  1.00  0.00      TS   C  
ATOM    987  O5' GUA T  10      -2.096   5.769 -38.410  1.00  0.00      TS   O  
ATOM    988  C4' GUA T  10      -0.268   7.031 -37.318  1.00  0.00      TS   C  
ATOM    989  O4' GUA T  10      -1.031   8.257 -37.363  1.00  0.00      TS   O  
ATOM    990  C3' GUA T  10      -0.375   6.598 -35.888  1.00  0.00      TS   C  
ATOM    991  O3' GUA T  10       0.787   5.865 -35.516  1.00  0.00      TS   O  
ATOM    992  C2' GUA T  10      -0.292   7.967 -35.098  1.00  0.00      TS   C  
ATOM    993  C1' GUA T  10      -1.178   8.774 -35.971  1.00  0.00      TS   C  
ATOM    994  N1  GUA T  10      -4.802  11.235 -33.370  1.00  0.00      TS   N  
ATOM    995  C2  GUA T  10      -3.510  11.572 -33.555  1.00  0.00      TS   C  
ATOM    996  N2  GUA T  10      -3.136  12.659 -33.046  1.00  0.00      TS   N  
ATOM    997  N3  GUA T  10      -2.710  10.910 -34.387  1.00  0.00      TS   N  
ATOM    998  C4  GUA T  10      -3.291   9.801 -34.922  1.00  0.00      TS   C  
ATOM    999  C5  GUA T  10      -4.572   9.437 -34.817  1.00  0.00      TS   C  
ATOM   1000  C6  GUA T  10      -5.430  10.184 -34.059  1.00  0.00      TS   C  
ATOM   1001  O6  GUA T  10      -6.659   9.938 -33.945  1.00  0.00      TS   O  
ATOM   1002  N7  GUA T  10      -4.840   8.233 -35.466  1.00  0.00      TS   N  
ATOM   1003  C8  GUA T  10      -3.643   7.864 -35.955  1.00  0.00      TS   C  
ATOM   1004  N9  GUA T  10      -2.652   8.829 -35.681  1.00  0.00      TS   N  
ATOM   1005  H1  GUA T  10      -5.363  11.791 -32.741  1.00  0.00      TS   H  
ATOM   1006  H8  GUA T  10      -3.463   6.901 -36.431  1.00  0.00      TS   H  
ATOM   1007  H1' GUA T  10      -0.824   9.823 -35.866  1.00  0.00      TS   H  
ATOM   1008  H2' GUA T  10       0.747   8.345 -35.207  1.00  0.00      TS   H  
ATOM   1009  H21 GUA T  10      -3.801  13.162 -32.494  1.00  0.00      TS   H  
ATOM   1010  H3' GUA T  10      -1.349   6.085 -35.734  1.00  0.00      TS   H  
ATOM   1011  H22 GUA T  10      -2.310  13.137 -33.348  1.00  0.00      TS   H  
ATOM   1012  H4' GUA T  10       0.812   7.250 -37.462  1.00  0.00      TS   H  
ATOM   1013  H5' GUA T  10      -0.403   6.518 -39.479  1.00  0.00      TS   H  
ATOM   1014 H2'' GUA T  10      -0.721   7.946 -34.073  1.00  0.00      TS   H  
ATOM   1015 H5'' GUA T  10      -0.112   5.113 -38.451  1.00  0.00      TS   H  
ATOM   1016  P   THY T  11       0.844   4.866 -34.340  1.00  0.00      TS   P  
ATOM   1017  O1P THY T  11      -0.453   4.736 -33.702  1.00  0.00      TS   O  
ATOM   1018  O2P THY T  11       1.462   3.637 -34.861  1.00  0.00      TS   O  
ATOM   1019  C5' THY T  11       2.305   6.821 -33.362  1.00  0.00      TS   C  
ATOM   1020  O5' THY T  11       1.774   5.473 -33.230  1.00  0.00      TS   O  
ATOM   1021  C4' THY T  11       3.522   6.925 -32.401  1.00  0.00      TS   C  
ATOM   1022  O4' THY T  11       3.337   6.343 -31.085  1.00  0.00      TS   O  
ATOM   1023  C3' THY T  11       4.821   6.176 -32.870  1.00  0.00      TS   C  
ATOM   1024  O3' THY T  11       5.372   6.817 -33.977  1.00  0.00      TS   O  
ATOM   1025  C2' THY T  11       5.623   6.300 -31.558  1.00  0.00      TS   C  
ATOM   1026  C1' THY T  11       4.564   5.977 -30.492  1.00  0.00      TS   C  
ATOM   1027  N1  THY T  11       4.473   4.489 -30.184  1.00  0.00      TS   N  
ATOM   1028  C2  THY T  11       5.449   3.971 -29.316  1.00  0.00      TS   C  
ATOM   1029  O2  THY T  11       6.382   4.588 -28.854  1.00  0.00      TS   O  
ATOM   1030  N3  THY T  11       5.324   2.648 -29.026  1.00  0.00      TS   N  
ATOM   1031  C4  THY T  11       4.434   1.719 -29.728  1.00  0.00      TS   C  
ATOM   1032  O4  THY T  11       4.557   0.525 -29.644  1.00  0.00      TS   O  
ATOM   1033  C5  THY T  11       3.548   2.351 -30.610  1.00  0.00      TS   C  
ATOM   1034  C5M THY T  11       2.412   1.452 -31.217  1.00  0.00      TS   C  
ATOM   1035  C6  THY T  11       3.636   3.620 -30.861  1.00  0.00      TS   C  
ATOM   1036  H3  THY T  11       6.094   2.212 -28.539  1.00  0.00      TS   H  
ATOM   1037  H6  THY T  11       3.244   3.936 -31.827  1.00  0.00      TS   H  
ATOM   1038  H1' THY T  11       4.612   6.596 -29.570  1.00  0.00      TS   H  
ATOM   1039  H2' THY T  11       6.088   7.298 -31.407  1.00  0.00      TS   H  
ATOM   1040  H3' THY T  11       4.524   5.110 -32.969  1.00  0.00      TS   H  
ATOM   1041  H4' THY T  11       3.754   7.980 -32.143  1.00  0.00      TS   H  
ATOM   1042  H5' THY T  11       1.480   7.526 -33.122  1.00  0.00      TS   H  
ATOM   1043  H51 THY T  11       2.280   1.577 -32.312  1.00  0.00      TS   H  
ATOM   1044  H52 THY T  11       1.445   1.662 -30.712  1.00  0.00      TS   H  
ATOM   1045  H53 THY T  11       2.617   0.373 -31.047  1.00  0.00      TS   H  
ATOM   1046 H2'' THY T  11       6.410   5.519 -31.488  1.00  0.00      TS   H  
ATOM   1047 H5'' THY T  11       2.627   7.055 -34.399  1.00  0.00      TS   H  
ATOM   1048  P   ADE T  12       6.057   6.023 -35.188  1.00  0.00      TS   P  
ATOM   1049  O1P ADE T  12       6.450   6.923 -36.306  1.00  0.00      TS   O  
ATOM   1050  O2P ADE T  12       5.158   4.914 -35.567  1.00  0.00      TS   O  
ATOM   1051  C5' ADE T  12       8.301   6.429 -34.164  1.00  0.00      TS   C  
ATOM   1052  O5' ADE T  12       7.339   5.434 -34.587  1.00  0.00      TS   O  
ATOM   1053  C4' ADE T  12       9.536   5.901 -33.312  1.00  0.00      TS   C  
ATOM   1054  O4' ADE T  12       9.071   5.343 -31.985  1.00  0.00      TS   O  
ATOM   1055  C3' ADE T  12      10.202   4.739 -34.003  1.00  0.00      TS   C  
ATOM   1056  O3' ADE T  12      11.190   5.262 -34.898  1.00  0.00      TS   O  
ATOM   1057  C2' ADE T  12      10.903   4.057 -32.791  1.00  0.00      TS   C  
ATOM   1058  C1' ADE T  12       9.872   4.198 -31.694  1.00  0.00      TS   C  
ATOM   1059  N1  ADE T  12       9.578  -0.783 -30.396  1.00  0.00      TS   N  
ATOM   1060  C2  ADE T  12      10.606   0.047 -30.409  1.00  0.00      TS   C  
ATOM   1061  N3  ADE T  12      10.643   1.352 -30.756  1.00  0.00      TS   N  
ATOM   1062  C4  ADE T  12       9.467   1.801 -31.195  1.00  0.00      TS   C  
ATOM   1063  C5  ADE T  12       8.304   0.978 -31.294  1.00  0.00      TS   C  
ATOM   1064  C6  ADE T  12       8.379  -0.345 -30.915  1.00  0.00      TS   C  
ATOM   1065  N6  ADE T  12       7.259  -1.179 -31.043  1.00  0.00      TS   N  
ATOM   1066  N7  ADE T  12       7.261   1.718 -31.778  1.00  0.00      TS   N  
ATOM   1067  C8  ADE T  12       7.744   2.923 -31.971  1.00  0.00      TS   C  
ATOM   1068  N9  ADE T  12       9.042   3.050 -31.604  1.00  0.00      TS   N  
ATOM   1069  H2  ADE T  12      11.578  -0.331 -30.094  1.00  0.00      TS   H  
ATOM   1070  H8  ADE T  12       7.202   3.819 -32.270  1.00  0.00      TS   H  
ATOM   1071  H1' ADE T  12      10.441   4.494 -30.787  1.00  0.00      TS   H  
ATOM   1072  H2' ADE T  12      11.832   4.643 -32.622  1.00  0.00      TS   H  
ATOM   1073  H3' ADE T  12       9.424   4.098 -34.469  1.00  0.00      TS   H  
ATOM   1074  H4' ADE T  12      10.272   6.699 -33.075  1.00  0.00      TS   H  
ATOM   1075  H5' ADE T  12       7.845   7.118 -33.421  1.00  0.00      TS   H  
ATOM   1076  H61 ADE T  12       7.392  -2.069 -30.609  1.00  0.00      TS   H  
ATOM   1077  H62 ADE T  12       6.323  -0.895 -30.832  1.00  0.00      TS   H  
ATOM   1078 H2'' ADE T  12      11.157   2.993 -32.986  1.00  0.00      TS   H  
ATOM   1079 H5'' ADE T  12       8.626   7.004 -35.056  1.00  0.00      TS   H  
ATOM   1080  P   THY T  13      11.608   4.328 -36.150  1.00  0.00      TS   P  
ATOM   1081  O1P THY T  13      12.675   4.946 -36.919  1.00  0.00      TS   O  
ATOM   1082  O2P THY T  13      10.391   3.977 -36.995  1.00  0.00      TS   O  
ATOM   1083  C5' THY T  13      13.526   3.209 -34.793  1.00  0.00      TS   C  
ATOM   1084  O5' THY T  13      12.303   3.101 -35.535  1.00  0.00      TS   O  
ATOM   1085  C4' THY T  13      14.259   1.859 -34.571  1.00  0.00      TS   C  
ATOM   1086  O4' THY T  13      13.389   0.908 -33.841  1.00  0.00      TS   O  
ATOM   1087  C3' THY T  13      14.526   1.196 -35.932  1.00  0.00      TS   C  
ATOM   1088  O3' THY T  13      15.839   0.613 -36.027  1.00  0.00      TS   O  
ATOM   1089  C2' THY T  13      13.448   0.116 -36.097  1.00  0.00      TS   C  
ATOM   1090  C1' THY T  13      13.167  -0.221 -34.688  1.00  0.00      TS   C  
ATOM   1091  N1  THY T  13      11.830  -0.695 -34.430  1.00  0.00      TS   N  
ATOM   1092  C2  THY T  13      11.597  -1.935 -33.884  1.00  0.00      TS   C  
ATOM   1093  O2  THY T  13      12.512  -2.679 -33.566  1.00  0.00      TS   O  
ATOM   1094  N3  THY T  13      10.327  -2.239 -33.721  1.00  0.00      TS   N  
ATOM   1095  C4  THY T  13       9.201  -1.458 -34.013  1.00  0.00      TS   C  
ATOM   1096  O4  THY T  13       8.085  -1.940 -33.813  1.00  0.00      TS   O  
ATOM   1097  C5  THY T  13       9.523  -0.195 -34.601  1.00  0.00      TS   C  
ATOM   1098  C5M THY T  13       8.460   0.852 -35.099  1.00  0.00      TS   C  
ATOM   1099  C6  THY T  13      10.814   0.181 -34.680  1.00  0.00      TS   C  
ATOM   1100  H3  THY T  13      10.190  -3.063 -33.152  1.00  0.00      TS   H  
ATOM   1101  H6  THY T  13      11.176   1.089 -35.162  1.00  0.00      TS   H  
ATOM   1102  H1' THY T  13      14.003  -0.904 -34.422  1.00  0.00      TS   H  
ATOM   1103  H2' THY T  13      13.774  -0.817 -36.604  1.00  0.00      TS   H  
ATOM   1104  H3' THY T  13      14.355   1.850 -36.814  1.00  0.00      TS   H  
ATOM   1105  H4' THY T  13      15.237   1.960 -34.053  1.00  0.00      TS   H  
ATOM   1106  H5' THY T  13      13.307   3.548 -33.757  1.00  0.00      TS   H  
ATOM   1107  H51 THY T  13       8.861   1.546 -35.869  1.00  0.00      TS   H  
ATOM   1108  H52 THY T  13       8.063   1.459 -34.258  1.00  0.00      TS   H  
ATOM   1109  H53 THY T  13       7.676   0.199 -35.537  1.00  0.00      TS   H  
ATOM   1110 H2'' THY T  13      12.554   0.498 -36.635  1.00  0.00      TS   H  
ATOM   1111 H5'' THY T  13      14.216   3.938 -35.269  1.00  0.00      TS   H  
ATOM   1112  P   ADE T  14      16.580   0.304 -37.331  1.00  0.00      TS   P  
ATOM   1113  O1P ADE T  14      17.696   1.287 -37.528  1.00  0.00      TS   O  
ATOM   1114  O2P ADE T  14      15.629   0.235 -38.397  1.00  0.00      TS   O  
ATOM   1115  C5' ADE T  14      18.438  -1.229 -36.156  1.00  0.00      TS   C  
ATOM   1116  O5' ADE T  14      17.237  -1.059 -36.931  1.00  0.00      TS   O  
ATOM   1117  C4' ADE T  14      18.444  -2.634 -35.479  1.00  0.00      TS   C  
ATOM   1118  O4' ADE T  14      17.248  -2.870 -34.605  1.00  0.00      TS   O  
ATOM   1119  C3' ADE T  14      18.372  -3.789 -36.513  1.00  0.00      TS   C  
ATOM   1120  O3' ADE T  14      19.693  -4.084 -36.915  1.00  0.00      TS   O  
ATOM   1121  C2' ADE T  14      17.818  -4.913 -35.662  1.00  0.00      TS   C  
ATOM   1122  C1' ADE T  14      16.768  -4.204 -34.779  1.00  0.00      TS   C  
ATOM   1123  N1  ADE T  14      12.133  -6.397 -34.869  1.00  0.00      TS   N  
ATOM   1124  C2  ADE T  14      13.327  -6.865 -34.485  1.00  0.00      TS   C  
ATOM   1125  N3  ADE T  14      14.493  -6.236 -34.452  1.00  0.00      TS   N  
ATOM   1126  C4  ADE T  14      14.417  -5.113 -35.206  1.00  0.00      TS   C  
ATOM   1127  C5  ADE T  14      13.342  -4.570 -35.839  1.00  0.00      TS   C  
ATOM   1128  C6  ADE T  14      12.098  -5.190 -35.572  1.00  0.00      TS   C  
ATOM   1129  N6  ADE T  14      10.952  -4.646 -36.031  1.00  0.00      TS   N  
ATOM   1130  N7  ADE T  14      13.651  -3.438 -36.530  1.00  0.00      TS   N  
ATOM   1131  C8  ADE T  14      14.887  -3.246 -36.244  1.00  0.00      TS   C  
ATOM   1132  N9  ADE T  14      15.448  -4.188 -35.413  1.00  0.00      TS   N  
ATOM   1133  H2  ADE T  14      13.165  -7.748 -33.867  1.00  0.00      TS   H  
ATOM   1134  H8  ADE T  14      15.454  -2.372 -36.569  1.00  0.00      TS   H  
ATOM   1135  H1' ADE T  14      16.765  -4.732 -33.801  1.00  0.00      TS   H  
ATOM   1136  H2' ADE T  14      18.584  -5.275 -34.944  1.00  0.00      TS   H  
ATOM   1137  H3' ADE T  14      17.697  -3.550 -37.364  1.00  0.00      TS   H  
ATOM   1138  H4' ADE T  14      19.355  -2.780 -34.860  1.00  0.00      TS   H  
ATOM   1139  H5' ADE T  14      18.461  -0.496 -35.322  1.00  0.00      TS   H  
ATOM   1140  H61 ADE T  14      10.161  -5.169 -35.717  1.00  0.00      TS   H  
ATOM   1141  H62 ADE T  14      10.890  -3.750 -36.472  1.00  0.00      TS   H  
ATOM   1142 H2'' ADE T  14      17.385  -5.781 -36.203  1.00  0.00      TS   H  
ATOM   1143 H5'' ADE T  14      19.368  -1.162 -36.761  1.00  0.00      TS   H  
ATOM   1144  P   THY T  15      20.131  -5.072 -38.018  1.00  0.00      TS   P  
ATOM   1145  O1P THY T  15      21.567  -5.131 -37.989  1.00  0.00      TS   O  
ATOM   1146  O2P THY T  15      19.457  -4.705 -39.254  1.00  0.00      TS   O  
ATOM   1147  C5' THY T  15      20.101  -7.249 -36.487  1.00  0.00      TS   C  
ATOM   1148  O5' THY T  15      19.579  -6.463 -37.567  1.00  0.00      TS   O  
ATOM   1149  C4' THY T  15      19.320  -8.547 -36.190  1.00  0.00      TS   C  
ATOM   1150  O4' THY T  15      17.868  -8.339 -35.999  1.00  0.00      TS   O  
ATOM   1151  C3' THY T  15      19.439  -9.767 -37.156  1.00  0.00      TS   C  
ATOM   1152  O3' THY T  15      19.588 -10.990 -36.440  1.00  0.00      TS   O  
ATOM   1153  C2' THY T  15      18.131  -9.673 -37.891  1.00  0.00      TS   C  
ATOM   1154  C1' THY T  15      17.114  -9.196 -36.861  1.00  0.00      TS   C  
ATOM   1155  N1  THY T  15      16.033  -8.373 -37.422  1.00  0.00      TS   N  
ATOM   1156  C2  THY T  15      14.701  -8.657 -37.317  1.00  0.00      TS   C  
ATOM   1157  O2  THY T  15      14.298  -9.656 -36.687  1.00  0.00      TS   O  
ATOM   1158  N3  THY T  15      13.806  -7.836 -37.878  1.00  0.00      TS   N  
ATOM   1159  C4  THY T  15      14.038  -6.643 -38.483  1.00  0.00      TS   C  
ATOM   1160  O4  THY T  15      13.093  -5.967 -38.888  1.00  0.00      TS   O  
ATOM   1161  C5  THY T  15      15.395  -6.239 -38.423  1.00  0.00      TS   C  
ATOM   1162  C5M THY T  15      15.887  -5.017 -39.199  1.00  0.00      TS   C  
ATOM   1163  C6  THY T  15      16.329  -7.174 -38.083  1.00  0.00      TS   C  
ATOM   1164  H3  THY T  15      12.829  -8.042 -37.720  1.00  0.00      TS   H  
ATOM   1165  H6  THY T  15      17.412  -7.052 -38.101  1.00  0.00      TS   H  
ATOM   1166  H1' THY T  15      16.686 -10.025 -36.256  1.00  0.00      TS   H  
ATOM   1167  H2' THY T  15      17.706 -10.573 -38.384  1.00  0.00      TS   H  
ATOM   1168  H3' THY T  15      20.243  -9.621 -37.909  1.00  0.00      TS   H  
ATOM   1169  H4' THY T  15      19.795  -8.912 -35.255  1.00  0.00      TS   H  
ATOM   1170  H5' THY T  15      20.037  -6.642 -35.559  1.00  0.00      TS   H  
ATOM   1171  H51 THY T  15      15.699  -5.010 -40.294  1.00  0.00      TS   H  
ATOM   1172  H52 THY T  15      16.992  -4.977 -39.095  1.00  0.00      TS   H  
ATOM   1173  H53 THY T  15      15.304  -4.190 -38.737  1.00  0.00      TS   H  
ATOM   1174 H2'' THY T  15      18.332  -8.937 -38.699  1.00  0.00      TS   H  
ATOM   1175 H5'' THY T  15      21.183  -7.452 -36.641  1.00  0.00      TS   H  
ATOM   1176  P   ADE T  16      19.927 -12.337 -37.157  1.00  0.00      TS   P  
ATOM   1177  O1P ADE T  16      20.889 -13.145 -36.317  1.00  0.00      TS   O  
ATOM   1178  O2P ADE T  16      20.391 -12.014 -38.541  1.00  0.00      TS   O  
ATOM   1179  C5' ADE T  16      17.483 -13.034 -36.301  1.00  0.00      TS   C  
ATOM   1180  O5' ADE T  16      18.545 -13.091 -37.245  1.00  0.00      TS   O  
ATOM   1181  C4' ADE T  16      16.071 -13.665 -36.785  1.00  0.00      TS   C  
ATOM   1182  O4' ADE T  16      15.255 -12.607 -37.468  1.00  0.00      TS   O  
ATOM   1183  C3' ADE T  16      16.214 -14.769 -37.926  1.00  0.00      TS   C  
ATOM   1184  O3' ADE T  16      15.382 -15.933 -37.724  1.00  0.00      TS   O  
ATOM   1185  C2' ADE T  16      15.850 -13.931 -39.204  1.00  0.00      TS   C  
ATOM   1186  C1' ADE T  16      14.729 -13.044 -38.697  1.00  0.00      TS   C  
ATOM   1187  N1  ADE T  16      11.343  -9.777 -40.695  1.00  0.00      TS   N  
ATOM   1188  C2  ADE T  16      11.145 -10.891 -39.913  1.00  0.00      TS   C  
ATOM   1189  N3  ADE T  16      12.082 -11.752 -39.528  1.00  0.00      TS   N  
ATOM   1190  C4  ADE T  16      13.331 -11.331 -39.812  1.00  0.00      TS   C  
ATOM   1191  C5  ADE T  16      13.590 -10.132 -40.428  1.00  0.00      TS   C  
ATOM   1192  C6  ADE T  16      12.582  -9.373 -40.961  1.00  0.00      TS   C  
ATOM   1193  N6  ADE T  16      12.702  -8.218 -41.639  1.00  0.00      TS   N  
ATOM   1194  N7  ADE T  16      14.949  -9.967 -40.576  1.00  0.00      TS   N  
ATOM   1195  C8  ADE T  16      15.513 -10.989 -40.011  1.00  0.00      TS   C  
ATOM   1196  N9  ADE T  16      14.500 -11.847 -39.502  1.00  0.00      TS   N  
ATOM   1197  H2  ADE T  16      10.093 -11.151 -39.790  1.00  0.00      TS   H  
ATOM   1198  H8  ADE T  16      16.589 -11.149 -39.949  1.00  0.00      TS   H  
ATOM   1199  H1' ADE T  16      13.803 -13.623 -38.496  1.00  0.00      TS   H  
ATOM   1200  H2' ADE T  16      15.420 -14.603 -39.976  1.00  0.00      TS   H  
ATOM   1201  H3' ADE T  16      17.268 -15.119 -37.935  1.00  0.00      TS   H  
ATOM   1202  H4' ADE T  16      15.541 -14.140 -35.933  1.00  0.00      TS   H  
ATOM   1203  H5' ADE T  16      17.304 -11.951 -36.130  1.00  0.00      TS   H  
ATOM   1204  H61 ADE T  16      13.579  -7.941 -42.029  1.00  0.00      TS   H  
ATOM   1205  H62 ADE T  16      11.835  -7.800 -41.911  1.00  0.00      TS   H  
ATOM   1206 H2'' ADE T  16      16.794 -13.404 -39.458  1.00  0.00      TS   H  
ATOM   1207 H5'' ADE T  16      17.835 -13.525 -35.368  1.00  0.00      TS   H  
ATOM   1208  P   THY T  17      15.673 -17.220 -38.534  1.00  0.00      TS   P  
ATOM   1209  O1P THY T  17      15.697 -18.410 -37.698  1.00  0.00      TS   O  
ATOM   1210  O2P THY T  17      16.885 -17.037 -39.328  1.00  0.00      TS   O  
ATOM   1211  C5' THY T  17      13.137 -17.692 -38.916  1.00  0.00      TS   C  
ATOM   1212  O5' THY T  17      14.432 -17.445 -39.507  1.00  0.00      TS   O  
ATOM   1213  C4' THY T  17      11.962 -17.305 -39.746  1.00  0.00      TS   C  
ATOM   1214  O4' THY T  17      11.889 -15.870 -39.815  1.00  0.00      TS   O  
ATOM   1215  C3' THY T  17      11.988 -17.641 -41.237  1.00  0.00      TS   C  
ATOM   1216  O3' THY T  17      11.596 -19.000 -41.466  1.00  0.00      TS   O  
ATOM   1217  C2' THY T  17      10.840 -16.775 -41.748  1.00  0.00      TS   C  
ATOM   1218  C1' THY T  17      11.172 -15.517 -40.962  1.00  0.00      TS   C  
ATOM   1219  N1  THY T  17      11.911 -14.424 -41.710  1.00  0.00      TS   N  
ATOM   1220  C2  THY T  17      11.141 -13.431 -42.245  1.00  0.00      TS   C  
ATOM   1221  O2  THY T  17       9.931 -13.378 -42.080  1.00  0.00      TS   O  
ATOM   1222  N3  THY T  17      11.845 -12.470 -42.957  1.00  0.00      TS   N  
ATOM   1223  C4  THY T  17      13.215 -12.381 -42.995  1.00  0.00      TS   C  
ATOM   1224  O4  THY T  17      13.734 -11.396 -43.556  1.00  0.00      TS   O  
ATOM   1225  C5  THY T  17      13.940 -13.482 -42.401  1.00  0.00      TS   C  
ATOM   1226  C5M THY T  17      15.332 -13.655 -42.902  1.00  0.00      TS   C  
ATOM   1227  C6  THY T  17      13.225 -14.489 -41.934  1.00  0.00      TS   C  
ATOM   1228  H3  THY T  17      11.180 -11.823 -43.357  1.00  0.00      TS   H  
ATOM   1229  H6  THY T  17      13.737 -15.310 -41.431  1.00  0.00      TS   H  
ATOM   1230  H1' THY T  17      10.193 -15.144 -40.592  1.00  0.00      TS   H  
ATOM   1231  H2' THY T  17       9.806 -17.060 -41.462  1.00  0.00      TS   H  
ATOM   1232  H3' THY T  17      12.845 -17.291 -41.851  1.00  0.00      TS   H  
ATOM   1233  H4' THY T  17      10.966 -17.620 -39.369  1.00  0.00      TS   H  
ATOM   1234  H5' THY T  17      13.167 -17.182 -37.930  1.00  0.00      TS   H  
ATOM   1235  H51 THY T  17      15.371 -14.456 -43.670  1.00  0.00      TS   H  
ATOM   1236  H52 THY T  17      15.953 -13.862 -42.005  1.00  0.00      TS   H  
ATOM   1237  H53 THY T  17      15.711 -12.706 -43.339  1.00  0.00      TS   H  
ATOM   1238 H2'' THY T  17      10.945 -16.606 -42.840  1.00  0.00      TS   H  
ATOM   1239 H5'' THY T  17      13.020 -18.749 -38.590  1.00  0.00      TS   H  
ATOM   1240  P   ADE T  18      12.113 -19.680 -42.743  1.00  0.00      TS   P  
ATOM   1241  O1P ADE T  18      12.128 -21.124 -42.401  1.00  0.00      TS   O  
ATOM   1242  O2P ADE T  18      13.391 -19.149 -43.283  1.00  0.00      TS   O  
ATOM   1243  C5' ADE T  18       9.643 -19.513 -43.467  1.00  0.00      TS   C  
ATOM   1244  O5' ADE T  18      11.019 -19.335 -43.783  1.00  0.00      TS   O  
ATOM   1245  C4' ADE T  18       8.680 -18.705 -44.360  1.00  0.00      TS   C  
ATOM   1246  O4' ADE T  18       9.168 -17.344 -44.649  1.00  0.00      TS   O  
ATOM   1247  C3' ADE T  18       8.546 -19.397 -45.707  1.00  0.00      TS   C  
ATOM   1248  O3' ADE T  18       7.260 -19.277 -46.314  1.00  0.00      TS   O  
ATOM   1249  C2' ADE T  18       9.652 -18.584 -46.547  1.00  0.00      TS   C  
ATOM   1250  C1' ADE T  18       9.574 -17.170 -45.955  1.00  0.00      TS   C  
ATOM   1251  N1  ADE T  18      12.192 -12.752 -46.684  1.00  0.00      TS   N  
ATOM   1252  C2  ADE T  18      10.895 -13.021 -46.677  1.00  0.00      TS   C  
ATOM   1253  N3  ADE T  18      10.237 -14.165 -46.455  1.00  0.00      TS   N  
ATOM   1254  C4  ADE T  18      11.106 -15.168 -46.118  1.00  0.00      TS   C  
ATOM   1255  C5  ADE T  18      12.455 -15.001 -45.962  1.00  0.00      TS   C  
ATOM   1256  C6  ADE T  18      13.058 -13.733 -46.220  1.00  0.00      TS   C  
ATOM   1257  N6  ADE T  18      14.387 -13.457 -46.230  1.00  0.00      TS   N  
ATOM   1258  N7  ADE T  18      13.020 -16.219 -45.741  1.00  0.00      TS   N  
ATOM   1259  C8  ADE T  18      12.030 -17.095 -45.697  1.00  0.00      TS   C  
ATOM   1260  N9  ADE T  18      10.816 -16.483 -45.942  1.00  0.00      TS   N  
ATOM   1261  H2  ADE T  18      10.323 -12.121 -46.909  1.00  0.00      TS   H  
ATOM   1262  H8  ADE T  18      12.083 -18.133 -45.369  1.00  0.00      TS   H  
ATOM   1263  H1' ADE T  18       8.721 -16.609 -46.394  1.00  0.00      TS   H  
ATOM   1264  H2' ADE T  18       9.355 -18.578 -47.618  1.00  0.00      TS   H  
ATOM   1265  H3' ADE T  18       8.919 -20.442 -45.707  1.00  0.00      TS   H  
ATOM   1266  H4' ADE T  18       7.651 -18.590 -43.955  1.00  0.00      TS   H  
ATOM   1267  H5' ADE T  18       9.326 -19.182 -42.456  1.00  0.00      TS   H  
ATOM   1268  H61 ADE T  18      14.546 -12.490 -46.430  1.00  0.00      TS   H  
ATOM   1269  H62 ADE T  18      15.077 -14.175 -46.138  1.00  0.00      TS   H  
ATOM   1270 H2'' ADE T  18      10.643 -19.075 -46.438  1.00  0.00      TS   H  
ATOM   1271 H5'' ADE T  18       9.330 -20.578 -43.496  1.00  0.00      TS   H  
ATOM   1272  P   ADE T  19       6.423 -20.527 -46.545  1.00  0.00      TS   P  
ATOM   1273  O1P ADE T  19       5.388 -20.743 -45.506  1.00  0.00      TS   O  
ATOM   1274  O2P ADE T  19       7.354 -21.679 -46.713  1.00  0.00      TS   O  
ATOM   1275  C5' ADE T  19       4.917 -19.066 -48.232  1.00  0.00      TS   C  
ATOM   1276  O5' ADE T  19       5.783 -20.177 -47.978  1.00  0.00      TS   O  
ATOM   1277  C4' ADE T  19       5.451 -18.062 -49.257  1.00  0.00      TS   C  
ATOM   1278  O4' ADE T  19       6.823 -17.650 -49.043  1.00  0.00      TS   O  
ATOM   1279  C3' ADE T  19       5.480 -18.538 -50.707  1.00  0.00      TS   C  
ATOM   1280  O3' ADE T  19       4.926 -17.597 -51.682  1.00  0.00      TS   O  
ATOM   1281  C2' ADE T  19       6.911 -18.830 -50.958  1.00  0.00      TS   C  
ATOM   1282  C1' ADE T  19       7.373 -17.585 -50.305  1.00  0.00      TS   C  
ATOM   1283  N1  ADE T  19      11.771 -15.067 -49.554  1.00  0.00      TS   N  
ATOM   1284  C2  ADE T  19      10.537 -14.680 -49.642  1.00  0.00      TS   C  
ATOM   1285  N3  ADE T  19       9.418 -15.384 -49.841  1.00  0.00      TS   N  
ATOM   1286  C4  ADE T  19       9.657 -16.683 -49.924  1.00  0.00      TS   C  
ATOM   1287  C5  ADE T  19      10.934 -17.236 -49.775  1.00  0.00      TS   C  
ATOM   1288  C6  ADE T  19      12.048 -16.406 -49.553  1.00  0.00      TS   C  
ATOM   1289  N6  ADE T  19      13.306 -16.894 -49.390  1.00  0.00      TS   N  
ATOM   1290  N7  ADE T  19      10.870 -18.578 -49.855  1.00  0.00      TS   N  
ATOM   1291  C8  ADE T  19       9.563 -18.782 -50.045  1.00  0.00      TS   C  
ATOM   1292  N9  ADE T  19       8.789 -17.686 -50.064  1.00  0.00      TS   N  
ATOM   1293  H2  ADE T  19      10.397 -13.613 -49.468  1.00  0.00      TS   H  
ATOM   1294  H8  ADE T  19       9.086 -19.762 -50.046  1.00  0.00      TS   H  
ATOM   1295  H1' ADE T  19       7.026 -16.638 -50.770  1.00  0.00      TS   H  
ATOM   1296  H2' ADE T  19       7.048 -18.891 -52.059  1.00  0.00      TS   H  
ATOM   1297  H3' ADE T  19       4.843 -19.448 -50.705  1.00  0.00      TS   H  
ATOM   1298  H4' ADE T  19       4.816 -17.154 -49.171  1.00  0.00      TS   H  
ATOM   1299  H5' ADE T  19       4.647 -18.462 -47.339  1.00  0.00      TS   H  
ATOM   1300  H61 ADE T  19      13.680 -17.674 -49.894  1.00  0.00      TS   H  
ATOM   1301  H62 ADE T  19      13.981 -16.267 -49.003  1.00  0.00      TS   H  
ATOM   1302 H2'' ADE T  19       7.184 -19.809 -50.509  1.00  0.00      TS   H  
ATOM   1303 H5'' ADE T  19       3.957 -19.515 -48.565  1.00  0.00      TS   H  
ATOM   1304  P   GUA T  20       3.699 -17.820 -52.550  1.00  0.00      TS   P  
ATOM   1305  O1P GUA T  20       2.644 -18.392 -51.716  1.00  0.00      TS   O  
ATOM   1306  O2P GUA T  20       4.023 -18.461 -53.816  1.00  0.00      TS   O  
ATOM   1307  C5' GUA T  20       3.716 -15.161 -52.184  1.00  0.00      TS   C  
ATOM   1308  O5' GUA T  20       3.251 -16.351 -52.847  1.00  0.00      TS   O  
ATOM   1309  C4' GUA T  20       4.354 -14.068 -53.135  1.00  0.00      TS   C  
ATOM   1310  O4' GUA T  20       5.804 -14.050 -52.977  1.00  0.00      TS   O  
ATOM   1311  C3' GUA T  20       4.160 -14.377 -54.625  1.00  0.00      TS   C  
ATOM   1312  O3' GUA T  20       4.008 -13.266 -55.462  1.00  0.00      TS   O  
ATOM   1313  C2' GUA T  20       5.408 -15.119 -54.979  1.00  0.00      TS   C  
ATOM   1314  C1' GUA T  20       6.511 -14.429 -54.138  1.00  0.00      TS   C  
ATOM   1315  N1  GUA T  20      11.521 -14.350 -52.954  1.00  0.00      TS   N  
ATOM   1316  C2  GUA T  20      10.661 -13.284 -53.213  1.00  0.00      TS   C  
ATOM   1317  N2  GUA T  20      11.239 -12.091 -53.130  1.00  0.00      TS   N  
ATOM   1318  N3  GUA T  20       9.360 -13.442 -53.427  1.00  0.00      TS   N  
ATOM   1319  C4  GUA T  20       8.977 -14.727 -53.430  1.00  0.00      TS   C  
ATOM   1320  C5  GUA T  20       9.698 -15.843 -53.109  1.00  0.00      TS   C  
ATOM   1321  C6  GUA T  20      11.068 -15.686 -52.851  1.00  0.00      TS   C  
ATOM   1322  O6  GUA T  20      11.809 -16.701 -52.713  1.00  0.00      TS   O  
ATOM   1323  N7  GUA T  20       8.961 -16.988 -53.319  1.00  0.00      TS   N  
ATOM   1324  C8  GUA T  20       7.727 -16.560 -53.765  1.00  0.00      TS   C  
ATOM   1325  N9  GUA T  20       7.705 -15.173 -53.774  1.00  0.00      TS   N  
ATOM   1326  H1  GUA T  20      12.490 -14.164 -52.738  1.00  0.00      TS   H  
ATOM   1327  H8  GUA T  20       6.919 -17.159 -54.182  1.00  0.00      TS   H  
ATOM   1328  H1' GUA T  20       6.720 -13.453 -54.626  1.00  0.00      TS   H  
ATOM   1329  H2' GUA T  20       5.588 -15.043 -56.073  1.00  0.00      TS   H  
ATOM   1330  H21 GUA T  20      12.148 -11.938 -52.742  1.00  0.00      TS   H  
ATOM   1331  H3' GUA T  20       3.266 -15.024 -54.747  1.00  0.00      TS   H  
ATOM   1332  H22 GUA T  20      10.790 -11.370 -53.657  1.00  0.00      TS   H  
ATOM   1333  H4' GUA T  20       4.070 -13.043 -52.812  1.00  0.00      TS   H  
ATOM   1334  H5' GUA T  20       4.525 -15.333 -51.442  1.00  0.00      TS   H  
ATOM   1335  H3T GUA T  20       4.133 -13.567 -56.364  1.00  0.00      TS   H  
ATOM   1336 H2'' GUA T  20       5.359 -16.193 -54.702  1.00  0.00      TS   H  
ATOM   1337 H5'' GUA T  20       2.875 -14.638 -51.680  1.00  0.00      TS   H  
TER   
END
