# Supplementary material for: CRISPR-Cas12a exploits R-loop asymmetry to form double-strand breaks
Source: eLife. 2020 Jun 10;9:e55143. doi: 10.7554/eLife.55143 (PMC7286691; doi:10.7554/eLife.55143)
Supplement: Figure 5—source data 2. [file elife-55143-fig5-data2.zip › Figure 5ΓÇöSource Data 2/Example_MD_trajectories/3prime_boundary/3prime_boundary_04.pdb]

ATOM      1  C5' CYT B   1      19.253  -9.499 -57.954  1.00  0.00      BS   C  
ATOM      2  O5' CYT B   1      19.652 -10.767 -58.511  1.00  0.00      BS   O  
ATOM      3  C4' CYT B   1      18.137  -9.647 -56.867  1.00  0.00      BS   C  
ATOM      4  O4' CYT B   1      16.946 -10.403 -57.413  1.00  0.00      BS   O  
ATOM      5  C3' CYT B   1      18.544 -10.427 -55.575  1.00  0.00      BS   C  
ATOM      6  O3' CYT B   1      18.154  -9.713 -54.360  1.00  0.00      BS   O  
ATOM      7  C2' CYT B   1      17.630 -11.684 -55.595  1.00  0.00      BS   C  
ATOM      8  C1' CYT B   1      16.349 -11.143 -56.298  1.00  0.00      BS   C  
ATOM      9  N1  CYT B   1      15.393 -12.151 -56.860  1.00  0.00      BS   N  
ATOM     10  C2  CYT B   1      14.227 -11.670 -57.547  1.00  0.00      BS   C  
ATOM     11  O2  CYT B   1      14.031 -10.434 -57.634  1.00  0.00      BS   O  
ATOM     12  N3  CYT B   1      13.284 -12.548 -58.046  1.00  0.00      BS   N  
ATOM     13  C4  CYT B   1      13.454 -13.847 -57.797  1.00  0.00      BS   C  
ATOM     14  N4  CYT B   1      12.654 -14.761 -58.332  1.00  0.00      BS   N  
ATOM     15  C5  CYT B   1      14.641 -14.341 -57.017  1.00  0.00      BS   C  
ATOM     16  C6  CYT B   1      15.508 -13.463 -56.492  1.00  0.00      BS   C  
ATOM     17  H5  CYT B   1      14.612 -15.407 -56.789  1.00  0.00      BS   H  
ATOM     18  H6  CYT B   1      16.269 -13.793 -55.784  1.00  0.00      BS   H  
ATOM     19  H1' CYT B   1      15.813 -10.332 -55.761  1.00  0.00      BS   H  
ATOM     20  H2' CYT B   1      17.466 -12.083 -54.571  1.00  0.00      BS   H  
ATOM     21  H3' CYT B   1      19.616 -10.708 -55.651  1.00  0.00      BS   H  
ATOM     22  H4' CYT B   1      17.747  -8.691 -56.456  1.00  0.00      BS   H  
ATOM     23  H41 CYT B   1      12.045 -14.477 -59.072  1.00  0.00      BS   H  
ATOM     24  H5' CYT B   1      18.737  -8.822 -58.668  1.00  0.00      BS   H  
ATOM     25  H42 CYT B   1      12.718 -15.751 -58.205  1.00  0.00      BS   H  
ATOM     26  H5T CYT B   1      18.803 -11.153 -58.739  1.00  0.00      BS   H  
ATOM     27 H2'' CYT B   1      18.026 -12.540 -56.182  1.00  0.00      BS   H  
ATOM     28 H5'' CYT B   1      20.083  -9.007 -57.402  1.00  0.00      BS   H  
ATOM     29  P   THY B   2      19.257  -8.821 -53.717  1.00  0.00      BS   P  
ATOM     30  O1P THY B   2      19.766  -7.900 -54.742  1.00  0.00      BS   O  
ATOM     31  O2P THY B   2      20.249  -9.674 -53.047  1.00  0.00      BS   O  
ATOM     32  C5' THY B   2      17.278  -7.124 -53.116  1.00  0.00      BS   C  
ATOM     33  O5' THY B   2      18.422  -7.893 -52.635  1.00  0.00      BS   O  
ATOM     34  C4' THY B   2      16.182  -6.948 -52.028  1.00  0.00      BS   C  
ATOM     35  O4' THY B   2      15.845  -8.244 -51.413  1.00  0.00      BS   O  
ATOM     36  C3' THY B   2      16.589  -5.993 -50.847  1.00  0.00      BS   C  
ATOM     37  O3' THY B   2      15.443  -5.334 -50.336  1.00  0.00      BS   O  
ATOM     38  C2' THY B   2      17.121  -6.950 -49.774  1.00  0.00      BS   C  
ATOM     39  C1' THY B   2      16.113  -8.197 -49.938  1.00  0.00      BS   C  
ATOM     40  N1  THY B   2      16.573  -9.528 -49.559  1.00  0.00      BS   N  
ATOM     41  C2  THY B   2      15.650 -10.479 -49.365  1.00  0.00      BS   C  
ATOM     42  O2  THY B   2      14.423 -10.338 -49.426  1.00  0.00      BS   O  
ATOM     43  N3  THY B   2      16.142 -11.652 -48.934  1.00  0.00      BS   N  
ATOM     44  C4  THY B   2      17.442 -12.030 -48.855  1.00  0.00      BS   C  
ATOM     45  O4  THY B   2      17.767 -13.160 -48.432  1.00  0.00      BS   O  
ATOM     46  C5  THY B   2      18.394 -10.949 -49.115  1.00  0.00      BS   C  
ATOM     47  C5M THY B   2      19.863 -11.118 -48.889  1.00  0.00      BS   C  
ATOM     48  C6  THY B   2      17.912  -9.774 -49.454  1.00  0.00      BS   C  
ATOM     49  H3  THY B   2      15.502 -12.433 -48.962  1.00  0.00      BS   H  
ATOM     50  H6  THY B   2      18.548  -8.959 -49.800  1.00  0.00      BS   H  
ATOM     51  H1' THY B   2      15.182  -7.934 -49.390  1.00  0.00      BS   H  
ATOM     52  H2' THY B   2      17.136  -6.498 -48.760  1.00  0.00      BS   H  
ATOM     53  H3' THY B   2      17.395  -5.334 -51.237  1.00  0.00      BS   H  
ATOM     54  H4' THY B   2      15.268  -6.569 -52.534  1.00  0.00      BS   H  
ATOM     55  H5' THY B   2      16.794  -7.578 -54.008  1.00  0.00      BS   H  
ATOM     56  H51 THY B   2      19.900 -10.990 -47.786  1.00  0.00      BS   H  
ATOM     57  H52 THY B   2      20.509 -10.321 -49.315  1.00  0.00      BS   H  
ATOM     58  H53 THY B   2      20.294 -12.097 -49.191  1.00  0.00      BS   H  
ATOM     59 H2'' THY B   2      18.124  -7.228 -50.162  1.00  0.00      BS   H  
ATOM     60 H5'' THY B   2      17.687  -6.158 -53.481  1.00  0.00      BS   H  
ATOM     61  P   THY B   3      15.702  -3.804 -49.929  1.00  0.00      BS   P  
ATOM     62  O1P THY B   3      16.117  -3.073 -51.124  1.00  0.00      BS   O  
ATOM     63  O2P THY B   3      16.658  -3.764 -48.810  1.00  0.00      BS   O  
ATOM     64  C5' THY B   3      13.011  -3.515 -49.772  1.00  0.00      BS   C  
ATOM     65  O5' THY B   3      14.327  -3.128 -49.431  1.00  0.00      BS   O  
ATOM     66  C4' THY B   3      12.182  -4.300 -48.704  1.00  0.00      BS   C  
ATOM     67  O4' THY B   3      12.766  -5.680 -48.500  1.00  0.00      BS   O  
ATOM     68  C3' THY B   3      12.128  -3.668 -47.286  1.00  0.00      BS   C  
ATOM     69  O3' THY B   3      10.743  -3.730 -46.827  1.00  0.00      BS   O  
ATOM     70  C2' THY B   3      12.984  -4.541 -46.448  1.00  0.00      BS   C  
ATOM     71  C1' THY B   3      12.669  -5.926 -47.096  1.00  0.00      BS   C  
ATOM     72  N1  THY B   3      13.614  -7.002 -46.730  1.00  0.00      BS   N  
ATOM     73  C2  THY B   3      13.171  -8.308 -46.802  1.00  0.00      BS   C  
ATOM     74  O2  THY B   3      11.986  -8.595 -47.079  1.00  0.00      BS   O  
ATOM     75  N3  THY B   3      14.141  -9.178 -46.563  1.00  0.00      BS   N  
ATOM     76  C4  THY B   3      15.466  -8.958 -46.428  1.00  0.00      BS   C  
ATOM     77  O4  THY B   3      16.210  -9.947 -46.197  1.00  0.00      BS   O  
ATOM     78  C5  THY B   3      15.900  -7.601 -46.368  1.00  0.00      BS   C  
ATOM     79  C5M THY B   3      17.304  -7.241 -46.171  1.00  0.00      BS   C  
ATOM     80  C6  THY B   3      15.013  -6.718 -46.591  1.00  0.00      BS   C  
ATOM     81  H3  THY B   3      13.837 -10.122 -46.753  1.00  0.00      BS   H  
ATOM     82  H6  THY B   3      15.320  -5.701 -46.838  1.00  0.00      BS   H  
ATOM     83  H1' THY B   3      11.592  -6.162 -46.961  1.00  0.00      BS   H  
ATOM     84  H2' THY B   3      12.731  -4.590 -45.367  1.00  0.00      BS   H  
ATOM     85  H3' THY B   3      12.463  -2.608 -47.262  1.00  0.00      BS   H  
ATOM     86  H4' THY B   3      11.152  -4.456 -49.091  1.00  0.00      BS   H  
ATOM     87  H5' THY B   3      12.890  -4.114 -50.700  1.00  0.00      BS   H  
ATOM     88  H51 THY B   3      17.886  -7.604 -47.044  1.00  0.00      BS   H  
ATOM     89  H52 THY B   3      17.749  -7.753 -45.290  1.00  0.00      BS   H  
ATOM     90  H53 THY B   3      17.505  -6.149 -46.158  1.00  0.00      BS   H  
ATOM     91 H2'' THY B   3      14.053  -4.250 -46.535  1.00  0.00      BS   H  
ATOM     92 H5'' THY B   3      12.341  -2.631 -49.811  1.00  0.00      BS   H  
ATOM     93  P   ADE B   4       9.936  -2.511 -46.582  1.00  0.00      BS   P  
ATOM     94  O1P ADE B   4      10.116  -1.436 -47.614  1.00  0.00      BS   O  
ATOM     95  O2P ADE B   4      10.193  -2.137 -45.163  1.00  0.00      BS   O  
ATOM     96  C5' ADE B   4       8.056  -3.803 -47.892  1.00  0.00      BS   C  
ATOM     97  O5' ADE B   4       8.477  -3.089 -46.708  1.00  0.00      BS   O  
ATOM     98  C4' ADE B   4       7.093  -5.019 -47.466  1.00  0.00      BS   C  
ATOM     99  O4' ADE B   4       7.924  -6.253 -47.175  1.00  0.00      BS   O  
ATOM    100  C3' ADE B   4       6.222  -4.846 -46.240  1.00  0.00      BS   C  
ATOM    101  O3' ADE B   4       4.940  -5.579 -46.357  1.00  0.00      BS   O  
ATOM    102  C2' ADE B   4       6.997  -5.568 -45.085  1.00  0.00      BS   C  
ATOM    103  C1' ADE B   4       7.753  -6.677 -45.771  1.00  0.00      BS   C  
ATOM    104  N1  ADE B   4      10.880 -10.410 -44.135  1.00  0.00      BS   N  
ATOM    105  C2  ADE B   4       9.614 -10.464 -44.561  1.00  0.00      BS   C  
ATOM    106  N3  ADE B   4       8.842  -9.455 -45.071  1.00  0.00      BS   N  
ATOM    107  C4  ADE B   4       9.454  -8.226 -44.895  1.00  0.00      BS   C  
ATOM    108  C5  ADE B   4      10.753  -8.033 -44.465  1.00  0.00      BS   C  
ATOM    109  C6  ADE B   4      11.434  -9.182 -44.063  1.00  0.00      BS   C  
ATOM    110  N6  ADE B   4      12.719  -9.099 -43.788  1.00  0.00      BS   N  
ATOM    111  N7  ADE B   4      11.068  -6.722 -44.235  1.00  0.00      BS   N  
ATOM    112  C8  ADE B   4      10.016  -6.108 -44.779  1.00  0.00      BS   C  
ATOM    113  N9  ADE B   4       9.003  -6.976 -45.138  1.00  0.00      BS   N  
ATOM    114  H2  ADE B   4       9.155 -11.450 -44.635  1.00  0.00      BS   H  
ATOM    115  H8  ADE B   4       9.991  -5.045 -45.019  1.00  0.00      BS   H  
ATOM    116  H1' ADE B   4       7.101  -7.576 -45.812  1.00  0.00      BS   H  
ATOM    117  H2' ADE B   4       6.291  -5.926 -44.307  1.00  0.00      BS   H  
ATOM    118  H3' ADE B   4       6.055  -3.761 -46.071  1.00  0.00      BS   H  
ATOM    119  H4' ADE B   4       6.551  -5.214 -48.416  1.00  0.00      BS   H  
ATOM    120  H5' ADE B   4       8.854  -4.349 -48.440  1.00  0.00      BS   H  
ATOM    121  H61 ADE B   4      13.281  -9.821 -43.382  1.00  0.00      BS   H  
ATOM    122  H62 ADE B   4      13.192  -8.238 -43.974  1.00  0.00      BS   H  
ATOM    123 H2'' ADE B   4       7.651  -4.805 -44.611  1.00  0.00      BS   H  
ATOM    124 H5'' ADE B   4       7.371  -3.236 -48.559  1.00  0.00      BS   H  
ATOM    125  P   THY B   5       3.773  -4.997 -45.335  1.00  0.00      BS   P  
ATOM    126  O1P THY B   5       2.514  -4.999 -46.100  1.00  0.00      BS   O  
ATOM    127  O2P THY B   5       4.238  -3.703 -44.763  1.00  0.00      BS   O  
ATOM    128  C5' THY B   5       3.429  -7.532 -44.681  1.00  0.00      BS   C  
ATOM    129  O5' THY B   5       3.678  -6.136 -44.305  1.00  0.00      BS   O  
ATOM    130  C4' THY B   5       3.882  -8.511 -43.639  1.00  0.00      BS   C  
ATOM    131  O4' THY B   5       5.288  -8.422 -43.294  1.00  0.00      BS   O  
ATOM    132  C3' THY B   5       3.099  -8.255 -42.262  1.00  0.00      BS   C  
ATOM    133  O3' THY B   5       2.601  -9.420 -41.601  1.00  0.00      BS   O  
ATOM    134  C2' THY B   5       4.156  -7.650 -41.373  1.00  0.00      BS   C  
ATOM    135  C1' THY B   5       5.333  -8.512 -41.848  1.00  0.00      BS   C  
ATOM    136  N1  THY B   5       6.736  -8.085 -41.506  1.00  0.00      BS   N  
ATOM    137  C2  THY B   5       7.721  -9.065 -41.354  1.00  0.00      BS   C  
ATOM    138  O2  THY B   5       7.518 -10.271 -41.411  1.00  0.00      BS   O  
ATOM    139  N3  THY B   5       8.927  -8.539 -41.200  1.00  0.00      BS   N  
ATOM    140  C4  THY B   5       9.348  -7.214 -41.199  1.00  0.00      BS   C  
ATOM    141  O4  THY B   5      10.530  -6.982 -41.243  1.00  0.00      BS   O  
ATOM    142  C5  THY B   5       8.283  -6.254 -41.356  1.00  0.00      BS   C  
ATOM    143  C5M THY B   5       8.664  -4.764 -41.301  1.00  0.00      BS   C  
ATOM    144  C6  THY B   5       7.018  -6.715 -41.441  1.00  0.00      BS   C  
ATOM    145  H3  THY B   5       9.698  -9.157 -40.988  1.00  0.00      BS   H  
ATOM    146  H6  THY B   5       6.122  -6.104 -41.543  1.00  0.00      BS   H  
ATOM    147  H1' THY B   5       5.145  -9.527 -41.437  1.00  0.00      BS   H  
ATOM    148  H2' THY B   5       4.020  -7.691 -40.271  1.00  0.00      BS   H  
ATOM    149  H3' THY B   5       2.260  -7.562 -42.481  1.00  0.00      BS   H  
ATOM    150  H4' THY B   5       3.722  -9.583 -43.881  1.00  0.00      BS   H  
ATOM    151  H5' THY B   5       3.984  -7.793 -45.608  1.00  0.00      BS   H  
ATOM    152  H51 THY B   5       9.373  -4.645 -40.454  1.00  0.00      BS   H  
ATOM    153  H52 THY B   5       7.765  -4.116 -41.227  1.00  0.00      BS   H  
ATOM    154  H53 THY B   5       9.084  -4.442 -42.277  1.00  0.00      BS   H  
ATOM    155 H2'' THY B   5       4.313  -6.586 -41.654  1.00  0.00      BS   H  
ATOM    156 H5'' THY B   5       2.341  -7.688 -44.843  1.00  0.00      BS   H  
ATOM    157  P   ADE B   6       1.330  -9.273 -40.629  1.00  0.00      BS   P  
ATOM    158  O1P ADE B   6       0.163  -9.661 -41.498  1.00  0.00      BS   O  
ATOM    159  O2P ADE B   6       1.340  -7.906 -40.034  1.00  0.00      BS   O  
ATOM    160  C5' ADE B   6       1.521 -11.747 -39.599  1.00  0.00      BS   C  
ATOM    161  O5' ADE B   6       1.474 -10.328 -39.477  1.00  0.00      BS   O  
ATOM    162  C4' ADE B   6       2.654 -12.312 -38.706  1.00  0.00      BS   C  
ATOM    163  O4' ADE B   6       3.945 -11.821 -39.185  1.00  0.00      BS   O  
ATOM    164  C3' ADE B   6       2.706 -11.941 -37.171  1.00  0.00      BS   C  
ATOM    165  O3' ADE B   6       1.882 -12.739 -36.426  1.00  0.00      BS   O  
ATOM    166  C2' ADE B   6       4.169 -12.320 -36.872  1.00  0.00      BS   C  
ATOM    167  C1' ADE B   6       4.938 -11.906 -38.115  1.00  0.00      BS   C  
ATOM    168  N1  ADE B   6       9.286  -9.542 -36.888  1.00  0.00      BS   N  
ATOM    169  C2  ADE B   6       8.890 -10.837 -36.862  1.00  0.00      BS   C  
ATOM    170  N3  ADE B   6       7.748 -11.391 -37.209  1.00  0.00      BS   N  
ATOM    171  C4  ADE B   6       6.912 -10.451 -37.674  1.00  0.00      BS   C  
ATOM    172  C5  ADE B   6       7.114  -9.087 -37.680  1.00  0.00      BS   C  
ATOM    173  C6  ADE B   6       8.408  -8.612 -37.295  1.00  0.00      BS   C  
ATOM    174  N6  ADE B   6       8.854  -7.315 -37.226  1.00  0.00      BS   N  
ATOM    175  N7  ADE B   6       5.998  -8.440 -38.070  1.00  0.00      BS   N  
ATOM    176  C8  ADE B   6       5.081  -9.411 -38.236  1.00  0.00      BS   C  
ATOM    177  N9  ADE B   6       5.645 -10.657 -38.124  1.00  0.00      BS   N  
ATOM    178  H2  ADE B   6       9.596 -11.566 -36.464  1.00  0.00      BS   H  
ATOM    179  H8  ADE B   6       4.038  -9.283 -38.521  1.00  0.00      BS   H  
ATOM    180  H1' ADE B   6       5.701 -12.686 -38.319  1.00  0.00      BS   H  
ATOM    181  H2' ADE B   6       4.214 -13.415 -36.691  1.00  0.00      BS   H  
ATOM    182  H3' ADE B   6       2.537 -10.845 -37.096  1.00  0.00      BS   H  
ATOM    183  H4' ADE B   6       2.714 -13.414 -38.829  1.00  0.00      BS   H  
ATOM    184  H5' ADE B   6       1.746 -12.042 -40.646  1.00  0.00      BS   H  
ATOM    185  H61 ADE B   6       8.216  -6.552 -37.318  1.00  0.00      BS   H  
ATOM    186  H62 ADE B   6       9.841  -7.153 -37.210  1.00  0.00      BS   H  
ATOM    187 H2'' ADE B   6       4.516 -11.909 -35.900  1.00  0.00      BS   H  
ATOM    188 H5'' ADE B   6       0.541 -12.158 -39.275  1.00  0.00      BS   H  
ATOM    189  P   THY B   7       1.268 -12.508 -34.971  1.00  0.00      BS   P  
ATOM    190  O1P THY B   7       0.383 -13.657 -34.582  1.00  0.00      BS   O  
ATOM    191  O2P THY B   7       0.593 -11.193 -34.977  1.00  0.00      BS   O  
ATOM    192  C5' THY B   7       3.337 -13.647 -33.693  1.00  0.00      BS   C  
ATOM    193  O5' THY B   7       2.520 -12.441 -34.038  1.00  0.00      BS   O  
ATOM    194  C4' THY B   7       4.530 -13.479 -32.748  1.00  0.00      BS   C  
ATOM    195  O4' THY B   7       5.433 -12.537 -33.246  1.00  0.00      BS   O  
ATOM    196  C3' THY B   7       4.167 -13.082 -31.314  1.00  0.00      BS   C  
ATOM    197  O3' THY B   7       4.857 -13.825 -30.291  1.00  0.00      BS   O  
ATOM    198  C2' THY B   7       4.457 -11.603 -31.253  1.00  0.00      BS   C  
ATOM    199  C1' THY B   7       5.642 -11.462 -32.297  1.00  0.00      BS   C  
ATOM    200  N1  THY B   7       5.763 -10.290 -33.108  1.00  0.00      BS   N  
ATOM    201  C2  THY B   7       6.970  -9.471 -32.973  1.00  0.00      BS   C  
ATOM    202  O2  THY B   7       7.955  -9.745 -32.343  1.00  0.00      BS   O  
ATOM    203  N3  THY B   7       6.886  -8.323 -33.757  1.00  0.00      BS   N  
ATOM    204  C4  THY B   7       5.934  -7.974 -34.655  1.00  0.00      BS   C  
ATOM    205  O4  THY B   7       6.134  -7.050 -35.421  1.00  0.00      BS   O  
ATOM    206  C5  THY B   7       4.739  -8.834 -34.680  1.00  0.00      BS   C  
ATOM    207  C5M THY B   7       3.463  -8.426 -35.358  1.00  0.00      BS   C  
ATOM    208  C6  THY B   7       4.757  -9.881 -33.872  1.00  0.00      BS   C  
ATOM    209  H3  THY B   7       7.767  -7.830 -33.745  1.00  0.00      BS   H  
ATOM    210  H6  THY B   7       3.890 -10.524 -33.719  1.00  0.00      BS   H  
ATOM    211  H1' THY B   7       6.561 -11.808 -31.777  1.00  0.00      BS   H  
ATOM    212  H2' THY B   7       4.536 -11.128 -30.252  1.00  0.00      BS   H  
ATOM    213  H3' THY B   7       3.062 -13.143 -31.212  1.00  0.00      BS   H  
ATOM    214  H4' THY B   7       5.042 -14.463 -32.682  1.00  0.00      BS   H  
ATOM    215  H5' THY B   7       3.700 -14.122 -34.629  1.00  0.00      BS   H  
ATOM    216  H51 THY B   7       2.805  -7.796 -34.724  1.00  0.00      BS   H  
ATOM    217  H52 THY B   7       2.806  -9.298 -35.563  1.00  0.00      BS   H  
ATOM    218  H53 THY B   7       3.595  -7.857 -36.304  1.00  0.00      BS   H  
ATOM    219 H2'' THY B   7       3.525 -11.180 -31.685  1.00  0.00      BS   H  
ATOM    220 H5'' THY B   7       2.663 -14.364 -33.175  1.00  0.00      BS   H  
ATOM    221  P   ADE B   8       4.346 -13.477 -28.784  1.00  0.00      BS   P  
ATOM    222  O1P ADE B   8       4.338 -14.694 -28.002  1.00  0.00      BS   O  
ATOM    223  O2P ADE B   8       3.068 -12.666 -28.788  1.00  0.00      BS   O  
ATOM    224  C5' ADE B   8       6.848 -12.972 -28.245  1.00  0.00      BS   C  
ATOM    225  O5' ADE B   8       5.481 -12.534 -28.179  1.00  0.00      BS   O  
ATOM    226  C4' ADE B   8       7.852 -11.871 -27.894  1.00  0.00      BS   C  
ATOM    227  O4' ADE B   8       7.863 -10.821 -28.786  1.00  0.00      BS   O  
ATOM    228  C3' ADE B   8       7.608 -11.184 -26.504  1.00  0.00      BS   C  
ATOM    229  O3' ADE B   8       8.801 -11.254 -25.736  1.00  0.00      BS   O  
ATOM    230  C2' ADE B   8       7.273  -9.711 -26.852  1.00  0.00      BS   C  
ATOM    231  C1' ADE B   8       7.947  -9.555 -28.186  1.00  0.00      BS   C  
ATOM    232  N1  ADE B   8       8.528  -5.076 -30.489  1.00  0.00      BS   N  
ATOM    233  C2  ADE B   8       9.270  -5.818 -29.725  1.00  0.00      BS   C  
ATOM    234  N3  ADE B   8       9.144  -7.020 -29.234  1.00  0.00      BS   N  
ATOM    235  C4  ADE B   8       7.885  -7.414 -29.484  1.00  0.00      BS   C  
ATOM    236  C5  ADE B   8       6.884  -6.748 -30.144  1.00  0.00      BS   C  
ATOM    237  C6  ADE B   8       7.238  -5.537 -30.772  1.00  0.00      BS   C  
ATOM    238  N6  ADE B   8       6.419  -4.870 -31.605  1.00  0.00      BS   N  
ATOM    239  N7  ADE B   8       5.719  -7.546 -30.114  1.00  0.00      BS   N  
ATOM    240  C8  ADE B   8       6.053  -8.564 -29.438  1.00  0.00      BS   C  
ATOM    241  N9  ADE B   8       7.300  -8.566 -28.998  1.00  0.00      BS   N  
ATOM    242  H2  ADE B   8      10.197  -5.277 -29.534  1.00  0.00      BS   H  
ATOM    243  H8  ADE B   8       5.499  -9.448 -29.124  1.00  0.00      BS   H  
ATOM    244  H1' ADE B   8       8.994  -9.217 -28.028  1.00  0.00      BS   H  
ATOM    245  H2' ADE B   8       7.745  -9.069 -26.078  1.00  0.00      BS   H  
ATOM    246  H3' ADE B   8       6.700 -11.673 -26.093  1.00  0.00      BS   H  
ATOM    247  H4' ADE B   8       8.929 -12.144 -27.893  1.00  0.00      BS   H  
ATOM    248  H5' ADE B   8       7.105 -13.324 -29.267  1.00  0.00      BS   H  
ATOM    249  H61 ADE B   8       5.558  -5.268 -31.924  1.00  0.00      BS   H  
ATOM    250  H62 ADE B   8       6.643  -3.914 -31.794  1.00  0.00      BS   H  
ATOM    251 H2'' ADE B   8       6.187  -9.482 -26.896  1.00  0.00      BS   H  
ATOM    252 H5'' ADE B   8       7.038 -13.828 -27.563  1.00  0.00      BS   H  
ATOM    253  P   THY B   9       8.673 -11.014 -24.179  1.00  0.00      BS   P  
ATOM    254  O1P THY B   9       9.286 -12.132 -23.449  1.00  0.00      BS   O  
ATOM    255  O2P THY B   9       7.233 -10.918 -23.928  1.00  0.00      BS   O  
ATOM    256  C5' THY B   9      10.810  -9.425 -24.216  1.00  0.00      BS   C  
ATOM    257  O5' THY B   9       9.433  -9.717 -23.880  1.00  0.00      BS   O  
ATOM    258  C4' THY B   9      11.123  -7.942 -24.341  1.00  0.00      BS   C  
ATOM    259  O4' THY B   9      10.281  -7.203 -25.303  1.00  0.00      BS   O  
ATOM    260  C3' THY B   9      10.924  -7.251 -22.939  1.00  0.00      BS   C  
ATOM    261  O3' THY B   9      12.097  -6.601 -22.496  1.00  0.00      BS   O  
ATOM    262  C2' THY B   9       9.786  -6.197 -23.198  1.00  0.00      BS   C  
ATOM    263  C1' THY B   9       9.889  -5.944 -24.648  1.00  0.00      BS   C  
ATOM    264  N1  THY B   9       8.653  -5.707 -25.303  1.00  0.00      BS   N  
ATOM    265  C2  THY B   9       8.636  -4.768 -26.358  1.00  0.00      BS   C  
ATOM    266  O2  THY B   9       9.619  -4.113 -26.599  1.00  0.00      BS   O  
ATOM    267  N3  THY B   9       7.444  -4.666 -27.073  1.00  0.00      BS   N  
ATOM    268  C4  THY B   9       6.256  -5.202 -26.580  1.00  0.00      BS   C  
ATOM    269  O4  THY B   9       5.185  -4.975 -27.105  1.00  0.00      BS   O  
ATOM    270  C5  THY B   9       6.422  -6.237 -25.538  1.00  0.00      BS   C  
ATOM    271  C5M THY B   9       5.172  -6.935 -25.089  1.00  0.00      BS   C  
ATOM    272  C6  THY B   9       7.628  -6.434 -24.999  1.00  0.00      BS   C  
ATOM    273  H3  THY B   9       7.439  -3.891 -27.721  1.00  0.00      BS   H  
ATOM    274  H6  THY B   9       7.731  -7.110 -24.150  1.00  0.00      BS   H  
ATOM    275  H1' THY B   9      10.672  -5.170 -24.797  1.00  0.00      BS   H  
ATOM    276  H2' THY B   9       9.838  -5.213 -22.685  1.00  0.00      BS   H  
ATOM    277  H3' THY B   9      10.563  -7.946 -22.152  1.00  0.00      BS   H  
ATOM    278  H4' THY B   9      12.189  -7.717 -24.557  1.00  0.00      BS   H  
ATOM    279  H5' THY B   9      11.017  -9.816 -25.235  1.00  0.00      BS   H  
ATOM    280  H51 THY B   9       4.586  -7.181 -26.000  1.00  0.00      BS   H  
ATOM    281  H52 THY B   9       4.654  -6.251 -24.383  1.00  0.00      BS   H  
ATOM    282  H53 THY B   9       5.446  -7.930 -24.676  1.00  0.00      BS   H  
ATOM    283 H2'' THY B   9       8.892  -6.741 -22.825  1.00  0.00      BS   H  
ATOM    284 H5'' THY B   9      11.597  -9.869 -23.570  1.00  0.00      BS   H  
ATOM    285  P   ADE B  10      12.156  -5.767 -21.152  1.00  0.00      BS   P  
ATOM    286  O1P ADE B  10      13.457  -5.749 -20.437  1.00  0.00      BS   O  
ATOM    287  O2P ADE B  10      10.990  -6.017 -20.292  1.00  0.00      BS   O  
ATOM    288  C5' ADE B  10      13.019  -3.722 -22.455  1.00  0.00      BS   C  
ATOM    289  O5' ADE B  10      11.996  -4.246 -21.620  1.00  0.00      BS   O  
ATOM    290  C4' ADE B  10      12.639  -2.356 -22.851  1.00  0.00      BS   C  
ATOM    291  O4' ADE B  10      11.574  -2.268 -23.841  1.00  0.00      BS   O  
ATOM    292  C3' ADE B  10      12.280  -1.468 -21.687  1.00  0.00      BS   C  
ATOM    293  O3' ADE B  10      13.002  -0.198 -21.607  1.00  0.00      BS   O  
ATOM    294  C2' ADE B  10      10.841  -1.242 -21.894  1.00  0.00      BS   C  
ATOM    295  C1' ADE B  10      10.719  -1.209 -23.419  1.00  0.00      BS   C  
ATOM    296  N1  ADE B  10       6.836   0.551 -26.255  1.00  0.00      BS   N  
ATOM    297  C2  ADE B  10       8.006   1.116 -25.937  1.00  0.00      BS   C  
ATOM    298  N3  ADE B  10       8.912   0.616 -25.098  1.00  0.00      BS   N  
ATOM    299  C4  ADE B  10       8.674  -0.613 -24.737  1.00  0.00      BS   C  
ATOM    300  C5  ADE B  10       7.456  -1.251 -24.963  1.00  0.00      BS   C  
ATOM    301  C6  ADE B  10       6.536  -0.666 -25.850  1.00  0.00      BS   C  
ATOM    302  N6  ADE B  10       5.334  -1.217 -26.135  1.00  0.00      BS   N  
ATOM    303  N7  ADE B  10       7.440  -2.503 -24.254  1.00  0.00      BS   N  
ATOM    304  C8  ADE B  10       8.587  -2.434 -23.601  1.00  0.00      BS   C  
ATOM    305  N9  ADE B  10       9.418  -1.393 -23.899  1.00  0.00      BS   N  
ATOM    306  H2  ADE B  10       8.227   2.148 -26.208  1.00  0.00      BS   H  
ATOM    307  H8  ADE B  10       8.962  -3.275 -23.019  1.00  0.00      BS   H  
ATOM    308  H1' ADE B  10      11.144  -0.290 -23.877  1.00  0.00      BS   H  
ATOM    309  H2' ADE B  10      10.488  -0.249 -21.544  1.00  0.00      BS   H  
ATOM    310  H3' ADE B  10      12.437  -2.153 -20.827  1.00  0.00      BS   H  
ATOM    311  H4' ADE B  10      13.521  -1.895 -23.345  1.00  0.00      BS   H  
ATOM    312  H5' ADE B  10      13.218  -4.367 -23.338  1.00  0.00      BS   H  
ATOM    313  H61 ADE B  10       4.709  -0.927 -26.860  1.00  0.00      BS   H  
ATOM    314  H62 ADE B  10       4.954  -1.951 -25.573  1.00  0.00      BS   H  
ATOM    315 H2'' ADE B  10      10.313  -2.090 -21.405  1.00  0.00      BS   H  
ATOM    316 H5'' ADE B  10      13.954  -3.638 -21.861  1.00  0.00      BS   H  
ATOM    317  P   GUA B  11      12.790   0.785 -20.452  1.00  0.00      BS   P  
ATOM    318  O1P GUA B  11      14.084   1.359 -20.161  1.00  0.00      BS   O  
ATOM    319  O2P GUA B  11      12.053   0.150 -19.311  1.00  0.00      BS   O  
ATOM    320  C5' GUA B  11      12.190   2.633 -22.173  1.00  0.00      BS   C  
ATOM    321  O5' GUA B  11      11.853   1.851 -21.024  1.00  0.00      BS   O  
ATOM    322  C4' GUA B  11      11.226   3.795 -22.419  1.00  0.00      BS   C  
ATOM    323  O4' GUA B  11       9.944   3.400 -23.068  1.00  0.00      BS   O  
ATOM    324  C3' GUA B  11      10.774   4.442 -21.114  1.00  0.00      BS   C  
ATOM    325  O3' GUA B  11      10.705   5.905 -21.183  1.00  0.00      BS   O  
ATOM    326  C2' GUA B  11       9.365   3.878 -20.868  1.00  0.00      BS   C  
ATOM    327  C1' GUA B  11       8.747   3.725 -22.297  1.00  0.00      BS   C  
ATOM    328  N1  GUA B  11       4.171   2.458 -24.074  1.00  0.00      BS   N  
ATOM    329  C2  GUA B  11       4.892   3.610 -24.239  1.00  0.00      BS   C  
ATOM    330  N2  GUA B  11       4.280   4.605 -24.773  1.00  0.00      BS   N  
ATOM    331  N3  GUA B  11       6.202   3.821 -23.934  1.00  0.00      BS   N  
ATOM    332  C4  GUA B  11       6.609   2.726 -23.211  1.00  0.00      BS   C  
ATOM    333  C5  GUA B  11       6.085   1.468 -23.049  1.00  0.00      BS   C  
ATOM    334  C6  GUA B  11       4.706   1.292 -23.486  1.00  0.00      BS   C  
ATOM    335  O6  GUA B  11       4.059   0.253 -23.376  1.00  0.00      BS   O  
ATOM    336  N7  GUA B  11       6.921   0.644 -22.369  1.00  0.00      BS   N  
ATOM    337  C8  GUA B  11       7.911   1.408 -22.027  1.00  0.00      BS   C  
ATOM    338  N9  GUA B  11       7.776   2.631 -22.526  1.00  0.00      BS   N  
ATOM    339  H1  GUA B  11       3.307   2.336 -24.582  1.00  0.00      BS   H  
ATOM    340  H8  GUA B  11       8.819   1.049 -21.540  1.00  0.00      BS   H  
ATOM    341  H1' GUA B  11       8.359   4.704 -22.652  1.00  0.00      BS   H  
ATOM    342  H2' GUA B  11       8.705   4.452 -20.183  1.00  0.00      BS   H  
ATOM    343  H21 GUA B  11       3.382   4.584 -25.214  1.00  0.00      BS   H  
ATOM    344  H3' GUA B  11      11.475   4.098 -20.323  1.00  0.00      BS   H  
ATOM    345  H22 GUA B  11       4.767   5.477 -24.730  1.00  0.00      BS   H  
ATOM    346  H4' GUA B  11      11.647   4.662 -22.970  1.00  0.00      BS   H  
ATOM    347  H5' GUA B  11      12.146   2.093 -23.144  1.00  0.00      BS   H  
ATOM    348 H2'' GUA B  11       9.451   2.870 -20.409  1.00  0.00      BS   H  
ATOM    349 H5'' GUA B  11      13.135   3.194 -22.016  1.00  0.00      BS   H  
ATOM    350  P   CYT B  12      10.831   6.712 -19.893  1.00  0.00      BS   P  
ATOM    351  O1P CYT B  12      11.699   7.913 -20.122  1.00  0.00      BS   O  
ATOM    352  O2P CYT B  12      11.235   5.729 -18.810  1.00  0.00      BS   O  
ATOM    353  C5' CYT B  12       8.860   8.447 -20.087  1.00  0.00      BS   C  
ATOM    354  O5' CYT B  12       9.301   7.169 -19.587  1.00  0.00      BS   O  
ATOM    355  C4' CYT B  12       7.368   8.480 -20.510  1.00  0.00      BS   C  
ATOM    356  O4' CYT B  12       6.984   7.347 -21.389  1.00  0.00      BS   O  
ATOM    357  C3' CYT B  12       6.334   8.350 -19.418  1.00  0.00      BS   C  
ATOM    358  O3' CYT B  12       6.290   9.639 -18.763  1.00  0.00      BS   O  
ATOM    359  C2' CYT B  12       5.076   8.145 -20.286  1.00  0.00      BS   C  
ATOM    360  C1' CYT B  12       5.579   7.238 -21.442  1.00  0.00      BS   C  
ATOM    361  N1  CYT B  12       5.189   5.804 -21.220  1.00  0.00      BS   N  
ATOM    362  C2  CYT B  12       3.896   5.363 -21.608  1.00  0.00      BS   C  
ATOM    363  O2  CYT B  12       3.092   6.121 -22.139  1.00  0.00      BS   O  
ATOM    364  N3  CYT B  12       3.557   4.121 -21.193  1.00  0.00      BS   N  
ATOM    365  C4  CYT B  12       4.371   3.293 -20.514  1.00  0.00      BS   C  
ATOM    366  N4  CYT B  12       4.072   2.054 -20.338  1.00  0.00      BS   N  
ATOM    367  C5  CYT B  12       5.577   3.791 -20.043  1.00  0.00      BS   C  
ATOM    368  C6  CYT B  12       5.962   5.012 -20.425  1.00  0.00      BS   C  
ATOM    369  H5  CYT B  12       6.271   3.256 -19.394  1.00  0.00      BS   H  
ATOM    370  H6  CYT B  12       6.974   5.337 -20.186  1.00  0.00      BS   H  
ATOM    371  H1' CYT B  12       5.086   7.502 -22.403  1.00  0.00      BS   H  
ATOM    372  H2' CYT B  12       4.840   9.160 -20.672  1.00  0.00      BS   H  
ATOM    373  H3' CYT B  12       6.792   7.519 -18.839  1.00  0.00      BS   H  
ATOM    374  H4' CYT B  12       7.056   9.439 -20.975  1.00  0.00      BS   H  
ATOM    375  H41 CYT B  12       3.350   1.657 -20.904  1.00  0.00      BS   H  
ATOM    376  H5' CYT B  12       9.465   9.000 -20.837  1.00  0.00      BS   H  
ATOM    377  H42 CYT B  12       4.648   1.518 -19.719  1.00  0.00      BS   H  
ATOM    378 H2'' CYT B  12       4.197   7.893 -19.656  1.00  0.00      BS   H  
ATOM    379 H5'' CYT B  12       8.869   9.157 -19.232  1.00  0.00      BS   H  
ATOM    380  P   THY B  13       5.734   9.940 -17.257  1.00  0.00      BS   P  
ATOM    381  O1P THY B  13       5.817  11.390 -16.999  1.00  0.00      BS   O  
ATOM    382  O2P THY B  13       6.430   9.034 -16.332  1.00  0.00      BS   O  
ATOM    383  C5' THY B  13       3.192  10.526 -17.632  1.00  0.00      BS   C  
ATOM    384  O5' THY B  13       4.211   9.539 -17.306  1.00  0.00      BS   O  
ATOM    385  C4' THY B  13       1.834   9.996 -18.028  1.00  0.00      BS   C  
ATOM    386  O4' THY B  13       1.822   8.896 -18.963  1.00  0.00      BS   O  
ATOM    387  C3' THY B  13       0.995   9.412 -16.802  1.00  0.00      BS   C  
ATOM    388  O3' THY B  13       0.412  10.469 -16.106  1.00  0.00      BS   O  
ATOM    389  C2' THY B  13       0.003   8.456 -17.484  1.00  0.00      BS   C  
ATOM    390  C1' THY B  13       0.899   7.938 -18.616  1.00  0.00      BS   C  
ATOM    391  N1  THY B  13       1.545   6.695 -18.314  1.00  0.00      BS   N  
ATOM    392  C2  THY B  13       0.729   5.566 -18.497  1.00  0.00      BS   C  
ATOM    393  O2  THY B  13      -0.431   5.575 -18.870  1.00  0.00      BS   O  
ATOM    394  N3  THY B  13       1.399   4.418 -18.187  1.00  0.00      BS   N  
ATOM    395  C4  THY B  13       2.695   4.265 -17.704  1.00  0.00      BS   C  
ATOM    396  O4  THY B  13       3.097   3.126 -17.508  1.00  0.00      BS   O  
ATOM    397  C5  THY B  13       3.380   5.486 -17.455  1.00  0.00      BS   C  
ATOM    398  C5M THY B  13       4.723   5.500 -16.877  1.00  0.00      BS   C  
ATOM    399  C6  THY B  13       2.802   6.623 -17.759  1.00  0.00      BS   C  
ATOM    400  H3  THY B  13       0.876   3.567 -18.341  1.00  0.00      BS   H  
ATOM    401  H6  THY B  13       2.948   7.404 -17.013  1.00  0.00      BS   H  
ATOM    402  H1' THY B  13       0.326   7.721 -19.543  1.00  0.00      BS   H  
ATOM    403  H2' THY B  13      -0.878   9.050 -17.805  1.00  0.00      BS   H  
ATOM    404  H3' THY B  13       1.692   8.764 -16.230  1.00  0.00      BS   H  
ATOM    405  H4' THY B  13       1.221  10.762 -18.547  1.00  0.00      BS   H  
ATOM    406  H5' THY B  13       3.526  11.152 -18.486  1.00  0.00      BS   H  
ATOM    407  H51 THY B  13       5.043   6.561 -16.808  1.00  0.00      BS   H  
ATOM    408  H52 THY B  13       5.431   4.941 -17.527  1.00  0.00      BS   H  
ATOM    409  H53 THY B  13       4.704   5.038 -15.867  1.00  0.00      BS   H  
ATOM    410 H2'' THY B  13      -0.374   7.671 -16.794  1.00  0.00      BS   H  
ATOM    411 H5'' THY B  13       3.153  11.248 -16.788  1.00  0.00      BS   H  
ATOM    412  P   THY B  14      -0.223  10.227 -14.700  1.00  0.00      BS   P  
ATOM    413  O1P THY B  14      -0.728  11.555 -14.239  1.00  0.00      BS   O  
ATOM    414  O2P THY B  14       0.807   9.515 -13.858  1.00  0.00      BS   O  
ATOM    415  C5' THY B  14      -2.645   9.735 -15.530  1.00  0.00      BS   C  
ATOM    416  O5' THY B  14      -1.495   9.300 -14.866  1.00  0.00      BS   O  
ATOM    417  C4' THY B  14      -3.687   8.608 -15.388  1.00  0.00      BS   C  
ATOM    418  O4' THY B  14      -3.317   7.597 -16.358  1.00  0.00      BS   O  
ATOM    419  C3' THY B  14      -3.842   7.787 -14.077  1.00  0.00      BS   C  
ATOM    420  O3' THY B  14      -4.818   8.461 -13.240  1.00  0.00      BS   O  
ATOM    421  C2' THY B  14      -4.540   6.577 -14.609  1.00  0.00      BS   C  
ATOM    422  C1' THY B  14      -3.757   6.358 -15.912  1.00  0.00      BS   C  
ATOM    423  N1  THY B  14      -2.619   5.453 -15.719  1.00  0.00      BS   N  
ATOM    424  C2  THY B  14      -2.826   4.112 -15.965  1.00  0.00      BS   C  
ATOM    425  O2  THY B  14      -3.908   3.678 -16.297  1.00  0.00      BS   O  
ATOM    426  N3  THY B  14      -1.702   3.349 -15.813  1.00  0.00      BS   N  
ATOM    427  C4  THY B  14      -0.499   3.719 -15.334  1.00  0.00      BS   C  
ATOM    428  O4  THY B  14       0.326   2.854 -15.141  1.00  0.00      BS   O  
ATOM    429  C5  THY B  14      -0.358   5.174 -15.038  1.00  0.00      BS   C  
ATOM    430  C5M THY B  14       0.997   5.720 -14.626  1.00  0.00      BS   C  
ATOM    431  C6  THY B  14      -1.481   5.889 -15.212  1.00  0.00      BS   C  
ATOM    432  H3  THY B  14      -1.907   2.370 -15.951  1.00  0.00      BS   H  
ATOM    433  H6  THY B  14      -1.301   6.952 -15.051  1.00  0.00      BS   H  
ATOM    434  H1' THY B  14      -4.420   6.006 -16.730  1.00  0.00      BS   H  
ATOM    435  H2' THY B  14      -5.580   6.739 -14.962  1.00  0.00      BS   H  
ATOM    436  H3' THY B  14      -2.876   7.552 -13.583  1.00  0.00      BS   H  
ATOM    437  H4' THY B  14      -4.739   8.835 -15.666  1.00  0.00      BS   H  
ATOM    438  H5' THY B  14      -2.446   9.876 -16.614  1.00  0.00      BS   H  
ATOM    439  H51 THY B  14       1.643   4.861 -14.342  1.00  0.00      BS   H  
ATOM    440  H52 THY B  14       0.907   6.364 -13.725  1.00  0.00      BS   H  
ATOM    441  H53 THY B  14       1.432   6.422 -15.368  1.00  0.00      BS   H  
ATOM    442 H2'' THY B  14      -4.504   5.745 -13.874  1.00  0.00      BS   H  
ATOM    443 H5'' THY B  14      -2.927  10.674 -15.007  1.00  0.00      BS   H  
ATOM    444  P   ADE B  15      -4.721   8.149 -11.727  1.00  0.00      BS   P  
ATOM    445  O1P ADE B  15      -5.804   8.854 -10.977  1.00  0.00      BS   O  
ATOM    446  O2P ADE B  15      -3.328   8.450 -11.187  1.00  0.00      BS   O  
ATOM    447  C5' ADE B  15      -6.187   6.110 -11.091  1.00  0.00      BS   C  
ATOM    448  O5' ADE B  15      -4.870   6.581 -11.456  1.00  0.00      BS   O  
ATOM    449  C4' ADE B  15      -6.254   4.607 -10.942  1.00  0.00      BS   C  
ATOM    450  O4' ADE B  15      -5.789   3.965 -12.144  1.00  0.00      BS   O  
ATOM    451  C3' ADE B  15      -5.383   4.056  -9.779  1.00  0.00      BS   C  
ATOM    452  O3' ADE B  15      -6.165   4.151  -8.564  1.00  0.00      BS   O  
ATOM    453  C2' ADE B  15      -5.406   2.622 -10.163  1.00  0.00      BS   C  
ATOM    454  C1' ADE B  15      -5.227   2.766 -11.701  1.00  0.00      BS   C  
ATOM    455  N1  ADE B  15      -0.821   0.154 -11.507  1.00  0.00      BS   N  
ATOM    456  C2  ADE B  15      -2.096  -0.212 -11.310  1.00  0.00      BS   C  
ATOM    457  N3  ADE B  15      -3.246   0.460 -11.604  1.00  0.00      BS   N  
ATOM    458  C4  ADE B  15      -2.951   1.738 -11.947  1.00  0.00      BS   C  
ATOM    459  C5  ADE B  15      -1.703   2.275 -12.205  1.00  0.00      BS   C  
ATOM    460  C6  ADE B  15      -0.600   1.395 -12.048  1.00  0.00      BS   C  
ATOM    461  N6  ADE B  15       0.663   1.837 -12.255  1.00  0.00      BS   N  
ATOM    462  N7  ADE B  15      -1.706   3.607 -12.438  1.00  0.00      BS   N  
ATOM    463  C8  ADE B  15      -2.995   3.875 -12.257  1.00  0.00      BS   C  
ATOM    464  N9  ADE B  15      -3.786   2.843 -11.992  1.00  0.00      BS   N  
ATOM    465  H2  ADE B  15      -2.260  -1.266 -11.085  1.00  0.00      BS   H  
ATOM    466  H8  ADE B  15      -3.474   4.850 -12.340  1.00  0.00      BS   H  
ATOM    467  H1' ADE B  15      -5.873   1.982 -12.151  1.00  0.00      BS   H  
ATOM    468  H2' ADE B  15      -6.360   2.126  -9.884  1.00  0.00      BS   H  
ATOM    469  H3' ADE B  15      -4.395   4.564  -9.755  1.00  0.00      BS   H  
ATOM    470  H4' ADE B  15      -7.299   4.306 -10.717  1.00  0.00      BS   H  
ATOM    471  H5' ADE B  15      -7.019   6.526 -11.698  1.00  0.00      BS   H  
ATOM    472  H61 ADE B  15       0.838   2.470 -13.009  1.00  0.00      BS   H  
ATOM    473  H62 ADE B  15       1.360   1.348 -11.731  1.00  0.00      BS   H  
ATOM    474 H2'' ADE B  15      -4.694   2.010  -9.570  1.00  0.00      BS   H  
ATOM    475 H5'' ADE B  15      -6.363   6.539 -10.082  1.00  0.00      BS   H  
ATOM    476  P   CYT B  16      -5.948   5.285  -7.524  1.00  0.00      BS   P  
ATOM    477  O1P CYT B  16      -7.188   6.090  -7.495  1.00  0.00      BS   O  
ATOM    478  O2P CYT B  16      -4.656   5.990  -7.872  1.00  0.00      BS   O  
ATOM    479  C5' CYT B  16      -6.636   3.488  -5.738  1.00  0.00      BS   C  
ATOM    480  O5' CYT B  16      -5.774   4.533  -6.114  1.00  0.00      BS   O  
ATOM    481  C4' CYT B  16      -5.856   2.173  -5.655  1.00  0.00      BS   C  
ATOM    482  O4' CYT B  16      -5.253   1.894  -6.952  1.00  0.00      BS   O  
ATOM    483  C3' CYT B  16      -4.499   2.214  -4.824  1.00  0.00      BS   C  
ATOM    484  O3' CYT B  16      -4.720   2.256  -3.418  1.00  0.00      BS   O  
ATOM    485  C2' CYT B  16      -3.959   0.832  -5.270  1.00  0.00      BS   C  
ATOM    486  C1' CYT B  16      -4.225   0.874  -6.797  1.00  0.00      BS   C  
ATOM    487  N1  CYT B  16      -3.075   1.387  -7.518  1.00  0.00      BS   N  
ATOM    488  C2  CYT B  16      -2.036   0.475  -7.699  1.00  0.00      BS   C  
ATOM    489  O2  CYT B  16      -2.220  -0.705  -7.426  1.00  0.00      BS   O  
ATOM    490  N3  CYT B  16      -0.799   0.783  -8.209  1.00  0.00      BS   N  
ATOM    491  C4  CYT B  16      -0.651   2.077  -8.605  1.00  0.00      BS   C  
ATOM    492  N4  CYT B  16       0.574   2.468  -8.962  1.00  0.00      BS   N  
ATOM    493  C5  CYT B  16      -1.655   3.045  -8.461  1.00  0.00      BS   C  
ATOM    494  C6  CYT B  16      -2.850   2.718  -7.907  1.00  0.00      BS   C  
ATOM    495  H5  CYT B  16      -1.464   4.076  -8.760  1.00  0.00      BS   H  
ATOM    496  H6  CYT B  16      -3.609   3.452  -7.634  1.00  0.00      BS   H  
ATOM    497  H1' CYT B  16      -4.651  -0.091  -7.146  1.00  0.00      BS   H  
ATOM    498  H2' CYT B  16      -4.499   0.021  -4.737  1.00  0.00      BS   H  
ATOM    499  H3' CYT B  16      -3.856   3.063  -5.139  1.00  0.00      BS   H  
ATOM    500  H4' CYT B  16      -6.455   1.365  -5.182  1.00  0.00      BS   H  
ATOM    501  H41 CYT B  16       1.343   1.828  -8.988  1.00  0.00      BS   H  
ATOM    502  H5' CYT B  16      -7.494   3.312  -6.422  1.00  0.00      BS   H  
ATOM    503  H42 CYT B  16       0.792   3.426  -9.148  1.00  0.00      BS   H  
ATOM    504 H2'' CYT B  16      -2.877   0.687  -5.064  1.00  0.00      BS   H  
ATOM    505 H5'' CYT B  16      -7.000   3.670  -4.705  1.00  0.00      BS   H  
ATOM    506  P   ADE B  17      -3.591   2.385  -2.345  1.00  0.00      BS   P  
ATOM    507  O1P ADE B  17      -4.114   2.714  -0.994  1.00  0.00      BS   O  
ATOM    508  O2P ADE B  17      -2.609   3.410  -2.988  1.00  0.00      BS   O  
ATOM    509  C5' ADE B  17      -3.344  -0.229  -1.800  1.00  0.00      BS   C  
ATOM    510  O5' ADE B  17      -2.945   1.019  -2.465  1.00  0.00      BS   O  
ATOM    511  C4' ADE B  17      -2.162  -1.165  -1.863  1.00  0.00      BS   C  
ATOM    512  O4' ADE B  17      -1.673  -1.352  -3.227  1.00  0.00      BS   O  
ATOM    513  C3' ADE B  17      -0.911  -0.600  -1.122  1.00  0.00      BS   C  
ATOM    514  O3' ADE B  17      -1.058  -0.813   0.274  1.00  0.00      BS   O  
ATOM    515  C2' ADE B  17       0.193  -1.458  -1.678  1.00  0.00      BS   C  
ATOM    516  C1' ADE B  17      -0.213  -1.506  -3.134  1.00  0.00      BS   C  
ATOM    517  N1  ADE B  17       3.977  -0.153  -5.996  1.00  0.00      BS   N  
ATOM    518  C2  ADE B  17       3.713  -1.271  -5.310  1.00  0.00      BS   C  
ATOM    519  N3  ADE B  17       2.664  -1.490  -4.465  1.00  0.00      BS   N  
ATOM    520  C4  ADE B  17       1.754  -0.539  -4.600  1.00  0.00      BS   C  
ATOM    521  C5  ADE B  17       1.827   0.601  -5.435  1.00  0.00      BS   C  
ATOM    522  C6  ADE B  17       3.033   0.867  -6.037  1.00  0.00      BS   C  
ATOM    523  N6  ADE B  17       3.360   1.930  -6.746  1.00  0.00      BS   N  
ATOM    524  N7  ADE B  17       0.645   1.363  -5.310  1.00  0.00      BS   N  
ATOM    525  C8  ADE B  17      -0.118   0.590  -4.527  1.00  0.00      BS   C  
ATOM    526  N9  ADE B  17       0.484  -0.543  -3.989  1.00  0.00      BS   N  
ATOM    527  H2  ADE B  17       4.511  -1.999  -5.161  1.00  0.00      BS   H  
ATOM    528  H8  ADE B  17      -1.071   0.887  -4.090  1.00  0.00      BS   H  
ATOM    529  H1' ADE B  17      -0.005  -2.524  -3.528  1.00  0.00      BS   H  
ATOM    530  H2' ADE B  17       0.152  -2.426  -1.135  1.00  0.00      BS   H  
ATOM    531  H3' ADE B  17      -0.781   0.450  -1.462  1.00  0.00      BS   H  
ATOM    532  H4' ADE B  17      -2.408  -2.192  -1.517  1.00  0.00      BS   H  
ATOM    533  H5' ADE B  17      -4.176  -0.708  -2.359  1.00  0.00      BS   H  
ATOM    534  H61 ADE B  17       2.747   2.715  -6.833  1.00  0.00      BS   H  
ATOM    535  H62 ADE B  17       4.145   1.845  -7.359  1.00  0.00      BS   H  
ATOM    536 H2'' ADE B  17       1.168  -0.964  -1.473  1.00  0.00      BS   H  
ATOM    537 H5'' ADE B  17      -3.592  -0.060  -0.730  1.00  0.00      BS   H  
ATOM    538  P   ADE B  18      -0.261  -0.019   1.338  1.00  0.00      BS   P  
ATOM    539  O1P ADE B  18      -0.651  -0.524   2.694  1.00  0.00      BS   O  
ATOM    540  O2P ADE B  18      -0.454   1.457   1.110  1.00  0.00      BS   O  
ATOM    541  C5' ADE B  18       1.759  -1.728   1.370  1.00  0.00      BS   C  
ATOM    542  O5' ADE B  18       1.179  -0.364   1.026  1.00  0.00      BS   O  
ATOM    543  C4' ADE B  18       3.205  -1.929   0.973  1.00  0.00      BS   C  
ATOM    544  O4' ADE B  18       3.301  -1.748  -0.509  1.00  0.00      BS   O  
ATOM    545  C3' ADE B  18       4.104  -0.775   1.620  1.00  0.00      BS   C  
ATOM    546  O3' ADE B  18       4.585  -1.144   2.915  1.00  0.00      BS   O  
ATOM    547  C2' ADE B  18       5.268  -0.841   0.602  1.00  0.00      BS   C  
ATOM    548  C1' ADE B  18       4.585  -1.122  -0.834  1.00  0.00      BS   C  
ATOM    549  N1  ADE B  18       6.726   2.048  -4.343  1.00  0.00      BS   N  
ATOM    550  C2  ADE B  18       7.040   0.940  -3.724  1.00  0.00      BS   C  
ATOM    551  N3  ADE B  18       6.420   0.103  -2.878  1.00  0.00      BS   N  
ATOM    552  C4  ADE B  18       5.263   0.607  -2.563  1.00  0.00      BS   C  
ATOM    553  C5  ADE B  18       4.726   1.818  -3.029  1.00  0.00      BS   C  
ATOM    554  C6  ADE B  18       5.472   2.501  -4.008  1.00  0.00      BS   C  
ATOM    555  N6  ADE B  18       5.085   3.738  -4.401  1.00  0.00      BS   N  
ATOM    556  N7  ADE B  18       3.515   2.088  -2.373  1.00  0.00      BS   N  
ATOM    557  C8  ADE B  18       3.362   1.059  -1.554  1.00  0.00      BS   C  
ATOM    558  N9  ADE B  18       4.431   0.141  -1.650  1.00  0.00      BS   N  
ATOM    559  H2  ADE B  18       8.027   0.609  -4.049  1.00  0.00      BS   H  
ATOM    560  H8  ADE B  18       2.485   0.891  -0.928  1.00  0.00      BS   H  
ATOM    561  H1' ADE B  18       5.218  -1.842  -1.396  1.00  0.00      BS   H  
ATOM    562  H2' ADE B  18       5.795  -1.771   0.903  1.00  0.00      BS   H  
ATOM    563  H3' ADE B  18       3.526   0.173   1.585  1.00  0.00      BS   H  
ATOM    564  H4' ADE B  18       3.729  -2.881   1.204  1.00  0.00      BS   H  
ATOM    565  H5' ADE B  18       1.207  -2.578   0.916  1.00  0.00      BS   H  
ATOM    566  H61 ADE B  18       5.739   4.317  -4.886  1.00  0.00      BS   H  
ATOM    567  H62 ADE B  18       4.174   4.087  -4.180  1.00  0.00      BS   H  
ATOM    568 H2'' ADE B  18       5.872   0.091   0.636  1.00  0.00      BS   H  
ATOM    569 H5'' ADE B  18       1.684  -1.836   2.473  1.00  0.00      BS   H  
ATOM    570  P   CYT B  19       5.311  -0.049   3.791  1.00  0.00      BS   P  
ATOM    571  O1P CYT B  19       5.074  -0.389   5.239  1.00  0.00      BS   O  
ATOM    572  O2P CYT B  19       4.867   1.282   3.333  1.00  0.00      BS   O  
ATOM    573  C5' CYT B  19       7.678  -1.372   3.738  1.00  0.00      BS   C  
ATOM    574  O5' CYT B  19       6.833  -0.219   3.516  1.00  0.00      BS   O  
ATOM    575  C4' CYT B  19       8.865  -1.305   2.754  1.00  0.00      BS   C  
ATOM    576  O4' CYT B  19       8.443  -1.091   1.315  1.00  0.00      BS   O  
ATOM    577  C3' CYT B  19       9.910  -0.168   2.968  1.00  0.00      BS   C  
ATOM    578  O3' CYT B  19      10.859  -0.546   4.008  1.00  0.00      BS   O  
ATOM    579  C2' CYT B  19      10.615  -0.152   1.645  1.00  0.00      BS   C  
ATOM    580  C1' CYT B  19       9.398  -0.410   0.667  1.00  0.00      BS   C  
ATOM    581  N1  CYT B  19       8.758   0.881   0.105  1.00  0.00      BS   N  
ATOM    582  C2  CYT B  19       9.314   1.578  -1.003  1.00  0.00      BS   C  
ATOM    583  O2  CYT B  19      10.322   1.049  -1.490  1.00  0.00      BS   O  
ATOM    584  N3  CYT B  19       8.723   2.674  -1.500  1.00  0.00      BS   N  
ATOM    585  C4  CYT B  19       7.637   3.157  -0.804  1.00  0.00      BS   C  
ATOM    586  N4  CYT B  19       6.916   4.046  -1.487  1.00  0.00      BS   N  
ATOM    587  C5  CYT B  19       7.248   2.722   0.469  1.00  0.00      BS   C  
ATOM    588  C6  CYT B  19       7.839   1.588   0.863  1.00  0.00      BS   C  
ATOM    589  H5  CYT B  19       6.504   3.251   1.064  1.00  0.00      BS   H  
ATOM    590  H6  CYT B  19       7.567   1.069   1.781  1.00  0.00      BS   H  
ATOM    591  H1' CYT B  19       9.695  -1.010  -0.220  1.00  0.00      BS   H  
ATOM    592  H2' CYT B  19      11.345  -0.985   1.564  1.00  0.00      BS   H  
ATOM    593  H3' CYT B  19       9.387   0.785   3.199  1.00  0.00      BS   H  
ATOM    594  H4' CYT B  19       9.291  -2.330   2.713  1.00  0.00      BS   H  
ATOM    595  H41 CYT B  19       7.287   4.584  -2.246  1.00  0.00      BS   H  
ATOM    596  H5' CYT B  19       7.189  -2.363   3.623  1.00  0.00      BS   H  
ATOM    597  H42 CYT B  19       6.079   4.312  -1.010  1.00  0.00      BS   H  
ATOM    598 H2'' CYT B  19      11.146   0.802   1.440  1.00  0.00      BS   H  
ATOM    599 H5'' CYT B  19       8.208  -1.236   4.706  1.00  0.00      BS   H  
ATOM    600  P   ADE B  20      11.686   0.591   4.636  1.00  0.00      BS   P  
ATOM    601  O1P ADE B  20      12.356   0.084   5.871  1.00  0.00      BS   O  
ATOM    602  O2P ADE B  20      10.822   1.789   4.795  1.00  0.00      BS   O  
ATOM    603  C5' ADE B  20      13.857   0.085   2.978  1.00  0.00      BS   C  
ATOM    604  O5' ADE B  20      12.752   0.885   3.533  1.00  0.00      BS   O  
ATOM    605  C4' ADE B  20      14.690   0.972   2.008  1.00  0.00      BS   C  
ATOM    606  O4' ADE B  20      13.972   1.640   0.982  1.00  0.00      BS   O  
ATOM    607  C3' ADE B  20      15.521   2.099   2.732  1.00  0.00      BS   C  
ATOM    608  O3' ADE B  20      16.895   2.221   2.365  1.00  0.00      BS   O  
ATOM    609  C2' ADE B  20      14.778   3.381   2.435  1.00  0.00      BS   C  
ATOM    610  C1' ADE B  20      14.098   3.098   1.077  1.00  0.00      BS   C  
ATOM    611  N1  ADE B  20      10.972   6.645  -1.170  1.00  0.00      BS   N  
ATOM    612  C2  ADE B  20      12.276   6.393  -1.315  1.00  0.00      BS   C  
ATOM    613  N3  ADE B  20      12.980   5.383  -0.793  1.00  0.00      BS   N  
ATOM    614  C4  ADE B  20      12.283   4.734   0.158  1.00  0.00      BS   C  
ATOM    615  C5  ADE B  20      10.957   4.905   0.468  1.00  0.00      BS   C  
ATOM    616  C6  ADE B  20      10.290   5.943  -0.210  1.00  0.00      BS   C  
ATOM    617  N6  ADE B  20       9.001   6.214  -0.101  1.00  0.00      BS   N  
ATOM    618  N7  ADE B  20      10.562   4.077   1.432  1.00  0.00      BS   N  
ATOM    619  C8  ADE B  20      11.629   3.377   1.732  1.00  0.00      BS   C  
ATOM    620  N9  ADE B  20      12.738   3.666   0.930  1.00  0.00      BS   N  
ATOM    621  H2  ADE B  20      12.776   7.034  -2.042  1.00  0.00      BS   H  
ATOM    622  H8  ADE B  20      11.728   2.579   2.467  1.00  0.00      BS   H  
ATOM    623  H1' ADE B  20      14.793   3.363   0.253  1.00  0.00      BS   H  
ATOM    624  H2' ADE B  20      15.517   4.210   2.436  1.00  0.00      BS   H  
ATOM    625  H3' ADE B  20      15.455   1.903   3.823  1.00  0.00      BS   H  
ATOM    626  H4' ADE B  20      15.498   0.318   1.615  1.00  0.00      BS   H  
ATOM    627  H5' ADE B  20      13.555  -0.905   2.576  1.00  0.00      BS   H  
ATOM    628  H61 ADE B  20       8.580   6.856  -0.743  1.00  0.00      BS   H  
ATOM    629  H62 ADE B  20       8.459   5.883   0.672  1.00  0.00      BS   H  
ATOM    630  H3T ADE B  20      17.462   2.836   2.838  1.00  0.00      BS   H  
ATOM    631 H2'' ADE B  20      14.044   3.647   3.224  1.00  0.00      BS   H  
ATOM    632 H5'' ADE B  20      14.642  -0.126   3.735  1.00  0.00      BS   H  
TER   
ATOM    633  C5' URA R   1       8.292  14.196  -5.854  1.00  0.00      R    C  
ATOM    634  O5' URA R   1       7.229  13.202  -5.821  1.00  0.00      R    O  
ATOM    635  C4' URA R   1       9.679  13.675  -5.486  1.00  0.00      R    C  
ATOM    636  O4' URA R   1       9.682  13.369  -4.081  1.00  0.00      R    O  
ATOM    637  C3' URA R   1      10.211  12.402  -6.149  1.00  0.00      R    C  
ATOM    638  O3' URA R   1      10.622  12.597  -7.503  1.00  0.00      R    O  
ATOM    639  C2' URA R   1      11.337  12.061  -5.191  1.00  0.00      R    C  
ATOM    640  O2' URA R   1      12.505  12.846  -5.287  1.00  0.00      R    O  
ATOM    641  C1' URA R   1      10.556  12.315  -3.830  1.00  0.00      R    C  
ATOM    642  N1  URA R   1       9.871  11.164  -3.360  1.00  0.00      R    N  
ATOM    643  C2  URA R   1      10.621  10.144  -2.785  1.00  0.00      R    C  
ATOM    644  O2  URA R   1      11.830  10.241  -2.638  1.00  0.00      R    O  
ATOM    645  N3  URA R   1       9.911   9.053  -2.314  1.00  0.00      R    N  
ATOM    646  C4  URA R   1       8.509   8.903  -2.411  1.00  0.00      R    C  
ATOM    647  O4  URA R   1       7.869   7.892  -2.021  1.00  0.00      R    O  
ATOM    648  C5  URA R   1       7.874   9.979  -3.097  1.00  0.00      R    C  
ATOM    649  C6  URA R   1       8.500  11.024  -3.504  1.00  0.00      R    C  
ATOM    650  H3  URA R   1      10.442   8.312  -1.878  1.00  0.00      R    H  
ATOM    651  H5  URA R   1       6.814   9.834  -3.303  1.00  0.00      R    H  
ATOM    652  H6  URA R   1       7.986  11.787  -4.090  1.00  0.00      R    H  
ATOM    653  H1' URA R   1      11.216  12.738  -3.043  1.00  0.00      R    H  
ATOM    654  H2' URA R   1      13.279  12.398  -4.935  1.00  0.00      R    H  
ATOM    655  H3' URA R   1       9.398  11.646  -6.099  1.00  0.00      R    H  
ATOM    656  H4' URA R   1      10.393  14.518  -5.609  1.00  0.00      R    H  
ATOM    657  H5' URA R   1       8.077  15.066  -5.199  1.00  0.00      R    H  
ATOM    658  H5T URA R   1       6.478  13.530  -6.320  1.00  0.00      R    H  
ATOM    659 H2'' URA R   1      11.682  11.008  -5.280  1.00  0.00      R    H  
ATOM    660 H5'' URA R   1       8.396  14.680  -6.848  1.00  0.00      R    H  
ATOM    661  P   GUA R   2      10.397  11.549  -8.650  1.00  0.00      R    P  
ATOM    662  O1P GUA R   2      10.857  12.046  -9.984  1.00  0.00      R    O  
ATOM    663  O2P GUA R   2       9.049  10.980  -8.593  1.00  0.00      R    O  
ATOM    664  C5' GUA R   2      12.779  10.364  -8.373  1.00  0.00      R    C  
ATOM    665  O5' GUA R   2      11.374  10.406  -8.272  1.00  0.00      R    O  
ATOM    666  C4' GUA R   2      13.373   9.209  -7.589  1.00  0.00      R    C  
ATOM    667  O4' GUA R   2      12.909   9.126  -6.198  1.00  0.00      R    O  
ATOM    668  C3' GUA R   2      12.929   7.848  -8.181  1.00  0.00      R    C  
ATOM    669  O3' GUA R   2      13.647   7.526  -9.400  1.00  0.00      R    O  
ATOM    670  C2' GUA R   2      13.296   6.994  -6.962  1.00  0.00      R    C  
ATOM    671  O2' GUA R   2      14.692   6.727  -6.858  1.00  0.00      R    O  
ATOM    672  C1' GUA R   2      12.824   7.771  -5.828  1.00  0.00      R    C  
ATOM    673  N1  GUA R   2       9.582   4.499  -3.594  1.00  0.00      R    N  
ATOM    674  C2  GUA R   2      10.958   4.474  -3.747  1.00  0.00      R    C  
ATOM    675  N2  GUA R   2      11.491   3.450  -3.246  1.00  0.00      R    N  
ATOM    676  N3  GUA R   2      11.750   5.415  -4.310  1.00  0.00      R    N  
ATOM    677  C4  GUA R   2      10.985   6.397  -4.807  1.00  0.00      R    C  
ATOM    678  C5  GUA R   2       9.609   6.495  -4.767  1.00  0.00      R    C  
ATOM    679  C6  GUA R   2       8.781   5.515  -4.070  1.00  0.00      R    C  
ATOM    680  O6  GUA R   2       7.567   5.442  -3.906  1.00  0.00      R    O  
ATOM    681  N7  GUA R   2       9.158   7.625  -5.419  1.00  0.00      R    N  
ATOM    682  C8  GUA R   2      10.259   8.199  -5.862  1.00  0.00      R    C  
ATOM    683  N9  GUA R   2      11.385   7.479  -5.516  1.00  0.00      R    N  
ATOM    684  H1  GUA R   2       9.177   3.799  -2.990  1.00  0.00      R    H  
ATOM    685  H8  GUA R   2      10.285   9.042  -6.553  1.00  0.00      R    H  
ATOM    686  H1' GUA R   2      13.433   7.596  -4.915  1.00  0.00      R    H  
ATOM    687  H2' GUA R   2      14.750   5.985  -6.253  1.00  0.00      R    H  
ATOM    688  H21 GUA R   2      10.922   2.875  -2.658  1.00  0.00      R    H  
ATOM    689  H3' GUA R   2      11.840   7.908  -8.393  1.00  0.00      R    H  
ATOM    690  H22 GUA R   2      12.485   3.343  -3.262  1.00  0.00      R    H  
ATOM    691  H4' GUA R   2      14.483   9.206  -7.656  1.00  0.00      R    H  
ATOM    692  H5' GUA R   2      13.115  11.379  -8.071  1.00  0.00      R    H  
ATOM    693 H2'' GUA R   2      12.727   6.040  -6.928  1.00  0.00      R    H  
ATOM    694 H5'' GUA R   2      13.015  10.377  -9.458  1.00  0.00      R    H  
ATOM    695  P   URA R   3      12.815   6.770 -10.533  1.00  0.00      R    P  
ATOM    696  O1P URA R   3      13.508   6.795 -11.829  1.00  0.00      R    O  
ATOM    697  O2P URA R   3      11.486   7.365 -10.584  1.00  0.00      R    O  
ATOM    698  C5' URA R   3      13.816   4.401 -10.031  1.00  0.00      R    C  
ATOM    699  O5' URA R   3      12.669   5.311 -10.075  1.00  0.00      R    O  
ATOM    700  C4' URA R   3      13.475   3.341  -9.060  1.00  0.00      R    C  
ATOM    701  O4' URA R   3      12.845   3.796  -7.828  1.00  0.00      R    O  
ATOM    702  C3' URA R   3      12.498   2.228  -9.628  1.00  0.00      R    C  
ATOM    703  O3' URA R   3      13.231   1.283 -10.470  1.00  0.00      R    O  
ATOM    704  C2' URA R   3      12.116   1.609  -8.253  1.00  0.00      R    C  
ATOM    705  O2' URA R   3      13.066   0.684  -7.680  1.00  0.00      R    O  
ATOM    706  C1' URA R   3      11.949   2.836  -7.362  1.00  0.00      R    C  
ATOM    707  N1  URA R   3      10.517   3.314  -7.235  1.00  0.00      R    N  
ATOM    708  C2  URA R   3       9.625   2.570  -6.527  1.00  0.00      R    C  
ATOM    709  O2  URA R   3       9.921   1.573  -5.921  1.00  0.00      R    O  
ATOM    710  N3  URA R   3       8.389   3.168  -6.439  1.00  0.00      R    N  
ATOM    711  C4  URA R   3       7.921   4.297  -7.051  1.00  0.00      R    C  
ATOM    712  O4  URA R   3       6.685   4.571  -7.029  1.00  0.00      R    O  
ATOM    713  C5  URA R   3       8.915   4.992  -7.815  1.00  0.00      R    C  
ATOM    714  C6  URA R   3      10.106   4.409  -7.954  1.00  0.00      R    C  
ATOM    715  H3  URA R   3       7.688   2.655  -5.923  1.00  0.00      R    H  
ATOM    716  H5  URA R   3       8.550   5.829  -8.409  1.00  0.00      R    H  
ATOM    717  H6  URA R   3      10.923   4.935  -8.447  1.00  0.00      R    H  
ATOM    718  H1' URA R   3      12.274   2.653  -6.316  1.00  0.00      R    H  
ATOM    719  H2' URA R   3      12.614  -0.045  -7.249  1.00  0.00      R    H  
ATOM    720  H3' URA R   3      11.657   2.691 -10.186  1.00  0.00      R    H  
ATOM    721  H4' URA R   3      14.401   2.801  -8.768  1.00  0.00      R    H  
ATOM    722  H5' URA R   3      14.731   4.915  -9.668  1.00  0.00      R    H  
ATOM    723 H2'' URA R   3      11.153   1.057  -8.313  1.00  0.00      R    H  
ATOM    724 H5'' URA R   3      14.042   4.005 -11.044  1.00  0.00      R    H  
ATOM    725  P   URA R   4      12.459   0.305 -11.408  1.00  0.00      R    P  
ATOM    726  O1P URA R   4      13.380  -0.559 -12.135  1.00  0.00      R    O  
ATOM    727  O2P URA R   4      11.553   1.149 -12.294  1.00  0.00      R    O  
ATOM    728  C5' URA R   4      12.115  -1.845  -9.971  1.00  0.00      R    C  
ATOM    729  O5' URA R   4      11.648  -0.551 -10.461  1.00  0.00      R    O  
ATOM    730  C4' URA R   4      11.167  -2.486  -8.926  1.00  0.00      R    C  
ATOM    731  O4' URA R   4      10.733  -1.503  -7.904  1.00  0.00      R    O  
ATOM    732  C3' URA R   4       9.900  -3.055  -9.397  1.00  0.00      R    C  
ATOM    733  O3' URA R   4      10.105  -4.307 -10.084  1.00  0.00      R    O  
ATOM    734  C2' URA R   4       9.108  -3.161  -8.050  1.00  0.00      R    C  
ATOM    735  O2' URA R   4       9.677  -4.235  -7.285  1.00  0.00      R    O  
ATOM    736  C1' URA R   4       9.401  -1.862  -7.435  1.00  0.00      R    C  
ATOM    737  N1  URA R   4       8.359  -0.766  -7.803  1.00  0.00      R    N  
ATOM    738  C2  URA R   4       7.249  -0.684  -7.044  1.00  0.00      R    C  
ATOM    739  O2  URA R   4       7.069  -1.527  -6.148  1.00  0.00      R    O  
ATOM    740  N3  URA R   4       6.345   0.307  -7.457  1.00  0.00      R    N  
ATOM    741  C4  URA R   4       6.482   1.259  -8.495  1.00  0.00      R    C  
ATOM    742  O4  URA R   4       5.563   2.033  -8.671  1.00  0.00      R    O  
ATOM    743  C5  URA R   4       7.725   1.123  -9.225  1.00  0.00      R    C  
ATOM    744  C6  URA R   4       8.558   0.126  -8.895  1.00  0.00      R    C  
ATOM    745  H3  URA R   4       5.459   0.366  -6.977  1.00  0.00      R    H  
ATOM    746  H5  URA R   4       7.775   1.797 -10.079  1.00  0.00      R    H  
ATOM    747  H6  URA R   4       9.466  -0.107  -9.451  1.00  0.00      R    H  
ATOM    748  H1' URA R   4       9.443  -1.978  -6.331  1.00  0.00      R    H  
ATOM    749  H2' URA R   4       9.095  -4.381  -6.537  1.00  0.00      R    H  
ATOM    750  H3' URA R   4       9.464  -2.298 -10.084  1.00  0.00      R    H  
ATOM    751  H4' URA R   4      11.769  -3.233  -8.366  1.00  0.00      R    H  
ATOM    752  H5' URA R   4      13.137  -1.746  -9.547  1.00  0.00      R    H  
ATOM    753 H2'' URA R   4       8.009  -3.309  -8.121  1.00  0.00      R    H  
ATOM    754 H5'' URA R   4      12.134  -2.587 -10.798  1.00  0.00      R    H  
ATOM    755  P   GUA R   5       8.955  -4.878 -11.029  1.00  0.00      R    P  
ATOM    756  O1P GUA R   5       9.374  -6.117 -11.691  1.00  0.00      R    O  
ATOM    757  O2P GUA R   5       8.467  -3.825 -11.970  1.00  0.00      R    O  
ATOM    758  C5' GUA R   5       7.685  -6.273  -9.128  1.00  0.00      R    C  
ATOM    759  O5' GUA R   5       7.729  -5.108 -10.043  1.00  0.00      R    O  
ATOM    760  C4' GUA R   5       6.313  -6.335  -8.466  1.00  0.00      R    C  
ATOM    761  O4' GUA R   5       6.106  -5.199  -7.570  1.00  0.00      R    O  
ATOM    762  C3' GUA R   5       5.082  -6.344  -9.444  1.00  0.00      R    C  
ATOM    763  O3' GUA R   5       4.843  -7.623 -10.100  1.00  0.00      R    O  
ATOM    764  C2' GUA R   5       4.052  -6.028  -8.376  1.00  0.00      R    C  
ATOM    765  O2' GUA R   5       3.728  -7.149  -7.554  1.00  0.00      R    O  
ATOM    766  C1' GUA R   5       4.736  -4.954  -7.496  1.00  0.00      R    C  
ATOM    767  N1  GUA R   5       1.332  -1.207  -8.251  1.00  0.00      R    N  
ATOM    768  C2  GUA R   5       1.155  -2.360  -7.514  1.00  0.00      R    C  
ATOM    769  N2  GUA R   5      -0.034  -2.549  -6.982  1.00  0.00      R    N  
ATOM    770  N3  GUA R   5       2.258  -3.150  -7.199  1.00  0.00      R    N  
ATOM    771  C4  GUA R   5       3.319  -2.856  -7.945  1.00  0.00      R    C  
ATOM    772  C5  GUA R   5       3.494  -1.789  -8.812  1.00  0.00      R    C  
ATOM    773  C6  GUA R   5       2.541  -0.818  -8.860  1.00  0.00      R    C  
ATOM    774  O6  GUA R   5       2.654   0.297  -9.429  1.00  0.00      R    O  
ATOM    775  N7  GUA R   5       4.715  -1.851  -9.457  1.00  0.00      R    N  
ATOM    776  C8  GUA R   5       5.244  -2.957  -8.957  1.00  0.00      R    C  
ATOM    777  N9  GUA R   5       4.454  -3.588  -8.077  1.00  0.00      R    N  
ATOM    778  H1  GUA R   5       0.571  -0.561  -8.409  1.00  0.00      R    H  
ATOM    779  H8  GUA R   5       6.212  -3.328  -9.297  1.00  0.00      R    H  
ATOM    780  H1' GUA R   5       4.322  -5.161  -6.486  1.00  0.00      R    H  
ATOM    781  H2' GUA R   5       3.527  -7.921  -8.086  1.00  0.00      R    H  
ATOM    782  H21 GUA R   5      -0.679  -1.799  -6.833  1.00  0.00      R    H  
ATOM    783  H3' GUA R   5       5.201  -5.498 -10.157  1.00  0.00      R    H  
ATOM    784  H22 GUA R   5      -0.244  -3.427  -6.551  1.00  0.00      R    H  
ATOM    785  H4' GUA R   5       6.279  -7.305  -7.927  1.00  0.00      R    H  
ATOM    786  H5' GUA R   5       8.429  -6.282  -8.304  1.00  0.00      R    H  
ATOM    787 H2'' GUA R   5       3.195  -5.556  -8.905  1.00  0.00      R    H  
ATOM    788 H5'' GUA R   5       7.766  -7.206  -9.726  1.00  0.00      R    H  
ATOM    789  P   URA R   6       5.009  -7.829 -11.660  1.00  0.00      R    P  
ATOM    790  O1P URA R   6       5.953  -8.987 -11.696  1.00  0.00      R    O  
ATOM    791  O2P URA R   6       5.449  -6.542 -12.335  1.00  0.00      R    O  
ATOM    792  C5' URA R   6       2.446  -8.785 -11.618  1.00  0.00      R    C  
ATOM    793  O5' URA R   6       3.587  -8.106 -12.198  1.00  0.00      R    O  
ATOM    794  C4' URA R   6       1.293  -7.809 -11.308  1.00  0.00      R    C  
ATOM    795  O4' URA R   6       1.695  -6.629 -10.603  1.00  0.00      R    O  
ATOM    796  C3' URA R   6       0.621  -7.294 -12.545  1.00  0.00      R    C  
ATOM    797  O3' URA R   6      -0.175  -8.358 -13.163  1.00  0.00      R    O  
ATOM    798  C2' URA R   6      -0.155  -6.157 -12.007  1.00  0.00      R    C  
ATOM    799  O2' URA R   6      -1.399  -6.637 -11.485  1.00  0.00      R    O  
ATOM    800  C1' URA R   6       0.741  -5.631 -10.815  1.00  0.00      R    C  
ATOM    801  N1  URA R   6       1.349  -4.328 -11.141  1.00  0.00      R    N  
ATOM    802  C2  URA R   6       0.497  -3.237 -11.146  1.00  0.00      R    C  
ATOM    803  O2  URA R   6      -0.678  -3.270 -10.785  1.00  0.00      R    O  
ATOM    804  N3  URA R   6       1.082  -2.093 -11.496  1.00  0.00      R    N  
ATOM    805  C4  URA R   6       2.367  -1.895 -12.048  1.00  0.00      R    C  
ATOM    806  O4  URA R   6       2.722  -0.753 -12.311  1.00  0.00      R    O  
ATOM    807  C5  URA R   6       3.024  -3.177 -12.287  1.00  0.00      R    C  
ATOM    808  C6  URA R   6       2.629  -4.286 -11.738  1.00  0.00      R    C  
ATOM    809  H3  URA R   6       0.513  -1.259 -11.509  1.00  0.00      R    H  
ATOM    810  H5  URA R   6       3.912  -2.985 -12.890  1.00  0.00      R    H  
ATOM    811  H6  URA R   6       3.179  -5.221 -11.847  1.00  0.00      R    H  
ATOM    812  H1' URA R   6       0.116  -5.571  -9.898  1.00  0.00      R    H  
ATOM    813  H2' URA R   6      -1.872  -6.825 -12.299  1.00  0.00      R    H  
ATOM    814  H3' URA R   6       1.494  -7.025 -13.176  1.00  0.00      R    H  
ATOM    815  H4' URA R   6       0.599  -8.347 -10.628  1.00  0.00      R    H  
ATOM    816  H5' URA R   6       2.648  -9.229 -10.620  1.00  0.00      R    H  
ATOM    817 H2'' URA R   6      -0.332  -5.430 -12.828  1.00  0.00      R    H  
ATOM    818 H5'' URA R   6       2.010  -9.500 -12.349  1.00  0.00      R    H  
ATOM    819  P   ADE R   7      -0.704  -8.198 -14.604  1.00  0.00      R    P  
ATOM    820  O1P ADE R   7      -1.202  -9.551 -15.071  1.00  0.00      R    O  
ATOM    821  O2P ADE R   7       0.285  -7.567 -15.471  1.00  0.00      R    O  
ATOM    822  C5' ADE R   7      -3.304  -7.714 -14.232  1.00  0.00      R    C  
ATOM    823  O5' ADE R   7      -1.942  -7.217 -14.393  1.00  0.00      R    O  
ATOM    824  C4' ADE R   7      -4.268  -6.507 -14.257  1.00  0.00      R    C  
ATOM    825  O4' ADE R   7      -3.988  -5.497 -13.258  1.00  0.00      R    O  
ATOM    826  C3' ADE R   7      -4.277  -5.621 -15.617  1.00  0.00      R    C  
ATOM    827  O3' ADE R   7      -5.039  -6.377 -16.631  1.00  0.00      R    O  
ATOM    828  C2' ADE R   7      -4.901  -4.338 -15.197  1.00  0.00      R    C  
ATOM    829  O2' ADE R   7      -6.352  -4.461 -14.976  1.00  0.00      R    O  
ATOM    830  C1' ADE R   7      -4.243  -4.125 -13.820  1.00  0.00      R    C  
ATOM    831  N1  ADE R   7      -2.331   0.468 -15.073  1.00  0.00      R    N  
ATOM    832  C2  ADE R   7      -3.567   0.105 -14.842  1.00  0.00      R    C  
ATOM    833  N3  ADE R   7      -3.998  -1.108 -14.370  1.00  0.00      R    N  
ATOM    834  C4  ADE R   7      -2.996  -1.933 -14.125  1.00  0.00      R    C  
ATOM    835  C5  ADE R   7      -1.662  -1.677 -14.264  1.00  0.00      R    C  
ATOM    836  C6  ADE R   7      -1.326  -0.377 -14.711  1.00  0.00      R    C  
ATOM    837  N6  ADE R   7      -0.054   0.058 -14.868  1.00  0.00      R    N  
ATOM    838  N7  ADE R   7      -0.944  -2.825 -14.183  1.00  0.00      R    N  
ATOM    839  C8  ADE R   7      -1.763  -3.747 -13.969  1.00  0.00      R    C  
ATOM    840  N9  ADE R   7      -3.071  -3.318 -13.932  1.00  0.00      R    N  
ATOM    841  H2  ADE R   7      -4.274   0.933 -14.885  1.00  0.00      R    H  
ATOM    842  H8  ADE R   7      -1.545  -4.807 -14.100  1.00  0.00      R    H  
ATOM    843  H1' ADE R   7      -5.042  -3.603 -13.250  1.00  0.00      R    H  
ATOM    844  H2' ADE R   7      -6.697  -3.633 -15.317  1.00  0.00      R    H  
ATOM    845  H3' ADE R   7      -3.194  -5.495 -15.829  1.00  0.00      R    H  
ATOM    846  H4' ADE R   7      -5.219  -7.069 -14.134  1.00  0.00      R    H  
ATOM    847  H5' ADE R   7      -3.420  -8.171 -13.226  1.00  0.00      R    H  
ATOM    848  H61 ADE R   7       0.740  -0.494 -15.126  1.00  0.00      R    H  
ATOM    849  H62 ADE R   7       0.080   1.011 -15.139  1.00  0.00      R    H  
ATOM    850 H2'' ADE R   7      -4.668  -3.523 -15.916  1.00  0.00      R    H  
ATOM    851 H5'' ADE R   7      -3.503  -8.480 -15.012  1.00  0.00      R    H  
ATOM    852  P   ADE R   8      -4.633  -6.152 -18.143  1.00  0.00      R    P  
ATOM    853  O1P ADE R   8      -5.595  -7.044 -18.872  1.00  0.00      R    O  
ATOM    854  O2P ADE R   8      -3.222  -6.538 -18.349  1.00  0.00      R    O  
ATOM    855  C5' ADE R   8      -6.115  -3.952 -18.493  1.00  0.00      R    C  
ATOM    856  O5' ADE R   8      -4.874  -4.586 -18.400  1.00  0.00      R    O  
ATOM    857  C4' ADE R   8      -5.918  -2.453 -18.860  1.00  0.00      R    C  
ATOM    858  O4' ADE R   8      -5.076  -1.709 -17.852  1.00  0.00      R    O  
ATOM    859  C3' ADE R   8      -5.211  -2.184 -20.165  1.00  0.00      R    C  
ATOM    860  O3' ADE R   8      -6.178  -2.461 -21.259  1.00  0.00      R    O  
ATOM    861  C2' ADE R   8      -4.810  -0.691 -19.928  1.00  0.00      R    C  
ATOM    862  O2' ADE R   8      -5.885   0.258 -20.144  1.00  0.00      R    O  
ATOM    863  C1' ADE R   8      -4.438  -0.584 -18.490  1.00  0.00      R    C  
ATOM    864  N1  ADE R   8      -0.209   2.180 -18.964  1.00  0.00      R    N  
ATOM    865  C2  ADE R   8      -1.537   2.382 -19.225  1.00  0.00      R    C  
ATOM    866  N3  ADE R   8      -2.609   1.559 -19.037  1.00  0.00      R    N  
ATOM    867  C4  ADE R   8      -2.147   0.414 -18.587  1.00  0.00      R    C  
ATOM    868  C5  ADE R   8      -0.848   0.007 -18.280  1.00  0.00      R    C  
ATOM    869  C6  ADE R   8       0.155   0.977 -18.500  1.00  0.00      R    C  
ATOM    870  N6  ADE R   8       1.461   0.637 -18.293  1.00  0.00      R    N  
ATOM    871  N7  ADE R   8      -0.850  -1.325 -17.865  1.00  0.00      R    N  
ATOM    872  C8  ADE R   8      -2.128  -1.712 -17.968  1.00  0.00      R    C  
ATOM    873  N9  ADE R   8      -2.960  -0.669 -18.337  1.00  0.00      R    N  
ATOM    874  H2  ADE R   8      -1.759   3.412 -19.501  1.00  0.00      R    H  
ATOM    875  H8  ADE R   8      -2.467  -2.663 -17.559  1.00  0.00      R    H  
ATOM    876  H1' ADE R   8      -4.944   0.232 -17.931  1.00  0.00      R    H  
ATOM    877  H2' ADE R   8      -5.668   0.839 -20.877  1.00  0.00      R    H  
ATOM    878  H3' ADE R   8      -4.298  -2.802 -20.297  1.00  0.00      R    H  
ATOM    879  H4' ADE R   8      -6.896  -1.932 -18.932  1.00  0.00      R    H  
ATOM    880  H5' ADE R   8      -6.691  -4.078 -17.552  1.00  0.00      R    H  
ATOM    881  H61 ADE R   8       1.711  -0.071 -17.633  1.00  0.00      R    H  
ATOM    882  H62 ADE R   8       2.085   1.417 -18.251  1.00  0.00      R    H  
ATOM    883 H2'' ADE R   8      -3.968  -0.418 -20.601  1.00  0.00      R    H  
ATOM    884 H5'' ADE R   8      -6.573  -4.433 -19.383  1.00  0.00      R    H  
ATOM    885  P   GUA R   9      -5.604  -2.215 -22.752  1.00  0.00      R    P  
ATOM    886  O1P GUA R   9      -6.624  -2.738 -23.673  1.00  0.00      R    O  
ATOM    887  O2P GUA R   9      -4.252  -2.862 -22.952  1.00  0.00      R    O  
ATOM    888  C5' GUA R   9      -6.558   0.278 -23.299  1.00  0.00      R    C  
ATOM    889  O5' GUA R   9      -5.422  -0.675 -22.998  1.00  0.00      R    O  
ATOM    890  C4' GUA R   9      -6.025   1.651 -23.441  1.00  0.00      R    C  
ATOM    891  O4' GUA R   9      -5.027   1.919 -22.281  1.00  0.00      R    O  
ATOM    892  C3' GUA R   9      -5.226   1.926 -24.695  1.00  0.00      R    C  
ATOM    893  O3' GUA R   9      -6.077   2.149 -25.881  1.00  0.00      R    O  
ATOM    894  C2' GUA R   9      -4.389   3.130 -24.213  1.00  0.00      R    C  
ATOM    895  O2' GUA R   9      -5.084   4.384 -24.309  1.00  0.00      R    O  
ATOM    896  C1' GUA R   9      -4.053   2.765 -22.761  1.00  0.00      R    C  
ATOM    897  N1  GUA R   9       0.908   3.378 -21.927  1.00  0.00      R    N  
ATOM    898  C2  GUA R   9      -0.078   4.297 -22.040  1.00  0.00      R    C  
ATOM    899  N2  GUA R   9       0.312   5.538 -22.056  1.00  0.00      R    N  
ATOM    900  N3  GUA R   9      -1.371   3.959 -22.347  1.00  0.00      R    N  
ATOM    901  C4  GUA R   9      -1.479   2.627 -22.398  1.00  0.00      R    C  
ATOM    902  C5  GUA R   9      -0.538   1.607 -22.341  1.00  0.00      R    C  
ATOM    903  C6  GUA R   9       0.821   1.959 -21.953  1.00  0.00      R    C  
ATOM    904  O6  GUA R   9       1.789   1.215 -21.717  1.00  0.00      R    O  
ATOM    905  N7  GUA R   9      -1.125   0.429 -22.564  1.00  0.00      R    N  
ATOM    906  C8  GUA R   9      -2.427   0.731 -22.675  1.00  0.00      R    C  
ATOM    907  N9  GUA R   9      -2.745   2.081 -22.646  1.00  0.00      R    N  
ATOM    908  H1  GUA R   9       1.816   3.785 -21.755  1.00  0.00      R    H  
ATOM    909  H8  GUA R   9      -3.160  -0.066 -22.805  1.00  0.00      R    H  
ATOM    910  H1' GUA R   9      -4.035   3.687 -22.140  1.00  0.00      R    H  
ATOM    911  H2' GUA R   9      -5.563   4.409 -25.142  1.00  0.00      R    H  
ATOM    912  H21 GUA R   9       1.282   5.762 -21.970  1.00  0.00      R    H  
ATOM    913  H3' GUA R   9      -4.629   0.990 -24.717  1.00  0.00      R    H  
ATOM    914  H22 GUA R   9      -0.431   6.207 -22.063  1.00  0.00      R    H  
ATOM    915  H4' GUA R   9      -6.832   2.398 -23.284  1.00  0.00      R    H  
ATOM    916  H5' GUA R   9      -7.373   0.366 -22.550  1.00  0.00      R    H  
ATOM    917 H2'' GUA R   9      -3.430   3.130 -24.773  1.00  0.00      R    H  
ATOM    918 H5'' GUA R   9      -7.068  -0.013 -24.243  1.00  0.00      R    H  
ATOM    919  P   CYT R  10      -5.547   1.691 -27.290  1.00  0.00      R    P  
ATOM    920  O1P CYT R  10      -6.540   2.000 -28.359  1.00  0.00      R    O  
ATOM    921  O2P CYT R  10      -5.132   0.258 -27.118  1.00  0.00      R    O  
ATOM    922  C5' CYT R  10      -4.326   3.890 -27.735  1.00  0.00      R    C  
ATOM    923  O5' CYT R  10      -4.168   2.474 -27.408  1.00  0.00      R    O  
ATOM    924  C4' CYT R  10      -2.896   4.449 -27.953  1.00  0.00      R    C  
ATOM    925  O4' CYT R  10      -2.206   4.248 -26.639  1.00  0.00      R    O  
ATOM    926  C3' CYT R  10      -1.963   3.821 -29.042  1.00  0.00      R    C  
ATOM    927  O3' CYT R  10      -2.246   4.509 -30.271  1.00  0.00      R    O  
ATOM    928  C2' CYT R  10      -0.609   4.244 -28.433  1.00  0.00      R    C  
ATOM    929  O2' CYT R  10      -0.106   5.562 -28.796  1.00  0.00      R    O  
ATOM    930  C1' CYT R  10      -0.856   4.098 -26.915  1.00  0.00      R    C  
ATOM    931  N1  CYT R  10      -0.198   2.918 -26.368  1.00  0.00      R    N  
ATOM    932  C2  CYT R  10       1.117   2.991 -25.956  1.00  0.00      R    C  
ATOM    933  O2  CYT R  10       1.703   4.092 -26.129  1.00  0.00      R    O  
ATOM    934  N3  CYT R  10       1.763   1.927 -25.457  1.00  0.00      R    N  
ATOM    935  C4  CYT R  10       1.168   0.753 -25.410  1.00  0.00      R    C  
ATOM    936  N4  CYT R  10       1.743  -0.305 -24.876  1.00  0.00      R    N  
ATOM    937  C5  CYT R  10      -0.180   0.637 -25.916  1.00  0.00      R    C  
ATOM    938  C6  CYT R  10      -0.866   1.711 -26.340  1.00  0.00      R    C  
ATOM    939  H5  CYT R  10      -0.681  -0.289 -25.636  1.00  0.00      R    H  
ATOM    940  H6  CYT R  10      -1.932   1.730 -26.562  1.00  0.00      R    H  
ATOM    941  H1' CYT R  10      -0.426   5.002 -26.433  1.00  0.00      R    H  
ATOM    942  H2' CYT R  10       0.727   5.484 -29.268  1.00  0.00      R    H  
ATOM    943  H3' CYT R  10      -2.147   2.727 -29.098  1.00  0.00      R    H  
ATOM    944  H4' CYT R  10      -3.069   5.546 -27.978  1.00  0.00      R    H  
ATOM    945  H41 CYT R  10       2.598  -0.136 -24.385  1.00  0.00      R    H  
ATOM    946  H5' CYT R  10      -4.869   4.376 -26.896  1.00  0.00      R    H  
ATOM    947  H42 CYT R  10       1.316  -1.204 -24.788  1.00  0.00      R    H  
ATOM    948  H3T CYT R  10      -1.567   4.338 -30.927  1.00  0.00      R    H  
ATOM    949 H2'' CYT R  10       0.160   3.484 -28.689  1.00  0.00      R    H  
ATOM    950 H5'' CYT R  10      -4.898   4.165 -28.646  1.00  0.00      R    H  
TER   
ATOM    951  P   CYT T   9      -1.049  11.309 -42.463  1.00  0.00      TS   P  
ATOM    952  O1P CYT T   9       0.080  10.616 -41.805  1.00  0.00      TS   O  
ATOM    953  O2P CYT T   9      -1.532  10.710 -43.764  1.00  0.00      TS   O  
ATOM    954  C5' CYT T   9      -1.705  12.445 -40.256  1.00  0.00      TS   C  
ATOM    955  O5' CYT T   9      -2.126  11.641 -41.403  1.00  0.00      TS   O  
ATOM    956  C4' CYT T   9      -2.121  11.834 -38.920  1.00  0.00      TS   C  
ATOM    957  O4' CYT T   9      -3.504  11.323 -38.947  1.00  0.00      TS   O  
ATOM    958  C3' CYT T   9      -1.244  10.692 -38.581  1.00  0.00      TS   C  
ATOM    959  O3' CYT T   9      -0.898  10.619 -37.252  1.00  0.00      TS   O  
ATOM    960  C2' CYT T   9      -2.181   9.519 -38.935  1.00  0.00      TS   C  
ATOM    961  C1' CYT T   9      -3.490  10.059 -38.590  1.00  0.00      TS   C  
ATOM    962  N1  CYT T   9      -4.681   9.362 -39.160  1.00  0.00      TS   N  
ATOM    963  C2  CYT T   9      -5.859   9.343 -38.517  1.00  0.00      TS   C  
ATOM    964  O2  CYT T   9      -5.874   9.905 -37.402  1.00  0.00      TS   O  
ATOM    965  N3  CYT T   9      -6.979   8.865 -39.065  1.00  0.00      TS   N  
ATOM    966  C4  CYT T   9      -6.871   8.255 -40.278  1.00  0.00      TS   C  
ATOM    967  N4  CYT T   9      -7.895   7.510 -40.610  1.00  0.00      TS   N  
ATOM    968  C5  CYT T   9      -5.702   8.382 -41.060  1.00  0.00      TS   C  
ATOM    969  O5T CYT T   9      -0.419  12.762 -42.851  1.00  0.00      TS   O  
ATOM    970  C6  CYT T   9      -4.646   8.956 -40.461  1.00  0.00      TS   C  
ATOM    971  H5  CYT T   9      -5.738   7.782 -41.970  1.00  0.00      TS   H  
ATOM    972  H6  CYT T   9      -3.726   9.255 -40.964  1.00  0.00      TS   H  
ATOM    973  H1' CYT T   9      -3.599  10.085 -37.485  1.00  0.00      TS   H  
ATOM    974  H2' CYT T   9      -1.896   8.548 -38.477  1.00  0.00      TS   H  
ATOM    975  H3' CYT T   9      -0.308  10.729 -39.178  1.00  0.00      TS   H  
ATOM    976  H4' CYT T   9      -2.053  12.606 -38.124  1.00  0.00      TS   H  
ATOM    977  H41 CYT T   9      -8.719   7.650 -40.062  1.00  0.00      TS   H  
ATOM    978  H5' CYT T   9      -2.201  13.438 -40.301  1.00  0.00      TS   H  
ATOM    979  H42 CYT T   9      -7.746   6.930 -41.411  1.00  0.00      TS   H  
ATOM    980  H5T CYT T   9       0.186  12.555 -43.567  1.00  0.00      TS   H  
ATOM    981 H2'' CYT T   9      -2.081   9.470 -40.040  1.00  0.00      TS   H  
ATOM    982 H5'' CYT T   9      -0.622  12.682 -40.179  1.00  0.00      TS   H  
ATOM    983  P   GUA T  10       0.061   9.503 -36.699  1.00  0.00      TS   P  
ATOM    984  O1P GUA T  10       1.015  10.054 -35.731  1.00  0.00      TS   O  
ATOM    985  O2P GUA T  10       0.638   8.689 -37.799  1.00  0.00      TS   O  
ATOM    986  C5' GUA T  10      -1.463   8.981 -34.618  1.00  0.00      TS   C  
ATOM    987  O5' GUA T  10      -0.909   8.647 -35.914  1.00  0.00      TS   O  
ATOM    988  C4' GUA T  10      -2.176   7.772 -33.859  1.00  0.00      TS   C  
ATOM    989  O4' GUA T  10      -3.435   7.458 -34.469  1.00  0.00      TS   O  
ATOM    990  C3' GUA T  10      -1.376   6.485 -33.917  1.00  0.00      TS   C  
ATOM    991  O3' GUA T  10      -0.489   6.250 -32.804  1.00  0.00      TS   O  
ATOM    992  C2' GUA T  10      -2.464   5.376 -33.902  1.00  0.00      TS   C  
ATOM    993  C1' GUA T  10      -3.637   6.083 -34.709  1.00  0.00      TS   C  
ATOM    994  N1  GUA T  10      -6.229   4.617 -38.825  1.00  0.00      TS   N  
ATOM    995  C2  GUA T  10      -6.688   4.652 -37.526  1.00  0.00      TS   C  
ATOM    996  N2  GUA T  10      -7.869   4.088 -37.394  1.00  0.00      TS   N  
ATOM    997  N3  GUA T  10      -5.968   5.112 -36.519  1.00  0.00      TS   N  
ATOM    998  C4  GUA T  10      -4.714   5.462 -36.915  1.00  0.00      TS   C  
ATOM    999  C5  GUA T  10      -4.230   5.509 -38.245  1.00  0.00      TS   C  
ATOM   1000  C6  GUA T  10      -5.086   5.146 -39.291  1.00  0.00      TS   C  
ATOM   1001  O6  GUA T  10      -4.880   5.246 -40.502  1.00  0.00      TS   O  
ATOM   1002  N7  GUA T  10      -3.023   6.182 -38.330  1.00  0.00      TS   N  
ATOM   1003  C8  GUA T  10      -2.769   6.388 -37.049  1.00  0.00      TS   C  
ATOM   1004  N9  GUA T  10      -3.703   5.900 -36.170  1.00  0.00      TS   N  
ATOM   1005  H1  GUA T  10      -6.841   4.263 -39.545  1.00  0.00      TS   H  
ATOM   1006  H8  GUA T  10      -1.862   6.861 -36.674  1.00  0.00      TS   H  
ATOM   1007  H1' GUA T  10      -4.586   5.667 -34.307  1.00  0.00      TS   H  
ATOM   1008  H2' GUA T  10      -2.793   5.206 -32.855  1.00  0.00      TS   H  
ATOM   1009  H21 GUA T  10      -8.322   3.760 -38.223  1.00  0.00      TS   H  
ATOM   1010  H3' GUA T  10      -0.748   6.572 -34.829  1.00  0.00      TS   H  
ATOM   1011  H22 GUA T  10      -8.263   3.904 -36.494  1.00  0.00      TS   H  
ATOM   1012  H4' GUA T  10      -2.413   8.015 -32.801  1.00  0.00      TS   H  
ATOM   1013  H5' GUA T  10      -2.298   9.712 -34.675  1.00  0.00      TS   H  
ATOM   1014 H2'' GUA T  10      -2.135   4.398 -34.311  1.00  0.00      TS   H  
ATOM   1015 H5'' GUA T  10      -0.623   9.398 -34.023  1.00  0.00      TS   H  
ATOM   1016  P   THY T  11       0.361   4.906 -32.612  1.00  0.00      TS   P  
ATOM   1017  O1P THY T  11      -0.503   3.884 -31.982  1.00  0.00      TS   O  
ATOM   1018  O2P THY T  11       1.078   4.558 -33.853  1.00  0.00      TS   O  
ATOM   1019  C5' THY T  11       2.006   6.584 -31.450  1.00  0.00      TS   C  
ATOM   1020  O5' THY T  11       1.389   5.322 -31.492  1.00  0.00      TS   O  
ATOM   1021  C4' THY T  11       3.256   6.524 -30.621  1.00  0.00      TS   C  
ATOM   1022  O4' THY T  11       3.056   5.957 -29.307  1.00  0.00      TS   O  
ATOM   1023  C3' THY T  11       4.399   5.609 -31.261  1.00  0.00      TS   C  
ATOM   1024  O3' THY T  11       5.092   6.141 -32.333  1.00  0.00      TS   O  
ATOM   1025  C2' THY T  11       5.273   5.502 -30.030  1.00  0.00      TS   C  
ATOM   1026  C1' THY T  11       4.263   5.346 -28.910  1.00  0.00      TS   C  
ATOM   1027  N1  THY T  11       3.967   3.926 -28.608  1.00  0.00      TS   N  
ATOM   1028  C2  THY T  11       4.832   3.364 -27.640  1.00  0.00      TS   C  
ATOM   1029  O2  THY T  11       5.818   3.930 -27.175  1.00  0.00      TS   O  
ATOM   1030  N3  THY T  11       4.542   2.068 -27.347  1.00  0.00      TS   N  
ATOM   1031  C4  THY T  11       3.618   1.275 -28.084  1.00  0.00      TS   C  
ATOM   1032  O4  THY T  11       3.490   0.128 -27.797  1.00  0.00      TS   O  
ATOM   1033  C5  THY T  11       2.839   1.940 -29.085  1.00  0.00      TS   C  
ATOM   1034  C5M THY T  11       1.654   1.297 -29.671  1.00  0.00      TS   C  
ATOM   1035  C6  THY T  11       2.986   3.242 -29.249  1.00  0.00      TS   C  
ATOM   1036  H3  THY T  11       5.219   1.520 -26.836  1.00  0.00      TS   H  
ATOM   1037  H6  THY T  11       2.424   3.791 -30.004  1.00  0.00      TS   H  
ATOM   1038  H1' THY T  11       4.666   5.914 -28.044  1.00  0.00      TS   H  
ATOM   1039  H2' THY T  11       5.896   6.415 -29.920  1.00  0.00      TS   H  
ATOM   1040  H3' THY T  11       3.852   4.660 -31.451  1.00  0.00      TS   H  
ATOM   1041  H4' THY T  11       3.714   7.535 -30.572  1.00  0.00      TS   H  
ATOM   1042  H5' THY T  11       1.296   7.311 -31.000  1.00  0.00      TS   H  
ATOM   1043  H51 THY T  11       1.038   1.985 -30.288  1.00  0.00      TS   H  
ATOM   1044  H52 THY T  11       0.884   1.000 -28.926  1.00  0.00      TS   H  
ATOM   1045  H53 THY T  11       1.922   0.394 -30.259  1.00  0.00      TS   H  
ATOM   1046 H2'' THY T  11       5.980   4.650 -30.120  1.00  0.00      TS   H  
ATOM   1047 H5'' THY T  11       2.325   7.022 -32.420  1.00  0.00      TS   H  
ATOM   1048  P   ADE T  12       6.026   5.144 -33.233  1.00  0.00      TS   P  
ATOM   1049  O1P ADE T  12       6.579   5.924 -34.385  1.00  0.00      TS   O  
ATOM   1050  O2P ADE T  12       5.170   4.016 -33.639  1.00  0.00      TS   O  
ATOM   1051  C5' ADE T  12       8.188   5.489 -31.737  1.00  0.00      TS   C  
ATOM   1052  O5' ADE T  12       7.170   4.672 -32.379  1.00  0.00      TS   O  
ATOM   1053  C4' ADE T  12       9.120   4.641 -30.856  1.00  0.00      TS   C  
ATOM   1054  O4' ADE T  12       8.426   4.034 -29.759  1.00  0.00      TS   O  
ATOM   1055  C3' ADE T  12       9.931   3.459 -31.532  1.00  0.00      TS   C  
ATOM   1056  O3' ADE T  12      11.109   3.996 -32.061  1.00  0.00      TS   O  
ATOM   1057  C2' ADE T  12      10.278   2.579 -30.384  1.00  0.00      TS   C  
ATOM   1058  C1' ADE T  12       8.993   2.715 -29.557  1.00  0.00      TS   C  
ATOM   1059  N1  ADE T  12       7.755  -2.283 -28.883  1.00  0.00      TS   N  
ATOM   1060  C2  ADE T  12       8.835  -1.531 -28.541  1.00  0.00      TS   C  
ATOM   1061  N3  ADE T  12       9.085  -0.258 -28.715  1.00  0.00      TS   N  
ATOM   1062  C4  ADE T  12       8.092   0.338 -29.429  1.00  0.00      TS   C  
ATOM   1063  C5  ADE T  12       6.921  -0.299 -29.887  1.00  0.00      TS   C  
ATOM   1064  C6  ADE T  12       6.723  -1.641 -29.617  1.00  0.00      TS   C  
ATOM   1065  N6  ADE T  12       5.607  -2.311 -30.117  1.00  0.00      TS   N  
ATOM   1066  N7  ADE T  12       6.200   0.605 -30.648  1.00  0.00      TS   N  
ATOM   1067  C8  ADE T  12       6.873   1.718 -30.643  1.00  0.00      TS   C  
ATOM   1068  N9  ADE T  12       8.021   1.664 -29.891  1.00  0.00      TS   N  
ATOM   1069  H2  ADE T  12       9.526  -2.153 -27.974  1.00  0.00      TS   H  
ATOM   1070  H8  ADE T  12       6.679   2.655 -31.164  1.00  0.00      TS   H  
ATOM   1071  H1' ADE T  12       9.205   2.698 -28.466  1.00  0.00      TS   H  
ATOM   1072  H2' ADE T  12      11.112   3.090 -29.856  1.00  0.00      TS   H  
ATOM   1073  H3' ADE T  12       9.300   3.071 -32.360  1.00  0.00      TS   H  
ATOM   1074  H4' ADE T  12       9.906   5.287 -30.407  1.00  0.00      TS   H  
ATOM   1075  H5' ADE T  12       7.657   6.207 -31.076  1.00  0.00      TS   H  
ATOM   1076  H61 ADE T  12       4.771  -1.866 -30.438  1.00  0.00      TS   H  
ATOM   1077  H62 ADE T  12       5.599  -3.310 -30.097  1.00  0.00      TS   H  
ATOM   1078 H2'' ADE T  12      10.618   1.535 -30.551  1.00  0.00      TS   H  
ATOM   1079 H5'' ADE T  12       8.854   5.964 -32.489  1.00  0.00      TS   H  
ATOM   1080  P   THY T  13      11.649   3.738 -33.612  1.00  0.00      TS   P  
ATOM   1081  O1P THY T  13      12.446   4.911 -34.133  1.00  0.00      TS   O  
ATOM   1082  O2P THY T  13      10.480   3.301 -34.386  1.00  0.00      TS   O  
ATOM   1083  C5' THY T  13      13.783   2.515 -32.651  1.00  0.00      TS   C  
ATOM   1084  O5' THY T  13      12.691   2.460 -33.604  1.00  0.00      TS   O  
ATOM   1085  C4' THY T  13      14.092   1.109 -31.892  1.00  0.00      TS   C  
ATOM   1086  O4' THY T  13      12.848   0.495 -31.352  1.00  0.00      TS   O  
ATOM   1087  C3' THY T  13      14.590   0.124 -32.929  1.00  0.00      TS   C  
ATOM   1088  O3' THY T  13      15.755  -0.621 -32.518  1.00  0.00      TS   O  
ATOM   1089  C2' THY T  13      13.437  -0.856 -33.198  1.00  0.00      TS   C  
ATOM   1090  C1' THY T  13      12.749  -0.860 -31.809  1.00  0.00      TS   C  
ATOM   1091  N1  THY T  13      11.325  -1.258 -31.915  1.00  0.00      TS   N  
ATOM   1092  C2  THY T  13      10.841  -2.540 -31.497  1.00  0.00      TS   C  
ATOM   1093  O2  THY T  13      11.511  -3.366 -30.874  1.00  0.00      TS   O  
ATOM   1094  N3  THY T  13       9.523  -2.719 -31.789  1.00  0.00      TS   N  
ATOM   1095  C4  THY T  13       8.670  -1.971 -32.510  1.00  0.00      TS   C  
ATOM   1096  O4  THY T  13       7.490  -2.442 -32.665  1.00  0.00      TS   O  
ATOM   1097  C5  THY T  13       9.154  -0.647 -32.893  1.00  0.00      TS   C  
ATOM   1098  C5M THY T  13       8.290   0.252 -33.758  1.00  0.00      TS   C  
ATOM   1099  C6  THY T  13      10.427  -0.402 -32.623  1.00  0.00      TS   C  
ATOM   1100  H3  THY T  13       9.154  -3.641 -31.605  1.00  0.00      TS   H  
ATOM   1101  H6  THY T  13      10.850   0.553 -32.937  1.00  0.00      TS   H  
ATOM   1102  H1' THY T  13      13.403  -1.500 -31.178  1.00  0.00      TS   H  
ATOM   1103  H2' THY T  13      13.748  -1.805 -33.683  1.00  0.00      TS   H  
ATOM   1104  H3' THY T  13      14.827   0.607 -33.901  1.00  0.00      TS   H  
ATOM   1105  H4' THY T  13      14.802   1.242 -31.049  1.00  0.00      TS   H  
ATOM   1106  H5' THY T  13      13.611   3.216 -31.808  1.00  0.00      TS   H  
ATOM   1107  H51 THY T  13       8.375  -0.007 -34.835  1.00  0.00      TS   H  
ATOM   1108  H52 THY T  13       8.557   1.328 -33.691  1.00  0.00      TS   H  
ATOM   1109  H53 THY T  13       7.232  -0.054 -33.611  1.00  0.00      TS   H  
ATOM   1110 H2'' THY T  13      12.739  -0.311 -33.868  1.00  0.00      TS   H  
ATOM   1111 H5'' THY T  13      14.694   2.854 -33.191  1.00  0.00      TS   H  
ATOM   1112  P   ADE T  14      16.611  -1.576 -33.434  1.00  0.00      TS   P  
ATOM   1113  O1P ADE T  14      17.958  -1.046 -33.237  1.00  0.00      TS   O  
ATOM   1114  O2P ADE T  14      16.045  -1.585 -34.818  1.00  0.00      TS   O  
ATOM   1115  C5' ADE T  14      16.617  -3.211 -31.408  1.00  0.00      TS   C  
ATOM   1116  O5' ADE T  14      16.537  -3.021 -32.818  1.00  0.00      TS   O  
ATOM   1117  C4' ADE T  14      16.078  -4.637 -31.082  1.00  0.00      TS   C  
ATOM   1118  O4' ADE T  14      14.619  -4.597 -30.894  1.00  0.00      TS   O  
ATOM   1119  C3' ADE T  14      16.280  -5.775 -31.985  1.00  0.00      TS   C  
ATOM   1120  O3' ADE T  14      17.578  -6.366 -31.858  1.00  0.00      TS   O  
ATOM   1121  C2' ADE T  14      15.184  -6.823 -31.534  1.00  0.00      TS   C  
ATOM   1122  C1' ADE T  14      14.020  -5.854 -31.200  1.00  0.00      TS   C  
ATOM   1123  N1  ADE T  14       9.476  -7.047 -33.196  1.00  0.00      TS   N  
ATOM   1124  C2  ADE T  14      10.289  -7.760 -32.392  1.00  0.00      TS   C  
ATOM   1125  N3  ADE T  14      11.511  -7.459 -31.996  1.00  0.00      TS   N  
ATOM   1126  C4  ADE T  14      11.877  -6.295 -32.594  1.00  0.00      TS   C  
ATOM   1127  C5  ADE T  14      11.249  -5.561 -33.607  1.00  0.00      TS   C  
ATOM   1128  C6  ADE T  14       9.896  -5.926 -33.797  1.00  0.00      TS   C  
ATOM   1129  N6  ADE T  14       9.193  -5.413 -34.771  1.00  0.00      TS   N  
ATOM   1130  N7  ADE T  14      11.971  -4.459 -33.946  1.00  0.00      TS   N  
ATOM   1131  C8  ADE T  14      13.002  -4.529 -33.231  1.00  0.00      TS   C  
ATOM   1132  N9  ADE T  14      13.026  -5.572 -32.310  1.00  0.00      TS   N  
ATOM   1133  H2  ADE T  14       9.911  -8.664 -31.914  1.00  0.00      TS   H  
ATOM   1134  H8  ADE T  14      13.742  -3.733 -33.317  1.00  0.00      TS   H  
ATOM   1135  H1' ADE T  14      13.539  -6.113 -30.234  1.00  0.00      TS   H  
ATOM   1136  H2' ADE T  14      15.471  -7.435 -30.652  1.00  0.00      TS   H  
ATOM   1137  H3' ADE T  14      16.111  -5.405 -33.018  1.00  0.00      TS   H  
ATOM   1138  H4' ADE T  14      16.472  -4.943 -30.089  1.00  0.00      TS   H  
ATOM   1139  H5' ADE T  14      16.088  -2.470 -30.772  1.00  0.00      TS   H  
ATOM   1140  H61 ADE T  14       9.694  -4.894 -35.463  1.00  0.00      TS   H  
ATOM   1141  H62 ADE T  14       8.276  -5.657 -35.085  1.00  0.00      TS   H  
ATOM   1142 H2'' ADE T  14      14.948  -7.543 -32.347  1.00  0.00      TS   H  
ATOM   1143 H5'' ADE T  14      17.689  -3.157 -31.127  1.00  0.00      TS   H  
ATOM   1144  P   THY T  15      18.175  -7.290 -32.966  1.00  0.00      TS   P  
ATOM   1145  O1P THY T  15      19.606  -7.473 -32.614  1.00  0.00      TS   O  
ATOM   1146  O2P THY T  15      17.871  -6.698 -34.301  1.00  0.00      TS   O  
ATOM   1147  C5' THY T  15      17.401  -9.562 -31.775  1.00  0.00      TS   C  
ATOM   1148  O5' THY T  15      17.395  -8.631 -32.877  1.00  0.00      TS   O  
ATOM   1149  C4' THY T  15      16.489 -10.776 -32.132  1.00  0.00      TS   C  
ATOM   1150  O4' THY T  15      15.113 -10.369 -32.500  1.00  0.00      TS   O  
ATOM   1151  C3' THY T  15      17.058 -11.437 -33.521  1.00  0.00      TS   C  
ATOM   1152  O3' THY T  15      17.021 -12.886 -33.370  1.00  0.00      TS   O  
ATOM   1153  C2' THY T  15      16.038 -11.011 -34.613  1.00  0.00      TS   C  
ATOM   1154  C1' THY T  15      14.777 -10.635 -33.842  1.00  0.00      TS   C  
ATOM   1155  N1  THY T  15      13.968  -9.523 -34.512  1.00  0.00      TS   N  
ATOM   1156  C2  THY T  15      12.611  -9.693 -34.663  1.00  0.00      TS   C  
ATOM   1157  O2  THY T  15      12.008 -10.584 -34.143  1.00  0.00      TS   O  
ATOM   1158  N3  THY T  15      11.962  -8.734 -35.429  1.00  0.00      TS   N  
ATOM   1159  C4  THY T  15      12.502  -7.526 -35.867  1.00  0.00      TS   C  
ATOM   1160  O4  THY T  15      11.795  -6.666 -36.451  1.00  0.00      TS   O  
ATOM   1161  C5  THY T  15      13.910  -7.371 -35.626  1.00  0.00      TS   C  
ATOM   1162  C5M THY T  15      14.648  -6.097 -36.063  1.00  0.00      TS   C  
ATOM   1163  C6  THY T  15      14.533  -8.336 -34.925  1.00  0.00      TS   C  
ATOM   1164  H3  THY T  15      10.972  -8.778 -35.623  1.00  0.00      TS   H  
ATOM   1165  H6  THY T  15      15.609  -8.262 -34.764  1.00  0.00      TS   H  
ATOM   1166  H1' THY T  15      14.136 -11.525 -33.669  1.00  0.00      TS   H  
ATOM   1167  H2' THY T  15      15.768 -11.699 -35.442  1.00  0.00      TS   H  
ATOM   1168  H3' THY T  15      18.082 -11.090 -33.775  1.00  0.00      TS   H  
ATOM   1169  H4' THY T  15      16.570 -11.485 -31.280  1.00  0.00      TS   H  
ATOM   1170  H5' THY T  15      16.884  -9.106 -30.904  1.00  0.00      TS   H  
ATOM   1171  H51 THY T  15      15.394  -5.796 -35.296  1.00  0.00      TS   H  
ATOM   1172  H52 THY T  15      13.890  -5.291 -36.168  1.00  0.00      TS   H  
ATOM   1173  H53 THY T  15      15.216  -6.381 -36.974  1.00  0.00      TS   H  
ATOM   1174 H2'' THY T  15      16.432 -10.094 -35.101  1.00  0.00      TS   H  
ATOM   1175 H5'' THY T  15      18.375 -10.025 -31.509  1.00  0.00      TS   H  
ATOM   1176  P   ADE T  16      17.771 -13.797 -34.409  1.00  0.00      TS   P  
ATOM   1177  O1P ADE T  16      18.335 -14.930 -33.689  1.00  0.00      TS   O  
ATOM   1178  O2P ADE T  16      18.743 -13.052 -35.226  1.00  0.00      TS   O  
ATOM   1179  C5' ADE T  16      15.420 -14.821 -34.696  1.00  0.00      TS   C  
ATOM   1180  O5' ADE T  16      16.681 -14.355 -35.276  1.00  0.00      TS   O  
ATOM   1181  C4' ADE T  16      14.291 -15.117 -35.750  1.00  0.00      TS   C  
ATOM   1182  O4' ADE T  16      13.843 -13.935 -36.445  1.00  0.00      TS   O  
ATOM   1183  C3' ADE T  16      14.734 -16.047 -36.884  1.00  0.00      TS   C  
ATOM   1184  O3' ADE T  16      13.774 -17.094 -37.074  1.00  0.00      TS   O  
ATOM   1185  C2' ADE T  16      14.793 -15.128 -38.153  1.00  0.00      TS   C  
ATOM   1186  C1' ADE T  16      13.653 -14.198 -37.878  1.00  0.00      TS   C  
ATOM   1187  N1  ADE T  16      11.028 -10.512 -40.215  1.00  0.00      TS   N  
ATOM   1188  C2  ADE T  16      10.693 -11.704 -39.798  1.00  0.00      TS   C  
ATOM   1189  N3  ADE T  16      11.388 -12.454 -39.008  1.00  0.00      TS   N  
ATOM   1190  C4  ADE T  16      12.658 -12.068 -38.920  1.00  0.00      TS   C  
ATOM   1191  C5  ADE T  16      13.256 -10.954 -39.516  1.00  0.00      TS   C  
ATOM   1192  C6  ADE T  16      12.276 -10.087 -40.146  1.00  0.00      TS   C  
ATOM   1193  N6  ADE T  16      12.607  -8.876 -40.594  1.00  0.00      TS   N  
ATOM   1194  N7  ADE T  16      14.607 -10.985 -39.340  1.00  0.00      TS   N  
ATOM   1195  C8  ADE T  16      14.817 -12.067 -38.665  1.00  0.00      TS   C  
ATOM   1196  N9  ADE T  16      13.734 -12.846 -38.440  1.00  0.00      TS   N  
ATOM   1197  H2  ADE T  16       9.632 -11.933 -39.891  1.00  0.00      TS   H  
ATOM   1198  H8  ADE T  16      15.826 -12.368 -38.384  1.00  0.00      TS   H  
ATOM   1199  H1' ADE T  16      12.665 -14.692 -37.993  1.00  0.00      TS   H  
ATOM   1200  H2' ADE T  16      14.763 -15.693 -39.110  1.00  0.00      TS   H  
ATOM   1201  H3' ADE T  16      15.724 -16.541 -36.778  1.00  0.00      TS   H  
ATOM   1202  H4' ADE T  16      13.446 -15.496 -35.134  1.00  0.00      TS   H  
ATOM   1203  H5' ADE T  16      15.066 -14.006 -34.028  1.00  0.00      TS   H  
ATOM   1204  H61 ADE T  16      11.896  -8.320 -41.026  1.00  0.00      TS   H  
ATOM   1205  H62 ADE T  16      13.521  -8.512 -40.416  1.00  0.00      TS   H  
ATOM   1206 H2'' ADE T  16      15.698 -14.486 -38.205  1.00  0.00      TS   H  
ATOM   1207 H5'' ADE T  16      15.512 -15.758 -34.105  1.00  0.00      TS   H  
ATOM   1208  P   THY T  17      13.977 -18.070 -38.281  1.00  0.00      TS   P  
ATOM   1209  O1P THY T  17      13.576 -19.387 -37.834  1.00  0.00      TS   O  
ATOM   1210  O2P THY T  17      15.305 -17.956 -38.860  1.00  0.00      TS   O  
ATOM   1211  C5' THY T  17      11.539 -17.360 -38.962  1.00  0.00      TS   C  
ATOM   1212  O5' THY T  17      12.949 -17.485 -39.320  1.00  0.00      TS   O  
ATOM   1213  C4' THY T  17      10.663 -17.042 -40.189  1.00  0.00      TS   C  
ATOM   1214  O4' THY T  17      10.992 -15.763 -40.717  1.00  0.00      TS   O  
ATOM   1215  C3' THY T  17      10.732 -18.018 -41.367  1.00  0.00      TS   C  
ATOM   1216  O3' THY T  17       9.409 -18.313 -41.813  1.00  0.00      TS   O  
ATOM   1217  C2' THY T  17      11.565 -17.317 -42.349  1.00  0.00      TS   C  
ATOM   1218  C1' THY T  17      11.163 -15.856 -42.115  1.00  0.00      TS   C  
ATOM   1219  N1  THY T  17      12.064 -14.779 -42.464  1.00  0.00      TS   N  
ATOM   1220  C2  THY T  17      11.475 -13.586 -42.882  1.00  0.00      TS   C  
ATOM   1221  O2  THY T  17      10.289 -13.450 -43.040  1.00  0.00      TS   O  
ATOM   1222  N3  THY T  17      12.371 -12.530 -43.092  1.00  0.00      TS   N  
ATOM   1223  C4  THY T  17      13.695 -12.568 -42.770  1.00  0.00      TS   C  
ATOM   1224  O4  THY T  17      14.393 -11.562 -42.719  1.00  0.00      TS   O  
ATOM   1225  C5  THY T  17      14.208 -13.854 -42.370  1.00  0.00      TS   C  
ATOM   1226  C5M THY T  17      15.603 -13.946 -41.786  1.00  0.00      TS   C  
ATOM   1227  C6  THY T  17      13.338 -14.844 -42.057  1.00  0.00      TS   C  
ATOM   1228  H3  THY T  17      11.995 -11.653 -43.426  1.00  0.00      TS   H  
ATOM   1229  H6  THY T  17      13.590 -15.622 -41.338  1.00  0.00      TS   H  
ATOM   1230  H1' THY T  17      10.175 -15.697 -42.598  1.00  0.00      TS   H  
ATOM   1231  H2' THY T  17      11.341 -17.637 -43.388  1.00  0.00      TS   H  
ATOM   1232  H3' THY T  17      11.155 -18.941 -40.917  1.00  0.00      TS   H  
ATOM   1233  H4' THY T  17       9.612 -17.161 -39.850  1.00  0.00      TS   H  
ATOM   1234  H5' THY T  17      11.372 -16.555 -38.214  1.00  0.00      TS   H  
ATOM   1235  H51 THY T  17      16.437 -13.394 -42.268  1.00  0.00      TS   H  
ATOM   1236  H52 THY T  17      16.081 -14.940 -41.921  1.00  0.00      TS   H  
ATOM   1237  H53 THY T  17      15.734 -13.683 -40.714  1.00  0.00      TS   H  
ATOM   1238 H2'' THY T  17      12.646 -17.475 -42.155  1.00  0.00      TS   H  
ATOM   1239 H5'' THY T  17      11.124 -18.342 -38.644  1.00  0.00      TS   H  
ATOM   1240  P   ADE T  18       9.182 -19.485 -42.793  1.00  0.00      TS   P  
ATOM   1241  O1P ADE T  18       7.849 -20.130 -42.531  1.00  0.00      TS   O  
ATOM   1242  O2P ADE T  18      10.288 -20.477 -42.760  1.00  0.00      TS   O  
ATOM   1243  C5' ADE T  18       8.468 -17.585 -44.530  1.00  0.00      TS   C  
ATOM   1244  O5' ADE T  18       9.070 -18.816 -44.264  1.00  0.00      TS   O  
ATOM   1245  C4' ADE T  18       8.736 -17.050 -45.895  1.00  0.00      TS   C  
ATOM   1246  O4' ADE T  18       9.769 -16.019 -45.783  1.00  0.00      TS   O  
ATOM   1247  C3' ADE T  18       9.358 -18.092 -46.923  1.00  0.00      TS   C  
ATOM   1248  O3' ADE T  18       8.815 -17.949 -48.243  1.00  0.00      TS   O  
ATOM   1249  C2' ADE T  18      10.890 -17.796 -46.919  1.00  0.00      TS   C  
ATOM   1250  C1' ADE T  18      10.776 -16.275 -46.791  1.00  0.00      TS   C  
ATOM   1251  N1  ADE T  18      13.234 -11.773 -46.211  1.00  0.00      TS   N  
ATOM   1252  C2  ADE T  18      12.015 -12.116 -46.712  1.00  0.00      TS   C  
ATOM   1253  N3  ADE T  18      11.488 -13.329 -46.780  1.00  0.00      TS   N  
ATOM   1254  C4  ADE T  18      12.305 -14.298 -46.375  1.00  0.00      TS   C  
ATOM   1255  C5  ADE T  18      13.598 -14.132 -45.967  1.00  0.00      TS   C  
ATOM   1256  C6  ADE T  18      14.085 -12.786 -45.882  1.00  0.00      TS   C  
ATOM   1257  N6  ADE T  18      15.372 -12.489 -45.683  1.00  0.00      TS   N  
ATOM   1258  N7  ADE T  18      14.203 -15.389 -45.636  1.00  0.00      TS   N  
ATOM   1259  C8  ADE T  18      13.222 -16.254 -45.922  1.00  0.00      TS   C  
ATOM   1260  N9  ADE T  18      12.051 -15.614 -46.325  1.00  0.00      TS   N  
ATOM   1261  H2  ADE T  18      11.414 -11.230 -46.920  1.00  0.00      TS   H  
ATOM   1262  H8  ADE T  18      13.147 -17.335 -45.821  1.00  0.00      TS   H  
ATOM   1263  H1' ADE T  18      10.473 -15.940 -47.806  1.00  0.00      TS   H  
ATOM   1264  H2' ADE T  18      11.384 -18.271 -47.793  1.00  0.00      TS   H  
ATOM   1265  H3' ADE T  18       9.172 -19.106 -46.508  1.00  0.00      TS   H  
ATOM   1266  H4' ADE T  18       7.832 -16.564 -46.323  1.00  0.00      TS   H  
ATOM   1267  H5' ADE T  18       8.854 -16.877 -43.766  1.00  0.00      TS   H  
ATOM   1268  H61 ADE T  18      15.525 -11.551 -45.991  1.00  0.00      TS   H  
ATOM   1269  H62 ADE T  18      16.077 -12.914 -45.116  1.00  0.00      TS   H  
ATOM   1270 H2'' ADE T  18      11.387 -18.156 -45.993  1.00  0.00      TS   H  
ATOM   1271 H5'' ADE T  18       7.372 -17.661 -44.360  1.00  0.00      TS   H  
ATOM   1272  P   ADE T  19       7.429 -18.378 -48.744  1.00  0.00      TS   P  
ATOM   1273  O1P ADE T  19       6.413 -18.307 -47.666  1.00  0.00      TS   O  
ATOM   1274  O2P ADE T  19       7.504 -19.659 -49.436  1.00  0.00      TS   O  
ATOM   1275  C5' ADE T  19       6.524 -16.069 -49.798  1.00  0.00      TS   C  
ATOM   1276  O5' ADE T  19       7.077 -17.343 -49.837  1.00  0.00      TS   O  
ATOM   1277  C4' ADE T  19       7.248 -15.214 -50.892  1.00  0.00      TS   C  
ATOM   1278  O4' ADE T  19       8.620 -14.817 -50.486  1.00  0.00      TS   O  
ATOM   1279  C3' ADE T  19       7.351 -15.713 -52.352  1.00  0.00      TS   C  
ATOM   1280  O3' ADE T  19       6.705 -14.804 -53.257  1.00  0.00      TS   O  
ATOM   1281  C2' ADE T  19       8.870 -15.857 -52.653  1.00  0.00      TS   C  
ATOM   1282  C1' ADE T  19       9.466 -14.950 -51.594  1.00  0.00      TS   C  
ATOM   1283  N1  ADE T  19      13.865 -13.612 -49.376  1.00  0.00      TS   N  
ATOM   1284  C2  ADE T  19      12.860 -12.844 -49.916  1.00  0.00      TS   C  
ATOM   1285  N3  ADE T  19      11.621 -13.302 -50.221  1.00  0.00      TS   N  
ATOM   1286  C4  ADE T  19      11.600 -14.615 -50.390  1.00  0.00      TS   C  
ATOM   1287  C5  ADE T  19      12.649 -15.513 -50.013  1.00  0.00      TS   C  
ATOM   1288  C6  ADE T  19      13.812 -14.932 -49.449  1.00  0.00      TS   C  
ATOM   1289  N6  ADE T  19      14.862 -15.708 -48.968  1.00  0.00      TS   N  
ATOM   1290  N7  ADE T  19      12.411 -16.793 -50.542  1.00  0.00      TS   N  
ATOM   1291  C8  ADE T  19      11.240 -16.677 -51.100  1.00  0.00      TS   C  
ATOM   1292  N9  ADE T  19      10.683 -15.377 -50.999  1.00  0.00      TS   N  
ATOM   1293  H2  ADE T  19      12.862 -11.780 -49.682  1.00  0.00      TS   H  
ATOM   1294  H8  ADE T  19      10.852 -17.507 -51.691  1.00  0.00      TS   H  
ATOM   1295  H1' ADE T  19       9.584 -13.893 -51.917  1.00  0.00      TS   H  
ATOM   1296  H2' ADE T  19       9.058 -15.612 -53.720  1.00  0.00      TS   H  
ATOM   1297  H3' ADE T  19       6.973 -16.752 -52.457  1.00  0.00      TS   H  
ATOM   1298  H4' ADE T  19       6.727 -14.234 -50.929  1.00  0.00      TS   H  
ATOM   1299  H5' ADE T  19       6.719 -15.587 -48.816  1.00  0.00      TS   H  
ATOM   1300  H61 ADE T  19      15.700 -15.223 -48.724  1.00  0.00      TS   H  
ATOM   1301  H62 ADE T  19      15.021 -16.599 -49.393  1.00  0.00      TS   H  
ATOM   1302 H2'' ADE T  19       9.125 -16.937 -52.572  1.00  0.00      TS   H  
ATOM   1303 H5'' ADE T  19       5.442 -16.219 -50.000  1.00  0.00      TS   H  
ATOM   1304  P   GUA T  20       6.029 -15.498 -54.467  1.00  0.00      TS   P  
ATOM   1305  O1P GUA T  20       4.573 -15.401 -54.253  1.00  0.00      TS   O  
ATOM   1306  O2P GUA T  20       6.517 -16.905 -54.649  1.00  0.00      TS   O  
ATOM   1307  C5' GUA T  20       5.945 -13.228 -55.744  1.00  0.00      TS   C  
ATOM   1308  O5' GUA T  20       6.494 -14.600 -55.691  1.00  0.00      TS   O  
ATOM   1309  C4' GUA T  20       6.966 -12.269 -56.471  1.00  0.00      TS   C  
ATOM   1310  O4' GUA T  20       8.215 -12.134 -55.780  1.00  0.00      TS   O  
ATOM   1311  C3' GUA T  20       7.295 -12.797 -57.825  1.00  0.00      TS   C  
ATOM   1312  O3' GUA T  20       7.480 -11.821 -58.865  1.00  0.00      TS   O  
ATOM   1313  C2' GUA T  20       8.635 -13.510 -57.674  1.00  0.00      TS   C  
ATOM   1314  C1' GUA T  20       9.276 -12.606 -56.572  1.00  0.00      TS   C  
ATOM   1315  N1  GUA T  20      13.292 -11.795 -53.598  1.00  0.00      TS   N  
ATOM   1316  C2  GUA T  20      12.634 -10.852 -54.247  1.00  0.00      TS   C  
ATOM   1317  N2  GUA T  20      12.973  -9.580 -54.116  1.00  0.00      TS   N  
ATOM   1318  N3  GUA T  20      11.658 -11.155 -55.036  1.00  0.00      TS   N  
ATOM   1319  C4  GUA T  20      11.362 -12.529 -55.126  1.00  0.00      TS   C  
ATOM   1320  C5  GUA T  20      11.971 -13.550 -54.587  1.00  0.00      TS   C  
ATOM   1321  C6  GUA T  20      13.085 -13.160 -53.700  1.00  0.00      TS   C  
ATOM   1322  O6  GUA T  20      13.766 -13.974 -53.058  1.00  0.00      TS   O  
ATOM   1323  N7  GUA T  20      11.454 -14.799 -54.794  1.00  0.00      TS   N  
ATOM   1324  C8  GUA T  20      10.436 -14.474 -55.584  1.00  0.00      TS   C  
ATOM   1325  N9  GUA T  20      10.310 -13.134 -55.806  1.00  0.00      TS   N  
ATOM   1326  H1  GUA T  20      14.126 -11.469 -53.131  1.00  0.00      TS   H  
ATOM   1327  H8  GUA T  20       9.713 -15.196 -55.963  1.00  0.00      TS   H  
ATOM   1328  H1' GUA T  20       9.660 -11.700 -57.090  1.00  0.00      TS   H  
ATOM   1329  H2' GUA T  20       9.110 -13.631 -58.671  1.00  0.00      TS   H  
ATOM   1330  H21 GUA T  20      13.448  -9.444 -53.247  1.00  0.00      TS   H  
ATOM   1331  H3' GUA T  20       6.470 -13.469 -58.147  1.00  0.00      TS   H  
ATOM   1332  H22 GUA T  20      12.320  -8.934 -54.511  1.00  0.00      TS   H  
ATOM   1333  H4' GUA T  20       6.443 -11.288 -56.501  1.00  0.00      TS   H  
ATOM   1334  H5' GUA T  20       5.805 -12.694 -54.781  1.00  0.00      TS   H  
ATOM   1335  H3T GUA T  20       7.839 -12.279 -59.628  1.00  0.00      TS   H  
ATOM   1336 H2'' GUA T  20       8.393 -14.500 -57.233  1.00  0.00      TS   H  
ATOM   1337 H5'' GUA T  20       4.969 -13.233 -56.272  1.00  0.00      TS   H  
TER   
END
