# Supplementary material for: CRISPR-Cas12a exploits R-loop asymmetry to form double-strand breaks
Source: eLife. 2020 Jun 10;9:e55143. doi: 10.7554/eLife.55143 (PMC7286691; doi:10.7554/eLife.55143)
Supplement: Figure 5—source data 2. [file elife-55143-fig5-data2.zip › Figure 5ΓÇöSource Data 2/Example_MD_trajectories/3prime_boundary/3prime_boundary_10.pdb]

ATOM      1  C5' CYT B   1       1.455  -9.881 -60.314  1.00  0.00      BS   C  
ATOM      2  O5' CYT B   1       2.579  -9.646 -61.190  1.00  0.00      BS   O  
ATOM      3  C4' CYT B   1       1.690 -10.471 -58.955  1.00  0.00      BS   C  
ATOM      4  O4' CYT B   1       1.873 -11.888 -59.030  1.00  0.00      BS   O  
ATOM      5  C3' CYT B   1       3.023 -10.081 -58.438  1.00  0.00      BS   C  
ATOM      6  O3' CYT B   1       3.033  -8.747 -58.056  1.00  0.00      BS   O  
ATOM      7  C2' CYT B   1       3.074 -10.928 -57.210  1.00  0.00      BS   C  
ATOM      8  C1' CYT B   1       2.500 -12.283 -57.792  1.00  0.00      BS   C  
ATOM      9  N1  CYT B   1       3.452 -13.345 -58.102  1.00  0.00      BS   N  
ATOM     10  C2  CYT B   1       2.958 -14.625 -58.330  1.00  0.00      BS   C  
ATOM     11  O2  CYT B   1       1.754 -14.790 -58.156  1.00  0.00      BS   O  
ATOM     12  N3  CYT B   1       3.882 -15.621 -58.575  1.00  0.00      BS   N  
ATOM     13  C4  CYT B   1       5.192 -15.290 -58.622  1.00  0.00      BS   C  
ATOM     14  N4  CYT B   1       6.036 -16.286 -58.912  1.00  0.00      BS   N  
ATOM     15  C5  CYT B   1       5.637 -13.995 -58.631  1.00  0.00      BS   C  
ATOM     16  C6  CYT B   1       4.755 -12.994 -58.311  1.00  0.00      BS   C  
ATOM     17  H5  CYT B   1       6.678 -13.863 -58.925  1.00  0.00      BS   H  
ATOM     18  H6  CYT B   1       5.028 -11.950 -58.464  1.00  0.00      BS   H  
ATOM     19  H1' CYT B   1       1.707 -12.567 -57.068  1.00  0.00      BS   H  
ATOM     20  H2' CYT B   1       2.469 -10.612 -56.334  1.00  0.00      BS   H  
ATOM     21  H3' CYT B   1       3.775 -10.330 -59.215  1.00  0.00      BS   H  
ATOM     22  H4' CYT B   1       0.909 -10.213 -58.208  1.00  0.00      BS   H  
ATOM     23  H41 CYT B   1       5.907 -17.258 -58.716  1.00  0.00      BS   H  
ATOM     24  H5' CYT B   1       0.534 -10.332 -60.740  1.00  0.00      BS   H  
ATOM     25  H42 CYT B   1       6.993 -16.053 -59.086  1.00  0.00      BS   H  
ATOM     26  H5T CYT B   1       2.176  -9.527 -62.052  1.00  0.00      BS   H  
ATOM     27 H2'' CYT B   1       4.104 -10.909 -56.793  1.00  0.00      BS   H  
ATOM     28 H5'' CYT B   1       1.236  -8.812 -60.106  1.00  0.00      BS   H  
ATOM     29  P   THY B   2       4.439  -7.956 -58.054  1.00  0.00      BS   P  
ATOM     30  O1P THY B   2       4.329  -6.703 -58.871  1.00  0.00      BS   O  
ATOM     31  O2P THY B   2       5.522  -8.836 -58.399  1.00  0.00      BS   O  
ATOM     32  C5' THY B   2       3.777  -7.800 -55.399  1.00  0.00      BS   C  
ATOM     33  O5' THY B   2       4.644  -7.572 -56.550  1.00  0.00      BS   O  
ATOM     34  C4' THY B   2       4.567  -7.891 -54.072  1.00  0.00      BS   C  
ATOM     35  O4' THY B   2       5.529  -9.018 -54.129  1.00  0.00      BS   O  
ATOM     36  C3' THY B   2       5.528  -6.702 -53.847  1.00  0.00      BS   C  
ATOM     37  O3' THY B   2       5.374  -6.124 -52.561  1.00  0.00      BS   O  
ATOM     38  C2' THY B   2       7.002  -7.227 -53.879  1.00  0.00      BS   C  
ATOM     39  C1' THY B   2       6.755  -8.625 -53.417  1.00  0.00      BS   C  
ATOM     40  N1  THY B   2       7.906  -9.524 -53.762  1.00  0.00      BS   N  
ATOM     41  C2  THY B   2       7.810 -10.861 -53.329  1.00  0.00      BS   C  
ATOM     42  O2  THY B   2       6.856 -11.258 -52.655  1.00  0.00      BS   O  
ATOM     43  N3  THY B   2       8.900 -11.669 -53.475  1.00  0.00      BS   N  
ATOM     44  C4  THY B   2      10.055 -11.272 -54.085  1.00  0.00      BS   C  
ATOM     45  O4  THY B   2      10.909 -12.122 -54.302  1.00  0.00      BS   O  
ATOM     46  C5  THY B   2      10.123  -9.877 -54.495  1.00  0.00      BS   C  
ATOM     47  C5M THY B   2      11.210  -9.404 -55.436  1.00  0.00      BS   C  
ATOM     48  C6  THY B   2       9.068  -9.070 -54.396  1.00  0.00      BS   C  
ATOM     49  H3  THY B   2       8.894 -12.624 -53.146  1.00  0.00      BS   H  
ATOM     50  H6  THY B   2       9.088  -8.038 -54.747  1.00  0.00      BS   H  
ATOM     51  H1' THY B   2       6.538  -8.583 -52.328  1.00  0.00      BS   H  
ATOM     52  H2' THY B   2       7.652  -6.685 -53.158  1.00  0.00      BS   H  
ATOM     53  H3' THY B   2       5.427  -5.934 -54.644  1.00  0.00      BS   H  
ATOM     54  H4' THY B   2       4.074  -8.115 -53.102  1.00  0.00      BS   H  
ATOM     55  H5' THY B   2       3.272  -8.789 -55.454  1.00  0.00      BS   H  
ATOM     56  H51 THY B   2      10.970  -9.729 -56.471  1.00  0.00      BS   H  
ATOM     57  H52 THY B   2      12.213  -9.827 -55.213  1.00  0.00      BS   H  
ATOM     58  H53 THY B   2      11.301  -8.297 -55.465  1.00  0.00      BS   H  
ATOM     59 H2'' THY B   2       7.260  -7.261 -54.958  1.00  0.00      BS   H  
ATOM     60 H5'' THY B   2       3.098  -6.920 -55.398  1.00  0.00      BS   H  
ATOM     61  P   THY B   3       4.295  -4.956 -52.426  1.00  0.00      BS   P  
ATOM     62  O1P THY B   3       3.097  -5.097 -53.295  1.00  0.00      BS   O  
ATOM     63  O2P THY B   3       4.988  -3.655 -52.465  1.00  0.00      BS   O  
ATOM     64  C5' THY B   3       3.194  -6.492 -50.721  1.00  0.00      BS   C  
ATOM     65  O5' THY B   3       3.893  -5.213 -50.991  1.00  0.00      BS   O  
ATOM     66  C4' THY B   3       3.543  -7.006 -49.324  1.00  0.00      BS   C  
ATOM     67  O4' THY B   3       4.768  -7.827 -49.457  1.00  0.00      BS   O  
ATOM     68  C3' THY B   3       3.731  -5.976 -48.327  1.00  0.00      BS   C  
ATOM     69  O3' THY B   3       3.362  -6.435 -47.015  1.00  0.00      BS   O  
ATOM     70  C2' THY B   3       5.257  -5.781 -48.341  1.00  0.00      BS   C  
ATOM     71  C1' THY B   3       5.732  -7.235 -48.524  1.00  0.00      BS   C  
ATOM     72  N1  THY B   3       7.093  -7.477 -49.124  1.00  0.00      BS   N  
ATOM     73  C2  THY B   3       7.607  -8.722 -48.939  1.00  0.00      BS   C  
ATOM     74  O2  THY B   3       7.037  -9.617 -48.338  1.00  0.00      BS   O  
ATOM     75  N3  THY B   3       8.833  -8.938 -49.505  1.00  0.00      BS   N  
ATOM     76  C4  THY B   3       9.542  -8.019 -50.275  1.00  0.00      BS   C  
ATOM     77  O4  THY B   3      10.626  -8.355 -50.826  1.00  0.00      BS   O  
ATOM     78  C5  THY B   3       8.843  -6.723 -50.470  1.00  0.00      BS   C  
ATOM     79  C5M THY B   3       9.494  -5.622 -51.248  1.00  0.00      BS   C  
ATOM     80  C6  THY B   3       7.709  -6.504 -49.805  1.00  0.00      BS   C  
ATOM     81  H3  THY B   3       9.262  -9.812 -49.239  1.00  0.00      BS   H  
ATOM     82  H6  THY B   3       7.107  -5.713 -50.250  1.00  0.00      BS   H  
ATOM     83  H1' THY B   3       5.592  -7.666 -47.509  1.00  0.00      BS   H  
ATOM     84  H2' THY B   3       5.627  -5.380 -47.373  1.00  0.00      BS   H  
ATOM     85  H3' THY B   3       3.172  -5.053 -48.593  1.00  0.00      BS   H  
ATOM     86  H4' THY B   3       2.720  -7.694 -49.036  1.00  0.00      BS   H  
ATOM     87  H5' THY B   3       3.366  -7.240 -51.523  1.00  0.00      BS   H  
ATOM     88  H51 THY B   3       9.995  -5.908 -52.198  1.00  0.00      BS   H  
ATOM     89  H52 THY B   3      10.297  -5.211 -50.599  1.00  0.00      BS   H  
ATOM     90  H53 THY B   3       8.745  -4.828 -51.454  1.00  0.00      BS   H  
ATOM     91 H2'' THY B   3       5.551  -5.152 -49.209  1.00  0.00      BS   H  
ATOM     92 H5'' THY B   3       2.093  -6.375 -50.637  1.00  0.00      BS   H  
ATOM     93  P   ADE B   4       2.023  -6.007 -46.334  1.00  0.00      BS   P  
ATOM     94  O1P ADE B   4       1.029  -5.436 -47.327  1.00  0.00      BS   O  
ATOM     95  O2P ADE B   4       2.426  -5.089 -45.200  1.00  0.00      BS   O  
ATOM     96  C5' ADE B   4       1.446  -8.610 -46.070  1.00  0.00      BS   C  
ATOM     97  O5' ADE B   4       1.262  -7.261 -45.650  1.00  0.00      BS   O  
ATOM     98  C4' ADE B   4       2.280  -9.502 -45.086  1.00  0.00      BS   C  
ATOM     99  O4' ADE B   4       3.734  -9.316 -45.397  1.00  0.00      BS   O  
ATOM    100  C3' ADE B   4       2.204  -9.082 -43.555  1.00  0.00      BS   C  
ATOM    101  O3' ADE B   4       2.029 -10.208 -42.666  1.00  0.00      BS   O  
ATOM    102  C2' ADE B   4       3.499  -8.380 -43.271  1.00  0.00      BS   C  
ATOM    103  C1' ADE B   4       4.485  -9.150 -44.228  1.00  0.00      BS   C  
ATOM    104  N1  ADE B   4       9.280  -9.479 -45.980  1.00  0.00      BS   N  
ATOM    105  C2  ADE B   4       8.406 -10.341 -45.454  1.00  0.00      BS   C  
ATOM    106  N3  ADE B   4       7.167 -10.139 -45.039  1.00  0.00      BS   N  
ATOM    107  C4  ADE B   4       6.819  -8.847 -45.084  1.00  0.00      BS   C  
ATOM    108  C5  ADE B   4       7.576  -7.794 -45.494  1.00  0.00      BS   C  
ATOM    109  C6  ADE B   4       8.873  -8.169 -46.047  1.00  0.00      BS   C  
ATOM    110  N6  ADE B   4       9.663  -7.250 -46.619  1.00  0.00      BS   N  
ATOM    111  N7  ADE B   4       6.875  -6.624 -45.366  1.00  0.00      BS   N  
ATOM    112  C8  ADE B   4       5.731  -6.980 -44.788  1.00  0.00      BS   C  
ATOM    113  N9  ADE B   4       5.614  -8.315 -44.603  1.00  0.00      BS   N  
ATOM    114  H2  ADE B   4       8.654 -11.396 -45.565  1.00  0.00      BS   H  
ATOM    115  H8  ADE B   4       4.833  -6.397 -44.582  1.00  0.00      BS   H  
ATOM    116  H1' ADE B   4       4.822 -10.156 -43.898  1.00  0.00      BS   H  
ATOM    117  H2' ADE B   4       3.916  -8.279 -42.246  1.00  0.00      BS   H  
ATOM    118  H3' ADE B   4       1.368  -8.363 -43.420  1.00  0.00      BS   H  
ATOM    119  H4' ADE B   4       2.067 -10.584 -45.227  1.00  0.00      BS   H  
ATOM    120  H5' ADE B   4       1.928  -8.713 -47.065  1.00  0.00      BS   H  
ATOM    121  H61 ADE B   4      10.602  -7.542 -46.800  1.00  0.00      BS   H  
ATOM    122  H62 ADE B   4       9.438  -6.277 -46.662  1.00  0.00      BS   H  
ATOM    123 H2'' ADE B   4       3.383  -7.313 -43.561  1.00  0.00      BS   H  
ATOM    124 H5'' ADE B   4       0.435  -9.037 -46.247  1.00  0.00      BS   H  
ATOM    125  P   THY B   5       1.882  -9.905 -41.113  1.00  0.00      BS   P  
ATOM    126  O1P THY B   5       1.098 -11.034 -40.595  1.00  0.00      BS   O  
ATOM    127  O2P THY B   5       1.301  -8.536 -40.951  1.00  0.00      BS   O  
ATOM    128  C5' THY B   5       4.121 -11.191 -41.066  1.00  0.00      BS   C  
ATOM    129  O5' THY B   5       3.447 -10.042 -40.570  1.00  0.00      BS   O  
ATOM    130  C4' THY B   5       5.610 -11.149 -40.767  1.00  0.00      BS   C  
ATOM    131  O4' THY B   5       6.204 -10.095 -41.591  1.00  0.00      BS   O  
ATOM    132  C3' THY B   5       6.072 -10.826 -39.291  1.00  0.00      BS   C  
ATOM    133  O3' THY B   5       6.356 -11.938 -38.470  1.00  0.00      BS   O  
ATOM    134  C2' THY B   5       7.316  -9.919 -39.508  1.00  0.00      BS   C  
ATOM    135  C1' THY B   5       7.487 -10.028 -40.995  1.00  0.00      BS   C  
ATOM    136  N1  THY B   5       8.073  -8.817 -41.686  1.00  0.00      BS   N  
ATOM    137  C2  THY B   5       9.340  -8.975 -42.301  1.00  0.00      BS   C  
ATOM    138  O2  THY B   5       9.944 -10.055 -42.271  1.00  0.00      BS   O  
ATOM    139  N3  THY B   5       9.827  -7.843 -42.880  1.00  0.00      BS   N  
ATOM    140  C4  THY B   5       9.253  -6.595 -42.818  1.00  0.00      BS   C  
ATOM    141  O4  THY B   5       9.800  -5.708 -43.433  1.00  0.00      BS   O  
ATOM    142  C5  THY B   5       8.141  -6.421 -41.894  1.00  0.00      BS   C  
ATOM    143  C5M THY B   5       7.605  -5.035 -41.464  1.00  0.00      BS   C  
ATOM    144  C6  THY B   5       7.640  -7.564 -41.317  1.00  0.00      BS   C  
ATOM    145  H3  THY B   5      10.677  -7.852 -43.424  1.00  0.00      BS   H  
ATOM    146  H6  THY B   5       6.834  -7.636 -40.587  1.00  0.00      BS   H  
ATOM    147  H1' THY B   5       7.997 -10.999 -41.177  1.00  0.00      BS   H  
ATOM    148  H2' THY B   5       8.218 -10.411 -39.086  1.00  0.00      BS   H  
ATOM    149  H3' THY B   5       5.229 -10.232 -38.877  1.00  0.00      BS   H  
ATOM    150  H4' THY B   5       5.986 -12.158 -41.038  1.00  0.00      BS   H  
ATOM    151  H5' THY B   5       3.975 -11.492 -42.126  1.00  0.00      BS   H  
ATOM    152  H51 THY B   5       8.166  -4.637 -40.593  1.00  0.00      BS   H  
ATOM    153  H52 THY B   5       6.515  -4.930 -41.274  1.00  0.00      BS   H  
ATOM    154  H53 THY B   5       7.747  -4.297 -42.283  1.00  0.00      BS   H  
ATOM    155 H2'' THY B   5       7.062  -8.925 -39.082  1.00  0.00      BS   H  
ATOM    156 H5'' THY B   5       3.821 -12.098 -40.499  1.00  0.00      BS   H  
ATOM    157  P   ADE B   6       6.388 -11.914 -36.906  1.00  0.00      BS   P  
ATOM    158  O1P ADE B   6       5.513 -13.019 -36.413  1.00  0.00      BS   O  
ATOM    159  O2P ADE B   6       6.048 -10.585 -36.396  1.00  0.00      BS   O  
ATOM    160  C5' ADE B   6       8.620 -13.429 -36.875  1.00  0.00      BS   C  
ATOM    161  O5' ADE B   6       7.833 -12.322 -36.552  1.00  0.00      BS   O  
ATOM    162  C4' ADE B   6      10.112 -13.151 -36.666  1.00  0.00      BS   C  
ATOM    163  O4' ADE B   6      10.393 -12.022 -37.527  1.00  0.00      BS   O  
ATOM    164  C3' ADE B   6      10.436 -12.748 -35.263  1.00  0.00      BS   C  
ATOM    165  O3' ADE B   6      11.722 -13.282 -34.820  1.00  0.00      BS   O  
ATOM    166  C2' ADE B   6      10.475 -11.235 -35.323  1.00  0.00      BS   C  
ATOM    167  C1' ADE B   6      10.977 -10.943 -36.686  1.00  0.00      BS   C  
ATOM    168  N1  ADE B   6      12.294  -7.327 -40.002  1.00  0.00      BS   N  
ATOM    169  C2  ADE B   6      12.832  -8.453 -39.577  1.00  0.00      BS   C  
ATOM    170  N3  ADE B   6      12.482  -9.361 -38.679  1.00  0.00      BS   N  
ATOM    171  C4  ADE B   6      11.306  -8.963 -38.188  1.00  0.00      BS   C  
ATOM    172  C5  ADE B   6      10.584  -7.827 -38.473  1.00  0.00      BS   C  
ATOM    173  C6  ADE B   6      11.114  -6.984 -39.461  1.00  0.00      BS   C  
ATOM    174  N6  ADE B   6      10.503  -5.828 -39.825  1.00  0.00      BS   N  
ATOM    175  N7  ADE B   6       9.389  -7.842 -37.713  1.00  0.00      BS   N  
ATOM    176  C8  ADE B   6       9.461  -8.925 -37.029  1.00  0.00      BS   C  
ATOM    177  N9  ADE B   6      10.670  -9.607 -37.240  1.00  0.00      BS   N  
ATOM    178  H2  ADE B   6      13.770  -8.728 -40.059  1.00  0.00      BS   H  
ATOM    179  H8  ADE B   6       8.707  -9.370 -36.380  1.00  0.00      BS   H  
ATOM    180  H1' ADE B   6      12.087 -10.998 -36.686  1.00  0.00      BS   H  
ATOM    181  H2' ADE B   6      10.951 -10.760 -34.439  1.00  0.00      BS   H  
ATOM    182  H3' ADE B   6       9.632 -13.057 -34.560  1.00  0.00      BS   H  
ATOM    183  H4' ADE B   6      10.790 -13.977 -36.970  1.00  0.00      BS   H  
ATOM    184  H5' ADE B   6       8.384 -13.661 -37.935  1.00  0.00      BS   H  
ATOM    185  H61 ADE B   6      11.059  -5.255 -40.426  1.00  0.00      BS   H  
ATOM    186  H62 ADE B   6       9.628  -5.653 -39.375  1.00  0.00      BS   H  
ATOM    187 H2'' ADE B   6       9.397 -10.986 -35.420  1.00  0.00      BS   H  
ATOM    188 H5'' ADE B   6       8.321 -14.345 -36.323  1.00  0.00      BS   H  
ATOM    189  P   THY B   7      11.584 -14.600 -33.969  1.00  0.00      BS   P  
ATOM    190  O1P THY B   7      12.872 -15.273 -34.086  1.00  0.00      BS   O  
ATOM    191  O2P THY B   7      10.377 -15.320 -34.519  1.00  0.00      BS   O  
ATOM    192  C5' THY B   7      12.476 -13.917 -31.592  1.00  0.00      BS   C  
ATOM    193  O5' THY B   7      11.386 -14.093 -32.532  1.00  0.00      BS   O  
ATOM    194  C4' THY B   7      12.319 -12.626 -30.738  1.00  0.00      BS   C  
ATOM    195  O4' THY B   7      12.292 -11.438 -31.522  1.00  0.00      BS   O  
ATOM    196  C3' THY B   7      10.985 -12.636 -29.914  1.00  0.00      BS   C  
ATOM    197  O3' THY B   7      11.232 -12.072 -28.565  1.00  0.00      BS   O  
ATOM    198  C2' THY B   7      10.152 -11.689 -30.668  1.00  0.00      BS   C  
ATOM    199  C1' THY B   7      11.230 -10.652 -31.038  1.00  0.00      BS   C  
ATOM    200  N1  THY B   7      10.905  -9.528 -32.026  1.00  0.00      BS   N  
ATOM    201  C2  THY B   7      11.878  -8.612 -32.305  1.00  0.00      BS   C  
ATOM    202  O2  THY B   7      12.992  -8.553 -31.824  1.00  0.00      BS   O  
ATOM    203  N3  THY B   7      11.560  -7.727 -33.324  1.00  0.00      BS   N  
ATOM    204  C4  THY B   7      10.252  -7.489 -33.785  1.00  0.00      BS   C  
ATOM    205  O4  THY B   7      10.103  -6.653 -34.624  1.00  0.00      BS   O  
ATOM    206  C5  THY B   7       9.234  -8.328 -33.241  1.00  0.00      BS   C  
ATOM    207  C5M THY B   7       7.824  -8.235 -33.576  1.00  0.00      BS   C  
ATOM    208  C6  THY B   7       9.630  -9.332 -32.444  1.00  0.00      BS   C  
ATOM    209  H3  THY B   7      12.327  -7.130 -33.596  1.00  0.00      BS   H  
ATOM    210  H6  THY B   7       8.959 -10.122 -32.108  1.00  0.00      BS   H  
ATOM    211  H1' THY B   7      11.653 -10.208 -30.112  1.00  0.00      BS   H  
ATOM    212  H2' THY B   7       9.374 -11.285 -29.985  1.00  0.00      BS   H  
ATOM    213  H3' THY B   7      10.571 -13.664 -29.827  1.00  0.00      BS   H  
ATOM    214  H4' THY B   7      13.229 -12.585 -30.100  1.00  0.00      BS   H  
ATOM    215  H5' THY B   7      13.462 -13.831 -32.096  1.00  0.00      BS   H  
ATOM    216  H51 THY B   7       7.496  -9.225 -33.958  1.00  0.00      BS   H  
ATOM    217  H52 THY B   7       7.460  -7.510 -34.334  1.00  0.00      BS   H  
ATOM    218  H53 THY B   7       7.284  -8.162 -32.607  1.00  0.00      BS   H  
ATOM    219 H2'' THY B   7       9.519 -12.103 -31.480  1.00  0.00      BS   H  
ATOM    220 H5'' THY B   7      12.472 -14.734 -30.839  1.00  0.00      BS   H  
ATOM    221  P   ADE B   8      10.814 -12.721 -27.296  1.00  0.00      BS   P  
ATOM    222  O1P ADE B   8      11.162 -14.218 -27.368  1.00  0.00      BS   O  
ATOM    223  O2P ADE B   8       9.417 -12.401 -27.012  1.00  0.00      BS   O  
ATOM    224  C5' ADE B   8      13.218 -11.972 -26.452  1.00  0.00      BS   C  
ATOM    225  O5' ADE B   8      11.784 -12.127 -26.192  1.00  0.00      BS   O  
ATOM    226  C4' ADE B   8      13.646 -10.491 -26.221  1.00  0.00      BS   C  
ATOM    227  O4' ADE B   8      13.192  -9.700 -27.400  1.00  0.00      BS   O  
ATOM    228  C3' ADE B   8      13.181  -9.716 -24.984  1.00  0.00      BS   C  
ATOM    229  O3' ADE B   8      14.133  -8.880 -24.450  1.00  0.00      BS   O  
ATOM    230  C2' ADE B   8      12.018  -8.977 -25.526  1.00  0.00      BS   C  
ATOM    231  C1' ADE B   8      12.529  -8.572 -26.895  1.00  0.00      BS   C  
ATOM    232  N1  ADE B   8      12.110  -5.081 -30.418  1.00  0.00      BS   N  
ATOM    233  C2  ADE B   8      13.060  -5.478 -29.529  1.00  0.00      BS   C  
ATOM    234  N3  ADE B   8      13.073  -6.396 -28.668  1.00  0.00      BS   N  
ATOM    235  C4  ADE B   8      11.901  -7.024 -28.660  1.00  0.00      BS   C  
ATOM    236  C5  ADE B   8      10.834  -6.839 -29.476  1.00  0.00      BS   C  
ATOM    237  C6  ADE B   8      10.890  -5.827 -30.399  1.00  0.00      BS   C  
ATOM    238  N6  ADE B   8       9.877  -5.546 -31.247  1.00  0.00      BS   N  
ATOM    239  N7  ADE B   8       9.850  -7.821 -29.208  1.00  0.00      BS   N  
ATOM    240  C8  ADE B   8      10.369  -8.534 -28.205  1.00  0.00      BS   C  
ATOM    241  N9  ADE B   8      11.538  -8.055 -27.855  1.00  0.00      BS   N  
ATOM    242  H2  ADE B   8      13.940  -4.849 -29.669  1.00  0.00      BS   H  
ATOM    243  H8  ADE B   8       9.952  -9.430 -27.747  1.00  0.00      BS   H  
ATOM    244  H1' ADE B   8      13.248  -7.775 -26.606  1.00  0.00      BS   H  
ATOM    245  H2' ADE B   8      11.637  -8.086 -24.982  1.00  0.00      BS   H  
ATOM    246  H3' ADE B   8      12.804 -10.559 -24.367  1.00  0.00      BS   H  
ATOM    247  H4' ADE B   8      14.753 -10.411 -26.258  1.00  0.00      BS   H  
ATOM    248  H5' ADE B   8      13.461 -12.161 -27.519  1.00  0.00      BS   H  
ATOM    249  H61 ADE B   8       9.023  -6.041 -31.084  1.00  0.00      BS   H  
ATOM    250  H62 ADE B   8       9.893  -4.860 -31.974  1.00  0.00      BS   H  
ATOM    251 H2'' ADE B   8      11.125  -9.640 -25.512  1.00  0.00      BS   H  
ATOM    252 H5'' ADE B   8      13.803 -12.684 -25.833  1.00  0.00      BS   H  
ATOM    253  P   THY B   9      14.867  -9.624 -23.245  1.00  0.00      BS   P  
ATOM    254  O1P THY B   9      15.380 -11.003 -23.620  1.00  0.00      BS   O  
ATOM    255  O2P THY B   9      13.976  -9.502 -22.091  1.00  0.00      BS   O  
ATOM    256  C5' THY B   9      17.150  -8.549 -24.069  1.00  0.00      BS   C  
ATOM    257  O5' THY B   9      16.157  -8.703 -23.059  1.00  0.00      BS   O  
ATOM    258  C4' THY B   9      17.519  -7.073 -24.315  1.00  0.00      BS   C  
ATOM    259  O4' THY B   9      16.485  -6.426 -25.084  1.00  0.00      BS   O  
ATOM    260  C3' THY B   9      17.730  -6.181 -23.076  1.00  0.00      BS   C  
ATOM    261  O3' THY B   9      18.644  -5.097 -23.328  1.00  0.00      BS   O  
ATOM    262  C2' THY B   9      16.346  -5.496 -22.927  1.00  0.00      BS   C  
ATOM    263  C1' THY B   9      16.023  -5.311 -24.330  1.00  0.00      BS   C  
ATOM    264  N1  THY B   9      14.560  -5.067 -24.637  1.00  0.00      BS   N  
ATOM    265  C2  THY B   9      14.159  -4.259 -25.677  1.00  0.00      BS   C  
ATOM    266  O2  THY B   9      14.944  -3.610 -26.358  1.00  0.00      BS   O  
ATOM    267  N3  THY B   9      12.752  -4.096 -25.908  1.00  0.00      BS   N  
ATOM    268  C4  THY B   9      11.790  -4.808 -25.238  1.00  0.00      BS   C  
ATOM    269  O4  THY B   9      10.577  -4.797 -25.608  1.00  0.00      BS   O  
ATOM    270  C5  THY B   9      12.280  -5.580 -24.090  1.00  0.00      BS   C  
ATOM    271  C5M THY B   9      11.280  -6.075 -23.017  1.00  0.00      BS   C  
ATOM    272  C6  THY B   9      13.578  -5.779 -23.902  1.00  0.00      BS   C  
ATOM    273  H3  THY B   9      12.409  -3.569 -26.697  1.00  0.00      BS   H  
ATOM    274  H6  THY B   9      14.048  -6.696 -23.547  1.00  0.00      BS   H  
ATOM    275  H1' THY B   9      16.723  -4.521 -24.673  1.00  0.00      BS   H  
ATOM    276  H2' THY B   9      16.410  -4.548 -22.351  1.00  0.00      BS   H  
ATOM    277  H3' THY B   9      17.947  -6.741 -22.140  1.00  0.00      BS   H  
ATOM    278  H4' THY B   9      18.493  -6.975 -24.841  1.00  0.00      BS   H  
ATOM    279  H5' THY B   9      16.820  -9.035 -25.013  1.00  0.00      BS   H  
ATOM    280  H51 THY B   9      10.254  -6.127 -23.441  1.00  0.00      BS   H  
ATOM    281  H52 THY B   9      11.202  -5.340 -22.188  1.00  0.00      BS   H  
ATOM    282  H53 THY B   9      11.502  -7.124 -22.728  1.00  0.00      BS   H  
ATOM    283 H2'' THY B   9      15.717  -6.262 -22.424  1.00  0.00      BS   H  
ATOM    284 H5'' THY B   9      18.114  -9.011 -23.765  1.00  0.00      BS   H  
ATOM    285  P   ADE B  10      19.308  -4.357 -22.154  1.00  0.00      BS   P  
ATOM    286  O1P ADE B  10      20.736  -4.343 -22.420  1.00  0.00      BS   O  
ATOM    287  O2P ADE B  10      18.993  -5.025 -20.843  1.00  0.00      BS   O  
ATOM    288  C5' ADE B  10      18.465  -2.194 -23.389  1.00  0.00      BS   C  
ATOM    289  O5' ADE B  10      18.853  -2.837 -22.128  1.00  0.00      BS   O  
ATOM    290  C4' ADE B  10      17.651  -0.797 -23.222  1.00  0.00      BS   C  
ATOM    291  O4' ADE B  10      16.334  -0.877 -23.872  1.00  0.00      BS   O  
ATOM    292  C3' ADE B  10      17.362  -0.313 -21.749  1.00  0.00      BS   C  
ATOM    293  O3' ADE B  10      17.554   1.072 -21.518  1.00  0.00      BS   O  
ATOM    294  C2' ADE B  10      15.936  -0.862 -21.583  1.00  0.00      BS   C  
ATOM    295  C1' ADE B  10      15.328  -0.490 -22.948  1.00  0.00      BS   C  
ATOM    296  N1  ADE B  10      10.977   0.007 -25.585  1.00  0.00      BS   N  
ATOM    297  C2  ADE B  10      12.152   0.680 -25.545  1.00  0.00      BS   C  
ATOM    298  N3  ADE B  10      13.244   0.482 -24.859  1.00  0.00      BS   N  
ATOM    299  C4  ADE B  10      13.105  -0.596 -24.040  1.00  0.00      BS   C  
ATOM    300  C5  ADE B  10      11.999  -1.464 -23.993  1.00  0.00      BS   C  
ATOM    301  C6  ADE B  10      10.897  -1.026 -24.758  1.00  0.00      BS   C  
ATOM    302  N6  ADE B  10       9.750  -1.722 -24.722  1.00  0.00      BS   N  
ATOM    303  N7  ADE B  10      12.158  -2.408 -23.028  1.00  0.00      BS   N  
ATOM    304  C8  ADE B  10      13.329  -2.176 -22.519  1.00  0.00      BS   C  
ATOM    305  N9  ADE B  10      14.010  -1.091 -23.176  1.00  0.00      BS   N  
ATOM    306  H2  ADE B  10      12.167   1.562 -26.186  1.00  0.00      BS   H  
ATOM    307  H8  ADE B  10      13.690  -2.658 -21.611  1.00  0.00      BS   H  
ATOM    308  H1' ADE B  10      15.250   0.618 -22.941  1.00  0.00      BS   H  
ATOM    309  H2' ADE B  10      15.354  -0.456 -20.728  1.00  0.00      BS   H  
ATOM    310  H3' ADE B  10      18.028  -0.855 -21.043  1.00  0.00      BS   H  
ATOM    311  H4' ADE B  10      18.254   0.008 -23.696  1.00  0.00      BS   H  
ATOM    312  H5' ADE B  10      17.810  -2.834 -24.017  1.00  0.00      BS   H  
ATOM    313  H61 ADE B  10       9.094  -1.494 -25.442  1.00  0.00      BS   H  
ATOM    314  H62 ADE B  10       9.702  -2.528 -24.133  1.00  0.00      BS   H  
ATOM    315 H2'' ADE B  10      16.074  -1.961 -21.487  1.00  0.00      BS   H  
ATOM    316 H5'' ADE B  10      19.360  -1.950 -24.001  1.00  0.00      BS   H  
ATOM    317  P   GUA B  11      17.679   1.594 -20.077  1.00  0.00      BS   P  
ATOM    318  O1P GUA B  11      18.995   2.240 -19.818  1.00  0.00      BS   O  
ATOM    319  O2P GUA B  11      17.323   0.552 -19.104  1.00  0.00      BS   O  
ATOM    320  C5' GUA B  11      16.351   3.821 -20.960  1.00  0.00      BS   C  
ATOM    321  O5' GUA B  11      16.543   2.687 -20.111  1.00  0.00      BS   O  
ATOM    322  C4' GUA B  11      14.910   4.340 -21.100  1.00  0.00      BS   C  
ATOM    323  O4' GUA B  11      14.137   3.311 -21.758  1.00  0.00      BS   O  
ATOM    324  C3' GUA B  11      14.201   4.416 -19.734  1.00  0.00      BS   C  
ATOM    325  O3' GUA B  11      14.285   5.759 -19.186  1.00  0.00      BS   O  
ATOM    326  C2' GUA B  11      12.757   4.144 -20.151  1.00  0.00      BS   C  
ATOM    327  C1' GUA B  11      12.772   3.746 -21.677  1.00  0.00      BS   C  
ATOM    328  N1  GUA B  11       8.460   2.256 -23.665  1.00  0.00      BS   N  
ATOM    329  C2  GUA B  11       9.192   3.415 -23.991  1.00  0.00      BS   C  
ATOM    330  N2  GUA B  11       8.598   4.420 -24.663  1.00  0.00      BS   N  
ATOM    331  N3  GUA B  11      10.419   3.605 -23.556  1.00  0.00      BS   N  
ATOM    332  C4  GUA B  11      10.923   2.621 -22.858  1.00  0.00      BS   C  
ATOM    333  C5  GUA B  11      10.315   1.376 -22.562  1.00  0.00      BS   C  
ATOM    334  C6  GUA B  11       8.989   1.199 -22.988  1.00  0.00      BS   C  
ATOM    335  O6  GUA B  11       8.190   0.227 -22.839  1.00  0.00      BS   O  
ATOM    336  N7  GUA B  11      11.101   0.650 -21.568  1.00  0.00      BS   N  
ATOM    337  C8  GUA B  11      11.988   1.449 -21.222  1.00  0.00      BS   C  
ATOM    338  N9  GUA B  11      11.967   2.659 -21.986  1.00  0.00      BS   N  
ATOM    339  H1  GUA B  11       7.487   2.143 -23.909  1.00  0.00      BS   H  
ATOM    340  H8  GUA B  11      12.814   1.307 -20.526  1.00  0.00      BS   H  
ATOM    341  H1' GUA B  11      12.721   4.583 -22.405  1.00  0.00      BS   H  
ATOM    342  H2' GUA B  11      12.079   5.018 -20.042  1.00  0.00      BS   H  
ATOM    343  H21 GUA B  11       7.689   4.415 -25.079  1.00  0.00      BS   H  
ATOM    344  H3' GUA B  11      14.598   3.743 -18.944  1.00  0.00      BS   H  
ATOM    345  H22 GUA B  11       9.166   5.243 -24.666  1.00  0.00      BS   H  
ATOM    346  H4' GUA B  11      14.742   5.254 -21.710  1.00  0.00      BS   H  
ATOM    347  H5' GUA B  11      16.608   3.607 -22.020  1.00  0.00      BS   H  
ATOM    348 H2'' GUA B  11      12.277   3.361 -19.529  1.00  0.00      BS   H  
ATOM    349 H5'' GUA B  11      16.984   4.621 -20.522  1.00  0.00      BS   H  
ATOM    350  P   CYT B  12      13.586   6.210 -17.893  1.00  0.00      BS   P  
ATOM    351  O1P CYT B  12      14.422   7.263 -17.323  1.00  0.00      BS   O  
ATOM    352  O2P CYT B  12      13.344   4.995 -17.032  1.00  0.00      BS   O  
ATOM    353  C5' CYT B  12      11.994   8.075 -18.904  1.00  0.00      BS   C  
ATOM    354  O5' CYT B  12      12.142   6.791 -18.196  1.00  0.00      BS   O  
ATOM    355  C4' CYT B  12      10.738   8.234 -19.738  1.00  0.00      BS   C  
ATOM    356  O4' CYT B  12      10.548   6.968 -20.564  1.00  0.00      BS   O  
ATOM    357  C3' CYT B  12       9.340   8.326 -19.035  1.00  0.00      BS   C  
ATOM    358  O3' CYT B  12       9.162   9.666 -18.602  1.00  0.00      BS   O  
ATOM    359  C2' CYT B  12       8.486   8.017 -20.165  1.00  0.00      BS   C  
ATOM    360  C1' CYT B  12       9.178   6.796 -20.826  1.00  0.00      BS   C  
ATOM    361  N1  CYT B  12       8.702   5.461 -20.421  1.00  0.00      BS   N  
ATOM    362  C2  CYT B  12       7.649   4.838 -20.971  1.00  0.00      BS   C  
ATOM    363  O2  CYT B  12       7.084   5.343 -21.916  1.00  0.00      BS   O  
ATOM    364  N3  CYT B  12       7.326   3.560 -20.599  1.00  0.00      BS   N  
ATOM    365  C4  CYT B  12       8.057   2.905 -19.710  1.00  0.00      BS   C  
ATOM    366  N4  CYT B  12       8.007   1.520 -19.648  1.00  0.00      BS   N  
ATOM    367  C5  CYT B  12       9.037   3.619 -18.979  1.00  0.00      BS   C  
ATOM    368  C6  CYT B  12       9.379   4.822 -19.417  1.00  0.00      BS   C  
ATOM    369  H5  CYT B  12       9.699   3.094 -18.291  1.00  0.00      BS   H  
ATOM    370  H6  CYT B  12      10.317   5.251 -19.065  1.00  0.00      BS   H  
ATOM    371  H1' CYT B  12       9.018   6.932 -21.917  1.00  0.00      BS   H  
ATOM    372  H2' CYT B  12       8.475   8.812 -20.941  1.00  0.00      BS   H  
ATOM    373  H3' CYT B  12       9.436   7.524 -18.272  1.00  0.00      BS   H  
ATOM    374  H4' CYT B  12      10.738   9.046 -20.497  1.00  0.00      BS   H  
ATOM    375  H41 CYT B  12       7.526   1.185 -20.459  1.00  0.00      BS   H  
ATOM    376  H5' CYT B  12      12.871   8.312 -19.544  1.00  0.00      BS   H  
ATOM    377  H42 CYT B  12       8.619   0.849 -19.228  1.00  0.00      BS   H  
ATOM    378 H2'' CYT B  12       7.417   7.754 -20.014  1.00  0.00      BS   H  
ATOM    379 H5'' CYT B  12      12.026   8.903 -18.164  1.00  0.00      BS   H  
ATOM    380  P   THY B  13       8.062   9.985 -17.488  1.00  0.00      BS   P  
ATOM    381  O1P THY B  13       8.105  11.439 -17.186  1.00  0.00      BS   O  
ATOM    382  O2P THY B  13       8.219   9.021 -16.368  1.00  0.00      BS   O  
ATOM    383  C5' THY B  13       5.906  10.773 -18.740  1.00  0.00      BS   C  
ATOM    384  O5' THY B  13       6.639   9.682 -18.086  1.00  0.00      BS   O  
ATOM    385  C4' THY B  13       4.513  10.264 -19.271  1.00  0.00      BS   C  
ATOM    386  O4' THY B  13       4.725   8.985 -19.960  1.00  0.00      BS   O  
ATOM    387  C3' THY B  13       3.430   9.887 -18.211  1.00  0.00      BS   C  
ATOM    388  O3' THY B  13       2.717  11.073 -17.784  1.00  0.00      BS   O  
ATOM    389  C2' THY B  13       2.522   9.019 -18.989  1.00  0.00      BS   C  
ATOM    390  C1' THY B  13       3.500   8.268 -19.848  1.00  0.00      BS   C  
ATOM    391  N1  THY B  13       3.824   6.996 -19.200  1.00  0.00      BS   N  
ATOM    392  C2  THY B  13       2.922   5.964 -19.439  1.00  0.00      BS   C  
ATOM    393  O2  THY B  13       1.887   6.101 -20.062  1.00  0.00      BS   O  
ATOM    394  N3  THY B  13       3.356   4.750 -19.074  1.00  0.00      BS   N  
ATOM    395  C4  THY B  13       4.530   4.448 -18.382  1.00  0.00      BS   C  
ATOM    396  O4  THY B  13       4.694   3.287 -18.070  1.00  0.00      BS   O  
ATOM    397  C5  THY B  13       5.424   5.557 -18.061  1.00  0.00      BS   C  
ATOM    398  C5M THY B  13       6.543   5.407 -17.141  1.00  0.00      BS   C  
ATOM    399  C6  THY B  13       5.036   6.801 -18.506  1.00  0.00      BS   C  
ATOM    400  H3  THY B  13       2.749   3.948 -19.160  1.00  0.00      BS   H  
ATOM    401  H6  THY B  13       5.649   7.692 -18.363  1.00  0.00      BS   H  
ATOM    402  H1' THY B  13       2.888   8.135 -20.766  1.00  0.00      BS   H  
ATOM    403  H2' THY B  13       1.913   9.600 -19.714  1.00  0.00      BS   H  
ATOM    404  H3' THY B  13       3.949   9.336 -17.398  1.00  0.00      BS   H  
ATOM    405  H4' THY B  13       4.095  10.958 -20.031  1.00  0.00      BS   H  
ATOM    406  H5' THY B  13       6.417  11.153 -19.650  1.00  0.00      BS   H  
ATOM    407  H51 THY B  13       6.258   5.392 -16.067  1.00  0.00      BS   H  
ATOM    408  H52 THY B  13       7.359   6.162 -17.158  1.00  0.00      BS   H  
ATOM    409  H53 THY B  13       7.102   4.509 -17.479  1.00  0.00      BS   H  
ATOM    410 H2'' THY B  13       1.762   8.510 -18.358  1.00  0.00      BS   H  
ATOM    411 H5'' THY B  13       5.605  11.534 -17.989  1.00  0.00      BS   H  
ATOM    412  P   THY B  14       2.196  11.028 -16.328  1.00  0.00      BS   P  
ATOM    413  O1P THY B  14       1.814  12.442 -16.027  1.00  0.00      BS   O  
ATOM    414  O2P THY B  14       3.168  10.366 -15.452  1.00  0.00      BS   O  
ATOM    415  C5' THY B  14      -0.214  10.551 -17.171  1.00  0.00      BS   C  
ATOM    416  O5' THY B  14       0.883  10.150 -16.394  1.00  0.00      BS   O  
ATOM    417  C4' THY B  14      -1.345   9.435 -17.279  1.00  0.00      BS   C  
ATOM    418  O4' THY B  14      -0.803   8.234 -17.887  1.00  0.00      BS   O  
ATOM    419  C3' THY B  14      -1.946   8.959 -15.966  1.00  0.00      BS   C  
ATOM    420  O3' THY B  14      -2.999   9.895 -15.670  1.00  0.00      BS   O  
ATOM    421  C2' THY B  14      -2.477   7.605 -16.337  1.00  0.00      BS   C  
ATOM    422  C1' THY B  14      -1.371   7.053 -17.258  1.00  0.00      BS   C  
ATOM    423  N1  THY B  14      -0.287   6.292 -16.548  1.00  0.00      BS   N  
ATOM    424  C2  THY B  14      -0.532   5.011 -16.389  1.00  0.00      BS   C  
ATOM    425  O2  THY B  14      -1.563   4.442 -16.685  1.00  0.00      BS   O  
ATOM    426  N3  THY B  14       0.524   4.293 -15.917  1.00  0.00      BS   N  
ATOM    427  C4  THY B  14       1.855   4.758 -15.637  1.00  0.00      BS   C  
ATOM    428  O4  THY B  14       2.601   3.946 -15.111  1.00  0.00      BS   O  
ATOM    429  C5  THY B  14       2.002   6.185 -15.821  1.00  0.00      BS   C  
ATOM    430  C5M THY B  14       3.227   6.879 -15.551  1.00  0.00      BS   C  
ATOM    431  C6  THY B  14       0.932   6.845 -16.293  1.00  0.00      BS   C  
ATOM    432  H3  THY B  14       0.360   3.306 -15.777  1.00  0.00      BS   H  
ATOM    433  H6  THY B  14       0.786   7.924 -16.328  1.00  0.00      BS   H  
ATOM    434  H1' THY B  14      -1.901   6.507 -18.067  1.00  0.00      BS   H  
ATOM    435  H2' THY B  14      -3.432   7.776 -16.879  1.00  0.00      BS   H  
ATOM    436  H3' THY B  14      -1.151   8.974 -15.191  1.00  0.00      BS   H  
ATOM    437  H4' THY B  14      -2.174   9.741 -17.953  1.00  0.00      BS   H  
ATOM    438  H5' THY B  14       0.075  10.951 -18.167  1.00  0.00      BS   H  
ATOM    439  H51 THY B  14       3.318   7.318 -14.535  1.00  0.00      BS   H  
ATOM    440  H52 THY B  14       3.436   7.697 -16.273  1.00  0.00      BS   H  
ATOM    441  H53 THY B  14       4.077   6.190 -15.743  1.00  0.00      BS   H  
ATOM    442 H2'' THY B  14      -2.631   6.989 -15.424  1.00  0.00      BS   H  
ATOM    443 H5'' THY B  14      -0.694  11.438 -16.706  1.00  0.00      BS   H  
ATOM    444  P   ADE B  15      -3.702   9.806 -14.204  1.00  0.00      BS   P  
ATOM    445  O1P ADE B  15      -5.004  10.537 -14.299  1.00  0.00      BS   O  
ATOM    446  O2P ADE B  15      -2.861  10.388 -13.160  1.00  0.00      BS   O  
ATOM    447  C5' ADE B  15      -5.019   7.509 -14.201  1.00  0.00      BS   C  
ATOM    448  O5' ADE B  15      -3.900   8.331 -13.800  1.00  0.00      BS   O  
ATOM    449  C4' ADE B  15      -5.106   6.258 -13.312  1.00  0.00      BS   C  
ATOM    450  O4' ADE B  15      -3.923   5.427 -13.413  1.00  0.00      BS   O  
ATOM    451  C3' ADE B  15      -5.177   6.662 -11.803  1.00  0.00      BS   C  
ATOM    452  O3' ADE B  15      -6.224   5.957 -11.102  1.00  0.00      BS   O  
ATOM    453  C2' ADE B  15      -3.820   6.332 -11.273  1.00  0.00      BS   C  
ATOM    454  C1' ADE B  15      -3.405   5.203 -12.153  1.00  0.00      BS   C  
ATOM    455  N1  ADE B  15       0.355   1.777 -11.892  1.00  0.00      BS   N  
ATOM    456  C2  ADE B  15      -0.993   1.671 -11.785  1.00  0.00      BS   C  
ATOM    457  N3  ADE B  15      -1.908   2.682 -12.045  1.00  0.00      BS   N  
ATOM    458  C4  ADE B  15      -1.321   3.861 -12.172  1.00  0.00      BS   C  
ATOM    459  C5  ADE B  15      -0.009   4.097 -12.185  1.00  0.00      BS   C  
ATOM    460  C6  ADE B  15       0.869   3.000 -12.137  1.00  0.00      BS   C  
ATOM    461  N6  ADE B  15       2.241   3.170 -12.260  1.00  0.00      BS   N  
ATOM    462  N7  ADE B  15       0.195   5.512 -12.478  1.00  0.00      BS   N  
ATOM    463  C8  ADE B  15      -1.025   5.949 -12.526  1.00  0.00      BS   C  
ATOM    464  N9  ADE B  15      -1.961   5.012 -12.324  1.00  0.00      BS   N  
ATOM    465  H2  ADE B  15      -1.514   0.754 -11.514  1.00  0.00      BS   H  
ATOM    466  H8  ADE B  15      -1.334   6.980 -12.701  1.00  0.00      BS   H  
ATOM    467  H1' ADE B  15      -3.943   4.256 -11.937  1.00  0.00      BS   H  
ATOM    468  H2' ADE B  15      -3.848   5.993 -10.216  1.00  0.00      BS   H  
ATOM    469  H3' ADE B  15      -5.393   7.751 -11.776  1.00  0.00      BS   H  
ATOM    470  H4' ADE B  15      -6.001   5.657 -13.579  1.00  0.00      BS   H  
ATOM    471  H5' ADE B  15      -4.852   7.176 -15.249  1.00  0.00      BS   H  
ATOM    472  H61 ADE B  15       2.821   2.365 -12.134  1.00  0.00      BS   H  
ATOM    473  H62 ADE B  15       2.600   4.093 -12.119  1.00  0.00      BS   H  
ATOM    474 H2'' ADE B  15      -3.201   7.227 -11.498  1.00  0.00      BS   H  
ATOM    475 H5'' ADE B  15      -5.965   8.090 -14.154  1.00  0.00      BS   H  
ATOM    476  P   CYT B  16      -6.865   6.381  -9.772  1.00  0.00      BS   P  
ATOM    477  O1P CYT B  16      -8.260   6.654 -10.252  1.00  0.00      BS   O  
ATOM    478  O2P CYT B  16      -6.118   7.389  -8.973  1.00  0.00      BS   O  
ATOM    479  C5' CYT B  16      -7.896   3.996  -9.074  1.00  0.00      BS   C  
ATOM    480  O5' CYT B  16      -6.923   5.088  -8.869  1.00  0.00      BS   O  
ATOM    481  C4' CYT B  16      -7.131   2.650  -8.859  1.00  0.00      BS   C  
ATOM    482  O4' CYT B  16      -6.029   2.476  -9.727  1.00  0.00      BS   O  
ATOM    483  C3' CYT B  16      -6.682   2.337  -7.447  1.00  0.00      BS   C  
ATOM    484  O3' CYT B  16      -7.823   2.112  -6.609  1.00  0.00      BS   O  
ATOM    485  C2' CYT B  16      -5.945   1.039  -7.822  1.00  0.00      BS   C  
ATOM    486  C1' CYT B  16      -5.141   1.505  -9.119  1.00  0.00      BS   C  
ATOM    487  N1  CYT B  16      -3.785   2.092  -8.892  1.00  0.00      BS   N  
ATOM    488  C2  CYT B  16      -2.708   1.291  -8.463  1.00  0.00      BS   C  
ATOM    489  O2  CYT B  16      -2.853   0.117  -8.145  1.00  0.00      BS   O  
ATOM    490  N3  CYT B  16      -1.474   1.813  -8.441  1.00  0.00      BS   N  
ATOM    491  C4  CYT B  16      -1.327   3.104  -8.674  1.00  0.00      BS   C  
ATOM    492  N4  CYT B  16      -0.112   3.609  -8.608  1.00  0.00      BS   N  
ATOM    493  C5  CYT B  16      -2.419   3.991  -8.923  1.00  0.00      BS   C  
ATOM    494  C6  CYT B  16      -3.620   3.458  -9.110  1.00  0.00      BS   C  
ATOM    495  H5  CYT B  16      -2.237   5.060  -9.042  1.00  0.00      BS   H  
ATOM    496  H6  CYT B  16      -4.573   3.955  -9.294  1.00  0.00      BS   H  
ATOM    497  H1' CYT B  16      -5.061   0.567  -9.708  1.00  0.00      BS   H  
ATOM    498  H2' CYT B  16      -6.614   0.257  -8.239  1.00  0.00      BS   H  
ATOM    499  H3' CYT B  16      -6.051   3.207  -7.165  1.00  0.00      BS   H  
ATOM    500  H4' CYT B  16      -7.824   1.867  -9.235  1.00  0.00      BS   H  
ATOM    501  H41 CYT B  16       0.549   2.892  -8.386  1.00  0.00      BS   H  
ATOM    502  H5' CYT B  16      -8.256   3.992 -10.125  1.00  0.00      BS   H  
ATOM    503  H42 CYT B  16       0.088   4.588  -8.652  1.00  0.00      BS   H  
ATOM    504 H2'' CYT B  16      -5.216   0.560  -7.136  1.00  0.00      BS   H  
ATOM    505 H5'' CYT B  16      -8.761   4.110  -8.386  1.00  0.00      BS   H  
ATOM    506  P   ADE B  17      -7.691   2.357  -5.049  1.00  0.00      BS   P  
ATOM    507  O1P ADE B  17      -9.076   2.414  -4.585  1.00  0.00      BS   O  
ATOM    508  O2P ADE B  17      -6.978   3.637  -4.770  1.00  0.00      BS   O  
ATOM    509  C5' ADE B  17      -7.440  -0.245  -4.660  1.00  0.00      BS   C  
ATOM    510  O5' ADE B  17      -6.996   1.112  -4.494  1.00  0.00      BS   O  
ATOM    511  C4' ADE B  17      -6.491  -1.180  -3.972  1.00  0.00      BS   C  
ATOM    512  O4' ADE B  17      -5.184  -1.187  -4.601  1.00  0.00      BS   O  
ATOM    513  C3' ADE B  17      -6.266  -1.085  -2.477  1.00  0.00      BS   C  
ATOM    514  O3' ADE B  17      -6.200  -2.350  -1.817  1.00  0.00      BS   O  
ATOM    515  C2' ADE B  17      -4.979  -0.317  -2.396  1.00  0.00      BS   C  
ATOM    516  C1' ADE B  17      -4.238  -0.812  -3.598  1.00  0.00      BS   C  
ATOM    517  N1  ADE B  17       0.529   0.678  -3.908  1.00  0.00      BS   N  
ATOM    518  C2  ADE B  17      -0.071  -0.365  -3.284  1.00  0.00      BS   C  
ATOM    519  N3  ADE B  17      -1.336  -0.815  -3.418  1.00  0.00      BS   N  
ATOM    520  C4  ADE B  17      -2.058   0.098  -4.117  1.00  0.00      BS   C  
ATOM    521  C5  ADE B  17      -1.630   1.239  -4.715  1.00  0.00      BS   C  
ATOM    522  C6  ADE B  17      -0.224   1.496  -4.631  1.00  0.00      BS   C  
ATOM    523  N6  ADE B  17       0.247   2.607  -5.229  1.00  0.00      BS   N  
ATOM    524  N7  ADE B  17      -2.720   1.935  -5.293  1.00  0.00      BS   N  
ATOM    525  C8  ADE B  17      -3.730   1.225  -4.962  1.00  0.00      BS   C  
ATOM    526  N9  ADE B  17      -3.420   0.156  -4.211  1.00  0.00      BS   N  
ATOM    527  H2  ADE B  17       0.573  -1.066  -2.754  1.00  0.00      BS   H  
ATOM    528  H8  ADE B  17      -4.762   1.558  -5.072  1.00  0.00      BS   H  
ATOM    529  H1' ADE B  17      -3.771  -1.779  -3.315  1.00  0.00      BS   H  
ATOM    530  H2' ADE B  17      -4.430  -0.446  -1.439  1.00  0.00      BS   H  
ATOM    531  H3' ADE B  17      -7.155  -0.516  -2.133  1.00  0.00      BS   H  
ATOM    532  H4' ADE B  17      -6.788  -2.239  -4.127  1.00  0.00      BS   H  
ATOM    533  H5' ADE B  17      -7.514  -0.559  -5.723  1.00  0.00      BS   H  
ATOM    534  H61 ADE B  17       1.188   2.906  -5.075  1.00  0.00      BS   H  
ATOM    535  H62 ADE B  17      -0.442   3.286  -5.481  1.00  0.00      BS   H  
ATOM    536 H2'' ADE B  17      -5.125   0.784  -2.445  1.00  0.00      BS   H  
ATOM    537 H5'' ADE B  17      -8.450  -0.473  -4.258  1.00  0.00      BS   H  
ATOM    538  P   ADE B  18      -6.364  -2.370  -0.224  1.00  0.00      BS   P  
ATOM    539  O1P ADE B  18      -6.593  -3.749   0.172  1.00  0.00      BS   O  
ATOM    540  O2P ADE B  18      -7.450  -1.435   0.262  1.00  0.00      BS   O  
ATOM    541  C5' ADE B  18      -3.759  -2.580   0.179  1.00  0.00      BS   C  
ATOM    542  O5' ADE B  18      -5.022  -1.863   0.426  1.00  0.00      BS   O  
ATOM    543  C4' ADE B  18      -2.615  -1.889   0.777  1.00  0.00      BS   C  
ATOM    544  O4' ADE B  18      -2.028  -0.957  -0.132  1.00  0.00      BS   O  
ATOM    545  C3' ADE B  18      -2.810  -1.068   2.089  1.00  0.00      BS   C  
ATOM    546  O3' ADE B  18      -1.826  -1.297   3.140  1.00  0.00      BS   O  
ATOM    547  C2' ADE B  18      -2.667   0.377   1.520  1.00  0.00      BS   C  
ATOM    548  C1' ADE B  18      -1.461   0.149   0.581  1.00  0.00      BS   C  
ATOM    549  N1  ADE B  18       2.306   2.897  -1.576  1.00  0.00      BS   N  
ATOM    550  C2  ADE B  18       2.295   1.868  -0.711  1.00  0.00      BS   C  
ATOM    551  N3  ADE B  18       1.276   1.143  -0.270  1.00  0.00      BS   N  
ATOM    552  C4  ADE B  18       0.068   1.715  -0.640  1.00  0.00      BS   C  
ATOM    553  C5  ADE B  18      -0.104   2.783  -1.507  1.00  0.00      BS   C  
ATOM    554  C6  ADE B  18       1.065   3.419  -1.984  1.00  0.00      BS   C  
ATOM    555  N6  ADE B  18       0.935   4.522  -2.743  1.00  0.00      BS   N  
ATOM    556  N7  ADE B  18      -1.472   2.950  -1.699  1.00  0.00      BS   N  
ATOM    557  C8  ADE B  18      -2.040   2.033  -1.023  1.00  0.00      BS   C  
ATOM    558  N9  ADE B  18      -1.142   1.214  -0.361  1.00  0.00      BS   N  
ATOM    559  H2  ADE B  18       3.242   1.413  -0.418  1.00  0.00      BS   H  
ATOM    560  H8  ADE B  18      -3.079   1.743  -1.189  1.00  0.00      BS   H  
ATOM    561  H1' ADE B  18      -0.550  -0.208   1.108  1.00  0.00      BS   H  
ATOM    562  H2' ADE B  18      -2.505   1.142   2.310  1.00  0.00      BS   H  
ATOM    563  H3' ADE B  18      -3.881  -1.160   2.369  1.00  0.00      BS   H  
ATOM    564  H4' ADE B  18      -1.878  -2.679   1.035  1.00  0.00      BS   H  
ATOM    565  H5' ADE B  18      -3.595  -2.663  -0.917  1.00  0.00      BS   H  
ATOM    566  H61 ADE B  18       1.751   5.062  -2.953  1.00  0.00      BS   H  
ATOM    567  H62 ADE B  18       0.021   4.781  -3.051  1.00  0.00      BS   H  
ATOM    568 H2'' ADE B  18      -3.643   0.584   1.033  1.00  0.00      BS   H  
ATOM    569 H5'' ADE B  18      -3.794  -3.613   0.585  1.00  0.00      BS   H  
ATOM    570  P   CYT B  19      -2.263  -1.933   4.451  1.00  0.00      BS   P  
ATOM    571  O1P CYT B  19      -2.600  -3.320   4.208  1.00  0.00      BS   O  
ATOM    572  O2P CYT B  19      -3.336  -1.119   5.082  1.00  0.00      BS   O  
ATOM    573  C5' CYT B  19       0.072  -2.838   5.194  1.00  0.00      BS   C  
ATOM    574  O5' CYT B  19      -0.954  -1.799   5.363  1.00  0.00      BS   O  
ATOM    575  C4' CYT B  19       1.491  -2.280   5.623  1.00  0.00      BS   C  
ATOM    576  O4' CYT B  19       1.845  -1.258   4.583  1.00  0.00      BS   O  
ATOM    577  C3' CYT B  19       1.563  -1.519   6.979  1.00  0.00      BS   C  
ATOM    578  O3' CYT B  19       2.810  -1.780   7.625  1.00  0.00      BS   O  
ATOM    579  C2' CYT B  19       1.451  -0.015   6.568  1.00  0.00      BS   C  
ATOM    580  C1' CYT B  19       2.165  -0.035   5.141  1.00  0.00      BS   C  
ATOM    581  N1  CYT B  19       1.929   1.083   4.229  1.00  0.00      BS   N  
ATOM    582  C2  CYT B  19       2.960   1.982   3.860  1.00  0.00      BS   C  
ATOM    583  O2  CYT B  19       4.101   1.720   4.268  1.00  0.00      BS   O  
ATOM    584  N3  CYT B  19       2.637   3.034   3.088  1.00  0.00      BS   N  
ATOM    585  C4  CYT B  19       1.347   3.076   2.527  1.00  0.00      BS   C  
ATOM    586  N4  CYT B  19       1.081   4.026   1.633  1.00  0.00      BS   N  
ATOM    587  C5  CYT B  19       0.269   2.145   2.885  1.00  0.00      BS   C  
ATOM    588  C6  CYT B  19       0.664   1.080   3.639  1.00  0.00      BS   C  
ATOM    589  H5  CYT B  19      -0.741   2.307   2.510  1.00  0.00      BS   H  
ATOM    590  H6  CYT B  19       0.020   0.292   4.029  1.00  0.00      BS   H  
ATOM    591  H1' CYT B  19       3.238  -0.157   5.401  1.00  0.00      BS   H  
ATOM    592  H2' CYT B  19       1.968   0.648   7.294  1.00  0.00      BS   H  
ATOM    593  H3' CYT B  19       0.620  -1.763   7.514  1.00  0.00      BS   H  
ATOM    594  H4' CYT B  19       2.269  -3.073   5.610  1.00  0.00      BS   H  
ATOM    595  H41 CYT B  19       1.733   4.776   1.528  1.00  0.00      BS   H  
ATOM    596  H5' CYT B  19       0.173  -3.373   4.225  1.00  0.00      BS   H  
ATOM    597  H42 CYT B  19       0.131   4.235   1.398  1.00  0.00      BS   H  
ATOM    598 H2'' CYT B  19       0.396   0.288   6.394  1.00  0.00      BS   H  
ATOM    599 H5'' CYT B  19      -0.082  -3.668   5.917  1.00  0.00      BS   H  
ATOM    600  P   ADE B  20       3.099  -1.425   9.062  1.00  0.00      BS   P  
ATOM    601  O1P ADE B  20       3.934  -2.480   9.667  1.00  0.00      BS   O  
ATOM    602  O2P ADE B  20       1.853  -1.001   9.779  1.00  0.00      BS   O  
ATOM    603  C5' ADE B  20       5.320  -0.140   8.574  1.00  0.00      BS   C  
ATOM    604  O5' ADE B  20       3.909  -0.047   8.989  1.00  0.00      BS   O  
ATOM    605  C4' ADE B  20       6.060   1.230   8.545  1.00  0.00      BS   C  
ATOM    606  O4' ADE B  20       5.542   2.165   7.614  1.00  0.00      BS   O  
ATOM    607  C3' ADE B  20       6.006   1.872  10.013  1.00  0.00      BS   C  
ATOM    608  O3' ADE B  20       7.242   2.475  10.475  1.00  0.00      BS   O  
ATOM    609  C2' ADE B  20       4.937   2.962   9.840  1.00  0.00      BS   C  
ATOM    610  C1' ADE B  20       5.148   3.358   8.379  1.00  0.00      BS   C  
ATOM    611  N1  ADE B  20       3.176   7.460   5.937  1.00  0.00      BS   N  
ATOM    612  C2  ADE B  20       4.400   7.216   6.402  1.00  0.00      BS   C  
ATOM    613  N3  ADE B  20       4.824   6.152   7.078  1.00  0.00      BS   N  
ATOM    614  C4  ADE B  20       3.938   5.157   7.031  1.00  0.00      BS   C  
ATOM    615  C5  ADE B  20       2.634   5.280   6.543  1.00  0.00      BS   C  
ATOM    616  C6  ADE B  20       2.178   6.426   5.997  1.00  0.00      BS   C  
ATOM    617  N6  ADE B  20       0.896   6.737   5.796  1.00  0.00      BS   N  
ATOM    618  N7  ADE B  20       1.989   4.081   6.752  1.00  0.00      BS   N  
ATOM    619  C8  ADE B  20       2.872   3.357   7.429  1.00  0.00      BS   C  
ATOM    620  N9  ADE B  20       4.048   3.938   7.674  1.00  0.00      BS   N  
ATOM    621  H2  ADE B  20       5.168   7.979   6.278  1.00  0.00      BS   H  
ATOM    622  H8  ADE B  20       2.697   2.363   7.843  1.00  0.00      BS   H  
ATOM    623  H1' ADE B  20       6.020   4.046   8.412  1.00  0.00      BS   H  
ATOM    624  H2' ADE B  20       5.105   3.840  10.499  1.00  0.00      BS   H  
ATOM    625  H3' ADE B  20       5.574   1.181  10.770  1.00  0.00      BS   H  
ATOM    626  H4' ADE B  20       7.102   0.965   8.263  1.00  0.00      BS   H  
ATOM    627  H5' ADE B  20       5.422  -0.627   7.581  1.00  0.00      BS   H  
ATOM    628  H61 ADE B  20       0.275   6.010   6.089  1.00  0.00      BS   H  
ATOM    629  H62 ADE B  20       0.556   7.672   5.684  1.00  0.00      BS   H  
ATOM    630  H3T ADE B  20       7.171   2.943  11.310  1.00  0.00      BS   H  
ATOM    631 H2'' ADE B  20       3.914   2.559  10.004  1.00  0.00      BS   H  
ATOM    632 H5'' ADE B  20       5.936  -0.687   9.319  1.00  0.00      BS   H  
TER   
ATOM    633  C5' URA R   1       4.537  15.914   0.824  1.00  0.00      R    C  
ATOM    634  O5' URA R   1       3.314  15.389   0.298  1.00  0.00      R    O  
ATOM    635  C4' URA R   1       5.305  14.931   1.804  1.00  0.00      R    C  
ATOM    636  O4' URA R   1       4.332  14.484   2.807  1.00  0.00      R    O  
ATOM    637  C3' URA R   1       5.941  13.674   1.322  1.00  0.00      R    C  
ATOM    638  O3' URA R   1       7.183  13.899   0.590  1.00  0.00      R    O  
ATOM    639  C2' URA R   1       6.141  12.966   2.669  1.00  0.00      R    C  
ATOM    640  O2' URA R   1       7.239  13.474   3.370  1.00  0.00      R    O  
ATOM    641  C1' URA R   1       4.869  13.310   3.355  1.00  0.00      R    C  
ATOM    642  N1  URA R   1       3.909  12.151   3.174  1.00  0.00      R    N  
ATOM    643  C2  URA R   1       4.015  11.023   3.987  1.00  0.00      R    C  
ATOM    644  O2  URA R   1       4.892  10.906   4.812  1.00  0.00      R    O  
ATOM    645  N3  URA R   1       3.185   9.953   3.783  1.00  0.00      R    N  
ATOM    646  C4  URA R   1       2.182   9.959   2.854  1.00  0.00      R    C  
ATOM    647  O4  URA R   1       1.229   9.129   2.932  1.00  0.00      R    O  
ATOM    648  C5  URA R   1       2.213  11.057   1.888  1.00  0.00      R    C  
ATOM    649  C6  URA R   1       3.002  12.124   2.133  1.00  0.00      R    C  
ATOM    650  H3  URA R   1       3.202   9.212   4.469  1.00  0.00      R    H  
ATOM    651  H5  URA R   1       1.557  11.078   1.018  1.00  0.00      R    H  
ATOM    652  H6  URA R   1       3.066  12.926   1.397  1.00  0.00      R    H  
ATOM    653  H1' URA R   1       4.999  13.634   4.410  1.00  0.00      R    H  
ATOM    654  H2' URA R   1       7.375  12.941   4.156  1.00  0.00      R    H  
ATOM    655  H3' URA R   1       5.130  13.111   0.813  1.00  0.00      R    H  
ATOM    656  H4' URA R   1       6.097  15.563   2.260  1.00  0.00      R    H  
ATOM    657  H5' URA R   1       4.341  16.830   1.422  1.00  0.00      R    H  
ATOM    658  H5T URA R   1       2.815  15.137   1.078  1.00  0.00      R    H  
ATOM    659 H2'' URA R   1       6.326  11.878   2.537  1.00  0.00      R    H  
ATOM    660 H5'' URA R   1       5.235  16.198   0.007  1.00  0.00      R    H  
ATOM    661  P   GUA R   2       7.670  12.756  -0.281  1.00  0.00      R    P  
ATOM    662  O1P GUA R   2       8.804  13.261  -1.044  1.00  0.00      R    O  
ATOM    663  O2P GUA R   2       6.431  12.325  -1.029  1.00  0.00      R    O  
ATOM    664  C5' GUA R   2       9.364  11.618   1.361  1.00  0.00      R    C  
ATOM    665  O5' GUA R   2       8.063  11.529   0.605  1.00  0.00      R    O  
ATOM    666  C4' GUA R   2       9.540  10.362   2.275  1.00  0.00      R    C  
ATOM    667  O4' GUA R   2       8.377  10.215   3.156  1.00  0.00      R    O  
ATOM    668  C3' GUA R   2       9.579   9.042   1.483  1.00  0.00      R    C  
ATOM    669  O3' GUA R   2      10.845   8.912   0.877  1.00  0.00      R    O  
ATOM    670  C2' GUA R   2       9.235   8.091   2.543  1.00  0.00      R    C  
ATOM    671  O2' GUA R   2      10.279   7.892   3.437  1.00  0.00      R    O  
ATOM    672  C1' GUA R   2       8.037   8.775   3.197  1.00  0.00      R    C  
ATOM    673  N1  GUA R   2       4.311   5.334   3.103  1.00  0.00      R    N  
ATOM    674  C2  GUA R   2       5.605   5.128   3.578  1.00  0.00      R    C  
ATOM    675  N2  GUA R   2       5.890   3.872   3.874  1.00  0.00      R    N  
ATOM    676  N3  GUA R   2       6.567   6.097   3.515  1.00  0.00      R    N  
ATOM    677  C4  GUA R   2       6.045   7.193   2.831  1.00  0.00      R    C  
ATOM    678  C5  GUA R   2       4.867   7.325   2.156  1.00  0.00      R    C  
ATOM    679  C6  GUA R   2       3.880   6.279   2.269  1.00  0.00      R    C  
ATOM    680  O6  GUA R   2       2.769   6.201   1.669  1.00  0.00      R    O  
ATOM    681  N7  GUA R   2       4.832   8.597   1.499  1.00  0.00      R    N  
ATOM    682  C8  GUA R   2       5.984   9.138   1.828  1.00  0.00      R    C  
ATOM    683  N9  GUA R   2       6.708   8.381   2.630  1.00  0.00      R    N  
ATOM    684  H1  GUA R   2       3.695   4.555   3.290  1.00  0.00      R    H  
ATOM    685  H8  GUA R   2       6.316  10.139   1.553  1.00  0.00      R    H  
ATOM    686  H1' GUA R   2       8.142   8.422   4.245  1.00  0.00      R    H  
ATOM    687  H2' GUA R   2       9.917   7.257   4.060  1.00  0.00      R    H  
ATOM    688  H21 GUA R   2       5.202   3.155   3.764  1.00  0.00      R    H  
ATOM    689  H3' GUA R   2       8.721   9.015   0.777  1.00  0.00      R    H  
ATOM    690  H22 GUA R   2       6.844   3.615   4.024  1.00  0.00      R    H  
ATOM    691  H4' GUA R   2      10.479  10.378   2.869  1.00  0.00      R    H  
ATOM    692  H5' GUA R   2       9.450  12.461   2.081  1.00  0.00      R    H  
ATOM    693 H2'' GUA R   2       8.946   7.117   2.095  1.00  0.00      R    H  
ATOM    694 H5'' GUA R   2      10.205  11.722   0.643  1.00  0.00      R    H  
ATOM    695  P   URA R   3      11.148   8.383  -0.650  1.00  0.00      R    P  
ATOM    696  O1P URA R   3      12.600   8.489  -0.865  1.00  0.00      R    O  
ATOM    697  O2P URA R   3      10.329   9.122  -1.671  1.00  0.00      R    O  
ATOM    698  C5' URA R   3      11.013   5.892   0.257  1.00  0.00      R    C  
ATOM    699  O5' URA R   3      10.707   6.918  -0.663  1.00  0.00      R    O  
ATOM    700  C4' URA R   3       9.993   4.725   0.187  1.00  0.00      R    C  
ATOM    701  O4' URA R   3       8.728   5.114   0.676  1.00  0.00      R    O  
ATOM    702  C3' URA R   3       9.666   4.214  -1.288  1.00  0.00      R    C  
ATOM    703  O3' URA R   3      10.747   3.348  -1.803  1.00  0.00      R    O  
ATOM    704  C2' URA R   3       8.386   3.382  -0.888  1.00  0.00      R    C  
ATOM    705  O2' URA R   3       8.700   2.082  -0.393  1.00  0.00      R    O  
ATOM    706  C1' URA R   3       7.753   4.258   0.180  1.00  0.00      R    C  
ATOM    707  N1  URA R   3       6.507   4.975  -0.258  1.00  0.00      R    N  
ATOM    708  C2  URA R   3       5.468   4.142  -0.494  1.00  0.00      R    C  
ATOM    709  O2  URA R   3       5.480   2.937  -0.346  1.00  0.00      R    O  
ATOM    710  N3  URA R   3       4.280   4.756  -0.919  1.00  0.00      R    N  
ATOM    711  C4  URA R   3       4.080   6.088  -1.282  1.00  0.00      R    C  
ATOM    712  O4  URA R   3       2.882   6.445  -1.617  1.00  0.00      R    O  
ATOM    713  C5  URA R   3       5.330   6.854  -1.229  1.00  0.00      R    C  
ATOM    714  C6  URA R   3       6.474   6.340  -0.721  1.00  0.00      R    C  
ATOM    715  H3  URA R   3       3.454   4.193  -1.060  1.00  0.00      R    H  
ATOM    716  H5  URA R   3       5.313   7.943  -1.209  1.00  0.00      R    H  
ATOM    717  H6  URA R   3       7.293   6.999  -0.434  1.00  0.00      R    H  
ATOM    718  H1' URA R   3       7.487   3.555   0.998  1.00  0.00      R    H  
ATOM    719  H2' URA R   3       8.483   1.458  -1.090  1.00  0.00      R    H  
ATOM    720  H3' URA R   3       9.314   4.964  -2.028  1.00  0.00      R    H  
ATOM    721  H4' URA R   3      10.379   3.827   0.715  1.00  0.00      R    H  
ATOM    722  H5' URA R   3      10.950   6.370   1.258  1.00  0.00      R    H  
ATOM    723 H2'' URA R   3       7.698   3.077  -1.706  1.00  0.00      R    H  
ATOM    724 H5'' URA R   3      12.047   5.520   0.099  1.00  0.00      R    H  
ATOM    725  P   URA R   4      10.521   2.690  -3.252  1.00  0.00      R    P  
ATOM    726  O1P URA R   4      11.770   1.963  -3.604  1.00  0.00      R    O  
ATOM    727  O2P URA R   4      10.019   3.775  -4.153  1.00  0.00      R    O  
ATOM    728  C5' URA R   4       9.870   0.296  -2.602  1.00  0.00      R    C  
ATOM    729  O5' URA R   4       9.446   1.562  -3.098  1.00  0.00      R    O  
ATOM    730  C4' URA R   4       8.635  -0.672  -2.341  1.00  0.00      R    C  
ATOM    731  O4' URA R   4       7.490   0.039  -1.781  1.00  0.00      R    O  
ATOM    732  C3' URA R   4       8.141  -1.368  -3.578  1.00  0.00      R    C  
ATOM    733  O3' URA R   4       8.847  -2.509  -4.111  1.00  0.00      R    O  
ATOM    734  C2' URA R   4       6.757  -1.768  -3.114  1.00  0.00      R    C  
ATOM    735  O2' URA R   4       6.688  -2.939  -2.356  1.00  0.00      R    O  
ATOM    736  C1' URA R   4       6.296  -0.580  -2.319  1.00  0.00      R    C  
ATOM    737  N1  URA R   4       5.478   0.329  -3.138  1.00  0.00      R    N  
ATOM    738  C2  URA R   4       4.132   0.183  -3.157  1.00  0.00      R    C  
ATOM    739  O2  URA R   4       3.576  -0.708  -2.575  1.00  0.00      R    O  
ATOM    740  N3  URA R   4       3.497   1.178  -3.789  1.00  0.00      R    N  
ATOM    741  C4  URA R   4       3.993   2.085  -4.558  1.00  0.00      R    C  
ATOM    742  O4  URA R   4       3.260   2.636  -5.336  1.00  0.00      R    O  
ATOM    743  C5  URA R   4       5.390   2.196  -4.561  1.00  0.00      R    C  
ATOM    744  C6  URA R   4       6.104   1.327  -3.821  1.00  0.00      R    C  
ATOM    745  H3  URA R   4       2.497   1.043  -3.839  1.00  0.00      R    H  
ATOM    746  H5  URA R   4       5.958   2.804  -5.266  1.00  0.00      R    H  
ATOM    747  H6  URA R   4       7.182   1.246  -3.966  1.00  0.00      R    H  
ATOM    748  H1' URA R   4       5.763  -0.955  -1.419  1.00  0.00      R    H  
ATOM    749  H2' URA R   4       6.354  -3.508  -3.053  1.00  0.00      R    H  
ATOM    750  H3' URA R   4       8.198  -0.619  -4.396  1.00  0.00      R    H  
ATOM    751  H4' URA R   4       8.838  -1.430  -1.555  1.00  0.00      R    H  
ATOM    752  H5' URA R   4      10.385   0.387  -1.622  1.00  0.00      R    H  
ATOM    753 H2'' URA R   4       6.140  -1.988  -4.010  1.00  0.00      R    H  
ATOM    754 H5'' URA R   4      10.598  -0.198  -3.282  1.00  0.00      R    H  
ATOM    755  P   GUA R   5       8.617  -3.144  -5.544  1.00  0.00      R    P  
ATOM    756  O1P GUA R   5       9.553  -4.249  -5.734  1.00  0.00      R    O  
ATOM    757  O2P GUA R   5       8.760  -2.122  -6.541  1.00  0.00      R    O  
ATOM    758  C5' GUA R   5       6.915  -4.902  -4.872  1.00  0.00      R    C  
ATOM    759  O5' GUA R   5       7.160  -3.734  -5.611  1.00  0.00      R    O  
ATOM    760  C4' GUA R   5       5.365  -5.070  -4.862  1.00  0.00      R    C  
ATOM    761  O4' GUA R   5       4.666  -3.951  -4.387  1.00  0.00      R    O  
ATOM    762  C3' GUA R   5       4.740  -5.365  -6.176  1.00  0.00      R    C  
ATOM    763  O3' GUA R   5       4.900  -6.738  -6.602  1.00  0.00      R    O  
ATOM    764  C2' GUA R   5       3.276  -4.961  -5.953  1.00  0.00      R    C  
ATOM    765  O2' GUA R   5       2.572  -6.031  -5.346  1.00  0.00      R    O  
ATOM    766  C1' GUA R   5       3.378  -3.799  -5.034  1.00  0.00      R    C  
ATOM    767  N1  GUA R   5       0.288  -0.329  -7.200  1.00  0.00      R    N  
ATOM    768  C2  GUA R   5      -0.060  -1.536  -6.602  1.00  0.00      R    C  
ATOM    769  N2  GUA R   5      -1.351  -1.796  -6.717  1.00  0.00      R    N  
ATOM    770  N3  GUA R   5       0.850  -2.334  -6.054  1.00  0.00      R    N  
ATOM    771  C4  GUA R   5       2.137  -1.907  -6.219  1.00  0.00      R    C  
ATOM    772  C5  GUA R   5       2.588  -0.704  -6.807  1.00  0.00      R    C  
ATOM    773  C6  GUA R   5       1.592   0.224  -7.217  1.00  0.00      R    C  
ATOM    774  O6  GUA R   5       1.820   1.292  -7.795  1.00  0.00      R    O  
ATOM    775  N7  GUA R   5       3.973  -0.626  -6.853  1.00  0.00      R    N  
ATOM    776  C8  GUA R   5       4.316  -1.750  -6.215  1.00  0.00      R    C  
ATOM    777  N9  GUA R   5       3.257  -2.494  -5.753  1.00  0.00      R    N  
ATOM    778  H1  GUA R   5      -0.382   0.324  -7.583  1.00  0.00      R    H  
ATOM    779  H8  GUA R   5       5.302  -2.093  -5.901  1.00  0.00      R    H  
ATOM    780  H1' GUA R   5       2.525  -3.903  -4.330  1.00  0.00      R    H  
ATOM    781  H2' GUA R   5       1.647  -6.058  -5.600  1.00  0.00      R    H  
ATOM    782  H21 GUA R   5      -1.973  -1.173  -7.193  1.00  0.00      R    H  
ATOM    783  H3' GUA R   5       5.305  -4.581  -6.724  1.00  0.00      R    H  
ATOM    784  H22 GUA R   5      -1.893  -2.525  -6.298  1.00  0.00      R    H  
ATOM    785  H4' GUA R   5       5.055  -5.993  -4.327  1.00  0.00      R    H  
ATOM    786  H5' GUA R   5       7.374  -4.882  -3.860  1.00  0.00      R    H  
ATOM    787 H2'' GUA R   5       2.754  -4.607  -6.868  1.00  0.00      R    H  
ATOM    788 H5'' GUA R   5       7.272  -5.809  -5.403  1.00  0.00      R    H  
ATOM    789  P   URA R   6       4.849  -6.861  -8.227  1.00  0.00      R    P  
ATOM    790  O1P URA R   6       4.887  -8.295  -8.555  1.00  0.00      R    O  
ATOM    791  O2P URA R   6       5.967  -6.004  -8.701  1.00  0.00      R    O  
ATOM    792  C5' URA R   6       2.293  -6.921  -8.827  1.00  0.00      R    C  
ATOM    793  O5' URA R   6       3.545  -6.240  -8.804  1.00  0.00      R    O  
ATOM    794  C4' URA R   6       1.102  -6.046  -9.334  1.00  0.00      R    C  
ATOM    795  O4' URA R   6       0.889  -4.762  -8.703  1.00  0.00      R    O  
ATOM    796  C3' URA R   6       1.120  -5.727 -10.823  1.00  0.00      R    C  
ATOM    797  O3' URA R   6       0.846  -6.906 -11.612  1.00  0.00      R    O  
ATOM    798  C2' URA R   6       0.090  -4.501 -10.877  1.00  0.00      R    C  
ATOM    799  O2' URA R   6      -1.258  -4.951 -10.866  1.00  0.00      R    O  
ATOM    800  C1' URA R   6       0.452  -3.748  -9.560  1.00  0.00      R    C  
ATOM    801  N1  URA R   6       1.415  -2.660  -9.822  1.00  0.00      R    N  
ATOM    802  C2  URA R   6       0.878  -1.542 -10.351  1.00  0.00      R    C  
ATOM    803  O2  URA R   6      -0.370  -1.393 -10.524  1.00  0.00      R    O  
ATOM    804  N3  URA R   6       1.764  -0.513 -10.695  1.00  0.00      R    N  
ATOM    805  C4  URA R   6       3.154  -0.507 -10.408  1.00  0.00      R    C  
ATOM    806  O4  URA R   6       3.831   0.480 -10.757  1.00  0.00      R    O  
ATOM    807  C5  URA R   6       3.657  -1.709  -9.762  1.00  0.00      R    C  
ATOM    808  C6  URA R   6       2.783  -2.707  -9.534  1.00  0.00      R    C  
ATOM    809  H3  URA R   6       1.301   0.309 -11.056  1.00  0.00      R    H  
ATOM    810  H5  URA R   6       4.713  -1.772  -9.501  1.00  0.00      R    H  
ATOM    811  H6  URA R   6       3.020  -3.587  -8.936  1.00  0.00      R    H  
ATOM    812  H1' URA R   6      -0.465  -3.368  -9.062  1.00  0.00      R    H  
ATOM    813  H2' URA R   6      -1.788  -4.453 -11.493  1.00  0.00      R    H  
ATOM    814  H3' URA R   6       2.129  -5.340 -11.078  1.00  0.00      R    H  
ATOM    815  H4' URA R   6       0.139  -6.561  -9.129  1.00  0.00      R    H  
ATOM    816  H5' URA R   6       2.078  -7.460  -7.880  1.00  0.00      R    H  
ATOM    817 H2'' URA R   6       0.366  -3.884 -11.759  1.00  0.00      R    H  
ATOM    818 H5'' URA R   6       2.388  -7.818  -9.477  1.00  0.00      R    H  
ATOM    819  P   ADE R   7       0.971  -6.858 -13.157  1.00  0.00      R    P  
ATOM    820  O1P ADE R   7       0.692  -8.184 -13.728  1.00  0.00      R    O  
ATOM    821  O2P ADE R   7       2.324  -6.294 -13.386  1.00  0.00      R    O  
ATOM    822  C5' ADE R   7      -1.530  -6.170 -13.875  1.00  0.00      R    C  
ATOM    823  O5' ADE R   7      -0.133  -5.847 -13.719  1.00  0.00      R    O  
ATOM    824  C4' ADE R   7      -2.523  -5.062 -14.177  1.00  0.00      R    C  
ATOM    825  O4' ADE R   7      -2.305  -3.950 -13.262  1.00  0.00      R    O  
ATOM    826  C3' ADE R   7      -2.355  -4.469 -15.589  1.00  0.00      R    C  
ATOM    827  O3' ADE R   7      -3.087  -5.303 -16.548  1.00  0.00      R    O  
ATOM    828  C2' ADE R   7      -2.952  -3.040 -15.319  1.00  0.00      R    C  
ATOM    829  O2' ADE R   7      -4.332  -3.094 -15.315  1.00  0.00      R    O  
ATOM    830  C1' ADE R   7      -2.469  -2.717 -13.967  1.00  0.00      R    C  
ATOM    831  N1  ADE R   7       0.042   1.595 -15.198  1.00  0.00      R    N  
ATOM    832  C2  ADE R   7      -1.291   1.315 -14.996  1.00  0.00      R    C  
ATOM    833  N3  ADE R   7      -1.860   0.180 -14.573  1.00  0.00      R    N  
ATOM    834  C4  ADE R   7      -0.936  -0.783 -14.419  1.00  0.00      R    C  
ATOM    835  C5  ADE R   7       0.409  -0.646 -14.602  1.00  0.00      R    C  
ATOM    836  C6  ADE R   7       0.917   0.578 -14.874  1.00  0.00      R    C  
ATOM    837  N6  ADE R   7       2.225   0.868 -14.896  1.00  0.00      R    N  
ATOM    838  N7  ADE R   7       1.046  -1.866 -14.360  1.00  0.00      R    N  
ATOM    839  C8  ADE R   7       0.021  -2.701 -14.141  1.00  0.00      R    C  
ATOM    840  N9  ADE R   7      -1.203  -2.095 -14.134  1.00  0.00      R    N  
ATOM    841  H2  ADE R   7      -1.994   2.141 -15.103  1.00  0.00      R    H  
ATOM    842  H8  ADE R   7       0.076  -3.781 -13.996  1.00  0.00      R    H  
ATOM    843  H1' ADE R   7      -3.142  -2.077 -13.356  1.00  0.00      R    H  
ATOM    844  H2' ADE R   7      -4.636  -2.211 -15.097  1.00  0.00      R    H  
ATOM    845  H3' ADE R   7      -1.273  -4.378 -15.821  1.00  0.00      R    H  
ATOM    846  H4' ADE R   7      -3.588  -5.370 -14.102  1.00  0.00      R    H  
ATOM    847  H5' ADE R   7      -1.873  -6.634 -12.925  1.00  0.00      R    H  
ATOM    848  H61 ADE R   7       2.460   1.840 -14.891  1.00  0.00      R    H  
ATOM    849  H62 ADE R   7       2.828   0.202 -14.455  1.00  0.00      R    H  
ATOM    850 H2'' ADE R   7      -2.693  -2.277 -16.084  1.00  0.00      R    H  
ATOM    851 H5'' ADE R   7      -1.517  -6.893 -14.719  1.00  0.00      R    H  
ATOM    852  P   ADE R   8      -2.877  -4.983 -18.067  1.00  0.00      R    P  
ATOM    853  O1P ADE R   8      -3.891  -5.803 -18.814  1.00  0.00      R    O  
ATOM    854  O2P ADE R   8      -1.450  -5.242 -18.313  1.00  0.00      R    O  
ATOM    855  C5' ADE R   8      -4.541  -3.028 -18.637  1.00  0.00      R    C  
ATOM    856  O5' ADE R   8      -3.234  -3.484 -18.368  1.00  0.00      R    O  
ATOM    857  C4' ADE R   8      -4.570  -1.623 -18.935  1.00  0.00      R    C  
ATOM    858  O4' ADE R   8      -3.979  -0.621 -17.975  1.00  0.00      R    O  
ATOM    859  C3' ADE R   8      -3.854  -1.306 -20.309  1.00  0.00      R    C  
ATOM    860  O3' ADE R   8      -4.621  -1.913 -21.400  1.00  0.00      R    O  
ATOM    861  C2' ADE R   8      -3.815   0.220 -20.283  1.00  0.00      R    C  
ATOM    862  O2' ADE R   8      -5.103   0.758 -20.525  1.00  0.00      R    O  
ATOM    863  C1' ADE R   8      -3.416   0.422 -18.793  1.00  0.00      R    C  
ATOM    864  N1  ADE R   8       1.136   2.924 -19.073  1.00  0.00      R    N  
ATOM    865  C2  ADE R   8      -0.067   3.175 -19.590  1.00  0.00      R    C  
ATOM    866  N3  ADE R   8      -1.212   2.573 -19.429  1.00  0.00      R    N  
ATOM    867  C4  ADE R   8      -1.009   1.429 -18.799  1.00  0.00      R    C  
ATOM    868  C5  ADE R   8       0.250   0.896 -18.390  1.00  0.00      R    C  
ATOM    869  C6  ADE R   8       1.390   1.697 -18.554  1.00  0.00      R    C  
ATOM    870  N6  ADE R   8       2.584   1.347 -18.218  1.00  0.00      R    N  
ATOM    871  N7  ADE R   8       0.121  -0.380 -17.884  1.00  0.00      R    N  
ATOM    872  C8  ADE R   8      -1.158  -0.632 -17.930  1.00  0.00      R    C  
ATOM    873  N9  ADE R   8      -1.902   0.389 -18.560  1.00  0.00      R    N  
ATOM    874  H2  ADE R   8      -0.133   4.188 -19.985  1.00  0.00      R    H  
ATOM    875  H8  ADE R   8      -1.542  -1.595 -17.591  1.00  0.00      R    H  
ATOM    876  H1' ADE R   8      -3.756   1.433 -18.482  1.00  0.00      R    H  
ATOM    877  H2' ADE R   8      -5.321   0.471 -21.415  1.00  0.00      R    H  
ATOM    878  H3' ADE R   8      -2.776  -1.579 -20.310  1.00  0.00      R    H  
ATOM    879  H4' ADE R   8      -5.611  -1.267 -19.095  1.00  0.00      R    H  
ATOM    880  H5' ADE R   8      -5.210  -3.257 -17.781  1.00  0.00      R    H  
ATOM    881  H61 ADE R   8       2.648   0.734 -17.431  1.00  0.00      R    H  
ATOM    882  H62 ADE R   8       3.431   1.862 -18.348  1.00  0.00      R    H  
ATOM    883 H2'' ADE R   8      -2.991   0.684 -20.865  1.00  0.00      R    H  
ATOM    884 H5'' ADE R   8      -4.888  -3.618 -19.511  1.00  0.00      R    H  
ATOM    885  P   GUA R   9      -4.181  -1.958 -22.911  1.00  0.00      R    P  
ATOM    886  O1P GUA R   9      -5.285  -1.577 -23.850  1.00  0.00      R    O  
ATOM    887  O2P GUA R   9      -3.505  -3.278 -23.127  1.00  0.00      R    O  
ATOM    888  C5' GUA R   9      -3.379   0.339 -23.917  1.00  0.00      R    C  
ATOM    889  O5' GUA R   9      -3.068  -0.822 -23.068  1.00  0.00      R    O  
ATOM    890  C4' GUA R   9      -2.145   1.310 -24.000  1.00  0.00      R    C  
ATOM    891  O4' GUA R   9      -1.468   1.541 -22.706  1.00  0.00      R    O  
ATOM    892  C3' GUA R   9      -1.072   0.971 -25.021  1.00  0.00      R    C  
ATOM    893  O3' GUA R   9      -1.518   1.063 -26.436  1.00  0.00      R    O  
ATOM    894  C2' GUA R   9       0.101   1.876 -24.575  1.00  0.00      R    C  
ATOM    895  O2' GUA R   9      -0.046   3.234 -25.104  1.00  0.00      R    O  
ATOM    896  C1' GUA R   9      -0.116   1.941 -23.005  1.00  0.00      R    C  
ATOM    897  N1  GUA R   9       4.687   2.265 -21.310  1.00  0.00      R    N  
ATOM    898  C2  GUA R   9       3.905   3.203 -21.961  1.00  0.00      R    C  
ATOM    899  N2  GUA R   9       4.518   4.343 -22.239  1.00  0.00      R    N  
ATOM    900  N3  GUA R   9       2.603   2.982 -22.300  1.00  0.00      R    N  
ATOM    901  C4  GUA R   9       2.153   1.773 -21.979  1.00  0.00      R    C  
ATOM    902  C5  GUA R   9       2.912   0.754 -21.380  1.00  0.00      R    C  
ATOM    903  C6  GUA R   9       4.216   0.989 -20.950  1.00  0.00      R    C  
ATOM    904  O6  GUA R   9       4.989   0.266 -20.333  1.00  0.00      R    O  
ATOM    905  N7  GUA R   9       2.068  -0.359 -21.151  1.00  0.00      R    N  
ATOM    906  C8  GUA R   9       0.910  -0.044 -21.702  1.00  0.00      R    C  
ATOM    907  N9  GUA R   9       0.917   1.196 -22.269  1.00  0.00      R    N  
ATOM    908  H1  GUA R   9       5.645   2.543 -21.144  1.00  0.00      R    H  
ATOM    909  H8  GUA R   9       0.107  -0.781 -21.736  1.00  0.00      R    H  
ATOM    910  H1' GUA R   9      -0.069   3.024 -22.765  1.00  0.00      R    H  
ATOM    911  H2' GUA R   9       0.721   3.405 -25.656  1.00  0.00      R    H  
ATOM    912  H21 GUA R   9       5.470   4.533 -21.999  1.00  0.00      R    H  
ATOM    913  H3' GUA R   9      -0.905  -0.059 -24.642  1.00  0.00      R    H  
ATOM    914  H22 GUA R   9       4.025   4.783 -22.990  1.00  0.00      R    H  
ATOM    915  H4' GUA R   9      -2.582   2.238 -24.427  1.00  0.00      R    H  
ATOM    916  H5' GUA R   9      -4.111   0.987 -23.392  1.00  0.00      R    H  
ATOM    917 H2'' GUA R   9       1.079   1.425 -24.848  1.00  0.00      R    H  
ATOM    918 H5'' GUA R   9      -3.779   0.031 -24.907  1.00  0.00      R    H  
ATOM    919  P   CYT R  10      -0.470   0.456 -27.498  1.00  0.00      R    P  
ATOM    920  O1P CYT R  10      -1.054   0.501 -28.862  1.00  0.00      R    O  
ATOM    921  O2P CYT R  10      -0.002  -0.883 -27.067  1.00  0.00      R    O  
ATOM    922  C5' CYT R  10       0.374   2.681 -28.178  1.00  0.00      R    C  
ATOM    923  O5' CYT R  10       0.682   1.454 -27.465  1.00  0.00      R    O  
ATOM    924  C4' CYT R  10       1.650   3.588 -28.336  1.00  0.00      R    C  
ATOM    925  O4' CYT R  10       2.184   3.778 -27.010  1.00  0.00      R    O  
ATOM    926  C3' CYT R  10       2.788   2.953 -29.149  1.00  0.00      R    C  
ATOM    927  O3' CYT R  10       2.661   3.143 -30.532  1.00  0.00      R    O  
ATOM    928  C2' CYT R  10       4.039   3.474 -28.560  1.00  0.00      R    C  
ATOM    929  O2' CYT R  10       4.374   4.730 -29.112  1.00  0.00      R    O  
ATOM    930  C1' CYT R  10       3.646   3.695 -27.074  1.00  0.00      R    C  
ATOM    931  N1  CYT R  10       4.134   2.546 -26.282  1.00  0.00      R    N  
ATOM    932  C2  CYT R  10       5.259   2.726 -25.479  1.00  0.00      R    C  
ATOM    933  O2  CYT R  10       5.904   3.814 -25.508  1.00  0.00      R    O  
ATOM    934  N3  CYT R  10       5.686   1.786 -24.646  1.00  0.00      R    N  
ATOM    935  C4  CYT R  10       5.175   0.530 -24.642  1.00  0.00      R    C  
ATOM    936  N4  CYT R  10       5.562  -0.372 -23.750  1.00  0.00      R    N  
ATOM    937  C5  CYT R  10       4.019   0.286 -25.502  1.00  0.00      R    C  
ATOM    938  C6  CYT R  10       3.484   1.256 -26.285  1.00  0.00      R    C  
ATOM    939  H5  CYT R  10       3.538  -0.692 -25.467  1.00  0.00      R    H  
ATOM    940  H6  CYT R  10       2.632   0.997 -26.913  1.00  0.00      R    H  
ATOM    941  H1' CYT R  10       3.988   4.715 -26.798  1.00  0.00      R    H  
ATOM    942  H2' CYT R  10       5.299   4.937 -28.963  1.00  0.00      R    H  
ATOM    943  H3' CYT R  10       2.792   1.868 -28.905  1.00  0.00      R    H  
ATOM    944  H4' CYT R  10       1.461   4.574 -28.814  1.00  0.00      R    H  
ATOM    945  H41 CYT R  10       6.311  -0.135 -23.132  1.00  0.00      R    H  
ATOM    946  H5' CYT R  10      -0.425   3.303 -27.721  1.00  0.00      R    H  
ATOM    947  H42 CYT R  10       4.959  -1.131 -23.506  1.00  0.00      R    H  
ATOM    948  H3T CYT R  10       3.301   2.570 -30.962  1.00  0.00      R    H  
ATOM    949 H2'' CYT R  10       4.876   2.767 -28.747  1.00  0.00      R    H  
ATOM    950 H5'' CYT R  10       0.049   2.535 -29.231  1.00  0.00      R    H  
TER   
ATOM    951  P   CYT T   9       0.487  -1.692 -37.093  1.00  0.00      TS   P  
ATOM    952  O1P CYT T   9      -0.148  -1.029 -35.938  1.00  0.00      TS   O  
ATOM    953  O2P CYT T   9      -0.235  -2.751 -37.798  1.00  0.00      TS   O  
ATOM    954  C5' CYT T   9       1.666  -0.995 -39.337  1.00  0.00      TS   C  
ATOM    955  O5' CYT T   9       1.130  -0.710 -38.023  1.00  0.00      TS   O  
ATOM    956  C4' CYT T   9       2.366   0.227 -39.873  1.00  0.00      TS   C  
ATOM    957  O4' CYT T   9       1.503   1.483 -39.863  1.00  0.00      TS   O  
ATOM    958  C3' CYT T   9       3.567   0.715 -39.089  1.00  0.00      TS   C  
ATOM    959  O3' CYT T   9       4.633  -0.214 -39.343  1.00  0.00      TS   O  
ATOM    960  C2' CYT T   9       3.779   2.090 -39.674  1.00  0.00      TS   C  
ATOM    961  C1' CYT T   9       2.326   2.663 -39.769  1.00  0.00      TS   C  
ATOM    962  N1  CYT T   9       1.914   3.655 -38.720  1.00  0.00      TS   N  
ATOM    963  C2  CYT T   9       2.159   4.981 -38.931  1.00  0.00      TS   C  
ATOM    964  O2  CYT T   9       2.658   5.305 -40.006  1.00  0.00      TS   O  
ATOM    965  N3  CYT T   9       1.903   5.870 -37.963  1.00  0.00      TS   N  
ATOM    966  C4  CYT T   9       1.441   5.427 -36.735  1.00  0.00      TS   C  
ATOM    967  N4  CYT T   9       1.212   6.382 -35.787  1.00  0.00      TS   N  
ATOM    968  C5  CYT T   9       1.226   4.019 -36.529  1.00  0.00      TS   C  
ATOM    969  O5T CYT T   9       1.727  -2.517 -36.468  1.00  0.00      TS   O  
ATOM    970  C6  CYT T   9       1.559   3.178 -37.484  1.00  0.00      TS   C  
ATOM    971  H5  CYT T   9       0.850   3.664 -35.569  1.00  0.00      TS   H  
ATOM    972  H6  CYT T   9       1.273   2.127 -37.441  1.00  0.00      TS   H  
ATOM    973  H1' CYT T   9       2.339   3.125 -40.779  1.00  0.00      TS   H  
ATOM    974  H2' CYT T   9       4.131   1.918 -40.714  1.00  0.00      TS   H  
ATOM    975  H3' CYT T   9       3.327   0.745 -38.004  1.00  0.00      TS   H  
ATOM    976  H4' CYT T   9       2.638  -0.001 -40.926  1.00  0.00      TS   H  
ATOM    977  H41 CYT T   9       0.868   6.167 -34.872  1.00  0.00      TS   H  
ATOM    978  H5' CYT T   9       0.896  -1.310 -40.073  1.00  0.00      TS   H  
ATOM    979  H42 CYT T   9       1.294   7.363 -35.960  1.00  0.00      TS   H  
ATOM    980  H5T CYT T   9       1.339  -3.195 -35.911  1.00  0.00      TS   H  
ATOM    981 H2'' CYT T   9       4.411   2.843 -39.156  1.00  0.00      TS   H  
ATOM    982 H5'' CYT T   9       2.417  -1.811 -39.395  1.00  0.00      TS   H  
ATOM    983  P   GUA T  10       6.055  -0.071 -38.804  1.00  0.00      TS   P  
ATOM    984  O1P GUA T  10       6.775   0.560 -39.927  1.00  0.00      TS   O  
ATOM    985  O2P GUA T  10       6.478  -1.471 -38.438  1.00  0.00      TS   O  
ATOM    986  C5' GUA T  10       6.793   0.599 -36.498  1.00  0.00      TS   C  
ATOM    987  O5' GUA T  10       5.837   0.810 -37.552  1.00  0.00      TS   O  
ATOM    988  C4' GUA T  10       6.552   1.660 -35.449  1.00  0.00      TS   C  
ATOM    989  O4' GUA T  10       6.847   3.004 -35.978  1.00  0.00      TS   O  
ATOM    990  C3' GUA T  10       5.004   1.701 -35.025  1.00  0.00      TS   C  
ATOM    991  O3' GUA T  10       4.725   1.922 -33.647  1.00  0.00      TS   O  
ATOM    992  C2' GUA T  10       4.436   2.879 -35.757  1.00  0.00      TS   C  
ATOM    993  C1' GUA T  10       5.671   3.889 -35.932  1.00  0.00      TS   C  
ATOM    994  N1  GUA T  10       4.404   8.404 -37.716  1.00  0.00      TS   N  
ATOM    995  C2  GUA T  10       4.299   7.827 -36.471  1.00  0.00      TS   C  
ATOM    996  N2  GUA T  10       3.705   8.570 -35.565  1.00  0.00      TS   N  
ATOM    997  N3  GUA T  10       4.657   6.628 -36.130  1.00  0.00      TS   N  
ATOM    998  C4  GUA T  10       5.119   5.990 -37.206  1.00  0.00      TS   C  
ATOM    999  C5  GUA T  10       5.275   6.418 -38.509  1.00  0.00      TS   C  
ATOM   1000  C6  GUA T  10       4.979   7.723 -38.788  1.00  0.00      TS   C  
ATOM   1001  O6  GUA T  10       4.995   8.331 -39.877  1.00  0.00      TS   O  
ATOM   1002  N7  GUA T  10       5.954   5.471 -39.282  1.00  0.00      TS   N  
ATOM   1003  C8  GUA T  10       6.129   4.493 -38.432  1.00  0.00      TS   C  
ATOM   1004  N9  GUA T  10       5.679   4.723 -37.195  1.00  0.00      TS   N  
ATOM   1005  H1  GUA T  10       4.046   9.326 -37.923  1.00  0.00      TS   H  
ATOM   1006  H8  GUA T  10       6.726   3.641 -38.759  1.00  0.00      TS   H  
ATOM   1007  H1' GUA T  10       5.884   4.441 -34.991  1.00  0.00      TS   H  
ATOM   1008  H2' GUA T  10       3.634   3.430 -35.222  1.00  0.00      TS   H  
ATOM   1009  H21 GUA T  10       3.322   9.489 -35.650  1.00  0.00      TS   H  
ATOM   1010  H3' GUA T  10       4.573   0.727 -35.338  1.00  0.00      TS   H  
ATOM   1011  H22 GUA T  10       3.471   8.122 -34.702  1.00  0.00      TS   H  
ATOM   1012  H4' GUA T  10       7.339   1.627 -34.665  1.00  0.00      TS   H  
ATOM   1013  H5' GUA T  10       7.834   0.786 -36.835  1.00  0.00      TS   H  
ATOM   1014 H2'' GUA T  10       4.176   2.517 -36.774  1.00  0.00      TS   H  
ATOM   1015 H5'' GUA T  10       6.616  -0.375 -35.994  1.00  0.00      TS   H  
ATOM   1016  P   THY T  11       5.411   1.179 -32.459  1.00  0.00      TS   P  
ATOM   1017  O1P THY T  11       4.334   1.092 -31.366  1.00  0.00      TS   O  
ATOM   1018  O2P THY T  11       6.128  -0.112 -32.897  1.00  0.00      TS   O  
ATOM   1019  C5' THY T  11       6.292   3.690 -32.025  1.00  0.00      TS   C  
ATOM   1020  O5' THY T  11       6.536   2.256 -32.002  1.00  0.00      TS   O  
ATOM   1021  C4' THY T  11       7.179   4.512 -31.149  1.00  0.00      TS   C  
ATOM   1022  O4' THY T  11       7.044   4.214 -29.741  1.00  0.00      TS   O  
ATOM   1023  C3' THY T  11       8.743   4.422 -31.475  1.00  0.00      TS   C  
ATOM   1024  O3' THY T  11       9.444   5.665 -31.299  1.00  0.00      TS   O  
ATOM   1025  C2' THY T  11       9.054   3.370 -30.515  1.00  0.00      TS   C  
ATOM   1026  C1' THY T  11       8.228   3.658 -29.272  1.00  0.00      TS   C  
ATOM   1027  N1  THY T  11       7.915   2.383 -28.516  1.00  0.00      TS   N  
ATOM   1028  C2  THY T  11       8.800   2.045 -27.473  1.00  0.00      TS   C  
ATOM   1029  O2  THY T  11       9.751   2.791 -27.191  1.00  0.00      TS   O  
ATOM   1030  N3  THY T  11       8.499   0.897 -26.762  1.00  0.00      TS   N  
ATOM   1031  C4  THY T  11       7.593  -0.074 -27.214  1.00  0.00      TS   C  
ATOM   1032  O4  THY T  11       7.424  -1.124 -26.605  1.00  0.00      TS   O  
ATOM   1033  C5  THY T  11       6.676   0.375 -28.221  1.00  0.00      TS   C  
ATOM   1034  C5M THY T  11       5.664  -0.584 -28.726  1.00  0.00      TS   C  
ATOM   1035  C6  THY T  11       7.027   1.470 -28.921  1.00  0.00      TS   C  
ATOM   1036  H3  THY T  11       9.205   0.608 -26.099  1.00  0.00      TS   H  
ATOM   1037  H6  THY T  11       6.364   1.872 -29.687  1.00  0.00      TS   H  
ATOM   1038  H1' THY T  11       8.743   4.393 -28.618  1.00  0.00      TS   H  
ATOM   1039  H2' THY T  11      10.145   3.360 -30.307  1.00  0.00      TS   H  
ATOM   1040  H3' THY T  11       8.753   4.001 -32.503  1.00  0.00      TS   H  
ATOM   1041  H4' THY T  11       6.885   5.581 -31.233  1.00  0.00      TS   H  
ATOM   1042  H5' THY T  11       5.295   3.824 -31.554  1.00  0.00      TS   H  
ATOM   1043  H51 THY T  11       5.027  -0.917 -27.880  1.00  0.00      TS   H  
ATOM   1044  H52 THY T  11       6.080  -1.499 -29.200  1.00  0.00      TS   H  
ATOM   1045  H53 THY T  11       4.960  -0.228 -29.508  1.00  0.00      TS   H  
ATOM   1046 H2'' THY T  11       8.795   2.389 -30.967  1.00  0.00      TS   H  
ATOM   1047 H5'' THY T  11       6.284   4.081 -33.065  1.00  0.00      TS   H  
ATOM   1048  P   ADE T  12      10.981   5.828 -31.762  1.00  0.00      TS   P  
ATOM   1049  O1P ADE T  12      11.843   5.648 -30.556  1.00  0.00      TS   O  
ATOM   1050  O2P ADE T  12      11.113   7.049 -32.528  1.00  0.00      TS   O  
ATOM   1051  C5' ADE T  12      12.409   3.773 -32.487  1.00  0.00      TS   C  
ATOM   1052  O5' ADE T  12      11.235   4.591 -32.754  1.00  0.00      TS   O  
ATOM   1053  C4' ADE T  12      12.335   2.307 -32.896  1.00  0.00      TS   C  
ATOM   1054  O4' ADE T  12      11.751   1.571 -31.769  1.00  0.00      TS   O  
ATOM   1055  C3' ADE T  12      11.373   1.947 -34.101  1.00  0.00      TS   C  
ATOM   1056  O3' ADE T  12      11.981   1.277 -35.215  1.00  0.00      TS   O  
ATOM   1057  C2' ADE T  12      10.357   1.009 -33.352  1.00  0.00      TS   C  
ATOM   1058  C1' ADE T  12      11.195   0.449 -32.319  1.00  0.00      TS   C  
ATOM   1059  N1  ADE T  12      11.990  -2.614 -28.210  1.00  0.00      TS   N  
ATOM   1060  C2  ADE T  12      12.812  -1.898 -28.962  1.00  0.00      TS   C  
ATOM   1061  N3  ADE T  12      12.543  -1.135 -30.061  1.00  0.00      TS   N  
ATOM   1062  C4  ADE T  12      11.204  -0.993 -30.193  1.00  0.00      TS   C  
ATOM   1063  C5  ADE T  12      10.250  -1.716 -29.510  1.00  0.00      TS   C  
ATOM   1064  C6  ADE T  12      10.678  -2.567 -28.457  1.00  0.00      TS   C  
ATOM   1065  N6  ADE T  12       9.830  -3.470 -27.848  1.00  0.00      TS   N  
ATOM   1066  N7  ADE T  12       8.956  -1.446 -30.159  1.00  0.00      TS   N  
ATOM   1067  C8  ADE T  12       9.190  -0.649 -31.169  1.00  0.00      TS   C  
ATOM   1068  N9  ADE T  12      10.550  -0.346 -31.214  1.00  0.00      TS   N  
ATOM   1069  H2  ADE T  12      13.871  -2.102 -28.803  1.00  0.00      TS   H  
ATOM   1070  H8  ADE T  12       8.468  -0.095 -31.769  1.00  0.00      TS   H  
ATOM   1071  H1' ADE T  12      11.908  -0.242 -32.818  1.00  0.00      TS   H  
ATOM   1072  H2' ADE T  12       9.911   0.396 -34.163  1.00  0.00      TS   H  
ATOM   1073  H3' ADE T  12      10.806   2.845 -34.426  1.00  0.00      TS   H  
ATOM   1074  H4' ADE T  12      13.278   1.743 -33.057  1.00  0.00      TS   H  
ATOM   1075  H5' ADE T  12      12.822   3.734 -31.457  1.00  0.00      TS   H  
ATOM   1076  H61 ADE T  12       9.215  -4.013 -28.420  1.00  0.00      TS   H  
ATOM   1077  H62 ADE T  12      10.313  -3.976 -27.134  1.00  0.00      TS   H  
ATOM   1078 H2'' ADE T  12       9.524   1.638 -32.973  1.00  0.00      TS   H  
ATOM   1079 H5'' ADE T  12      13.212   4.236 -33.099  1.00  0.00      TS   H  
ATOM   1080  P   THY T  13      12.680   2.010 -36.428  1.00  0.00      TS   P  
ATOM   1081  O1P THY T  13      12.721   3.432 -36.065  1.00  0.00      TS   O  
ATOM   1082  O2P THY T  13      12.079   1.641 -37.687  1.00  0.00      TS   O  
ATOM   1083  C5' THY T  13      15.184   1.816 -35.571  1.00  0.00      TS   C  
ATOM   1084  O5' THY T  13      14.139   1.416 -36.457  1.00  0.00      TS   O  
ATOM   1085  C4' THY T  13      16.040   0.724 -34.986  1.00  0.00      TS   C  
ATOM   1086  O4' THY T  13      15.255  -0.129 -34.022  1.00  0.00      TS   O  
ATOM   1087  C3' THY T  13      16.679  -0.270 -35.952  1.00  0.00      TS   C  
ATOM   1088  O3' THY T  13      18.059  -0.622 -35.748  1.00  0.00      TS   O  
ATOM   1089  C2' THY T  13      15.747  -1.503 -35.787  1.00  0.00      TS   C  
ATOM   1090  C1' THY T  13      15.348  -1.519 -34.345  1.00  0.00      TS   C  
ATOM   1091  N1  THY T  13      13.970  -2.176 -34.056  1.00  0.00      TS   N  
ATOM   1092  C2  THY T  13      13.832  -3.027 -33.001  1.00  0.00      TS   C  
ATOM   1093  O2  THY T  13      14.661  -3.351 -32.190  1.00  0.00      TS   O  
ATOM   1094  N3  THY T  13      12.524  -3.501 -32.927  1.00  0.00      TS   N  
ATOM   1095  C4  THY T  13      11.459  -3.281 -33.749  1.00  0.00      TS   C  
ATOM   1096  O4  THY T  13      10.371  -3.759 -33.497  1.00  0.00      TS   O  
ATOM   1097  C5  THY T  13      11.804  -2.501 -34.881  1.00  0.00      TS   C  
ATOM   1098  C5M THY T  13      10.624  -2.225 -35.835  1.00  0.00      TS   C  
ATOM   1099  C6  THY T  13      12.972  -1.890 -34.940  1.00  0.00      TS   C  
ATOM   1100  H3  THY T  13      12.314  -3.996 -32.072  1.00  0.00      TS   H  
ATOM   1101  H6  THY T  13      13.179  -1.053 -35.607  1.00  0.00      TS   H  
ATOM   1102  H1' THY T  13      16.149  -1.983 -33.731  1.00  0.00      TS   H  
ATOM   1103  H2' THY T  13      16.214  -2.432 -36.179  1.00  0.00      TS   H  
ATOM   1104  H3' THY T  13      16.557   0.280 -36.910  1.00  0.00      TS   H  
ATOM   1105  H4' THY T  13      16.850   1.155 -34.358  1.00  0.00      TS   H  
ATOM   1106  H5' THY T  13      14.850   2.484 -34.748  1.00  0.00      TS   H  
ATOM   1107  H51 THY T  13      10.012  -1.385 -35.441  1.00  0.00      TS   H  
ATOM   1108  H52 THY T  13       9.940  -3.097 -35.899  1.00  0.00      TS   H  
ATOM   1109  H53 THY T  13      10.997  -2.045 -36.867  1.00  0.00      TS   H  
ATOM   1110 H2'' THY T  13      14.935  -1.291 -36.516  1.00  0.00      TS   H  
ATOM   1111 H5'' THY T  13      15.902   2.496 -36.077  1.00  0.00      TS   H  
ATOM   1112  P   ADE T  14      19.176  -0.034 -36.661  1.00  0.00      TS   P  
ATOM   1113  O1P ADE T  14      20.507  -0.358 -36.136  1.00  0.00      TS   O  
ATOM   1114  O2P ADE T  14      18.888   1.387 -36.972  1.00  0.00      TS   O  
ATOM   1115  C5' ADE T  14      19.424  -2.274 -38.127  1.00  0.00      TS   C  
ATOM   1116  O5' ADE T  14      18.974  -0.867 -37.945  1.00  0.00      TS   O  
ATOM   1117  C4' ADE T  14      18.654  -3.005 -39.199  1.00  0.00      TS   C  
ATOM   1118  O4' ADE T  14      17.352  -3.439 -38.646  1.00  0.00      TS   O  
ATOM   1119  C3' ADE T  14      18.267  -2.110 -40.440  1.00  0.00      TS   C  
ATOM   1120  O3' ADE T  14      18.491  -2.717 -41.728  1.00  0.00      TS   O  
ATOM   1121  C2' ADE T  14      16.775  -1.870 -40.283  1.00  0.00      TS   C  
ATOM   1122  C1' ADE T  14      16.420  -3.310 -39.710  1.00  0.00      TS   C  
ATOM   1123  N1  ADE T  14      13.457  -6.464 -37.086  1.00  0.00      TS   N  
ATOM   1124  C2  ADE T  14      14.728  -6.627 -37.405  1.00  0.00      TS   C  
ATOM   1125  N3  ADE T  14      15.446  -5.819 -38.229  1.00  0.00      TS   N  
ATOM   1126  C4  ADE T  14      14.735  -4.691 -38.576  1.00  0.00      TS   C  
ATOM   1127  C5  ADE T  14      13.426  -4.347 -38.147  1.00  0.00      TS   C  
ATOM   1128  C6  ADE T  14      12.729  -5.346 -37.385  1.00  0.00      TS   C  
ATOM   1129  N6  ADE T  14      11.549  -5.127 -36.770  1.00  0.00      TS   N  
ATOM   1130  N7  ADE T  14      13.104  -3.067 -38.445  1.00  0.00      TS   N  
ATOM   1131  C8  ADE T  14      14.138  -2.643 -39.091  1.00  0.00      TS   C  
ATOM   1132  N9  ADE T  14      15.113  -3.533 -39.192  1.00  0.00      TS   N  
ATOM   1133  H2  ADE T  14      15.138  -7.610 -37.174  1.00  0.00      TS   H  
ATOM   1134  H8  ADE T  14      14.321  -1.659 -39.523  1.00  0.00      TS   H  
ATOM   1135  H1' ADE T  14      16.638  -4.151 -40.401  1.00  0.00      TS   H  
ATOM   1136  H2' ADE T  14      16.228  -1.619 -41.216  1.00  0.00      TS   H  
ATOM   1137  H3' ADE T  14      18.803  -1.140 -40.367  1.00  0.00      TS   H  
ATOM   1138  H4' ADE T  14      19.233  -3.876 -39.574  1.00  0.00      TS   H  
ATOM   1139  H5' ADE T  14      19.317  -2.815 -37.163  1.00  0.00      TS   H  
ATOM   1140  H61 ADE T  14      10.934  -4.424 -37.127  1.00  0.00      TS   H  
ATOM   1141  H62 ADE T  14      11.151  -5.735 -36.084  1.00  0.00      TS   H  
ATOM   1142 H2'' ADE T  14      16.585  -1.178 -39.435  1.00  0.00      TS   H  
ATOM   1143 H5'' ADE T  14      20.481  -2.379 -38.453  1.00  0.00      TS   H  
ATOM   1144  P   THY T  15      19.820  -2.522 -42.520  1.00  0.00      TS   P  
ATOM   1145  O1P THY T  15      20.922  -2.441 -41.593  1.00  0.00      TS   O  
ATOM   1146  O2P THY T  15      19.729  -1.460 -43.558  1.00  0.00      TS   O  
ATOM   1147  C5' THY T  15      20.095  -5.158 -42.437  1.00  0.00      TS   C  
ATOM   1148  O5' THY T  15      19.935  -3.915 -43.239  1.00  0.00      TS   O  
ATOM   1149  C4' THY T  15      19.274  -6.287 -43.059  1.00  0.00      TS   C  
ATOM   1150  O4' THY T  15      17.973  -6.162 -42.628  1.00  0.00      TS   O  
ATOM   1151  C3' THY T  15      19.138  -6.116 -44.628  1.00  0.00      TS   C  
ATOM   1152  O3' THY T  15      19.208  -7.452 -45.303  1.00  0.00      TS   O  
ATOM   1153  C2' THY T  15      17.730  -5.594 -44.845  1.00  0.00      TS   C  
ATOM   1154  C1' THY T  15      17.055  -6.220 -43.708  1.00  0.00      TS   C  
ATOM   1155  N1  THY T  15      15.797  -5.646 -43.222  1.00  0.00      TS   N  
ATOM   1156  C2  THY T  15      15.134  -6.459 -42.419  1.00  0.00      TS   C  
ATOM   1157  O2  THY T  15      15.481  -7.585 -42.076  1.00  0.00      TS   O  
ATOM   1158  N3  THY T  15      13.974  -5.878 -41.917  1.00  0.00      TS   N  
ATOM   1159  C4  THY T  15      13.454  -4.626 -42.230  1.00  0.00      TS   C  
ATOM   1160  O4  THY T  15      12.444  -4.225 -41.645  1.00  0.00      TS   O  
ATOM   1161  C5  THY T  15      14.202  -3.892 -43.079  1.00  0.00      TS   C  
ATOM   1162  C5M THY T  15      13.833  -2.554 -43.573  1.00  0.00      TS   C  
ATOM   1163  C6  THY T  15      15.355  -4.396 -43.579  1.00  0.00      TS   C  
ATOM   1164  H3  THY T  15      13.419  -6.434 -41.280  1.00  0.00      TS   H  
ATOM   1165  H6  THY T  15      15.899  -3.828 -44.333  1.00  0.00      TS   H  
ATOM   1166  H1' THY T  15      16.949  -7.296 -43.961  1.00  0.00      TS   H  
ATOM   1167  H2' THY T  15      17.235  -5.703 -45.834  1.00  0.00      TS   H  
ATOM   1168  H3' THY T  15      19.950  -5.469 -45.025  1.00  0.00      TS   H  
ATOM   1169  H4' THY T  15      19.743  -7.224 -42.691  1.00  0.00      TS   H  
ATOM   1170  H5' THY T  15      19.684  -5.094 -41.407  1.00  0.00      TS   H  
ATOM   1171  H51 THY T  15      12.889  -2.673 -44.147  1.00  0.00      TS   H  
ATOM   1172  H52 THY T  15      14.551  -2.121 -44.302  1.00  0.00      TS   H  
ATOM   1173  H53 THY T  15      13.733  -1.877 -42.698  1.00  0.00      TS   H  
ATOM   1174 H2'' THY T  15      17.759  -4.493 -44.693  1.00  0.00      TS   H  
ATOM   1175 H5'' THY T  15      21.167  -5.447 -42.376  1.00  0.00      TS   H  
ATOM   1176  P   ADE T  16      20.333  -7.799 -46.276  1.00  0.00      TS   P  
ATOM   1177  O1P ADE T  16      21.620  -7.400 -45.675  1.00  0.00      TS   O  
ATOM   1178  O2P ADE T  16      20.041  -7.255 -47.601  1.00  0.00      TS   O  
ATOM   1179  C5' ADE T  16      20.087 -10.144 -45.105  1.00  0.00      TS   C  
ATOM   1180  O5' ADE T  16      20.373  -9.420 -46.296  1.00  0.00      TS   O  
ATOM   1181  C4' ADE T  16      18.770 -10.970 -45.043  1.00  0.00      TS   C  
ATOM   1182  O4' ADE T  16      17.663 -10.062 -44.712  1.00  0.00      TS   O  
ATOM   1183  C3' ADE T  16      18.406 -11.644 -46.358  1.00  0.00      TS   C  
ATOM   1184  O3' ADE T  16      17.868 -12.957 -46.156  1.00  0.00      TS   O  
ATOM   1185  C2' ADE T  16      17.302 -10.799 -46.900  1.00  0.00      TS   C  
ATOM   1186  C1' ADE T  16      16.604 -10.338 -45.614  1.00  0.00      TS   C  
ATOM   1187  N1  ADE T  16      12.374  -8.055 -44.317  1.00  0.00      TS   N  
ATOM   1188  C2  ADE T  16      12.804  -9.286 -44.097  1.00  0.00      TS   C  
ATOM   1189  N3  ADE T  16      14.032  -9.734 -44.355  1.00  0.00      TS   N  
ATOM   1190  C4  ADE T  16      14.636  -8.925 -45.284  1.00  0.00      TS   C  
ATOM   1191  C5  ADE T  16      14.241  -7.642 -45.722  1.00  0.00      TS   C  
ATOM   1192  C6  ADE T  16      12.988  -7.218 -45.165  1.00  0.00      TS   C  
ATOM   1193  N6  ADE T  16      12.561  -5.922 -45.296  1.00  0.00      TS   N  
ATOM   1194  N7  ADE T  16      15.205  -7.143 -46.570  1.00  0.00      TS   N  
ATOM   1195  C8  ADE T  16      16.120  -8.062 -46.572  1.00  0.00      TS   C  
ATOM   1196  N9  ADE T  16      15.817  -9.200 -45.850  1.00  0.00      TS   N  
ATOM   1197  H2  ADE T  16      12.186  -9.880 -43.426  1.00  0.00      TS   H  
ATOM   1198  H8  ADE T  16      17.045  -8.059 -47.150  1.00  0.00      TS   H  
ATOM   1199  H1' ADE T  16      16.118 -11.179 -45.076  1.00  0.00      TS   H  
ATOM   1200  H2' ADE T  16      16.608 -11.365 -47.558  1.00  0.00      TS   H  
ATOM   1201  H3' ADE T  16      19.376 -11.579 -46.896  1.00  0.00      TS   H  
ATOM   1202  H4' ADE T  16      18.881 -11.626 -44.154  1.00  0.00      TS   H  
ATOM   1203  H5' ADE T  16      20.381  -9.625 -44.167  1.00  0.00      TS   H  
ATOM   1204  H61 ADE T  16      11.633  -5.652 -45.039  1.00  0.00      TS   H  
ATOM   1205  H62 ADE T  16      13.186  -5.226 -45.649  1.00  0.00      TS   H  
ATOM   1206 H2'' ADE T  16      17.609  -9.854 -47.396  1.00  0.00      TS   H  
ATOM   1207 H5'' ADE T  16      20.879 -10.917 -45.017  1.00  0.00      TS   H  
ATOM   1208  P   THY T  17      18.482 -14.158 -46.971  1.00  0.00      TS   P  
ATOM   1209  O1P THY T  17      19.529 -14.869 -46.163  1.00  0.00      TS   O  
ATOM   1210  O2P THY T  17      18.873 -13.676 -48.325  1.00  0.00      TS   O  
ATOM   1211  C5' THY T  17      16.338 -15.316 -46.054  1.00  0.00      TS   C  
ATOM   1212  O5' THY T  17      17.336 -15.135 -47.053  1.00  0.00      TS   O  
ATOM   1213  C4' THY T  17      14.907 -15.004 -46.487  1.00  0.00      TS   C  
ATOM   1214  O4' THY T  17      14.618 -13.572 -46.444  1.00  0.00      TS   O  
ATOM   1215  C3' THY T  17      14.691 -15.463 -47.965  1.00  0.00      TS   C  
ATOM   1216  O3' THY T  17      13.803 -16.599 -48.087  1.00  0.00      TS   O  
ATOM   1217  C2' THY T  17      14.078 -14.258 -48.597  1.00  0.00      TS   C  
ATOM   1218  C1' THY T  17      13.575 -13.509 -47.417  1.00  0.00      TS   C  
ATOM   1219  N1  THY T  17      13.216 -12.087 -47.635  1.00  0.00      TS   N  
ATOM   1220  C2  THY T  17      12.047 -11.626 -47.007  1.00  0.00      TS   C  
ATOM   1221  O2  THY T  17      11.351 -12.304 -46.204  1.00  0.00      TS   O  
ATOM   1222  N3  THY T  17      11.767 -10.292 -47.291  1.00  0.00      TS   N  
ATOM   1223  C4  THY T  17      12.419  -9.443 -48.202  1.00  0.00      TS   C  
ATOM   1224  O4  THY T  17      12.007  -8.249 -48.314  1.00  0.00      TS   O  
ATOM   1225  C5  THY T  17      13.574 -10.036 -48.783  1.00  0.00      TS   C  
ATOM   1226  C5M THY T  17      14.400  -9.186 -49.654  1.00  0.00      TS   C  
ATOM   1227  C6  THY T  17      13.920 -11.270 -48.534  1.00  0.00      TS   C  
ATOM   1228  H3  THY T  17      10.974  -9.902 -46.802  1.00  0.00      TS   H  
ATOM   1229  H6  THY T  17      14.864 -11.674 -48.900  1.00  0.00      TS   H  
ATOM   1230  H1' THY T  17      12.720 -14.125 -47.066  1.00  0.00      TS   H  
ATOM   1231  H2' THY T  17      13.244 -14.646 -49.221  1.00  0.00      TS   H  
ATOM   1232  H3' THY T  17      15.559 -15.630 -48.639  1.00  0.00      TS   H  
ATOM   1233  H4' THY T  17      14.148 -15.561 -45.897  1.00  0.00      TS   H  
ATOM   1234  H5' THY T  17      16.581 -14.758 -45.124  1.00  0.00      TS   H  
ATOM   1235  H51 THY T  17      15.297  -9.735 -50.013  1.00  0.00      TS   H  
ATOM   1236  H52 THY T  17      14.643  -8.174 -49.265  1.00  0.00      TS   H  
ATOM   1237  H53 THY T  17      13.810  -9.004 -50.578  1.00  0.00      TS   H  
ATOM   1238 H2'' THY T  17      14.783 -13.682 -49.235  1.00  0.00      TS   H  
ATOM   1239 H5'' THY T  17      16.513 -16.329 -45.629  1.00  0.00      TS   H  
ATOM   1240  P   ADE T  18      14.480 -18.018 -48.446  1.00  0.00      TS   P  
ATOM   1241  O1P ADE T  18      15.143 -18.521 -47.222  1.00  0.00      TS   O  
ATOM   1242  O2P ADE T  18      15.213 -17.944 -49.701  1.00  0.00      TS   O  
ATOM   1243  C5' ADE T  18      12.182 -18.996 -47.832  1.00  0.00      TS   C  
ATOM   1244  O5' ADE T  18      13.288 -19.049 -48.689  1.00  0.00      TS   O  
ATOM   1245  C4' ADE T  18      10.871 -18.696 -48.610  1.00  0.00      TS   C  
ATOM   1246  O4' ADE T  18      10.781 -17.329 -48.902  1.00  0.00      TS   O  
ATOM   1247  C3' ADE T  18      10.771 -19.367 -49.963  1.00  0.00      TS   C  
ATOM   1248  O3' ADE T  18       9.472 -19.908 -50.200  1.00  0.00      TS   O  
ATOM   1249  C2' ADE T  18      10.999 -18.254 -50.988  1.00  0.00      TS   C  
ATOM   1250  C1' ADE T  18      10.369 -17.143 -50.249  1.00  0.00      TS   C  
ATOM   1251  N1  ADE T  18       9.629 -12.087 -49.463  1.00  0.00      TS   N  
ATOM   1252  C2  ADE T  18       8.982 -13.136 -49.036  1.00  0.00      TS   C  
ATOM   1253  N3  ADE T  18       9.214 -14.473 -49.193  1.00  0.00      TS   N  
ATOM   1254  C4  ADE T  18      10.271 -14.582 -50.084  1.00  0.00      TS   C  
ATOM   1255  C5  ADE T  18      10.992 -13.567 -50.652  1.00  0.00      TS   C  
ATOM   1256  C6  ADE T  18      10.676 -12.246 -50.291  1.00  0.00      TS   C  
ATOM   1257  N6  ADE T  18      11.304 -11.218 -50.813  1.00  0.00      TS   N  
ATOM   1258  N7  ADE T  18      11.867 -14.045 -51.655  1.00  0.00      TS   N  
ATOM   1259  C8  ADE T  18      11.742 -15.376 -51.538  1.00  0.00      TS   C  
ATOM   1260  N9  ADE T  18      10.795 -15.773 -50.632  1.00  0.00      TS   N  
ATOM   1261  H2  ADE T  18       8.167 -12.988 -48.329  1.00  0.00      TS   H  
ATOM   1262  H8  ADE T  18      12.401 -16.117 -51.991  1.00  0.00      TS   H  
ATOM   1263  H1' ADE T  18       9.265 -17.191 -50.145  1.00  0.00      TS   H  
ATOM   1264  H2' ADE T  18      10.517 -18.447 -51.970  1.00  0.00      TS   H  
ATOM   1265  H3' ADE T  18      11.516 -20.188 -50.033  1.00  0.00      TS   H  
ATOM   1266  H4' ADE T  18       9.971 -18.934 -48.002  1.00  0.00      TS   H  
ATOM   1267  H5' ADE T  18      12.279 -18.299 -46.972  1.00  0.00      TS   H  
ATOM   1268  H61 ADE T  18      12.298 -11.190 -50.915  1.00  0.00      TS   H  
ATOM   1269  H62 ADE T  18      10.806 -10.352 -50.821  1.00  0.00      TS   H  
ATOM   1270 H2'' ADE T  18      12.087 -18.085 -51.139  1.00  0.00      TS   H  
ATOM   1271 H5'' ADE T  18      11.998 -20.020 -47.444  1.00  0.00      TS   H  
ATOM   1272  P   ADE T  19       9.344 -21.120 -51.132  1.00  0.00      TS   P  
ATOM   1273  O1P ADE T  19       9.648 -22.338 -50.427  1.00  0.00      TS   O  
ATOM   1274  O2P ADE T  19      10.079 -20.867 -52.420  1.00  0.00      TS   O  
ATOM   1275  C5' ADE T  19       6.768 -21.560 -50.807  1.00  0.00      TS   C  
ATOM   1276  O5' ADE T  19       7.829 -21.192 -51.699  1.00  0.00      TS   O  
ATOM   1277  C4' ADE T  19       5.555 -20.605 -50.939  1.00  0.00      TS   C  
ATOM   1278  O4' ADE T  19       5.882 -19.191 -51.136  1.00  0.00      TS   O  
ATOM   1279  C3' ADE T  19       4.778 -21.025 -52.206  1.00  0.00      TS   C  
ATOM   1280  O3' ADE T  19       3.326 -21.087 -51.928  1.00  0.00      TS   O  
ATOM   1281  C2' ADE T  19       5.151 -20.008 -53.261  1.00  0.00      TS   C  
ATOM   1282  C1' ADE T  19       5.631 -18.728 -52.477  1.00  0.00      TS   C  
ATOM   1283  N1  ADE T  19       8.241 -14.341 -52.257  1.00  0.00      TS   N  
ATOM   1284  C2  ADE T  19       7.136 -14.736 -51.597  1.00  0.00      TS   C  
ATOM   1285  N3  ADE T  19       6.472 -15.915 -51.709  1.00  0.00      TS   N  
ATOM   1286  C4  ADE T  19       7.160 -16.728 -52.652  1.00  0.00      TS   C  
ATOM   1287  C5  ADE T  19       8.282 -16.469 -53.361  1.00  0.00      TS   C  
ATOM   1288  C6  ADE T  19       8.877 -15.161 -53.150  1.00  0.00      TS   C  
ATOM   1289  N6  ADE T  19       9.913 -14.817 -53.948  1.00  0.00      TS   N  
ATOM   1290  N7  ADE T  19       8.735 -17.593 -54.109  1.00  0.00      TS   N  
ATOM   1291  C8  ADE T  19       7.822 -18.493 -53.799  1.00  0.00      TS   C  
ATOM   1292  N9  ADE T  19       6.845 -18.025 -52.941  1.00  0.00      TS   N  
ATOM   1293  H2  ADE T  19       6.756 -13.949 -50.946  1.00  0.00      TS   H  
ATOM   1294  H8  ADE T  19       7.850 -19.516 -54.175  1.00  0.00      TS   H  
ATOM   1295  H1' ADE T  19       4.827 -17.961 -52.504  1.00  0.00      TS   H  
ATOM   1296  H2' ADE T  19       4.226 -19.650 -53.762  1.00  0.00      TS   H  
ATOM   1297  H3' ADE T  19       5.150 -22.046 -52.437  1.00  0.00      TS   H  
ATOM   1298  H4' ADE T  19       4.795 -20.726 -50.138  1.00  0.00      TS   H  
ATOM   1299  H5' ADE T  19       7.233 -21.624 -49.800  1.00  0.00      TS   H  
ATOM   1300  H61 ADE T  19      10.291 -13.902 -54.089  1.00  0.00      TS   H  
ATOM   1301  H62 ADE T  19      10.306 -15.455 -54.612  1.00  0.00      TS   H  
ATOM   1302 H2'' ADE T  19       5.990 -20.431 -53.854  1.00  0.00      TS   H  
ATOM   1303 H5'' ADE T  19       6.480 -22.602 -51.066  1.00  0.00      TS   H  
ATOM   1304  P   GUA T  20       2.235 -21.635 -52.954  1.00  0.00      TS   P  
ATOM   1305  O1P GUA T  20       1.268 -22.278 -52.019  1.00  0.00      TS   O  
ATOM   1306  O2P GUA T  20       2.893 -22.386 -54.062  1.00  0.00      TS   O  
ATOM   1307  C5' GUA T  20       0.721 -19.372 -53.038  1.00  0.00      TS   C  
ATOM   1308  O5' GUA T  20       1.463 -20.438 -53.577  1.00  0.00      TS   O  
ATOM   1309  C4' GUA T  20       0.833 -18.097 -53.764  1.00  0.00      TS   C  
ATOM   1310  O4' GUA T  20       2.212 -17.583 -53.856  1.00  0.00      TS   O  
ATOM   1311  C3' GUA T  20       0.428 -18.252 -55.265  1.00  0.00      TS   C  
ATOM   1312  O3' GUA T  20      -0.727 -17.501 -55.598  1.00  0.00      TS   O  
ATOM   1313  C2' GUA T  20       1.628 -17.677 -56.017  1.00  0.00      TS   C  
ATOM   1314  C1' GUA T  20       2.171 -16.722 -54.920  1.00  0.00      TS   C  
ATOM   1315  N1  GUA T  20       5.372 -12.643 -54.742  1.00  0.00      TS   N  
ATOM   1316  C2  GUA T  20       4.049 -12.656 -54.368  1.00  0.00      TS   C  
ATOM   1317  N2  GUA T  20       3.483 -11.516 -53.976  1.00  0.00      TS   N  
ATOM   1318  N3  GUA T  20       3.282 -13.809 -54.491  1.00  0.00      TS   N  
ATOM   1319  C4  GUA T  20       4.001 -14.924 -54.907  1.00  0.00      TS   C  
ATOM   1320  C5  GUA T  20       5.289 -14.917 -55.302  1.00  0.00      TS   C  
ATOM   1321  C6  GUA T  20       6.092 -13.743 -55.236  1.00  0.00      TS   C  
ATOM   1322  O6  GUA T  20       7.269 -13.694 -55.460  1.00  0.00      TS   O  
ATOM   1323  N7  GUA T  20       5.677 -16.212 -55.668  1.00  0.00      TS   N  
ATOM   1324  C8  GUA T  20       4.601 -16.896 -55.595  1.00  0.00      TS   C  
ATOM   1325  N9  GUA T  20       3.516 -16.191 -55.129  1.00  0.00      TS   N  
ATOM   1326  H1  GUA T  20       5.933 -11.808 -54.662  1.00  0.00      TS   H  
ATOM   1327  H8  GUA T  20       4.596 -17.969 -55.787  1.00  0.00      TS   H  
ATOM   1328  H1' GUA T  20       1.474 -15.929 -54.575  1.00  0.00      TS   H  
ATOM   1329  H2' GUA T  20       1.413 -17.066 -56.920  1.00  0.00      TS   H  
ATOM   1330  H21 GUA T  20       3.958 -10.650 -53.827  1.00  0.00      TS   H  
ATOM   1331  H3' GUA T  20       0.274 -19.329 -55.488  1.00  0.00      TS   H  
ATOM   1332  H22 GUA T  20       2.493 -11.415 -54.062  1.00  0.00      TS   H  
ATOM   1333  H4' GUA T  20       0.185 -17.324 -53.297  1.00  0.00      TS   H  
ATOM   1334  H5' GUA T  20       0.860 -19.316 -51.937  1.00  0.00      TS   H  
ATOM   1335  H3T GUA T  20      -0.873 -17.644 -56.535  1.00  0.00      TS   H  
ATOM   1336 H2'' GUA T  20       2.349 -18.493 -56.236  1.00  0.00      TS   H  
ATOM   1337 H5'' GUA T  20      -0.345 -19.682 -53.042  1.00  0.00      TS   H  
TER   
END
