# Supplementary material for: CRISPR-Cas12a exploits R-loop asymmetry to form double-strand breaks
Source: eLife. 2020 Jun 10;9:e55143. doi: 10.7554/eLife.55143 (PMC7286691; doi:10.7554/eLife.55143)
Supplement: Figure 5—source data 2. [file elife-55143-fig5-data2.zip › Figure 5ΓÇöSource Data 2/Example_MD_trajectories/3prime_boundary/3prime_boundary_38.pdb]

ATOM      1  C5' CYT B   1      15.032  -7.446 -59.331  1.00  0.00      BS   C  
ATOM      2  O5' CYT B   1      16.146  -8.232 -59.863  1.00  0.00      BS   O  
ATOM      3  C4' CYT B   1      14.110  -8.149 -58.376  1.00  0.00      BS   C  
ATOM      4  O4' CYT B   1      13.865  -9.520 -58.680  1.00  0.00      BS   O  
ATOM      5  C3' CYT B   1      14.579  -8.199 -56.886  1.00  0.00      BS   C  
ATOM      6  O3' CYT B   1      13.806  -7.288 -56.115  1.00  0.00      BS   O  
ATOM      7  C2' CYT B   1      14.143  -9.663 -56.482  1.00  0.00      BS   C  
ATOM      8  C1' CYT B   1      13.193 -10.076 -57.563  1.00  0.00      BS   C  
ATOM      9  N1  CYT B   1      13.114 -11.479 -57.842  1.00  0.00      BS   N  
ATOM     10  C2  CYT B   1      11.844 -12.009 -58.136  1.00  0.00      BS   C  
ATOM     11  O2  CYT B   1      10.856 -11.202 -58.196  1.00  0.00      BS   O  
ATOM     12  N3  CYT B   1      11.719 -13.356 -58.412  1.00  0.00      BS   N  
ATOM     13  C4  CYT B   1      12.663 -14.196 -58.162  1.00  0.00      BS   C  
ATOM     14  N4  CYT B   1      12.554 -15.516 -58.144  1.00  0.00      BS   N  
ATOM     15  C5  CYT B   1      13.982 -13.680 -57.758  1.00  0.00      BS   C  
ATOM     16  C6  CYT B   1      14.121 -12.369 -57.567  1.00  0.00      BS   C  
ATOM     17  H5  CYT B   1      14.805 -14.380 -57.614  1.00  0.00      BS   H  
ATOM     18  H6  CYT B   1      15.113 -11.945 -57.408  1.00  0.00      BS   H  
ATOM     19  H1' CYT B   1      12.226  -9.564 -57.376  1.00  0.00      BS   H  
ATOM     20  H2' CYT B   1      13.696  -9.779 -55.471  1.00  0.00      BS   H  
ATOM     21  H3' CYT B   1      15.675  -8.030 -56.821  1.00  0.00      BS   H  
ATOM     22  H4' CYT B   1      13.133  -7.618 -58.376  1.00  0.00      BS   H  
ATOM     23  H41 CYT B   1      13.295 -16.090 -57.796  1.00  0.00      BS   H  
ATOM     24  H5' CYT B   1      14.441  -7.045 -60.182  1.00  0.00      BS   H  
ATOM     25  H42 CYT B   1      11.724 -15.998 -58.425  1.00  0.00      BS   H  
ATOM     26  H5T CYT B   1      15.781  -8.725 -60.602  1.00  0.00      BS   H  
ATOM     27 H2'' CYT B   1      15.068 -10.274 -56.419  1.00  0.00      BS   H  
ATOM     28 H5'' CYT B   1      15.432  -6.629 -58.694  1.00  0.00      BS   H  
ATOM     29  P   THY B   2      14.402  -5.878 -55.795  1.00  0.00      BS   P  
ATOM     30  O1P THY B   2      13.747  -4.904 -56.688  1.00  0.00      BS   O  
ATOM     31  O2P THY B   2      15.878  -5.814 -55.799  1.00  0.00      BS   O  
ATOM     32  C5' THY B   2      12.448  -5.725 -54.086  1.00  0.00      BS   C  
ATOM     33  O5' THY B   2      13.886  -5.719 -54.366  1.00  0.00      BS   O  
ATOM     34  C4' THY B   2      11.955  -6.056 -52.617  1.00  0.00      BS   C  
ATOM     35  O4' THY B   2      12.462  -7.320 -52.064  1.00  0.00      BS   O  
ATOM     36  C3' THY B   2      12.573  -4.935 -51.617  1.00  0.00      BS   C  
ATOM     37  O3' THY B   2      11.662  -4.307 -50.686  1.00  0.00      BS   O  
ATOM     38  C2' THY B   2      13.524  -5.755 -50.741  1.00  0.00      BS   C  
ATOM     39  C1' THY B   2      12.629  -7.044 -50.670  1.00  0.00      BS   C  
ATOM     40  N1  THY B   2      13.274  -8.251 -50.093  1.00  0.00      BS   N  
ATOM     41  C2  THY B   2      12.553  -9.476 -49.923  1.00  0.00      BS   C  
ATOM     42  O2  THY B   2      11.382  -9.595 -50.256  1.00  0.00      BS   O  
ATOM     43  N3  THY B   2      13.291 -10.525 -49.363  1.00  0.00      BS   N  
ATOM     44  C4  THY B   2      14.556 -10.570 -48.934  1.00  0.00      BS   C  
ATOM     45  O4  THY B   2      15.155 -11.602 -48.633  1.00  0.00      BS   O  
ATOM     46  C5  THY B   2      15.146  -9.261 -48.970  1.00  0.00      BS   C  
ATOM     47  C5M THY B   2      16.552  -9.180 -48.468  1.00  0.00      BS   C  
ATOM     48  C6  THY B   2      14.514  -8.200 -49.527  1.00  0.00      BS   C  
ATOM     49  H3  THY B   2      12.794 -11.404 -49.356  1.00  0.00      BS   H  
ATOM     50  H6  THY B   2      15.228  -7.419 -49.788  1.00  0.00      BS   H  
ATOM     51  H1' THY B   2      11.620  -6.810 -50.266  1.00  0.00      BS   H  
ATOM     52  H2' THY B   2      13.660  -5.234 -49.769  1.00  0.00      BS   H  
ATOM     53  H3' THY B   2      13.138  -4.267 -52.303  1.00  0.00      BS   H  
ATOM     54  H4' THY B   2      10.844  -6.035 -52.585  1.00  0.00      BS   H  
ATOM     55  H5' THY B   2      11.922  -6.475 -54.714  1.00  0.00      BS   H  
ATOM     56  H51 THY B   2      16.427  -9.233 -47.366  1.00  0.00      BS   H  
ATOM     57  H52 THY B   2      17.003  -8.209 -48.766  1.00  0.00      BS   H  
ATOM     58  H53 THY B   2      17.161 -10.071 -48.732  1.00  0.00      BS   H  
ATOM     59 H2'' THY B   2      14.509  -6.078 -51.140  1.00  0.00      BS   H  
ATOM     60 H5'' THY B   2      12.094  -4.701 -54.334  1.00  0.00      BS   H  
ATOM     61  P   THY B   3      11.283  -2.767 -50.959  1.00  0.00      BS   P  
ATOM     62  O1P THY B   3      11.542  -2.449 -52.390  1.00  0.00      BS   O  
ATOM     63  O2P THY B   3      11.902  -1.907 -49.935  1.00  0.00      BS   O  
ATOM     64  C5' THY B   3       8.856  -3.330 -51.638  1.00  0.00      BS   C  
ATOM     65  O5' THY B   3       9.753  -2.748 -50.700  1.00  0.00      BS   O  
ATOM     66  C4' THY B   3       7.604  -3.981 -50.972  1.00  0.00      BS   C  
ATOM     67  O4' THY B   3       8.091  -5.208 -50.236  1.00  0.00      BS   O  
ATOM     68  C3' THY B   3       6.996  -3.074 -49.903  1.00  0.00      BS   C  
ATOM     69  O3' THY B   3       5.613  -3.118 -49.876  1.00  0.00      BS   O  
ATOM     70  C2' THY B   3       7.573  -3.553 -48.616  1.00  0.00      BS   C  
ATOM     71  C1' THY B   3       7.814  -5.049 -48.860  1.00  0.00      BS   C  
ATOM     72  N1  THY B   3       9.018  -5.617 -48.182  1.00  0.00      BS   N  
ATOM     73  C2  THY B   3       9.094  -7.035 -47.961  1.00  0.00      BS   C  
ATOM     74  O2  THY B   3       8.153  -7.791 -48.275  1.00  0.00      BS   O  
ATOM     75  N3  THY B   3      10.222  -7.432 -47.400  1.00  0.00      BS   N  
ATOM     76  C4  THY B   3      11.319  -6.772 -46.942  1.00  0.00      BS   C  
ATOM     77  O4  THY B   3      12.310  -7.361 -46.416  1.00  0.00      BS   O  
ATOM     78  C5  THY B   3      11.244  -5.363 -47.265  1.00  0.00      BS   C  
ATOM     79  C5M THY B   3      12.435  -4.482 -46.951  1.00  0.00      BS   C  
ATOM     80  C6  THY B   3      10.145  -4.869 -47.897  1.00  0.00      BS   C  
ATOM     81  H3  THY B   3      10.110  -8.394 -47.113  1.00  0.00      BS   H  
ATOM     82  H6  THY B   3      10.221  -3.949 -48.475  1.00  0.00      BS   H  
ATOM     83  H1' THY B   3       6.862  -5.605 -48.713  1.00  0.00      BS   H  
ATOM     84  H2' THY B   3       7.039  -3.344 -47.664  1.00  0.00      BS   H  
ATOM     85  H3' THY B   3       7.287  -2.062 -50.256  1.00  0.00      BS   H  
ATOM     86  H4' THY B   3       6.845  -4.163 -51.762  1.00  0.00      BS   H  
ATOM     87  H5' THY B   3       9.342  -4.136 -52.227  1.00  0.00      BS   H  
ATOM     88  H51 THY B   3      12.332  -3.443 -47.331  1.00  0.00      BS   H  
ATOM     89  H52 THY B   3      13.406  -4.981 -47.161  1.00  0.00      BS   H  
ATOM     90  H53 THY B   3      12.436  -4.298 -45.856  1.00  0.00      BS   H  
ATOM     91 H2'' THY B   3       8.525  -2.999 -48.478  1.00  0.00      BS   H  
ATOM     92 H5'' THY B   3       8.454  -2.597 -52.371  1.00  0.00      BS   H  
ATOM     93  P   ADE B   4       4.706  -2.296 -48.881  1.00  0.00      BS   P  
ATOM     94  O1P ADE B   4       3.304  -2.283 -49.491  1.00  0.00      BS   O  
ATOM     95  O2P ADE B   4       5.292  -0.964 -48.725  1.00  0.00      BS   O  
ATOM     96  C5' ADE B   4       4.228  -4.566 -47.618  1.00  0.00      BS   C  
ATOM     97  O5' ADE B   4       4.699  -3.138 -47.551  1.00  0.00      BS   O  
ATOM     98  C4' ADE B   4       4.515  -5.363 -46.340  1.00  0.00      BS   C  
ATOM     99  O4' ADE B   4       5.964  -5.435 -46.118  1.00  0.00      BS   O  
ATOM    100  C3' ADE B   4       4.046  -4.734 -44.945  1.00  0.00      BS   C  
ATOM    101  O3' ADE B   4       2.763  -5.305 -44.549  1.00  0.00      BS   O  
ATOM    102  C2' ADE B   4       5.106  -5.187 -43.971  1.00  0.00      BS   C  
ATOM    103  C1' ADE B   4       6.102  -6.031 -44.904  1.00  0.00      BS   C  
ATOM    104  N1  ADE B   4       9.799  -9.073 -43.467  1.00  0.00      BS   N  
ATOM    105  C2  ADE B   4       8.460  -9.201 -43.555  1.00  0.00      BS   C  
ATOM    106  N3  ADE B   4       7.550  -8.276 -43.840  1.00  0.00      BS   N  
ATOM    107  C4  ADE B   4       8.079  -7.106 -44.100  1.00  0.00      BS   C  
ATOM    108  C5  ADE B   4       9.432  -6.762 -43.986  1.00  0.00      BS   C  
ATOM    109  C6  ADE B   4      10.338  -7.834 -43.643  1.00  0.00      BS   C  
ATOM    110  N6  ADE B   4      11.649  -7.711 -43.512  1.00  0.00      BS   N  
ATOM    111  N7  ADE B   4       9.598  -5.386 -44.196  1.00  0.00      BS   N  
ATOM    112  C8  ADE B   4       8.390  -5.034 -44.584  1.00  0.00      BS   C  
ATOM    113  N9  ADE B   4       7.491  -6.007 -44.508  1.00  0.00      BS   N  
ATOM    114  H2  ADE B   4       8.082 -10.193 -43.305  1.00  0.00      BS   H  
ATOM    115  H8  ADE B   4       8.123  -4.020 -44.879  1.00  0.00      BS   H  
ATOM    116  H1' ADE B   4       5.663  -7.032 -45.102  1.00  0.00      BS   H  
ATOM    117  H2' ADE B   4       4.723  -5.900 -43.210  1.00  0.00      BS   H  
ATOM    118  H3' ADE B   4       3.987  -3.628 -45.037  1.00  0.00      BS   H  
ATOM    119  H4' ADE B   4       4.172  -6.412 -46.461  1.00  0.00      BS   H  
ATOM    120  H5' ADE B   4       4.687  -5.110 -48.472  1.00  0.00      BS   H  
ATOM    121  H61 ADE B   4      12.127  -6.833 -43.516  1.00  0.00      BS   H  
ATOM    122  H62 ADE B   4      12.175  -8.507 -43.212  1.00  0.00      BS   H  
ATOM    123 H2'' ADE B   4       5.557  -4.283 -43.506  1.00  0.00      BS   H  
ATOM    124 H5'' ADE B   4       3.142  -4.577 -47.852  1.00  0.00      BS   H  
ATOM    125  P   THY B   5       2.004  -4.778 -43.295  1.00  0.00      BS   P  
ATOM    126  O1P THY B   5       0.537  -4.701 -43.627  1.00  0.00      BS   O  
ATOM    127  O2P THY B   5       2.675  -3.576 -42.729  1.00  0.00      BS   O  
ATOM    128  C5' THY B   5       1.817  -7.275 -42.515  1.00  0.00      BS   C  
ATOM    129  O5' THY B   5       2.146  -5.909 -42.276  1.00  0.00      BS   O  
ATOM    130  C4' THY B   5       2.525  -8.318 -41.576  1.00  0.00      BS   C  
ATOM    131  O4' THY B   5       3.981  -8.223 -41.757  1.00  0.00      BS   O  
ATOM    132  C3' THY B   5       2.277  -8.096 -40.127  1.00  0.00      BS   C  
ATOM    133  O3' THY B   5       2.088  -9.386 -39.506  1.00  0.00      BS   O  
ATOM    134  C2' THY B   5       3.525  -7.451 -39.594  1.00  0.00      BS   C  
ATOM    135  C1' THY B   5       4.556  -8.103 -40.416  1.00  0.00      BS   C  
ATOM    136  N1  THY B   5       5.867  -7.507 -40.496  1.00  0.00      BS   N  
ATOM    137  C2  THY B   5       7.014  -8.279 -40.558  1.00  0.00      BS   C  
ATOM    138  O2  THY B   5       7.030  -9.483 -40.592  1.00  0.00      BS   O  
ATOM    139  N3  THY B   5       8.226  -7.568 -40.618  1.00  0.00      BS   N  
ATOM    140  C4  THY B   5       8.318  -6.173 -40.790  1.00  0.00      BS   C  
ATOM    141  O4  THY B   5       9.433  -5.653 -40.876  1.00  0.00      BS   O  
ATOM    142  C5  THY B   5       7.059  -5.438 -40.792  1.00  0.00      BS   C  
ATOM    143  C5M THY B   5       7.098  -3.944 -40.857  1.00  0.00      BS   C  
ATOM    144  C6  THY B   5       5.912  -6.131 -40.636  1.00  0.00      BS   C  
ATOM    145  H3  THY B   5       9.018  -8.183 -40.494  1.00  0.00      BS   H  
ATOM    146  H6  THY B   5       4.953  -5.630 -40.771  1.00  0.00      BS   H  
ATOM    147  H1' THY B   5       4.673  -9.160 -40.093  1.00  0.00      BS   H  
ATOM    148  H2' THY B   5       3.701  -7.550 -38.503  1.00  0.00      BS   H  
ATOM    149  H3' THY B   5       1.355  -7.481 -40.046  1.00  0.00      BS   H  
ATOM    150  H4' THY B   5       2.248  -9.370 -41.803  1.00  0.00      BS   H  
ATOM    151  H5' THY B   5       2.155  -7.572 -43.532  1.00  0.00      BS   H  
ATOM    152  H51 THY B   5       7.806  -3.565 -41.625  1.00  0.00      BS   H  
ATOM    153  H52 THY B   5       7.493  -3.622 -39.870  1.00  0.00      BS   H  
ATOM    154  H53 THY B   5       6.122  -3.463 -41.081  1.00  0.00      BS   H  
ATOM    155 H2'' THY B   5       3.492  -6.380 -39.891  1.00  0.00      BS   H  
ATOM    156 H5'' THY B   5       0.728  -7.354 -42.306  1.00  0.00      BS   H  
ATOM    157  P   ADE B   6       1.583  -9.570 -37.990  1.00  0.00      BS   P  
ATOM    158  O1P ADE B   6       0.266 -10.280 -38.101  1.00  0.00      BS   O  
ATOM    159  O2P ADE B   6       1.624  -8.338 -37.235  1.00  0.00      BS   O  
ATOM    160  C5' ADE B   6       2.806 -11.853 -37.731  1.00  0.00      BS   C  
ATOM    161  O5' ADE B   6       2.618 -10.491 -37.377  1.00  0.00      BS   O  
ATOM    162  C4' ADE B   6       3.910 -12.543 -36.949  1.00  0.00      BS   C  
ATOM    163  O4' ADE B   6       5.271 -12.023 -37.218  1.00  0.00      BS   O  
ATOM    164  C3' ADE B   6       3.670 -12.430 -35.437  1.00  0.00      BS   C  
ATOM    165  O3' ADE B   6       3.916 -13.713 -34.742  1.00  0.00      BS   O  
ATOM    166  C2' ADE B   6       4.687 -11.344 -35.065  1.00  0.00      BS   C  
ATOM    167  C1' ADE B   6       5.854 -11.455 -36.037  1.00  0.00      BS   C  
ATOM    168  N1  ADE B   6      10.205  -8.770 -36.606  1.00  0.00      BS   N  
ATOM    169  C2  ADE B   6       9.994 -10.047 -36.184  1.00  0.00      BS   C  
ATOM    170  N3  ADE B   6       8.838 -10.635 -36.030  1.00  0.00      BS   N  
ATOM    171  C4  ADE B   6       7.812  -9.825 -36.393  1.00  0.00      BS   C  
ATOM    172  C5  ADE B   6       7.868  -8.523 -36.797  1.00  0.00      BS   C  
ATOM    173  C6  ADE B   6       9.144  -7.934 -36.845  1.00  0.00      BS   C  
ATOM    174  N6  ADE B   6       9.400  -6.718 -37.363  1.00  0.00      BS   N  
ATOM    175  N7  ADE B   6       6.605  -8.059 -37.075  1.00  0.00      BS   N  
ATOM    176  C8  ADE B   6       5.784  -9.022 -36.713  1.00  0.00      BS   C  
ATOM    177  N9  ADE B   6       6.443 -10.104 -36.283  1.00  0.00      BS   N  
ATOM    178  H2  ADE B   6      10.906 -10.548 -35.862  1.00  0.00      BS   H  
ATOM    179  H8  ADE B   6       4.698  -8.958 -36.654  1.00  0.00      BS   H  
ATOM    180  H1' ADE B   6       6.513 -12.229 -35.588  1.00  0.00      BS   H  
ATOM    181  H2' ADE B   6       5.033 -11.393 -34.010  1.00  0.00      BS   H  
ATOM    182  H3' ADE B   6       2.624 -12.079 -35.310  1.00  0.00      BS   H  
ATOM    183  H4' ADE B   6       4.004 -13.630 -37.154  1.00  0.00      BS   H  
ATOM    184  H5' ADE B   6       3.025 -11.960 -38.815  1.00  0.00      BS   H  
ATOM    185  H61 ADE B   6       8.696  -6.167 -37.809  1.00  0.00      BS   H  
ATOM    186  H62 ADE B   6      10.341  -6.382 -37.356  1.00  0.00      BS   H  
ATOM    187 H2'' ADE B   6       4.180 -10.366 -35.209  1.00  0.00      BS   H  
ATOM    188 H5'' ADE B   6       1.860 -12.386 -37.498  1.00  0.00      BS   H  
ATOM    189  P   THY B   7       3.559 -13.929 -33.258  1.00  0.00      BS   P  
ATOM    190  O1P THY B   7       3.406 -15.433 -33.090  1.00  0.00      BS   O  
ATOM    191  O2P THY B   7       2.418 -13.213 -32.851  1.00  0.00      BS   O  
ATOM    192  C5' THY B   7       5.998 -14.107 -32.429  1.00  0.00      BS   C  
ATOM    193  O5' THY B   7       4.780 -13.367 -32.433  1.00  0.00      BS   O  
ATOM    194  C4' THY B   7       7.104 -13.332 -31.682  1.00  0.00      BS   C  
ATOM    195  O4' THY B   7       7.450 -12.127 -32.375  1.00  0.00      BS   O  
ATOM    196  C3' THY B   7       6.691 -12.864 -30.280  1.00  0.00      BS   C  
ATOM    197  O3' THY B   7       7.587 -13.305 -29.251  1.00  0.00      BS   O  
ATOM    198  C2' THY B   7       6.547 -11.328 -30.424  1.00  0.00      BS   C  
ATOM    199  C1' THY B   7       7.715 -11.135 -31.367  1.00  0.00      BS   C  
ATOM    200  N1  THY B   7       7.875  -9.865 -32.082  1.00  0.00      BS   N  
ATOM    201  C2  THY B   7       9.104  -9.351 -32.389  1.00  0.00      BS   C  
ATOM    202  O2  THY B   7      10.188  -9.876 -32.123  1.00  0.00      BS   O  
ATOM    203  N3  THY B   7       9.104  -8.147 -33.059  1.00  0.00      BS   N  
ATOM    204  C4  THY B   7       8.086  -7.479 -33.679  1.00  0.00      BS   C  
ATOM    205  O4  THY B   7       8.336  -6.500 -34.361  1.00  0.00      BS   O  
ATOM    206  C5  THY B   7       6.773  -8.090 -33.342  1.00  0.00      BS   C  
ATOM    207  C5M THY B   7       5.621  -7.382 -33.929  1.00  0.00      BS   C  
ATOM    208  C6  THY B   7       6.725  -9.172 -32.511  1.00  0.00      BS   C  
ATOM    209  H3  THY B   7      10.020  -7.844 -33.359  1.00  0.00      BS   H  
ATOM    210  H6  THY B   7       5.830  -9.790 -32.447  1.00  0.00      BS   H  
ATOM    211  H1' THY B   7       8.707 -11.392 -30.938  1.00  0.00      BS   H  
ATOM    212  H2' THY B   7       6.744 -10.854 -29.438  1.00  0.00      BS   H  
ATOM    213  H3' THY B   7       5.648 -13.217 -30.125  1.00  0.00      BS   H  
ATOM    214  H4' THY B   7       8.012 -13.959 -31.555  1.00  0.00      BS   H  
ATOM    215  H5' THY B   7       6.375 -14.417 -33.427  1.00  0.00      BS   H  
ATOM    216  H51 THY B   7       5.089  -6.807 -33.141  1.00  0.00      BS   H  
ATOM    217  H52 THY B   7       4.910  -8.151 -34.300  1.00  0.00      BS   H  
ATOM    218  H53 THY B   7       5.897  -6.656 -34.723  1.00  0.00      BS   H  
ATOM    219 H2'' THY B   7       5.606 -11.087 -30.964  1.00  0.00      BS   H  
ATOM    220 H5'' THY B   7       5.663 -14.868 -31.692  1.00  0.00      BS   H  
ATOM    221  P   ADE B   8       7.177 -13.550 -27.827  1.00  0.00      BS   P  
ATOM    222  O1P ADE B   8       7.836 -14.773 -27.448  1.00  0.00      BS   O  
ATOM    223  O2P ADE B   8       5.683 -13.410 -27.635  1.00  0.00      BS   O  
ATOM    224  C5' ADE B   8       9.307 -12.362 -27.098  1.00  0.00      BS   C  
ATOM    225  O5' ADE B   8       7.843 -12.323 -27.162  1.00  0.00      BS   O  
ATOM    226  C4' ADE B   8       9.914 -10.968 -26.939  1.00  0.00      BS   C  
ATOM    227  O4' ADE B   8       9.537  -9.991 -27.928  1.00  0.00      BS   O  
ATOM    228  C3' ADE B   8       9.388 -10.314 -25.572  1.00  0.00      BS   C  
ATOM    229  O3' ADE B   8      10.373  -9.676 -24.845  1.00  0.00      BS   O  
ATOM    230  C2' ADE B   8       8.340  -9.279 -26.025  1.00  0.00      BS   C  
ATOM    231  C1' ADE B   8       9.068  -8.770 -27.262  1.00  0.00      BS   C  
ATOM    232  N1  ADE B   8       8.969  -4.652 -30.287  1.00  0.00      BS   N  
ATOM    233  C2  ADE B   8       9.917  -5.223 -29.582  1.00  0.00      BS   C  
ATOM    234  N3  ADE B   8       9.893  -6.329 -28.862  1.00  0.00      BS   N  
ATOM    235  C4  ADE B   8       8.687  -6.923 -28.922  1.00  0.00      BS   C  
ATOM    236  C5  ADE B   8       7.604  -6.577 -29.692  1.00  0.00      BS   C  
ATOM    237  C6  ADE B   8       7.775  -5.344 -30.459  1.00  0.00      BS   C  
ATOM    238  N6  ADE B   8       6.980  -4.985 -31.456  1.00  0.00      BS   N  
ATOM    239  N7  ADE B   8       6.563  -7.443 -29.477  1.00  0.00      BS   N  
ATOM    240  C8  ADE B   8       7.033  -8.299 -28.653  1.00  0.00      BS   C  
ATOM    241  N9  ADE B   8       8.339  -8.063 -28.269  1.00  0.00      BS   N  
ATOM    242  H2  ADE B   8      10.864  -4.684 -29.600  1.00  0.00      BS   H  
ATOM    243  H8  ADE B   8       6.438  -9.098 -28.212  1.00  0.00      BS   H  
ATOM    244  H1' ADE B   8       9.967  -8.156 -27.041  1.00  0.00      BS   H  
ATOM    245  H2' ADE B   8       8.068  -8.483 -25.300  1.00  0.00      BS   H  
ATOM    246  H3' ADE B   8       8.837 -11.106 -25.021  1.00  0.00      BS   H  
ATOM    247  H4' ADE B   8      11.024 -11.017 -26.946  1.00  0.00      BS   H  
ATOM    248  H5' ADE B   8       9.715 -12.698 -28.074  1.00  0.00      BS   H  
ATOM    249  H61 ADE B   8       7.274  -4.147 -31.918  1.00  0.00      BS   H  
ATOM    250  H62 ADE B   8       6.013  -4.997 -31.201  1.00  0.00      BS   H  
ATOM    251 H2'' ADE B   8       7.452  -9.924 -26.201  1.00  0.00      BS   H  
ATOM    252 H5'' ADE B   8       9.650 -13.030 -26.279  1.00  0.00      BS   H  
ATOM    253  P   THY B   9      10.642 -10.066 -23.329  1.00  0.00      BS   P  
ATOM    254  O1P THY B   9      11.822 -10.956 -23.269  1.00  0.00      BS   O  
ATOM    255  O2P THY B   9       9.440 -10.541 -22.719  1.00  0.00      BS   O  
ATOM    256  C5' THY B   9      12.005  -7.825 -23.223  1.00  0.00      BS   C  
ATOM    257  O5' THY B   9      10.970  -8.676 -22.629  1.00  0.00      BS   O  
ATOM    258  C4' THY B   9      11.577  -6.326 -23.235  1.00  0.00      BS   C  
ATOM    259  O4' THY B   9      10.678  -6.091 -24.352  1.00  0.00      BS   O  
ATOM    260  C3' THY B   9      10.869  -5.714 -22.025  1.00  0.00      BS   C  
ATOM    261  O3' THY B   9      11.524  -4.481 -21.597  1.00  0.00      BS   O  
ATOM    262  C2' THY B   9       9.504  -5.390 -22.510  1.00  0.00      BS   C  
ATOM    263  C1' THY B   9       9.821  -4.967 -23.945  1.00  0.00      BS   C  
ATOM    264  N1  THY B   9       8.659  -4.867 -24.927  1.00  0.00      BS   N  
ATOM    265  C2  THY B   9       8.859  -4.161 -26.060  1.00  0.00      BS   C  
ATOM    266  O2  THY B   9       9.910  -3.550 -26.338  1.00  0.00      BS   O  
ATOM    267  N3  THY B   9       7.763  -4.180 -26.896  1.00  0.00      BS   N  
ATOM    268  C4  THY B   9       6.580  -4.888 -26.735  1.00  0.00      BS   C  
ATOM    269  O4  THY B   9       5.713  -4.726 -27.560  1.00  0.00      BS   O  
ATOM    270  C5  THY B   9       6.550  -5.753 -25.565  1.00  0.00      BS   C  
ATOM    271  C5M THY B   9       5.417  -6.672 -25.378  1.00  0.00      BS   C  
ATOM    272  C6  THY B   9       7.573  -5.642 -24.683  1.00  0.00      BS   C  
ATOM    273  H3  THY B   9       7.755  -3.620 -27.736  1.00  0.00      BS   H  
ATOM    274  H6  THY B   9       7.493  -5.844 -23.615  1.00  0.00      BS   H  
ATOM    275  H1' THY B   9      10.571  -4.147 -23.966  1.00  0.00      BS   H  
ATOM    276  H2' THY B   9       8.896  -4.681 -21.908  1.00  0.00      BS   H  
ATOM    277  H3' THY B   9      10.871  -6.499 -21.239  1.00  0.00      BS   H  
ATOM    278  H4' THY B   9      12.518  -5.752 -23.376  1.00  0.00      BS   H  
ATOM    279  H5' THY B   9      12.273  -8.015 -24.284  1.00  0.00      BS   H  
ATOM    280  H51 THY B   9       4.620  -6.288 -24.705  1.00  0.00      BS   H  
ATOM    281  H52 THY B   9       5.708  -7.687 -25.033  1.00  0.00      BS   H  
ATOM    282  H53 THY B   9       4.928  -6.884 -26.351  1.00  0.00      BS   H  
ATOM    283 H2'' THY B   9       8.966  -6.360 -22.466  1.00  0.00      BS   H  
ATOM    284 H5'' THY B   9      12.920  -7.976 -22.611  1.00  0.00      BS   H  
ATOM    285  P   ADE B  10      12.198  -4.467 -20.227  1.00  0.00      BS   P  
ATOM    286  O1P ADE B  10      13.159  -5.645 -20.107  1.00  0.00      BS   O  
ATOM    287  O2P ADE B  10      11.147  -4.281 -19.206  1.00  0.00      BS   O  
ATOM    288  C5' ADE B  10      14.143  -2.899 -21.023  1.00  0.00      BS   C  
ATOM    289  O5' ADE B  10      13.081  -3.177 -20.091  1.00  0.00      BS   O  
ATOM    290  C4' ADE B  10      13.957  -1.434 -21.508  1.00  0.00      BS   C  
ATOM    291  O4' ADE B  10      12.903  -1.364 -22.442  1.00  0.00      BS   O  
ATOM    292  C3' ADE B  10      13.648  -0.398 -20.380  1.00  0.00      BS   C  
ATOM    293  O3' ADE B  10      14.492   0.766 -20.551  1.00  0.00      BS   O  
ATOM    294  C2' ADE B  10      12.153  -0.145 -20.448  1.00  0.00      BS   C  
ATOM    295  C1' ADE B  10      12.014  -0.323 -22.005  1.00  0.00      BS   C  
ATOM    296  N1  ADE B  10       8.460  -0.286 -25.678  1.00  0.00      BS   N  
ATOM    297  C2  ADE B  10       9.670   0.316 -25.663  1.00  0.00      BS   C  
ATOM    298  N3  ADE B  10      10.576   0.208 -24.692  1.00  0.00      BS   N  
ATOM    299  C4  ADE B  10      10.093  -0.476 -23.613  1.00  0.00      BS   C  
ATOM    300  C5  ADE B  10       8.803  -1.031 -23.487  1.00  0.00      BS   C  
ATOM    301  C6  ADE B  10       7.998  -0.986 -24.594  1.00  0.00      BS   C  
ATOM    302  N6  ADE B  10       6.825  -1.655 -24.660  1.00  0.00      BS   N  
ATOM    303  N7  ADE B  10       8.735  -1.825 -22.334  1.00  0.00      BS   N  
ATOM    304  C8  ADE B  10       9.899  -1.638 -21.742  1.00  0.00      BS   C  
ATOM    305  N9  ADE B  10      10.707  -0.719 -22.437  1.00  0.00      BS   N  
ATOM    306  H2  ADE B  10      10.069   0.811 -26.548  1.00  0.00      BS   H  
ATOM    307  H8  ADE B  10      10.126  -1.948 -20.722  1.00  0.00      BS   H  
ATOM    308  H1' ADE B  10      12.303   0.629 -22.497  1.00  0.00      BS   H  
ATOM    309  H2' ADE B  10      11.938   0.863 -20.034  1.00  0.00      BS   H  
ATOM    310  H3' ADE B  10      13.808  -1.012 -19.468  1.00  0.00      BS   H  
ATOM    311  H4' ADE B  10      14.858  -1.133 -22.086  1.00  0.00      BS   H  
ATOM    312  H5' ADE B  10      14.133  -3.592 -21.892  1.00  0.00      BS   H  
ATOM    313  H61 ADE B  10       6.411  -1.988 -23.812  1.00  0.00      BS   H  
ATOM    314  H62 ADE B  10       6.299  -1.800 -25.498  1.00  0.00      BS   H  
ATOM    315 H2'' ADE B  10      11.611  -0.947 -19.901  1.00  0.00      BS   H  
ATOM    316 H5'' ADE B  10      15.091  -2.964 -20.448  1.00  0.00      BS   H  
ATOM    317  P   GUA B  11      14.669   1.772 -19.425  1.00  0.00      BS   P  
ATOM    318  O1P GUA B  11      16.035   2.347 -19.472  1.00  0.00      BS   O  
ATOM    319  O2P GUA B  11      14.141   1.189 -18.139  1.00  0.00      BS   O  
ATOM    320  C5' GUA B  11      14.020   3.849 -20.755  1.00  0.00      BS   C  
ATOM    321  O5' GUA B  11      13.556   2.881 -19.810  1.00  0.00      BS   O  
ATOM    322  C4' GUA B  11      12.980   4.928 -21.285  1.00  0.00      BS   C  
ATOM    323  O4' GUA B  11      11.911   4.310 -22.153  1.00  0.00      BS   O  
ATOM    324  C3' GUA B  11      12.197   5.609 -20.170  1.00  0.00      BS   C  
ATOM    325  O3' GUA B  11      12.003   7.030 -20.405  1.00  0.00      BS   O  
ATOM    326  C2' GUA B  11      10.893   4.840 -20.105  1.00  0.00      BS   C  
ATOM    327  C1' GUA B  11      10.683   4.560 -21.566  1.00  0.00      BS   C  
ATOM    328  N1  GUA B  11       6.530   3.121 -24.158  1.00  0.00      BS   N  
ATOM    329  C2  GUA B  11       7.211   4.326 -24.219  1.00  0.00      BS   C  
ATOM    330  N2  GUA B  11       6.726   5.142 -25.075  1.00  0.00      BS   N  
ATOM    331  N3  GUA B  11       8.411   4.511 -23.583  1.00  0.00      BS   N  
ATOM    332  C4  GUA B  11       8.697   3.555 -22.735  1.00  0.00      BS   C  
ATOM    333  C5  GUA B  11       8.065   2.272 -22.631  1.00  0.00      BS   C  
ATOM    334  C6  GUA B  11       6.878   2.047 -23.345  1.00  0.00      BS   C  
ATOM    335  O6  GUA B  11       6.187   0.999 -23.299  1.00  0.00      BS   O  
ATOM    336  N7  GUA B  11       8.675   1.567 -21.617  1.00  0.00      BS   N  
ATOM    337  C8  GUA B  11       9.683   2.315 -21.220  1.00  0.00      BS   C  
ATOM    338  N9  GUA B  11       9.707   3.560 -21.835  1.00  0.00      BS   N  
ATOM    339  H1  GUA B  11       5.633   2.966 -24.595  1.00  0.00      BS   H  
ATOM    340  H8  GUA B  11      10.373   1.959 -20.455  1.00  0.00      BS   H  
ATOM    341  H1' GUA B  11      10.253   5.480 -22.015  1.00  0.00      BS   H  
ATOM    342  H2' GUA B  11      10.120   5.502 -19.660  1.00  0.00      BS   H  
ATOM    343  H21 GUA B  11       5.814   5.084 -25.481  1.00  0.00      BS   H  
ATOM    344  H3' GUA B  11      12.715   5.463 -19.198  1.00  0.00      BS   H  
ATOM    345  H22 GUA B  11       7.192   6.027 -25.064  1.00  0.00      BS   H  
ATOM    346  H4' GUA B  11      13.511   5.718 -21.859  1.00  0.00      BS   H  
ATOM    347  H5' GUA B  11      14.510   3.327 -21.605  1.00  0.00      BS   H  
ATOM    348 H2'' GUA B  11      11.172   3.939 -19.518  1.00  0.00      BS   H  
ATOM    349 H5'' GUA B  11      14.854   4.375 -20.241  1.00  0.00      BS   H  
ATOM    350  P   CYT B  12      11.591   7.844 -19.093  1.00  0.00      BS   P  
ATOM    351  O1P CYT B  12      12.505   9.008 -18.892  1.00  0.00      BS   O  
ATOM    352  O2P CYT B  12      11.498   6.990 -17.875  1.00  0.00      BS   O  
ATOM    353  C5' CYT B  12       9.926   9.488 -20.193  1.00  0.00      BS   C  
ATOM    354  O5' CYT B  12      10.159   8.209 -19.469  1.00  0.00      BS   O  
ATOM    355  C4' CYT B  12       8.596   9.501 -20.996  1.00  0.00      BS   C  
ATOM    356  O4' CYT B  12       8.432   8.281 -21.813  1.00  0.00      BS   O  
ATOM    357  C3' CYT B  12       7.381   9.360 -20.053  1.00  0.00      BS   C  
ATOM    358  O3' CYT B  12       7.007  10.529 -19.385  1.00  0.00      BS   O  
ATOM    359  C2' CYT B  12       6.296   9.031 -21.100  1.00  0.00      BS   C  
ATOM    360  C1' CYT B  12       7.032   7.916 -21.920  1.00  0.00      BS   C  
ATOM    361  N1  CYT B  12       6.659   6.567 -21.583  1.00  0.00      BS   N  
ATOM    362  C2  CYT B  12       5.480   6.064 -22.122  1.00  0.00      BS   C  
ATOM    363  O2  CYT B  12       4.717   6.864 -22.731  1.00  0.00      BS   O  
ATOM    364  N3  CYT B  12       5.101   4.870 -21.800  1.00  0.00      BS   N  
ATOM    365  C4  CYT B  12       5.810   4.150 -20.859  1.00  0.00      BS   C  
ATOM    366  N4  CYT B  12       5.194   3.068 -20.517  1.00  0.00      BS   N  
ATOM    367  C5  CYT B  12       7.085   4.616 -20.301  1.00  0.00      BS   C  
ATOM    368  C6  CYT B  12       7.421   5.866 -20.673  1.00  0.00      BS   C  
ATOM    369  H5  CYT B  12       7.580   4.039 -19.520  1.00  0.00      BS   H  
ATOM    370  H6  CYT B  12       8.240   6.444 -20.244  1.00  0.00      BS   H  
ATOM    371  H1' CYT B  12       6.799   8.077 -22.995  1.00  0.00      BS   H  
ATOM    372  H2' CYT B  12       6.136   9.916 -21.752  1.00  0.00      BS   H  
ATOM    373  H3' CYT B  12       7.659   8.553 -19.341  1.00  0.00      BS   H  
ATOM    374  H4' CYT B  12       8.597  10.389 -21.664  1.00  0.00      BS   H  
ATOM    375  H41 CYT B  12       4.412   2.805 -21.082  1.00  0.00      BS   H  
ATOM    376  H5' CYT B  12      10.782   9.716 -20.865  1.00  0.00      BS   H  
ATOM    377  H42 CYT B  12       5.669   2.396 -19.949  1.00  0.00      BS   H  
ATOM    378 H2'' CYT B  12       5.298   8.686 -20.753  1.00  0.00      BS   H  
ATOM    379 H5'' CYT B  12       9.899  10.294 -19.428  1.00  0.00      BS   H  
ATOM    380  P   THY B  13       6.302  10.567 -18.000  1.00  0.00      BS   P  
ATOM    381  O1P THY B  13       6.372  11.936 -17.442  1.00  0.00      BS   O  
ATOM    382  O2P THY B  13       6.897   9.591 -17.143  1.00  0.00      BS   O  
ATOM    383  C5' THY B  13       3.772  11.139 -18.547  1.00  0.00      BS   C  
ATOM    384  O5' THY B  13       4.767  10.234 -18.164  1.00  0.00      BS   O  
ATOM    385  C4' THY B  13       2.379  10.580 -18.965  1.00  0.00      BS   C  
ATOM    386  O4' THY B  13       2.628   9.555 -20.024  1.00  0.00      BS   O  
ATOM    387  C3' THY B  13       1.576   9.884 -17.858  1.00  0.00      BS   C  
ATOM    388  O3' THY B  13       0.930  10.831 -17.053  1.00  0.00      BS   O  
ATOM    389  C2' THY B  13       0.638   9.169 -18.791  1.00  0.00      BS   C  
ATOM    390  C1' THY B  13       1.576   8.583 -19.862  1.00  0.00      BS   C  
ATOM    391  N1  THY B  13       2.208   7.300 -19.350  1.00  0.00      BS   N  
ATOM    392  C2  THY B  13       1.408   6.225 -19.516  1.00  0.00      BS   C  
ATOM    393  O2  THY B  13       0.274   6.300 -19.993  1.00  0.00      BS   O  
ATOM    394  N3  THY B  13       1.957   4.976 -19.108  1.00  0.00      BS   N  
ATOM    395  C4  THY B  13       3.109   4.763 -18.339  1.00  0.00      BS   C  
ATOM    396  O4  THY B  13       3.276   3.688 -17.776  1.00  0.00      BS   O  
ATOM    397  C5  THY B  13       4.005   5.949 -18.275  1.00  0.00      BS   C  
ATOM    398  C5M THY B  13       5.323   5.963 -17.511  1.00  0.00      BS   C  
ATOM    399  C6  THY B  13       3.523   7.135 -18.793  1.00  0.00      BS   C  
ATOM    400  H3  THY B  13       1.264   4.241 -19.094  1.00  0.00      BS   H  
ATOM    401  H6  THY B  13       3.993   8.103 -18.623  1.00  0.00      BS   H  
ATOM    402  H1' THY B  13       1.111   8.358 -20.846  1.00  0.00      BS   H  
ATOM    403  H2' THY B  13       0.012   9.998 -19.184  1.00  0.00      BS   H  
ATOM    404  H3' THY B  13       2.291   9.265 -17.275  1.00  0.00      BS   H  
ATOM    405  H4' THY B  13       1.686  11.364 -19.339  1.00  0.00      BS   H  
ATOM    406  H5' THY B  13       4.185  11.881 -19.265  1.00  0.00      BS   H  
ATOM    407  H51 THY B  13       5.858   5.032 -17.792  1.00  0.00      BS   H  
ATOM    408  H52 THY B  13       5.191   5.962 -16.408  1.00  0.00      BS   H  
ATOM    409  H53 THY B  13       5.975   6.819 -17.787  1.00  0.00      BS   H  
ATOM    410 H2'' THY B  13      -0.047   8.431 -18.319  1.00  0.00      BS   H  
ATOM    411 H5'' THY B  13       3.606  11.855 -17.714  1.00  0.00      BS   H  
ATOM    412  P   THY B  14       0.482  10.371 -15.595  1.00  0.00      BS   P  
ATOM    413  O1P THY B  14      -0.023  11.564 -14.818  1.00  0.00      BS   O  
ATOM    414  O2P THY B  14       1.548   9.600 -14.926  1.00  0.00      BS   O  
ATOM    415  C5' THY B  14      -1.904   9.757 -16.414  1.00  0.00      BS   C  
ATOM    416  O5' THY B  14      -0.701   9.368 -15.779  1.00  0.00      BS   O  
ATOM    417  C4' THY B  14      -2.962   8.644 -16.489  1.00  0.00      BS   C  
ATOM    418  O4' THY B  14      -2.576   7.500 -17.375  1.00  0.00      BS   O  
ATOM    419  C3' THY B  14      -3.139   7.927 -15.121  1.00  0.00      BS   C  
ATOM    420  O3' THY B  14      -4.065   8.656 -14.316  1.00  0.00      BS   O  
ATOM    421  C2' THY B  14      -3.794   6.650 -15.578  1.00  0.00      BS   C  
ATOM    422  C1' THY B  14      -2.955   6.275 -16.809  1.00  0.00      BS   C  
ATOM    423  N1  THY B  14      -1.734   5.488 -16.453  1.00  0.00      BS   N  
ATOM    424  C2  THY B  14      -1.882   4.126 -16.405  1.00  0.00      BS   C  
ATOM    425  O2  THY B  14      -2.946   3.537 -16.594  1.00  0.00      BS   O  
ATOM    426  N3  THY B  14      -0.784   3.404 -15.953  1.00  0.00      BS   N  
ATOM    427  C4  THY B  14       0.509   3.954 -15.690  1.00  0.00      BS   C  
ATOM    428  O4  THY B  14       1.501   3.246 -15.480  1.00  0.00      BS   O  
ATOM    429  C5  THY B  14       0.561   5.370 -15.711  1.00  0.00      BS   C  
ATOM    430  C5M THY B  14       1.840   5.996 -15.327  1.00  0.00      BS   C  
ATOM    431  C6  THY B  14      -0.532   6.034 -16.049  1.00  0.00      BS   C  
ATOM    432  H3  THY B  14      -0.869   2.405 -16.076  1.00  0.00      BS   H  
ATOM    433  H6  THY B  14      -0.488   7.116 -16.179  1.00  0.00      BS   H  
ATOM    434  H1' THY B  14      -3.711   5.800 -17.471  1.00  0.00      BS   H  
ATOM    435  H2' THY B  14      -4.896   6.710 -15.711  1.00  0.00      BS   H  
ATOM    436  H3' THY B  14      -2.145   7.857 -14.631  1.00  0.00      BS   H  
ATOM    437  H4' THY B  14      -4.013   8.937 -16.697  1.00  0.00      BS   H  
ATOM    438  H5' THY B  14      -1.689  10.005 -17.475  1.00  0.00      BS   H  
ATOM    439  H51 THY B  14       1.963   6.987 -15.815  1.00  0.00      BS   H  
ATOM    440  H52 THY B  14       2.712   5.388 -15.647  1.00  0.00      BS   H  
ATOM    441  H53 THY B  14       1.780   6.068 -14.221  1.00  0.00      BS   H  
ATOM    442 H2'' THY B  14      -3.629   5.951 -14.731  1.00  0.00      BS   H  
ATOM    443 H5'' THY B  14      -2.409  10.674 -16.041  1.00  0.00      BS   H  
ATOM    444  P   ADE B  15      -4.196   8.191 -12.780  1.00  0.00      BS   P  
ATOM    445  O1P ADE B  15      -5.312   9.049 -12.310  1.00  0.00      BS   O  
ATOM    446  O2P ADE B  15      -2.945   8.304 -12.015  1.00  0.00      BS   O  
ATOM    447  C5' ADE B  15      -6.003   6.298 -13.015  1.00  0.00      BS   C  
ATOM    448  O5' ADE B  15      -4.593   6.659 -12.728  1.00  0.00      BS   O  
ATOM    449  C4' ADE B  15      -6.054   4.802 -12.830  1.00  0.00      BS   C  
ATOM    450  O4' ADE B  15      -5.153   4.042 -13.737  1.00  0.00      BS   O  
ATOM    451  C3' ADE B  15      -5.734   4.257 -11.439  1.00  0.00      BS   C  
ATOM    452  O3' ADE B  15      -6.876   4.296 -10.628  1.00  0.00      BS   O  
ATOM    453  C2' ADE B  15      -5.437   2.840 -11.828  1.00  0.00      BS   C  
ATOM    454  C1' ADE B  15      -4.698   2.832 -13.151  1.00  0.00      BS   C  
ATOM    455  N1  ADE B  15      -0.403   0.132 -12.229  1.00  0.00      BS   N  
ATOM    456  C2  ADE B  15      -1.664  -0.258 -12.417  1.00  0.00      BS   C  
ATOM    457  N3  ADE B  15      -2.730   0.463 -12.676  1.00  0.00      BS   N  
ATOM    458  C4  ADE B  15      -2.394   1.810 -12.824  1.00  0.00      BS   C  
ATOM    459  C5  ADE B  15      -1.176   2.394 -12.637  1.00  0.00      BS   C  
ATOM    460  C6  ADE B  15      -0.064   1.482 -12.368  1.00  0.00      BS   C  
ATOM    461  N6  ADE B  15       1.248   1.896 -12.417  1.00  0.00      BS   N  
ATOM    462  N7  ADE B  15      -1.228   3.816 -12.647  1.00  0.00      BS   N  
ATOM    463  C8  ADE B  15      -2.475   3.977 -12.901  1.00  0.00      BS   C  
ATOM    464  N9  ADE B  15      -3.254   2.845 -12.982  1.00  0.00      BS   N  
ATOM    465  H2  ADE B  15      -1.879  -1.314 -12.253  1.00  0.00      BS   H  
ATOM    466  H8  ADE B  15      -2.885   4.985 -12.967  1.00  0.00      BS   H  
ATOM    467  H1' ADE B  15      -5.083   2.040 -13.827  1.00  0.00      BS   H  
ATOM    468  H2' ADE B  15      -6.387   2.274 -11.945  1.00  0.00      BS   H  
ATOM    469  H3' ADE B  15      -4.837   4.800 -11.069  1.00  0.00      BS   H  
ATOM    470  H4' ADE B  15      -7.105   4.510 -13.040  1.00  0.00      BS   H  
ATOM    471  H5' ADE B  15      -6.242   6.501 -14.081  1.00  0.00      BS   H  
ATOM    472  H61 ADE B  15       1.387   2.886 -12.447  1.00  0.00      BS   H  
ATOM    473  H62 ADE B  15       1.936   1.217 -12.672  1.00  0.00      BS   H  
ATOM    474 H2'' ADE B  15      -4.820   2.341 -11.050  1.00  0.00      BS   H  
ATOM    475 H5'' ADE B  15      -6.724   6.847 -12.372  1.00  0.00      BS   H  
ATOM    476  P   CYT B  16      -6.922   5.148  -9.330  1.00  0.00      BS   P  
ATOM    477  O1P CYT B  16      -8.321   5.660  -9.178  1.00  0.00      BS   O  
ATOM    478  O2P CYT B  16      -5.754   6.088  -9.248  1.00  0.00      BS   O  
ATOM    479  C5' CYT B  16      -7.717   3.158  -7.839  1.00  0.00      BS   C  
ATOM    480  O5' CYT B  16      -6.722   4.135  -8.149  1.00  0.00      BS   O  
ATOM    481  C4' CYT B  16      -6.871   1.804  -7.563  1.00  0.00      BS   C  
ATOM    482  O4' CYT B  16      -6.072   1.426  -8.642  1.00  0.00      BS   O  
ATOM    483  C3' CYT B  16      -5.890   1.825  -6.382  1.00  0.00      BS   C  
ATOM    484  O3' CYT B  16      -6.686   1.762  -5.223  1.00  0.00      BS   O  
ATOM    485  C2' CYT B  16      -5.229   0.534  -6.685  1.00  0.00      BS   C  
ATOM    486  C1' CYT B  16      -4.986   0.701  -8.177  1.00  0.00      BS   C  
ATOM    487  N1  CYT B  16      -3.644   1.331  -8.482  1.00  0.00      BS   N  
ATOM    488  C2  CYT B  16      -2.574   0.459  -8.673  1.00  0.00      BS   C  
ATOM    489  O2  CYT B  16      -2.715  -0.759  -8.558  1.00  0.00      BS   O  
ATOM    490  N3  CYT B  16      -1.319   0.868  -8.871  1.00  0.00      BS   N  
ATOM    491  C4  CYT B  16      -1.110   2.200  -8.949  1.00  0.00      BS   C  
ATOM    492  N4  CYT B  16       0.064   2.659  -9.388  1.00  0.00      BS   N  
ATOM    493  C5  CYT B  16      -2.129   3.188  -8.679  1.00  0.00      BS   C  
ATOM    494  C6  CYT B  16      -3.410   2.685  -8.507  1.00  0.00      BS   C  
ATOM    495  H5  CYT B  16      -1.987   4.233  -8.950  1.00  0.00      BS   H  
ATOM    496  H6  CYT B  16      -4.333   3.261  -8.452  1.00  0.00      BS   H  
ATOM    497  H1' CYT B  16      -5.035  -0.326  -8.597  1.00  0.00      BS   H  
ATOM    498  H2' CYT B  16      -5.907  -0.334  -6.535  1.00  0.00      BS   H  
ATOM    499  H3' CYT B  16      -5.294   2.758  -6.470  1.00  0.00      BS   H  
ATOM    500  H4' CYT B  16      -7.591   0.971  -7.412  1.00  0.00      BS   H  
ATOM    501  H41 CYT B  16       0.761   1.977  -9.608  1.00  0.00      BS   H  
ATOM    502  H5' CYT B  16      -8.364   2.882  -8.698  1.00  0.00      BS   H  
ATOM    503  H42 CYT B  16       0.234   3.612  -9.642  1.00  0.00      BS   H  
ATOM    504 H2'' CYT B  16      -4.381   0.231  -6.034  1.00  0.00      BS   H  
ATOM    505 H5'' CYT B  16      -8.189   3.492  -6.890  1.00  0.00      BS   H  
ATOM    506  P   ADE B  17      -6.165   2.226  -3.824  1.00  0.00      BS   P  
ATOM    507  O1P ADE B  17      -7.266   2.629  -2.921  1.00  0.00      BS   O  
ATOM    508  O2P ADE B  17      -5.047   3.157  -4.085  1.00  0.00      BS   O  
ATOM    509  C5' ADE B  17      -5.656  -0.367  -3.311  1.00  0.00      BS   C  
ATOM    510  O5' ADE B  17      -5.467   1.008  -3.273  1.00  0.00      BS   O  
ATOM    511  C4' ADE B  17      -4.408  -1.017  -2.702  1.00  0.00      BS   C  
ATOM    512  O4' ADE B  17      -3.269  -0.939  -3.616  1.00  0.00      BS   O  
ATOM    513  C3' ADE B  17      -3.884  -0.323  -1.396  1.00  0.00      BS   C  
ATOM    514  O3' ADE B  17      -3.557  -1.322  -0.437  1.00  0.00      BS   O  
ATOM    515  C2' ADE B  17      -2.656   0.458  -1.742  1.00  0.00      BS   C  
ATOM    516  C1' ADE B  17      -2.170  -0.305  -3.038  1.00  0.00      BS   C  
ATOM    517  N1  ADE B  17       2.240   0.762  -5.502  1.00  0.00      BS   N  
ATOM    518  C2  ADE B  17       1.890  -0.296  -4.759  1.00  0.00      BS   C  
ATOM    519  N3  ADE B  17       0.772  -0.483  -4.081  1.00  0.00      BS   N  
ATOM    520  C4  ADE B  17      -0.157   0.480  -4.421  1.00  0.00      BS   C  
ATOM    521  C5  ADE B  17       0.056   1.561  -5.194  1.00  0.00      BS   C  
ATOM    522  C6  ADE B  17       1.330   1.682  -5.760  1.00  0.00      BS   C  
ATOM    523  N6  ADE B  17       1.701   2.701  -6.631  1.00  0.00      BS   N  
ATOM    524  N7  ADE B  17      -1.062   2.328  -5.272  1.00  0.00      BS   N  
ATOM    525  C8  ADE B  17      -1.989   1.777  -4.472  1.00  0.00      BS   C  
ATOM    526  N9  ADE B  17      -1.477   0.563  -4.015  1.00  0.00      BS   N  
ATOM    527  H2  ADE B  17       2.634  -1.062  -4.539  1.00  0.00      BS   H  
ATOM    528  H8  ADE B  17      -3.010   2.156  -4.421  1.00  0.00      BS   H  
ATOM    529  H1' ADE B  17      -1.561  -1.166  -2.688  1.00  0.00      BS   H  
ATOM    530  H2' ADE B  17      -1.729   0.390  -1.134  1.00  0.00      BS   H  
ATOM    531  H3' ADE B  17      -4.656   0.367  -0.992  1.00  0.00      BS   H  
ATOM    532  H4' ADE B  17      -4.611  -2.076  -2.436  1.00  0.00      BS   H  
ATOM    533  H5' ADE B  17      -5.801  -0.790  -4.328  1.00  0.00      BS   H  
ATOM    534  H61 ADE B  17       1.108   3.426  -6.985  1.00  0.00      BS   H  
ATOM    535  H62 ADE B  17       2.642   2.660  -6.963  1.00  0.00      BS   H  
ATOM    536 H2'' ADE B  17      -2.962   1.479  -2.059  1.00  0.00      BS   H  
ATOM    537 H5'' ADE B  17      -6.480  -0.676  -2.633  1.00  0.00      BS   H  
ATOM    538  P   ADE B  18      -3.249  -0.896   1.066  1.00  0.00      BS   P  
ATOM    539  O1P ADE B  18      -3.887  -1.824   2.051  1.00  0.00      BS   O  
ATOM    540  O2P ADE B  18      -3.399   0.571   1.249  1.00  0.00      BS   O  
ATOM    541  C5' ADE B  18      -1.101  -2.328   0.678  1.00  0.00      BS   C  
ATOM    542  O5' ADE B  18      -1.713  -1.090   0.979  1.00  0.00      BS   O  
ATOM    543  C4' ADE B  18       0.434  -2.449   0.756  1.00  0.00      BS   C  
ATOM    544  O4' ADE B  18       1.111  -1.763  -0.351  1.00  0.00      BS   O  
ATOM    545  C3' ADE B  18       1.008  -1.895   2.041  1.00  0.00      BS   C  
ATOM    546  O3' ADE B  18       2.126  -2.640   2.550  1.00  0.00      BS   O  
ATOM    547  C2' ADE B  18       1.460  -0.460   1.579  1.00  0.00      BS   C  
ATOM    548  C1' ADE B  18       1.994  -0.746   0.176  1.00  0.00      BS   C  
ATOM    549  N1  ADE B  18       4.928   1.840  -3.209  1.00  0.00      BS   N  
ATOM    550  C2  ADE B  18       5.152   0.745  -2.464  1.00  0.00      BS   C  
ATOM    551  N3  ADE B  18       4.388   0.074  -1.644  1.00  0.00      BS   N  
ATOM    552  C4  ADE B  18       3.179   0.724  -1.543  1.00  0.00      BS   C  
ATOM    553  C5  ADE B  18       2.788   1.921  -2.186  1.00  0.00      BS   C  
ATOM    554  C6  ADE B  18       3.731   2.468  -3.124  1.00  0.00      BS   C  
ATOM    555  N6  ADE B  18       3.515   3.518  -3.909  1.00  0.00      BS   N  
ATOM    556  N7  ADE B  18       1.560   2.282  -1.787  1.00  0.00      BS   N  
ATOM    557  C8  ADE B  18       1.140   1.349  -1.005  1.00  0.00      BS   C  
ATOM    558  N9  ADE B  18       2.113   0.391  -0.711  1.00  0.00      BS   N  
ATOM    559  H2  ADE B  18       6.161   0.385  -2.665  1.00  0.00      BS   H  
ATOM    560  H8  ADE B  18       0.126   1.239  -0.622  1.00  0.00      BS   H  
ATOM    561  H1' ADE B  18       2.968  -1.264   0.309  1.00  0.00      BS   H  
ATOM    562  H2' ADE B  18       2.201  -0.003   2.269  1.00  0.00      BS   H  
ATOM    563  H3' ADE B  18       0.202  -1.853   2.806  1.00  0.00      BS   H  
ATOM    564  H4' ADE B  18       0.659  -3.537   0.784  1.00  0.00      BS   H  
ATOM    565  H5' ADE B  18      -1.490  -2.780  -0.260  1.00  0.00      BS   H  
ATOM    566  H61 ADE B  18       2.623   3.946  -4.058  1.00  0.00      BS   H  
ATOM    567  H62 ADE B  18       4.262   3.966  -4.401  1.00  0.00      BS   H  
ATOM    568 H2'' ADE B  18       0.565   0.180   1.417  1.00  0.00      BS   H  
ATOM    569 H5'' ADE B  18      -1.415  -2.970   1.528  1.00  0.00      BS   H  
ATOM    570  P   CYT B  19       2.825  -2.487   3.882  1.00  0.00      BS   P  
ATOM    571  O1P CYT B  19       2.553  -3.676   4.675  1.00  0.00      BS   O  
ATOM    572  O2P CYT B  19       2.414  -1.135   4.431  1.00  0.00      BS   O  
ATOM    573  C5' CYT B  19       5.027  -3.675   3.185  1.00  0.00      BS   C  
ATOM    574  O5' CYT B  19       4.368  -2.438   3.515  1.00  0.00      BS   O  
ATOM    575  C4' CYT B  19       6.469  -3.522   2.549  1.00  0.00      BS   C  
ATOM    576  O4' CYT B  19       6.498  -2.498   1.504  1.00  0.00      BS   O  
ATOM    577  C3' CYT B  19       7.470  -3.009   3.627  1.00  0.00      BS   C  
ATOM    578  O3' CYT B  19       8.840  -3.627   3.516  1.00  0.00      BS   O  
ATOM    579  C2' CYT B  19       7.565  -1.512   3.316  1.00  0.00      BS   C  
ATOM    580  C1' CYT B  19       7.421  -1.454   1.801  1.00  0.00      BS   C  
ATOM    581  N1  CYT B  19       6.805  -0.145   1.353  1.00  0.00      BS   N  
ATOM    582  C2  CYT B  19       7.522   0.855   0.724  1.00  0.00      BS   C  
ATOM    583  O2  CYT B  19       8.714   0.643   0.464  1.00  0.00      BS   O  
ATOM    584  N3  CYT B  19       6.879   1.933   0.290  1.00  0.00      BS   N  
ATOM    585  C4  CYT B  19       5.638   2.199   0.742  1.00  0.00      BS   C  
ATOM    586  N4  CYT B  19       5.093   3.367   0.341  1.00  0.00      BS   N  
ATOM    587  C5  CYT B  19       4.959   1.306   1.617  1.00  0.00      BS   C  
ATOM    588  C6  CYT B  19       5.540   0.136   1.937  1.00  0.00      BS   C  
ATOM    589  H5  CYT B  19       3.908   1.473   1.856  1.00  0.00      BS   H  
ATOM    590  H6  CYT B  19       5.126  -0.646   2.575  1.00  0.00      BS   H  
ATOM    591  H1' CYT B  19       8.404  -1.694   1.341  1.00  0.00      BS   H  
ATOM    592  H2' CYT B  19       8.399  -0.922   3.756  1.00  0.00      BS   H  
ATOM    593  H3' CYT B  19       6.952  -3.231   4.585  1.00  0.00      BS   H  
ATOM    594  H4' CYT B  19       6.844  -4.505   2.195  1.00  0.00      BS   H  
ATOM    595  H41 CYT B  19       5.460   3.866  -0.445  1.00  0.00      BS   H  
ATOM    596  H5' CYT B  19       4.368  -4.285   2.530  1.00  0.00      BS   H  
ATOM    597  H42 CYT B  19       4.141   3.518   0.608  1.00  0.00      BS   H  
ATOM    598 H2'' CYT B  19       6.672  -1.049   3.790  1.00  0.00      BS   H  
ATOM    599 H5'' CYT B  19       5.202  -4.192   4.153  1.00  0.00      BS   H  
ATOM    600  P   ADE B  20       9.577  -4.303   4.719  1.00  0.00      BS   P  
ATOM    601  O1P ADE B  20      10.545  -5.280   4.150  1.00  0.00      BS   O  
ATOM    602  O2P ADE B  20       8.594  -4.860   5.634  1.00  0.00      BS   O  
ATOM    603  C5' ADE B  20      11.600  -2.879   5.077  1.00  0.00      BS   C  
ATOM    604  O5' ADE B  20      10.217  -3.111   5.469  1.00  0.00      BS   O  
ATOM    605  C4' ADE B  20      12.138  -1.588   5.819  1.00  0.00      BS   C  
ATOM    606  O4' ADE B  20      11.478  -0.356   5.330  1.00  0.00      BS   O  
ATOM    607  C3' ADE B  20      11.921  -1.583   7.331  1.00  0.00      BS   C  
ATOM    608  O3' ADE B  20      13.039  -1.155   8.138  1.00  0.00      BS   O  
ATOM    609  C2' ADE B  20      10.700  -0.606   7.471  1.00  0.00      BS   C  
ATOM    610  C1' ADE B  20      11.005   0.390   6.394  1.00  0.00      BS   C  
ATOM    611  N1  ADE B  20       9.440   3.845   2.903  1.00  0.00      BS   N  
ATOM    612  C2  ADE B  20      10.645   3.334   3.215  1.00  0.00      BS   C  
ATOM    613  N3  ADE B  20      10.961   2.452   4.209  1.00  0.00      BS   N  
ATOM    614  C4  ADE B  20       9.868   2.038   4.871  1.00  0.00      BS   C  
ATOM    615  C5  ADE B  20       8.583   2.468   4.675  1.00  0.00      BS   C  
ATOM    616  C6  ADE B  20       8.342   3.379   3.582  1.00  0.00      BS   C  
ATOM    617  N6  ADE B  20       7.219   3.992   3.250  1.00  0.00      BS   N  
ATOM    618  N7  ADE B  20       7.715   1.867   5.584  1.00  0.00      BS   N  
ATOM    619  C8  ADE B  20       8.508   1.070   6.293  1.00  0.00      BS   C  
ATOM    620  N9  ADE B  20       9.845   1.186   5.968  1.00  0.00      BS   N  
ATOM    621  H2  ADE B  20      11.484   3.612   2.578  1.00  0.00      BS   H  
ATOM    622  H8  ADE B  20       8.190   0.389   7.082  1.00  0.00      BS   H  
ATOM    623  H1' ADE B  20      11.873   0.981   6.759  1.00  0.00      BS   H  
ATOM    624  H2' ADE B  20      10.625  -0.138   8.476  1.00  0.00      BS   H  
ATOM    625  H3' ADE B  20      11.552  -2.603   7.572  1.00  0.00      BS   H  
ATOM    626  H4' ADE B  20      13.225  -1.597   5.590  1.00  0.00      BS   H  
ATOM    627  H5' ADE B  20      11.623  -2.566   4.011  1.00  0.00      BS   H  
ATOM    628  H61 ADE B  20       7.225   4.826   2.697  1.00  0.00      BS   H  
ATOM    629  H62 ADE B  20       6.425   3.624   3.733  1.00  0.00      BS   H  
ATOM    630  H3T ADE B  20      12.779  -0.847   9.009  1.00  0.00      BS   H  
ATOM    631 H2'' ADE B  20       9.758  -1.152   7.255  1.00  0.00      BS   H  
ATOM    632 H5'' ADE B  20      12.205  -3.757   5.385  1.00  0.00      BS   H  
TER   
ATOM    633  C5' URA R   1      14.367  15.377  -5.026  1.00  0.00      R    C  
ATOM    634  O5' URA R   1      14.583  15.206  -6.373  1.00  0.00      R    O  
ATOM    635  C4' URA R   1      12.851  15.490  -4.668  1.00  0.00      R    C  
ATOM    636  O4' URA R   1      12.252  16.829  -5.182  1.00  0.00      R    O  
ATOM    637  C3' URA R   1      11.831  14.420  -5.255  1.00  0.00      R    C  
ATOM    638  O3' URA R   1      11.955  13.150  -4.582  1.00  0.00      R    O  
ATOM    639  C2' URA R   1      10.498  15.112  -5.104  1.00  0.00      R    C  
ATOM    640  O2' URA R   1      10.106  15.126  -3.770  1.00  0.00      R    O  
ATOM    641  C1' URA R   1      10.869  16.569  -5.511  1.00  0.00      R    C  
ATOM    642  N1  URA R   1      10.506  16.864  -6.902  1.00  0.00      R    N  
ATOM    643  C2  URA R   1       9.245  17.434  -7.104  1.00  0.00      R    C  
ATOM    644  O2  URA R   1       8.479  17.629  -6.127  1.00  0.00      R    O  
ATOM    645  N3  URA R   1       9.001  17.815  -8.376  1.00  0.00      R    N  
ATOM    646  C4  URA R   1       9.753  17.590  -9.508  1.00  0.00      R    C  
ATOM    647  O4  URA R   1       9.227  17.729 -10.616  1.00  0.00      R    O  
ATOM    648  C5  URA R   1      10.974  16.964  -9.275  1.00  0.00      R    C  
ATOM    649  C6  URA R   1      11.354  16.619  -8.023  1.00  0.00      R    C  
ATOM    650  H3  URA R   1       8.039  18.102  -8.485  1.00  0.00      R    H  
ATOM    651  H5  URA R   1      11.523  16.572 -10.130  1.00  0.00      R    H  
ATOM    652  H6  URA R   1      12.133  15.893  -7.796  1.00  0.00      R    H  
ATOM    653  H1' URA R   1      10.347  17.224  -4.782  1.00  0.00      R    H  
ATOM    654  H2' URA R   1       9.393  15.768  -3.742  1.00  0.00      R    H  
ATOM    655  H3' URA R   1      12.125  14.437  -6.327  1.00  0.00      R    H  
ATOM    656  H4' URA R   1      12.699  15.421  -3.569  1.00  0.00      R    H  
ATOM    657  H5' URA R   1      15.046  16.195  -4.704  1.00  0.00      R    H  
ATOM    658  H5T URA R   1      14.687  16.068  -6.782  1.00  0.00      R    H  
ATOM    659 H2'' URA R   1       9.744  14.666  -5.786  1.00  0.00      R    H  
ATOM    660 H5'' URA R   1      14.781  14.456  -4.561  1.00  0.00      R    H  
ATOM    661  P   GUA R   2      11.170  11.860  -5.101  1.00  0.00      R    P  
ATOM    662  O1P GUA R   2      11.729  11.639  -6.450  1.00  0.00      R    O  
ATOM    663  O2P GUA R   2       9.686  11.991  -5.135  1.00  0.00      R    O  
ATOM    664  C5' GUA R   2      12.890  10.517  -3.748  1.00  0.00      R    C  
ATOM    665  O5' GUA R   2      11.513  10.596  -4.199  1.00  0.00      R    O  
ATOM    666  C4' GUA R   2      13.132   9.097  -3.159  1.00  0.00      R    C  
ATOM    667  O4' GUA R   2      12.413   8.930  -1.881  1.00  0.00      R    O  
ATOM    668  C3' GUA R   2      12.777   7.820  -3.920  1.00  0.00      R    C  
ATOM    669  O3' GUA R   2      13.689   7.682  -5.000  1.00  0.00      R    O  
ATOM    670  C2' GUA R   2      13.031   6.868  -2.695  1.00  0.00      R    C  
ATOM    671  O2' GUA R   2      14.377   6.789  -2.300  1.00  0.00      R    O  
ATOM    672  C1' GUA R   2      12.233   7.517  -1.651  1.00  0.00      R    C  
ATOM    673  N1  GUA R   2       8.770   3.815  -0.563  1.00  0.00      R    N  
ATOM    674  C2  GUA R   2      10.186   3.777  -0.477  1.00  0.00      R    C  
ATOM    675  N2  GUA R   2      10.699   2.666   0.036  1.00  0.00      R    N  
ATOM    676  N3  GUA R   2      10.938   4.856  -0.697  1.00  0.00      R    N  
ATOM    677  C4  GUA R   2      10.263   5.881  -1.205  1.00  0.00      R    C  
ATOM    678  C5  GUA R   2       8.965   6.055  -1.314  1.00  0.00      R    C  
ATOM    679  C6  GUA R   2       8.116   4.934  -1.063  1.00  0.00      R    C  
ATOM    680  O6  GUA R   2       6.864   5.005  -1.132  1.00  0.00      R    O  
ATOM    681  N7  GUA R   2       8.609   7.340  -1.802  1.00  0.00      R    N  
ATOM    682  C8  GUA R   2       9.745   7.927  -1.868  1.00  0.00      R    C  
ATOM    683  N9  GUA R   2      10.821   7.088  -1.599  1.00  0.00      R    N  
ATOM    684  H1  GUA R   2       8.169   3.029  -0.359  1.00  0.00      R    H  
ATOM    685  H8  GUA R   2       9.788   8.950  -2.240  1.00  0.00      R    H  
ATOM    686  H1' GUA R   2      12.673   7.335  -0.647  1.00  0.00      R    H  
ATOM    687  H2' GUA R   2      14.433   6.104  -1.629  1.00  0.00      R    H  
ATOM    688  H21 GUA R   2      10.215   1.912   0.481  1.00  0.00      R    H  
ATOM    689  H3' GUA R   2      11.710   7.858  -4.229  1.00  0.00      R    H  
ATOM    690  H22 GUA R   2      11.695   2.576   0.039  1.00  0.00      R    H  
ATOM    691  H4' GUA R   2      14.235   9.165  -3.046  1.00  0.00      R    H  
ATOM    692  H5' GUA R   2      13.022  11.147  -2.843  1.00  0.00      R    H  
ATOM    693 H2'' GUA R   2      12.719   5.815  -2.870  1.00  0.00      R    H  
ATOM    694 H5'' GUA R   2      13.594  10.805  -4.558  1.00  0.00      R    H  
ATOM    695  P   URA R   3      13.211   7.202  -6.454  1.00  0.00      R    P  
ATOM    696  O1P URA R   3      14.440   7.096  -7.268  1.00  0.00      R    O  
ATOM    697  O2P URA R   3      12.100   8.045  -6.902  1.00  0.00      R    O  
ATOM    698  C5' URA R   3      13.533   4.745  -5.622  1.00  0.00      R    C  
ATOM    699  O5' URA R   3      12.624   5.783  -6.203  1.00  0.00      R    O  
ATOM    700  C4' URA R   3      12.747   3.494  -5.015  1.00  0.00      R    C  
ATOM    701  O4' URA R   3      11.726   3.958  -3.996  1.00  0.00      R    O  
ATOM    702  C3' URA R   3      11.851   2.735  -5.947  1.00  0.00      R    C  
ATOM    703  O3' URA R   3      12.649   1.944  -6.815  1.00  0.00      R    O  
ATOM    704  C2' URA R   3      11.080   1.889  -4.900  1.00  0.00      R    C  
ATOM    705  O2' URA R   3      11.895   0.911  -4.190  1.00  0.00      R    O  
ATOM    706  C1' URA R   3      10.671   3.055  -4.007  1.00  0.00      R    C  
ATOM    707  N1  URA R   3       9.349   3.616  -4.375  1.00  0.00      R    N  
ATOM    708  C2  URA R   3       8.219   2.996  -3.979  1.00  0.00      R    C  
ATOM    709  O2  URA R   3       8.193   1.940  -3.327  1.00  0.00      R    O  
ATOM    710  N3  URA R   3       7.049   3.612  -4.309  1.00  0.00      R    N  
ATOM    711  C4  URA R   3       6.882   4.635  -5.216  1.00  0.00      R    C  
ATOM    712  O4  URA R   3       5.755   4.924  -5.623  1.00  0.00      R    O  
ATOM    713  C5  URA R   3       8.145   5.267  -5.643  1.00  0.00      R    C  
ATOM    714  C6  URA R   3       9.314   4.683  -5.201  1.00  0.00      R    C  
ATOM    715  H3  URA R   3       6.208   3.229  -3.903  1.00  0.00      R    H  
ATOM    716  H5  URA R   3       8.302   6.219  -6.148  1.00  0.00      R    H  
ATOM    717  H6  URA R   3      10.279   5.126  -5.447  1.00  0.00      R    H  
ATOM    718  H1' URA R   3      10.643   2.715  -2.951  1.00  0.00      R    H  
ATOM    719  H2' URA R   3      11.298   0.307  -3.742  1.00  0.00      R    H  
ATOM    720  H3' URA R   3      11.310   3.491  -6.555  1.00  0.00      R    H  
ATOM    721  H4' URA R   3      13.498   2.825  -4.542  1.00  0.00      R    H  
ATOM    722  H5' URA R   3      14.251   5.098  -4.851  1.00  0.00      R    H  
ATOM    723 H2'' URA R   3      10.142   1.458  -5.311  1.00  0.00      R    H  
ATOM    724 H5'' URA R   3      14.067   4.341  -6.508  1.00  0.00      R    H  
ATOM    725  P   URA R   4      12.093   1.142  -8.064  1.00  0.00      R    P  
ATOM    726  O1P URA R   4      13.213   0.247  -8.547  1.00  0.00      R    O  
ATOM    727  O2P URA R   4      11.472   2.108  -9.010  1.00  0.00      R    O  
ATOM    728  C5' URA R   4      11.154  -0.961  -6.812  1.00  0.00      R    C  
ATOM    729  O5' URA R   4      10.876   0.215  -7.631  1.00  0.00      R    O  
ATOM    730  C4' URA R   4       9.838  -1.750  -6.430  1.00  0.00      R    C  
ATOM    731  O4' URA R   4       8.963  -0.981  -5.536  1.00  0.00      R    O  
ATOM    732  C3' URA R   4       8.891  -2.228  -7.557  1.00  0.00      R    C  
ATOM    733  O3' URA R   4       9.482  -3.240  -8.298  1.00  0.00      R    O  
ATOM    734  C2' URA R   4       7.697  -2.632  -6.698  1.00  0.00      R    C  
ATOM    735  O2' URA R   4       7.928  -3.764  -5.902  1.00  0.00      R    O  
ATOM    736  C1' URA R   4       7.617  -1.397  -5.787  1.00  0.00      R    C  
ATOM    737  N1  URA R   4       6.894  -0.269  -6.281  1.00  0.00      R    N  
ATOM    738  C2  URA R   4       5.549  -0.344  -5.974  1.00  0.00      R    C  
ATOM    739  O2  URA R   4       5.008  -1.319  -5.369  1.00  0.00      R    O  
ATOM    740  N3  URA R   4       4.856   0.707  -6.426  1.00  0.00      R    N  
ATOM    741  C4  URA R   4       5.275   1.763  -7.200  1.00  0.00      R    C  
ATOM    742  O4  URA R   4       4.505   2.622  -7.553  1.00  0.00      R    O  
ATOM    743  C5  URA R   4       6.671   1.713  -7.577  1.00  0.00      R    C  
ATOM    744  C6  URA R   4       7.434   0.729  -7.113  1.00  0.00      R    C  
ATOM    745  H3  URA R   4       3.891   0.667  -6.126  1.00  0.00      R    H  
ATOM    746  H5  URA R   4       6.940   2.586  -8.172  1.00  0.00      R    H  
ATOM    747  H6  URA R   4       8.519   0.732  -7.218  1.00  0.00      R    H  
ATOM    748  H1' URA R   4       7.228  -1.790  -4.824  1.00  0.00      R    H  
ATOM    749  H2' URA R   4       7.428  -4.498  -6.266  1.00  0.00      R    H  
ATOM    750  H3' URA R   4       8.732  -1.355  -8.225  1.00  0.00      R    H  
ATOM    751  H4' URA R   4      10.057  -2.650  -5.817  1.00  0.00      R    H  
ATOM    752  H5' URA R   4      11.742  -0.780  -5.886  1.00  0.00      R    H  
ATOM    753 H2'' URA R   4       6.823  -2.774  -7.369  1.00  0.00      R    H  
ATOM    754 H5'' URA R   4      11.755  -1.674  -7.415  1.00  0.00      R    H  
ATOM    755  P   GUA R   5       8.877  -4.021  -9.544  1.00  0.00      R    P  
ATOM    756  O1P GUA R   5       9.837  -5.119  -9.808  1.00  0.00      R    O  
ATOM    757  O2P GUA R   5       8.511  -3.146 -10.658  1.00  0.00      R    O  
ATOM    758  C5' GUA R   5       7.452  -5.953  -8.392  1.00  0.00      R    C  
ATOM    759  O5' GUA R   5       7.550  -4.644  -9.026  1.00  0.00      R    O  
ATOM    760  C4' GUA R   5       6.087  -6.231  -7.758  1.00  0.00      R    C  
ATOM    761  O4' GUA R   5       5.586  -5.042  -7.116  1.00  0.00      R    O  
ATOM    762  C3' GUA R   5       5.098  -6.459  -8.877  1.00  0.00      R    C  
ATOM    763  O3' GUA R   5       5.288  -7.902  -9.422  1.00  0.00      R    O  
ATOM    764  C2' GUA R   5       3.762  -6.174  -8.183  1.00  0.00      R    C  
ATOM    765  O2' GUA R   5       3.494  -7.285  -7.359  1.00  0.00      R    O  
ATOM    766  C1' GUA R   5       4.194  -4.945  -7.422  1.00  0.00      R    C  
ATOM    767  N1  GUA R   5       1.074  -0.903  -8.283  1.00  0.00      R    N  
ATOM    768  C2  GUA R   5       0.828  -1.999  -7.532  1.00  0.00      R    C  
ATOM    769  N2  GUA R   5      -0.427  -2.064  -6.991  1.00  0.00      R    N  
ATOM    770  N3  GUA R   5       1.826  -2.890  -7.186  1.00  0.00      R    N  
ATOM    771  C4  GUA R   5       2.920  -2.750  -7.973  1.00  0.00      R    C  
ATOM    772  C5  GUA R   5       3.209  -1.738  -8.798  1.00  0.00      R    C  
ATOM    773  C6  GUA R   5       2.286  -0.651  -8.968  1.00  0.00      R    C  
ATOM    774  O6  GUA R   5       2.429   0.381  -9.632  1.00  0.00      R    O  
ATOM    775  N7  GUA R   5       4.416  -1.953  -9.439  1.00  0.00      R    N  
ATOM    776  C8  GUA R   5       4.842  -3.040  -8.983  1.00  0.00      R    C  
ATOM    777  N9  GUA R   5       3.938  -3.636  -8.150  1.00  0.00      R    N  
ATOM    778  H1  GUA R   5       0.273  -0.322  -8.489  1.00  0.00      R    H  
ATOM    779  H8  GUA R   5       5.782  -3.472  -9.323  1.00  0.00      R    H  
ATOM    780  H1' GUA R   5       3.627  -4.840  -6.472  1.00  0.00      R    H  
ATOM    781  H2' GUA R   5       4.206  -7.892  -7.571  1.00  0.00      R    H  
ATOM    782  H21 GUA R   5      -1.227  -1.559  -7.316  1.00  0.00      R    H  
ATOM    783  H3' GUA R   5       5.151  -5.672  -9.660  1.00  0.00      R    H  
ATOM    784  H22 GUA R   5      -0.487  -2.990  -6.621  1.00  0.00      R    H  
ATOM    785  H4' GUA R   5       6.031  -7.083  -7.048  1.00  0.00      R    H  
ATOM    786  H5' GUA R   5       8.193  -6.035  -7.570  1.00  0.00      R    H  
ATOM    787 H2'' GUA R   5       2.903  -6.049  -8.875  1.00  0.00      R    H  
ATOM    788 H5'' GUA R   5       7.649  -6.756  -9.136  1.00  0.00      R    H  
ATOM    789  P   URA R   6       5.521  -7.960 -10.960  1.00  0.00      R    P  
ATOM    790  O1P URA R   6       5.866  -9.353 -11.329  1.00  0.00      R    O  
ATOM    791  O2P URA R   6       6.492  -6.945 -11.447  1.00  0.00      R    O  
ATOM    792  C5' URA R   6       3.079  -8.444 -11.417  1.00  0.00      R    C  
ATOM    793  O5' URA R   6       4.173  -7.601 -11.656  1.00  0.00      R    O  
ATOM    794  C4' URA R   6       1.746  -7.910 -11.911  1.00  0.00      R    C  
ATOM    795  O4' URA R   6       1.461  -6.754 -11.025  1.00  0.00      R    O  
ATOM    796  C3' URA R   6       1.607  -7.365 -13.267  1.00  0.00      R    C  
ATOM    797  O3' URA R   6       1.386  -8.477 -14.107  1.00  0.00      R    O  
ATOM    798  C2' URA R   6       0.350  -6.383 -13.038  1.00  0.00      R    C  
ATOM    799  O2' URA R   6      -0.822  -7.132 -13.130  1.00  0.00      R    O  
ATOM    800  C1' URA R   6       0.719  -5.810 -11.745  1.00  0.00      R    C  
ATOM    801  N1  URA R   6       1.479  -4.537 -11.882  1.00  0.00      R    N  
ATOM    802  C2  URA R   6       0.678  -3.370 -12.043  1.00  0.00      R    C  
ATOM    803  O2  URA R   6      -0.545  -3.340 -12.074  1.00  0.00      R    O  
ATOM    804  N3  URA R   6       1.370  -2.208 -12.212  1.00  0.00      R    N  
ATOM    805  C4  URA R   6       2.751  -2.050 -12.358  1.00  0.00      R    C  
ATOM    806  O4  URA R   6       3.176  -0.943 -12.611  1.00  0.00      R    O  
ATOM    807  C5  URA R   6       3.476  -3.270 -12.240  1.00  0.00      R    C  
ATOM    808  C6  URA R   6       2.862  -4.422 -12.014  1.00  0.00      R    C  
ATOM    809  H3  URA R   6       0.821  -1.366 -12.316  1.00  0.00      R    H  
ATOM    810  H5  URA R   6       4.556  -3.352 -12.368  1.00  0.00      R    H  
ATOM    811  H6  URA R   6       3.525  -5.272 -11.847  1.00  0.00      R    H  
ATOM    812  H1' URA R   6      -0.131  -5.470 -11.116  1.00  0.00      R    H  
ATOM    813  H2' URA R   6      -1.059  -7.056 -14.058  1.00  0.00      R    H  
ATOM    814  H3' URA R   6       2.546  -6.823 -13.510  1.00  0.00      R    H  
ATOM    815  H4' URA R   6       0.950  -8.632 -11.633  1.00  0.00      R    H  
ATOM    816  H5' URA R   6       2.965  -8.837 -10.383  1.00  0.00      R    H  
ATOM    817 H2'' URA R   6       0.387  -5.627 -13.851  1.00  0.00      R    H  
ATOM    818 H5'' URA R   6       3.170  -9.297 -12.123  1.00  0.00      R    H  
ATOM    819  P   ADE R   7       1.533  -8.559 -15.643  1.00  0.00      R    P  
ATOM    820  O1P ADE R   7       1.079  -9.920 -16.002  1.00  0.00      R    O  
ATOM    821  O2P ADE R   7       2.902  -8.142 -15.987  1.00  0.00      R    O  
ATOM    822  C5' ADE R   7      -0.810  -7.864 -16.574  1.00  0.00      R    C  
ATOM    823  O5' ADE R   7       0.542  -7.431 -16.231  1.00  0.00      R    O  
ATOM    824  C4' ADE R   7      -1.878  -6.638 -16.639  1.00  0.00      R    C  
ATOM    825  O4' ADE R   7      -1.607  -5.743 -15.543  1.00  0.00      R    O  
ATOM    826  C3' ADE R   7      -1.941  -5.705 -17.858  1.00  0.00      R    C  
ATOM    827  O3' ADE R   7      -2.486  -6.317 -19.053  1.00  0.00      R    O  
ATOM    828  C2' ADE R   7      -2.742  -4.553 -17.253  1.00  0.00      R    C  
ATOM    829  O2' ADE R   7      -4.112  -4.908 -17.128  1.00  0.00      R    O  
ATOM    830  C1' ADE R   7      -1.979  -4.445 -15.939  1.00  0.00      R    C  
ATOM    831  N1  ADE R   7      -0.755   0.476 -15.959  1.00  0.00      R    N  
ATOM    832  C2  ADE R   7      -1.879  -0.210 -16.063  1.00  0.00      R    C  
ATOM    833  N3  ADE R   7      -2.127  -1.544 -16.135  1.00  0.00      R    N  
ATOM    834  C4  ADE R   7      -0.957  -2.126 -15.983  1.00  0.00      R    C  
ATOM    835  C5  ADE R   7       0.286  -1.595 -15.948  1.00  0.00      R    C  
ATOM    836  C6  ADE R   7       0.429  -0.219 -15.853  1.00  0.00      R    C  
ATOM    837  N6  ADE R   7       1.658   0.381 -15.679  1.00  0.00      R    N  
ATOM    838  N7  ADE R   7       1.289  -2.630 -15.790  1.00  0.00      R    N  
ATOM    839  C8  ADE R   7       0.523  -3.762 -15.916  1.00  0.00      R    C  
ATOM    840  N9  ADE R   7      -0.809  -3.446 -16.016  1.00  0.00      R    N  
ATOM    841  H2  ADE R   7      -2.780   0.389 -16.195  1.00  0.00      R    H  
ATOM    842  H8  ADE R   7       0.863  -4.797 -15.910  1.00  0.00      R    H  
ATOM    843  H1' ADE R   7      -2.555  -4.089 -15.059  1.00  0.00      R    H  
ATOM    844  H2' ADE R   7      -4.630  -4.119 -17.304  1.00  0.00      R    H  
ATOM    845  H3' ADE R   7      -0.895  -5.391 -18.061  1.00  0.00      R    H  
ATOM    846  H4' ADE R   7      -2.881  -7.110 -16.547  1.00  0.00      R    H  
ATOM    847  H5' ADE R   7      -1.164  -8.622 -15.843  1.00  0.00      R    H  
ATOM    848  H61 ADE R   7       2.540  -0.081 -15.765  1.00  0.00      R    H  
ATOM    849  H62 ADE R   7       1.522   1.363 -15.808  1.00  0.00      R    H  
ATOM    850 H2'' ADE R   7      -2.666  -3.650 -17.894  1.00  0.00      R    H  
ATOM    851 H5'' ADE R   7      -0.812  -8.360 -17.567  1.00  0.00      R    H  
ATOM    852  P   ADE R   8      -2.169  -5.658 -20.459  1.00  0.00      R    P  
ATOM    853  O1P ADE R   8      -2.787  -6.479 -21.515  1.00  0.00      R    O  
ATOM    854  O2P ADE R   8      -0.704  -5.535 -20.536  1.00  0.00      R    O  
ATOM    855  C5' ADE R   8      -4.203  -4.142 -20.496  1.00  0.00      R    C  
ATOM    856  O5' ADE R   8      -2.842  -4.276 -20.478  1.00  0.00      R    O  
ATOM    857  C4' ADE R   8      -4.534  -2.673 -20.736  1.00  0.00      R    C  
ATOM    858  O4' ADE R   8      -4.141  -1.960 -19.532  1.00  0.00      R    O  
ATOM    859  C3' ADE R   8      -3.834  -1.882 -21.826  1.00  0.00      R    C  
ATOM    860  O3' ADE R   8      -4.494  -2.215 -23.045  1.00  0.00      R    O  
ATOM    861  C2' ADE R   8      -4.150  -0.468 -21.350  1.00  0.00      R    C  
ATOM    862  O2' ADE R   8      -5.514  -0.094 -21.411  1.00  0.00      R    O  
ATOM    863  C1' ADE R   8      -3.791  -0.594 -19.940  1.00  0.00      R    C  
ATOM    864  N1  ADE R   8      -0.172   3.088 -19.088  1.00  0.00      R    N  
ATOM    865  C2  ADE R   8      -1.442   3.115 -19.475  1.00  0.00      R    C  
ATOM    866  N3  ADE R   8      -2.280   2.148 -19.747  1.00  0.00      R    N  
ATOM    867  C4  ADE R   8      -1.790   0.901 -19.511  1.00  0.00      R    C  
ATOM    868  C5  ADE R   8      -0.442   0.685 -19.128  1.00  0.00      R    C  
ATOM    869  C6  ADE R   8       0.356   1.801 -18.976  1.00  0.00      R    C  
ATOM    870  N6  ADE R   8       1.626   1.732 -18.525  1.00  0.00      R    N  
ATOM    871  N7  ADE R   8      -0.175  -0.636 -19.050  1.00  0.00      R    N  
ATOM    872  C8  ADE R   8      -1.346  -1.220 -19.396  1.00  0.00      R    C  
ATOM    873  N9  ADE R   8      -2.360  -0.355 -19.747  1.00  0.00      R    N  
ATOM    874  H2  ADE R   8      -1.893   4.093 -19.641  1.00  0.00      R    H  
ATOM    875  H8  ADE R   8      -1.463  -2.296 -19.522  1.00  0.00      R    H  
ATOM    876  H1' ADE R   8      -4.294   0.050 -19.186  1.00  0.00      R    H  
ATOM    877  H2' ADE R   8      -5.511   0.855 -21.276  1.00  0.00      R    H  
ATOM    878  H3' ADE R   8      -2.743  -2.093 -21.824  1.00  0.00      R    H  
ATOM    879  H4' ADE R   8      -5.622  -2.464 -20.820  1.00  0.00      R    H  
ATOM    880  H5' ADE R   8      -4.744  -4.464 -19.580  1.00  0.00      R    H  
ATOM    881  H61 ADE R   8       2.063   2.629 -18.458  1.00  0.00      R    H  
ATOM    882  H62 ADE R   8       2.125   0.917 -18.818  1.00  0.00      R    H  
ATOM    883 H2'' ADE R   8      -3.568   0.375 -21.780  1.00  0.00      R    H  
ATOM    884 H5'' ADE R   8      -4.656  -4.755 -21.303  1.00  0.00      R    H  
ATOM    885  P   GUA R   9      -3.905  -1.843 -24.399  1.00  0.00      R    P  
ATOM    886  O1P GUA R   9      -4.832  -2.119 -25.497  1.00  0.00      R    O  
ATOM    887  O2P GUA R   9      -2.575  -2.479 -24.553  1.00  0.00      R    O  
ATOM    888  C5' GUA R   9      -4.777   0.606 -24.706  1.00  0.00      R    C  
ATOM    889  O5' GUA R   9      -3.691  -0.262 -24.401  1.00  0.00      R    O  
ATOM    890  C4' GUA R   9      -4.285   1.997 -24.785  1.00  0.00      R    C  
ATOM    891  O4' GUA R   9      -3.775   2.450 -23.473  1.00  0.00      R    O  
ATOM    892  C3' GUA R   9      -3.134   2.307 -25.807  1.00  0.00      R    C  
ATOM    893  O3' GUA R   9      -3.699   2.358 -27.161  1.00  0.00      R    O  
ATOM    894  C2' GUA R   9      -2.630   3.624 -25.143  1.00  0.00      R    C  
ATOM    895  O2' GUA R   9      -3.444   4.699 -25.480  1.00  0.00      R    O  
ATOM    896  C1' GUA R   9      -2.663   3.333 -23.715  1.00  0.00      R    C  
ATOM    897  N1  GUA R   9       2.268   4.258 -22.412  1.00  0.00      R    N  
ATOM    898  C2  GUA R   9       1.330   5.187 -22.821  1.00  0.00      R    C  
ATOM    899  N2  GUA R   9       1.743   6.387 -23.184  1.00  0.00      R    N  
ATOM    900  N3  GUA R   9       0.023   4.789 -22.936  1.00  0.00      R    N  
ATOM    901  C4  GUA R   9      -0.224   3.458 -22.921  1.00  0.00      R    C  
ATOM    902  C5  GUA R   9       0.699   2.469 -22.596  1.00  0.00      R    C  
ATOM    903  C6  GUA R   9       2.035   2.874 -22.268  1.00  0.00      R    C  
ATOM    904  O6  GUA R   9       2.899   2.065 -21.863  1.00  0.00      R    O  
ATOM    905  N7  GUA R   9       0.127   1.205 -22.707  1.00  0.00      R    N  
ATOM    906  C8  GUA R   9      -1.100   1.466 -23.095  1.00  0.00      R    C  
ATOM    907  N9  GUA R   9      -1.394   2.792 -23.239  1.00  0.00      R    N  
ATOM    908  H1  GUA R   9       3.254   4.466 -22.464  1.00  0.00      R    H  
ATOM    909  H8  GUA R   9      -1.857   0.734 -23.372  1.00  0.00      R    H  
ATOM    910  H1' GUA R   9      -2.728   4.246 -23.085  1.00  0.00      R    H  
ATOM    911  H2' GUA R   9      -3.043   5.534 -25.231  1.00  0.00      R    H  
ATOM    912  H21 GUA R   9       2.640   6.727 -22.903  1.00  0.00      R    H  
ATOM    913  H3' GUA R   9      -2.386   1.489 -25.748  1.00  0.00      R    H  
ATOM    914  H22 GUA R   9       0.993   7.044 -23.255  1.00  0.00      R    H  
ATOM    915  H4' GUA R   9      -5.150   2.672 -24.960  1.00  0.00      R    H  
ATOM    916  H5' GUA R   9      -5.510   0.567 -23.873  1.00  0.00      R    H  
ATOM    917 H2'' GUA R   9      -1.602   3.725 -25.554  1.00  0.00      R    H  
ATOM    918 H5'' GUA R   9      -5.291   0.336 -25.653  1.00  0.00      R    H  
ATOM    919  P   CYT R  10      -2.719   1.985 -28.335  1.00  0.00      R    P  
ATOM    920  O1P CYT R  10      -3.411   2.048 -29.617  1.00  0.00      R    O  
ATOM    921  O2P CYT R  10      -2.125   0.723 -27.969  1.00  0.00      R    O  
ATOM    922  C5' CYT R  10      -1.817   4.549 -28.543  1.00  0.00      R    C  
ATOM    923  O5' CYT R  10      -1.660   3.126 -28.304  1.00  0.00      R    O  
ATOM    924  C4' CYT R  10      -0.569   5.307 -28.182  1.00  0.00      R    C  
ATOM    925  O4' CYT R  10      -0.142   5.252 -26.804  1.00  0.00      R    O  
ATOM    926  C3' CYT R  10       0.750   4.947 -29.028  1.00  0.00      R    C  
ATOM    927  O3' CYT R  10       0.726   5.563 -30.332  1.00  0.00      R    O  
ATOM    928  C2' CYT R  10       1.842   5.557 -28.158  1.00  0.00      R    C  
ATOM    929  O2' CYT R  10       1.963   6.960 -28.218  1.00  0.00      R    O  
ATOM    930  C1' CYT R  10       1.319   5.167 -26.748  1.00  0.00      R    C  
ATOM    931  N1  CYT R  10       1.876   3.851 -26.278  1.00  0.00      R    N  
ATOM    932  C2  CYT R  10       3.224   3.684 -25.894  1.00  0.00      R    C  
ATOM    933  O2  CYT R  10       3.996   4.645 -25.912  1.00  0.00      R    O  
ATOM    934  N3  CYT R  10       3.703   2.499 -25.461  1.00  0.00      R    N  
ATOM    935  C4  CYT R  10       2.858   1.422 -25.379  1.00  0.00      R    C  
ATOM    936  N4  CYT R  10       3.297   0.282 -24.853  1.00  0.00      R    N  
ATOM    937  C5  CYT R  10       1.476   1.548 -25.743  1.00  0.00      R    C  
ATOM    938  C6  CYT R  10       1.043   2.789 -26.149  1.00  0.00      R    C  
ATOM    939  H5  CYT R  10       0.757   0.730 -25.695  1.00  0.00      R    H  
ATOM    940  H6  CYT R  10       0.062   2.970 -26.590  1.00  0.00      R    H  
ATOM    941  H1' CYT R  10       1.621   5.986 -26.060  1.00  0.00      R    H  
ATOM    942  H2' CYT R  10       2.810   7.292 -27.911  1.00  0.00      R    H  
ATOM    943  H3' CYT R  10       0.689   3.840 -28.971  1.00  0.00      R    H  
ATOM    944  H4' CYT R  10      -0.738   6.375 -28.439  1.00  0.00      R    H  
ATOM    945  H41 CYT R  10       4.205   0.200 -24.443  1.00  0.00      R    H  
ATOM    946  H5' CYT R  10      -2.664   4.971 -27.959  1.00  0.00      R    H  
ATOM    947  H42 CYT R  10       2.734  -0.536 -24.973  1.00  0.00      R    H  
ATOM    948  H3T CYT R  10       1.646   5.648 -30.593  1.00  0.00      R    H  
ATOM    949 H2'' CYT R  10       2.817   5.144 -28.493  1.00  0.00      R    H  
ATOM    950 H5'' CYT R  10      -2.023   4.757 -29.615  1.00  0.00      R    H  
TER   
ATOM    951  P   CYT T   9      -1.098   0.168 -44.669  1.00  0.00      TS   P  
ATOM    952  O1P CYT T   9      -0.534  -1.158 -44.677  1.00  0.00      TS   O  
ATOM    953  O2P CYT T   9      -2.532   0.366 -44.943  1.00  0.00      TS   O  
ATOM    954  C5' CYT T   9      -0.765   2.299 -43.210  1.00  0.00      TS   C  
ATOM    955  O5' CYT T   9      -0.669   0.868 -43.314  1.00  0.00      TS   O  
ATOM    956  C4' CYT T   9      -1.371   2.690 -41.815  1.00  0.00      TS   C  
ATOM    957  O4' CYT T   9      -2.819   2.295 -41.740  1.00  0.00      TS   O  
ATOM    958  C3' CYT T   9      -0.757   2.121 -40.572  1.00  0.00      TS   C  
ATOM    959  O3' CYT T   9      -0.335   2.995 -39.573  1.00  0.00      TS   O  
ATOM    960  C2' CYT T   9      -1.796   1.177 -40.006  1.00  0.00      TS   C  
ATOM    961  C1' CYT T   9      -3.090   1.935 -40.330  1.00  0.00      TS   C  
ATOM    962  N1  CYT T   9      -4.336   1.121 -40.274  1.00  0.00      TS   N  
ATOM    963  C2  CYT T   9      -5.602   1.571 -40.720  1.00  0.00      TS   C  
ATOM    964  O2  CYT T   9      -5.721   2.750 -41.117  1.00  0.00      TS   O  
ATOM    965  N3  CYT T   9      -6.638   0.757 -40.679  1.00  0.00      TS   N  
ATOM    966  C4  CYT T   9      -6.499  -0.507 -40.198  1.00  0.00      TS   C  
ATOM    967  N4  CYT T   9      -7.590  -1.236 -40.058  1.00  0.00      TS   N  
ATOM    968  C5  CYT T   9      -5.206  -1.037 -39.776  1.00  0.00      TS   C  
ATOM    969  O5T CYT T   9      -0.299   0.813 -45.758  1.00  0.00      TS   O  
ATOM    970  C6  CYT T   9      -4.177  -0.153 -39.831  1.00  0.00      TS   C  
ATOM    971  H5  CYT T   9      -5.166  -2.022 -39.312  1.00  0.00      TS   H  
ATOM    972  H6  CYT T   9      -3.185  -0.433 -39.475  1.00  0.00      TS   H  
ATOM    973  H1' CYT T   9      -3.203   2.860 -39.727  1.00  0.00      TS   H  
ATOM    974  H2' CYT T   9      -1.768   0.878 -38.936  1.00  0.00      TS   H  
ATOM    975  H3' CYT T   9       0.071   1.535 -41.024  1.00  0.00      TS   H  
ATOM    976  H4' CYT T   9      -1.390   3.800 -41.761  1.00  0.00      TS   H  
ATOM    977  H41 CYT T   9      -8.506  -0.872 -40.225  1.00  0.00      TS   H  
ATOM    978  H5' CYT T   9      -1.254   2.797 -44.073  1.00  0.00      TS   H  
ATOM    979  H42 CYT T   9      -7.528  -2.173 -39.714  1.00  0.00      TS   H  
ATOM    980  H5T CYT T   9       0.297   0.237 -46.243  1.00  0.00      TS   H  
ATOM    981 H2'' CYT T   9      -1.822   0.296 -40.681  1.00  0.00      TS   H  
ATOM    982 H5'' CYT T   9       0.268   2.710 -43.197  1.00  0.00      TS   H  
ATOM    983  P   GUA T  10       0.823   4.052 -39.825  1.00  0.00      TS   P  
ATOM    984  O1P GUA T  10       0.220   5.298 -40.219  1.00  0.00      TS   O  
ATOM    985  O2P GUA T  10       1.821   3.432 -40.780  1.00  0.00      TS   O  
ATOM    986  C5' GUA T  10       1.188   5.252 -37.586  1.00  0.00      TS   C  
ATOM    987  O5' GUA T  10       1.462   4.146 -38.421  1.00  0.00      TS   O  
ATOM    988  C4' GUA T  10       1.156   4.974 -36.066  1.00  0.00      TS   C  
ATOM    989  O4' GUA T  10       0.390   3.779 -35.786  1.00  0.00      TS   O  
ATOM    990  C3' GUA T  10       2.594   4.768 -35.544  1.00  0.00      TS   C  
ATOM    991  O3' GUA T  10       2.707   5.167 -34.211  1.00  0.00      TS   O  
ATOM    992  C2' GUA T  10       2.707   3.207 -35.574  1.00  0.00      TS   C  
ATOM    993  C1' GUA T  10       1.284   2.742 -35.345  1.00  0.00      TS   C  
ATOM    994  N1  GUA T  10      -1.408  -1.525 -35.550  1.00  0.00      TS   N  
ATOM    995  C2  GUA T  10      -1.334  -0.610 -34.577  1.00  0.00      TS   C  
ATOM    996  N2  GUA T  10      -2.088  -0.892 -33.531  1.00  0.00      TS   N  
ATOM    997  N3  GUA T  10      -0.613   0.465 -34.592  1.00  0.00      TS   N  
ATOM    998  C4  GUA T  10       0.024   0.551 -35.753  1.00  0.00      TS   C  
ATOM    999  C5  GUA T  10       0.059  -0.312 -36.858  1.00  0.00      TS   C  
ATOM   1000  C6  GUA T  10      -0.690  -1.548 -36.727  1.00  0.00      TS   C  
ATOM   1001  O6  GUA T  10      -0.846  -2.461 -37.512  1.00  0.00      TS   O  
ATOM   1002  N7  GUA T  10       0.805   0.193 -37.890  1.00  0.00      TS   N  
ATOM   1003  C8  GUA T  10       1.376   1.222 -37.412  1.00  0.00      TS   C  
ATOM   1004  N9  GUA T  10       0.905   1.534 -36.100  1.00  0.00      TS   N  
ATOM   1005  H1  GUA T  10      -1.996  -2.337 -35.425  1.00  0.00      TS   H  
ATOM   1006  H8  GUA T  10       2.095   1.767 -38.024  1.00  0.00      TS   H  
ATOM   1007  H1' GUA T  10       1.133   2.621 -34.251  1.00  0.00      TS   H  
ATOM   1008  H2' GUA T  10       3.314   2.799 -34.738  1.00  0.00      TS   H  
ATOM   1009  H21 GUA T  10      -1.919  -0.465 -32.642  1.00  0.00      TS   H  
ATOM   1010  H3' GUA T  10       3.294   5.281 -36.237  1.00  0.00      TS   H  
ATOM   1011  H22 GUA T  10      -2.743  -1.643 -33.445  1.00  0.00      TS   H  
ATOM   1012  H4' GUA T  10       0.652   5.752 -35.456  1.00  0.00      TS   H  
ATOM   1013  H5' GUA T  10       0.181   5.662 -37.816  1.00  0.00      TS   H  
ATOM   1014 H2'' GUA T  10       3.182   2.927 -36.539  1.00  0.00      TS   H  
ATOM   1015 H5'' GUA T  10       1.893   6.098 -37.733  1.00  0.00      TS   H  
ATOM   1016  P   THY T  11       3.627   6.195 -33.612  1.00  0.00      TS   P  
ATOM   1017  O1P THY T  11       4.871   6.053 -34.316  1.00  0.00      TS   O  
ATOM   1018  O2P THY T  11       3.093   7.606 -33.575  1.00  0.00      TS   O  
ATOM   1019  C5' THY T  11       4.370   6.574 -31.086  1.00  0.00      TS   C  
ATOM   1020  O5' THY T  11       3.818   5.666 -32.110  1.00  0.00      TS   O  
ATOM   1021  C4' THY T  11       5.354   5.875 -30.194  1.00  0.00      TS   C  
ATOM   1022  O4' THY T  11       4.857   4.621 -29.612  1.00  0.00      TS   O  
ATOM   1023  C3' THY T  11       6.678   5.418 -30.894  1.00  0.00      TS   C  
ATOM   1024  O3' THY T  11       7.595   6.388 -30.710  1.00  0.00      TS   O  
ATOM   1025  C2' THY T  11       7.030   4.035 -30.200  1.00  0.00      TS   C  
ATOM   1026  C1' THY T  11       6.038   3.989 -29.052  1.00  0.00      TS   C  
ATOM   1027  N1  THY T  11       5.822   2.630 -28.576  1.00  0.00      TS   N  
ATOM   1028  C2  THY T  11       6.736   2.067 -27.679  1.00  0.00      TS   C  
ATOM   1029  O2  THY T  11       7.711   2.669 -27.228  1.00  0.00      TS   O  
ATOM   1030  N3  THY T  11       6.380   0.759 -27.309  1.00  0.00      TS   N  
ATOM   1031  C4  THY T  11       5.157   0.162 -27.544  1.00  0.00      TS   C  
ATOM   1032  O4  THY T  11       4.894  -0.919 -27.035  1.00  0.00      TS   O  
ATOM   1033  C5  THY T  11       4.231   0.841 -28.389  1.00  0.00      TS   C  
ATOM   1034  C5M THY T  11       2.940   0.230 -28.902  1.00  0.00      TS   C  
ATOM   1035  C6  THY T  11       4.567   2.064 -28.826  1.00  0.00      TS   C  
ATOM   1036  H3  THY T  11       7.100   0.271 -26.794  1.00  0.00      TS   H  
ATOM   1037  H6  THY T  11       3.892   2.616 -29.482  1.00  0.00      TS   H  
ATOM   1038  H1' THY T  11       6.466   4.580 -28.213  1.00  0.00      TS   H  
ATOM   1039  H2' THY T  11       8.095   3.943 -29.896  1.00  0.00      TS   H  
ATOM   1040  H3' THY T  11       6.489   5.254 -31.977  1.00  0.00      TS   H  
ATOM   1041  H4' THY T  11       5.695   6.530 -29.365  1.00  0.00      TS   H  
ATOM   1042  H5' THY T  11       3.511   7.063 -30.579  1.00  0.00      TS   H  
ATOM   1043  H51 THY T  11       2.141   0.918 -29.252  1.00  0.00      TS   H  
ATOM   1044  H52 THY T  11       2.413  -0.312 -28.088  1.00  0.00      TS   H  
ATOM   1045  H53 THY T  11       3.070  -0.433 -29.783  1.00  0.00      TS   H  
ATOM   1046 H2'' THY T  11       6.742   3.327 -31.006  1.00  0.00      TS   H  
ATOM   1047 H5'' THY T  11       4.806   7.517 -31.479  1.00  0.00      TS   H  
ATOM   1048  P   ADE T  12       8.883   6.687 -31.600  1.00  0.00      TS   P  
ATOM   1049  O1P ADE T  12       9.597   7.851 -31.035  1.00  0.00      TS   O  
ATOM   1050  O2P ADE T  12       8.505   6.829 -33.052  1.00  0.00      TS   O  
ATOM   1051  C5' ADE T  12      10.734   5.214 -30.430  1.00  0.00      TS   C  
ATOM   1052  O5' ADE T  12       9.760   5.388 -31.468  1.00  0.00      TS   O  
ATOM   1053  C4' ADE T  12      11.394   3.852 -30.499  1.00  0.00      TS   C  
ATOM   1054  O4' ADE T  12      10.354   2.827 -30.103  1.00  0.00      TS   O  
ATOM   1055  C3' ADE T  12      11.817   3.463 -31.945  1.00  0.00      TS   C  
ATOM   1056  O3' ADE T  12      13.004   2.734 -32.046  1.00  0.00      TS   O  
ATOM   1057  C2' ADE T  12      10.640   2.599 -32.403  1.00  0.00      TS   C  
ATOM   1058  C1' ADE T  12      10.341   1.866 -31.128  1.00  0.00      TS   C  
ATOM   1059  N1  ADE T  12       7.700  -1.782 -28.814  1.00  0.00      TS   N  
ATOM   1060  C2  ADE T  12       8.857  -1.174 -28.519  1.00  0.00      TS   C  
ATOM   1061  N3  ADE T  12       9.536  -0.265 -29.236  1.00  0.00      TS   N  
ATOM   1062  C4  ADE T  12       8.782   0.119 -30.270  1.00  0.00      TS   C  
ATOM   1063  C5  ADE T  12       7.530  -0.308 -30.713  1.00  0.00      TS   C  
ATOM   1064  C6  ADE T  12       6.980  -1.370 -29.956  1.00  0.00      TS   C  
ATOM   1065  N6  ADE T  12       5.761  -1.959 -30.242  1.00  0.00      TS   N  
ATOM   1066  N7  ADE T  12       7.107   0.444 -31.856  1.00  0.00      TS   N  
ATOM   1067  C8  ADE T  12       8.107   1.311 -32.014  1.00  0.00      TS   C  
ATOM   1068  N9  ADE T  12       9.101   1.148 -31.111  1.00  0.00      TS   N  
ATOM   1069  H2  ADE T  12       9.468  -1.587 -27.715  1.00  0.00      TS   H  
ATOM   1070  H8  ADE T  12       8.167   2.193 -32.651  1.00  0.00      TS   H  
ATOM   1071  H1' ADE T  12      11.205   1.262 -30.777  1.00  0.00      TS   H  
ATOM   1072  H2' ADE T  12      10.913   1.872 -33.199  1.00  0.00      TS   H  
ATOM   1073  H3' ADE T  12      11.772   4.351 -32.613  1.00  0.00      TS   H  
ATOM   1074  H4' ADE T  12      12.254   3.778 -29.800  1.00  0.00      TS   H  
ATOM   1075  H5' ADE T  12      10.390   5.433 -29.396  1.00  0.00      TS   H  
ATOM   1076  H61 ADE T  12       5.448  -2.747 -29.711  1.00  0.00      TS   H  
ATOM   1077  H62 ADE T  12       5.236  -1.756 -31.069  1.00  0.00      TS   H  
ATOM   1078 H2'' ADE T  12       9.806   3.263 -32.716  1.00  0.00      TS   H  
ATOM   1079 H5'' ADE T  12      11.613   5.827 -30.721  1.00  0.00      TS   H  
ATOM   1080  P   THY T  13      14.431   3.414 -32.207  1.00  0.00      TS   P  
ATOM   1081  O1P THY T  13      14.534   4.522 -31.231  1.00  0.00      TS   O  
ATOM   1082  O2P THY T  13      14.610   3.829 -33.581  1.00  0.00      TS   O  
ATOM   1083  C5' THY T  13      15.278   1.070 -31.138  1.00  0.00      TS   C  
ATOM   1084  O5' THY T  13      15.491   2.314 -31.851  1.00  0.00      TS   O  
ATOM   1085  C4' THY T  13      15.122  -0.198 -31.950  1.00  0.00      TS   C  
ATOM   1086  O4' THY T  13      13.773  -0.733 -31.711  1.00  0.00      TS   O  
ATOM   1087  C3' THY T  13      15.198  -0.112 -33.431  1.00  0.00      TS   C  
ATOM   1088  O3' THY T  13      15.892  -1.160 -34.046  1.00  0.00      TS   O  
ATOM   1089  C2' THY T  13      13.756  -0.276 -33.941  1.00  0.00      TS   C  
ATOM   1090  C1' THY T  13      13.307  -1.317 -32.940  1.00  0.00      TS   C  
ATOM   1091  N1  THY T  13      11.846  -1.562 -32.742  1.00  0.00      TS   N  
ATOM   1092  C2  THY T  13      11.398  -2.637 -32.020  1.00  0.00      TS   C  
ATOM   1093  O2  THY T  13      12.165  -3.412 -31.529  1.00  0.00      TS   O  
ATOM   1094  N3  THY T  13      10.099  -2.774 -31.953  1.00  0.00      TS   N  
ATOM   1095  C4  THY T  13       9.199  -2.302 -32.880  1.00  0.00      TS   C  
ATOM   1096  O4  THY T  13       8.037  -2.715 -32.863  1.00  0.00      TS   O  
ATOM   1097  C5  THY T  13       9.789  -1.388 -33.876  1.00  0.00      TS   C  
ATOM   1098  C5M THY T  13       9.003  -0.905 -35.087  1.00  0.00      TS   C  
ATOM   1099  C6  THY T  13      11.031  -1.050 -33.750  1.00  0.00      TS   C  
ATOM   1100  H3  THY T  13       9.672  -3.414 -31.299  1.00  0.00      TS   H  
ATOM   1101  H6  THY T  13      11.357  -0.159 -34.286  1.00  0.00      TS   H  
ATOM   1102  H1' THY T  13      13.861  -2.253 -33.165  1.00  0.00      TS   H  
ATOM   1103  H2' THY T  13      13.660  -0.632 -34.989  1.00  0.00      TS   H  
ATOM   1104  H3' THY T  13      15.608   0.889 -33.687  1.00  0.00      TS   H  
ATOM   1105  H4' THY T  13      15.901  -0.925 -31.635  1.00  0.00      TS   H  
ATOM   1106  H5' THY T  13      14.392   1.257 -30.494  1.00  0.00      TS   H  
ATOM   1107  H51 THY T  13       7.992  -0.566 -34.777  1.00  0.00      TS   H  
ATOM   1108  H52 THY T  13       8.941  -1.851 -35.666  1.00  0.00      TS   H  
ATOM   1109  H53 THY T  13       9.607  -0.147 -35.631  1.00  0.00      TS   H  
ATOM   1110 H2'' THY T  13      13.205   0.678 -33.804  1.00  0.00      TS   H  
ATOM   1111 H5'' THY T  13      15.960   0.851 -30.288  1.00  0.00      TS   H  
ATOM   1112  P   ADE T  14      17.386  -0.943 -34.466  1.00  0.00      TS   P  
ATOM   1113  O1P ADE T  14      18.029   0.078 -33.547  1.00  0.00      TS   O  
ATOM   1114  O2P ADE T  14      17.419  -0.597 -35.932  1.00  0.00      TS   O  
ATOM   1115  C5' ADE T  14      18.430  -2.699 -32.835  1.00  0.00      TS   C  
ATOM   1116  O5' ADE T  14      18.103  -2.330 -34.259  1.00  0.00      TS   O  
ATOM   1117  C4' ADE T  14      18.172  -4.164 -32.664  1.00  0.00      TS   C  
ATOM   1118  O4' ADE T  14      16.744  -4.483 -32.630  1.00  0.00      TS   O  
ATOM   1119  C3' ADE T  14      18.739  -5.064 -33.761  1.00  0.00      TS   C  
ATOM   1120  O3' ADE T  14      19.486  -6.192 -33.311  1.00  0.00      TS   O  
ATOM   1121  C2' ADE T  14      17.517  -5.432 -34.614  1.00  0.00      TS   C  
ATOM   1122  C1' ADE T  14      16.325  -5.320 -33.696  1.00  0.00      TS   C  
ATOM   1123  N1  ADE T  14      11.274  -6.159 -33.523  1.00  0.00      TS   N  
ATOM   1124  C2  ADE T  14      12.325  -6.622 -32.852  1.00  0.00      TS   C  
ATOM   1125  N3  ADE T  14      13.633  -6.239 -32.761  1.00  0.00      TS   N  
ATOM   1126  C4  ADE T  14      13.871  -5.331 -33.775  1.00  0.00      TS   C  
ATOM   1127  C5  ADE T  14      12.922  -4.726 -34.540  1.00  0.00      TS   C  
ATOM   1128  C6  ADE T  14      11.543  -5.093 -34.327  1.00  0.00      TS   C  
ATOM   1129  N6  ADE T  14      10.611  -4.631 -35.150  1.00  0.00      TS   N  
ATOM   1130  N7  ADE T  14      13.527  -3.981 -35.525  1.00  0.00      TS   N  
ATOM   1131  C8  ADE T  14      14.816  -4.155 -35.330  1.00  0.00      TS   C  
ATOM   1132  N9  ADE T  14      15.057  -4.921 -34.211  1.00  0.00      TS   N  
ATOM   1133  H2  ADE T  14      12.129  -7.319 -32.037  1.00  0.00      TS   H  
ATOM   1134  H8  ADE T  14      15.637  -3.714 -35.895  1.00  0.00      TS   H  
ATOM   1135  H1' ADE T  14      16.280  -6.346 -33.271  1.00  0.00      TS   H  
ATOM   1136  H2' ADE T  14      17.523  -6.453 -35.052  1.00  0.00      TS   H  
ATOM   1137  H3' ADE T  14      19.449  -4.356 -34.240  1.00  0.00      TS   H  
ATOM   1138  H4' ADE T  14      18.598  -4.415 -31.669  1.00  0.00      TS   H  
ATOM   1139  H5' ADE T  14      17.856  -2.042 -32.146  1.00  0.00      TS   H  
ATOM   1140  H61 ADE T  14       9.712  -5.060 -35.065  1.00  0.00      TS   H  
ATOM   1141  H62 ADE T  14      10.903  -4.141 -35.971  1.00  0.00      TS   H  
ATOM   1142 H2'' ADE T  14      17.480  -4.608 -35.359  1.00  0.00      TS   H  
ATOM   1143 H5'' ADE T  14      19.452  -2.380 -32.539  1.00  0.00      TS   H  
ATOM   1144  P   THY T  15      20.188  -7.132 -34.375  1.00  0.00      TS   P  
ATOM   1145  O1P THY T  15      21.406  -7.641 -33.753  1.00  0.00      TS   O  
ATOM   1146  O2P THY T  15      20.345  -6.500 -35.682  1.00  0.00      TS   O  
ATOM   1147  C5' THY T  15      18.421  -8.982 -33.485  1.00  0.00      TS   C  
ATOM   1148  O5' THY T  15      19.096  -8.237 -34.590  1.00  0.00      TS   O  
ATOM   1149  C4' THY T  15      17.440 -10.130 -34.063  1.00  0.00      TS   C  
ATOM   1150  O4' THY T  15      16.203  -9.481 -34.308  1.00  0.00      TS   O  
ATOM   1151  C3' THY T  15      17.851 -10.766 -35.375  1.00  0.00      TS   C  
ATOM   1152  O3' THY T  15      17.607 -12.207 -35.426  1.00  0.00      TS   O  
ATOM   1153  C2' THY T  15      16.942 -10.053 -36.408  1.00  0.00      TS   C  
ATOM   1154  C1' THY T  15      15.701  -9.812 -35.611  1.00  0.00      TS   C  
ATOM   1155  N1  THY T  15      14.889  -8.736 -36.088  1.00  0.00      TS   N  
ATOM   1156  C2  THY T  15      13.525  -8.742 -35.959  1.00  0.00      TS   C  
ATOM   1157  O2  THY T  15      12.956  -9.694 -35.467  1.00  0.00      TS   O  
ATOM   1158  N3  THY T  15      12.876  -7.687 -36.478  1.00  0.00      TS   N  
ATOM   1159  C4  THY T  15      13.352  -6.696 -37.312  1.00  0.00      TS   C  
ATOM   1160  O4  THY T  15      12.569  -6.030 -38.005  1.00  0.00      TS   O  
ATOM   1161  C5  THY T  15      14.761  -6.671 -37.356  1.00  0.00      TS   C  
ATOM   1162  C5M THY T  15      15.393  -5.732 -38.344  1.00  0.00      TS   C  
ATOM   1163  C6  THY T  15      15.443  -7.628 -36.702  1.00  0.00      TS   C  
ATOM   1164  H3  THY T  15      11.879  -7.773 -36.345  1.00  0.00      TS   H  
ATOM   1165  H6  THY T  15      16.513  -7.613 -36.910  1.00  0.00      TS   H  
ATOM   1166  H1' THY T  15      15.094 -10.742 -35.560  1.00  0.00      TS   H  
ATOM   1167  H2' THY T  15      16.704 -10.504 -37.395  1.00  0.00      TS   H  
ATOM   1168  H3' THY T  15      18.889 -10.546 -35.706  1.00  0.00      TS   H  
ATOM   1169  H4' THY T  15      17.239 -10.860 -33.250  1.00  0.00      TS   H  
ATOM   1170  H5' THY T  15      17.834  -8.251 -32.890  1.00  0.00      TS   H  
ATOM   1171  H51 THY T  15      16.489  -5.607 -38.206  1.00  0.00      TS   H  
ATOM   1172  H52 THY T  15      14.887  -4.745 -38.288  1.00  0.00      TS   H  
ATOM   1173  H53 THY T  15      15.314  -6.132 -39.377  1.00  0.00      TS   H  
ATOM   1174 H2'' THY T  15      17.507  -9.121 -36.624  1.00  0.00      TS   H  
ATOM   1175 H5'' THY T  15      19.158  -9.555 -32.884  1.00  0.00      TS   H  
ATOM   1176  P   ADE T  16      17.819 -13.304 -36.563  1.00  0.00      TS   P  
ATOM   1177  O1P ADE T  16      18.364 -14.601 -35.987  1.00  0.00      TS   O  
ATOM   1178  O2P ADE T  16      18.582 -12.739 -37.658  1.00  0.00      TS   O  
ATOM   1179  C5' ADE T  16      15.602 -14.762 -36.508  1.00  0.00      TS   C  
ATOM   1180  O5' ADE T  16      16.358 -13.624 -37.034  1.00  0.00      TS   O  
ATOM   1181  C4' ADE T  16      14.135 -14.746 -36.868  1.00  0.00      TS   C  
ATOM   1182  O4' ADE T  16      13.519 -13.457 -36.635  1.00  0.00      TS   O  
ATOM   1183  C3' ADE T  16      14.000 -14.749 -38.440  1.00  0.00      TS   C  
ATOM   1184  O3' ADE T  16      14.146 -16.170 -38.738  1.00  0.00      TS   O  
ATOM   1185  C2' ADE T  16      12.572 -14.344 -38.642  1.00  0.00      TS   C  
ATOM   1186  C1' ADE T  16      12.447 -13.199 -37.615  1.00  0.00      TS   C  
ATOM   1187  N1  ADE T  16      10.308  -9.443 -40.231  1.00  0.00      TS   N  
ATOM   1188  C2  ADE T  16       9.852 -10.625 -39.713  1.00  0.00      TS   C  
ATOM   1189  N3  ADE T  16      10.548 -11.572 -39.053  1.00  0.00      TS   N  
ATOM   1190  C4  ADE T  16      11.761 -11.217 -38.948  1.00  0.00      TS   C  
ATOM   1191  C5  ADE T  16      12.338 -10.042 -39.269  1.00  0.00      TS   C  
ATOM   1192  C6  ADE T  16      11.522  -9.090 -39.958  1.00  0.00      TS   C  
ATOM   1193  N6  ADE T  16      11.897  -7.843 -40.328  1.00  0.00      TS   N  
ATOM   1194  N7  ADE T  16      13.712 -10.092 -38.962  1.00  0.00      TS   N  
ATOM   1195  C8  ADE T  16      13.869 -11.244 -38.344  1.00  0.00      TS   C  
ATOM   1196  N9  ADE T  16      12.656 -11.925 -38.232  1.00  0.00      TS   N  
ATOM   1197  H2  ADE T  16       8.817 -10.951 -39.817  1.00  0.00      TS   H  
ATOM   1198  H8  ADE T  16      14.809 -11.659 -37.980  1.00  0.00      TS   H  
ATOM   1199  H1' ADE T  16      11.435 -13.290 -37.164  1.00  0.00      TS   H  
ATOM   1200  H2' ADE T  16      11.935 -15.188 -38.302  1.00  0.00      TS   H  
ATOM   1201  H3' ADE T  16      14.710 -14.072 -38.961  1.00  0.00      TS   H  
ATOM   1202  H4' ADE T  16      13.555 -15.593 -36.446  1.00  0.00      TS   H  
ATOM   1203  H5' ADE T  16      15.713 -14.791 -35.403  1.00  0.00      TS   H  
ATOM   1204  H61 ADE T  16      12.851  -7.653 -40.563  1.00  0.00      TS   H  
ATOM   1205  H62 ADE T  16      11.121  -7.227 -40.466  1.00  0.00      TS   H  
ATOM   1206 H2'' ADE T  16      12.384 -14.173 -39.723  1.00  0.00      TS   H  
ATOM   1207 H5'' ADE T  16      16.009 -15.647 -37.040  1.00  0.00      TS   H  
ATOM   1208  P   THY T  17      14.294 -16.706 -40.192  1.00  0.00      TS   P  
ATOM   1209  O1P THY T  17      14.660 -18.118 -40.076  1.00  0.00      TS   O  
ATOM   1210  O2P THY T  17      15.243 -15.858 -40.966  1.00  0.00      TS   O  
ATOM   1211  C5' THY T  17      11.731 -17.227 -40.241  1.00  0.00      TS   C  
ATOM   1212  O5' THY T  17      12.867 -16.718 -40.908  1.00  0.00      TS   O  
ATOM   1213  C4' THY T  17      10.364 -16.679 -40.876  1.00  0.00      TS   C  
ATOM   1214  O4' THY T  17      10.369 -15.225 -40.892  1.00  0.00      TS   O  
ATOM   1215  C3' THY T  17      10.180 -17.182 -42.271  1.00  0.00      TS   C  
ATOM   1216  O3' THY T  17       8.838 -17.514 -42.463  1.00  0.00      TS   O  
ATOM   1217  C2' THY T  17      10.570 -16.017 -43.135  1.00  0.00      TS   C  
ATOM   1218  C1' THY T  17      10.235 -14.798 -42.247  1.00  0.00      TS   C  
ATOM   1219  N1  THY T  17      11.034 -13.581 -42.430  1.00  0.00      TS   N  
ATOM   1220  C2  THY T  17      10.439 -12.445 -42.981  1.00  0.00      TS   C  
ATOM   1221  O2  THY T  17       9.257 -12.424 -43.313  1.00  0.00      TS   O  
ATOM   1222  N3  THY T  17      11.339 -11.424 -43.155  1.00  0.00      TS   N  
ATOM   1223  C4  THY T  17      12.619 -11.343 -42.692  1.00  0.00      TS   C  
ATOM   1224  O4  THY T  17      13.172 -10.270 -42.654  1.00  0.00      TS   O  
ATOM   1225  C5  THY T  17      13.228 -12.644 -42.451  1.00  0.00      TS   C  
ATOM   1226  C5M THY T  17      14.707 -12.595 -42.142  1.00  0.00      TS   C  
ATOM   1227  C6  THY T  17      12.397 -13.701 -42.256  1.00  0.00      TS   C  
ATOM   1228  H3  THY T  17      10.862 -10.547 -43.309  1.00  0.00      TS   H  
ATOM   1229  H6  THY T  17      12.611 -14.734 -41.982  1.00  0.00      TS   H  
ATOM   1230  H1' THY T  17       9.144 -14.638 -42.383  1.00  0.00      TS   H  
ATOM   1231  H2' THY T  17      10.031 -15.948 -44.104  1.00  0.00      TS   H  
ATOM   1232  H3' THY T  17      10.881 -18.043 -42.213  1.00  0.00      TS   H  
ATOM   1233  H4' THY T  17       9.550 -17.051 -40.217  1.00  0.00      TS   H  
ATOM   1234  H5' THY T  17      11.631 -16.958 -39.168  1.00  0.00      TS   H  
ATOM   1235  H51 THY T  17      15.253 -13.559 -42.227  1.00  0.00      TS   H  
ATOM   1236  H52 THY T  17      14.931 -12.392 -41.073  1.00  0.00      TS   H  
ATOM   1237  H53 THY T  17      15.201 -11.783 -42.718  1.00  0.00      TS   H  
ATOM   1238 H2'' THY T  17      11.668 -16.075 -43.293  1.00  0.00      TS   H  
ATOM   1239 H5'' THY T  17      11.707 -18.334 -40.322  1.00  0.00      TS   H  
ATOM   1240  P   ADE T  18       8.440 -18.789 -43.364  1.00  0.00      TS   P  
ATOM   1241  O1P ADE T  18       7.051 -19.220 -42.970  1.00  0.00      TS   O  
ATOM   1242  O2P ADE T  18       9.520 -19.783 -43.314  1.00  0.00      TS   O  
ATOM   1243  C5' ADE T  18       7.351 -17.295 -45.216  1.00  0.00      TS   C  
ATOM   1244  O5' ADE T  18       8.402 -18.206 -44.785  1.00  0.00      TS   O  
ATOM   1245  C4' ADE T  18       7.648 -16.605 -46.548  1.00  0.00      TS   C  
ATOM   1246  O4' ADE T  18       8.401 -15.406 -46.313  1.00  0.00      TS   O  
ATOM   1247  C3' ADE T  18       8.522 -17.357 -47.507  1.00  0.00      TS   C  
ATOM   1248  O3' ADE T  18       7.920 -17.451 -48.779  1.00  0.00      TS   O  
ATOM   1249  C2' ADE T  18       9.823 -16.575 -47.661  1.00  0.00      TS   C  
ATOM   1250  C1' ADE T  18       9.277 -15.166 -47.435  1.00  0.00      TS   C  
ATOM   1251  N1  ADE T  18      10.250 -10.220 -46.906  1.00  0.00      TS   N  
ATOM   1252  C2  ADE T  18       9.166 -10.924 -47.326  1.00  0.00      TS   C  
ATOM   1253  N3  ADE T  18       8.925 -12.205 -47.336  1.00  0.00      TS   N  
ATOM   1254  C4  ADE T  18      10.013 -12.863 -46.844  1.00  0.00      TS   C  
ATOM   1255  C5  ADE T  18      11.188 -12.352 -46.380  1.00  0.00      TS   C  
ATOM   1256  C6  ADE T  18      11.345 -10.944 -46.394  1.00  0.00      TS   C  
ATOM   1257  N6  ADE T  18      12.479 -10.245 -46.113  1.00  0.00      TS   N  
ATOM   1258  N7  ADE T  18      12.130 -13.310 -46.225  1.00  0.00      TS   N  
ATOM   1259  C8  ADE T  18      11.508 -14.438 -46.504  1.00  0.00      TS   C  
ATOM   1260  N9  ADE T  18      10.248 -14.210 -46.957  1.00  0.00      TS   N  
ATOM   1261  H2  ADE T  18       8.375 -10.306 -47.752  1.00  0.00      TS   H  
ATOM   1262  H8  ADE T  18      11.940 -15.435 -46.433  1.00  0.00      TS   H  
ATOM   1263  H1' ADE T  18       8.633 -14.863 -48.289  1.00  0.00      TS   H  
ATOM   1264  H2' ADE T  18      10.200 -16.666 -48.702  1.00  0.00      TS   H  
ATOM   1265  H3' ADE T  18       8.771 -18.366 -47.115  1.00  0.00      TS   H  
ATOM   1266  H4' ADE T  18       6.707 -16.336 -47.074  1.00  0.00      TS   H  
ATOM   1267  H5' ADE T  18       6.955 -16.546 -44.497  1.00  0.00      TS   H  
ATOM   1268  H61 ADE T  18      13.329 -10.655 -45.784  1.00  0.00      TS   H  
ATOM   1269  H62 ADE T  18      12.504  -9.272 -46.342  1.00  0.00      TS   H  
ATOM   1270 H2'' ADE T  18      10.564 -16.995 -46.948  1.00  0.00      TS   H  
ATOM   1271 H5'' ADE T  18       6.442 -17.904 -45.409  1.00  0.00      TS   H  
ATOM   1272  P   ADE T  19       7.210 -18.841 -49.263  1.00  0.00      TS   P  
ATOM   1273  O1P ADE T  19       5.879 -19.071 -48.587  1.00  0.00      TS   O  
ATOM   1274  O2P ADE T  19       8.256 -19.923 -49.068  1.00  0.00      TS   O  
ATOM   1275  C5' ADE T  19       5.887 -17.874 -51.359  1.00  0.00      TS   C  
ATOM   1276  O5' ADE T  19       6.993 -18.618 -50.749  1.00  0.00      TS   O  
ATOM   1277  C4' ADE T  19       6.361 -16.801 -52.359  1.00  0.00      TS   C  
ATOM   1278  O4' ADE T  19       7.416 -16.031 -51.807  1.00  0.00      TS   O  
ATOM   1279  C3' ADE T  19       6.923 -17.368 -53.691  1.00  0.00      TS   C  
ATOM   1280  O3' ADE T  19       6.749 -16.456 -54.755  1.00  0.00      TS   O  
ATOM   1281  C2' ADE T  19       8.429 -17.416 -53.421  1.00  0.00      TS   C  
ATOM   1282  C1' ADE T  19       8.603 -16.161 -52.645  1.00  0.00      TS   C  
ATOM   1283  N1  ADE T  19      11.785 -13.291 -49.730  1.00  0.00      TS   N  
ATOM   1284  C2  ADE T  19      10.658 -12.994 -50.380  1.00  0.00      TS   C  
ATOM   1285  N3  ADE T  19       9.872 -13.764 -51.183  1.00  0.00      TS   N  
ATOM   1286  C4  ADE T  19      10.447 -14.988 -51.289  1.00  0.00      TS   C  
ATOM   1287  C5  ADE T  19      11.603 -15.452 -50.676  1.00  0.00      TS   C  
ATOM   1288  C6  ADE T  19      12.274 -14.549 -49.851  1.00  0.00      TS   C  
ATOM   1289  N6  ADE T  19      13.270 -14.900 -49.064  1.00  0.00      TS   N  
ATOM   1290  N7  ADE T  19      11.779 -16.820 -50.903  1.00  0.00      TS   N  
ATOM   1291  C8  ADE T  19      10.779 -17.179 -51.635  1.00  0.00      TS   C  
ATOM   1292  N9  ADE T  19       9.871 -16.161 -51.892  1.00  0.00      TS   N  
ATOM   1293  H2  ADE T  19      10.209 -12.054 -50.057  1.00  0.00      TS   H  
ATOM   1294  H8  ADE T  19      10.483 -18.153 -52.024  1.00  0.00      TS   H  
ATOM   1295  H1' ADE T  19       8.491 -15.305 -53.345  1.00  0.00      TS   H  
ATOM   1296  H2' ADE T  19       8.941 -17.445 -54.407  1.00  0.00      TS   H  
ATOM   1297  H3' ADE T  19       6.497 -18.388 -53.805  1.00  0.00      TS   H  
ATOM   1298  H4' ADE T  19       5.432 -16.218 -52.535  1.00  0.00      TS   H  
ATOM   1299  H5' ADE T  19       5.245 -17.403 -50.585  1.00  0.00      TS   H  
ATOM   1300  H61 ADE T  19      13.779 -15.761 -49.080  1.00  0.00      TS   H  
ATOM   1301  H62 ADE T  19      13.519 -14.187 -48.409  1.00  0.00      TS   H  
ATOM   1302 H2'' ADE T  19       8.745 -18.344 -52.899  1.00  0.00      TS   H  
ATOM   1303 H5'' ADE T  19       5.218 -18.628 -51.825  1.00  0.00      TS   H  
ATOM   1304  P   GUA T  20       6.008 -16.941 -56.081  1.00  0.00      TS   P  
ATOM   1305  O1P GUA T  20       4.571 -17.228 -55.796  1.00  0.00      TS   O  
ATOM   1306  O2P GUA T  20       6.783 -17.991 -56.634  1.00  0.00      TS   O  
ATOM   1307  C5' GUA T  20       5.206 -14.491 -56.631  1.00  0.00      TS   C  
ATOM   1308  O5' GUA T  20       6.047 -15.631 -56.954  1.00  0.00      TS   O  
ATOM   1309  C4' GUA T  20       6.043 -13.177 -56.686  1.00  0.00      TS   C  
ATOM   1310  O4' GUA T  20       7.130 -13.098 -55.718  1.00  0.00      TS   O  
ATOM   1311  C3' GUA T  20       6.712 -12.988 -58.086  1.00  0.00      TS   C  
ATOM   1312  O3' GUA T  20       6.422 -11.760 -58.695  1.00  0.00      TS   O  
ATOM   1313  C2' GUA T  20       8.169 -13.260 -57.714  1.00  0.00      TS   C  
ATOM   1314  C1' GUA T  20       8.306 -12.610 -56.338  1.00  0.00      TS   C  
ATOM   1315  N1  GUA T  20      12.102 -11.095 -53.317  1.00  0.00      TS   N  
ATOM   1316  C2  GUA T  20      11.082 -10.424 -53.887  1.00  0.00      TS   C  
ATOM   1317  N2  GUA T  20      10.978  -9.166 -53.512  1.00  0.00      TS   N  
ATOM   1318  N3  GUA T  20      10.007 -10.946 -54.415  1.00  0.00      TS   N  
ATOM   1319  C4  GUA T  20      10.211 -12.230 -54.708  1.00  0.00      TS   C  
ATOM   1320  C5  GUA T  20      11.307 -12.996 -54.339  1.00  0.00      TS   C  
ATOM   1321  C6  GUA T  20      12.328 -12.434 -53.519  1.00  0.00      TS   C  
ATOM   1322  O6  GUA T  20      13.296 -13.071 -53.081  1.00  0.00      TS   O  
ATOM   1323  N7  GUA T  20      11.254 -14.264 -54.894  1.00  0.00      TS   N  
ATOM   1324  C8  GUA T  20      10.161 -14.248 -55.641  1.00  0.00      TS   C  
ATOM   1325  N9  GUA T  20       9.464 -13.006 -55.537  1.00  0.00      TS   N  
ATOM   1326  H1  GUA T  20      12.915 -10.578 -53.011  1.00  0.00      TS   H  
ATOM   1327  H8  GUA T  20       9.761 -15.036 -56.279  1.00  0.00      TS   H  
ATOM   1328  H1' GUA T  20       8.248 -11.504 -56.429  1.00  0.00      TS   H  
ATOM   1329  H2' GUA T  20       8.841 -12.855 -58.501  1.00  0.00      TS   H  
ATOM   1330  H21 GUA T  20      11.634  -8.635 -52.976  1.00  0.00      TS   H  
ATOM   1331  H3' GUA T  20       6.370 -13.769 -58.800  1.00  0.00      TS   H  
ATOM   1332  H22 GUA T  20      10.198  -8.589 -53.754  1.00  0.00      TS   H  
ATOM   1333  H4' GUA T  20       5.393 -12.290 -56.535  1.00  0.00      TS   H  
ATOM   1334  H5' GUA T  20       4.744 -14.595 -55.625  1.00  0.00      TS   H  
ATOM   1335  H3T GUA T  20       7.025 -11.664 -59.435  1.00  0.00      TS   H  
ATOM   1336 H2'' GUA T  20       8.382 -14.351 -57.703  1.00  0.00      TS   H  
ATOM   1337 H5'' GUA T  20       4.537 -14.216 -57.474  1.00  0.00      TS   H  
TER   
END
