# Supplementary material for: CRISPR-Cas12a exploits R-loop asymmetry to form double-strand breaks
Source: eLife. 2020 Jun 10;9:e55143. doi: 10.7554/eLife.55143 (PMC7286691; doi:10.7554/eLife.55143)
Supplement: Figure 5—source data 2. [file elife-55143-fig5-data2.zip › Figure 5ΓÇöSource Data 2/Example_MD_trajectories/3prime_boundary/3prime_boundary_06.pdb]

ATOM      1  C5' CYT B   1      13.634 -15.268 -56.361  1.00  0.00      BS   C  
ATOM      2  O5' CYT B   1      12.830 -15.788 -55.310  1.00  0.00      BS   O  
ATOM      3  C4' CYT B   1      12.965 -13.970 -56.968  1.00  0.00      BS   C  
ATOM      4  O4' CYT B   1      11.760 -14.265 -57.608  1.00  0.00      BS   O  
ATOM      5  C3' CYT B   1      12.663 -12.898 -55.940  1.00  0.00      BS   C  
ATOM      6  O3' CYT B   1      13.093 -11.539 -56.241  1.00  0.00      BS   O  
ATOM      7  C2' CYT B   1      11.207 -13.049 -55.721  1.00  0.00      BS   C  
ATOM      8  C1' CYT B   1      10.707 -13.372 -57.103  1.00  0.00      BS   C  
ATOM      9  N1  CYT B   1       9.369 -14.117 -57.266  1.00  0.00      BS   N  
ATOM     10  C2  CYT B   1       8.699 -14.139 -58.504  1.00  0.00      BS   C  
ATOM     11  O2  CYT B   1       9.195 -13.536 -59.436  1.00  0.00      BS   O  
ATOM     12  N3  CYT B   1       7.567 -14.891 -58.704  1.00  0.00      BS   N  
ATOM     13  C4  CYT B   1       6.960 -15.415 -57.656  1.00  0.00      BS   C  
ATOM     14  N4  CYT B   1       5.903 -16.178 -57.800  1.00  0.00      BS   N  
ATOM     15  C5  CYT B   1       7.603 -15.390 -56.384  1.00  0.00      BS   C  
ATOM     16  C6  CYT B   1       8.812 -14.851 -56.262  1.00  0.00      BS   C  
ATOM     17  H5  CYT B   1       7.033 -15.729 -55.520  1.00  0.00      BS   H  
ATOM     18  H6  CYT B   1       9.251 -14.757 -55.269  1.00  0.00      BS   H  
ATOM     19  H1' CYT B   1      10.755 -12.413 -57.662  1.00  0.00      BS   H  
ATOM     20  H2' CYT B   1      10.659 -12.178 -55.303  1.00  0.00      BS   H  
ATOM     21  H3' CYT B   1      13.169 -13.326 -55.048  1.00  0.00      BS   H  
ATOM     22  H4' CYT B   1      13.665 -13.641 -57.765  1.00  0.00      BS   H  
ATOM     23  H41 CYT B   1       5.695 -16.562 -58.699  1.00  0.00      BS   H  
ATOM     24  H5' CYT B   1      13.829 -16.091 -57.081  1.00  0.00      BS   H  
ATOM     25  H42 CYT B   1       5.788 -16.885 -57.102  1.00  0.00      BS   H  
ATOM     26  H5T CYT B   1      13.291 -16.526 -54.905  1.00  0.00      BS   H  
ATOM     27 H2'' CYT B   1      11.083 -13.883 -54.998  1.00  0.00      BS   H  
ATOM     28 H5'' CYT B   1      14.558 -14.921 -55.851  1.00  0.00      BS   H  
ATOM     29  P   THY B   2      14.356 -10.971 -55.446  1.00  0.00      BS   P  
ATOM     30  O1P THY B   2      14.581  -9.587 -55.887  1.00  0.00      BS   O  
ATOM     31  O2P THY B   2      15.485 -11.961 -55.714  1.00  0.00      BS   O  
ATOM     32  C5' THY B   2      12.914 -10.094 -53.477  1.00  0.00      BS   C  
ATOM     33  O5' THY B   2      13.882 -11.052 -53.928  1.00  0.00      BS   O  
ATOM     34  C4' THY B   2      12.917 -10.055 -51.961  1.00  0.00      BS   C  
ATOM     35  O4' THY B   2      12.772 -11.358 -51.303  1.00  0.00      BS   O  
ATOM     36  C3' THY B   2      14.226  -9.402 -51.408  1.00  0.00      BS   C  
ATOM     37  O3' THY B   2      14.042  -8.291 -50.592  1.00  0.00      BS   O  
ATOM     38  C2' THY B   2      14.745 -10.552 -50.503  1.00  0.00      BS   C  
ATOM     39  C1' THY B   2      13.529 -11.266 -50.098  1.00  0.00      BS   C  
ATOM     40  N1  THY B   2      13.721 -12.596 -49.460  1.00  0.00      BS   N  
ATOM     41  C2  THY B   2      12.609 -13.204 -48.944  1.00  0.00      BS   C  
ATOM     42  O2  THY B   2      11.462 -12.771 -49.074  1.00  0.00      BS   O  
ATOM     43  N3  THY B   2      12.820 -14.432 -48.347  1.00  0.00      BS   N  
ATOM     44  C4  THY B   2      14.052 -15.054 -48.223  1.00  0.00      BS   C  
ATOM     45  O4  THY B   2      14.108 -16.174 -47.731  1.00  0.00      BS   O  
ATOM     46  C5  THY B   2      15.168 -14.242 -48.601  1.00  0.00      BS   C  
ATOM     47  C5M THY B   2      16.569 -14.711 -48.431  1.00  0.00      BS   C  
ATOM     48  C6  THY B   2      14.983 -13.057 -49.211  1.00  0.00      BS   C  
ATOM     49  H3  THY B   2      12.019 -15.016 -48.151  1.00  0.00      BS   H  
ATOM     50  H6  THY B   2      15.778 -12.377 -49.514  1.00  0.00      BS   H  
ATOM     51  H1' THY B   2      12.949 -10.676 -49.357  1.00  0.00      BS   H  
ATOM     52  H2' THY B   2      15.303 -10.123 -49.643  1.00  0.00      BS   H  
ATOM     53  H3' THY B   2      14.894  -9.264 -52.284  1.00  0.00      BS   H  
ATOM     54  H4' THY B   2      11.980  -9.577 -51.603  1.00  0.00      BS   H  
ATOM     55  H5' THY B   2      11.893 -10.437 -53.752  1.00  0.00      BS   H  
ATOM     56  H51 THY B   2      17.322 -13.922 -48.216  1.00  0.00      BS   H  
ATOM     57  H52 THY B   2      16.892 -15.355 -49.276  1.00  0.00      BS   H  
ATOM     58  H53 THY B   2      16.608 -15.437 -47.591  1.00  0.00      BS   H  
ATOM     59 H2'' THY B   2      15.423 -11.153 -51.144  1.00  0.00      BS   H  
ATOM     60 H5'' THY B   2      12.984  -9.064 -53.887  1.00  0.00      BS   H  
ATOM     61  P   THY B   3      14.214  -6.917 -51.315  1.00  0.00      BS   P  
ATOM     62  O1P THY B   3      14.021  -6.927 -52.805  1.00  0.00      BS   O  
ATOM     63  O2P THY B   3      15.474  -6.328 -50.866  1.00  0.00      BS   O  
ATOM     64  C5' THY B   3      11.732  -6.108 -51.111  1.00  0.00      BS   C  
ATOM     65  O5' THY B   3      13.135  -5.874 -50.798  1.00  0.00      BS   O  
ATOM     66  C4' THY B   3      10.825  -6.264 -49.846  1.00  0.00      BS   C  
ATOM     67  O4' THY B   3      11.042  -7.557 -49.192  1.00  0.00      BS   O  
ATOM     68  C3' THY B   3      11.131  -5.229 -48.772  1.00  0.00      BS   C  
ATOM     69  O3' THY B   3       9.911  -4.644 -48.175  1.00  0.00      BS   O  
ATOM     70  C2' THY B   3      11.893  -5.989 -47.730  1.00  0.00      BS   C  
ATOM     71  C1' THY B   3      11.313  -7.386 -47.828  1.00  0.00      BS   C  
ATOM     72  N1  THY B   3      12.065  -8.430 -47.348  1.00  0.00      BS   N  
ATOM     73  C2  THY B   3      11.483  -9.648 -46.927  1.00  0.00      BS   C  
ATOM     74  O2  THY B   3      10.269  -9.822 -46.967  1.00  0.00      BS   O  
ATOM     75  N3  THY B   3      12.405 -10.580 -46.462  1.00  0.00      BS   N  
ATOM     76  C4  THY B   3      13.758 -10.549 -46.461  1.00  0.00      BS   C  
ATOM     77  O4  THY B   3      14.434 -11.393 -45.888  1.00  0.00      BS   O  
ATOM     78  C5  THY B   3      14.261  -9.282 -47.002  1.00  0.00      BS   C  
ATOM     79  C5M THY B   3      15.820  -9.207 -46.891  1.00  0.00      BS   C  
ATOM     80  C6  THY B   3      13.412  -8.309 -47.456  1.00  0.00      BS   C  
ATOM     81  H3  THY B   3      12.050 -11.413 -46.014  1.00  0.00      BS   H  
ATOM     82  H6  THY B   3      13.796  -7.599 -48.188  1.00  0.00      BS   H  
ATOM     83  H1' THY B   3      10.329  -7.145 -47.372  1.00  0.00      BS   H  
ATOM     84  H2' THY B   3      11.773  -5.494 -46.743  1.00  0.00      BS   H  
ATOM     85  H3' THY B   3      11.678  -4.396 -49.263  1.00  0.00      BS   H  
ATOM     86  H4' THY B   3       9.765  -6.226 -50.176  1.00  0.00      BS   H  
ATOM     87  H5' THY B   3      11.538  -6.951 -51.806  1.00  0.00      BS   H  
ATOM     88  H51 THY B   3      16.190  -8.793 -45.928  1.00  0.00      BS   H  
ATOM     89  H52 THY B   3      16.071  -8.538 -47.742  1.00  0.00      BS   H  
ATOM     90  H53 THY B   3      16.359 -10.157 -47.088  1.00  0.00      BS   H  
ATOM     91 H2'' THY B   3      12.962  -5.920 -48.029  1.00  0.00      BS   H  
ATOM     92 H5'' THY B   3      11.353  -5.165 -51.562  1.00  0.00      BS   H  
ATOM     93  P   ADE B   4       9.461  -3.163 -48.448  1.00  0.00      BS   P  
ATOM     94  O1P ADE B   4       9.376  -2.806 -49.882  1.00  0.00      BS   O  
ATOM     95  O2P ADE B   4      10.347  -2.340 -47.581  1.00  0.00      BS   O  
ATOM     96  C5' ADE B   4       7.072  -4.041 -48.443  1.00  0.00      BS   C  
ATOM     97  O5' ADE B   4       8.002  -3.146 -47.789  1.00  0.00      BS   O  
ATOM     98  C4' ADE B   4       6.260  -4.927 -47.401  1.00  0.00      BS   C  
ATOM     99  O4' ADE B   4       7.198  -6.023 -46.933  1.00  0.00      BS   O  
ATOM    100  C3' ADE B   4       5.662  -4.343 -46.074  1.00  0.00      BS   C  
ATOM    101  O3' ADE B   4       4.348  -4.887 -45.748  1.00  0.00      BS   O  
ATOM    102  C2' ADE B   4       6.727  -4.662 -45.037  1.00  0.00      BS   C  
ATOM    103  C1' ADE B   4       7.141  -6.061 -45.460  1.00  0.00      BS   C  
ATOM    104  N1  ADE B   4      10.512  -9.708 -43.789  1.00  0.00      BS   N  
ATOM    105  C2  ADE B   4       9.178  -9.751 -44.000  1.00  0.00      BS   C  
ATOM    106  N3  ADE B   4       8.336  -8.818 -44.476  1.00  0.00      BS   N  
ATOM    107  C4  ADE B   4       9.002  -7.655 -44.493  1.00  0.00      BS   C  
ATOM    108  C5  ADE B   4      10.373  -7.420 -44.147  1.00  0.00      BS   C  
ATOM    109  C6  ADE B   4      11.173  -8.567 -43.826  1.00  0.00      BS   C  
ATOM    110  N6  ADE B   4      12.499  -8.508 -43.548  1.00  0.00      BS   N  
ATOM    111  N7  ADE B   4      10.645  -6.077 -44.359  1.00  0.00      BS   N  
ATOM    112  C8  ADE B   4       9.497  -5.552 -44.876  1.00  0.00      BS   C  
ATOM    113  N9  ADE B   4       8.492  -6.421 -44.953  1.00  0.00      BS   N  
ATOM    114  H2  ADE B   4       8.789 -10.769 -43.991  1.00  0.00      BS   H  
ATOM    115  H8  ADE B   4       9.447  -4.477 -45.049  1.00  0.00      BS   H  
ATOM    116  H1' ADE B   4       6.340  -6.791 -45.211  1.00  0.00      BS   H  
ATOM    117  H2' ADE B   4       6.218  -4.599 -44.051  1.00  0.00      BS   H  
ATOM    118  H3' ADE B   4       5.563  -3.260 -46.302  1.00  0.00      BS   H  
ATOM    119  H4' ADE B   4       5.416  -5.389 -47.954  1.00  0.00      BS   H  
ATOM    120  H5' ADE B   4       7.483  -4.799 -49.144  1.00  0.00      BS   H  
ATOM    121  H61 ADE B   4      12.941  -7.648 -43.798  1.00  0.00      BS   H  
ATOM    122  H62 ADE B   4      13.097  -9.304 -43.456  1.00  0.00      BS   H  
ATOM    123 H2'' ADE B   4       7.552  -3.928 -45.154  1.00  0.00      BS   H  
ATOM    124 H5'' ADE B   4       6.368  -3.413 -49.030  1.00  0.00      BS   H  
ATOM    125  P   THY B   5       3.429  -4.112 -44.715  1.00  0.00      BS   P  
ATOM    126  O1P THY B   5       1.999  -4.452 -45.013  1.00  0.00      BS   O  
ATOM    127  O2P THY B   5       3.789  -2.668 -44.621  1.00  0.00      BS   O  
ATOM    128  C5' THY B   5       3.746  -6.235 -43.226  1.00  0.00      BS   C  
ATOM    129  O5' THY B   5       3.769  -4.779 -43.337  1.00  0.00      BS   O  
ATOM    130  C4' THY B   5       4.801  -6.914 -42.245  1.00  0.00      BS   C  
ATOM    131  O4' THY B   5       6.132  -6.381 -42.432  1.00  0.00      BS   O  
ATOM    132  C3' THY B   5       4.690  -6.888 -40.721  1.00  0.00      BS   C  
ATOM    133  O3' THY B   5       3.653  -7.759 -40.283  1.00  0.00      BS   O  
ATOM    134  C2' THY B   5       6.119  -7.314 -40.305  1.00  0.00      BS   C  
ATOM    135  C1' THY B   5       6.937  -7.218 -41.576  1.00  0.00      BS   C  
ATOM    136  N1  THY B   5       8.318  -6.578 -41.398  1.00  0.00      BS   N  
ATOM    137  C2  THY B   5       9.314  -7.444 -41.110  1.00  0.00      BS   C  
ATOM    138  O2  THY B   5       9.226  -8.630 -40.874  1.00  0.00      BS   O  
ATOM    139  N3  THY B   5      10.520  -6.826 -41.019  1.00  0.00      BS   N  
ATOM    140  C4  THY B   5      10.783  -5.441 -41.234  1.00  0.00      BS   C  
ATOM    141  O4  THY B   5      11.927  -4.980 -41.100  1.00  0.00      BS   O  
ATOM    142  C5  THY B   5       9.643  -4.588 -41.340  1.00  0.00      BS   C  
ATOM    143  C5M THY B   5       9.925  -3.126 -41.483  1.00  0.00      BS   C  
ATOM    144  C6  THY B   5       8.474  -5.224 -41.542  1.00  0.00      BS   C  
ATOM    145  H3  THY B   5      11.296  -7.440 -40.818  1.00  0.00      BS   H  
ATOM    146  H6  THY B   5       7.474  -4.793 -41.524  1.00  0.00      BS   H  
ATOM    147  H1' THY B   5       7.100  -8.231 -42.001  1.00  0.00      BS   H  
ATOM    148  H2' THY B   5       6.161  -8.399 -40.065  1.00  0.00      BS   H  
ATOM    149  H3' THY B   5       4.582  -5.801 -40.519  1.00  0.00      BS   H  
ATOM    150  H4' THY B   5       4.929  -7.987 -42.506  1.00  0.00      BS   H  
ATOM    151  H5' THY B   5       4.037  -6.644 -44.217  1.00  0.00      BS   H  
ATOM    152  H51 THY B   5      10.576  -2.841 -40.630  1.00  0.00      BS   H  
ATOM    153  H52 THY B   5       8.969  -2.579 -41.336  1.00  0.00      BS   H  
ATOM    154  H53 THY B   5      10.406  -2.866 -42.452  1.00  0.00      BS   H  
ATOM    155 H2'' THY B   5       6.397  -6.688 -39.431  1.00  0.00      BS   H  
ATOM    156 H5'' THY B   5       2.756  -6.572 -42.849  1.00  0.00      BS   H  
ATOM    157  P   ADE B   6       3.324  -7.950 -38.716  1.00  0.00      BS   P  
ATOM    158  O1P ADE B   6       1.978  -8.542 -38.428  1.00  0.00      BS   O  
ATOM    159  O2P ADE B   6       3.600  -6.733 -37.930  1.00  0.00      BS   O  
ATOM    160  C5' ADE B   6       4.452 -10.461 -38.440  1.00  0.00      BS   C  
ATOM    161  O5' ADE B   6       4.435  -9.025 -38.277  1.00  0.00      BS   O  
ATOM    162  C4' ADE B   6       5.390 -11.226 -37.567  1.00  0.00      BS   C  
ATOM    163  O4' ADE B   6       6.742 -10.589 -37.728  1.00  0.00      BS   O  
ATOM    164  C3' ADE B   6       5.064 -11.288 -36.092  1.00  0.00      BS   C  
ATOM    165  O3' ADE B   6       5.409 -12.565 -35.532  1.00  0.00      BS   O  
ATOM    166  C2' ADE B   6       5.778 -10.086 -35.542  1.00  0.00      BS   C  
ATOM    167  C1' ADE B   6       7.155 -10.040 -36.448  1.00  0.00      BS   C  
ATOM    168  N1  ADE B   6      11.407  -7.250 -37.122  1.00  0.00      BS   N  
ATOM    169  C2  ADE B   6      11.247  -8.520 -36.777  1.00  0.00      BS   C  
ATOM    170  N3  ADE B   6      10.087  -9.218 -36.577  1.00  0.00      BS   N  
ATOM    171  C4  ADE B   6       9.017  -8.404 -36.730  1.00  0.00      BS   C  
ATOM    172  C5  ADE B   6       9.024  -7.107 -37.103  1.00  0.00      BS   C  
ATOM    173  C6  ADE B   6      10.287  -6.509 -37.256  1.00  0.00      BS   C  
ATOM    174  N6  ADE B   6      10.577  -5.212 -37.533  1.00  0.00      BS   N  
ATOM    175  N7  ADE B   6       7.748  -6.604 -37.149  1.00  0.00      BS   N  
ATOM    176  C8  ADE B   6       6.980  -7.645 -36.951  1.00  0.00      BS   C  
ATOM    177  N9  ADE B   6       7.699  -8.790 -36.712  1.00  0.00      BS   N  
ATOM    178  H2  ADE B   6      12.118  -9.172 -36.700  1.00  0.00      BS   H  
ATOM    179  H8  ADE B   6       5.898  -7.743 -36.868  1.00  0.00      BS   H  
ATOM    180  H1' ADE B   6       7.816 -10.742 -35.895  1.00  0.00      BS   H  
ATOM    181  H2' ADE B   6       6.040 -10.037 -34.462  1.00  0.00      BS   H  
ATOM    182  H3' ADE B   6       3.958 -11.179 -36.075  1.00  0.00      BS   H  
ATOM    183  H4' ADE B   6       5.469 -12.274 -37.931  1.00  0.00      BS   H  
ATOM    184  H5' ADE B   6       4.759 -10.602 -39.498  1.00  0.00      BS   H  
ATOM    185  H61 ADE B   6      11.510  -4.854 -37.545  1.00  0.00      BS   H  
ATOM    186  H62 ADE B   6       9.871  -4.560 -37.254  1.00  0.00      BS   H  
ATOM    187 H2'' ADE B   6       5.233  -9.154 -35.805  1.00  0.00      BS   H  
ATOM    188 H5'' ADE B   6       3.409 -10.831 -38.344  1.00  0.00      BS   H  
ATOM    189  P   THY B   7       4.844 -12.967 -34.208  1.00  0.00      BS   P  
ATOM    190  O1P THY B   7       5.095 -14.444 -34.201  1.00  0.00      BS   O  
ATOM    191  O2P THY B   7       3.450 -12.574 -34.056  1.00  0.00      BS   O  
ATOM    192  C5' THY B   7       7.068 -12.634 -33.156  1.00  0.00      BS   C  
ATOM    193  O5' THY B   7       5.679 -12.311 -33.117  1.00  0.00      BS   O  
ATOM    194  C4' THY B   7       7.800 -11.635 -32.237  1.00  0.00      BS   C  
ATOM    195  O4' THY B   7       8.271 -10.430 -33.061  1.00  0.00      BS   O  
ATOM    196  C3' THY B   7       7.005 -10.975 -31.080  1.00  0.00      BS   C  
ATOM    197  O3' THY B   7       7.661 -10.882 -29.822  1.00  0.00      BS   O  
ATOM    198  C2' THY B   7       6.867  -9.517 -31.477  1.00  0.00      BS   C  
ATOM    199  C1' THY B   7       8.267  -9.342 -32.175  1.00  0.00      BS   C  
ATOM    200  N1  THY B   7       8.375  -8.108 -32.925  1.00  0.00      BS   N  
ATOM    201  C2  THY B   7       9.575  -7.738 -33.396  1.00  0.00      BS   C  
ATOM    202  O2  THY B   7      10.593  -8.427 -33.228  1.00  0.00      BS   O  
ATOM    203  N3  THY B   7       9.615  -6.578 -34.123  1.00  0.00      BS   N  
ATOM    204  C4  THY B   7       8.678  -5.607 -34.195  1.00  0.00      BS   C  
ATOM    205  O4  THY B   7       8.960  -4.466 -34.680  1.00  0.00      BS   O  
ATOM    206  C5  THY B   7       7.374  -6.034 -33.796  1.00  0.00      BS   C  
ATOM    207  C5M THY B   7       6.357  -5.004 -34.030  1.00  0.00      BS   C  
ATOM    208  C6  THY B   7       7.309  -7.184 -33.104  1.00  0.00      BS   C  
ATOM    209  H3  THY B   7      10.521  -6.340 -34.500  1.00  0.00      BS   H  
ATOM    210  H6  THY B   7       6.395  -7.386 -32.544  1.00  0.00      BS   H  
ATOM    211  H1' THY B   7       9.067  -9.407 -31.408  1.00  0.00      BS   H  
ATOM    212  H2' THY B   7       6.679  -8.741 -30.704  1.00  0.00      BS   H  
ATOM    213  H3' THY B   7       5.982 -11.402 -31.003  1.00  0.00      BS   H  
ATOM    214  H4' THY B   7       8.721 -12.081 -31.804  1.00  0.00      BS   H  
ATOM    215  H5' THY B   7       7.486 -12.674 -34.184  1.00  0.00      BS   H  
ATOM    216  H51 THY B   7       6.640  -4.160 -33.365  1.00  0.00      BS   H  
ATOM    217  H52 THY B   7       5.359  -5.334 -33.669  1.00  0.00      BS   H  
ATOM    218  H53 THY B   7       6.179  -4.731 -35.092  1.00  0.00      BS   H  
ATOM    219 H2'' THY B   7       6.145  -9.516 -32.320  1.00  0.00      BS   H  
ATOM    220 H5'' THY B   7       7.147 -13.623 -32.656  1.00  0.00      BS   H  
ATOM    221  P   ADE B   8       7.337 -11.993 -28.710  1.00  0.00      BS   P  
ATOM    222  O1P ADE B   8       7.260 -13.390 -29.275  1.00  0.00      BS   O  
ATOM    223  O2P ADE B   8       6.250 -11.636 -27.828  1.00  0.00      BS   O  
ATOM    224  C5' ADE B   8       9.988 -12.092 -28.535  1.00  0.00      BS   C  
ATOM    225  O5' ADE B   8       8.718 -11.854 -27.898  1.00  0.00      BS   O  
ATOM    226  C4' ADE B   8      10.944 -10.933 -28.315  1.00  0.00      BS   C  
ATOM    227  O4' ADE B   8      10.717  -9.824 -29.277  1.00  0.00      BS   O  
ATOM    228  C3' ADE B   8      10.797 -10.312 -26.891  1.00  0.00      BS   C  
ATOM    229  O3' ADE B   8      12.016  -9.992 -26.245  1.00  0.00      BS   O  
ATOM    230  C2' ADE B   8      10.029  -8.994 -27.207  1.00  0.00      BS   C  
ATOM    231  C1' ADE B   8      10.635  -8.580 -28.529  1.00  0.00      BS   C  
ATOM    232  N1  ADE B   8      10.933  -4.408 -31.439  1.00  0.00      BS   N  
ATOM    233  C2  ADE B   8      11.843  -5.259 -31.047  1.00  0.00      BS   C  
ATOM    234  N3  ADE B   8      11.700  -6.341 -30.257  1.00  0.00      BS   N  
ATOM    235  C4  ADE B   8      10.410  -6.562 -30.010  1.00  0.00      BS   C  
ATOM    236  C5  ADE B   8       9.338  -5.886 -30.508  1.00  0.00      BS   C  
ATOM    237  C6  ADE B   8       9.655  -4.693 -31.157  1.00  0.00      BS   C  
ATOM    238  N6  ADE B   8       8.761  -3.757 -31.508  1.00  0.00      BS   N  
ATOM    239  N7  ADE B   8       8.173  -6.502 -30.056  1.00  0.00      BS   N  
ATOM    240  C8  ADE B   8       8.548  -7.534 -29.355  1.00  0.00      BS   C  
ATOM    241  N9  ADE B   8       9.890  -7.639 -29.328  1.00  0.00      BS   N  
ATOM    242  H2  ADE B   8      12.906  -5.071 -31.198  1.00  0.00      BS   H  
ATOM    243  H8  ADE B   8       7.952  -8.241 -28.777  1.00  0.00      BS   H  
ATOM    244  H1' ADE B   8      11.710  -8.361 -28.350  1.00  0.00      BS   H  
ATOM    245  H2' ADE B   8      10.396  -8.219 -26.500  1.00  0.00      BS   H  
ATOM    246  H3' ADE B   8      10.177 -11.019 -26.301  1.00  0.00      BS   H  
ATOM    247  H4' ADE B   8      12.029 -11.164 -28.387  1.00  0.00      BS   H  
ATOM    248  H5' ADE B   8       9.931 -12.304 -29.624  1.00  0.00      BS   H  
ATOM    249  H61 ADE B   8       9.057  -3.067 -32.169  1.00  0.00      BS   H  
ATOM    250  H62 ADE B   8       7.857  -3.716 -31.081  1.00  0.00      BS   H  
ATOM    251 H2'' ADE B   8       8.920  -9.053 -27.246  1.00  0.00      BS   H  
ATOM    252 H5'' ADE B   8      10.456 -12.904 -27.938  1.00  0.00      BS   H  
ATOM    253  P   THY B   9      12.065  -9.769 -24.699  1.00  0.00      BS   P  
ATOM    254  O1P THY B   9      13.228 -10.468 -24.115  1.00  0.00      BS   O  
ATOM    255  O2P THY B   9      10.736 -10.024 -24.166  1.00  0.00      BS   O  
ATOM    256  C5' THY B   9      13.578  -7.730 -24.952  1.00  0.00      BS   C  
ATOM    257  O5' THY B   9      12.282  -8.256 -24.795  1.00  0.00      BS   O  
ATOM    258  C4' THY B   9      13.578  -6.323 -25.605  1.00  0.00      BS   C  
ATOM    259  O4' THY B   9      12.606  -6.255 -26.681  1.00  0.00      BS   O  
ATOM    260  C3' THY B   9      13.208  -5.108 -24.761  1.00  0.00      BS   C  
ATOM    261  O3' THY B   9      14.226  -4.807 -23.811  1.00  0.00      BS   O  
ATOM    262  C2' THY B   9      13.041  -4.059 -25.834  1.00  0.00      BS   C  
ATOM    263  C1' THY B   9      12.377  -4.864 -26.957  1.00  0.00      BS   C  
ATOM    264  N1  THY B   9      10.946  -4.572 -27.138  1.00  0.00      BS   N  
ATOM    265  C2  THY B   9      10.658  -3.421 -27.850  1.00  0.00      BS   C  
ATOM    266  O2  THY B   9      11.544  -2.731 -28.344  1.00  0.00      BS   O  
ATOM    267  N3  THY B   9       9.326  -3.157 -28.133  1.00  0.00      BS   N  
ATOM    268  C4  THY B   9       8.275  -3.945 -27.601  1.00  0.00      BS   C  
ATOM    269  O4  THY B   9       7.119  -3.643 -27.755  1.00  0.00      BS   O  
ATOM    270  C5  THY B   9       8.646  -5.120 -26.794  1.00  0.00      BS   C  
ATOM    271  C5M THY B   9       7.648  -5.911 -26.043  1.00  0.00      BS   C  
ATOM    272  C6  THY B   9       9.970  -5.356 -26.638  1.00  0.00      BS   C  
ATOM    273  H3  THY B   9       9.101  -2.266 -28.551  1.00  0.00      BS   H  
ATOM    274  H6  THY B   9      10.219  -6.162 -25.946  1.00  0.00      BS   H  
ATOM    275  H1' THY B   9      12.842  -4.669 -27.946  1.00  0.00      BS   H  
ATOM    276  H2' THY B   9      14.017  -3.646 -26.165  1.00  0.00      BS   H  
ATOM    277  H3' THY B   9      12.219  -5.348 -24.317  1.00  0.00      BS   H  
ATOM    278  H4' THY B   9      14.621  -6.148 -25.947  1.00  0.00      BS   H  
ATOM    279  H5' THY B   9      14.219  -8.383 -25.581  1.00  0.00      BS   H  
ATOM    280  H51 THY B   9       8.092  -6.711 -25.413  1.00  0.00      BS   H  
ATOM    281  H52 THY B   9       6.881  -6.422 -26.664  1.00  0.00      BS   H  
ATOM    282  H53 THY B   9       7.124  -5.430 -25.191  1.00  0.00      BS   H  
ATOM    283 H2'' THY B   9      12.517  -3.137 -25.501  1.00  0.00      BS   H  
ATOM    284 H5'' THY B   9      13.995  -7.691 -23.922  1.00  0.00      BS   H  
ATOM    285  P   ADE B  10      13.860  -3.784 -22.592  1.00  0.00      BS   P  
ATOM    286  O1P ADE B  10      14.950  -3.684 -21.577  1.00  0.00      BS   O  
ATOM    287  O2P ADE B  10      12.540  -4.172 -22.083  1.00  0.00      BS   O  
ATOM    288  C5' ADE B  10      14.833  -1.709 -23.800  1.00  0.00      BS   C  
ATOM    289  O5' ADE B  10      13.675  -2.458 -23.293  1.00  0.00      BS   O  
ATOM    290  C4' ADE B  10      14.422  -0.288 -24.226  1.00  0.00      BS   C  
ATOM    291  O4' ADE B  10      13.323  -0.310 -25.182  1.00  0.00      BS   O  
ATOM    292  C3' ADE B  10      13.932   0.588 -23.077  1.00  0.00      BS   C  
ATOM    293  O3' ADE B  10      14.239   1.955 -23.056  1.00  0.00      BS   O  
ATOM    294  C2' ADE B  10      12.472   0.491 -23.149  1.00  0.00      BS   C  
ATOM    295  C1' ADE B  10      12.252   0.524 -24.664  1.00  0.00      BS   C  
ATOM    296  N1  ADE B  10       7.740   1.518 -26.941  1.00  0.00      BS   N  
ATOM    297  C2  ADE B  10       8.837   2.253 -26.730  1.00  0.00      BS   C  
ATOM    298  N3  ADE B  10      10.022   1.951 -26.177  1.00  0.00      BS   N  
ATOM    299  C4  ADE B  10      10.023   0.659 -25.710  1.00  0.00      BS   C  
ATOM    300  C5  ADE B  10       9.014  -0.250 -25.954  1.00  0.00      BS   C  
ATOM    301  C6  ADE B  10       7.868   0.263 -26.597  1.00  0.00      BS   C  
ATOM    302  N6  ADE B  10       6.819  -0.508 -26.962  1.00  0.00      BS   N  
ATOM    303  N7  ADE B  10       9.373  -1.457 -25.380  1.00  0.00      BS   N  
ATOM    304  C8  ADE B  10      10.571  -1.310 -24.913  1.00  0.00      BS   C  
ATOM    305  N9  ADE B  10      11.036   0.037 -25.029  1.00  0.00      BS   N  
ATOM    306  H2  ADE B  10       8.728   3.206 -27.246  1.00  0.00      BS   H  
ATOM    307  H8  ADE B  10      11.213  -2.138 -24.608  1.00  0.00      BS   H  
ATOM    308  H1' ADE B  10      12.444   1.552 -25.037  1.00  0.00      BS   H  
ATOM    309  H2' ADE B  10      11.887   1.340 -22.734  1.00  0.00      BS   H  
ATOM    310  H3' ADE B  10      14.258   0.138 -22.115  1.00  0.00      BS   H  
ATOM    311  H4' ADE B  10      15.249   0.340 -24.623  1.00  0.00      BS   H  
ATOM    312  H5' ADE B  10      15.341  -2.253 -24.626  1.00  0.00      BS   H  
ATOM    313  H61 ADE B  10       6.014  -0.086 -27.381  1.00  0.00      BS   H  
ATOM    314  H62 ADE B  10       7.032  -1.483 -27.015  1.00  0.00      BS   H  
ATOM    315 H2'' ADE B  10      12.173  -0.500 -22.746  1.00  0.00      BS   H  
ATOM    316 H5'' ADE B  10      15.675  -1.540 -23.094  1.00  0.00      BS   H  
ATOM    317  P   GUA B  11      15.351   2.611 -22.177  1.00  0.00      BS   P  
ATOM    318  O1P GUA B  11      16.520   2.677 -23.053  1.00  0.00      BS   O  
ATOM    319  O2P GUA B  11      15.491   1.913 -20.920  1.00  0.00      BS   O  
ATOM    320  C5' GUA B  11      14.057   4.775 -23.080  1.00  0.00      BS   C  
ATOM    321  O5' GUA B  11      14.787   4.039 -22.031  1.00  0.00      BS   O  
ATOM    322  C4' GUA B  11      12.740   5.363 -22.636  1.00  0.00      BS   C  
ATOM    323  O4' GUA B  11      11.726   4.457 -23.128  1.00  0.00      BS   O  
ATOM    324  C3' GUA B  11      12.388   5.558 -21.169  1.00  0.00      BS   C  
ATOM    325  O3' GUA B  11      11.955   6.876 -20.850  1.00  0.00      BS   O  
ATOM    326  C2' GUA B  11      11.240   4.539 -20.908  1.00  0.00      BS   C  
ATOM    327  C1' GUA B  11      10.610   4.591 -22.265  1.00  0.00      BS   C  
ATOM    328  N1  GUA B  11       6.382   3.446 -24.652  1.00  0.00      BS   N  
ATOM    329  C2  GUA B  11       7.034   4.600 -24.695  1.00  0.00      BS   C  
ATOM    330  N2  GUA B  11       6.433   5.606 -25.310  1.00  0.00      BS   N  
ATOM    331  N3  GUA B  11       8.211   4.741 -24.050  1.00  0.00      BS   N  
ATOM    332  C4  GUA B  11       8.592   3.639 -23.322  1.00  0.00      BS   C  
ATOM    333  C5  GUA B  11       7.963   2.448 -23.255  1.00  0.00      BS   C  
ATOM    334  C6  GUA B  11       6.739   2.299 -23.960  1.00  0.00      BS   C  
ATOM    335  O6  GUA B  11       6.073   1.267 -23.986  1.00  0.00      BS   O  
ATOM    336  N7  GUA B  11       8.701   1.568 -22.479  1.00  0.00      BS   N  
ATOM    337  C8  GUA B  11       9.646   2.278 -22.007  1.00  0.00      BS   C  
ATOM    338  N9  GUA B  11       9.704   3.539 -22.540  1.00  0.00      BS   N  
ATOM    339  H1  GUA B  11       5.488   3.358 -25.113  1.00  0.00      BS   H  
ATOM    340  H8  GUA B  11      10.318   2.024 -21.186  1.00  0.00      BS   H  
ATOM    341  H1' GUA B  11      10.252   5.603 -22.555  1.00  0.00      BS   H  
ATOM    342  H2' GUA B  11      10.484   4.767 -20.127  1.00  0.00      BS   H  
ATOM    343  H21 GUA B  11       5.771   5.474 -26.048  1.00  0.00      BS   H  
ATOM    344  H3' GUA B  11      13.183   5.211 -20.475  1.00  0.00      BS   H  
ATOM    345  H22 GUA B  11       6.820   6.524 -25.224  1.00  0.00      BS   H  
ATOM    346  H4' GUA B  11      12.580   6.318 -23.179  1.00  0.00      BS   H  
ATOM    347  H5' GUA B  11      13.916   4.200 -24.021  1.00  0.00      BS   H  
ATOM    348 H2'' GUA B  11      11.710   3.544 -20.756  1.00  0.00      BS   H  
ATOM    349 H5'' GUA B  11      14.689   5.622 -23.420  1.00  0.00      BS   H  
ATOM    350  P   CYT B  12      11.843   7.233 -19.259  1.00  0.00      BS   P  
ATOM    351  O1P CYT B  12      12.792   8.312 -18.907  1.00  0.00      BS   O  
ATOM    352  O2P CYT B  12      11.832   6.021 -18.357  1.00  0.00      BS   O  
ATOM    353  C5' CYT B  12      10.034   8.954 -19.887  1.00  0.00      BS   C  
ATOM    354  O5' CYT B  12      10.441   7.851 -19.048  1.00  0.00      BS   O  
ATOM    355  C4' CYT B  12       8.745   8.582 -20.587  1.00  0.00      BS   C  
ATOM    356  O4' CYT B  12       8.746   7.180 -21.067  1.00  0.00      BS   O  
ATOM    357  C3' CYT B  12       7.521   8.710 -19.587  1.00  0.00      BS   C  
ATOM    358  O3' CYT B  12       7.186  10.067 -19.395  1.00  0.00      BS   O  
ATOM    359  C2' CYT B  12       6.548   7.916 -20.496  1.00  0.00      BS   C  
ATOM    360  C1' CYT B  12       7.378   6.830 -21.272  1.00  0.00      BS   C  
ATOM    361  N1  CYT B  12       7.028   5.386 -20.933  1.00  0.00      BS   N  
ATOM    362  C2  CYT B  12       5.916   4.862 -21.534  1.00  0.00      BS   C  
ATOM    363  O2  CYT B  12       5.145   5.589 -22.253  1.00  0.00      BS   O  
ATOM    364  N3  CYT B  12       5.653   3.487 -21.346  1.00  0.00      BS   N  
ATOM    365  C4  CYT B  12       6.410   2.724 -20.564  1.00  0.00      BS   C  
ATOM    366  N4  CYT B  12       6.274   1.407 -20.460  1.00  0.00      BS   N  
ATOM    367  C5  CYT B  12       7.522   3.342 -19.875  1.00  0.00      BS   C  
ATOM    368  C6  CYT B  12       7.820   4.622 -20.126  1.00  0.00      BS   C  
ATOM    369  H5  CYT B  12       8.039   2.833 -19.062  1.00  0.00      BS   H  
ATOM    370  H6  CYT B  12       8.568   5.278 -19.681  1.00  0.00      BS   H  
ATOM    371  H1' CYT B  12       7.041   6.920 -22.328  1.00  0.00      BS   H  
ATOM    372  H2' CYT B  12       6.253   8.559 -21.353  1.00  0.00      BS   H  
ATOM    373  H3' CYT B  12       7.774   8.220 -18.622  1.00  0.00      BS   H  
ATOM    374  H4' CYT B  12       8.605   9.224 -21.483  1.00  0.00      BS   H  
ATOM    375  H41 CYT B  12       5.441   1.053 -20.884  1.00  0.00      BS   H  
ATOM    376  H5' CYT B  12      10.792   9.437 -20.538  1.00  0.00      BS   H  
ATOM    377  H42 CYT B  12       6.720   0.906 -19.719  1.00  0.00      BS   H  
ATOM    378 H2'' CYT B  12       5.804   7.414 -19.841  1.00  0.00      BS   H  
ATOM    379 H5'' CYT B  12       9.750   9.797 -19.221  1.00  0.00      BS   H  
ATOM    380  P   THY B  13       6.077  10.431 -18.327  1.00  0.00      BS   P  
ATOM    381  O1P THY B  13       5.945  11.907 -18.499  1.00  0.00      BS   O  
ATOM    382  O2P THY B  13       6.546  10.041 -16.994  1.00  0.00      BS   O  
ATOM    383  C5' THY B  13       3.856  10.229 -19.770  1.00  0.00      BS   C  
ATOM    384  O5' THY B  13       4.778   9.710 -18.771  1.00  0.00      BS   O  
ATOM    385  C4' THY B  13       2.395   9.686 -19.596  1.00  0.00      BS   C  
ATOM    386  O4' THY B  13       2.312   8.230 -20.053  1.00  0.00      BS   O  
ATOM    387  C3' THY B  13       1.881   9.681 -18.179  1.00  0.00      BS   C  
ATOM    388  O3' THY B  13       0.606  10.297 -18.012  1.00  0.00      BS   O  
ATOM    389  C2' THY B  13       1.818   8.237 -17.810  1.00  0.00      BS   C  
ATOM    390  C1' THY B  13       1.610   7.465 -19.089  1.00  0.00      BS   C  
ATOM    391  N1  THY B  13       2.142   6.096 -19.062  1.00  0.00      BS   N  
ATOM    392  C2  THY B  13       1.336   5.022 -19.367  1.00  0.00      BS   C  
ATOM    393  O2  THY B  13       0.156   5.076 -19.765  1.00  0.00      BS   O  
ATOM    394  N3  THY B  13       1.992   3.766 -19.338  1.00  0.00      BS   N  
ATOM    395  C4  THY B  13       3.248   3.498 -18.844  1.00  0.00      BS   C  
ATOM    396  O4  THY B  13       3.640   2.341 -18.831  1.00  0.00      BS   O  
ATOM    397  C5  THY B  13       3.923   4.643 -18.368  1.00  0.00      BS   C  
ATOM    398  C5M THY B  13       5.178   4.437 -17.562  1.00  0.00      BS   C  
ATOM    399  C6  THY B  13       3.357   5.870 -18.551  1.00  0.00      BS   C  
ATOM    400  H3  THY B  13       1.413   3.010 -19.671  1.00  0.00      BS   H  
ATOM    401  H6  THY B  13       4.018   6.733 -18.485  1.00  0.00      BS   H  
ATOM    402  H1' THY B  13       0.549   7.667 -19.347  1.00  0.00      BS   H  
ATOM    403  H2' THY B  13       0.970   8.041 -17.118  1.00  0.00      BS   H  
ATOM    404  H3' THY B  13       2.673  10.167 -17.571  1.00  0.00      BS   H  
ATOM    405  H4' THY B  13       1.608  10.287 -20.098  1.00  0.00      BS   H  
ATOM    406  H5' THY B  13       4.272   9.989 -20.773  1.00  0.00      BS   H  
ATOM    407  H51 THY B  13       5.140   5.230 -16.785  1.00  0.00      BS   H  
ATOM    408  H52 THY B  13       6.044   4.575 -18.245  1.00  0.00      BS   H  
ATOM    409  H53 THY B  13       5.211   3.405 -17.149  1.00  0.00      BS   H  
ATOM    410 H2'' THY B  13       2.790   8.032 -17.312  1.00  0.00      BS   H  
ATOM    411 H5'' THY B  13       3.778  11.338 -19.773  1.00  0.00      BS   H  
ATOM    412  P   THY B  14      -0.033  10.641 -16.665  1.00  0.00      BS   P  
ATOM    413  O1P THY B  14      -0.804  11.895 -16.876  1.00  0.00      BS   O  
ATOM    414  O2P THY B  14       1.061  10.719 -15.716  1.00  0.00      BS   O  
ATOM    415  C5' THY B  14      -2.167   9.089 -17.196  1.00  0.00      BS   C  
ATOM    416  O5' THY B  14      -1.039   9.331 -16.297  1.00  0.00      BS   O  
ATOM    417  C4' THY B  14      -2.874   7.801 -16.853  1.00  0.00      BS   C  
ATOM    418  O4' THY B  14      -2.161   6.562 -17.174  1.00  0.00      BS   O  
ATOM    419  C3' THY B  14      -3.321   7.656 -15.361  1.00  0.00      BS   C  
ATOM    420  O3' THY B  14      -4.702   7.301 -15.126  1.00  0.00      BS   O  
ATOM    421  C2' THY B  14      -2.363   6.588 -14.889  1.00  0.00      BS   C  
ATOM    422  C1' THY B  14      -2.216   5.708 -16.126  1.00  0.00      BS   C  
ATOM    423  N1  THY B  14      -1.049   4.880 -16.162  1.00  0.00      BS   N  
ATOM    424  C2  THY B  14      -1.132   3.591 -16.648  1.00  0.00      BS   C  
ATOM    425  O2  THY B  14      -2.173   3.005 -17.048  1.00  0.00      BS   O  
ATOM    426  N3  THY B  14       0.093   2.915 -16.533  1.00  0.00      BS   N  
ATOM    427  C4  THY B  14       1.249   3.385 -15.990  1.00  0.00      BS   C  
ATOM    428  O4  THY B  14       2.174   2.658 -15.856  1.00  0.00      BS   O  
ATOM    429  C5  THY B  14       1.274   4.807 -15.640  1.00  0.00      BS   C  
ATOM    430  C5M THY B  14       2.502   5.539 -15.191  1.00  0.00      BS   C  
ATOM    431  C6  THY B  14       0.093   5.418 -15.757  1.00  0.00      BS   C  
ATOM    432  H3  THY B  14       0.092   1.968 -16.885  1.00  0.00      BS   H  
ATOM    433  H6  THY B  14       0.057   6.481 -15.522  1.00  0.00      BS   H  
ATOM    434  H1' THY B  14      -3.129   5.093 -16.277  1.00  0.00      BS   H  
ATOM    435  H2' THY B  14      -2.770   6.093 -13.981  1.00  0.00      BS   H  
ATOM    436  H3' THY B  14      -3.075   8.654 -14.940  1.00  0.00      BS   H  
ATOM    437  H4' THY B  14      -3.805   7.741 -17.457  1.00  0.00      BS   H  
ATOM    438  H5' THY B  14      -1.969   9.118 -18.289  1.00  0.00      BS   H  
ATOM    439  H51 THY B  14       3.395   4.898 -15.033  1.00  0.00      BS   H  
ATOM    440  H52 THY B  14       2.352   5.983 -14.184  1.00  0.00      BS   H  
ATOM    441  H53 THY B  14       2.749   6.446 -15.783  1.00  0.00      BS   H  
ATOM    442 H2'' THY B  14      -1.433   7.160 -14.676  1.00  0.00      BS   H  
ATOM    443 H5'' THY B  14      -2.861   9.950 -17.088  1.00  0.00      BS   H  
ATOM    444  P   ADE B  15      -5.378   7.420 -13.731  1.00  0.00      BS   P  
ATOM    445  O1P ADE B  15      -6.616   8.140 -13.943  1.00  0.00      BS   O  
ATOM    446  O2P ADE B  15      -4.338   7.978 -12.860  1.00  0.00      BS   O  
ATOM    447  C5' ADE B  15      -6.877   5.321 -13.525  1.00  0.00      BS   C  
ATOM    448  O5' ADE B  15      -5.635   5.958 -13.312  1.00  0.00      BS   O  
ATOM    449  C4' ADE B  15      -6.877   3.795 -13.251  1.00  0.00      BS   C  
ATOM    450  O4' ADE B  15      -5.913   3.133 -14.128  1.00  0.00      BS   O  
ATOM    451  C3' ADE B  15      -6.452   3.351 -11.829  1.00  0.00      BS   C  
ATOM    452  O3' ADE B  15      -7.467   3.449 -10.839  1.00  0.00      BS   O  
ATOM    453  C2' ADE B  15      -6.115   1.906 -12.106  1.00  0.00      BS   C  
ATOM    454  C1' ADE B  15      -5.468   1.941 -13.536  1.00  0.00      BS   C  
ATOM    455  N1  ADE B  15      -1.296  -0.910 -13.543  1.00  0.00      BS   N  
ATOM    456  C2  ADE B  15      -2.592  -1.216 -13.419  1.00  0.00      BS   C  
ATOM    457  N3  ADE B  15      -3.604  -0.377 -13.294  1.00  0.00      BS   N  
ATOM    458  C4  ADE B  15      -3.232   0.890 -13.454  1.00  0.00      BS   C  
ATOM    459  C5  ADE B  15      -1.923   1.367 -13.371  1.00  0.00      BS   C  
ATOM    460  C6  ADE B  15      -0.899   0.341 -13.517  1.00  0.00      BS   C  
ATOM    461  N6  ADE B  15       0.388   0.696 -13.646  1.00  0.00      BS   N  
ATOM    462  N7  ADE B  15      -1.944   2.760 -13.312  1.00  0.00      BS   N  
ATOM    463  C8  ADE B  15      -3.176   3.093 -13.508  1.00  0.00      BS   C  
ATOM    464  N9  ADE B  15      -4.008   1.996 -13.432  1.00  0.00      BS   N  
ATOM    465  H2  ADE B  15      -2.773  -2.254 -13.143  1.00  0.00      BS   H  
ATOM    466  H8  ADE B  15      -3.638   4.079 -13.547  1.00  0.00      BS   H  
ATOM    467  H1' ADE B  15      -5.762   1.046 -14.126  1.00  0.00      BS   H  
ATOM    468  H2' ADE B  15      -6.971   1.203 -12.176  1.00  0.00      BS   H  
ATOM    469  H3' ADE B  15      -5.530   3.934 -11.624  1.00  0.00      BS   H  
ATOM    470  H4' ADE B  15      -7.876   3.390 -13.518  1.00  0.00      BS   H  
ATOM    471  H5' ADE B  15      -7.259   5.535 -14.547  1.00  0.00      BS   H  
ATOM    472  H61 ADE B  15       1.119   0.197 -14.113  1.00  0.00      BS   H  
ATOM    473  H62 ADE B  15       0.592   1.624 -13.335  1.00  0.00      BS   H  
ATOM    474 H2'' ADE B  15      -5.509   1.425 -11.309  1.00  0.00      BS   H  
ATOM    475 H5'' ADE B  15      -7.657   5.840 -12.929  1.00  0.00      BS   H  
ATOM    476  P   CYT B  16      -7.040   3.446  -9.382  1.00  0.00      BS   P  
ATOM    477  O1P CYT B  16      -8.201   3.913  -8.693  1.00  0.00      BS   O  
ATOM    478  O2P CYT B  16      -5.794   4.197  -9.313  1.00  0.00      BS   O  
ATOM    479  C5' CYT B  16      -7.776   0.898  -9.353  1.00  0.00      BS   C  
ATOM    480  O5' CYT B  16      -6.839   1.944  -9.093  1.00  0.00      BS   O  
ATOM    481  C4' CYT B  16      -7.090  -0.380  -8.885  1.00  0.00      BS   C  
ATOM    482  O4' CYT B  16      -6.189  -0.913  -9.891  1.00  0.00      BS   O  
ATOM    483  C3' CYT B  16      -6.163  -0.341  -7.702  1.00  0.00      BS   C  
ATOM    484  O3' CYT B  16      -6.904  -0.185  -6.533  1.00  0.00      BS   O  
ATOM    485  C2' CYT B  16      -5.559  -1.702  -7.837  1.00  0.00      BS   C  
ATOM    486  C1' CYT B  16      -5.183  -1.764  -9.304  1.00  0.00      BS   C  
ATOM    487  N1  CYT B  16      -3.813  -1.266  -9.685  1.00  0.00      BS   N  
ATOM    488  C2  CYT B  16      -2.717  -2.053  -9.765  1.00  0.00      BS   C  
ATOM    489  O2  CYT B  16      -2.852  -3.251  -9.477  1.00  0.00      BS   O  
ATOM    490  N3  CYT B  16      -1.496  -1.508 -10.052  1.00  0.00      BS   N  
ATOM    491  C4  CYT B  16      -1.401  -0.136 -10.126  1.00  0.00      BS   C  
ATOM    492  N4  CYT B  16      -0.194   0.360 -10.345  1.00  0.00      BS   N  
ATOM    493  C5  CYT B  16      -2.510   0.685  -9.953  1.00  0.00      BS   C  
ATOM    494  C6  CYT B  16      -3.594   0.110  -9.607  1.00  0.00      BS   C  
ATOM    495  H5  CYT B  16      -2.417   1.770  -9.915  1.00  0.00      BS   H  
ATOM    496  H6  CYT B  16      -4.486   0.697  -9.386  1.00  0.00      BS   H  
ATOM    497  H1' CYT B  16      -5.460  -2.793  -9.618  1.00  0.00      BS   H  
ATOM    498  H2' CYT B  16      -6.295  -2.471  -7.519  1.00  0.00      BS   H  
ATOM    499  H3' CYT B  16      -5.482   0.522  -7.863  1.00  0.00      BS   H  
ATOM    500  H4' CYT B  16      -7.933  -1.065  -8.649  1.00  0.00      BS   H  
ATOM    501  H41 CYT B  16       0.625  -0.199 -10.479  1.00  0.00      BS   H  
ATOM    502  H5' CYT B  16      -8.136   0.822 -10.401  1.00  0.00      BS   H  
ATOM    503  H42 CYT B  16      -0.058   1.336 -10.513  1.00  0.00      BS   H  
ATOM    504 H2'' CYT B  16      -4.736  -1.805  -7.098  1.00  0.00      BS   H  
ATOM    505 H5'' CYT B  16      -8.720   1.105  -8.803  1.00  0.00      BS   H  
ATOM    506  P   ADE B  17      -6.213   0.551  -5.293  1.00  0.00      BS   P  
ATOM    507  O1P ADE B  17      -7.216   0.826  -4.212  1.00  0.00      BS   O  
ATOM    508  O2P ADE B  17      -5.480   1.735  -5.839  1.00  0.00      BS   O  
ATOM    509  C5' ADE B  17      -5.736  -1.690  -4.125  1.00  0.00      BS   C  
ATOM    510  O5' ADE B  17      -5.143  -0.571  -4.845  1.00  0.00      BS   O  
ATOM    511  C4' ADE B  17      -4.656  -2.691  -3.977  1.00  0.00      BS   C  
ATOM    512  O4' ADE B  17      -3.989  -3.094  -5.224  1.00  0.00      BS   O  
ATOM    513  C3' ADE B  17      -3.490  -2.175  -3.083  1.00  0.00      BS   C  
ATOM    514  O3' ADE B  17      -3.905  -2.311  -1.701  1.00  0.00      BS   O  
ATOM    515  C2' ADE B  17      -2.423  -3.156  -3.432  1.00  0.00      BS   C  
ATOM    516  C1' ADE B  17      -2.581  -3.208  -4.986  1.00  0.00      BS   C  
ATOM    517  N1  ADE B  17       2.056  -1.955  -6.712  1.00  0.00      BS   N  
ATOM    518  C2  ADE B  17       1.637  -3.058  -6.114  1.00  0.00      BS   C  
ATOM    519  N3  ADE B  17       0.375  -3.345  -5.772  1.00  0.00      BS   N  
ATOM    520  C4  ADE B  17      -0.505  -2.294  -6.008  1.00  0.00      BS   C  
ATOM    521  C5  ADE B  17      -0.178  -1.171  -6.696  1.00  0.00      BS   C  
ATOM    522  C6  ADE B  17       1.187  -0.968  -7.022  1.00  0.00      BS   C  
ATOM    523  N6  ADE B  17       1.745   0.085  -7.642  1.00  0.00      BS   N  
ATOM    524  N7  ADE B  17      -1.246  -0.258  -6.695  1.00  0.00      BS   N  
ATOM    525  C8  ADE B  17      -2.240  -1.023  -6.220  1.00  0.00      BS   C  
ATOM    526  N9  ADE B  17      -1.884  -2.212  -5.708  1.00  0.00      BS   N  
ATOM    527  H2  ADE B  17       2.365  -3.848  -5.929  1.00  0.00      BS   H  
ATOM    528  H8  ADE B  17      -3.265  -0.674  -6.093  1.00  0.00      BS   H  
ATOM    529  H1' ADE B  17      -2.232  -4.158  -5.443  1.00  0.00      BS   H  
ATOM    530  H2' ADE B  17      -2.689  -4.154  -3.022  1.00  0.00      BS   H  
ATOM    531  H3' ADE B  17      -3.195  -1.130  -3.316  1.00  0.00      BS   H  
ATOM    532  H4' ADE B  17      -5.034  -3.622  -3.504  1.00  0.00      BS   H  
ATOM    533  H5' ADE B  17      -6.583  -2.071  -4.734  1.00  0.00      BS   H  
ATOM    534  H61 ADE B  17       2.706   0.362  -7.645  1.00  0.00      BS   H  
ATOM    535  H62 ADE B  17       1.192   0.775  -8.110  1.00  0.00      BS   H  
ATOM    536 H2'' ADE B  17      -1.418  -2.778  -3.146  1.00  0.00      BS   H  
ATOM    537 H5'' ADE B  17      -6.139  -1.478  -3.112  1.00  0.00      BS   H  
ATOM    538  P   ADE B  18      -3.141  -1.477  -0.591  1.00  0.00      BS   P  
ATOM    539  O1P ADE B  18      -3.738  -1.708   0.713  1.00  0.00      BS   O  
ATOM    540  O2P ADE B  18      -2.993  -0.066  -0.963  1.00  0.00      BS   O  
ATOM    541  C5' ADE B  18      -1.374  -3.321  -0.011  1.00  0.00      BS   C  
ATOM    542  O5' ADE B  18      -1.661  -1.958  -0.594  1.00  0.00      BS   O  
ATOM    543  C4' ADE B  18       0.114  -3.806  -0.122  1.00  0.00      BS   C  
ATOM    544  O4' ADE B  18       0.562  -3.941  -1.516  1.00  0.00      BS   O  
ATOM    545  C3' ADE B  18       1.046  -2.784   0.503  1.00  0.00      BS   C  
ATOM    546  O3' ADE B  18       1.156  -2.995   1.938  1.00  0.00      BS   O  
ATOM    547  C2' ADE B  18       2.401  -3.102  -0.193  1.00  0.00      BS   C  
ATOM    548  C1' ADE B  18       1.905  -3.330  -1.639  1.00  0.00      BS   C  
ATOM    549  N1  ADE B  18       4.955  -0.007  -3.869  1.00  0.00      BS   N  
ATOM    550  C2  ADE B  18       5.209  -1.115  -3.194  1.00  0.00      BS   C  
ATOM    551  N3  ADE B  18       4.327  -1.954  -2.634  1.00  0.00      BS   N  
ATOM    552  C4  ADE B  18       3.049  -1.540  -2.909  1.00  0.00      BS   C  
ATOM    553  C5  ADE B  18       2.664  -0.389  -3.597  1.00  0.00      BS   C  
ATOM    554  C6  ADE B  18       3.664   0.391  -4.097  1.00  0.00      BS   C  
ATOM    555  N6  ADE B  18       3.453   1.504  -4.768  1.00  0.00      BS   N  
ATOM    556  N7  ADE B  18       1.252  -0.296  -3.676  1.00  0.00      BS   N  
ATOM    557  C8  ADE B  18       0.859  -1.362  -3.006  1.00  0.00      BS   C  
ATOM    558  N9  ADE B  18       1.911  -2.076  -2.430  1.00  0.00      BS   N  
ATOM    559  H2  ADE B  18       6.272  -1.327  -3.076  1.00  0.00      BS   H  
ATOM    560  H8  ADE B  18      -0.178  -1.587  -2.757  1.00  0.00      BS   H  
ATOM    561  H1' ADE B  18       2.590  -4.072  -2.101  1.00  0.00      BS   H  
ATOM    562  H2' ADE B  18       2.848  -4.042   0.197  1.00  0.00      BS   H  
ATOM    563  H3' ADE B  18       0.739  -1.765   0.185  1.00  0.00      BS   H  
ATOM    564  H4' ADE B  18       0.147  -4.826   0.320  1.00  0.00      BS   H  
ATOM    565  H5' ADE B  18      -2.043  -4.030  -0.544  1.00  0.00      BS   H  
ATOM    566  H61 ADE B  18       4.208   2.010  -5.185  1.00  0.00      BS   H  
ATOM    567  H62 ADE B  18       2.536   1.822  -5.010  1.00  0.00      BS   H  
ATOM    568 H2'' ADE B  18       3.179  -2.310  -0.163  1.00  0.00      BS   H  
ATOM    569 H5'' ADE B  18      -1.543  -3.312   1.087  1.00  0.00      BS   H  
ATOM    570  P   CYT B  19       1.355  -1.809   2.913  1.00  0.00      BS   P  
ATOM    571  O1P CYT B  19       0.632  -2.009   4.170  1.00  0.00      BS   O  
ATOM    572  O2P CYT B  19       0.961  -0.534   2.219  1.00  0.00      BS   O  
ATOM    573  C5' CYT B  19       3.809  -3.038   3.140  1.00  0.00      BS   C  
ATOM    574  O5' CYT B  19       2.880  -1.870   3.207  1.00  0.00      BS   O  
ATOM    575  C4' CYT B  19       5.169  -2.556   2.539  1.00  0.00      BS   C  
ATOM    576  O4' CYT B  19       4.971  -1.835   1.365  1.00  0.00      BS   O  
ATOM    577  C3' CYT B  19       6.001  -1.669   3.529  1.00  0.00      BS   C  
ATOM    578  O3' CYT B  19       7.409  -2.099   3.685  1.00  0.00      BS   O  
ATOM    579  C2' CYT B  19       5.959  -0.319   2.757  1.00  0.00      BS   C  
ATOM    580  C1' CYT B  19       5.854  -0.797   1.318  1.00  0.00      BS   C  
ATOM    581  N1  CYT B  19       5.351   0.251   0.359  1.00  0.00      BS   N  
ATOM    582  C2  CYT B  19       6.301   1.146  -0.157  1.00  0.00      BS   C  
ATOM    583  O2  CYT B  19       7.513   1.079   0.177  1.00  0.00      BS   O  
ATOM    584  N3  CYT B  19       5.942   2.184  -1.007  1.00  0.00      BS   N  
ATOM    585  C4  CYT B  19       4.696   2.349  -1.203  1.00  0.00      BS   C  
ATOM    586  N4  CYT B  19       4.249   3.295  -2.035  1.00  0.00      BS   N  
ATOM    587  C5  CYT B  19       3.708   1.498  -0.588  1.00  0.00      BS   C  
ATOM    588  C6  CYT B  19       4.014   0.510   0.246  1.00  0.00      BS   C  
ATOM    589  H5  CYT B  19       2.701   1.700  -0.954  1.00  0.00      BS   H  
ATOM    590  H6  CYT B  19       3.319  -0.175   0.732  1.00  0.00      BS   H  
ATOM    591  H1' CYT B  19       6.810  -1.232   0.955  1.00  0.00      BS   H  
ATOM    592  H2' CYT B  19       6.883   0.279   2.909  1.00  0.00      BS   H  
ATOM    593  H3' CYT B  19       5.426  -1.627   4.478  1.00  0.00      BS   H  
ATOM    594  H4' CYT B  19       5.817  -3.418   2.272  1.00  0.00      BS   H  
ATOM    595  H41 CYT B  19       4.883   3.856  -2.567  1.00  0.00      BS   H  
ATOM    596  H5' CYT B  19       3.343  -3.900   2.618  1.00  0.00      BS   H  
ATOM    597  H42 CYT B  19       3.330   3.659  -1.878  1.00  0.00      BS   H  
ATOM    598 H2'' CYT B  19       5.114   0.292   3.141  1.00  0.00      BS   H  
ATOM    599 H5'' CYT B  19       4.064  -3.435   4.146  1.00  0.00      BS   H  
ATOM    600  P   ADE B  20       7.731  -2.639   5.136  1.00  0.00      BS   P  
ATOM    601  O1P ADE B  20       8.967  -3.458   5.078  1.00  0.00      BS   O  
ATOM    602  O2P ADE B  20       6.525  -3.110   5.799  1.00  0.00      BS   O  
ATOM    603  C5' ADE B  20       9.217  -0.407   5.664  1.00  0.00      BS   C  
ATOM    604  O5' ADE B  20       8.118  -1.288   5.909  1.00  0.00      BS   O  
ATOM    605  C4' ADE B  20       8.932   1.119   5.798  1.00  0.00      BS   C  
ATOM    606  O4' ADE B  20       8.279   1.640   4.609  1.00  0.00      BS   O  
ATOM    607  C3' ADE B  20       7.967   1.599   6.908  1.00  0.00      BS   C  
ATOM    608  O3' ADE B  20       8.534   2.239   8.053  1.00  0.00      BS   O  
ATOM    609  C2' ADE B  20       6.992   2.614   6.246  1.00  0.00      BS   C  
ATOM    610  C1' ADE B  20       7.747   2.972   4.937  1.00  0.00      BS   C  
ATOM    611  N1  ADE B  20       7.391   5.835   0.722  1.00  0.00      BS   N  
ATOM    612  C2  ADE B  20       8.455   5.463   1.473  1.00  0.00      BS   C  
ATOM    613  N3  ADE B  20       8.444   4.627   2.505  1.00  0.00      BS   N  
ATOM    614  C4  ADE B  20       7.249   4.134   2.749  1.00  0.00      BS   C  
ATOM    615  C5  ADE B  20       6.065   4.325   2.033  1.00  0.00      BS   C  
ATOM    616  C6  ADE B  20       6.182   5.278   0.968  1.00  0.00      BS   C  
ATOM    617  N6  ADE B  20       5.147   5.558   0.226  1.00  0.00      BS   N  
ATOM    618  N7  ADE B  20       5.037   3.466   2.495  1.00  0.00      BS   N  
ATOM    619  C8  ADE B  20       5.634   2.884   3.547  1.00  0.00      BS   C  
ATOM    620  N9  ADE B  20       6.900   3.343   3.818  1.00  0.00      BS   N  
ATOM    621  H2  ADE B  20       9.420   5.964   1.396  1.00  0.00      BS   H  
ATOM    622  H8  ADE B  20       5.177   2.156   4.219  1.00  0.00      BS   H  
ATOM    623  H1' ADE B  20       8.663   3.571   5.127  1.00  0.00      BS   H  
ATOM    624  H2' ADE B  20       6.905   3.518   6.885  1.00  0.00      BS   H  
ATOM    625  H3' ADE B  20       7.405   0.695   7.223  1.00  0.00      BS   H  
ATOM    626  H4' ADE B  20       9.907   1.565   6.093  1.00  0.00      BS   H  
ATOM    627  H5' ADE B  20       9.645  -0.546   4.649  1.00  0.00      BS   H  
ATOM    628  H61 ADE B  20       5.257   5.888  -0.712  1.00  0.00      BS   H  
ATOM    629  H62 ADE B  20       4.234   5.248   0.492  1.00  0.00      BS   H  
ATOM    630  H3T ADE B  20       7.799   2.458   8.631  1.00  0.00      BS   H  
ATOM    631 H2'' ADE B  20       5.960   2.213   6.160  1.00  0.00      BS   H  
ATOM    632 H5'' ADE B  20      10.032  -0.606   6.393  1.00  0.00      BS   H  
TER   
ATOM    633  C5' URA R   1      13.827  11.415 -10.129  1.00  0.00      R    C  
ATOM    634  O5' URA R   1      13.543  10.967 -11.423  1.00  0.00      R    O  
ATOM    635  C4' URA R   1      12.668  12.341  -9.526  1.00  0.00      R    C  
ATOM    636  O4' URA R   1      12.166  13.232 -10.565  1.00  0.00      R    O  
ATOM    637  C3' URA R   1      11.324  11.701  -9.047  1.00  0.00      R    C  
ATOM    638  O3' URA R   1      11.555  10.955  -7.878  1.00  0.00      R    O  
ATOM    639  C2' URA R   1      10.394  12.863  -9.007  1.00  0.00      R    C  
ATOM    640  O2' URA R   1      10.648  13.561  -7.731  1.00  0.00      R    O  
ATOM    641  C1' URA R   1      10.888  13.730 -10.200  1.00  0.00      R    C  
ATOM    642  N1  URA R   1       9.888  13.751 -11.355  1.00  0.00      R    N  
ATOM    643  C2  URA R   1       9.492  14.980 -11.885  1.00  0.00      R    C  
ATOM    644  O2  URA R   1       9.981  16.083 -11.517  1.00  0.00      R    O  
ATOM    645  N3  URA R   1       8.568  14.852 -12.887  1.00  0.00      R    N  
ATOM    646  C4  URA R   1       8.021  13.698 -13.441  1.00  0.00      R    C  
ATOM    647  O4  URA R   1       7.328  13.844 -14.425  1.00  0.00      R    O  
ATOM    648  C5  URA R   1       8.362  12.506 -12.724  1.00  0.00      R    C  
ATOM    649  C6  URA R   1       9.209  12.539 -11.676  1.00  0.00      R    C  
ATOM    650  H3  URA R   1       8.277  15.733 -13.284  1.00  0.00      R    H  
ATOM    651  H5  URA R   1       8.049  11.513 -13.046  1.00  0.00      R    H  
ATOM    652  H6  URA R   1       9.588  11.638 -11.194  1.00  0.00      R    H  
ATOM    653  H1' URA R   1      11.123  14.768  -9.879  1.00  0.00      R    H  
ATOM    654  H2' URA R   1       9.895  14.118  -7.523  1.00  0.00      R    H  
ATOM    655  H3' URA R   1      11.034  10.992  -9.852  1.00  0.00      R    H  
ATOM    656  H4' URA R   1      13.002  12.918  -8.637  1.00  0.00      R    H  
ATOM    657  H5' URA R   1      14.824  11.906 -10.125  1.00  0.00      R    H  
ATOM    658  H5T URA R   1      14.165  10.275 -11.657  1.00  0.00      R    H  
ATOM    659 H2'' URA R   1       9.334  12.548  -9.111  1.00  0.00      R    H  
ATOM    660 H5'' URA R   1      13.872  10.596  -9.380  1.00  0.00      R    H  
ATOM    661  P   GUA R   2      10.409  10.362  -6.991  1.00  0.00      R    P  
ATOM    662  O1P GUA R   2       9.530   9.562  -7.839  1.00  0.00      R    O  
ATOM    663  O2P GUA R   2       9.721  11.346  -6.137  1.00  0.00      R    O  
ATOM    664  C5' GUA R   2      12.542   9.462  -5.692  1.00  0.00      R    C  
ATOM    665  O5' GUA R   2      11.200   9.274  -6.142  1.00  0.00      R    O  
ATOM    666  C4' GUA R   2      12.985   8.276  -4.848  1.00  0.00      R    C  
ATOM    667  O4' GUA R   2      12.384   8.184  -3.506  1.00  0.00      R    O  
ATOM    668  C3' GUA R   2      12.601   6.925  -5.460  1.00  0.00      R    C  
ATOM    669  O3' GUA R   2      13.550   6.650  -6.569  1.00  0.00      R    O  
ATOM    670  C2' GUA R   2      12.701   6.017  -4.349  1.00  0.00      R    C  
ATOM    671  O2' GUA R   2      13.976   5.677  -3.947  1.00  0.00      R    O  
ATOM    672  C1' GUA R   2      12.034   6.834  -3.211  1.00  0.00      R    C  
ATOM    673  N1  GUA R   2       8.249   3.733  -1.816  1.00  0.00      R    N  
ATOM    674  C2  GUA R   2       9.518   3.672  -1.403  1.00  0.00      R    C  
ATOM    675  N2  GUA R   2       9.795   2.618  -0.690  1.00  0.00      R    N  
ATOM    676  N3  GUA R   2      10.430   4.694  -1.571  1.00  0.00      R    N  
ATOM    677  C4  GUA R   2       9.908   5.666  -2.371  1.00  0.00      R    C  
ATOM    678  C5  GUA R   2       8.628   5.797  -2.833  1.00  0.00      R    C  
ATOM    679  C6  GUA R   2       7.690   4.840  -2.484  1.00  0.00      R    C  
ATOM    680  O6  GUA R   2       6.539   4.868  -2.947  1.00  0.00      R    O  
ATOM    681  N7  GUA R   2       8.453   6.927  -3.633  1.00  0.00      R    N  
ATOM    682  C8  GUA R   2       9.671   7.399  -3.789  1.00  0.00      R    C  
ATOM    683  N9  GUA R   2      10.637   6.645  -3.124  1.00  0.00      R    N  
ATOM    684  H1  GUA R   2       7.622   2.988  -1.555  1.00  0.00      R    H  
ATOM    685  H8  GUA R   2       9.956   8.202  -4.469  1.00  0.00      R    H  
ATOM    686  H1' GUA R   2      12.557   6.500  -2.289  1.00  0.00      R    H  
ATOM    687  H2' GUA R   2      14.491   6.346  -3.492  1.00  0.00      R    H  
ATOM    688  H21 GUA R   2       9.031   2.155  -0.240  1.00  0.00      R    H  
ATOM    689  H3' GUA R   2      11.569   6.985  -5.866  1.00  0.00      R    H  
ATOM    690  H22 GUA R   2      10.725   2.457  -0.359  1.00  0.00      R    H  
ATOM    691  H4' GUA R   2      14.079   8.309  -4.654  1.00  0.00      R    H  
ATOM    692  H5' GUA R   2      12.549  10.414  -5.119  1.00  0.00      R    H  
ATOM    693 H2'' GUA R   2      12.064   5.118  -4.495  1.00  0.00      R    H  
ATOM    694 H5'' GUA R   2      13.256   9.381  -6.538  1.00  0.00      R    H  
ATOM    695  P   URA R   3      13.103   5.544  -7.653  1.00  0.00      R    P  
ATOM    696  O1P URA R   3      14.322   5.117  -8.391  1.00  0.00      R    O  
ATOM    697  O2P URA R   3      11.984   6.109  -8.487  1.00  0.00      R    O  
ATOM    698  C5' URA R   3      13.396   3.174  -6.607  1.00  0.00      R    C  
ATOM    699  O5' URA R   3      12.546   4.305  -6.884  1.00  0.00      R    O  
ATOM    700  C4' URA R   3      12.728   2.105  -5.728  1.00  0.00      R    C  
ATOM    701  O4' URA R   3      11.856   2.747  -4.749  1.00  0.00      R    O  
ATOM    702  C3' URA R   3      11.860   1.259  -6.587  1.00  0.00      R    C  
ATOM    703  O3' URA R   3      12.613   0.463  -7.523  1.00  0.00      R    O  
ATOM    704  C2' URA R   3      11.020   0.490  -5.539  1.00  0.00      R    C  
ATOM    705  O2' URA R   3      11.786  -0.533  -4.943  1.00  0.00      R    O  
ATOM    706  C1' URA R   3      10.780   1.709  -4.513  1.00  0.00      R    C  
ATOM    707  N1  URA R   3       9.435   2.203  -4.725  1.00  0.00      R    N  
ATOM    708  C2  URA R   3       8.420   1.430  -4.323  1.00  0.00      R    C  
ATOM    709  O2  URA R   3       8.611   0.422  -3.653  1.00  0.00      R    O  
ATOM    710  N3  URA R   3       7.141   1.855  -4.622  1.00  0.00      R    N  
ATOM    711  C4  URA R   3       6.788   2.955  -5.366  1.00  0.00      R    C  
ATOM    712  O4  URA R   3       5.549   3.251  -5.489  1.00  0.00      R    O  
ATOM    713  C5  URA R   3       7.883   3.741  -5.739  1.00  0.00      R    C  
ATOM    714  C6  URA R   3       9.154   3.345  -5.410  1.00  0.00      R    C  
ATOM    715  H3  URA R   3       6.390   1.267  -4.289  1.00  0.00      R    H  
ATOM    716  H5  URA R   3       7.891   4.642  -6.353  1.00  0.00      R    H  
ATOM    717  H6  URA R   3      10.020   3.998  -5.527  1.00  0.00      R    H  
ATOM    718  H1' URA R   3      10.871   1.395  -3.450  1.00  0.00      R    H  
ATOM    719  H2' URA R   3      11.191  -1.175  -4.549  1.00  0.00      R    H  
ATOM    720  H3' URA R   3      11.226   2.041  -7.059  1.00  0.00      R    H  
ATOM    721  H4' URA R   3      13.393   1.510  -5.066  1.00  0.00      R    H  
ATOM    722  H5' URA R   3      14.267   3.529  -6.018  1.00  0.00      R    H  
ATOM    723 H2'' URA R   3      10.054   0.091  -5.914  1.00  0.00      R    H  
ATOM    724 H5'' URA R   3      13.728   2.707  -7.559  1.00  0.00      R    H  
ATOM    725  P   URA R   4      11.711   0.201  -8.870  1.00  0.00      R    P  
ATOM    726  O1P URA R   4      12.684  -0.111  -9.996  1.00  0.00      R    O  
ATOM    727  O2P URA R   4      10.729   1.285  -9.089  1.00  0.00      R    O  
ATOM    728  C5' URA R   4      11.479  -2.263  -8.033  1.00  0.00      R    C  
ATOM    729  O5' URA R   4      10.868  -1.069  -8.518  1.00  0.00      R    O  
ATOM    730  C4' URA R   4      10.459  -3.309  -7.462  1.00  0.00      R    C  
ATOM    731  O4' URA R   4       9.661  -2.703  -6.460  1.00  0.00      R    O  
ATOM    732  C3' URA R   4       9.486  -3.719  -8.493  1.00  0.00      R    C  
ATOM    733  O3' URA R   4      10.006  -4.783  -9.255  1.00  0.00      R    O  
ATOM    734  C2' URA R   4       8.324  -4.187  -7.603  1.00  0.00      R    C  
ATOM    735  O2' URA R   4       8.468  -5.415  -6.862  1.00  0.00      R    O  
ATOM    736  C1' URA R   4       8.312  -3.040  -6.581  1.00  0.00      R    C  
ATOM    737  N1  URA R   4       7.357  -1.935  -6.772  1.00  0.00      R    N  
ATOM    738  C2  URA R   4       6.086  -2.163  -6.399  1.00  0.00      R    C  
ATOM    739  O2  URA R   4       5.701  -3.147  -5.734  1.00  0.00      R    O  
ATOM    740  N3  URA R   4       5.195  -1.234  -6.927  1.00  0.00      R    N  
ATOM    741  C4  URA R   4       5.491  -0.077  -7.688  1.00  0.00      R    C  
ATOM    742  O4  URA R   4       4.568   0.683  -8.116  1.00  0.00      R    O  
ATOM    743  C5  URA R   4       6.859   0.121  -7.963  1.00  0.00      R    C  
ATOM    744  C6  URA R   4       7.771  -0.823  -7.545  1.00  0.00      R    C  
ATOM    745  H3  URA R   4       4.256  -1.596  -6.847  1.00  0.00      R    H  
ATOM    746  H5  URA R   4       7.162   1.058  -8.430  1.00  0.00      R    H  
ATOM    747  H6  URA R   4       8.837  -0.601  -7.497  1.00  0.00      R    H  
ATOM    748  H1' URA R   4       7.921  -3.506  -5.651  1.00  0.00      R    H  
ATOM    749  H2' URA R   4       7.686  -5.973  -6.836  1.00  0.00      R    H  
ATOM    750  H3' URA R   4       9.205  -2.821  -9.083  1.00  0.00      R    H  
ATOM    751  H4' URA R   4      10.952  -4.194  -7.006  1.00  0.00      R    H  
ATOM    752  H5' URA R   4      12.155  -1.950  -7.208  1.00  0.00      R    H  
ATOM    753 H2'' URA R   4       7.421  -4.216  -8.249  1.00  0.00      R    H  
ATOM    754 H5'' URA R   4      12.140  -2.685  -8.819  1.00  0.00      R    H  
ATOM    755  P   GUA R   5       9.315  -5.205 -10.564  1.00  0.00      R    P  
ATOM    756  O1P GUA R   5      10.072  -6.274 -11.260  1.00  0.00      R    O  
ATOM    757  O2P GUA R   5       8.989  -4.005 -11.318  1.00  0.00      R    O  
ATOM    758  C5' GUA R   5       7.777  -7.170  -9.741  1.00  0.00      R    C  
ATOM    759  O5' GUA R   5       7.895  -5.841 -10.170  1.00  0.00      R    O  
ATOM    760  C4' GUA R   5       6.369  -7.616  -9.214  1.00  0.00      R    C  
ATOM    761  O4' GUA R   5       5.954  -6.663  -8.212  1.00  0.00      R    O  
ATOM    762  C3' GUA R   5       5.216  -7.653 -10.239  1.00  0.00      R    C  
ATOM    763  O3' GUA R   5       5.179  -8.764 -11.103  1.00  0.00      R    O  
ATOM    764  C2' GUA R   5       4.094  -7.541  -9.289  1.00  0.00      R    C  
ATOM    765  O2' GUA R   5       3.806  -8.761  -8.682  1.00  0.00      R    O  
ATOM    766  C1' GUA R   5       4.516  -6.437  -8.369  1.00  0.00      R    C  
ATOM    767  N1  GUA R   5       0.839  -3.018  -9.515  1.00  0.00      R    N  
ATOM    768  C2  GUA R   5       0.749  -4.259  -8.994  1.00  0.00      R    C  
ATOM    769  N2  GUA R   5      -0.450  -4.707  -8.738  1.00  0.00      R    N  
ATOM    770  N3  GUA R   5       1.778  -5.051  -8.753  1.00  0.00      R    N  
ATOM    771  C4  GUA R   5       2.915  -4.502  -9.170  1.00  0.00      R    C  
ATOM    772  C5  GUA R   5       3.098  -3.286  -9.778  1.00  0.00      R    C  
ATOM    773  C6  GUA R   5       1.995  -2.370 -10.041  1.00  0.00      R    C  
ATOM    774  O6  GUA R   5       2.100  -1.239 -10.490  1.00  0.00      R    O  
ATOM    775  N7  GUA R   5       4.434  -3.080 -10.029  1.00  0.00      R    N  
ATOM    776  C8  GUA R   5       5.035  -4.122  -9.522  1.00  0.00      R    C  
ATOM    777  N9  GUA R   5       4.150  -5.067  -8.993  1.00  0.00      R    N  
ATOM    778  H1  GUA R   5      -0.069  -2.585  -9.614  1.00  0.00      R    H  
ATOM    779  H8  GUA R   5       6.114  -4.204  -9.648  1.00  0.00      R    H  
ATOM    780  H1' GUA R   5       4.146  -6.565  -7.329  1.00  0.00      R    H  
ATOM    781  H2' GUA R   5       3.041  -8.650  -8.115  1.00  0.00      R    H  
ATOM    782  H21 GUA R   5      -1.294  -4.288  -9.073  1.00  0.00      R    H  
ATOM    783  H3' GUA R   5       5.264  -6.692 -10.796  1.00  0.00      R    H  
ATOM    784  H22 GUA R   5      -0.527  -5.691  -8.581  1.00  0.00      R    H  
ATOM    785  H4' GUA R   5       6.455  -8.590  -8.688  1.00  0.00      R    H  
ATOM    786  H5' GUA R   5       8.510  -7.276  -8.913  1.00  0.00      R    H  
ATOM    787 H2'' GUA R   5       3.178  -7.330  -9.881  1.00  0.00      R    H  
ATOM    788 H5'' GUA R   5       8.001  -7.877 -10.568  1.00  0.00      R    H  
ATOM    789  P   URA R   6       5.282  -8.564 -12.690  1.00  0.00      R    P  
ATOM    790  O1P URA R   6       5.519  -9.943 -13.236  1.00  0.00      R    O  
ATOM    791  O2P URA R   6       6.269  -7.530 -13.044  1.00  0.00      R    O  
ATOM    792  C5' URA R   6       2.708  -8.975 -12.969  1.00  0.00      R    C  
ATOM    793  O5' URA R   6       3.769  -8.099 -13.124  1.00  0.00      R    O  
ATOM    794  C4' URA R   6       1.309  -8.356 -12.810  1.00  0.00      R    C  
ATOM    795  O4' URA R   6       1.295  -7.309 -11.805  1.00  0.00      R    O  
ATOM    796  C3' URA R   6       0.662  -7.764 -14.094  1.00  0.00      R    C  
ATOM    797  O3' URA R   6       0.222  -8.759 -15.000  1.00  0.00      R    O  
ATOM    798  C2' URA R   6      -0.442  -6.941 -13.436  1.00  0.00      R    C  
ATOM    799  O2' URA R   6      -1.462  -7.758 -12.931  1.00  0.00      R    O  
ATOM    800  C1' URA R   6       0.303  -6.343 -12.233  1.00  0.00      R    C  
ATOM    801  N1  URA R   6       0.993  -5.030 -12.598  1.00  0.00      R    N  
ATOM    802  C2  URA R   6       0.183  -3.900 -12.754  1.00  0.00      R    C  
ATOM    803  O2  URA R   6      -0.980  -3.934 -12.472  1.00  0.00      R    O  
ATOM    804  N3  URA R   6       0.884  -2.774 -13.140  1.00  0.00      R    N  
ATOM    805  C4  URA R   6       2.228  -2.674 -13.464  1.00  0.00      R    C  
ATOM    806  O4  URA R   6       2.663  -1.589 -13.842  1.00  0.00      R    O  
ATOM    807  C5  URA R   6       2.933  -3.888 -13.406  1.00  0.00      R    C  
ATOM    808  C6  URA R   6       2.291  -4.997 -12.974  1.00  0.00      R    C  
ATOM    809  H3  URA R   6       0.354  -1.917 -13.196  1.00  0.00      R    H  
ATOM    810  H5  URA R   6       3.992  -3.885 -13.667  1.00  0.00      R    H  
ATOM    811  H6  URA R   6       2.927  -5.805 -12.613  1.00  0.00      R    H  
ATOM    812  H1' URA R   6      -0.415  -6.212 -11.395  1.00  0.00      R    H  
ATOM    813  H2' URA R   6      -1.918  -7.352 -12.190  1.00  0.00      R    H  
ATOM    814  H3' URA R   6       1.473  -7.202 -14.604  1.00  0.00      R    H  
ATOM    815  H4' URA R   6       0.607  -9.097 -12.369  1.00  0.00      R    H  
ATOM    816  H5' URA R   6       2.807  -9.448 -11.968  1.00  0.00      R    H  
ATOM    817 H2'' URA R   6      -0.767  -6.128 -14.119  1.00  0.00      R    H  
ATOM    818 H5'' URA R   6       2.643  -9.795 -13.715  1.00  0.00      R    H  
ATOM    819  P   ADE R   7       0.267  -8.378 -16.505  1.00  0.00      R    P  
ATOM    820  O1P ADE R   7       0.037  -9.677 -17.212  1.00  0.00      R    O  
ATOM    821  O2P ADE R   7       1.494  -7.612 -16.838  1.00  0.00      R    O  
ATOM    822  C5' ADE R   7      -2.242  -7.763 -16.459  1.00  0.00      R    C  
ATOM    823  O5' ADE R   7      -0.909  -7.328 -16.572  1.00  0.00      R    O  
ATOM    824  C4' ADE R   7      -3.264  -6.694 -16.678  1.00  0.00      R    C  
ATOM    825  O4' ADE R   7      -3.114  -5.589 -15.728  1.00  0.00      R    O  
ATOM    826  C3' ADE R   7      -3.167  -5.962 -18.059  1.00  0.00      R    C  
ATOM    827  O3' ADE R   7      -3.992  -6.614 -19.064  1.00  0.00      R    O  
ATOM    828  C2' ADE R   7      -3.499  -4.527 -17.770  1.00  0.00      R    C  
ATOM    829  O2' ADE R   7      -4.866  -4.269 -17.899  1.00  0.00      R    O  
ATOM    830  C1' ADE R   7      -3.136  -4.334 -16.373  1.00  0.00      R    C  
ATOM    831  N1  ADE R   7      -0.667   0.108 -16.807  1.00  0.00      R    N  
ATOM    832  C2  ADE R   7      -1.952  -0.136 -16.899  1.00  0.00      R    C  
ATOM    833  N3  ADE R   7      -2.492  -1.342 -16.876  1.00  0.00      R    N  
ATOM    834  C4  ADE R   7      -1.570  -2.296 -16.603  1.00  0.00      R    C  
ATOM    835  C5  ADE R   7      -0.187  -2.121 -16.435  1.00  0.00      R    C  
ATOM    836  C6  ADE R   7       0.286  -0.785 -16.515  1.00  0.00      R    C  
ATOM    837  N6  ADE R   7       1.574  -0.402 -16.436  1.00  0.00      R    N  
ATOM    838  N7  ADE R   7       0.425  -3.327 -16.295  1.00  0.00      R    N  
ATOM    839  C8  ADE R   7      -0.485  -4.217 -16.200  1.00  0.00      R    C  
ATOM    840  N9  ADE R   7      -1.766  -3.702 -16.326  1.00  0.00      R    N  
ATOM    841  H2  ADE R   7      -2.501   0.794 -17.049  1.00  0.00      R    H  
ATOM    842  H8  ADE R   7      -0.339  -5.289 -16.066  1.00  0.00      R    H  
ATOM    843  H1' ADE R   7      -3.809  -3.654 -15.810  1.00  0.00      R    H  
ATOM    844  H2' ADE R   7      -5.043  -3.671 -18.630  1.00  0.00      R    H  
ATOM    845  H3' ADE R   7      -2.093  -6.096 -18.305  1.00  0.00      R    H  
ATOM    846  H4' ADE R   7      -4.286  -7.108 -16.539  1.00  0.00      R    H  
ATOM    847  H5' ADE R   7      -2.502  -8.178 -15.461  1.00  0.00      R    H  
ATOM    848  H61 ADE R   7       1.918   0.417 -16.896  1.00  0.00      R    H  
ATOM    849  H62 ADE R   7       2.217  -0.932 -15.884  1.00  0.00      R    H  
ATOM    850 H2'' ADE R   7      -2.971  -3.823 -18.447  1.00  0.00      R    H  
ATOM    851 H5'' ADE R   7      -2.499  -8.526 -17.225  1.00  0.00      R    H  
ATOM    852  P   ADE R   8      -3.427  -6.615 -20.505  1.00  0.00      R    P  
ATOM    853  O1P ADE R   8      -4.383  -7.431 -21.317  1.00  0.00      R    O  
ATOM    854  O2P ADE R   8      -1.996  -6.984 -20.500  1.00  0.00      R    O  
ATOM    855  C5' ADE R   8      -4.781  -4.642 -21.540  1.00  0.00      R    C  
ATOM    856  O5' ADE R   8      -3.516  -5.168 -21.011  1.00  0.00      R    O  
ATOM    857  C4' ADE R   8      -4.860  -3.069 -21.434  1.00  0.00      R    C  
ATOM    858  O4' ADE R   8      -4.387  -2.541 -20.139  1.00  0.00      R    O  
ATOM    859  C3' ADE R   8      -4.127  -2.231 -22.507  1.00  0.00      R    C  
ATOM    860  O3' ADE R   8      -4.794  -2.287 -23.807  1.00  0.00      R    O  
ATOM    861  C2' ADE R   8      -4.081  -0.831 -21.853  1.00  0.00      R    C  
ATOM    862  O2' ADE R   8      -5.322  -0.199 -21.910  1.00  0.00      R    O  
ATOM    863  C1' ADE R   8      -3.743  -1.261 -20.404  1.00  0.00      R    C  
ATOM    864  N1  ADE R   8       0.529   1.378 -19.779  1.00  0.00      R    N  
ATOM    865  C2  ADE R   8      -0.748   1.746 -20.029  1.00  0.00      R    C  
ATOM    866  N3  ADE R   8      -1.843   0.934 -20.040  1.00  0.00      R    N  
ATOM    867  C4  ADE R   8      -1.471  -0.347 -20.060  1.00  0.00      R    C  
ATOM    868  C5  ADE R   8      -0.189  -0.781 -19.934  1.00  0.00      R    C  
ATOM    869  C6  ADE R   8       0.861   0.113 -19.810  1.00  0.00      R    C  
ATOM    870  N6  ADE R   8       2.159  -0.208 -19.743  1.00  0.00      R    N  
ATOM    871  N7  ADE R   8      -0.237  -2.171 -19.933  1.00  0.00      R    N  
ATOM    872  C8  ADE R   8      -1.486  -2.510 -20.070  1.00  0.00      R    C  
ATOM    873  N9  ADE R   8      -2.272  -1.425 -20.222  1.00  0.00      R    N  
ATOM    874  H2  ADE R   8      -0.845   2.831 -20.047  1.00  0.00      R    H  
ATOM    875  H8  ADE R   8      -1.898  -3.519 -20.074  1.00  0.00      R    H  
ATOM    876  H1' ADE R   8      -4.240  -0.662 -19.611  1.00  0.00      R    H  
ATOM    877  H2' ADE R   8      -5.125   0.722 -21.721  1.00  0.00      R    H  
ATOM    878  H3' ADE R   8      -3.149  -2.760 -22.506  1.00  0.00      R    H  
ATOM    879  H4' ADE R   8      -5.876  -2.761 -21.757  1.00  0.00      R    H  
ATOM    880  H5' ADE R   8      -5.606  -5.062 -20.924  1.00  0.00      R    H  
ATOM    881  H61 ADE R   8       2.827   0.255 -20.327  1.00  0.00      R    H  
ATOM    882  H62 ADE R   8       2.511  -1.022 -19.281  1.00  0.00      R    H  
ATOM    883 H2'' ADE R   8      -3.239  -0.222 -22.246  1.00  0.00      R    H  
ATOM    884 H5'' ADE R   8      -4.957  -5.022 -22.568  1.00  0.00      R    H  
ATOM    885  P   GUA R   9      -3.945  -2.101 -25.083  1.00  0.00      R    P  
ATOM    886  O1P GUA R   9      -4.817  -2.297 -26.219  1.00  0.00      R    O  
ATOM    887  O2P GUA R   9      -2.710  -2.964 -24.993  1.00  0.00      R    O  
ATOM    888  C5' GUA R   9      -4.503   0.439 -25.205  1.00  0.00      R    C  
ATOM    889  O5' GUA R   9      -3.556  -0.613 -25.146  1.00  0.00      R    O  
ATOM    890  C4' GUA R   9      -3.892   1.845 -24.947  1.00  0.00      R    C  
ATOM    891  O4' GUA R   9      -3.196   1.806 -23.691  1.00  0.00      R    O  
ATOM    892  C3' GUA R   9      -2.733   2.316 -25.847  1.00  0.00      R    C  
ATOM    893  O3' GUA R   9      -3.371   2.994 -26.992  1.00  0.00      R    O  
ATOM    894  C2' GUA R   9      -1.965   3.277 -25.014  1.00  0.00      R    C  
ATOM    895  O2' GUA R   9      -2.488   4.602 -25.075  1.00  0.00      R    O  
ATOM    896  C1' GUA R   9      -2.008   2.638 -23.620  1.00  0.00      R    C  
ATOM    897  N1  GUA R   9       2.983   2.891 -22.476  1.00  0.00      R    N  
ATOM    898  C2  GUA R   9       2.062   3.853 -22.885  1.00  0.00      R    C  
ATOM    899  N2  GUA R   9       2.551   5.064 -22.811  1.00  0.00      R    N  
ATOM    900  N3  GUA R   9       0.831   3.639 -23.219  1.00  0.00      R    N  
ATOM    901  C4  GUA R   9       0.463   2.373 -23.145  1.00  0.00      R    C  
ATOM    902  C5  GUA R   9       1.228   1.280 -22.863  1.00  0.00      R    C  
ATOM    903  C6  GUA R   9       2.629   1.514 -22.464  1.00  0.00      R    C  
ATOM    904  O6  GUA R   9       3.477   0.754 -22.035  1.00  0.00      R    O  
ATOM    905  N7  GUA R   9       0.552   0.076 -23.129  1.00  0.00      R    N  
ATOM    906  C8  GUA R   9      -0.648   0.522 -23.530  1.00  0.00      R    C  
ATOM    907  N9  GUA R   9      -0.790   1.852 -23.305  1.00  0.00      R    N  
ATOM    908  H1  GUA R   9       3.913   3.226 -22.269  1.00  0.00      R    H  
ATOM    909  H8  GUA R   9      -1.549  -0.083 -23.630  1.00  0.00      R    H  
ATOM    910  H1' GUA R   9      -2.181   3.442 -22.872  1.00  0.00      R    H  
ATOM    911  H2' GUA R   9      -1.924   5.042 -25.715  1.00  0.00      R    H  
ATOM    912  H21 GUA R   9       3.508   5.342 -22.897  1.00  0.00      R    H  
ATOM    913  H3' GUA R   9      -2.077   1.437 -26.026  1.00  0.00      R    H  
ATOM    914  H22 GUA R   9       1.857   5.784 -22.809  1.00  0.00      R    H  
ATOM    915  H4' GUA R   9      -4.720   2.585 -24.937  1.00  0.00      R    H  
ATOM    916  H5' GUA R   9      -5.352   0.228 -24.521  1.00  0.00      R    H  
ATOM    917 H2'' GUA R   9      -0.912   3.337 -25.363  1.00  0.00      R    H  
ATOM    918 H5'' GUA R   9      -4.949   0.464 -26.223  1.00  0.00      R    H  
ATOM    919  P   CYT R  10      -2.767   2.572 -28.417  1.00  0.00      R    P  
ATOM    920  O1P CYT R  10      -3.783   2.613 -29.427  1.00  0.00      R    O  
ATOM    921  O2P CYT R  10      -2.022   1.339 -28.423  1.00  0.00      R    O  
ATOM    922  C5' CYT R  10      -1.947   5.114 -28.662  1.00  0.00      R    C  
ATOM    923  O5' CYT R  10      -1.754   3.710 -28.726  1.00  0.00      R    O  
ATOM    924  C4' CYT R  10      -0.760   5.921 -28.192  1.00  0.00      R    C  
ATOM    925  O4' CYT R  10      -0.326   5.400 -26.870  1.00  0.00      R    O  
ATOM    926  C3' CYT R  10       0.476   5.874 -29.085  1.00  0.00      R    C  
ATOM    927  O3' CYT R  10       0.210   6.798 -30.151  1.00  0.00      R    O  
ATOM    928  C2' CYT R  10       1.599   6.187 -28.108  1.00  0.00      R    C  
ATOM    929  O2' CYT R  10       1.695   7.587 -27.876  1.00  0.00      R    O  
ATOM    930  C1' CYT R  10       1.095   5.439 -26.849  1.00  0.00      R    C  
ATOM    931  N1  CYT R  10       1.763   4.117 -26.555  1.00  0.00      R    N  
ATOM    932  C2  CYT R  10       3.124   4.100 -26.260  1.00  0.00      R    C  
ATOM    933  O2  CYT R  10       3.787   5.162 -26.282  1.00  0.00      R    O  
ATOM    934  N3  CYT R  10       3.809   2.978 -25.962  1.00  0.00      R    N  
ATOM    935  C4  CYT R  10       3.226   1.788 -26.120  1.00  0.00      R    C  
ATOM    936  N4  CYT R  10       3.935   0.671 -25.845  1.00  0.00      R    N  
ATOM    937  C5  CYT R  10       1.906   1.711 -26.682  1.00  0.00      R    C  
ATOM    938  C6  CYT R  10       1.250   2.891 -26.932  1.00  0.00      R    C  
ATOM    939  H5  CYT R  10       1.370   0.775 -26.841  1.00  0.00      R    H  
ATOM    940  H6  CYT R  10       0.246   2.866 -27.355  1.00  0.00      R    H  
ATOM    941  H1' CYT R  10       1.339   6.049 -25.954  1.00  0.00      R    H  
ATOM    942  H2' CYT R  10       2.521   7.798 -27.434  1.00  0.00      R    H  
ATOM    943  H3' CYT R  10       0.480   4.805 -29.390  1.00  0.00      R    H  
ATOM    944  H4' CYT R  10      -0.951   7.015 -28.157  1.00  0.00      R    H  
ATOM    945  H41 CYT R  10       4.778   0.906 -25.361  1.00  0.00      R    H  
ATOM    946  H5' CYT R  10      -2.838   5.319 -28.031  1.00  0.00      R    H  
ATOM    947  H42 CYT R  10       3.372  -0.096 -25.538  1.00  0.00      R    H  
ATOM    948  H3T CYT R  10       0.818   6.584 -30.864  1.00  0.00      R    H  
ATOM    949 H2'' CYT R  10       2.616   5.825 -28.368  1.00  0.00      R    H  
ATOM    950 H5'' CYT R  10      -2.235   5.426 -29.689  1.00  0.00      R    H  
TER   
ATOM    951  P   CYT T   9      -7.262  15.630 -34.040  1.00  0.00      TS   P  
ATOM    952  O1P CYT T   9      -7.191  17.088 -33.808  1.00  0.00      TS   O  
ATOM    953  O2P CYT T   9      -8.482  15.174 -34.643  1.00  0.00      TS   O  
ATOM    954  C5' CYT T   9      -4.668  15.183 -34.380  1.00  0.00      TS   C  
ATOM    955  O5' CYT T   9      -5.990  14.886 -34.746  1.00  0.00      TS   O  
ATOM    956  C4' CYT T   9      -3.915  13.903 -33.819  1.00  0.00      TS   C  
ATOM    957  O4' CYT T   9      -4.623  13.522 -32.592  1.00  0.00      TS   O  
ATOM    958  C3' CYT T   9      -4.082  12.632 -34.750  1.00  0.00      TS   C  
ATOM    959  O3' CYT T   9      -2.876  11.869 -34.955  1.00  0.00      TS   O  
ATOM    960  C2' CYT T   9      -5.066  11.758 -33.955  1.00  0.00      TS   C  
ATOM    961  C1' CYT T   9      -4.733  12.068 -32.526  1.00  0.00      TS   C  
ATOM    962  N1  CYT T   9      -5.726  11.773 -31.435  1.00  0.00      TS   N  
ATOM    963  C2  CYT T   9      -5.294  11.491 -30.166  1.00  0.00      TS   C  
ATOM    964  O2  CYT T   9      -4.087  11.656 -29.887  1.00  0.00      TS   O  
ATOM    965  N3  CYT T   9      -6.185  11.087 -29.237  1.00  0.00      TS   N  
ATOM    966  C4  CYT T   9      -7.507  10.836 -29.572  1.00  0.00      TS   C  
ATOM    967  N4  CYT T   9      -8.364  10.519 -28.585  1.00  0.00      TS   N  
ATOM    968  C5  CYT T   9      -7.945  11.083 -30.952  1.00  0.00      TS   C  
ATOM    969  O5T CYT T   9      -7.039  15.003 -32.599  1.00  0.00      TS   O  
ATOM    970  C6  CYT T   9      -7.028  11.484 -31.846  1.00  0.00      TS   C  
ATOM    971  H5  CYT T   9      -8.982  10.978 -31.269  1.00  0.00      TS   H  
ATOM    972  H6  CYT T   9      -7.261  11.863 -32.841  1.00  0.00      TS   H  
ATOM    973  H1' CYT T   9      -3.747  11.627 -32.264  1.00  0.00      TS   H  
ATOM    974  H2' CYT T   9      -4.984  10.686 -34.235  1.00  0.00      TS   H  
ATOM    975  H3' CYT T   9      -4.526  13.072 -35.669  1.00  0.00      TS   H  
ATOM    976  H4' CYT T   9      -2.812  13.991 -33.717  1.00  0.00      TS   H  
ATOM    977  H41 CYT T   9      -8.009  10.363 -27.662  1.00  0.00      TS   H  
ATOM    978  H5' CYT T   9      -4.507  16.099 -33.772  1.00  0.00      TS   H  
ATOM    979  H42 CYT T   9      -9.320  10.254 -28.719  1.00  0.00      TS   H  
ATOM    980  H5T CYT T   9      -6.243  14.471 -32.670  1.00  0.00      TS   H  
ATOM    981 H2'' CYT T   9      -6.123  12.053 -34.134  1.00  0.00      TS   H  
ATOM    982 H5'' CYT T   9      -4.205  15.570 -35.312  1.00  0.00      TS   H  
ATOM    983  P   GUA T  10      -2.644  11.039 -36.263  1.00  0.00      TS   P  
ATOM    984  O1P GUA T  10      -2.092  11.983 -37.284  1.00  0.00      TS   O  
ATOM    985  O2P GUA T  10      -3.872  10.328 -36.701  1.00  0.00      TS   O  
ATOM    986  C5' GUA T  10      -0.454  10.220 -35.010  1.00  0.00      TS   C  
ATOM    987  O5' GUA T  10      -1.591   9.951 -35.936  1.00  0.00      TS   O  
ATOM    988  C4' GUA T  10      -0.489   9.354 -33.736  1.00  0.00      TS   C  
ATOM    989  O4' GUA T  10      -1.864   9.458 -33.170  1.00  0.00      TS   O  
ATOM    990  C3' GUA T  10      -0.331   7.825 -34.025  1.00  0.00      TS   C  
ATOM    991  O3' GUA T  10       0.874   7.432 -33.344  1.00  0.00      TS   O  
ATOM    992  C2' GUA T  10      -1.636   7.163 -33.476  1.00  0.00      TS   C  
ATOM    993  C1' GUA T  10      -2.090   8.210 -32.453  1.00  0.00      TS   C  
ATOM    994  N1  GUA T  10      -5.578   7.748 -28.834  1.00  0.00      TS   N  
ATOM    995  C2  GUA T  10      -4.206   7.933 -28.705  1.00  0.00      TS   C  
ATOM    996  N2  GUA T  10      -3.790   8.143 -27.449  1.00  0.00      TS   N  
ATOM    997  N3  GUA T  10      -3.391   7.932 -29.731  1.00  0.00      TS   N  
ATOM    998  C4  GUA T  10      -4.028   7.858 -30.902  1.00  0.00      TS   C  
ATOM    999  C5  GUA T  10      -5.431   7.741 -31.173  1.00  0.00      TS   C  
ATOM   1000  C6  GUA T  10      -6.293   7.628 -30.041  1.00  0.00      TS   C  
ATOM   1001  O6  GUA T  10      -7.519   7.496 -29.955  1.00  0.00      TS   O  
ATOM   1002  N7  GUA T  10      -5.689   7.780 -32.533  1.00  0.00      TS   N  
ATOM   1003  C8  GUA T  10      -4.531   8.036 -33.079  1.00  0.00      TS   C  
ATOM   1004  N9  GUA T  10      -3.457   8.088 -32.132  1.00  0.00      TS   N  
ATOM   1005  H1  GUA T  10      -6.142   7.703 -27.998  1.00  0.00      TS   H  
ATOM   1006  H8  GUA T  10      -4.291   8.351 -34.094  1.00  0.00      TS   H  
ATOM   1007  H1' GUA T  10      -1.482   8.286 -31.525  1.00  0.00      TS   H  
ATOM   1008  H2' GUA T  10      -1.345   6.203 -32.997  1.00  0.00      TS   H  
ATOM   1009  H21 GUA T  10      -4.370   8.366 -26.665  1.00  0.00      TS   H  
ATOM   1010  H3' GUA T  10      -0.367   7.784 -35.134  1.00  0.00      TS   H  
ATOM   1011  H22 GUA T  10      -2.812   8.136 -27.240  1.00  0.00      TS   H  
ATOM   1012  H4' GUA T  10       0.316   9.703 -33.054  1.00  0.00      TS   H  
ATOM   1013  H5' GUA T  10      -0.403  11.271 -34.650  1.00  0.00      TS   H  
ATOM   1014 H2'' GUA T  10      -2.435   7.024 -34.235  1.00  0.00      TS   H  
ATOM   1015 H5'' GUA T  10       0.475   9.997 -35.575  1.00  0.00      TS   H  
ATOM   1016  P   THY T  11       2.258   7.298 -34.090  1.00  0.00      TS   P  
ATOM   1017  O1P THY T  11       2.233   6.044 -34.892  1.00  0.00      TS   O  
ATOM   1018  O2P THY T  11       2.575   8.575 -34.791  1.00  0.00      TS   O  
ATOM   1019  C5' THY T  11       3.667   8.240 -32.163  1.00  0.00      TS   C  
ATOM   1020  O5' THY T  11       3.369   7.142 -32.975  1.00  0.00      TS   O  
ATOM   1021  C4' THY T  11       4.909   7.982 -31.332  1.00  0.00      TS   C  
ATOM   1022  O4' THY T  11       4.599   6.790 -30.560  1.00  0.00      TS   O  
ATOM   1023  C3' THY T  11       6.216   7.717 -32.040  1.00  0.00      TS   C  
ATOM   1024  O3' THY T  11       7.386   8.513 -31.625  1.00  0.00      TS   O  
ATOM   1025  C2' THY T  11       6.526   6.318 -31.626  1.00  0.00      TS   C  
ATOM   1026  C1' THY T  11       5.852   6.128 -30.276  1.00  0.00      TS   C  
ATOM   1027  N1  THY T  11       5.562   4.684 -29.911  1.00  0.00      TS   N  
ATOM   1028  C2  THY T  11       6.305   4.076 -28.901  1.00  0.00      TS   C  
ATOM   1029  O2  THY T  11       7.295   4.555 -28.370  1.00  0.00      TS   O  
ATOM   1030  N3  THY T  11       5.857   2.780 -28.651  1.00  0.00      TS   N  
ATOM   1031  C4  THY T  11       4.958   2.029 -29.358  1.00  0.00      TS   C  
ATOM   1032  O4  THY T  11       4.795   0.790 -29.050  1.00  0.00      TS   O  
ATOM   1033  C5  THY T  11       4.182   2.750 -30.309  1.00  0.00      TS   C  
ATOM   1034  C5M THY T  11       3.128   1.967 -31.088  1.00  0.00      TS   C  
ATOM   1035  C6  THY T  11       4.474   4.096 -30.476  1.00  0.00      TS   C  
ATOM   1036  H3  THY T  11       6.381   2.233 -27.983  1.00  0.00      TS   H  
ATOM   1037  H6  THY T  11       3.966   4.678 -31.245  1.00  0.00      TS   H  
ATOM   1038  H1' THY T  11       6.375   6.746 -29.515  1.00  0.00      TS   H  
ATOM   1039  H2' THY T  11       7.617   6.148 -31.500  1.00  0.00      TS   H  
ATOM   1040  H3' THY T  11       5.969   7.750 -33.123  1.00  0.00      TS   H  
ATOM   1041  H4' THY T  11       5.102   8.794 -30.597  1.00  0.00      TS   H  
ATOM   1042  H5' THY T  11       2.831   8.382 -31.445  1.00  0.00      TS   H  
ATOM   1043  H51 THY T  11       2.450   1.360 -30.449  1.00  0.00      TS   H  
ATOM   1044  H52 THY T  11       3.568   1.187 -31.744  1.00  0.00      TS   H  
ATOM   1045  H53 THY T  11       2.630   2.692 -31.766  1.00  0.00      TS   H  
ATOM   1046 H2'' THY T  11       5.959   5.615 -32.273  1.00  0.00      TS   H  
ATOM   1047 H5'' THY T  11       3.685   9.215 -32.696  1.00  0.00      TS   H  
ATOM   1048  P   ADE T  12       8.637   8.630 -32.550  1.00  0.00      TS   P  
ATOM   1049  O1P ADE T  12       9.209   9.997 -32.371  1.00  0.00      TS   O  
ATOM   1050  O2P ADE T  12       8.270   8.299 -33.947  1.00  0.00      TS   O  
ATOM   1051  C5' ADE T  12      10.956   7.774 -31.227  1.00  0.00      TS   C  
ATOM   1052  O5' ADE T  12       9.702   7.582 -31.944  1.00  0.00      TS   O  
ATOM   1053  C4' ADE T  12      11.488   6.428 -30.785  1.00  0.00      TS   C  
ATOM   1054  O4' ADE T  12      10.432   5.602 -30.199  1.00  0.00      TS   O  
ATOM   1055  C3' ADE T  12      11.987   5.526 -31.904  1.00  0.00      TS   C  
ATOM   1056  O3' ADE T  12      13.277   6.139 -32.430  1.00  0.00      TS   O  
ATOM   1057  C2' ADE T  12      12.142   4.257 -31.046  1.00  0.00      TS   C  
ATOM   1058  C1' ADE T  12      10.899   4.248 -30.085  1.00  0.00      TS   C  
ATOM   1059  N1  ADE T  12       9.460  -0.554 -29.638  1.00  0.00      TS   N  
ATOM   1060  C2  ADE T  12      10.540   0.149 -29.238  1.00  0.00      TS   C  
ATOM   1061  N3  ADE T  12      10.750   1.442 -29.399  1.00  0.00      TS   N  
ATOM   1062  C4  ADE T  12       9.839   2.004 -30.145  1.00  0.00      TS   C  
ATOM   1063  C5  ADE T  12       8.721   1.410 -30.668  1.00  0.00      TS   C  
ATOM   1064  C6  ADE T  12       8.504   0.036 -30.399  1.00  0.00      TS   C  
ATOM   1065  N6  ADE T  12       7.453  -0.719 -30.751  1.00  0.00      TS   N  
ATOM   1066  N7  ADE T  12       8.019   2.336 -31.435  1.00  0.00      TS   N  
ATOM   1067  C8  ADE T  12       8.801   3.418 -31.345  1.00  0.00      TS   C  
ATOM   1068  N9  ADE T  12       9.850   3.273 -30.519  1.00  0.00      TS   N  
ATOM   1069  H2  ADE T  12      11.298  -0.443 -28.725  1.00  0.00      TS   H  
ATOM   1070  H8  ADE T  12       8.627   4.318 -31.934  1.00  0.00      TS   H  
ATOM   1071  H1' ADE T  12      11.244   4.050 -29.048  1.00  0.00      TS   H  
ATOM   1072  H2' ADE T  12      13.010   4.590 -30.435  1.00  0.00      TS   H  
ATOM   1073  H3' ADE T  12      11.237   5.409 -32.714  1.00  0.00      TS   H  
ATOM   1074  H4' ADE T  12      12.298   6.602 -30.044  1.00  0.00      TS   H  
ATOM   1075  H5' ADE T  12      10.721   8.250 -30.251  1.00  0.00      TS   H  
ATOM   1076  H61 ADE T  12       7.393  -1.686 -30.502  1.00  0.00      TS   H  
ATOM   1077  H62 ADE T  12       6.869  -0.465 -31.522  1.00  0.00      TS   H  
ATOM   1078 H2'' ADE T  12      12.279   3.306 -31.601  1.00  0.00      TS   H  
ATOM   1079 H5'' ADE T  12      11.696   8.278 -31.883  1.00  0.00      TS   H  
ATOM   1080  P   THY T  13      14.044   5.499 -33.724  1.00  0.00      TS   P  
ATOM   1081  O1P THY T  13      15.252   6.287 -34.020  1.00  0.00      TS   O  
ATOM   1082  O2P THY T  13      13.072   5.458 -34.788  1.00  0.00      TS   O  
ATOM   1083  C5' THY T  13      15.267   3.891 -32.127  1.00  0.00      TS   C  
ATOM   1084  O5' THY T  13      14.495   4.062 -33.361  1.00  0.00      TS   O  
ATOM   1085  C4' THY T  13      15.578   2.466 -31.767  1.00  0.00      TS   C  
ATOM   1086  O4' THY T  13      14.319   1.711 -31.372  1.00  0.00      TS   O  
ATOM   1087  C3' THY T  13      16.253   1.620 -32.825  1.00  0.00      TS   C  
ATOM   1088  O3' THY T  13      17.410   0.845 -32.335  1.00  0.00      TS   O  
ATOM   1089  C2' THY T  13      15.194   0.682 -33.294  1.00  0.00      TS   C  
ATOM   1090  C1' THY T  13      14.401   0.450 -32.023  1.00  0.00      TS   C  
ATOM   1091  N1  THY T  13      13.046   0.011 -32.263  1.00  0.00      TS   N  
ATOM   1092  C2  THY T  13      12.689  -1.248 -31.933  1.00  0.00      TS   C  
ATOM   1093  O2  THY T  13      13.440  -2.037 -31.411  1.00  0.00      TS   O  
ATOM   1094  N3  THY T  13      11.450  -1.639 -32.349  1.00  0.00      TS   N  
ATOM   1095  C4  THY T  13      10.554  -0.913 -33.034  1.00  0.00      TS   C  
ATOM   1096  O4  THY T  13       9.530  -1.456 -33.320  1.00  0.00      TS   O  
ATOM   1097  C5  THY T  13      10.906   0.525 -33.269  1.00  0.00      TS   C  
ATOM   1098  C5M THY T  13       9.981   1.326 -34.153  1.00  0.00      TS   C  
ATOM   1099  C6  THY T  13      12.168   0.889 -32.951  1.00  0.00      TS   C  
ATOM   1100  H3  THY T  13      11.253  -2.578 -32.036  1.00  0.00      TS   H  
ATOM   1101  H6  THY T  13      12.422   1.944 -33.047  1.00  0.00      TS   H  
ATOM   1102  H1' THY T  13      15.021  -0.197 -31.365  1.00  0.00      TS   H  
ATOM   1103  H2' THY T  13      15.529  -0.222 -33.845  1.00  0.00      TS   H  
ATOM   1104  H3' THY T  13      16.533   2.366 -33.599  1.00  0.00      TS   H  
ATOM   1105  H4' THY T  13      16.208   2.503 -30.853  1.00  0.00      TS   H  
ATOM   1106  H5' THY T  13      14.819   4.323 -31.206  1.00  0.00      TS   H  
ATOM   1107  H51 THY T  13       9.867   2.348 -33.734  1.00  0.00      TS   H  
ATOM   1108  H52 THY T  13       8.997   0.812 -34.113  1.00  0.00      TS   H  
ATOM   1109  H53 THY T  13      10.390   1.456 -35.178  1.00  0.00      TS   H  
ATOM   1110 H2'' THY T  13      14.515   1.230 -33.983  1.00  0.00      TS   H  
ATOM   1111 H5'' THY T  13      16.263   4.383 -32.101  1.00  0.00      TS   H  
ATOM   1112  P   ADE T  14      18.313   0.201 -33.453  1.00  0.00      TS   P  
ATOM   1113  O1P ADE T  14      19.717   0.709 -33.309  1.00  0.00      TS   O  
ATOM   1114  O2P ADE T  14      17.729   0.358 -34.805  1.00  0.00      TS   O  
ATOM   1115  C5' ADE T  14      18.619  -1.961 -31.944  1.00  0.00      TS   C  
ATOM   1116  O5' ADE T  14      18.398  -1.306 -33.199  1.00  0.00      TS   O  
ATOM   1117  C4' ADE T  14      18.681  -3.453 -32.124  1.00  0.00      TS   C  
ATOM   1118  O4' ADE T  14      17.371  -3.977 -32.264  1.00  0.00      TS   O  
ATOM   1119  C3' ADE T  14      19.374  -4.019 -33.286  1.00  0.00      TS   C  
ATOM   1120  O3' ADE T  14      20.021  -5.229 -33.016  1.00  0.00      TS   O  
ATOM   1121  C2' ADE T  14      18.421  -4.180 -34.412  1.00  0.00      TS   C  
ATOM   1122  C1' ADE T  14      17.146  -4.450 -33.623  1.00  0.00      TS   C  
ATOM   1123  N1  ADE T  14      12.266  -5.426 -34.453  1.00  0.00      TS   N  
ATOM   1124  C2  ADE T  14      13.305  -6.146 -34.067  1.00  0.00      TS   C  
ATOM   1125  N3  ADE T  14      14.553  -5.826 -33.887  1.00  0.00      TS   N  
ATOM   1126  C4  ADE T  14      14.793  -4.582 -34.300  1.00  0.00      TS   C  
ATOM   1127  C5  ADE T  14      13.882  -3.693 -34.725  1.00  0.00      TS   C  
ATOM   1128  C6  ADE T  14      12.555  -4.169 -34.870  1.00  0.00      TS   C  
ATOM   1129  N6  ADE T  14      11.615  -3.405 -35.422  1.00  0.00      TS   N  
ATOM   1130  N7  ADE T  14      14.415  -2.479 -34.833  1.00  0.00      TS   N  
ATOM   1131  C8  ADE T  14      15.661  -2.606 -34.518  1.00  0.00      TS   C  
ATOM   1132  N9  ADE T  14      15.920  -3.849 -34.098  1.00  0.00      TS   N  
ATOM   1133  H2  ADE T  14      13.065  -7.206 -33.989  1.00  0.00      TS   H  
ATOM   1134  H8  ADE T  14      16.452  -1.884 -34.724  1.00  0.00      TS   H  
ATOM   1135  H1' ADE T  14      16.985  -5.549 -33.649  1.00  0.00      TS   H  
ATOM   1136  H2' ADE T  14      18.633  -4.948 -35.185  1.00  0.00      TS   H  
ATOM   1137  H3' ADE T  14      20.119  -3.249 -33.578  1.00  0.00      TS   H  
ATOM   1138  H4' ADE T  14      19.150  -3.972 -31.260  1.00  0.00      TS   H  
ATOM   1139  H5' ADE T  14      17.852  -1.656 -31.201  1.00  0.00      TS   H  
ATOM   1140  H61 ADE T  14      10.742  -3.377 -34.935  1.00  0.00      TS   H  
ATOM   1141  H62 ADE T  14      11.840  -2.644 -36.031  1.00  0.00      TS   H  
ATOM   1142 H2'' ADE T  14      18.336  -3.290 -35.070  1.00  0.00      TS   H  
ATOM   1143 H5'' ADE T  14      19.616  -1.663 -31.555  1.00  0.00      TS   H  
ATOM   1144  P   THY T  15      20.998  -5.872 -34.048  1.00  0.00      TS   P  
ATOM   1145  O1P THY T  15      22.004  -6.668 -33.233  1.00  0.00      TS   O  
ATOM   1146  O2P THY T  15      21.643  -4.777 -34.755  1.00  0.00      TS   O  
ATOM   1147  C5' THY T  15      20.109  -8.244 -34.587  1.00  0.00      TS   C  
ATOM   1148  O5' THY T  15      20.218  -6.845 -34.994  1.00  0.00      TS   O  
ATOM   1149  C4' THY T  15      19.024  -9.043 -35.220  1.00  0.00      TS   C  
ATOM   1150  O4' THY T  15      17.812  -8.220 -35.280  1.00  0.00      TS   O  
ATOM   1151  C3' THY T  15      19.249  -9.379 -36.752  1.00  0.00      TS   C  
ATOM   1152  O3' THY T  15      18.661 -10.613 -37.203  1.00  0.00      TS   O  
ATOM   1153  C2' THY T  15      18.601  -8.251 -37.514  1.00  0.00      TS   C  
ATOM   1154  C1' THY T  15      17.431  -8.198 -36.660  1.00  0.00      TS   C  
ATOM   1155  N1  THY T  15      16.423  -7.130 -36.965  1.00  0.00      TS   N  
ATOM   1156  C2  THY T  15      15.063  -7.459 -37.015  1.00  0.00      TS   C  
ATOM   1157  O2  THY T  15      14.619  -8.638 -36.849  1.00  0.00      TS   O  
ATOM   1158  N3  THY T  15      14.242  -6.359 -37.249  1.00  0.00      TS   N  
ATOM   1159  C4  THY T  15      14.545  -5.062 -37.575  1.00  0.00      TS   C  
ATOM   1160  O4  THY T  15      13.690  -4.188 -37.739  1.00  0.00      TS   O  
ATOM   1161  C5  THY T  15      15.968  -4.869 -37.603  1.00  0.00      TS   C  
ATOM   1162  C5M THY T  15      16.424  -3.481 -37.935  1.00  0.00      TS   C  
ATOM   1163  C6  THY T  15      16.834  -5.886 -37.422  1.00  0.00      TS   C  
ATOM   1164  H3  THY T  15      13.273  -6.642 -37.242  1.00  0.00      TS   H  
ATOM   1165  H6  THY T  15      17.921  -5.964 -37.444  1.00  0.00      TS   H  
ATOM   1166  H1' THY T  15      16.852  -9.143 -36.723  1.00  0.00      TS   H  
ATOM   1167  H2' THY T  15      18.412  -8.515 -38.576  1.00  0.00      TS   H  
ATOM   1168  H3' THY T  15      20.319  -9.369 -37.049  1.00  0.00      TS   H  
ATOM   1169  H4' THY T  15      18.665  -9.909 -34.623  1.00  0.00      TS   H  
ATOM   1170  H5' THY T  15      19.885  -8.289 -33.500  1.00  0.00      TS   H  
ATOM   1171  H51 THY T  15      17.286  -3.470 -38.636  1.00  0.00      TS   H  
ATOM   1172  H52 THY T  15      16.811  -3.045 -36.989  1.00  0.00      TS   H  
ATOM   1173  H53 THY T  15      15.555  -2.977 -38.407  1.00  0.00      TS   H  
ATOM   1174 H2'' THY T  15      19.190  -7.316 -37.389  1.00  0.00      TS   H  
ATOM   1175 H5'' THY T  15      21.053  -8.813 -34.720  1.00  0.00      TS   H  
ATOM   1176  P   ADE T  16      19.513 -11.882 -37.187  1.00  0.00      TS   P  
ATOM   1177  O1P ADE T  16      20.443 -11.975 -36.039  1.00  0.00      TS   O  
ATOM   1178  O2P ADE T  16      20.233 -11.999 -38.534  1.00  0.00      TS   O  
ATOM   1179  C5' ADE T  16      17.660 -13.189 -35.879  1.00  0.00      TS   C  
ATOM   1180  O5' ADE T  16      18.457 -13.027 -37.081  1.00  0.00      TS   O  
ATOM   1181  C4' ADE T  16      16.149 -13.507 -36.106  1.00  0.00      TS   C  
ATOM   1182  O4' ADE T  16      15.452 -12.314 -36.543  1.00  0.00      TS   O  
ATOM   1183  C3' ADE T  16      15.970 -14.633 -37.144  1.00  0.00      TS   C  
ATOM   1184  O3' ADE T  16      14.947 -15.533 -36.817  1.00  0.00      TS   O  
ATOM   1185  C2' ADE T  16      15.644 -13.803 -38.348  1.00  0.00      TS   C  
ATOM   1186  C1' ADE T  16      14.915 -12.574 -37.823  1.00  0.00      TS   C  
ATOM   1187  N1  ADE T  16      12.545  -8.760 -40.333  1.00  0.00      TS   N  
ATOM   1188  C2  ADE T  16      12.018  -9.747 -39.606  1.00  0.00      TS   C  
ATOM   1189  N3  ADE T  16      12.686 -10.621 -38.843  1.00  0.00      TS   N  
ATOM   1190  C4  ADE T  16      14.015 -10.456 -38.972  1.00  0.00      TS   C  
ATOM   1191  C5  ADE T  16      14.706  -9.557 -39.785  1.00  0.00      TS   C  
ATOM   1192  C6  ADE T  16      13.897  -8.670 -40.478  1.00  0.00      TS   C  
ATOM   1193  N6  ADE T  16      14.339  -7.670 -41.287  1.00  0.00      TS   N  
ATOM   1194  N7  ADE T  16      16.077  -9.768 -39.862  1.00  0.00      TS   N  
ATOM   1195  C8  ADE T  16      16.268 -10.783 -39.052  1.00  0.00      TS   C  
ATOM   1196  N9  ADE T  16      15.058 -11.315 -38.560  1.00  0.00      TS   N  
ATOM   1197  H2  ADE T  16      10.933  -9.731 -39.504  1.00  0.00      TS   H  
ATOM   1198  H8  ADE T  16      17.158 -11.371 -38.826  1.00  0.00      TS   H  
ATOM   1199  H1' ADE T  16      13.841 -12.837 -37.712  1.00  0.00      TS   H  
ATOM   1200  H2' ADE T  16      15.122 -14.388 -39.136  1.00  0.00      TS   H  
ATOM   1201  H3' ADE T  16      16.937 -15.173 -37.232  1.00  0.00      TS   H  
ATOM   1202  H4' ADE T  16      15.571 -13.847 -35.221  1.00  0.00      TS   H  
ATOM   1203  H5' ADE T  16      17.664 -12.315 -35.192  1.00  0.00      TS   H  
ATOM   1204  H61 ADE T  16      15.218  -7.645 -41.764  1.00  0.00      TS   H  
ATOM   1205  H62 ADE T  16      13.543  -7.158 -41.609  1.00  0.00      TS   H  
ATOM   1206 H2'' ADE T  16      16.602 -13.483 -38.810  1.00  0.00      TS   H  
ATOM   1207 H5'' ADE T  16      18.073 -14.000 -35.242  1.00  0.00      TS   H  
ATOM   1208  P   THY T  17      14.689 -16.817 -37.660  1.00  0.00      TS   P  
ATOM   1209  O1P THY T  17      14.499 -17.923 -36.660  1.00  0.00      TS   O  
ATOM   1210  O2P THY T  17      15.853 -16.989 -38.619  1.00  0.00      TS   O  
ATOM   1211  C5' THY T  17      12.195 -16.162 -37.601  1.00  0.00      TS   C  
ATOM   1212  O5' THY T  17      13.323 -16.621 -38.379  1.00  0.00      TS   O  
ATOM   1213  C4' THY T  17      10.949 -15.795 -38.397  1.00  0.00      TS   C  
ATOM   1214  O4' THY T  17      11.184 -14.500 -38.998  1.00  0.00      TS   O  
ATOM   1215  C3' THY T  17      10.526 -16.822 -39.550  1.00  0.00      TS   C  
ATOM   1216  O3' THY T  17       9.116 -17.211 -39.643  1.00  0.00      TS   O  
ATOM   1217  C2' THY T  17      11.109 -16.071 -40.807  1.00  0.00      TS   C  
ATOM   1218  C1' THY T  17      10.918 -14.585 -40.360  1.00  0.00      TS   C  
ATOM   1219  N1  THY T  17      11.805 -13.654 -41.043  1.00  0.00      TS   N  
ATOM   1220  C2  THY T  17      11.212 -12.551 -41.580  1.00  0.00      TS   C  
ATOM   1221  O2  THY T  17      10.003 -12.392 -41.481  1.00  0.00      TS   O  
ATOM   1222  N3  THY T  17      11.989 -11.661 -42.211  1.00  0.00      TS   N  
ATOM   1223  C4  THY T  17      13.384 -11.786 -42.369  1.00  0.00      TS   C  
ATOM   1224  O4  THY T  17      14.035 -10.864 -42.894  1.00  0.00      TS   O  
ATOM   1225  C5  THY T  17      13.960 -12.928 -41.687  1.00  0.00      TS   C  
ATOM   1226  C5M THY T  17      15.456 -13.030 -41.757  1.00  0.00      TS   C  
ATOM   1227  C6  THY T  17      13.188 -13.774 -40.989  1.00  0.00      TS   C  
ATOM   1228  H3  THY T  17      11.524 -10.814 -42.504  1.00  0.00      TS   H  
ATOM   1229  H6  THY T  17      13.513 -14.591 -40.343  1.00  0.00      TS   H  
ATOM   1230  H1' THY T  17       9.831 -14.357 -40.371  1.00  0.00      TS   H  
ATOM   1231  H2' THY T  17      10.452 -16.342 -41.662  1.00  0.00      TS   H  
ATOM   1232  H3' THY T  17      11.128 -17.744 -39.404  1.00  0.00      TS   H  
ATOM   1233  H4' THY T  17      10.109 -15.770 -37.672  1.00  0.00      TS   H  
ATOM   1234  H5' THY T  17      12.471 -15.264 -37.009  1.00  0.00      TS   H  
ATOM   1235  H51 THY T  17      15.827 -13.236 -42.784  1.00  0.00      TS   H  
ATOM   1236  H52 THY T  17      15.756 -13.948 -41.208  1.00  0.00      TS   H  
ATOM   1237  H53 THY T  17      15.990 -12.103 -41.456  1.00  0.00      TS   H  
ATOM   1238 H2'' THY T  17      12.191 -16.233 -41.005  1.00  0.00      TS   H  
ATOM   1239 H5'' THY T  17      11.902 -16.985 -36.915  1.00  0.00      TS   H  
ATOM   1240  P   ADE T  18       8.570 -18.652 -39.656  1.00  0.00      TS   P  
ATOM   1241  O1P ADE T  18       7.701 -18.781 -38.425  1.00  0.00      TS   O  
ATOM   1242  O2P ADE T  18       9.675 -19.656 -39.883  1.00  0.00      TS   O  
ATOM   1243  C5' ADE T  18       6.731 -17.711 -41.172  1.00  0.00      TS   C  
ATOM   1244  O5' ADE T  18       7.703 -18.744 -40.936  1.00  0.00      TS   O  
ATOM   1245  C4' ADE T  18       6.668 -17.423 -42.689  1.00  0.00      TS   C  
ATOM   1246  O4' ADE T  18       7.776 -16.552 -43.074  1.00  0.00      TS   O  
ATOM   1247  C3' ADE T  18       6.847 -18.632 -43.590  1.00  0.00      TS   C  
ATOM   1248  O3' ADE T  18       5.976 -18.656 -44.777  1.00  0.00      TS   O  
ATOM   1249  C2' ADE T  18       8.245 -18.481 -44.089  1.00  0.00      TS   C  
ATOM   1250  C1' ADE T  18       8.382 -16.996 -44.322  1.00  0.00      TS   C  
ATOM   1251  N1  ADE T  18      11.345 -12.897 -45.429  1.00  0.00      TS   N  
ATOM   1252  C2  ADE T  18      10.081 -13.039 -45.328  1.00  0.00      TS   C  
ATOM   1253  N3  ADE T  18       9.335 -14.125 -45.024  1.00  0.00      TS   N  
ATOM   1254  C4  ADE T  18      10.127 -15.194 -44.787  1.00  0.00      TS   C  
ATOM   1255  C5  ADE T  18      11.493 -15.170 -44.688  1.00  0.00      TS   C  
ATOM   1256  C6  ADE T  18      12.131 -13.943 -45.045  1.00  0.00      TS   C  
ATOM   1257  N6  ADE T  18      13.451 -13.748 -44.984  1.00  0.00      TS   N  
ATOM   1258  N7  ADE T  18      12.007 -16.392 -44.359  1.00  0.00      TS   N  
ATOM   1259  C8  ADE T  18      10.955 -17.138 -44.211  1.00  0.00      TS   C  
ATOM   1260  N9  ADE T  18       9.786 -16.480 -44.401  1.00  0.00      TS   N  
ATOM   1261  H2  ADE T  18       9.488 -12.157 -45.570  1.00  0.00      TS   H  
ATOM   1262  H8  ADE T  18      10.989 -18.144 -43.792  1.00  0.00      TS   H  
ATOM   1263  H1' ADE T  18       7.827 -16.761 -45.256  1.00  0.00      TS   H  
ATOM   1264  H2' ADE T  18       8.481 -19.068 -45.002  1.00  0.00      TS   H  
ATOM   1265  H3' ADE T  18       6.799 -19.601 -43.049  1.00  0.00      TS   H  
ATOM   1266  H4' ADE T  18       5.733 -16.858 -42.885  1.00  0.00      TS   H  
ATOM   1267  H5' ADE T  18       6.797 -16.794 -40.548  1.00  0.00      TS   H  
ATOM   1268  H61 ADE T  18      13.843 -12.834 -45.092  1.00  0.00      TS   H  
ATOM   1269  H62 ADE T  18      14.086 -14.472 -44.713  1.00  0.00      TS   H  
ATOM   1270 H2'' ADE T  18       8.862 -18.769 -43.210  1.00  0.00      TS   H  
ATOM   1271 H5'' ADE T  18       5.774 -18.202 -40.893  1.00  0.00      TS   H  
ATOM   1272  P   ADE T  19       4.737 -19.623 -44.911  1.00  0.00      TS   P  
ATOM   1273  O1P ADE T  19       4.226 -20.289 -43.682  1.00  0.00      TS   O  
ATOM   1274  O2P ADE T  19       5.260 -20.597 -45.918  1.00  0.00      TS   O  
ATOM   1275  C5' ADE T  19       3.627 -17.322 -45.517  1.00  0.00      TS   C  
ATOM   1276  O5' ADE T  19       3.605 -18.758 -45.514  1.00  0.00      TS   O  
ATOM   1277  C4' ADE T  19       3.872 -16.662 -46.820  1.00  0.00      TS   C  
ATOM   1278  O4' ADE T  19       5.300 -16.536 -47.102  1.00  0.00      TS   O  
ATOM   1279  C3' ADE T  19       3.252 -17.247 -48.108  1.00  0.00      TS   C  
ATOM   1280  O3' ADE T  19       2.697 -16.282 -48.966  1.00  0.00      TS   O  
ATOM   1281  C2' ADE T  19       4.375 -17.974 -48.718  1.00  0.00      TS   C  
ATOM   1282  C1' ADE T  19       5.602 -17.051 -48.392  1.00  0.00      TS   C  
ATOM   1283  N1  ADE T  19      10.507 -15.980 -48.206  1.00  0.00      TS   N  
ATOM   1284  C2  ADE T  19       9.427 -15.251 -48.367  1.00  0.00      TS   C  
ATOM   1285  N3  ADE T  19       8.160 -15.659 -48.531  1.00  0.00      TS   N  
ATOM   1286  C4  ADE T  19       8.085 -16.911 -48.235  1.00  0.00      TS   C  
ATOM   1287  C5  ADE T  19       9.077 -17.817 -48.000  1.00  0.00      TS   C  
ATOM   1288  C6  ADE T  19      10.406 -17.280 -47.956  1.00  0.00      TS   C  
ATOM   1289  N6  ADE T  19      11.485 -17.951 -47.671  1.00  0.00      TS   N  
ATOM   1290  N7  ADE T  19       8.556 -19.123 -47.846  1.00  0.00      TS   N  
ATOM   1291  C8  ADE T  19       7.270 -18.941 -47.898  1.00  0.00      TS   C  
ATOM   1292  N9  ADE T  19       6.920 -17.679 -48.278  1.00  0.00      TS   N  
ATOM   1293  H2  ADE T  19       9.574 -14.179 -48.496  1.00  0.00      TS   H  
ATOM   1294  H8  ADE T  19       6.497 -19.707 -47.835  1.00  0.00      TS   H  
ATOM   1295  H1' ADE T  19       5.614 -16.241 -49.152  1.00  0.00      TS   H  
ATOM   1296  H2' ADE T  19       4.218 -18.179 -49.798  1.00  0.00      TS   H  
ATOM   1297  H3' ADE T  19       2.479 -17.958 -47.745  1.00  0.00      TS   H  
ATOM   1298  H4' ADE T  19       3.585 -15.591 -46.766  1.00  0.00      TS   H  
ATOM   1299  H5' ADE T  19       4.177 -16.911 -44.644  1.00  0.00      TS   H  
ATOM   1300  H61 ADE T  19      12.288 -17.452 -47.998  1.00  0.00      TS   H  
ATOM   1301  H62 ADE T  19      11.440 -18.867 -47.274  1.00  0.00      TS   H  
ATOM   1302 H2'' ADE T  19       4.401 -18.987 -48.262  1.00  0.00      TS   H  
ATOM   1303 H5'' ADE T  19       2.583 -17.005 -45.304  1.00  0.00      TS   H  
ATOM   1304  P   GUA T  20       2.094 -16.712 -50.385  1.00  0.00      TS   P  
ATOM   1305  O1P GUA T  20       1.105 -15.624 -50.746  1.00  0.00      TS   O  
ATOM   1306  O2P GUA T  20       1.587 -18.086 -50.352  1.00  0.00      TS   O  
ATOM   1307  C5' GUA T  20       4.004 -15.636 -51.792  1.00  0.00      TS   C  
ATOM   1308  O5' GUA T  20       3.235 -16.726 -51.419  1.00  0.00      TS   O  
ATOM   1309  C4' GUA T  20       4.991 -16.037 -52.871  1.00  0.00      TS   C  
ATOM   1310  O4' GUA T  20       6.381 -15.846 -52.393  1.00  0.00      TS   O  
ATOM   1311  C3' GUA T  20       4.963 -17.524 -53.399  1.00  0.00      TS   C  
ATOM   1312  O3' GUA T  20       5.063 -17.660 -54.859  1.00  0.00      TS   O  
ATOM   1313  C2' GUA T  20       6.269 -18.060 -52.856  1.00  0.00      TS   C  
ATOM   1314  C1' GUA T  20       7.171 -16.875 -52.904  1.00  0.00      TS   C  
ATOM   1315  N1  GUA T  20      11.648 -14.850 -51.581  1.00  0.00      TS   N  
ATOM   1316  C2  GUA T  20      10.605 -14.276 -52.270  1.00  0.00      TS   C  
ATOM   1317  N2  GUA T  20      10.856 -13.064 -52.742  1.00  0.00      TS   N  
ATOM   1318  N3  GUA T  20       9.473 -14.912 -52.577  1.00  0.00      TS   N  
ATOM   1319  C4  GUA T  20       9.394 -16.138 -52.030  1.00  0.00      TS   C  
ATOM   1320  C5  GUA T  20      10.363 -16.786 -51.366  1.00  0.00      TS   C  
ATOM   1321  C6  GUA T  20      11.624 -16.180 -51.204  1.00  0.00      TS   C  
ATOM   1322  O6  GUA T  20      12.577 -16.705 -50.577  1.00  0.00      TS   O  
ATOM   1323  N7  GUA T  20       9.972 -18.093 -51.161  1.00  0.00      TS   N  
ATOM   1324  C8  GUA T  20       8.773 -18.200 -51.650  1.00  0.00      TS   C  
ATOM   1325  N9  GUA T  20       8.397 -17.034 -52.156  1.00  0.00      TS   N  
ATOM   1326  H1  GUA T  20      12.559 -14.416 -51.554  1.00  0.00      TS   H  
ATOM   1327  H8  GUA T  20       8.279 -19.172 -51.649  1.00  0.00      TS   H  
ATOM   1328  H1' GUA T  20       7.451 -16.615 -53.946  1.00  0.00      TS   H  
ATOM   1329  H2' GUA T  20       6.620 -18.941 -53.433  1.00  0.00      TS   H  
ATOM   1330  H21 GUA T  20      11.626 -12.488 -52.467  1.00  0.00      TS   H  
ATOM   1331  H3' GUA T  20       4.058 -18.093 -53.094  1.00  0.00      TS   H  
ATOM   1332  H22 GUA T  20      10.000 -12.639 -53.033  1.00  0.00      TS   H  
ATOM   1333  H4' GUA T  20       5.149 -15.311 -53.696  1.00  0.00      TS   H  
ATOM   1334  H5' GUA T  20       4.584 -15.256 -50.923  1.00  0.00      TS   H  
ATOM   1335  H3T GUA T  20       5.128 -18.593 -55.075  1.00  0.00      TS   H  
ATOM   1336 H2'' GUA T  20       6.030 -18.390 -51.823  1.00  0.00      TS   H  
ATOM   1337 H5'' GUA T  20       3.419 -14.757 -52.135  1.00  0.00      TS   H  
TER   
END
