# Supplementary material for: CRISPR-Cas12a exploits R-loop asymmetry to form double-strand breaks
Source: eLife. 2020 Jun 10;9:e55143. doi: 10.7554/eLife.55143 (PMC7286691; doi:10.7554/eLife.55143)
Supplement: Figure 5—source data 2. [file elife-55143-fig5-data2.zip › Figure 5ΓÇöSource Data 2/Example_MD_trajectories/3prime_boundary/3prime_boundary_12.pdb]

ATOM      1  C5' CYT B   1      17.218 -20.903 -55.742  1.00  0.00      BS   C  
ATOM      2  O5' CYT B   1      16.880 -22.184 -55.261  1.00  0.00      BS   O  
ATOM      3  C4' CYT B   1      16.336 -19.782 -55.102  1.00  0.00      BS   C  
ATOM      4  O4' CYT B   1      14.921 -20.159 -55.274  1.00  0.00      BS   O  
ATOM      5  C3' CYT B   1      16.481 -19.850 -53.549  1.00  0.00      BS   C  
ATOM      6  O3' CYT B   1      16.729 -18.592 -52.881  1.00  0.00      BS   O  
ATOM      7  C2' CYT B   1      15.141 -20.317 -53.113  1.00  0.00      BS   C  
ATOM      8  C1' CYT B   1      14.251 -19.645 -54.095  1.00  0.00      BS   C  
ATOM      9  N1  CYT B   1      12.829 -20.146 -54.050  1.00  0.00      BS   N  
ATOM     10  C2  CYT B   1      11.855 -19.529 -54.941  1.00  0.00      BS   C  
ATOM     11  O2  CYT B   1      12.218 -18.636 -55.752  1.00  0.00      BS   O  
ATOM     12  N3  CYT B   1      10.558 -20.047 -54.883  1.00  0.00      BS   N  
ATOM     13  C4  CYT B   1      10.230 -21.035 -54.139  1.00  0.00      BS   C  
ATOM     14  N4  CYT B   1       9.002 -21.490 -54.180  1.00  0.00      BS   N  
ATOM     15  C5  CYT B   1      11.201 -21.564 -53.218  1.00  0.00      BS   C  
ATOM     16  C6  CYT B   1      12.422 -21.101 -53.175  1.00  0.00      BS   C  
ATOM     17  H5  CYT B   1      10.904 -22.244 -52.419  1.00  0.00      BS   H  
ATOM     18  H6  CYT B   1      13.077 -21.325 -52.333  1.00  0.00      BS   H  
ATOM     19  H1' CYT B   1      14.420 -18.547 -54.139  1.00  0.00      BS   H  
ATOM     20  H2' CYT B   1      14.972 -19.954 -52.076  1.00  0.00      BS   H  
ATOM     21  H3' CYT B   1      17.291 -20.584 -53.349  1.00  0.00      BS   H  
ATOM     22  H4' CYT B   1      16.554 -18.843 -55.654  1.00  0.00      BS   H  
ATOM     23  H41 CYT B   1       8.315 -21.225 -54.856  1.00  0.00      BS   H  
ATOM     24  H5' CYT B   1      17.093 -20.730 -56.832  1.00  0.00      BS   H  
ATOM     25  H42 CYT B   1       8.538 -22.038 -53.485  1.00  0.00      BS   H  
ATOM     26  H5T CYT B   1      15.985 -22.377 -55.548  1.00  0.00      BS   H  
ATOM     27 H2'' CYT B   1      14.959 -21.412 -53.084  1.00  0.00      BS   H  
ATOM     28 H5'' CYT B   1      18.295 -20.922 -55.468  1.00  0.00      BS   H  
ATOM     29  P   THY B   2      18.222 -17.981 -53.145  1.00  0.00      BS   P  
ATOM     30  O1P THY B   2      18.336 -17.308 -54.507  1.00  0.00      BS   O  
ATOM     31  O2P THY B   2      19.207 -19.019 -52.825  1.00  0.00      BS   O  
ATOM     32  C5' THY B   2      17.291 -15.761 -52.156  1.00  0.00      BS   C  
ATOM     33  O5' THY B   2      18.269 -16.857 -51.991  1.00  0.00      BS   O  
ATOM     34  C4' THY B   2      17.149 -14.935 -50.825  1.00  0.00      BS   C  
ATOM     35  O4' THY B   2      16.257 -15.735 -49.905  1.00  0.00      BS   O  
ATOM     36  C3' THY B   2      18.450 -14.571 -50.015  1.00  0.00      BS   C  
ATOM     37  O3' THY B   2      18.441 -13.225 -49.604  1.00  0.00      BS   O  
ATOM     38  C2' THY B   2      18.318 -15.473 -48.721  1.00  0.00      BS   C  
ATOM     39  C1' THY B   2      16.798 -15.556 -48.589  1.00  0.00      BS   C  
ATOM     40  N1  THY B   2      16.311 -16.558 -47.653  1.00  0.00      BS   N  
ATOM     41  C2  THY B   2      14.990 -16.711 -47.350  1.00  0.00      BS   C  
ATOM     42  O2  THY B   2      14.125 -15.973 -47.853  1.00  0.00      BS   O  
ATOM     43  N3  THY B   2      14.606 -17.641 -46.532  1.00  0.00      BS   N  
ATOM     44  C4  THY B   2      15.393 -18.562 -45.909  1.00  0.00      BS   C  
ATOM     45  O4  THY B   2      14.919 -19.334 -45.067  1.00  0.00      BS   O  
ATOM     46  C5  THY B   2      16.798 -18.460 -46.207  1.00  0.00      BS   C  
ATOM     47  C5M THY B   2      17.858 -19.322 -45.589  1.00  0.00      BS   C  
ATOM     48  C6  THY B   2      17.207 -17.494 -47.023  1.00  0.00      BS   C  
ATOM     49  H3  THY B   2      13.622 -17.866 -46.586  1.00  0.00      BS   H  
ATOM     50  H6  THY B   2      18.251 -17.529 -47.335  1.00  0.00      BS   H  
ATOM     51  H1' THY B   2      16.395 -14.585 -48.227  1.00  0.00      BS   H  
ATOM     52  H2' THY B   2      18.833 -14.976 -47.871  1.00  0.00      BS   H  
ATOM     53  H3' THY B   2      19.300 -14.903 -50.649  1.00  0.00      BS   H  
ATOM     54  H4' THY B   2      16.830 -13.894 -51.044  1.00  0.00      BS   H  
ATOM     55  H5' THY B   2      16.294 -16.168 -52.429  1.00  0.00      BS   H  
ATOM     56  H51 THY B   2      17.770 -19.384 -44.483  1.00  0.00      BS   H  
ATOM     57  H52 THY B   2      18.893 -18.981 -45.807  1.00  0.00      BS   H  
ATOM     58  H53 THY B   2      17.768 -20.349 -46.003  1.00  0.00      BS   H  
ATOM     59 H2'' THY B   2      18.836 -16.442 -48.885  1.00  0.00      BS   H  
ATOM     60 H5'' THY B   2      17.604 -15.120 -53.007  1.00  0.00      BS   H  
ATOM     61  P   THY B   3      19.124 -12.211 -50.732  1.00  0.00      BS   P  
ATOM     62  O1P THY B   3      19.101 -12.920 -52.033  1.00  0.00      BS   O  
ATOM     63  O2P THY B   3      20.466 -11.840 -50.160  1.00  0.00      BS   O  
ATOM     64  C5' THY B   3      17.104 -10.746 -51.594  1.00  0.00      BS   C  
ATOM     65  O5' THY B   3      18.186 -10.974 -50.699  1.00  0.00      BS   O  
ATOM     66  C4' THY B   3      15.960 -10.163 -50.731  1.00  0.00      BS   C  
ATOM     67  O4' THY B   3      15.540 -11.038 -49.656  1.00  0.00      BS   O  
ATOM     68  C3' THY B   3      16.071  -8.771 -50.095  1.00  0.00      BS   C  
ATOM     69  O3' THY B   3      14.882  -8.018 -50.183  1.00  0.00      BS   O  
ATOM     70  C2' THY B   3      16.501  -9.115 -48.622  1.00  0.00      BS   C  
ATOM     71  C1' THY B   3      15.614 -10.325 -48.430  1.00  0.00      BS   C  
ATOM     72  N1  THY B   3      16.023 -11.263 -47.403  1.00  0.00      BS   N  
ATOM     73  C2  THY B   3      15.032 -12.009 -46.828  1.00  0.00      BS   C  
ATOM     74  O2  THY B   3      13.881 -11.946 -47.185  1.00  0.00      BS   O  
ATOM     75  N3  THY B   3      15.469 -12.847 -45.842  1.00  0.00      BS   N  
ATOM     76  C4  THY B   3      16.729 -12.998 -45.375  1.00  0.00      BS   C  
ATOM     77  O4  THY B   3      16.917 -13.727 -44.394  1.00  0.00      BS   O  
ATOM     78  C5  THY B   3      17.774 -12.245 -46.162  1.00  0.00      BS   C  
ATOM     79  C5M THY B   3      19.185 -12.574 -46.159  1.00  0.00      BS   C  
ATOM     80  C6  THY B   3      17.320 -11.540 -47.219  1.00  0.00      BS   C  
ATOM     81  H3  THY B   3      14.696 -13.318 -45.394  1.00  0.00      BS   H  
ATOM     82  H6  THY B   3      18.053 -11.354 -48.004  1.00  0.00      BS   H  
ATOM     83  H1' THY B   3      14.641  -9.883 -48.126  1.00  0.00      BS   H  
ATOM     84  H2' THY B   3      16.305  -8.226 -47.984  1.00  0.00      BS   H  
ATOM     85  H3' THY B   3      16.925  -8.310 -50.636  1.00  0.00      BS   H  
ATOM     86  H4' THY B   3      15.084 -10.227 -51.412  1.00  0.00      BS   H  
ATOM     87  H5' THY B   3      16.805 -11.679 -52.120  1.00  0.00      BS   H  
ATOM     88  H51 THY B   3      19.392 -13.503 -45.586  1.00  0.00      BS   H  
ATOM     89  H52 THY B   3      19.920 -11.761 -45.976  1.00  0.00      BS   H  
ATOM     90  H53 THY B   3      19.497 -12.982 -47.144  1.00  0.00      BS   H  
ATOM     91 H2'' THY B   3      17.588  -9.332 -48.587  1.00  0.00      BS   H  
ATOM     92 H5'' THY B   3      17.395  -9.954 -52.315  1.00  0.00      BS   H  
ATOM     93  P   ADE B   4      14.860  -6.683 -51.003  1.00  0.00      BS   P  
ATOM     94  O1P ADE B   4      15.089  -7.053 -52.418  1.00  0.00      BS   O  
ATOM     95  O2P ADE B   4      15.766  -5.710 -50.373  1.00  0.00      BS   O  
ATOM     96  C5' ADE B   4      12.220  -6.886 -51.447  1.00  0.00      BS   C  
ATOM     97  O5' ADE B   4      13.384  -6.149 -50.910  1.00  0.00      BS   O  
ATOM     98  C4' ADE B   4      11.083  -6.925 -50.381  1.00  0.00      BS   C  
ATOM     99  O4' ADE B   4      11.402  -7.749 -49.296  1.00  0.00      BS   O  
ATOM    100  C3' ADE B   4      10.708  -5.469 -49.831  1.00  0.00      BS   C  
ATOM    101  O3' ADE B   4       9.341  -5.252 -49.603  1.00  0.00      BS   O  
ATOM    102  C2' ADE B   4      11.328  -5.549 -48.457  1.00  0.00      BS   C  
ATOM    103  C1' ADE B   4      11.291  -7.008 -48.131  1.00  0.00      BS   C  
ATOM    104  N1  ADE B   4      12.386  -9.707 -43.916  1.00  0.00      BS   N  
ATOM    105  C2  ADE B   4      11.245  -9.450 -44.537  1.00  0.00      BS   C  
ATOM    106  N3  ADE B   4      10.972  -8.817 -45.703  1.00  0.00      BS   N  
ATOM    107  C4  ADE B   4      12.171  -8.366 -46.166  1.00  0.00      BS   C  
ATOM    108  C5  ADE B   4      13.450  -8.527 -45.625  1.00  0.00      BS   C  
ATOM    109  C6  ADE B   4      13.554  -9.300 -44.435  1.00  0.00      BS   C  
ATOM    110  N6  ADE B   4      14.709  -9.682 -43.959  1.00  0.00      BS   N  
ATOM    111  N7  ADE B   4      14.393  -7.858 -46.375  1.00  0.00      BS   N  
ATOM    112  C8  ADE B   4      13.713  -7.181 -47.300  1.00  0.00      BS   C  
ATOM    113  N9  ADE B   4      12.312  -7.490 -47.217  1.00  0.00      BS   N  
ATOM    114  H2  ADE B   4      10.370  -9.816 -43.998  1.00  0.00      BS   H  
ATOM    115  H8  ADE B   4      14.227  -6.525 -48.003  1.00  0.00      BS   H  
ATOM    116  H1' ADE B   4      10.254  -7.246 -47.813  1.00  0.00      BS   H  
ATOM    117  H2' ADE B   4      10.882  -4.885 -47.687  1.00  0.00      BS   H  
ATOM    118  H3' ADE B   4      11.224  -4.759 -50.511  1.00  0.00      BS   H  
ATOM    119  H4' ADE B   4      10.144  -7.328 -50.818  1.00  0.00      BS   H  
ATOM    120  H5' ADE B   4      12.499  -7.877 -51.866  1.00  0.00      BS   H  
ATOM    121  H61 ADE B   4      14.908  -9.761 -42.983  1.00  0.00      BS   H  
ATOM    122  H62 ADE B   4      15.486  -9.737 -44.586  1.00  0.00      BS   H  
ATOM    123 H2'' ADE B   4      12.380  -5.198 -48.514  1.00  0.00      BS   H  
ATOM    124 H5'' ADE B   4      11.910  -6.399 -52.396  1.00  0.00      BS   H  
ATOM    125  P   THY B   5       8.473  -4.396 -50.568  1.00  0.00      BS   P  
ATOM    126  O1P THY B   5       8.079  -5.225 -51.687  1.00  0.00      BS   O  
ATOM    127  O2P THY B   5       9.075  -3.063 -50.909  1.00  0.00      BS   O  
ATOM    128  C5' THY B   5       6.399  -5.011 -49.141  1.00  0.00      BS   C  
ATOM    129  O5' THY B   5       7.185  -4.043 -49.843  1.00  0.00      BS   O  
ATOM    130  C4' THY B   5       6.383  -4.755 -47.650  1.00  0.00      BS   C  
ATOM    131  O4' THY B   5       7.719  -4.978 -47.012  1.00  0.00      BS   O  
ATOM    132  C3' THY B   5       6.149  -3.223 -47.296  1.00  0.00      BS   C  
ATOM    133  O3' THY B   5       5.091  -2.992 -46.314  1.00  0.00      BS   O  
ATOM    134  C2' THY B   5       7.450  -2.727 -46.806  1.00  0.00      BS   C  
ATOM    135  C1' THY B   5       7.996  -3.963 -46.062  1.00  0.00      BS   C  
ATOM    136  N1  THY B   5       9.507  -3.848 -45.775  1.00  0.00      BS   N  
ATOM    137  C2  THY B   5       9.989  -4.915 -44.967  1.00  0.00      BS   C  
ATOM    138  O2  THY B   5       9.317  -5.839 -44.534  1.00  0.00      BS   O  
ATOM    139  N3  THY B   5      11.289  -4.875 -44.598  1.00  0.00      BS   N  
ATOM    140  C4  THY B   5      12.173  -3.907 -45.047  1.00  0.00      BS   C  
ATOM    141  O4  THY B   5      13.337  -4.020 -44.677  1.00  0.00      BS   O  
ATOM    142  C5  THY B   5      11.607  -2.826 -45.813  1.00  0.00      BS   C  
ATOM    143  C5M THY B   5      12.400  -1.622 -46.186  1.00  0.00      BS   C  
ATOM    144  C6  THY B   5      10.299  -2.836 -46.110  1.00  0.00      BS   C  
ATOM    145  H3  THY B   5      11.679  -5.623 -44.044  1.00  0.00      BS   H  
ATOM    146  H6  THY B   5       9.886  -2.014 -46.693  1.00  0.00      BS   H  
ATOM    147  H1' THY B   5       7.431  -4.132 -45.121  1.00  0.00      BS   H  
ATOM    148  H2' THY B   5       7.283  -1.847 -46.149  1.00  0.00      BS   H  
ATOM    149  H3' THY B   5       5.827  -2.801 -48.272  1.00  0.00      BS   H  
ATOM    150  H4' THY B   5       5.697  -5.382 -47.041  1.00  0.00      BS   H  
ATOM    151  H5' THY B   5       6.754  -6.050 -49.317  1.00  0.00      BS   H  
ATOM    152  H51 THY B   5      13.427  -1.785 -45.794  1.00  0.00      BS   H  
ATOM    153  H52 THY B   5      11.984  -0.719 -45.692  1.00  0.00      BS   H  
ATOM    154  H53 THY B   5      12.393  -1.551 -47.295  1.00  0.00      BS   H  
ATOM    155 H2'' THY B   5       8.090  -2.397 -47.651  1.00  0.00      BS   H  
ATOM    156 H5'' THY B   5       5.364  -5.069 -49.540  1.00  0.00      BS   H  
ATOM    157  P   ADE B   6       3.629  -2.579 -46.749  1.00  0.00      BS   P  
ATOM    158  O1P ADE B   6       3.279  -3.141 -48.078  1.00  0.00      BS   O  
ATOM    159  O2P ADE B   6       3.443  -1.148 -46.468  1.00  0.00      BS   O  
ATOM    160  C5' ADE B   6       2.707  -4.770 -45.396  1.00  0.00      BS   C  
ATOM    161  O5' ADE B   6       2.722  -3.281 -45.644  1.00  0.00      BS   O  
ATOM    162  C4' ADE B   6       3.088  -5.040 -43.959  1.00  0.00      BS   C  
ATOM    163  O4' ADE B   6       4.468  -4.772 -43.814  1.00  0.00      BS   O  
ATOM    164  C3' ADE B   6       2.315  -4.230 -42.874  1.00  0.00      BS   C  
ATOM    165  O3' ADE B   6       2.028  -4.999 -41.667  1.00  0.00      BS   O  
ATOM    166  C2' ADE B   6       3.384  -3.148 -42.486  1.00  0.00      BS   C  
ATOM    167  C1' ADE B   6       4.593  -4.062 -42.572  1.00  0.00      BS   C  
ATOM    168  N1  ADE B   6       9.616  -3.597 -41.107  1.00  0.00      BS   N  
ATOM    169  C2  ADE B   6       8.677  -4.470 -40.811  1.00  0.00      BS   C  
ATOM    170  N3  ADE B   6       7.411  -4.502 -41.116  1.00  0.00      BS   N  
ATOM    171  C4  ADE B   6       7.092  -3.516 -41.956  1.00  0.00      BS   C  
ATOM    172  C5  ADE B   6       7.964  -2.480 -42.378  1.00  0.00      BS   C  
ATOM    173  C6  ADE B   6       9.332  -2.600 -42.001  1.00  0.00      BS   C  
ATOM    174  N6  ADE B   6      10.319  -1.911 -42.532  1.00  0.00      BS   N  
ATOM    175  N7  ADE B   6       7.312  -1.694 -43.362  1.00  0.00      BS   N  
ATOM    176  C8  ADE B   6       6.112  -2.244 -43.487  1.00  0.00      BS   C  
ATOM    177  N9  ADE B   6       5.899  -3.305 -42.592  1.00  0.00      BS   N  
ATOM    178  H2  ADE B   6       9.039  -5.212 -40.099  1.00  0.00      BS   H  
ATOM    179  H8  ADE B   6       5.225  -1.964 -44.055  1.00  0.00      BS   H  
ATOM    180  H1' ADE B   6       4.510  -4.795 -41.742  1.00  0.00      BS   H  
ATOM    181  H2' ADE B   6       3.250  -2.607 -41.525  1.00  0.00      BS   H  
ATOM    182  H3' ADE B   6       1.419  -3.697 -43.258  1.00  0.00      BS   H  
ATOM    183  H4' ADE B   6       2.927  -6.131 -43.823  1.00  0.00      BS   H  
ATOM    184  H5' ADE B   6       3.399  -5.277 -46.101  1.00  0.00      BS   H  
ATOM    185  H61 ADE B   6      10.149  -1.145 -43.153  1.00  0.00      BS   H  
ATOM    186  H62 ADE B   6      11.247  -2.171 -42.268  1.00  0.00      BS   H  
ATOM    187 H2'' ADE B   6       3.195  -2.379 -43.266  1.00  0.00      BS   H  
ATOM    188 H5'' ADE B   6       1.687  -5.178 -45.563  1.00  0.00      BS   H  
ATOM    189  P   THY B   7       0.599  -5.169 -41.171  1.00  0.00      BS   P  
ATOM    190  O1P THY B   7      -0.098  -6.137 -42.064  1.00  0.00      BS   O  
ATOM    191  O2P THY B   7      -0.020  -3.829 -41.030  1.00  0.00      BS   O  
ATOM    192  C5' THY B   7       1.628  -7.180 -39.802  1.00  0.00      BS   C  
ATOM    193  O5' THY B   7       0.915  -5.932 -39.849  1.00  0.00      BS   O  
ATOM    194  C4' THY B   7       2.656  -7.389 -38.769  1.00  0.00      BS   C  
ATOM    195  O4' THY B   7       3.656  -6.334 -38.904  1.00  0.00      BS   O  
ATOM    196  C3' THY B   7       2.148  -7.231 -37.339  1.00  0.00      BS   C  
ATOM    197  O3' THY B   7       2.769  -8.159 -36.497  1.00  0.00      BS   O  
ATOM    198  C2' THY B   7       2.341  -5.770 -36.934  1.00  0.00      BS   C  
ATOM    199  C1' THY B   7       3.643  -5.439 -37.738  1.00  0.00      BS   C  
ATOM    200  N1  THY B   7       3.801  -4.044 -38.205  1.00  0.00      BS   N  
ATOM    201  C2  THY B   7       5.091  -3.615 -38.270  1.00  0.00      BS   C  
ATOM    202  O2  THY B   7       6.084  -4.254 -37.943  1.00  0.00      BS   O  
ATOM    203  N3  THY B   7       5.207  -2.417 -38.893  1.00  0.00      BS   N  
ATOM    204  C4  THY B   7       4.150  -1.529 -39.213  1.00  0.00      BS   C  
ATOM    205  O4  THY B   7       4.466  -0.355 -39.560  1.00  0.00      BS   O  
ATOM    206  C5  THY B   7       2.803  -2.053 -39.036  1.00  0.00      BS   C  
ATOM    207  C5M THY B   7       1.621  -1.392 -39.616  1.00  0.00      BS   C  
ATOM    208  C6  THY B   7       2.759  -3.273 -38.642  1.00  0.00      BS   C  
ATOM    209  H3  THY B   7       6.150  -2.155 -39.137  1.00  0.00      BS   H  
ATOM    210  H6  THY B   7       1.855  -3.875 -38.719  1.00  0.00      BS   H  
ATOM    211  H1' THY B   7       4.506  -5.616 -37.061  1.00  0.00      BS   H  
ATOM    212  H2' THY B   7       2.613  -5.688 -35.860  1.00  0.00      BS   H  
ATOM    213  H3' THY B   7       1.095  -7.556 -37.479  1.00  0.00      BS   H  
ATOM    214  H4' THY B   7       3.063  -8.400 -38.983  1.00  0.00      BS   H  
ATOM    215  H5' THY B   7       1.998  -7.554 -40.781  1.00  0.00      BS   H  
ATOM    216  H51 THY B   7       1.806  -0.297 -39.606  1.00  0.00      BS   H  
ATOM    217  H52 THY B   7       0.687  -1.558 -39.036  1.00  0.00      BS   H  
ATOM    218  H53 THY B   7       1.461  -1.654 -40.684  1.00  0.00      BS   H  
ATOM    219 H2'' THY B   7       1.408  -5.185 -37.079  1.00  0.00      BS   H  
ATOM    220 H5'' THY B   7       0.770  -7.846 -39.568  1.00  0.00      BS   H  
ATOM    221  P   ADE B   8       2.310  -8.441 -35.022  1.00  0.00      BS   P  
ATOM    222  O1P ADE B   8       2.140  -9.927 -34.952  1.00  0.00      BS   O  
ATOM    223  O2P ADE B   8       1.159  -7.574 -34.670  1.00  0.00      BS   O  
ATOM    224  C5' ADE B   8       4.908  -8.304 -34.548  1.00  0.00      BS   C  
ATOM    225  O5' ADE B   8       3.552  -8.080 -34.099  1.00  0.00      BS   O  
ATOM    226  C4' ADE B   8       5.914  -7.479 -33.793  1.00  0.00      BS   C  
ATOM    227  O4' ADE B   8       6.048  -6.118 -34.413  1.00  0.00      BS   O  
ATOM    228  C3' ADE B   8       5.707  -7.201 -32.212  1.00  0.00      BS   C  
ATOM    229  O3' ADE B   8       6.927  -7.328 -31.406  1.00  0.00      BS   O  
ATOM    230  C2' ADE B   8       5.223  -5.819 -32.162  1.00  0.00      BS   C  
ATOM    231  C1' ADE B   8       5.900  -5.149 -33.385  1.00  0.00      BS   C  
ATOM    232  N1  ADE B   8       5.927  -0.458 -35.757  1.00  0.00      BS   N  
ATOM    233  C2  ADE B   8       6.914  -1.261 -35.352  1.00  0.00      BS   C  
ATOM    234  N3  ADE B   8       6.916  -2.406 -34.627  1.00  0.00      BS   N  
ATOM    235  C4  ADE B   8       5.626  -2.845 -34.552  1.00  0.00      BS   C  
ATOM    236  C5  ADE B   8       4.496  -2.212 -35.076  1.00  0.00      BS   C  
ATOM    237  C6  ADE B   8       4.728  -0.948 -35.709  1.00  0.00      BS   C  
ATOM    238  N6  ADE B   8       3.920  -0.018 -36.279  1.00  0.00      BS   N  
ATOM    239  N7  ADE B   8       3.308  -2.907 -34.758  1.00  0.00      BS   N  
ATOM    240  C8  ADE B   8       3.751  -3.954 -34.115  1.00  0.00      BS   C  
ATOM    241  N9  ADE B   8       5.153  -4.056 -33.980  1.00  0.00      BS   N  
ATOM    242  H2  ADE B   8       7.937  -0.891 -35.425  1.00  0.00      BS   H  
ATOM    243  H8  ADE B   8       3.055  -4.703 -33.736  1.00  0.00      BS   H  
ATOM    244  H1' ADE B   8       6.904  -4.767 -33.096  1.00  0.00      BS   H  
ATOM    245  H2' ADE B   8       5.641  -5.222 -31.323  1.00  0.00      BS   H  
ATOM    246  H3' ADE B   8       4.797  -7.753 -31.898  1.00  0.00      BS   H  
ATOM    247  H4' ADE B   8       6.936  -7.903 -33.899  1.00  0.00      BS   H  
ATOM    248  H5' ADE B   8       5.071  -8.079 -35.625  1.00  0.00      BS   H  
ATOM    249  H61 ADE B   8       2.938   0.021 -36.093  1.00  0.00      BS   H  
ATOM    250  H62 ADE B   8       4.192   0.507 -37.086  1.00  0.00      BS   H  
ATOM    251 H2'' ADE B   8       4.116  -5.726 -32.166  1.00  0.00      BS   H  
ATOM    252 H5'' ADE B   8       5.219  -9.357 -34.385  1.00  0.00      BS   H  
ATOM    253  P   THY B   9       7.105  -8.691 -30.614  1.00  0.00      BS   P  
ATOM    254  O1P THY B   9       8.047  -9.493 -31.428  1.00  0.00      BS   O  
ATOM    255  O2P THY B   9       5.858  -9.269 -30.085  1.00  0.00      BS   O  
ATOM    256  C5' THY B   9       9.299  -7.706 -29.274  1.00  0.00      BS   C  
ATOM    257  O5' THY B   9       7.902  -8.283 -29.275  1.00  0.00      BS   O  
ATOM    258  C4' THY B   9       9.439  -6.279 -28.727  1.00  0.00      BS   C  
ATOM    259  O4' THY B   9       8.488  -5.337 -29.397  1.00  0.00      BS   O  
ATOM    260  C3' THY B   9       8.972  -6.278 -27.184  1.00  0.00      BS   C  
ATOM    261  O3' THY B   9       9.700  -5.473 -26.356  1.00  0.00      BS   O  
ATOM    262  C2' THY B   9       7.597  -5.689 -27.289  1.00  0.00      BS   C  
ATOM    263  C1' THY B   9       7.785  -4.710 -28.407  1.00  0.00      BS   C  
ATOM    264  N1  THY B   9       6.443  -4.153 -28.934  1.00  0.00      BS   N  
ATOM    265  C2  THY B   9       6.609  -3.088 -29.790  1.00  0.00      BS   C  
ATOM    266  O2  THY B   9       7.727  -2.635 -29.993  1.00  0.00      BS   O  
ATOM    267  N3  THY B   9       5.483  -2.585 -30.357  1.00  0.00      BS   N  
ATOM    268  C4  THY B   9       4.210  -3.153 -30.249  1.00  0.00      BS   C  
ATOM    269  O4  THY B   9       3.366  -2.791 -31.055  1.00  0.00      BS   O  
ATOM    270  C5  THY B   9       4.058  -4.063 -29.138  1.00  0.00      BS   C  
ATOM    271  C5M THY B   9       2.628  -4.516 -28.912  1.00  0.00      BS   C  
ATOM    272  C6  THY B   9       5.173  -4.637 -28.719  1.00  0.00      BS   C  
ATOM    273  H3  THY B   9       5.667  -1.875 -31.051  1.00  0.00      BS   H  
ATOM    274  H6  THY B   9       5.176  -5.507 -28.063  1.00  0.00      BS   H  
ATOM    275  H1' THY B   9       8.433  -3.862 -28.095  1.00  0.00      BS   H  
ATOM    276  H2' THY B   9       7.225  -5.219 -26.355  1.00  0.00      BS   H  
ATOM    277  H3' THY B   9       8.837  -7.327 -26.845  1.00  0.00      BS   H  
ATOM    278  H4' THY B   9      10.500  -5.964 -28.829  1.00  0.00      BS   H  
ATOM    279  H5' THY B   9       9.632  -7.541 -30.321  1.00  0.00      BS   H  
ATOM    280  H51 THY B   9       2.276  -5.095 -29.792  1.00  0.00      BS   H  
ATOM    281  H52 THY B   9       1.943  -3.664 -28.712  1.00  0.00      BS   H  
ATOM    282  H53 THY B   9       2.541  -5.201 -28.042  1.00  0.00      BS   H  
ATOM    283 H2'' THY B   9       6.906  -6.516 -27.562  1.00  0.00      BS   H  
ATOM    284 H5'' THY B   9       9.995  -8.305 -28.649  1.00  0.00      BS   H  
ATOM    285  P   ADE B  10      10.813  -5.967 -25.428  1.00  0.00      BS   P  
ATOM    286  O1P ADE B  10      11.658  -6.945 -26.154  1.00  0.00      BS   O  
ATOM    287  O2P ADE B  10      10.318  -6.518 -24.113  1.00  0.00      BS   O  
ATOM    288  C5' ADE B  10      12.232  -3.876 -26.242  1.00  0.00      BS   C  
ATOM    289  O5' ADE B  10      11.655  -4.723 -25.176  1.00  0.00      BS   O  
ATOM    290  C4' ADE B  10      11.797  -2.364 -26.164  1.00  0.00      BS   C  
ATOM    291  O4' ADE B  10      10.412  -2.215 -26.459  1.00  0.00      BS   O  
ATOM    292  C3' ADE B  10      12.003  -1.690 -24.827  1.00  0.00      BS   C  
ATOM    293  O3' ADE B  10      12.391  -0.312 -24.909  1.00  0.00      BS   O  
ATOM    294  C2' ADE B  10      10.663  -1.937 -24.143  1.00  0.00      BS   C  
ATOM    295  C1' ADE B  10       9.674  -1.712 -25.307  1.00  0.00      BS   C  
ATOM    296  N1  ADE B  10       4.983  -1.216 -27.229  1.00  0.00      BS   N  
ATOM    297  C2  ADE B  10       6.192  -0.678 -27.460  1.00  0.00      BS   C  
ATOM    298  N3  ADE B  10       7.368  -0.986 -26.921  1.00  0.00      BS   N  
ATOM    299  C4  ADE B  10       7.322  -1.919 -26.079  1.00  0.00      BS   C  
ATOM    300  C5  ADE B  10       6.196  -2.576 -25.689  1.00  0.00      BS   C  
ATOM    301  C6  ADE B  10       4.944  -2.228 -26.329  1.00  0.00      BS   C  
ATOM    302  N6  ADE B  10       3.832  -2.945 -26.001  1.00  0.00      BS   N  
ATOM    303  N7  ADE B  10       6.569  -3.470 -24.602  1.00  0.00      BS   N  
ATOM    304  C8  ADE B  10       7.863  -3.274 -24.414  1.00  0.00      BS   C  
ATOM    305  N9  ADE B  10       8.350  -2.310 -25.195  1.00  0.00      BS   N  
ATOM    306  H2  ADE B  10       6.168   0.091 -28.233  1.00  0.00      BS   H  
ATOM    307  H8  ADE B  10       8.484  -3.768 -23.666  1.00  0.00      BS   H  
ATOM    308  H1' ADE B  10       9.582  -0.610 -25.413  1.00  0.00      BS   H  
ATOM    309  H2' ADE B  10      10.554  -1.262 -23.267  1.00  0.00      BS   H  
ATOM    310  H3' ADE B  10      12.768  -2.303 -24.305  1.00  0.00      BS   H  
ATOM    311  H4' ADE B  10      12.377  -1.737 -26.876  1.00  0.00      BS   H  
ATOM    312  H5' ADE B  10      11.944  -4.270 -27.240  1.00  0.00      BS   H  
ATOM    313  H61 ADE B  10       3.818  -3.819 -25.515  1.00  0.00      BS   H  
ATOM    314  H62 ADE B  10       2.980  -2.619 -26.411  1.00  0.00      BS   H  
ATOM    315 H2'' ADE B  10      10.534  -3.009 -23.883  1.00  0.00      BS   H  
ATOM    316 H5'' ADE B  10      13.337  -3.872 -26.129  1.00  0.00      BS   H  
ATOM    317  P   GUA B  11      13.543   0.338 -24.018  1.00  0.00      BS   P  
ATOM    318  O1P GUA B  11      14.771   0.686 -24.806  1.00  0.00      BS   O  
ATOM    319  O2P GUA B  11      13.720  -0.463 -22.797  1.00  0.00      BS   O  
ATOM    320  C5' GUA B  11      13.231   2.937 -24.337  1.00  0.00      BS   C  
ATOM    321  O5' GUA B  11      12.873   1.663 -23.654  1.00  0.00      BS   O  
ATOM    322  C4' GUA B  11      12.140   4.044 -24.178  1.00  0.00      BS   C  
ATOM    323  O4' GUA B  11      10.791   3.511 -24.480  1.00  0.00      BS   O  
ATOM    324  C3' GUA B  11      11.988   4.527 -22.742  1.00  0.00      BS   C  
ATOM    325  O3' GUA B  11      11.785   5.953 -22.630  1.00  0.00      BS   O  
ATOM    326  C2' GUA B  11      10.826   3.671 -22.175  1.00  0.00      BS   C  
ATOM    327  C1' GUA B  11       9.941   3.634 -23.401  1.00  0.00      BS   C  
ATOM    328  N1  GUA B  11       5.282   2.125 -24.629  1.00  0.00      BS   N  
ATOM    329  C2  GUA B  11       5.831   3.305 -24.864  1.00  0.00      BS   C  
ATOM    330  N2  GUA B  11       5.056   4.165 -25.528  1.00  0.00      BS   N  
ATOM    331  N3  GUA B  11       7.043   3.577 -24.551  1.00  0.00      BS   N  
ATOM    332  C4  GUA B  11       7.698   2.552 -24.000  1.00  0.00      BS   C  
ATOM    333  C5  GUA B  11       7.196   1.293 -23.766  1.00  0.00      BS   C  
ATOM    334  C6  GUA B  11       5.827   1.032 -24.034  1.00  0.00      BS   C  
ATOM    335  O6  GUA B  11       5.256  -0.056 -23.814  1.00  0.00      BS   O  
ATOM    336  N7  GUA B  11       8.168   0.492 -23.183  1.00  0.00      BS   N  
ATOM    337  C8  GUA B  11       9.212   1.223 -23.055  1.00  0.00      BS   C  
ATOM    338  N9  GUA B  11       9.019   2.518 -23.463  1.00  0.00      BS   N  
ATOM    339  H1  GUA B  11       4.330   1.980 -24.932  1.00  0.00      BS   H  
ATOM    340  H8  GUA B  11      10.159   0.844 -22.671  1.00  0.00      BS   H  
ATOM    341  H1' GUA B  11       9.455   4.619 -23.567  1.00  0.00      BS   H  
ATOM    342  H2' GUA B  11      10.370   4.206 -21.315  1.00  0.00      BS   H  
ATOM    343  H21 GUA B  11       4.113   3.909 -25.747  1.00  0.00      BS   H  
ATOM    344  H3' GUA B  11      12.902   4.258 -22.169  1.00  0.00      BS   H  
ATOM    345  H22 GUA B  11       5.465   5.077 -25.506  1.00  0.00      BS   H  
ATOM    346  H4' GUA B  11      12.450   4.936 -24.763  1.00  0.00      BS   H  
ATOM    347  H5' GUA B  11      13.359   2.666 -25.407  1.00  0.00      BS   H  
ATOM    348 H2'' GUA B  11      11.173   2.650 -21.909  1.00  0.00      BS   H  
ATOM    349 H5'' GUA B  11      14.135   3.340 -23.834  1.00  0.00      BS   H  
ATOM    350  P   CYT B  12      11.677   6.605 -21.246  1.00  0.00      BS   P  
ATOM    351  O1P CYT B  12      12.322   7.943 -21.215  1.00  0.00      BS   O  
ATOM    352  O2P CYT B  12      12.111   5.602 -20.199  1.00  0.00      BS   O  
ATOM    353  C5' CYT B  12       9.505   8.121 -21.347  1.00  0.00      BS   C  
ATOM    354  O5' CYT B  12      10.123   6.824 -21.040  1.00  0.00      BS   O  
ATOM    355  C4' CYT B  12       8.004   8.158 -21.648  1.00  0.00      BS   C  
ATOM    356  O4' CYT B  12       7.595   7.062 -22.464  1.00  0.00      BS   O  
ATOM    357  C3' CYT B  12       7.182   8.008 -20.317  1.00  0.00      BS   C  
ATOM    358  O3' CYT B  12       7.026   9.275 -19.694  1.00  0.00      BS   O  
ATOM    359  C2' CYT B  12       5.826   7.580 -20.939  1.00  0.00      BS   C  
ATOM    360  C1' CYT B  12       6.299   6.681 -22.146  1.00  0.00      BS   C  
ATOM    361  N1  CYT B  12       6.257   5.294 -21.756  1.00  0.00      BS   N  
ATOM    362  C2  CYT B  12       5.006   4.702 -21.808  1.00  0.00      BS   C  
ATOM    363  O2  CYT B  12       4.030   5.329 -22.258  1.00  0.00      BS   O  
ATOM    364  N3  CYT B  12       4.827   3.449 -21.395  1.00  0.00      BS   N  
ATOM    365  C4  CYT B  12       5.848   2.779 -20.866  1.00  0.00      BS   C  
ATOM    366  N4  CYT B  12       5.640   1.567 -20.454  1.00  0.00      BS   N  
ATOM    367  C5  CYT B  12       7.132   3.357 -20.769  1.00  0.00      BS   C  
ATOM    368  C6  CYT B  12       7.306   4.644 -21.109  1.00  0.00      BS   C  
ATOM    369  H5  CYT B  12       7.921   2.800 -20.262  1.00  0.00      BS   H  
ATOM    370  H6  CYT B  12       8.265   5.160 -21.063  1.00  0.00      BS   H  
ATOM    371  H1' CYT B  12       5.628   6.866 -23.014  1.00  0.00      BS   H  
ATOM    372  H2' CYT B  12       5.249   8.445 -21.331  1.00  0.00      BS   H  
ATOM    373  H3' CYT B  12       7.681   7.264 -19.658  1.00  0.00      BS   H  
ATOM    374  H4' CYT B  12       7.744   9.133 -22.114  1.00  0.00      BS   H  
ATOM    375  H41 CYT B  12       4.758   1.174 -20.716  1.00  0.00      BS   H  
ATOM    376  H5' CYT B  12       9.987   8.681 -22.178  1.00  0.00      BS   H  
ATOM    377  H42 CYT B  12       6.378   1.001 -20.086  1.00  0.00      BS   H  
ATOM    378 H2'' CYT B  12       5.104   7.022 -20.305  1.00  0.00      BS   H  
ATOM    379 H5'' CYT B  12       9.697   8.795 -20.485  1.00  0.00      BS   H  
ATOM    380  P   THY B  13       6.784   9.202 -18.075  1.00  0.00      BS   P  
ATOM    381  O1P THY B  13       6.887  10.563 -17.624  1.00  0.00      BS   O  
ATOM    382  O2P THY B  13       7.646   8.189 -17.440  1.00  0.00      BS   O  
ATOM    383  C5' THY B  13       4.341   9.770 -18.477  1.00  0.00      BS   C  
ATOM    384  O5' THY B  13       5.312   8.833 -18.011  1.00  0.00      BS   O  
ATOM    385  C4' THY B  13       2.832   9.371 -18.349  1.00  0.00      BS   C  
ATOM    386  O4' THY B  13       2.620   8.304 -19.381  1.00  0.00      BS   O  
ATOM    387  C3' THY B  13       2.230   8.728 -17.073  1.00  0.00      BS   C  
ATOM    388  O3' THY B  13       1.791   9.794 -16.175  1.00  0.00      BS   O  
ATOM    389  C2' THY B  13       1.051   7.992 -17.759  1.00  0.00      BS   C  
ATOM    390  C1' THY B  13       1.645   7.388 -19.045  1.00  0.00      BS   C  
ATOM    391  N1  THY B  13       2.285   6.088 -18.766  1.00  0.00      BS   N  
ATOM    392  C2  THY B  13       1.407   4.980 -18.777  1.00  0.00      BS   C  
ATOM    393  O2  THY B  13       0.242   5.055 -18.987  1.00  0.00      BS   O  
ATOM    394  N3  THY B  13       2.007   3.778 -18.629  1.00  0.00      BS   N  
ATOM    395  C4  THY B  13       3.308   3.586 -18.220  1.00  0.00      BS   C  
ATOM    396  O4  THY B  13       3.619   2.452 -17.854  1.00  0.00      BS   O  
ATOM    397  C5  THY B  13       4.231   4.697 -18.288  1.00  0.00      BS   C  
ATOM    398  C5M THY B  13       5.678   4.628 -17.725  1.00  0.00      BS   C  
ATOM    399  C6  THY B  13       3.638   5.887 -18.531  1.00  0.00      BS   C  
ATOM    400  H3  THY B  13       1.425   2.960 -18.527  1.00  0.00      BS   H  
ATOM    401  H6  THY B  13       4.200   6.801 -18.340  1.00  0.00      BS   H  
ATOM    402  H1' THY B  13       0.883   7.336 -19.853  1.00  0.00      BS   H  
ATOM    403  H2' THY B  13       0.188   8.672 -17.924  1.00  0.00      BS   H  
ATOM    404  H3' THY B  13       2.957   8.031 -16.603  1.00  0.00      BS   H  
ATOM    405  H4' THY B  13       2.128  10.199 -18.579  1.00  0.00      BS   H  
ATOM    406  H5' THY B  13       4.559  10.042 -19.532  1.00  0.00      BS   H  
ATOM    407  H51 THY B  13       6.219   5.482 -18.185  1.00  0.00      BS   H  
ATOM    408  H52 THY B  13       6.158   3.692 -18.083  1.00  0.00      BS   H  
ATOM    409  H53 THY B  13       5.610   4.813 -16.632  1.00  0.00      BS   H  
ATOM    410 H2'' THY B  13       0.776   7.110 -17.142  1.00  0.00      BS   H  
ATOM    411 H5'' THY B  13       4.448  10.726 -17.921  1.00  0.00      BS   H  
ATOM    412  P   THY B  14       1.281   9.581 -14.696  1.00  0.00      BS   P  
ATOM    413  O1P THY B  14       0.639  10.870 -14.252  1.00  0.00      BS   O  
ATOM    414  O2P THY B  14       2.461   9.042 -13.913  1.00  0.00      BS   O  
ATOM    415  C5' THY B  14      -1.291   8.808 -15.205  1.00  0.00      BS   C  
ATOM    416  O5' THY B  14       0.088   8.463 -14.801  1.00  0.00      BS   O  
ATOM    417  C4' THY B  14      -2.119   7.484 -15.359  1.00  0.00      BS   C  
ATOM    418  O4' THY B  14      -1.582   6.521 -16.298  1.00  0.00      BS   O  
ATOM    419  C3' THY B  14      -2.333   6.705 -14.088  1.00  0.00      BS   C  
ATOM    420  O3' THY B  14      -3.271   7.368 -13.284  1.00  0.00      BS   O  
ATOM    421  C2' THY B  14      -2.930   5.422 -14.686  1.00  0.00      BS   C  
ATOM    422  C1' THY B  14      -1.910   5.245 -15.920  1.00  0.00      BS   C  
ATOM    423  N1  THY B  14      -0.615   4.468 -15.523  1.00  0.00      BS   N  
ATOM    424  C2  THY B  14      -0.735   3.190 -15.154  1.00  0.00      BS   C  
ATOM    425  O2  THY B  14      -1.729   2.489 -15.300  1.00  0.00      BS   O  
ATOM    426  N3  THY B  14       0.508   2.551 -14.937  1.00  0.00      BS   N  
ATOM    427  C4  THY B  14       1.746   3.214 -14.844  1.00  0.00      BS   C  
ATOM    428  O4  THY B  14       2.766   2.543 -14.861  1.00  0.00      BS   O  
ATOM    429  C5  THY B  14       1.707   4.603 -14.960  1.00  0.00      BS   C  
ATOM    430  C5M THY B  14       3.017   5.428 -14.892  1.00  0.00      BS   C  
ATOM    431  C6  THY B  14       0.550   5.155 -15.358  1.00  0.00      BS   C  
ATOM    432  H3  THY B  14       0.477   1.554 -14.783  1.00  0.00      BS   H  
ATOM    433  H6  THY B  14       0.567   6.244 -15.319  1.00  0.00      BS   H  
ATOM    434  H1' THY B  14      -2.239   4.571 -16.741  1.00  0.00      BS   H  
ATOM    435  H2' THY B  14      -4.003   5.558 -14.939  1.00  0.00      BS   H  
ATOM    436  H3' THY B  14      -1.296   6.508 -13.740  1.00  0.00      BS   H  
ATOM    437  H4' THY B  14      -3.106   7.705 -15.817  1.00  0.00      BS   H  
ATOM    438  H5' THY B  14      -1.286   9.278 -16.211  1.00  0.00      BS   H  
ATOM    439  H51 THY B  14       3.515   5.180 -13.930  1.00  0.00      BS   H  
ATOM    440  H52 THY B  14       2.881   6.530 -14.893  1.00  0.00      BS   H  
ATOM    441  H53 THY B  14       3.677   5.141 -15.738  1.00  0.00      BS   H  
ATOM    442 H2'' THY B  14      -2.923   4.626 -13.912  1.00  0.00      BS   H  
ATOM    443 H5'' THY B  14      -1.907   9.442 -14.532  1.00  0.00      BS   H  
ATOM    444  P   ADE B  15      -2.923   7.316 -11.767  1.00  0.00      BS   P  
ATOM    445  O1P ADE B  15      -4.016   7.962 -11.057  1.00  0.00      BS   O  
ATOM    446  O2P ADE B  15      -1.574   7.915 -11.544  1.00  0.00      BS   O  
ATOM    447  C5' ADE B  15      -4.249   5.083 -11.335  1.00  0.00      BS   C  
ATOM    448  O5' ADE B  15      -2.917   5.747 -11.381  1.00  0.00      BS   O  
ATOM    449  C4' ADE B  15      -4.310   3.750 -10.597  1.00  0.00      BS   C  
ATOM    450  O4' ADE B  15      -3.308   2.734 -11.060  1.00  0.00      BS   O  
ATOM    451  C3' ADE B  15      -4.071   3.912  -9.034  1.00  0.00      BS   C  
ATOM    452  O3' ADE B  15      -4.944   3.056  -8.247  1.00  0.00      BS   O  
ATOM    453  C2' ADE B  15      -2.659   3.476  -8.927  1.00  0.00      BS   C  
ATOM    454  C1' ADE B  15      -2.430   2.417  -9.971  1.00  0.00      BS   C  
ATOM    455  N1  ADE B  15       1.637  -0.579 -10.715  1.00  0.00      BS   N  
ATOM    456  C2  ADE B  15       0.426  -0.844 -10.172  1.00  0.00      BS   C  
ATOM    457  N3  ADE B  15      -0.643  -0.071 -10.105  1.00  0.00      BS   N  
ATOM    458  C4  ADE B  15      -0.356   1.259 -10.418  1.00  0.00      BS   C  
ATOM    459  C5  ADE B  15       0.841   1.593 -11.105  1.00  0.00      BS   C  
ATOM    460  C6  ADE B  15       1.874   0.644 -11.154  1.00  0.00      BS   C  
ATOM    461  N6  ADE B  15       3.035   0.960 -11.779  1.00  0.00      BS   N  
ATOM    462  N7  ADE B  15       0.833   2.873 -11.442  1.00  0.00      BS   N  
ATOM    463  C8  ADE B  15      -0.390   3.321 -11.124  1.00  0.00      BS   C  
ATOM    464  N9  ADE B  15      -1.136   2.341 -10.527  1.00  0.00      BS   N  
ATOM    465  H2  ADE B  15       0.338  -1.848  -9.755  1.00  0.00      BS   H  
ATOM    466  H8  ADE B  15      -0.779   4.317 -11.340  1.00  0.00      BS   H  
ATOM    467  H1' ADE B  15      -2.814   1.415  -9.684  1.00  0.00      BS   H  
ATOM    468  H2' ADE B  15      -2.359   3.158  -7.906  1.00  0.00      BS   H  
ATOM    469  H3' ADE B  15      -4.152   5.009  -8.880  1.00  0.00      BS   H  
ATOM    470  H4' ADE B  15      -5.337   3.338 -10.692  1.00  0.00      BS   H  
ATOM    471  H5' ADE B  15      -4.633   4.762 -12.327  1.00  0.00      BS   H  
ATOM    472  H61 ADE B  15       3.800   0.326 -11.660  1.00  0.00      BS   H  
ATOM    473  H62 ADE B  15       3.188   1.895 -12.101  1.00  0.00      BS   H  
ATOM    474 H2'' ADE B  15      -1.984   4.329  -9.148  1.00  0.00      BS   H  
ATOM    475 H5'' ADE B  15      -5.028   5.718 -10.861  1.00  0.00      BS   H  
ATOM    476  P   CYT B  16      -5.369   3.637  -6.815  1.00  0.00      BS   P  
ATOM    477  O1P CYT B  16      -6.881   3.884  -6.934  1.00  0.00      BS   O  
ATOM    478  O2P CYT B  16      -4.509   4.790  -6.508  1.00  0.00      BS   O  
ATOM    479  C5' CYT B  16      -6.046   1.384  -5.766  1.00  0.00      BS   C  
ATOM    480  O5' CYT B  16      -5.054   2.418  -5.879  1.00  0.00      BS   O  
ATOM    481  C4' CYT B  16      -5.320  -0.082  -5.873  1.00  0.00      BS   C  
ATOM    482  O4' CYT B  16      -4.396  -0.338  -7.001  1.00  0.00      BS   O  
ATOM    483  C3' CYT B  16      -4.506  -0.381  -4.623  1.00  0.00      BS   C  
ATOM    484  O3' CYT B  16      -5.309  -0.762  -3.494  1.00  0.00      BS   O  
ATOM    485  C2' CYT B  16      -3.792  -1.610  -5.152  1.00  0.00      BS   C  
ATOM    486  C1' CYT B  16      -3.364  -1.185  -6.497  1.00  0.00      BS   C  
ATOM    487  N1  CYT B  16      -2.002  -0.567  -6.539  1.00  0.00      BS   N  
ATOM    488  C2  CYT B  16      -0.837  -1.356  -6.645  1.00  0.00      BS   C  
ATOM    489  O2  CYT B  16      -0.901  -2.590  -6.572  1.00  0.00      BS   O  
ATOM    490  N3  CYT B  16       0.337  -0.705  -6.726  1.00  0.00      BS   N  
ATOM    491  C4  CYT B  16       0.405   0.591  -6.990  1.00  0.00      BS   C  
ATOM    492  N4  CYT B  16       1.639   1.107  -7.202  1.00  0.00      BS   N  
ATOM    493  C5  CYT B  16      -0.762   1.394  -6.929  1.00  0.00      BS   C  
ATOM    494  C6  CYT B  16      -1.948   0.822  -6.694  1.00  0.00      BS   C  
ATOM    495  H5  CYT B  16      -0.575   2.449  -7.128  1.00  0.00      BS   H  
ATOM    496  H6  CYT B  16      -2.881   1.383  -6.635  1.00  0.00      BS   H  
ATOM    497  H1' CYT B  16      -3.384  -2.071  -7.166  1.00  0.00      BS   H  
ATOM    498  H2' CYT B  16      -4.554  -2.418  -5.177  1.00  0.00      BS   H  
ATOM    499  H3' CYT B  16      -3.861   0.520  -4.536  1.00  0.00      BS   H  
ATOM    500  H4' CYT B  16      -6.169  -0.793  -5.967  1.00  0.00      BS   H  
ATOM    501  H41 CYT B  16       2.321   0.451  -7.525  1.00  0.00      BS   H  
ATOM    502  H5' CYT B  16      -6.903   1.361  -6.472  1.00  0.00      BS   H  
ATOM    503  H42 CYT B  16       1.753   2.060  -7.481  1.00  0.00      BS   H  
ATOM    504 H2'' CYT B  16      -2.943  -1.905  -4.498  1.00  0.00      BS   H  
ATOM    505 H5'' CYT B  16      -6.691   1.459  -4.865  1.00  0.00      BS   H  
ATOM    506  P   ADE B  17      -4.992   0.037  -2.167  1.00  0.00      BS   P  
ATOM    507  O1P ADE B  17      -6.338   0.039  -1.572  1.00  0.00      BS   O  
ATOM    508  O2P ADE B  17      -4.470   1.348  -2.516  1.00  0.00      BS   O  
ATOM    509  C5' ADE B  17      -4.274  -2.274  -1.088  1.00  0.00      BS   C  
ATOM    510  O5' ADE B  17      -4.024  -0.814  -1.273  1.00  0.00      BS   O  
ATOM    511  C4' ADE B  17      -3.188  -3.071  -0.316  1.00  0.00      BS   C  
ATOM    512  O4' ADE B  17      -2.006  -3.053  -1.114  1.00  0.00      BS   O  
ATOM    513  C3' ADE B  17      -2.815  -2.459   1.042  1.00  0.00      BS   C  
ATOM    514  O3' ADE B  17      -2.508  -3.549   1.962  1.00  0.00      BS   O  
ATOM    515  C2' ADE B  17      -1.613  -1.581   0.762  1.00  0.00      BS   C  
ATOM    516  C1' ADE B  17      -0.993  -2.310  -0.414  1.00  0.00      BS   C  
ATOM    517  N1  ADE B  17       3.058  -2.032  -3.464  1.00  0.00      BS   N  
ATOM    518  C2  ADE B  17       2.633  -3.004  -2.593  1.00  0.00      BS   C  
ATOM    519  N3  ADE B  17       1.570  -3.019  -1.786  1.00  0.00      BS   N  
ATOM    520  C4  ADE B  17       0.811  -1.900  -2.031  1.00  0.00      BS   C  
ATOM    521  C5  ADE B  17       1.088  -0.884  -2.978  1.00  0.00      BS   C  
ATOM    522  C6  ADE B  17       2.290  -0.925  -3.616  1.00  0.00      BS   C  
ATOM    523  N6  ADE B  17       2.708  -0.022  -4.437  1.00  0.00      BS   N  
ATOM    524  N7  ADE B  17       0.068   0.099  -2.853  1.00  0.00      BS   N  
ATOM    525  C8  ADE B  17      -0.790  -0.360  -2.023  1.00  0.00      BS   C  
ATOM    526  N9  ADE B  17      -0.323  -1.526  -1.411  1.00  0.00      BS   N  
ATOM    527  H2  ADE B  17       3.312  -3.856  -2.577  1.00  0.00      BS   H  
ATOM    528  H8  ADE B  17      -1.695   0.194  -1.775  1.00  0.00      BS   H  
ATOM    529  H1' ADE B  17      -0.333  -3.041   0.101  1.00  0.00      BS   H  
ATOM    530  H2' ADE B  17      -0.949  -1.423   1.638  1.00  0.00      BS   H  
ATOM    531  H3' ADE B  17      -3.652  -1.838   1.427  1.00  0.00      BS   H  
ATOM    532  H4' ADE B  17      -3.488  -4.128  -0.147  1.00  0.00      BS   H  
ATOM    533  H5' ADE B  17      -4.382  -2.795  -2.064  1.00  0.00      BS   H  
ATOM    534  H61 ADE B  17       3.619  -0.068  -4.847  1.00  0.00      BS   H  
ATOM    535  H62 ADE B  17       2.077   0.595  -4.907  1.00  0.00      BS   H  
ATOM    536 H2'' ADE B  17      -2.104  -0.656   0.392  1.00  0.00      BS   H  
ATOM    537 H5'' ADE B  17      -5.181  -2.390  -0.457  1.00  0.00      BS   H  
ATOM    538  P   ADE B  18      -2.456  -3.086   3.485  1.00  0.00      BS   P  
ATOM    539  O1P ADE B  18      -2.870  -4.199   4.403  1.00  0.00      BS   O  
ATOM    540  O2P ADE B  18      -3.127  -1.770   3.677  1.00  0.00      BS   O  
ATOM    541  C5' ADE B  18       0.057  -3.804   3.400  1.00  0.00      BS   C  
ATOM    542  O5' ADE B  18      -0.937  -2.795   3.725  1.00  0.00      BS   O  
ATOM    543  C4' ADE B  18       1.465  -3.278   3.491  1.00  0.00      BS   C  
ATOM    544  O4' ADE B  18       1.867  -2.519   2.298  1.00  0.00      BS   O  
ATOM    545  C3' ADE B  18       1.830  -2.319   4.597  1.00  0.00      BS   C  
ATOM    546  O3' ADE B  18       3.075  -2.704   5.167  1.00  0.00      BS   O  
ATOM    547  C2' ADE B  18       1.846  -0.953   3.993  1.00  0.00      BS   C  
ATOM    548  C1' ADE B  18       2.567  -1.274   2.643  1.00  0.00      BS   C  
ATOM    549  N1  ADE B  18       4.714   0.611  -1.761  1.00  0.00      BS   N  
ATOM    550  C2  ADE B  18       5.107  -0.343  -0.894  1.00  0.00      BS   C  
ATOM    551  N3  ADE B  18       4.493  -0.824   0.243  1.00  0.00      BS   N  
ATOM    552  C4  ADE B  18       3.326  -0.203   0.486  1.00  0.00      BS   C  
ATOM    553  C5  ADE B  18       2.756   0.774  -0.331  1.00  0.00      BS   C  
ATOM    554  C6  ADE B  18       3.511   1.193  -1.495  1.00  0.00      BS   C  
ATOM    555  N6  ADE B  18       3.167   2.185  -2.270  1.00  0.00      BS   N  
ATOM    556  N7  ADE B  18       1.581   1.303   0.281  1.00  0.00      BS   N  
ATOM    557  C8  ADE B  18       1.450   0.605   1.352  1.00  0.00      BS   C  
ATOM    558  N9  ADE B  18       2.463  -0.323   1.555  1.00  0.00      BS   N  
ATOM    559  H2  ADE B  18       6.038  -0.884  -1.066  1.00  0.00      BS   H  
ATOM    560  H8  ADE B  18       0.731   0.675   2.169  1.00  0.00      BS   H  
ATOM    561  H1' ADE B  18       3.571  -1.586   3.004  1.00  0.00      BS   H  
ATOM    562  H2' ADE B  18       2.353  -0.221   4.656  1.00  0.00      BS   H  
ATOM    563  H3' ADE B  18       0.972  -2.458   5.289  1.00  0.00      BS   H  
ATOM    564  H4' ADE B  18       2.152  -4.146   3.593  1.00  0.00      BS   H  
ATOM    565  H5' ADE B  18      -0.157  -4.347   2.455  1.00  0.00      BS   H  
ATOM    566  H61 ADE B  18       3.958   2.733  -2.542  1.00  0.00      BS   H  
ATOM    567  H62 ADE B  18       2.440   2.751  -1.881  1.00  0.00      BS   H  
ATOM    568 H2'' ADE B  18       0.814  -0.599   3.781  1.00  0.00      BS   H  
ATOM    569 H5'' ADE B  18       0.084  -4.553   4.221  1.00  0.00      BS   H  
ATOM    570  P   CYT B  19       3.558  -2.257   6.640  1.00  0.00      BS   P  
ATOM    571  O1P CYT B  19       3.637  -3.493   7.510  1.00  0.00      BS   O  
ATOM    572  O2P CYT B  19       2.687  -1.134   7.106  1.00  0.00      BS   O  
ATOM    573  C5' CYT B  19       6.058  -2.484   6.253  1.00  0.00      BS   C  
ATOM    574  O5' CYT B  19       4.936  -1.601   6.333  1.00  0.00      BS   O  
ATOM    575  C4' CYT B  19       7.100  -1.933   5.317  1.00  0.00      BS   C  
ATOM    576  O4' CYT B  19       6.488  -1.700   4.096  1.00  0.00      BS   O  
ATOM    577  C3' CYT B  19       7.767  -0.558   5.579  1.00  0.00      BS   C  
ATOM    578  O3' CYT B  19       8.645  -0.742   6.539  1.00  0.00      BS   O  
ATOM    579  C2' CYT B  19       8.420  -0.315   4.166  1.00  0.00      BS   C  
ATOM    580  C1' CYT B  19       7.276  -0.796   3.256  1.00  0.00      BS   C  
ATOM    581  N1  CYT B  19       6.427   0.302   2.786  1.00  0.00      BS   N  
ATOM    582  C2  CYT B  19       6.851   1.030   1.717  1.00  0.00      BS   C  
ATOM    583  O2  CYT B  19       7.948   0.643   1.171  1.00  0.00      BS   O  
ATOM    584  N3  CYT B  19       6.138   2.131   1.260  1.00  0.00      BS   N  
ATOM    585  C4  CYT B  19       5.002   2.446   1.861  1.00  0.00      BS   C  
ATOM    586  N4  CYT B  19       4.214   3.414   1.457  1.00  0.00      BS   N  
ATOM    587  C5  CYT B  19       4.540   1.721   3.017  1.00  0.00      BS   C  
ATOM    588  C6  CYT B  19       5.326   0.795   3.481  1.00  0.00      BS   C  
ATOM    589  H5  CYT B  19       3.616   2.105   3.450  1.00  0.00      BS   H  
ATOM    590  H6  CYT B  19       4.980   0.133   4.276  1.00  0.00      BS   H  
ATOM    591  H1' CYT B  19       7.616  -1.384   2.378  1.00  0.00      BS   H  
ATOM    592  H2' CYT B  19       9.321  -0.960   4.241  1.00  0.00      BS   H  
ATOM    593  H3' CYT B  19       6.927   0.149   5.752  1.00  0.00      BS   H  
ATOM    594  H4' CYT B  19       7.903  -2.666   5.091  1.00  0.00      BS   H  
ATOM    595  H41 CYT B  19       4.705   3.959   0.778  1.00  0.00      BS   H  
ATOM    596  H5' CYT B  19       5.800  -3.488   5.850  1.00  0.00      BS   H  
ATOM    597  H42 CYT B  19       3.497   3.922   1.932  1.00  0.00      BS   H  
ATOM    598 H2'' CYT B  19       8.700   0.754   4.048  1.00  0.00      BS   H  
ATOM    599 H5'' CYT B  19       6.513  -2.687   7.246  1.00  0.00      BS   H  
ATOM    600  P   ADE B  20       9.228   0.441   7.435  1.00  0.00      BS   P  
ATOM    601  O1P ADE B  20      10.271  -0.005   8.440  1.00  0.00      BS   O  
ATOM    602  O2P ADE B  20       8.137   1.253   8.020  1.00  0.00      BS   O  
ATOM    603  C5' ADE B  20      11.343   1.264   5.950  1.00  0.00      BS   C  
ATOM    604  O5' ADE B  20       9.923   1.274   6.322  1.00  0.00      BS   O  
ATOM    605  C4' ADE B  20      12.026   2.658   5.918  1.00  0.00      BS   C  
ATOM    606  O4' ADE B  20      11.359   3.363   4.870  1.00  0.00      BS   O  
ATOM    607  C3' ADE B  20      12.007   3.443   7.180  1.00  0.00      BS   C  
ATOM    608  O3' ADE B  20      13.208   4.142   7.465  1.00  0.00      BS   O  
ATOM    609  C2' ADE B  20      10.820   4.368   7.042  1.00  0.00      BS   C  
ATOM    610  C1' ADE B  20      10.717   4.572   5.484  1.00  0.00      BS   C  
ATOM    611  N1  ADE B  20       7.403   7.002   2.287  1.00  0.00      BS   N  
ATOM    612  C2  ADE B  20       8.746   7.114   2.483  1.00  0.00      BS   C  
ATOM    613  N3  ADE B  20       9.596   6.423   3.235  1.00  0.00      BS   N  
ATOM    614  C4  ADE B  20       8.888   5.509   3.981  1.00  0.00      BS   C  
ATOM    615  C5  ADE B  20       7.497   5.391   3.959  1.00  0.00      BS   C  
ATOM    616  C6  ADE B  20       6.763   6.120   2.988  1.00  0.00      BS   C  
ATOM    617  N6  ADE B  20       5.428   5.955   2.903  1.00  0.00      BS   N  
ATOM    618  N7  ADE B  20       7.068   4.461   4.867  1.00  0.00      BS   N  
ATOM    619  C8  ADE B  20       8.188   4.047   5.461  1.00  0.00      BS   C  
ATOM    620  N9  ADE B  20       9.343   4.676   4.992  1.00  0.00      BS   N  
ATOM    621  H2  ADE B  20       9.236   7.953   1.989  1.00  0.00      BS   H  
ATOM    622  H8  ADE B  20       8.199   3.260   6.215  1.00  0.00      BS   H  
ATOM    623  H1' ADE B  20      11.342   5.387   5.063  1.00  0.00      BS   H  
ATOM    624  H2' ADE B  20      10.904   5.350   7.557  1.00  0.00      BS   H  
ATOM    625  H3' ADE B  20      11.844   2.684   7.974  1.00  0.00      BS   H  
ATOM    626  H4' ADE B  20      13.044   2.430   5.535  1.00  0.00      BS   H  
ATOM    627  H5' ADE B  20      11.377   0.916   4.896  1.00  0.00      BS   H  
ATOM    628  H61 ADE B  20       4.910   5.372   3.529  1.00  0.00      BS   H  
ATOM    629  H62 ADE B  20       4.878   6.771   2.719  1.00  0.00      BS   H  
ATOM    630  H3T ADE B  20      12.966   4.670   8.228  1.00  0.00      BS   H  
ATOM    631 H2'' ADE B  20       9.957   3.831   7.491  1.00  0.00      BS   H  
ATOM    632 H5'' ADE B  20      11.973   0.579   6.557  1.00  0.00      BS   H  
TER   
ATOM    633  C5' URA R   1       7.798  12.536  -5.330  1.00  0.00      R    C  
ATOM    634  O5' URA R   1       7.199  11.319  -5.800  1.00  0.00      R    O  
ATOM    635  C4' URA R   1       8.288  12.382  -3.846  1.00  0.00      R    C  
ATOM    636  O4' URA R   1       7.176  12.254  -2.921  1.00  0.00      R    O  
ATOM    637  C3' URA R   1       9.135  11.157  -3.559  1.00  0.00      R    C  
ATOM    638  O3' URA R   1      10.411  11.255  -4.106  1.00  0.00      R    O  
ATOM    639  C2' URA R   1       9.133  11.315  -2.026  1.00  0.00      R    C  
ATOM    640  O2' URA R   1       9.883  12.434  -1.592  1.00  0.00      R    O  
ATOM    641  C1' URA R   1       7.643  11.561  -1.798  1.00  0.00      R    C  
ATOM    642  N1  URA R   1       6.956  10.207  -1.582  1.00  0.00      R    N  
ATOM    643  C2  URA R   1       7.170   9.527  -0.433  1.00  0.00      R    C  
ATOM    644  O2  URA R   1       7.964   9.957   0.427  1.00  0.00      R    O  
ATOM    645  N3  URA R   1       6.496   8.351  -0.256  1.00  0.00      R    N  
ATOM    646  C4  URA R   1       5.508   7.863  -1.051  1.00  0.00      R    C  
ATOM    647  O4  URA R   1       4.961   6.789  -0.706  1.00  0.00      R    O  
ATOM    648  C5  URA R   1       5.298   8.579  -2.281  1.00  0.00      R    C  
ATOM    649  C6  URA R   1       6.021   9.736  -2.477  1.00  0.00      R    C  
ATOM    650  H3  URA R   1       6.514   7.823   0.605  1.00  0.00      R    H  
ATOM    651  H5  URA R   1       4.636   8.214  -3.067  1.00  0.00      R    H  
ATOM    652  H6  URA R   1       5.913  10.194  -3.460  1.00  0.00      R    H  
ATOM    653  H1' URA R   1       7.455  12.215  -0.919  1.00  0.00      R    H  
ATOM    654  H2' URA R   1      10.674  12.110  -1.156  1.00  0.00      R    H  
ATOM    655  H3' URA R   1       8.514  10.309  -3.918  1.00  0.00      R    H  
ATOM    656  H4' URA R   1       8.855  13.324  -3.682  1.00  0.00      R    H  
ATOM    657  H5' URA R   1       7.113  13.404  -5.446  1.00  0.00      R    H  
ATOM    658  H5T URA R   1       7.903  10.750  -6.120  1.00  0.00      R    H  
ATOM    659 H2'' URA R   1       9.480  10.419  -1.470  1.00  0.00      R    H  
ATOM    660 H5'' URA R   1       8.617  12.906  -5.984  1.00  0.00      R    H  
ATOM    661  P   GUA R   2      10.847  10.549  -5.466  1.00  0.00      R    P  
ATOM    662  O1P GUA R   2      11.938  11.343  -6.059  1.00  0.00      R    O  
ATOM    663  O2P GUA R   2       9.622  10.225  -6.294  1.00  0.00      R    O  
ATOM    664  C5' GUA R   2      12.643   9.257  -4.151  1.00  0.00      R    C  
ATOM    665  O5' GUA R   2      11.404   9.209  -4.910  1.00  0.00      R    O  
ATOM    666  C4' GUA R   2      12.708   8.209  -3.056  1.00  0.00      R    C  
ATOM    667  O4' GUA R   2      11.654   8.348  -2.115  1.00  0.00      R    O  
ATOM    668  C3' GUA R   2      12.565   6.786  -3.397  1.00  0.00      R    C  
ATOM    669  O3' GUA R   2      13.775   6.402  -4.083  1.00  0.00      R    O  
ATOM    670  C2' GUA R   2      12.275   6.025  -2.126  1.00  0.00      R    C  
ATOM    671  O2' GUA R   2      13.478   5.878  -1.318  1.00  0.00      R    O  
ATOM    672  C1' GUA R   2      11.397   7.048  -1.487  1.00  0.00      R    C  
ATOM    673  N1  GUA R   2       8.035   3.628  -0.316  1.00  0.00      R    N  
ATOM    674  C2  GUA R   2       9.284   3.738   0.188  1.00  0.00      R    C  
ATOM    675  N2  GUA R   2       9.710   2.767   0.924  1.00  0.00      R    N  
ATOM    676  N3  GUA R   2       9.999   4.808  -0.053  1.00  0.00      R    N  
ATOM    677  C4  GUA R   2       9.420   5.653  -0.927  1.00  0.00      R    C  
ATOM    678  C5  GUA R   2       8.129   5.564  -1.446  1.00  0.00      R    C  
ATOM    679  C6  GUA R   2       7.339   4.485  -1.108  1.00  0.00      R    C  
ATOM    680  O6  GUA R   2       6.200   4.341  -1.524  1.00  0.00      R    O  
ATOM    681  N7  GUA R   2       8.018   6.538  -2.383  1.00  0.00      R    N  
ATOM    682  C8  GUA R   2       9.180   7.174  -2.513  1.00  0.00      R    C  
ATOM    683  N9  GUA R   2      10.047   6.628  -1.626  1.00  0.00      R    N  
ATOM    684  H1  GUA R   2       7.584   2.756  -0.079  1.00  0.00      R    H  
ATOM    685  H8  GUA R   2       9.446   7.977  -3.202  1.00  0.00      R    H  
ATOM    686  H1' GUA R   2      11.658   7.159  -0.412  1.00  0.00      R    H  
ATOM    687  H2' GUA R   2      13.317   5.181  -0.678  1.00  0.00      R    H  
ATOM    688  H21 GUA R   2       9.158   1.934   0.952  1.00  0.00      R    H  
ATOM    689  H3' GUA R   2      11.669   6.795  -4.053  1.00  0.00      R    H  
ATOM    690  H22 GUA R   2      10.591   2.966   1.355  1.00  0.00      R    H  
ATOM    691  H4' GUA R   2      13.622   8.363  -2.443  1.00  0.00      R    H  
ATOM    692  H5' GUA R   2      12.862  10.233  -3.667  1.00  0.00      R    H  
ATOM    693 H2'' GUA R   2      11.810   5.039  -2.341  1.00  0.00      R    H  
ATOM    694 H5'' GUA R   2      13.529   9.239  -4.822  1.00  0.00      R    H  
ATOM    695  P   URA R   3      13.553   5.484  -5.383  1.00  0.00      R    P  
ATOM    696  O1P URA R   3      14.829   5.040  -5.948  1.00  0.00      R    O  
ATOM    697  O2P URA R   3      12.593   6.223  -6.325  1.00  0.00      R    O  
ATOM    698  C5' URA R   3      13.631   3.281  -4.202  1.00  0.00      R    C  
ATOM    699  O5' URA R   3      12.809   4.228  -4.856  1.00  0.00      R    O  
ATOM    700  C4' URA R   3      12.762   2.138  -3.658  1.00  0.00      R    C  
ATOM    701  O4' URA R   3      11.642   2.676  -2.887  1.00  0.00      R    O  
ATOM    702  C3' URA R   3      12.091   1.103  -4.523  1.00  0.00      R    C  
ATOM    703  O3' URA R   3      13.039   0.248  -5.062  1.00  0.00      R    O  
ATOM    704  C2' URA R   3      11.205   0.455  -3.472  1.00  0.00      R    C  
ATOM    705  O2' URA R   3      11.849  -0.455  -2.612  1.00  0.00      R    O  
ATOM    706  C1' URA R   3      10.644   1.655  -2.749  1.00  0.00      R    C  
ATOM    707  N1  URA R   3       9.318   2.082  -3.348  1.00  0.00      R    N  
ATOM    708  C2  URA R   3       8.241   1.377  -2.909  1.00  0.00      R    C  
ATOM    709  O2  URA R   3       8.323   0.490  -2.086  1.00  0.00      R    O  
ATOM    710  N3  URA R   3       7.069   1.808  -3.402  1.00  0.00      R    N  
ATOM    711  C4  URA R   3       6.834   2.921  -4.186  1.00  0.00      R    C  
ATOM    712  O4  URA R   3       5.671   3.318  -4.286  1.00  0.00      R    O  
ATOM    713  C5  URA R   3       8.004   3.612  -4.570  1.00  0.00      R    C  
ATOM    714  C6  URA R   3       9.215   3.173  -4.142  1.00  0.00      R    C  
ATOM    715  H3  URA R   3       6.311   1.266  -3.013  1.00  0.00      R    H  
ATOM    716  H5  URA R   3       8.000   4.555  -5.116  1.00  0.00      R    H  
ATOM    717  H6  URA R   3      10.097   3.759  -4.397  1.00  0.00      R    H  
ATOM    718  H1' URA R   3      10.517   1.501  -1.656  1.00  0.00      R    H  
ATOM    719  H2' URA R   3      11.310  -1.221  -2.397  1.00  0.00      R    H  
ATOM    720  H3' URA R   3      11.541   1.744  -5.247  1.00  0.00      R    H  
ATOM    721  H4' URA R   3      13.361   1.575  -2.909  1.00  0.00      R    H  
ATOM    722  H5' URA R   3      14.203   3.680  -3.337  1.00  0.00      R    H  
ATOM    723 H2'' URA R   3      10.388  -0.040  -4.039  1.00  0.00      R    H  
ATOM    724 H5'' URA R   3      14.379   2.837  -4.893  1.00  0.00      R    H  
ATOM    725  P   URA R   4      12.558  -0.673  -6.213  1.00  0.00      R    P  
ATOM    726  O1P URA R   4      13.643  -1.493  -6.782  1.00  0.00      R    O  
ATOM    727  O2P URA R   4      11.666   0.099  -7.190  1.00  0.00      R    O  
ATOM    728  C5' URA R   4      12.115  -2.775  -4.641  1.00  0.00      R    C  
ATOM    729  O5' URA R   4      11.615  -1.777  -5.546  1.00  0.00      R    O  
ATOM    730  C4' URA R   4      11.111  -3.752  -4.017  1.00  0.00      R    C  
ATOM    731  O4' URA R   4      10.176  -2.952  -3.173  1.00  0.00      R    O  
ATOM    732  C3' URA R   4      10.140  -4.510  -4.919  1.00  0.00      R    C  
ATOM    733  O3' URA R   4      10.928  -5.714  -5.382  1.00  0.00      R    O  
ATOM    734  C2' URA R   4       8.960  -4.852  -3.942  1.00  0.00      R    C  
ATOM    735  O2' URA R   4       9.252  -5.905  -3.083  1.00  0.00      R    O  
ATOM    736  C1' URA R   4       8.883  -3.525  -3.225  1.00  0.00      R    C  
ATOM    737  N1  URA R   4       7.959  -2.617  -3.935  1.00  0.00      R    N  
ATOM    738  C2  URA R   4       6.669  -2.773  -3.576  1.00  0.00      R    C  
ATOM    739  O2  URA R   4       6.361  -3.615  -2.741  1.00  0.00      R    O  
ATOM    740  N3  URA R   4       5.809  -1.931  -4.231  1.00  0.00      R    N  
ATOM    741  C4  URA R   4       6.136  -0.840  -5.087  1.00  0.00      R    C  
ATOM    742  O4  URA R   4       5.248  -0.096  -5.558  1.00  0.00      R    O  
ATOM    743  C5  URA R   4       7.491  -0.838  -5.481  1.00  0.00      R    C  
ATOM    744  C6  URA R   4       8.332  -1.703  -4.901  1.00  0.00      R    C  
ATOM    745  H3  URA R   4       4.848  -2.033  -3.938  1.00  0.00      R    H  
ATOM    746  H5  URA R   4       7.811  -0.366  -6.410  1.00  0.00      R    H  
ATOM    747  H6  URA R   4       9.366  -1.684  -5.243  1.00  0.00      R    H  
ATOM    748  H1' URA R   4       8.600  -3.688  -2.164  1.00  0.00      R    H  
ATOM    749  H2' URA R   4       8.459  -6.017  -2.554  1.00  0.00      R    H  
ATOM    750  H3' URA R   4       9.793  -3.827  -5.723  1.00  0.00      R    H  
ATOM    751  H4' URA R   4      11.671  -4.483  -3.394  1.00  0.00      R    H  
ATOM    752  H5' URA R   4      12.627  -2.309  -3.772  1.00  0.00      R    H  
ATOM    753 H2'' URA R   4       8.064  -5.045  -4.571  1.00  0.00      R    H  
ATOM    754 H5'' URA R   4      12.943  -3.373  -5.080  1.00  0.00      R    H  
ATOM    755  P   GUA R   5      10.544  -6.296  -6.817  1.00  0.00      R    P  
ATOM    756  O1P GUA R   5      11.478  -7.380  -7.076  1.00  0.00      R    O  
ATOM    757  O2P GUA R   5      10.506  -5.204  -7.843  1.00  0.00      R    O  
ATOM    758  C5' GUA R   5       8.718  -7.979  -5.914  1.00  0.00      R    C  
ATOM    759  O5' GUA R   5       9.036  -6.916  -6.819  1.00  0.00      R    O  
ATOM    760  C4' GUA R   5       7.217  -8.161  -5.843  1.00  0.00      R    C  
ATOM    761  O4' GUA R   5       6.632  -7.145  -4.970  1.00  0.00      R    O  
ATOM    762  C3' GUA R   5       6.310  -8.071  -7.096  1.00  0.00      R    C  
ATOM    763  O3' GUA R   5       6.320  -9.283  -7.844  1.00  0.00      R    O  
ATOM    764  C2' GUA R   5       4.926  -7.753  -6.481  1.00  0.00      R    C  
ATOM    765  O2' GUA R   5       4.348  -8.875  -5.812  1.00  0.00      R    O  
ATOM    766  C1' GUA R   5       5.319  -6.805  -5.413  1.00  0.00      R    C  
ATOM    767  N1  GUA R   5       2.101  -3.133  -6.441  1.00  0.00      R    N  
ATOM    768  C2  GUA R   5       1.904  -4.317  -5.750  1.00  0.00      R    C  
ATOM    769  N2  GUA R   5       0.693  -4.470  -5.269  1.00  0.00      R    N  
ATOM    770  N3  GUA R   5       2.885  -5.136  -5.401  1.00  0.00      R    N  
ATOM    771  C4  GUA R   5       4.072  -4.786  -5.954  1.00  0.00      R    C  
ATOM    772  C5  GUA R   5       4.440  -3.584  -6.599  1.00  0.00      R    C  
ATOM    773  C6  GUA R   5       3.335  -2.692  -6.944  1.00  0.00      R    C  
ATOM    774  O6  GUA R   5       3.590  -1.655  -7.555  1.00  0.00      R    O  
ATOM    775  N7  GUA R   5       5.748  -3.602  -7.059  1.00  0.00      R    N  
ATOM    776  C8  GUA R   5       6.211  -4.759  -6.631  1.00  0.00      R    C  
ATOM    777  N9  GUA R   5       5.231  -5.458  -5.927  1.00  0.00      R    N  
ATOM    778  H1  GUA R   5       1.355  -2.456  -6.533  1.00  0.00      R    H  
ATOM    779  H8  GUA R   5       7.249  -5.086  -6.703  1.00  0.00      R    H  
ATOM    780  H1' GUA R   5       4.672  -6.958  -4.522  1.00  0.00      R    H  
ATOM    781  H2' GUA R   5       3.426  -9.025  -6.033  1.00  0.00      R    H  
ATOM    782  H21 GUA R   5      -0.014  -3.797  -5.491  1.00  0.00      R    H  
ATOM    783  H3' GUA R   5       6.718  -7.166  -7.596  1.00  0.00      R    H  
ATOM    784  H22 GUA R   5       0.534  -5.411  -4.970  1.00  0.00      R    H  
ATOM    785  H4' GUA R   5       7.028  -9.146  -5.367  1.00  0.00      R    H  
ATOM    786  H5' GUA R   5       9.119  -7.869  -4.884  1.00  0.00      R    H  
ATOM    787 H2'' GUA R   5       4.205  -7.262  -7.169  1.00  0.00      R    H  
ATOM    788 H5'' GUA R   5       9.065  -8.976  -6.263  1.00  0.00      R    H  
ATOM    789  P   URA R   6       6.253  -9.227  -9.418  1.00  0.00      R    P  
ATOM    790  O1P URA R   6       6.755 -10.515  -9.950  1.00  0.00      R    O  
ATOM    791  O2P URA R   6       6.947  -8.022  -9.906  1.00  0.00      R    O  
ATOM    792  C5' URA R   6       3.559  -9.627  -9.328  1.00  0.00      R    C  
ATOM    793  O5' URA R   6       4.776  -9.070  -9.845  1.00  0.00      R    O  
ATOM    794  C4' URA R   6       2.307  -8.759  -9.442  1.00  0.00      R    C  
ATOM    795  O4' URA R   6       2.510  -7.530  -8.681  1.00  0.00      R    O  
ATOM    796  C3' URA R   6       2.070  -8.276 -10.877  1.00  0.00      R    C  
ATOM    797  O3' URA R   6       1.388  -9.396 -11.476  1.00  0.00      R    O  
ATOM    798  C2' URA R   6       1.184  -7.076 -10.586  1.00  0.00      R    C  
ATOM    799  O2' URA R   6      -0.154  -7.393 -10.270  1.00  0.00      R    O  
ATOM    800  C1' URA R   6       1.872  -6.443  -9.367  1.00  0.00      R    C  
ATOM    801  N1  URA R   6       2.768  -5.343  -9.705  1.00  0.00      R    N  
ATOM    802  C2  URA R   6       2.208  -4.140 -10.046  1.00  0.00      R    C  
ATOM    803  O2  URA R   6       0.991  -3.944  -9.994  1.00  0.00      R    O  
ATOM    804  N3  URA R   6       3.080  -3.214 -10.388  1.00  0.00      R    N  
ATOM    805  C4  URA R   6       4.486  -3.342 -10.618  1.00  0.00      R    C  
ATOM    806  O4  URA R   6       5.006  -2.511 -11.217  1.00  0.00      R    O  
ATOM    807  C5  URA R   6       4.986  -4.617 -10.108  1.00  0.00      R    C  
ATOM    808  C6  URA R   6       4.172  -5.514  -9.636  1.00  0.00      R    C  
ATOM    809  H3  URA R   6       2.638  -2.351 -10.671  1.00  0.00      R    H  
ATOM    810  H5  URA R   6       6.031  -4.850 -10.313  1.00  0.00      R    H  
ATOM    811  H6  URA R   6       4.483  -6.470  -9.215  1.00  0.00      R    H  
ATOM    812  H1' URA R   6       1.071  -6.077  -8.688  1.00  0.00      R    H  
ATOM    813  H2' URA R   6      -0.732  -6.935 -10.884  1.00  0.00      R    H  
ATOM    814  H3' URA R   6       3.032  -8.047 -11.384  1.00  0.00      R    H  
ATOM    815  H4' URA R   6       1.545  -9.447  -9.016  1.00  0.00      R    H  
ATOM    816  H5' URA R   6       3.685  -9.844  -8.245  1.00  0.00      R    H  
ATOM    817 H2'' URA R   6       1.136  -6.255 -11.333  1.00  0.00      R    H  
ATOM    818 H5'' URA R   6       3.335 -10.605  -9.805  1.00  0.00      R    H  
ATOM    819  P   ADE R   7       1.094  -9.253 -12.991  1.00  0.00      R    P  
ATOM    820  O1P ADE R   7       0.547 -10.521 -13.587  1.00  0.00      R    O  
ATOM    821  O2P ADE R   7       2.329  -8.907 -13.745  1.00  0.00      R    O  
ATOM    822  C5' ADE R   7      -1.441  -8.448 -12.694  1.00  0.00      R    C  
ATOM    823  O5' ADE R   7      -0.040  -8.136 -13.091  1.00  0.00      R    O  
ATOM    824  C4' ADE R   7      -2.339  -7.146 -12.743  1.00  0.00      R    C  
ATOM    825  O4' ADE R   7      -1.649  -6.057 -12.036  1.00  0.00      R    O  
ATOM    826  C3' ADE R   7      -2.555  -6.556 -14.122  1.00  0.00      R    C  
ATOM    827  O3' ADE R   7      -3.566  -7.270 -14.896  1.00  0.00      R    O  
ATOM    828  C2' ADE R   7      -2.908  -5.129 -13.779  1.00  0.00      R    C  
ATOM    829  O2' ADE R   7      -4.262  -5.103 -13.313  1.00  0.00      R    O  
ATOM    830  C1' ADE R   7      -1.978  -4.829 -12.642  1.00  0.00      R    C  
ATOM    831  N1  ADE R   7      -0.122  -0.292 -14.159  1.00  0.00      R    N  
ATOM    832  C2  ADE R   7      -1.336  -0.721 -13.860  1.00  0.00      R    C  
ATOM    833  N3  ADE R   7      -1.731  -1.880 -13.367  1.00  0.00      R    N  
ATOM    834  C4  ADE R   7      -0.745  -2.762 -13.369  1.00  0.00      R    C  
ATOM    835  C5  ADE R   7       0.577  -2.506 -13.795  1.00  0.00      R    C  
ATOM    836  C6  ADE R   7       0.904  -1.208 -14.138  1.00  0.00      R    C  
ATOM    837  N6  ADE R   7       2.082  -0.796 -14.621  1.00  0.00      R    N  
ATOM    838  N7  ADE R   7       1.288  -3.682 -13.887  1.00  0.00      R    N  
ATOM    839  C8  ADE R   7       0.478  -4.543 -13.414  1.00  0.00      R    C  
ATOM    840  N9  ADE R   7      -0.782  -4.083 -13.146  1.00  0.00      R    N  
ATOM    841  H2  ADE R   7      -2.103   0.053 -13.900  1.00  0.00      R    H  
ATOM    842  H8  ADE R   7       0.746  -5.584 -13.238  1.00  0.00      R    H  
ATOM    843  H1' ADE R   7      -2.403  -4.215 -11.819  1.00  0.00      R    H  
ATOM    844  H2' ADE R   7      -4.479  -4.184 -13.146  1.00  0.00      R    H  
ATOM    845  H3' ADE R   7      -1.585  -6.673 -14.651  1.00  0.00      R    H  
ATOM    846  H4' ADE R   7      -3.363  -7.317 -12.347  1.00  0.00      R    H  
ATOM    847  H5' ADE R   7      -1.366  -8.970 -11.716  1.00  0.00      R    H  
ATOM    848  H61 ADE R   7       2.884  -1.368 -14.443  1.00  0.00      R    H  
ATOM    849  H62 ADE R   7       2.228   0.174 -14.817  1.00  0.00      R    H  
ATOM    850 H2'' ADE R   7      -2.839  -4.585 -14.746  1.00  0.00      R    H  
ATOM    851 H5'' ADE R   7      -1.882  -9.149 -13.435  1.00  0.00      R    H  
ATOM    852  P   ADE R   8      -3.218  -7.519 -16.424  1.00  0.00      R    P  
ATOM    853  O1P ADE R   8      -4.245  -8.358 -17.060  1.00  0.00      R    O  
ATOM    854  O2P ADE R   8      -1.779  -7.850 -16.681  1.00  0.00      R    O  
ATOM    855  C5' ADE R   8      -4.651  -5.351 -17.012  1.00  0.00      R    C  
ATOM    856  O5' ADE R   8      -3.394  -6.082 -17.010  1.00  0.00      R    O  
ATOM    857  C4' ADE R   8      -4.496  -3.926 -17.493  1.00  0.00      R    C  
ATOM    858  O4' ADE R   8      -3.516  -3.232 -16.613  1.00  0.00      R    O  
ATOM    859  C3' ADE R   8      -3.941  -3.644 -18.872  1.00  0.00      R    C  
ATOM    860  O3' ADE R   8      -4.776  -4.044 -20.009  1.00  0.00      R    O  
ATOM    861  C2' ADE R   8      -3.700  -2.118 -18.692  1.00  0.00      R    C  
ATOM    862  O2' ADE R   8      -4.837  -1.351 -18.694  1.00  0.00      R    O  
ATOM    863  C1' ADE R   8      -3.123  -2.066 -17.281  1.00  0.00      R    C  
ATOM    864  N1  ADE R   8       0.617   1.234 -18.136  1.00  0.00      R    N  
ATOM    865  C2  ADE R   8      -0.744   1.396 -18.095  1.00  0.00      R    C  
ATOM    866  N3  ADE R   8      -1.662   0.479 -17.863  1.00  0.00      R    N  
ATOM    867  C4  ADE R   8      -1.098  -0.695 -17.671  1.00  0.00      R    C  
ATOM    868  C5  ADE R   8       0.270  -1.046 -17.699  1.00  0.00      R    C  
ATOM    869  C6  ADE R   8       1.159   0.026 -17.811  1.00  0.00      R    C  
ATOM    870  N6  ADE R   8       2.509   0.010 -17.691  1.00  0.00      R    N  
ATOM    871  N7  ADE R   8       0.462  -2.364 -17.259  1.00  0.00      R    N  
ATOM    872  C8  ADE R   8      -0.751  -2.815 -17.112  1.00  0.00      R    C  
ATOM    873  N9  ADE R   8      -1.722  -1.885 -17.357  1.00  0.00      R    N  
ATOM    874  H2  ADE R   8      -1.029   2.367 -18.500  1.00  0.00      R    H  
ATOM    875  H8  ADE R   8      -1.009  -3.836 -16.827  1.00  0.00      R    H  
ATOM    876  H1' ADE R   8      -3.503  -1.152 -16.776  1.00  0.00      R    H  
ATOM    877  H2' ADE R   8      -4.698  -0.606 -19.284  1.00  0.00      R    H  
ATOM    878  H3' ADE R   8      -2.947  -4.134 -18.936  1.00  0.00      R    H  
ATOM    879  H4' ADE R   8      -5.387  -3.268 -17.418  1.00  0.00      R    H  
ATOM    880  H5' ADE R   8      -5.131  -5.201 -16.021  1.00  0.00      R    H  
ATOM    881  H61 ADE R   8       3.127  -0.774 -17.763  1.00  0.00      R    H  
ATOM    882  H62 ADE R   8       2.979   0.893 -17.705  1.00  0.00      R    H  
ATOM    883 H2'' ADE R   8      -2.967  -1.658 -19.389  1.00  0.00      R    H  
ATOM    884 H5'' ADE R   8      -5.293  -5.849 -17.771  1.00  0.00      R    H  
ATOM    885  P   GUA R   9      -4.200  -3.896 -21.462  1.00  0.00      R    P  
ATOM    886  O1P GUA R   9      -5.193  -4.447 -22.457  1.00  0.00      R    O  
ATOM    887  O2P GUA R   9      -2.902  -4.545 -21.362  1.00  0.00      R    O  
ATOM    888  C5' GUA R   9      -5.238  -1.538 -22.082  1.00  0.00      R    C  
ATOM    889  O5' GUA R   9      -4.098  -2.363 -21.773  1.00  0.00      R    O  
ATOM    890  C4' GUA R   9      -4.883   0.005 -22.247  1.00  0.00      R    C  
ATOM    891  O4' GUA R   9      -3.949   0.520 -21.217  1.00  0.00      R    O  
ATOM    892  C3' GUA R   9      -4.028   0.240 -23.551  1.00  0.00      R    C  
ATOM    893  O3' GUA R   9      -4.893   0.343 -24.703  1.00  0.00      R    O  
ATOM    894  C2' GUA R   9      -3.337   1.592 -23.204  1.00  0.00      R    C  
ATOM    895  O2' GUA R   9      -4.230   2.703 -23.257  1.00  0.00      R    O  
ATOM    896  C1' GUA R   9      -3.009   1.419 -21.658  1.00  0.00      R    C  
ATOM    897  N1  GUA R   9       1.873   2.478 -21.341  1.00  0.00      R    N  
ATOM    898  C2  GUA R   9       0.898   3.248 -21.851  1.00  0.00      R    C  
ATOM    899  N2  GUA R   9       1.166   4.463 -22.225  1.00  0.00      R    N  
ATOM    900  N3  GUA R   9      -0.379   2.816 -21.945  1.00  0.00      R    N  
ATOM    901  C4  GUA R   9      -0.502   1.489 -21.667  1.00  0.00      R    C  
ATOM    902  C5  GUA R   9       0.507   0.560 -21.399  1.00  0.00      R    C  
ATOM    903  C6  GUA R   9       1.800   1.104 -21.139  1.00  0.00      R    C  
ATOM    904  O6  GUA R   9       2.831   0.459 -20.736  1.00  0.00      R    O  
ATOM    905  N7  GUA R   9      -0.023  -0.717 -21.279  1.00  0.00      R    N  
ATOM    906  C8  GUA R   9      -1.338  -0.529 -21.305  1.00  0.00      R    C  
ATOM    907  N9  GUA R   9      -1.679   0.809 -21.491  1.00  0.00      R    N  
ATOM    908  H1  GUA R   9       2.796   2.888 -21.370  1.00  0.00      R    H  
ATOM    909  H8  GUA R   9      -2.080  -1.323 -21.398  1.00  0.00      R    H  
ATOM    910  H1' GUA R   9      -3.058   2.399 -21.137  1.00  0.00      R    H  
ATOM    911  H2' GUA R   9      -3.669   3.475 -23.162  1.00  0.00      R    H  
ATOM    912  H21 GUA R   9       2.075   4.844 -22.056  1.00  0.00      R    H  
ATOM    913  H3' GUA R   9      -3.298  -0.581 -23.711  1.00  0.00      R    H  
ATOM    914  H22 GUA R   9       0.361   5.040 -22.364  1.00  0.00      R    H  
ATOM    915  H4' GUA R   9      -5.730   0.725 -22.245  1.00  0.00      R    H  
ATOM    916  H5' GUA R   9      -5.965  -1.593 -21.244  1.00  0.00      R    H  
ATOM    917 H2'' GUA R   9      -2.507   1.824 -23.905  1.00  0.00      R    H  
ATOM    918 H5'' GUA R   9      -5.718  -1.893 -23.018  1.00  0.00      R    H  
ATOM    919  P   CYT R  10      -4.396  -0.109 -26.101  1.00  0.00      R    P  
ATOM    920  O1P CYT R  10      -5.573  -0.176 -26.998  1.00  0.00      R    O  
ATOM    921  O2P CYT R  10      -3.779  -1.396 -25.883  1.00  0.00      R    O  
ATOM    922  C5' CYT R  10      -3.730   2.293 -26.975  1.00  0.00      R    C  
ATOM    923  O5' CYT R  10      -3.352   0.963 -26.574  1.00  0.00      R    O  
ATOM    924  C4' CYT R  10      -2.528   3.268 -27.204  1.00  0.00      R    C  
ATOM    925  O4' CYT R  10      -1.689   3.476 -26.006  1.00  0.00      R    O  
ATOM    926  C3' CYT R  10      -1.521   2.642 -28.256  1.00  0.00      R    C  
ATOM    927  O3' CYT R  10      -1.907   2.758 -29.601  1.00  0.00      R    O  
ATOM    928  C2' CYT R  10      -0.245   3.341 -27.898  1.00  0.00      R    C  
ATOM    929  O2' CYT R  10      -0.134   4.638 -28.485  1.00  0.00      R    O  
ATOM    930  C1' CYT R  10      -0.349   3.470 -26.368  1.00  0.00      R    C  
ATOM    931  N1  CYT R  10       0.385   2.422 -25.667  1.00  0.00      R    N  
ATOM    932  C2  CYT R  10       1.666   2.638 -25.197  1.00  0.00      R    C  
ATOM    933  O2  CYT R  10       2.144   3.767 -25.399  1.00  0.00      R    O  
ATOM    934  N3  CYT R  10       2.351   1.694 -24.584  1.00  0.00      R    N  
ATOM    935  C4  CYT R  10       1.849   0.425 -24.552  1.00  0.00      R    C  
ATOM    936  N4  CYT R  10       2.480  -0.591 -24.000  1.00  0.00      R    N  
ATOM    937  C5  CYT R  10       0.501   0.172 -24.991  1.00  0.00      R    C  
ATOM    938  C6  CYT R  10      -0.168   1.157 -25.553  1.00  0.00      R    C  
ATOM    939  H5  CYT R  10       0.166  -0.863 -24.916  1.00  0.00      R    H  
ATOM    940  H6  CYT R  10      -1.191   1.042 -25.912  1.00  0.00      R    H  
ATOM    941  H1' CYT R  10       0.110   4.444 -26.095  1.00  0.00      R    H  
ATOM    942  H2' CYT R  10       0.772   4.930 -28.613  1.00  0.00      R    H  
ATOM    943  H3' CYT R  10      -1.373   1.559 -28.057  1.00  0.00      R    H  
ATOM    944  H4' CYT R  10      -2.799   4.278 -27.580  1.00  0.00      R    H  
ATOM    945  H41 CYT R  10       3.376  -0.440 -23.583  1.00  0.00      R    H  
ATOM    946  H5' CYT R  10      -4.319   2.808 -26.186  1.00  0.00      R    H  
ATOM    947  H42 CYT R  10       1.917  -1.408 -23.871  1.00  0.00      R    H  
ATOM    948  H3T CYT R  10      -2.128   3.678 -29.756  1.00  0.00      R    H  
ATOM    949 H2'' CYT R  10       0.545   2.621 -28.202  1.00  0.00      R    H  
ATOM    950 H5'' CYT R  10      -4.346   2.206 -27.895  1.00  0.00      R    H  
TER   
ATOM    951  P   CYT T   9      -3.040  13.828 -37.405  1.00  0.00      TS   P  
ATOM    952  O1P CYT T   9      -2.940  15.263 -37.061  1.00  0.00      TS   O  
ATOM    953  O2P CYT T   9      -4.406  13.366 -37.708  1.00  0.00      TS   O  
ATOM    954  C5' CYT T   9      -2.268  12.509 -39.463  1.00  0.00      TS   C  
ATOM    955  O5' CYT T   9      -1.855  13.341 -38.376  1.00  0.00      TS   O  
ATOM    956  C4' CYT T   9      -1.234  11.463 -39.938  1.00  0.00      TS   C  
ATOM    957  O4' CYT T   9      -0.003  12.118 -40.427  1.00  0.00      TS   O  
ATOM    958  C3' CYT T   9      -0.755  10.473 -38.974  1.00  0.00      TS   C  
ATOM    959  O3' CYT T   9      -1.761   9.539 -38.633  1.00  0.00      TS   O  
ATOM    960  C2' CYT T   9       0.377   9.869 -39.869  1.00  0.00      TS   C  
ATOM    961  C1' CYT T   9       0.992  11.182 -40.428  1.00  0.00      TS   C  
ATOM    962  N1  CYT T   9       2.075  11.812 -39.675  1.00  0.00      TS   N  
ATOM    963  C2  CYT T   9       2.907  12.657 -40.330  1.00  0.00      TS   C  
ATOM    964  O2  CYT T   9       2.823  12.815 -41.597  1.00  0.00      TS   O  
ATOM    965  N3  CYT T   9       3.910  13.290 -39.622  1.00  0.00      TS   N  
ATOM    966  C4  CYT T   9       4.077  12.997 -38.282  1.00  0.00      TS   C  
ATOM    967  N4  CYT T   9       4.881  13.806 -37.516  1.00  0.00      TS   N  
ATOM    968  C5  CYT T   9       3.374  11.975 -37.643  1.00  0.00      TS   C  
ATOM    969  O5T CYT T   9      -2.695  13.130 -36.002  1.00  0.00      TS   O  
ATOM    970  C6  CYT T   9       2.394  11.382 -38.358  1.00  0.00      TS   C  
ATOM    971  H5  CYT T   9       3.478  11.753 -36.582  1.00  0.00      TS   H  
ATOM    972  H6  CYT T   9       1.882  10.563 -37.852  1.00  0.00      TS   H  
ATOM    973  H1' CYT T   9       1.369  10.936 -41.444  1.00  0.00      TS   H  
ATOM    974  H2' CYT T   9       0.037   9.338 -40.783  1.00  0.00      TS   H  
ATOM    975  H3' CYT T   9      -0.259  10.986 -38.123  1.00  0.00      TS   H  
ATOM    976  H4' CYT T   9      -1.850  10.909 -40.679  1.00  0.00      TS   H  
ATOM    977  H41 CYT T   9       5.270  13.463 -36.660  1.00  0.00      TS   H  
ATOM    978  H5' CYT T   9      -2.610  13.221 -40.245  1.00  0.00      TS   H  
ATOM    979  H42 CYT T   9       5.134  14.668 -37.954  1.00  0.00      TS   H  
ATOM    980  H5T CYT T   9      -2.661  12.183 -36.153  1.00  0.00      TS   H  
ATOM    981 H2'' CYT T   9       1.020   9.217 -39.239  1.00  0.00      TS   H  
ATOM    982 H5'' CYT T   9      -3.146  11.885 -39.191  1.00  0.00      TS   H  
ATOM    983  P   GUA T  10      -2.073   9.090 -37.201  1.00  0.00      TS   P  
ATOM    984  O1P GUA T  10      -3.032   7.988 -37.327  1.00  0.00      TS   O  
ATOM    985  O2P GUA T  10      -2.442  10.342 -36.524  1.00  0.00      TS   O  
ATOM    986  C5' GUA T  10      -0.385   7.178 -36.951  1.00  0.00      TS   C  
ATOM    987  O5' GUA T  10      -0.703   8.519 -36.681  1.00  0.00      TS   O  
ATOM    988  C4' GUA T  10       1.041   6.725 -36.458  1.00  0.00      TS   C  
ATOM    989  O4' GUA T  10       2.032   7.696 -36.687  1.00  0.00      TS   O  
ATOM    990  C3' GUA T  10       1.130   6.536 -34.955  1.00  0.00      TS   C  
ATOM    991  O3' GUA T  10       0.904   5.203 -34.604  1.00  0.00      TS   O  
ATOM    992  C2' GUA T  10       2.644   7.046 -34.657  1.00  0.00      TS   C  
ATOM    993  C1' GUA T  10       3.269   7.347 -36.006  1.00  0.00      TS   C  
ATOM    994  N1  GUA T  10       6.112  10.260 -39.025  1.00  0.00      TS   N  
ATOM    995  C2  GUA T  10       5.116   9.329 -39.270  1.00  0.00      TS   C  
ATOM    996  N2  GUA T  10       4.764   9.239 -40.493  1.00  0.00      TS   N  
ATOM    997  N3  GUA T  10       4.455   8.624 -38.363  1.00  0.00      TS   N  
ATOM    998  C4  GUA T  10       4.827   8.872 -37.145  1.00  0.00      TS   C  
ATOM    999  C5  GUA T  10       5.707   9.851 -36.707  1.00  0.00      TS   C  
ATOM   1000  C6  GUA T  10       6.447  10.595 -37.686  1.00  0.00      TS   C  
ATOM   1001  O6  GUA T  10       7.305  11.424 -37.508  1.00  0.00      TS   O  
ATOM   1002  N7  GUA T  10       5.803   9.818 -35.297  1.00  0.00      TS   N  
ATOM   1003  C8  GUA T  10       4.966   8.858 -34.960  1.00  0.00      TS   C  
ATOM   1004  N9  GUA T  10       4.268   8.374 -36.025  1.00  0.00      TS   N  
ATOM   1005  H1  GUA T  10       6.660  10.497 -39.840  1.00  0.00      TS   H  
ATOM   1006  H8  GUA T  10       4.743   8.509 -33.952  1.00  0.00      TS   H  
ATOM   1007  H1' GUA T  10       3.721   6.408 -36.390  1.00  0.00      TS   H  
ATOM   1008  H2' GUA T  10       3.128   6.267 -34.029  1.00  0.00      TS   H  
ATOM   1009  H21 GUA T  10       5.203   9.817 -41.181  1.00  0.00      TS   H  
ATOM   1010  H3' GUA T  10       0.435   7.292 -34.529  1.00  0.00      TS   H  
ATOM   1011  H22 GUA T  10       4.085   8.556 -40.764  1.00  0.00      TS   H  
ATOM   1012  H4' GUA T  10       1.451   5.838 -36.988  1.00  0.00      TS   H  
ATOM   1013  H5' GUA T  10      -0.346   7.003 -38.047  1.00  0.00      TS   H  
ATOM   1014 H2'' GUA T  10       2.674   7.921 -33.973  1.00  0.00      TS   H  
ATOM   1015 H5'' GUA T  10      -1.172   6.500 -36.557  1.00  0.00      TS   H  
ATOM   1016  P   THY T  11       0.026   4.917 -33.350  1.00  0.00      TS   P  
ATOM   1017  O1P THY T  11      -0.976   5.982 -33.107  1.00  0.00      TS   O  
ATOM   1018  O2P THY T  11      -0.348   3.487 -33.476  1.00  0.00      TS   O  
ATOM   1019  C5' THY T  11       1.229   6.199 -31.339  1.00  0.00      TS   C  
ATOM   1020  O5' THY T  11       1.211   5.108 -32.269  1.00  0.00      TS   O  
ATOM   1021  C4' THY T  11       2.444   6.121 -30.341  1.00  0.00      TS   C  
ATOM   1022  O4' THY T  11       2.306   4.996 -29.566  1.00  0.00      TS   O  
ATOM   1023  C3' THY T  11       3.812   6.034 -30.886  1.00  0.00      TS   C  
ATOM   1024  O3' THY T  11       4.819   6.936 -30.301  1.00  0.00      TS   O  
ATOM   1025  C2' THY T  11       4.213   4.550 -30.945  1.00  0.00      TS   C  
ATOM   1026  C1' THY T  11       3.467   4.047 -29.722  1.00  0.00      TS   C  
ATOM   1027  N1  THY T  11       3.090   2.677 -29.771  1.00  0.00      TS   N  
ATOM   1028  C2  THY T  11       3.674   1.808 -28.894  1.00  0.00      TS   C  
ATOM   1029  O2  THY T  11       4.689   2.064 -28.243  1.00  0.00      TS   O  
ATOM   1030  N3  THY T  11       3.110   0.591 -28.815  1.00  0.00      TS   N  
ATOM   1031  C4  THY T  11       1.923   0.122 -29.450  1.00  0.00      TS   C  
ATOM   1032  O4  THY T  11       1.422  -0.943 -29.095  1.00  0.00      TS   O  
ATOM   1033  C5  THY T  11       1.408   1.066 -30.388  1.00  0.00      TS   C  
ATOM   1034  C5M THY T  11       0.121   0.662 -31.126  1.00  0.00      TS   C  
ATOM   1035  C6  THY T  11       1.990   2.253 -30.523  1.00  0.00      TS   C  
ATOM   1036  H3  THY T  11       3.526  -0.129 -28.242  1.00  0.00      TS   H  
ATOM   1037  H6  THY T  11       1.686   3.076 -31.169  1.00  0.00      TS   H  
ATOM   1038  H1' THY T  11       4.134   4.293 -28.867  1.00  0.00      TS   H  
ATOM   1039  H2' THY T  11       5.267   4.579 -30.594  1.00  0.00      TS   H  
ATOM   1040  H3' THY T  11       3.702   6.196 -31.979  1.00  0.00      TS   H  
ATOM   1041  H4' THY T  11       2.377   7.004 -29.669  1.00  0.00      TS   H  
ATOM   1042  H5' THY T  11       0.323   6.274 -30.700  1.00  0.00      TS   H  
ATOM   1043  H51 THY T  11       0.367   0.385 -32.174  1.00  0.00      TS   H  
ATOM   1044  H52 THY T  11      -0.648   1.462 -31.188  1.00  0.00      TS   H  
ATOM   1045  H53 THY T  11      -0.305  -0.209 -30.585  1.00  0.00      TS   H  
ATOM   1046 H2'' THY T  11       4.046   4.140 -31.964  1.00  0.00      TS   H  
ATOM   1047 H5'' THY T  11       1.316   7.141 -31.922  1.00  0.00      TS   H  
ATOM   1048  P   ADE T  12       5.436   8.086 -31.139  1.00  0.00      TS   P  
ATOM   1049  O1P ADE T  12       6.348   8.828 -30.190  1.00  0.00      TS   O  
ATOM   1050  O2P ADE T  12       4.326   8.860 -31.771  1.00  0.00      TS   O  
ATOM   1051  C5' ADE T  12       7.575   6.915 -32.140  1.00  0.00      TS   C  
ATOM   1052  O5' ADE T  12       6.281   7.389 -32.318  1.00  0.00      TS   O  
ATOM   1053  C4' ADE T  12       8.105   5.846 -33.177  1.00  0.00      TS   C  
ATOM   1054  O4' ADE T  12       7.391   4.607 -33.060  1.00  0.00      TS   O  
ATOM   1055  C3' ADE T  12       7.816   6.342 -34.600  1.00  0.00      TS   C  
ATOM   1056  O3' ADE T  12       8.776   6.147 -35.592  1.00  0.00      TS   O  
ATOM   1057  C2' ADE T  12       6.553   5.567 -34.947  1.00  0.00      TS   C  
ATOM   1058  C1' ADE T  12       6.991   4.166 -34.363  1.00  0.00      TS   C  
ATOM   1059  N1  ADE T  12       5.857  -0.224 -32.074  1.00  0.00      TS   N  
ATOM   1060  C2  ADE T  12       7.003   0.421 -32.356  1.00  0.00      TS   C  
ATOM   1061  N3  ADE T  12       7.211   1.595 -32.886  1.00  0.00      TS   N  
ATOM   1062  C4  ADE T  12       6.031   2.103 -33.421  1.00  0.00      TS   C  
ATOM   1063  C5  ADE T  12       4.769   1.483 -33.340  1.00  0.00      TS   C  
ATOM   1064  C6  ADE T  12       4.699   0.239 -32.609  1.00  0.00      TS   C  
ATOM   1065  N6  ADE T  12       3.561  -0.233 -32.301  1.00  0.00      TS   N  
ATOM   1066  N7  ADE T  12       3.836   2.275 -33.969  1.00  0.00      TS   N  
ATOM   1067  C8  ADE T  12       4.537   3.338 -34.498  1.00  0.00      TS   C  
ATOM   1068  N9  ADE T  12       5.839   3.265 -34.172  1.00  0.00      TS   N  
ATOM   1069  H2  ADE T  12       7.853   0.014 -31.807  1.00  0.00      TS   H  
ATOM   1070  H8  ADE T  12       4.049   4.140 -35.053  1.00  0.00      TS   H  
ATOM   1071  H1' ADE T  12       7.954   3.809 -34.788  1.00  0.00      TS   H  
ATOM   1072  H2' ADE T  12       6.416   5.407 -36.038  1.00  0.00      TS   H  
ATOM   1073  H3' ADE T  12       7.535   7.416 -34.544  1.00  0.00      TS   H  
ATOM   1074  H4' ADE T  12       9.194   5.688 -33.023  1.00  0.00      TS   H  
ATOM   1075  H5' ADE T  12       7.477   6.258 -31.249  1.00  0.00      TS   H  
ATOM   1076  H61 ADE T  12       2.905  -0.165 -33.054  1.00  0.00      TS   H  
ATOM   1077  H62 ADE T  12       3.436  -1.018 -31.695  1.00  0.00      TS   H  
ATOM   1078 H2'' ADE T  12       5.736   6.141 -34.461  1.00  0.00      TS   H  
ATOM   1079 H5'' ADE T  12       8.386   7.664 -32.013  1.00  0.00      TS   H  
ATOM   1080  P   THY T  13       9.717   7.394 -35.869  1.00  0.00      TS   P  
ATOM   1081  O1P THY T  13       9.990   8.149 -34.609  1.00  0.00      TS   O  
ATOM   1082  O2P THY T  13       9.078   8.168 -36.931  1.00  0.00      TS   O  
ATOM   1083  C5' THY T  13      11.775   5.857 -35.490  1.00  0.00      TS   C  
ATOM   1084  O5' THY T  13      11.056   6.762 -36.382  1.00  0.00      TS   O  
ATOM   1085  C4' THY T  13      11.844   4.477 -36.116  1.00  0.00      TS   C  
ATOM   1086  O4' THY T  13      10.577   3.772 -36.169  1.00  0.00      TS   O  
ATOM   1087  C3' THY T  13      12.380   4.427 -37.586  1.00  0.00      TS   C  
ATOM   1088  O3' THY T  13      13.299   3.307 -37.791  1.00  0.00      TS   O  
ATOM   1089  C2' THY T  13      11.103   4.155 -38.434  1.00  0.00      TS   C  
ATOM   1090  C1' THY T  13      10.335   3.210 -37.498  1.00  0.00      TS   C  
ATOM   1091  N1  THY T  13       8.860   3.084 -37.660  1.00  0.00      TS   N  
ATOM   1092  C2  THY T  13       8.333   2.043 -36.972  1.00  0.00      TS   C  
ATOM   1093  O2  THY T  13       9.010   1.260 -36.320  1.00  0.00      TS   O  
ATOM   1094  N3  THY T  13       6.969   1.905 -37.080  1.00  0.00      TS   N  
ATOM   1095  C4  THY T  13       6.006   2.717 -37.761  1.00  0.00      TS   C  
ATOM   1096  O4  THY T  13       4.777   2.511 -37.858  1.00  0.00      TS   O  
ATOM   1097  C5  THY T  13       6.677   3.811 -38.438  1.00  0.00      TS   C  
ATOM   1098  C5M THY T  13       5.753   4.782 -39.163  1.00  0.00      TS   C  
ATOM   1099  C6  THY T  13       8.015   3.966 -38.340  1.00  0.00      TS   C  
ATOM   1100  H3  THY T  13       6.554   1.080 -36.672  1.00  0.00      TS   H  
ATOM   1101  H6  THY T  13       8.500   4.817 -38.816  1.00  0.00      TS   H  
ATOM   1102  H1' THY T  13      10.907   2.258 -37.487  1.00  0.00      TS   H  
ATOM   1103  H2' THY T  13      11.356   3.622 -39.376  1.00  0.00      TS   H  
ATOM   1104  H3' THY T  13      12.817   5.388 -37.934  1.00  0.00      TS   H  
ATOM   1105  H4' THY T  13      12.459   3.798 -35.487  1.00  0.00      TS   H  
ATOM   1106  H5' THY T  13      11.343   5.777 -34.469  1.00  0.00      TS   H  
ATOM   1107  H51 THY T  13       6.144   5.107 -40.151  1.00  0.00      TS   H  
ATOM   1108  H52 THY T  13       5.626   5.728 -38.596  1.00  0.00      TS   H  
ATOM   1109  H53 THY T  13       4.735   4.360 -39.309  1.00  0.00      TS   H  
ATOM   1110 H2'' THY T  13      10.485   5.059 -38.618  1.00  0.00      TS   H  
ATOM   1111 H5'' THY T  13      12.804   6.275 -35.507  1.00  0.00      TS   H  
ATOM   1112  P   ADE T  14      14.757   3.632 -38.198  1.00  0.00      TS   P  
ATOM   1113  O1P ADE T  14      15.419   4.631 -37.317  1.00  0.00      TS   O  
ATOM   1114  O2P ADE T  14      14.703   3.856 -39.664  1.00  0.00      TS   O  
ATOM   1115  C5' ADE T  14      15.696   1.518 -36.817  1.00  0.00      TS   C  
ATOM   1116  O5' ADE T  14      15.594   2.309 -38.081  1.00  0.00      TS   O  
ATOM   1117  C4' ADE T  14      15.054   0.172 -36.946  1.00  0.00      TS   C  
ATOM   1118  O4' ADE T  14      13.658   0.235 -37.211  1.00  0.00      TS   O  
ATOM   1119  C3' ADE T  14      15.603  -0.693 -38.139  1.00  0.00      TS   C  
ATOM   1120  O3' ADE T  14      15.787  -2.019 -37.745  1.00  0.00      TS   O  
ATOM   1121  C2' ADE T  14      14.572  -0.532 -39.243  1.00  0.00      TS   C  
ATOM   1122  C1' ADE T  14      13.337  -0.686 -38.314  1.00  0.00      TS   C  
ATOM   1123  N1  ADE T  14       8.280  -1.481 -38.655  1.00  0.00      TS   N  
ATOM   1124  C2  ADE T  14       9.277  -2.160 -38.106  1.00  0.00      TS   C  
ATOM   1125  N3  ADE T  14      10.583  -1.880 -38.045  1.00  0.00      TS   N  
ATOM   1126  C4  ADE T  14      10.881  -0.763 -38.794  1.00  0.00      TS   C  
ATOM   1127  C5  ADE T  14       9.971   0.025 -39.498  1.00  0.00      TS   C  
ATOM   1128  C6  ADE T  14       8.613  -0.354 -39.396  1.00  0.00      TS   C  
ATOM   1129  N6  ADE T  14       7.661   0.357 -39.982  1.00  0.00      TS   N  
ATOM   1130  N7  ADE T  14      10.680   1.059 -40.130  1.00  0.00      TS   N  
ATOM   1131  C8  ADE T  14      11.946   0.804 -39.783  1.00  0.00      TS   C  
ATOM   1132  N9  ADE T  14      12.098  -0.261 -38.975  1.00  0.00      TS   N  
ATOM   1133  H2  ADE T  14       8.925  -3.025 -37.544  1.00  0.00      TS   H  
ATOM   1134  H8  ADE T  14      12.825   1.366 -40.101  1.00  0.00      TS   H  
ATOM   1135  H1' ADE T  14      13.335  -1.736 -37.951  1.00  0.00      TS   H  
ATOM   1136  H2' ADE T  14      14.700  -1.299 -40.035  1.00  0.00      TS   H  
ATOM   1137  H3' ADE T  14      16.587  -0.251 -38.403  1.00  0.00      TS   H  
ATOM   1138  H4' ADE T  14      15.169  -0.322 -35.959  1.00  0.00      TS   H  
ATOM   1139  H5' ADE T  14      15.300   2.019 -35.908  1.00  0.00      TS   H  
ATOM   1140  H61 ADE T  14       6.679   0.173 -40.039  1.00  0.00      TS   H  
ATOM   1141  H62 ADE T  14       7.976   1.107 -40.563  1.00  0.00      TS   H  
ATOM   1142 H2'' ADE T  14      14.703   0.460 -39.727  1.00  0.00      TS   H  
ATOM   1143 H5'' ADE T  14      16.788   1.484 -36.614  1.00  0.00      TS   H  
ATOM   1144  P   THY T  15      17.080  -2.543 -37.038  1.00  0.00      TS   P  
ATOM   1145  O1P THY T  15      17.819  -1.489 -36.323  1.00  0.00      TS   O  
ATOM   1146  O2P THY T  15      17.849  -3.227 -38.094  1.00  0.00      TS   O  
ATOM   1147  C5' THY T  15      15.579  -3.314 -34.953  1.00  0.00      TS   C  
ATOM   1148  O5' THY T  15      16.574  -3.592 -35.942  1.00  0.00      TS   O  
ATOM   1149  C4' THY T  15      14.549  -4.471 -34.993  1.00  0.00      TS   C  
ATOM   1150  O4' THY T  15      13.624  -4.296 -36.103  1.00  0.00      TS   O  
ATOM   1151  C3' THY T  15      15.113  -5.872 -35.136  1.00  0.00      TS   C  
ATOM   1152  O3' THY T  15      14.379  -6.783 -34.244  1.00  0.00      TS   O  
ATOM   1153  C2' THY T  15      14.897  -6.287 -36.597  1.00  0.00      TS   C  
ATOM   1154  C1' THY T  15      13.663  -5.409 -36.963  1.00  0.00      TS   C  
ATOM   1155  N1  THY T  15      13.529  -4.922 -38.371  1.00  0.00      TS   N  
ATOM   1156  C2  THY T  15      12.297  -4.855 -38.892  1.00  0.00      TS   C  
ATOM   1157  O2  THY T  15      11.285  -5.268 -38.332  1.00  0.00      TS   O  
ATOM   1158  N3  THY T  15      12.235  -4.160 -40.151  1.00  0.00      TS   N  
ATOM   1159  C4  THY T  15      13.336  -3.672 -40.811  1.00  0.00      TS   C  
ATOM   1160  O4  THY T  15      13.131  -2.945 -41.796  1.00  0.00      TS   O  
ATOM   1161  C5  THY T  15      14.640  -4.146 -40.308  1.00  0.00      TS   C  
ATOM   1162  C5M THY T  15      15.788  -3.843 -41.199  1.00  0.00      TS   C  
ATOM   1163  C6  THY T  15      14.667  -4.634 -39.081  1.00  0.00      TS   C  
ATOM   1164  H3  THY T  15      11.344  -3.739 -40.371  1.00  0.00      TS   H  
ATOM   1165  H6  THY T  15      15.635  -4.682 -38.583  1.00  0.00      TS   H  
ATOM   1166  H1' THY T  15      12.813  -6.081 -36.714  1.00  0.00      TS   H  
ATOM   1167  H2' THY T  15      14.646  -7.369 -36.599  1.00  0.00      TS   H  
ATOM   1168  H3' THY T  15      16.191  -5.830 -34.872  1.00  0.00      TS   H  
ATOM   1169  H4' THY T  15      14.021  -4.494 -34.016  1.00  0.00      TS   H  
ATOM   1170  H5' THY T  15      15.042  -2.357 -35.127  1.00  0.00      TS   H  
ATOM   1171  H51 THY T  15      15.531  -3.625 -42.257  1.00  0.00      TS   H  
ATOM   1172  H52 THY T  15      16.624  -4.569 -41.102  1.00  0.00      TS   H  
ATOM   1173  H53 THY T  15      16.161  -2.834 -40.922  1.00  0.00      TS   H  
ATOM   1174 H2'' THY T  15      15.745  -5.962 -37.235  1.00  0.00      TS   H  
ATOM   1175 H5'' THY T  15      16.152  -3.143 -34.016  1.00  0.00      TS   H  
ATOM   1176  P   ADE T  16      15.113  -8.091 -33.863  1.00  0.00      TS   P  
ATOM   1177  O1P ADE T  16      14.651  -8.488 -32.533  1.00  0.00      TS   O  
ATOM   1178  O2P ADE T  16      16.592  -7.960 -34.047  1.00  0.00      TS   O  
ATOM   1179  C5' ADE T  16      13.042  -9.405 -34.781  1.00  0.00      TS   C  
ATOM   1180  O5' ADE T  16      14.486  -9.159 -34.871  1.00  0.00      TS   O  
ATOM   1181  C4' ADE T  16      12.223  -9.744 -36.059  1.00  0.00      TS   C  
ATOM   1182  O4' ADE T  16      12.523  -8.875 -37.187  1.00  0.00      TS   O  
ATOM   1183  C3' ADE T  16      12.603 -11.196 -36.574  1.00  0.00      TS   C  
ATOM   1184  O3' ADE T  16      11.371 -11.935 -36.893  1.00  0.00      TS   O  
ATOM   1185  C2' ADE T  16      13.245 -10.934 -37.947  1.00  0.00      TS   C  
ATOM   1186  C1' ADE T  16      12.519  -9.650 -38.402  1.00  0.00      TS   C  
ATOM   1187  N1  ADE T  16      12.162  -6.425 -42.463  1.00  0.00      TS   N  
ATOM   1188  C2  ADE T  16      11.285  -6.925 -41.647  1.00  0.00      TS   C  
ATOM   1189  N3  ADE T  16      11.431  -7.857 -40.686  1.00  0.00      TS   N  
ATOM   1190  C4  ADE T  16      12.735  -8.153 -40.497  1.00  0.00      TS   C  
ATOM   1191  C5  ADE T  16      13.791  -7.574 -41.176  1.00  0.00      TS   C  
ATOM   1192  C6  ADE T  16      13.485  -6.737 -42.246  1.00  0.00      TS   C  
ATOM   1193  N6  ADE T  16      14.231  -6.099 -43.190  1.00  0.00      TS   N  
ATOM   1194  N7  ADE T  16      14.985  -8.029 -40.624  1.00  0.00      TS   N  
ATOM   1195  C8  ADE T  16      14.586  -8.792 -39.579  1.00  0.00      TS   C  
ATOM   1196  N9  ADE T  16      13.204  -8.871 -39.492  1.00  0.00      TS   N  
ATOM   1197  H2  ADE T  16      10.260  -6.608 -41.836  1.00  0.00      TS   H  
ATOM   1198  H8  ADE T  16      15.277  -9.138 -38.811  1.00  0.00      TS   H  
ATOM   1199  H1' ADE T  16      11.445  -9.807 -38.637  1.00  0.00      TS   H  
ATOM   1200  H2' ADE T  16      13.100 -11.774 -38.660  1.00  0.00      TS   H  
ATOM   1201  H3' ADE T  16      13.231 -11.754 -35.847  1.00  0.00      TS   H  
ATOM   1202  H4' ADE T  16      11.138  -9.696 -35.830  1.00  0.00      TS   H  
ATOM   1203  H5' ADE T  16      12.510  -8.531 -34.349  1.00  0.00      TS   H  
ATOM   1204  H61 ADE T  16      13.870  -5.316 -43.696  1.00  0.00      TS   H  
ATOM   1205  H62 ADE T  16      15.167  -6.388 -43.390  1.00  0.00      TS   H  
ATOM   1206 H2'' ADE T  16      14.335 -10.731 -37.890  1.00  0.00      TS   H  
ATOM   1207 H5'' ADE T  16      12.859 -10.354 -34.234  1.00  0.00      TS   H  
ATOM   1208  P   THY T  17      10.496 -12.434 -35.719  1.00  0.00      TS   P  
ATOM   1209  O1P THY T  17       9.629 -11.343 -35.168  1.00  0.00      TS   O  
ATOM   1210  O2P THY T  17      11.431 -13.140 -34.758  1.00  0.00      TS   O  
ATOM   1211  C5' THY T  17       8.749 -13.241 -37.657  1.00  0.00      TS   C  
ATOM   1212  O5' THY T  17       9.667 -13.477 -36.520  1.00  0.00      TS   O  
ATOM   1213  C4' THY T  17       9.060 -13.889 -38.921  1.00  0.00      TS   C  
ATOM   1214  O4' THY T  17      10.057 -13.184 -39.765  1.00  0.00      TS   O  
ATOM   1215  C3' THY T  17       9.661 -15.368 -38.712  1.00  0.00      TS   C  
ATOM   1216  O3' THY T  17       9.099 -16.363 -39.490  1.00  0.00      TS   O  
ATOM   1217  C2' THY T  17      11.095 -15.145 -39.153  1.00  0.00      TS   C  
ATOM   1218  C1' THY T  17      10.856 -14.137 -40.281  1.00  0.00      TS   C  
ATOM   1219  N1  THY T  17      12.090 -13.473 -40.751  1.00  0.00      TS   N  
ATOM   1220  C2  THY T  17      12.018 -12.441 -41.693  1.00  0.00      TS   C  
ATOM   1221  O2  THY T  17      10.982 -12.132 -42.240  1.00  0.00      TS   O  
ATOM   1222  N3  THY T  17      13.237 -11.785 -41.927  1.00  0.00      TS   N  
ATOM   1223  C4  THY T  17      14.489 -12.212 -41.432  1.00  0.00      TS   C  
ATOM   1224  O4  THY T  17      15.528 -11.548 -41.495  1.00  0.00      TS   O  
ATOM   1225  C5  THY T  17      14.457 -13.486 -40.824  1.00  0.00      TS   C  
ATOM   1226  C5M THY T  17      15.808 -14.022 -40.462  1.00  0.00      TS   C  
ATOM   1227  C6  THY T  17      13.334 -14.026 -40.374  1.00  0.00      TS   C  
ATOM   1228  H3  THY T  17      13.059 -11.045 -42.590  1.00  0.00      TS   H  
ATOM   1229  H6  THY T  17      13.303 -14.660 -39.488  1.00  0.00      TS   H  
ATOM   1230  H1' THY T  17      10.262 -14.559 -41.121  1.00  0.00      TS   H  
ATOM   1231  H2' THY T  17      11.717 -16.053 -39.311  1.00  0.00      TS   H  
ATOM   1232  H3' THY T  17       9.514 -15.547 -37.626  1.00  0.00      TS   H  
ATOM   1233  H4' THY T  17       8.162 -14.046 -39.555  1.00  0.00      TS   H  
ATOM   1234  H5' THY T  17       8.707 -12.144 -37.830  1.00  0.00      TS   H  
ATOM   1235  H51 THY T  17      16.570 -13.681 -41.195  1.00  0.00      TS   H  
ATOM   1236  H52 THY T  17      15.905 -15.129 -40.449  1.00  0.00      TS   H  
ATOM   1237  H53 THY T  17      16.205 -13.600 -39.514  1.00  0.00      TS   H  
ATOM   1238 H2'' THY T  17      11.526 -14.573 -38.305  1.00  0.00      TS   H  
ATOM   1239 H5'' THY T  17       7.715 -13.559 -37.404  1.00  0.00      TS   H  
ATOM   1240  P   ADE T  18       7.907 -17.336 -38.986  1.00  0.00      TS   P  
ATOM   1241  O1P ADE T  18       7.123 -16.637 -37.958  1.00  0.00      TS   O  
ATOM   1242  O2P ADE T  18       8.504 -18.636 -38.614  1.00  0.00      TS   O  
ATOM   1243  C5' ADE T  18       6.386 -16.297 -40.881  1.00  0.00      TS   C  
ATOM   1244  O5' ADE T  18       7.091 -17.443 -40.302  1.00  0.00      TS   O  
ATOM   1245  C4' ADE T  18       6.765 -16.142 -42.404  1.00  0.00      TS   C  
ATOM   1246  O4' ADE T  18       8.172 -15.764 -42.624  1.00  0.00      TS   O  
ATOM   1247  C3' ADE T  18       6.609 -17.366 -43.290  1.00  0.00      TS   C  
ATOM   1248  O3' ADE T  18       6.030 -16.952 -44.567  1.00  0.00      TS   O  
ATOM   1249  C2' ADE T  18       7.989 -17.875 -43.552  1.00  0.00      TS   C  
ATOM   1250  C1' ADE T  18       8.755 -16.556 -43.675  1.00  0.00      TS   C  
ATOM   1251  N1  ADE T  18      13.126 -14.219 -44.645  1.00  0.00      TS   N  
ATOM   1252  C2  ADE T  18      11.890 -13.873 -44.932  1.00  0.00      TS   C  
ATOM   1253  N3  ADE T  18      10.756 -14.567 -44.614  1.00  0.00      TS   N  
ATOM   1254  C4  ADE T  18      11.065 -15.721 -43.936  1.00  0.00      TS   C  
ATOM   1255  C5  ADE T  18      12.319 -16.185 -43.560  1.00  0.00      TS   C  
ATOM   1256  C6  ADE T  18      13.404 -15.362 -43.986  1.00  0.00      TS   C  
ATOM   1257  N6  ADE T  18      14.682 -15.749 -43.823  1.00  0.00      TS   N  
ATOM   1258  N7  ADE T  18      12.243 -17.479 -42.985  1.00  0.00      TS   N  
ATOM   1259  C8  ADE T  18      10.907 -17.690 -42.911  1.00  0.00      TS   C  
ATOM   1260  N9  ADE T  18      10.214 -16.675 -43.541  1.00  0.00      TS   N  
ATOM   1261  H2  ADE T  18      11.789 -12.927 -45.464  1.00  0.00      TS   H  
ATOM   1262  H8  ADE T  18      10.443 -18.561 -42.447  1.00  0.00      TS   H  
ATOM   1263  H1' ADE T  18       8.539 -16.168 -44.694  1.00  0.00      TS   H  
ATOM   1264  H2' ADE T  18       7.966 -18.445 -44.505  1.00  0.00      TS   H  
ATOM   1265  H3' ADE T  18       6.081 -18.206 -42.790  1.00  0.00      TS   H  
ATOM   1266  H4' ADE T  18       6.194 -15.328 -42.899  1.00  0.00      TS   H  
ATOM   1267  H5' ADE T  18       6.499 -15.351 -40.309  1.00  0.00      TS   H  
ATOM   1268  H61 ADE T  18      14.870 -16.389 -43.078  1.00  0.00      TS   H  
ATOM   1269  H62 ADE T  18      15.447 -15.110 -43.893  1.00  0.00      TS   H  
ATOM   1270 H2'' ADE T  18       8.428 -18.372 -42.660  1.00  0.00      TS   H  
ATOM   1271 H5'' ADE T  18       5.292 -16.476 -40.947  1.00  0.00      TS   H  
ATOM   1272  P   ADE T  19       4.476 -17.202 -44.712  1.00  0.00      TS   P  
ATOM   1273  O1P ADE T  19       3.735 -16.064 -44.121  1.00  0.00      TS   O  
ATOM   1274  O2P ADE T  19       4.124 -18.605 -44.366  1.00  0.00      TS   O  
ATOM   1275  C5' ADE T  19       4.431 -16.121 -47.145  1.00  0.00      TS   C  
ATOM   1276  O5' ADE T  19       4.243 -17.174 -46.233  1.00  0.00      TS   O  
ATOM   1277  C4' ADE T  19       5.413 -16.550 -48.259  1.00  0.00      TS   C  
ATOM   1278  O4' ADE T  19       6.732 -16.962 -47.758  1.00  0.00      TS   O  
ATOM   1279  C3' ADE T  19       4.907 -17.689 -49.162  1.00  0.00      TS   C  
ATOM   1280  O3' ADE T  19       5.152 -17.466 -50.569  1.00  0.00      TS   O  
ATOM   1281  C2' ADE T  19       5.759 -18.887 -48.766  1.00  0.00      TS   C  
ATOM   1282  C1' ADE T  19       7.047 -18.130 -48.519  1.00  0.00      TS   C  
ATOM   1283  N1  ADE T  19      11.764 -18.049 -46.414  1.00  0.00      TS   N  
ATOM   1284  C2  ADE T  19      11.056 -17.093 -47.121  1.00  0.00      TS   C  
ATOM   1285  N3  ADE T  19       9.776 -17.199 -47.566  1.00  0.00      TS   N  
ATOM   1286  C4  ADE T  19       9.229 -18.359 -47.236  1.00  0.00      TS   C  
ATOM   1287  C5  ADE T  19       9.783 -19.349 -46.498  1.00  0.00      TS   C  
ATOM   1288  C6  ADE T  19      11.127 -19.135 -46.068  1.00  0.00      TS   C  
ATOM   1289  N6  ADE T  19      11.789 -19.918 -45.241  1.00  0.00      TS   N  
ATOM   1290  N7  ADE T  19       8.956 -20.457 -46.395  1.00  0.00      TS   N  
ATOM   1291  C8  ADE T  19       7.983 -20.091 -47.231  1.00  0.00      TS   C  
ATOM   1292  N9  ADE T  19       8.022 -18.847 -47.734  1.00  0.00      TS   N  
ATOM   1293  H2  ADE T  19      11.422 -16.065 -47.139  1.00  0.00      TS   H  
ATOM   1294  H8  ADE T  19       7.131 -20.750 -47.407  1.00  0.00      TS   H  
ATOM   1295  H1' ADE T  19       7.375 -17.659 -49.472  1.00  0.00      TS   H  
ATOM   1296  H2' ADE T  19       5.788 -19.646 -49.576  1.00  0.00      TS   H  
ATOM   1297  H3' ADE T  19       3.854 -17.996 -48.979  1.00  0.00      TS   H  
ATOM   1298  H4' ADE T  19       5.573 -15.700 -48.956  1.00  0.00      TS   H  
ATOM   1299  H5' ADE T  19       4.870 -15.251 -46.612  1.00  0.00      TS   H  
ATOM   1300  H61 ADE T  19      11.331 -20.763 -44.966  1.00  0.00      TS   H  
ATOM   1301  H62 ADE T  19      12.706 -19.701 -44.909  1.00  0.00      TS   H  
ATOM   1302 H2'' ADE T  19       5.380 -19.309 -47.810  1.00  0.00      TS   H  
ATOM   1303 H5'' ADE T  19       3.444 -15.816 -47.555  1.00  0.00      TS   H  
ATOM   1304  P   GUA T  20       4.129 -16.569 -51.316  1.00  0.00      TS   P  
ATOM   1305  O1P GUA T  20       3.554 -15.550 -50.430  1.00  0.00      TS   O  
ATOM   1306  O2P GUA T  20       3.166 -17.417 -51.964  1.00  0.00      TS   O  
ATOM   1307  C5' GUA T  20       5.915 -14.745 -52.327  1.00  0.00      TS   C  
ATOM   1308  O5' GUA T  20       5.043 -15.918 -52.371  1.00  0.00      TS   O  
ATOM   1309  C4' GUA T  20       7.241 -14.944 -52.968  1.00  0.00      TS   C  
ATOM   1310  O4' GUA T  20       8.045 -15.768 -52.134  1.00  0.00      TS   O  
ATOM   1311  C3' GUA T  20       7.222 -15.669 -54.316  1.00  0.00      TS   C  
ATOM   1312  O3' GUA T  20       7.979 -15.064 -55.392  1.00  0.00      TS   O  
ATOM   1313  C2' GUA T  20       7.678 -17.142 -53.997  1.00  0.00      TS   C  
ATOM   1314  C1' GUA T  20       8.580 -16.867 -52.906  1.00  0.00      TS   C  
ATOM   1315  N1  GUA T  20      12.229 -19.200 -50.083  1.00  0.00      TS   N  
ATOM   1316  C2  GUA T  20      12.299 -18.024 -50.835  1.00  0.00      TS   C  
ATOM   1317  N2  GUA T  20      13.576 -17.480 -50.884  1.00  0.00      TS   N  
ATOM   1318  N3  GUA T  20      11.280 -17.486 -51.515  1.00  0.00      TS   N  
ATOM   1319  C4  GUA T  20      10.105 -18.197 -51.380  1.00  0.00      TS   C  
ATOM   1320  C5  GUA T  20       9.972 -19.373 -50.612  1.00  0.00      TS   C  
ATOM   1321  C6  GUA T  20      11.012 -19.884 -49.784  1.00  0.00      TS   C  
ATOM   1322  O6  GUA T  20      10.868 -20.843 -48.994  1.00  0.00      TS   O  
ATOM   1323  N7  GUA T  20       8.641 -19.784 -50.794  1.00  0.00      TS   N  
ATOM   1324  C8  GUA T  20       8.039 -18.920 -51.584  1.00  0.00      TS   C  
ATOM   1325  N9  GUA T  20       8.903 -17.964 -52.016  1.00  0.00      TS   N  
ATOM   1326  H1  GUA T  20      12.952 -19.454 -49.425  1.00  0.00      TS   H  
ATOM   1327  H8  GUA T  20       6.961 -18.842 -51.725  1.00  0.00      TS   H  
ATOM   1328  H1' GUA T  20       9.448 -16.383 -53.405  1.00  0.00      TS   H  
ATOM   1329  H2' GUA T  20       8.182 -17.571 -54.889  1.00  0.00      TS   H  
ATOM   1330  H21 GUA T  20      14.398 -17.794 -50.409  1.00  0.00      TS   H  
ATOM   1331  H3' GUA T  20       6.173 -15.888 -54.609  1.00  0.00      TS   H  
ATOM   1332  H22 GUA T  20      13.588 -16.557 -51.268  1.00  0.00      TS   H  
ATOM   1333  H4' GUA T  20       7.736 -13.959 -53.106  1.00  0.00      TS   H  
ATOM   1334  H5' GUA T  20       5.975 -14.390 -51.277  1.00  0.00      TS   H  
ATOM   1335  H3T GUA T  20       7.990 -15.617 -56.177  1.00  0.00      TS   H  
ATOM   1336 H2'' GUA T  20       6.808 -17.669 -53.551  1.00  0.00      TS   H  
ATOM   1337 H5'' GUA T  20       5.444 -13.837 -52.760  1.00  0.00      TS   H  
TER   
END
