# Supplementary material for: CRISPR-Cas12a exploits R-loop asymmetry to form double-strand breaks
Source: eLife. 2020 Jun 10;9:e55143. doi: 10.7554/eLife.55143 (PMC7286691; doi:10.7554/eLife.55143)
Supplement: Figure 5—source data 2. [file elife-55143-fig5-data2.zip › Figure 5ΓÇöSource Data 2/Example_MD_trajectories/3prime_boundary/3prime_boundary_13.pdb]

ATOM      1  C5' CYT B   1      13.132 -16.412 -58.668  1.00  0.00      BS   C  
ATOM      2  O5' CYT B   1      13.374 -17.434 -59.657  1.00  0.00      BS   O  
ATOM      3  C4' CYT B   1      13.557 -16.715 -57.240  1.00  0.00      BS   C  
ATOM      4  O4' CYT B   1      13.071 -17.969 -56.784  1.00  0.00      BS   O  
ATOM      5  C3' CYT B   1      15.105 -16.802 -57.091  1.00  0.00      BS   C  
ATOM      6  O3' CYT B   1      15.669 -15.820 -56.201  1.00  0.00      BS   O  
ATOM      7  C2' CYT B   1      15.305 -18.180 -56.427  1.00  0.00      BS   C  
ATOM      8  C1' CYT B   1      13.954 -18.367 -55.726  1.00  0.00      BS   C  
ATOM      9  N1  CYT B   1      13.804 -19.771 -55.291  1.00  0.00      BS   N  
ATOM     10  C2  CYT B   1      14.677 -20.339 -54.337  1.00  0.00      BS   C  
ATOM     11  O2  CYT B   1      15.606 -19.696 -53.810  1.00  0.00      BS   O  
ATOM     12  N3  CYT B   1      14.505 -21.646 -54.014  1.00  0.00      BS   N  
ATOM     13  C4  CYT B   1      13.545 -22.379 -54.486  1.00  0.00      BS   C  
ATOM     14  N4  CYT B   1      13.390 -23.613 -54.081  1.00  0.00      BS   N  
ATOM     15  C5  CYT B   1      12.750 -21.867 -55.570  1.00  0.00      BS   C  
ATOM     16  C6  CYT B   1      12.957 -20.613 -55.917  1.00  0.00      BS   C  
ATOM     17  H5  CYT B   1      12.041 -22.538 -56.055  1.00  0.00      BS   H  
ATOM     18  H6  CYT B   1      12.494 -20.232 -56.827  1.00  0.00      BS   H  
ATOM     19  H1' CYT B   1      13.889 -17.580 -54.944  1.00  0.00      BS   H  
ATOM     20  H2' CYT B   1      16.180 -18.103 -55.747  1.00  0.00      BS   H  
ATOM     21  H3' CYT B   1      15.514 -16.834 -58.123  1.00  0.00      BS   H  
ATOM     22  H4' CYT B   1      13.151 -15.866 -56.650  1.00  0.00      BS   H  
ATOM     23  H41 CYT B   1      13.731 -23.910 -53.189  1.00  0.00      BS   H  
ATOM     24  H5' CYT B   1      12.027 -16.319 -58.599  1.00  0.00      BS   H  
ATOM     25  H42 CYT B   1      12.525 -23.987 -54.414  1.00  0.00      BS   H  
ATOM     26  H5T CYT B   1      13.269 -18.251 -59.165  1.00  0.00      BS   H  
ATOM     27 H2'' CYT B   1      15.387 -19.029 -57.138  1.00  0.00      BS   H  
ATOM     28 H5'' CYT B   1      13.545 -15.425 -58.967  1.00  0.00      BS   H  
ATOM     29  P   THY B   2      16.810 -14.905 -56.564  1.00  0.00      BS   P  
ATOM     30  O1P THY B   2      16.487 -14.114 -57.764  1.00  0.00      BS   O  
ATOM     31  O2P THY B   2      18.104 -15.685 -56.675  1.00  0.00      BS   O  
ATOM     32  C5' THY B   2      16.145 -12.773 -55.109  1.00  0.00      BS   C  
ATOM     33  O5' THY B   2      16.933 -13.887 -55.365  1.00  0.00      BS   O  
ATOM     34  C4' THY B   2      16.051 -12.298 -53.638  1.00  0.00      BS   C  
ATOM     35  O4' THY B   2      16.120 -13.361 -52.697  1.00  0.00      BS   O  
ATOM     36  C3' THY B   2      17.300 -11.457 -53.136  1.00  0.00      BS   C  
ATOM     37  O3' THY B   2      16.882 -10.124 -52.935  1.00  0.00      BS   O  
ATOM     38  C2' THY B   2      17.701 -12.031 -51.791  1.00  0.00      BS   C  
ATOM     39  C1' THY B   2      16.381 -12.796 -51.460  1.00  0.00      BS   C  
ATOM     40  N1  THY B   2      16.354 -13.896 -50.522  1.00  0.00      BS   N  
ATOM     41  C2  THY B   2      15.091 -14.235 -50.066  1.00  0.00      BS   C  
ATOM     42  O2  THY B   2      14.063 -13.735 -50.518  1.00  0.00      BS   O  
ATOM     43  N3  THY B   2      15.096 -15.122 -49.089  1.00  0.00      BS   N  
ATOM     44  C4  THY B   2      16.128 -15.801 -48.568  1.00  0.00      BS   C  
ATOM     45  O4  THY B   2      15.857 -16.653 -47.691  1.00  0.00      BS   O  
ATOM     46  C5  THY B   2      17.445 -15.477 -49.108  1.00  0.00      BS   C  
ATOM     47  C5M THY B   2      18.669 -16.285 -48.574  1.00  0.00      BS   C  
ATOM     48  C6  THY B   2      17.495 -14.507 -50.034  1.00  0.00      BS   C  
ATOM     49  H3  THY B   2      14.166 -15.495 -48.972  1.00  0.00      BS   H  
ATOM     50  H6  THY B   2      18.453 -13.993 -50.103  1.00  0.00      BS   H  
ATOM     51  H1' THY B   2      15.568 -12.053 -51.319  1.00  0.00      BS   H  
ATOM     52  H2' THY B   2      18.003 -11.239 -51.073  1.00  0.00      BS   H  
ATOM     53  H3' THY B   2      18.182 -11.561 -53.803  1.00  0.00      BS   H  
ATOM     54  H4' THY B   2      15.137 -11.697 -53.438  1.00  0.00      BS   H  
ATOM     55  H5' THY B   2      15.119 -13.021 -55.458  1.00  0.00      BS   H  
ATOM     56  H51 THY B   2      18.708 -17.245 -49.132  1.00  0.00      BS   H  
ATOM     57  H52 THY B   2      18.610 -16.435 -47.474  1.00  0.00      BS   H  
ATOM     58  H53 THY B   2      19.581 -15.708 -48.836  1.00  0.00      BS   H  
ATOM     59 H2'' THY B   2      18.567 -12.718 -51.906  1.00  0.00      BS   H  
ATOM     60 H5'' THY B   2      16.366 -11.825 -55.642  1.00  0.00      BS   H  
ATOM     61  P   THY B   3      17.232  -9.005 -54.001  1.00  0.00      BS   P  
ATOM     62  O1P THY B   3      16.912  -9.415 -55.376  1.00  0.00      BS   O  
ATOM     63  O2P THY B   3      18.553  -8.338 -53.734  1.00  0.00      BS   O  
ATOM     64  C5' THY B   3      14.637  -8.267 -53.649  1.00  0.00      BS   C  
ATOM     65  O5' THY B   3      16.064  -8.028 -53.724  1.00  0.00      BS   O  
ATOM     66  C4' THY B   3      13.964  -8.116 -52.272  1.00  0.00      BS   C  
ATOM     67  O4' THY B   3      14.187  -9.286 -51.287  1.00  0.00      BS   O  
ATOM     68  C3' THY B   3      14.467  -6.876 -51.576  1.00  0.00      BS   C  
ATOM     69  O3' THY B   3      13.415  -5.995 -51.003  1.00  0.00      BS   O  
ATOM     70  C2' THY B   3      15.230  -7.338 -50.375  1.00  0.00      BS   C  
ATOM     71  C1' THY B   3      14.506  -8.677 -50.038  1.00  0.00      BS   C  
ATOM     72  N1  THY B   3      15.160  -9.698 -49.205  1.00  0.00      BS   N  
ATOM     73  C2  THY B   3      14.485 -10.698 -48.598  1.00  0.00      BS   C  
ATOM     74  O2  THY B   3      13.276 -10.793 -48.668  1.00  0.00      BS   O  
ATOM     75  N3  THY B   3      15.267 -11.613 -47.861  1.00  0.00      BS   N  
ATOM     76  C4  THY B   3      16.612 -11.666 -47.720  1.00  0.00      BS   C  
ATOM     77  O4  THY B   3      17.257 -12.500 -47.124  1.00  0.00      BS   O  
ATOM     78  C5  THY B   3      17.235 -10.469 -48.286  1.00  0.00      BS   C  
ATOM     79  C5M THY B   3      18.654 -10.417 -48.387  1.00  0.00      BS   C  
ATOM     80  C6  THY B   3      16.534  -9.639 -49.092  1.00  0.00      BS   C  
ATOM     81  H3  THY B   3      14.834 -12.448 -47.492  1.00  0.00      BS   H  
ATOM     82  H6  THY B   3      17.100  -9.062 -49.823  1.00  0.00      BS   H  
ATOM     83  H1' THY B   3      13.566  -8.354 -49.542  1.00  0.00      BS   H  
ATOM     84  H2' THY B   3      15.229  -6.557 -49.585  1.00  0.00      BS   H  
ATOM     85  H3' THY B   3      15.137  -6.402 -52.324  1.00  0.00      BS   H  
ATOM     86  H4' THY B   3      12.862  -8.170 -52.394  1.00  0.00      BS   H  
ATOM     87  H5' THY B   3      14.329  -9.311 -53.869  1.00  0.00      BS   H  
ATOM     88  H51 THY B   3      19.086 -11.112 -49.139  1.00  0.00      BS   H  
ATOM     89  H52 THY B   3      19.193 -10.678 -47.452  1.00  0.00      BS   H  
ATOM     90  H53 THY B   3      19.110  -9.446 -48.673  1.00  0.00      BS   H  
ATOM     91 H2'' THY B   3      16.283  -7.554 -50.657  1.00  0.00      BS   H  
ATOM     92 H5'' THY B   3      14.072  -7.600 -54.336  1.00  0.00      BS   H  
ATOM     93  P   ADE B   4      13.246  -4.588 -51.643  1.00  0.00      BS   P  
ATOM     94  O1P ADE B   4      12.964  -4.863 -53.056  1.00  0.00      BS   O  
ATOM     95  O2P ADE B   4      14.402  -3.702 -51.350  1.00  0.00      BS   O  
ATOM     96  C5' ADE B   4      10.655  -4.711 -51.027  1.00  0.00      BS   C  
ATOM     97  O5' ADE B   4      11.954  -4.057 -50.937  1.00  0.00      BS   O  
ATOM     98  C4' ADE B   4       9.957  -5.045 -49.666  1.00  0.00      BS   C  
ATOM     99  O4' ADE B   4      10.715  -5.967 -48.923  1.00  0.00      BS   O  
ATOM    100  C3' ADE B   4       9.815  -3.850 -48.751  1.00  0.00      BS   C  
ATOM    101  O3' ADE B   4       8.531  -3.893 -48.094  1.00  0.00      BS   O  
ATOM    102  C2' ADE B   4      10.981  -4.046 -47.800  1.00  0.00      BS   C  
ATOM    103  C1' ADE B   4      10.882  -5.497 -47.626  1.00  0.00      BS   C  
ATOM    104  N1  ADE B   4      12.897  -9.571 -45.428  1.00  0.00      BS   N  
ATOM    105  C2  ADE B   4      11.658  -9.231 -45.706  1.00  0.00      BS   C  
ATOM    106  N3  ADE B   4      11.193  -8.122 -46.254  1.00  0.00      BS   N  
ATOM    107  C4  ADE B   4      12.176  -7.341 -46.582  1.00  0.00      BS   C  
ATOM    108  C5  ADE B   4      13.544  -7.525 -46.320  1.00  0.00      BS   C  
ATOM    109  C6  ADE B   4      13.950  -8.746 -45.726  1.00  0.00      BS   C  
ATOM    110  N6  ADE B   4      15.236  -9.046 -45.373  1.00  0.00      BS   N  
ATOM    111  N7  ADE B   4      14.296  -6.569 -46.845  1.00  0.00      BS   N  
ATOM    112  C8  ADE B   4      13.417  -5.684 -47.251  1.00  0.00      BS   C  
ATOM    113  N9  ADE B   4      12.119  -6.124 -47.167  1.00  0.00      BS   N  
ATOM    114  H2  ADE B   4      10.909  -9.930 -45.334  1.00  0.00      BS   H  
ATOM    115  H8  ADE B   4      13.560  -4.691 -47.679  1.00  0.00      BS   H  
ATOM    116  H1' ADE B   4       9.979  -5.694 -47.010  1.00  0.00      BS   H  
ATOM    117  H2' ADE B   4      10.904  -3.446 -46.868  1.00  0.00      BS   H  
ATOM    118  H3' ADE B   4       9.864  -2.918 -49.354  1.00  0.00      BS   H  
ATOM    119  H4' ADE B   4       8.943  -5.468 -49.825  1.00  0.00      BS   H  
ATOM    120  H5' ADE B   4      10.662  -5.740 -51.446  1.00  0.00      BS   H  
ATOM    121  H61 ADE B   4      15.986  -8.550 -45.810  1.00  0.00      BS   H  
ATOM    122  H62 ADE B   4      15.475  -9.930 -44.973  1.00  0.00      BS   H  
ATOM    123 H2'' ADE B   4      11.928  -3.730 -48.288  1.00  0.00      BS   H  
ATOM    124 H5'' ADE B   4       9.936  -4.175 -51.682  1.00  0.00      BS   H  
ATOM    125  P   THY B   5       7.307  -3.143 -48.647  1.00  0.00      BS   P  
ATOM    126  O1P THY B   5       6.905  -3.888 -49.859  1.00  0.00      BS   O  
ATOM    127  O2P THY B   5       7.681  -1.736 -48.739  1.00  0.00      BS   O  
ATOM    128  C5' THY B   5       5.817  -4.724 -47.143  1.00  0.00      BS   C  
ATOM    129  O5' THY B   5       6.138  -3.384 -47.585  1.00  0.00      BS   O  
ATOM    130  C4' THY B   5       5.974  -4.915 -45.599  1.00  0.00      BS   C  
ATOM    131  O4' THY B   5       7.409  -5.200 -45.298  1.00  0.00      BS   O  
ATOM    132  C3' THY B   5       5.730  -3.580 -44.854  1.00  0.00      BS   C  
ATOM    133  O3' THY B   5       4.827  -3.765 -43.737  1.00  0.00      BS   O  
ATOM    134  C2' THY B   5       7.185  -3.168 -44.388  1.00  0.00      BS   C  
ATOM    135  C1' THY B   5       7.731  -4.535 -44.044  1.00  0.00      BS   C  
ATOM    136  N1  THY B   5       9.163  -4.686 -43.914  1.00  0.00      BS   N  
ATOM    137  C2  THY B   5       9.653  -5.871 -43.431  1.00  0.00      BS   C  
ATOM    138  O2  THY B   5       8.947  -6.839 -43.131  1.00  0.00      BS   O  
ATOM    139  N3  THY B   5      11.014  -5.864 -43.277  1.00  0.00      BS   N  
ATOM    140  C4  THY B   5      11.883  -4.916 -43.757  1.00  0.00      BS   C  
ATOM    141  O4  THY B   5      13.065  -5.238 -43.826  1.00  0.00      BS   O  
ATOM    142  C5  THY B   5      11.312  -3.664 -44.185  1.00  0.00      BS   C  
ATOM    143  C5M THY B   5      12.097  -2.406 -44.434  1.00  0.00      BS   C  
ATOM    144  C6  THY B   5       9.957  -3.598 -44.236  1.00  0.00      BS   C  
ATOM    145  H3  THY B   5      11.466  -6.641 -42.817  1.00  0.00      BS   H  
ATOM    146  H6  THY B   5       9.377  -2.695 -44.420  1.00  0.00      BS   H  
ATOM    147  H1' THY B   5       7.131  -5.047 -43.263  1.00  0.00      BS   H  
ATOM    148  H2' THY B   5       7.065  -2.322 -43.677  1.00  0.00      BS   H  
ATOM    149  H3' THY B   5       5.423  -2.744 -45.516  1.00  0.00      BS   H  
ATOM    150  H4' THY B   5       5.312  -5.704 -45.183  1.00  0.00      BS   H  
ATOM    151  H5' THY B   5       6.350  -5.580 -47.608  1.00  0.00      BS   H  
ATOM    152  H51 THY B   5      12.616  -2.046 -43.520  1.00  0.00      BS   H  
ATOM    153  H52 THY B   5      11.394  -1.687 -44.907  1.00  0.00      BS   H  
ATOM    154  H53 THY B   5      12.843  -2.496 -45.252  1.00  0.00      BS   H  
ATOM    155 H2'' THY B   5       7.662  -2.705 -45.279  1.00  0.00      BS   H  
ATOM    156 H5'' THY B   5       4.754  -4.933 -47.388  1.00  0.00      BS   H  
ATOM    157  P   ADE B   6       3.326  -3.453 -43.815  1.00  0.00      BS   P  
ATOM    158  O1P ADE B   6       2.953  -3.445 -45.239  1.00  0.00      BS   O  
ATOM    159  O2P ADE B   6       3.014  -2.238 -43.029  1.00  0.00      BS   O  
ATOM    160  C5' ADE B   6       2.853  -6.007 -43.439  1.00  0.00      BS   C  
ATOM    161  O5' ADE B   6       2.491  -4.594 -43.180  1.00  0.00      BS   O  
ATOM    162  C4' ADE B   6       3.185  -6.836 -42.183  1.00  0.00      BS   C  
ATOM    163  O4' ADE B   6       4.510  -6.466 -41.811  1.00  0.00      BS   O  
ATOM    164  C3' ADE B   6       2.295  -6.576 -40.938  1.00  0.00      BS   C  
ATOM    165  O3' ADE B   6       2.107  -7.791 -40.220  1.00  0.00      BS   O  
ATOM    166  C2' ADE B   6       3.122  -5.552 -40.166  1.00  0.00      BS   C  
ATOM    167  C1' ADE B   6       4.576  -5.970 -40.481  1.00  0.00      BS   C  
ATOM    168  N1  ADE B   6       9.636  -5.103 -40.032  1.00  0.00      BS   N  
ATOM    169  C2  ADE B   6       8.918  -6.166 -39.795  1.00  0.00      BS   C  
ATOM    170  N3  ADE B   6       7.577  -6.338 -39.953  1.00  0.00      BS   N  
ATOM    171  C4  ADE B   6       6.994  -5.161 -40.226  1.00  0.00      BS   C  
ATOM    172  C5  ADE B   6       7.589  -3.982 -40.419  1.00  0.00      BS   C  
ATOM    173  C6  ADE B   6       9.009  -3.984 -40.387  1.00  0.00      BS   C  
ATOM    174  N6  ADE B   6       9.760  -3.001 -40.917  1.00  0.00      BS   N  
ATOM    175  N7  ADE B   6       6.686  -2.946 -40.705  1.00  0.00      BS   N  
ATOM    176  C8  ADE B   6       5.484  -3.525 -40.718  1.00  0.00      BS   C  
ATOM    177  N9  ADE B   6       5.646  -4.932 -40.438  1.00  0.00      BS   N  
ATOM    178  H2  ADE B   6       9.557  -6.986 -39.464  1.00  0.00      BS   H  
ATOM    179  H8  ADE B   6       4.543  -3.081 -41.045  1.00  0.00      BS   H  
ATOM    180  H1' ADE B   6       4.943  -6.831 -39.883  1.00  0.00      BS   H  
ATOM    181  H2' ADE B   6       2.991  -5.529 -39.064  1.00  0.00      BS   H  
ATOM    182  H3' ADE B   6       1.340  -6.156 -41.320  1.00  0.00      BS   H  
ATOM    183  H4' ADE B   6       3.148  -7.905 -42.485  1.00  0.00      BS   H  
ATOM    184  H5' ADE B   6       3.726  -6.157 -44.109  1.00  0.00      BS   H  
ATOM    185  H61 ADE B   6       9.414  -2.064 -40.959  1.00  0.00      BS   H  
ATOM    186  H62 ADE B   6      10.761  -3.006 -40.890  1.00  0.00      BS   H  
ATOM    187 H2'' ADE B   6       2.899  -4.497 -40.436  1.00  0.00      BS   H  
ATOM    188 H5'' ADE B   6       1.935  -6.386 -43.938  1.00  0.00      BS   H  
ATOM    189  P   THY B   7       1.265  -7.734 -38.835  1.00  0.00      BS   P  
ATOM    190  O1P THY B   7       0.576  -8.999 -38.734  1.00  0.00      BS   O  
ATOM    191  O2P THY B   7       0.501  -6.492 -38.823  1.00  0.00      BS   O  
ATOM    192  C5' THY B   7       3.324  -8.746 -37.584  1.00  0.00      BS   C  
ATOM    193  O5' THY B   7       2.369  -7.613 -37.684  1.00  0.00      BS   O  
ATOM    194  C4' THY B   7       4.367  -8.571 -36.456  1.00  0.00      BS   C  
ATOM    195  O4' THY B   7       5.193  -7.434 -36.790  1.00  0.00      BS   O  
ATOM    196  C3' THY B   7       3.814  -8.277 -35.001  1.00  0.00      BS   C  
ATOM    197  O3' THY B   7       4.599  -8.909 -34.017  1.00  0.00      BS   O  
ATOM    198  C2' THY B   7       3.978  -6.770 -34.812  1.00  0.00      BS   C  
ATOM    199  C1' THY B   7       5.207  -6.518 -35.718  1.00  0.00      BS   C  
ATOM    200  N1  THY B   7       5.358  -5.162 -36.238  1.00  0.00      BS   N  
ATOM    201  C2  THY B   7       6.574  -4.523 -36.079  1.00  0.00      BS   C  
ATOM    202  O2  THY B   7       7.470  -5.071 -35.472  1.00  0.00      BS   O  
ATOM    203  N3  THY B   7       6.645  -3.304 -36.642  1.00  0.00      BS   N  
ATOM    204  C4  THY B   7       5.684  -2.670 -37.300  1.00  0.00      BS   C  
ATOM    205  O4  THY B   7       5.920  -1.682 -37.986  1.00  0.00      BS   O  
ATOM    206  C5  THY B   7       4.348  -3.285 -37.310  1.00  0.00      BS   C  
ATOM    207  C5M THY B   7       3.157  -2.502 -37.748  1.00  0.00      BS   C  
ATOM    208  C6  THY B   7       4.278  -4.549 -36.820  1.00  0.00      BS   C  
ATOM    209  H3  THY B   7       7.591  -2.951 -36.652  1.00  0.00      BS   H  
ATOM    210  H6  THY B   7       3.370  -5.140 -36.937  1.00  0.00      BS   H  
ATOM    211  H1' THY B   7       6.110  -6.848 -35.159  1.00  0.00      BS   H  
ATOM    212  H2' THY B   7       4.182  -6.563 -33.739  1.00  0.00      BS   H  
ATOM    213  H3' THY B   7       2.758  -8.614 -34.952  1.00  0.00      BS   H  
ATOM    214  H4' THY B   7       5.032  -9.462 -36.443  1.00  0.00      BS   H  
ATOM    215  H5' THY B   7       3.918  -8.767 -38.522  1.00  0.00      BS   H  
ATOM    216  H51 THY B   7       3.451  -1.638 -38.382  1.00  0.00      BS   H  
ATOM    217  H52 THY B   7       2.773  -2.059 -36.805  1.00  0.00      BS   H  
ATOM    218  H53 THY B   7       2.468  -3.167 -38.313  1.00  0.00      BS   H  
ATOM    219 H2'' THY B   7       3.095  -6.175 -35.125  1.00  0.00      BS   H  
ATOM    220 H5'' THY B   7       2.733  -9.664 -37.382  1.00  0.00      BS   H  
ATOM    221  P   ADE B   8       4.158 -10.265 -33.288  1.00  0.00      BS   P  
ATOM    222  O1P ADE B   8       4.674 -11.436 -33.975  1.00  0.00      BS   O  
ATOM    223  O2P ADE B   8       2.659 -10.218 -32.996  1.00  0.00      BS   O  
ATOM    224  C5' ADE B   8       6.213  -9.918 -31.721  1.00  0.00      BS   C  
ATOM    225  O5' ADE B   8       4.814 -10.219 -31.851  1.00  0.00      BS   O  
ATOM    226  C4' ADE B   8       6.538  -8.779 -30.707  1.00  0.00      BS   C  
ATOM    227  O4' ADE B   8       6.278  -7.473 -31.353  1.00  0.00      BS   O  
ATOM    228  C3' ADE B   8       5.538  -8.718 -29.449  1.00  0.00      BS   C  
ATOM    229  O3' ADE B   8       6.270  -8.445 -28.234  1.00  0.00      BS   O  
ATOM    230  C2' ADE B   8       4.655  -7.552 -29.772  1.00  0.00      BS   C  
ATOM    231  C1' ADE B   8       5.602  -6.605 -30.479  1.00  0.00      BS   C  
ATOM    232  N1  ADE B   8       6.244  -2.403 -33.387  1.00  0.00      BS   N  
ATOM    233  C2  ADE B   8       7.135  -3.242 -32.750  1.00  0.00      BS   C  
ATOM    234  N3  ADE B   8       6.932  -4.356 -31.995  1.00  0.00      BS   N  
ATOM    235  C4  ADE B   8       5.617  -4.652 -31.983  1.00  0.00      BS   C  
ATOM    236  C5  ADE B   8       4.607  -3.965 -32.615  1.00  0.00      BS   C  
ATOM    237  C6  ADE B   8       4.967  -2.798 -33.334  1.00  0.00      BS   C  
ATOM    238  N6  ADE B   8       4.097  -2.070 -34.012  1.00  0.00      BS   N  
ATOM    239  N7  ADE B   8       3.392  -4.507 -32.290  1.00  0.00      BS   N  
ATOM    240  C8  ADE B   8       3.680  -5.467 -31.486  1.00  0.00      BS   C  
ATOM    241  N9  ADE B   8       5.017  -5.634 -31.320  1.00  0.00      BS   N  
ATOM    242  H2  ADE B   8       8.153  -2.878 -32.885  1.00  0.00      BS   H  
ATOM    243  H8  ADE B   8       2.960  -6.196 -31.116  1.00  0.00      BS   H  
ATOM    244  H1' ADE B   8       6.404  -6.073 -29.924  1.00  0.00      BS   H  
ATOM    245  H2' ADE B   8       4.237  -7.058 -28.868  1.00  0.00      BS   H  
ATOM    246  H3' ADE B   8       4.933  -9.643 -29.333  1.00  0.00      BS   H  
ATOM    247  H4' ADE B   8       7.589  -8.915 -30.371  1.00  0.00      BS   H  
ATOM    248  H5' ADE B   8       6.624  -9.493 -32.662  1.00  0.00      BS   H  
ATOM    249  H61 ADE B   8       3.420  -2.583 -34.539  1.00  0.00      BS   H  
ATOM    250  H62 ADE B   8       4.377  -1.121 -34.160  1.00  0.00      BS   H  
ATOM    251 H2'' ADE B   8       3.903  -7.858 -30.529  1.00  0.00      BS   H  
ATOM    252 H5'' ADE B   8       6.705 -10.802 -31.260  1.00  0.00      BS   H  
ATOM    253  P   THY B   9       6.922  -9.680 -27.561  1.00  0.00      BS   P  
ATOM    254  O1P THY B   9       7.713 -10.505 -28.466  1.00  0.00      BS   O  
ATOM    255  O2P THY B   9       5.913 -10.435 -26.808  1.00  0.00      BS   O  
ATOM    256  C5' THY B   9       9.209  -8.505 -26.969  1.00  0.00      BS   C  
ATOM    257  O5' THY B   9       7.894  -9.036 -26.540  1.00  0.00      BS   O  
ATOM    258  C4' THY B   9       9.503  -7.027 -26.506  1.00  0.00      BS   C  
ATOM    259  O4' THY B   9       8.843  -6.103 -27.369  1.00  0.00      BS   O  
ATOM    260  C3' THY B   9       9.004  -6.635 -25.119  1.00  0.00      BS   C  
ATOM    261  O3' THY B   9      10.012  -6.862 -24.130  1.00  0.00      BS   O  
ATOM    262  C2' THY B   9       8.659  -5.187 -25.222  1.00  0.00      BS   C  
ATOM    263  C1' THY B   9       8.418  -4.844 -26.669  1.00  0.00      BS   C  
ATOM    264  N1  THY B   9       6.922  -4.690 -27.034  1.00  0.00      BS   N  
ATOM    265  C2  THY B   9       6.551  -3.544 -27.668  1.00  0.00      BS   C  
ATOM    266  O2  THY B   9       7.363  -2.690 -27.920  1.00  0.00      BS   O  
ATOM    267  N3  THY B   9       5.240  -3.524 -28.058  1.00  0.00      BS   N  
ATOM    268  C4  THY B   9       4.326  -4.488 -27.728  1.00  0.00      BS   C  
ATOM    269  O4  THY B   9       3.184  -4.415 -28.195  1.00  0.00      BS   O  
ATOM    270  C5  THY B   9       4.786  -5.605 -26.936  1.00  0.00      BS   C  
ATOM    271  C5M THY B   9       3.865  -6.634 -26.300  1.00  0.00      BS   C  
ATOM    272  C6  THY B   9       6.079  -5.641 -26.669  1.00  0.00      BS   C  
ATOM    273  H3  THY B   9       4.981  -2.637 -28.464  1.00  0.00      BS   H  
ATOM    274  H6  THY B   9       6.560  -6.399 -26.052  1.00  0.00      BS   H  
ATOM    275  H1' THY B   9       9.052  -4.032 -27.084  1.00  0.00      BS   H  
ATOM    276  H2' THY B   9       9.471  -4.497 -24.908  1.00  0.00      BS   H  
ATOM    277  H3' THY B   9       8.115  -7.293 -25.010  1.00  0.00      BS   H  
ATOM    278  H4' THY B   9      10.595  -6.951 -26.695  1.00  0.00      BS   H  
ATOM    279  H5' THY B   9       9.427  -8.580 -28.056  1.00  0.00      BS   H  
ATOM    280  H51 THY B   9       4.102  -7.636 -26.715  1.00  0.00      BS   H  
ATOM    281  H52 THY B   9       2.778  -6.434 -26.418  1.00  0.00      BS   H  
ATOM    282  H53 THY B   9       4.066  -6.726 -25.212  1.00  0.00      BS   H  
ATOM    283 H2'' THY B   9       7.870  -4.977 -24.467  1.00  0.00      BS   H  
ATOM    284 H5'' THY B   9       9.927  -9.172 -26.447  1.00  0.00      BS   H  
ATOM    285  P   ADE B  10       9.659  -6.695 -22.608  1.00  0.00      BS   P  
ATOM    286  O1P ADE B  10      10.539  -7.629 -21.814  1.00  0.00      BS   O  
ATOM    287  O2P ADE B  10       8.197  -6.660 -22.338  1.00  0.00      BS   O  
ATOM    288  C5' ADE B  10      11.500  -4.701 -22.827  1.00  0.00      BS   C  
ATOM    289  O5' ADE B  10      10.302  -5.272 -22.280  1.00  0.00      BS   O  
ATOM    290  C4' ADE B  10      11.550  -3.172 -22.899  1.00  0.00      BS   C  
ATOM    291  O4' ADE B  10      10.429  -2.582 -23.716  1.00  0.00      BS   O  
ATOM    292  C3' ADE B  10      11.463  -2.407 -21.497  1.00  0.00      BS   C  
ATOM    293  O3' ADE B  10      12.469  -1.392 -21.420  1.00  0.00      BS   O  
ATOM    294  C2' ADE B  10      10.060  -1.807 -21.452  1.00  0.00      BS   C  
ATOM    295  C1' ADE B  10       9.671  -1.665 -22.963  1.00  0.00      BS   C  
ATOM    296  N1  ADE B  10       5.295  -0.823 -25.767  1.00  0.00      BS   N  
ATOM    297  C2  ADE B  10       6.468  -0.236 -25.787  1.00  0.00      BS   C  
ATOM    298  N3  ADE B  10       7.505  -0.375 -24.992  1.00  0.00      BS   N  
ATOM    299  C4  ADE B  10       7.343  -1.524 -24.208  1.00  0.00      BS   C  
ATOM    300  C5  ADE B  10       6.188  -2.259 -24.101  1.00  0.00      BS   C  
ATOM    301  C6  ADE B  10       5.147  -1.867 -24.992  1.00  0.00      BS   C  
ATOM    302  N6  ADE B  10       3.983  -2.563 -25.002  1.00  0.00      BS   N  
ATOM    303  N7  ADE B  10       6.293  -3.216 -23.097  1.00  0.00      BS   N  
ATOM    304  C8  ADE B  10       7.551  -3.055 -22.650  1.00  0.00      BS   C  
ATOM    305  N9  ADE B  10       8.234  -2.071 -23.262  1.00  0.00      BS   N  
ATOM    306  H2  ADE B  10       6.692   0.579 -26.474  1.00  0.00      BS   H  
ATOM    307  H8  ADE B  10       8.004  -3.690 -21.888  1.00  0.00      BS   H  
ATOM    308  H1' ADE B  10       9.920  -0.632 -23.288  1.00  0.00      BS   H  
ATOM    309  H2' ADE B  10       9.897  -0.860 -20.894  1.00  0.00      BS   H  
ATOM    310  H3' ADE B  10      11.672  -3.268 -20.825  1.00  0.00      BS   H  
ATOM    311  H4' ADE B  10      12.429  -2.792 -23.463  1.00  0.00      BS   H  
ATOM    312  H5' ADE B  10      11.631  -5.043 -23.876  1.00  0.00      BS   H  
ATOM    313  H61 ADE B  10       3.751  -3.375 -24.469  1.00  0.00      BS   H  
ATOM    314  H62 ADE B  10       3.159  -2.160 -25.402  1.00  0.00      BS   H  
ATOM    315 H2'' ADE B  10       9.450  -2.440 -20.771  1.00  0.00      BS   H  
ATOM    316 H5'' ADE B  10      12.371  -5.019 -22.215  1.00  0.00      BS   H  
ATOM    317  P   GUA B  11      12.592  -0.632 -20.087  1.00  0.00      BS   P  
ATOM    318  O1P GUA B  11      14.056  -0.340 -19.949  1.00  0.00      BS   O  
ATOM    319  O2P GUA B  11      12.043  -1.479 -19.002  1.00  0.00      BS   O  
ATOM    320  C5' GUA B  11      12.026   1.624 -21.369  1.00  0.00      BS   C  
ATOM    321  O5' GUA B  11      11.712   0.645 -20.300  1.00  0.00      BS   O  
ATOM    322  C4' GUA B  11      11.004   2.755 -21.535  1.00  0.00      BS   C  
ATOM    323  O4' GUA B  11       9.758   2.277 -22.222  1.00  0.00      BS   O  
ATOM    324  C3' GUA B  11      10.567   3.488 -20.223  1.00  0.00      BS   C  
ATOM    325  O3' GUA B  11      10.491   4.904 -20.423  1.00  0.00      BS   O  
ATOM    326  C2' GUA B  11       9.168   2.973 -20.113  1.00  0.00      BS   C  
ATOM    327  C1' GUA B  11       8.617   2.714 -21.524  1.00  0.00      BS   C  
ATOM    328  N1  GUA B  11       4.094   1.479 -23.513  1.00  0.00      BS   N  
ATOM    329  C2  GUA B  11       4.833   2.604 -23.651  1.00  0.00      BS   C  
ATOM    330  N2  GUA B  11       4.302   3.574 -24.205  1.00  0.00      BS   N  
ATOM    331  N3  GUA B  11       6.053   2.755 -23.094  1.00  0.00      BS   N  
ATOM    332  C4  GUA B  11       6.399   1.753 -22.309  1.00  0.00      BS   C  
ATOM    333  C5  GUA B  11       5.750   0.618 -22.081  1.00  0.00      BS   C  
ATOM    334  C6  GUA B  11       4.502   0.471 -22.585  1.00  0.00      BS   C  
ATOM    335  O6  GUA B  11       3.773  -0.496 -22.443  1.00  0.00      BS   O  
ATOM    336  N7  GUA B  11       6.489  -0.215 -21.172  1.00  0.00      BS   N  
ATOM    337  C8  GUA B  11       7.585   0.501 -20.943  1.00  0.00      BS   C  
ATOM    338  N9  GUA B  11       7.614   1.686 -21.607  1.00  0.00      BS   N  
ATOM    339  H1  GUA B  11       3.164   1.352 -23.886  1.00  0.00      BS   H  
ATOM    340  H8  GUA B  11       8.433   0.239 -20.310  1.00  0.00      BS   H  
ATOM    341  H1' GUA B  11       8.278   3.594 -22.112  1.00  0.00      BS   H  
ATOM    342  H2' GUA B  11       8.546   3.748 -19.615  1.00  0.00      BS   H  
ATOM    343  H21 GUA B  11       3.392   3.420 -24.588  1.00  0.00      BS   H  
ATOM    344  H3' GUA B  11      11.307   3.254 -19.429  1.00  0.00      BS   H  
ATOM    345  H22 GUA B  11       4.788   4.444 -24.119  1.00  0.00      BS   H  
ATOM    346  H4' GUA B  11      11.410   3.505 -22.246  1.00  0.00      BS   H  
ATOM    347  H5' GUA B  11      12.180   1.153 -22.363  1.00  0.00      BS   H  
ATOM    348 H2'' GUA B  11       9.204   2.104 -19.422  1.00  0.00      BS   H  
ATOM    349 H5'' GUA B  11      13.021   2.091 -21.202  1.00  0.00      BS   H  
ATOM    350  P   CYT B  12      10.329   5.931 -19.110  1.00  0.00      BS   P  
ATOM    351  O1P CYT B  12      11.279   7.082 -19.267  1.00  0.00      BS   O  
ATOM    352  O2P CYT B  12      10.453   5.119 -17.903  1.00  0.00      BS   O  
ATOM    353  C5' CYT B  12       8.580   7.426 -20.295  1.00  0.00      BS   C  
ATOM    354  O5' CYT B  12       8.901   6.485 -19.262  1.00  0.00      BS   O  
ATOM    355  C4' CYT B  12       7.053   7.547 -20.548  1.00  0.00      BS   C  
ATOM    356  O4' CYT B  12       6.531   6.378 -21.227  1.00  0.00      BS   O  
ATOM    357  C3' CYT B  12       6.206   7.691 -19.338  1.00  0.00      BS   C  
ATOM    358  O3' CYT B  12       6.214   8.990 -18.806  1.00  0.00      BS   O  
ATOM    359  C2' CYT B  12       4.792   7.509 -20.042  1.00  0.00      BS   C  
ATOM    360  C1' CYT B  12       5.066   6.359 -21.037  1.00  0.00      BS   C  
ATOM    361  N1  CYT B  12       4.574   5.122 -20.669  1.00  0.00      BS   N  
ATOM    362  C2  CYT B  12       3.238   4.858 -20.853  1.00  0.00      BS   C  
ATOM    363  O2  CYT B  12       2.464   5.658 -21.371  1.00  0.00      BS   O  
ATOM    364  N3  CYT B  12       2.769   3.600 -20.529  1.00  0.00      BS   N  
ATOM    365  C4  CYT B  12       3.582   2.694 -19.922  1.00  0.00      BS   C  
ATOM    366  N4  CYT B  12       3.108   1.454 -19.494  1.00  0.00      BS   N  
ATOM    367  C5  CYT B  12       4.890   3.015 -19.660  1.00  0.00      BS   C  
ATOM    368  C6  CYT B  12       5.336   4.235 -19.964  1.00  0.00      BS   C  
ATOM    369  H5  CYT B  12       5.468   2.160 -19.307  1.00  0.00      BS   H  
ATOM    370  H6  CYT B  12       6.386   4.527 -19.986  1.00  0.00      BS   H  
ATOM    371  H1' CYT B  12       4.787   6.579 -22.089  1.00  0.00      BS   H  
ATOM    372  H2' CYT B  12       4.350   8.295 -20.693  1.00  0.00      BS   H  
ATOM    373  H3' CYT B  12       6.545   6.872 -18.668  1.00  0.00      BS   H  
ATOM    374  H4' CYT B  12       6.948   8.355 -21.305  1.00  0.00      BS   H  
ATOM    375  H41 CYT B  12       2.253   1.279 -19.983  1.00  0.00      BS   H  
ATOM    376  H5' CYT B  12       9.095   7.361 -21.278  1.00  0.00      BS   H  
ATOM    377  H42 CYT B  12       3.825   0.769 -19.366  1.00  0.00      BS   H  
ATOM    378 H2'' CYT B  12       3.999   7.236 -19.313  1.00  0.00      BS   H  
ATOM    379 H5'' CYT B  12       8.899   8.440 -19.976  1.00  0.00      BS   H  
ATOM    380  P   THY B  13       5.972   9.237 -17.307  1.00  0.00      BS   P  
ATOM    381  O1P THY B  13       6.476  10.602 -16.992  1.00  0.00      BS   O  
ATOM    382  O2P THY B  13       6.658   8.151 -16.548  1.00  0.00      BS   O  
ATOM    383  C5' THY B  13       3.516  10.253 -17.545  1.00  0.00      BS   C  
ATOM    384  O5' THY B  13       4.397   9.225 -17.002  1.00  0.00      BS   O  
ATOM    385  C4' THY B  13       2.103   9.804 -17.541  1.00  0.00      BS   C  
ATOM    386  O4' THY B  13       1.980   8.686 -18.421  1.00  0.00      BS   O  
ATOM    387  C3' THY B  13       1.664   9.225 -16.222  1.00  0.00      BS   C  
ATOM    388  O3' THY B  13       1.236  10.285 -15.417  1.00  0.00      BS   O  
ATOM    389  C2' THY B  13       0.407   8.536 -16.732  1.00  0.00      BS   C  
ATOM    390  C1' THY B  13       0.901   7.866 -18.026  1.00  0.00      BS   C  
ATOM    391  N1  THY B  13       1.371   6.512 -17.874  1.00  0.00      BS   N  
ATOM    392  C2  THY B  13       0.422   5.526 -17.857  1.00  0.00      BS   C  
ATOM    393  O2  THY B  13      -0.780   5.716 -17.857  1.00  0.00      BS   O  
ATOM    394  N3  THY B  13       0.915   4.255 -17.674  1.00  0.00      BS   N  
ATOM    395  C4  THY B  13       2.213   4.003 -17.219  1.00  0.00      BS   C  
ATOM    396  O4  THY B  13       2.471   2.842 -16.915  1.00  0.00      BS   O  
ATOM    397  C5  THY B  13       3.071   5.107 -17.001  1.00  0.00      BS   C  
ATOM    398  C5M THY B  13       4.469   4.932 -16.508  1.00  0.00      BS   C  
ATOM    399  C6  THY B  13       2.597   6.288 -17.320  1.00  0.00      BS   C  
ATOM    400  H3  THY B  13       0.150   3.597 -17.677  1.00  0.00      BS   H  
ATOM    401  H6  THY B  13       3.175   7.182 -17.088  1.00  0.00      BS   H  
ATOM    402  H1' THY B  13       0.164   8.026 -18.841  1.00  0.00      BS   H  
ATOM    403  H2' THY B  13      -0.411   9.252 -16.958  1.00  0.00      BS   H  
ATOM    404  H3' THY B  13       2.508   8.574 -15.906  1.00  0.00      BS   H  
ATOM    405  H4' THY B  13       1.448  10.636 -17.873  1.00  0.00      BS   H  
ATOM    406  H5' THY B  13       3.761  10.498 -18.600  1.00  0.00      BS   H  
ATOM    407  H51 THY B  13       4.932   5.940 -16.574  1.00  0.00      BS   H  
ATOM    408  H52 THY B  13       4.996   4.264 -17.222  1.00  0.00      BS   H  
ATOM    409  H53 THY B  13       4.573   4.497 -15.490  1.00  0.00      BS   H  
ATOM    410 H2'' THY B  13      -0.024   7.758 -16.065  1.00  0.00      BS   H  
ATOM    411 H5'' THY B  13       3.560  11.135 -16.871  1.00  0.00      BS   H  
ATOM    412  P   THY B  14       0.941  10.006 -13.888  1.00  0.00      BS   P  
ATOM    413  O1P THY B  14       0.677  11.379 -13.312  1.00  0.00      BS   O  
ATOM    414  O2P THY B  14       1.974   9.155 -13.284  1.00  0.00      BS   O  
ATOM    415  C5' THY B  14      -1.777   9.678 -14.168  1.00  0.00      BS   C  
ATOM    416  O5' THY B  14      -0.434   9.210 -13.921  1.00  0.00      BS   O  
ATOM    417  C4' THY B  14      -2.655   8.411 -14.108  1.00  0.00      BS   C  
ATOM    418  O4' THY B  14      -2.146   7.278 -14.941  1.00  0.00      BS   O  
ATOM    419  C3' THY B  14      -2.568   7.820 -12.648  1.00  0.00      BS   C  
ATOM    420  O3' THY B  14      -3.440   8.536 -11.769  1.00  0.00      BS   O  
ATOM    421  C2' THY B  14      -3.211   6.398 -12.999  1.00  0.00      BS   C  
ATOM    422  C1' THY B  14      -2.551   5.999 -14.372  1.00  0.00      BS   C  
ATOM    423  N1  THY B  14      -1.352   5.145 -14.198  1.00  0.00      BS   N  
ATOM    424  C2  THY B  14      -1.587   3.836 -14.135  1.00  0.00      BS   C  
ATOM    425  O2  THY B  14      -2.745   3.371 -14.127  1.00  0.00      BS   O  
ATOM    426  N3  THY B  14      -0.424   3.079 -14.113  1.00  0.00      BS   N  
ATOM    427  C4  THY B  14       0.868   3.511 -13.945  1.00  0.00      BS   C  
ATOM    428  O4  THY B  14       1.824   2.707 -14.010  1.00  0.00      BS   O  
ATOM    429  C5  THY B  14       0.981   4.944 -13.703  1.00  0.00      BS   C  
ATOM    430  C5M THY B  14       2.356   5.534 -13.487  1.00  0.00      BS   C  
ATOM    431  C6  THY B  14      -0.109   5.658 -13.948  1.00  0.00      BS   C  
ATOM    432  H3  THY B  14      -0.461   2.077 -14.230  1.00  0.00      BS   H  
ATOM    433  H6  THY B  14       0.044   6.734 -14.015  1.00  0.00      BS   H  
ATOM    434  H1' THY B  14      -3.339   5.577 -15.033  1.00  0.00      BS   H  
ATOM    435  H2' THY B  14      -4.278   6.626 -13.206  1.00  0.00      BS   H  
ATOM    436  H3' THY B  14      -1.512   7.627 -12.361  1.00  0.00      BS   H  
ATOM    437  H4' THY B  14      -3.650   8.709 -14.501  1.00  0.00      BS   H  
ATOM    438  H5' THY B  14      -1.846  10.201 -15.145  1.00  0.00      BS   H  
ATOM    439  H51 THY B  14       2.838   5.517 -14.488  1.00  0.00      BS   H  
ATOM    440  H52 THY B  14       3.085   4.958 -12.877  1.00  0.00      BS   H  
ATOM    441  H53 THY B  14       2.297   6.554 -13.051  1.00  0.00      BS   H  
ATOM    442 H2'' THY B  14      -3.231   5.556 -12.275  1.00  0.00      BS   H  
ATOM    443 H5'' THY B  14      -2.198  10.468 -13.509  1.00  0.00      BS   H  
ATOM    444  P   ADE B  15      -3.402   8.014 -10.248  1.00  0.00      BS   P  
ATOM    445  O1P ADE B  15      -4.086   9.110  -9.502  1.00  0.00      BS   O  
ATOM    446  O2P ADE B  15      -2.027   7.677  -9.852  1.00  0.00      BS   O  
ATOM    447  C5' ADE B  15      -5.596   6.604 -10.432  1.00  0.00      BS   C  
ATOM    448  O5' ADE B  15      -4.199   6.693 -10.158  1.00  0.00      BS   O  
ATOM    449  C4' ADE B  15      -6.197   5.164  -9.885  1.00  0.00      BS   C  
ATOM    450  O4' ADE B  15      -5.391   4.015 -10.505  1.00  0.00      BS   O  
ATOM    451  C3' ADE B  15      -6.052   5.011  -8.372  1.00  0.00      BS   C  
ATOM    452  O3' ADE B  15      -7.092   4.183  -7.872  1.00  0.00      BS   O  
ATOM    453  C2' ADE B  15      -4.686   4.384  -8.236  1.00  0.00      BS   C  
ATOM    454  C1' ADE B  15      -4.576   3.434  -9.521  1.00  0.00      BS   C  
ATOM    455  N1  ADE B  15      -1.167  -0.161 -10.624  1.00  0.00      BS   N  
ATOM    456  C2  ADE B  15      -2.470  -0.300 -10.416  1.00  0.00      BS   C  
ATOM    457  N3  ADE B  15      -3.311   0.724 -10.163  1.00  0.00      BS   N  
ATOM    458  C4  ADE B  15      -2.719   1.863 -10.264  1.00  0.00      BS   C  
ATOM    459  C5  ADE B  15      -1.362   2.117 -10.560  1.00  0.00      BS   C  
ATOM    460  C6  ADE B  15      -0.534   1.025 -10.777  1.00  0.00      BS   C  
ATOM    461  N6  ADE B  15       0.750   1.028 -11.138  1.00  0.00      BS   N  
ATOM    462  N7  ADE B  15      -1.146   3.433 -10.535  1.00  0.00      BS   N  
ATOM    463  C8  ADE B  15      -2.245   3.984 -10.154  1.00  0.00      BS   C  
ATOM    464  N9  ADE B  15      -3.253   3.066  -9.926  1.00  0.00      BS   N  
ATOM    465  H2  ADE B  15      -2.885  -1.305 -10.327  1.00  0.00      BS   H  
ATOM    466  H8  ADE B  15      -2.558   5.026 -10.092  1.00  0.00      BS   H  
ATOM    467  H1' ADE B  15      -5.112   2.489  -9.290  1.00  0.00      BS   H  
ATOM    468  H2' ADE B  15      -4.620   3.756  -7.322  1.00  0.00      BS   H  
ATOM    469  H3' ADE B  15      -6.071   5.947  -7.774  1.00  0.00      BS   H  
ATOM    470  H4' ADE B  15      -7.246   5.151 -10.253  1.00  0.00      BS   H  
ATOM    471  H5' ADE B  15      -5.838   6.701 -11.512  1.00  0.00      BS   H  
ATOM    472  H61 ADE B  15       1.356   1.801 -10.952  1.00  0.00      BS   H  
ATOM    473  H62 ADE B  15       1.266   0.175 -11.218  1.00  0.00      BS   H  
ATOM    474 H2'' ADE B  15      -3.891   5.154  -8.141  1.00  0.00      BS   H  
ATOM    475 H5'' ADE B  15      -6.059   7.460  -9.896  1.00  0.00      BS   H  
ATOM    476  P   CYT B  16      -7.364   3.726  -6.422  1.00  0.00      BS   P  
ATOM    477  O1P CYT B  16      -8.780   3.443  -6.309  1.00  0.00      BS   O  
ATOM    478  O2P CYT B  16      -6.732   4.699  -5.529  1.00  0.00      BS   O  
ATOM    479  C5' CYT B  16      -7.360   1.121  -5.901  1.00  0.00      BS   C  
ATOM    480  O5' CYT B  16      -6.686   2.367  -6.356  1.00  0.00      BS   O  
ATOM    481  C4' CYT B  16      -6.310   0.206  -5.275  1.00  0.00      BS   C  
ATOM    482  O4' CYT B  16      -5.375  -0.349  -6.328  1.00  0.00      BS   O  
ATOM    483  C3' CYT B  16      -5.368   0.808  -4.215  1.00  0.00      BS   C  
ATOM    484  O3' CYT B  16      -5.987   0.972  -2.961  1.00  0.00      BS   O  
ATOM    485  C2' CYT B  16      -4.233  -0.284  -4.139  1.00  0.00      BS   C  
ATOM    486  C1' CYT B  16      -4.119  -0.731  -5.644  1.00  0.00      BS   C  
ATOM    487  N1  CYT B  16      -2.904  -0.106  -6.239  1.00  0.00      BS   N  
ATOM    488  C2  CYT B  16      -1.717  -0.827  -6.279  1.00  0.00      BS   C  
ATOM    489  O2  CYT B  16      -1.703  -1.980  -5.804  1.00  0.00      BS   O  
ATOM    490  N3  CYT B  16      -0.588  -0.207  -6.668  1.00  0.00      BS   N  
ATOM    491  C4  CYT B  16      -0.623   1.041  -7.172  1.00  0.00      BS   C  
ATOM    492  N4  CYT B  16       0.461   1.545  -7.762  1.00  0.00      BS   N  
ATOM    493  C5  CYT B  16      -1.834   1.786  -7.106  1.00  0.00      BS   C  
ATOM    494  C6  CYT B  16      -2.928   1.188  -6.653  1.00  0.00      BS   C  
ATOM    495  H5  CYT B  16      -1.886   2.804  -7.491  1.00  0.00      BS   H  
ATOM    496  H6  CYT B  16      -3.915   1.650  -6.699  1.00  0.00      BS   H  
ATOM    497  H1' CYT B  16      -4.186  -1.838  -5.694  1.00  0.00      BS   H  
ATOM    498  H2' CYT B  16      -4.436  -1.082  -3.393  1.00  0.00      BS   H  
ATOM    499  H3' CYT B  16      -4.976   1.763  -4.626  1.00  0.00      BS   H  
ATOM    500  H4' CYT B  16      -6.776  -0.671  -4.777  1.00  0.00      BS   H  
ATOM    501  H41 CYT B  16       1.177   0.894  -8.013  1.00  0.00      BS   H  
ATOM    502  H5' CYT B  16      -7.743   0.628  -6.820  1.00  0.00      BS   H  
ATOM    503  H42 CYT B  16       0.585   2.513  -7.980  1.00  0.00      BS   H  
ATOM    504 H2'' CYT B  16      -3.373   0.298  -3.745  1.00  0.00      BS   H  
ATOM    505 H5'' CYT B  16      -8.174   1.239  -5.153  1.00  0.00      BS   H  
ATOM    506  P   ADE B  17      -5.435   1.924  -1.802  1.00  0.00      BS   P  
ATOM    507  O1P ADE B  17      -6.518   2.104  -0.837  1.00  0.00      BS   O  
ATOM    508  O2P ADE B  17      -4.927   3.241  -2.326  1.00  0.00      BS   O  
ATOM    509  C5' ADE B  17      -4.615  -0.291  -0.729  1.00  0.00      BS   C  
ATOM    510  O5' ADE B  17      -4.234   1.099  -1.146  1.00  0.00      BS   O  
ATOM    511  C4' ADE B  17      -3.366  -1.023  -0.247  1.00  0.00      BS   C  
ATOM    512  O4' ADE B  17      -2.425  -1.208  -1.293  1.00  0.00      BS   O  
ATOM    513  C3' ADE B  17      -2.577  -0.322   0.927  1.00  0.00      BS   C  
ATOM    514  O3' ADE B  17      -2.117  -1.215   1.977  1.00  0.00      BS   O  
ATOM    515  C2' ADE B  17      -1.443   0.321   0.213  1.00  0.00      BS   C  
ATOM    516  C1' ADE B  17      -1.143  -0.607  -0.929  1.00  0.00      BS   C  
ATOM    517  N1  ADE B  17       2.851  -0.004  -4.246  1.00  0.00      BS   N  
ATOM    518  C2  ADE B  17       2.604  -0.890  -3.292  1.00  0.00      BS   C  
ATOM    519  N3  ADE B  17       1.494  -1.014  -2.594  1.00  0.00      BS   N  
ATOM    520  C4  ADE B  17       0.545  -0.174  -2.912  1.00  0.00      BS   C  
ATOM    521  C5  ADE B  17       0.662   0.775  -3.949  1.00  0.00      BS   C  
ATOM    522  C6  ADE B  17       1.888   0.896  -4.605  1.00  0.00      BS   C  
ATOM    523  N6  ADE B  17       2.185   1.923  -5.472  1.00  0.00      BS   N  
ATOM    524  N7  ADE B  17      -0.452   1.583  -3.935  1.00  0.00      BS   N  
ATOM    525  C8  ADE B  17      -1.169   1.188  -2.882  1.00  0.00      BS   C  
ATOM    526  N9  ADE B  17      -0.651   0.076  -2.179  1.00  0.00      BS   N  
ATOM    527  H2  ADE B  17       3.479  -1.479  -3.019  1.00  0.00      BS   H  
ATOM    528  H8  ADE B  17      -2.128   1.679  -2.720  1.00  0.00      BS   H  
ATOM    529  H1' ADE B  17      -0.504  -1.457  -0.611  1.00  0.00      BS   H  
ATOM    530  H2' ADE B  17      -0.505   0.353   0.807  1.00  0.00      BS   H  
ATOM    531  H3' ADE B  17      -3.189   0.479   1.393  1.00  0.00      BS   H  
ATOM    532  H4' ADE B  17      -3.603  -2.038   0.138  1.00  0.00      BS   H  
ATOM    533  H5' ADE B  17      -5.113  -0.904  -1.508  1.00  0.00      BS   H  
ATOM    534  H61 ADE B  17       1.597   2.153  -6.248  1.00  0.00      BS   H  
ATOM    535  H62 ADE B  17       3.157   2.158  -5.486  1.00  0.00      BS   H  
ATOM    536 H2'' ADE B  17      -1.634   1.363  -0.124  1.00  0.00      BS   H  
ATOM    537 H5'' ADE B  17      -5.216  -0.263   0.205  1.00  0.00      BS   H  
ATOM    538  P   ADE B  18      -1.560  -0.495   3.281  1.00  0.00      BS   P  
ATOM    539  O1P ADE B  18      -2.196  -1.256   4.403  1.00  0.00      BS   O  
ATOM    540  O2P ADE B  18      -1.835   0.937   3.157  1.00  0.00      BS   O  
ATOM    541  C5' ADE B  18       0.507  -2.034   2.650  1.00  0.00      BS   C  
ATOM    542  O5' ADE B  18      -0.003  -0.715   3.115  1.00  0.00      BS   O  
ATOM    543  C4' ADE B  18       1.992  -2.026   2.411  1.00  0.00      BS   C  
ATOM    544  O4' ADE B  18       2.396  -1.381   1.114  1.00  0.00      BS   O  
ATOM    545  C3' ADE B  18       2.836  -1.229   3.401  1.00  0.00      BS   C  
ATOM    546  O3' ADE B  18       3.977  -1.967   3.619  1.00  0.00      BS   O  
ATOM    547  C2' ADE B  18       3.201   0.084   2.720  1.00  0.00      BS   C  
ATOM    548  C1' ADE B  18       3.433  -0.436   1.363  1.00  0.00      BS   C  
ATOM    549  N1  ADE B  18       5.743   1.544  -2.862  1.00  0.00      BS   N  
ATOM    550  C2  ADE B  18       6.049   0.508  -2.113  1.00  0.00      BS   C  
ATOM    551  N3  ADE B  18       5.397  -0.047  -1.078  1.00  0.00      BS   N  
ATOM    552  C4  ADE B  18       4.268   0.633  -0.813  1.00  0.00      BS   C  
ATOM    553  C5  ADE B  18       3.716   1.675  -1.520  1.00  0.00      BS   C  
ATOM    554  C6  ADE B  18       4.531   2.164  -2.560  1.00  0.00      BS   C  
ATOM    555  N6  ADE B  18       4.240   3.177  -3.311  1.00  0.00      BS   N  
ATOM    556  N7  ADE B  18       2.522   2.138  -0.984  1.00  0.00      BS   N  
ATOM    557  C8  ADE B  18       2.352   1.371   0.117  1.00  0.00      BS   C  
ATOM    558  N9  ADE B  18       3.384   0.486   0.328  1.00  0.00      BS   N  
ATOM    559  H2  ADE B  18       6.986  -0.002  -2.338  1.00  0.00      BS   H  
ATOM    560  H8  ADE B  18       1.455   1.426   0.735  1.00  0.00      BS   H  
ATOM    561  H1' ADE B  18       4.391  -0.989   1.265  1.00  0.00      BS   H  
ATOM    562  H2' ADE B  18       4.061   0.642   3.147  1.00  0.00      BS   H  
ATOM    563  H3' ADE B  18       2.166  -0.989   4.254  1.00  0.00      BS   H  
ATOM    564  H4' ADE B  18       2.359  -3.060   2.235  1.00  0.00      BS   H  
ATOM    565  H5' ADE B  18       0.054  -2.405   1.706  1.00  0.00      BS   H  
ATOM    566  H61 ADE B  18       4.746   3.545  -4.091  1.00  0.00      BS   H  
ATOM    567  H62 ADE B  18       3.456   3.706  -2.988  1.00  0.00      BS   H  
ATOM    568 H2'' ADE B  18       2.358   0.805   2.674  1.00  0.00      BS   H  
ATOM    569 H5'' ADE B  18       0.295  -2.747   3.476  1.00  0.00      BS   H  
ATOM    570  P   CYT B  19       4.862  -1.885   4.936  1.00  0.00      BS   P  
ATOM    571  O1P CYT B  19       4.822  -3.207   5.672  1.00  0.00      BS   O  
ATOM    572  O2P CYT B  19       4.385  -0.689   5.737  1.00  0.00      BS   O  
ATOM    573  C5' CYT B  19       7.073  -2.619   3.780  1.00  0.00      BS   C  
ATOM    574  O5' CYT B  19       6.308  -1.558   4.301  1.00  0.00      BS   O  
ATOM    575  C4' CYT B  19       8.462  -2.242   3.176  1.00  0.00      BS   C  
ATOM    576  O4' CYT B  19       8.253  -1.315   2.091  1.00  0.00      BS   O  
ATOM    577  C3' CYT B  19       9.394  -1.439   4.127  1.00  0.00      BS   C  
ATOM    578  O3' CYT B  19      10.805  -1.809   4.007  1.00  0.00      BS   O  
ATOM    579  C2' CYT B  19       9.090   0.005   3.668  1.00  0.00      BS   C  
ATOM    580  C1' CYT B  19       9.087  -0.238   2.163  1.00  0.00      BS   C  
ATOM    581  N1  CYT B  19       8.345   0.862   1.422  1.00  0.00      BS   N  
ATOM    582  C2  CYT B  19       8.962   1.655   0.462  1.00  0.00      BS   C  
ATOM    583  O2  CYT B  19      10.122   1.394   0.168  1.00  0.00      BS   O  
ATOM    584  N3  CYT B  19       8.351   2.708  -0.122  1.00  0.00      BS   N  
ATOM    585  C4  CYT B  19       7.054   2.904   0.145  1.00  0.00      BS   C  
ATOM    586  N4  CYT B  19       6.434   3.898  -0.485  1.00  0.00      BS   N  
ATOM    587  C5  CYT B  19       6.407   2.097   1.262  1.00  0.00      BS   C  
ATOM    588  C6  CYT B  19       7.049   1.077   1.781  1.00  0.00      BS   C  
ATOM    589  H5  CYT B  19       5.342   2.238   1.454  1.00  0.00      BS   H  
ATOM    590  H6  CYT B  19       6.694   0.322   2.482  1.00  0.00      BS   H  
ATOM    591  H1' CYT B  19      10.137  -0.400   1.836  1.00  0.00      BS   H  
ATOM    592  H2' CYT B  19       9.909   0.635   4.078  1.00  0.00      BS   H  
ATOM    593  H3' CYT B  19       9.025  -1.583   5.164  1.00  0.00      BS   H  
ATOM    594  H4' CYT B  19       8.937  -3.164   2.778  1.00  0.00      BS   H  
ATOM    595  H41 CYT B  19       6.919   4.484  -1.134  1.00  0.00      BS   H  
ATOM    596  H5' CYT B  19       6.564  -3.049   2.892  1.00  0.00      BS   H  
ATOM    597  H42 CYT B  19       5.449   4.073  -0.466  1.00  0.00      BS   H  
ATOM    598 H2'' CYT B  19       8.067   0.265   4.015  1.00  0.00      BS   H  
ATOM    599 H5'' CYT B  19       7.298  -3.376   4.562  1.00  0.00      BS   H  
ATOM    600  P   ADE B  20      11.955  -1.343   5.032  1.00  0.00      BS   P  
ATOM    601  O1P ADE B  20      12.631  -2.599   5.513  1.00  0.00      BS   O  
ATOM    602  O2P ADE B  20      11.264  -0.520   6.055  1.00  0.00      BS   O  
ATOM    603  C5' ADE B  20      13.596  -0.962   3.003  1.00  0.00      BS   C  
ATOM    604  O5' ADE B  20      12.965  -0.513   4.163  1.00  0.00      BS   O  
ATOM    605  C4' ADE B  20      14.328   0.151   2.363  1.00  0.00      BS   C  
ATOM    606  O4' ADE B  20      13.410   1.115   1.767  1.00  0.00      BS   O  
ATOM    607  C3' ADE B  20      15.288   1.013   3.191  1.00  0.00      BS   C  
ATOM    608  O3' ADE B  20      16.492   1.305   2.486  1.00  0.00      BS   O  
ATOM    609  C2' ADE B  20      14.504   2.298   3.486  1.00  0.00      BS   C  
ATOM    610  C1' ADE B  20      13.676   2.455   2.263  1.00  0.00      BS   C  
ATOM    611  N1  ADE B  20      10.450   6.296   0.748  1.00  0.00      BS   N  
ATOM    612  C2  ADE B  20      11.710   6.042   0.471  1.00  0.00      BS   C  
ATOM    613  N3  ADE B  20      12.487   4.964   0.797  1.00  0.00      BS   N  
ATOM    614  C4  ADE B  20      11.890   4.237   1.770  1.00  0.00      BS   C  
ATOM    615  C5  ADE B  20      10.618   4.476   2.282  1.00  0.00      BS   C  
ATOM    616  C6  ADE B  20       9.849   5.520   1.695  1.00  0.00      BS   C  
ATOM    617  N6  ADE B  20       8.630   5.888   2.090  1.00  0.00      BS   N  
ATOM    618  N7  ADE B  20      10.294   3.562   3.199  1.00  0.00      BS   N  
ATOM    619  C8  ADE B  20      11.413   2.802   3.299  1.00  0.00      BS   C  
ATOM    620  N9  ADE B  20      12.434   3.110   2.426  1.00  0.00      BS   N  
ATOM    621  H2  ADE B  20      12.170   6.657  -0.302  1.00  0.00      BS   H  
ATOM    622  H8  ADE B  20      11.475   1.935   3.956  1.00  0.00      BS   H  
ATOM    623  H1' ADE B  20      14.237   2.884   1.407  1.00  0.00      BS   H  
ATOM    624  H2' ADE B  20      15.229   3.137   3.561  1.00  0.00      BS   H  
ATOM    625  H3' ADE B  20      15.512   0.394   4.086  1.00  0.00      BS   H  
ATOM    626  H4' ADE B  20      14.875  -0.375   1.552  1.00  0.00      BS   H  
ATOM    627  H5' ADE B  20      12.868  -1.393   2.282  1.00  0.00      BS   H  
ATOM    628  H61 ADE B  20       7.950   5.328   2.563  1.00  0.00      BS   H  
ATOM    629  H62 ADE B  20       8.195   6.601   1.541  1.00  0.00      BS   H  
ATOM    630  H3T ADE B  20      17.040   0.539   2.299  1.00  0.00      BS   H  
ATOM    631 H2'' ADE B  20      14.009   2.332   4.480  1.00  0.00      BS   H  
ATOM    632 H5'' ADE B  20      14.319  -1.764   3.264  1.00  0.00      BS   H  
TER   
ATOM    633  C5' URA R   1       7.761  12.355  -6.453  1.00  0.00      R    C  
ATOM    634  O5' URA R   1       7.253  11.041  -6.717  1.00  0.00      R    O  
ATOM    635  C4' URA R   1       9.023  12.363  -5.535  1.00  0.00      R    C  
ATOM    636  O4' URA R   1       8.611  12.287  -4.160  1.00  0.00      R    O  
ATOM    637  C3' URA R   1      10.133  11.341  -5.754  1.00  0.00      R    C  
ATOM    638  O3' URA R   1      10.878  11.569  -6.986  1.00  0.00      R    O  
ATOM    639  C2' URA R   1      10.847  11.485  -4.377  1.00  0.00      R    C  
ATOM    640  O2' URA R   1      11.730  12.596  -4.461  1.00  0.00      R    O  
ATOM    641  C1' URA R   1       9.711  11.797  -3.384  1.00  0.00      R    C  
ATOM    642  N1  URA R   1       9.303  10.634  -2.582  1.00  0.00      R    N  
ATOM    643  C2  URA R   1       9.908  10.387  -1.331  1.00  0.00      R    C  
ATOM    644  O2  URA R   1      10.808  11.101  -0.913  1.00  0.00      R    O  
ATOM    645  N3  URA R   1       9.370   9.404  -0.540  1.00  0.00      R    N  
ATOM    646  C4  URA R   1       8.313   8.593  -0.864  1.00  0.00      R    C  
ATOM    647  O4  URA R   1       7.907   7.827  -0.047  1.00  0.00      R    O  
ATOM    648  C5  URA R   1       7.727   8.834  -2.169  1.00  0.00      R    C  
ATOM    649  C6  URA R   1       8.192   9.826  -2.915  1.00  0.00      R    C  
ATOM    650  H3  URA R   1       9.883   9.261   0.319  1.00  0.00      R    H  
ATOM    651  H5  URA R   1       6.882   8.250  -2.535  1.00  0.00      R    H  
ATOM    652  H6  URA R   1       7.638  10.114  -3.809  1.00  0.00      R    H  
ATOM    653  H1' URA R   1      10.004  12.635  -2.717  1.00  0.00      R    H  
ATOM    654  H2' URA R   1      12.137  12.705  -3.598  1.00  0.00      R    H  
ATOM    655  H3' URA R   1       9.636  10.349  -5.798  1.00  0.00      R    H  
ATOM    656  H4' URA R   1       9.447  13.388  -5.594  1.00  0.00      R    H  
ATOM    657  H5' URA R   1       7.029  13.090  -6.056  1.00  0.00      R    H  
ATOM    658  H5T URA R   1       7.929  10.711  -7.312  1.00  0.00      R    H  
ATOM    659 H2'' URA R   1      11.397  10.556  -4.113  1.00  0.00      R    H  
ATOM    660 H5'' URA R   1       8.039  12.651  -7.488  1.00  0.00      R    H  
ATOM    661  P   GUA R   2      10.791  10.440  -8.106  1.00  0.00      R    P  
ATOM    662  O1P GUA R   2      11.419  11.147  -9.211  1.00  0.00      R    O  
ATOM    663  O2P GUA R   2       9.340  10.116  -8.299  1.00  0.00      R    O  
ATOM    664  C5' GUA R   2      13.097   9.471  -7.448  1.00  0.00      R    C  
ATOM    665  O5' GUA R   2      11.654   9.304  -7.549  1.00  0.00      R    O  
ATOM    666  C4' GUA R   2      13.698   8.377  -6.585  1.00  0.00      R    C  
ATOM    667  O4' GUA R   2      13.178   8.507  -5.275  1.00  0.00      R    O  
ATOM    668  C3' GUA R   2      13.412   6.947  -6.890  1.00  0.00      R    C  
ATOM    669  O3' GUA R   2      14.265   6.511  -7.921  1.00  0.00      R    O  
ATOM    670  C2' GUA R   2      13.606   6.241  -5.540  1.00  0.00      R    C  
ATOM    671  O2' GUA R   2      14.965   5.930  -5.123  1.00  0.00      R    O  
ATOM    672  C1' GUA R   2      13.053   7.271  -4.643  1.00  0.00      R    C  
ATOM    673  N1  GUA R   2       9.983   4.150  -2.049  1.00  0.00      R    N  
ATOM    674  C2  GUA R   2      11.363   4.164  -2.007  1.00  0.00      R    C  
ATOM    675  N2  GUA R   2      11.965   3.121  -1.428  1.00  0.00      R    N  
ATOM    676  N3  GUA R   2      12.112   5.168  -2.593  1.00  0.00      R    N  
ATOM    677  C4  GUA R   2      11.279   6.027  -3.259  1.00  0.00      R    C  
ATOM    678  C5  GUA R   2       9.915   6.071  -3.264  1.00  0.00      R    C  
ATOM    679  C6  GUA R   2       9.181   5.157  -2.524  1.00  0.00      R    C  
ATOM    680  O6  GUA R   2       7.926   5.067  -2.476  1.00  0.00      R    O  
ATOM    681  N7  GUA R   2       9.526   7.190  -4.036  1.00  0.00      R    N  
ATOM    682  C8  GUA R   2      10.593   7.710  -4.464  1.00  0.00      R    C  
ATOM    683  N9  GUA R   2      11.680   6.947  -4.197  1.00  0.00      R    N  
ATOM    684  H1  GUA R   2       9.524   3.482  -1.448  1.00  0.00      R    H  
ATOM    685  H8  GUA R   2      10.572   8.518  -5.195  1.00  0.00      R    H  
ATOM    686  H1' GUA R   2      13.586   7.322  -3.669  1.00  0.00      R    H  
ATOM    687  H2' GUA R   2      14.956   5.479  -4.276  1.00  0.00      R    H  
ATOM    688  H21 GUA R   2      11.464   2.369  -0.999  1.00  0.00      R    H  
ATOM    689  H3' GUA R   2      12.368   6.945  -7.272  1.00  0.00      R    H  
ATOM    690  H22 GUA R   2      12.943   3.280  -1.301  1.00  0.00      R    H  
ATOM    691  H4' GUA R   2      14.804   8.417  -6.490  1.00  0.00      R    H  
ATOM    692  H5' GUA R   2      13.331  10.352  -6.812  1.00  0.00      R    H  
ATOM    693 H2'' GUA R   2      12.974   5.330  -5.468  1.00  0.00      R    H  
ATOM    694 H5'' GUA R   2      13.587   9.349  -8.436  1.00  0.00      R    H  
ATOM    695  P   URA R   3      13.813   5.346  -8.808  1.00  0.00      R    P  
ATOM    696  O1P URA R   3      14.978   4.806  -9.575  1.00  0.00      R    O  
ATOM    697  O2P URA R   3      12.617   5.766  -9.601  1.00  0.00      R    O  
ATOM    698  C5' URA R   3      14.233   3.175  -7.315  1.00  0.00      R    C  
ATOM    699  O5' URA R   3      13.356   4.232  -7.821  1.00  0.00      R    O  
ATOM    700  C4' URA R   3      13.280   2.230  -6.647  1.00  0.00      R    C  
ATOM    701  O4' URA R   3      12.510   2.850  -5.562  1.00  0.00      R    O  
ATOM    702  C3' URA R   3      12.251   1.677  -7.556  1.00  0.00      R    C  
ATOM    703  O3' URA R   3      12.816   0.714  -8.528  1.00  0.00      R    O  
ATOM    704  C2' URA R   3      11.358   1.026  -6.543  1.00  0.00      R    C  
ATOM    705  O2' URA R   3      11.876  -0.164  -5.996  1.00  0.00      R    O  
ATOM    706  C1' URA R   3      11.318   2.065  -5.488  1.00  0.00      R    C  
ATOM    707  N1  URA R   3      10.041   2.886  -5.557  1.00  0.00      R    N  
ATOM    708  C2  URA R   3       8.989   2.521  -4.724  1.00  0.00      R    C  
ATOM    709  O2  URA R   3       9.021   1.594  -3.942  1.00  0.00      R    O  
ATOM    710  N3  URA R   3       7.837   3.212  -4.848  1.00  0.00      R    N  
ATOM    711  C4  URA R   3       7.623   4.158  -5.856  1.00  0.00      R    C  
ATOM    712  O4  URA R   3       6.547   4.689  -6.004  1.00  0.00      R    O  
ATOM    713  C5  URA R   3       8.756   4.454  -6.699  1.00  0.00      R    C  
ATOM    714  C6  URA R   3       9.890   3.804  -6.542  1.00  0.00      R    C  
ATOM    715  H3  URA R   3       7.090   2.818  -4.295  1.00  0.00      R    H  
ATOM    716  H5  URA R   3       8.576   5.005  -7.621  1.00  0.00      R    H  
ATOM    717  H6  URA R   3      10.811   3.889  -7.119  1.00  0.00      R    H  
ATOM    718  H1' URA R   3      11.369   1.688  -4.444  1.00  0.00      R    H  
ATOM    719  H2' URA R   3      11.180  -0.818  -6.092  1.00  0.00      R    H  
ATOM    720  H3' URA R   3      11.676   2.479  -8.066  1.00  0.00      R    H  
ATOM    721  H4' URA R   3      13.766   1.382  -6.120  1.00  0.00      R    H  
ATOM    722  H5' URA R   3      15.046   3.602  -6.689  1.00  0.00      R    H  
ATOM    723 H2'' URA R   3      10.395   0.808  -7.052  1.00  0.00      R    H  
ATOM    724 H5'' URA R   3      14.737   2.623  -8.135  1.00  0.00      R    H  
ATOM    725  P   URA R   4      11.938   0.320  -9.732  1.00  0.00      R    P  
ATOM    726  O1P URA R   4      12.800  -0.436 -10.655  1.00  0.00      R    O  
ATOM    727  O2P URA R   4      11.288   1.513 -10.311  1.00  0.00      R    O  
ATOM    728  C5' URA R   4      11.199  -1.964  -8.654  1.00  0.00      R    C  
ATOM    729  O5' URA R   4      10.862  -0.592  -9.077  1.00  0.00      R    O  
ATOM    730  C4' URA R   4      10.298  -2.684  -7.580  1.00  0.00      R    C  
ATOM    731  O4' URA R   4       9.788  -1.678  -6.668  1.00  0.00      R    O  
ATOM    732  C3' URA R   4       9.034  -3.279  -8.174  1.00  0.00      R    C  
ATOM    733  O3' URA R   4       9.352  -4.552  -8.710  1.00  0.00      R    O  
ATOM    734  C2' URA R   4       8.167  -3.330  -6.954  1.00  0.00      R    C  
ATOM    735  O2' URA R   4       8.459  -4.412  -6.071  1.00  0.00      R    O  
ATOM    736  C1' URA R   4       8.477  -2.016  -6.240  1.00  0.00      R    C  
ATOM    737  N1  URA R   4       7.458  -0.942  -6.510  1.00  0.00      R    N  
ATOM    738  C2  URA R   4       6.330  -0.967  -5.658  1.00  0.00      R    C  
ATOM    739  O2  URA R   4       6.258  -1.796  -4.769  1.00  0.00      R    O  
ATOM    740  N3  URA R   4       5.396   0.075  -5.799  1.00  0.00      R    N  
ATOM    741  C4  URA R   4       5.517   1.000  -6.860  1.00  0.00      R    C  
ATOM    742  O4  URA R   4       4.774   1.947  -6.797  1.00  0.00      R    O  
ATOM    743  C5  URA R   4       6.546   0.733  -7.826  1.00  0.00      R    C  
ATOM    744  C6  URA R   4       7.461  -0.196  -7.673  1.00  0.00      R    C  
ATOM    745  H3  URA R   4       4.592  -0.022  -5.195  1.00  0.00      R    H  
ATOM    746  H5  URA R   4       6.520   1.242  -8.790  1.00  0.00      R    H  
ATOM    747  H6  URA R   4       8.271  -0.246  -8.401  1.00  0.00      R    H  
ATOM    748  H1' URA R   4       8.551  -2.263  -5.159  1.00  0.00      R    H  
ATOM    749  H2' URA R   4       7.639  -4.816  -5.776  1.00  0.00      R    H  
ATOM    750  H3' URA R   4       8.643  -2.513  -8.878  1.00  0.00      R    H  
ATOM    751  H4' URA R   4      10.859  -3.474  -7.035  1.00  0.00      R    H  
ATOM    752  H5' URA R   4      12.203  -2.121  -8.205  1.00  0.00      R    H  
ATOM    753 H2'' URA R   4       7.130  -3.311  -7.353  1.00  0.00      R    H  
ATOM    754 H5'' URA R   4      11.284  -2.614  -9.551  1.00  0.00      R    H  
ATOM    755  P   GUA R   5       8.848  -4.948 -10.194  1.00  0.00      R    P  
ATOM    756  O1P GUA R   5       9.959  -5.462 -10.969  1.00  0.00      R    O  
ATOM    757  O2P GUA R   5       8.180  -3.780 -10.788  1.00  0.00      R    O  
ATOM    758  C5' GUA R   5       7.782  -7.168  -8.966  1.00  0.00      R    C  
ATOM    759  O5' GUA R   5       7.787  -6.085  -9.883  1.00  0.00      R    O  
ATOM    760  C4' GUA R   5       6.439  -7.337  -8.285  1.00  0.00      R    C  
ATOM    761  O4' GUA R   5       6.192  -6.257  -7.319  1.00  0.00      R    O  
ATOM    762  C3' GUA R   5       5.171  -7.279  -9.215  1.00  0.00      R    C  
ATOM    763  O3' GUA R   5       5.156  -8.491 -10.006  1.00  0.00      R    O  
ATOM    764  C2' GUA R   5       4.201  -7.218  -8.048  1.00  0.00      R    C  
ATOM    765  O2' GUA R   5       4.123  -8.451  -7.420  1.00  0.00      R    O  
ATOM    766  C1' GUA R   5       4.813  -6.110  -7.188  1.00  0.00      R    C  
ATOM    767  N1  GUA R   5       1.613  -2.145  -6.578  1.00  0.00      R    N  
ATOM    768  C2  GUA R   5       1.615  -3.330  -5.944  1.00  0.00      R    C  
ATOM    769  N2  GUA R   5       0.647  -3.383  -5.095  1.00  0.00      R    N  
ATOM    770  N3  GUA R   5       2.418  -4.378  -6.280  1.00  0.00      R    N  
ATOM    771  C4  GUA R   5       3.303  -4.001  -7.203  1.00  0.00      R    C  
ATOM    772  C5  GUA R   5       3.420  -2.803  -7.928  1.00  0.00      R    C  
ATOM    773  C6  GUA R   5       2.501  -1.733  -7.618  1.00  0.00      R    C  
ATOM    774  O6  GUA R   5       2.439  -0.613  -8.180  1.00  0.00      R    O  
ATOM    775  N7  GUA R   5       4.605  -2.844  -8.588  1.00  0.00      R    N  
ATOM    776  C8  GUA R   5       5.145  -3.957  -8.385  1.00  0.00      R    C  
ATOM    777  N9  GUA R   5       4.434  -4.746  -7.591  1.00  0.00      R    N  
ATOM    778  H1  GUA R   5       0.830  -1.526  -6.420  1.00  0.00      R    H  
ATOM    779  H8  GUA R   5       6.118  -4.240  -8.786  1.00  0.00      R    H  
ATOM    780  H1' GUA R   5       4.670  -6.176  -6.088  1.00  0.00      R    H  
ATOM    781  H2' GUA R   5       3.388  -8.466  -6.804  1.00  0.00      R    H  
ATOM    782  H21 GUA R   5      -0.169  -2.819  -5.221  1.00  0.00      R    H  
ATOM    783  H3' GUA R   5       5.163  -6.388  -9.879  1.00  0.00      R    H  
ATOM    784  H22 GUA R   5       0.464  -4.279  -4.692  1.00  0.00      R    H  
ATOM    785  H4' GUA R   5       6.568  -8.227  -7.634  1.00  0.00      R    H  
ATOM    786  H5' GUA R   5       8.598  -7.101  -8.215  1.00  0.00      R    H  
ATOM    787 H2'' GUA R   5       3.199  -6.983  -8.466  1.00  0.00      R    H  
ATOM    788 H5'' GUA R   5       8.080  -8.126  -9.444  1.00  0.00      R    H  
ATOM    789  P   URA R   6       4.110  -8.666 -11.114  1.00  0.00      R    P  
ATOM    790  O1P URA R   6       4.051 -10.145 -11.220  1.00  0.00      R    O  
ATOM    791  O2P URA R   6       4.361  -7.941 -12.386  1.00  0.00      R    O  
ATOM    792  C5' URA R   6       1.872  -8.958  -9.888  1.00  0.00      R    C  
ATOM    793  O5' URA R   6       2.792  -8.064 -10.497  1.00  0.00      R    O  
ATOM    794  C4' URA R   6       0.587  -8.175  -9.604  1.00  0.00      R    C  
ATOM    795  O4' URA R   6       0.789  -6.939  -8.795  1.00  0.00      R    O  
ATOM    796  C3' URA R   6      -0.103  -7.613 -10.847  1.00  0.00      R    C  
ATOM    797  O3' URA R   6      -0.750  -8.594 -11.706  1.00  0.00      R    O  
ATOM    798  C2' URA R   6      -1.024  -6.590 -10.253  1.00  0.00      R    C  
ATOM    799  O2' URA R   6      -2.066  -7.227  -9.653  1.00  0.00      R    O  
ATOM    800  C1' URA R   6      -0.192  -5.949  -9.175  1.00  0.00      R    C  
ATOM    801  N1  URA R   6       0.375  -4.715  -9.720  1.00  0.00      R    N  
ATOM    802  C2  URA R   6      -0.365  -3.582  -9.781  1.00  0.00      R    C  
ATOM    803  O2  URA R   6      -1.481  -3.510  -9.395  1.00  0.00      R    O  
ATOM    804  N3  URA R   6       0.327  -2.553 -10.349  1.00  0.00      R    N  
ATOM    805  C4  URA R   6       1.575  -2.538 -10.945  1.00  0.00      R    C  
ATOM    806  O4  URA R   6       1.929  -1.548 -11.562  1.00  0.00      R    O  
ATOM    807  C5  URA R   6       2.244  -3.743 -10.863  1.00  0.00      R    C  
ATOM    808  C6  URA R   6       1.732  -4.739 -10.134  1.00  0.00      R    C  
ATOM    809  H3  URA R   6      -0.241  -1.737 -10.523  1.00  0.00      R    H  
ATOM    810  H5  URA R   6       3.101  -3.910 -11.516  1.00  0.00      R    H  
ATOM    811  H6  URA R   6       2.170  -5.733 -10.220  1.00  0.00      R    H  
ATOM    812  H1' URA R   6      -0.648  -5.579  -8.232  1.00  0.00      R    H  
ATOM    813  H2' URA R   6      -2.832  -6.670  -9.814  1.00  0.00      R    H  
ATOM    814  H3' URA R   6       0.643  -7.036 -11.435  1.00  0.00      R    H  
ATOM    815  H4' URA R   6      -0.209  -8.784  -9.124  1.00  0.00      R    H  
ATOM    816  H5' URA R   6       2.260  -9.334  -8.917  1.00  0.00      R    H  
ATOM    817 H2'' URA R   6      -1.415  -5.867 -11.000  1.00  0.00      R    H  
ATOM    818 H5'' URA R   6       1.526  -9.748 -10.589  1.00  0.00      R    H  
ATOM    819  P   ADE R   7      -0.571  -8.512 -13.287  1.00  0.00      R    P  
ATOM    820  O1P ADE R   7      -1.060  -9.752 -13.950  1.00  0.00      R    O  
ATOM    821  O2P ADE R   7       0.830  -8.054 -13.633  1.00  0.00      R    O  
ATOM    822  C5' ADE R   7      -3.038  -7.602 -13.566  1.00  0.00      R    C  
ATOM    823  O5' ADE R   7      -1.601  -7.411 -13.653  1.00  0.00      R    O  
ATOM    824  C4' ADE R   7      -3.825  -6.318 -13.630  1.00  0.00      R    C  
ATOM    825  O4' ADE R   7      -3.184  -5.389 -12.792  1.00  0.00      R    O  
ATOM    826  C3' ADE R   7      -3.887  -5.616 -14.931  1.00  0.00      R    C  
ATOM    827  O3' ADE R   7      -4.880  -6.175 -15.806  1.00  0.00      R    O  
ATOM    828  C2' ADE R   7      -4.105  -4.126 -14.519  1.00  0.00      R    C  
ATOM    829  O2' ADE R   7      -5.506  -3.858 -14.339  1.00  0.00      R    O  
ATOM    830  C1' ADE R   7      -3.331  -4.071 -13.313  1.00  0.00      R    C  
ATOM    831  N1  ADE R   7      -0.991   0.296 -14.113  1.00  0.00      R    N  
ATOM    832  C2  ADE R   7      -2.219  -0.007 -13.714  1.00  0.00      R    C  
ATOM    833  N3  ADE R   7      -2.697  -1.230 -13.518  1.00  0.00      R    N  
ATOM    834  C4  ADE R   7      -1.807  -2.170 -13.690  1.00  0.00      R    C  
ATOM    835  C5  ADE R   7      -0.486  -1.955 -13.983  1.00  0.00      R    C  
ATOM    836  C6  ADE R   7      -0.040  -0.650 -14.170  1.00  0.00      R    C  
ATOM    837  N6  ADE R   7       1.246  -0.317 -14.346  1.00  0.00      R    N  
ATOM    838  N7  ADE R   7       0.158  -3.190 -14.143  1.00  0.00      R    N  
ATOM    839  C8  ADE R   7      -0.788  -4.076 -13.845  1.00  0.00      R    C  
ATOM    840  N9  ADE R   7      -1.946  -3.474 -13.561  1.00  0.00      R    N  
ATOM    841  H2  ADE R   7      -2.905   0.808 -13.481  1.00  0.00      R    H  
ATOM    842  H8  ADE R   7      -0.613  -5.139 -13.680  1.00  0.00      R    H  
ATOM    843  H1' ADE R   7      -3.889  -3.484 -12.553  1.00  0.00      R    H  
ATOM    844  H2' ADE R   7      -5.716  -3.187 -14.992  1.00  0.00      R    H  
ATOM    845  H3' ADE R   7      -2.858  -5.711 -15.339  1.00  0.00      R    H  
ATOM    846  H4' ADE R   7      -4.823  -6.430 -13.156  1.00  0.00      R    H  
ATOM    847  H5' ADE R   7      -3.201  -8.073 -12.573  1.00  0.00      R    H  
ATOM    848  H61 ADE R   7       1.963  -0.779 -13.824  1.00  0.00      R    H  
ATOM    849  H62 ADE R   7       1.410   0.670 -14.375  1.00  0.00      R    H  
ATOM    850 H2'' ADE R   7      -3.811  -3.485 -15.378  1.00  0.00      R    H  
ATOM    851 H5'' ADE R   7      -3.445  -8.343 -14.286  1.00  0.00      R    H  
ATOM    852  P   ADE R   8      -4.698  -6.030 -17.359  1.00  0.00      R    P  
ATOM    853  O1P ADE R   8      -5.466  -7.027 -18.066  1.00  0.00      R    O  
ATOM    854  O2P ADE R   8      -3.250  -6.045 -17.714  1.00  0.00      R    O  
ATOM    855  C5' ADE R   8      -6.576  -4.065 -17.434  1.00  0.00      R    C  
ATOM    856  O5' ADE R   8      -5.278  -4.598 -17.713  1.00  0.00      R    O  
ATOM    857  C4' ADE R   8      -6.680  -2.578 -17.490  1.00  0.00      R    C  
ATOM    858  O4' ADE R   8      -5.810  -2.005 -16.452  1.00  0.00      R    O  
ATOM    859  C3' ADE R   8      -6.177  -1.998 -18.804  1.00  0.00      R    C  
ATOM    860  O3' ADE R   8      -7.014  -2.132 -19.895  1.00  0.00      R    O  
ATOM    861  C2' ADE R   8      -6.081  -0.557 -18.342  1.00  0.00      R    C  
ATOM    862  O2' ADE R   8      -7.321   0.065 -18.063  1.00  0.00      R    O  
ATOM    863  C1' ADE R   8      -5.287  -0.765 -17.053  1.00  0.00      R    C  
ATOM    864  N1  ADE R   8      -1.091   2.128 -17.305  1.00  0.00      R    N  
ATOM    865  C2  ADE R   8      -2.385   2.441 -17.268  1.00  0.00      R    C  
ATOM    866  N3  ADE R   8      -3.463   1.634 -17.302  1.00  0.00      R    N  
ATOM    867  C4  ADE R   8      -3.076   0.299 -17.221  1.00  0.00      R    C  
ATOM    868  C5  ADE R   8      -1.813  -0.159 -17.349  1.00  0.00      R    C  
ATOM    869  C6  ADE R   8      -0.770   0.781 -17.357  1.00  0.00      R    C  
ATOM    870  N6  ADE R   8       0.540   0.458 -17.420  1.00  0.00      R    N  
ATOM    871  N7  ADE R   8      -1.767  -1.544 -17.243  1.00  0.00      R    N  
ATOM    872  C8  ADE R   8      -3.030  -1.924 -17.342  1.00  0.00      R    C  
ATOM    873  N9  ADE R   8      -3.872  -0.838 -17.268  1.00  0.00      R    N  
ATOM    874  H2  ADE R   8      -2.461   3.519 -17.404  1.00  0.00      R    H  
ATOM    875  H8  ADE R   8      -3.395  -2.947 -17.435  1.00  0.00      R    H  
ATOM    876  H1' ADE R   8      -5.575   0.028 -16.329  1.00  0.00      R    H  
ATOM    877  H2' ADE R   8      -7.167   0.920 -17.658  1.00  0.00      R    H  
ATOM    878  H3' ADE R   8      -5.196  -2.465 -19.039  1.00  0.00      R    H  
ATOM    879  H4' ADE R   8      -7.738  -2.247 -17.410  1.00  0.00      R    H  
ATOM    880  H5' ADE R   8      -6.945  -4.456 -16.462  1.00  0.00      R    H  
ATOM    881  H61 ADE R   8       1.024  -0.410 -17.303  1.00  0.00      R    H  
ATOM    882  H62 ADE R   8       1.238   1.174 -17.420  1.00  0.00      R    H  
ATOM    883 H2'' ADE R   8      -5.516   0.050 -19.081  1.00  0.00      R    H  
ATOM    884 H5'' ADE R   8      -7.298  -4.452 -18.183  1.00  0.00      R    H  
ATOM    885  P   GUA R   9      -6.594  -2.158 -21.418  1.00  0.00      R    P  
ATOM    886  O1P GUA R   9      -7.832  -2.777 -21.957  1.00  0.00      R    O  
ATOM    887  O2P GUA R   9      -5.285  -2.873 -21.505  1.00  0.00      R    O  
ATOM    888  C5' GUA R   9      -7.448   0.365 -21.753  1.00  0.00      R    C  
ATOM    889  O5' GUA R   9      -6.436  -0.693 -21.879  1.00  0.00      R    O  
ATOM    890  C4' GUA R   9      -7.098   1.877 -21.716  1.00  0.00      R    C  
ATOM    891  O4' GUA R   9      -6.288   2.188 -20.457  1.00  0.00      R    O  
ATOM    892  C3' GUA R   9      -6.165   2.338 -22.850  1.00  0.00      R    C  
ATOM    893  O3' GUA R   9      -6.907   2.554 -24.079  1.00  0.00      R    O  
ATOM    894  C2' GUA R   9      -5.428   3.520 -22.233  1.00  0.00      R    C  
ATOM    895  O2' GUA R   9      -6.107   4.735 -22.251  1.00  0.00      R    O  
ATOM    896  C1' GUA R   9      -5.134   2.911 -20.801  1.00  0.00      R    C  
ATOM    897  N1  GUA R   9      -0.047   2.945 -20.730  1.00  0.00      R    N  
ATOM    898  C2  GUA R   9      -0.896   4.006 -20.718  1.00  0.00      R    C  
ATOM    899  N2  GUA R   9      -0.326   5.214 -20.848  1.00  0.00      R    N  
ATOM    900  N3  GUA R   9      -2.240   3.830 -20.815  1.00  0.00      R    N  
ATOM    901  C4  GUA R   9      -2.573   2.533 -20.752  1.00  0.00      R    C  
ATOM    902  C5  GUA R   9      -1.753   1.395 -20.668  1.00  0.00      R    C  
ATOM    903  C6  GUA R   9      -0.381   1.577 -20.631  1.00  0.00      R    C  
ATOM    904  O6  GUA R   9       0.490   0.688 -20.629  1.00  0.00      R    O  
ATOM    905  N7  GUA R   9      -2.457   0.239 -20.630  1.00  0.00      R    N  
ATOM    906  C8  GUA R   9      -3.713   0.697 -20.668  1.00  0.00      R    C  
ATOM    907  N9  GUA R   9      -3.885   2.071 -20.789  1.00  0.00      R    N  
ATOM    908  H1  GUA R   9       0.908   3.156 -20.478  1.00  0.00      R    H  
ATOM    909  H8  GUA R   9      -4.509  -0.047 -20.606  1.00  0.00      R    H  
ATOM    910  H1' GUA R   9      -5.208   3.686 -20.008  1.00  0.00      R    H  
ATOM    911  H2' GUA R   9      -5.493   5.471 -22.305  1.00  0.00      R    H  
ATOM    912  H21 GUA R   9       0.620   5.415 -21.103  1.00  0.00      R    H  
ATOM    913  H3' GUA R   9      -5.446   1.497 -22.945  1.00  0.00      R    H  
ATOM    914  H22 GUA R   9      -0.991   5.949 -20.719  1.00  0.00      R    H  
ATOM    915  H4' GUA R   9      -8.012   2.508 -21.661  1.00  0.00      R    H  
ATOM    916  H5' GUA R   9      -7.976   0.143 -20.801  1.00  0.00      R    H  
ATOM    917 H2'' GUA R   9      -4.398   3.528 -22.650  1.00  0.00      R    H  
ATOM    918 H5'' GUA R   9      -8.191   0.284 -22.576  1.00  0.00      R    H  
ATOM    919  P   CYT R  10      -6.242   2.656 -25.463  1.00  0.00      R    P  
ATOM    920  O1P CYT R  10      -7.120   3.380 -26.397  1.00  0.00      R    O  
ATOM    921  O2P CYT R  10      -6.027   1.229 -25.905  1.00  0.00      R    O  
ATOM    922  C5' CYT R  10      -4.704   4.812 -25.477  1.00  0.00      R    C  
ATOM    923  O5' CYT R  10      -4.864   3.403 -25.295  1.00  0.00      R    O  
ATOM    924  C4' CYT R  10      -3.287   5.186 -25.782  1.00  0.00      R    C  
ATOM    925  O4' CYT R  10      -2.317   4.842 -24.709  1.00  0.00      R    O  
ATOM    926  C3' CYT R  10      -2.688   4.494 -27.004  1.00  0.00      R    C  
ATOM    927  O3' CYT R  10      -3.241   4.953 -28.252  1.00  0.00      R    O  
ATOM    928  C2' CYT R  10      -1.224   4.645 -26.817  1.00  0.00      R    C  
ATOM    929  O2' CYT R  10      -0.683   5.867 -27.305  1.00  0.00      R    O  
ATOM    930  C1' CYT R  10      -1.104   4.517 -25.359  1.00  0.00      R    C  
ATOM    931  N1  CYT R  10      -0.541   3.167 -24.952  1.00  0.00      R    N  
ATOM    932  C2  CYT R  10       0.792   2.880 -24.910  1.00  0.00      R    C  
ATOM    933  O2  CYT R  10       1.675   3.753 -25.214  1.00  0.00      R    O  
ATOM    934  N3  CYT R  10       1.199   1.642 -24.502  1.00  0.00      R    N  
ATOM    935  C4  CYT R  10       0.320   0.774 -24.016  1.00  0.00      R    C  
ATOM    936  N4  CYT R  10       0.783  -0.424 -23.625  1.00  0.00      R    N  
ATOM    937  C5  CYT R  10      -1.079   1.079 -23.974  1.00  0.00      R    C  
ATOM    938  C6  CYT R  10      -1.493   2.281 -24.462  1.00  0.00      R    C  
ATOM    939  H5  CYT R  10      -1.744   0.357 -23.499  1.00  0.00      R    H  
ATOM    940  H6  CYT R  10      -2.568   2.456 -24.467  1.00  0.00      R    H  
ATOM    941  H1' CYT R  10      -0.319   5.177 -24.931  1.00  0.00      R    H  
ATOM    942  H2' CYT R  10       0.263   5.850 -27.470  1.00  0.00      R    H  
ATOM    943  H3' CYT R  10      -2.862   3.405 -26.865  1.00  0.00      R    H  
ATOM    944  H4' CYT R  10      -3.129   6.273 -25.948  1.00  0.00      R    H  
ATOM    945  H41 CYT R  10       1.773  -0.568 -23.628  1.00  0.00      R    H  
ATOM    946  H5' CYT R  10      -5.188   5.296 -24.602  1.00  0.00      R    H  
ATOM    947  H42 CYT R  10       0.181  -1.085 -23.180  1.00  0.00      R    H  
ATOM    948  H3T CYT R  10      -2.574   4.971 -28.942  1.00  0.00      R    H  
ATOM    949 H2'' CYT R  10      -0.657   3.832 -27.317  1.00  0.00      R    H  
ATOM    950 H5'' CYT R  10      -5.344   5.252 -26.271  1.00  0.00      R    H  
TER   
ATOM    951  P   CYT T   9       1.712  13.358 -34.713  1.00  0.00      TS   P  
ATOM    952  O1P CYT T   9       1.128  12.750 -33.491  1.00  0.00      TS   O  
ATOM    953  O2P CYT T   9       3.072  13.919 -34.609  1.00  0.00      TS   O  
ATOM    954  C5' CYT T   9       0.282  11.762 -36.238  1.00  0.00      TS   C  
ATOM    955  O5' CYT T   9       1.578  12.441 -35.981  1.00  0.00      TS   O  
ATOM    956  C4' CYT T   9       0.388  10.434 -36.861  1.00  0.00      TS   C  
ATOM    957  O4' CYT T   9       1.410  10.484 -37.982  1.00  0.00      TS   O  
ATOM    958  C3' CYT T   9       0.815   9.300 -35.911  1.00  0.00      TS   C  
ATOM    959  O3' CYT T   9       0.087   8.073 -35.990  1.00  0.00      TS   O  
ATOM    960  C2' CYT T   9       2.308   9.091 -36.282  1.00  0.00      TS   C  
ATOM    961  C1' CYT T   9       2.328   9.437 -37.753  1.00  0.00      TS   C  
ATOM    962  N1  CYT T   9       3.584   9.804 -38.297  1.00  0.00      TS   N  
ATOM    963  C2  CYT T   9       4.209   9.172 -39.362  1.00  0.00      TS   C  
ATOM    964  O2  CYT T   9       3.738   8.208 -39.968  1.00  0.00      TS   O  
ATOM    965  N3  CYT T   9       5.361   9.701 -39.822  1.00  0.00      TS   N  
ATOM    966  C4  CYT T   9       5.831  10.849 -39.312  1.00  0.00      TS   C  
ATOM    967  N4  CYT T   9       6.913  11.368 -39.841  1.00  0.00      TS   N  
ATOM    968  C5  CYT T   9       5.219  11.487 -38.170  1.00  0.00      TS   C  
ATOM    969  O5T CYT T   9       0.736  14.526 -34.909  1.00  0.00      TS   O  
ATOM    970  C6  CYT T   9       4.073  10.964 -37.800  1.00  0.00      TS   C  
ATOM    971  H5  CYT T   9       5.576  12.478 -37.884  1.00  0.00      TS   H  
ATOM    972  H6  CYT T   9       3.590  11.501 -36.983  1.00  0.00      TS   H  
ATOM    973  H1' CYT T   9       1.855   8.601 -38.311  1.00  0.00      TS   H  
ATOM    974  H2' CYT T   9       2.635   8.043 -36.109  1.00  0.00      TS   H  
ATOM    975  H3' CYT T   9       0.877   9.661 -34.862  1.00  0.00      TS   H  
ATOM    976  H4' CYT T   9      -0.600  10.113 -37.256  1.00  0.00      TS   H  
ATOM    977  H41 CYT T   9       7.424  12.224 -39.764  1.00  0.00      TS   H  
ATOM    978  H5' CYT T   9      -0.188  12.452 -36.971  1.00  0.00      TS   H  
ATOM    979  H42 CYT T   9       7.200  10.784 -40.601  1.00  0.00      TS   H  
ATOM    980  H5T CYT T   9       0.792  15.289 -34.327  1.00  0.00      TS   H  
ATOM    981 H2'' CYT T   9       2.890   9.877 -35.755  1.00  0.00      TS   H  
ATOM    982 H5'' CYT T   9      -0.396  11.764 -35.357  1.00  0.00      TS   H  
ATOM    983  P   GUA T  10      -1.287   8.066 -35.398  1.00  0.00      TS   P  
ATOM    984  O1P GUA T  10      -2.276   8.045 -36.523  1.00  0.00      TS   O  
ATOM    985  O2P GUA T  10      -1.487   9.145 -34.459  1.00  0.00      TS   O  
ATOM    986  C5' GUA T  10      -1.487   5.513 -35.189  1.00  0.00      TS   C  
ATOM    987  O5' GUA T  10      -1.294   6.742 -34.572  1.00  0.00      TS   O  
ATOM    988  C4' GUA T  10      -0.343   4.567 -34.731  1.00  0.00      TS   C  
ATOM    989  O4' GUA T  10       0.828   4.793 -35.522  1.00  0.00      TS   O  
ATOM    990  C3' GUA T  10       0.298   4.641 -33.277  1.00  0.00      TS   C  
ATOM    991  O3' GUA T  10      -0.630   4.058 -32.320  1.00  0.00      TS   O  
ATOM    992  C2' GUA T  10       1.566   3.800 -33.459  1.00  0.00      TS   C  
ATOM    993  C1' GUA T  10       1.955   4.279 -34.850  1.00  0.00      TS   C  
ATOM    994  N1  GUA T  10       5.687   6.650 -37.363  1.00  0.00      TS   N  
ATOM    995  C2  GUA T  10       5.085   5.506 -37.684  1.00  0.00      TS   C  
ATOM    996  N2  GUA T  10       5.364   5.025 -38.851  1.00  0.00      TS   N  
ATOM    997  N3  GUA T  10       4.170   4.949 -36.847  1.00  0.00      TS   N  
ATOM    998  C4  GUA T  10       3.949   5.687 -35.728  1.00  0.00      TS   C  
ATOM    999  C5  GUA T  10       4.560   6.856 -35.343  1.00  0.00      TS   C  
ATOM   1000  C6  GUA T  10       5.617   7.379 -36.137  1.00  0.00      TS   C  
ATOM   1001  O6  GUA T  10       6.284   8.348 -35.969  1.00  0.00      TS   O  
ATOM   1002  N7  GUA T  10       4.108   7.260 -34.045  1.00  0.00      TS   N  
ATOM   1003  C8  GUA T  10       3.092   6.429 -33.791  1.00  0.00      TS   C  
ATOM   1004  N9  GUA T  10       2.979   5.399 -34.786  1.00  0.00      TS   N  
ATOM   1005  H1  GUA T  10       6.101   7.239 -38.071  1.00  0.00      TS   H  
ATOM   1006  H8  GUA T  10       2.494   6.505 -32.882  1.00  0.00      TS   H  
ATOM   1007  H1' GUA T  10       2.247   3.372 -35.421  1.00  0.00      TS   H  
ATOM   1008  H2' GUA T  10       1.304   2.724 -33.541  1.00  0.00      TS   H  
ATOM   1009  H21 GUA T  10       6.145   5.436 -39.323  1.00  0.00      TS   H  
ATOM   1010  H3' GUA T  10       0.630   5.676 -33.047  1.00  0.00      TS   H  
ATOM   1011  H22 GUA T  10       5.043   4.096 -39.034  1.00  0.00      TS   H  
ATOM   1012  H4' GUA T  10      -0.689   3.536 -34.959  1.00  0.00      TS   H  
ATOM   1013  H5' GUA T  10      -1.469   5.542 -36.299  1.00  0.00      TS   H  
ATOM   1014 H2'' GUA T  10       2.469   3.840 -32.814  1.00  0.00      TS   H  
ATOM   1015 H5'' GUA T  10      -2.476   5.114 -34.880  1.00  0.00      TS   H  
ATOM   1016  P   THY T  11      -0.416   4.329 -30.792  1.00  0.00      TS   P  
ATOM   1017  O1P THY T  11      -1.533   5.169 -30.315  1.00  0.00      TS   O  
ATOM   1018  O2P THY T  11      -0.524   2.913 -30.237  1.00  0.00      TS   O  
ATOM   1019  C5' THY T  11       1.302   6.109 -30.043  1.00  0.00      TS   C  
ATOM   1020  O5' THY T  11       1.047   4.905 -30.731  1.00  0.00      TS   O  
ATOM   1021  C4' THY T  11       2.391   5.875 -28.980  1.00  0.00      TS   C  
ATOM   1022  O4' THY T  11       2.033   4.775 -28.080  1.00  0.00      TS   O  
ATOM   1023  C3' THY T  11       3.794   5.505 -29.550  1.00  0.00      TS   C  
ATOM   1024  O3' THY T  11       4.941   6.058 -28.851  1.00  0.00      TS   O  
ATOM   1025  C2' THY T  11       3.790   4.048 -29.384  1.00  0.00      TS   C  
ATOM   1026  C1' THY T  11       3.122   3.792 -28.060  1.00  0.00      TS   C  
ATOM   1027  N1  THY T  11       2.726   2.362 -27.955  1.00  0.00      TS   N  
ATOM   1028  C2  THY T  11       3.682   1.407 -27.605  1.00  0.00      TS   C  
ATOM   1029  O2  THY T  11       4.878   1.645 -27.436  1.00  0.00      TS   O  
ATOM   1030  N3  THY T  11       3.150   0.131 -27.463  1.00  0.00      TS   N  
ATOM   1031  C4  THY T  11       1.797  -0.232 -27.317  1.00  0.00      TS   C  
ATOM   1032  O4  THY T  11       1.504  -1.329 -26.939  1.00  0.00      TS   O  
ATOM   1033  C5  THY T  11       0.915   0.846 -27.641  1.00  0.00      TS   C  
ATOM   1034  C5M THY T  11      -0.551   0.525 -27.642  1.00  0.00      TS   C  
ATOM   1035  C6  THY T  11       1.421   1.971 -28.117  1.00  0.00      TS   C  
ATOM   1036  H3  THY T  11       3.767  -0.614 -27.171  1.00  0.00      TS   H  
ATOM   1037  H6  THY T  11       0.859   2.792 -28.564  1.00  0.00      TS   H  
ATOM   1038  H1' THY T  11       3.780   4.000 -27.188  1.00  0.00      TS   H  
ATOM   1039  H2' THY T  11       4.834   3.669 -29.332  1.00  0.00      TS   H  
ATOM   1040  H3' THY T  11       3.845   5.666 -30.648  1.00  0.00      TS   H  
ATOM   1041  H4' THY T  11       2.538   6.831 -28.432  1.00  0.00      TS   H  
ATOM   1042  H5' THY T  11       0.399   6.643 -29.677  1.00  0.00      TS   H  
ATOM   1043  H51 THY T  11      -0.750  -0.264 -28.399  1.00  0.00      TS   H  
ATOM   1044  H52 THY T  11      -1.173   1.429 -27.812  1.00  0.00      TS   H  
ATOM   1045  H53 THY T  11      -0.760   0.159 -26.614  1.00  0.00      TS   H  
ATOM   1046 H2'' THY T  11       3.246   3.472 -30.162  1.00  0.00      TS   H  
ATOM   1047 H5'' THY T  11       1.591   6.819 -30.847  1.00  0.00      TS   H  
ATOM   1048  P   ADE T  12       5.770   7.201 -29.671  1.00  0.00      TS   P  
ATOM   1049  O1P ADE T  12       6.802   7.818 -28.858  1.00  0.00      TS   O  
ATOM   1050  O2P ADE T  12       4.671   8.075 -30.147  1.00  0.00      TS   O  
ATOM   1051  C5' ADE T  12       7.625   5.717 -30.649  1.00  0.00      TS   C  
ATOM   1052  O5' ADE T  12       6.425   6.434 -30.873  1.00  0.00      TS   O  
ATOM   1053  C4' ADE T  12       7.849   4.776 -31.858  1.00  0.00      TS   C  
ATOM   1054  O4' ADE T  12       7.159   3.480 -31.565  1.00  0.00      TS   O  
ATOM   1055  C3' ADE T  12       7.461   5.081 -33.351  1.00  0.00      TS   C  
ATOM   1056  O3' ADE T  12       8.484   4.749 -34.251  1.00  0.00      TS   O  
ATOM   1057  C2' ADE T  12       6.310   4.139 -33.592  1.00  0.00      TS   C  
ATOM   1058  C1' ADE T  12       6.756   2.869 -32.834  1.00  0.00      TS   C  
ATOM   1059  N1  ADE T  12       5.106  -1.012 -29.824  1.00  0.00      TS   N  
ATOM   1060  C2  ADE T  12       6.112  -0.224 -29.700  1.00  0.00      TS   C  
ATOM   1061  N3  ADE T  12       6.574   0.753 -30.582  1.00  0.00      TS   N  
ATOM   1062  C4  ADE T  12       5.682   0.962 -31.543  1.00  0.00      TS   C  
ATOM   1063  C5  ADE T  12       4.547   0.273 -31.767  1.00  0.00      TS   C  
ATOM   1064  C6  ADE T  12       4.216  -0.742 -30.842  1.00  0.00      TS   C  
ATOM   1065  N6  ADE T  12       3.080  -1.536 -30.984  1.00  0.00      TS   N  
ATOM   1066  N7  ADE T  12       3.945   0.611 -33.039  1.00  0.00      TS   N  
ATOM   1067  C8  ADE T  12       4.709   1.521 -33.480  1.00  0.00      TS   C  
ATOM   1068  N9  ADE T  12       5.758   1.818 -32.661  1.00  0.00      TS   N  
ATOM   1069  H2  ADE T  12       6.749  -0.345 -28.823  1.00  0.00      TS   H  
ATOM   1070  H8  ADE T  12       4.529   1.957 -34.462  1.00  0.00      TS   H  
ATOM   1071  H1' ADE T  12       7.712   2.410 -33.166  1.00  0.00      TS   H  
ATOM   1072  H2' ADE T  12       6.185   3.829 -34.652  1.00  0.00      TS   H  
ATOM   1073  H3' ADE T  12       7.141   6.138 -33.482  1.00  0.00      TS   H  
ATOM   1074  H4' ADE T  12       8.914   4.476 -31.955  1.00  0.00      TS   H  
ATOM   1075  H5' ADE T  12       7.629   5.134 -29.703  1.00  0.00      TS   H  
ATOM   1076  H61 ADE T  12       2.481  -1.434 -31.779  1.00  0.00      TS   H  
ATOM   1077  H62 ADE T  12       2.880  -2.325 -30.403  1.00  0.00      TS   H  
ATOM   1078 H2'' ADE T  12       5.376   4.611 -33.220  1.00  0.00      TS   H  
ATOM   1079 H5'' ADE T  12       8.500   6.398 -30.567  1.00  0.00      TS   H  
ATOM   1080  P   THY T  13       9.384   5.773 -34.974  1.00  0.00      TS   P  
ATOM   1081  O1P THY T  13       9.553   7.009 -34.137  1.00  0.00      TS   O  
ATOM   1082  O2P THY T  13       9.012   5.950 -36.409  1.00  0.00      TS   O  
ATOM   1083  C5' THY T  13      11.751   4.618 -33.901  1.00  0.00      TS   C  
ATOM   1084  O5' THY T  13      10.830   4.942 -35.010  1.00  0.00      TS   O  
ATOM   1085  C4' THY T  13      12.273   3.125 -33.939  1.00  0.00      TS   C  
ATOM   1086  O4' THY T  13      11.131   2.208 -33.796  1.00  0.00      TS   O  
ATOM   1087  C3' THY T  13      13.011   2.723 -35.222  1.00  0.00      TS   C  
ATOM   1088  O3' THY T  13      14.206   1.984 -34.948  1.00  0.00      TS   O  
ATOM   1089  C2' THY T  13      11.987   1.927 -35.952  1.00  0.00      TS   C  
ATOM   1090  C1' THY T  13      11.126   1.314 -34.849  1.00  0.00      TS   C  
ATOM   1091  N1  THY T  13       9.723   0.982 -35.176  1.00  0.00      TS   N  
ATOM   1092  C2  THY T  13       9.088  -0.058 -34.466  1.00  0.00      TS   C  
ATOM   1093  O2  THY T  13       9.649  -0.761 -33.629  1.00  0.00      TS   O  
ATOM   1094  N3  THY T  13       7.799  -0.224 -34.851  1.00  0.00      TS   N  
ATOM   1095  C4  THY T  13       7.069   0.514 -35.744  1.00  0.00      TS   C  
ATOM   1096  O4  THY T  13       5.900   0.298 -35.900  1.00  0.00      TS   O  
ATOM   1097  C5  THY T  13       7.736   1.749 -36.193  1.00  0.00      TS   C  
ATOM   1098  C5M THY T  13       6.958   2.650 -37.009  1.00  0.00      TS   C  
ATOM   1099  C6  THY T  13       9.029   1.926 -35.838  1.00  0.00      TS   C  
ATOM   1100  H3  THY T  13       7.238  -0.853 -34.297  1.00  0.00      TS   H  
ATOM   1101  H6  THY T  13       9.462   2.927 -35.840  1.00  0.00      TS   H  
ATOM   1102  H1' THY T  13      11.675   0.416 -34.492  1.00  0.00      TS   H  
ATOM   1103  H2' THY T  13      12.487   1.152 -36.570  1.00  0.00      TS   H  
ATOM   1104  H3' THY T  13      13.249   3.624 -35.826  1.00  0.00      TS   H  
ATOM   1105  H4' THY T  13      12.982   2.987 -33.095  1.00  0.00      TS   H  
ATOM   1106  H5' THY T  13      11.339   4.852 -32.897  1.00  0.00      TS   H  
ATOM   1107  H51 THY T  13       5.876   2.565 -36.775  1.00  0.00      TS   H  
ATOM   1108  H52 THY T  13       7.029   2.403 -38.089  1.00  0.00      TS   H  
ATOM   1109  H53 THY T  13       7.296   3.708 -36.983  1.00  0.00      TS   H  
ATOM   1110 H2'' THY T  13      11.377   2.591 -36.601  1.00  0.00      TS   H  
ATOM   1111 H5'' THY T  13      12.573   5.360 -33.990  1.00  0.00      TS   H  
ATOM   1112  P   ADE T  14      15.578   2.398 -35.497  1.00  0.00      TS   P  
ATOM   1113  O1P ADE T  14      16.378   3.009 -34.428  1.00  0.00      TS   O  
ATOM   1114  O2P ADE T  14      15.491   3.195 -36.764  1.00  0.00      TS   O  
ATOM   1115  C5' ADE T  14      16.405  -0.019 -34.964  1.00  0.00      TS   C  
ATOM   1116  O5' ADE T  14      16.243   1.048 -35.840  1.00  0.00      TS   O  
ATOM   1117  C4' ADE T  14      15.989  -1.312 -35.534  1.00  0.00      TS   C  
ATOM   1118  O4' ADE T  14      14.593  -1.267 -35.859  1.00  0.00      TS   O  
ATOM   1119  C3' ADE T  14      16.681  -1.612 -36.850  1.00  0.00      TS   C  
ATOM   1120  O3' ADE T  14      17.038  -2.982 -36.988  1.00  0.00      TS   O  
ATOM   1121  C2' ADE T  14      15.654  -1.216 -37.884  1.00  0.00      TS   C  
ATOM   1122  C1' ADE T  14      14.445  -1.770 -37.168  1.00  0.00      TS   C  
ATOM   1123  N1  ADE T  14       9.372  -2.247 -36.954  1.00  0.00      TS   N  
ATOM   1124  C2  ADE T  14      10.297  -2.758 -36.158  1.00  0.00      TS   C  
ATOM   1125  N3  ADE T  14      11.636  -2.560 -36.315  1.00  0.00      TS   N  
ATOM   1126  C4  ADE T  14      11.916  -1.739 -37.327  1.00  0.00      TS   C  
ATOM   1127  C5  ADE T  14      11.046  -1.141 -38.140  1.00  0.00      TS   C  
ATOM   1128  C6  ADE T  14       9.703  -1.389 -37.945  1.00  0.00      TS   C  
ATOM   1129  N6  ADE T  14       8.663  -0.931 -38.686  1.00  0.00      TS   N  
ATOM   1130  N7  ADE T  14      11.654  -0.287 -38.980  1.00  0.00      TS   N  
ATOM   1131  C8  ADE T  14      12.958  -0.412 -38.699  1.00  0.00      TS   C  
ATOM   1132  N9  ADE T  14      13.131  -1.333 -37.710  1.00  0.00      TS   N  
ATOM   1133  H2  ADE T  14      10.113  -3.393 -35.292  1.00  0.00      TS   H  
ATOM   1134  H8  ADE T  14      13.793   0.137 -39.138  1.00  0.00      TS   H  
ATOM   1135  H1' ADE T  14      14.548  -2.876 -37.131  1.00  0.00      TS   H  
ATOM   1136  H2' ADE T  14      15.839  -1.677 -38.879  1.00  0.00      TS   H  
ATOM   1137  H3' ADE T  14      17.562  -0.941 -36.763  1.00  0.00      TS   H  
ATOM   1138  H4' ADE T  14      16.249  -2.087 -34.780  1.00  0.00      TS   H  
ATOM   1139  H5' ADE T  14      15.837   0.185 -34.032  1.00  0.00      TS   H  
ATOM   1140  H61 ADE T  14       7.801  -1.333 -38.376  1.00  0.00      TS   H  
ATOM   1141  H62 ADE T  14       8.749  -0.262 -39.424  1.00  0.00      TS   H  
ATOM   1142 H2'' ADE T  14      15.546  -0.117 -37.997  1.00  0.00      TS   H  
ATOM   1143 H5'' ADE T  14      17.468  -0.064 -34.642  1.00  0.00      TS   H  
ATOM   1144  P   THY T  15      18.416  -3.533 -37.005  1.00  0.00      TS   P  
ATOM   1145  O1P THY T  15      19.218  -2.900 -35.901  1.00  0.00      TS   O  
ATOM   1146  O2P THY T  15      18.956  -3.429 -38.405  1.00  0.00      TS   O  
ATOM   1147  C5' THY T  15      17.380  -5.613 -35.692  1.00  0.00      TS   C  
ATOM   1148  O5' THY T  15      18.283  -5.038 -36.674  1.00  0.00      TS   O  
ATOM   1149  C4' THY T  15      16.463  -6.741 -36.277  1.00  0.00      TS   C  
ATOM   1150  O4' THY T  15      15.323  -6.083 -36.944  1.00  0.00      TS   O  
ATOM   1151  C3' THY T  15      17.114  -7.625 -37.304  1.00  0.00      TS   C  
ATOM   1152  O3' THY T  15      16.873  -9.075 -37.242  1.00  0.00      TS   O  
ATOM   1153  C2' THY T  15      16.547  -7.073 -38.636  1.00  0.00      TS   C  
ATOM   1154  C1' THY T  15      15.172  -6.666 -38.208  1.00  0.00      TS   C  
ATOM   1155  N1  THY T  15      14.490  -5.782 -39.044  1.00  0.00      TS   N  
ATOM   1156  C2  THY T  15      13.131  -5.860 -38.998  1.00  0.00      TS   C  
ATOM   1157  O2  THY T  15      12.503  -6.564 -38.232  1.00  0.00      TS   O  
ATOM   1158  N3  THY T  15      12.547  -4.989 -39.886  1.00  0.00      TS   N  
ATOM   1159  C4  THY T  15      13.133  -3.980 -40.662  1.00  0.00      TS   C  
ATOM   1160  O4  THY T  15      12.491  -3.244 -41.317  1.00  0.00      TS   O  
ATOM   1161  C5  THY T  15      14.512  -3.927 -40.541  1.00  0.00      TS   C  
ATOM   1162  C5M THY T  15      15.226  -2.926 -41.380  1.00  0.00      TS   C  
ATOM   1163  C6  THY T  15      15.209  -4.820 -39.731  1.00  0.00      TS   C  
ATOM   1164  H3  THY T  15      11.545  -5.105 -39.944  1.00  0.00      TS   H  
ATOM   1165  H6  THY T  15      16.226  -4.662 -39.373  1.00  0.00      TS   H  
ATOM   1166  H1' THY T  15      14.592  -7.606 -38.087  1.00  0.00      TS   H  
ATOM   1167  H2' THY T  15      16.494  -7.953 -39.312  1.00  0.00      TS   H  
ATOM   1168  H3' THY T  15      18.197  -7.396 -37.214  1.00  0.00      TS   H  
ATOM   1169  H4' THY T  15      16.089  -7.257 -35.367  1.00  0.00      TS   H  
ATOM   1170  H5' THY T  15      16.786  -4.740 -35.350  1.00  0.00      TS   H  
ATOM   1171  H51 THY T  15      14.711  -1.951 -41.242  1.00  0.00      TS   H  
ATOM   1172  H52 THY T  15      15.386  -3.076 -42.469  1.00  0.00      TS   H  
ATOM   1173  H53 THY T  15      16.245  -2.793 -40.958  1.00  0.00      TS   H  
ATOM   1174 H2'' THY T  15      17.189  -6.337 -39.166  1.00  0.00      TS   H  
ATOM   1175 H5'' THY T  15      18.070  -5.962 -34.894  1.00  0.00      TS   H  
ATOM   1176  P   ADE T  16      17.741 -10.042 -36.377  1.00  0.00      TS   P  
ATOM   1177  O1P ADE T  16      18.423  -9.307 -35.309  1.00  0.00      TS   O  
ATOM   1178  O2P ADE T  16      18.623 -10.786 -37.329  1.00  0.00      TS   O  
ATOM   1179  C5' ADE T  16      15.511 -10.622 -35.098  1.00  0.00      TS   C  
ATOM   1180  O5' ADE T  16      16.748 -10.988 -35.706  1.00  0.00      TS   O  
ATOM   1181  C4' ADE T  16      14.382 -11.295 -35.796  1.00  0.00      TS   C  
ATOM   1182  O4' ADE T  16      14.084 -10.494 -37.008  1.00  0.00      TS   O  
ATOM   1183  C3' ADE T  16      14.615 -12.721 -36.333  1.00  0.00      TS   C  
ATOM   1184  O3' ADE T  16      13.513 -13.582 -36.084  1.00  0.00      TS   O  
ATOM   1185  C2' ADE T  16      14.864 -12.550 -37.895  1.00  0.00      TS   C  
ATOM   1186  C1' ADE T  16      14.002 -11.320 -38.197  1.00  0.00      TS   C  
ATOM   1187  N1  ADE T  16      12.291  -8.032 -41.644  1.00  0.00      TS   N  
ATOM   1188  C2  ADE T  16      11.626  -8.710 -40.727  1.00  0.00      TS   C  
ATOM   1189  N3  ADE T  16      12.116  -9.575 -39.834  1.00  0.00      TS   N  
ATOM   1190  C4  ADE T  16      13.478  -9.782 -40.021  1.00  0.00      TS   C  
ATOM   1191  C5  ADE T  16      14.244  -9.225 -40.993  1.00  0.00      TS   C  
ATOM   1192  C6  ADE T  16      13.628  -8.242 -41.773  1.00  0.00      TS   C  
ATOM   1193  N6  ADE T  16      14.238  -7.456 -42.741  1.00  0.00      TS   N  
ATOM   1194  N7  ADE T  16      15.571  -9.678 -40.982  1.00  0.00      TS   N  
ATOM   1195  C8  ADE T  16      15.622 -10.386 -39.893  1.00  0.00      TS   C  
ATOM   1196  N9  ADE T  16      14.345 -10.620 -39.350  1.00  0.00      TS   N  
ATOM   1197  H2  ADE T  16      10.546  -8.569 -40.700  1.00  0.00      TS   H  
ATOM   1198  H8  ADE T  16      16.503 -10.900 -39.506  1.00  0.00      TS   H  
ATOM   1199  H1' ADE T  16      12.944 -11.637 -38.314  1.00  0.00      TS   H  
ATOM   1200  H2' ADE T  16      14.527 -13.464 -38.427  1.00  0.00      TS   H  
ATOM   1201  H3' ADE T  16      15.586 -12.996 -35.869  1.00  0.00      TS   H  
ATOM   1202  H4' ADE T  16      13.499 -11.164 -35.136  1.00  0.00      TS   H  
ATOM   1203  H5' ADE T  16      15.349  -9.537 -34.927  1.00  0.00      TS   H  
ATOM   1204  H61 ADE T  16      13.636  -6.709 -43.023  1.00  0.00      TS   H  
ATOM   1205  H62 ADE T  16      15.216  -7.254 -42.679  1.00  0.00      TS   H  
ATOM   1206 H2'' ADE T  16      15.941 -12.293 -37.977  1.00  0.00      TS   H  
ATOM   1207 H5'' ADE T  16      15.577 -10.978 -34.048  1.00  0.00      TS   H  
ATOM   1208  P   THY T  17      13.544 -15.094 -36.324  1.00  0.00      TS   P  
ATOM   1209  O1P THY T  17      12.797 -15.816 -35.314  1.00  0.00      TS   O  
ATOM   1210  O2P THY T  17      14.918 -15.555 -36.700  1.00  0.00      TS   O  
ATOM   1211  C5' THY T  17      11.370 -14.842 -37.726  1.00  0.00      TS   C  
ATOM   1212  O5' THY T  17      12.647 -15.417 -37.643  1.00  0.00      TS   O  
ATOM   1213  C4' THY T  17      10.976 -14.648 -39.146  1.00  0.00      TS   C  
ATOM   1214  O4' THY T  17      11.846 -13.631 -39.751  1.00  0.00      TS   O  
ATOM   1215  C3' THY T  17      11.275 -15.823 -40.123  1.00  0.00      TS   C  
ATOM   1216  O3' THY T  17      10.297 -16.901 -40.077  1.00  0.00      TS   O  
ATOM   1217  C2' THY T  17      11.307 -15.109 -41.492  1.00  0.00      TS   C  
ATOM   1218  C1' THY T  17      11.554 -13.630 -41.127  1.00  0.00      TS   C  
ATOM   1219  N1  THY T  17      12.650 -12.974 -41.836  1.00  0.00      TS   N  
ATOM   1220  C2  THY T  17      12.375 -12.071 -42.798  1.00  0.00      TS   C  
ATOM   1221  O2  THY T  17      11.207 -11.722 -43.070  1.00  0.00      TS   O  
ATOM   1222  N3  THY T  17      13.447 -11.565 -43.454  1.00  0.00      TS   N  
ATOM   1223  C4  THY T  17      14.769 -11.954 -43.282  1.00  0.00      TS   C  
ATOM   1224  O4  THY T  17      15.661 -11.591 -44.044  1.00  0.00      TS   O  
ATOM   1225  C5  THY T  17      14.989 -12.848 -42.178  1.00  0.00      TS   C  
ATOM   1226  C5M THY T  17      16.388 -13.263 -41.931  1.00  0.00      TS   C  
ATOM   1227  C6  THY T  17      13.943 -13.344 -41.575  1.00  0.00      TS   C  
ATOM   1228  H3  THY T  17      13.250 -10.818 -44.105  1.00  0.00      TS   H  
ATOM   1229  H6  THY T  17      14.087 -14.135 -40.839  1.00  0.00      TS   H  
ATOM   1230  H1' THY T  17      10.618 -13.032 -41.158  1.00  0.00      TS   H  
ATOM   1231  H2' THY T  17      10.267 -15.099 -41.883  1.00  0.00      TS   H  
ATOM   1232  H3' THY T  17      12.291 -16.150 -39.815  1.00  0.00      TS   H  
ATOM   1233  H4' THY T  17       9.882 -14.513 -39.280  1.00  0.00      TS   H  
ATOM   1234  H5' THY T  17      11.234 -13.888 -37.172  1.00  0.00      TS   H  
ATOM   1235  H51 THY T  17      16.360 -13.904 -41.023  1.00  0.00      TS   H  
ATOM   1236  H52 THY T  17      17.053 -12.374 -41.960  1.00  0.00      TS   H  
ATOM   1237  H53 THY T  17      16.780 -14.001 -42.662  1.00  0.00      TS   H  
ATOM   1238 H2'' THY T  17      11.979 -15.632 -42.206  1.00  0.00      TS   H  
ATOM   1239 H5'' THY T  17      10.672 -15.519 -37.188  1.00  0.00      TS   H  
ATOM   1240  P   ADE T  18      10.567 -18.122 -41.007  1.00  0.00      TS   P  
ATOM   1241  O1P ADE T  18      10.008 -19.332 -40.369  1.00  0.00      TS   O  
ATOM   1242  O2P ADE T  18      11.996 -18.234 -41.409  1.00  0.00      TS   O  
ATOM   1243  C5' ADE T  18       8.347 -17.292 -42.398  1.00  0.00      TS   C  
ATOM   1244  O5' ADE T  18       9.716 -17.807 -42.292  1.00  0.00      TS   O  
ATOM   1245  C4' ADE T  18       7.931 -16.900 -43.898  1.00  0.00      TS   C  
ATOM   1246  O4' ADE T  18       8.825 -15.873 -44.509  1.00  0.00      TS   O  
ATOM   1247  C3' ADE T  18       7.912 -18.053 -44.828  1.00  0.00      TS   C  
ATOM   1248  O3' ADE T  18       6.823 -18.005 -45.802  1.00  0.00      TS   O  
ATOM   1249  C2' ADE T  18       9.220 -17.982 -45.526  1.00  0.00      TS   C  
ATOM   1250  C1' ADE T  18       9.613 -16.475 -45.482  1.00  0.00      TS   C  
ATOM   1251  N1  ADE T  18      13.754 -13.518 -46.469  1.00  0.00      TS   N  
ATOM   1252  C2  ADE T  18      12.491 -13.336 -46.810  1.00  0.00      TS   C  
ATOM   1253  N3  ADE T  18      11.443 -14.108 -46.491  1.00  0.00      TS   N  
ATOM   1254  C4  ADE T  18      11.775 -15.102 -45.664  1.00  0.00      TS   C  
ATOM   1255  C5  ADE T  18      13.058 -15.312 -45.199  1.00  0.00      TS   C  
ATOM   1256  C6  ADE T  18      14.139 -14.554 -45.623  1.00  0.00      TS   C  
ATOM   1257  N6  ADE T  18      15.377 -14.734 -45.216  1.00  0.00      TS   N  
ATOM   1258  N7  ADE T  18      13.082 -16.512 -44.398  1.00  0.00      TS   N  
ATOM   1259  C8  ADE T  18      11.882 -16.973 -44.444  1.00  0.00      TS   C  
ATOM   1260  N9  ADE T  18      11.067 -16.206 -45.173  1.00  0.00      TS   N  
ATOM   1261  H2  ADE T  18      12.276 -12.557 -47.542  1.00  0.00      TS   H  
ATOM   1262  H8  ADE T  18      11.600 -17.766 -43.753  1.00  0.00      TS   H  
ATOM   1263  H1' ADE T  18       9.379 -15.853 -46.373  1.00  0.00      TS   H  
ATOM   1264  H2' ADE T  18       9.060 -18.285 -46.583  1.00  0.00      TS   H  
ATOM   1265  H3' ADE T  18       7.850 -18.955 -44.183  1.00  0.00      TS   H  
ATOM   1266  H4' ADE T  18       6.896 -16.496 -43.869  1.00  0.00      TS   H  
ATOM   1267  H5' ADE T  18       8.363 -16.296 -41.905  1.00  0.00      TS   H  
ATOM   1268  H61 ADE T  18      15.680 -15.583 -44.783  1.00  0.00      TS   H  
ATOM   1269  H62 ADE T  18      16.067 -14.270 -45.771  1.00  0.00      TS   H  
ATOM   1270 H2'' ADE T  18       9.983 -18.664 -45.093  1.00  0.00      TS   H  
ATOM   1271 H5'' ADE T  18       7.512 -17.934 -42.044  1.00  0.00      TS   H  
ATOM   1272  P   ADE T  19       6.245 -19.397 -46.316  1.00  0.00      TS   P  
ATOM   1273  O1P ADE T  19       4.930 -19.675 -45.656  1.00  0.00      TS   O  
ATOM   1274  O2P ADE T  19       7.199 -20.484 -46.213  1.00  0.00      TS   O  
ATOM   1275  C5' ADE T  19       5.273 -17.976 -48.392  1.00  0.00      TS   C  
ATOM   1276  O5' ADE T  19       5.867 -19.147 -47.815  1.00  0.00      TS   O  
ATOM   1277  C4' ADE T  19       5.842 -17.633 -49.768  1.00  0.00      TS   C  
ATOM   1278  O4' ADE T  19       7.293 -17.363 -49.613  1.00  0.00      TS   O  
ATOM   1279  C3' ADE T  19       5.736 -18.565 -50.909  1.00  0.00      TS   C  
ATOM   1280  O3' ADE T  19       5.429 -17.962 -52.177  1.00  0.00      TS   O  
ATOM   1281  C2' ADE T  19       7.034 -19.339 -50.897  1.00  0.00      TS   C  
ATOM   1282  C1' ADE T  19       8.041 -18.243 -50.494  1.00  0.00      TS   C  
ATOM   1283  N1  ADE T  19      12.353 -16.555 -48.595  1.00  0.00      TS   N  
ATOM   1284  C2  ADE T  19      11.484 -16.067 -49.478  1.00  0.00      TS   C  
ATOM   1285  N3  ADE T  19      10.353 -16.622 -49.988  1.00  0.00      TS   N  
ATOM   1286  C4  ADE T  19      10.229 -17.887 -49.514  1.00  0.00      TS   C  
ATOM   1287  C5  ADE T  19      11.136 -18.575 -48.722  1.00  0.00      TS   C  
ATOM   1288  C6  ADE T  19      12.170 -17.801 -48.132  1.00  0.00      TS   C  
ATOM   1289  N6  ADE T  19      12.996 -18.288 -47.179  1.00  0.00      TS   N  
ATOM   1290  N7  ADE T  19      10.626 -19.873 -48.444  1.00  0.00      TS   N  
ATOM   1291  C8  ADE T  19       9.521 -19.861 -49.119  1.00  0.00      TS   C  
ATOM   1292  N9  ADE T  19       9.218 -18.723 -49.725  1.00  0.00      TS   N  
ATOM   1293  H2  ADE T  19      11.783 -15.077 -49.825  1.00  0.00      TS   H  
ATOM   1294  H8  ADE T  19       8.697 -20.575 -49.101  1.00  0.00      TS   H  
ATOM   1295  H1' ADE T  19       8.411 -17.696 -51.388  1.00  0.00      TS   H  
ATOM   1296  H2' ADE T  19       7.418 -19.873 -51.793  1.00  0.00      TS   H  
ATOM   1297  H3' ADE T  19       4.845 -19.169 -50.635  1.00  0.00      TS   H  
ATOM   1298  H4' ADE T  19       5.434 -16.632 -50.023  1.00  0.00      TS   H  
ATOM   1299  H5' ADE T  19       5.398 -17.099 -47.720  1.00  0.00      TS   H  
ATOM   1300  H61 ADE T  19      13.919 -17.915 -47.078  1.00  0.00      TS   H  
ATOM   1301  H62 ADE T  19      12.775 -19.085 -46.618  1.00  0.00      TS   H  
ATOM   1302 H2'' ADE T  19       7.061 -20.047 -50.041  1.00  0.00      TS   H  
ATOM   1303 H5'' ADE T  19       4.195 -18.160 -48.589  1.00  0.00      TS   H  
ATOM   1304  P   GUA T  20       5.033 -18.792 -53.503  1.00  0.00      TS   P  
ATOM   1305  O1P GUA T  20       3.879 -18.047 -54.076  1.00  0.00      TS   O  
ATOM   1306  O2P GUA T  20       4.909 -20.231 -53.226  1.00  0.00      TS   O  
ATOM   1307  C5' GUA T  20       6.475 -17.231 -54.980  1.00  0.00      TS   C  
ATOM   1308  O5' GUA T  20       6.295 -18.495 -54.336  1.00  0.00      TS   O  
ATOM   1309  C4' GUA T  20       7.930 -17.135 -55.539  1.00  0.00      TS   C  
ATOM   1310  O4' GUA T  20       8.737 -17.159 -54.381  1.00  0.00      TS   O  
ATOM   1311  C3' GUA T  20       8.369 -18.220 -56.478  1.00  0.00      TS   C  
ATOM   1312  O3' GUA T  20       7.941 -18.014 -57.788  1.00  0.00      TS   O  
ATOM   1313  C2' GUA T  20       9.865 -18.170 -56.268  1.00  0.00      TS   C  
ATOM   1314  C1' GUA T  20      10.025 -17.661 -54.773  1.00  0.00      TS   C  
ATOM   1315  N1  GUA T  20      13.118 -19.075 -51.091  1.00  0.00      TS   N  
ATOM   1316  C2  GUA T  20      13.030 -17.890 -51.684  1.00  0.00      TS   C  
ATOM   1317  N2  GUA T  20      14.042 -17.109 -51.417  1.00  0.00      TS   N  
ATOM   1318  N3  GUA T  20      12.162 -17.632 -52.652  1.00  0.00      TS   N  
ATOM   1319  C4  GUA T  20      11.300 -18.699 -52.841  1.00  0.00      TS   C  
ATOM   1320  C5  GUA T  20      11.334 -19.893 -52.296  1.00  0.00      TS   C  
ATOM   1321  C6  GUA T  20      12.360 -20.160 -51.373  1.00  0.00      TS   C  
ATOM   1322  O6  GUA T  20      12.573 -21.197 -50.723  1.00  0.00      TS   O  
ATOM   1323  N7  GUA T  20      10.268 -20.702 -52.766  1.00  0.00      TS   N  
ATOM   1324  C8  GUA T  20       9.735 -20.023 -53.718  1.00  0.00      TS   C  
ATOM   1325  N9  GUA T  20      10.377 -18.764 -53.853  1.00  0.00      TS   N  
ATOM   1326  H1  GUA T  20      13.885 -19.272 -50.463  1.00  0.00      TS   H  
ATOM   1327  H8  GUA T  20       8.895 -20.384 -54.312  1.00  0.00      TS   H  
ATOM   1328  H1' GUA T  20      10.728 -16.800 -54.753  1.00  0.00      TS   H  
ATOM   1329  H2' GUA T  20      10.363 -17.507 -57.007  1.00  0.00      TS   H  
ATOM   1330  H21 GUA T  20      14.619 -17.408 -50.656  1.00  0.00      TS   H  
ATOM   1331  H3' GUA T  20       8.097 -19.202 -56.034  1.00  0.00      TS   H  
ATOM   1332  H22 GUA T  20      14.373 -16.666 -52.250  1.00  0.00      TS   H  
ATOM   1333  H4' GUA T  20       8.057 -16.151 -56.039  1.00  0.00      TS   H  
ATOM   1334  H5' GUA T  20       6.419 -16.356 -54.298  1.00  0.00      TS   H  
ATOM   1335  H3T GUA T  20       8.332 -18.675 -58.363  1.00  0.00      TS   H  
ATOM   1336 H2'' GUA T  20      10.312 -19.178 -56.406  1.00  0.00      TS   H  
ATOM   1337 H5'' GUA T  20       5.741 -17.076 -55.800  1.00  0.00      TS   H  
TER   
END
