# Supplementary material for: CRISPR-Cas12a exploits R-loop asymmetry to form double-strand breaks
Source: eLife. 2020 Jun 10;9:e55143. doi: 10.7554/eLife.55143 (PMC7286691; doi:10.7554/eLife.55143)
Supplement: Figure 5—source data 2. [file elife-55143-fig5-data2.zip › Figure 5ΓÇöSource Data 2/Example_MD_trajectories/3prime_boundary/3prime_boundary_07.pdb]

ATOM      1  C5' CYT B   1       7.087 -16.255 -58.252  1.00  0.00      BS   C  
ATOM      2  O5' CYT B   1       7.075 -17.669 -58.478  1.00  0.00      BS   O  
ATOM      3  C4' CYT B   1       7.164 -15.781 -56.774  1.00  0.00      BS   C  
ATOM      4  O4' CYT B   1       6.219 -16.676 -55.995  1.00  0.00      BS   O  
ATOM      5  C3' CYT B   1       8.414 -16.035 -56.000  1.00  0.00      BS   C  
ATOM      6  O3' CYT B   1       9.425 -15.040 -56.312  1.00  0.00      BS   O  
ATOM      7  C2' CYT B   1       7.895 -15.861 -54.524  1.00  0.00      BS   C  
ATOM      8  C1' CYT B   1       6.493 -16.558 -54.593  1.00  0.00      BS   C  
ATOM      9  N1  CYT B   1       6.287 -17.837 -53.972  1.00  0.00      BS   N  
ATOM     10  C2  CYT B   1       5.002 -18.162 -53.502  1.00  0.00      BS   C  
ATOM     11  O2  CYT B   1       4.105 -17.314 -53.494  1.00  0.00      BS   O  
ATOM     12  N3  CYT B   1       4.856 -19.345 -52.909  1.00  0.00      BS   N  
ATOM     13  C4  CYT B   1       5.864 -20.161 -52.747  1.00  0.00      BS   C  
ATOM     14  N4  CYT B   1       5.562 -21.303 -52.115  1.00  0.00      BS   N  
ATOM     15  C5  CYT B   1       7.235 -19.837 -53.177  1.00  0.00      BS   C  
ATOM     16  C6  CYT B   1       7.397 -18.679 -53.839  1.00  0.00      BS   C  
ATOM     17  H5  CYT B   1       8.064 -20.532 -53.036  1.00  0.00      BS   H  
ATOM     18  H6  CYT B   1       8.300 -18.286 -54.304  1.00  0.00      BS   H  
ATOM     19  H1' CYT B   1       5.800 -15.881 -54.048  1.00  0.00      BS   H  
ATOM     20  H2' CYT B   1       7.875 -14.761 -54.371  1.00  0.00      BS   H  
ATOM     21  H3' CYT B   1       8.656 -17.105 -56.180  1.00  0.00      BS   H  
ATOM     22  H4' CYT B   1       6.898 -14.708 -56.658  1.00  0.00      BS   H  
ATOM     23  H41 CYT B   1       4.656 -21.333 -51.693  1.00  0.00      BS   H  
ATOM     24  H5' CYT B   1       6.096 -15.900 -58.607  1.00  0.00      BS   H  
ATOM     25  H42 CYT B   1       6.066 -22.134 -52.350  1.00  0.00      BS   H  
ATOM     26  H5T CYT B   1       6.389 -17.781 -59.140  1.00  0.00      BS   H  
ATOM     27 H2'' CYT B   1       8.619 -16.331 -53.825  1.00  0.00      BS   H  
ATOM     28 H5'' CYT B   1       7.820 -15.750 -58.916  1.00  0.00      BS   H  
ATOM     29  P   THY B   2      10.882 -15.537 -55.946  1.00  0.00      BS   P  
ATOM     30  O1P THY B   2      11.772 -14.930 -56.969  1.00  0.00      BS   O  
ATOM     31  O2P THY B   2      10.945 -17.030 -55.956  1.00  0.00      BS   O  
ATOM     32  C5' THY B   2      10.837 -13.668 -54.248  1.00  0.00      BS   C  
ATOM     33  O5' THY B   2      11.383 -14.964 -54.627  1.00  0.00      BS   O  
ATOM     34  C4' THY B   2      11.632 -13.072 -53.162  1.00  0.00      BS   C  
ATOM     35  O4' THY B   2      11.577 -14.036 -52.095  1.00  0.00      BS   O  
ATOM     36  C3' THY B   2      13.059 -12.850 -53.393  1.00  0.00      BS   C  
ATOM     37  O3' THY B   2      13.513 -11.530 -52.876  1.00  0.00      BS   O  
ATOM     38  C2' THY B   2      13.760 -13.855 -52.479  1.00  0.00      BS   C  
ATOM     39  C1' THY B   2      12.813 -13.929 -51.357  1.00  0.00      BS   C  
ATOM     40  N1  THY B   2      12.946 -15.128 -50.467  1.00  0.00      BS   N  
ATOM     41  C2  THY B   2      11.982 -15.403 -49.476  1.00  0.00      BS   C  
ATOM     42  O2  THY B   2      10.914 -14.830 -49.334  1.00  0.00      BS   O  
ATOM     43  N3  THY B   2      12.247 -16.409 -48.658  1.00  0.00      BS   N  
ATOM     44  C4  THY B   2      13.357 -17.339 -48.767  1.00  0.00      BS   C  
ATOM     45  O4  THY B   2      13.367 -18.315 -48.000  1.00  0.00      BS   O  
ATOM     46  C5  THY B   2      14.280 -17.021 -49.815  1.00  0.00      BS   C  
ATOM     47  C5M THY B   2      15.583 -17.725 -49.929  1.00  0.00      BS   C  
ATOM     48  C6  THY B   2      14.038 -15.949 -50.601  1.00  0.00      BS   C  
ATOM     49  H3  THY B   2      11.669 -16.441 -47.830  1.00  0.00      BS   H  
ATOM     50  H6  THY B   2      14.906 -15.414 -50.986  1.00  0.00      BS   H  
ATOM     51  H1' THY B   2      12.648 -12.937 -50.888  1.00  0.00      BS   H  
ATOM     52  H2' THY B   2      14.789 -13.524 -52.220  1.00  0.00      BS   H  
ATOM     53  H3' THY B   2      13.333 -13.074 -54.446  1.00  0.00      BS   H  
ATOM     54  H4' THY B   2      11.110 -12.191 -52.731  1.00  0.00      BS   H  
ATOM     55  H5' THY B   2       9.766 -13.721 -53.960  1.00  0.00      BS   H  
ATOM     56  H51 THY B   2      15.732 -18.267 -50.887  1.00  0.00      BS   H  
ATOM     57  H52 THY B   2      15.837 -18.478 -49.151  1.00  0.00      BS   H  
ATOM     58  H53 THY B   2      16.444 -17.034 -49.805  1.00  0.00      BS   H  
ATOM     59 H2'' THY B   2      13.955 -14.790 -53.047  1.00  0.00      BS   H  
ATOM     60 H5'' THY B   2      10.985 -12.926 -55.061  1.00  0.00      BS   H  
ATOM     61  P   THY B   3      13.553 -10.388 -53.892  1.00  0.00      BS   P  
ATOM     62  O1P THY B   3      13.079 -10.850 -55.207  1.00  0.00      BS   O  
ATOM     63  O2P THY B   3      14.895  -9.760 -53.923  1.00  0.00      BS   O  
ATOM     64  C5' THY B   3      11.142  -9.384 -53.245  1.00  0.00      BS   C  
ATOM     65  O5' THY B   3      12.603  -9.245 -53.397  1.00  0.00      BS   O  
ATOM     66  C4' THY B   3      10.626  -9.327 -51.766  1.00  0.00      BS   C  
ATOM     67  O4' THY B   3      11.207 -10.348 -50.909  1.00  0.00      BS   O  
ATOM     68  C3' THY B   3      11.125  -7.958 -51.114  1.00  0.00      BS   C  
ATOM     69  O3' THY B   3      10.172  -7.188 -50.405  1.00  0.00      BS   O  
ATOM     70  C2' THY B   3      12.239  -8.389 -50.198  1.00  0.00      BS   C  
ATOM     71  C1' THY B   3      11.695  -9.732 -49.706  1.00  0.00      BS   C  
ATOM     72  N1  THY B   3      12.729 -10.629 -49.093  1.00  0.00      BS   N  
ATOM     73  C2  THY B   3      12.388 -11.556 -48.185  1.00  0.00      BS   C  
ATOM     74  O2  THY B   3      11.208 -11.685 -47.848  1.00  0.00      BS   O  
ATOM     75  N3  THY B   3      13.412 -12.292 -47.699  1.00  0.00      BS   N  
ATOM     76  C4  THY B   3      14.663 -12.485 -48.289  1.00  0.00      BS   C  
ATOM     77  O4  THY B   3      15.402 -13.399 -47.862  1.00  0.00      BS   O  
ATOM     78  C5  THY B   3      15.013 -11.539 -49.295  1.00  0.00      BS   C  
ATOM     79  C5M THY B   3      16.444 -11.411 -49.813  1.00  0.00      BS   C  
ATOM     80  C6  THY B   3      14.040 -10.651 -49.632  1.00  0.00      BS   C  
ATOM     81  H3  THY B   3      13.214 -13.026 -47.034  1.00  0.00      BS   H  
ATOM     82  H6  THY B   3      14.025 -10.365 -50.684  1.00  0.00      BS   H  
ATOM     83  H1' THY B   3      10.769  -9.511 -49.134  1.00  0.00      BS   H  
ATOM     84  H2' THY B   3      12.433  -7.672 -49.371  1.00  0.00      BS   H  
ATOM     85  H3' THY B   3      11.515  -7.283 -51.905  1.00  0.00      BS   H  
ATOM     86  H4' THY B   3       9.528  -9.408 -51.617  1.00  0.00      BS   H  
ATOM     87  H5' THY B   3      10.785 -10.392 -53.548  1.00  0.00      BS   H  
ATOM     88  H51 THY B   3      16.916 -10.556 -49.280  1.00  0.00      BS   H  
ATOM     89  H52 THY B   3      16.431 -11.260 -50.913  1.00  0.00      BS   H  
ATOM     90  H53 THY B   3      17.056 -12.329 -49.685  1.00  0.00      BS   H  
ATOM     91 H2'' THY B   3      13.155  -8.593 -50.792  1.00  0.00      BS   H  
ATOM     92 H5'' THY B   3      10.694  -8.559 -53.837  1.00  0.00      BS   H  
ATOM     93  P   ADE B   4       8.778  -6.875 -50.873  1.00  0.00      BS   P  
ATOM     94  O1P ADE B   4       8.524  -7.371 -52.267  1.00  0.00      BS   O  
ATOM     95  O2P ADE B   4       8.699  -5.437 -50.674  1.00  0.00      BS   O  
ATOM     96  C5' ADE B   4       6.990  -8.754 -50.109  1.00  0.00      BS   C  
ATOM     97  O5' ADE B   4       7.801  -7.607 -49.855  1.00  0.00      BS   O  
ATOM     98  C4' ADE B   4       6.504  -9.473 -48.903  1.00  0.00      BS   C  
ATOM     99  O4' ADE B   4       7.661  -9.925 -48.080  1.00  0.00      BS   O  
ATOM    100  C3' ADE B   4       5.643  -8.536 -47.923  1.00  0.00      BS   C  
ATOM    101  O3' ADE B   4       4.515  -9.258 -47.398  1.00  0.00      BS   O  
ATOM    102  C2' ADE B   4       6.667  -8.097 -46.865  1.00  0.00      BS   C  
ATOM    103  C1' ADE B   4       7.668  -9.226 -46.837  1.00  0.00      BS   C  
ATOM    104  N1  ADE B   4      11.862 -10.269 -44.188  1.00  0.00      BS   N  
ATOM    105  C2  ADE B   4      10.593 -10.758 -44.196  1.00  0.00      BS   C  
ATOM    106  N3  ADE B   4       9.535 -10.546 -44.948  1.00  0.00      BS   N  
ATOM    107  C4  ADE B   4       9.852  -9.533 -45.755  1.00  0.00      BS   C  
ATOM    108  C5  ADE B   4      11.057  -8.834 -45.895  1.00  0.00      BS   C  
ATOM    109  C6  ADE B   4      12.148  -9.367 -45.183  1.00  0.00      BS   C  
ATOM    110  N6  ADE B   4      13.380  -9.025 -45.539  1.00  0.00      BS   N  
ATOM    111  N7  ADE B   4      10.925  -7.724 -46.712  1.00  0.00      BS   N  
ATOM    112  C8  ADE B   4       9.749  -7.808 -47.138  1.00  0.00      BS   C  
ATOM    113  N9  ADE B   4       9.028  -8.843 -46.564  1.00  0.00      BS   N  
ATOM    114  H2  ADE B   4      10.355 -11.364 -43.322  1.00  0.00      BS   H  
ATOM    115  H8  ADE B   4       9.422  -7.148 -47.942  1.00  0.00      BS   H  
ATOM    116  H1' ADE B   4       7.238 -10.009 -46.176  1.00  0.00      BS   H  
ATOM    117  H2' ADE B   4       6.219  -7.993 -45.855  1.00  0.00      BS   H  
ATOM    118  H3' ADE B   4       5.375  -7.661 -48.552  1.00  0.00      BS   H  
ATOM    119  H4' ADE B   4       5.882 -10.282 -49.344  1.00  0.00      BS   H  
ATOM    120  H5' ADE B   4       7.501  -9.401 -50.854  1.00  0.00      BS   H  
ATOM    121  H61 ADE B   4      14.123  -8.905 -44.882  1.00  0.00      BS   H  
ATOM    122  H62 ADE B   4      13.605  -8.846 -46.497  1.00  0.00      BS   H  
ATOM    123 H2'' ADE B   4       7.125  -7.155 -47.238  1.00  0.00      BS   H  
ATOM    124 H5'' ADE B   4       6.124  -8.395 -50.705  1.00  0.00      BS   H  
ATOM    125  P   THY B   5       3.333  -8.404 -46.727  1.00  0.00      BS   P  
ATOM    126  O1P THY B   5       2.074  -9.191 -46.828  1.00  0.00      BS   O  
ATOM    127  O2P THY B   5       3.320  -7.058 -47.237  1.00  0.00      BS   O  
ATOM    128  C5' THY B   5       3.767  -9.534 -44.375  1.00  0.00      BS   C  
ATOM    129  O5' THY B   5       3.895  -8.422 -45.262  1.00  0.00      BS   O  
ATOM    130  C4' THY B   5       4.711  -9.602 -43.183  1.00  0.00      BS   C  
ATOM    131  O4' THY B   5       6.088  -9.205 -43.485  1.00  0.00      BS   O  
ATOM    132  C3' THY B   5       4.199  -8.524 -42.163  1.00  0.00      BS   C  
ATOM    133  O3' THY B   5       3.900  -9.044 -40.888  1.00  0.00      BS   O  
ATOM    134  C2' THY B   5       5.329  -7.502 -42.158  1.00  0.00      BS   C  
ATOM    135  C1' THY B   5       6.548  -8.323 -42.441  1.00  0.00      BS   C  
ATOM    136  N1  THY B   5       7.717  -7.657 -42.882  1.00  0.00      BS   N  
ATOM    137  C2  THY B   5       8.920  -8.102 -42.410  1.00  0.00      BS   C  
ATOM    138  O2  THY B   5       9.039  -8.991 -41.617  1.00  0.00      BS   O  
ATOM    139  N3  THY B   5       9.973  -7.364 -42.822  1.00  0.00      BS   N  
ATOM    140  C4  THY B   5       9.941  -6.302 -43.681  1.00  0.00      BS   C  
ATOM    141  O4  THY B   5      10.935  -5.887 -44.179  1.00  0.00      BS   O  
ATOM    142  C5  THY B   5       8.603  -5.798 -44.040  1.00  0.00      BS   C  
ATOM    143  C5M THY B   5       8.439  -4.514 -44.743  1.00  0.00      BS   C  
ATOM    144  C6  THY B   5       7.554  -6.525 -43.715  1.00  0.00      BS   C  
ATOM    145  H3  THY B   5      10.864  -7.572 -42.397  1.00  0.00      BS   H  
ATOM    146  H6  THY B   5       6.570  -6.340 -44.146  1.00  0.00      BS   H  
ATOM    147  H1' THY B   5       6.832  -8.926 -41.552  1.00  0.00      BS   H  
ATOM    148  H2' THY B   5       5.418  -6.848 -41.264  1.00  0.00      BS   H  
ATOM    149  H3' THY B   5       3.291  -8.006 -42.540  1.00  0.00      BS   H  
ATOM    150  H4' THY B   5       4.710 -10.570 -42.638  1.00  0.00      BS   H  
ATOM    151  H5' THY B   5       3.977 -10.482 -44.917  1.00  0.00      BS   H  
ATOM    152  H51 THY B   5       7.417  -4.443 -45.173  1.00  0.00      BS   H  
ATOM    153  H52 THY B   5       9.138  -4.397 -45.599  1.00  0.00      BS   H  
ATOM    154  H53 THY B   5       8.642  -3.650 -44.075  1.00  0.00      BS   H  
ATOM    155 H2'' THY B   5       5.192  -6.882 -43.070  1.00  0.00      BS   H  
ATOM    156 H5'' THY B   5       2.734  -9.570 -43.969  1.00  0.00      BS   H  
ATOM    157  P   ADE B   6       2.721  -8.596 -39.998  1.00  0.00      BS   P  
ATOM    158  O1P ADE B   6       1.464  -9.332 -40.448  1.00  0.00      BS   O  
ATOM    159  O2P ADE B   6       2.639  -7.172 -39.987  1.00  0.00      BS   O  
ATOM    160  C5' ADE B   6       3.501 -10.561 -38.372  1.00  0.00      BS   C  
ATOM    161  O5' ADE B   6       3.079  -9.163 -38.585  1.00  0.00      BS   O  
ATOM    162  C4' ADE B   6       4.738 -10.771 -37.621  1.00  0.00      BS   C  
ATOM    163  O4' ADE B   6       5.882 -10.137 -38.235  1.00  0.00      BS   O  
ATOM    164  C3' ADE B   6       4.626 -10.287 -36.163  1.00  0.00      BS   C  
ATOM    165  O3' ADE B   6       5.197 -11.251 -35.275  1.00  0.00      BS   O  
ATOM    166  C2' ADE B   6       5.230  -8.925 -36.197  1.00  0.00      BS   C  
ATOM    167  C1' ADE B   6       6.364  -9.199 -37.282  1.00  0.00      BS   C  
ATOM    168  N1  ADE B   6      10.291  -6.310 -39.203  1.00  0.00      BS   N  
ATOM    169  C2  ADE B   6      10.232  -7.389 -38.409  1.00  0.00      BS   C  
ATOM    170  N3  ADE B   6       9.194  -8.187 -38.016  1.00  0.00      BS   N  
ATOM    171  C4  ADE B   6       8.002  -7.560 -38.351  1.00  0.00      BS   C  
ATOM    172  C5  ADE B   6       7.911  -6.369 -39.002  1.00  0.00      BS   C  
ATOM    173  C6  ADE B   6       9.056  -5.749 -39.575  1.00  0.00      BS   C  
ATOM    174  N6  ADE B   6       8.981  -4.663 -40.381  1.00  0.00      BS   N  
ATOM    175  N7  ADE B   6       6.546  -6.002 -39.109  1.00  0.00      BS   N  
ATOM    176  C8  ADE B   6       5.886  -7.036 -38.551  1.00  0.00      BS   C  
ATOM    177  N9  ADE B   6       6.713  -7.966 -38.002  1.00  0.00      BS   N  
ATOM    178  H2  ADE B   6      11.120  -7.910 -38.051  1.00  0.00      BS   H  
ATOM    179  H8  ADE B   6       4.809  -7.106 -38.401  1.00  0.00      BS   H  
ATOM    180  H1' ADE B   6       7.299  -9.624 -36.858  1.00  0.00      BS   H  
ATOM    181  H2' ADE B   6       5.607  -8.580 -35.211  1.00  0.00      BS   H  
ATOM    182  H3' ADE B   6       3.535 -10.210 -35.970  1.00  0.00      BS   H  
ATOM    183  H4' ADE B   6       5.098 -11.816 -37.732  1.00  0.00      BS   H  
ATOM    184  H5' ADE B   6       3.739 -11.077 -39.327  1.00  0.00      BS   H  
ATOM    185  H61 ADE B   6       9.757  -4.055 -40.543  1.00  0.00      BS   H  
ATOM    186  H62 ADE B   6       8.111  -4.227 -40.614  1.00  0.00      BS   H  
ATOM    187 H2'' ADE B   6       4.473  -8.184 -36.533  1.00  0.00      BS   H  
ATOM    188 H5'' ADE B   6       2.695 -11.220 -37.982  1.00  0.00      BS   H  
ATOM    189  P   THY B   7       4.938 -11.087 -33.696  1.00  0.00      BS   P  
ATOM    190  O1P THY B   7       4.915 -12.470 -33.116  1.00  0.00      BS   O  
ATOM    191  O2P THY B   7       3.772 -10.224 -33.430  1.00  0.00      BS   O  
ATOM    192  C5' THY B   7       7.532 -10.749 -33.575  1.00  0.00      BS   C  
ATOM    193  O5' THY B   7       6.218 -10.371 -33.114  1.00  0.00      BS   O  
ATOM    194  C4' THY B   7       8.577  -9.680 -33.238  1.00  0.00      BS   C  
ATOM    195  O4' THY B   7       8.797  -8.673 -34.232  1.00  0.00      BS   O  
ATOM    196  C3' THY B   7       8.313  -8.973 -31.907  1.00  0.00      BS   C  
ATOM    197  O3' THY B   7       9.455  -8.793 -31.082  1.00  0.00      BS   O  
ATOM    198  C2' THY B   7       7.905  -7.625 -32.393  1.00  0.00      BS   C  
ATOM    199  C1' THY B   7       8.926  -7.510 -33.516  1.00  0.00      BS   C  
ATOM    200  N1  THY B   7       8.661  -6.432 -34.459  1.00  0.00      BS   N  
ATOM    201  C2  THY B   7       9.678  -6.015 -35.228  1.00  0.00      BS   C  
ATOM    202  O2  THY B   7      10.806  -6.530 -35.196  1.00  0.00      BS   O  
ATOM    203  N3  THY B   7       9.387  -4.973 -36.127  1.00  0.00      BS   N  
ATOM    204  C4  THY B   7       8.172  -4.390 -36.271  1.00  0.00      BS   C  
ATOM    205  O4  THY B   7       8.000  -3.547 -37.085  1.00  0.00      BS   O  
ATOM    206  C5  THY B   7       7.153  -4.854 -35.380  1.00  0.00      BS   C  
ATOM    207  C5M THY B   7       5.767  -4.165 -35.373  1.00  0.00      BS   C  
ATOM    208  C6  THY B   7       7.453  -5.873 -34.579  1.00  0.00      BS   C  
ATOM    209  H3  THY B   7      10.141  -4.541 -36.641  1.00  0.00      BS   H  
ATOM    210  H6  THY B   7       6.615  -6.371 -34.091  1.00  0.00      BS   H  
ATOM    211  H1' THY B   7       9.967  -7.497 -33.129  1.00  0.00      BS   H  
ATOM    212  H2' THY B   7       8.076  -6.932 -31.543  1.00  0.00      BS   H  
ATOM    213  H3' THY B   7       7.497  -9.554 -31.426  1.00  0.00      BS   H  
ATOM    214  H4' THY B   7       9.539 -10.176 -32.986  1.00  0.00      BS   H  
ATOM    215  H5' THY B   7       7.464 -10.844 -34.680  1.00  0.00      BS   H  
ATOM    216  H51 THY B   7       5.765  -3.234 -35.980  1.00  0.00      BS   H  
ATOM    217  H52 THY B   7       5.692  -3.977 -34.281  1.00  0.00      BS   H  
ATOM    218  H53 THY B   7       4.935  -4.853 -35.639  1.00  0.00      BS   H  
ATOM    219 H2'' THY B   7       6.874  -7.730 -32.793  1.00  0.00      BS   H  
ATOM    220 H5'' THY B   7       7.867 -11.716 -33.143  1.00  0.00      BS   H  
ATOM    221  P   ADE B   8       9.534  -9.311 -29.595  1.00  0.00      BS   P  
ATOM    222  O1P ADE B   8       9.193 -10.702 -29.507  1.00  0.00      BS   O  
ATOM    223  O2P ADE B   8       8.882  -8.381 -28.685  1.00  0.00      BS   O  
ATOM    224  C5' ADE B   8      12.107  -9.591 -30.115  1.00  0.00      BS   C  
ATOM    225  O5' ADE B   8      11.088  -9.171 -29.278  1.00  0.00      BS   O  
ATOM    226  C4' ADE B   8      13.295  -8.711 -30.443  1.00  0.00      BS   C  
ATOM    227  O4' ADE B   8      12.861  -7.662 -31.384  1.00  0.00      BS   O  
ATOM    228  C3' ADE B   8      13.771  -8.014 -29.259  1.00  0.00      BS   C  
ATOM    229  O3' ADE B   8      15.154  -7.787 -29.251  1.00  0.00      BS   O  
ATOM    230  C2' ADE B   8      13.008  -6.736 -29.197  1.00  0.00      BS   C  
ATOM    231  C1' ADE B   8      12.803  -6.371 -30.659  1.00  0.00      BS   C  
ATOM    232  N1  ADE B   8      10.826  -3.049 -33.931  1.00  0.00      BS   N  
ATOM    233  C2  ADE B   8      12.079  -3.507 -33.762  1.00  0.00      BS   C  
ATOM    234  N3  ADE B   8      12.558  -4.358 -32.840  1.00  0.00      BS   N  
ATOM    235  C4  ADE B   8      11.568  -4.765 -32.023  1.00  0.00      BS   C  
ATOM    236  C5  ADE B   8      10.242  -4.355 -32.076  1.00  0.00      BS   C  
ATOM    237  C6  ADE B   8       9.831  -3.438 -33.093  1.00  0.00      BS   C  
ATOM    238  N6  ADE B   8       8.716  -2.793 -33.251  1.00  0.00      BS   N  
ATOM    239  N7  ADE B   8       9.494  -4.971 -31.099  1.00  0.00      BS   N  
ATOM    240  C8  ADE B   8      10.310  -5.711 -30.445  1.00  0.00      BS   C  
ATOM    241  N9  ADE B   8      11.613  -5.719 -31.016  1.00  0.00      BS   N  
ATOM    242  H2  ADE B   8      12.881  -3.189 -34.428  1.00  0.00      BS   H  
ATOM    243  H8  ADE B   8       9.992  -6.368 -29.637  1.00  0.00      BS   H  
ATOM    244  H1' ADE B   8      13.750  -5.933 -31.042  1.00  0.00      BS   H  
ATOM    245  H2' ADE B   8      13.644  -6.051 -28.596  1.00  0.00      BS   H  
ATOM    246  H3' ADE B   8      13.426  -8.702 -28.458  1.00  0.00      BS   H  
ATOM    247  H4' ADE B   8      14.068  -9.268 -31.013  1.00  0.00      BS   H  
ATOM    248  H5' ADE B   8      11.766 -10.027 -31.079  1.00  0.00      BS   H  
ATOM    249  H61 ADE B   8       8.541  -2.305 -34.107  1.00  0.00      BS   H  
ATOM    250  H62 ADE B   8       7.939  -3.027 -32.665  1.00  0.00      BS   H  
ATOM    251 H2'' ADE B   8      12.032  -6.864 -28.680  1.00  0.00      BS   H  
ATOM    252 H5'' ADE B   8      12.634 -10.453 -29.653  1.00  0.00      BS   H  
ATOM    253  P   THY B   9      15.979  -7.846 -27.828  1.00  0.00      BS   P  
ATOM    254  O1P THY B   9      17.310  -8.492 -28.102  1.00  0.00      BS   O  
ATOM    255  O2P THY B   9      15.201  -8.465 -26.788  1.00  0.00      BS   O  
ATOM    256  C5' THY B   9      16.994  -5.572 -28.305  1.00  0.00      BS   C  
ATOM    257  O5' THY B   9      16.225  -6.380 -27.345  1.00  0.00      BS   O  
ATOM    258  C4' THY B   9      16.652  -4.084 -28.148  1.00  0.00      BS   C  
ATOM    259  O4' THY B   9      15.528  -3.807 -29.025  1.00  0.00      BS   O  
ATOM    260  C3' THY B   9      16.007  -3.508 -26.830  1.00  0.00      BS   C  
ATOM    261  O3' THY B   9      17.024  -3.344 -25.813  1.00  0.00      BS   O  
ATOM    262  C2' THY B   9      15.319  -2.205 -27.257  1.00  0.00      BS   C  
ATOM    263  C1' THY B   9      14.868  -2.621 -28.618  1.00  0.00      BS   C  
ATOM    264  N1  THY B   9      13.416  -2.751 -28.688  1.00  0.00      BS   N  
ATOM    265  C2  THY B   9      12.763  -1.962 -29.603  1.00  0.00      BS   C  
ATOM    266  O2  THY B   9      13.256  -1.139 -30.384  1.00  0.00      BS   O  
ATOM    267  N3  THY B   9      11.388  -2.178 -29.596  1.00  0.00      BS   N  
ATOM    268  C4  THY B   9      10.679  -2.944 -28.719  1.00  0.00      BS   C  
ATOM    269  O4  THY B   9       9.518  -2.765 -28.642  1.00  0.00      BS   O  
ATOM    270  C5  THY B   9      11.396  -3.835 -27.901  1.00  0.00      BS   C  
ATOM    271  C5M THY B   9      10.587  -4.686 -26.910  1.00  0.00      BS   C  
ATOM    272  C6  THY B   9      12.741  -3.721 -27.911  1.00  0.00      BS   C  
ATOM    273  H3  THY B   9      10.885  -1.617 -30.270  1.00  0.00      BS   H  
ATOM    274  H6  THY B   9      13.319  -4.416 -27.303  1.00  0.00      BS   H  
ATOM    275  H1' THY B   9      15.239  -1.874 -29.352  1.00  0.00      BS   H  
ATOM    276  H2' THY B   9      16.047  -1.394 -27.471  1.00  0.00      BS   H  
ATOM    277  H3' THY B   9      15.292  -4.285 -26.486  1.00  0.00      BS   H  
ATOM    278  H4' THY B   9      17.527  -3.415 -28.292  1.00  0.00      BS   H  
ATOM    279  H5' THY B   9      16.924  -5.815 -29.386  1.00  0.00      BS   H  
ATOM    280  H51 THY B   9       9.829  -4.136 -26.314  1.00  0.00      BS   H  
ATOM    281  H52 THY B   9      11.222  -5.244 -26.190  1.00  0.00      BS   H  
ATOM    282  H53 THY B   9       9.984  -5.440 -27.461  1.00  0.00      BS   H  
ATOM    283 H2'' THY B   9      14.464  -1.995 -26.578  1.00  0.00      BS   H  
ATOM    284 H5'' THY B   9      18.063  -5.627 -28.008  1.00  0.00      BS   H  
ATOM    285  P   ADE B  10      16.698  -3.312 -24.259  1.00  0.00      BS   P  
ATOM    286  O1P ADE B  10      17.976  -3.233 -23.588  1.00  0.00      BS   O  
ATOM    287  O2P ADE B  10      15.790  -4.364 -23.890  1.00  0.00      BS   O  
ATOM    288  C5' ADE B  10      16.836  -0.717 -24.102  1.00  0.00      BS   C  
ATOM    289  O5' ADE B  10      15.998  -1.932 -24.201  1.00  0.00      BS   O  
ATOM    290  C4' ADE B  10      15.971   0.519 -23.745  1.00  0.00      BS   C  
ATOM    291  O4' ADE B  10      14.819   0.775 -24.643  1.00  0.00      BS   O  
ATOM    292  C3' ADE B  10      15.332   0.307 -22.398  1.00  0.00      BS   C  
ATOM    293  O3' ADE B  10      15.138   1.559 -21.663  1.00  0.00      BS   O  
ATOM    294  C2' ADE B  10      14.011  -0.274 -22.751  1.00  0.00      BS   C  
ATOM    295  C1' ADE B  10      13.611   0.648 -23.918  1.00  0.00      BS   C  
ATOM    296  N1  ADE B  10       9.781   2.042 -27.010  1.00  0.00      BS   N  
ATOM    297  C2  ADE B  10      10.754   2.684 -26.373  1.00  0.00      BS   C  
ATOM    298  N3  ADE B  10      11.826   2.230 -25.682  1.00  0.00      BS   N  
ATOM    299  C4  ADE B  10      11.781   0.896 -25.590  1.00  0.00      BS   C  
ATOM    300  C5  ADE B  10      10.960   0.057 -26.212  1.00  0.00      BS   C  
ATOM    301  C6  ADE B  10       9.881   0.698 -26.981  1.00  0.00      BS   C  
ATOM    302  N6  ADE B  10       8.960  -0.093 -27.581  1.00  0.00      BS   N  
ATOM    303  N7  ADE B  10      11.274  -1.292 -25.883  1.00  0.00      BS   N  
ATOM    304  C8  ADE B  10      12.291  -1.182 -25.080  1.00  0.00      BS   C  
ATOM    305  N9  ADE B  10      12.562   0.131 -24.834  1.00  0.00      BS   N  
ATOM    306  H2  ADE B  10      10.792   3.766 -26.503  1.00  0.00      BS   H  
ATOM    307  H8  ADE B  10      12.899  -1.987 -24.669  1.00  0.00      BS   H  
ATOM    308  H1' ADE B  10      13.433   1.654 -23.481  1.00  0.00      BS   H  
ATOM    309  H2' ADE B  10      13.306  -0.250 -21.893  1.00  0.00      BS   H  
ATOM    310  H3' ADE B  10      15.963  -0.455 -21.891  1.00  0.00      BS   H  
ATOM    311  H4' ADE B  10      16.585   1.443 -23.825  1.00  0.00      BS   H  
ATOM    312  H5' ADE B  10      17.281  -0.445 -25.083  1.00  0.00      BS   H  
ATOM    313  H61 ADE B  10       8.992  -1.088 -27.680  1.00  0.00      BS   H  
ATOM    314  H62 ADE B  10       8.141   0.299 -28.000  1.00  0.00      BS   H  
ATOM    315 H2'' ADE B  10      14.109  -1.333 -23.070  1.00  0.00      BS   H  
ATOM    316 H5'' ADE B  10      17.613  -0.811 -23.314  1.00  0.00      BS   H  
ATOM    317  P   GUA B  11      15.953   1.792 -20.379  1.00  0.00      BS   P  
ATOM    318  O1P GUA B  11      17.394   2.010 -20.691  1.00  0.00      BS   O  
ATOM    319  O2P GUA B  11      15.670   0.706 -19.407  1.00  0.00      BS   O  
ATOM    320  C5' GUA B  11      15.487   4.330 -20.536  1.00  0.00      BS   C  
ATOM    321  O5' GUA B  11      15.293   3.110 -19.875  1.00  0.00      BS   O  
ATOM    322  C4' GUA B  11      14.243   5.360 -20.521  1.00  0.00      BS   C  
ATOM    323  O4' GUA B  11      13.232   4.924 -21.479  1.00  0.00      BS   O  
ATOM    324  C3' GUA B  11      13.469   5.423 -19.145  1.00  0.00      BS   C  
ATOM    325  O3' GUA B  11      13.122   6.690 -18.682  1.00  0.00      BS   O  
ATOM    326  C2' GUA B  11      12.286   4.582 -19.372  1.00  0.00      BS   C  
ATOM    327  C1' GUA B  11      11.995   4.714 -20.906  1.00  0.00      BS   C  
ATOM    328  N1  GUA B  11       8.199   3.127 -23.890  1.00  0.00      BS   N  
ATOM    329  C2  GUA B  11       8.619   4.367 -23.705  1.00  0.00      BS   C  
ATOM    330  N2  GUA B  11       7.962   5.298 -24.382  1.00  0.00      BS   N  
ATOM    331  N3  GUA B  11       9.781   4.683 -22.982  1.00  0.00      BS   N  
ATOM    332  C4  GUA B  11      10.282   3.581 -22.329  1.00  0.00      BS   C  
ATOM    333  C5  GUA B  11       9.862   2.211 -22.499  1.00  0.00      BS   C  
ATOM    334  C6  GUA B  11       8.787   1.987 -23.439  1.00  0.00      BS   C  
ATOM    335  O6  GUA B  11       8.429   0.820 -23.740  1.00  0.00      BS   O  
ATOM    336  N7  GUA B  11      10.650   1.377 -21.819  1.00  0.00      BS   N  
ATOM    337  C8  GUA B  11      11.547   2.177 -21.216  1.00  0.00      BS   C  
ATOM    338  N9  GUA B  11      11.304   3.516 -21.454  1.00  0.00      BS   N  
ATOM    339  H1  GUA B  11       7.716   2.984 -24.765  1.00  0.00      BS   H  
ATOM    340  H8  GUA B  11      12.444   1.829 -20.703  1.00  0.00      BS   H  
ATOM    341  H1' GUA B  11      11.472   5.671 -21.118  1.00  0.00      BS   H  
ATOM    342  H2' GUA B  11      11.373   4.787 -18.772  1.00  0.00      BS   H  
ATOM    343  H21 GUA B  11       7.075   5.169 -24.826  1.00  0.00      BS   H  
ATOM    344  H3' GUA B  11      13.984   4.866 -18.333  1.00  0.00      BS   H  
ATOM    345  H22 GUA B  11       8.337   6.224 -24.436  1.00  0.00      BS   H  
ATOM    346  H4' GUA B  11      14.590   6.388 -20.759  1.00  0.00      BS   H  
ATOM    347  H5' GUA B  11      15.649   4.302 -21.635  1.00  0.00      BS   H  
ATOM    348 H2'' GUA B  11      12.627   3.563 -19.094  1.00  0.00      BS   H  
ATOM    349 H5'' GUA B  11      16.358   4.808 -20.038  1.00  0.00      BS   H  
ATOM    350  P   CYT B  12      12.503   6.826 -17.257  1.00  0.00      BS   P  
ATOM    351  O1P CYT B  12      13.369   7.915 -16.663  1.00  0.00      BS   O  
ATOM    352  O2P CYT B  12      12.580   5.537 -16.497  1.00  0.00      BS   O  
ATOM    353  C5' CYT B  12      10.913   8.792 -18.064  1.00  0.00      BS   C  
ATOM    354  O5' CYT B  12      11.057   7.387 -17.565  1.00  0.00      BS   O  
ATOM    355  C4' CYT B  12       9.645   8.937 -18.992  1.00  0.00      BS   C  
ATOM    356  O4' CYT B  12       9.634   7.804 -19.933  1.00  0.00      BS   O  
ATOM    357  C3' CYT B  12       8.264   8.855 -18.295  1.00  0.00      BS   C  
ATOM    358  O3' CYT B  12       7.927  10.074 -17.593  1.00  0.00      BS   O  
ATOM    359  C2' CYT B  12       7.376   8.466 -19.453  1.00  0.00      BS   C  
ATOM    360  C1' CYT B  12       8.255   7.521 -20.223  1.00  0.00      BS   C  
ATOM    361  N1  CYT B  12       7.952   6.078 -20.135  1.00  0.00      BS   N  
ATOM    362  C2  CYT B  12       6.848   5.599 -20.782  1.00  0.00      BS   C  
ATOM    363  O2  CYT B  12       6.187   6.429 -21.436  1.00  0.00      BS   O  
ATOM    364  N3  CYT B  12       6.502   4.276 -20.641  1.00  0.00      BS   N  
ATOM    365  C4  CYT B  12       7.302   3.407 -20.007  1.00  0.00      BS   C  
ATOM    366  N4  CYT B  12       7.035   2.105 -20.168  1.00  0.00      BS   N  
ATOM    367  C5  CYT B  12       8.489   3.874 -19.352  1.00  0.00      BS   C  
ATOM    368  C6  CYT B  12       8.816   5.189 -19.523  1.00  0.00      BS   C  
ATOM    369  H5  CYT B  12       9.227   3.174 -18.959  1.00  0.00      BS   H  
ATOM    370  H6  CYT B  12       9.718   5.511 -19.003  1.00  0.00      BS   H  
ATOM    371  H1' CYT B  12       8.131   7.863 -21.273  1.00  0.00      BS   H  
ATOM    372  H2' CYT B  12       7.265   9.369 -20.089  1.00  0.00      BS   H  
ATOM    373  H3' CYT B  12       8.360   8.006 -17.584  1.00  0.00      BS   H  
ATOM    374  H4' CYT B  12       9.731   9.925 -19.492  1.00  0.00      BS   H  
ATOM    375  H41 CYT B  12       6.205   1.916 -20.694  1.00  0.00      BS   H  
ATOM    376  H5' CYT B  12      11.720   9.145 -18.742  1.00  0.00      BS   H  
ATOM    377  H42 CYT B  12       7.485   1.361 -19.676  1.00  0.00      BS   H  
ATOM    378 H2'' CYT B  12       6.352   8.173 -19.134  1.00  0.00      BS   H  
ATOM    379 H5'' CYT B  12      10.921   9.490 -17.199  1.00  0.00      BS   H  
ATOM    380  P   THY B  13       6.894  10.042 -16.391  1.00  0.00      BS   P  
ATOM    381  O1P THY B  13       6.918  11.397 -15.813  1.00  0.00      BS   O  
ATOM    382  O2P THY B  13       7.281   8.961 -15.474  1.00  0.00      BS   O  
ATOM    383  C5' THY B  13       4.984  10.544 -18.136  1.00  0.00      BS   C  
ATOM    384  O5' THY B  13       5.597   9.735 -17.126  1.00  0.00      BS   O  
ATOM    385  C4' THY B  13       3.630   9.963 -18.682  1.00  0.00      BS   C  
ATOM    386  O4' THY B  13       3.707   8.594 -19.115  1.00  0.00      BS   O  
ATOM    387  C3' THY B  13       2.526   9.962 -17.645  1.00  0.00      BS   C  
ATOM    388  O3' THY B  13       1.295  10.238 -18.218  1.00  0.00      BS   O  
ATOM    389  C2' THY B  13       2.588   8.612 -17.072  1.00  0.00      BS   C  
ATOM    390  C1' THY B  13       2.848   7.747 -18.321  1.00  0.00      BS   C  
ATOM    391  N1  THY B  13       3.511   6.534 -18.037  1.00  0.00      BS   N  
ATOM    392  C2  THY B  13       3.056   5.330 -18.594  1.00  0.00      BS   C  
ATOM    393  O2  THY B  13       2.011   5.304 -19.235  1.00  0.00      BS   O  
ATOM    394  N3  THY B  13       3.857   4.231 -18.393  1.00  0.00      BS   N  
ATOM    395  C4  THY B  13       5.026   4.212 -17.549  1.00  0.00      BS   C  
ATOM    396  O4  THY B  13       5.468   3.095 -17.289  1.00  0.00      BS   O  
ATOM    397  C5  THY B  13       5.523   5.518 -17.222  1.00  0.00      BS   C  
ATOM    398  C5M THY B  13       6.789   5.737 -16.558  1.00  0.00      BS   C  
ATOM    399  C6  THY B  13       4.739   6.604 -17.504  1.00  0.00      BS   C  
ATOM    400  H3  THY B  13       3.324   3.405 -18.619  1.00  0.00      BS   H  
ATOM    401  H6  THY B  13       5.041   7.599 -17.178  1.00  0.00      BS   H  
ATOM    402  H1' THY B  13       1.830   7.680 -18.764  1.00  0.00      BS   H  
ATOM    403  H2' THY B  13       1.641   8.287 -16.590  1.00  0.00      BS   H  
ATOM    404  H3' THY B  13       2.813  10.761 -16.929  1.00  0.00      BS   H  
ATOM    405  H4' THY B  13       3.268  10.548 -19.555  1.00  0.00      BS   H  
ATOM    406  H5' THY B  13       5.685  10.666 -18.990  1.00  0.00      BS   H  
ATOM    407  H51 THY B  13       6.670   6.751 -16.118  1.00  0.00      BS   H  
ATOM    408  H52 THY B  13       7.614   5.787 -17.301  1.00  0.00      BS   H  
ATOM    409  H53 THY B  13       7.061   5.052 -15.728  1.00  0.00      BS   H  
ATOM    410 H2'' THY B  13       3.458   8.498 -16.390  1.00  0.00      BS   H  
ATOM    411 H5'' THY B  13       4.777  11.559 -17.734  1.00  0.00      BS   H  
ATOM    412  P   THY B  14       0.011  10.897 -17.525  1.00  0.00      BS   P  
ATOM    413  O1P THY B  14      -0.906  11.424 -18.553  1.00  0.00      BS   O  
ATOM    414  O2P THY B  14       0.511  11.875 -16.571  1.00  0.00      BS   O  
ATOM    415  C5' THY B  14      -1.746   9.102 -17.631  1.00  0.00      BS   C  
ATOM    416  O5' THY B  14      -0.659   9.626 -16.836  1.00  0.00      BS   O  
ATOM    417  C4' THY B  14      -2.219   7.742 -17.091  1.00  0.00      BS   C  
ATOM    418  O4' THY B  14      -1.263   6.739 -17.407  1.00  0.00      BS   O  
ATOM    419  C3' THY B  14      -2.243   7.643 -15.575  1.00  0.00      BS   C  
ATOM    420  O3' THY B  14      -3.409   8.173 -14.945  1.00  0.00      BS   O  
ATOM    421  C2' THY B  14      -2.326   6.091 -15.401  1.00  0.00      BS   C  
ATOM    422  C1' THY B  14      -1.532   5.540 -16.655  1.00  0.00      BS   C  
ATOM    423  N1  THY B  14      -0.261   4.869 -16.323  1.00  0.00      BS   N  
ATOM    424  C2  THY B  14      -0.260   3.529 -16.227  1.00  0.00      BS   C  
ATOM    425  O2  THY B  14      -1.239   2.867 -16.494  1.00  0.00      BS   O  
ATOM    426  N3  THY B  14       0.976   3.006 -15.869  1.00  0.00      BS   N  
ATOM    427  C4  THY B  14       2.115   3.683 -15.500  1.00  0.00      BS   C  
ATOM    428  O4  THY B  14       3.139   3.046 -15.133  1.00  0.00      BS   O  
ATOM    429  C5  THY B  14       1.947   5.080 -15.269  1.00  0.00      BS   C  
ATOM    430  C5M THY B  14       2.959   5.850 -14.459  1.00  0.00      BS   C  
ATOM    431  C6  THY B  14       0.797   5.601 -15.710  1.00  0.00      BS   C  
ATOM    432  H3  THY B  14       0.978   1.996 -15.875  1.00  0.00      BS   H  
ATOM    433  H6  THY B  14       0.672   6.684 -15.666  1.00  0.00      BS   H  
ATOM    434  H1' THY B  14      -2.262   4.939 -17.238  1.00  0.00      BS   H  
ATOM    435  H2' THY B  14      -3.365   5.697 -15.418  1.00  0.00      BS   H  
ATOM    436  H3' THY B  14      -1.314   8.158 -15.252  1.00  0.00      BS   H  
ATOM    437  H4' THY B  14      -3.190   7.433 -17.535  1.00  0.00      BS   H  
ATOM    438  H5' THY B  14      -1.406   8.840 -18.655  1.00  0.00      BS   H  
ATOM    439  H51 THY B  14       2.960   5.395 -13.447  1.00  0.00      BS   H  
ATOM    440  H52 THY B  14       2.623   6.899 -14.308  1.00  0.00      BS   H  
ATOM    441  H53 THY B  14       3.978   5.898 -14.896  1.00  0.00      BS   H  
ATOM    442 H2'' THY B  14      -1.835   5.786 -14.452  1.00  0.00      BS   H  
ATOM    443 H5'' THY B  14      -2.596   9.809 -17.516  1.00  0.00      BS   H  
ATOM    444  P   ADE B  15      -3.541   8.160 -13.314  1.00  0.00      BS   P  
ATOM    445  O1P ADE B  15      -4.474   9.179 -12.874  1.00  0.00      BS   O  
ATOM    446  O2P ADE B  15      -2.166   8.251 -12.766  1.00  0.00      BS   O  
ATOM    447  C5' ADE B  15      -5.496   6.481 -13.476  1.00  0.00      BS   C  
ATOM    448  O5' ADE B  15      -4.186   6.746 -12.937  1.00  0.00      BS   O  
ATOM    449  C4' ADE B  15      -6.024   5.182 -12.852  1.00  0.00      BS   C  
ATOM    450  O4' ADE B  15      -5.166   4.045 -13.138  1.00  0.00      BS   O  
ATOM    451  C3' ADE B  15      -6.105   5.171 -11.259  1.00  0.00      BS   C  
ATOM    452  O3' ADE B  15      -7.261   4.530 -10.734  1.00  0.00      BS   O  
ATOM    453  C2' ADE B  15      -4.819   4.530 -10.804  1.00  0.00      BS   C  
ATOM    454  C1' ADE B  15      -4.602   3.520 -11.902  1.00  0.00      BS   C  
ATOM    455  N1  ADE B  15      -0.861   0.034 -13.066  1.00  0.00      BS   N  
ATOM    456  C2  ADE B  15      -2.223  -0.129 -12.845  1.00  0.00      BS   C  
ATOM    457  N3  ADE B  15      -3.180   0.771 -12.482  1.00  0.00      BS   N  
ATOM    458  C4  ADE B  15      -2.610   2.007 -12.388  1.00  0.00      BS   C  
ATOM    459  C5  ADE B  15      -1.247   2.307 -12.571  1.00  0.00      BS   C  
ATOM    460  C6  ADE B  15      -0.424   1.298 -12.997  1.00  0.00      BS   C  
ATOM    461  N6  ADE B  15       0.917   1.425 -13.050  1.00  0.00      BS   N  
ATOM    462  N7  ADE B  15      -1.096   3.672 -12.474  1.00  0.00      BS   N  
ATOM    463  C8  ADE B  15      -2.294   4.131 -12.299  1.00  0.00      BS   C  
ATOM    464  N9  ADE B  15      -3.254   3.171 -12.124  1.00  0.00      BS   N  
ATOM    465  H2  ADE B  15      -2.642  -1.136 -12.858  1.00  0.00      BS   H  
ATOM    466  H8  ADE B  15      -2.661   5.157 -12.275  1.00  0.00      BS   H  
ATOM    467  H1' ADE B  15      -5.174   2.591 -11.693  1.00  0.00      BS   H  
ATOM    468  H2' ADE B  15      -4.873   4.033  -9.812  1.00  0.00      BS   H  
ATOM    469  H3' ADE B  15      -6.133   6.237 -10.948  1.00  0.00      BS   H  
ATOM    470  H4' ADE B  15      -7.065   5.016 -13.203  1.00  0.00      BS   H  
ATOM    471  H5' ADE B  15      -5.420   6.229 -14.556  1.00  0.00      BS   H  
ATOM    472  H61 ADE B  15       1.425   0.578 -13.212  1.00  0.00      BS   H  
ATOM    473  H62 ADE B  15       1.400   2.228 -12.698  1.00  0.00      BS   H  
ATOM    474 H2'' ADE B  15      -4.035   5.314 -10.742  1.00  0.00      BS   H  
ATOM    475 H5'' ADE B  15      -6.211   7.318 -13.331  1.00  0.00      BS   H  
ATOM    476  P   CYT B  16      -7.629   4.605  -9.194  1.00  0.00      BS   P  
ATOM    477  O1P CYT B  16      -9.104   4.502  -9.076  1.00  0.00      BS   O  
ATOM    478  O2P CYT B  16      -7.090   5.897  -8.594  1.00  0.00      BS   O  
ATOM    479  C5' CYT B  16      -7.076   2.017  -9.005  1.00  0.00      BS   C  
ATOM    480  O5' CYT B  16      -6.899   3.328  -8.512  1.00  0.00      BS   O  
ATOM    481  C4' CYT B  16      -6.262   1.016  -8.133  1.00  0.00      BS   C  
ATOM    482  O4' CYT B  16      -4.935   0.789  -8.756  1.00  0.00      BS   O  
ATOM    483  C3' CYT B  16      -5.956   1.475  -6.685  1.00  0.00      BS   C  
ATOM    484  O3' CYT B  16      -6.018   0.330  -5.823  1.00  0.00      BS   O  
ATOM    485  C2' CYT B  16      -4.489   1.937  -6.768  1.00  0.00      BS   C  
ATOM    486  C1' CYT B  16      -3.917   0.982  -7.769  1.00  0.00      BS   C  
ATOM    487  N1  CYT B  16      -2.616   1.418  -8.378  1.00  0.00      BS   N  
ATOM    488  C2  CYT B  16      -1.849   0.422  -9.000  1.00  0.00      BS   C  
ATOM    489  O2  CYT B  16      -2.259  -0.731  -9.002  1.00  0.00      BS   O  
ATOM    490  N3  CYT B  16      -0.720   0.721  -9.500  1.00  0.00      BS   N  
ATOM    491  C4  CYT B  16      -0.229   1.955  -9.548  1.00  0.00      BS   C  
ATOM    492  N4  CYT B  16       0.936   2.186  -9.997  1.00  0.00      BS   N  
ATOM    493  C5  CYT B  16      -1.043   3.013  -9.096  1.00  0.00      BS   C  
ATOM    494  C6  CYT B  16      -2.210   2.718  -8.498  1.00  0.00      BS   C  
ATOM    495  H5  CYT B  16      -0.506   3.961  -9.141  1.00  0.00      BS   H  
ATOM    496  H6  CYT B  16      -2.925   3.417  -8.066  1.00  0.00      BS   H  
ATOM    497  H1' CYT B  16      -3.868  -0.021  -7.294  1.00  0.00      BS   H  
ATOM    498  H2' CYT B  16      -4.053   1.908  -5.747  1.00  0.00      BS   H  
ATOM    499  H3' CYT B  16      -6.566   2.337  -6.341  1.00  0.00      BS   H  
ATOM    500  H4' CYT B  16      -6.722   0.012  -8.252  1.00  0.00      BS   H  
ATOM    501  H41 CYT B  16       1.514   1.370 -10.017  1.00  0.00      BS   H  
ATOM    502  H5' CYT B  16      -6.861   1.931 -10.092  1.00  0.00      BS   H  
ATOM    503  H42 CYT B  16       1.258   3.117  -9.823  1.00  0.00      BS   H  
ATOM    504 H2'' CYT B  16      -4.513   2.969  -7.181  1.00  0.00      BS   H  
ATOM    505 H5'' CYT B  16      -8.156   1.776  -8.902  1.00  0.00      BS   H  
ATOM    506  P   ADE B  17      -7.125  -0.031  -4.778  1.00  0.00      BS   P  
ATOM    507  O1P ADE B  17      -8.438  -0.294  -5.476  1.00  0.00      BS   O  
ATOM    508  O2P ADE B  17      -7.188   1.080  -3.809  1.00  0.00      BS   O  
ATOM    509  C5' ADE B  17      -6.628  -2.593  -4.455  1.00  0.00      BS   C  
ATOM    510  O5' ADE B  17      -6.678  -1.241  -3.887  1.00  0.00      BS   O  
ATOM    511  C4' ADE B  17      -5.292  -3.230  -4.291  1.00  0.00      BS   C  
ATOM    512  O4' ADE B  17      -4.400  -2.817  -5.254  1.00  0.00      BS   O  
ATOM    513  C3' ADE B  17      -4.622  -2.875  -2.960  1.00  0.00      BS   C  
ATOM    514  O3' ADE B  17      -5.090  -3.680  -1.858  1.00  0.00      BS   O  
ATOM    515  C2' ADE B  17      -3.223  -3.357  -3.274  1.00  0.00      BS   C  
ATOM    516  C1' ADE B  17      -3.028  -2.944  -4.729  1.00  0.00      BS   C  
ATOM    517  N1  ADE B  17       1.715  -0.882  -5.543  1.00  0.00      BS   N  
ATOM    518  C2  ADE B  17       1.255  -2.110  -5.247  1.00  0.00      BS   C  
ATOM    519  N3  ADE B  17       0.049  -2.571  -5.035  1.00  0.00      BS   N  
ATOM    520  C4  ADE B  17      -0.886  -1.574  -5.148  1.00  0.00      BS   C  
ATOM    521  C5  ADE B  17      -0.599  -0.262  -5.341  1.00  0.00      BS   C  
ATOM    522  C6  ADE B  17       0.758   0.095  -5.550  1.00  0.00      BS   C  
ATOM    523  N6  ADE B  17       1.244   1.364  -5.824  1.00  0.00      BS   N  
ATOM    524  N7  ADE B  17      -1.712   0.574  -5.059  1.00  0.00      BS   N  
ATOM    525  C8  ADE B  17      -2.696  -0.299  -4.846  1.00  0.00      BS   C  
ATOM    526  N9  ADE B  17      -2.272  -1.652  -4.836  1.00  0.00      BS   N  
ATOM    527  H2  ADE B  17       2.084  -2.816  -5.283  1.00  0.00      BS   H  
ATOM    528  H8  ADE B  17      -3.772  -0.132  -4.802  1.00  0.00      BS   H  
ATOM    529  H1' ADE B  17      -2.525  -3.799  -5.229  1.00  0.00      BS   H  
ATOM    530  H2' ADE B  17      -3.109  -4.460  -3.198  1.00  0.00      BS   H  
ATOM    531  H3' ADE B  17      -4.625  -1.791  -2.718  1.00  0.00      BS   H  
ATOM    532  H4' ADE B  17      -5.390  -4.335  -4.361  1.00  0.00      BS   H  
ATOM    533  H5' ADE B  17      -6.810  -2.609  -5.551  1.00  0.00      BS   H  
ATOM    534  H61 ADE B  17       0.621   2.145  -5.865  1.00  0.00      BS   H  
ATOM    535  H62 ADE B  17       2.226   1.509  -5.938  1.00  0.00      BS   H  
ATOM    536 H2'' ADE B  17      -2.418  -2.876  -2.679  1.00  0.00      BS   H  
ATOM    537 H5'' ADE B  17      -7.349  -3.316  -4.017  1.00  0.00      BS   H  
ATOM    538  P   ADE B  18      -4.711  -3.312  -0.356  1.00  0.00      BS   P  
ATOM    539  O1P ADE B  18      -5.556  -4.268   0.386  1.00  0.00      BS   O  
ATOM    540  O2P ADE B  18      -4.857  -1.881  -0.065  1.00  0.00      BS   O  
ATOM    541  C5' ADE B  18      -2.870  -5.159  -0.301  1.00  0.00      BS   C  
ATOM    542  O5' ADE B  18      -3.199  -3.755  -0.182  1.00  0.00      BS   O  
ATOM    543  C4' ADE B  18      -1.329  -5.314  -0.229  1.00  0.00      BS   C  
ATOM    544  O4' ADE B  18      -0.688  -4.650  -1.397  1.00  0.00      BS   O  
ATOM    545  C3' ADE B  18      -0.646  -4.507   0.937  1.00  0.00      BS   C  
ATOM    546  O3' ADE B  18      -0.764  -5.243   2.207  1.00  0.00      BS   O  
ATOM    547  C2' ADE B  18       0.818  -4.486   0.420  1.00  0.00      BS   C  
ATOM    548  C1' ADE B  18       0.622  -4.130  -1.034  1.00  0.00      BS   C  
ATOM    549  N1  ADE B  18       3.692  -0.295  -2.438  1.00  0.00      BS   N  
ATOM    550  C2  ADE B  18       3.907  -1.570  -2.161  1.00  0.00      BS   C  
ATOM    551  N3  ADE B  18       3.013  -2.514  -1.778  1.00  0.00      BS   N  
ATOM    552  C4  ADE B  18       1.789  -2.041  -1.696  1.00  0.00      BS   C  
ATOM    553  C5  ADE B  18       1.400  -0.755  -1.903  1.00  0.00      BS   C  
ATOM    554  C6  ADE B  18       2.398   0.136  -2.372  1.00  0.00      BS   C  
ATOM    555  N6  ADE B  18       2.109   1.327  -2.835  1.00  0.00      BS   N  
ATOM    556  N7  ADE B  18       0.099  -0.586  -1.670  1.00  0.00      BS   N  
ATOM    557  C8  ADE B  18      -0.355  -1.772  -1.257  1.00  0.00      BS   C  
ATOM    558  N9  ADE B  18       0.633  -2.706  -1.341  1.00  0.00      BS   N  
ATOM    559  H2  ADE B  18       4.963  -1.840  -2.185  1.00  0.00      BS   H  
ATOM    560  H8  ADE B  18      -1.383  -2.120  -1.161  1.00  0.00      BS   H  
ATOM    561  H1' ADE B  18       1.348  -4.646  -1.699  1.00  0.00      BS   H  
ATOM    562  H2' ADE B  18       1.239  -5.513   0.459  1.00  0.00      BS   H  
ATOM    563  H3' ADE B  18      -1.055  -3.481   1.052  1.00  0.00      BS   H  
ATOM    564  H4' ADE B  18      -1.036  -6.381  -0.124  1.00  0.00      BS   H  
ATOM    565  H5' ADE B  18      -3.289  -5.575  -1.241  1.00  0.00      BS   H  
ATOM    566  H61 ADE B  18       2.750   1.842  -3.403  1.00  0.00      BS   H  
ATOM    567  H62 ADE B  18       1.249   1.759  -2.562  1.00  0.00      BS   H  
ATOM    568 H2'' ADE B  18       1.330  -3.699   1.015  1.00  0.00      BS   H  
ATOM    569 H5'' ADE B  18      -3.319  -5.624   0.603  1.00  0.00      BS   H  
ATOM    570  P   CYT B  19      -0.477  -4.377   3.510  1.00  0.00      BS   P  
ATOM    571  O1P CYT B  19      -0.776  -5.177   4.732  1.00  0.00      BS   O  
ATOM    572  O2P CYT B  19      -1.135  -3.053   3.447  1.00  0.00      BS   O  
ATOM    573  C5' CYT B  19       2.149  -4.978   3.557  1.00  0.00      BS   C  
ATOM    574  O5' CYT B  19       1.028  -4.167   3.449  1.00  0.00      BS   O  
ATOM    575  C4' CYT B  19       3.533  -4.227   3.450  1.00  0.00      BS   C  
ATOM    576  O4' CYT B  19       3.513  -3.273   2.362  1.00  0.00      BS   O  
ATOM    577  C3' CYT B  19       3.721  -3.325   4.751  1.00  0.00      BS   C  
ATOM    578  O3' CYT B  19       5.133  -3.321   5.191  1.00  0.00      BS   O  
ATOM    579  C2' CYT B  19       3.252  -1.971   4.332  1.00  0.00      BS   C  
ATOM    580  C1' CYT B  19       3.768  -1.957   2.857  1.00  0.00      BS   C  
ATOM    581  N1  CYT B  19       3.069  -1.017   1.992  1.00  0.00      BS   N  
ATOM    582  C2  CYT B  19       3.792   0.030   1.335  1.00  0.00      BS   C  
ATOM    583  O2  CYT B  19       5.025  -0.051   1.398  1.00  0.00      BS   O  
ATOM    584  N3  CYT B  19       3.097   0.967   0.688  1.00  0.00      BS   N  
ATOM    585  C4  CYT B  19       1.768   0.944   0.730  1.00  0.00      BS   C  
ATOM    586  N4  CYT B  19       1.178   2.030   0.181  1.00  0.00      BS   N  
ATOM    587  C5  CYT B  19       1.029  -0.068   1.298  1.00  0.00      BS   C  
ATOM    588  C6  CYT B  19       1.707  -1.044   1.881  1.00  0.00      BS   C  
ATOM    589  H5  CYT B  19      -0.052   0.065   1.249  1.00  0.00      BS   H  
ATOM    590  H6  CYT B  19       1.187  -1.894   2.321  1.00  0.00      BS   H  
ATOM    591  H1' CYT B  19       4.874  -1.874   2.940  1.00  0.00      BS   H  
ATOM    592  H2' CYT B  19       3.596  -1.075   4.890  1.00  0.00      BS   H  
ATOM    593  H3' CYT B  19       3.080  -3.659   5.595  1.00  0.00      BS   H  
ATOM    594  H4' CYT B  19       4.395  -4.869   3.168  1.00  0.00      BS   H  
ATOM    595  H41 CYT B  19       1.827   2.776   0.023  1.00  0.00      BS   H  
ATOM    596  H5' CYT B  19       2.129  -5.748   2.757  1.00  0.00      BS   H  
ATOM    597  H42 CYT B  19       0.196   2.209   0.129  1.00  0.00      BS   H  
ATOM    598 H2'' CYT B  19       2.149  -1.854   4.383  1.00  0.00      BS   H  
ATOM    599 H5'' CYT B  19       2.137  -5.581   4.489  1.00  0.00      BS   H  
ATOM    600  P   ADE B  20       5.419  -2.553   6.584  1.00  0.00      BS   P  
ATOM    601  O1P ADE B  20       6.309  -3.402   7.462  1.00  0.00      BS   O  
ATOM    602  O2P ADE B  20       4.198  -1.908   7.084  1.00  0.00      BS   O  
ATOM    603  C5' ADE B  20       7.473  -1.563   5.524  1.00  0.00      BS   C  
ATOM    604  O5' ADE B  20       6.230  -1.324   6.111  1.00  0.00      BS   O  
ATOM    605  C4' ADE B  20       8.353  -0.244   5.392  1.00  0.00      BS   C  
ATOM    606  O4' ADE B  20       7.787   0.665   4.494  1.00  0.00      BS   O  
ATOM    607  C3' ADE B  20       8.669   0.491   6.682  1.00  0.00      BS   C  
ATOM    608  O3' ADE B  20      10.024   0.932   6.738  1.00  0.00      BS   O  
ATOM    609  C2' ADE B  20       7.638   1.618   6.704  1.00  0.00      BS   C  
ATOM    610  C1' ADE B  20       7.464   1.883   5.171  1.00  0.00      BS   C  
ATOM    611  N1  ADE B  20       4.853   5.421   2.816  1.00  0.00      BS   N  
ATOM    612  C2  ADE B  20       6.147   5.291   3.008  1.00  0.00      BS   C  
ATOM    613  N3  ADE B  20       6.759   4.304   3.626  1.00  0.00      BS   N  
ATOM    614  C4  ADE B  20       5.890   3.443   4.199  1.00  0.00      BS   C  
ATOM    615  C5  ADE B  20       4.554   3.425   4.055  1.00  0.00      BS   C  
ATOM    616  C6  ADE B  20       3.985   4.474   3.258  1.00  0.00      BS   C  
ATOM    617  N6  ADE B  20       2.702   4.323   2.801  1.00  0.00      BS   N  
ATOM    618  N7  ADE B  20       3.923   2.334   4.613  1.00  0.00      BS   N  
ATOM    619  C8  ADE B  20       4.987   1.656   5.015  1.00  0.00      BS   C  
ATOM    620  N9  ADE B  20       6.176   2.310   4.785  1.00  0.00      BS   N  
ATOM    621  H2  ADE B  20       6.855   6.044   2.660  1.00  0.00      BS   H  
ATOM    622  H8  ADE B  20       4.994   0.660   5.459  1.00  0.00      BS   H  
ATOM    623  H1' ADE B  20       8.220   2.663   4.938  1.00  0.00      BS   H  
ATOM    624  H2' ADE B  20       8.036   2.466   7.300  1.00  0.00      BS   H  
ATOM    625  H3' ADE B  20       8.524  -0.234   7.510  1.00  0.00      BS   H  
ATOM    626  H4' ADE B  20       9.342  -0.478   4.943  1.00  0.00      BS   H  
ATOM    627  H5' ADE B  20       7.359  -2.113   4.566  1.00  0.00      BS   H  
ATOM    628  H61 ADE B  20       2.439   4.676   1.903  1.00  0.00      BS   H  
ATOM    629  H62 ADE B  20       2.106   3.629   3.206  1.00  0.00      BS   H  
ATOM    630  H3T ADE B  20      10.076   1.410   7.569  1.00  0.00      BS   H  
ATOM    631 H2'' ADE B  20       6.678   1.305   7.168  1.00  0.00      BS   H  
ATOM    632 H5'' ADE B  20       8.073  -2.225   6.186  1.00  0.00      BS   H  
TER   
ATOM    633  C5' URA R   1       4.524  13.501  -2.908  1.00  0.00      R    C  
ATOM    634  O5' URA R   1       3.240  13.017  -3.240  1.00  0.00      R    O  
ATOM    635  C4' URA R   1       5.323  12.576  -2.003  1.00  0.00      R    C  
ATOM    636  O4' URA R   1       4.555  12.035  -0.944  1.00  0.00      R    O  
ATOM    637  C3' URA R   1       5.750  11.289  -2.713  1.00  0.00      R    C  
ATOM    638  O3' URA R   1       6.818  11.500  -3.640  1.00  0.00      R    O  
ATOM    639  C2' URA R   1       6.108  10.446  -1.457  1.00  0.00      R    C  
ATOM    640  O2' URA R   1       7.436  10.690  -1.040  1.00  0.00      R    O  
ATOM    641  C1' URA R   1       5.097  10.864  -0.415  1.00  0.00      R    C  
ATOM    642  N1  URA R   1       4.114   9.741  -0.095  1.00  0.00      R    N  
ATOM    643  C2  URA R   1       4.667   8.773   0.724  1.00  0.00      R    C  
ATOM    644  O2  URA R   1       5.846   8.746   1.128  1.00  0.00      R    O  
ATOM    645  N3  URA R   1       3.795   7.674   1.020  1.00  0.00      R    N  
ATOM    646  C4  URA R   1       2.549   7.446   0.500  1.00  0.00      R    C  
ATOM    647  O4  URA R   1       1.948   6.424   0.786  1.00  0.00      R    O  
ATOM    648  C5  URA R   1       2.103   8.524  -0.358  1.00  0.00      R    C  
ATOM    649  C6  URA R   1       2.873   9.585  -0.624  1.00  0.00      R    C  
ATOM    650  H3  URA R   1       4.078   6.954   1.670  1.00  0.00      R    H  
ATOM    651  H5  URA R   1       1.095   8.422  -0.759  1.00  0.00      R    H  
ATOM    652  H6  URA R   1       2.458  10.571  -0.832  1.00  0.00      R    H  
ATOM    653  H1' URA R   1       5.616  11.223   0.500  1.00  0.00      R    H  
ATOM    654  H2' URA R   1       8.056  10.101  -1.476  1.00  0.00      R    H  
ATOM    655  H3' URA R   1       4.799  10.978  -3.195  1.00  0.00      R    H  
ATOM    656  H4' URA R   1       6.198  13.082  -1.543  1.00  0.00      R    H  
ATOM    657  H5' URA R   1       4.333  14.499  -2.461  1.00  0.00      R    H  
ATOM    658  H5T URA R   1       2.900  12.911  -2.347  1.00  0.00      R    H  
ATOM    659 H2'' URA R   1       5.947   9.397  -1.786  1.00  0.00      R    H  
ATOM    660 H5'' URA R   1       5.028  13.575  -3.896  1.00  0.00      R    H  
ATOM    661  P   GUA R   2       7.314  10.323  -4.590  1.00  0.00      R    P  
ATOM    662  O1P GUA R   2       8.306  10.753  -5.554  1.00  0.00      R    O  
ATOM    663  O2P GUA R   2       6.131   9.740  -5.197  1.00  0.00      R    O  
ATOM    664  C5' GUA R   2       9.288   9.351  -3.292  1.00  0.00      R    C  
ATOM    665  O5' GUA R   2       7.951   9.257  -3.644  1.00  0.00      R    O  
ATOM    666  C4' GUA R   2       9.794   8.216  -2.397  1.00  0.00      R    C  
ATOM    667  O4' GUA R   2       8.952   8.032  -1.212  1.00  0.00      R    O  
ATOM    668  C3' GUA R   2       9.958   6.802  -2.978  1.00  0.00      R    C  
ATOM    669  O3' GUA R   2      11.094   6.685  -3.813  1.00  0.00      R    O  
ATOM    670  C2' GUA R   2       9.860   5.899  -1.751  1.00  0.00      R    C  
ATOM    671  O2' GUA R   2      11.067   5.764  -1.026  1.00  0.00      R    O  
ATOM    672  C1' GUA R   2       8.875   6.657  -0.877  1.00  0.00      R    C  
ATOM    673  N1  GUA R   2       5.595   2.983   0.423  1.00  0.00      R    N  
ATOM    674  C2  GUA R   2       6.944   3.062   0.715  1.00  0.00      R    C  
ATOM    675  N2  GUA R   2       7.427   2.069   1.361  1.00  0.00      R    N  
ATOM    676  N3  GUA R   2       7.720   4.014   0.258  1.00  0.00      R    N  
ATOM    677  C4  GUA R   2       6.998   4.978  -0.432  1.00  0.00      R    C  
ATOM    678  C5  GUA R   2       5.690   4.889  -0.860  1.00  0.00      R    C  
ATOM    679  C6  GUA R   2       4.830   3.881  -0.309  1.00  0.00      R    C  
ATOM    680  O6  GUA R   2       3.653   3.798  -0.493  1.00  0.00      R    O  
ATOM    681  N7  GUA R   2       5.440   6.062  -1.634  1.00  0.00      R    N  
ATOM    682  C8  GUA R   2       6.508   6.723  -1.742  1.00  0.00      R    C  
ATOM    683  N9  GUA R   2       7.497   6.165  -0.966  1.00  0.00      R    N  
ATOM    684  H1  GUA R   2       5.052   2.230   0.822  1.00  0.00      R    H  
ATOM    685  H8  GUA R   2       6.623   7.705  -2.201  1.00  0.00      R    H  
ATOM    686  H1' GUA R   2       9.216   6.487   0.167  1.00  0.00      R    H  
ATOM    687  H2' GUA R   2      11.048   4.871  -0.671  1.00  0.00      R    H  
ATOM    688  H21 GUA R   2       6.763   1.343   1.539  1.00  0.00      R    H  
ATOM    689  H3' GUA R   2       9.013   6.666  -3.547  1.00  0.00      R    H  
ATOM    690  H22 GUA R   2       8.392   2.057   1.621  1.00  0.00      R    H  
ATOM    691  H4' GUA R   2      10.812   8.455  -2.022  1.00  0.00      R    H  
ATOM    692  H5' GUA R   2       9.532  10.222  -2.647  1.00  0.00      R    H  
ATOM    693 H2'' GUA R   2       9.400   4.933  -2.049  1.00  0.00      R    H  
ATOM    694 H5'' GUA R   2       9.944   9.441  -4.185  1.00  0.00      R    H  
ATOM    695  P   URA R   3      11.231   5.441  -4.827  1.00  0.00      R    P  
ATOM    696  O1P URA R   3      12.680   5.297  -5.224  1.00  0.00      R    O  
ATOM    697  O2P URA R   3      10.210   5.510  -5.926  1.00  0.00      R    O  
ATOM    698  C5' URA R   3      12.058   3.470  -3.140  1.00  0.00      R    C  
ATOM    699  O5' URA R   3      10.981   4.113  -3.907  1.00  0.00      R    O  
ATOM    700  C4' URA R   3      11.606   2.261  -2.395  1.00  0.00      R    C  
ATOM    701  O4' URA R   3      10.409   2.514  -1.607  1.00  0.00      R    O  
ATOM    702  C3' URA R   3      11.243   1.192  -3.393  1.00  0.00      R    C  
ATOM    703  O3' URA R   3      12.355   0.602  -4.061  1.00  0.00      R    O  
ATOM    704  C2' URA R   3      10.263   0.372  -2.503  1.00  0.00      R    C  
ATOM    705  O2' URA R   3      11.038  -0.492  -1.674  1.00  0.00      R    O  
ATOM    706  C1' URA R   3       9.530   1.425  -1.694  1.00  0.00      R    C  
ATOM    707  N1  URA R   3       8.222   1.787  -2.302  1.00  0.00      R    N  
ATOM    708  C2  URA R   3       7.161   0.920  -2.034  1.00  0.00      R    C  
ATOM    709  O2  URA R   3       7.169  -0.120  -1.334  1.00  0.00      R    O  
ATOM    710  N3  URA R   3       6.005   1.338  -2.590  1.00  0.00      R    N  
ATOM    711  C4  URA R   3       5.820   2.423  -3.453  1.00  0.00      R    C  
ATOM    712  O4  URA R   3       4.719   2.525  -4.012  1.00  0.00      R    O  
ATOM    713  C5  URA R   3       6.931   3.203  -3.697  1.00  0.00      R    C  
ATOM    714  C6  URA R   3       8.102   2.802  -3.224  1.00  0.00      R    C  
ATOM    715  H3  URA R   3       5.195   0.758  -2.425  1.00  0.00      R    H  
ATOM    716  H5  URA R   3       6.913   3.854  -4.570  1.00  0.00      R    H  
ATOM    717  H6  URA R   3       9.035   3.094  -3.706  1.00  0.00      R    H  
ATOM    718  H1' URA R   3       9.348   1.104  -0.647  1.00  0.00      R    H  
ATOM    719  H2' URA R   3      10.431  -1.098  -1.241  1.00  0.00      R    H  
ATOM    720  H3' URA R   3      10.582   1.545  -4.214  1.00  0.00      R    H  
ATOM    721  H4' URA R   3      12.428   1.819  -1.792  1.00  0.00      R    H  
ATOM    722  H5' URA R   3      12.584   4.171  -2.458  1.00  0.00      R    H  
ATOM    723 H2'' URA R   3       9.585  -0.257  -3.118  1.00  0.00      R    H  
ATOM    724 H5'' URA R   3      12.863   3.224  -3.864  1.00  0.00      R    H  
ATOM    725  P   URA R   4      12.253  -0.207  -5.426  1.00  0.00      R    P  
ATOM    726  O1P URA R   4      13.416  -1.093  -5.469  1.00  0.00      R    O  
ATOM    727  O2P URA R   4      12.196   0.839  -6.452  1.00  0.00      R    O  
ATOM    728  C5' URA R   4      10.949  -2.449  -5.273  1.00  0.00      R    C  
ATOM    729  O5' URA R   4      10.916  -1.010  -5.371  1.00  0.00      R    O  
ATOM    730  C4' URA R   4       9.612  -3.143  -4.995  1.00  0.00      R    C  
ATOM    731  O4' URA R   4       8.628  -2.352  -4.212  1.00  0.00      R    O  
ATOM    732  C3' URA R   4       8.907  -3.516  -6.317  1.00  0.00      R    C  
ATOM    733  O3' URA R   4       9.585  -4.587  -7.009  1.00  0.00      R    O  
ATOM    734  C2' URA R   4       7.502  -3.793  -5.771  1.00  0.00      R    C  
ATOM    735  O2' URA R   4       7.449  -5.082  -5.133  1.00  0.00      R    O  
ATOM    736  C1' URA R   4       7.335  -2.682  -4.755  1.00  0.00      R    C  
ATOM    737  N1  URA R   4       6.673  -1.507  -5.224  1.00  0.00      R    N  
ATOM    738  C2  URA R   4       5.290  -1.698  -5.334  1.00  0.00      R    C  
ATOM    739  O2  URA R   4       4.799  -2.768  -5.020  1.00  0.00      R    O  
ATOM    740  N3  URA R   4       4.599  -0.641  -5.952  1.00  0.00      R    N  
ATOM    741  C4  URA R   4       5.155   0.518  -6.445  1.00  0.00      R    C  
ATOM    742  O4  URA R   4       4.438   1.377  -6.831  1.00  0.00      R    O  
ATOM    743  C5  URA R   4       6.507   0.637  -6.462  1.00  0.00      R    C  
ATOM    744  C6  URA R   4       7.279  -0.371  -5.906  1.00  0.00      R    C  
ATOM    745  H3  URA R   4       3.598  -0.751  -6.026  1.00  0.00      R    H  
ATOM    746  H5  URA R   4       6.936   1.445  -7.055  1.00  0.00      R    H  
ATOM    747  H6  URA R   4       8.368  -0.335  -5.927  1.00  0.00      R    H  
ATOM    748  H1' URA R   4       6.757  -3.149  -3.929  1.00  0.00      R    H  
ATOM    749  H2' URA R   4       6.637  -5.509  -5.418  1.00  0.00      R    H  
ATOM    750  H3' URA R   4       8.953  -2.499  -6.762  1.00  0.00      R    H  
ATOM    751  H4' URA R   4       9.715  -4.093  -4.427  1.00  0.00      R    H  
ATOM    752  H5' URA R   4      11.473  -2.666  -4.317  1.00  0.00      R    H  
ATOM    753 H2'' URA R   4       6.723  -3.696  -6.557  1.00  0.00      R    H  
ATOM    754 H5'' URA R   4      11.501  -2.966  -6.087  1.00  0.00      R    H  
ATOM    755  P   GUA R   5       9.442  -4.755  -8.574  1.00  0.00      R    P  
ATOM    756  O1P GUA R   5      10.309  -5.775  -9.141  1.00  0.00      R    O  
ATOM    757  O2P GUA R   5       9.469  -3.417  -9.252  1.00  0.00      R    O  
ATOM    758  C5' GUA R   5       7.566  -6.551  -8.154  1.00  0.00      R    C  
ATOM    759  O5' GUA R   5       7.943  -5.345  -8.790  1.00  0.00      R    O  
ATOM    760  C4' GUA R   5       6.074  -6.742  -8.084  1.00  0.00      R    C  
ATOM    761  O4' GUA R   5       5.499  -5.713  -7.263  1.00  0.00      R    O  
ATOM    762  C3' GUA R   5       5.281  -6.660  -9.389  1.00  0.00      R    C  
ATOM    763  O3' GUA R   5       5.501  -7.851 -10.167  1.00  0.00      R    O  
ATOM    764  C2' GUA R   5       3.896  -6.515  -8.798  1.00  0.00      R    C  
ATOM    765  O2' GUA R   5       3.329  -7.729  -8.298  1.00  0.00      R    O  
ATOM    766  C1' GUA R   5       4.115  -5.496  -7.747  1.00  0.00      R    C  
ATOM    767  N1  GUA R   5       0.820  -1.798  -8.968  1.00  0.00      R    N  
ATOM    768  C2  GUA R   5       0.540  -3.062  -8.528  1.00  0.00      R    C  
ATOM    769  N2  GUA R   5      -0.762  -3.303  -8.190  1.00  0.00      R    N  
ATOM    770  N3  GUA R   5       1.540  -4.033  -8.333  1.00  0.00      R    N  
ATOM    771  C4  GUA R   5       2.780  -3.456  -8.517  1.00  0.00      R    C  
ATOM    772  C5  GUA R   5       3.144  -2.202  -9.023  1.00  0.00      R    C  
ATOM    773  C6  GUA R   5       2.062  -1.235  -9.173  1.00  0.00      R    C  
ATOM    774  O6  GUA R   5       2.193  -0.123  -9.590  1.00  0.00      R    O  
ATOM    775  N7  GUA R   5       4.560  -2.135  -9.148  1.00  0.00      R    N  
ATOM    776  C8  GUA R   5       5.004  -3.308  -8.779  1.00  0.00      R    C  
ATOM    777  N9  GUA R   5       4.007  -4.092  -8.307  1.00  0.00      R    N  
ATOM    778  H1  GUA R   5       0.105  -1.084  -9.021  1.00  0.00      R    H  
ATOM    779  H8  GUA R   5       6.030  -3.649  -8.643  1.00  0.00      R    H  
ATOM    780  H1' GUA R   5       3.410  -5.543  -6.890  1.00  0.00      R    H  
ATOM    781  H2' GUA R   5       2.390  -7.576  -8.159  1.00  0.00      R    H  
ATOM    782  H21 GUA R   5      -1.553  -2.696  -8.265  1.00  0.00      R    H  
ATOM    783  H3' GUA R   5       5.598  -5.748  -9.937  1.00  0.00      R    H  
ATOM    784  H22 GUA R   5      -1.042  -4.244  -8.005  1.00  0.00      R    H  
ATOM    785  H4' GUA R   5       5.805  -7.702  -7.592  1.00  0.00      R    H  
ATOM    786  H5' GUA R   5       7.976  -6.584  -7.121  1.00  0.00      R    H  
ATOM    787 H2'' GUA R   5       3.205  -6.098  -9.562  1.00  0.00      R    H  
ATOM    788 H5'' GUA R   5       8.087  -7.386  -8.669  1.00  0.00      R    H  
ATOM    789  P   URA R   6       5.156  -7.880 -11.671  1.00  0.00      R    P  
ATOM    790  O1P URA R   6       5.377  -9.201 -12.213  1.00  0.00      R    O  
ATOM    791  O2P URA R   6       5.936  -6.806 -12.411  1.00  0.00      R    O  
ATOM    792  C5' URA R   6       2.654  -8.426 -11.531  1.00  0.00      R    C  
ATOM    793  O5' URA R   6       3.668  -7.477 -11.811  1.00  0.00      R    O  
ATOM    794  C4' URA R   6       1.259  -7.846 -11.617  1.00  0.00      R    C  
ATOM    795  O4' URA R   6       1.085  -6.637 -10.877  1.00  0.00      R    O  
ATOM    796  C3' URA R   6       0.811  -7.418 -13.054  1.00  0.00      R    C  
ATOM    797  O3' URA R   6       0.426  -8.547 -13.853  1.00  0.00      R    O  
ATOM    798  C2' URA R   6      -0.229  -6.343 -12.824  1.00  0.00      R    C  
ATOM    799  O2' URA R   6      -1.517  -6.923 -12.699  1.00  0.00      R    O  
ATOM    800  C1' URA R   6       0.148  -5.700 -11.508  1.00  0.00      R    C  
ATOM    801  N1  URA R   6       0.883  -4.420 -11.744  1.00  0.00      R    N  
ATOM    802  C2  URA R   6       0.137  -3.327 -12.080  1.00  0.00      R    C  
ATOM    803  O2  URA R   6      -1.052  -3.436 -12.240  1.00  0.00      R    O  
ATOM    804  N3  URA R   6       0.910  -2.206 -12.318  1.00  0.00      R    N  
ATOM    805  C4  URA R   6       2.262  -2.107 -12.581  1.00  0.00      R    C  
ATOM    806  O4  URA R   6       2.785  -1.019 -12.687  1.00  0.00      R    O  
ATOM    807  C5  URA R   6       2.911  -3.341 -12.390  1.00  0.00      R    C  
ATOM    808  C6  URA R   6       2.293  -4.433 -11.956  1.00  0.00      R    C  
ATOM    809  H3  URA R   6       0.376  -1.427 -12.675  1.00  0.00      R    H  
ATOM    810  H5  URA R   6       3.990  -3.340 -12.542  1.00  0.00      R    H  
ATOM    811  H6  URA R   6       2.848  -5.301 -11.598  1.00  0.00      R    H  
ATOM    812  H1' URA R   6      -0.769  -5.494 -10.917  1.00  0.00      R    H  
ATOM    813  H2' URA R   6      -1.710  -6.999 -13.637  1.00  0.00      R    H  
ATOM    814  H3' URA R   6       1.711  -6.948 -13.505  1.00  0.00      R    H  
ATOM    815  H4' URA R   6       0.558  -8.614 -11.227  1.00  0.00      R    H  
ATOM    816  H5' URA R   6       2.843  -8.769 -10.491  1.00  0.00      R    H  
ATOM    817 H2'' URA R   6      -0.185  -5.748 -13.761  1.00  0.00      R    H  
ATOM    818 H5'' URA R   6       2.725  -9.298 -12.214  1.00  0.00      R    H  
ATOM    819  P   ADE R   7       1.024  -8.789 -15.307  1.00  0.00      R    P  
ATOM    820  O1P ADE R   7       0.714 -10.223 -15.647  1.00  0.00      R    O  
ATOM    821  O2P ADE R   7       2.426  -8.339 -15.360  1.00  0.00      R    O  
ATOM    822  C5' ADE R   7      -0.985  -7.977 -16.642  1.00  0.00      R    C  
ATOM    823  O5' ADE R   7       0.287  -7.754 -16.168  1.00  0.00      R    O  
ATOM    824  C4' ADE R   7      -1.705  -6.654 -16.819  1.00  0.00      R    C  
ATOM    825  O4' ADE R   7      -1.529  -5.755 -15.702  1.00  0.00      R    O  
ATOM    826  C3' ADE R   7      -1.422  -5.853 -18.031  1.00  0.00      R    C  
ATOM    827  O3' ADE R   7      -1.944  -6.416 -19.197  1.00  0.00      R    O  
ATOM    828  C2' ADE R   7      -1.994  -4.426 -17.601  1.00  0.00      R    C  
ATOM    829  O2' ADE R   7      -3.393  -4.428 -17.769  1.00  0.00      R    O  
ATOM    830  C1' ADE R   7      -1.664  -4.380 -16.125  1.00  0.00      R    C  
ATOM    831  N1  ADE R   7       0.749   0.111 -16.483  1.00  0.00      R    N  
ATOM    832  C2  ADE R   7      -0.498  -0.237 -16.783  1.00  0.00      R    C  
ATOM    833  N3  ADE R   7      -1.087  -1.445 -16.588  1.00  0.00      R    N  
ATOM    834  C4  ADE R   7      -0.191  -2.288 -16.040  1.00  0.00      R    C  
ATOM    835  C5  ADE R   7       1.150  -2.086 -15.818  1.00  0.00      R    C  
ATOM    836  C6  ADE R   7       1.651  -0.828 -16.033  1.00  0.00      R    C  
ATOM    837  N6  ADE R   7       2.919  -0.283 -15.843  1.00  0.00      R    N  
ATOM    838  N7  ADE R   7       1.785  -3.226 -15.471  1.00  0.00      R    N  
ATOM    839  C8  ADE R   7       0.877  -4.144 -15.576  1.00  0.00      R    C  
ATOM    840  N9  ADE R   7      -0.397  -3.629 -15.910  1.00  0.00      R    N  
ATOM    841  H2  ADE R   7      -1.147   0.556 -17.155  1.00  0.00      R    H  
ATOM    842  H8  ADE R   7       1.081  -5.206 -15.436  1.00  0.00      R    H  
ATOM    843  H1' ADE R   7      -2.461  -3.936 -15.491  1.00  0.00      R    H  
ATOM    844  H2' ADE R   7      -3.673  -3.515 -17.667  1.00  0.00      R    H  
ATOM    845  H3' ADE R   7      -0.340  -5.619 -18.129  1.00  0.00      R    H  
ATOM    846  H4' ADE R   7      -2.809  -6.757 -16.761  1.00  0.00      R    H  
ATOM    847  H5' ADE R   7      -1.557  -8.531 -15.867  1.00  0.00      R    H  
ATOM    848  H61 ADE R   7       3.083   0.702 -15.895  1.00  0.00      R    H  
ATOM    849  H62 ADE R   7       3.735  -0.809 -15.606  1.00  0.00      R    H  
ATOM    850 H2'' ADE R   7      -1.491  -3.635 -18.196  1.00  0.00      R    H  
ATOM    851 H5'' ADE R   7      -0.979  -8.576 -17.578  1.00  0.00      R    H  
ATOM    852  P   ADE R   8      -1.123  -6.216 -20.565  1.00  0.00      R    P  
ATOM    853  O1P ADE R   8      -1.825  -7.093 -21.514  1.00  0.00      R    O  
ATOM    854  O2P ADE R   8       0.331  -6.613 -20.377  1.00  0.00      R    O  
ATOM    855  C5' ADE R   8      -2.647  -4.347 -21.320  1.00  0.00      R    C  
ATOM    856  O5' ADE R   8      -1.233  -4.679 -21.014  1.00  0.00      R    O  
ATOM    857  C4' ADE R   8      -2.720  -2.786 -21.532  1.00  0.00      R    C  
ATOM    858  O4' ADE R   8      -2.292  -2.037 -20.340  1.00  0.00      R    O  
ATOM    859  C3' ADE R   8      -1.885  -2.144 -22.646  1.00  0.00      R    C  
ATOM    860  O3' ADE R   8      -2.477  -2.388 -23.942  1.00  0.00      R    O  
ATOM    861  C2' ADE R   8      -1.755  -0.682 -22.284  1.00  0.00      R    C  
ATOM    862  O2' ADE R   8      -2.982   0.012 -22.578  1.00  0.00      R    O  
ATOM    863  C1' ADE R   8      -1.670  -0.790 -20.787  1.00  0.00      R    C  
ATOM    864  N1  ADE R   8       2.218   2.141 -19.168  1.00  0.00      R    N  
ATOM    865  C2  ADE R   8       0.966   2.379 -19.561  1.00  0.00      R    C  
ATOM    866  N3  ADE R   8       0.020   1.615 -20.084  1.00  0.00      R    N  
ATOM    867  C4  ADE R   8       0.423   0.338 -19.944  1.00  0.00      R    C  
ATOM    868  C5  ADE R   8       1.679  -0.121 -19.548  1.00  0.00      R    C  
ATOM    869  C6  ADE R   8       2.655   0.875 -19.166  1.00  0.00      R    C  
ATOM    870  N6  ADE R   8       3.946   0.645 -18.848  1.00  0.00      R    N  
ATOM    871  N7  ADE R   8       1.730  -1.505 -19.509  1.00  0.00      R    N  
ATOM    872  C8  ADE R   8       0.542  -1.878 -20.047  1.00  0.00      R    C  
ATOM    873  N9  ADE R   8      -0.285  -0.788 -20.278  1.00  0.00      R    N  
ATOM    874  H2  ADE R   8       0.815   3.449 -19.703  1.00  0.00      R    H  
ATOM    875  H8  ADE R   8       0.255  -2.927 -20.132  1.00  0.00      R    H  
ATOM    876  H1' ADE R   8      -2.156   0.153 -20.456  1.00  0.00      R    H  
ATOM    877  H2' ADE R   8      -2.713   0.812 -23.035  1.00  0.00      R    H  
ATOM    878  H3' ADE R   8      -0.946  -2.731 -22.559  1.00  0.00      R    H  
ATOM    879  H4' ADE R   8      -3.789  -2.503 -21.644  1.00  0.00      R    H  
ATOM    880  H5' ADE R   8      -3.318  -4.484 -20.445  1.00  0.00      R    H  
ATOM    881  H61 ADE R   8       4.406   1.498 -18.601  1.00  0.00      R    H  
ATOM    882  H62 ADE R   8       4.258  -0.260 -18.561  1.00  0.00      R    H  
ATOM    883 H2'' ADE R   8      -0.899  -0.085 -22.665  1.00  0.00      R    H  
ATOM    884 H5'' ADE R   8      -2.980  -4.969 -22.178  1.00  0.00      R    H  
ATOM    885  P   GUA R   9      -1.665  -2.165 -25.243  1.00  0.00      R    P  
ATOM    886  O1P GUA R   9      -2.519  -2.588 -26.412  1.00  0.00      R    O  
ATOM    887  O2P GUA R   9      -0.323  -2.810 -25.010  1.00  0.00      R    O  
ATOM    888  C5' GUA R   9      -2.364   0.237 -25.796  1.00  0.00      R    C  
ATOM    889  O5' GUA R   9      -1.333  -0.652 -25.246  1.00  0.00      R    O  
ATOM    890  C4' GUA R   9      -1.886   1.707 -25.577  1.00  0.00      R    C  
ATOM    891  O4' GUA R   9      -1.319   1.836 -24.182  1.00  0.00      R    O  
ATOM    892  C3' GUA R   9      -0.693   2.130 -26.397  1.00  0.00      R    C  
ATOM    893  O3' GUA R   9      -1.036   2.316 -27.797  1.00  0.00      R    O  
ATOM    894  C2' GUA R   9      -0.240   3.381 -25.590  1.00  0.00      R    C  
ATOM    895  O2' GUA R   9      -1.058   4.506 -25.792  1.00  0.00      R    O  
ATOM    896  C1' GUA R   9      -0.260   2.792 -24.168  1.00  0.00      R    C  
ATOM    897  N1  GUA R   9       4.124   3.745 -22.003  1.00  0.00      R    N  
ATOM    898  C2  GUA R   9       3.086   4.575 -22.301  1.00  0.00      R    C  
ATOM    899  N2  GUA R   9       3.266   5.896 -22.005  1.00  0.00      R    N  
ATOM    900  N3  GUA R   9       1.957   4.141 -22.882  1.00  0.00      R    N  
ATOM    901  C4  GUA R   9       2.021   2.872 -23.175  1.00  0.00      R    C  
ATOM    902  C5  GUA R   9       2.995   1.891 -22.871  1.00  0.00      R    C  
ATOM    903  C6  GUA R   9       4.147   2.327 -22.200  1.00  0.00      R    C  
ATOM    904  O6  GUA R   9       5.070   1.561 -21.943  1.00  0.00      R    O  
ATOM    905  N7  GUA R   9       2.633   0.597 -23.378  1.00  0.00      R    N  
ATOM    906  C8  GUA R   9       1.465   0.858 -23.961  1.00  0.00      R    C  
ATOM    907  N9  GUA R   9       1.053   2.193 -23.823  1.00  0.00      R    N  
ATOM    908  H1  GUA R   9       4.853   4.112 -21.409  1.00  0.00      R    H  
ATOM    909  H8  GUA R   9       0.899   0.239 -24.656  1.00  0.00      R    H  
ATOM    910  H1' GUA R   9      -0.523   3.593 -23.444  1.00  0.00      R    H  
ATOM    911  H2' GUA R   9      -0.659   5.237 -25.314  1.00  0.00      R    H  
ATOM    912  H21 GUA R   9       4.151   6.033 -21.563  1.00  0.00      R    H  
ATOM    913  H3' GUA R   9       0.010   1.280 -26.259  1.00  0.00      R    H  
ATOM    914  H22 GUA R   9       2.591   6.631 -22.073  1.00  0.00      R    H  
ATOM    915  H4' GUA R   9      -2.763   2.342 -25.821  1.00  0.00      R    H  
ATOM    916  H5' GUA R   9      -3.302   0.269 -25.203  1.00  0.00      R    H  
ATOM    917 H2'' GUA R   9       0.766   3.612 -26.004  1.00  0.00      R    H  
ATOM    918 H5'' GUA R   9      -2.560   0.121 -26.883  1.00  0.00      R    H  
ATOM    919  P   CYT R  10      -0.048   2.109 -28.970  1.00  0.00      R    P  
ATOM    920  O1P CYT R  10      -0.851   2.392 -30.195  1.00  0.00      R    O  
ATOM    921  O2P CYT R  10       0.641   0.772 -28.784  1.00  0.00      R    O  
ATOM    922  C5' CYT R  10       0.626   4.611 -29.200  1.00  0.00      R    C  
ATOM    923  O5' CYT R  10       0.992   3.248 -28.902  1.00  0.00      R    O  
ATOM    924  C4' CYT R  10       1.607   5.577 -28.571  1.00  0.00      R    C  
ATOM    925  O4' CYT R  10       1.841   5.157 -27.152  1.00  0.00      R    O  
ATOM    926  C3' CYT R  10       2.950   5.571 -29.204  1.00  0.00      R    C  
ATOM    927  O3' CYT R  10       3.009   6.416 -30.412  1.00  0.00      R    O  
ATOM    928  C2' CYT R  10       3.804   6.043 -28.014  1.00  0.00      R    C  
ATOM    929  O2' CYT R  10       3.858   7.460 -27.824  1.00  0.00      R    O  
ATOM    930  C1' CYT R  10       3.162   5.347 -26.843  1.00  0.00      R    C  
ATOM    931  N1  CYT R  10       3.829   4.081 -26.478  1.00  0.00      R    N  
ATOM    932  C2  CYT R  10       5.052   4.146 -25.839  1.00  0.00      R    C  
ATOM    933  O2  CYT R  10       5.530   5.290 -25.632  1.00  0.00      R    O  
ATOM    934  N3  CYT R  10       5.721   3.020 -25.569  1.00  0.00      R    N  
ATOM    935  C4  CYT R  10       5.165   1.818 -25.782  1.00  0.00      R    C  
ATOM    936  N4  CYT R  10       5.878   0.732 -25.402  1.00  0.00      R    N  
ATOM    937  C5  CYT R  10       3.941   1.708 -26.359  1.00  0.00      R    C  
ATOM    938  C6  CYT R  10       3.308   2.876 -26.711  1.00  0.00      R    C  
ATOM    939  H5  CYT R  10       3.353   0.802 -26.499  1.00  0.00      R    H  
ATOM    940  H6  CYT R  10       2.309   2.934 -27.143  1.00  0.00      R    H  
ATOM    941  H1' CYT R  10       3.144   5.949 -25.910  1.00  0.00      R    H  
ATOM    942  H2' CYT R  10       4.618   7.707 -27.293  1.00  0.00      R    H  
ATOM    943  H3' CYT R  10       3.065   4.487 -29.414  1.00  0.00      R    H  
ATOM    944  H4' CYT R  10       1.223   6.620 -28.547  1.00  0.00      R    H  
ATOM    945  H41 CYT R  10       6.659   0.912 -24.804  1.00  0.00      R    H  
ATOM    946  H5' CYT R  10      -0.390   4.886 -28.843  1.00  0.00      R    H  
ATOM    947  H42 CYT R  10       5.332  -0.100 -25.294  1.00  0.00      R    H  
ATOM    948  H3T CYT R  10       3.911   6.726 -30.524  1.00  0.00      R    H  
ATOM    949 H2'' CYT R  10       4.864   5.731 -28.125  1.00  0.00      R    H  
ATOM    950 H5'' CYT R  10       0.680   4.848 -30.283  1.00  0.00      R    H  
TER   
ATOM    951  P   CYT T   9      -5.922  12.691 -33.352  1.00  0.00      TS   P  
ATOM    952  O1P CYT T   9      -5.731  13.565 -32.171  1.00  0.00      TS   O  
ATOM    953  O2P CYT T   9      -7.288  12.202 -33.767  1.00  0.00      TS   O  
ATOM    954  C5' CYT T   9      -5.228  12.881 -35.841  1.00  0.00      TS   C  
ATOM    955  O5' CYT T   9      -5.182  13.367 -34.534  1.00  0.00      TS   O  
ATOM    956  C4' CYT T   9      -3.922  13.358 -36.623  1.00  0.00      TS   C  
ATOM    957  O4' CYT T   9      -3.661  14.782 -36.453  1.00  0.00      TS   O  
ATOM    958  C3' CYT T   9      -2.671  12.615 -36.115  1.00  0.00      TS   C  
ATOM    959  O3' CYT T   9      -1.870  12.039 -37.132  1.00  0.00      TS   O  
ATOM    960  C2' CYT T   9      -2.014  13.662 -35.306  1.00  0.00      TS   C  
ATOM    961  C1' CYT T   9      -2.289  14.864 -36.094  1.00  0.00      TS   C  
ATOM    962  N1  CYT T   9      -2.097  16.182 -35.482  1.00  0.00      TS   N  
ATOM    963  C2  CYT T   9      -2.202  17.390 -36.285  1.00  0.00      TS   C  
ATOM    964  O2  CYT T   9      -2.490  17.342 -37.486  1.00  0.00      TS   O  
ATOM    965  N3  CYT T   9      -2.000  18.624 -35.755  1.00  0.00      TS   N  
ATOM    966  C4  CYT T   9      -1.712  18.728 -34.456  1.00  0.00      TS   C  
ATOM    967  N4  CYT T   9      -1.548  19.914 -33.883  1.00  0.00      TS   N  
ATOM    968  C5  CYT T   9      -1.478  17.563 -33.596  1.00  0.00      TS   C  
ATOM    969  O5T CYT T   9      -5.035  11.438 -33.059  1.00  0.00      TS   O  
ATOM    970  C6  CYT T   9      -1.622  16.387 -34.165  1.00  0.00      TS   C  
ATOM    971  H5  CYT T   9      -1.129  17.512 -32.565  1.00  0.00      TS   H  
ATOM    972  H6  CYT T   9      -1.317  15.493 -33.621  1.00  0.00      TS   H  
ATOM    973  H1' CYT T   9      -1.715  14.894 -37.045  1.00  0.00      TS   H  
ATOM    974  H2' CYT T   9      -0.911  13.529 -35.326  1.00  0.00      TS   H  
ATOM    975  H3' CYT T   9      -3.042  11.796 -35.462  1.00  0.00      TS   H  
ATOM    976  H4' CYT T   9      -4.067  13.090 -37.691  1.00  0.00      TS   H  
ATOM    977  H41 CYT T   9      -1.210  20.043 -32.950  1.00  0.00      TS   H  
ATOM    978  H5' CYT T   9      -6.132  13.224 -36.389  1.00  0.00      TS   H  
ATOM    979  H42 CYT T   9      -1.547  20.694 -34.509  1.00  0.00      TS   H  
ATOM    980  H5T CYT T   9      -4.098  11.643 -33.006  1.00  0.00      TS   H  
ATOM    981 H2'' CYT T   9      -2.463  13.710 -34.290  1.00  0.00      TS   H  
ATOM    982 H5'' CYT T   9      -5.331  11.775 -35.844  1.00  0.00      TS   H  
ATOM    983  P   GUA T  10      -0.534  11.306 -36.917  1.00  0.00      TS   P  
ATOM    984  O1P GUA T  10       0.507  12.396 -36.910  1.00  0.00      TS   O  
ATOM    985  O2P GUA T  10      -0.460  10.234 -37.890  1.00  0.00      TS   O  
ATOM    986  C5' GUA T  10       0.563  10.793 -34.630  1.00  0.00      TS   C  
ATOM    987  O5' GUA T  10      -0.624  10.594 -35.471  1.00  0.00      TS   O  
ATOM    988  C4' GUA T  10       0.673   9.694 -33.560  1.00  0.00      TS   C  
ATOM    989  O4' GUA T  10      -0.631   9.440 -33.008  1.00  0.00      TS   O  
ATOM    990  C3' GUA T  10       1.076   8.287 -34.135  1.00  0.00      TS   C  
ATOM    991  O3' GUA T  10       2.227   7.801 -33.503  1.00  0.00      TS   O  
ATOM    992  C2' GUA T  10      -0.024   7.397 -33.720  1.00  0.00      TS   C  
ATOM    993  C1' GUA T  10      -0.583   8.133 -32.488  1.00  0.00      TS   C  
ATOM    994  N1  GUA T  10      -3.036   7.121 -28.173  1.00  0.00      TS   N  
ATOM    995  C2  GUA T  10      -1.749   7.582 -28.368  1.00  0.00      TS   C  
ATOM    996  N2  GUA T  10      -1.052   7.950 -27.318  1.00  0.00      TS   N  
ATOM    997  N3  GUA T  10      -1.238   7.787 -29.598  1.00  0.00      TS   N  
ATOM    998  C4  GUA T  10      -2.114   7.585 -30.570  1.00  0.00      TS   C  
ATOM    999  C5  GUA T  10      -3.417   7.218 -30.523  1.00  0.00      TS   C  
ATOM   1000  C6  GUA T  10      -3.947   6.890 -29.201  1.00  0.00      TS   C  
ATOM   1001  O6  GUA T  10      -5.111   6.636 -28.995  1.00  0.00      TS   O  
ATOM   1002  N7  GUA T  10      -3.991   7.225 -31.800  1.00  0.00      TS   N  
ATOM   1003  C8  GUA T  10      -2.994   7.431 -32.571  1.00  0.00      TS   C  
ATOM   1004  N9  GUA T  10      -1.820   7.737 -31.924  1.00  0.00      TS   N  
ATOM   1005  H1  GUA T  10      -3.429   7.344 -27.269  1.00  0.00      TS   H  
ATOM   1006  H8  GUA T  10      -3.041   7.408 -33.660  1.00  0.00      TS   H  
ATOM   1007  H1' GUA T  10       0.174   8.172 -31.674  1.00  0.00      TS   H  
ATOM   1008  H2' GUA T  10       0.017   6.289 -33.643  1.00  0.00      TS   H  
ATOM   1009  H21 GUA T  10      -1.474   7.976 -26.411  1.00  0.00      TS   H  
ATOM   1010  H3' GUA T  10       1.105   8.343 -35.245  1.00  0.00      TS   H  
ATOM   1011  H22 GUA T  10      -0.103   8.235 -27.455  1.00  0.00      TS   H  
ATOM   1012  H4' GUA T  10       1.339  10.155 -32.800  1.00  0.00      TS   H  
ATOM   1013  H5' GUA T  10       0.452  11.764 -34.102  1.00  0.00      TS   H  
ATOM   1014 H2'' GUA T  10      -0.869   7.531 -34.430  1.00  0.00      TS   H  
ATOM   1015 H5'' GUA T  10       1.491  10.778 -35.241  1.00  0.00      TS   H  
ATOM   1016  P   THY T  11       3.591   8.181 -34.247  1.00  0.00      TS   P  
ATOM   1017  O1P THY T  11       3.689   7.319 -35.494  1.00  0.00      TS   O  
ATOM   1018  O2P THY T  11       3.627   9.652 -34.398  1.00  0.00      TS   O  
ATOM   1019  C5' THY T  11       5.074   8.593 -32.173  1.00  0.00      TS   C  
ATOM   1020  O5' THY T  11       4.751   7.724 -33.217  1.00  0.00      TS   O  
ATOM   1021  C4' THY T  11       6.211   8.111 -31.159  1.00  0.00      TS   C  
ATOM   1022  O4' THY T  11       5.826   6.785 -30.555  1.00  0.00      TS   O  
ATOM   1023  C3' THY T  11       7.604   7.696 -31.850  1.00  0.00      TS   C  
ATOM   1024  O3' THY T  11       8.521   8.743 -31.773  1.00  0.00      TS   O  
ATOM   1025  C2' THY T  11       8.070   6.435 -31.134  1.00  0.00      TS   C  
ATOM   1026  C1' THY T  11       7.096   6.243 -30.072  1.00  0.00      TS   C  
ATOM   1027  N1  THY T  11       6.889   4.866 -29.575  1.00  0.00      TS   N  
ATOM   1028  C2  THY T  11       7.842   4.343 -28.734  1.00  0.00      TS   C  
ATOM   1029  O2  THY T  11       8.736   5.045 -28.233  1.00  0.00      TS   O  
ATOM   1030  N3  THY T  11       7.596   3.016 -28.419  1.00  0.00      TS   N  
ATOM   1031  C4  THY T  11       6.572   2.218 -28.827  1.00  0.00      TS   C  
ATOM   1032  O4  THY T  11       6.543   1.083 -28.444  1.00  0.00      TS   O  
ATOM   1033  C5  THY T  11       5.614   2.766 -29.683  1.00  0.00      TS   C  
ATOM   1034  C5M THY T  11       4.597   1.829 -30.219  1.00  0.00      TS   C  
ATOM   1035  C6  THY T  11       5.880   4.037 -30.093  1.00  0.00      TS   C  
ATOM   1036  H3  THY T  11       8.165   2.518 -27.749  1.00  0.00      TS   H  
ATOM   1037  H6  THY T  11       5.242   4.581 -30.790  1.00  0.00      TS   H  
ATOM   1038  H1' THY T  11       7.340   6.972 -29.271  1.00  0.00      TS   H  
ATOM   1039  H2' THY T  11       9.107   6.601 -30.772  1.00  0.00      TS   H  
ATOM   1040  H3' THY T  11       7.264   7.435 -32.875  1.00  0.00      TS   H  
ATOM   1041  H4' THY T  11       6.355   8.856 -30.348  1.00  0.00      TS   H  
ATOM   1042  H5' THY T  11       4.147   8.741 -31.577  1.00  0.00      TS   H  
ATOM   1043  H51 THY T  11       4.330   1.041 -29.482  1.00  0.00      TS   H  
ATOM   1044  H52 THY T  11       4.917   1.333 -31.161  1.00  0.00      TS   H  
ATOM   1045  H53 THY T  11       3.746   2.427 -30.607  1.00  0.00      TS   H  
ATOM   1046 H2'' THY T  11       8.049   5.583 -31.846  1.00  0.00      TS   H  
ATOM   1047 H5'' THY T  11       5.438   9.568 -32.564  1.00  0.00      TS   H  
ATOM   1048  P   ADE T  12       9.674   8.976 -32.776  1.00  0.00      TS   P  
ATOM   1049  O1P ADE T  12      10.922   9.102 -32.031  1.00  0.00      TS   O  
ATOM   1050  O2P ADE T  12       9.171  10.039 -33.632  1.00  0.00      TS   O  
ATOM   1051  C5' ADE T  12      10.912   6.936 -34.023  1.00  0.00      TS   C  
ATOM   1052  O5' ADE T  12       9.657   7.623 -33.619  1.00  0.00      TS   O  
ATOM   1053  C4' ADE T  12      10.565   5.646 -34.694  1.00  0.00      TS   C  
ATOM   1054  O4' ADE T  12      10.194   4.590 -33.708  1.00  0.00      TS   O  
ATOM   1055  C3' ADE T  12       9.390   5.604 -35.695  1.00  0.00      TS   C  
ATOM   1056  O3' ADE T  12       9.910   5.012 -36.977  1.00  0.00      TS   O  
ATOM   1057  C2' ADE T  12       8.477   4.614 -35.145  1.00  0.00      TS   C  
ATOM   1058  C1' ADE T  12       9.466   3.671 -34.427  1.00  0.00      TS   C  
ATOM   1059  N1  ADE T  12      10.183  -0.403 -31.442  1.00  0.00      TS   N  
ATOM   1060  C2  ADE T  12      11.023   0.133 -32.338  1.00  0.00      TS   C  
ATOM   1061  N3  ADE T  12      10.754   1.258 -33.066  1.00  0.00      TS   N  
ATOM   1062  C4  ADE T  12       9.483   1.627 -32.939  1.00  0.00      TS   C  
ATOM   1063  C5  ADE T  12       8.502   0.990 -32.206  1.00  0.00      TS   C  
ATOM   1064  C6  ADE T  12       8.920  -0.016 -31.303  1.00  0.00      TS   C  
ATOM   1065  N6  ADE T  12       8.080  -0.679 -30.500  1.00  0.00      TS   N  
ATOM   1066  N7  ADE T  12       7.252   1.621 -32.369  1.00  0.00      TS   N  
ATOM   1067  C8  ADE T  12       7.545   2.675 -33.127  1.00  0.00      TS   C  
ATOM   1068  N9  ADE T  12       8.845   2.653 -33.593  1.00  0.00      TS   N  
ATOM   1069  H2  ADE T  12      12.020  -0.305 -32.302  1.00  0.00      TS   H  
ATOM   1070  H8  ADE T  12       6.782   3.402 -33.403  1.00  0.00      TS   H  
ATOM   1071  H1' ADE T  12      10.231   3.293 -35.139  1.00  0.00      TS   H  
ATOM   1072  H2' ADE T  12       7.820   4.067 -35.854  1.00  0.00      TS   H  
ATOM   1073  H3' ADE T  12       8.809   6.544 -35.812  1.00  0.00      TS   H  
ATOM   1074  H4' ADE T  12      11.489   5.235 -35.156  1.00  0.00      TS   H  
ATOM   1075  H5' ADE T  12      11.538   6.807 -33.115  1.00  0.00      TS   H  
ATOM   1076  H61 ADE T  12       7.124  -0.549 -30.761  1.00  0.00      TS   H  
ATOM   1077  H62 ADE T  12       8.295  -1.494 -29.963  1.00  0.00      TS   H  
ATOM   1078 H2'' ADE T  12       7.763   5.092 -34.441  1.00  0.00      TS   H  
ATOM   1079 H5'' ADE T  12      11.364   7.628 -34.766  1.00  0.00      TS   H  
ATOM   1080  P   THY T  13      10.324   6.076 -38.069  1.00  0.00      TS   P  
ATOM   1081  O1P THY T  13      10.651   7.376 -37.433  1.00  0.00      TS   O  
ATOM   1082  O2P THY T  13       9.422   6.045 -39.269  1.00  0.00      TS   O  
ATOM   1083  C5' THY T  13      12.946   5.332 -37.929  1.00  0.00      TS   C  
ATOM   1084  O5' THY T  13      11.727   5.453 -38.645  1.00  0.00      TS   O  
ATOM   1085  C4' THY T  13      13.443   3.809 -37.776  1.00  0.00      TS   C  
ATOM   1086  O4' THY T  13      12.593   3.006 -36.832  1.00  0.00      TS   O  
ATOM   1087  C3' THY T  13      13.573   3.057 -39.088  1.00  0.00      TS   C  
ATOM   1088  O3' THY T  13      14.705   2.271 -39.196  1.00  0.00      TS   O  
ATOM   1089  C2' THY T  13      12.323   2.196 -38.940  1.00  0.00      TS   C  
ATOM   1090  C1' THY T  13      12.321   1.825 -37.488  1.00  0.00      TS   C  
ATOM   1091  N1  THY T  13      11.199   1.188 -36.963  1.00  0.00      TS   N  
ATOM   1092  C2  THY T  13      11.374   0.085 -36.095  1.00  0.00      TS   C  
ATOM   1093  O2  THY T  13      12.480  -0.305 -35.719  1.00  0.00      TS   O  
ATOM   1094  N3  THY T  13      10.231  -0.572 -35.710  1.00  0.00      TS   N  
ATOM   1095  C4  THY T  13       8.974  -0.171 -36.008  1.00  0.00      TS   C  
ATOM   1096  O4  THY T  13       8.112  -0.900 -35.553  1.00  0.00      TS   O  
ATOM   1097  C5  THY T  13       8.825   0.991 -36.839  1.00  0.00      TS   C  
ATOM   1098  C5M THY T  13       7.346   1.288 -37.200  1.00  0.00      TS   C  
ATOM   1099  C6  THY T  13       9.932   1.605 -37.342  1.00  0.00      TS   C  
ATOM   1100  H3  THY T  13      10.444  -1.283 -35.024  1.00  0.00      TS   H  
ATOM   1101  H6  THY T  13       9.799   2.516 -37.924  1.00  0.00      TS   H  
ATOM   1102  H1' THY T  13      13.277   1.266 -37.402  1.00  0.00      TS   H  
ATOM   1103  H2' THY T  13      12.258   1.325 -39.627  1.00  0.00      TS   H  
ATOM   1104  H3' THY T  13      13.410   3.706 -39.974  1.00  0.00      TS   H  
ATOM   1105  H4' THY T  13      14.446   3.815 -37.297  1.00  0.00      TS   H  
ATOM   1106  H5' THY T  13      12.748   5.672 -36.889  1.00  0.00      TS   H  
ATOM   1107  H51 THY T  13       7.113   2.358 -37.020  1.00  0.00      TS   H  
ATOM   1108  H52 THY T  13       6.622   0.806 -36.510  1.00  0.00      TS   H  
ATOM   1109  H53 THY T  13       7.072   0.957 -38.224  1.00  0.00      TS   H  
ATOM   1110 H2'' THY T  13      11.407   2.770 -39.196  1.00  0.00      TS   H  
ATOM   1111 H5'' THY T  13      13.604   6.021 -38.500  1.00  0.00      TS   H  
ATOM   1112  P   ADE T  14      15.831   2.590 -40.222  1.00  0.00      TS   P  
ATOM   1113  O1P ADE T  14      16.335   3.899 -39.853  1.00  0.00      TS   O  
ATOM   1114  O2P ADE T  14      15.398   2.381 -41.620  1.00  0.00      TS   O  
ATOM   1115  C5' ADE T  14      17.592   1.394 -38.646  1.00  0.00      TS   C  
ATOM   1116  O5' ADE T  14      16.953   1.519 -39.924  1.00  0.00      TS   O  
ATOM   1117  C4' ADE T  14      17.953   0.008 -38.192  1.00  0.00      TS   C  
ATOM   1118  O4' ADE T  14      16.807  -0.601 -37.595  1.00  0.00      TS   O  
ATOM   1119  C3' ADE T  14      18.437  -0.953 -39.333  1.00  0.00      TS   C  
ATOM   1120  O3' ADE T  14      19.488  -1.870 -38.963  1.00  0.00      TS   O  
ATOM   1121  C2' ADE T  14      17.196  -1.705 -39.610  1.00  0.00      TS   C  
ATOM   1122  C1' ADE T  14      16.499  -1.786 -38.293  1.00  0.00      TS   C  
ATOM   1123  N1  ADE T  14      11.840  -3.886 -36.979  1.00  0.00      TS   N  
ATOM   1124  C2  ADE T  14      13.142  -4.174 -36.602  1.00  0.00      TS   C  
ATOM   1125  N3  ADE T  14      14.228  -3.577 -36.943  1.00  0.00      TS   N  
ATOM   1126  C4  ADE T  14      14.081  -2.682 -37.967  1.00  0.00      TS   C  
ATOM   1127  C5  ADE T  14      12.829  -2.218 -38.417  1.00  0.00      TS   C  
ATOM   1128  C6  ADE T  14      11.673  -2.912 -37.915  1.00  0.00      TS   C  
ATOM   1129  N6  ADE T  14      10.428  -2.571 -38.313  1.00  0.00      TS   N  
ATOM   1130  N7  ADE T  14      13.017  -1.114 -39.271  1.00  0.00      TS   N  
ATOM   1131  C8  ADE T  14      14.280  -0.832 -39.241  1.00  0.00      TS   C  
ATOM   1132  N9  ADE T  14      15.017  -1.795 -38.506  1.00  0.00      TS   N  
ATOM   1133  H2  ADE T  14      13.260  -4.835 -35.743  1.00  0.00      TS   H  
ATOM   1134  H8  ADE T  14      14.623   0.022 -39.823  1.00  0.00      TS   H  
ATOM   1135  H1' ADE T  14      16.958  -2.573 -37.658  1.00  0.00      TS   H  
ATOM   1136  H2' ADE T  14      17.272  -2.749 -39.987  1.00  0.00      TS   H  
ATOM   1137  H3' ADE T  14      18.819  -0.304 -40.149  1.00  0.00      TS   H  
ATOM   1138  H4' ADE T  14      18.733   0.036 -37.402  1.00  0.00      TS   H  
ATOM   1139  H5' ADE T  14      16.896   1.767 -37.863  1.00  0.00      TS   H  
ATOM   1140  H61 ADE T  14       9.701  -2.915 -37.719  1.00  0.00      TS   H  
ATOM   1141  H62 ADE T  14      10.218  -2.056 -39.145  1.00  0.00      TS   H  
ATOM   1142 H2'' ADE T  14      16.596  -1.139 -40.353  1.00  0.00      TS   H  
ATOM   1143 H5'' ADE T  14      18.482   2.050 -38.753  1.00  0.00      TS   H  
ATOM   1144  P   THY T  15      20.145  -2.959 -39.898  1.00  0.00      TS   P  
ATOM   1145  O1P THY T  15      21.599  -3.089 -39.613  1.00  0.00      TS   O  
ATOM   1146  O2P THY T  15      19.893  -2.587 -41.301  1.00  0.00      TS   O  
ATOM   1147  C5' THY T  15      19.214  -4.782 -38.196  1.00  0.00      TS   C  
ATOM   1148  O5' THY T  15      19.445  -4.258 -39.550  1.00  0.00      TS   O  
ATOM   1149  C4' THY T  15      18.291  -6.086 -38.173  1.00  0.00      TS   C  
ATOM   1150  O4' THY T  15      16.930  -5.702 -38.320  1.00  0.00      TS   O  
ATOM   1151  C3' THY T  15      18.543  -7.054 -39.293  1.00  0.00      TS   C  
ATOM   1152  O3' THY T  15      18.395  -8.360 -38.768  1.00  0.00      TS   O  
ATOM   1153  C2' THY T  15      17.449  -6.803 -40.345  1.00  0.00      TS   C  
ATOM   1154  C1' THY T  15      16.313  -6.517 -39.320  1.00  0.00      TS   C  
ATOM   1155  N1  THY T  15      15.145  -5.699 -39.856  1.00  0.00      TS   N  
ATOM   1156  C2  THY T  15      13.956  -6.037 -39.290  1.00  0.00      TS   C  
ATOM   1157  O2  THY T  15      13.880  -6.849 -38.384  1.00  0.00      TS   O  
ATOM   1158  N3  THY T  15      12.901  -5.316 -39.778  1.00  0.00      TS   N  
ATOM   1159  C4  THY T  15      12.944  -4.294 -40.678  1.00  0.00      TS   C  
ATOM   1160  O4  THY T  15      11.904  -3.745 -40.911  1.00  0.00      TS   O  
ATOM   1161  C5  THY T  15      14.276  -3.920 -41.128  1.00  0.00      TS   C  
ATOM   1162  C5M THY T  15      14.438  -2.740 -42.003  1.00  0.00      TS   C  
ATOM   1163  C6  THY T  15      15.286  -4.651 -40.732  1.00  0.00      TS   C  
ATOM   1164  H3  THY T  15      11.995  -5.434 -39.348  1.00  0.00      TS   H  
ATOM   1165  H6  THY T  15      16.316  -4.453 -41.027  1.00  0.00      TS   H  
ATOM   1166  H1' THY T  15      15.999  -7.476 -38.855  1.00  0.00      TS   H  
ATOM   1167  H2' THY T  15      17.262  -7.552 -41.144  1.00  0.00      TS   H  
ATOM   1168  H3' THY T  15      19.546  -6.815 -39.710  1.00  0.00      TS   H  
ATOM   1169  H4' THY T  15      18.307  -6.574 -37.175  1.00  0.00      TS   H  
ATOM   1170  H5' THY T  15      18.629  -4.009 -37.653  1.00  0.00      TS   H  
ATOM   1171  H51 THY T  15      15.500  -2.563 -42.274  1.00  0.00      TS   H  
ATOM   1172  H52 THY T  15      14.026  -1.787 -41.608  1.00  0.00      TS   H  
ATOM   1173  H53 THY T  15      14.006  -3.003 -42.992  1.00  0.00      TS   H  
ATOM   1174 H2'' THY T  15      17.822  -5.887 -40.851  1.00  0.00      TS   H  
ATOM   1175 H5'' THY T  15      20.136  -5.064 -37.645  1.00  0.00      TS   H  
ATOM   1176  P   ADE T  16      19.626  -9.278 -38.497  1.00  0.00      TS   P  
ATOM   1177  O1P ADE T  16      20.415  -8.790 -37.318  1.00  0.00      TS   O  
ATOM   1178  O2P ADE T  16      20.510  -9.413 -39.680  1.00  0.00      TS   O  
ATOM   1179  C5' ADE T  16      17.864 -10.933 -37.503  1.00  0.00      TS   C  
ATOM   1180  O5' ADE T  16      19.178 -10.728 -38.088  1.00  0.00      TS   O  
ATOM   1181  C4' ADE T  16      16.829 -11.659 -38.396  1.00  0.00      TS   C  
ATOM   1182  O4' ADE T  16      16.200 -10.668 -39.226  1.00  0.00      TS   O  
ATOM   1183  C3' ADE T  16      17.340 -12.693 -39.417  1.00  0.00      TS   C  
ATOM   1184  O3' ADE T  16      16.502 -13.877 -39.484  1.00  0.00      TS   O  
ATOM   1185  C2' ADE T  16      17.304 -11.968 -40.718  1.00  0.00      TS   C  
ATOM   1186  C1' ADE T  16      16.015 -11.261 -40.512  1.00  0.00      TS   C  
ATOM   1187  N1  ADE T  16      12.682  -7.820 -41.790  1.00  0.00      TS   N  
ATOM   1188  C2  ADE T  16      12.610  -8.860 -40.998  1.00  0.00      TS   C  
ATOM   1189  N3  ADE T  16      13.499  -9.800 -40.798  1.00  0.00      TS   N  
ATOM   1190  C4  ADE T  16      14.516  -9.621 -41.600  1.00  0.00      TS   C  
ATOM   1191  C5  ADE T  16      14.742  -8.597 -42.473  1.00  0.00      TS   C  
ATOM   1192  C6  ADE T  16      13.739  -7.566 -42.571  1.00  0.00      TS   C  
ATOM   1193  N6  ADE T  16      13.731  -6.422 -43.316  1.00  0.00      TS   N  
ATOM   1194  N7  ADE T  16      15.898  -8.755 -43.199  1.00  0.00      TS   N  
ATOM   1195  C8  ADE T  16      16.477  -9.730 -42.507  1.00  0.00      TS   C  
ATOM   1196  N9  ADE T  16      15.727 -10.226 -41.509  1.00  0.00      TS   N  
ATOM   1197  H2  ADE T  16      11.770  -8.833 -40.305  1.00  0.00      TS   H  
ATOM   1198  H8  ADE T  16      17.404 -10.182 -42.862  1.00  0.00      TS   H  
ATOM   1199  H1' ADE T  16      15.159 -11.969 -40.482  1.00  0.00      TS   H  
ATOM   1200  H2' ADE T  16      17.356 -12.734 -41.522  1.00  0.00      TS   H  
ATOM   1201  H3' ADE T  16      18.396 -13.008 -39.267  1.00  0.00      TS   H  
ATOM   1202  H4' ADE T  16      16.039 -12.107 -37.756  1.00  0.00      TS   H  
ATOM   1203  H5' ADE T  16      17.473  -9.959 -37.140  1.00  0.00      TS   H  
ATOM   1204  H61 ADE T  16      14.469  -5.986 -43.831  1.00  0.00      TS   H  
ATOM   1205  H62 ADE T  16      12.838  -6.135 -43.664  1.00  0.00      TS   H  
ATOM   1206 H2'' ADE T  16      18.090 -11.207 -40.913  1.00  0.00      TS   H  
ATOM   1207 H5'' ADE T  16      17.930 -11.514 -36.558  1.00  0.00      TS   H  
ATOM   1208  P   THY T  17      16.823 -15.045 -38.445  1.00  0.00      TS   P  
ATOM   1209  O1P THY T  17      17.067 -14.596 -37.056  1.00  0.00      TS   O  
ATOM   1210  O2P THY T  17      17.863 -15.812 -39.069  1.00  0.00      TS   O  
ATOM   1211  C5' THY T  17      14.225 -15.400 -38.117  1.00  0.00      TS   C  
ATOM   1212  O5' THY T  17      15.565 -15.974 -38.368  1.00  0.00      TS   O  
ATOM   1213  C4' THY T  17      13.330 -15.717 -39.356  1.00  0.00      TS   C  
ATOM   1214  O4' THY T  17      13.585 -14.683 -40.402  1.00  0.00      TS   O  
ATOM   1215  C3' THY T  17      13.620 -17.030 -40.053  1.00  0.00      TS   C  
ATOM   1216  O3' THY T  17      12.449 -17.780 -40.428  1.00  0.00      TS   O  
ATOM   1217  C2' THY T  17      14.266 -16.563 -41.406  1.00  0.00      TS   C  
ATOM   1218  C1' THY T  17      13.504 -15.326 -41.609  1.00  0.00      TS   C  
ATOM   1219  N1  THY T  17      13.986 -14.322 -42.600  1.00  0.00      TS   N  
ATOM   1220  C2  THY T  17      13.168 -13.323 -43.062  1.00  0.00      TS   C  
ATOM   1221  O2  THY T  17      11.979 -13.209 -42.720  1.00  0.00      TS   O  
ATOM   1222  N3  THY T  17      13.778 -12.473 -43.980  1.00  0.00      TS   N  
ATOM   1223  C4  THY T  17      15.107 -12.422 -44.354  1.00  0.00      TS   C  
ATOM   1224  O4  THY T  17      15.593 -11.460 -44.918  1.00  0.00      TS   O  
ATOM   1225  C5  THY T  17      15.872 -13.533 -43.896  1.00  0.00      TS   C  
ATOM   1226  C5M THY T  17      17.346 -13.445 -44.121  1.00  0.00      TS   C  
ATOM   1227  C6  THY T  17      15.312 -14.392 -42.986  1.00  0.00      TS   C  
ATOM   1228  H3  THY T  17      13.267 -11.606 -44.080  1.00  0.00      TS   H  
ATOM   1229  H6  THY T  17      15.939 -15.126 -42.476  1.00  0.00      TS   H  
ATOM   1230  H1' THY T  17      12.422 -15.541 -41.745  1.00  0.00      TS   H  
ATOM   1231  H2' THY T  17      14.153 -17.255 -42.267  1.00  0.00      TS   H  
ATOM   1232  H3' THY T  17      14.289 -17.689 -39.460  1.00  0.00      TS   H  
ATOM   1233  H4' THY T  17      12.254 -15.627 -39.098  1.00  0.00      TS   H  
ATOM   1234  H5' THY T  17      14.267 -14.304 -37.933  1.00  0.00      TS   H  
ATOM   1235  H51 THY T  17      17.888 -12.872 -43.339  1.00  0.00      TS   H  
ATOM   1236  H52 THY T  17      17.654 -13.013 -45.097  1.00  0.00      TS   H  
ATOM   1237  H53 THY T  17      17.760 -14.476 -44.122  1.00  0.00      TS   H  
ATOM   1238 H2'' THY T  17      15.333 -16.268 -41.306  1.00  0.00      TS   H  
ATOM   1239 H5'' THY T  17      13.841 -15.940 -37.224  1.00  0.00      TS   H  
ATOM   1240  P   ADE T  18      12.000 -18.986 -39.551  1.00  0.00      TS   P  
ATOM   1241  O1P ADE T  18      12.114 -18.742 -38.097  1.00  0.00      TS   O  
ATOM   1242  O2P ADE T  18      12.674 -20.169 -40.146  1.00  0.00      TS   O  
ATOM   1243  C5' ADE T  18       9.609 -18.010 -39.555  1.00  0.00      TS   C  
ATOM   1244  O5' ADE T  18      10.492 -19.098 -39.851  1.00  0.00      TS   O  
ATOM   1245  C4' ADE T  18       8.886 -17.354 -40.682  1.00  0.00      TS   C  
ATOM   1246  O4' ADE T  18       9.816 -16.763 -41.747  1.00  0.00      TS   O  
ATOM   1247  C3' ADE T  18       7.948 -18.446 -41.410  1.00  0.00      TS   C  
ATOM   1248  O3' ADE T  18       6.648 -18.007 -41.759  1.00  0.00      TS   O  
ATOM   1249  C2' ADE T  18       8.697 -18.512 -42.739  1.00  0.00      TS   C  
ATOM   1250  C1' ADE T  18       9.424 -17.186 -43.062  1.00  0.00      TS   C  
ATOM   1251  N1  ADE T  18      12.684 -14.660 -46.028  1.00  0.00      TS   N  
ATOM   1252  C2  ADE T  18      11.441 -14.483 -45.607  1.00  0.00      TS   C  
ATOM   1253  N3  ADE T  18      10.635 -15.207 -44.889  1.00  0.00      TS   N  
ATOM   1254  C4  ADE T  18      11.290 -16.307 -44.486  1.00  0.00      TS   C  
ATOM   1255  C5  ADE T  18      12.552 -16.738 -44.912  1.00  0.00      TS   C  
ATOM   1256  C6  ADE T  18      13.329 -15.810 -45.685  1.00  0.00      TS   C  
ATOM   1257  N6  ADE T  18      14.657 -15.986 -45.966  1.00  0.00      TS   N  
ATOM   1258  N7  ADE T  18      12.870 -18.008 -44.448  1.00  0.00      TS   N  
ATOM   1259  C8  ADE T  18      11.761 -18.253 -43.743  1.00  0.00      TS   C  
ATOM   1260  N9  ADE T  18      10.747 -17.324 -43.768  1.00  0.00      TS   N  
ATOM   1261  H2  ADE T  18      11.012 -13.565 -46.009  1.00  0.00      TS   H  
ATOM   1262  H8  ADE T  18      11.622 -19.158 -43.152  1.00  0.00      TS   H  
ATOM   1263  H1' ADE T  18       8.662 -16.493 -43.478  1.00  0.00      TS   H  
ATOM   1264  H2' ADE T  18       7.939 -18.748 -43.517  1.00  0.00      TS   H  
ATOM   1265  H3' ADE T  18       8.115 -19.412 -40.888  1.00  0.00      TS   H  
ATOM   1266  H4' ADE T  18       8.311 -16.479 -40.312  1.00  0.00      TS   H  
ATOM   1267  H5' ADE T  18      10.164 -17.255 -38.958  1.00  0.00      TS   H  
ATOM   1268  H61 ADE T  18      15.146 -15.167 -46.265  1.00  0.00      TS   H  
ATOM   1269  H62 ADE T  18      15.160 -16.538 -45.301  1.00  0.00      TS   H  
ATOM   1270 H2'' ADE T  18       9.474 -19.306 -42.731  1.00  0.00      TS   H  
ATOM   1271 H5'' ADE T  18       8.858 -18.452 -38.866  1.00  0.00      TS   H  
ATOM   1272  P   ADE T  19       5.494 -18.795 -40.935  1.00  0.00      TS   P  
ATOM   1273  O1P ADE T  19       5.174 -17.963 -39.748  1.00  0.00      TS   O  
ATOM   1274  O2P ADE T  19       5.877 -20.197 -40.712  1.00  0.00      TS   O  
ATOM   1275  C5' ADE T  19       3.693 -17.531 -42.555  1.00  0.00      TS   C  
ATOM   1276  O5' ADE T  19       4.265 -18.773 -41.994  1.00  0.00      TS   O  
ATOM   1277  C4' ADE T  19       3.732 -17.407 -44.067  1.00  0.00      TS   C  
ATOM   1278  O4' ADE T  19       5.055 -17.741 -44.541  1.00  0.00      TS   O  
ATOM   1279  C3' ADE T  19       2.880 -18.446 -44.866  1.00  0.00      TS   C  
ATOM   1280  O3' ADE T  19       2.110 -17.790 -45.838  1.00  0.00      TS   O  
ATOM   1281  C2' ADE T  19       3.896 -19.350 -45.597  1.00  0.00      TS   C  
ATOM   1282  C1' ADE T  19       5.001 -18.323 -45.757  1.00  0.00      TS   C  
ATOM   1283  N1  ADE T  19       9.681 -17.122 -47.348  1.00  0.00      TS   N  
ATOM   1284  C2  ADE T  19       8.535 -16.409 -47.258  1.00  0.00      TS   C  
ATOM   1285  N3  ADE T  19       7.290 -16.800 -46.907  1.00  0.00      TS   N  
ATOM   1286  C4  ADE T  19       7.275 -18.101 -46.531  1.00  0.00      TS   C  
ATOM   1287  C5  ADE T  19       8.498 -18.910 -46.468  1.00  0.00      TS   C  
ATOM   1288  C6  ADE T  19       9.699 -18.353 -46.923  1.00  0.00      TS   C  
ATOM   1289  N6  ADE T  19      10.805 -19.014 -46.854  1.00  0.00      TS   N  
ATOM   1290  N7  ADE T  19       8.181 -20.171 -45.983  1.00  0.00      TS   N  
ATOM   1291  C8  ADE T  19       6.828 -20.006 -45.684  1.00  0.00      TS   C  
ATOM   1292  N9  ADE T  19       6.302 -18.834 -45.988  1.00  0.00      TS   N  
ATOM   1293  H2  ADE T  19       8.691 -15.339 -47.399  1.00  0.00      TS   H  
ATOM   1294  H8  ADE T  19       6.222 -20.797 -45.244  1.00  0.00      TS   H  
ATOM   1295  H1' ADE T  19       4.718 -17.590 -46.543  1.00  0.00      TS   H  
ATOM   1296  H2' ADE T  19       3.530 -19.850 -46.520  1.00  0.00      TS   H  
ATOM   1297  H3' ADE T  19       2.265 -19.119 -44.233  1.00  0.00      TS   H  
ATOM   1298  H4' ADE T  19       3.574 -16.367 -44.422  1.00  0.00      TS   H  
ATOM   1299  H5' ADE T  19       4.211 -16.647 -42.124  1.00  0.00      TS   H  
ATOM   1300  H61 ADE T  19      10.856 -19.981 -46.599  1.00  0.00      TS   H  
ATOM   1301  H62 ADE T  19      11.688 -18.551 -46.925  1.00  0.00      TS   H  
ATOM   1302 H2'' ADE T  19       4.296 -20.090 -44.872  1.00  0.00      TS   H  
ATOM   1303 H5'' ADE T  19       2.628 -17.491 -42.241  1.00  0.00      TS   H  
ATOM   1304  P   GUA T  20       0.581 -17.809 -45.985  1.00  0.00      TS   P  
ATOM   1305  O1P GUA T  20      -0.071 -17.224 -44.829  1.00  0.00      TS   O  
ATOM   1306  O2P GUA T  20       0.051 -19.153 -46.310  1.00  0.00      TS   O  
ATOM   1307  C5' GUA T  20       0.744 -15.483 -47.366  1.00  0.00      TS   C  
ATOM   1308  O5' GUA T  20       0.352 -16.888 -47.241  1.00  0.00      TS   O  
ATOM   1309  C4' GUA T  20       1.309 -15.053 -48.728  1.00  0.00      TS   C  
ATOM   1310  O4' GUA T  20       2.734 -15.607 -48.767  1.00  0.00      TS   O  
ATOM   1311  C3' GUA T  20       0.490 -15.797 -49.855  1.00  0.00      TS   C  
ATOM   1312  O3' GUA T  20       0.080 -14.971 -50.889  1.00  0.00      TS   O  
ATOM   1313  C2' GUA T  20       1.437 -16.889 -50.288  1.00  0.00      TS   C  
ATOM   1314  C1' GUA T  20       2.840 -16.365 -50.034  1.00  0.00      TS   C  
ATOM   1315  N1  GUA T  20       7.778 -17.484 -50.233  1.00  0.00      TS   N  
ATOM   1316  C2  GUA T  20       7.161 -16.269 -50.452  1.00  0.00      TS   C  
ATOM   1317  N2  GUA T  20       8.027 -15.306 -50.903  1.00  0.00      TS   N  
ATOM   1318  N3  GUA T  20       5.808 -16.136 -50.339  1.00  0.00      TS   N  
ATOM   1319  C4  GUA T  20       5.213 -17.236 -49.975  1.00  0.00      TS   C  
ATOM   1320  C5  GUA T  20       5.786 -18.477 -49.667  1.00  0.00      TS   C  
ATOM   1321  C6  GUA T  20       7.214 -18.646 -49.812  1.00  0.00      TS   C  
ATOM   1322  O6  GUA T  20       7.863 -19.684 -49.618  1.00  0.00      TS   O  
ATOM   1323  N7  GUA T  20       4.783 -19.335 -49.286  1.00  0.00      TS   N  
ATOM   1324  C8  GUA T  20       3.663 -18.612 -49.305  1.00  0.00      TS   C  
ATOM   1325  N9  GUA T  20       3.830 -17.361 -49.785  1.00  0.00      TS   N  
ATOM   1326  H1  GUA T  20       8.777 -17.405 -50.366  1.00  0.00      TS   H  
ATOM   1327  H8  GUA T  20       2.714 -19.073 -49.033  1.00  0.00      TS   H  
ATOM   1328  H1' GUA T  20       3.225 -15.724 -50.857  1.00  0.00      TS   H  
ATOM   1329  H2' GUA T  20       1.340 -17.166 -51.359  1.00  0.00      TS   H  
ATOM   1330  H21 GUA T  20       9.025 -15.344 -50.840  1.00  0.00      TS   H  
ATOM   1331  H3' GUA T  20      -0.423 -16.258 -49.420  1.00  0.00      TS   H  
ATOM   1332  H22 GUA T  20       7.682 -14.388 -51.099  1.00  0.00      TS   H  
ATOM   1333  H4' GUA T  20       1.307 -13.953 -48.881  1.00  0.00      TS   H  
ATOM   1334  H5' GUA T  20       1.589 -15.251 -46.685  1.00  0.00      TS   H  
ATOM   1335  H3T GUA T  20      -0.397 -14.308 -50.385  1.00  0.00      TS   H  
ATOM   1336 H2'' GUA T  20       1.276 -17.760 -49.618  1.00  0.00      TS   H  
ATOM   1337 H5'' GUA T  20      -0.015 -14.748 -47.020  1.00  0.00      TS   H  
TER   
END
