# Supplementary material for: CRISPR-Cas12a exploits R-loop asymmetry to form double-strand breaks
Source: eLife. 2020 Jun 10;9:e55143. doi: 10.7554/eLife.55143 (PMC7286691; doi:10.7554/eLife.55143)
Supplement: Figure 5—source data 2. [file elife-55143-fig5-data2.zip › Figure 5ΓÇöSource Data 2/Example_MD_trajectories/3prime_boundary/3prime_boundary_22.pdb]

ATOM      1  C5' CYT B   1      25.224  -7.853 -55.355  1.00  0.00      BS   C  
ATOM      2  O5' CYT B   1      25.387  -9.230 -55.664  1.00  0.00      BS   O  
ATOM      3  C4' CYT B   1      23.838  -7.725 -54.685  1.00  0.00      BS   C  
ATOM      4  O4' CYT B   1      22.780  -8.331 -55.508  1.00  0.00      BS   O  
ATOM      5  C3' CYT B   1      23.677  -8.416 -53.309  1.00  0.00      BS   C  
ATOM      6  O3' CYT B   1      23.116  -7.561 -52.248  1.00  0.00      BS   O  
ATOM      7  C2' CYT B   1      22.480  -9.347 -53.555  1.00  0.00      BS   C  
ATOM      8  C1' CYT B   1      21.688  -8.569 -54.601  1.00  0.00      BS   C  
ATOM      9  N1  CYT B   1      20.661  -9.258 -55.494  1.00  0.00      BS   N  
ATOM     10  C2  CYT B   1      19.830  -8.436 -56.249  1.00  0.00      BS   C  
ATOM     11  O2  CYT B   1      20.001  -7.193 -56.215  1.00  0.00      BS   O  
ATOM     12  N3  CYT B   1      18.875  -9.062 -56.978  1.00  0.00      BS   N  
ATOM     13  C4  CYT B   1      18.794 -10.408 -56.983  1.00  0.00      BS   C  
ATOM     14  N4  CYT B   1      17.905 -10.941 -57.734  1.00  0.00      BS   N  
ATOM     15  C5  CYT B   1      19.588 -11.191 -56.166  1.00  0.00      BS   C  
ATOM     16  C6  CYT B   1      20.521 -10.598 -55.455  1.00  0.00      BS   C  
ATOM     17  H5  CYT B   1      19.476 -12.268 -56.037  1.00  0.00      BS   H  
ATOM     18  H6  CYT B   1      21.148 -11.134 -54.744  1.00  0.00      BS   H  
ATOM     19  H1' CYT B   1      21.271  -7.627 -54.185  1.00  0.00      BS   H  
ATOM     20  H2' CYT B   1      21.938  -9.557 -52.608  1.00  0.00      BS   H  
ATOM     21  H3' CYT B   1      24.549  -9.047 -53.036  1.00  0.00      BS   H  
ATOM     22  H4' CYT B   1      23.546  -6.655 -54.617  1.00  0.00      BS   H  
ATOM     23  H41 CYT B   1      17.309 -10.349 -58.274  1.00  0.00      BS   H  
ATOM     24  H5' CYT B   1      25.122  -7.289 -56.307  1.00  0.00      BS   H  
ATOM     25  H42 CYT B   1      17.859 -11.940 -57.731  1.00  0.00      BS   H  
ATOM     26  H5T CYT B   1      25.859  -9.302 -56.496  1.00  0.00      BS   H  
ATOM     27 H2'' CYT B   1      22.888 -10.298 -53.960  1.00  0.00      BS   H  
ATOM     28 H5'' CYT B   1      25.985  -7.448 -54.654  1.00  0.00      BS   H  
ATOM     29  P   THY B   2      23.979  -7.393 -50.902  1.00  0.00      BS   P  
ATOM     30  O1P THY B   2      25.192  -6.595 -51.280  1.00  0.00      BS   O  
ATOM     31  O2P THY B   2      24.222  -8.691 -50.283  1.00  0.00      BS   O  
ATOM     32  C5' THY B   2      22.172  -5.632 -50.344  1.00  0.00      BS   C  
ATOM     33  O5' THY B   2      23.175  -6.540 -49.896  1.00  0.00      BS   O  
ATOM     34  C4' THY B   2      21.080  -5.611 -49.167  1.00  0.00      BS   C  
ATOM     35  O4' THY B   2      20.426  -6.958 -49.057  1.00  0.00      BS   O  
ATOM     36  C3' THY B   2      21.524  -5.378 -47.751  1.00  0.00      BS   C  
ATOM     37  O3' THY B   2      20.722  -4.401 -47.047  1.00  0.00      BS   O  
ATOM     38  C2' THY B   2      21.307  -6.698 -47.010  1.00  0.00      BS   C  
ATOM     39  C1' THY B   2      20.083  -7.120 -47.692  1.00  0.00      BS   C  
ATOM     40  N1  THY B   2      19.713  -8.572 -47.563  1.00  0.00      BS   N  
ATOM     41  C2  THY B   2      18.528  -9.031 -48.163  1.00  0.00      BS   C  
ATOM     42  O2  THY B   2      17.814  -8.282 -48.796  1.00  0.00      BS   O  
ATOM     43  N3  THY B   2      18.211 -10.335 -47.962  1.00  0.00      BS   N  
ATOM     44  C4  THY B   2      19.078 -11.236 -47.391  1.00  0.00      BS   C  
ATOM     45  O4  THY B   2      18.814 -12.450 -47.480  1.00  0.00      BS   O  
ATOM     46  C5  THY B   2      20.171 -10.678 -46.619  1.00  0.00      BS   C  
ATOM     47  C5M THY B   2      20.879 -11.569 -45.582  1.00  0.00      BS   C  
ATOM     48  C6  THY B   2      20.453  -9.387 -46.789  1.00  0.00      BS   C  
ATOM     49  H3  THY B   2      17.486 -10.711 -48.556  1.00  0.00      BS   H  
ATOM     50  H6  THY B   2      21.203  -8.874 -46.185  1.00  0.00      BS   H  
ATOM     51  H1' THY B   2      19.205  -6.456 -47.542  1.00  0.00      BS   H  
ATOM     52  H2' THY B   2      21.212  -6.548 -45.912  1.00  0.00      BS   H  
ATOM     53  H3' THY B   2      22.602  -5.120 -47.821  1.00  0.00      BS   H  
ATOM     54  H4' THY B   2      20.229  -4.950 -49.434  1.00  0.00      BS   H  
ATOM     55  H5' THY B   2      21.608  -5.938 -51.250  1.00  0.00      BS   H  
ATOM     56  H51 THY B   2      20.845 -12.589 -46.022  1.00  0.00      BS   H  
ATOM     57  H52 THY B   2      20.391 -11.572 -44.584  1.00  0.00      BS   H  
ATOM     58  H53 THY B   2      21.950 -11.307 -45.441  1.00  0.00      BS   H  
ATOM     59 H2'' THY B   2      22.181  -7.315 -47.309  1.00  0.00      BS   H  
ATOM     60 H5'' THY B   2      22.669  -4.646 -50.469  1.00  0.00      BS   H  
ATOM     61  P   THY B   3      21.113  -2.969 -47.160  1.00  0.00      BS   P  
ATOM     62  O1P THY B   3      21.883  -2.655 -48.389  1.00  0.00      BS   O  
ATOM     63  O2P THY B   3      21.791  -2.631 -45.867  1.00  0.00      BS   O  
ATOM     64  C5' THY B   3      18.745  -2.208 -48.279  1.00  0.00      BS   C  
ATOM     65  O5' THY B   3      19.744  -2.237 -47.294  1.00  0.00      BS   O  
ATOM     66  C4' THY B   3      17.354  -2.712 -47.740  1.00  0.00      BS   C  
ATOM     67  O4' THY B   3      17.404  -4.142 -47.368  1.00  0.00      BS   O  
ATOM     68  C3' THY B   3      16.973  -1.944 -46.467  1.00  0.00      BS   C  
ATOM     69  O3' THY B   3      15.550  -1.560 -46.385  1.00  0.00      BS   O  
ATOM     70  C2' THY B   3      17.268  -2.948 -45.404  1.00  0.00      BS   C  
ATOM     71  C1' THY B   3      16.747  -4.182 -46.136  1.00  0.00      BS   C  
ATOM     72  N1  THY B   3      17.193  -5.561 -45.580  1.00  0.00      BS   N  
ATOM     73  C2  THY B   3      16.417  -6.679 -45.971  1.00  0.00      BS   C  
ATOM     74  O2  THY B   3      15.429  -6.599 -46.737  1.00  0.00      BS   O  
ATOM     75  N3  THY B   3      16.802  -7.858 -45.364  1.00  0.00      BS   N  
ATOM     76  C4  THY B   3      17.779  -8.049 -44.465  1.00  0.00      BS   C  
ATOM     77  O4  THY B   3      17.945  -9.156 -43.966  1.00  0.00      BS   O  
ATOM     78  C5  THY B   3      18.570  -6.899 -44.123  1.00  0.00      BS   C  
ATOM     79  C5M THY B   3      19.688  -7.159 -43.238  1.00  0.00      BS   C  
ATOM     80  C6  THY B   3      18.215  -5.706 -44.630  1.00  0.00      BS   C  
ATOM     81  H3  THY B   3      16.297  -8.668 -45.696  1.00  0.00      BS   H  
ATOM     82  H6  THY B   3      18.762  -4.792 -44.401  1.00  0.00      BS   H  
ATOM     83  H1' THY B   3      15.647  -4.058 -46.237  1.00  0.00      BS   H  
ATOM     84  H2' THY B   3      16.784  -2.791 -44.416  1.00  0.00      BS   H  
ATOM     85  H3' THY B   3      17.657  -1.074 -46.374  1.00  0.00      BS   H  
ATOM     86  H4' THY B   3      16.571  -2.516 -48.503  1.00  0.00      BS   H  
ATOM     87  H5' THY B   3      18.989  -2.671 -49.260  1.00  0.00      BS   H  
ATOM     88  H51 THY B   3      20.472  -6.400 -43.450  1.00  0.00      BS   H  
ATOM     89  H52 THY B   3      20.267  -8.086 -43.438  1.00  0.00      BS   H  
ATOM     90  H53 THY B   3      19.252  -7.085 -42.219  1.00  0.00      BS   H  
ATOM     91 H2'' THY B   3      18.375  -3.032 -45.366  1.00  0.00      BS   H  
ATOM     92 H5'' THY B   3      18.639  -1.123 -48.495  1.00  0.00      BS   H  
ATOM     93  P   ADE B   4      15.028  -0.074 -46.421  1.00  0.00      BS   P  
ATOM     94  O1P ADE B   4      15.801   0.776 -47.422  1.00  0.00      BS   O  
ATOM     95  O2P ADE B   4      14.795   0.513 -45.032  1.00  0.00      BS   O  
ATOM     96  C5' ADE B   4      13.211  -0.638 -48.341  1.00  0.00      BS   C  
ATOM     97  O5' ADE B   4      13.521  -0.242 -46.965  1.00  0.00      BS   O  
ATOM     98  C4' ADE B   4      12.124  -1.684 -48.528  1.00  0.00      BS   C  
ATOM     99  O4' ADE B   4      12.557  -2.974 -48.059  1.00  0.00      BS   O  
ATOM    100  C3' ADE B   4      10.777  -1.356 -47.774  1.00  0.00      BS   C  
ATOM    101  O3' ADE B   4       9.598  -1.676 -48.580  1.00  0.00      BS   O  
ATOM    102  C2' ADE B   4      10.903  -2.287 -46.582  1.00  0.00      BS   C  
ATOM    103  C1' ADE B   4      11.714  -3.487 -46.973  1.00  0.00      BS   C  
ATOM    104  N1  ADE B   4      12.897  -7.928 -44.691  1.00  0.00      BS   N  
ATOM    105  C2  ADE B   4      12.011  -7.650 -45.646  1.00  0.00      BS   C  
ATOM    106  N3  ADE B   4      11.689  -6.498 -46.148  1.00  0.00      BS   N  
ATOM    107  C4  ADE B   4      12.484  -5.467 -45.685  1.00  0.00      BS   C  
ATOM    108  C5  ADE B   4      13.381  -5.556 -44.612  1.00  0.00      BS   C  
ATOM    109  C6  ADE B   4      13.617  -6.897 -44.140  1.00  0.00      BS   C  
ATOM    110  N6  ADE B   4      14.531  -7.257 -43.283  1.00  0.00      BS   N  
ATOM    111  N7  ADE B   4      13.794  -4.312 -44.220  1.00  0.00      BS   N  
ATOM    112  C8  ADE B   4      13.240  -3.467 -45.109  1.00  0.00      BS   C  
ATOM    113  N9  ADE B   4      12.493  -4.151 -46.031  1.00  0.00      BS   N  
ATOM    114  H2  ADE B   4      11.410  -8.453 -46.074  1.00  0.00      BS   H  
ATOM    115  H8  ADE B   4      13.640  -2.472 -45.299  1.00  0.00      BS   H  
ATOM    116  H1' ADE B   4      11.023  -4.128 -47.563  1.00  0.00      BS   H  
ATOM    117  H2' ADE B   4       9.924  -2.484 -46.096  1.00  0.00      BS   H  
ATOM    118  H3' ADE B   4      10.806  -0.262 -47.586  1.00  0.00      BS   H  
ATOM    119  H4' ADE B   4      11.949  -1.768 -49.622  1.00  0.00      BS   H  
ATOM    120  H5' ADE B   4      14.118  -0.929 -48.914  1.00  0.00      BS   H  
ATOM    121  H61 ADE B   4      14.803  -8.213 -43.169  1.00  0.00      BS   H  
ATOM    122  H62 ADE B   4      15.112  -6.642 -42.752  1.00  0.00      BS   H  
ATOM    123 H2'' ADE B   4      11.531  -1.739 -45.847  1.00  0.00      BS   H  
ATOM    124 H5'' ADE B   4      12.875   0.299 -48.835  1.00  0.00      BS   H  
ATOM    125  P   THY B   5       8.190  -1.359 -48.081  1.00  0.00      BS   P  
ATOM    126  O1P THY B   5       7.218  -1.039 -49.220  1.00  0.00      BS   O  
ATOM    127  O2P THY B   5       8.286  -0.386 -46.914  1.00  0.00      BS   O  
ATOM    128  C5' THY B   5       7.780  -3.915 -48.412  1.00  0.00      BS   C  
ATOM    129  O5' THY B   5       7.774  -2.805 -47.511  1.00  0.00      BS   O  
ATOM    130  C4' THY B   5       7.197  -5.121 -47.664  1.00  0.00      BS   C  
ATOM    131  O4' THY B   5       8.204  -5.611 -46.770  1.00  0.00      BS   O  
ATOM    132  C3' THY B   5       5.888  -4.816 -46.835  1.00  0.00      BS   C  
ATOM    133  O3' THY B   5       4.828  -5.782 -47.058  1.00  0.00      BS   O  
ATOM    134  C2' THY B   5       6.453  -4.807 -45.463  1.00  0.00      BS   C  
ATOM    135  C1' THY B   5       7.601  -5.846 -45.497  1.00  0.00      BS   C  
ATOM    136  N1  THY B   5       8.637  -5.713 -44.497  1.00  0.00      BS   N  
ATOM    137  C2  THY B   5       9.202  -6.819 -43.926  1.00  0.00      BS   C  
ATOM    138  O2  THY B   5       8.792  -7.942 -44.165  1.00  0.00      BS   O  
ATOM    139  N3  THY B   5      10.156  -6.549 -42.896  1.00  0.00      BS   N  
ATOM    140  C4  THY B   5      10.617  -5.288 -42.512  1.00  0.00      BS   C  
ATOM    141  O4  THY B   5      11.624  -5.222 -41.754  1.00  0.00      BS   O  
ATOM    142  C5  THY B   5      10.059  -4.201 -43.230  1.00  0.00      BS   C  
ATOM    143  C5M THY B   5      10.563  -2.850 -42.920  1.00  0.00      BS   C  
ATOM    144  C6  THY B   5       9.113  -4.490 -44.164  1.00  0.00      BS   C  
ATOM    145  H3  THY B   5      10.497  -7.373 -42.419  1.00  0.00      BS   H  
ATOM    146  H6  THY B   5       9.073  -3.779 -44.990  1.00  0.00      BS   H  
ATOM    147  H1' THY B   5       7.104  -6.839 -45.531  1.00  0.00      BS   H  
ATOM    148  H2' THY B   5       5.828  -4.930 -44.553  1.00  0.00      BS   H  
ATOM    149  H3' THY B   5       5.442  -3.839 -47.124  1.00  0.00      BS   H  
ATOM    150  H4' THY B   5       7.045  -5.944 -48.395  1.00  0.00      BS   H  
ATOM    151  H5' THY B   5       8.812  -4.128 -48.763  1.00  0.00      BS   H  
ATOM    152  H51 THY B   5      10.307  -2.080 -43.678  1.00  0.00      BS   H  
ATOM    153  H52 THY B   5      11.668  -2.765 -42.840  1.00  0.00      BS   H  
ATOM    154  H53 THY B   5      10.167  -2.516 -41.937  1.00  0.00      BS   H  
ATOM    155 H2'' THY B   5       6.956  -3.827 -45.316  1.00  0.00      BS   H  
ATOM    156 H5'' THY B   5       7.063  -3.733 -49.241  1.00  0.00      BS   H  
ATOM    157  P   ADE B   6       3.485  -5.730 -46.394  1.00  0.00      BS   P  
ATOM    158  O1P ADE B   6       2.524  -6.332 -47.389  1.00  0.00      BS   O  
ATOM    159  O2P ADE B   6       3.253  -4.369 -45.868  1.00  0.00      BS   O  
ATOM    160  C5' ADE B   6       4.256  -8.037 -45.357  1.00  0.00      BS   C  
ATOM    161  O5' ADE B   6       3.704  -6.710 -45.174  1.00  0.00      BS   O  
ATOM    162  C4' ADE B   6       4.255  -8.852 -43.994  1.00  0.00      BS   C  
ATOM    163  O4' ADE B   6       5.431  -8.645 -43.087  1.00  0.00      BS   O  
ATOM    164  C3' ADE B   6       3.058  -8.519 -43.060  1.00  0.00      BS   C  
ATOM    165  O3' ADE B   6       2.447  -9.728 -42.542  1.00  0.00      BS   O  
ATOM    166  C2' ADE B   6       3.569  -7.525 -42.038  1.00  0.00      BS   C  
ATOM    167  C1' ADE B   6       4.965  -8.076 -41.816  1.00  0.00      BS   C  
ATOM    168  N1  ADE B   6       8.899  -7.305 -38.680  1.00  0.00      BS   N  
ATOM    169  C2  ADE B   6       8.047  -8.341 -38.894  1.00  0.00      BS   C  
ATOM    170  N3  ADE B   6       7.087  -8.473 -39.804  1.00  0.00      BS   N  
ATOM    171  C4  ADE B   6       6.948  -7.371 -40.512  1.00  0.00      BS   C  
ATOM    172  C5  ADE B   6       7.640  -6.213 -40.404  1.00  0.00      BS   C  
ATOM    173  C6  ADE B   6       8.728  -6.191 -39.436  1.00  0.00      BS   C  
ATOM    174  N6  ADE B   6       9.533  -5.084 -39.241  1.00  0.00      BS   N  
ATOM    175  N7  ADE B   6       7.155  -5.271 -41.284  1.00  0.00      BS   N  
ATOM    176  C8  ADE B   6       6.108  -5.829 -41.859  1.00  0.00      BS   C  
ATOM    177  N9  ADE B   6       5.952  -7.102 -41.373  1.00  0.00      BS   N  
ATOM    178  H2  ADE B   6       8.280  -9.149 -38.199  1.00  0.00      BS   H  
ATOM    179  H8  ADE B   6       5.422  -5.377 -42.575  1.00  0.00      BS   H  
ATOM    180  H1' ADE B   6       4.930  -8.875 -41.045  1.00  0.00      BS   H  
ATOM    181  H2' ADE B   6       3.176  -7.589 -41.001  1.00  0.00      BS   H  
ATOM    182  H3' ADE B   6       2.305  -8.015 -43.704  1.00  0.00      BS   H  
ATOM    183  H4' ADE B   6       4.187  -9.938 -44.221  1.00  0.00      BS   H  
ATOM    184  H5' ADE B   6       5.335  -8.070 -45.619  1.00  0.00      BS   H  
ATOM    185  H61 ADE B   6       9.412  -4.248 -39.776  1.00  0.00      BS   H  
ATOM    186  H62 ADE B   6      10.288  -5.073 -38.585  1.00  0.00      BS   H  
ATOM    187 H2'' ADE B   6       3.662  -6.482 -42.413  1.00  0.00      BS   H  
ATOM    188 H5'' ADE B   6       3.740  -8.679 -46.103  1.00  0.00      BS   H  
ATOM    189  P   THY B   7       1.109  -9.669 -41.706  1.00  0.00      BS   P  
ATOM    190  O1P THY B   7       0.426 -10.978 -41.822  1.00  0.00      BS   O  
ATOM    191  O2P THY B   7       0.281  -8.495 -42.130  1.00  0.00      BS   O  
ATOM    192  C5' THY B   7       2.249 -10.678 -39.596  1.00  0.00      BS   C  
ATOM    193  O5' THY B   7       1.509  -9.624 -40.219  1.00  0.00      BS   O  
ATOM    194  C4' THY B   7       2.832 -10.368 -38.220  1.00  0.00      BS   C  
ATOM    195  O4' THY B   7       3.970  -9.385 -38.249  1.00  0.00      BS   O  
ATOM    196  C3' THY B   7       1.802  -9.808 -37.201  1.00  0.00      BS   C  
ATOM    197  O3' THY B   7       1.855 -10.343 -35.888  1.00  0.00      BS   O  
ATOM    198  C2' THY B   7       2.163  -8.320 -37.157  1.00  0.00      BS   C  
ATOM    199  C1' THY B   7       3.732  -8.411 -37.238  1.00  0.00      BS   C  
ATOM    200  N1  THY B   7       4.458  -7.174 -37.616  1.00  0.00      BS   N  
ATOM    201  C2  THY B   7       5.770  -6.932 -37.088  1.00  0.00      BS   C  
ATOM    202  O2  THY B   7       6.407  -7.679 -36.355  1.00  0.00      BS   O  
ATOM    203  N3  THY B   7       6.283  -5.682 -37.459  1.00  0.00      BS   N  
ATOM    204  C4  THY B   7       5.613  -4.700 -38.170  1.00  0.00      BS   C  
ATOM    205  O4  THY B   7       6.166  -3.643 -38.327  1.00  0.00      BS   O  
ATOM    206  C5  THY B   7       4.324  -5.074 -38.695  1.00  0.00      BS   C  
ATOM    207  C5M THY B   7       3.550  -4.040 -39.471  1.00  0.00      BS   C  
ATOM    208  C6  THY B   7       3.816  -6.248 -38.317  1.00  0.00      BS   C  
ATOM    209  H3  THY B   7       7.143  -5.479 -36.971  1.00  0.00      BS   H  
ATOM    210  H6  THY B   7       2.833  -6.558 -38.675  1.00  0.00      BS   H  
ATOM    211  H1' THY B   7       4.207  -8.780 -36.303  1.00  0.00      BS   H  
ATOM    212  H2' THY B   7       1.775  -7.848 -36.229  1.00  0.00      BS   H  
ATOM    213  H3' THY B   7       0.790  -9.847 -37.658  1.00  0.00      BS   H  
ATOM    214  H4' THY B   7       3.258 -11.336 -37.881  1.00  0.00      BS   H  
ATOM    215  H5' THY B   7       3.116 -10.922 -40.248  1.00  0.00      BS   H  
ATOM    216  H51 THY B   7       3.051  -3.291 -38.819  1.00  0.00      BS   H  
ATOM    217  H52 THY B   7       2.812  -4.462 -40.186  1.00  0.00      BS   H  
ATOM    218  H53 THY B   7       4.330  -3.478 -40.028  1.00  0.00      BS   H  
ATOM    219 H2'' THY B   7       1.688  -7.847 -38.043  1.00  0.00      BS   H  
ATOM    220 H5'' THY B   7       1.691 -11.637 -39.536  1.00  0.00      BS   H  
ATOM    221  P   ADE B   8       0.747 -11.311 -35.333  1.00  0.00      BS   P  
ATOM    222  O1P ADE B   8       1.313 -12.675 -35.122  1.00  0.00      BS   O  
ATOM    223  O2P ADE B   8      -0.515 -11.255 -36.102  1.00  0.00      BS   O  
ATOM    224  C5' ADE B   8       1.148 -11.084 -32.756  1.00  0.00      BS   C  
ATOM    225  O5' ADE B   8       0.480 -10.637 -34.000  1.00  0.00      BS   O  
ATOM    226  C4' ADE B   8       1.267  -9.983 -31.782  1.00  0.00      BS   C  
ATOM    227  O4' ADE B   8       1.971  -8.765 -32.156  1.00  0.00      BS   O  
ATOM    228  C3' ADE B   8      -0.074  -9.446 -31.270  1.00  0.00      BS   C  
ATOM    229  O3' ADE B   8      -0.061  -9.279 -29.852  1.00  0.00      BS   O  
ATOM    230  C2' ADE B   8      -0.244  -8.056 -31.990  1.00  0.00      BS   C  
ATOM    231  C1' ADE B   8       1.181  -7.590 -32.024  1.00  0.00      BS   C  
ATOM    232  N1  ADE B   8       4.543  -4.193 -34.222  1.00  0.00      BS   N  
ATOM    233  C2  ADE B   8       4.735  -5.225 -33.419  1.00  0.00      BS   C  
ATOM    234  N3  ADE B   8       3.833  -6.112 -32.884  1.00  0.00      BS   N  
ATOM    235  C4  ADE B   8       2.602  -5.961 -33.413  1.00  0.00      BS   C  
ATOM    236  C5  ADE B   8       2.306  -5.060 -34.387  1.00  0.00      BS   C  
ATOM    237  C6  ADE B   8       3.346  -4.153 -34.861  1.00  0.00      BS   C  
ATOM    238  N6  ADE B   8       3.232  -3.105 -35.722  1.00  0.00      BS   N  
ATOM    239  N7  ADE B   8       1.012  -5.275 -34.792  1.00  0.00      BS   N  
ATOM    240  C8  ADE B   8       0.560  -6.217 -33.972  1.00  0.00      BS   C  
ATOM    241  N9  ADE B   8       1.453  -6.620 -33.071  1.00  0.00      BS   N  
ATOM    242  H2  ADE B   8       5.656  -5.350 -32.848  1.00  0.00      BS   H  
ATOM    243  H8  ADE B   8      -0.479  -6.545 -34.007  1.00  0.00      BS   H  
ATOM    244  H1' ADE B   8       1.321  -7.199 -30.994  1.00  0.00      BS   H  
ATOM    245  H2' ADE B   8      -0.907  -7.339 -31.459  1.00  0.00      BS   H  
ATOM    246  H3' ADE B   8      -0.990  -9.974 -31.614  1.00  0.00      BS   H  
ATOM    247  H4' ADE B   8       1.795 -10.484 -30.943  1.00  0.00      BS   H  
ATOM    248  H5' ADE B   8       2.128 -11.562 -32.971  1.00  0.00      BS   H  
ATOM    249  H61 ADE B   8       4.066  -2.584 -35.901  1.00  0.00      BS   H  
ATOM    250  H62 ADE B   8       2.350  -2.686 -35.944  1.00  0.00      BS   H  
ATOM    251 H2'' ADE B   8      -0.675  -8.337 -32.974  1.00  0.00      BS   H  
ATOM    252 H5'' ADE B   8       0.592 -11.895 -32.239  1.00  0.00      BS   H  
ATOM    253  P   THY B   9      -0.923 -10.336 -29.024  1.00  0.00      BS   P  
ATOM    254  O1P THY B   9      -1.300 -11.521 -29.810  1.00  0.00      BS   O  
ATOM    255  O2P THY B   9      -2.077  -9.528 -28.459  1.00  0.00      BS   O  
ATOM    256  C5' THY B   9       1.403 -10.882 -27.930  1.00  0.00      BS   C  
ATOM    257  O5' THY B   9      -0.030 -10.885 -27.878  1.00  0.00      BS   O  
ATOM    258  C4' THY B   9       2.069  -9.857 -27.049  1.00  0.00      BS   C  
ATOM    259  O4' THY B   9       2.263  -8.548 -27.751  1.00  0.00      BS   O  
ATOM    260  C3' THY B   9       1.407  -9.548 -25.684  1.00  0.00      BS   C  
ATOM    261  O3' THY B   9       2.318  -9.242 -24.555  1.00  0.00      BS   O  
ATOM    262  C2' THY B   9       0.598  -8.275 -26.081  1.00  0.00      BS   C  
ATOM    263  C1' THY B   9       1.539  -7.535 -26.979  1.00  0.00      BS   C  
ATOM    264  N1  THY B   9       0.841  -6.658 -27.947  1.00  0.00      BS   N  
ATOM    265  C2  THY B   9       1.612  -5.693 -28.652  1.00  0.00      BS   C  
ATOM    266  O2  THY B   9       2.832  -5.600 -28.496  1.00  0.00      BS   O  
ATOM    267  N3  THY B   9       0.818  -4.847 -29.486  1.00  0.00      BS   N  
ATOM    268  C4  THY B   9      -0.475  -4.956 -29.807  1.00  0.00      BS   C  
ATOM    269  O4  THY B   9      -0.948  -4.276 -30.773  1.00  0.00      BS   O  
ATOM    270  C5  THY B   9      -1.199  -5.913 -29.059  1.00  0.00      BS   C  
ATOM    271  C5M THY B   9      -2.671  -5.926 -29.343  1.00  0.00      BS   C  
ATOM    272  C6  THY B   9      -0.563  -6.735 -28.177  1.00  0.00      BS   C  
ATOM    273  H3  THY B   9       1.321  -4.197 -30.073  1.00  0.00      BS   H  
ATOM    274  H6  THY B   9      -1.150  -7.274 -27.434  1.00  0.00      BS   H  
ATOM    275  H1' THY B   9       2.254  -6.987 -26.329  1.00  0.00      BS   H  
ATOM    276  H2' THY B   9       0.395  -7.650 -25.186  1.00  0.00      BS   H  
ATOM    277  H3' THY B   9       0.588 -10.228 -25.367  1.00  0.00      BS   H  
ATOM    278  H4' THY B   9       3.050 -10.299 -26.774  1.00  0.00      BS   H  
ATOM    279  H5' THY B   9       1.877 -10.915 -28.934  1.00  0.00      BS   H  
ATOM    280  H51 THY B   9      -2.790  -6.605 -30.214  1.00  0.00      BS   H  
ATOM    281  H52 THY B   9      -3.068  -4.905 -29.531  1.00  0.00      BS   H  
ATOM    282  H53 THY B   9      -3.224  -6.449 -28.534  1.00  0.00      BS   H  
ATOM    283 H2'' THY B   9      -0.357  -8.645 -26.514  1.00  0.00      BS   H  
ATOM    284 H5'' THY B   9       1.665 -11.831 -27.414  1.00  0.00      BS   H  
ATOM    285  P   ADE B  10       2.728 -10.424 -23.657  1.00  0.00      BS   P  
ATOM    286  O1P ADE B  10       2.475 -11.695 -24.389  1.00  0.00      BS   O  
ATOM    287  O2P ADE B  10       2.109 -10.269 -22.323  1.00  0.00      BS   O  
ATOM    288  C5' ADE B  10       5.383  -9.975 -24.274  1.00  0.00      BS   C  
ATOM    289  O5' ADE B  10       4.305 -10.265 -23.393  1.00  0.00      BS   O  
ATOM    290  C4' ADE B  10       6.047  -8.596 -24.045  1.00  0.00      BS   C  
ATOM    291  O4' ADE B  10       5.171  -7.496 -24.224  1.00  0.00      BS   O  
ATOM    292  C3' ADE B  10       6.587  -8.510 -22.567  1.00  0.00      BS   C  
ATOM    293  O3' ADE B  10       7.883  -7.935 -22.542  1.00  0.00      BS   O  
ATOM    294  C2' ADE B  10       5.505  -7.666 -21.903  1.00  0.00      BS   C  
ATOM    295  C1' ADE B  10       4.980  -6.786 -23.018  1.00  0.00      BS   C  
ATOM    296  N1  ADE B  10       1.072  -4.171 -25.088  1.00  0.00      BS   N  
ATOM    297  C2  ADE B  10       2.403  -4.279 -25.492  1.00  0.00      BS   C  
ATOM    298  N3  ADE B  10       3.382  -4.910 -24.850  1.00  0.00      BS   N  
ATOM    299  C4  ADE B  10       2.911  -5.637 -23.794  1.00  0.00      BS   C  
ATOM    300  C5  ADE B  10       1.563  -5.773 -23.486  1.00  0.00      BS   C  
ATOM    301  C6  ADE B  10       0.665  -4.949 -24.114  1.00  0.00      BS   C  
ATOM    302  N6  ADE B  10      -0.666  -4.986 -23.934  1.00  0.00      BS   N  
ATOM    303  N7  ADE B  10       1.345  -6.617 -22.444  1.00  0.00      BS   N  
ATOM    304  C8  ADE B  10       2.598  -6.989 -22.154  1.00  0.00      BS   C  
ATOM    305  N9  ADE B  10       3.604  -6.449 -22.963  1.00  0.00      BS   N  
ATOM    306  H2  ADE B  10       2.687  -3.800 -26.429  1.00  0.00      BS   H  
ATOM    307  H8  ADE B  10       2.790  -7.650 -21.310  1.00  0.00      BS   H  
ATOM    308  H1' ADE B  10       5.578  -5.863 -23.178  1.00  0.00      BS   H  
ATOM    309  H2' ADE B  10       5.859  -7.075 -21.032  1.00  0.00      BS   H  
ATOM    310  H3' ADE B  10       6.577  -9.549 -22.171  1.00  0.00      BS   H  
ATOM    311  H4' ADE B  10       6.838  -8.347 -24.784  1.00  0.00      BS   H  
ATOM    312  H5' ADE B  10       5.034  -9.964 -25.328  1.00  0.00      BS   H  
ATOM    313  H61 ADE B  10      -1.245  -4.688 -24.693  1.00  0.00      BS   H  
ATOM    314  H62 ADE B  10      -1.028  -5.763 -23.419  1.00  0.00      BS   H  
ATOM    315 H2'' ADE B  10       4.679  -8.324 -21.556  1.00  0.00      BS   H  
ATOM    316 H5'' ADE B  10       6.225 -10.680 -24.103  1.00  0.00      BS   H  
ATOM    317  P   GUA B  11       8.584  -7.163 -21.392  1.00  0.00      BS   P  
ATOM    318  O1P GUA B  11      10.057  -7.149 -21.597  1.00  0.00      BS   O  
ATOM    319  O2P GUA B  11       8.119  -7.869 -20.179  1.00  0.00      BS   O  
ATOM    320  C5' GUA B  11       8.337  -4.947 -22.786  1.00  0.00      BS   C  
ATOM    321  O5' GUA B  11       8.111  -5.671 -21.518  1.00  0.00      BS   O  
ATOM    322  C4' GUA B  11       7.978  -3.451 -22.870  1.00  0.00      BS   C  
ATOM    323  O4' GUA B  11       6.529  -3.359 -23.129  1.00  0.00      BS   O  
ATOM    324  C3' GUA B  11       8.268  -2.630 -21.513  1.00  0.00      BS   C  
ATOM    325  O3' GUA B  11       8.863  -1.337 -21.827  1.00  0.00      BS   O  
ATOM    326  C2' GUA B  11       6.907  -2.536 -20.890  1.00  0.00      BS   C  
ATOM    327  C1' GUA B  11       6.007  -2.515 -22.141  1.00  0.00      BS   C  
ATOM    328  N1  GUA B  11       1.156  -1.340 -23.008  1.00  0.00      BS   N  
ATOM    329  C2  GUA B  11       2.351  -0.825 -23.513  1.00  0.00      BS   C  
ATOM    330  N2  GUA B  11       2.270   0.082 -24.432  1.00  0.00      BS   N  
ATOM    331  N3  GUA B  11       3.534  -1.277 -23.289  1.00  0.00      BS   N  
ATOM    332  C4  GUA B  11       3.480  -2.277 -22.439  1.00  0.00      BS   C  
ATOM    333  C5  GUA B  11       2.380  -2.871 -21.837  1.00  0.00      BS   C  
ATOM    334  C6  GUA B  11       1.098  -2.347 -22.030  1.00  0.00      BS   C  
ATOM    335  O6  GUA B  11       0.029  -2.867 -21.594  1.00  0.00      BS   O  
ATOM    336  N7  GUA B  11       2.821  -3.870 -21.024  1.00  0.00      BS   N  
ATOM    337  C8  GUA B  11       4.113  -3.884 -21.093  1.00  0.00      BS   C  
ATOM    338  N9  GUA B  11       4.553  -2.906 -21.872  1.00  0.00      BS   N  
ATOM    339  H1  GUA B  11       0.233  -1.029 -23.277  1.00  0.00      BS   H  
ATOM    340  H8  GUA B  11       4.821  -4.566 -20.623  1.00  0.00      BS   H  
ATOM    341  H1' GUA B  11       6.054  -1.508 -22.608  1.00  0.00      BS   H  
ATOM    342  H2' GUA B  11       6.685  -1.586 -20.358  1.00  0.00      BS   H  
ATOM    343  H21 GUA B  11       1.398   0.380 -24.819  1.00  0.00      BS   H  
ATOM    344  H3' GUA B  11       9.005  -3.275 -20.988  1.00  0.00      BS   H  
ATOM    345  H22 GUA B  11       3.040   0.062 -25.069  1.00  0.00      BS   H  
ATOM    346  H4' GUA B  11       8.429  -2.871 -23.703  1.00  0.00      BS   H  
ATOM    347  H5' GUA B  11       7.924  -5.524 -23.640  1.00  0.00      BS   H  
ATOM    348 H2'' GUA B  11       6.825  -3.425 -20.228  1.00  0.00      BS   H  
ATOM    349 H5'' GUA B  11       9.440  -4.988 -22.913  1.00  0.00      BS   H  
ATOM    350  P   CYT B  12       9.421  -0.445 -20.674  1.00  0.00      BS   P  
ATOM    351  O1P CYT B  12      10.885  -0.129 -21.072  1.00  0.00      BS   O  
ATOM    352  O2P CYT B  12       9.205  -1.091 -19.366  1.00  0.00      BS   O  
ATOM    353  C5' CYT B  12       8.746   1.678 -21.990  1.00  0.00      BS   C  
ATOM    354  O5' CYT B  12       8.500   0.779 -20.859  1.00  0.00      BS   O  
ATOM    355  C4' CYT B  12       7.477   2.521 -22.311  1.00  0.00      BS   C  
ATOM    356  O4' CYT B  12       6.317   1.638 -22.603  1.00  0.00      BS   O  
ATOM    357  C3' CYT B  12       6.850   3.414 -21.218  1.00  0.00      BS   C  
ATOM    358  O3' CYT B  12       7.666   4.609 -21.126  1.00  0.00      BS   O  
ATOM    359  C2' CYT B  12       5.519   3.698 -21.944  1.00  0.00      BS   C  
ATOM    360  C1' CYT B  12       5.116   2.370 -22.446  1.00  0.00      BS   C  
ATOM    361  N1  CYT B  12       4.180   1.618 -21.638  1.00  0.00      BS   N  
ATOM    362  C2  CYT B  12       2.793   1.886 -21.602  1.00  0.00      BS   C  
ATOM    363  O2  CYT B  12       2.349   2.880 -22.266  1.00  0.00      BS   O  
ATOM    364  N3  CYT B  12       2.012   1.111 -20.897  1.00  0.00      BS   N  
ATOM    365  C4  CYT B  12       2.495   0.239 -19.995  1.00  0.00      BS   C  
ATOM    366  N4  CYT B  12       1.696  -0.483 -19.175  1.00  0.00      BS   N  
ATOM    367  C5  CYT B  12       3.962   0.033 -19.798  1.00  0.00      BS   C  
ATOM    368  C6  CYT B  12       4.730   0.741 -20.701  1.00  0.00      BS   C  
ATOM    369  H5  CYT B  12       4.339  -0.729 -19.115  1.00  0.00      BS   H  
ATOM    370  H6  CYT B  12       5.818   0.685 -20.742  1.00  0.00      BS   H  
ATOM    371  H1' CYT B  12       4.635   2.592 -23.423  1.00  0.00      BS   H  
ATOM    372  H2' CYT B  12       5.609   4.425 -22.779  1.00  0.00      BS   H  
ATOM    373  H3' CYT B  12       6.722   2.888 -20.248  1.00  0.00      BS   H  
ATOM    374  H4' CYT B  12       7.649   3.061 -23.267  1.00  0.00      BS   H  
ATOM    375  H41 CYT B  12       0.705  -0.400 -19.271  1.00  0.00      BS   H  
ATOM    376  H5' CYT B  12       9.058   1.052 -22.854  1.00  0.00      BS   H  
ATOM    377  H42 CYT B  12       2.119  -1.143 -18.554  1.00  0.00      BS   H  
ATOM    378 H2'' CYT B  12       4.750   4.126 -21.265  1.00  0.00      BS   H  
ATOM    379 H5'' CYT B  12       9.615   2.337 -21.781  1.00  0.00      BS   H  
ATOM    380  P   THY B  13       7.695   5.460 -19.810  1.00  0.00      BS   P  
ATOM    381  O1P THY B  13       8.679   6.489 -19.945  1.00  0.00      BS   O  
ATOM    382  O2P THY B  13       7.866   4.529 -18.627  1.00  0.00      BS   O  
ATOM    383  C5' THY B  13       5.656   6.970 -20.809  1.00  0.00      BS   C  
ATOM    384  O5' THY B  13       6.286   6.112 -19.809  1.00  0.00      BS   O  
ATOM    385  C4' THY B  13       4.188   7.265 -20.598  1.00  0.00      BS   C  
ATOM    386  O4' THY B  13       3.441   6.009 -20.413  1.00  0.00      BS   O  
ATOM    387  C3' THY B  13       4.040   8.037 -19.366  1.00  0.00      BS   C  
ATOM    388  O3' THY B  13       3.053   9.106 -19.507  1.00  0.00      BS   O  
ATOM    389  C2' THY B  13       3.609   7.072 -18.327  1.00  0.00      BS   C  
ATOM    390  C1' THY B  13       2.761   6.074 -19.179  1.00  0.00      BS   C  
ATOM    391  N1  THY B  13       2.684   4.773 -18.560  1.00  0.00      BS   N  
ATOM    392  C2  THY B  13       1.482   4.310 -18.115  1.00  0.00      BS   C  
ATOM    393  O2  THY B  13       0.402   4.899 -18.321  1.00  0.00      BS   O  
ATOM    394  N3  THY B  13       1.497   3.125 -17.405  1.00  0.00      BS   N  
ATOM    395  C4  THY B  13       2.581   2.253 -17.278  1.00  0.00      BS   C  
ATOM    396  O4  THY B  13       2.427   1.230 -16.662  1.00  0.00      BS   O  
ATOM    397  C5  THY B  13       3.837   2.833 -17.805  1.00  0.00      BS   C  
ATOM    398  C5M THY B  13       5.169   2.139 -17.620  1.00  0.00      BS   C  
ATOM    399  C6  THY B  13       3.816   4.015 -18.437  1.00  0.00      BS   C  
ATOM    400  H3  THY B  13       0.574   2.741 -17.273  1.00  0.00      BS   H  
ATOM    401  H6  THY B  13       4.733   4.568 -18.644  1.00  0.00      BS   H  
ATOM    402  H1' THY B  13       1.803   6.617 -19.333  1.00  0.00      BS   H  
ATOM    403  H2' THY B  13       2.989   7.510 -17.516  1.00  0.00      BS   H  
ATOM    404  H3' THY B  13       5.057   8.479 -19.304  1.00  0.00      BS   H  
ATOM    405  H4' THY B  13       3.741   7.734 -21.499  1.00  0.00      BS   H  
ATOM    406  H5' THY B  13       5.708   6.454 -21.792  1.00  0.00      BS   H  
ATOM    407  H51 THY B  13       5.734   1.996 -18.565  1.00  0.00      BS   H  
ATOM    408  H52 THY B  13       4.930   1.173 -17.126  1.00  0.00      BS   H  
ATOM    409  H53 THY B  13       5.933   2.612 -16.968  1.00  0.00      BS   H  
ATOM    410 H2'' THY B  13       4.443   6.461 -17.921  1.00  0.00      BS   H  
ATOM    411 H5'' THY B  13       6.153   7.962 -20.869  1.00  0.00      BS   H  
ATOM    412  P   THY B  14       3.175  10.317 -18.514  1.00  0.00      BS   P  
ATOM    413  O1P THY B  14       2.661  11.540 -19.188  1.00  0.00      BS   O  
ATOM    414  O2P THY B  14       4.567  10.477 -17.991  1.00  0.00      BS   O  
ATOM    415  C5' THY B  14       0.848  10.093 -17.372  1.00  0.00      BS   C  
ATOM    416  O5' THY B  14       2.288   9.834 -17.322  1.00  0.00      BS   O  
ATOM    417  C4' THY B  14      -0.004   9.254 -16.359  1.00  0.00      BS   C  
ATOM    418  O4' THY B  14       0.257   7.858 -16.506  1.00  0.00      BS   O  
ATOM    419  C3' THY B  14       0.325   9.462 -14.823  1.00  0.00      BS   C  
ATOM    420  O3' THY B  14      -0.186  10.731 -14.296  1.00  0.00      BS   O  
ATOM    421  C2' THY B  14      -0.547   8.306 -14.336  1.00  0.00      BS   C  
ATOM    422  C1' THY B  14      -0.424   7.293 -15.454  1.00  0.00      BS   C  
ATOM    423  N1  THY B  14       0.342   6.123 -15.018  1.00  0.00      BS   N  
ATOM    424  C2  THY B  14      -0.290   4.964 -14.751  1.00  0.00      BS   C  
ATOM    425  O2  THY B  14      -1.493   4.858 -14.755  1.00  0.00      BS   O  
ATOM    426  N3  THY B  14       0.504   3.919 -14.485  1.00  0.00      BS   N  
ATOM    427  C4  THY B  14       1.912   3.901 -14.320  1.00  0.00      BS   C  
ATOM    428  O4  THY B  14       2.534   2.871 -14.283  1.00  0.00      BS   O  
ATOM    429  C5  THY B  14       2.517   5.181 -14.456  1.00  0.00      BS   C  
ATOM    430  C5M THY B  14       4.010   5.227 -14.506  1.00  0.00      BS   C  
ATOM    431  C6  THY B  14       1.752   6.175 -14.880  1.00  0.00      BS   C  
ATOM    432  H3  THY B  14      -0.050   3.109 -14.246  1.00  0.00      BS   H  
ATOM    433  H6  THY B  14       2.176   7.134 -15.181  1.00  0.00      BS   H  
ATOM    434  H1' THY B  14      -1.433   6.941 -15.758  1.00  0.00      BS   H  
ATOM    435  H2' THY B  14      -1.608   8.616 -14.442  1.00  0.00      BS   H  
ATOM    436  H3' THY B  14       1.411   9.285 -14.673  1.00  0.00      BS   H  
ATOM    437  H4' THY B  14      -1.089   9.457 -16.488  1.00  0.00      BS   H  
ATOM    438  H5' THY B  14       0.362   9.951 -18.360  1.00  0.00      BS   H  
ATOM    439  H51 THY B  14       4.385   6.264 -14.632  1.00  0.00      BS   H  
ATOM    440  H52 THY B  14       4.449   4.575 -15.291  1.00  0.00      BS   H  
ATOM    441  H53 THY B  14       4.489   4.968 -13.538  1.00  0.00      BS   H  
ATOM    442 H2'' THY B  14      -0.359   7.879 -13.328  1.00  0.00      BS   H  
ATOM    443 H5'' THY B  14       0.631  11.151 -17.107  1.00  0.00      BS   H  
ATOM    444  P   ADE B  15      -0.009  11.035 -12.727  1.00  0.00      BS   P  
ATOM    445  O1P ADE B  15      -0.486  12.428 -12.433  1.00  0.00      BS   O  
ATOM    446  O2P ADE B  15       1.433  10.728 -12.400  1.00  0.00      BS   O  
ATOM    447  C5' ADE B  15      -2.376  10.056 -12.074  1.00  0.00      BS   C  
ATOM    448  O5' ADE B  15      -0.917  10.018 -12.040  1.00  0.00      BS   O  
ATOM    449  C4' ADE B  15      -3.062   9.261 -10.981  1.00  0.00      BS   C  
ATOM    450  O4' ADE B  15      -2.836   7.820 -11.047  1.00  0.00      BS   O  
ATOM    451  C3' ADE B  15      -2.540   9.715  -9.599  1.00  0.00      BS   C  
ATOM    452  O3' ADE B  15      -3.573   9.857  -8.506  1.00  0.00      BS   O  
ATOM    453  C2' ADE B  15      -1.554   8.637  -9.267  1.00  0.00      BS   C  
ATOM    454  C1' ADE B  15      -2.129   7.434  -9.902  1.00  0.00      BS   C  
ATOM    455  N1  ADE B  15      -0.723   2.422  -9.948  1.00  0.00      BS   N  
ATOM    456  C2  ADE B  15      -1.708   3.034  -9.265  1.00  0.00      BS   C  
ATOM    457  N3  ADE B  15      -2.091   4.332  -9.271  1.00  0.00      BS   N  
ATOM    458  C4  ADE B  15      -1.181   5.067  -9.991  1.00  0.00      BS   C  
ATOM    459  C5  ADE B  15      -0.009   4.585 -10.560  1.00  0.00      BS   C  
ATOM    460  C6  ADE B  15       0.196   3.183 -10.560  1.00  0.00      BS   C  
ATOM    461  N6  ADE B  15       1.288   2.653 -11.058  1.00  0.00      BS   N  
ATOM    462  N7  ADE B  15       0.640   5.620 -11.204  1.00  0.00      BS   N  
ATOM    463  C8  ADE B  15      -0.037   6.697 -10.976  1.00  0.00      BS   C  
ATOM    464  N9  ADE B  15      -1.138   6.445 -10.259  1.00  0.00      BS   N  
ATOM    465  H2  ADE B  15      -2.448   2.426  -8.745  1.00  0.00      BS   H  
ATOM    466  H8  ADE B  15       0.201   7.726 -11.245  1.00  0.00      BS   H  
ATOM    467  H1' ADE B  15      -2.879   7.034  -9.187  1.00  0.00      BS   H  
ATOM    468  H2' ADE B  15      -1.448   8.480  -8.172  1.00  0.00      BS   H  
ATOM    469  H3' ADE B  15      -1.954  10.635  -9.813  1.00  0.00      BS   H  
ATOM    470  H4' ADE B  15      -4.138   9.498 -10.847  1.00  0.00      BS   H  
ATOM    471  H5' ADE B  15      -2.634   9.697 -13.093  1.00  0.00      BS   H  
ATOM    472  H61 ADE B  15       1.400   1.690 -10.816  1.00  0.00      BS   H  
ATOM    473  H62 ADE B  15       1.928   3.259 -11.531  1.00  0.00      BS   H  
ATOM    474 H2'' ADE B  15      -0.552   8.952  -9.631  1.00  0.00      BS   H  
ATOM    475 H5'' ADE B  15      -2.698  11.117 -12.138  1.00  0.00      BS   H  
ATOM    476  P   CYT B  16      -3.131  10.653  -7.228  1.00  0.00      BS   P  
ATOM    477  O1P CYT B  16      -4.279  11.403  -6.743  1.00  0.00      BS   O  
ATOM    478  O2P CYT B  16      -1.886  11.423  -7.431  1.00  0.00      BS   O  
ATOM    479  C5' CYT B  16      -3.705   8.456  -5.798  1.00  0.00      BS   C  
ATOM    480  O5' CYT B  16      -2.785   9.507  -6.164  1.00  0.00      BS   O  
ATOM    481  C4' CYT B  16      -3.035   7.123  -5.446  1.00  0.00      BS   C  
ATOM    482  O4' CYT B  16      -2.347   6.612  -6.570  1.00  0.00      BS   O  
ATOM    483  C3' CYT B  16      -2.043   6.928  -4.273  1.00  0.00      BS   C  
ATOM    484  O3' CYT B  16      -2.649   7.128  -2.999  1.00  0.00      BS   O  
ATOM    485  C2' CYT B  16      -1.735   5.395  -4.561  1.00  0.00      BS   C  
ATOM    486  C1' CYT B  16      -1.714   5.407  -6.150  1.00  0.00      BS   C  
ATOM    487  N1  CYT B  16      -0.338   5.366  -6.765  1.00  0.00      BS   N  
ATOM    488  C2  CYT B  16       0.324   4.179  -6.879  1.00  0.00      BS   C  
ATOM    489  O2  CYT B  16      -0.216   3.208  -6.361  1.00  0.00      BS   O  
ATOM    490  N3  CYT B  16       1.505   4.083  -7.466  1.00  0.00      BS   N  
ATOM    491  C4  CYT B  16       2.075   5.167  -7.975  1.00  0.00      BS   C  
ATOM    492  N4  CYT B  16       3.096   4.955  -8.790  1.00  0.00      BS   N  
ATOM    493  C5  CYT B  16       1.519   6.395  -7.786  1.00  0.00      BS   C  
ATOM    494  C6  CYT B  16       0.327   6.474  -7.169  1.00  0.00      BS   C  
ATOM    495  H5  CYT B  16       2.089   7.263  -8.116  1.00  0.00      BS   H  
ATOM    496  H6  CYT B  16      -0.143   7.419  -6.898  1.00  0.00      BS   H  
ATOM    497  H1' CYT B  16      -2.333   4.590  -6.580  1.00  0.00      BS   H  
ATOM    498  H2' CYT B  16      -2.608   4.800  -4.216  1.00  0.00      BS   H  
ATOM    499  H3' CYT B  16      -1.243   7.639  -4.569  1.00  0.00      BS   H  
ATOM    500  H4' CYT B  16      -3.895   6.452  -5.234  1.00  0.00      BS   H  
ATOM    501  H41 CYT B  16       3.344   3.991  -8.697  1.00  0.00      BS   H  
ATOM    502  H5' CYT B  16      -4.456   8.177  -6.568  1.00  0.00      BS   H  
ATOM    503  H42 CYT B  16       3.640   5.655  -9.252  1.00  0.00      BS   H  
ATOM    504 H2'' CYT B  16      -0.772   5.091  -4.096  1.00  0.00      BS   H  
ATOM    505 H5'' CYT B  16      -4.275   8.700  -4.877  1.00  0.00      BS   H  
ATOM    506  P   ADE B  17      -1.665   7.417  -1.744  1.00  0.00      BS   P  
ATOM    507  O1P ADE B  17      -2.539   7.840  -0.650  1.00  0.00      BS   O  
ATOM    508  O2P ADE B  17      -0.660   8.386  -2.166  1.00  0.00      BS   O  
ATOM    509  C5' ADE B  17      -1.798   5.030  -0.722  1.00  0.00      BS   C  
ATOM    510  O5' ADE B  17      -1.055   6.077  -1.342  1.00  0.00      BS   O  
ATOM    511  C4' ADE B  17      -1.009   3.788  -0.228  1.00  0.00      BS   C  
ATOM    512  O4' ADE B  17      -0.299   3.198  -1.328  1.00  0.00      BS   O  
ATOM    513  C3' ADE B  17       0.003   4.352   0.797  1.00  0.00      BS   C  
ATOM    514  O3' ADE B  17       0.205   3.468   1.891  1.00  0.00      BS   O  
ATOM    515  C2' ADE B  17       1.240   4.480  -0.037  1.00  0.00      BS   C  
ATOM    516  C1' ADE B  17       1.086   3.380  -1.097  1.00  0.00      BS   C  
ATOM    517  N1  ADE B  17       4.473   2.005  -4.643  1.00  0.00      BS   N  
ATOM    518  C2  ADE B  17       3.941   1.326  -3.631  1.00  0.00      BS   C  
ATOM    519  N3  ADE B  17       2.975   1.787  -2.762  1.00  0.00      BS   N  
ATOM    520  C4  ADE B  17       2.668   3.055  -3.007  1.00  0.00      BS   C  
ATOM    521  C5  ADE B  17       3.087   3.877  -4.030  1.00  0.00      BS   C  
ATOM    522  C6  ADE B  17       4.060   3.335  -4.926  1.00  0.00      BS   C  
ATOM    523  N6  ADE B  17       4.712   3.948  -5.963  1.00  0.00      BS   N  
ATOM    524  N7  ADE B  17       2.378   5.024  -4.015  1.00  0.00      BS   N  
ATOM    525  C8  ADE B  17       1.600   4.988  -3.025  1.00  0.00      BS   C  
ATOM    526  N9  ADE B  17       1.776   3.817  -2.277  1.00  0.00      BS   N  
ATOM    527  H2  ADE B  17       4.378   0.336  -3.503  1.00  0.00      BS   H  
ATOM    528  H8  ADE B  17       0.956   5.723  -2.545  1.00  0.00      BS   H  
ATOM    529  H1' ADE B  17       1.432   2.394  -0.721  1.00  0.00      BS   H  
ATOM    530  H2' ADE B  17       2.168   4.362   0.561  1.00  0.00      BS   H  
ATOM    531  H3' ADE B  17      -0.404   5.350   1.070  1.00  0.00      BS   H  
ATOM    532  H4' ADE B  17      -1.699   3.139   0.354  1.00  0.00      BS   H  
ATOM    533  H5' ADE B  17      -2.701   4.734  -1.299  1.00  0.00      BS   H  
ATOM    534  H61 ADE B  17       5.222   3.410  -6.634  1.00  0.00      BS   H  
ATOM    535  H62 ADE B  17       4.672   4.947  -6.004  1.00  0.00      BS   H  
ATOM    536 H2'' ADE B  17       1.152   5.516  -0.431  1.00  0.00      BS   H  
ATOM    537 H5'' ADE B  17      -2.262   5.281   0.255  1.00  0.00      BS   H  
ATOM    538  P   ADE B  18       0.827   3.950   3.276  1.00  0.00      BS   P  
ATOM    539  O1P ADE B  18       0.102   3.250   4.387  1.00  0.00      BS   O  
ATOM    540  O2P ADE B  18       0.889   5.426   3.302  1.00  0.00      BS   O  
ATOM    541  C5' ADE B  18       2.613   2.099   3.141  1.00  0.00      BS   C  
ATOM    542  O5' ADE B  18       2.284   3.526   3.179  1.00  0.00      BS   O  
ATOM    543  C4' ADE B  18       3.981   1.763   2.607  1.00  0.00      BS   C  
ATOM    544  O4' ADE B  18       3.907   1.783   1.199  1.00  0.00      BS   O  
ATOM    545  C3' ADE B  18       5.191   2.557   2.980  1.00  0.00      BS   C  
ATOM    546  O3' ADE B  18       5.615   2.328   4.332  1.00  0.00      BS   O  
ATOM    547  C2' ADE B  18       6.117   1.925   1.959  1.00  0.00      BS   C  
ATOM    548  C1' ADE B  18       5.258   1.639   0.723  1.00  0.00      BS   C  
ATOM    549  N1  ADE B  18       7.710   2.408  -3.589  1.00  0.00      BS   N  
ATOM    550  C2  ADE B  18       7.588   1.392  -2.796  1.00  0.00      BS   C  
ATOM    551  N3  ADE B  18       6.975   1.298  -1.571  1.00  0.00      BS   N  
ATOM    552  C4  ADE B  18       6.357   2.441  -1.283  1.00  0.00      BS   C  
ATOM    553  C5  ADE B  18       6.348   3.579  -2.020  1.00  0.00      BS   C  
ATOM    554  C6  ADE B  18       7.056   3.564  -3.243  1.00  0.00      BS   C  
ATOM    555  N6  ADE B  18       7.142   4.650  -3.989  1.00  0.00      BS   N  
ATOM    556  N7  ADE B  18       5.478   4.497  -1.457  1.00  0.00      BS   N  
ATOM    557  C8  ADE B  18       4.969   3.812  -0.481  1.00  0.00      BS   C  
ATOM    558  N9  ADE B  18       5.508   2.589  -0.276  1.00  0.00      BS   N  
ATOM    559  H2  ADE B  18       8.257   0.555  -2.999  1.00  0.00      BS   H  
ATOM    560  H8  ADE B  18       4.270   4.252   0.231  1.00  0.00      BS   H  
ATOM    561  H1' ADE B  18       5.373   0.584   0.393  1.00  0.00      BS   H  
ATOM    562  H2' ADE B  18       6.494   0.947   2.328  1.00  0.00      BS   H  
ATOM    563  H3' ADE B  18       5.002   3.642   2.830  1.00  0.00      BS   H  
ATOM    564  H4' ADE B  18       4.166   0.693   2.840  1.00  0.00      BS   H  
ATOM    565  H5' ADE B  18       1.815   1.464   2.703  1.00  0.00      BS   H  
ATOM    566  H61 ADE B  18       7.654   4.785  -4.838  1.00  0.00      BS   H  
ATOM    567  H62 ADE B  18       6.393   5.311  -3.950  1.00  0.00      BS   H  
ATOM    568 H2'' ADE B  18       6.917   2.666   1.750  1.00  0.00      BS   H  
ATOM    569 H5'' ADE B  18       2.744   1.776   4.196  1.00  0.00      BS   H  
ATOM    570  P   CYT B  19       6.618   3.333   4.989  1.00  0.00      BS   P  
ATOM    571  O1P CYT B  19       6.537   3.214   6.490  1.00  0.00      BS   O  
ATOM    572  O2P CYT B  19       6.393   4.719   4.447  1.00  0.00      BS   O  
ATOM    573  C5' CYT B  19       8.348   1.382   4.631  1.00  0.00      BS   C  
ATOM    574  O5' CYT B  19       8.002   2.784   4.550  1.00  0.00      BS   O  
ATOM    575  C4' CYT B  19       9.595   1.018   3.730  1.00  0.00      BS   C  
ATOM    576  O4' CYT B  19       9.435   1.287   2.327  1.00  0.00      BS   O  
ATOM    577  C3' CYT B  19      10.926   1.664   4.182  1.00  0.00      BS   C  
ATOM    578  O3' CYT B  19      12.005   0.662   4.109  1.00  0.00      BS   O  
ATOM    579  C2' CYT B  19      11.137   2.755   3.143  1.00  0.00      BS   C  
ATOM    580  C1' CYT B  19      10.467   2.197   1.892  1.00  0.00      BS   C  
ATOM    581  N1  CYT B  19      10.000   3.135   0.913  1.00  0.00      BS   N  
ATOM    582  C2  CYT B  19      10.350   3.116  -0.404  1.00  0.00      BS   C  
ATOM    583  O2  CYT B  19      11.040   2.172  -0.792  1.00  0.00      BS   O  
ATOM    584  N3  CYT B  19      10.044   4.158  -1.168  1.00  0.00      BS   N  
ATOM    585  C4  CYT B  19       9.204   5.160  -0.710  1.00  0.00      BS   C  
ATOM    586  N4  CYT B  19       8.851   6.126  -1.537  1.00  0.00      BS   N  
ATOM    587  C5  CYT B  19       8.626   5.001   0.607  1.00  0.00      BS   C  
ATOM    588  C6  CYT B  19       8.998   3.971   1.362  1.00  0.00      BS   C  
ATOM    589  H5  CYT B  19       8.024   5.783   1.070  1.00  0.00      BS   H  
ATOM    590  H6  CYT B  19       8.666   3.824   2.390  1.00  0.00      BS   H  
ATOM    591  H1' CYT B  19      11.228   1.527   1.440  1.00  0.00      BS   H  
ATOM    592  H2' CYT B  19      12.232   2.808   2.965  1.00  0.00      BS   H  
ATOM    593  H3' CYT B  19      10.820   2.198   5.151  1.00  0.00      BS   H  
ATOM    594  H4' CYT B  19       9.615  -0.080   3.890  1.00  0.00      BS   H  
ATOM    595  H41 CYT B  19       9.307   6.088  -2.425  1.00  0.00      BS   H  
ATOM    596  H5' CYT B  19       7.518   0.766   4.225  1.00  0.00      BS   H  
ATOM    597  H42 CYT B  19       8.193   6.817  -1.236  1.00  0.00      BS   H  
ATOM    598 H2'' CYT B  19      10.672   3.726   3.414  1.00  0.00      BS   H  
ATOM    599 H5'' CYT B  19       8.369   1.052   5.692  1.00  0.00      BS   H  
ATOM    600  P   ADE B  20      13.420   0.950   4.817  1.00  0.00      BS   P  
ATOM    601  O1P ADE B  20      14.133  -0.356   4.882  1.00  0.00      BS   O  
ATOM    602  O2P ADE B  20      13.259   1.627   6.169  1.00  0.00      BS   O  
ATOM    603  C5' ADE B  20      14.602   1.429   2.465  1.00  0.00      BS   C  
ATOM    604  O5' ADE B  20      14.317   1.841   3.847  1.00  0.00      BS   O  
ATOM    605  C4' ADE B  20      14.971   2.586   1.514  1.00  0.00      BS   C  
ATOM    606  O4' ADE B  20      13.741   3.372   1.152  1.00  0.00      BS   O  
ATOM    607  C3' ADE B  20      15.837   3.640   2.220  1.00  0.00      BS   C  
ATOM    608  O3' ADE B  20      17.149   3.839   1.799  1.00  0.00      BS   O  
ATOM    609  C2' ADE B  20      15.024   4.920   2.196  1.00  0.00      BS   C  
ATOM    610  C1' ADE B  20      14.200   4.731   0.963  1.00  0.00      BS   C  
ATOM    611  N1  ADE B  20      12.407   8.520  -1.699  1.00  0.00      BS   N  
ATOM    612  C2  ADE B  20      13.565   7.850  -1.848  1.00  0.00      BS   C  
ATOM    613  N3  ADE B  20      13.968   6.794  -1.110  1.00  0.00      BS   N  
ATOM    614  C4  ADE B  20      13.076   6.533  -0.146  1.00  0.00      BS   C  
ATOM    615  C5  ADE B  20      11.874   7.182   0.124  1.00  0.00      BS   C  
ATOM    616  C6  ADE B  20      11.545   8.178  -0.743  1.00  0.00      BS   C  
ATOM    617  N6  ADE B  20      10.459   8.912  -0.661  1.00  0.00      BS   N  
ATOM    618  N7  ADE B  20      11.223   6.603   1.244  1.00  0.00      BS   N  
ATOM    619  C8  ADE B  20      11.984   5.657   1.672  1.00  0.00      BS   C  
ATOM    620  N9  ADE B  20      13.142   5.571   0.854  1.00  0.00      BS   N  
ATOM    621  H2  ADE B  20      14.297   8.065  -2.628  1.00  0.00      BS   H  
ATOM    622  H8  ADE B  20      11.860   5.168   2.639  1.00  0.00      BS   H  
ATOM    623  H1' ADE B  20      14.862   4.694   0.072  1.00  0.00      BS   H  
ATOM    624  H2' ADE B  20      15.725   5.774   2.086  1.00  0.00      BS   H  
ATOM    625  H3' ADE B  20      15.820   3.386   3.301  1.00  0.00      BS   H  
ATOM    626  H4' ADE B  20      15.384   2.249   0.539  1.00  0.00      BS   H  
ATOM    627  H5' ADE B  20      13.707   1.007   1.960  1.00  0.00      BS   H  
ATOM    628  H61 ADE B  20       9.737   8.811   0.025  1.00  0.00      BS   H  
ATOM    629  H62 ADE B  20      10.185   9.692  -1.224  1.00  0.00      BS   H  
ATOM    630  H3T ADE B  20      17.523   2.960   1.898  1.00  0.00      BS   H  
ATOM    631 H2'' ADE B  20      14.275   5.084   2.999  1.00  0.00      BS   H  
ATOM    632 H5'' ADE B  20      15.496   0.770   2.440  1.00  0.00      BS   H  
TER   
ATOM    633  C5' URA R   1      18.716  12.422  -8.751  1.00  0.00      R    C  
ATOM    634  O5' URA R   1      17.661  13.285  -9.198  1.00  0.00      R    O  
ATOM    635  C4' URA R   1      18.257  11.476  -7.572  1.00  0.00      R    C  
ATOM    636  O4' URA R   1      17.594  12.211  -6.519  1.00  0.00      R    O  
ATOM    637  C3' URA R   1      17.242  10.410  -7.970  1.00  0.00      R    C  
ATOM    638  O3' URA R   1      17.891   9.402  -8.840  1.00  0.00      R    O  
ATOM    639  C2' URA R   1      16.742   9.993  -6.589  1.00  0.00      R    C  
ATOM    640  O2' URA R   1      17.570   8.985  -6.103  1.00  0.00      R    O  
ATOM    641  C1' URA R   1      16.862  11.271  -5.779  1.00  0.00      R    C  
ATOM    642  N1  URA R   1      15.487  11.795  -5.345  1.00  0.00      R    N  
ATOM    643  C2  URA R   1      14.848  11.069  -4.358  1.00  0.00      R    C  
ATOM    644  O2  URA R   1      15.286  10.007  -3.891  1.00  0.00      R    O  
ATOM    645  N3  URA R   1      13.588  11.596  -4.016  1.00  0.00      R    N  
ATOM    646  C4  URA R   1      13.028  12.734  -4.467  1.00  0.00      R    C  
ATOM    647  O4  URA R   1      11.892  13.182  -4.200  1.00  0.00      R    O  
ATOM    648  C5  URA R   1      13.775  13.409  -5.441  1.00  0.00      R    C  
ATOM    649  C6  URA R   1      14.978  12.950  -5.848  1.00  0.00      R    C  
ATOM    650  H3  URA R   1      13.218  11.305  -3.123  1.00  0.00      R    H  
ATOM    651  H5  URA R   1      13.417  14.307  -5.945  1.00  0.00      R    H  
ATOM    652  H6  URA R   1      15.662  13.400  -6.567  1.00  0.00      R    H  
ATOM    653  H1' URA R   1      17.540  11.023  -4.934  1.00  0.00      R    H  
ATOM    654  H2' URA R   1      17.659   8.392  -6.853  1.00  0.00      R    H  
ATOM    655  H3' URA R   1      16.467  10.930  -8.574  1.00  0.00      R    H  
ATOM    656  H4' URA R   1      19.093  10.863  -7.177  1.00  0.00      R    H  
ATOM    657  H5' URA R   1      19.563  13.100  -8.513  1.00  0.00      R    H  
ATOM    658  H5T URA R   1      17.071  12.674  -9.646  1.00  0.00      R    H  
ATOM    659 H2'' URA R   1      15.675   9.692  -6.522  1.00  0.00      R    H  
ATOM    660 H5'' URA R   1      19.050  11.814  -9.620  1.00  0.00      R    H  
ATOM    661  P   GUA R   2      17.018   8.308  -9.541  1.00  0.00      R    P  
ATOM    662  O1P GUA R   2      17.691   7.820 -10.785  1.00  0.00      R    O  
ATOM    663  O2P GUA R   2      15.618   8.851  -9.597  1.00  0.00      R    O  
ATOM    664  C5' GUA R   2      18.231   6.357  -8.346  1.00  0.00      R    C  
ATOM    665  O5' GUA R   2      17.108   7.274  -8.420  1.00  0.00      R    O  
ATOM    666  C4' GUA R   2      17.961   5.291  -7.236  1.00  0.00      R    C  
ATOM    667  O4' GUA R   2      17.520   5.897  -5.971  1.00  0.00      R    O  
ATOM    668  C3' GUA R   2      16.838   4.373  -7.515  1.00  0.00      R    C  
ATOM    669  O3' GUA R   2      17.265   3.371  -8.521  1.00  0.00      R    O  
ATOM    670  C2' GUA R   2      16.565   3.856  -6.091  1.00  0.00      R    C  
ATOM    671  O2' GUA R   2      17.634   2.896  -5.768  1.00  0.00      R    O  
ATOM    672  C1' GUA R   2      16.630   5.116  -5.289  1.00  0.00      R    C  
ATOM    673  N1  GUA R   2      12.223   4.337  -3.042  1.00  0.00      R    N  
ATOM    674  C2  GUA R   2      13.399   3.654  -2.992  1.00  0.00      R    C  
ATOM    675  N2  GUA R   2      13.472   2.680  -2.102  1.00  0.00      R    N  
ATOM    676  N3  GUA R   2      14.482   3.938  -3.683  1.00  0.00      R    N  
ATOM    677  C4  GUA R   2      14.366   5.120  -4.351  1.00  0.00      R    C  
ATOM    678  C5  GUA R   2      13.223   5.965  -4.408  1.00  0.00      R    C  
ATOM    679  C6  GUA R   2      12.040   5.585  -3.643  1.00  0.00      R    C  
ATOM    680  O6  GUA R   2      10.984   6.218  -3.597  1.00  0.00      R    O  
ATOM    681  N7  GUA R   2      13.546   7.105  -5.114  1.00  0.00      R    N  
ATOM    682  C8  GUA R   2      14.795   6.952  -5.451  1.00  0.00      R    C  
ATOM    683  N9  GUA R   2      15.354   5.751  -5.074  1.00  0.00      R    N  
ATOM    684  H1  GUA R   2      11.445   3.966  -2.515  1.00  0.00      R    H  
ATOM    685  H8  GUA R   2      15.368   7.719  -5.972  1.00  0.00      R    H  
ATOM    686  H1' GUA R   2      17.127   4.901  -4.318  1.00  0.00      R    H  
ATOM    687  H2' GUA R   2      17.194   2.099  -5.462  1.00  0.00      R    H  
ATOM    688  H21 GUA R   2      12.628   2.478  -1.604  1.00  0.00      R    H  
ATOM    689  H3' GUA R   2      16.001   5.038  -7.821  1.00  0.00      R    H  
ATOM    690  H22 GUA R   2      14.299   2.120  -2.154  1.00  0.00      R    H  
ATOM    691  H4' GUA R   2      18.771   4.530  -7.251  1.00  0.00      R    H  
ATOM    692  H5' GUA R   2      19.138   6.915  -8.033  1.00  0.00      R    H  
ATOM    693 H2'' GUA R   2      15.562   3.384  -6.023  1.00  0.00      R    H  
ATOM    694 H5'' GUA R   2      18.438   5.721  -9.233  1.00  0.00      R    H  
ATOM    695  P   URA R   3      16.267   2.961  -9.682  1.00  0.00      R    P  
ATOM    696  O1P URA R   3      17.068   2.104 -10.626  1.00  0.00      R    O  
ATOM    697  O2P URA R   3      15.563   4.134 -10.220  1.00  0.00      R    O  
ATOM    698  C5' URA R   3      15.687   0.837  -8.346  1.00  0.00      R    C  
ATOM    699  O5' URA R   3      15.216   2.041  -9.015  1.00  0.00      R    O  
ATOM    700  C4' URA R   3      14.565   0.306  -7.407  1.00  0.00      R    C  
ATOM    701  O4' URA R   3      14.153   1.191  -6.331  1.00  0.00      R    O  
ATOM    702  C3' URA R   3      13.328  -0.021  -8.126  1.00  0.00      R    C  
ATOM    703  O3' URA R   3      13.466  -1.163  -8.944  1.00  0.00      R    O  
ATOM    704  C2' URA R   3      12.403  -0.275  -6.939  1.00  0.00      R    C  
ATOM    705  O2' URA R   3      12.718  -1.484  -6.239  1.00  0.00      R    O  
ATOM    706  C1' URA R   3      12.792   0.880  -5.959  1.00  0.00      R    C  
ATOM    707  N1  URA R   3      11.927   2.062  -6.048  1.00  0.00      R    N  
ATOM    708  C2  URA R   3      10.778   1.887  -5.343  1.00  0.00      R    C  
ATOM    709  O2  URA R   3      10.574   0.931  -4.641  1.00  0.00      R    O  
ATOM    710  N3  URA R   3       9.855   2.882  -5.516  1.00  0.00      R    N  
ATOM    711  C4  URA R   3       9.761   3.798  -6.575  1.00  0.00      R    C  
ATOM    712  O4  URA R   3       8.763   4.541  -6.619  1.00  0.00      R    O  
ATOM    713  C5  URA R   3      11.005   3.818  -7.400  1.00  0.00      R    C  
ATOM    714  C6  URA R   3      12.000   2.925  -7.159  1.00  0.00      R    C  
ATOM    715  H3  URA R   3       9.039   2.789  -4.928  1.00  0.00      R    H  
ATOM    716  H5  URA R   3      11.040   4.612  -8.145  1.00  0.00      R    H  
ATOM    717  H6  URA R   3      12.930   2.959  -7.726  1.00  0.00      R    H  
ATOM    718  H1' URA R   3      12.916   0.604  -4.889  1.00  0.00      R    H  
ATOM    719  H2' URA R   3      11.999  -2.062  -6.500  1.00  0.00      R    H  
ATOM    720  H3' URA R   3      13.118   0.905  -8.704  1.00  0.00      R    H  
ATOM    721  H4' URA R   3      14.975  -0.606  -6.923  1.00  0.00      R    H  
ATOM    722  H5' URA R   3      16.568   1.014  -7.692  1.00  0.00      R    H  
ATOM    723 H2'' URA R   3      11.352  -0.059  -7.232  1.00  0.00      R    H  
ATOM    724 H5'' URA R   3      15.976   0.122  -9.146  1.00  0.00      R    H  
ATOM    725  P   URA R   4      12.307  -1.534  -9.947  1.00  0.00      R    P  
ATOM    726  O1P URA R   4      12.769  -2.358 -11.058  1.00  0.00      R    O  
ATOM    727  O2P URA R   4      11.644  -0.238 -10.324  1.00  0.00      R    O  
ATOM    728  C5' URA R   4      11.538  -3.588  -8.426  1.00  0.00      R    C  
ATOM    729  O5' URA R   4      11.307  -2.351  -9.159  1.00  0.00      R    O  
ATOM    730  C4' URA R   4      10.405  -3.754  -7.260  1.00  0.00      R    C  
ATOM    731  O4' URA R   4      10.250  -2.517  -6.501  1.00  0.00      R    O  
ATOM    732  C3' URA R   4       9.036  -4.049  -7.758  1.00  0.00      R    C  
ATOM    733  O3' URA R   4       8.854  -5.385  -8.119  1.00  0.00      R    O  
ATOM    734  C2' URA R   4       8.134  -3.633  -6.553  1.00  0.00      R    C  
ATOM    735  O2' URA R   4       8.025  -4.605  -5.566  1.00  0.00      R    O  
ATOM    736  C1' URA R   4       8.896  -2.426  -6.040  1.00  0.00      R    C  
ATOM    737  N1  URA R   4       8.265  -1.162  -6.490  1.00  0.00      R    N  
ATOM    738  C2  URA R   4       7.346  -0.542  -5.633  1.00  0.00      R    C  
ATOM    739  O2  URA R   4       6.981  -1.115  -4.628  1.00  0.00      R    O  
ATOM    740  N3  URA R   4       6.848   0.648  -6.063  1.00  0.00      R    N  
ATOM    741  C4  URA R   4       7.253   1.375  -7.150  1.00  0.00      R    C  
ATOM    742  O4  URA R   4       6.835   2.552  -7.245  1.00  0.00      R    O  
ATOM    743  C5  URA R   4       8.046   0.602  -8.061  1.00  0.00      R    C  
ATOM    744  C6  URA R   4       8.600  -0.575  -7.719  1.00  0.00      R    C  
ATOM    745  H3  URA R   4       6.148   1.117  -5.508  1.00  0.00      R    H  
ATOM    746  H5  URA R   4       8.478   1.087  -8.936  1.00  0.00      R    H  
ATOM    747  H6  URA R   4       9.275  -1.112  -8.385  1.00  0.00      R    H  
ATOM    748  H1' URA R   4       8.984  -2.418  -4.933  1.00  0.00      R    H  
ATOM    749  H2' URA R   4       7.113  -4.888  -5.664  1.00  0.00      R    H  
ATOM    750  H3' URA R   4       9.000  -3.295  -8.573  1.00  0.00      R    H  
ATOM    751  H4' URA R   4      10.827  -4.498  -6.551  1.00  0.00      R    H  
ATOM    752  H5' URA R   4      12.449  -3.526  -7.793  1.00  0.00      R    H  
ATOM    753 H2'' URA R   4       7.128  -3.257  -6.832  1.00  0.00      R    H  
ATOM    754 H5'' URA R   4      11.540  -4.532  -9.013  1.00  0.00      R    H  
ATOM    755  P   GUA R   5       7.618  -5.659  -9.100  1.00  0.00      R    P  
ATOM    756  O1P GUA R   5       7.686  -7.124  -9.482  1.00  0.00      R    O  
ATOM    757  O2P GUA R   5       7.642  -4.695 -10.242  1.00  0.00      R    O  
ATOM    758  C5' GUA R   5       5.634  -6.308  -7.499  1.00  0.00      R    C  
ATOM    759  O5' GUA R   5       6.337  -5.335  -8.244  1.00  0.00      R    O  
ATOM    760  C4' GUA R   5       4.599  -5.649  -6.484  1.00  0.00      R    C  
ATOM    761  O4' GUA R   5       5.061  -4.298  -6.050  1.00  0.00      R    O  
ATOM    762  C3' GUA R   5       3.272  -5.416  -7.165  1.00  0.00      R    C  
ATOM    763  O3' GUA R   5       2.509  -6.615  -7.139  1.00  0.00      R    O  
ATOM    764  C2' GUA R   5       2.749  -4.254  -6.326  1.00  0.00      R    C  
ATOM    765  O2' GUA R   5       2.234  -4.636  -5.099  1.00  0.00      R    O  
ATOM    766  C1' GUA R   5       3.968  -3.391  -6.072  1.00  0.00      R    C  
ATOM    767  N1  GUA R   5       2.413   1.375  -7.072  1.00  0.00      R    N  
ATOM    768  C2  GUA R   5       2.024   0.548  -6.006  1.00  0.00      R    C  
ATOM    769  N2  GUA R   5       1.079   1.032  -5.152  1.00  0.00      R    N  
ATOM    770  N3  GUA R   5       2.559  -0.637  -5.801  1.00  0.00      R    N  
ATOM    771  C4  GUA R   5       3.415  -0.994  -6.830  1.00  0.00      R    C  
ATOM    772  C5  GUA R   5       3.827  -0.222  -7.825  1.00  0.00      R    C  
ATOM    773  C6  GUA R   5       3.329   1.108  -8.032  1.00  0.00      R    C  
ATOM    774  O6  GUA R   5       3.461   1.925  -9.006  1.00  0.00      R    O  
ATOM    775  N7  GUA R   5       4.659  -0.951  -8.700  1.00  0.00      R    N  
ATOM    776  C8  GUA R   5       4.731  -2.158  -8.151  1.00  0.00      R    C  
ATOM    777  N9  GUA R   5       4.083  -2.250  -6.992  1.00  0.00      R    N  
ATOM    778  H1  GUA R   5       2.111   2.339  -7.088  1.00  0.00      R    H  
ATOM    779  H8  GUA R   5       5.384  -2.957  -8.500  1.00  0.00      R    H  
ATOM    780  H1' GUA R   5       4.010  -3.022  -5.024  1.00  0.00      R    H  
ATOM    781  H2' GUA R   5       1.596  -3.967  -4.839  1.00  0.00      R    H  
ATOM    782  H21 GUA R   5       1.021   2.028  -5.072  1.00  0.00      R    H  
ATOM    783  H3' GUA R   5       3.673  -5.198  -8.178  1.00  0.00      R    H  
ATOM    784  H22 GUA R   5       0.861   0.484  -4.345  1.00  0.00      R    H  
ATOM    785  H4' GUA R   5       4.443  -6.237  -5.555  1.00  0.00      R    H  
ATOM    786  H5' GUA R   5       6.322  -6.950  -6.907  1.00  0.00      R    H  
ATOM    787 H2'' GUA R   5       1.877  -3.724  -6.766  1.00  0.00      R    H  
ATOM    788 H5'' GUA R   5       4.975  -6.971  -8.101  1.00  0.00      R    H  
ATOM    789  P   URA R   6       1.244  -6.868  -8.134  1.00  0.00      R    P  
ATOM    790  O1P URA R   6       0.647  -8.181  -7.944  1.00  0.00      R    O  
ATOM    791  O2P URA R   6       1.691  -6.539  -9.533  1.00  0.00      R    O  
ATOM    792  C5' URA R   6      -0.680  -6.116  -6.625  1.00  0.00      R    C  
ATOM    793  O5' URA R   6       0.175  -5.815  -7.742  1.00  0.00      R    O  
ATOM    794  C4' URA R   6      -1.636  -4.884  -6.548  1.00  0.00      R    C  
ATOM    795  O4' URA R   6      -0.943  -3.689  -6.076  1.00  0.00      R    O  
ATOM    796  C3' URA R   6      -2.423  -4.444  -7.854  1.00  0.00      R    C  
ATOM    797  O3' URA R   6      -3.448  -5.355  -8.245  1.00  0.00      R    O  
ATOM    798  C2' URA R   6      -2.775  -3.051  -7.383  1.00  0.00      R    C  
ATOM    799  O2' URA R   6      -3.885  -3.056  -6.497  1.00  0.00      R    O  
ATOM    800  C1' URA R   6      -1.493  -2.516  -6.699  1.00  0.00      R    C  
ATOM    801  N1  URA R   6      -0.574  -1.915  -7.720  1.00  0.00      R    N  
ATOM    802  C2  URA R   6      -0.642  -0.606  -7.908  1.00  0.00      R    C  
ATOM    803  O2  URA R   6      -1.344   0.106  -7.274  1.00  0.00      R    O  
ATOM    804  N3  URA R   6       0.114  -0.095  -8.981  1.00  0.00      R    N  
ATOM    805  C4  URA R   6       0.870  -0.873  -9.854  1.00  0.00      R    C  
ATOM    806  O4  URA R   6       1.491  -0.333 -10.756  1.00  0.00      R    O  
ATOM    807  C5  URA R   6       1.019  -2.246  -9.459  1.00  0.00      R    C  
ATOM    808  C6  URA R   6       0.309  -2.724  -8.498  1.00  0.00      R    C  
ATOM    809  H3  URA R   6      -0.121   0.863  -9.193  1.00  0.00      R    H  
ATOM    810  H5  URA R   6       1.628  -2.918 -10.063  1.00  0.00      R    H  
ATOM    811  H6  URA R   6       0.394  -3.755  -8.155  1.00  0.00      R    H  
ATOM    812  H1' URA R   6      -1.708  -1.722  -5.953  1.00  0.00      R    H  
ATOM    813  H2' URA R   6      -4.084  -2.128  -6.355  1.00  0.00      R    H  
ATOM    814  H3' URA R   6      -1.666  -4.320  -8.657  1.00  0.00      R    H  
ATOM    815  H4' URA R   6      -2.388  -5.060  -5.750  1.00  0.00      R    H  
ATOM    816  H5' URA R   6      -0.062  -6.107  -5.702  1.00  0.00      R    H  
ATOM    817 H2'' URA R   6      -2.999  -2.331  -8.200  1.00  0.00      R    H  
ATOM    818 H5'' URA R   6      -1.339  -7.000  -6.752  1.00  0.00      R    H  
ATOM    819  P   ADE R   7      -3.749  -5.610  -9.760  1.00  0.00      R    P  
ATOM    820  O1P ADE R   7      -4.680  -6.720  -9.958  1.00  0.00      R    O  
ATOM    821  O2P ADE R   7      -2.495  -5.817 -10.533  1.00  0.00      R    O  
ATOM    822  C5' ADE R   7      -5.739  -3.922  -9.875  1.00  0.00      R    C  
ATOM    823  O5' ADE R   7      -4.415  -4.277 -10.338  1.00  0.00      R    O  
ATOM    824  C4' ADE R   7      -6.126  -2.496 -10.270  1.00  0.00      R    C  
ATOM    825  O4' ADE R   7      -5.091  -1.602  -9.712  1.00  0.00      R    O  
ATOM    826  C3' ADE R   7      -6.319  -2.001 -11.770  1.00  0.00      R    C  
ATOM    827  O3' ADE R   7      -7.686  -2.260 -12.165  1.00  0.00      R    O  
ATOM    828  C2' ADE R   7      -6.009  -0.497 -11.643  1.00  0.00      R    C  
ATOM    829  O2' ADE R   7      -7.116   0.161 -11.125  1.00  0.00      R    O  
ATOM    830  C1' ADE R   7      -4.925  -0.482 -10.577  1.00  0.00      R    C  
ATOM    831  N1  ADE R   7      -1.450   2.005 -13.559  1.00  0.00      R    N  
ATOM    832  C2  ADE R   7      -2.608   2.342 -13.013  1.00  0.00      R    C  
ATOM    833  N3  ADE R   7      -3.466   1.608 -12.315  1.00  0.00      R    N  
ATOM    834  C4  ADE R   7      -2.995   0.434 -11.955  1.00  0.00      R    C  
ATOM    835  C5  ADE R   7      -1.800  -0.051 -12.325  1.00  0.00      R    C  
ATOM    836  C6  ADE R   7      -1.005   0.797 -13.162  1.00  0.00      R    C  
ATOM    837  N6  ADE R   7       0.315   0.564 -13.406  1.00  0.00      R    N  
ATOM    838  N7  ADE R   7      -1.656  -1.367 -11.934  1.00  0.00      R    N  
ATOM    839  C8  ADE R   7      -2.728  -1.629 -11.259  1.00  0.00      R    C  
ATOM    840  N9  ADE R   7      -3.615  -0.559 -11.259  1.00  0.00      R    N  
ATOM    841  H2  ADE R   7      -2.981   3.303 -13.366  1.00  0.00      R    H  
ATOM    842  H8  ADE R   7      -2.883  -2.468 -10.580  1.00  0.00      R    H  
ATOM    843  H1' ADE R   7      -4.880   0.464  -9.995  1.00  0.00      R    H  
ATOM    844  H2' ADE R   7      -7.700   0.337 -11.867  1.00  0.00      R    H  
ATOM    845  H3' ADE R   7      -5.618  -2.560 -12.428  1.00  0.00      R    H  
ATOM    846  H4' ADE R   7      -7.117  -2.202  -9.862  1.00  0.00      R    H  
ATOM    847  H5' ADE R   7      -5.825  -4.010  -8.770  1.00  0.00      R    H  
ATOM    848  H61 ADE R   7       0.776  -0.309 -13.243  1.00  0.00      R    H  
ATOM    849  H62 ADE R   7       0.914   1.356 -13.521  1.00  0.00      R    H  
ATOM    850 H2'' ADE R   7      -5.620  -0.066 -12.589  1.00  0.00      R    H  
ATOM    851 H5'' ADE R   7      -6.414  -4.643 -10.384  1.00  0.00      R    H  
ATOM    852  P   ADE R   8      -8.004  -2.779 -13.616  1.00  0.00      R    P  
ATOM    853  O1P ADE R   8      -9.395  -3.258 -13.764  1.00  0.00      R    O  
ATOM    854  O2P ADE R   8      -6.965  -3.776 -13.952  1.00  0.00      R    O  
ATOM    855  C5' ADE R   8      -8.707  -0.410 -14.390  1.00  0.00      R    C  
ATOM    856  O5' ADE R   8      -7.760  -1.483 -14.462  1.00  0.00      R    O  
ATOM    857  C4' ADE R   8      -8.170   0.971 -14.774  1.00  0.00      R    C  
ATOM    858  O4' ADE R   8      -6.919   1.303 -14.112  1.00  0.00      R    O  
ATOM    859  C3' ADE R   8      -7.870   0.960 -16.269  1.00  0.00      R    C  
ATOM    860  O3' ADE R   8      -9.095   1.194 -16.910  1.00  0.00      R    O  
ATOM    861  C2' ADE R   8      -6.816   2.049 -16.356  1.00  0.00      R    C  
ATOM    862  O2' ADE R   8      -7.394   3.368 -16.640  1.00  0.00      R    O  
ATOM    863  C1' ADE R   8      -6.049   1.926 -15.116  1.00  0.00      R    C  
ATOM    864  N1  ADE R   8      -1.323   2.170 -17.055  1.00  0.00      R    N  
ATOM    865  C2  ADE R   8      -2.287   3.103 -16.876  1.00  0.00      R    C  
ATOM    866  N3  ADE R   8      -3.560   2.919 -16.438  1.00  0.00      R    N  
ATOM    867  C4  ADE R   8      -3.774   1.644 -16.047  1.00  0.00      R    C  
ATOM    868  C5  ADE R   8      -2.878   0.617 -16.087  1.00  0.00      R    C  
ATOM    869  C6  ADE R   8      -1.576   0.877 -16.659  1.00  0.00      R    C  
ATOM    870  N6  ADE R   8      -0.552   0.022 -16.837  1.00  0.00      R    N  
ATOM    871  N7  ADE R   8      -3.534  -0.558 -15.669  1.00  0.00      R    N  
ATOM    872  C8  ADE R   8      -4.636  -0.153 -15.207  1.00  0.00      R    C  
ATOM    873  N9  ADE R   8      -4.810   1.196 -15.376  1.00  0.00      R    N  
ATOM    874  H2  ADE R   8      -2.155   4.073 -17.357  1.00  0.00      R    H  
ATOM    875  H8  ADE R   8      -5.370  -0.787 -14.708  1.00  0.00      R    H  
ATOM    876  H1' ADE R   8      -5.723   2.905 -14.706  1.00  0.00      R    H  
ATOM    877  H2' ADE R   8      -7.698   3.443 -17.548  1.00  0.00      R    H  
ATOM    878  H3' ADE R   8      -7.398  -0.032 -16.430  1.00  0.00      R    H  
ATOM    879  H4' ADE R   8      -8.875   1.805 -14.569  1.00  0.00      R    H  
ATOM    880  H5' ADE R   8      -9.226  -0.298 -13.414  1.00  0.00      R    H  
ATOM    881  H61 ADE R   8      -0.715  -0.869 -16.412  1.00  0.00      R    H  
ATOM    882  H62 ADE R   8       0.384   0.348 -16.965  1.00  0.00      R    H  
ATOM    883 H2'' ADE R   8      -6.179   1.853 -17.246  1.00  0.00      R    H  
ATOM    884 H5'' ADE R   8      -9.584  -0.578 -15.052  1.00  0.00      R    H  
ATOM    885  P   GUA R   9      -9.298   0.446 -18.314  1.00  0.00      R    P  
ATOM    886  O1P GUA R   9     -10.742   0.477 -18.570  1.00  0.00      R    O  
ATOM    887  O2P GUA R   9      -8.718  -0.931 -18.286  1.00  0.00      R    O  
ATOM    888  C5' GUA R   9      -8.896   2.759 -19.528  1.00  0.00      R    C  
ATOM    889  O5' GUA R   9      -8.620   1.339 -19.454  1.00  0.00      R    O  
ATOM    890  C4' GUA R   9      -7.765   3.591 -20.253  1.00  0.00      R    C  
ATOM    891  O4' GUA R   9      -6.539   3.448 -19.458  1.00  0.00      R    O  
ATOM    892  C3' GUA R   9      -7.332   2.924 -21.621  1.00  0.00      R    C  
ATOM    893  O3' GUA R   9      -8.262   3.219 -22.661  1.00  0.00      R    O  
ATOM    894  C2' GUA R   9      -5.955   3.524 -21.774  1.00  0.00      R    C  
ATOM    895  O2' GUA R   9      -6.019   4.864 -21.971  1.00  0.00      R    O  
ATOM    896  C1' GUA R   9      -5.406   3.341 -20.356  1.00  0.00      R    C  
ATOM    897  N1  GUA R   9      -0.819   1.429 -20.526  1.00  0.00      R    N  
ATOM    898  C2  GUA R   9      -1.252   2.668 -20.838  1.00  0.00      R    C  
ATOM    899  N2  GUA R   9      -0.315   3.486 -21.223  1.00  0.00      R    N  
ATOM    900  N3  GUA R   9      -2.507   3.104 -20.769  1.00  0.00      R    N  
ATOM    901  C4  GUA R   9      -3.329   2.065 -20.342  1.00  0.00      R    C  
ATOM    902  C5  GUA R   9      -3.021   0.777 -20.138  1.00  0.00      R    C  
ATOM    903  C6  GUA R   9      -1.657   0.350 -20.205  1.00  0.00      R    C  
ATOM    904  O6  GUA R   9      -1.205  -0.730 -19.999  1.00  0.00      R    O  
ATOM    905  N7  GUA R   9      -4.164  -0.007 -19.872  1.00  0.00      R    N  
ATOM    906  C8  GUA R   9      -5.093   0.875 -19.903  1.00  0.00      R    C  
ATOM    907  N9  GUA R   9      -4.660   2.110 -20.186  1.00  0.00      R    N  
ATOM    908  H1  GUA R   9       0.154   1.243 -20.721  1.00  0.00      R    H  
ATOM    909  H8  GUA R   9      -6.128   0.574 -19.738  1.00  0.00      R    H  
ATOM    910  H1' GUA R   9      -4.668   4.145 -20.149  1.00  0.00      R    H  
ATOM    911  H2' GUA R   9      -5.118   5.135 -22.159  1.00  0.00      R    H  
ATOM    912  H21 GUA R   9       0.563   3.087 -21.488  1.00  0.00      R    H  
ATOM    913  H3' GUA R   9      -7.230   1.822 -21.523  1.00  0.00      R    H  
ATOM    914  H22 GUA R   9      -0.688   4.385 -21.449  1.00  0.00      R    H  
ATOM    915  H4' GUA R   9      -8.022   4.669 -20.326  1.00  0.00      R    H  
ATOM    916  H5' GUA R   9      -9.190   3.238 -18.570  1.00  0.00      R    H  
ATOM    917 H2'' GUA R   9      -5.271   2.998 -22.475  1.00  0.00      R    H  
ATOM    918 H5'' GUA R   9      -9.758   2.859 -20.222  1.00  0.00      R    H  
ATOM    919  P   CYT R  10      -8.125   2.596 -24.190  1.00  0.00      R    P  
ATOM    920  O1P CYT R  10      -8.990   3.393 -25.089  1.00  0.00      R    O  
ATOM    921  O2P CYT R  10      -8.379   1.188 -23.994  1.00  0.00      R    O  
ATOM    922  C5' CYT R  10      -6.288   3.886 -25.415  1.00  0.00      R    C  
ATOM    923  O5' CYT R  10      -6.636   2.783 -24.589  1.00  0.00      R    O  
ATOM    924  C4' CYT R  10      -4.867   3.847 -25.951  1.00  0.00      R    C  
ATOM    925  O4' CYT R  10      -3.947   3.662 -24.893  1.00  0.00      R    O  
ATOM    926  C3' CYT R  10      -4.656   2.619 -26.818  1.00  0.00      R    C  
ATOM    927  O3' CYT R  10      -5.222   2.762 -28.178  1.00  0.00      R    O  
ATOM    928  C2' CYT R  10      -3.200   2.448 -26.723  1.00  0.00      R    C  
ATOM    929  O2' CYT R  10      -2.526   3.261 -27.658  1.00  0.00      R    O  
ATOM    930  C1' CYT R  10      -2.887   2.829 -25.317  1.00  0.00      R    C  
ATOM    931  N1  CYT R  10      -2.753   1.610 -24.496  1.00  0.00      R    N  
ATOM    932  C2  CYT R  10      -1.561   0.861 -24.460  1.00  0.00      R    C  
ATOM    933  O2  CYT R  10      -0.567   1.291 -24.996  1.00  0.00      R    O  
ATOM    934  N3  CYT R  10      -1.414  -0.222 -23.750  1.00  0.00      R    N  
ATOM    935  C4  CYT R  10      -2.512  -0.773 -23.173  1.00  0.00      R    C  
ATOM    936  N4  CYT R  10      -2.449  -1.926 -22.513  1.00  0.00      R    N  
ATOM    937  C5  CYT R  10      -3.791  -0.109 -23.248  1.00  0.00      R    C  
ATOM    938  C6  CYT R  10      -3.873   1.082 -23.841  1.00  0.00      R    C  
ATOM    939  H5  CYT R  10      -4.677  -0.484 -22.737  1.00  0.00      R    H  
ATOM    940  H6  CYT R  10      -4.813   1.610 -23.999  1.00  0.00      R    H  
ATOM    941  H1' CYT R  10      -1.872   3.280 -25.275  1.00  0.00      R    H  
ATOM    942  H2' CYT R  10      -1.723   2.843 -27.978  1.00  0.00      R    H  
ATOM    943  H3' CYT R  10      -5.034   1.745 -26.247  1.00  0.00      R    H  
ATOM    944  H4' CYT R  10      -4.501   4.707 -26.549  1.00  0.00      R    H  
ATOM    945  H41 CYT R  10      -1.558  -2.323 -22.288  1.00  0.00      R    H  
ATOM    946  H5' CYT R  10      -6.390   4.838 -24.853  1.00  0.00      R    H  
ATOM    947  H42 CYT R  10      -3.233  -2.222 -21.968  1.00  0.00      R    H  
ATOM    948  H3T CYT R  10      -4.889   2.103 -28.792  1.00  0.00      R    H  
ATOM    949 H2'' CYT R  10      -2.891   1.401 -26.930  1.00  0.00      R    H  
ATOM    950 H5'' CYT R  10      -6.996   3.977 -26.266  1.00  0.00      R    H  
TER   
ATOM    951  P   CYT T   9     -10.163  -2.964 -40.457  1.00  0.00      TS   P  
ATOM    952  O1P CYT T   9     -10.002  -1.895 -39.484  1.00  0.00      TS   O  
ATOM    953  O2P CYT T   9      -9.820  -2.552 -41.836  1.00  0.00      TS   O  
ATOM    954  C5' CYT T   9      -9.531  -4.805 -38.717  1.00  0.00      TS   C  
ATOM    955  O5' CYT T   9      -9.518  -4.350 -40.089  1.00  0.00      TS   O  
ATOM    956  C4' CYT T   9      -8.097  -4.956 -38.031  1.00  0.00      TS   C  
ATOM    957  O4' CYT T   9      -7.192  -5.790 -38.755  1.00  0.00      TS   O  
ATOM    958  C3' CYT T   9      -7.275  -3.642 -37.899  1.00  0.00      TS   C  
ATOM    959  O3' CYT T   9      -7.124  -3.323 -36.459  1.00  0.00      TS   O  
ATOM    960  C2' CYT T   9      -5.889  -3.955 -38.524  1.00  0.00      TS   C  
ATOM    961  C1' CYT T   9      -5.893  -5.529 -38.242  1.00  0.00      TS   C  
ATOM    962  N1  CYT T   9      -4.870  -6.326 -38.982  1.00  0.00      TS   N  
ATOM    963  C2  CYT T   9      -4.759  -7.723 -38.803  1.00  0.00      TS   C  
ATOM    964  O2  CYT T   9      -5.419  -8.222 -37.907  1.00  0.00      TS   O  
ATOM    965  N3  CYT T   9      -3.851  -8.397 -39.485  1.00  0.00      TS   N  
ATOM    966  C4  CYT T   9      -3.076  -7.817 -40.396  1.00  0.00      TS   C  
ATOM    967  N4  CYT T   9      -2.181  -8.580 -40.993  1.00  0.00      TS   N  
ATOM    968  C5  CYT T   9      -3.187  -6.417 -40.661  1.00  0.00      TS   C  
ATOM    969  O5T CYT T   9     -11.571  -3.240 -40.388  1.00  0.00      TS   O  
ATOM    970  C6  CYT T   9      -4.048  -5.728 -39.853  1.00  0.00      TS   C  
ATOM    971  H5  CYT T   9      -2.550  -6.008 -41.446  1.00  0.00      TS   H  
ATOM    972  H6  CYT T   9      -4.074  -4.640 -39.923  1.00  0.00      TS   H  
ATOM    973  H1' CYT T   9      -5.854  -5.674 -37.141  1.00  0.00      TS   H  
ATOM    974  H2' CYT T   9      -5.088  -3.395 -37.996  1.00  0.00      TS   H  
ATOM    975  H3' CYT T   9      -7.840  -2.811 -38.373  1.00  0.00      TS   H  
ATOM    976  H4' CYT T   9      -8.166  -5.468 -37.047  1.00  0.00      TS   H  
ATOM    977  H41 CYT T   9      -2.100  -9.447 -40.501  1.00  0.00      TS   H  
ATOM    978  H5' CYT T   9     -10.105  -5.756 -38.678  1.00  0.00      TS   H  
ATOM    979  H42 CYT T   9      -1.337  -8.154 -41.315  1.00  0.00      TS   H  
ATOM    980  H5T CYT T   9     -11.876  -3.508 -39.517  1.00  0.00      TS   H  
ATOM    981 H2'' CYT T   9      -5.911  -3.722 -39.610  1.00  0.00      TS   H  
ATOM    982 H5'' CYT T   9     -10.157  -4.149 -38.075  1.00  0.00      TS   H  
ATOM    983  P   GUA T  10      -7.313  -1.871 -35.911  1.00  0.00      TS   P  
ATOM    984  O1P GUA T  10      -8.629  -1.793 -35.326  1.00  0.00      TS   O  
ATOM    985  O2P GUA T  10      -6.936  -0.884 -36.937  1.00  0.00      TS   O  
ATOM    986  C5' GUA T  10      -6.331  -2.545 -33.590  1.00  0.00      TS   C  
ATOM    987  O5' GUA T  10      -6.301  -1.710 -34.775  1.00  0.00      TS   O  
ATOM    988  C4' GUA T  10      -4.953  -3.243 -33.308  1.00  0.00      TS   C  
ATOM    989  O4' GUA T  10      -4.661  -4.319 -34.170  1.00  0.00      TS   O  
ATOM    990  C3' GUA T  10      -3.669  -2.407 -33.531  1.00  0.00      TS   C  
ATOM    991  O3' GUA T  10      -3.412  -1.433 -32.473  1.00  0.00      TS   O  
ATOM    992  C2' GUA T  10      -2.616  -3.491 -33.475  1.00  0.00      TS   C  
ATOM    993  C1' GUA T  10      -3.279  -4.764 -33.891  1.00  0.00      TS   C  
ATOM    994  N1  GUA T  10      -1.890  -8.883 -36.386  1.00  0.00      TS   N  
ATOM    995  C2  GUA T  10      -2.491  -8.843 -35.133  1.00  0.00      TS   C  
ATOM    996  N2  GUA T  10      -2.754  -9.950 -34.633  1.00  0.00      TS   N  
ATOM    997  N3  GUA T  10      -2.893  -7.633 -34.672  1.00  0.00      TS   N  
ATOM    998  C4  GUA T  10      -2.606  -6.606 -35.489  1.00  0.00      TS   C  
ATOM    999  C5  GUA T  10      -2.004  -6.658 -36.724  1.00  0.00      TS   C  
ATOM   1000  C6  GUA T  10      -1.528  -7.868 -37.228  1.00  0.00      TS   C  
ATOM   1001  O6  GUA T  10      -0.820  -8.002 -38.275  1.00  0.00      TS   O  
ATOM   1002  N7  GUA T  10      -1.811  -5.406 -37.248  1.00  0.00      TS   N  
ATOM   1003  C8  GUA T  10      -2.250  -4.598 -36.274  1.00  0.00      TS   C  
ATOM   1004  N9  GUA T  10      -2.721  -5.305 -35.184  1.00  0.00      TS   N  
ATOM   1005  H1  GUA T  10      -1.362  -9.737 -36.492  1.00  0.00      TS   H  
ATOM   1006  H8  GUA T  10      -2.396  -3.529 -36.434  1.00  0.00      TS   H  
ATOM   1007  H1' GUA T  10      -3.285  -5.556 -33.111  1.00  0.00      TS   H  
ATOM   1008  H2' GUA T  10      -2.353  -3.591 -32.400  1.00  0.00      TS   H  
ATOM   1009  H21 GUA T  10      -2.753 -10.764 -35.212  1.00  0.00      TS   H  
ATOM   1010  H3' GUA T  10      -3.792  -1.969 -34.545  1.00  0.00      TS   H  
ATOM   1011  H22 GUA T  10      -3.199 -10.014 -33.740  1.00  0.00      TS   H  
ATOM   1012  H4' GUA T  10      -4.855  -3.513 -32.235  1.00  0.00      TS   H  
ATOM   1013  H5' GUA T  10      -7.118  -3.322 -33.484  1.00  0.00      TS   H  
ATOM   1014 H2'' GUA T  10      -1.704  -3.161 -34.015  1.00  0.00      TS   H  
ATOM   1015 H5'' GUA T  10      -6.508  -1.849 -32.741  1.00  0.00      TS   H  
ATOM   1016  P   THY T  11      -2.400  -0.290 -32.900  1.00  0.00      TS   P  
ATOM   1017  O1P THY T  11      -1.127  -0.984 -33.329  1.00  0.00      TS   O  
ATOM   1018  O2P THY T  11      -3.107   0.640 -33.813  1.00  0.00      TS   O  
ATOM   1019  C5' THY T  11      -1.715   1.743 -31.563  1.00  0.00      TS   C  
ATOM   1020  O5' THY T  11      -2.153   0.370 -31.498  1.00  0.00      TS   O  
ATOM   1021  C4' THY T  11      -0.659   2.129 -30.512  1.00  0.00      TS   C  
ATOM   1022  O4' THY T  11      -0.931   1.579 -29.221  1.00  0.00      TS   O  
ATOM   1023  C3' THY T  11       0.694   1.559 -30.998  1.00  0.00      TS   C  
ATOM   1024  O3' THY T  11       1.856   2.431 -30.736  1.00  0.00      TS   O  
ATOM   1025  C2' THY T  11       0.817   0.284 -30.179  1.00  0.00      TS   C  
ATOM   1026  C1' THY T  11       0.116   0.638 -28.901  1.00  0.00      TS   C  
ATOM   1027  N1  THY T  11      -0.558  -0.462 -28.186  1.00  0.00      TS   N  
ATOM   1028  C2  THY T  11       0.264  -1.257 -27.382  1.00  0.00      TS   C  
ATOM   1029  O2  THY T  11       1.455  -1.126 -27.317  1.00  0.00      TS   O  
ATOM   1030  N3  THY T  11      -0.457  -2.230 -26.695  1.00  0.00      TS   N  
ATOM   1031  C4  THY T  11      -1.796  -2.584 -26.852  1.00  0.00      TS   C  
ATOM   1032  O4  THY T  11      -2.251  -3.571 -26.330  1.00  0.00      TS   O  
ATOM   1033  C5  THY T  11      -2.487  -1.831 -27.805  1.00  0.00      TS   C  
ATOM   1034  C5M THY T  11      -3.882  -2.304 -28.195  1.00  0.00      TS   C  
ATOM   1035  C6  THY T  11      -1.856  -0.863 -28.447  1.00  0.00      TS   C  
ATOM   1036  H3  THY T  11       0.078  -2.824 -26.078  1.00  0.00      TS   H  
ATOM   1037  H6  THY T  11      -2.384  -0.238 -29.169  1.00  0.00      TS   H  
ATOM   1038  H1' THY T  11       0.912   1.131 -28.303  1.00  0.00      TS   H  
ATOM   1039  H2' THY T  11       1.845  -0.072 -29.952  1.00  0.00      TS   H  
ATOM   1040  H3' THY T  11       0.647   1.230 -32.058  1.00  0.00      TS   H  
ATOM   1041  H4' THY T  11      -0.579   3.219 -30.319  1.00  0.00      TS   H  
ATOM   1042  H5' THY T  11      -2.538   2.426 -31.259  1.00  0.00      TS   H  
ATOM   1043  H51 THY T  11      -3.891  -2.780 -29.198  1.00  0.00      TS   H  
ATOM   1044  H52 THY T  11      -4.480  -1.375 -28.302  1.00  0.00      TS   H  
ATOM   1045  H53 THY T  11      -4.415  -2.884 -27.411  1.00  0.00      TS   H  
ATOM   1046 H2'' THY T  11       0.258  -0.493 -30.744  1.00  0.00      TS   H  
ATOM   1047 H5'' THY T  11      -1.405   2.089 -32.572  1.00  0.00      TS   H  
ATOM   1048  P   ADE T  12       2.083   3.592 -31.773  1.00  0.00      TS   P  
ATOM   1049  O1P ADE T  12       1.412   4.814 -31.209  1.00  0.00      TS   O  
ATOM   1050  O2P ADE T  12       1.711   3.356 -33.186  1.00  0.00      TS   O  
ATOM   1051  C5' ADE T  12       4.468   3.850 -30.553  1.00  0.00      TS   C  
ATOM   1052  O5' ADE T  12       3.675   3.748 -31.777  1.00  0.00      TS   O  
ATOM   1053  C4' ADE T  12       5.640   2.977 -30.603  1.00  0.00      TS   C  
ATOM   1054  O4' ADE T  12       5.230   1.583 -30.648  1.00  0.00      TS   O  
ATOM   1055  C3' ADE T  12       6.627   3.140 -31.830  1.00  0.00      TS   C  
ATOM   1056  O3' ADE T  12       7.918   2.839 -31.445  1.00  0.00      TS   O  
ATOM   1057  C2' ADE T  12       6.092   2.119 -32.851  1.00  0.00      TS   C  
ATOM   1058  C1' ADE T  12       5.633   1.029 -31.917  1.00  0.00      TS   C  
ATOM   1059  N1  ADE T  12       2.583  -3.071 -31.082  1.00  0.00      TS   N  
ATOM   1060  C2  ADE T  12       3.653  -2.678 -30.446  1.00  0.00      TS   C  
ATOM   1061  N3  ADE T  12       4.400  -1.582 -30.694  1.00  0.00      TS   N  
ATOM   1062  C4  ADE T  12       3.956  -0.859 -31.763  1.00  0.00      TS   C  
ATOM   1063  C5  ADE T  12       2.752  -1.155 -32.503  1.00  0.00      TS   C  
ATOM   1064  C6  ADE T  12       2.001  -2.320 -32.067  1.00  0.00      TS   C  
ATOM   1065  N6  ADE T  12       0.806  -2.798 -32.556  1.00  0.00      TS   N  
ATOM   1066  N7  ADE T  12       2.604  -0.288 -33.549  1.00  0.00      TS   N  
ATOM   1067  C8  ADE T  12       3.630   0.502 -33.464  1.00  0.00      TS   C  
ATOM   1068  N9  ADE T  12       4.510   0.178 -32.364  1.00  0.00      TS   N  
ATOM   1069  H2  ADE T  12       4.030  -3.320 -29.650  1.00  0.00      TS   H  
ATOM   1070  H8  ADE T  12       3.733   1.399 -34.075  1.00  0.00      TS   H  
ATOM   1071  H1' ADE T  12       6.524   0.431 -31.627  1.00  0.00      TS   H  
ATOM   1072  H2' ADE T  12       6.935   1.914 -33.545  1.00  0.00      TS   H  
ATOM   1073  H3' ADE T  12       6.454   4.185 -32.166  1.00  0.00      TS   H  
ATOM   1074  H4' ADE T  12       6.198   2.974 -29.642  1.00  0.00      TS   H  
ATOM   1075  H5' ADE T  12       3.905   3.661 -29.614  1.00  0.00      TS   H  
ATOM   1076  H61 ADE T  12       0.062  -2.174 -32.795  1.00  0.00      TS   H  
ATOM   1077  H62 ADE T  12       0.368  -3.472 -31.960  1.00  0.00      TS   H  
ATOM   1078 H2'' ADE T  12       5.257   2.474 -33.492  1.00  0.00      TS   H  
ATOM   1079 H5'' ADE T  12       4.700   4.934 -30.475  1.00  0.00      TS   H  
ATOM   1080  P   THY T  13       9.166   3.580 -31.901  1.00  0.00      TS   P  
ATOM   1081  O1P THY T  13       9.365   4.670 -30.907  1.00  0.00      TS   O  
ATOM   1082  O2P THY T  13       9.000   3.922 -33.337  1.00  0.00      TS   O  
ATOM   1083  C5' THY T  13      10.723   1.851 -30.537  1.00  0.00      TS   C  
ATOM   1084  O5' THY T  13      10.302   2.431 -31.825  1.00  0.00      TS   O  
ATOM   1085  C4' THY T  13      10.545   0.360 -30.508  1.00  0.00      TS   C  
ATOM   1086  O4' THY T  13       9.136   0.004 -30.844  1.00  0.00      TS   O  
ATOM   1087  C3' THY T  13      11.311  -0.436 -31.531  1.00  0.00      TS   C  
ATOM   1088  O3' THY T  13      12.590  -0.695 -31.153  1.00  0.00      TS   O  
ATOM   1089  C2' THY T  13      10.573  -1.740 -31.580  1.00  0.00      TS   C  
ATOM   1090  C1' THY T  13       9.092  -1.321 -31.363  1.00  0.00      TS   C  
ATOM   1091  N1  THY T  13       8.298  -1.312 -32.629  1.00  0.00      TS   N  
ATOM   1092  C2  THY T  13       7.405  -2.314 -32.814  1.00  0.00      TS   C  
ATOM   1093  O2  THY T  13       7.167  -3.139 -31.969  1.00  0.00      TS   O  
ATOM   1094  N3  THY T  13       6.679  -2.267 -33.955  1.00  0.00      TS   N  
ATOM   1095  C4  THY T  13       6.780  -1.356 -34.936  1.00  0.00      TS   C  
ATOM   1096  O4  THY T  13       6.056  -1.465 -35.889  1.00  0.00      TS   O  
ATOM   1097  C5  THY T  13       7.766  -0.311 -34.738  1.00  0.00      TS   C  
ATOM   1098  C5M THY T  13       7.982   0.603 -35.862  1.00  0.00      TS   C  
ATOM   1099  C6  THY T  13       8.539  -0.427 -33.619  1.00  0.00      TS   C  
ATOM   1100  H3  THY T  13       6.037  -3.034 -34.100  1.00  0.00      TS   H  
ATOM   1101  H6  THY T  13       9.452   0.121 -33.382  1.00  0.00      TS   H  
ATOM   1102  H1' THY T  13       8.599  -1.935 -30.579  1.00  0.00      TS   H  
ATOM   1103  H2' THY T  13      10.822  -2.372 -30.700  1.00  0.00      TS   H  
ATOM   1104  H3' THY T  13      11.173  -0.006 -32.546  1.00  0.00      TS   H  
ATOM   1105  H4' THY T  13      10.758  -0.080 -29.510  1.00  0.00      TS   H  
ATOM   1106  H5' THY T  13      10.127   2.301 -29.716  1.00  0.00      TS   H  
ATOM   1107  H51 THY T  13       7.184   0.697 -36.629  1.00  0.00      TS   H  
ATOM   1108  H52 THY T  13       8.871   0.318 -36.464  1.00  0.00      TS   H  
ATOM   1109  H53 THY T  13       8.085   1.638 -35.471  1.00  0.00      TS   H  
ATOM   1110 H2'' THY T  13      10.601  -2.310 -32.534  1.00  0.00      TS   H  
ATOM   1111 H5'' THY T  13      11.795   2.020 -30.303  1.00  0.00      TS   H  
ATOM   1112  P   ADE T  14      13.692  -1.191 -32.192  1.00  0.00      TS   P  
ATOM   1113  O1P ADE T  14      14.937  -0.440 -31.949  1.00  0.00      TS   O  
ATOM   1114  O2P ADE T  14      13.185  -1.082 -33.594  1.00  0.00      TS   O  
ATOM   1115  C5' ADE T  14      13.827  -3.240 -30.428  1.00  0.00      TS   C  
ATOM   1116  O5' ADE T  14      13.953  -2.682 -31.771  1.00  0.00      TS   O  
ATOM   1117  C4' ADE T  14      13.355  -4.705 -30.472  1.00  0.00      TS   C  
ATOM   1118  O4' ADE T  14      12.156  -4.858 -31.291  1.00  0.00      TS   O  
ATOM   1119  C3' ADE T  14      14.428  -5.551 -31.258  1.00  0.00      TS   C  
ATOM   1120  O3' ADE T  14      14.573  -6.861 -30.677  1.00  0.00      TS   O  
ATOM   1121  C2' ADE T  14      13.926  -5.658 -32.654  1.00  0.00      TS   C  
ATOM   1122  C1' ADE T  14      12.416  -5.541 -32.527  1.00  0.00      TS   C  
ATOM   1123  N1  ADE T  14       8.114  -5.135 -35.424  1.00  0.00      TS   N  
ATOM   1124  C2  ADE T  14       8.424  -5.955 -34.458  1.00  0.00      TS   C  
ATOM   1125  N3  ADE T  14       9.533  -6.061 -33.736  1.00  0.00      TS   N  
ATOM   1126  C4  ADE T  14      10.402  -5.069 -34.032  1.00  0.00      TS   C  
ATOM   1127  C5  ADE T  14      10.216  -4.149 -35.044  1.00  0.00      TS   C  
ATOM   1128  C6  ADE T  14       8.952  -4.227 -35.757  1.00  0.00      TS   C  
ATOM   1129  N6  ADE T  14       8.546  -3.384 -36.713  1.00  0.00      TS   N  
ATOM   1130  N7  ADE T  14      11.355  -3.359 -35.235  1.00  0.00      TS   N  
ATOM   1131  C8  ADE T  14      12.188  -3.845 -34.366  1.00  0.00      TS   C  
ATOM   1132  N9  ADE T  14      11.700  -4.880 -33.584  1.00  0.00      TS   N  
ATOM   1133  H2  ADE T  14       7.725  -6.757 -34.220  1.00  0.00      TS   H  
ATOM   1134  H8  ADE T  14      13.182  -3.434 -34.188  1.00  0.00      TS   H  
ATOM   1135  H1' ADE T  14      11.954  -6.550 -32.460  1.00  0.00      TS   H  
ATOM   1136  H2' ADE T  14      14.287  -6.610 -33.100  1.00  0.00      TS   H  
ATOM   1137  H3' ADE T  14      15.418  -5.050 -31.200  1.00  0.00      TS   H  
ATOM   1138  H4' ADE T  14      13.270  -5.164 -29.463  1.00  0.00      TS   H  
ATOM   1139  H5' ADE T  14      13.207  -2.583 -29.782  1.00  0.00      TS   H  
ATOM   1140  H61 ADE T  14       9.279  -2.984 -37.262  1.00  0.00      TS   H  
ATOM   1141  H62 ADE T  14       7.666  -3.363 -37.188  1.00  0.00      TS   H  
ATOM   1142 H2'' ADE T  14      14.265  -4.806 -33.282  1.00  0.00      TS   H  
ATOM   1143 H5'' ADE T  14      14.802  -3.272 -29.896  1.00  0.00      TS   H  
ATOM   1144  P   THY T  15      15.798  -7.736 -31.066  1.00  0.00      TS   P  
ATOM   1145  O1P THY T  15      16.342  -8.329 -29.836  1.00  0.00      TS   O  
ATOM   1146  O2P THY T  15      16.765  -7.080 -31.993  1.00  0.00      TS   O  
ATOM   1147  C5' THY T  15      13.865  -9.479 -31.297  1.00  0.00      TS   C  
ATOM   1148  O5' THY T  15      15.067  -8.947 -31.880  1.00  0.00      TS   O  
ATOM   1149  C4' THY T  15      12.951 -10.182 -32.381  1.00  0.00      TS   C  
ATOM   1150  O4' THY T  15      12.335  -9.115 -33.236  1.00  0.00      TS   O  
ATOM   1151  C3' THY T  15      13.634 -11.202 -33.328  1.00  0.00      TS   C  
ATOM   1152  O3' THY T  15      12.897 -12.457 -33.522  1.00  0.00      TS   O  
ATOM   1153  C2' THY T  15      13.680 -10.354 -34.646  1.00  0.00      TS   C  
ATOM   1154  C1' THY T  15      12.446  -9.611 -34.481  1.00  0.00      TS   C  
ATOM   1155  N1  THY T  15      12.211  -8.505 -35.366  1.00  0.00      TS   N  
ATOM   1156  C2  THY T  15      11.035  -8.285 -36.070  1.00  0.00      TS   C  
ATOM   1157  O2  THY T  15      10.047  -8.978 -36.035  1.00  0.00      TS   O  
ATOM   1158  N3  THY T  15      11.008  -7.138 -36.802  1.00  0.00      TS   N  
ATOM   1159  C4  THY T  15      12.020  -6.255 -37.000  1.00  0.00      TS   C  
ATOM   1160  O4  THY T  15      11.919  -5.368 -37.824  1.00  0.00      TS   O  
ATOM   1161  C5  THY T  15      13.206  -6.518 -36.247  1.00  0.00      TS   C  
ATOM   1162  C5M THY T  15      14.460  -5.631 -36.257  1.00  0.00      TS   C  
ATOM   1163  C6  THY T  15      13.273  -7.613 -35.458  1.00  0.00      TS   C  
ATOM   1164  H3  THY T  15      10.175  -6.965 -37.345  1.00  0.00      TS   H  
ATOM   1165  H6  THY T  15      13.983  -7.801 -34.652  1.00  0.00      TS   H  
ATOM   1166  H1' THY T  15      11.700 -10.427 -34.584  1.00  0.00      TS   H  
ATOM   1167  H2' THY T  15      13.820 -11.032 -35.514  1.00  0.00      TS   H  
ATOM   1168  H3' THY T  15      14.620 -11.329 -32.831  1.00  0.00      TS   H  
ATOM   1169  H4' THY T  15      12.124 -10.782 -31.944  1.00  0.00      TS   H  
ATOM   1170  H5' THY T  15      13.225  -8.666 -30.890  1.00  0.00      TS   H  
ATOM   1171  H51 THY T  15      15.192  -6.168 -36.898  1.00  0.00      TS   H  
ATOM   1172  H52 THY T  15      14.905  -5.415 -35.262  1.00  0.00      TS   H  
ATOM   1173  H53 THY T  15      14.251  -4.621 -36.669  1.00  0.00      TS   H  
ATOM   1174 H2'' THY T  15      14.533  -9.644 -34.596  1.00  0.00      TS   H  
ATOM   1175 H5'' THY T  15      14.147 -10.294 -30.596  1.00  0.00      TS   H  
ATOM   1176  P   ADE T  16      13.643 -13.590 -34.268  1.00  0.00      TS   P  
ATOM   1177  O1P ADE T  16      13.409 -14.818 -33.517  1.00  0.00      TS   O  
ATOM   1178  O2P ADE T  16      15.067 -13.238 -34.433  1.00  0.00      TS   O  
ATOM   1179  C5' ADE T  16      11.737 -14.438 -35.827  1.00  0.00      TS   C  
ATOM   1180  O5' ADE T  16      13.019 -13.758 -35.680  1.00  0.00      TS   O  
ATOM   1181  C4' ADE T  16      11.221 -14.648 -37.246  1.00  0.00      TS   C  
ATOM   1182  O4' ADE T  16      10.988 -13.326 -37.827  1.00  0.00      TS   O  
ATOM   1183  C3' ADE T  16      12.202 -15.313 -38.141  1.00  0.00      TS   C  
ATOM   1184  O3' ADE T  16      11.510 -16.270 -39.020  1.00  0.00      TS   O  
ATOM   1185  C2' ADE T  16      12.792 -14.236 -39.010  1.00  0.00      TS   C  
ATOM   1186  C1' ADE T  16      11.667 -13.233 -39.049  1.00  0.00      TS   C  
ATOM   1187  N1  ADE T  16      10.705  -8.791 -41.071  1.00  0.00      TS   N  
ATOM   1188  C2  ADE T  16      10.133  -9.970 -41.233  1.00  0.00      TS   C  
ATOM   1189  N3  ADE T  16      10.488 -11.143 -40.724  1.00  0.00      TS   N  
ATOM   1190  C4  ADE T  16      11.521 -10.928 -39.877  1.00  0.00      TS   C  
ATOM   1191  C5  ADE T  16      12.188  -9.725 -39.560  1.00  0.00      TS   C  
ATOM   1192  C6  ADE T  16      11.753  -8.602 -40.221  1.00  0.00      TS   C  
ATOM   1193  N6  ADE T  16      12.308  -7.404 -40.102  1.00  0.00      TS   N  
ATOM   1194  N7  ADE T  16      13.205 -10.008 -38.601  1.00  0.00      TS   N  
ATOM   1195  C8  ADE T  16      13.065 -11.332 -38.274  1.00  0.00      TS   C  
ATOM   1196  N9  ADE T  16      12.098 -11.902 -39.168  1.00  0.00      TS   N  
ATOM   1197  H2  ADE T  16       9.342 -10.001 -41.983  1.00  0.00      TS   H  
ATOM   1198  H8  ADE T  16      13.727 -11.965 -37.680  1.00  0.00      TS   H  
ATOM   1199  H1' ADE T  16      10.959 -13.518 -39.856  1.00  0.00      TS   H  
ATOM   1200  H2' ADE T  16      13.006 -14.526 -40.061  1.00  0.00      TS   H  
ATOM   1201  H3' ADE T  16      12.907 -15.867 -37.487  1.00  0.00      TS   H  
ATOM   1202  H4' ADE T  16      10.252 -15.192 -37.287  1.00  0.00      TS   H  
ATOM   1203  H5' ADE T  16      11.040 -13.734 -35.322  1.00  0.00      TS   H  
ATOM   1204  H61 ADE T  16      13.306  -7.349 -40.097  1.00  0.00      TS   H  
ATOM   1205  H62 ADE T  16      11.844  -6.620 -40.514  1.00  0.00      TS   H  
ATOM   1206 H2'' ADE T  16      13.660 -13.849 -38.433  1.00  0.00      TS   H  
ATOM   1207 H5'' ADE T  16      11.792 -15.390 -35.256  1.00  0.00      TS   H  
ATOM   1208  P   THY T  17      12.390 -17.406 -39.709  1.00  0.00      TS   P  
ATOM   1209  O1P THY T  17      11.684 -18.619 -39.460  1.00  0.00      TS   O  
ATOM   1210  O2P THY T  17      13.830 -17.312 -39.361  1.00  0.00      TS   O  
ATOM   1211  C5' THY T  17      11.011 -16.991 -41.901  1.00  0.00      TS   C  
ATOM   1212  O5' THY T  17      12.318 -17.155 -41.259  1.00  0.00      TS   O  
ATOM   1213  C4' THY T  17      11.173 -16.061 -43.044  1.00  0.00      TS   C  
ATOM   1214  O4' THY T  17      11.425 -14.632 -42.534  1.00  0.00      TS   O  
ATOM   1215  C3' THY T  17      12.344 -16.382 -43.932  1.00  0.00      TS   C  
ATOM   1216  O3' THY T  17      11.927 -17.294 -44.903  1.00  0.00      TS   O  
ATOM   1217  C2' THY T  17      12.585 -14.922 -44.559  1.00  0.00      TS   C  
ATOM   1218  C1' THY T  17      11.822 -13.883 -43.615  1.00  0.00      TS   C  
ATOM   1219  N1  THY T  17      12.633 -12.785 -43.134  1.00  0.00      TS   N  
ATOM   1220  C2  THY T  17      12.390 -11.527 -43.631  1.00  0.00      TS   C  
ATOM   1221  O2  THY T  17      11.408 -11.320 -44.387  1.00  0.00      TS   O  
ATOM   1222  N3  THY T  17      13.272 -10.578 -43.190  1.00  0.00      TS   N  
ATOM   1223  C4  THY T  17      14.350 -10.751 -42.347  1.00  0.00      TS   C  
ATOM   1224  O4  THY T  17      15.107  -9.811 -42.153  1.00  0.00      TS   O  
ATOM   1225  C5  THY T  17      14.486 -12.067 -41.809  1.00  0.00      TS   C  
ATOM   1226  C5M THY T  17      15.518 -12.249 -40.780  1.00  0.00      TS   C  
ATOM   1227  C6  THY T  17      13.655 -13.003 -42.238  1.00  0.00      TS   C  
ATOM   1228  H3  THY T  17      13.127  -9.711 -43.686  1.00  0.00      TS   H  
ATOM   1229  H6  THY T  17      13.687 -14.008 -41.817  1.00  0.00      TS   H  
ATOM   1230  H1' THY T  17      10.900 -13.495 -44.099  1.00  0.00      TS   H  
ATOM   1231  H2' THY T  17      12.133 -14.829 -45.568  1.00  0.00      TS   H  
ATOM   1232  H3' THY T  17      13.247 -16.673 -43.351  1.00  0.00      TS   H  
ATOM   1233  H4' THY T  17      10.327 -15.945 -43.754  1.00  0.00      TS   H  
ATOM   1234  H5' THY T  17      10.246 -16.590 -41.202  1.00  0.00      TS   H  
ATOM   1235  H51 THY T  17      15.612 -13.317 -40.492  1.00  0.00      TS   H  
ATOM   1236  H52 THY T  17      15.520 -11.712 -39.807  1.00  0.00      TS   H  
ATOM   1237  H53 THY T  17      16.513 -11.936 -41.160  1.00  0.00      TS   H  
ATOM   1238 H2'' THY T  17      13.682 -14.752 -44.569  1.00  0.00      TS   H  
ATOM   1239 H5'' THY T  17      10.622 -17.981 -42.222  1.00  0.00      TS   H  
ATOM   1240  P   ADE T  18      12.851 -17.693 -46.137  1.00  0.00      TS   P  
ATOM   1241  O1P ADE T  18      12.586 -19.030 -46.750  1.00  0.00      TS   O  
ATOM   1242  O2P ADE T  18      14.275 -17.450 -45.768  1.00  0.00      TS   O  
ATOM   1243  C5' ADE T  18      11.209 -16.613 -47.795  1.00  0.00      TS   C  
ATOM   1244  O5' ADE T  18      12.527 -16.624 -47.218  1.00  0.00      TS   O  
ATOM   1245  C4' ADE T  18      10.948 -15.436 -48.751  1.00  0.00      TS   C  
ATOM   1246  O4' ADE T  18      11.528 -14.182 -48.153  1.00  0.00      TS   O  
ATOM   1247  C3' ADE T  18      11.712 -15.601 -50.002  1.00  0.00      TS   C  
ATOM   1248  O3' ADE T  18      11.065 -15.148 -51.183  1.00  0.00      TS   O  
ATOM   1249  C2' ADE T  18      13.002 -14.925 -49.890  1.00  0.00      TS   C  
ATOM   1250  C1' ADE T  18      12.657 -13.744 -48.912  1.00  0.00      TS   C  
ATOM   1251  N1  ADE T  18      15.331 -10.198 -46.205  1.00  0.00      TS   N  
ATOM   1252  C2  ADE T  18      14.360 -10.051 -47.165  1.00  0.00      TS   C  
ATOM   1253  N3  ADE T  18      13.589 -11.056 -47.770  1.00  0.00      TS   N  
ATOM   1254  C4  ADE T  18      14.134 -12.208 -47.478  1.00  0.00      TS   C  
ATOM   1255  C5  ADE T  18      15.131 -12.491 -46.619  1.00  0.00      TS   C  
ATOM   1256  C6  ADE T  18      15.770 -11.414 -45.989  1.00  0.00      TS   C  
ATOM   1257  N6  ADE T  18      16.809 -11.533 -45.133  1.00  0.00      TS   N  
ATOM   1258  N7  ADE T  18      15.434 -13.822 -46.549  1.00  0.00      TS   N  
ATOM   1259  C8  ADE T  18      14.589 -14.352 -47.350  1.00  0.00      TS   C  
ATOM   1260  N9  ADE T  18      13.703 -13.461 -47.949  1.00  0.00      TS   N  
ATOM   1261  H2  ADE T  18      14.100  -8.995 -47.230  1.00  0.00      TS   H  
ATOM   1262  H8  ADE T  18      14.476 -15.414 -47.567  1.00  0.00      TS   H  
ATOM   1263  H1' ADE T  18      12.263 -12.884 -49.495  1.00  0.00      TS   H  
ATOM   1264  H2' ADE T  18      13.377 -14.475 -50.834  1.00  0.00      TS   H  
ATOM   1265  H3' ADE T  18      11.932 -16.685 -50.100  1.00  0.00      TS   H  
ATOM   1266  H4' ADE T  18       9.890 -15.258 -49.042  1.00  0.00      TS   H  
ATOM   1267  H5' ADE T  18      10.463 -16.569 -46.973  1.00  0.00      TS   H  
ATOM   1268  H61 ADE T  18      17.269 -10.669 -44.931  1.00  0.00      TS   H  
ATOM   1269  H62 ADE T  18      17.039 -12.391 -44.674  1.00  0.00      TS   H  
ATOM   1270 H2'' ADE T  18      13.797 -15.583 -49.482  1.00  0.00      TS   H  
ATOM   1271 H5'' ADE T  18      11.183 -17.551 -48.391  1.00  0.00      TS   H  
ATOM   1272  P   ADE T  19      10.171 -16.129 -52.101  1.00  0.00      TS   P  
ATOM   1273  O1P ADE T  19       9.135 -16.841 -51.338  1.00  0.00      TS   O  
ATOM   1274  O2P ADE T  19      11.148 -17.059 -52.732  1.00  0.00      TS   O  
ATOM   1275  C5' ADE T  19      10.422 -14.524 -54.141  1.00  0.00      TS   C  
ATOM   1276  O5' ADE T  19       9.608 -15.033 -53.058  1.00  0.00      TS   O  
ATOM   1277  C4' ADE T  19      10.718 -13.041 -54.108  1.00  0.00      TS   C  
ATOM   1278  O4' ADE T  19      11.724 -12.847 -53.058  1.00  0.00      TS   O  
ATOM   1279  C3' ADE T  19      11.343 -12.649 -55.448  1.00  0.00      TS   C  
ATOM   1280  O3' ADE T  19      10.843 -11.409 -55.937  1.00  0.00      TS   O  
ATOM   1281  C2' ADE T  19      12.815 -12.572 -55.232  1.00  0.00      TS   C  
ATOM   1282  C1' ADE T  19      12.830 -12.195 -53.752  1.00  0.00      TS   C  
ATOM   1283  N1  ADE T  19      16.288 -11.207 -49.985  1.00  0.00      TS   N  
ATOM   1284  C2  ADE T  19      15.371 -10.476 -50.563  1.00  0.00      TS   C  
ATOM   1285  N3  ADE T  19      14.499 -10.735 -51.612  1.00  0.00      TS   N  
ATOM   1286  C4  ADE T  19      14.718 -12.004 -52.016  1.00  0.00      TS   C  
ATOM   1287  C5  ADE T  19      15.682 -12.890 -51.564  1.00  0.00      TS   C  
ATOM   1288  C6  ADE T  19      16.414 -12.477 -50.415  1.00  0.00      TS   C  
ATOM   1289  N6  ADE T  19      17.301 -13.222 -49.679  1.00  0.00      TS   N  
ATOM   1290  N7  ADE T  19      15.580 -14.069 -52.270  1.00  0.00      TS   N  
ATOM   1291  C8  ADE T  19      14.660 -13.877 -53.114  1.00  0.00      TS   C  
ATOM   1292  N9  ADE T  19      14.022 -12.663 -53.032  1.00  0.00      TS   N  
ATOM   1293  H2  ADE T  19      15.281  -9.454 -50.197  1.00  0.00      TS   H  
ATOM   1294  H8  ADE T  19      14.367 -14.663 -53.809  1.00  0.00      TS   H  
ATOM   1295  H1' ADE T  19      12.663 -11.122 -53.523  1.00  0.00      TS   H  
ATOM   1296  H2' ADE T  19      13.339 -11.788 -55.821  1.00  0.00      TS   H  
ATOM   1297  H3' ADE T  19      11.107 -13.428 -56.204  1.00  0.00      TS   H  
ATOM   1298  H4' ADE T  19       9.791 -12.496 -53.829  1.00  0.00      TS   H  
ATOM   1299  H5' ADE T  19       9.716 -14.632 -54.993  1.00  0.00      TS   H  
ATOM   1300  H61 ADE T  19      17.483 -12.899 -48.750  1.00  0.00      TS   H  
ATOM   1301  H62 ADE T  19      17.466 -14.196 -49.839  1.00  0.00      TS   H  
ATOM   1302 H2'' ADE T  19      13.198 -13.602 -55.396  1.00  0.00      TS   H  
ATOM   1303 H5'' ADE T  19      11.351 -15.104 -54.323  1.00  0.00      TS   H  
ATOM   1304  P   GUA T  20      11.176 -10.792 -57.344  1.00  0.00      TS   P  
ATOM   1305  O1P GUA T  20       9.924 -10.087 -57.751  1.00  0.00      TS   O  
ATOM   1306  O2P GUA T  20      11.679 -11.802 -58.253  1.00  0.00      TS   O  
ATOM   1307  C5' GUA T  20      11.898  -8.646 -56.163  1.00  0.00      TS   C  
ATOM   1308  O5' GUA T  20      12.299  -9.685 -57.036  1.00  0.00      TS   O  
ATOM   1309  C4' GUA T  20      13.046  -7.641 -55.775  1.00  0.00      TS   C  
ATOM   1310  O4' GUA T  20      13.883  -8.342 -54.747  1.00  0.00      TS   O  
ATOM   1311  C3' GUA T  20      14.005  -7.270 -56.954  1.00  0.00      TS   C  
ATOM   1312  O3' GUA T  20      14.228  -5.856 -57.031  1.00  0.00      TS   O  
ATOM   1313  C2' GUA T  20      15.291  -8.022 -56.570  1.00  0.00      TS   C  
ATOM   1314  C1' GUA T  20      15.280  -8.178 -55.020  1.00  0.00      TS   C  
ATOM   1315  N1  GUA T  20      19.084 -10.031 -52.337  1.00  0.00      TS   N  
ATOM   1316  C2  GUA T  20      18.661  -8.681 -52.450  1.00  0.00      TS   C  
ATOM   1317  N2  GUA T  20      19.372  -7.774 -51.748  1.00  0.00      TS   N  
ATOM   1318  N3  GUA T  20      17.611  -8.364 -53.168  1.00  0.00      TS   N  
ATOM   1319  C4  GUA T  20      17.060  -9.396 -53.831  1.00  0.00      TS   C  
ATOM   1320  C5  GUA T  20      17.375 -10.741 -53.751  1.00  0.00      TS   C  
ATOM   1321  C6  GUA T  20      18.413 -11.172 -52.858  1.00  0.00      TS   C  
ATOM   1322  O6  GUA T  20      18.788 -12.305 -52.653  1.00  0.00      TS   O  
ATOM   1323  N7  GUA T  20      16.616 -11.495 -54.585  1.00  0.00      TS   N  
ATOM   1324  C8  GUA T  20      15.780 -10.624 -55.139  1.00  0.00      TS   C  
ATOM   1325  N9  GUA T  20      15.983  -9.371 -54.640  1.00  0.00      TS   N  
ATOM   1326  H1  GUA T  20      19.883 -10.157 -51.733  1.00  0.00      TS   H  
ATOM   1327  H8  GUA T  20      14.885 -10.852 -55.719  1.00  0.00      TS   H  
ATOM   1328  H1' GUA T  20      15.705  -7.216 -54.664  1.00  0.00      TS   H  
ATOM   1329  H2' GUA T  20      16.192  -7.413 -56.798  1.00  0.00      TS   H  
ATOM   1330  H21 GUA T  20      20.162  -8.042 -51.197  1.00  0.00      TS   H  
ATOM   1331  H3' GUA T  20      13.656  -7.662 -57.933  1.00  0.00      TS   H  
ATOM   1332  H22 GUA T  20      18.967  -6.865 -51.646  1.00  0.00      TS   H  
ATOM   1333  H4' GUA T  20      12.741  -6.678 -55.312  1.00  0.00      TS   H  
ATOM   1334  H5' GUA T  20      11.514  -9.021 -55.189  1.00  0.00      TS   H  
ATOM   1335  H3T GUA T  20      14.938  -5.808 -57.677  1.00  0.00      TS   H  
ATOM   1336 H2'' GUA T  20      15.453  -8.950 -57.159  1.00  0.00      TS   H  
ATOM   1337 H5'' GUA T  20      11.133  -7.979 -56.614  1.00  0.00      TS   H  
TER   
END
