# Supplementary material for: CRISPR-Cas12a exploits R-loop asymmetry to form double-strand breaks
Source: eLife. 2020 Jun 10;9:e55143. doi: 10.7554/eLife.55143 (PMC7286691; doi:10.7554/eLife.55143)
Supplement: Figure 5—source data 2. [file elife-55143-fig5-data2.zip › Figure 5ΓÇöSource Data 2/Example_MD_trajectories/3prime_boundary/3prime_boundary_36.pdb]

ATOM      1  C5' CYT B   1      18.725  -2.804 -57.738  1.00  0.00      BS   C  
ATOM      2  O5' CYT B   1      20.042  -3.322 -57.612  1.00  0.00      BS   O  
ATOM      3  C4' CYT B   1      17.691  -3.720 -56.958  1.00  0.00      BS   C  
ATOM      4  O4' CYT B   1      17.742  -5.092 -57.407  1.00  0.00      BS   O  
ATOM      5  C3' CYT B   1      17.884  -3.755 -55.523  1.00  0.00      BS   C  
ATOM      6  O3' CYT B   1      17.662  -2.473 -54.960  1.00  0.00      BS   O  
ATOM      7  C2' CYT B   1      16.819  -4.768 -55.176  1.00  0.00      BS   C  
ATOM      8  C1' CYT B   1      17.030  -5.821 -56.349  1.00  0.00      BS   C  
ATOM      9  N1  CYT B   1      17.973  -6.955 -56.030  1.00  0.00      BS   N  
ATOM     10  C2  CYT B   1      17.752  -8.191 -56.598  1.00  0.00      BS   C  
ATOM     11  O2  CYT B   1      16.911  -8.381 -57.455  1.00  0.00      BS   O  
ATOM     12  N3  CYT B   1      18.559  -9.263 -56.209  1.00  0.00      BS   N  
ATOM     13  C4  CYT B   1      19.543  -9.037 -55.274  1.00  0.00      BS   C  
ATOM     14  N4  CYT B   1      20.312 -10.082 -54.883  1.00  0.00      BS   N  
ATOM     15  C5  CYT B   1      19.746  -7.703 -54.703  1.00  0.00      BS   C  
ATOM     16  C6  CYT B   1      18.912  -6.735 -55.054  1.00  0.00      BS   C  
ATOM     17  H5  CYT B   1      20.516  -7.644 -53.934  1.00  0.00      BS   H  
ATOM     18  H6  CYT B   1      19.058  -5.755 -54.601  1.00  0.00      BS   H  
ATOM     19  H1' CYT B   1      16.062  -6.188 -56.753  1.00  0.00      BS   H  
ATOM     20  H2' CYT B   1      15.843  -4.252 -55.298  1.00  0.00      BS   H  
ATOM     21  H3' CYT B   1      18.910  -4.157 -55.384  1.00  0.00      BS   H  
ATOM     22  H4' CYT B   1      16.647  -3.437 -57.212  1.00  0.00      BS   H  
ATOM     23  H41 CYT B   1      21.144  -9.946 -54.344  1.00  0.00      BS   H  
ATOM     24  H5' CYT B   1      18.363  -2.800 -58.788  1.00  0.00      BS   H  
ATOM     25  H42 CYT B   1      20.171 -10.985 -55.287  1.00  0.00      BS   H  
ATOM     26  H5T CYT B   1      20.382  -3.261 -58.507  1.00  0.00      BS   H  
ATOM     27 H2'' CYT B   1      16.918  -5.250 -54.179  1.00  0.00      BS   H  
ATOM     28 H5'' CYT B   1      18.642  -1.771 -57.339  1.00  0.00      BS   H  
ATOM     29  P   THY B   2      18.254  -2.057 -53.570  1.00  0.00      BS   P  
ATOM     30  O1P THY B   2      18.088  -0.593 -53.373  1.00  0.00      BS   O  
ATOM     31  O2P THY B   2      19.621  -2.620 -53.466  1.00  0.00      BS   O  
ATOM     32  C5' THY B   2      15.983  -2.626 -52.420  1.00  0.00      BS   C  
ATOM     33  O5' THY B   2      17.413  -2.785 -52.489  1.00  0.00      BS   O  
ATOM     34  C4' THY B   2      15.243  -3.364 -51.323  1.00  0.00      BS   C  
ATOM     35  O4' THY B   2      15.576  -4.775 -51.370  1.00  0.00      BS   O  
ATOM     36  C3' THY B   2      15.785  -2.879 -49.931  1.00  0.00      BS   C  
ATOM     37  O3' THY B   2      14.734  -2.413 -49.035  1.00  0.00      BS   O  
ATOM     38  C2' THY B   2      16.263  -4.234 -49.339  1.00  0.00      BS   C  
ATOM     39  C1' THY B   2      15.441  -5.228 -50.059  1.00  0.00      BS   C  
ATOM     40  N1  THY B   2      15.766  -6.603 -49.967  1.00  0.00      BS   N  
ATOM     41  C2  THY B   2      14.793  -7.443 -50.485  1.00  0.00      BS   C  
ATOM     42  O2  THY B   2      13.780  -7.096 -51.042  1.00  0.00      BS   O  
ATOM     43  N3  THY B   2      15.133  -8.766 -50.278  1.00  0.00      BS   N  
ATOM     44  C4  THY B   2      16.107  -9.317 -49.434  1.00  0.00      BS   C  
ATOM     45  O4  THY B   2      16.379 -10.515 -49.469  1.00  0.00      BS   O  
ATOM     46  C5  THY B   2      16.872  -8.347 -48.714  1.00  0.00      BS   C  
ATOM     47  C5M THY B   2      18.129  -8.785 -47.876  1.00  0.00      BS   C  
ATOM     48  C6  THY B   2      16.644  -7.040 -48.989  1.00  0.00      BS   C  
ATOM     49  H3  THY B   2      14.599  -9.531 -50.665  1.00  0.00      BS   H  
ATOM     50  H6  THY B   2      17.389  -6.315 -48.662  1.00  0.00      BS   H  
ATOM     51  H1' THY B   2      14.402  -5.054 -49.704  1.00  0.00      BS   H  
ATOM     52  H2' THY B   2      16.223  -4.292 -48.231  1.00  0.00      BS   H  
ATOM     53  H3' THY B   2      16.710  -2.265 -49.984  1.00  0.00      BS   H  
ATOM     54  H4' THY B   2      14.153  -3.156 -51.370  1.00  0.00      BS   H  
ATOM     55  H5' THY B   2      15.454  -2.919 -53.352  1.00  0.00      BS   H  
ATOM     56  H51 THY B   2      17.840  -9.612 -47.193  1.00  0.00      BS   H  
ATOM     57  H52 THY B   2      18.532  -7.919 -47.308  1.00  0.00      BS   H  
ATOM     58  H53 THY B   2      18.917  -9.148 -48.570  1.00  0.00      BS   H  
ATOM     59 H2'' THY B   2      17.328  -4.392 -49.617  1.00  0.00      BS   H  
ATOM     60 H5'' THY B   2      15.674  -1.559 -52.424  1.00  0.00      BS   H  
ATOM     61  P   THY B   3      14.525  -0.961 -48.911  1.00  0.00      BS   P  
ATOM     62  O1P THY B   3      14.850  -0.235 -50.188  1.00  0.00      BS   O  
ATOM     63  O2P THY B   3      15.308  -0.471 -47.741  1.00  0.00      BS   O  
ATOM     64  C5' THY B   3      12.073  -1.257 -49.672  1.00  0.00      BS   C  
ATOM     65  O5' THY B   3      12.983  -0.825 -48.669  1.00  0.00      BS   O  
ATOM     66  C4' THY B   3      10.894  -2.198 -49.155  1.00  0.00      BS   C  
ATOM     67  O4' THY B   3      11.383  -3.552 -49.069  1.00  0.00      BS   O  
ATOM     68  C3' THY B   3      10.457  -1.841 -47.738  1.00  0.00      BS   C  
ATOM     69  O3' THY B   3       9.023  -2.121 -47.566  1.00  0.00      BS   O  
ATOM     70  C2' THY B   3      11.187  -2.738 -46.826  1.00  0.00      BS   C  
ATOM     71  C1' THY B   3      11.227  -4.018 -47.690  1.00  0.00      BS   C  
ATOM     72  N1  THY B   3      12.298  -4.919 -47.399  1.00  0.00      BS   N  
ATOM     73  C2  THY B   3      12.233  -6.194 -47.969  1.00  0.00      BS   C  
ATOM     74  O2  THY B   3      11.392  -6.508 -48.775  1.00  0.00      BS   O  
ATOM     75  N3  THY B   3      13.222  -7.070 -47.552  1.00  0.00      BS   N  
ATOM     76  C4  THY B   3      14.207  -6.721 -46.679  1.00  0.00      BS   C  
ATOM     77  O4  THY B   3      14.791  -7.530 -46.028  1.00  0.00      BS   O  
ATOM     78  C5  THY B   3      14.444  -5.240 -46.575  1.00  0.00      BS   C  
ATOM     79  C5M THY B   3      15.672  -4.903 -45.816  1.00  0.00      BS   C  
ATOM     80  C6  THY B   3      13.490  -4.441 -47.005  1.00  0.00      BS   C  
ATOM     81  H3  THY B   3      13.112  -8.069 -47.655  1.00  0.00      BS   H  
ATOM     82  H6  THY B   3      13.732  -3.384 -46.898  1.00  0.00      BS   H  
ATOM     83  H1' THY B   3      10.244  -4.526 -47.591  1.00  0.00      BS   H  
ATOM     84  H2' THY B   3      10.620  -2.945 -45.893  1.00  0.00      BS   H  
ATOM     85  H3' THY B   3      10.807  -0.812 -47.507  1.00  0.00      BS   H  
ATOM     86  H4' THY B   3      10.054  -2.221 -49.882  1.00  0.00      BS   H  
ATOM     87  H5' THY B   3      12.588  -1.790 -50.499  1.00  0.00      BS   H  
ATOM     88  H51 THY B   3      15.899  -3.820 -45.915  1.00  0.00      BS   H  
ATOM     89  H52 THY B   3      16.507  -5.580 -46.096  1.00  0.00      BS   H  
ATOM     90  H53 THY B   3      15.580  -5.103 -44.726  1.00  0.00      BS   H  
ATOM     91 H2'' THY B   3      12.214  -2.393 -46.581  1.00  0.00      BS   H  
ATOM     92 H5'' THY B   3      11.567  -0.356 -50.083  1.00  0.00      BS   H  
ATOM     93  P   ADE B   4       8.138  -0.904 -47.063  1.00  0.00      BS   P  
ATOM     94  O1P ADE B   4       8.201   0.153 -48.068  1.00  0.00      BS   O  
ATOM     95  O2P ADE B   4       8.499  -0.525 -45.698  1.00  0.00      BS   O  
ATOM     96  C5' ADE B   4       6.170  -2.456 -48.085  1.00  0.00      BS   C  
ATOM     97  O5' ADE B   4       6.713  -1.540 -47.168  1.00  0.00      BS   O  
ATOM     98  C4' ADE B   4       5.379  -3.611 -47.454  1.00  0.00      BS   C  
ATOM     99  O4' ADE B   4       6.324  -4.686 -47.181  1.00  0.00      BS   O  
ATOM    100  C3' ADE B   4       4.723  -3.249 -46.095  1.00  0.00      BS   C  
ATOM    101  O3' ADE B   4       3.460  -3.901 -45.913  1.00  0.00      BS   O  
ATOM    102  C2' ADE B   4       5.762  -3.776 -45.098  1.00  0.00      BS   C  
ATOM    103  C1' ADE B   4       6.330  -5.013 -45.837  1.00  0.00      BS   C  
ATOM    104  N1  ADE B   4       9.802  -8.781 -45.567  1.00  0.00      BS   N  
ATOM    105  C2  ADE B   4       8.597  -8.797 -46.051  1.00  0.00      BS   C  
ATOM    106  N3  ADE B   4       7.748  -7.791 -46.115  1.00  0.00      BS   N  
ATOM    107  C4  ADE B   4       8.303  -6.574 -45.707  1.00  0.00      BS   C  
ATOM    108  C5  ADE B   4       9.547  -6.404 -45.208  1.00  0.00      BS   C  
ATOM    109  C6  ADE B   4      10.361  -7.571 -45.160  1.00  0.00      BS   C  
ATOM    110  N6  ADE B   4      11.620  -7.403 -44.677  1.00  0.00      BS   N  
ATOM    111  N7  ADE B   4       9.773  -5.163 -44.724  1.00  0.00      BS   N  
ATOM    112  C8  ADE B   4       8.660  -4.560 -44.837  1.00  0.00      BS   C  
ATOM    113  N9  ADE B   4       7.704  -5.340 -45.447  1.00  0.00      BS   N  
ATOM    114  H2  ADE B   4       8.189  -9.756 -46.370  1.00  0.00      BS   H  
ATOM    115  H8  ADE B   4       8.458  -3.613 -44.336  1.00  0.00      BS   H  
ATOM    116  H1' ADE B   4       5.605  -5.854 -45.879  1.00  0.00      BS   H  
ATOM    117  H2' ADE B   4       5.249  -3.991 -44.137  1.00  0.00      BS   H  
ATOM    118  H3' ADE B   4       4.712  -2.140 -46.028  1.00  0.00      BS   H  
ATOM    119  H4' ADE B   4       4.626  -3.970 -48.187  1.00  0.00      BS   H  
ATOM    120  H5' ADE B   4       6.945  -2.874 -48.763  1.00  0.00      BS   H  
ATOM    121  H61 ADE B   4      11.915  -6.750 -43.979  1.00  0.00      BS   H  
ATOM    122  H62 ADE B   4      12.321  -8.062 -44.950  1.00  0.00      BS   H  
ATOM    123 H2'' ADE B   4       6.560  -3.002 -45.079  1.00  0.00      BS   H  
ATOM    124 H5'' ADE B   4       5.431  -1.970 -48.757  1.00  0.00      BS   H  
ATOM    125  P   THY B   5       2.564  -3.869 -44.628  1.00  0.00      BS   P  
ATOM    126  O1P THY B   5       1.193  -3.461 -44.993  1.00  0.00      BS   O  
ATOM    127  O2P THY B   5       3.280  -3.033 -43.558  1.00  0.00      BS   O  
ATOM    128  C5' THY B   5       2.724  -6.507 -45.038  1.00  0.00      BS   C  
ATOM    129  O5' THY B   5       2.570  -5.433 -44.137  1.00  0.00      BS   O  
ATOM    130  C4' THY B   5       3.099  -7.804 -44.338  1.00  0.00      BS   C  
ATOM    131  O4' THY B   5       4.480  -7.906 -44.197  1.00  0.00      BS   O  
ATOM    132  C3' THY B   5       2.467  -7.940 -42.820  1.00  0.00      BS   C  
ATOM    133  O3' THY B   5       2.072  -9.224 -42.401  1.00  0.00      BS   O  
ATOM    134  C2' THY B   5       3.744  -7.594 -42.071  1.00  0.00      BS   C  
ATOM    135  C1' THY B   5       4.814  -8.245 -42.890  1.00  0.00      BS   C  
ATOM    136  N1  THY B   5       6.174  -7.785 -42.554  1.00  0.00      BS   N  
ATOM    137  C2  THY B   5       7.155  -8.678 -42.453  1.00  0.00      BS   C  
ATOM    138  O2  THY B   5       6.964  -9.933 -42.521  1.00  0.00      BS   O  
ATOM    139  N3  THY B   5       8.376  -8.193 -42.105  1.00  0.00      BS   N  
ATOM    140  C4  THY B   5       8.672  -6.929 -41.679  1.00  0.00      BS   C  
ATOM    141  O4  THY B   5       9.734  -6.628 -41.131  1.00  0.00      BS   O  
ATOM    142  C5  THY B   5       7.625  -5.961 -41.976  1.00  0.00      BS   C  
ATOM    143  C5M THY B   5       7.880  -4.468 -41.886  1.00  0.00      BS   C  
ATOM    144  C6  THY B   5       6.424  -6.390 -42.289  1.00  0.00      BS   C  
ATOM    145  H3  THY B   5       9.116  -8.872 -42.004  1.00  0.00      BS   H  
ATOM    146  H6  THY B   5       5.629  -5.742 -42.658  1.00  0.00      BS   H  
ATOM    147  H1' THY B   5       4.644  -9.341 -42.841  1.00  0.00      BS   H  
ATOM    148  H2' THY B   5       3.705  -7.791 -40.978  1.00  0.00      BS   H  
ATOM    149  H3' THY B   5       1.602  -7.284 -42.585  1.00  0.00      BS   H  
ATOM    150  H4' THY B   5       2.822  -8.722 -44.898  1.00  0.00      BS   H  
ATOM    151  H5' THY B   5       3.555  -6.362 -45.761  1.00  0.00      BS   H  
ATOM    152  H51 THY B   5       7.264  -3.811 -42.537  1.00  0.00      BS   H  
ATOM    153  H52 THY B   5       8.927  -4.099 -41.920  1.00  0.00      BS   H  
ATOM    154  H53 THY B   5       7.547  -4.250 -40.849  1.00  0.00      BS   H  
ATOM    155 H2'' THY B   5       3.846  -6.489 -42.130  1.00  0.00      BS   H  
ATOM    156 H5'' THY B   5       1.817  -6.742 -45.635  1.00  0.00      BS   H  
ATOM    157  P   ADE B   6       1.069  -9.501 -41.246  1.00  0.00      BS   P  
ATOM    158  O1P ADE B   6      -0.239  -9.948 -41.852  1.00  0.00      BS   O  
ATOM    159  O2P ADE B   6       0.896  -8.365 -40.306  1.00  0.00      BS   O  
ATOM    160  C5' ADE B   6       1.752 -12.085 -40.863  1.00  0.00      BS   C  
ATOM    161  O5' ADE B   6       1.885 -10.670 -40.581  1.00  0.00      BS   O  
ATOM    162  C4' ADE B   6       2.959 -12.909 -40.453  1.00  0.00      BS   C  
ATOM    163  O4' ADE B   6       4.100 -12.257 -40.944  1.00  0.00      BS   O  
ATOM    164  C3' ADE B   6       3.206 -12.972 -38.892  1.00  0.00      BS   C  
ATOM    165  O3' ADE B   6       2.539 -14.115 -38.456  1.00  0.00      BS   O  
ATOM    166  C2' ADE B   6       4.699 -13.248 -38.804  1.00  0.00      BS   C  
ATOM    167  C1' ADE B   6       5.197 -12.412 -39.968  1.00  0.00      BS   C  
ATOM    168  N1  ADE B   6       9.159  -9.648 -38.374  1.00  0.00      BS   N  
ATOM    169  C2  ADE B   6       9.014 -10.914 -38.640  1.00  0.00      BS   C  
ATOM    170  N3  ADE B   6       7.920 -11.619 -38.922  1.00  0.00      BS   N  
ATOM    171  C4  ADE B   6       6.892 -10.775 -39.139  1.00  0.00      BS   C  
ATOM    172  C5  ADE B   6       6.862  -9.407 -38.907  1.00  0.00      BS   C  
ATOM    173  C6  ADE B   6       8.087  -8.857 -38.545  1.00  0.00      BS   C  
ATOM    174  N6  ADE B   6       8.352  -7.553 -38.390  1.00  0.00      BS   N  
ATOM    175  N7  ADE B   6       5.658  -8.924 -39.270  1.00  0.00      BS   N  
ATOM    176  C8  ADE B   6       4.985  -9.956 -39.645  1.00  0.00      BS   C  
ATOM    177  N9  ADE B   6       5.630 -11.057 -39.571  1.00  0.00      BS   N  
ATOM    178  H2  ADE B   6       9.930 -11.500 -38.573  1.00  0.00      BS   H  
ATOM    179  H8  ADE B   6       3.945  -9.811 -39.937  1.00  0.00      BS   H  
ATOM    180  H1' ADE B   6       6.095 -12.880 -40.427  1.00  0.00      BS   H  
ATOM    181  H2' ADE B   6       4.940 -14.331 -38.740  1.00  0.00      BS   H  
ATOM    182  H3' ADE B   6       2.837 -12.056 -38.383  1.00  0.00      BS   H  
ATOM    183  H4' ADE B   6       2.905 -13.897 -40.958  1.00  0.00      BS   H  
ATOM    184  H5' ADE B   6       1.592 -12.218 -41.954  1.00  0.00      BS   H  
ATOM    185  H61 ADE B   6       9.317  -7.294 -38.336  1.00  0.00      BS   H  
ATOM    186  H62 ADE B   6       7.803  -6.920 -37.843  1.00  0.00      BS   H  
ATOM    187 H2'' ADE B   6       4.969 -12.814 -37.819  1.00  0.00      BS   H  
ATOM    188 H5'' ADE B   6       0.879 -12.500 -40.316  1.00  0.00      BS   H  
ATOM    189  P   THY B   7       2.098 -14.201 -36.918  1.00  0.00      BS   P  
ATOM    190  O1P THY B   7       1.271 -15.379 -36.715  1.00  0.00      BS   O  
ATOM    191  O2P THY B   7       1.388 -12.940 -36.566  1.00  0.00      BS   O  
ATOM    192  C5' THY B   7       4.093 -15.624 -36.127  1.00  0.00      BS   C  
ATOM    193  O5' THY B   7       3.347 -14.342 -36.047  1.00  0.00      BS   O  
ATOM    194  C4' THY B   7       5.519 -15.561 -35.474  1.00  0.00      BS   C  
ATOM    195  O4' THY B   7       6.210 -14.347 -36.033  1.00  0.00      BS   O  
ATOM    196  C3' THY B   7       5.491 -15.404 -33.943  1.00  0.00      BS   C  
ATOM    197  O3' THY B   7       6.540 -16.156 -33.285  1.00  0.00      BS   O  
ATOM    198  C2' THY B   7       5.744 -13.982 -33.748  1.00  0.00      BS   C  
ATOM    199  C1' THY B   7       6.552 -13.500 -34.969  1.00  0.00      BS   C  
ATOM    200  N1  THY B   7       6.350 -12.057 -35.273  1.00  0.00      BS   N  
ATOM    201  C2  THY B   7       7.441 -11.240 -35.266  1.00  0.00      BS   C  
ATOM    202  O2  THY B   7       8.480 -11.601 -34.831  1.00  0.00      BS   O  
ATOM    203  N3  THY B   7       7.233  -9.972 -35.602  1.00  0.00      BS   N  
ATOM    204  C4  THY B   7       5.994  -9.306 -35.654  1.00  0.00      BS   C  
ATOM    205  O4  THY B   7       6.011  -8.121 -35.844  1.00  0.00      BS   O  
ATOM    206  C5  THY B   7       4.907 -10.241 -35.786  1.00  0.00      BS   C  
ATOM    207  C5M THY B   7       3.504  -9.715 -36.000  1.00  0.00      BS   C  
ATOM    208  C6  THY B   7       5.101 -11.531 -35.492  1.00  0.00      BS   C  
ATOM    209  H3  THY B   7       8.091  -9.443 -35.537  1.00  0.00      BS   H  
ATOM    210  H6  THY B   7       4.312 -12.281 -35.543  1.00  0.00      BS   H  
ATOM    211  H1' THY B   7       7.608 -13.802 -34.802  1.00  0.00      BS   H  
ATOM    212  H2' THY B   7       6.362 -13.766 -32.851  1.00  0.00      BS   H  
ATOM    213  H3' THY B   7       4.474 -15.722 -33.627  1.00  0.00      BS   H  
ATOM    214  H4' THY B   7       5.948 -16.524 -35.822  1.00  0.00      BS   H  
ATOM    215  H5' THY B   7       4.336 -15.873 -37.181  1.00  0.00      BS   H  
ATOM    216  H51 THY B   7       2.656 -10.431 -36.053  1.00  0.00      BS   H  
ATOM    217  H52 THY B   7       3.489  -9.117 -36.938  1.00  0.00      BS   H  
ATOM    218  H53 THY B   7       3.358  -8.916 -35.243  1.00  0.00      BS   H  
ATOM    219 H2'' THY B   7       4.762 -13.466 -33.691  1.00  0.00      BS   H  
ATOM    220 H5'' THY B   7       3.472 -16.459 -35.741  1.00  0.00      BS   H  
ATOM    221  P   ADE B   8       6.368 -16.798 -31.930  1.00  0.00      BS   P  
ATOM    222  O1P ADE B   8       7.040 -18.150 -31.951  1.00  0.00      BS   O  
ATOM    223  O2P ADE B   8       4.903 -16.724 -31.654  1.00  0.00      BS   O  
ATOM    224  C5' ADE B   8       8.507 -15.445 -31.270  1.00  0.00      BS   C  
ATOM    225  O5' ADE B   8       7.133 -15.867 -30.941  1.00  0.00      BS   O  
ATOM    226  C4' ADE B   8       8.859 -14.039 -30.675  1.00  0.00      BS   C  
ATOM    227  O4' ADE B   8       8.176 -13.046 -31.351  1.00  0.00      BS   O  
ATOM    228  C3' ADE B   8       8.260 -13.742 -29.164  1.00  0.00      BS   C  
ATOM    229  O3' ADE B   8       9.229 -13.358 -28.290  1.00  0.00      BS   O  
ATOM    230  C2' ADE B   8       7.262 -12.615 -29.390  1.00  0.00      BS   C  
ATOM    231  C1' ADE B   8       7.882 -11.981 -30.526  1.00  0.00      BS   C  
ATOM    232  N1  ADE B   8       7.227  -7.047 -31.505  1.00  0.00      BS   N  
ATOM    233  C2  ADE B   8       8.184  -7.651 -30.877  1.00  0.00      BS   C  
ATOM    234  N3  ADE B   8       8.352  -8.960 -30.696  1.00  0.00      BS   N  
ATOM    235  C4  ADE B   8       7.280  -9.640 -31.268  1.00  0.00      BS   C  
ATOM    236  C5  ADE B   8       6.201  -9.100 -31.827  1.00  0.00      BS   C  
ATOM    237  C6  ADE B   8       6.197  -7.699 -32.064  1.00  0.00      BS   C  
ATOM    238  N6  ADE B   8       5.240  -7.003 -32.681  1.00  0.00      BS   N  
ATOM    239  N7  ADE B   8       5.231 -10.095 -32.132  1.00  0.00      BS   N  
ATOM    240  C8  ADE B   8       5.724 -11.175 -31.669  1.00  0.00      BS   C  
ATOM    241  N9  ADE B   8       7.041 -11.004 -31.241  1.00  0.00      BS   N  
ATOM    242  H2  ADE B   8       8.923  -6.907 -30.580  1.00  0.00      BS   H  
ATOM    243  H8  ADE B   8       5.299 -12.171 -31.802  1.00  0.00      BS   H  
ATOM    244  H1' ADE B   8       8.809 -11.399 -30.332  1.00  0.00      BS   H  
ATOM    245  H2' ADE B   8       7.120 -11.907 -28.545  1.00  0.00      BS   H  
ATOM    246  H3' ADE B   8       7.802 -14.722 -28.913  1.00  0.00      BS   H  
ATOM    247  H4' ADE B   8       9.938 -13.802 -30.566  1.00  0.00      BS   H  
ATOM    248  H5' ADE B   8       8.768 -15.427 -32.350  1.00  0.00      BS   H  
ATOM    249  H61 ADE B   8       4.313  -7.301 -32.911  1.00  0.00      BS   H  
ATOM    250  H62 ADE B   8       5.328  -6.008 -32.692  1.00  0.00      BS   H  
ATOM    251 H2'' ADE B   8       6.254 -13.033 -29.593  1.00  0.00      BS   H  
ATOM    252 H5'' ADE B   8       9.345 -16.084 -30.916  1.00  0.00      BS   H  
ATOM    253  P   THY B   9       9.568 -14.159 -26.945  1.00  0.00      BS   P  
ATOM    254  O1P THY B   9      10.276 -15.460 -27.244  1.00  0.00      BS   O  
ATOM    255  O2P THY B   9       8.369 -14.376 -26.160  1.00  0.00      BS   O  
ATOM    256  C5' THY B   9      11.524 -12.299 -26.927  1.00  0.00      BS   C  
ATOM    257  O5' THY B   9      10.608 -13.178 -26.265  1.00  0.00      BS   O  
ATOM    258  C4' THY B   9      11.323 -10.825 -26.622  1.00  0.00      BS   C  
ATOM    259  O4' THY B   9      10.264 -10.311 -27.422  1.00  0.00      BS   O  
ATOM    260  C3' THY B   9      11.112 -10.342 -25.158  1.00  0.00      BS   C  
ATOM    261  O3' THY B   9      12.122  -9.461 -24.688  1.00  0.00      BS   O  
ATOM    262  C2' THY B   9       9.802  -9.550 -25.256  1.00  0.00      BS   C  
ATOM    263  C1' THY B   9       9.836  -9.106 -26.736  1.00  0.00      BS   C  
ATOM    264  N1  THY B   9       8.583  -8.596 -27.254  1.00  0.00      BS   N  
ATOM    265  C2  THY B   9       8.479  -7.212 -27.510  1.00  0.00      BS   C  
ATOM    266  O2  THY B   9       9.400  -6.434 -27.296  1.00  0.00      BS   O  
ATOM    267  N3  THY B   9       7.207  -6.828 -27.911  1.00  0.00      BS   N  
ATOM    268  C4  THY B   9       6.087  -7.651 -28.073  1.00  0.00      BS   C  
ATOM    269  O4  THY B   9       5.015  -7.113 -28.415  1.00  0.00      BS   O  
ATOM    270  C5  THY B   9       6.255  -9.031 -27.732  1.00  0.00      BS   C  
ATOM    271  C5M THY B   9       5.062  -9.981 -27.912  1.00  0.00      BS   C  
ATOM    272  C6  THY B   9       7.467  -9.446 -27.302  1.00  0.00      BS   C  
ATOM    273  H3  THY B   9       7.101  -5.908 -28.315  1.00  0.00      BS   H  
ATOM    274  H6  THY B   9       7.760 -10.442 -26.971  1.00  0.00      BS   H  
ATOM    275  H1' THY B   9      10.602  -8.318 -26.898  1.00  0.00      BS   H  
ATOM    276  H2' THY B   9       9.816  -8.722 -24.516  1.00  0.00      BS   H  
ATOM    277  H3' THY B   9      11.027 -11.352 -24.700  1.00  0.00      BS   H  
ATOM    278  H4' THY B   9      12.253 -10.355 -27.008  1.00  0.00      BS   H  
ATOM    279  H5' THY B   9      11.555 -12.436 -28.030  1.00  0.00      BS   H  
ATOM    280  H51 THY B   9       5.353 -10.908 -27.372  1.00  0.00      BS   H  
ATOM    281  H52 THY B   9       4.654 -10.069 -28.941  1.00  0.00      BS   H  
ATOM    282  H53 THY B   9       4.166  -9.720 -27.310  1.00  0.00      BS   H  
ATOM    283 H2'' THY B   9       8.959 -10.249 -25.069  1.00  0.00      BS   H  
ATOM    284 H5'' THY B   9      12.544 -12.604 -26.609  1.00  0.00      BS   H  
ATOM    285  P   ADE B  10      12.450  -9.303 -23.223  1.00  0.00      BS   P  
ATOM    286  O1P ADE B  10      13.612 -10.216 -23.010  1.00  0.00      BS   O  
ATOM    287  O2P ADE B  10      11.240  -9.440 -22.353  1.00  0.00      BS   O  
ATOM    288  C5' ADE B  10      13.543  -7.010 -24.036  1.00  0.00      BS   C  
ATOM    289  O5' ADE B  10      12.928  -7.876 -23.027  1.00  0.00      BS   O  
ATOM    290  C4' ADE B  10      12.924  -5.652 -24.064  1.00  0.00      BS   C  
ATOM    291  O4' ADE B  10      11.745  -5.786 -24.881  1.00  0.00      BS   O  
ATOM    292  C3' ADE B  10      12.279  -5.105 -22.815  1.00  0.00      BS   C  
ATOM    293  O3' ADE B  10      13.276  -4.662 -21.889  1.00  0.00      BS   O  
ATOM    294  C2' ADE B  10      11.511  -3.997 -23.478  1.00  0.00      BS   C  
ATOM    295  C1' ADE B  10      10.931  -4.616 -24.707  1.00  0.00      BS   C  
ATOM    296  N1  ADE B  10       6.328  -3.252 -26.077  1.00  0.00      BS   N  
ATOM    297  C2  ADE B  10       7.517  -2.692 -26.108  1.00  0.00      BS   C  
ATOM    298  N3  ADE B  10       8.618  -3.115 -25.596  1.00  0.00      BS   N  
ATOM    299  C4  ADE B  10       8.532  -4.306 -24.993  1.00  0.00      BS   C  
ATOM    300  C5  ADE B  10       7.433  -5.017 -24.855  1.00  0.00      BS   C  
ATOM    301  C6  ADE B  10       6.252  -4.456 -25.432  1.00  0.00      BS   C  
ATOM    302  N6  ADE B  10       5.131  -5.206 -25.381  1.00  0.00      BS   N  
ATOM    303  N7  ADE B  10       7.721  -6.145 -24.086  1.00  0.00      BS   N  
ATOM    304  C8  ADE B  10       9.033  -6.091 -23.891  1.00  0.00      BS   C  
ATOM    305  N9  ADE B  10       9.573  -5.038 -24.532  1.00  0.00      BS   N  
ATOM    306  H2  ADE B  10       7.499  -1.822 -26.764  1.00  0.00      BS   H  
ATOM    307  H8  ADE B  10       9.601  -6.779 -23.266  1.00  0.00      BS   H  
ATOM    308  H1' ADE B  10      11.035  -3.905 -25.555  1.00  0.00      BS   H  
ATOM    309  H2' ADE B  10      12.257  -3.243 -23.809  1.00  0.00      BS   H  
ATOM    310  H3' ADE B  10      11.609  -5.927 -22.485  1.00  0.00      BS   H  
ATOM    311  H4' ADE B  10      13.596  -4.909 -24.544  1.00  0.00      BS   H  
ATOM    312  H5' ADE B  10      13.590  -7.471 -25.045  1.00  0.00      BS   H  
ATOM    313  H61 ADE B  10       5.279  -6.053 -24.871  1.00  0.00      BS   H  
ATOM    314  H62 ADE B  10       4.199  -4.989 -25.667  1.00  0.00      BS   H  
ATOM    315 H2'' ADE B  10      10.759  -3.639 -22.744  1.00  0.00      BS   H  
ATOM    316 H5'' ADE B  10      14.594  -6.890 -23.698  1.00  0.00      BS   H  
ATOM    317  P   GUA B  11      12.804  -4.245 -20.425  1.00  0.00      BS   P  
ATOM    318  O1P GUA B  11      13.940  -4.227 -19.504  1.00  0.00      BS   O  
ATOM    319  O2P GUA B  11      11.632  -5.063 -20.078  1.00  0.00      BS   O  
ATOM    320  C5' GUA B  11      13.140  -1.720 -21.146  1.00  0.00      BS   C  
ATOM    321  O5' GUA B  11      12.330  -2.739 -20.535  1.00  0.00      BS   O  
ATOM    322  C4' GUA B  11      12.240  -0.444 -21.467  1.00  0.00      BS   C  
ATOM    323  O4' GUA B  11      11.038  -0.849 -22.116  1.00  0.00      BS   O  
ATOM    324  C3' GUA B  11      11.849   0.308 -20.216  1.00  0.00      BS   C  
ATOM    325  O3' GUA B  11      11.920   1.688 -20.346  1.00  0.00      BS   O  
ATOM    326  C2' GUA B  11      10.541  -0.296 -19.859  1.00  0.00      BS   C  
ATOM    327  C1' GUA B  11       9.982  -0.603 -21.233  1.00  0.00      BS   C  
ATOM    328  N1  GUA B  11       5.526  -1.980 -23.111  1.00  0.00      BS   N  
ATOM    329  C2  GUA B  11       6.316  -0.965 -23.528  1.00  0.00      BS   C  
ATOM    330  N2  GUA B  11       5.795  -0.119 -24.410  1.00  0.00      BS   N  
ATOM    331  N3  GUA B  11       7.532  -0.735 -22.969  1.00  0.00      BS   N  
ATOM    332  C4  GUA B  11       7.895  -1.740 -22.183  1.00  0.00      BS   C  
ATOM    333  C5  GUA B  11       7.192  -2.840 -21.788  1.00  0.00      BS   C  
ATOM    334  C6  GUA B  11       5.861  -2.996 -22.264  1.00  0.00      BS   C  
ATOM    335  O6  GUA B  11       5.046  -3.932 -22.032  1.00  0.00      BS   O  
ATOM    336  N7  GUA B  11       7.918  -3.555 -20.813  1.00  0.00      BS   N  
ATOM    337  C8  GUA B  11       8.949  -2.795 -20.591  1.00  0.00      BS   C  
ATOM    338  N9  GUA B  11       9.023  -1.719 -21.424  1.00  0.00      BS   N  
ATOM    339  H1  GUA B  11       4.550  -2.027 -23.367  1.00  0.00      BS   H  
ATOM    340  H8  GUA B  11       9.775  -2.987 -19.907  1.00  0.00      BS   H  
ATOM    341  H1' GUA B  11       9.543   0.347 -21.606  1.00  0.00      BS   H  
ATOM    342  H2' GUA B  11       9.927   0.368 -19.213  1.00  0.00      BS   H  
ATOM    343  H21 GUA B  11       4.827  -0.277 -24.605  1.00  0.00      BS   H  
ATOM    344  H3' GUA B  11      12.592  -0.031 -19.464  1.00  0.00      BS   H  
ATOM    345  H22 GUA B  11       6.132   0.812 -24.543  1.00  0.00      BS   H  
ATOM    346  H4' GUA B  11      12.906   0.192 -22.087  1.00  0.00      BS   H  
ATOM    347  H5' GUA B  11      13.484  -1.988 -22.168  1.00  0.00      BS   H  
ATOM    348 H2'' GUA B  11      10.771  -1.279 -19.394  1.00  0.00      BS   H  
ATOM    349 H5'' GUA B  11      13.994  -1.475 -20.480  1.00  0.00      BS   H  
ATOM    350  P   CYT B  12      11.695   2.489 -18.991  1.00  0.00      BS   P  
ATOM    351  O1P CYT B  12      12.631   3.610 -18.852  1.00  0.00      BS   O  
ATOM    352  O2P CYT B  12      11.548   1.624 -17.771  1.00  0.00      BS   O  
ATOM    353  C5' CYT B  12      10.319   4.083 -20.510  1.00  0.00      BS   C  
ATOM    354  O5' CYT B  12      10.329   3.139 -19.396  1.00  0.00      BS   O  
ATOM    355  C4' CYT B  12       8.987   4.240 -21.091  1.00  0.00      BS   C  
ATOM    356  O4' CYT B  12       8.494   3.008 -21.634  1.00  0.00      BS   O  
ATOM    357  C3' CYT B  12       7.905   4.461 -20.021  1.00  0.00      BS   C  
ATOM    358  O3' CYT B  12       7.870   5.877 -19.669  1.00  0.00      BS   O  
ATOM    359  C2' CYT B  12       6.582   4.189 -20.757  1.00  0.00      BS   C  
ATOM    360  C1' CYT B  12       7.015   2.943 -21.549  1.00  0.00      BS   C  
ATOM    361  N1  CYT B  12       6.443   1.707 -20.943  1.00  0.00      BS   N  
ATOM    362  C2  CYT B  12       5.123   1.312 -21.243  1.00  0.00      BS   C  
ATOM    363  O2  CYT B  12       4.407   1.989 -22.017  1.00  0.00      BS   O  
ATOM    364  N3  CYT B  12       4.646   0.163 -20.682  1.00  0.00      BS   N  
ATOM    365  C4  CYT B  12       5.409  -0.536 -19.783  1.00  0.00      BS   C  
ATOM    366  N4  CYT B  12       4.841  -1.634 -19.239  1.00  0.00      BS   N  
ATOM    367  C5  CYT B  12       6.650  -0.024 -19.296  1.00  0.00      BS   C  
ATOM    368  C6  CYT B  12       7.087   1.098 -19.902  1.00  0.00      BS   C  
ATOM    369  H5  CYT B  12       7.288  -0.657 -18.677  1.00  0.00      BS   H  
ATOM    370  H6  CYT B  12       8.093   1.442 -19.660  1.00  0.00      BS   H  
ATOM    371  H1' CYT B  12       6.617   3.192 -22.556  1.00  0.00      BS   H  
ATOM    372  H2' CYT B  12       6.346   4.975 -21.506  1.00  0.00      BS   H  
ATOM    373  H3' CYT B  12       7.945   3.814 -19.118  1.00  0.00      BS   H  
ATOM    374  H4' CYT B  12       8.987   5.020 -21.882  1.00  0.00      BS   H  
ATOM    375  H41 CYT B  12       3.922  -1.927 -19.502  1.00  0.00      BS   H  
ATOM    376  H5' CYT B  12      10.985   3.799 -21.353  1.00  0.00      BS   H  
ATOM    377  H42 CYT B  12       5.192  -2.031 -18.392  1.00  0.00      BS   H  
ATOM    378 H2'' CYT B  12       5.700   4.055 -20.096  1.00  0.00      BS   H  
ATOM    379 H5'' CYT B  12      10.642   5.099 -20.197  1.00  0.00      BS   H  
ATOM    380  P   THY B  13       7.288   6.494 -18.459  1.00  0.00      BS   P  
ATOM    381  O1P THY B  13       7.808   7.895 -18.500  1.00  0.00      BS   O  
ATOM    382  O2P THY B  13       7.643   5.642 -17.341  1.00  0.00      BS   O  
ATOM    383  C5' THY B  13       5.188   7.452 -19.628  1.00  0.00      BS   C  
ATOM    384  O5' THY B  13       5.757   6.488 -18.682  1.00  0.00      BS   O  
ATOM    385  C4' THY B  13       3.623   7.135 -19.808  1.00  0.00      BS   C  
ATOM    386  O4' THY B  13       3.378   5.854 -20.433  1.00  0.00      BS   O  
ATOM    387  C3' THY B  13       2.672   7.212 -18.577  1.00  0.00      BS   C  
ATOM    388  O3' THY B  13       2.413   8.551 -18.242  1.00  0.00      BS   O  
ATOM    389  C2' THY B  13       1.461   6.490 -19.207  1.00  0.00      BS   C  
ATOM    390  C1' THY B  13       2.147   5.310 -19.989  1.00  0.00      BS   C  
ATOM    391  N1  THY B  13       2.366   4.188 -19.022  1.00  0.00      BS   N  
ATOM    392  C2  THY B  13       1.386   3.234 -18.941  1.00  0.00      BS   C  
ATOM    393  O2  THY B  13       0.437   3.311 -19.723  1.00  0.00      BS   O  
ATOM    394  N3  THY B  13       1.706   2.079 -18.230  1.00  0.00      BS   N  
ATOM    395  C4  THY B  13       2.862   1.940 -17.389  1.00  0.00      BS   C  
ATOM    396  O4  THY B  13       3.031   0.858 -16.844  1.00  0.00      BS   O  
ATOM    397  C5  THY B  13       3.799   2.989 -17.465  1.00  0.00      BS   C  
ATOM    398  C5M THY B  13       5.089   2.872 -16.774  1.00  0.00      BS   C  
ATOM    399  C6  THY B  13       3.569   4.017 -18.293  1.00  0.00      BS   C  
ATOM    400  H3  THY B  13       0.958   1.422 -18.054  1.00  0.00      BS   H  
ATOM    401  H6  THY B  13       4.336   4.774 -18.451  1.00  0.00      BS   H  
ATOM    402  H1' THY B  13       1.552   4.946 -20.854  1.00  0.00      BS   H  
ATOM    403  H2' THY B  13       0.981   7.169 -19.943  1.00  0.00      BS   H  
ATOM    404  H3' THY B  13       3.164   6.633 -17.765  1.00  0.00      BS   H  
ATOM    405  H4' THY B  13       3.196   7.822 -20.568  1.00  0.00      BS   H  
ATOM    406  H5' THY B  13       5.605   7.432 -20.658  1.00  0.00      BS   H  
ATOM    407  H51 THY B  13       5.823   3.696 -16.901  1.00  0.00      BS   H  
ATOM    408  H52 THY B  13       5.638   1.988 -17.164  1.00  0.00      BS   H  
ATOM    409  H53 THY B  13       5.084   2.648 -15.686  1.00  0.00      BS   H  
ATOM    410 H2'' THY B  13       0.671   6.163 -18.497  1.00  0.00      BS   H  
ATOM    411 H5'' THY B  13       5.252   8.476 -19.201  1.00  0.00      BS   H  
ATOM    412  P   THY B  14       1.749   9.028 -16.937  1.00  0.00      BS   P  
ATOM    413  O1P THY B  14       1.495  10.449 -17.094  1.00  0.00      BS   O  
ATOM    414  O2P THY B  14       2.588   8.640 -15.753  1.00  0.00      BS   O  
ATOM    415  C5' THY B  14      -0.709   8.660 -17.576  1.00  0.00      BS   C  
ATOM    416  O5' THY B  14       0.387   8.269 -16.769  1.00  0.00      BS   O  
ATOM    417  C4' THY B  14      -1.914   7.729 -17.352  1.00  0.00      BS   C  
ATOM    418  O4' THY B  14      -1.499   6.327 -17.675  1.00  0.00      BS   O  
ATOM    419  C3' THY B  14      -2.359   7.500 -15.871  1.00  0.00      BS   C  
ATOM    420  O3' THY B  14      -3.209   8.558 -15.496  1.00  0.00      BS   O  
ATOM    421  C2' THY B  14      -3.108   6.179 -16.007  1.00  0.00      BS   C  
ATOM    422  C1' THY B  14      -2.237   5.342 -16.860  1.00  0.00      BS   C  
ATOM    423  N1  THY B  14      -1.166   4.627 -16.159  1.00  0.00      BS   N  
ATOM    424  C2  THY B  14      -1.446   3.252 -15.842  1.00  0.00      BS   C  
ATOM    425  O2  THY B  14      -2.551   2.794 -16.119  1.00  0.00      BS   O  
ATOM    426  N3  THY B  14      -0.442   2.594 -15.218  1.00  0.00      BS   N  
ATOM    427  C4  THY B  14       0.669   3.191 -14.735  1.00  0.00      BS   C  
ATOM    428  O4  THY B  14       1.384   2.516 -13.996  1.00  0.00      BS   O  
ATOM    429  C5  THY B  14       0.980   4.539 -15.114  1.00  0.00      BS   C  
ATOM    430  C5M THY B  14       2.275   5.161 -14.841  1.00  0.00      BS   C  
ATOM    431  C6  THY B  14       0.015   5.203 -15.672  1.00  0.00      BS   C  
ATOM    432  H3  THY B  14      -0.586   1.647 -14.898  1.00  0.00      BS   H  
ATOM    433  H6  THY B  14       0.114   6.265 -15.892  1.00  0.00      BS   H  
ATOM    434  H1' THY B  14      -2.826   4.683 -17.532  1.00  0.00      BS   H  
ATOM    435  H2' THY B  14      -4.077   6.196 -16.550  1.00  0.00      BS   H  
ATOM    436  H3' THY B  14      -1.391   7.327 -15.354  1.00  0.00      BS   H  
ATOM    437  H4' THY B  14      -2.733   7.985 -18.057  1.00  0.00      BS   H  
ATOM    438  H5' THY B  14      -0.407   8.549 -18.639  1.00  0.00      BS   H  
ATOM    439  H51 THY B  14       2.190   6.250 -14.638  1.00  0.00      BS   H  
ATOM    440  H52 THY B  14       2.989   5.056 -15.685  1.00  0.00      BS   H  
ATOM    441  H53 THY B  14       2.786   4.812 -13.919  1.00  0.00      BS   H  
ATOM    442 H2'' THY B  14      -3.284   5.792 -14.980  1.00  0.00      BS   H  
ATOM    443 H5'' THY B  14      -1.083   9.689 -17.392  1.00  0.00      BS   H  
ATOM    444  P   ADE B  15      -3.308   8.828 -13.945  1.00  0.00      BS   P  
ATOM    445  O1P ADE B  15      -3.934  10.149 -13.896  1.00  0.00      BS   O  
ATOM    446  O2P ADE B  15      -1.954   8.781 -13.451  1.00  0.00      BS   O  
ATOM    447  C5' ADE B  15      -5.660   7.766 -13.440  1.00  0.00      BS   C  
ATOM    448  O5' ADE B  15      -4.199   7.754 -13.326  1.00  0.00      BS   O  
ATOM    449  C4' ADE B  15      -6.083   6.430 -12.950  1.00  0.00      BS   C  
ATOM    450  O4' ADE B  15      -5.367   5.306 -13.582  1.00  0.00      BS   O  
ATOM    451  C3' ADE B  15      -5.871   6.246 -11.376  1.00  0.00      BS   C  
ATOM    452  O3' ADE B  15      -6.920   6.858 -10.654  1.00  0.00      BS   O  
ATOM    453  C2' ADE B  15      -6.040   4.769 -11.395  1.00  0.00      BS   C  
ATOM    454  C1' ADE B  15      -5.258   4.260 -12.573  1.00  0.00      BS   C  
ATOM    455  N1  ADE B  15      -1.830   0.836 -10.775  1.00  0.00      BS   N  
ATOM    456  C2  ADE B  15      -3.184   0.867 -10.916  1.00  0.00      BS   C  
ATOM    457  N3  ADE B  15      -3.984   1.845 -11.352  1.00  0.00      BS   N  
ATOM    458  C4  ADE B  15      -3.318   2.964 -11.687  1.00  0.00      BS   C  
ATOM    459  C5  ADE B  15      -1.955   3.086 -11.702  1.00  0.00      BS   C  
ATOM    460  C6  ADE B  15      -1.235   2.009 -11.107  1.00  0.00      BS   C  
ATOM    461  N6  ADE B  15       0.137   2.020 -11.016  1.00  0.00      BS   N  
ATOM    462  N7  ADE B  15      -1.612   4.282 -12.230  1.00  0.00      BS   N  
ATOM    463  C8  ADE B  15      -2.741   4.902 -12.557  1.00  0.00      BS   C  
ATOM    464  N9  ADE B  15      -3.864   4.096 -12.245  1.00  0.00      BS   N  
ATOM    465  H2  ADE B  15      -3.779  -0.041 -10.810  1.00  0.00      BS   H  
ATOM    466  H8  ADE B  15      -2.981   5.837 -13.064  1.00  0.00      BS   H  
ATOM    467  H1' ADE B  15      -5.651   3.329 -13.036  1.00  0.00      BS   H  
ATOM    468  H2' ADE B  15      -7.090   4.426 -11.523  1.00  0.00      BS   H  
ATOM    469  H3' ADE B  15      -4.882   6.561 -10.980  1.00  0.00      BS   H  
ATOM    470  H4' ADE B  15      -7.182   6.380 -13.112  1.00  0.00      BS   H  
ATOM    471  H5' ADE B  15      -5.999   7.923 -14.488  1.00  0.00      BS   H  
ATOM    472  H61 ADE B  15       0.615   1.157 -10.853  1.00  0.00      BS   H  
ATOM    473  H62 ADE B  15       0.697   2.744 -11.420  1.00  0.00      BS   H  
ATOM    474 H2'' ADE B  15      -5.696   4.300 -10.448  1.00  0.00      BS   H  
ATOM    475 H5'' ADE B  15      -6.165   8.526 -12.807  1.00  0.00      BS   H  
ATOM    476  P   CYT B  16      -6.613   7.593  -9.264  1.00  0.00      BS   P  
ATOM    477  O1P CYT B  16      -7.900   7.940  -8.683  1.00  0.00      BS   O  
ATOM    478  O2P CYT B  16      -5.568   8.704  -9.423  1.00  0.00      BS   O  
ATOM    479  C5' CYT B  16      -6.789   5.311  -7.933  1.00  0.00      BS   C  
ATOM    480  O5' CYT B  16      -6.001   6.479  -8.386  1.00  0.00      BS   O  
ATOM    481  C4' CYT B  16      -5.912   4.254  -7.211  1.00  0.00      BS   C  
ATOM    482  O4' CYT B  16      -4.973   3.609  -8.097  1.00  0.00      BS   O  
ATOM    483  C3' CYT B  16      -4.978   4.731  -6.043  1.00  0.00      BS   C  
ATOM    484  O3' CYT B  16      -5.791   5.044  -4.917  1.00  0.00      BS   O  
ATOM    485  C2' CYT B  16      -4.149   3.521  -5.859  1.00  0.00      BS   C  
ATOM    486  C1' CYT B  16      -3.839   3.111  -7.334  1.00  0.00      BS   C  
ATOM    487  N1  CYT B  16      -2.502   3.593  -7.823  1.00  0.00      BS   N  
ATOM    488  C2  CYT B  16      -1.407   2.820  -7.518  1.00  0.00      BS   C  
ATOM    489  O2  CYT B  16      -1.533   1.795  -6.856  1.00  0.00      BS   O  
ATOM    490  N3  CYT B  16      -0.158   3.249  -7.927  1.00  0.00      BS   N  
ATOM    491  C4  CYT B  16      -0.025   4.449  -8.580  1.00  0.00      BS   C  
ATOM    492  N4  CYT B  16       1.118   4.792  -9.150  1.00  0.00      BS   N  
ATOM    493  C5  CYT B  16      -1.132   5.366  -8.589  1.00  0.00      BS   C  
ATOM    494  C6  CYT B  16      -2.327   4.906  -8.140  1.00  0.00      BS   C  
ATOM    495  H5  CYT B  16      -0.996   6.294  -9.144  1.00  0.00      BS   H  
ATOM    496  H6  CYT B  16      -3.211   5.523  -8.300  1.00  0.00      BS   H  
ATOM    497  H1' CYT B  16      -3.903   2.014  -7.501  1.00  0.00      BS   H  
ATOM    498  H2' CYT B  16      -4.659   2.639  -5.415  1.00  0.00      BS   H  
ATOM    499  H3' CYT B  16      -4.461   5.628  -6.448  1.00  0.00      BS   H  
ATOM    500  H4' CYT B  16      -6.552   3.446  -6.796  1.00  0.00      BS   H  
ATOM    501  H41 CYT B  16       1.954   4.251  -9.047  1.00  0.00      BS   H  
ATOM    502  H5' CYT B  16      -7.206   4.847  -8.853  1.00  0.00      BS   H  
ATOM    503  H42 CYT B  16       1.301   5.731  -9.439  1.00  0.00      BS   H  
ATOM    504 H2'' CYT B  16      -3.266   3.732  -5.219  1.00  0.00      BS   H  
ATOM    505 H5'' CYT B  16      -7.603   5.746  -7.314  1.00  0.00      BS   H  
ATOM    506  P   ADE B  17      -5.203   6.122  -3.897  1.00  0.00      BS   P  
ATOM    507  O1P ADE B  17      -6.415   6.561  -3.155  1.00  0.00      BS   O  
ATOM    508  O2P ADE B  17      -4.333   7.095  -4.581  1.00  0.00      BS   O  
ATOM    509  C5' ADE B  17      -4.865   4.178  -2.234  1.00  0.00      BS   C  
ATOM    510  O5' ADE B  17      -4.266   5.215  -2.937  1.00  0.00      BS   O  
ATOM    511  C4' ADE B  17      -3.832   3.216  -1.438  1.00  0.00      BS   C  
ATOM    512  O4' ADE B  17      -2.763   2.704  -2.190  1.00  0.00      BS   O  
ATOM    513  C3' ADE B  17      -3.174   3.901  -0.152  1.00  0.00      BS   C  
ATOM    514  O3' ADE B  17      -2.985   3.009   0.870  1.00  0.00      BS   O  
ATOM    515  C2' ADE B  17      -1.846   4.406  -0.731  1.00  0.00      BS   C  
ATOM    516  C1' ADE B  17      -1.521   3.295  -1.742  1.00  0.00      BS   C  
ATOM    517  N1  ADE B  17       2.830   2.591  -4.385  1.00  0.00      BS   N  
ATOM    518  C2  ADE B  17       2.383   2.061  -3.262  1.00  0.00      BS   C  
ATOM    519  N3  ADE B  17       1.358   2.300  -2.523  1.00  0.00      BS   N  
ATOM    520  C4  ADE B  17       0.582   3.274  -3.117  1.00  0.00      BS   C  
ATOM    521  C5  ADE B  17       0.902   3.871  -4.378  1.00  0.00      BS   C  
ATOM    522  C6  ADE B  17       2.127   3.479  -4.982  1.00  0.00      BS   C  
ATOM    523  N6  ADE B  17       2.698   4.163  -5.997  1.00  0.00      BS   N  
ATOM    524  N7  ADE B  17      -0.155   4.659  -4.802  1.00  0.00      BS   N  
ATOM    525  C8  ADE B  17      -1.049   4.509  -3.901  1.00  0.00      BS   C  
ATOM    526  N9  ADE B  17      -0.720   3.705  -2.800  1.00  0.00      BS   N  
ATOM    527  H2  ADE B  17       3.148   1.429  -2.811  1.00  0.00      BS   H  
ATOM    528  H8  ADE B  17      -2.027   4.988  -3.956  1.00  0.00      BS   H  
ATOM    529  H1' ADE B  17      -1.152   2.462  -1.106  1.00  0.00      BS   H  
ATOM    530  H2' ADE B  17      -0.990   4.510  -0.031  1.00  0.00      BS   H  
ATOM    531  H3' ADE B  17      -3.710   4.796   0.230  1.00  0.00      BS   H  
ATOM    532  H4' ADE B  17      -4.277   2.247  -1.129  1.00  0.00      BS   H  
ATOM    533  H5' ADE B  17      -5.413   3.491  -2.913  1.00  0.00      BS   H  
ATOM    534  H61 ADE B  17       3.510   3.816  -6.466  1.00  0.00      BS   H  
ATOM    535  H62 ADE B  17       2.225   4.911  -6.464  1.00  0.00      BS   H  
ATOM    536 H2'' ADE B  17      -1.885   5.342  -1.330  1.00  0.00      BS   H  
ATOM    537 H5'' ADE B  17      -5.526   4.576  -1.434  1.00  0.00      BS   H  
ATOM    538  P   ADE B  18      -2.591   3.661   2.286  1.00  0.00      BS   P  
ATOM    539  O1P ADE B  18      -3.130   2.743   3.316  1.00  0.00      BS   O  
ATOM    540  O2P ADE B  18      -2.878   5.160   2.428  1.00  0.00      BS   O  
ATOM    541  C5' ADE B  18      -0.266   2.333   2.352  1.00  0.00      BS   C  
ATOM    542  O5' ADE B  18      -1.051   3.509   2.238  1.00  0.00      BS   O  
ATOM    543  C4' ADE B  18       1.233   2.594   2.029  1.00  0.00      BS   C  
ATOM    544  O4' ADE B  18       1.326   3.159   0.670  1.00  0.00      BS   O  
ATOM    545  C3' ADE B  18       2.067   3.588   2.907  1.00  0.00      BS   C  
ATOM    546  O3' ADE B  18       3.287   3.024   3.406  1.00  0.00      BS   O  
ATOM    547  C2' ADE B  18       2.395   4.760   1.905  1.00  0.00      BS   C  
ATOM    548  C1' ADE B  18       2.435   3.994   0.628  1.00  0.00      BS   C  
ATOM    549  N1  ADE B  18       5.513   5.141  -3.237  1.00  0.00      BS   N  
ATOM    550  C2  ADE B  18       5.553   4.198  -2.249  1.00  0.00      BS   C  
ATOM    551  N3  ADE B  18       4.706   4.089  -1.249  1.00  0.00      BS   N  
ATOM    552  C4  ADE B  18       3.543   4.775  -1.416  1.00  0.00      BS   C  
ATOM    553  C5  ADE B  18       3.303   5.662  -2.377  1.00  0.00      BS   C  
ATOM    554  C6  ADE B  18       4.337   5.894  -3.324  1.00  0.00      BS   C  
ATOM    555  N6  ADE B  18       4.138   6.742  -4.331  1.00  0.00      BS   N  
ATOM    556  N7  ADE B  18       2.071   6.319  -2.118  1.00  0.00      BS   N  
ATOM    557  C8  ADE B  18       1.622   5.735  -1.036  1.00  0.00      BS   C  
ATOM    558  N9  ADE B  18       2.482   4.781  -0.539  1.00  0.00      BS   N  
ATOM    559  H2  ADE B  18       6.470   3.611  -2.194  1.00  0.00      BS   H  
ATOM    560  H8  ADE B  18       0.652   5.985  -0.605  1.00  0.00      BS   H  
ATOM    561  H1' ADE B  18       3.350   3.365   0.665  1.00  0.00      BS   H  
ATOM    562  H2' ADE B  18       3.310   5.324   2.185  1.00  0.00      BS   H  
ATOM    563  H3' ADE B  18       1.350   4.007   3.645  1.00  0.00      BS   H  
ATOM    564  H4' ADE B  18       1.838   1.672   1.896  1.00  0.00      BS   H  
ATOM    565  H5' ADE B  18      -0.671   1.582   1.640  1.00  0.00      BS   H  
ATOM    566  H61 ADE B  18       3.242   7.179  -4.408  1.00  0.00      BS   H  
ATOM    567  H62 ADE B  18       4.687   6.721  -5.167  1.00  0.00      BS   H  
ATOM    568 H2'' ADE B  18       1.561   5.488   1.994  1.00  0.00      BS   H  
ATOM    569 H5'' ADE B  18      -0.293   1.841   3.348  1.00  0.00      BS   H  
ATOM    570  P   CYT B  19       3.577   2.853   4.914  1.00  0.00      BS   P  
ATOM    571  O1P CYT B  19       3.229   1.424   5.174  1.00  0.00      BS   O  
ATOM    572  O2P CYT B  19       2.931   3.859   5.786  1.00  0.00      BS   O  
ATOM    573  C5' CYT B  19       6.014   1.964   5.178  1.00  0.00      BS   C  
ATOM    574  O5' CYT B  19       5.164   3.093   5.003  1.00  0.00      BS   O  
ATOM    575  C4' CYT B  19       7.435   2.254   4.663  1.00  0.00      BS   C  
ATOM    576  O4' CYT B  19       7.422   2.310   3.237  1.00  0.00      BS   O  
ATOM    577  C3' CYT B  19       7.987   3.636   5.097  1.00  0.00      BS   C  
ATOM    578  O3' CYT B  19       8.560   3.579   6.455  1.00  0.00      BS   O  
ATOM    579  C2' CYT B  19       9.118   3.820   4.115  1.00  0.00      BS   C  
ATOM    580  C1' CYT B  19       8.412   3.277   2.856  1.00  0.00      BS   C  
ATOM    581  N1  CYT B  19       7.735   4.394   2.038  1.00  0.00      BS   N  
ATOM    582  C2  CYT B  19       8.425   4.970   0.996  1.00  0.00      BS   C  
ATOM    583  O2  CYT B  19       9.599   4.700   0.757  1.00  0.00      BS   O  
ATOM    584  N3  CYT B  19       7.815   5.826   0.181  1.00  0.00      BS   N  
ATOM    585  C4  CYT B  19       6.578   6.280   0.361  1.00  0.00      BS   C  
ATOM    586  N4  CYT B  19       6.037   7.102  -0.508  1.00  0.00      BS   N  
ATOM    587  C5  CYT B  19       5.846   5.843   1.504  1.00  0.00      BS   C  
ATOM    588  C6  CYT B  19       6.473   4.987   2.358  1.00  0.00      BS   C  
ATOM    589  H5  CYT B  19       4.951   6.360   1.851  1.00  0.00      BS   H  
ATOM    590  H6  CYT B  19       5.944   4.611   3.233  1.00  0.00      BS   H  
ATOM    591  H1' CYT B  19       9.099   2.680   2.219  1.00  0.00      BS   H  
ATOM    592  H2' CYT B  19      10.074   3.313   4.368  1.00  0.00      BS   H  
ATOM    593  H3' CYT B  19       7.116   4.319   4.990  1.00  0.00      BS   H  
ATOM    594  H4' CYT B  19       8.082   1.404   4.966  1.00  0.00      BS   H  
ATOM    595  H41 CYT B  19       6.528   7.212  -1.372  1.00  0.00      BS   H  
ATOM    596  H5' CYT B  19       5.730   0.991   4.721  1.00  0.00      BS   H  
ATOM    597  H42 CYT B  19       5.228   7.633  -0.254  1.00  0.00      BS   H  
ATOM    598 H2'' CYT B  19       9.389   4.889   3.986  1.00  0.00      BS   H  
ATOM    599 H5'' CYT B  19       6.055   1.770   6.270  1.00  0.00      BS   H  
ATOM    600  P   ADE B  20       8.914   4.872   7.289  1.00  0.00      BS   P  
ATOM    601  O1P ADE B  20       9.581   4.440   8.559  1.00  0.00      BS   O  
ATOM    602  O2P ADE B  20       7.700   5.781   7.410  1.00  0.00      BS   O  
ATOM    603  C5' ADE B  20      11.282   5.123   6.318  1.00  0.00      BS   C  
ATOM    604  O5' ADE B  20       9.990   5.602   6.497  1.00  0.00      BS   O  
ATOM    605  C4' ADE B  20      12.102   5.982   5.271  1.00  0.00      BS   C  
ATOM    606  O4' ADE B  20      11.219   6.321   4.122  1.00  0.00      BS   O  
ATOM    607  C3' ADE B  20      12.571   7.412   5.837  1.00  0.00      BS   C  
ATOM    608  O3' ADE B  20      13.851   7.874   5.406  1.00  0.00      BS   O  
ATOM    609  C2' ADE B  20      11.473   8.282   5.355  1.00  0.00      BS   C  
ATOM    610  C1' ADE B  20      11.091   7.677   3.980  1.00  0.00      BS   C  
ATOM    611  N1  ADE B  20       8.533  10.377   0.422  1.00  0.00      BS   N  
ATOM    612  C2  ADE B  20       9.856  10.214   0.637  1.00  0.00      BS   C  
ATOM    613  N3  ADE B  20      10.431   9.504   1.637  1.00  0.00      BS   N  
ATOM    614  C4  ADE B  20       9.529   8.884   2.473  1.00  0.00      BS   C  
ATOM    615  C5  ADE B  20       8.177   8.975   2.344  1.00  0.00      BS   C  
ATOM    616  C6  ADE B  20       7.640   9.778   1.300  1.00  0.00      BS   C  
ATOM    617  N6  ADE B  20       6.268  10.017   1.228  1.00  0.00      BS   N  
ATOM    618  N7  ADE B  20       7.540   8.148   3.331  1.00  0.00      BS   N  
ATOM    619  C8  ADE B  20       8.563   7.570   3.969  1.00  0.00      BS   C  
ATOM    620  N9  ADE B  20       9.806   8.032   3.523  1.00  0.00      BS   N  
ATOM    621  H2  ADE B  20      10.472  10.695  -0.123  1.00  0.00      BS   H  
ATOM    622  H8  ADE B  20       8.432   6.844   4.771  1.00  0.00      BS   H  
ATOM    623  H1' ADE B  20      11.905   8.073   3.335  1.00  0.00      BS   H  
ATOM    624  H2' ADE B  20      11.735   9.354   5.225  1.00  0.00      BS   H  
ATOM    625  H3' ADE B  20      12.655   7.365   6.945  1.00  0.00      BS   H  
ATOM    626  H4' ADE B  20      12.876   5.304   4.851  1.00  0.00      BS   H  
ATOM    627  H5' ADE B  20      11.328   4.054   6.017  1.00  0.00      BS   H  
ATOM    628  H61 ADE B  20       5.793  10.455   0.464  1.00  0.00      BS   H  
ATOM    629  H62 ADE B  20       5.706   9.528   1.894  1.00  0.00      BS   H  
ATOM    630  H3T ADE B  20      13.983   8.806   5.598  1.00  0.00      BS   H  
ATOM    631 H2'' ADE B  20      10.706   8.312   6.158  1.00  0.00      BS   H  
ATOM    632 H5'' ADE B  20      11.834   5.212   7.278  1.00  0.00      BS   H  
TER   
ATOM    633  C5' URA R   1      14.133  16.856  -7.640  1.00  0.00      R    C  
ATOM    634  O5' URA R   1      12.988  17.677  -8.064  1.00  0.00      R    O  
ATOM    635  C4' URA R   1      13.687  15.975  -6.547  1.00  0.00      R    C  
ATOM    636  O4' URA R   1      13.168  16.687  -5.364  1.00  0.00      R    O  
ATOM    637  C3' URA R   1      12.631  14.933  -6.931  1.00  0.00      R    C  
ATOM    638  O3' URA R   1      13.193  13.936  -7.826  1.00  0.00      R    O  
ATOM    639  C2' URA R   1      12.266  14.513  -5.531  1.00  0.00      R    C  
ATOM    640  O2' URA R   1      13.205  13.691  -4.903  1.00  0.00      R    O  
ATOM    641  C1' URA R   1      12.258  15.865  -4.749  1.00  0.00      R    C  
ATOM    642  N1  URA R   1      10.855  16.421  -4.680  1.00  0.00      R    N  
ATOM    643  C2  URA R   1      10.018  15.789  -3.767  1.00  0.00      R    C  
ATOM    644  O2  URA R   1      10.391  14.762  -3.233  1.00  0.00      R    O  
ATOM    645  N3  URA R   1       8.790  16.275  -3.752  1.00  0.00      R    N  
ATOM    646  C4  URA R   1       8.249  17.274  -4.587  1.00  0.00      R    C  
ATOM    647  O4  URA R   1       7.054  17.551  -4.573  1.00  0.00      R    O  
ATOM    648  C5  URA R   1       9.206  17.870  -5.490  1.00  0.00      R    C  
ATOM    649  C6  URA R   1      10.453  17.392  -5.472  1.00  0.00      R    C  
ATOM    650  H3  URA R   1       8.144  15.794  -3.142  1.00  0.00      R    H  
ATOM    651  H5  URA R   1       8.852  18.557  -6.260  1.00  0.00      R    H  
ATOM    652  H6  URA R   1      11.153  17.797  -6.203  1.00  0.00      R    H  
ATOM    653  H1' URA R   1      12.588  15.752  -3.694  1.00  0.00      R    H  
ATOM    654  H2' URA R   1      13.052  12.859  -5.357  1.00  0.00      R    H  
ATOM    655  H3' URA R   1      11.893  15.527  -7.513  1.00  0.00      R    H  
ATOM    656  H4' URA R   1      14.481  15.284  -6.192  1.00  0.00      R    H  
ATOM    657  H5' URA R   1      15.001  17.413  -7.225  1.00  0.00      R    H  
ATOM    658  H5T URA R   1      13.259  18.584  -7.907  1.00  0.00      R    H  
ATOM    659 H2'' URA R   1      11.283  14.017  -5.679  1.00  0.00      R    H  
ATOM    660 H5'' URA R   1      14.580  16.185  -8.404  1.00  0.00      R    H  
ATOM    661  P   GUA R   2      12.376  12.673  -8.114  1.00  0.00      R    P  
ATOM    662  O1P GUA R   2      12.809  12.163  -9.456  1.00  0.00      R    O  
ATOM    663  O2P GUA R   2      10.922  12.968  -7.951  1.00  0.00      R    O  
ATOM    664  C5' GUA R   2      14.305  11.437  -6.866  1.00  0.00      R    C  
ATOM    665  O5' GUA R   2      12.874  11.761  -6.970  1.00  0.00      R    O  
ATOM    666  C4' GUA R   2      14.620  10.494  -5.669  1.00  0.00      R    C  
ATOM    667  O4' GUA R   2      13.982  10.912  -4.442  1.00  0.00      R    O  
ATOM    668  C3' GUA R   2      14.111   9.059  -5.869  1.00  0.00      R    C  
ATOM    669  O3' GUA R   2      14.936   8.406  -6.830  1.00  0.00      R    O  
ATOM    670  C2' GUA R   2      14.263   8.578  -4.450  1.00  0.00      R    C  
ATOM    671  O2' GUA R   2      15.625   8.488  -4.097  1.00  0.00      R    O  
ATOM    672  C1' GUA R   2      13.666   9.758  -3.688  1.00  0.00      R    C  
ATOM    673  N1  GUA R   2       9.982   7.383  -1.008  1.00  0.00      R    N  
ATOM    674  C2  GUA R   2      11.331   7.467  -0.732  1.00  0.00      R    C  
ATOM    675  N2  GUA R   2      11.745   6.752   0.325  1.00  0.00      R    N  
ATOM    676  N3  GUA R   2      12.195   8.117  -1.541  1.00  0.00      R    N  
ATOM    677  C4  GUA R   2      11.633   8.806  -2.541  1.00  0.00      R    C  
ATOM    678  C5  GUA R   2      10.277   8.756  -2.855  1.00  0.00      R    C  
ATOM    679  C6  GUA R   2       9.391   7.954  -2.129  1.00  0.00      R    C  
ATOM    680  O6  GUA R   2       8.148   7.890  -2.389  1.00  0.00      R    O  
ATOM    681  N7  GUA R   2      10.056   9.443  -4.112  1.00  0.00      R    N  
ATOM    682  C8  GUA R   2      11.247   9.854  -4.401  1.00  0.00      R    C  
ATOM    683  N9  GUA R   2      12.229   9.478  -3.495  1.00  0.00      R    N  
ATOM    684  H1  GUA R   2       9.393   6.729  -0.513  1.00  0.00      R    H  
ATOM    685  H8  GUA R   2      11.489  10.435  -5.291  1.00  0.00      R    H  
ATOM    686  H1' GUA R   2      14.138   9.754  -2.682  1.00  0.00      R    H  
ATOM    687  H2' GUA R   2      16.199   8.357  -4.856  1.00  0.00      R    H  
ATOM    688  H21 GUA R   2      11.197   6.107   0.856  1.00  0.00      R    H  
ATOM    689  H3' GUA R   2      13.034   9.112  -6.135  1.00  0.00      R    H  
ATOM    690  H22 GUA R   2      12.717   6.811   0.555  1.00  0.00      R    H  
ATOM    691  H4' GUA R   2      15.718  10.551  -5.506  1.00  0.00      R    H  
ATOM    692  H5' GUA R   2      14.829  12.405  -6.720  1.00  0.00      R    H  
ATOM    693 H2'' GUA R   2      13.773   7.607  -4.221  1.00  0.00      R    H  
ATOM    694 H5'' GUA R   2      14.775  11.015  -7.780  1.00  0.00      R    H  
ATOM    695  P   URA R   3      14.163   7.440  -7.832  1.00  0.00      R    P  
ATOM    696  O1P URA R   3      15.232   6.760  -8.604  1.00  0.00      R    O  
ATOM    697  O2P URA R   3      13.096   8.155  -8.620  1.00  0.00      R    O  
ATOM    698  C5' URA R   3      14.380   5.496  -6.096  1.00  0.00      R    C  
ATOM    699  O5' URA R   3      13.495   6.337  -6.882  1.00  0.00      R    O  
ATOM    700  C4' URA R   3      13.528   4.644  -5.092  1.00  0.00      R    C  
ATOM    701  O4' URA R   3      12.649   5.487  -4.297  1.00  0.00      R    O  
ATOM    702  C3' URA R   3      12.628   3.545  -5.556  1.00  0.00      R    C  
ATOM    703  O3' URA R   3      13.310   2.354  -5.989  1.00  0.00      R    O  
ATOM    704  C2' URA R   3      11.645   3.319  -4.371  1.00  0.00      R    C  
ATOM    705  O2' URA R   3      12.163   2.495  -3.340  1.00  0.00      R    O  
ATOM    706  C1' URA R   3      11.470   4.816  -4.007  1.00  0.00      R    C  
ATOM    707  N1  URA R   3      10.304   5.360  -4.612  1.00  0.00      R    N  
ATOM    708  C2  URA R   3       9.133   5.131  -3.989  1.00  0.00      R    C  
ATOM    709  O2  URA R   3       9.003   4.624  -2.878  1.00  0.00      R    O  
ATOM    710  N3  URA R   3       8.054   5.571  -4.648  1.00  0.00      R    N  
ATOM    711  C4  URA R   3       7.961   6.168  -5.862  1.00  0.00      R    C  
ATOM    712  O4  URA R   3       6.888   6.332  -6.416  1.00  0.00      R    O  
ATOM    713  C5  URA R   3       9.194   6.497  -6.400  1.00  0.00      R    C  
ATOM    714  C6  URA R   3      10.323   6.185  -5.701  1.00  0.00      R    C  
ATOM    715  H3  URA R   3       7.156   5.522  -4.187  1.00  0.00      R    H  
ATOM    716  H5  URA R   3       9.196   6.865  -7.425  1.00  0.00      R    H  
ATOM    717  H6  URA R   3      11.238   6.266  -6.290  1.00  0.00      R    H  
ATOM    718  H1' URA R   3      11.395   4.920  -2.903  1.00  0.00      R    H  
ATOM    719  H2' URA R   3      11.682   1.666  -3.391  1.00  0.00      R    H  
ATOM    720  H3' URA R   3      12.104   4.056  -6.392  1.00  0.00      R    H  
ATOM    721  H4' URA R   3      14.232   4.214  -4.347  1.00  0.00      R    H  
ATOM    722  H5' URA R   3      15.115   6.065  -5.488  1.00  0.00      R    H  
ATOM    723 H2'' URA R   3      10.787   2.762  -4.804  1.00  0.00      R    H  
ATOM    724 H5'' URA R   3      14.983   4.849  -6.768  1.00  0.00      R    H  
ATOM    725  P   URA R   4      12.633   1.354  -7.019  1.00  0.00      R    P  
ATOM    726  O1P URA R   4      13.542   0.279  -7.433  1.00  0.00      R    O  
ATOM    727  O2P URA R   4      11.990   2.047  -8.175  1.00  0.00      R    O  
ATOM    728  C5' URA R   4      11.686  -0.393  -5.248  1.00  0.00      R    C  
ATOM    729  O5' URA R   4      11.451   0.594  -6.237  1.00  0.00      R    O  
ATOM    730  C4' URA R   4      10.389  -0.669  -4.473  1.00  0.00      R    C  
ATOM    731  O4' URA R   4       9.773   0.592  -4.044  1.00  0.00      R    O  
ATOM    732  C3' URA R   4       9.213  -1.342  -5.176  1.00  0.00      R    C  
ATOM    733  O3' URA R   4       9.555  -2.716  -5.543  1.00  0.00      R    O  
ATOM    734  C2' URA R   4       8.058  -1.083  -4.202  1.00  0.00      R    C  
ATOM    735  O2' URA R   4       8.170  -1.919  -3.078  1.00  0.00      R    O  
ATOM    736  C1' URA R   4       8.328   0.351  -3.829  1.00  0.00      R    C  
ATOM    737  N1  URA R   4       7.555   1.317  -4.676  1.00  0.00      R    N  
ATOM    738  C2  URA R   4       6.274   1.340  -4.413  1.00  0.00      R    C  
ATOM    739  O2  URA R   4       5.739   0.635  -3.570  1.00  0.00      R    O  
ATOM    740  N3  URA R   4       5.523   2.160  -5.195  1.00  0.00      R    N  
ATOM    741  C4  URA R   4       5.977   2.931  -6.310  1.00  0.00      R    C  
ATOM    742  O4  URA R   4       5.262   3.701  -6.891  1.00  0.00      R    O  
ATOM    743  C5  URA R   4       7.356   2.757  -6.603  1.00  0.00      R    C  
ATOM    744  C6  URA R   4       8.094   1.977  -5.758  1.00  0.00      R    C  
ATOM    745  H3  URA R   4       4.583   2.377  -4.894  1.00  0.00      R    H  
ATOM    746  H5  URA R   4       7.790   3.397  -7.371  1.00  0.00      R    H  
ATOM    747  H6  URA R   4       9.168   1.912  -5.935  1.00  0.00      R    H  
ATOM    748  H1' URA R   4       8.242   0.566  -2.742  1.00  0.00      R    H  
ATOM    749  H2' URA R   4       7.587  -1.572  -2.400  1.00  0.00      R    H  
ATOM    750  H3' URA R   4       9.110  -0.709  -6.085  1.00  0.00      R    H  
ATOM    751  H4' URA R   4      10.499  -1.212  -3.510  1.00  0.00      R    H  
ATOM    752  H5' URA R   4      12.530  -0.170  -4.560  1.00  0.00      R    H  
ATOM    753 H2'' URA R   4       7.147  -1.321  -4.792  1.00  0.00      R    H  
ATOM    754 H5'' URA R   4      11.863  -1.350  -5.784  1.00  0.00      R    H  
ATOM    755  P   GUA R   5       8.889  -3.355  -6.833  1.00  0.00      R    P  
ATOM    756  O1P GUA R   5       9.594  -4.609  -7.155  1.00  0.00      R    O  
ATOM    757  O2P GUA R   5       8.739  -2.390  -7.928  1.00  0.00      R    O  
ATOM    758  C5' GUA R   5       7.186  -4.695  -5.246  1.00  0.00      R    C  
ATOM    759  O5' GUA R   5       7.460  -3.733  -6.280  1.00  0.00      R    O  
ATOM    760  C4' GUA R   5       5.686  -4.568  -4.811  1.00  0.00      R    C  
ATOM    761  O4' GUA R   5       5.439  -3.182  -4.368  1.00  0.00      R    O  
ATOM    762  C3' GUA R   5       4.594  -4.824  -5.848  1.00  0.00      R    C  
ATOM    763  O3' GUA R   5       4.297  -6.240  -5.894  1.00  0.00      R    O  
ATOM    764  C2' GUA R   5       3.441  -3.922  -5.512  1.00  0.00      R    C  
ATOM    765  O2' GUA R   5       2.597  -4.584  -4.599  1.00  0.00      R    O  
ATOM    766  C1' GUA R   5       4.120  -2.752  -4.834  1.00  0.00      R    C  
ATOM    767  N1  GUA R   5       1.415   0.940  -6.871  1.00  0.00      R    N  
ATOM    768  C2  GUA R   5       1.206   0.211  -5.736  1.00  0.00      R    C  
ATOM    769  N2  GUA R   5       0.013   0.307  -5.205  1.00  0.00      R    N  
ATOM    770  N3  GUA R   5       2.121  -0.633  -5.264  1.00  0.00      R    N  
ATOM    771  C4  GUA R   5       3.229  -0.623  -5.885  1.00  0.00      R    C  
ATOM    772  C5  GUA R   5       3.612   0.228  -6.946  1.00  0.00      R    C  
ATOM    773  C6  GUA R   5       2.686   1.126  -7.524  1.00  0.00      R    C  
ATOM    774  O6  GUA R   5       2.789   1.885  -8.527  1.00  0.00      R    O  
ATOM    775  N7  GUA R   5       4.795  -0.326  -7.481  1.00  0.00      R    N  
ATOM    776  C8  GUA R   5       5.077  -1.387  -6.760  1.00  0.00      R    C  
ATOM    777  N9  GUA R   5       4.182  -1.609  -5.759  1.00  0.00      R    N  
ATOM    778  H1  GUA R   5       0.697   1.560  -7.216  1.00  0.00      R    H  
ATOM    779  H8  GUA R   5       5.860  -2.078  -7.069  1.00  0.00      R    H  
ATOM    780  H1' GUA R   5       3.573  -2.547  -3.889  1.00  0.00      R    H  
ATOM    781  H2' GUA R   5       1.923  -4.877  -5.216  1.00  0.00      R    H  
ATOM    782  H21 GUA R   5      -0.636   0.902  -5.681  1.00  0.00      R    H  
ATOM    783  H3' GUA R   5       5.028  -4.487  -6.814  1.00  0.00      R    H  
ATOM    784  H22 GUA R   5      -0.237   0.016  -4.281  1.00  0.00      R    H  
ATOM    785  H4' GUA R   5       5.461  -5.270  -3.979  1.00  0.00      R    H  
ATOM    786  H5' GUA R   5       7.804  -4.434  -4.361  1.00  0.00      R    H  
ATOM    787 H2'' GUA R   5       2.859  -3.741  -6.441  1.00  0.00      R    H  
ATOM    788 H5'' GUA R   5       7.523  -5.721  -5.506  1.00  0.00      R    H  
ATOM    789  P   URA R   6       3.742  -7.010  -7.157  1.00  0.00      R    P  
ATOM    790  O1P URA R   6       3.892  -8.425  -7.021  1.00  0.00      R    O  
ATOM    791  O2P URA R   6       4.344  -6.320  -8.356  1.00  0.00      R    O  
ATOM    792  C5' URA R   6       1.209  -6.913  -6.133  1.00  0.00      R    C  
ATOM    793  O5' URA R   6       2.181  -6.675  -7.258  1.00  0.00      R    O  
ATOM    794  C4' URA R   6      -0.068  -6.153  -6.360  1.00  0.00      R    C  
ATOM    795  O4' URA R   6       0.170  -4.766  -6.140  1.00  0.00      R    O  
ATOM    796  C3' URA R   6      -0.637  -6.240  -7.778  1.00  0.00      R    C  
ATOM    797  O3' URA R   6      -1.223  -7.536  -7.985  1.00  0.00      R    O  
ATOM    798  C2' URA R   6      -1.559  -4.984  -7.736  1.00  0.00      R    C  
ATOM    799  O2' URA R   6      -2.806  -5.371  -7.133  1.00  0.00      R    O  
ATOM    800  C1' URA R   6      -0.689  -4.005  -6.854  1.00  0.00      R    C  
ATOM    801  N1  URA R   6      -0.041  -3.041  -7.712  1.00  0.00      R    N  
ATOM    802  C2  URA R   6      -0.740  -1.836  -8.077  1.00  0.00      R    C  
ATOM    803  O2  URA R   6      -1.894  -1.608  -7.661  1.00  0.00      R    O  
ATOM    804  N3  URA R   6      -0.085  -0.981  -8.875  1.00  0.00      R    N  
ATOM    805  C4  URA R   6       1.138  -1.156  -9.378  1.00  0.00      R    C  
ATOM    806  O4  URA R   6       1.586  -0.410 -10.266  1.00  0.00      R    O  
ATOM    807  C5  URA R   6       1.753  -2.353  -8.992  1.00  0.00      R    C  
ATOM    808  C6  URA R   6       1.144  -3.247  -8.309  1.00  0.00      R    C  
ATOM    809  H3  URA R   6      -0.691  -0.252  -9.224  1.00  0.00      R    H  
ATOM    810  H5  URA R   6       2.712  -2.519  -9.484  1.00  0.00      R    H  
ATOM    811  H6  URA R   6       1.615  -4.224  -8.199  1.00  0.00      R    H  
ATOM    812  H1' URA R   6      -1.321  -3.491  -6.100  1.00  0.00      R    H  
ATOM    813  H2' URA R   6      -3.548  -4.809  -7.373  1.00  0.00      R    H  
ATOM    814  H3' URA R   6       0.235  -6.058  -8.443  1.00  0.00      R    H  
ATOM    815  H4' URA R   6      -0.846  -6.320  -5.584  1.00  0.00      R    H  
ATOM    816  H5' URA R   6       1.533  -6.646  -5.105  1.00  0.00      R    H  
ATOM    817 H2'' URA R   6      -1.819  -4.614  -8.751  1.00  0.00      R    H  
ATOM    818 H5'' URA R   6       0.824  -7.950  -6.241  1.00  0.00      R    H  
ATOM    819  P   ADE R   7      -1.260  -7.952  -9.516  1.00  0.00      R    P  
ATOM    820  O1P ADE R   7      -1.934  -9.235  -9.574  1.00  0.00      R    O  
ATOM    821  O2P ADE R   7       0.111  -8.113 -10.046  1.00  0.00      R    O  
ATOM    822  C5' ADE R   7      -3.491  -6.882 -10.370  1.00  0.00      R    C  
ATOM    823  O5' ADE R   7      -2.064  -6.804 -10.320  1.00  0.00      R    O  
ATOM    824  C4' ADE R   7      -4.115  -5.802 -11.244  1.00  0.00      R    C  
ATOM    825  O4' ADE R   7      -3.717  -4.450 -10.789  1.00  0.00      R    O  
ATOM    826  C3' ADE R   7      -3.813  -5.735 -12.738  1.00  0.00      R    C  
ATOM    827  O3' ADE R   7      -4.568  -6.750 -13.444  1.00  0.00      R    O  
ATOM    828  C2' ADE R   7      -4.246  -4.298 -13.083  1.00  0.00      R    C  
ATOM    829  O2' ADE R   7      -5.646  -4.179 -13.231  1.00  0.00      R    O  
ATOM    830  C1' ADE R   7      -3.714  -3.553 -11.793  1.00  0.00      R    C  
ATOM    831  N1  ADE R   7      -1.160   0.124 -14.225  1.00  0.00      R    N  
ATOM    832  C2  ADE R   7      -2.440  -0.197 -14.136  1.00  0.00      R    C  
ATOM    833  N3  ADE R   7      -3.044  -1.132 -13.432  1.00  0.00      R    N  
ATOM    834  C4  ADE R   7      -2.165  -1.841 -12.776  1.00  0.00      R    C  
ATOM    835  C5  ADE R   7      -0.776  -1.611 -12.677  1.00  0.00      R    C  
ATOM    836  C6  ADE R   7      -0.256  -0.533 -13.503  1.00  0.00      R    C  
ATOM    837  N6  ADE R   7       1.098  -0.220 -13.479  1.00  0.00      R    N  
ATOM    838  N7  ADE R   7      -0.141  -2.651 -11.825  1.00  0.00      R    N  
ATOM    839  C8  ADE R   7      -1.211  -3.347 -11.403  1.00  0.00      R    C  
ATOM    840  N9  ADE R   7      -2.379  -2.978 -12.021  1.00  0.00      R    N  
ATOM    841  H2  ADE R   7      -3.067   0.397 -14.801  1.00  0.00      R    H  
ATOM    842  H8  ADE R   7      -1.292  -4.232 -10.772  1.00  0.00      R    H  
ATOM    843  H1' ADE R   7      -4.476  -2.806 -11.484  1.00  0.00      R    H  
ATOM    844  H2' ADE R   7      -5.680  -3.812 -14.117  1.00  0.00      R    H  
ATOM    845  H3' ADE R   7      -2.719  -5.797 -12.921  1.00  0.00      R    H  
ATOM    846  H4' ADE R   7      -5.212  -5.916 -11.101  1.00  0.00      R    H  
ATOM    847  H5' ADE R   7      -3.945  -6.800  -9.358  1.00  0.00      R    H  
ATOM    848  H61 ADE R   7       1.451   0.678 -13.743  1.00  0.00      R    H  
ATOM    849  H62 ADE R   7       1.709  -0.889 -13.057  1.00  0.00      R    H  
ATOM    850 H2'' ADE R   7      -3.708  -3.889 -13.966  1.00  0.00      R    H  
ATOM    851 H5'' ADE R   7      -3.707  -7.891 -10.782  1.00  0.00      R    H  
ATOM    852  P   ADE R   8      -3.978  -7.355 -14.777  1.00  0.00      R    P  
ATOM    853  O1P ADE R   8      -4.686  -8.626 -15.030  1.00  0.00      R    O  
ATOM    854  O2P ADE R   8      -2.456  -7.405 -14.746  1.00  0.00      R    O  
ATOM    855  C5' ADE R   8      -5.854  -5.989 -16.069  1.00  0.00      R    C  
ATOM    856  O5' ADE R   8      -4.407  -6.346 -15.875  1.00  0.00      R    O  
ATOM    857  C4' ADE R   8      -5.904  -4.611 -16.692  1.00  0.00      R    C  
ATOM    858  O4' ADE R   8      -5.224  -3.652 -15.813  1.00  0.00      R    O  
ATOM    859  C3' ADE R   8      -5.191  -4.470 -18.120  1.00  0.00      R    C  
ATOM    860  O3' ADE R   8      -6.051  -5.067 -19.125  1.00  0.00      R    O  
ATOM    861  C2' ADE R   8      -5.129  -2.978 -18.076  1.00  0.00      R    C  
ATOM    862  O2' ADE R   8      -6.465  -2.391 -18.273  1.00  0.00      R    O  
ATOM    863  C1' ADE R   8      -4.689  -2.643 -16.662  1.00  0.00      R    C  
ATOM    864  N1  ADE R   8      -0.403   0.091 -17.655  1.00  0.00      R    N  
ATOM    865  C2  ADE R   8      -1.690   0.345 -17.712  1.00  0.00      R    C  
ATOM    866  N3  ADE R   8      -2.769  -0.407 -17.349  1.00  0.00      R    N  
ATOM    867  C4  ADE R   8      -2.366  -1.686 -16.973  1.00  0.00      R    C  
ATOM    868  C5  ADE R   8      -1.055  -2.046 -16.727  1.00  0.00      R    C  
ATOM    869  C6  ADE R   8      -0.040  -1.148 -17.081  1.00  0.00      R    C  
ATOM    870  N6  ADE R   8       1.265  -1.426 -16.868  1.00  0.00      R    N  
ATOM    871  N7  ADE R   8      -1.055  -3.269 -16.154  1.00  0.00      R    N  
ATOM    872  C8  ADE R   8      -2.309  -3.587 -16.070  1.00  0.00      R    C  
ATOM    873  N9  ADE R   8      -3.177  -2.642 -16.599  1.00  0.00      R    N  
ATOM    874  H2  ADE R   8      -1.875   1.342 -18.114  1.00  0.00      R    H  
ATOM    875  H8  ADE R   8      -2.775  -4.455 -15.605  1.00  0.00      R    H  
ATOM    876  H1' ADE R   8      -5.054  -1.667 -16.274  1.00  0.00      R    H  
ATOM    877  H2' ADE R   8      -6.402  -1.472 -18.005  1.00  0.00      R    H  
ATOM    878  H3' ADE R   8      -4.179  -4.927 -18.088  1.00  0.00      R    H  
ATOM    879  H4' ADE R   8      -6.987  -4.394 -16.810  1.00  0.00      R    H  
ATOM    880  H5' ADE R   8      -6.418  -5.935 -15.113  1.00  0.00      R    H  
ATOM    881  H61 ADE R   8       1.947  -0.773 -17.199  1.00  0.00      R    H  
ATOM    882  H62 ADE R   8       1.647  -2.036 -16.173  1.00  0.00      R    H  
ATOM    883 H2'' ADE R   8      -4.403  -2.576 -18.815  1.00  0.00      R    H  
ATOM    884 H5'' ADE R   8      -6.296  -6.731 -16.766  1.00  0.00      R    H  
ATOM    885  P   GUA R   9      -5.399  -5.675 -20.423  1.00  0.00      R    P  
ATOM    886  O1P GUA R   9      -6.560  -6.266 -21.174  1.00  0.00      R    O  
ATOM    887  O2P GUA R   9      -4.243  -6.529 -20.029  1.00  0.00      R    O  
ATOM    888  C5' GUA R   9      -5.909  -3.407 -21.637  1.00  0.00      R    C  
ATOM    889  O5' GUA R   9      -4.931  -4.364 -21.097  1.00  0.00      R    O  
ATOM    890  C4' GUA R   9      -5.146  -2.054 -21.993  1.00  0.00      R    C  
ATOM    891  O4' GUA R   9      -4.458  -1.425 -20.845  1.00  0.00      R    O  
ATOM    892  C3' GUA R   9      -4.142  -2.077 -23.101  1.00  0.00      R    C  
ATOM    893  O3' GUA R   9      -4.786  -2.280 -24.391  1.00  0.00      R    O  
ATOM    894  C2' GUA R   9      -3.449  -0.754 -22.839  1.00  0.00      R    C  
ATOM    895  O2' GUA R   9      -4.114   0.411 -23.116  1.00  0.00      R    O  
ATOM    896  C1' GUA R   9      -3.213  -0.804 -21.288  1.00  0.00      R    C  
ATOM    897  N1  GUA R   9       1.836  -0.630 -20.788  1.00  0.00      R    N  
ATOM    898  C2  GUA R   9       0.979   0.354 -21.092  1.00  0.00      R    C  
ATOM    899  N2  GUA R   9       1.505   1.449 -21.501  1.00  0.00      R    N  
ATOM    900  N3  GUA R   9      -0.329   0.192 -21.131  1.00  0.00      R    N  
ATOM    901  C4  GUA R   9      -0.732  -1.081 -20.799  1.00  0.00      R    C  
ATOM    902  C5  GUA R   9       0.010  -2.121 -20.428  1.00  0.00      R    C  
ATOM    903  C6  GUA R   9       1.417  -1.897 -20.343  1.00  0.00      R    C  
ATOM    904  O6  GUA R   9       2.330  -2.690 -20.011  1.00  0.00      R    O  
ATOM    905  N7  GUA R   9      -0.747  -3.272 -20.310  1.00  0.00      R    N  
ATOM    906  C8  GUA R   9      -1.942  -2.827 -20.611  1.00  0.00      R    C  
ATOM    907  N9  GUA R   9      -2.007  -1.528 -20.939  1.00  0.00      R    N  
ATOM    908  H1  GUA R   9       2.771  -0.465 -21.134  1.00  0.00      R    H  
ATOM    909  H8  GUA R   9      -2.847  -3.433 -20.573  1.00  0.00      R    H  
ATOM    910  H1' GUA R   9      -3.230   0.246 -20.927  1.00  0.00      R    H  
ATOM    911  H2' GUA R   9      -3.537   1.173 -23.206  1.00  0.00      R    H  
ATOM    912  H21 GUA R   9       2.405   1.778 -21.214  1.00  0.00      R    H  
ATOM    913  H3' GUA R   9      -3.473  -2.918 -22.820  1.00  0.00      R    H  
ATOM    914  H22 GUA R   9       0.903   2.124 -21.926  1.00  0.00      R    H  
ATOM    915  H4' GUA R   9      -5.963  -1.358 -22.277  1.00  0.00      R    H  
ATOM    916  H5' GUA R   9      -6.666  -3.051 -20.906  1.00  0.00      R    H  
ATOM    917 H2'' GUA R   9      -2.455  -0.734 -23.333  1.00  0.00      R    H  
ATOM    918 H5'' GUA R   9      -6.410  -3.854 -22.522  1.00  0.00      R    H  
ATOM    919  P   CYT R  10      -4.008  -2.839 -25.637  1.00  0.00      R    P  
ATOM    920  O1P CYT R  10      -4.824  -2.787 -26.873  1.00  0.00      R    O  
ATOM    921  O2P CYT R  10      -3.501  -4.234 -25.283  1.00  0.00      R    O  
ATOM    922  C5' CYT R  10      -3.007  -0.630 -26.471  1.00  0.00      R    C  
ATOM    923  O5' CYT R  10      -2.804  -1.837 -25.750  1.00  0.00      R    O  
ATOM    924  C4' CYT R  10      -1.689   0.205 -26.529  1.00  0.00      R    C  
ATOM    925  O4' CYT R  10      -1.004   0.292 -25.187  1.00  0.00      R    O  
ATOM    926  C3' CYT R  10      -0.614  -0.327 -27.462  1.00  0.00      R    C  
ATOM    927  O3' CYT R  10      -0.851   0.128 -28.783  1.00  0.00      R    O  
ATOM    928  C2' CYT R  10       0.651   0.185 -26.779  1.00  0.00      R    C  
ATOM    929  O2' CYT R  10       0.870   1.563 -27.179  1.00  0.00      R    O  
ATOM    930  C1' CYT R  10       0.356   0.071 -25.314  1.00  0.00      R    C  
ATOM    931  N1  CYT R  10       0.844  -1.216 -24.675  1.00  0.00      R    N  
ATOM    932  C2  CYT R  10       2.242  -1.372 -24.428  1.00  0.00      R    C  
ATOM    933  O2  CYT R  10       3.039  -0.490 -24.807  1.00  0.00      R    O  
ATOM    934  N3  CYT R  10       2.676  -2.485 -23.832  1.00  0.00      R    N  
ATOM    935  C4  CYT R  10       1.824  -3.483 -23.564  1.00  0.00      R    C  
ATOM    936  N4  CYT R  10       2.304  -4.560 -22.909  1.00  0.00      R    N  
ATOM    937  C5  CYT R  10       0.423  -3.430 -23.914  1.00  0.00      R    C  
ATOM    938  C6  CYT R  10      -0.022  -2.301 -24.533  1.00  0.00      R    C  
ATOM    939  H5  CYT R  10      -0.226  -4.233 -23.564  1.00  0.00      R    H  
ATOM    940  H6  CYT R  10      -1.070  -2.033 -24.669  1.00  0.00      R    H  
ATOM    941  H1' CYT R  10       0.928   0.858 -24.778  1.00  0.00      R    H  
ATOM    942  H2' CYT R  10       1.455   1.476 -27.936  1.00  0.00      R    H  
ATOM    943  H3' CYT R  10      -0.588  -1.436 -27.405  1.00  0.00      R    H  
ATOM    944  H4' CYT R  10      -1.895   1.245 -26.861  1.00  0.00      R    H  
ATOM    945  H41 CYT R  10       3.233  -4.533 -22.542  1.00  0.00      R    H  
ATOM    946  H5' CYT R  10      -3.796   0.004 -26.011  1.00  0.00      R    H  
ATOM    947  H42 CYT R  10       1.687  -5.311 -22.673  1.00  0.00      R    H  
ATOM    948  H3T CYT R  10      -0.829   1.087 -28.777  1.00  0.00      R    H  
ATOM    949 H2'' CYT R  10       1.519  -0.448 -27.059  1.00  0.00      R    H  
ATOM    950 H5'' CYT R  10      -3.348  -0.774 -27.518  1.00  0.00      R    H  
TER   
ATOM    951  P   CYT T   9      -5.143   6.902 -35.691  1.00  0.00      TS   P  
ATOM    952  O1P CYT T   9      -3.841   7.473 -35.840  1.00  0.00      TS   O  
ATOM    953  O2P CYT T   9      -6.331   7.718 -35.469  1.00  0.00      TS   O  
ATOM    954  C5' CYT T   9      -6.679   4.967 -36.481  1.00  0.00      TS   C  
ATOM    955  O5' CYT T   9      -5.396   5.638 -36.623  1.00  0.00      TS   O  
ATOM    956  C4' CYT T   9      -6.597   3.456 -36.539  1.00  0.00      TS   C  
ATOM    957  O4' CYT T   9      -5.884   3.015 -37.716  1.00  0.00      TS   O  
ATOM    958  C3' CYT T   9      -5.774   2.887 -35.485  1.00  0.00      TS   C  
ATOM    959  O3' CYT T   9      -6.566   2.979 -34.248  1.00  0.00      TS   O  
ATOM    960  C2' CYT T   9      -5.655   1.453 -35.976  1.00  0.00      TS   C  
ATOM    961  C1' CYT T   9      -5.346   1.725 -37.470  1.00  0.00      TS   C  
ATOM    962  N1  CYT T   9      -3.930   1.780 -37.937  1.00  0.00      TS   N  
ATOM    963  C2  CYT T   9      -3.623   1.794 -39.337  1.00  0.00      TS   C  
ATOM    964  O2  CYT T   9      -4.527   1.860 -40.153  1.00  0.00      TS   O  
ATOM    965  N3  CYT T   9      -2.325   1.857 -39.731  1.00  0.00      TS   N  
ATOM    966  C4  CYT T   9      -1.389   1.630 -38.806  1.00  0.00      TS   C  
ATOM    967  N4  CYT T   9      -0.117   1.422 -39.268  1.00  0.00      TS   N  
ATOM    968  C5  CYT T   9      -1.661   1.639 -37.444  1.00  0.00      TS   C  
ATOM    969  O5T CYT T   9      -5.071   6.198 -34.301  1.00  0.00      TS   O  
ATOM    970  C6  CYT T   9      -2.968   1.660 -37.070  1.00  0.00      TS   C  
ATOM    971  H5  CYT T   9      -0.794   1.519 -36.794  1.00  0.00      TS   H  
ATOM    972  H6  CYT T   9      -3.344   1.655 -36.047  1.00  0.00      TS   H  
ATOM    973  H1' CYT T   9      -5.828   0.918 -38.063  1.00  0.00      TS   H  
ATOM    974  H2' CYT T   9      -6.605   0.876 -35.955  1.00  0.00      TS   H  
ATOM    975  H3' CYT T   9      -4.851   3.502 -35.547  1.00  0.00      TS   H  
ATOM    976  H4' CYT T   9      -7.657   3.122 -36.526  1.00  0.00      TS   H  
ATOM    977  H41 CYT T   9       0.007   1.589 -40.247  1.00  0.00      TS   H  
ATOM    978  H5' CYT T   9      -7.305   5.296 -37.338  1.00  0.00      TS   H  
ATOM    979  H42 CYT T   9       0.636   1.462 -38.612  1.00  0.00      TS   H  
ATOM    980  H5T CYT T   9      -5.952   5.905 -34.059  1.00  0.00      TS   H  
ATOM    981 H2'' CYT T   9      -4.871   0.879 -35.439  1.00  0.00      TS   H  
ATOM    982 H5'' CYT T   9      -7.267   5.256 -35.585  1.00  0.00      TS   H  
ATOM    983  P   GUA T  10      -5.905   2.572 -32.875  1.00  0.00      TS   P  
ATOM    984  O1P GUA T  10      -6.242   1.129 -32.757  1.00  0.00      TS   O  
ATOM    985  O2P GUA T  10      -6.369   3.389 -31.752  1.00  0.00      TS   O  
ATOM    986  C5' GUA T  10      -3.374   1.955 -32.574  1.00  0.00      TS   C  
ATOM    987  O5' GUA T  10      -4.374   2.850 -33.024  1.00  0.00      TS   O  
ATOM    988  C4' GUA T  10      -1.943   2.425 -32.797  1.00  0.00      TS   C  
ATOM    989  O4' GUA T  10      -1.643   2.725 -34.188  1.00  0.00      TS   O  
ATOM    990  C3' GUA T  10      -1.823   3.898 -32.097  1.00  0.00      TS   C  
ATOM    991  O3' GUA T  10      -0.573   4.031 -31.353  1.00  0.00      TS   O  
ATOM    992  C2' GUA T  10      -1.651   4.799 -33.239  1.00  0.00      TS   C  
ATOM    993  C1' GUA T  10      -0.880   3.916 -34.181  1.00  0.00      TS   C  
ATOM    994  N1  GUA T  10       1.983   4.415 -38.426  1.00  0.00      TS   N  
ATOM    995  C2  GUA T  10       2.280   3.733 -37.325  1.00  0.00      TS   C  
ATOM    996  N2  GUA T  10       3.450   3.055 -37.242  1.00  0.00      TS   N  
ATOM    997  N3  GUA T  10       1.426   3.595 -36.288  1.00  0.00      TS   N  
ATOM    998  C4  GUA T  10       0.238   4.275 -36.508  1.00  0.00      TS   C  
ATOM    999  C5  GUA T  10      -0.154   4.907 -37.597  1.00  0.00      TS   C  
ATOM   1000  C6  GUA T  10       0.829   5.129 -38.637  1.00  0.00      TS   C  
ATOM   1001  O6  GUA T  10       0.676   5.732 -39.696  1.00  0.00      TS   O  
ATOM   1002  N7  GUA T  10      -1.453   5.388 -37.455  1.00  0.00      TS   N  
ATOM   1003  C8  GUA T  10      -1.809   5.028 -36.233  1.00  0.00      TS   C  
ATOM   1004  N9  GUA T  10      -0.794   4.458 -35.595  1.00  0.00      TS   N  
ATOM   1005  H1  GUA T  10       2.698   4.587 -39.118  1.00  0.00      TS   H  
ATOM   1006  H8  GUA T  10      -2.789   5.200 -35.786  1.00  0.00      TS   H  
ATOM   1007  H1' GUA T  10       0.148   3.691 -33.824  1.00  0.00      TS   H  
ATOM   1008  H2' GUA T  10      -1.215   5.799 -33.030  1.00  0.00      TS   H  
ATOM   1009  H21 GUA T  10       3.890   2.613 -38.023  1.00  0.00      TS   H  
ATOM   1010  H3' GUA T  10      -2.760   4.113 -31.540  1.00  0.00      TS   H  
ATOM   1011  H22 GUA T  10       3.654   2.635 -36.358  1.00  0.00      TS   H  
ATOM   1012  H4' GUA T  10      -1.254   1.684 -32.339  1.00  0.00      TS   H  
ATOM   1013  H5' GUA T  10      -3.487   0.985 -33.103  1.00  0.00      TS   H  
ATOM   1014 H2'' GUA T  10      -2.630   4.977 -33.733  1.00  0.00      TS   H  
ATOM   1015 H5'' GUA T  10      -3.497   1.729 -31.493  1.00  0.00      TS   H  
ATOM   1016  P   THY T  11      -0.567   3.801 -29.842  1.00  0.00      TS   P  
ATOM   1017  O1P THY T  11      -0.310   5.094 -29.183  1.00  0.00      TS   O  
ATOM   1018  O2P THY T  11      -1.700   2.943 -29.486  1.00  0.00      TS   O  
ATOM   1019  C5' THY T  11       2.019   3.458 -29.688  1.00  0.00      TS   C  
ATOM   1020  O5' THY T  11       0.663   2.868 -29.704  1.00  0.00      TS   O  
ATOM   1021  C4' THY T  11       3.146   2.443 -30.159  1.00  0.00      TS   C  
ATOM   1022  O4' THY T  11       3.114   1.343 -29.209  1.00  0.00      TS   O  
ATOM   1023  C3' THY T  11       2.929   1.817 -31.512  1.00  0.00      TS   C  
ATOM   1024  O3' THY T  11       4.168   1.679 -32.257  1.00  0.00      TS   O  
ATOM   1025  C2' THY T  11       2.413   0.391 -31.187  1.00  0.00      TS   C  
ATOM   1026  C1' THY T  11       3.353   0.158 -30.026  1.00  0.00      TS   C  
ATOM   1027  N1  THY T  11       3.020  -1.013 -29.224  1.00  0.00      TS   N  
ATOM   1028  C2  THY T  11       4.003  -1.359 -28.276  1.00  0.00      TS   C  
ATOM   1029  O2  THY T  11       5.073  -0.717 -28.196  1.00  0.00      TS   O  
ATOM   1030  N3  THY T  11       3.704  -2.492 -27.588  1.00  0.00      TS   N  
ATOM   1031  C4  THY T  11       2.583  -3.269 -27.731  1.00  0.00      TS   C  
ATOM   1032  O4  THY T  11       2.469  -4.230 -27.052  1.00  0.00      TS   O  
ATOM   1033  C5  THY T  11       1.618  -2.823 -28.676  1.00  0.00      TS   C  
ATOM   1034  C5M THY T  11       0.501  -3.707 -28.996  1.00  0.00      TS   C  
ATOM   1035  C6  THY T  11       1.933  -1.782 -29.466  1.00  0.00      TS   C  
ATOM   1036  H3  THY T  11       4.444  -2.744 -26.949  1.00  0.00      TS   H  
ATOM   1037  H6  THY T  11       1.153  -1.295 -30.049  1.00  0.00      TS   H  
ATOM   1038  H1' THY T  11       4.415   0.192 -30.353  1.00  0.00      TS   H  
ATOM   1039  H2' THY T  11       2.595  -0.352 -31.994  1.00  0.00      TS   H  
ATOM   1040  H3' THY T  11       2.194   2.544 -31.918  1.00  0.00      TS   H  
ATOM   1041  H4' THY T  11       4.127   2.958 -30.084  1.00  0.00      TS   H  
ATOM   1042  H5' THY T  11       2.305   3.874 -28.698  1.00  0.00      TS   H  
ATOM   1043  H51 THY T  11      -0.239  -3.140 -29.601  1.00  0.00      TS   H  
ATOM   1044  H52 THY T  11      -0.012  -4.077 -28.083  1.00  0.00      TS   H  
ATOM   1045  H53 THY T  11       0.883  -4.656 -29.428  1.00  0.00      TS   H  
ATOM   1046 H2'' THY T  11       1.345   0.401 -30.882  1.00  0.00      TS   H  
ATOM   1047 H5'' THY T  11       2.045   4.308 -30.402  1.00  0.00      TS   H  
ATOM   1048  P   ADE T  12       4.547   2.615 -33.417  1.00  0.00      TS   P  
ATOM   1049  O1P ADE T  12       4.138   4.013 -33.189  1.00  0.00      TS   O  
ATOM   1050  O2P ADE T  12       4.221   2.086 -34.780  1.00  0.00      TS   O  
ATOM   1051  C5' ADE T  12       6.790   3.315 -32.267  1.00  0.00      TS   C  
ATOM   1052  O5' ADE T  12       6.127   2.641 -33.356  1.00  0.00      TS   O  
ATOM   1053  C4' ADE T  12       7.934   2.404 -31.820  1.00  0.00      TS   C  
ATOM   1054  O4' ADE T  12       7.351   1.228 -31.190  1.00  0.00      TS   O  
ATOM   1055  C3' ADE T  12       8.844   1.940 -32.974  1.00  0.00      TS   C  
ATOM   1056  O3' ADE T  12      10.203   1.930 -32.663  1.00  0.00      TS   O  
ATOM   1057  C2' ADE T  12       8.431   0.533 -33.203  1.00  0.00      TS   C  
ATOM   1058  C1' ADE T  12       7.928   0.108 -31.726  1.00  0.00      TS   C  
ATOM   1059  N1  ADE T  12       6.895  -4.394 -29.443  1.00  0.00      TS   N  
ATOM   1060  C2  ADE T  12       8.017  -3.647 -29.460  1.00  0.00      TS   C  
ATOM   1061  N3  ADE T  12       8.217  -2.507 -30.154  1.00  0.00      TS   N  
ATOM   1062  C4  ADE T  12       7.152  -2.098 -30.842  1.00  0.00      TS   C  
ATOM   1063  C5  ADE T  12       5.930  -2.825 -30.858  1.00  0.00      TS   C  
ATOM   1064  C6  ADE T  12       5.780  -3.990 -30.054  1.00  0.00      TS   C  
ATOM   1065  N6  ADE T  12       4.637  -4.672 -29.839  1.00  0.00      TS   N  
ATOM   1066  N7  ADE T  12       5.098  -2.278 -31.790  1.00  0.00      TS   N  
ATOM   1067  C8  ADE T  12       5.757  -1.177 -32.191  1.00  0.00      TS   C  
ATOM   1068  N9  ADE T  12       7.006  -0.991 -31.654  1.00  0.00      TS   N  
ATOM   1069  H2  ADE T  12       8.866  -3.909 -28.828  1.00  0.00      TS   H  
ATOM   1070  H8  ADE T  12       5.460  -0.465 -32.961  1.00  0.00      TS   H  
ATOM   1071  H1' ADE T  12       8.804  -0.166 -31.100  1.00  0.00      TS   H  
ATOM   1072  H2' ADE T  12       9.203  -0.244 -33.393  1.00  0.00      TS   H  
ATOM   1073  H3' ADE T  12       8.569   2.526 -33.876  1.00  0.00      TS   H  
ATOM   1074  H4' ADE T  12       8.461   3.015 -31.055  1.00  0.00      TS   H  
ATOM   1075  H5' ADE T  12       6.163   3.459 -31.360  1.00  0.00      TS   H  
ATOM   1076  H61 ADE T  12       4.815  -5.511 -29.324  1.00  0.00      TS   H  
ATOM   1077  H62 ADE T  12       3.861  -4.535 -30.456  1.00  0.00      TS   H  
ATOM   1078 H2'' ADE T  12       7.529   0.458 -33.846  1.00  0.00      TS   H  
ATOM   1079 H5'' ADE T  12       7.210   4.275 -32.636  1.00  0.00      TS   H  
ATOM   1080  P   THY T  13      11.351   1.735 -33.742  1.00  0.00      TS   P  
ATOM   1081  O1P THY T  13      12.485   2.643 -33.437  1.00  0.00      TS   O  
ATOM   1082  O2P THY T  13      10.793   1.700 -35.132  1.00  0.00      TS   O  
ATOM   1083  C5' THY T  13      12.380   0.192 -32.007  1.00  0.00      TS   C  
ATOM   1084  O5' THY T  13      11.881   0.316 -33.396  1.00  0.00      TS   O  
ATOM   1085  C4' THY T  13      12.642  -1.289 -31.645  1.00  0.00      TS   C  
ATOM   1086  O4' THY T  13      11.389  -2.052 -31.760  1.00  0.00      TS   O  
ATOM   1087  C3' THY T  13      13.628  -1.999 -32.600  1.00  0.00      TS   C  
ATOM   1088  O3' THY T  13      14.539  -2.809 -31.879  1.00  0.00      TS   O  
ATOM   1089  C2' THY T  13      12.720  -2.857 -33.479  1.00  0.00      TS   C  
ATOM   1090  C1' THY T  13      11.629  -3.211 -32.430  1.00  0.00      TS   C  
ATOM   1091  N1  THY T  13      10.370  -3.678 -32.953  1.00  0.00      TS   N  
ATOM   1092  C2  THY T  13       9.736  -4.757 -32.441  1.00  0.00      TS   C  
ATOM   1093  O2  THY T  13      10.324  -5.524 -31.629  1.00  0.00      TS   O  
ATOM   1094  N3  THY T  13       8.507  -5.016 -32.866  1.00  0.00      TS   N  
ATOM   1095  C4  THY T  13       7.702  -4.279 -33.734  1.00  0.00      TS   C  
ATOM   1096  O4  THY T  13       6.565  -4.687 -34.068  1.00  0.00      TS   O  
ATOM   1097  C5  THY T  13       8.420  -3.114 -34.246  1.00  0.00      TS   C  
ATOM   1098  C5M THY T  13       7.746  -2.306 -35.254  1.00  0.00      TS   C  
ATOM   1099  C6  THY T  13       9.682  -2.863 -33.803  1.00  0.00      TS   C  
ATOM   1100  H3  THY T  13       7.980  -5.741 -32.401  1.00  0.00      TS   H  
ATOM   1101  H6  THY T  13      10.151  -1.929 -34.110  1.00  0.00      TS   H  
ATOM   1102  H1' THY T  13      12.049  -3.869 -31.640  1.00  0.00      TS   H  
ATOM   1103  H2' THY T  13      13.235  -3.747 -33.898  1.00  0.00      TS   H  
ATOM   1104  H3' THY T  13      14.218  -1.212 -33.117  1.00  0.00      TS   H  
ATOM   1105  H4' THY T  13      13.106  -1.427 -30.646  1.00  0.00      TS   H  
ATOM   1106  H5' THY T  13      11.698   0.631 -31.249  1.00  0.00      TS   H  
ATOM   1107  H51 THY T  13       6.937  -1.811 -34.675  1.00  0.00      TS   H  
ATOM   1108  H52 THY T  13       7.297  -2.868 -36.100  1.00  0.00      TS   H  
ATOM   1109  H53 THY T  13       8.363  -1.623 -35.877  1.00  0.00      TS   H  
ATOM   1110 H2'' THY T  13      12.301  -2.153 -34.230  1.00  0.00      TS   H  
ATOM   1111 H5'' THY T  13      13.377   0.679 -31.967  1.00  0.00      TS   H  
ATOM   1112  P   ADE T  14      15.903  -3.367 -32.563  1.00  0.00      TS   P  
ATOM   1113  O1P ADE T  14      17.089  -3.122 -31.643  1.00  0.00      TS   O  
ATOM   1114  O2P ADE T  14      15.938  -2.843 -33.908  1.00  0.00      TS   O  
ATOM   1115  C5' ADE T  14      15.443  -5.747 -31.503  1.00  0.00      TS   C  
ATOM   1116  O5' ADE T  14      15.649  -4.914 -32.661  1.00  0.00      TS   O  
ATOM   1117  C4' ADE T  14      15.717  -7.283 -31.819  1.00  0.00      TS   C  
ATOM   1118  O4' ADE T  14      14.518  -8.051 -32.201  1.00  0.00      TS   O  
ATOM   1119  C3' ADE T  14      16.695  -7.639 -32.973  1.00  0.00      TS   C  
ATOM   1120  O3' ADE T  14      17.434  -8.792 -32.736  1.00  0.00      TS   O  
ATOM   1121  C2' ADE T  14      15.761  -7.622 -34.167  1.00  0.00      TS   C  
ATOM   1122  C1' ADE T  14      14.377  -8.162 -33.560  1.00  0.00      TS   C  
ATOM   1123  N1  ADE T  14       9.377  -8.627 -34.139  1.00  0.00      TS   N  
ATOM   1124  C2  ADE T  14      10.358  -9.435 -33.708  1.00  0.00      TS   C  
ATOM   1125  N3  ADE T  14      11.669  -9.242 -33.703  1.00  0.00      TS   N  
ATOM   1126  C4  ADE T  14      11.945  -8.040 -34.161  1.00  0.00      TS   C  
ATOM   1127  C5  ADE T  14      11.105  -7.106 -34.734  1.00  0.00      TS   C  
ATOM   1128  C6  ADE T  14       9.776  -7.475 -34.743  1.00  0.00      TS   C  
ATOM   1129  N6  ADE T  14       8.770  -6.836 -35.241  1.00  0.00      TS   N  
ATOM   1130  N7  ADE T  14      11.818  -5.893 -35.004  1.00  0.00      TS   N  
ATOM   1131  C8  ADE T  14      13.063  -6.207 -34.548  1.00  0.00      TS   C  
ATOM   1132  N9  ADE T  14      13.198  -7.467 -33.995  1.00  0.00      TS   N  
ATOM   1133  H2  ADE T  14       9.967 -10.363 -33.290  1.00  0.00      TS   H  
ATOM   1134  H8  ADE T  14      13.918  -5.532 -34.513  1.00  0.00      TS   H  
ATOM   1135  H1' ADE T  14      14.299  -9.240 -33.816  1.00  0.00      TS   H  
ATOM   1136  H2' ADE T  14      15.958  -8.376 -34.959  1.00  0.00      TS   H  
ATOM   1137  H3' ADE T  14      17.435  -6.815 -33.058  1.00  0.00      TS   H  
ATOM   1138  H4' ADE T  14      16.022  -7.836 -30.904  1.00  0.00      TS   H  
ATOM   1139  H5' ADE T  14      14.410  -5.697 -31.097  1.00  0.00      TS   H  
ATOM   1140  H61 ADE T  14       8.855  -5.926 -35.647  1.00  0.00      TS   H  
ATOM   1141  H62 ADE T  14       7.845  -7.193 -35.371  1.00  0.00      TS   H  
ATOM   1142 H2'' ADE T  14      15.741  -6.605 -34.613  1.00  0.00      TS   H  
ATOM   1143 H5'' ADE T  14      16.157  -5.524 -30.682  1.00  0.00      TS   H  
ATOM   1144  P   THY T  15      18.589  -9.219 -33.731  1.00  0.00      TS   P  
ATOM   1145  O1P THY T  15      19.541 -10.146 -33.087  1.00  0.00      TS   O  
ATOM   1146  O2P THY T  15      19.179  -7.981 -34.337  1.00  0.00      TS   O  
ATOM   1147  C5' THY T  15      17.366 -11.276 -34.551  1.00  0.00      TS   C  
ATOM   1148  O5' THY T  15      17.830 -10.008 -34.825  1.00  0.00      TS   O  
ATOM   1149  C4' THY T  15      16.446 -11.762 -35.639  1.00  0.00      TS   C  
ATOM   1150  O4' THY T  15      15.227 -10.899 -35.812  1.00  0.00      TS   O  
ATOM   1151  C3' THY T  15      17.029 -11.809 -37.070  1.00  0.00      TS   C  
ATOM   1152  O3' THY T  15      16.839 -13.073 -37.815  1.00  0.00      TS   O  
ATOM   1153  C2' THY T  15      16.319 -10.710 -37.831  1.00  0.00      TS   C  
ATOM   1154  C1' THY T  15      14.948 -10.828 -37.135  1.00  0.00      TS   C  
ATOM   1155  N1  THY T  15      13.969  -9.747 -37.374  1.00  0.00      TS   N  
ATOM   1156  C2  THY T  15      12.680 -10.049 -37.447  1.00  0.00      TS   C  
ATOM   1157  O2  THY T  15      12.319 -11.197 -37.309  1.00  0.00      TS   O  
ATOM   1158  N3  THY T  15      11.834  -9.018 -37.637  1.00  0.00      TS   N  
ATOM   1159  C4  THY T  15      12.153  -7.749 -37.936  1.00  0.00      TS   C  
ATOM   1160  O4  THY T  15      11.280  -6.960 -38.247  1.00  0.00      TS   O  
ATOM   1161  C5  THY T  15      13.505  -7.408 -37.794  1.00  0.00      TS   C  
ATOM   1162  C5M THY T  15      13.939  -6.014 -38.086  1.00  0.00      TS   C  
ATOM   1163  C6  THY T  15      14.366  -8.420 -37.460  1.00  0.00      TS   C  
ATOM   1164  H3  THY T  15      10.887  -9.312 -37.831  1.00  0.00      TS   H  
ATOM   1165  H6  THY T  15      15.431  -8.250 -37.308  1.00  0.00      TS   H  
ATOM   1166  H1' THY T  15      14.560 -11.796 -37.518  1.00  0.00      TS   H  
ATOM   1167  H2' THY T  15      16.183 -10.626 -38.930  1.00  0.00      TS   H  
ATOM   1168  H3' THY T  15      18.089 -11.489 -36.986  1.00  0.00      TS   H  
ATOM   1169  H4' THY T  15      16.242 -12.822 -35.375  1.00  0.00      TS   H  
ATOM   1170  H5' THY T  15      16.927 -11.340 -33.533  1.00  0.00      TS   H  
ATOM   1171  H51 THY T  15      14.201  -5.895 -39.160  1.00  0.00      TS   H  
ATOM   1172  H52 THY T  15      14.806  -5.733 -37.451  1.00  0.00      TS   H  
ATOM   1173  H53 THY T  15      13.209  -5.244 -37.756  1.00  0.00      TS   H  
ATOM   1174 H2'' THY T  15      16.856  -9.760 -37.627  1.00  0.00      TS   H  
ATOM   1175 H5'' THY T  15      18.281 -11.906 -34.548  1.00  0.00      TS   H  
ATOM   1176  P   ADE T  16      17.971 -13.474 -38.870  1.00  0.00      TS   P  
ATOM   1177  O1P ADE T  16      18.826 -14.439 -38.174  1.00  0.00      TS   O  
ATOM   1178  O2P ADE T  16      18.513 -12.190 -39.437  1.00  0.00      TS   O  
ATOM   1179  C5' ADE T  16      16.400 -15.499 -39.586  1.00  0.00      TS   C  
ATOM   1180  O5' ADE T  16      17.041 -14.219 -39.999  1.00  0.00      TS   O  
ATOM   1181  C4' ADE T  16      15.037 -15.643 -40.047  1.00  0.00      TS   C  
ATOM   1182  O4' ADE T  16      14.300 -14.611 -39.409  1.00  0.00      TS   O  
ATOM   1183  C3' ADE T  16      14.738 -15.419 -41.569  1.00  0.00      TS   C  
ATOM   1184  O3' ADE T  16      15.074 -16.596 -42.333  1.00  0.00      TS   O  
ATOM   1185  C2' ADE T  16      13.281 -15.229 -41.413  1.00  0.00      TS   C  
ATOM   1186  C1' ADE T  16      13.186 -14.277 -40.199  1.00  0.00      TS   C  
ATOM   1187  N1  ADE T  16      10.597 -10.196 -41.723  1.00  0.00      TS   N  
ATOM   1188  C2  ADE T  16      10.295 -11.458 -41.641  1.00  0.00      TS   C  
ATOM   1189  N3  ADE T  16      11.006 -12.450 -41.086  1.00  0.00      TS   N  
ATOM   1190  C4  ADE T  16      12.249 -12.031 -40.844  1.00  0.00      TS   C  
ATOM   1191  C5  ADE T  16      12.724 -10.730 -41.009  1.00  0.00      TS   C  
ATOM   1192  C6  ADE T  16      11.807  -9.739 -41.373  1.00  0.00      TS   C  
ATOM   1193  N6  ADE T  16      12.117  -8.343 -41.460  1.00  0.00      TS   N  
ATOM   1194  N7  ADE T  16      14.148 -10.714 -40.780  1.00  0.00      TS   N  
ATOM   1195  C8  ADE T  16      14.433 -11.940 -40.468  1.00  0.00      TS   C  
ATOM   1196  N9  ADE T  16      13.324 -12.833 -40.521  1.00  0.00      TS   N  
ATOM   1197  H2  ADE T  16       9.271 -11.707 -41.920  1.00  0.00      TS   H  
ATOM   1198  H8  ADE T  16      15.376 -12.382 -40.144  1.00  0.00      TS   H  
ATOM   1199  H1' ADE T  16      12.287 -14.437 -39.566  1.00  0.00      TS   H  
ATOM   1200  H2' ADE T  16      12.775 -16.143 -41.035  1.00  0.00      TS   H  
ATOM   1201  H3' ADE T  16      15.340 -14.565 -41.947  1.00  0.00      TS   H  
ATOM   1202  H4' ADE T  16      14.654 -16.655 -39.795  1.00  0.00      TS   H  
ATOM   1203  H5' ADE T  16      16.465 -15.598 -38.482  1.00  0.00      TS   H  
ATOM   1204  H61 ADE T  16      11.396  -7.650 -41.465  1.00  0.00      TS   H  
ATOM   1205  H62 ADE T  16      12.983  -7.953 -41.147  1.00  0.00      TS   H  
ATOM   1206 H2'' ADE T  16      12.709 -15.002 -42.338  1.00  0.00      TS   H  
ATOM   1207 H5'' ADE T  16      17.022 -16.328 -39.986  1.00  0.00      TS   H  
ATOM   1208  P   THY T  17      14.860 -16.755 -43.852  1.00  0.00      TS   P  
ATOM   1209  O1P THY T  17      15.067 -18.182 -44.234  1.00  0.00      TS   O  
ATOM   1210  O2P THY T  17      15.845 -15.866 -44.451  1.00  0.00      TS   O  
ATOM   1211  C5' THY T  17      12.376 -17.349 -44.139  1.00  0.00      TS   C  
ATOM   1212  O5' THY T  17      13.452 -16.357 -44.362  1.00  0.00      TS   O  
ATOM   1213  C4' THY T  17      10.989 -16.896 -44.660  1.00  0.00      TS   C  
ATOM   1214  O4' THY T  17      10.687 -15.477 -44.340  1.00  0.00      TS   O  
ATOM   1215  C3' THY T  17      10.937 -16.883 -46.227  1.00  0.00      TS   C  
ATOM   1216  O3' THY T  17       9.693 -17.315 -46.766  1.00  0.00      TS   O  
ATOM   1217  C2' THY T  17      11.203 -15.392 -46.607  1.00  0.00      TS   C  
ATOM   1218  C1' THY T  17      10.566 -14.615 -45.461  1.00  0.00      TS   C  
ATOM   1219  N1  THY T  17      11.257 -13.375 -45.157  1.00  0.00      TS   N  
ATOM   1220  C2  THY T  17      10.574 -12.191 -45.125  1.00  0.00      TS   C  
ATOM   1221  O2  THY T  17       9.344 -12.150 -45.304  1.00  0.00      TS   O  
ATOM   1222  N3  THY T  17      11.315 -11.090 -44.826  1.00  0.00      TS   N  
ATOM   1223  C4  THY T  17      12.662 -11.009 -44.514  1.00  0.00      TS   C  
ATOM   1224  O4  THY T  17      13.179  -9.897 -44.289  1.00  0.00      TS   O  
ATOM   1225  C5  THY T  17      13.337 -12.303 -44.573  1.00  0.00      TS   C  
ATOM   1226  C5M THY T  17      14.774 -12.430 -44.134  1.00  0.00      TS   C  
ATOM   1227  C6  THY T  17      12.607 -13.369 -44.878  1.00  0.00      TS   C  
ATOM   1228  H3  THY T  17      10.879 -10.186 -44.940  1.00  0.00      TS   H  
ATOM   1229  H6  THY T  17      13.060 -14.359 -44.818  1.00  0.00      TS   H  
ATOM   1230  H1' THY T  17       9.467 -14.591 -45.620  1.00  0.00      TS   H  
ATOM   1231  H2' THY T  17      10.699 -15.129 -47.562  1.00  0.00      TS   H  
ATOM   1232  H3' THY T  17      11.819 -17.455 -46.588  1.00  0.00      TS   H  
ATOM   1233  H4' THY T  17      10.209 -17.592 -44.283  1.00  0.00      TS   H  
ATOM   1234  H5' THY T  17      12.255 -17.452 -43.040  1.00  0.00      TS   H  
ATOM   1235  H51 THY T  17      15.316 -11.526 -44.484  1.00  0.00      TS   H  
ATOM   1236  H52 THY T  17      15.185 -13.361 -44.577  1.00  0.00      TS   H  
ATOM   1237  H53 THY T  17      14.790 -12.408 -43.023  1.00  0.00      TS   H  
ATOM   1238 H2'' THY T  17      12.299 -15.210 -46.650  1.00  0.00      TS   H  
ATOM   1239 H5'' THY T  17      12.671 -18.317 -44.599  1.00  0.00      TS   H  
ATOM   1240  P   ADE T  18       9.553 -18.252 -48.011  1.00  0.00      TS   P  
ATOM   1241  O1P ADE T  18       8.137 -18.759 -47.993  1.00  0.00      TS   O  
ATOM   1242  O2P ADE T  18      10.595 -19.307 -47.952  1.00  0.00      TS   O  
ATOM   1243  C5' ADE T  18       8.747 -16.665 -49.949  1.00  0.00      TS   C  
ATOM   1244  O5' ADE T  18       9.826 -17.266 -49.202  1.00  0.00      TS   O  
ATOM   1245  C4' ADE T  18       9.178 -15.395 -50.822  1.00  0.00      TS   C  
ATOM   1246  O4' ADE T  18       9.851 -14.390 -49.956  1.00  0.00      TS   O  
ATOM   1247  C3' ADE T  18      10.157 -15.825 -51.897  1.00  0.00      TS   C  
ATOM   1248  O3' ADE T  18       9.858 -15.207 -53.180  1.00  0.00      TS   O  
ATOM   1249  C2' ADE T  18      11.415 -15.271 -51.314  1.00  0.00      TS   C  
ATOM   1250  C1' ADE T  18      10.886 -13.945 -50.650  1.00  0.00      TS   C  
ATOM   1251  N1  ADE T  18      12.444  -9.842 -47.749  1.00  0.00      TS   N  
ATOM   1252  C2  ADE T  18      11.345 -10.005 -48.488  1.00  0.00      TS   C  
ATOM   1253  N3  ADE T  18      10.996 -11.012 -49.305  1.00  0.00      TS   N  
ATOM   1254  C4  ADE T  18      11.937 -12.012 -49.264  1.00  0.00      TS   C  
ATOM   1255  C5  ADE T  18      13.128 -11.943 -48.540  1.00  0.00      TS   C  
ATOM   1256  C6  ADE T  18      13.402 -10.781 -47.771  1.00  0.00      TS   C  
ATOM   1257  N6  ADE T  18      14.464 -10.632 -46.904  1.00  0.00      TS   N  
ATOM   1258  N7  ADE T  18      13.821 -13.136 -48.664  1.00  0.00      TS   N  
ATOM   1259  C8  ADE T  18      13.086 -13.823 -49.481  1.00  0.00      TS   C  
ATOM   1260  N9  ADE T  18      11.912 -13.312 -49.800  1.00  0.00      TS   N  
ATOM   1261  H2  ADE T  18      10.693  -9.159 -48.268  1.00  0.00      TS   H  
ATOM   1262  H8  ADE T  18      13.147 -14.894 -49.669  1.00  0.00      TS   H  
ATOM   1263  H1' ADE T  18      10.424 -13.273 -51.404  1.00  0.00      TS   H  
ATOM   1264  H2' ADE T  18      12.149 -15.033 -52.113  1.00  0.00      TS   H  
ATOM   1265  H3' ADE T  18      10.318 -16.924 -51.915  1.00  0.00      TS   H  
ATOM   1266  H4' ADE T  18       8.285 -14.885 -51.241  1.00  0.00      TS   H  
ATOM   1267  H5' ADE T  18       7.988 -16.267 -49.241  1.00  0.00      TS   H  
ATOM   1268  H61 ADE T  18      14.644  -9.856 -46.300  1.00  0.00      TS   H  
ATOM   1269  H62 ADE T  18      15.232 -11.245 -47.088  1.00  0.00      TS   H  
ATOM   1270 H2'' ADE T  18      11.831 -15.965 -50.552  1.00  0.00      TS   H  
ATOM   1271 H5'' ADE T  18       8.247 -17.406 -50.608  1.00  0.00      TS   H  
ATOM   1272  P   ADE T  19       9.367 -16.319 -54.226  1.00  0.00      TS   P  
ATOM   1273  O1P ADE T  19       8.593 -17.404 -53.532  1.00  0.00      TS   O  
ATOM   1274  O2P ADE T  19      10.557 -16.757 -54.975  1.00  0.00      TS   O  
ATOM   1275  C5' ADE T  19       7.450 -14.614 -54.779  1.00  0.00      TS   C  
ATOM   1276  O5' ADE T  19       8.490 -15.538 -55.267  1.00  0.00      TS   O  
ATOM   1277  C4' ADE T  19       7.877 -13.150 -55.014  1.00  0.00      TS   C  
ATOM   1278  O4' ADE T  19       8.995 -12.766 -54.202  1.00  0.00      TS   O  
ATOM   1279  C3' ADE T  19       8.231 -12.891 -56.431  1.00  0.00      TS   C  
ATOM   1280  O3' ADE T  19       7.544 -11.761 -56.926  1.00  0.00      TS   O  
ATOM   1281  C2' ADE T  19       9.673 -12.641 -56.442  1.00  0.00      TS   C  
ATOM   1282  C1' ADE T  19       9.938 -12.095 -55.070  1.00  0.00      TS   C  
ATOM   1283  N1  ADE T  19      13.590 -10.630 -51.918  1.00  0.00      TS   N  
ATOM   1284  C2  ADE T  19      12.442 -10.042 -52.230  1.00  0.00      TS   C  
ATOM   1285  N3  ADE T  19      11.485 -10.593 -52.991  1.00  0.00      TS   N  
ATOM   1286  C4  ADE T  19      11.956 -11.680 -53.676  1.00  0.00      TS   C  
ATOM   1287  C5  ADE T  19      13.109 -12.356 -53.470  1.00  0.00      TS   C  
ATOM   1288  C6  ADE T  19      13.988 -11.823 -52.522  1.00  0.00      TS   C  
ATOM   1289  N6  ADE T  19      15.124 -12.600 -52.109  1.00  0.00      TS   N  
ATOM   1290  N7  ADE T  19      13.231 -13.500 -54.298  1.00  0.00      TS   N  
ATOM   1291  C8  ADE T  19      12.057 -13.503 -54.991  1.00  0.00      TS   C  
ATOM   1292  N9  ADE T  19      11.256 -12.419 -54.603  1.00  0.00      TS   N  
ATOM   1293  H2  ADE T  19      12.245  -9.121 -51.681  1.00  0.00      TS   H  
ATOM   1294  H8  ADE T  19      11.863 -14.246 -55.765  1.00  0.00      TS   H  
ATOM   1295  H1' ADE T  19       9.571 -11.059 -54.910  1.00  0.00      TS   H  
ATOM   1296  H2' ADE T  19       9.973 -11.901 -57.215  1.00  0.00      TS   H  
ATOM   1297  H3' ADE T  19       7.888 -13.750 -57.046  1.00  0.00      TS   H  
ATOM   1298  H4' ADE T  19       7.079 -12.498 -54.599  1.00  0.00      TS   H  
ATOM   1299  H5' ADE T  19       7.182 -14.772 -53.714  1.00  0.00      TS   H  
ATOM   1300  H61 ADE T  19      15.401 -12.655 -51.150  1.00  0.00      TS   H  
ATOM   1301  H62 ADE T  19      15.556 -13.353 -52.605  1.00  0.00      TS   H  
ATOM   1302 H2'' ADE T  19      10.151 -13.635 -56.576  1.00  0.00      TS   H  
ATOM   1303 H5'' ADE T  19       6.501 -14.882 -55.291  1.00  0.00      TS   H  
ATOM   1304  P   GUA T  20       7.511 -11.457 -58.478  1.00  0.00      TS   P  
ATOM   1305  O1P GUA T  20       6.150 -10.893 -58.684  1.00  0.00      TS   O  
ATOM   1306  O2P GUA T  20       7.983 -12.610 -59.322  1.00  0.00      TS   O  
ATOM   1307  C5' GUA T  20       8.452  -9.106 -57.838  1.00  0.00      TS   C  
ATOM   1308  O5' GUA T  20       8.515 -10.264 -58.700  1.00  0.00      TS   O  
ATOM   1309  C4' GUA T  20       9.765  -8.398 -57.945  1.00  0.00      TS   C  
ATOM   1310  O4' GUA T  20      10.844  -9.192 -57.264  1.00  0.00      TS   O  
ATOM   1311  C3' GUA T  20      10.302  -8.301 -59.359  1.00  0.00      TS   C  
ATOM   1312  O3' GUA T  20      10.568  -7.018 -59.882  1.00  0.00      TS   O  
ATOM   1313  C2' GUA T  20      11.582  -9.007 -59.312  1.00  0.00      TS   C  
ATOM   1314  C1' GUA T  20      12.072  -8.875 -57.923  1.00  0.00      TS   C  
ATOM   1315  N1  GUA T  20      15.780  -9.977 -54.656  1.00  0.00      TS   N  
ATOM   1316  C2  GUA T  20      15.043  -8.793 -54.840  1.00  0.00      TS   C  
ATOM   1317  N2  GUA T  20      15.230  -7.786 -53.966  1.00  0.00      TS   N  
ATOM   1318  N3  GUA T  20      14.048  -8.668 -55.647  1.00  0.00      TS   N  
ATOM   1319  C4  GUA T  20      13.933  -9.764 -56.466  1.00  0.00      TS   C  
ATOM   1320  C5  GUA T  20      14.688 -10.938 -56.506  1.00  0.00      TS   C  
ATOM   1321  C6  GUA T  20      15.642 -11.073 -55.499  1.00  0.00      TS   C  
ATOM   1322  O6  GUA T  20      16.295 -12.136 -55.378  1.00  0.00      TS   O  
ATOM   1323  N7  GUA T  20      14.334 -11.809 -57.537  1.00  0.00      TS   N  
ATOM   1324  C8  GUA T  20      13.337 -11.196 -58.061  1.00  0.00      TS   C  
ATOM   1325  N9  GUA T  20      13.090  -9.918 -57.499  1.00  0.00      TS   N  
ATOM   1326  H1  GUA T  20      16.536 -10.000 -53.986  1.00  0.00      TS   H  
ATOM   1327  H8  GUA T  20      12.769 -11.452 -58.955  1.00  0.00      TS   H  
ATOM   1328  H1' GUA T  20      12.322  -7.827 -57.650  1.00  0.00      TS   H  
ATOM   1329  H2' GUA T  20      12.358  -8.566 -59.973  1.00  0.00      TS   H  
ATOM   1330  H21 GUA T  20      15.929  -7.915 -53.262  1.00  0.00      TS   H  
ATOM   1331  H3' GUA T  20       9.645  -8.797 -60.105  1.00  0.00      TS   H  
ATOM   1332  H22 GUA T  20      14.421  -7.199 -53.949  1.00  0.00      TS   H  
ATOM   1333  H4' GUA T  20       9.920  -7.387 -57.511  1.00  0.00      TS   H  
ATOM   1334  H5' GUA T  20       8.304  -9.431 -56.786  1.00  0.00      TS   H  
ATOM   1335  H3T GUA T  20      10.991  -7.197 -60.725  1.00  0.00      TS   H  
ATOM   1336 H2'' GUA T  20      11.473 -10.040 -59.707  1.00  0.00      TS   H  
ATOM   1337 H5'' GUA T  20       7.583  -8.439 -58.021  1.00  0.00      TS   H  
TER   
END
