# Supplementary material for: CRISPR-Cas12a exploits R-loop asymmetry to form double-strand breaks
Source: eLife. 2020 Jun 10;9:e55143. doi: 10.7554/eLife.55143 (PMC7286691; doi:10.7554/eLife.55143)
Supplement: Figure 5—source data 2. [file elife-55143-fig5-data2.zip › Figure 5ΓÇöSource Data 2/Example_MD_trajectories/3prime_boundary/3prime_boundary_37.pdb]

ATOM      1  C5' CYT B   1      18.628 -14.742 -58.045  1.00  0.00      BS   C  
ATOM      2  O5' CYT B   1      18.845 -16.153 -57.923  1.00  0.00      BS   O  
ATOM      3  C4' CYT B   1      17.312 -14.270 -57.504  1.00  0.00      BS   C  
ATOM      4  O4' CYT B   1      16.266 -15.160 -57.975  1.00  0.00      BS   O  
ATOM      5  C3' CYT B   1      17.303 -14.416 -55.961  1.00  0.00      BS   C  
ATOM      6  O3' CYT B   1      16.737 -13.371 -55.280  1.00  0.00      BS   O  
ATOM      7  C2' CYT B   1      16.444 -15.670 -55.744  1.00  0.00      BS   C  
ATOM      8  C1' CYT B   1      15.395 -15.413 -56.894  1.00  0.00      BS   C  
ATOM      9  N1  CYT B   1      14.651 -16.571 -57.314  1.00  0.00      BS   N  
ATOM     10  C2  CYT B   1      13.526 -16.346 -58.099  1.00  0.00      BS   C  
ATOM     11  O2  CYT B   1      13.286 -15.182 -58.484  1.00  0.00      BS   O  
ATOM     12  N3  CYT B   1      12.825 -17.387 -58.634  1.00  0.00      BS   N  
ATOM     13  C4  CYT B   1      13.178 -18.626 -58.305  1.00  0.00      BS   C  
ATOM     14  N4  CYT B   1      12.451 -19.640 -58.806  1.00  0.00      BS   N  
ATOM     15  C5  CYT B   1      14.249 -18.892 -57.419  1.00  0.00      BS   C  
ATOM     16  C6  CYT B   1      14.967 -17.874 -56.970  1.00  0.00      BS   C  
ATOM     17  H5  CYT B   1      14.631 -19.903 -57.284  1.00  0.00      BS   H  
ATOM     18  H6  CYT B   1      15.829 -18.041 -56.325  1.00  0.00      BS   H  
ATOM     19  H1' CYT B   1      14.895 -14.446 -56.677  1.00  0.00      BS   H  
ATOM     20  H2' CYT B   1      15.958 -15.624 -54.746  1.00  0.00      BS   H  
ATOM     21  H3' CYT B   1      18.352 -14.537 -55.617  1.00  0.00      BS   H  
ATOM     22  H4' CYT B   1      17.055 -13.234 -57.815  1.00  0.00      BS   H  
ATOM     23  H41 CYT B   1      12.773 -20.575 -58.655  1.00  0.00      BS   H  
ATOM     24  H5' CYT B   1      18.708 -14.394 -59.097  1.00  0.00      BS   H  
ATOM     25  H42 CYT B   1      11.825 -19.480 -59.569  1.00  0.00      BS   H  
ATOM     26  H5T CYT B   1      19.719 -16.324 -58.280  1.00  0.00      BS   H  
ATOM     27 H2'' CYT B   1      17.033 -16.610 -55.771  1.00  0.00      BS   H  
ATOM     28 H5'' CYT B   1      19.453 -14.222 -57.514  1.00  0.00      BS   H  
ATOM     29  P   THY B   2      17.697 -12.176 -54.812  1.00  0.00      BS   P  
ATOM     30  O1P THY B   2      18.339 -11.537 -55.994  1.00  0.00      BS   O  
ATOM     31  O2P THY B   2      18.643 -12.804 -53.836  1.00  0.00      BS   O  
ATOM     32  C5' THY B   2      15.393 -10.852 -54.854  1.00  0.00      BS   C  
ATOM     33  O5' THY B   2      16.585 -11.245 -54.168  1.00  0.00      BS   O  
ATOM     34  C4' THY B   2      14.454 -10.201 -53.822  1.00  0.00      BS   C  
ATOM     35  O4' THY B   2      14.175 -11.088 -52.639  1.00  0.00      BS   O  
ATOM     36  C3' THY B   2      15.067  -8.936 -53.127  1.00  0.00      BS   C  
ATOM     37  O3' THY B   2      14.195  -7.883 -53.013  1.00  0.00      BS   O  
ATOM     38  C2' THY B   2      15.541  -9.472 -51.839  1.00  0.00      BS   C  
ATOM     39  C1' THY B   2      14.413 -10.401 -51.449  1.00  0.00      BS   C  
ATOM     40  N1  THY B   2      14.695 -11.432 -50.426  1.00  0.00      BS   N  
ATOM     41  C2  THY B   2      13.840 -12.538 -50.280  1.00  0.00      BS   C  
ATOM     42  O2  THY B   2      12.819 -12.724 -50.877  1.00  0.00      BS   O  
ATOM     43  N3  THY B   2      14.277 -13.403 -49.321  1.00  0.00      BS   N  
ATOM     44  C4  THY B   2      15.527 -13.426 -48.701  1.00  0.00      BS   C  
ATOM     45  O4  THY B   2      16.010 -14.446 -48.186  1.00  0.00      BS   O  
ATOM     46  C5  THY B   2      16.270 -12.172 -48.758  1.00  0.00      BS   C  
ATOM     47  C5M THY B   2      17.495 -11.951 -47.935  1.00  0.00      BS   C  
ATOM     48  C6  THY B   2      15.811 -11.274 -49.638  1.00  0.00      BS   C  
ATOM     49  H3  THY B   2      13.839 -14.308 -49.405  1.00  0.00      BS   H  
ATOM     50  H6  THY B   2      16.408 -10.370 -49.764  1.00  0.00      BS   H  
ATOM     51  H1' THY B   2      13.475  -9.905 -51.118  1.00  0.00      BS   H  
ATOM     52  H2' THY B   2      15.455  -8.660 -51.085  1.00  0.00      BS   H  
ATOM     53  H3' THY B   2      15.939  -8.480 -53.644  1.00  0.00      BS   H  
ATOM     54  H4' THY B   2      13.469 -10.066 -54.317  1.00  0.00      BS   H  
ATOM     55  H5' THY B   2      14.838 -11.695 -55.319  1.00  0.00      BS   H  
ATOM     56  H51 THY B   2      18.329 -11.935 -48.669  1.00  0.00      BS   H  
ATOM     57  H52 THY B   2      17.654 -12.818 -47.259  1.00  0.00      BS   H  
ATOM     58  H53 THY B   2      17.619 -11.028 -47.329  1.00  0.00      BS   H  
ATOM     59 H2'' THY B   2      16.567  -9.888 -51.921  1.00  0.00      BS   H  
ATOM     60 H5'' THY B   2      15.594 -10.026 -55.570  1.00  0.00      BS   H  
ATOM     61  P   THY B   3      13.763  -6.748 -54.069  1.00  0.00      BS   P  
ATOM     62  O1P THY B   3      13.496  -7.353 -55.413  1.00  0.00      BS   O  
ATOM     63  O2P THY B   3      14.850  -5.736 -54.062  1.00  0.00      BS   O  
ATOM     64  C5' THY B   3      11.334  -7.102 -53.026  1.00  0.00      BS   C  
ATOM     65  O5' THY B   3      12.458  -6.322 -53.406  1.00  0.00      BS   O  
ATOM     66  C4' THY B   3      10.918  -7.122 -51.559  1.00  0.00      BS   C  
ATOM     67  O4' THY B   3      11.755  -8.000 -50.872  1.00  0.00      BS   O  
ATOM     68  C3' THY B   3      11.042  -5.817 -50.775  1.00  0.00      BS   C  
ATOM     69  O3' THY B   3       9.763  -5.241 -50.392  1.00  0.00      BS   O  
ATOM     70  C2' THY B   3      11.727  -6.261 -49.498  1.00  0.00      BS   C  
ATOM     71  C1' THY B   3      11.410  -7.775 -49.515  1.00  0.00      BS   C  
ATOM     72  N1  THY B   3      12.214  -8.690 -48.653  1.00  0.00      BS   N  
ATOM     73  C2  THY B   3      11.634  -9.941 -48.386  1.00  0.00      BS   C  
ATOM     74  O2  THY B   3      10.495 -10.237 -48.756  1.00  0.00      BS   O  
ATOM     75  N3  THY B   3      12.375 -10.739 -47.607  1.00  0.00      BS   N  
ATOM     76  C4  THY B   3      13.563 -10.348 -46.952  1.00  0.00      BS   C  
ATOM     77  O4  THY B   3      14.058 -10.987 -45.988  1.00  0.00      BS   O  
ATOM     78  C5  THY B   3      14.152  -9.065 -47.401  1.00  0.00      BS   C  
ATOM     79  C5M THY B   3      15.335  -8.603 -46.723  1.00  0.00      BS   C  
ATOM     80  C6  THY B   3      13.402  -8.271 -48.232  1.00  0.00      BS   C  
ATOM     81  H3  THY B   3      11.927 -11.583 -47.279  1.00  0.00      BS   H  
ATOM     82  H6  THY B   3      13.733  -7.244 -48.381  1.00  0.00      BS   H  
ATOM     83  H1' THY B   3      10.308  -7.891 -49.432  1.00  0.00      BS   H  
ATOM     84  H2' THY B   3      11.447  -5.732 -48.562  1.00  0.00      BS   H  
ATOM     85  H3' THY B   3      11.641  -5.234 -51.505  1.00  0.00      BS   H  
ATOM     86  H4' THY B   3       9.903  -7.541 -51.381  1.00  0.00      BS   H  
ATOM     87  H5' THY B   3      11.415  -8.139 -53.416  1.00  0.00      BS   H  
ATOM     88  H51 THY B   3      15.221  -8.301 -45.660  1.00  0.00      BS   H  
ATOM     89  H52 THY B   3      15.850  -7.784 -47.268  1.00  0.00      BS   H  
ATOM     90  H53 THY B   3      16.075  -9.425 -46.627  1.00  0.00      BS   H  
ATOM     91 H2'' THY B   3      12.819  -6.096 -49.616  1.00  0.00      BS   H  
ATOM     92 H5'' THY B   3      10.561  -6.520 -53.570  1.00  0.00      BS   H  
ATOM     93  P   ADE B   4       9.652  -3.701 -50.272  1.00  0.00      BS   P  
ATOM     94  O1P ADE B   4      10.133  -3.016 -51.504  1.00  0.00      BS   O  
ATOM     95  O2P ADE B   4      10.436  -3.326 -49.042  1.00  0.00      BS   O  
ATOM     96  C5' ADE B   4       7.067  -3.920 -50.784  1.00  0.00      BS   C  
ATOM     97  O5' ADE B   4       8.141  -3.254 -50.065  1.00  0.00      BS   O  
ATOM     98  C4' ADE B   4       6.118  -4.820 -50.006  1.00  0.00      BS   C  
ATOM     99  O4' ADE B   4       6.821  -5.897 -49.320  1.00  0.00      BS   O  
ATOM    100  C3' ADE B   4       5.283  -4.148 -48.868  1.00  0.00      BS   C  
ATOM    101  O3' ADE B   4       3.959  -4.691 -48.870  1.00  0.00      BS   O  
ATOM    102  C2' ADE B   4       6.097  -4.410 -47.578  1.00  0.00      BS   C  
ATOM    103  C1' ADE B   4       6.720  -5.773 -47.961  1.00  0.00      BS   C  
ATOM    104  N1  ADE B   4       9.471  -9.321 -45.536  1.00  0.00      BS   N  
ATOM    105  C2  ADE B   4       8.217  -9.340 -45.997  1.00  0.00      BS   C  
ATOM    106  N3  ADE B   4       7.551  -8.366 -46.637  1.00  0.00      BS   N  
ATOM    107  C4  ADE B   4       8.317  -7.239 -46.757  1.00  0.00      BS   C  
ATOM    108  C5  ADE B   4       9.605  -7.094 -46.166  1.00  0.00      BS   C  
ATOM    109  C6  ADE B   4      10.218  -8.227 -45.643  1.00  0.00      BS   C  
ATOM    110  N6  ADE B   4      11.498  -8.209 -45.157  1.00  0.00      BS   N  
ATOM    111  N7  ADE B   4      10.055  -5.815 -46.393  1.00  0.00      BS   N  
ATOM    112  C8  ADE B   4       9.106  -5.214 -47.079  1.00  0.00      BS   C  
ATOM    113  N9  ADE B   4       8.015  -6.026 -47.269  1.00  0.00      BS   N  
ATOM    114  H2  ADE B   4       7.794 -10.344 -45.982  1.00  0.00      BS   H  
ATOM    115  H8  ADE B   4       9.115  -4.206 -47.494  1.00  0.00      BS   H  
ATOM    116  H1' ADE B   4       5.952  -6.569 -47.858  1.00  0.00      BS   H  
ATOM    117  H2' ADE B   4       5.409  -4.554 -46.717  1.00  0.00      BS   H  
ATOM    118  H3' ADE B   4       5.172  -3.052 -49.011  1.00  0.00      BS   H  
ATOM    119  H4' ADE B   4       5.483  -5.337 -50.757  1.00  0.00      BS   H  
ATOM    120  H5' ADE B   4       7.409  -4.496 -51.670  1.00  0.00      BS   H  
ATOM    121  H61 ADE B   4      12.020  -7.370 -45.309  1.00  0.00      BS   H  
ATOM    122  H62 ADE B   4      11.842  -8.897 -44.518  1.00  0.00      BS   H  
ATOM    123 H2'' ADE B   4       6.828  -3.588 -47.427  1.00  0.00      BS   H  
ATOM    124 H5'' ADE B   4       6.548  -3.087 -51.305  1.00  0.00      BS   H  
ATOM    125  P   THY B   5       2.876  -3.898 -47.988  1.00  0.00      BS   P  
ATOM    126  O1P THY B   5       1.577  -3.916 -48.652  1.00  0.00      BS   O  
ATOM    127  O2P THY B   5       3.406  -2.590 -47.621  1.00  0.00      BS   O  
ATOM    128  C5' THY B   5       2.635  -6.086 -46.661  1.00  0.00      BS   C  
ATOM    129  O5' THY B   5       2.779  -4.624 -46.688  1.00  0.00      BS   O  
ATOM    130  C4' THY B   5       3.103  -6.709 -45.280  1.00  0.00      BS   C  
ATOM    131  O4' THY B   5       4.505  -6.520 -45.307  1.00  0.00      BS   O  
ATOM    132  C3' THY B   5       2.654  -5.787 -44.090  1.00  0.00      BS   C  
ATOM    133  O3' THY B   5       1.603  -6.377 -43.291  1.00  0.00      BS   O  
ATOM    134  C2' THY B   5       3.992  -5.732 -43.305  1.00  0.00      BS   C  
ATOM    135  C1' THY B   5       4.884  -6.691 -44.012  1.00  0.00      BS   C  
ATOM    136  N1  THY B   5       6.318  -6.271 -43.920  1.00  0.00      BS   N  
ATOM    137  C2  THY B   5       7.163  -7.035 -43.112  1.00  0.00      BS   C  
ATOM    138  O2  THY B   5       6.831  -8.107 -42.556  1.00  0.00      BS   O  
ATOM    139  N3  THY B   5       8.422  -6.517 -42.988  1.00  0.00      BS   N  
ATOM    140  C4  THY B   5       8.907  -5.327 -43.492  1.00  0.00      BS   C  
ATOM    141  O4  THY B   5      10.051  -4.952 -43.257  1.00  0.00      BS   O  
ATOM    142  C5  THY B   5       7.904  -4.562 -44.152  1.00  0.00      BS   C  
ATOM    143  C5M THY B   5       8.330  -3.168 -44.548  1.00  0.00      BS   C  
ATOM    144  C6  THY B   5       6.633  -5.012 -44.287  1.00  0.00      BS   C  
ATOM    145  H3  THY B   5       9.076  -7.066 -42.450  1.00  0.00      BS   H  
ATOM    146  H6  THY B   5       5.818  -4.406 -44.684  1.00  0.00      BS   H  
ATOM    147  H1' THY B   5       4.658  -7.747 -43.753  1.00  0.00      BS   H  
ATOM    148  H2' THY B   5       3.846  -5.979 -42.232  1.00  0.00      BS   H  
ATOM    149  H3' THY B   5       2.341  -4.776 -44.430  1.00  0.00      BS   H  
ATOM    150  H4' THY B   5       2.893  -7.799 -45.258  1.00  0.00      BS   H  
ATOM    151  H5' THY B   5       3.101  -6.629 -47.511  1.00  0.00      BS   H  
ATOM    152  H51 THY B   5       7.822  -2.957 -45.513  1.00  0.00      BS   H  
ATOM    153  H52 THY B   5       9.371  -3.044 -44.917  1.00  0.00      BS   H  
ATOM    154  H53 THY B   5       8.165  -2.311 -43.859  1.00  0.00      BS   H  
ATOM    155 H2'' THY B   5       4.419  -4.709 -43.380  1.00  0.00      BS   H  
ATOM    156 H5'' THY B   5       1.550  -6.316 -46.722  1.00  0.00      BS   H  
ATOM    157  P   ADE B   6       1.128  -5.547 -42.009  1.00  0.00      BS   P  
ATOM    158  O1P ADE B   6      -0.388  -5.599 -42.051  1.00  0.00      BS   O  
ATOM    159  O2P ADE B   6       1.734  -4.211 -41.850  1.00  0.00      BS   O  
ATOM    160  C5' ADE B   6       1.471  -7.812 -40.781  1.00  0.00      BS   C  
ATOM    161  O5' ADE B   6       1.557  -6.330 -40.737  1.00  0.00      BS   O  
ATOM    162  C4' ADE B   6       2.486  -8.491 -39.870  1.00  0.00      BS   C  
ATOM    163  O4' ADE B   6       3.818  -8.430 -40.504  1.00  0.00      BS   O  
ATOM    164  C3' ADE B   6       2.721  -7.902 -38.482  1.00  0.00      BS   C  
ATOM    165  O3' ADE B   6       1.875  -8.510 -37.512  1.00  0.00      BS   O  
ATOM    166  C2' ADE B   6       4.134  -8.357 -38.223  1.00  0.00      BS   C  
ATOM    167  C1' ADE B   6       4.874  -8.282 -39.506  1.00  0.00      BS   C  
ATOM    168  N1  ADE B   6       9.362  -5.935 -38.876  1.00  0.00      BS   N  
ATOM    169  C2  ADE B   6       8.992  -7.156 -38.626  1.00  0.00      BS   C  
ATOM    170  N3  ADE B   6       7.869  -7.731 -38.924  1.00  0.00      BS   N  
ATOM    171  C4  ADE B   6       6.948  -6.827 -39.431  1.00  0.00      BS   C  
ATOM    172  C5  ADE B   6       7.224  -5.471 -39.690  1.00  0.00      BS   C  
ATOM    173  C6  ADE B   6       8.461  -5.017 -39.342  1.00  0.00      BS   C  
ATOM    174  N6  ADE B   6       8.919  -3.808 -39.585  1.00  0.00      BS   N  
ATOM    175  N7  ADE B   6       6.066  -4.845 -40.193  1.00  0.00      BS   N  
ATOM    176  C8  ADE B   6       5.168  -5.840 -40.184  1.00  0.00      BS   C  
ATOM    177  N9  ADE B   6       5.627  -7.051 -39.723  1.00  0.00      BS   N  
ATOM    178  H2  ADE B   6       9.624  -7.799 -38.014  1.00  0.00      BS   H  
ATOM    179  H8  ADE B   6       4.104  -5.715 -40.389  1.00  0.00      BS   H  
ATOM    180  H1' ADE B   6       5.607  -9.097 -39.687  1.00  0.00      BS   H  
ATOM    181  H2' ADE B   6       4.221  -9.437 -37.978  1.00  0.00      BS   H  
ATOM    182  H3' ADE B   6       2.740  -6.792 -38.460  1.00  0.00      BS   H  
ATOM    183  H4' ADE B   6       2.323  -9.573 -39.674  1.00  0.00      BS   H  
ATOM    184  H5' ADE B   6       1.615  -8.312 -41.763  1.00  0.00      BS   H  
ATOM    185  H61 ADE B   6       8.436  -2.993 -39.908  1.00  0.00      BS   H  
ATOM    186  H62 ADE B   6       9.881  -3.808 -39.856  1.00  0.00      BS   H  
ATOM    187 H2'' ADE B   6       4.711  -7.809 -37.449  1.00  0.00      BS   H  
ATOM    188 H5'' ADE B   6       0.453  -8.191 -40.551  1.00  0.00      BS   H  
ATOM    189  P   THY B   7       1.868  -8.078 -36.005  1.00  0.00      BS   P  
ATOM    190  O1P THY B   7       0.693  -8.709 -35.313  1.00  0.00      BS   O  
ATOM    191  O2P THY B   7       1.885  -6.619 -35.832  1.00  0.00      BS   O  
ATOM    192  C5' THY B   7       3.452 -10.067 -35.159  1.00  0.00      BS   C  
ATOM    193  O5' THY B   7       3.088  -8.644 -35.188  1.00  0.00      BS   O  
ATOM    194  C4' THY B   7       4.861 -10.347 -34.729  1.00  0.00      BS   C  
ATOM    195  O4' THY B   7       5.823  -9.517 -35.463  1.00  0.00      BS   O  
ATOM    196  C3' THY B   7       5.097 -10.004 -33.198  1.00  0.00      BS   C  
ATOM    197  O3' THY B   7       5.855 -11.020 -32.558  1.00  0.00      BS   O  
ATOM    198  C2' THY B   7       5.813  -8.722 -33.198  1.00  0.00      BS   C  
ATOM    199  C1' THY B   7       6.512  -8.731 -34.558  1.00  0.00      BS   C  
ATOM    200  N1  THY B   7       6.764  -7.361 -35.070  1.00  0.00      BS   N  
ATOM    201  C2  THY B   7       8.020  -6.812 -35.260  1.00  0.00      BS   C  
ATOM    202  O2  THY B   7       9.049  -7.467 -35.019  1.00  0.00      BS   O  
ATOM    203  N3  THY B   7       8.096  -5.522 -35.853  1.00  0.00      BS   N  
ATOM    204  C4  THY B   7       7.070  -4.788 -36.305  1.00  0.00      BS   C  
ATOM    205  O4  THY B   7       7.312  -3.708 -36.848  1.00  0.00      BS   O  
ATOM    206  C5  THY B   7       5.785  -5.332 -36.042  1.00  0.00      BS   C  
ATOM    207  C5M THY B   7       4.585  -4.629 -36.572  1.00  0.00      BS   C  
ATOM    208  C6  THY B   7       5.690  -6.542 -35.467  1.00  0.00      BS   C  
ATOM    209  H3  THY B   7       9.035  -5.156 -35.928  1.00  0.00      BS   H  
ATOM    210  H6  THY B   7       4.706  -6.974 -35.284  1.00  0.00      BS   H  
ATOM    211  H1' THY B   7       7.430  -9.327 -34.359  1.00  0.00      BS   H  
ATOM    212  H2' THY B   7       6.540  -8.555 -32.373  1.00  0.00      BS   H  
ATOM    213  H3' THY B   7       4.039  -9.816 -32.917  1.00  0.00      BS   H  
ATOM    214  H4' THY B   7       5.027 -11.445 -34.771  1.00  0.00      BS   H  
ATOM    215  H5' THY B   7       3.430 -10.547 -36.161  1.00  0.00      BS   H  
ATOM    216  H51 THY B   7       4.326  -5.002 -37.587  1.00  0.00      BS   H  
ATOM    217  H52 THY B   7       4.694  -3.531 -36.693  1.00  0.00      BS   H  
ATOM    218  H53 THY B   7       3.720  -4.785 -35.893  1.00  0.00      BS   H  
ATOM    219 H2'' THY B   7       5.036  -7.932 -33.123  1.00  0.00      BS   H  
ATOM    220 H5'' THY B   7       2.772 -10.743 -34.598  1.00  0.00      BS   H  
ATOM    221  P   ADE B   8       5.755 -11.007 -30.972  1.00  0.00      BS   P  
ATOM    222  O1P ADE B   8       5.946 -12.383 -30.650  1.00  0.00      BS   O  
ATOM    223  O2P ADE B   8       4.466 -10.372 -30.531  1.00  0.00      BS   O  
ATOM    224  C5' ADE B   8       8.305 -10.638 -30.815  1.00  0.00      BS   C  
ATOM    225  O5' ADE B   8       7.029 -10.302 -30.355  1.00  0.00      BS   O  
ATOM    226  C4' ADE B   8       9.453  -9.811 -30.322  1.00  0.00      BS   C  
ATOM    227  O4' ADE B   8       9.454  -8.497 -30.839  1.00  0.00      BS   O  
ATOM    228  C3' ADE B   8       9.485  -9.714 -28.814  1.00  0.00      BS   C  
ATOM    229  O3' ADE B   8      10.768  -9.747 -28.247  1.00  0.00      BS   O  
ATOM    230  C2' ADE B   8       8.721  -8.397 -28.586  1.00  0.00      BS   C  
ATOM    231  C1' ADE B   8       9.045  -7.567 -29.835  1.00  0.00      BS   C  
ATOM    232  N1  ADE B   8       7.622  -3.721 -32.974  1.00  0.00      BS   N  
ATOM    233  C2  ADE B   8       8.826  -4.242 -32.688  1.00  0.00      BS   C  
ATOM    234  N3  ADE B   8       9.132  -5.266 -31.828  1.00  0.00      BS   N  
ATOM    235  C4  ADE B   8       7.978  -5.804 -31.262  1.00  0.00      BS   C  
ATOM    236  C5  ADE B   8       6.730  -5.376 -31.493  1.00  0.00      BS   C  
ATOM    237  C6  ADE B   8       6.544  -4.293 -32.431  1.00  0.00      BS   C  
ATOM    238  N6  ADE B   8       5.326  -3.832 -32.776  1.00  0.00      BS   N  
ATOM    239  N7  ADE B   8       5.858  -6.188 -30.798  1.00  0.00      BS   N  
ATOM    240  C8  ADE B   8       6.573  -7.116 -30.232  1.00  0.00      BS   C  
ATOM    241  N9  ADE B   8       7.902  -6.839 -30.410  1.00  0.00      BS   N  
ATOM    242  H2  ADE B   8       9.634  -3.768 -33.245  1.00  0.00      BS   H  
ATOM    243  H8  ADE B   8       6.166  -7.893 -29.586  1.00  0.00      BS   H  
ATOM    244  H1' ADE B   8       9.816  -6.820 -29.547  1.00  0.00      BS   H  
ATOM    245  H2' ADE B   8       9.013  -7.792 -27.701  1.00  0.00      BS   H  
ATOM    246  H3' ADE B   8       8.868 -10.604 -28.563  1.00  0.00      BS   H  
ATOM    247  H4' ADE B   8      10.383 -10.359 -30.582  1.00  0.00      BS   H  
ATOM    248  H5' ADE B   8       8.281 -10.503 -31.918  1.00  0.00      BS   H  
ATOM    249  H61 ADE B   8       5.423  -3.092 -33.441  1.00  0.00      BS   H  
ATOM    250  H62 ADE B   8       4.522  -4.399 -32.597  1.00  0.00      BS   H  
ATOM    251 H2'' ADE B   8       7.638  -8.605 -28.452  1.00  0.00      BS   H  
ATOM    252 H5'' ADE B   8       8.567 -11.717 -30.799  1.00  0.00      BS   H  
ATOM    253  P   THY B   9      10.836 -10.089 -26.734  1.00  0.00      BS   P  
ATOM    254  O1P THY B   9      12.045 -10.854 -26.377  1.00  0.00      BS   O  
ATOM    255  O2P THY B   9       9.532 -10.701 -26.343  1.00  0.00      BS   O  
ATOM    256  C5' THY B   9      12.142  -7.951 -26.004  1.00  0.00      BS   C  
ATOM    257  O5' THY B   9      10.861  -8.675 -26.005  1.00  0.00      BS   O  
ATOM    258  C4' THY B   9      11.777  -6.472 -25.702  1.00  0.00      BS   C  
ATOM    259  O4' THY B   9      10.952  -5.867 -26.751  1.00  0.00      BS   O  
ATOM    260  C3' THY B   9      10.948  -6.398 -24.374  1.00  0.00      BS   C  
ATOM    261  O3' THY B   9      11.424  -5.320 -23.528  1.00  0.00      BS   O  
ATOM    262  C2' THY B   9       9.570  -6.050 -24.854  1.00  0.00      BS   C  
ATOM    263  C1' THY B   9       9.913  -5.125 -26.144  1.00  0.00      BS   C  
ATOM    264  N1  THY B   9       8.892  -4.731 -27.007  1.00  0.00      BS   N  
ATOM    265  C2  THY B   9       9.033  -3.627 -27.663  1.00  0.00      BS   C  
ATOM    266  O2  THY B   9      10.016  -2.884 -27.611  1.00  0.00      BS   O  
ATOM    267  N3  THY B   9       7.889  -3.354 -28.397  1.00  0.00      BS   N  
ATOM    268  C4  THY B   9       6.649  -3.926 -28.450  1.00  0.00      BS   C  
ATOM    269  O4  THY B   9       5.722  -3.427 -29.130  1.00  0.00      BS   O  
ATOM    270  C5  THY B   9       6.546  -5.034 -27.500  1.00  0.00      BS   C  
ATOM    271  C5M THY B   9       5.268  -5.668 -27.239  1.00  0.00      BS   C  
ATOM    272  C6  THY B   9       7.663  -5.433 -26.877  1.00  0.00      BS   C  
ATOM    273  H3  THY B   9       7.985  -2.505 -28.937  1.00  0.00      BS   H  
ATOM    274  H6  THY B   9       7.786  -6.416 -26.422  1.00  0.00      BS   H  
ATOM    275  H1' THY B   9      10.438  -4.297 -25.624  1.00  0.00      BS   H  
ATOM    276  H2' THY B   9       9.006  -5.372 -24.177  1.00  0.00      BS   H  
ATOM    277  H3' THY B   9      11.022  -7.345 -23.797  1.00  0.00      BS   H  
ATOM    278  H4' THY B   9      12.657  -5.827 -25.497  1.00  0.00      BS   H  
ATOM    279  H5' THY B   9      12.652  -8.061 -26.985  1.00  0.00      BS   H  
ATOM    280  H51 THY B   9       5.177  -5.956 -26.169  1.00  0.00      BS   H  
ATOM    281  H52 THY B   9       4.969  -6.559 -27.831  1.00  0.00      BS   H  
ATOM    282  H53 THY B   9       4.383  -5.011 -27.380  1.00  0.00      BS   H  
ATOM    283 H2'' THY B   9       9.000  -6.976 -25.078  1.00  0.00      BS   H  
ATOM    284 H5'' THY B   9      12.817  -8.329 -25.205  1.00  0.00      BS   H  
ATOM    285  P   ADE B  10      12.101  -5.536 -22.180  1.00  0.00      BS   P  
ATOM    286  O1P ADE B  10      13.185  -6.507 -22.403  1.00  0.00      BS   O  
ATOM    287  O2P ADE B  10      11.071  -5.840 -21.154  1.00  0.00      BS   O  
ATOM    288  C5' ADE B  10      13.718  -3.486 -22.699  1.00  0.00      BS   C  
ATOM    289  O5' ADE B  10      12.788  -4.131 -21.917  1.00  0.00      BS   O  
ATOM    290  C4' ADE B  10      13.286  -2.115 -23.285  1.00  0.00      BS   C  
ATOM    291  O4' ADE B  10      12.054  -2.220 -24.092  1.00  0.00      BS   O  
ATOM    292  C3' ADE B  10      13.005  -1.117 -22.166  1.00  0.00      BS   C  
ATOM    293  O3' ADE B  10      13.498   0.199 -22.365  1.00  0.00      BS   O  
ATOM    294  C2' ADE B  10      11.477  -1.096 -22.149  1.00  0.00      BS   C  
ATOM    295  C1' ADE B  10      11.092  -1.282 -23.624  1.00  0.00      BS   C  
ATOM    296  N1  ADE B  10       6.785  -0.360 -26.328  1.00  0.00      BS   N  
ATOM    297  C2  ADE B  10       7.996   0.261 -26.266  1.00  0.00      BS   C  
ATOM    298  N3  ADE B  10       9.015  -0.043 -25.511  1.00  0.00      BS   N  
ATOM    299  C4  ADE B  10       8.785  -1.116 -24.693  1.00  0.00      BS   C  
ATOM    300  C5  ADE B  10       7.649  -1.912 -24.663  1.00  0.00      BS   C  
ATOM    301  C6  ADE B  10       6.626  -1.474 -25.532  1.00  0.00      BS   C  
ATOM    302  N6  ADE B  10       5.358  -2.052 -25.630  1.00  0.00      BS   N  
ATOM    303  N7  ADE B  10       7.755  -2.896 -23.760  1.00  0.00      BS   N  
ATOM    304  C8  ADE B  10       8.970  -2.695 -23.268  1.00  0.00      BS   C  
ATOM    305  N9  ADE B  10       9.687  -1.705 -23.887  1.00  0.00      BS   N  
ATOM    306  H2  ADE B  10       8.049   1.112 -26.944  1.00  0.00      BS   H  
ATOM    307  H8  ADE B  10       9.416  -3.462 -22.636  1.00  0.00      BS   H  
ATOM    308  H1' ADE B  10      11.373  -0.377 -24.203  1.00  0.00      BS   H  
ATOM    309  H2' ADE B  10      11.216  -0.120 -21.685  1.00  0.00      BS   H  
ATOM    310  H3' ADE B  10      13.324  -1.536 -21.188  1.00  0.00      BS   H  
ATOM    311  H4' ADE B  10      14.124  -1.687 -23.875  1.00  0.00      BS   H  
ATOM    312  H5' ADE B  10      14.041  -4.091 -23.575  1.00  0.00      BS   H  
ATOM    313  H61 ADE B  10       4.694  -1.732 -26.306  1.00  0.00      BS   H  
ATOM    314  H62 ADE B  10       5.198  -3.006 -25.375  1.00  0.00      BS   H  
ATOM    315 H2'' ADE B  10      11.072  -1.919 -21.524  1.00  0.00      BS   H  
ATOM    316 H5'' ADE B  10      14.653  -3.435 -22.103  1.00  0.00      BS   H  
ATOM    317  P   GUA B  11      14.572   0.901 -21.433  1.00  0.00      BS   P  
ATOM    318  O1P GUA B  11      15.903   0.919 -22.179  1.00  0.00      BS   O  
ATOM    319  O2P GUA B  11      14.486   0.205 -20.137  1.00  0.00      BS   O  
ATOM    320  C5' GUA B  11      14.140   3.360 -22.249  1.00  0.00      BS   C  
ATOM    321  O5' GUA B  11      14.067   2.346 -21.165  1.00  0.00      BS   O  
ATOM    322  C4' GUA B  11      12.746   4.031 -22.523  1.00  0.00      BS   C  
ATOM    323  O4' GUA B  11      11.703   2.973 -22.576  1.00  0.00      BS   O  
ATOM    324  C3' GUA B  11      12.253   4.824 -21.332  1.00  0.00      BS   C  
ATOM    325  O3' GUA B  11      12.195   6.190 -21.655  1.00  0.00      BS   O  
ATOM    326  C2' GUA B  11      10.886   4.260 -21.059  1.00  0.00      BS   C  
ATOM    327  C1' GUA B  11      10.535   3.686 -22.442  1.00  0.00      BS   C  
ATOM    328  N1  GUA B  11       5.986   2.563 -24.273  1.00  0.00      BS   N  
ATOM    329  C2  GUA B  11       6.773   3.635 -24.513  1.00  0.00      BS   C  
ATOM    330  N2  GUA B  11       6.245   4.551 -25.232  1.00  0.00      BS   N  
ATOM    331  N3  GUA B  11       7.982   3.798 -23.972  1.00  0.00      BS   N  
ATOM    332  C4  GUA B  11       8.334   2.823 -23.234  1.00  0.00      BS   C  
ATOM    333  C5  GUA B  11       7.646   1.657 -22.918  1.00  0.00      BS   C  
ATOM    334  C6  GUA B  11       6.327   1.498 -23.369  1.00  0.00      BS   C  
ATOM    335  O6  GUA B  11       5.640   0.454 -23.278  1.00  0.00      BS   O  
ATOM    336  N7  GUA B  11       8.284   0.935 -21.926  1.00  0.00      BS   N  
ATOM    337  C8  GUA B  11       9.404   1.651 -21.765  1.00  0.00      BS   C  
ATOM    338  N9  GUA B  11       9.435   2.728 -22.491  1.00  0.00      BS   N  
ATOM    339  H1  GUA B  11       5.063   2.540 -24.682  1.00  0.00      BS   H  
ATOM    340  H8  GUA B  11      10.100   1.405 -20.962  1.00  0.00      BS   H  
ATOM    341  H1' GUA B  11      10.468   4.513 -23.179  1.00  0.00      BS   H  
ATOM    342  H2' GUA B  11      10.180   5.083 -20.812  1.00  0.00      BS   H  
ATOM    343  H21 GUA B  11       5.248   4.638 -25.222  1.00  0.00      BS   H  
ATOM    344  H3' GUA B  11      12.967   4.528 -20.534  1.00  0.00      BS   H  
ATOM    345  H22 GUA B  11       6.780   5.373 -25.426  1.00  0.00      BS   H  
ATOM    346  H4' GUA B  11      12.764   4.549 -23.506  1.00  0.00      BS   H  
ATOM    347  H5' GUA B  11      14.475   2.954 -23.228  1.00  0.00      BS   H  
ATOM    348 H2'' GUA B  11      10.810   3.472 -20.281  1.00  0.00      BS   H  
ATOM    349 H5'' GUA B  11      14.844   4.177 -21.982  1.00  0.00      BS   H  
ATOM    350  P   CYT B  12      11.871   7.172 -20.427  1.00  0.00      BS   P  
ATOM    351  O1P CYT B  12      12.492   8.447 -20.871  1.00  0.00      BS   O  
ATOM    352  O2P CYT B  12      12.363   6.513 -19.160  1.00  0.00      BS   O  
ATOM    353  C5' CYT B  12       9.756   8.149 -21.460  1.00  0.00      BS   C  
ATOM    354  O5' CYT B  12      10.323   7.385 -20.335  1.00  0.00      BS   O  
ATOM    355  C4' CYT B  12       8.202   8.111 -21.487  1.00  0.00      BS   C  
ATOM    356  O4' CYT B  12       7.838   6.840 -21.996  1.00  0.00      BS   O  
ATOM    357  C3' CYT B  12       7.434   8.204 -20.114  1.00  0.00      BS   C  
ATOM    358  O3' CYT B  12       7.550   9.553 -19.618  1.00  0.00      BS   O  
ATOM    359  C2' CYT B  12       6.058   7.794 -20.723  1.00  0.00      BS   C  
ATOM    360  C1' CYT B  12       6.446   6.650 -21.689  1.00  0.00      BS   C  
ATOM    361  N1  CYT B  12       6.050   5.283 -21.247  1.00  0.00      BS   N  
ATOM    362  C2  CYT B  12       4.740   4.813 -21.520  1.00  0.00      BS   C  
ATOM    363  O2  CYT B  12       3.844   5.560 -22.089  1.00  0.00      BS   O  
ATOM    364  N3  CYT B  12       4.452   3.551 -21.235  1.00  0.00      BS   N  
ATOM    365  C4  CYT B  12       5.356   2.712 -20.622  1.00  0.00      BS   C  
ATOM    366  N4  CYT B  12       5.012   1.468 -20.434  1.00  0.00      BS   N  
ATOM    367  C5  CYT B  12       6.609   3.129 -20.255  1.00  0.00      BS   C  
ATOM    368  C6  CYT B  12       6.958   4.404 -20.626  1.00  0.00      BS   C  
ATOM    369  H5  CYT B  12       7.425   2.485 -19.925  1.00  0.00      BS   H  
ATOM    370  H6  CYT B  12       7.993   4.738 -20.552  1.00  0.00      BS   H  
ATOM    371  H1' CYT B  12       5.895   6.786 -22.645  1.00  0.00      BS   H  
ATOM    372  H2' CYT B  12       5.800   8.670 -21.356  1.00  0.00      BS   H  
ATOM    373  H3' CYT B  12       7.856   7.479 -19.385  1.00  0.00      BS   H  
ATOM    374  H4' CYT B  12       7.758   8.884 -22.150  1.00  0.00      BS   H  
ATOM    375  H41 CYT B  12       4.212   1.106 -20.913  1.00  0.00      BS   H  
ATOM    376  H5' CYT B  12      10.030   7.747 -22.459  1.00  0.00      BS   H  
ATOM    377  H42 CYT B  12       5.694   0.771 -20.212  1.00  0.00      BS   H  
ATOM    378 H2'' CYT B  12       5.258   7.611 -19.974  1.00  0.00      BS   H  
ATOM    379 H5'' CYT B  12      10.072   9.212 -21.412  1.00  0.00      BS   H  
ATOM    380  P   THY B  13       6.876   9.881 -18.214  1.00  0.00      BS   P  
ATOM    381  O1P THY B  13       7.034  11.338 -17.932  1.00  0.00      BS   O  
ATOM    382  O2P THY B  13       7.442   9.052 -17.129  1.00  0.00      BS   O  
ATOM    383  C5' THY B  13       4.454  10.603 -19.011  1.00  0.00      BS   C  
ATOM    384  O5' THY B  13       5.288   9.633 -18.315  1.00  0.00      BS   O  
ATOM    385  C4' THY B  13       2.995  10.147 -19.174  1.00  0.00      BS   C  
ATOM    386  O4' THY B  13       2.996   8.902 -19.963  1.00  0.00      BS   O  
ATOM    387  C3' THY B  13       2.139   9.795 -17.887  1.00  0.00      BS   C  
ATOM    388  O3' THY B  13       1.423  10.960 -17.333  1.00  0.00      BS   O  
ATOM    389  C2' THY B  13       1.130   8.876 -18.527  1.00  0.00      BS   C  
ATOM    390  C1' THY B  13       1.879   8.118 -19.641  1.00  0.00      BS   C  
ATOM    391  N1  THY B  13       2.390   6.797 -19.240  1.00  0.00      BS   N  
ATOM    392  C2  THY B  13       1.584   5.657 -19.384  1.00  0.00      BS   C  
ATOM    393  O2  THY B  13       0.472   5.736 -19.851  1.00  0.00      BS   O  
ATOM    394  N3  THY B  13       2.134   4.466 -18.926  1.00  0.00      BS   N  
ATOM    395  C4  THY B  13       3.416   4.318 -18.303  1.00  0.00      BS   C  
ATOM    396  O4  THY B  13       3.762   3.238 -17.867  1.00  0.00      BS   O  
ATOM    397  C5  THY B  13       4.117   5.471 -18.125  1.00  0.00      BS   C  
ATOM    398  C5M THY B  13       5.251   5.330 -17.165  1.00  0.00      BS   C  
ATOM    399  C6  THY B  13       3.584   6.669 -18.450  1.00  0.00      BS   C  
ATOM    400  H3  THY B  13       1.677   3.625 -19.248  1.00  0.00      BS   H  
ATOM    401  H6  THY B  13       4.042   7.627 -18.202  1.00  0.00      BS   H  
ATOM    402  H1' THY B  13       1.167   7.981 -20.484  1.00  0.00      BS   H  
ATOM    403  H2' THY B  13       0.277   9.422 -18.984  1.00  0.00      BS   H  
ATOM    404  H3' THY B  13       2.738   9.225 -17.147  1.00  0.00      BS   H  
ATOM    405  H4' THY B  13       2.360  10.795 -19.816  1.00  0.00      BS   H  
ATOM    406  H5' THY B  13       4.890  10.824 -20.008  1.00  0.00      BS   H  
ATOM    407  H51 THY B  13       6.140   4.908 -17.681  1.00  0.00      BS   H  
ATOM    408  H52 THY B  13       4.961   4.819 -16.222  1.00  0.00      BS   H  
ATOM    409  H53 THY B  13       5.548   6.372 -16.922  1.00  0.00      BS   H  
ATOM    410 H2'' THY B  13       0.589   8.137 -17.898  1.00  0.00      BS   H  
ATOM    411 H5'' THY B  13       4.533  11.564 -18.459  1.00  0.00      BS   H  
ATOM    412  P   THY B  14       0.861  10.864 -15.877  1.00  0.00      BS   P  
ATOM    413  O1P THY B  14       0.166  12.175 -15.599  1.00  0.00      BS   O  
ATOM    414  O2P THY B  14       1.985  10.445 -14.977  1.00  0.00      BS   O  
ATOM    415  C5' THY B  14      -1.547  10.085 -16.419  1.00  0.00      BS   C  
ATOM    416  O5' THY B  14      -0.259   9.772 -15.921  1.00  0.00      BS   O  
ATOM    417  C4' THY B  14      -2.541   8.923 -16.319  1.00  0.00      BS   C  
ATOM    418  O4' THY B  14      -2.051   7.726 -16.993  1.00  0.00      BS   O  
ATOM    419  C3' THY B  14      -2.747   8.551 -14.878  1.00  0.00      BS   C  
ATOM    420  O3' THY B  14      -3.770   9.345 -14.387  1.00  0.00      BS   O  
ATOM    421  C2' THY B  14      -3.098   7.101 -14.980  1.00  0.00      BS   C  
ATOM    422  C1' THY B  14      -2.360   6.634 -16.199  1.00  0.00      BS   C  
ATOM    423  N1  THY B  14      -1.109   5.923 -15.950  1.00  0.00      BS   N  
ATOM    424  C2  THY B  14      -1.042   4.601 -16.133  1.00  0.00      BS   C  
ATOM    425  O2  THY B  14      -2.042   3.935 -16.292  1.00  0.00      BS   O  
ATOM    426  N3  THY B  14       0.189   4.023 -16.051  1.00  0.00      BS   N  
ATOM    427  C4  THY B  14       1.322   4.649 -15.550  1.00  0.00      BS   C  
ATOM    428  O4  THY B  14       2.351   4.028 -15.375  1.00  0.00      BS   O  
ATOM    429  C5  THY B  14       1.145   6.076 -15.331  1.00  0.00      BS   C  
ATOM    430  C5M THY B  14       2.295   6.906 -14.881  1.00  0.00      BS   C  
ATOM    431  C6  THY B  14      -0.044   6.659 -15.515  1.00  0.00      BS   C  
ATOM    432  H3  THY B  14       0.146   3.019 -15.942  1.00  0.00      BS   H  
ATOM    433  H6  THY B  14      -0.189   7.713 -15.274  1.00  0.00      BS   H  
ATOM    434  H1' THY B  14      -3.095   5.988 -16.726  1.00  0.00      BS   H  
ATOM    435  H2' THY B  14      -4.204   7.079 -15.085  1.00  0.00      BS   H  
ATOM    436  H3' THY B  14      -1.838   8.735 -14.266  1.00  0.00      BS   H  
ATOM    437  H4' THY B  14      -3.521   9.132 -16.799  1.00  0.00      BS   H  
ATOM    438  H5' THY B  14      -1.531  10.467 -17.462  1.00  0.00      BS   H  
ATOM    439  H51 THY B  14       3.007   6.912 -15.735  1.00  0.00      BS   H  
ATOM    440  H52 THY B  14       2.900   6.628 -13.992  1.00  0.00      BS   H  
ATOM    441  H53 THY B  14       1.919   7.900 -14.561  1.00  0.00      BS   H  
ATOM    442 H2'' THY B  14      -2.860   6.564 -14.037  1.00  0.00      BS   H  
ATOM    443 H5'' THY B  14      -2.033  10.882 -15.815  1.00  0.00      BS   H  
ATOM    444  P   ADE B  15      -4.136   9.515 -12.831  1.00  0.00      BS   P  
ATOM    445  O1P ADE B  15      -5.470  10.196 -12.700  1.00  0.00      BS   O  
ATOM    446  O2P ADE B  15      -2.941  10.160 -12.218  1.00  0.00      BS   O  
ATOM    447  C5' ADE B  15      -5.461   7.261 -12.459  1.00  0.00      BS   C  
ATOM    448  O5' ADE B  15      -4.221   8.029 -12.228  1.00  0.00      BS   O  
ATOM    449  C4' ADE B  15      -5.289   5.795 -11.964  1.00  0.00      BS   C  
ATOM    450  O4' ADE B  15      -4.300   5.133 -12.675  1.00  0.00      BS   O  
ATOM    451  C3' ADE B  15      -4.816   5.544 -10.548  1.00  0.00      BS   C  
ATOM    452  O3' ADE B  15      -5.912   5.871  -9.692  1.00  0.00      BS   O  
ATOM    453  C2' ADE B  15      -4.502   4.073 -10.647  1.00  0.00      BS   C  
ATOM    454  C1' ADE B  15      -4.031   3.870 -12.070  1.00  0.00      BS   C  
ATOM    455  N1  ADE B  15      -0.180   0.504 -11.636  1.00  0.00      BS   N  
ATOM    456  C2  ADE B  15      -1.536   0.449 -11.340  1.00  0.00      BS   C  
ATOM    457  N3  ADE B  15      -2.519   1.346 -11.553  1.00  0.00      BS   N  
ATOM    458  C4  ADE B  15      -1.958   2.503 -11.867  1.00  0.00      BS   C  
ATOM    459  C5  ADE B  15      -0.639   2.754 -12.184  1.00  0.00      BS   C  
ATOM    460  C6  ADE B  15       0.301   1.667 -12.093  1.00  0.00      BS   C  
ATOM    461  N6  ADE B  15       1.604   1.762 -12.414  1.00  0.00      BS   N  
ATOM    462  N7  ADE B  15      -0.435   4.148 -12.289  1.00  0.00      BS   N  
ATOM    463  C8  ADE B  15      -1.618   4.660 -12.335  1.00  0.00      BS   C  
ATOM    464  N9  ADE B  15      -2.598   3.692 -12.102  1.00  0.00      BS   N  
ATOM    465  H2  ADE B  15      -1.855  -0.564 -11.096  1.00  0.00      BS   H  
ATOM    466  H8  ADE B  15      -1.910   5.697 -12.499  1.00  0.00      BS   H  
ATOM    467  H1' ADE B  15      -4.646   3.099 -12.582  1.00  0.00      BS   H  
ATOM    468  H2' ADE B  15      -5.389   3.438 -10.429  1.00  0.00      BS   H  
ATOM    469  H3' ADE B  15      -3.836   6.059 -10.468  1.00  0.00      BS   H  
ATOM    470  H4' ADE B  15      -6.188   5.174 -12.163  1.00  0.00      BS   H  
ATOM    471  H5' ADE B  15      -5.746   7.203 -13.532  1.00  0.00      BS   H  
ATOM    472  H61 ADE B  15       2.315   1.075 -12.258  1.00  0.00      BS   H  
ATOM    473  H62 ADE B  15       2.066   2.538 -12.845  1.00  0.00      BS   H  
ATOM    474 H2'' ADE B  15      -3.777   3.707  -9.890  1.00  0.00      BS   H  
ATOM    475 H5'' ADE B  15      -6.264   7.655 -11.801  1.00  0.00      BS   H  
ATOM    476  P   CYT B  16      -5.493   5.958  -8.110  1.00  0.00      BS   P  
ATOM    477  O1P CYT B  16      -6.607   6.523  -7.314  1.00  0.00      BS   O  
ATOM    478  O2P CYT B  16      -4.247   6.721  -7.931  1.00  0.00      BS   O  
ATOM    479  C5' CYT B  16      -6.101   3.473  -7.372  1.00  0.00      BS   C  
ATOM    480  O5' CYT B  16      -5.161   4.529  -7.531  1.00  0.00      BS   O  
ATOM    481  C4' CYT B  16      -5.506   2.153  -6.925  1.00  0.00      BS   C  
ATOM    482  O4' CYT B  16      -4.641   1.623  -7.959  1.00  0.00      BS   O  
ATOM    483  C3' CYT B  16      -4.629   2.109  -5.666  1.00  0.00      BS   C  
ATOM    484  O3' CYT B  16      -5.475   1.943  -4.577  1.00  0.00      BS   O  
ATOM    485  C2' CYT B  16      -3.869   0.877  -5.979  1.00  0.00      BS   C  
ATOM    486  C1' CYT B  16      -3.589   0.849  -7.465  1.00  0.00      BS   C  
ATOM    487  N1  CYT B  16      -2.218   1.381  -7.883  1.00  0.00      BS   N  
ATOM    488  C2  CYT B  16      -1.140   0.509  -8.041  1.00  0.00      BS   C  
ATOM    489  O2  CYT B  16      -1.329  -0.727  -7.858  1.00  0.00      BS   O  
ATOM    490  N3  CYT B  16       0.072   0.978  -8.359  1.00  0.00      BS   N  
ATOM    491  C4  CYT B  16       0.281   2.258  -8.439  1.00  0.00      BS   C  
ATOM    492  N4  CYT B  16       1.466   2.708  -8.765  1.00  0.00      BS   N  
ATOM    493  C5  CYT B  16      -0.787   3.177  -8.169  1.00  0.00      BS   C  
ATOM    494  C6  CYT B  16      -2.039   2.690  -7.860  1.00  0.00      BS   C  
ATOM    495  H5  CYT B  16      -0.514   4.228  -8.272  1.00  0.00      BS   H  
ATOM    496  H6  CYT B  16      -2.931   3.290  -7.686  1.00  0.00      BS   H  
ATOM    497  H1' CYT B  16      -3.841  -0.159  -7.857  1.00  0.00      BS   H  
ATOM    498  H2' CYT B  16      -4.566   0.031  -5.806  1.00  0.00      BS   H  
ATOM    499  H3' CYT B  16      -4.095   3.081  -5.599  1.00  0.00      BS   H  
ATOM    500  H4' CYT B  16      -6.278   1.365  -6.794  1.00  0.00      BS   H  
ATOM    501  H41 CYT B  16       2.208   2.072  -8.977  1.00  0.00      BS   H  
ATOM    502  H5' CYT B  16      -6.667   3.354  -8.320  1.00  0.00      BS   H  
ATOM    503  H42 CYT B  16       1.593   3.677  -8.972  1.00  0.00      BS   H  
ATOM    504 H2'' CYT B  16      -2.893   0.803  -5.454  1.00  0.00      BS   H  
ATOM    505 H5'' CYT B  16      -6.875   3.812  -6.651  1.00  0.00      BS   H  
ATOM    506  P   ADE B  17      -5.051   2.433  -3.175  1.00  0.00      BS   P  
ATOM    507  O1P ADE B  17      -6.295   2.606  -2.381  1.00  0.00      BS   O  
ATOM    508  O2P ADE B  17      -4.109   3.592  -3.312  1.00  0.00      BS   O  
ATOM    509  C5' ADE B  17      -4.829  -0.043  -2.691  1.00  0.00      BS   C  
ATOM    510  O5' ADE B  17      -4.135   1.262  -2.657  1.00  0.00      BS   O  
ATOM    511  C4' ADE B  17      -3.870  -1.128  -2.166  1.00  0.00      BS   C  
ATOM    512  O4' ADE B  17      -2.620  -1.186  -3.077  1.00  0.00      BS   O  
ATOM    513  C3' ADE B  17      -3.282  -0.917  -0.770  1.00  0.00      BS   C  
ATOM    514  O3' ADE B  17      -3.100  -2.239  -0.186  1.00  0.00      BS   O  
ATOM    515  C2' ADE B  17      -1.969  -0.244  -1.043  1.00  0.00      BS   C  
ATOM    516  C1' ADE B  17      -1.431  -0.892  -2.315  1.00  0.00      BS   C  
ATOM    517  N1  ADE B  17       3.087  -0.137  -4.927  1.00  0.00      BS   N  
ATOM    518  C2  ADE B  17       2.587  -1.233  -4.416  1.00  0.00      BS   C  
ATOM    519  N3  ADE B  17       1.406  -1.371  -3.830  1.00  0.00      BS   N  
ATOM    520  C4  ADE B  17       0.628  -0.289  -3.883  1.00  0.00      BS   C  
ATOM    521  C5  ADE B  17       0.986   0.881  -4.481  1.00  0.00      BS   C  
ATOM    522  C6  ADE B  17       2.228   0.939  -5.132  1.00  0.00      BS   C  
ATOM    523  N6  ADE B  17       2.635   2.092  -5.689  1.00  0.00      BS   N  
ATOM    524  N7  ADE B  17       0.026   1.848  -4.200  1.00  0.00      BS   N  
ATOM    525  C8  ADE B  17      -0.915   1.211  -3.446  1.00  0.00      BS   C  
ATOM    526  N9  ADE B  17      -0.545  -0.057  -3.206  1.00  0.00      BS   N  
ATOM    527  H2  ADE B  17       3.309  -2.048  -4.399  1.00  0.00      BS   H  
ATOM    528  H8  ADE B  17      -1.707   1.716  -2.894  1.00  0.00      BS   H  
ATOM    529  H1' ADE B  17      -0.979  -1.873  -2.055  1.00  0.00      BS   H  
ATOM    530  H2' ADE B  17      -1.320  -0.494  -0.177  1.00  0.00      BS   H  
ATOM    531  H3' ADE B  17      -4.017  -0.242  -0.281  1.00  0.00      BS   H  
ATOM    532  H4' ADE B  17      -4.373  -2.106  -2.325  1.00  0.00      BS   H  
ATOM    533  H5' ADE B  17      -5.165  -0.238  -3.731  1.00  0.00      BS   H  
ATOM    534  H61 ADE B  17       3.602   2.182  -5.927  1.00  0.00      BS   H  
ATOM    535  H62 ADE B  17       1.951   2.816  -5.769  1.00  0.00      BS   H  
ATOM    536 H2'' ADE B  17      -1.955   0.868  -1.038  1.00  0.00      BS   H  
ATOM    537 H5'' ADE B  17      -5.732  -0.089  -2.045  1.00  0.00      BS   H  
ATOM    538  P   ADE B  18      -3.142  -2.570   1.349  1.00  0.00      BS   P  
ATOM    539  O1P ADE B  18      -3.573  -3.942   1.602  1.00  0.00      BS   O  
ATOM    540  O2P ADE B  18      -3.883  -1.560   2.078  1.00  0.00      BS   O  
ATOM    541  C5' ADE B  18      -0.689  -3.573   1.350  1.00  0.00      BS   C  
ATOM    542  O5' ADE B  18      -1.603  -2.455   1.740  1.00  0.00      BS   O  
ATOM    543  C4' ADE B  18       0.777  -3.215   1.688  1.00  0.00      BS   C  
ATOM    544  O4' ADE B  18       1.425  -2.395   0.586  1.00  0.00      BS   O  
ATOM    545  C3' ADE B  18       1.108  -2.401   3.021  1.00  0.00      BS   C  
ATOM    546  O3' ADE B  18       2.237  -2.930   3.742  1.00  0.00      BS   O  
ATOM    547  C2' ADE B  18       1.486  -1.000   2.493  1.00  0.00      BS   C  
ATOM    548  C1' ADE B  18       2.238  -1.366   1.172  1.00  0.00      BS   C  
ATOM    549  N1  ADE B  18       5.375   0.868  -2.255  1.00  0.00      BS   N  
ATOM    550  C2  ADE B  18       5.499  -0.303  -1.595  1.00  0.00      BS   C  
ATOM    551  N3  ADE B  18       4.610  -0.848  -0.734  1.00  0.00      BS   N  
ATOM    552  C4  ADE B  18       3.478  -0.071  -0.651  1.00  0.00      BS   C  
ATOM    553  C5  ADE B  18       3.095   1.099  -1.404  1.00  0.00      BS   C  
ATOM    554  C6  ADE B  18       4.235   1.601  -2.134  1.00  0.00      BS   C  
ATOM    555  N6  ADE B  18       4.280   2.873  -2.528  1.00  0.00      BS   N  
ATOM    556  N7  ADE B  18       1.928   1.567  -1.039  1.00  0.00      BS   N  
ATOM    557  C8  ADE B  18       1.513   0.724  -0.119  1.00  0.00      BS   C  
ATOM    558  N9  ADE B  18       2.369  -0.277   0.167  1.00  0.00      BS   N  
ATOM    559  H2  ADE B  18       6.393  -0.856  -1.888  1.00  0.00      BS   H  
ATOM    560  H8  ADE B  18       0.572   0.827   0.423  1.00  0.00      BS   H  
ATOM    561  H1' ADE B  18       3.236  -1.718   1.511  1.00  0.00      BS   H  
ATOM    562  H2' ADE B  18       2.052  -0.289   3.134  1.00  0.00      BS   H  
ATOM    563  H3' ADE B  18       0.168  -2.376   3.614  1.00  0.00      BS   H  
ATOM    564  H4' ADE B  18       1.340  -4.173   1.700  1.00  0.00      BS   H  
ATOM    565  H5' ADE B  18      -0.842  -3.821   0.278  1.00  0.00      BS   H  
ATOM    566  H61 ADE B  18       3.441   3.379  -2.732  1.00  0.00      BS   H  
ATOM    567  H62 ADE B  18       5.150   3.273  -2.817  1.00  0.00      BS   H  
ATOM    568 H2'' ADE B  18       0.524  -0.540   2.181  1.00  0.00      BS   H  
ATOM    569 H5'' ADE B  18      -1.032  -4.565   1.716  1.00  0.00      BS   H  
ATOM    570  P   CYT B  19       2.299  -2.605   5.299  1.00  0.00      BS   P  
ATOM    571  O1P CYT B  19       1.015  -2.915   5.912  1.00  0.00      BS   O  
ATOM    572  O2P CYT B  19       2.705  -1.200   5.530  1.00  0.00      BS   O  
ATOM    573  C5' CYT B  19       4.262  -4.325   5.035  1.00  0.00      BS   C  
ATOM    574  O5' CYT B  19       3.408  -3.568   5.911  1.00  0.00      BS   O  
ATOM    575  C4' CYT B  19       5.549  -3.587   4.568  1.00  0.00      BS   C  
ATOM    576  O4' CYT B  19       5.441  -2.913   3.313  1.00  0.00      BS   O  
ATOM    577  C3' CYT B  19       6.111  -2.546   5.572  1.00  0.00      BS   C  
ATOM    578  O3' CYT B  19       6.644  -3.135   6.707  1.00  0.00      BS   O  
ATOM    579  C2' CYT B  19       7.196  -2.004   4.623  1.00  0.00      BS   C  
ATOM    580  C1' CYT B  19       6.473  -1.943   3.189  1.00  0.00      BS   C  
ATOM    581  N1  CYT B  19       5.990  -0.658   2.697  1.00  0.00      BS   N  
ATOM    582  C2  CYT B  19       6.885   0.234   2.149  1.00  0.00      BS   C  
ATOM    583  O2  CYT B  19       8.086  -0.075   2.170  1.00  0.00      BS   O  
ATOM    584  N3  CYT B  19       6.474   1.393   1.552  1.00  0.00      BS   N  
ATOM    585  C4  CYT B  19       5.309   1.873   1.933  1.00  0.00      BS   C  
ATOM    586  N4  CYT B  19       4.962   3.007   1.487  1.00  0.00      BS   N  
ATOM    587  C5  CYT B  19       4.407   1.054   2.706  1.00  0.00      BS   C  
ATOM    588  C6  CYT B  19       4.799  -0.185   3.101  1.00  0.00      BS   C  
ATOM    589  H5  CYT B  19       3.521   1.528   3.129  1.00  0.00      BS   H  
ATOM    590  H6  CYT B  19       4.277  -0.770   3.858  1.00  0.00      BS   H  
ATOM    591  H1' CYT B  19       7.200  -2.289   2.424  1.00  0.00      BS   H  
ATOM    592  H2' CYT B  19       8.106  -2.630   4.500  1.00  0.00      BS   H  
ATOM    593  H3' CYT B  19       5.373  -1.758   5.836  1.00  0.00      BS   H  
ATOM    594  H4' CYT B  19       6.362  -4.326   4.399  1.00  0.00      BS   H  
ATOM    595  H41 CYT B  19       5.572   3.525   0.886  1.00  0.00      BS   H  
ATOM    596  H5' CYT B  19       3.728  -4.735   4.151  1.00  0.00      BS   H  
ATOM    597  H42 CYT B  19       4.031   3.366   1.559  1.00  0.00      BS   H  
ATOM    598 H2'' CYT B  19       7.557  -1.016   4.979  1.00  0.00      BS   H  
ATOM    599 H5'' CYT B  19       4.637  -5.237   5.549  1.00  0.00      BS   H  
ATOM    600  P   ADE B  20       7.070  -2.345   7.939  1.00  0.00      BS   P  
ATOM    601  O1P ADE B  20       8.036  -3.219   8.600  1.00  0.00      BS   O  
ATOM    602  O2P ADE B  20       5.815  -1.988   8.714  1.00  0.00      BS   O  
ATOM    603  C5' ADE B  20       9.226  -1.039   7.255  1.00  0.00      BS   C  
ATOM    604  O5' ADE B  20       7.811  -1.071   7.312  1.00  0.00      BS   O  
ATOM    605  C4' ADE B  20       9.808   0.390   6.921  1.00  0.00      BS   C  
ATOM    606  O4' ADE B  20       9.441   0.941   5.617  1.00  0.00      BS   O  
ATOM    607  C3' ADE B  20       9.287   1.447   7.963  1.00  0.00      BS   C  
ATOM    608  O3' ADE B  20      10.069   1.375   9.197  1.00  0.00      BS   O  
ATOM    609  C2' ADE B  20       9.509   2.691   7.278  1.00  0.00      BS   C  
ATOM    610  C1' ADE B  20       9.168   2.362   5.793  1.00  0.00      BS   C  
ATOM    611  N1  ADE B  20       5.395   5.312   3.718  1.00  0.00      BS   N  
ATOM    612  C2  ADE B  20       6.780   5.413   3.672  1.00  0.00      BS   C  
ATOM    613  N3  ADE B  20       7.685   4.620   4.183  1.00  0.00      BS   N  
ATOM    614  C4  ADE B  20       7.130   3.603   4.783  1.00  0.00      BS   C  
ATOM    615  C5  ADE B  20       5.767   3.310   4.856  1.00  0.00      BS   C  
ATOM    616  C6  ADE B  20       4.870   4.316   4.367  1.00  0.00      BS   C  
ATOM    617  N6  ADE B  20       3.458   4.194   4.545  1.00  0.00      BS   N  
ATOM    618  N7  ADE B  20       5.573   2.188   5.578  1.00  0.00      BS   N  
ATOM    619  C8  ADE B  20       6.748   1.771   5.974  1.00  0.00      BS   C  
ATOM    620  N9  ADE B  20       7.757   2.583   5.503  1.00  0.00      BS   N  
ATOM    621  H2  ADE B  20       7.203   6.255   3.123  1.00  0.00      BS   H  
ATOM    622  H8  ADE B  20       6.966   0.887   6.573  1.00  0.00      BS   H  
ATOM    623  H1' ADE B  20       9.753   3.030   5.125  1.00  0.00      BS   H  
ATOM    624  H2' ADE B  20      10.583   2.960   7.370  1.00  0.00      BS   H  
ATOM    625  H3' ADE B  20       8.242   1.184   8.234  1.00  0.00      BS   H  
ATOM    626  H4' ADE B  20      10.905   0.562   6.902  1.00  0.00      BS   H  
ATOM    627  H5' ADE B  20       9.487  -1.630   6.351  1.00  0.00      BS   H  
ATOM    628  H61 ADE B  20       3.097   3.432   5.081  1.00  0.00      BS   H  
ATOM    629  H62 ADE B  20       2.970   5.028   4.288  1.00  0.00      BS   H  
ATOM    630  H3T ADE B  20       9.913   2.176   9.703  1.00  0.00      BS   H  
ATOM    631 H2'' ADE B  20       8.939   3.551   7.691  1.00  0.00      BS   H  
ATOM    632 H5'' ADE B  20       9.716  -1.397   8.186  1.00  0.00      BS   H  
TER   
ATOM    633  C5' URA R   1      12.637  13.848   1.079  1.00  0.00      R    C  
ATOM    634  O5' URA R   1      13.799  14.407   0.462  1.00  0.00      R    O  
ATOM    635  C4' URA R   1      11.408  13.864   0.150  1.00  0.00      R    C  
ATOM    636  O4' URA R   1      11.059  15.192  -0.241  1.00  0.00      R    O  
ATOM    637  C3' URA R   1      11.644  13.224  -1.242  1.00  0.00      R    C  
ATOM    638  O3' URA R   1      11.552  11.733  -1.126  1.00  0.00      R    O  
ATOM    639  C2' URA R   1      10.533  13.851  -2.098  1.00  0.00      R    C  
ATOM    640  O2' URA R   1       9.358  13.137  -1.839  1.00  0.00      R    O  
ATOM    641  C1' URA R   1      10.451  15.236  -1.527  1.00  0.00      R    C  
ATOM    642  N1  URA R   1      11.032  16.332  -2.329  1.00  0.00      R    N  
ATOM    643  C2  URA R   1      10.306  17.127  -3.078  1.00  0.00      R    C  
ATOM    644  O2  URA R   1       9.081  17.010  -3.071  1.00  0.00      R    O  
ATOM    645  N3  URA R   1      10.924  18.095  -3.832  1.00  0.00      R    N  
ATOM    646  C4  URA R   1      12.243  18.494  -3.757  1.00  0.00      R    C  
ATOM    647  O4  URA R   1      12.644  19.509  -4.317  1.00  0.00      R    O  
ATOM    648  C5  URA R   1      12.970  17.520  -2.993  1.00  0.00      R    C  
ATOM    649  C6  URA R   1      12.357  16.520  -2.308  1.00  0.00      R    C  
ATOM    650  H3  URA R   1      10.262  18.660  -4.345  1.00  0.00      R    H  
ATOM    651  H5  URA R   1      14.041  17.704  -2.908  1.00  0.00      R    H  
ATOM    652  H6  URA R   1      12.897  15.827  -1.662  1.00  0.00      R    H  
ATOM    653  H1' URA R   1       9.375  15.476  -1.396  1.00  0.00      R    H  
ATOM    654  H2' URA R   1       9.617  12.244  -1.602  1.00  0.00      R    H  
ATOM    655  H3' URA R   1      12.588  13.522  -1.746  1.00  0.00      R    H  
ATOM    656  H4' URA R   1      10.570  13.421   0.729  1.00  0.00      R    H  
ATOM    657  H5' URA R   1      12.392  14.484   1.957  1.00  0.00      R    H  
ATOM    658  H5T URA R   1      14.474  14.363   1.143  1.00  0.00      R    H  
ATOM    659 H2'' URA R   1      10.725  13.918  -3.191  1.00  0.00      R    H  
ATOM    660 H5'' URA R   1      12.844  12.805   1.398  1.00  0.00      R    H  
ATOM    661  P   GUA R   2      12.050  10.830  -2.310  1.00  0.00      R    P  
ATOM    662  O1P GUA R   2      13.228  11.484  -2.967  1.00  0.00      R    O  
ATOM    663  O2P GUA R   2      10.868  10.593  -3.115  1.00  0.00      R    O  
ATOM    664  C5' GUA R   2      13.770   9.343  -1.066  1.00  0.00      R    C  
ATOM    665  O5' GUA R   2      12.474   9.591  -1.593  1.00  0.00      R    O  
ATOM    666  C4' GUA R   2      13.739   8.151   0.035  1.00  0.00      R    C  
ATOM    667  O4' GUA R   2      12.661   8.139   1.020  1.00  0.00      R    O  
ATOM    668  C3' GUA R   2      13.520   6.868  -0.657  1.00  0.00      R    C  
ATOM    669  O3' GUA R   2      14.664   6.486  -1.435  1.00  0.00      R    O  
ATOM    670  C2' GUA R   2      13.231   5.923   0.523  1.00  0.00      R    C  
ATOM    671  O2' GUA R   2      14.300   5.686   1.331  1.00  0.00      R    O  
ATOM    672  C1' GUA R   2      12.258   6.832   1.243  1.00  0.00      R    C  
ATOM    673  N1  GUA R   2       8.459   3.455   1.427  1.00  0.00      R    N  
ATOM    674  C2  GUA R   2       9.660   3.427   2.023  1.00  0.00      R    C  
ATOM    675  N2  GUA R   2       9.838   2.370   2.715  1.00  0.00      R    N  
ATOM    676  N3  GUA R   2      10.600   4.415   1.927  1.00  0.00      R    N  
ATOM    677  C4  GUA R   2      10.229   5.357   1.067  1.00  0.00      R    C  
ATOM    678  C5  GUA R   2       8.985   5.457   0.362  1.00  0.00      R    C  
ATOM    679  C6  GUA R   2       8.023   4.460   0.581  1.00  0.00      R    C  
ATOM    680  O6  GUA R   2       6.882   4.423   0.101  1.00  0.00      R    O  
ATOM    681  N7  GUA R   2       8.933   6.646  -0.280  1.00  0.00      R    N  
ATOM    682  C8  GUA R   2      10.082   7.192  -0.022  1.00  0.00      R    C  
ATOM    683  N9  GUA R   2      10.879   6.481   0.800  1.00  0.00      R    N  
ATOM    684  H1  GUA R   2       7.783   2.726   1.604  1.00  0.00      R    H  
ATOM    685  H8  GUA R   2      10.379   8.137  -0.476  1.00  0.00      R    H  
ATOM    686  H1' GUA R   2      12.358   6.634   2.332  1.00  0.00      R    H  
ATOM    687  H2' GUA R   2      15.075   6.115   0.959  1.00  0.00      R    H  
ATOM    688  H21 GUA R   2       9.319   1.539   2.513  1.00  0.00      R    H  
ATOM    689  H3' GUA R   2      12.577   6.962  -1.237  1.00  0.00      R    H  
ATOM    690  H22 GUA R   2      10.735   2.350   3.157  1.00  0.00      R    H  
ATOM    691  H4' GUA R   2      14.719   8.095   0.555  1.00  0.00      R    H  
ATOM    692  H5' GUA R   2      14.081  10.265  -0.531  1.00  0.00      R    H  
ATOM    693 H2'' GUA R   2      12.839   4.916   0.263  1.00  0.00      R    H  
ATOM    694 H5'' GUA R   2      14.480   9.005  -1.851  1.00  0.00      R    H  
ATOM    695  P   URA R   3      14.603   5.991  -2.950  1.00  0.00      R    P  
ATOM    696  O1P URA R   3      16.061   5.851  -3.252  1.00  0.00      R    O  
ATOM    697  O2P URA R   3      13.719   6.933  -3.732  1.00  0.00      R    O  
ATOM    698  C5' URA R   3      14.619   3.498  -2.109  1.00  0.00      R    C  
ATOM    699  O5' URA R   3      13.977   4.528  -2.867  1.00  0.00      R    O  
ATOM    700  C4' URA R   3      13.785   2.229  -2.022  1.00  0.00      R    C  
ATOM    701  O4' URA R   3      12.571   2.349  -1.130  1.00  0.00      R    O  
ATOM    702  C3' URA R   3      13.238   1.687  -3.381  1.00  0.00      R    C  
ATOM    703  O3' URA R   3      14.281   0.942  -4.082  1.00  0.00      R    O  
ATOM    704  C2' URA R   3      12.001   0.877  -2.955  1.00  0.00      R    C  
ATOM    705  O2' URA R   3      12.210  -0.481  -2.666  1.00  0.00      R    O  
ATOM    706  C1' URA R   3      11.506   1.575  -1.691  1.00  0.00      R    C  
ATOM    707  N1  URA R   3      10.276   2.346  -2.061  1.00  0.00      R    N  
ATOM    708  C2  URA R   3       9.074   1.655  -2.005  1.00  0.00      R    C  
ATOM    709  O2  URA R   3       9.009   0.500  -1.757  1.00  0.00      R    O  
ATOM    710  N3  URA R   3       8.006   2.380  -2.399  1.00  0.00      R    N  
ATOM    711  C4  URA R   3       7.966   3.675  -2.821  1.00  0.00      R    C  
ATOM    712  O4  URA R   3       6.895   4.250  -3.088  1.00  0.00      R    O  
ATOM    713  C5  URA R   3       9.293   4.297  -2.943  1.00  0.00      R    C  
ATOM    714  C6  URA R   3      10.357   3.554  -2.688  1.00  0.00      R    C  
ATOM    715  H3  URA R   3       7.158   1.833  -2.364  1.00  0.00      R    H  
ATOM    716  H5  URA R   3       9.473   5.283  -3.370  1.00  0.00      R    H  
ATOM    717  H6  URA R   3      11.381   3.886  -2.861  1.00  0.00      R    H  
ATOM    718  H1' URA R   3      11.257   0.777  -0.959  1.00  0.00      R    H  
ATOM    719  H2' URA R   3      11.532  -0.915  -3.188  1.00  0.00      R    H  
ATOM    720  H3' URA R   3      12.870   2.558  -3.965  1.00  0.00      R    H  
ATOM    721  H4' URA R   3      14.400   1.418  -1.576  1.00  0.00      R    H  
ATOM    722  H5' URA R   3      14.800   3.898  -1.087  1.00  0.00      R    H  
ATOM    723 H2'' URA R   3      11.380   1.038  -3.863  1.00  0.00      R    H  
ATOM    724 H5'' URA R   3      15.564   3.173  -2.594  1.00  0.00      R    H  
ATOM    725  P   URA R   4      14.072   0.517  -5.564  1.00  0.00      R    P  
ATOM    726  O1P URA R   4      15.361   0.164  -6.101  1.00  0.00      R    O  
ATOM    727  O2P URA R   4      13.389   1.625  -6.217  1.00  0.00      R    O  
ATOM    728  C5' URA R   4      11.972  -0.971  -6.324  1.00  0.00      R    C  
ATOM    729  O5' URA R   4      13.105  -0.735  -5.541  1.00  0.00      R    O  
ATOM    730  C4' URA R   4      11.069  -2.002  -5.601  1.00  0.00      R    C  
ATOM    731  O4' URA R   4      10.406  -1.373  -4.450  1.00  0.00      R    O  
ATOM    732  C3' URA R   4       9.902  -2.620  -6.332  1.00  0.00      R    C  
ATOM    733  O3' URA R   4      10.217  -3.751  -7.130  1.00  0.00      R    O  
ATOM    734  C2' URA R   4       8.903  -2.893  -5.192  1.00  0.00      R    C  
ATOM    735  O2' URA R   4       9.368  -3.965  -4.447  1.00  0.00      R    O  
ATOM    736  C1' URA R   4       9.057  -1.629  -4.343  1.00  0.00      R    C  
ATOM    737  N1  URA R   4       8.187  -0.565  -4.814  1.00  0.00      R    N  
ATOM    738  C2  URA R   4       6.843  -0.821  -4.636  1.00  0.00      R    C  
ATOM    739  O2  URA R   4       6.392  -1.786  -4.037  1.00  0.00      R    O  
ATOM    740  N3  URA R   4       5.972   0.195  -5.120  1.00  0.00      R    N  
ATOM    741  C4  URA R   4       6.335   1.427  -5.545  1.00  0.00      R    C  
ATOM    742  O4  URA R   4       5.448   2.288  -5.817  1.00  0.00      R    O  
ATOM    743  C5  URA R   4       7.777   1.661  -5.620  1.00  0.00      R    C  
ATOM    744  C6  URA R   4       8.591   0.683  -5.225  1.00  0.00      R    C  
ATOM    745  H3  URA R   4       5.009   0.114  -4.826  1.00  0.00      R    H  
ATOM    746  H5  URA R   4       8.061   2.597  -6.100  1.00  0.00      R    H  
ATOM    747  H6  URA R   4       9.672   0.816  -5.227  1.00  0.00      R    H  
ATOM    748  H1' URA R   4       8.912  -1.801  -3.255  1.00  0.00      R    H  
ATOM    749  H2' URA R   4       8.730  -4.175  -3.762  1.00  0.00      R    H  
ATOM    750  H3' URA R   4       9.505  -1.773  -6.931  1.00  0.00      R    H  
ATOM    751  H4' URA R   4      11.680  -2.884  -5.314  1.00  0.00      R    H  
ATOM    752  H5' URA R   4      12.213  -1.394  -7.323  1.00  0.00      R    H  
ATOM    753 H2'' URA R   4       7.903  -3.053  -5.649  1.00  0.00      R    H  
ATOM    754 H5'' URA R   4      11.367  -0.051  -6.464  1.00  0.00      R    H  
ATOM    755  P   GUA R   5      10.279  -3.726  -8.671  1.00  0.00      R    P  
ATOM    756  O1P GUA R   5      11.504  -4.433  -9.106  1.00  0.00      R    O  
ATOM    757  O2P GUA R   5      10.079  -2.322  -9.139  1.00  0.00      R    O  
ATOM    758  C5' GUA R   5       8.869  -5.975  -8.690  1.00  0.00      R    C  
ATOM    759  O5' GUA R   5       9.060  -4.591  -9.130  1.00  0.00      R    O  
ATOM    760  C4' GUA R   5       7.385  -6.252  -8.224  1.00  0.00      R    C  
ATOM    761  O4' GUA R   5       6.984  -5.167  -7.350  1.00  0.00      R    O  
ATOM    762  C3' GUA R   5       6.427  -6.176  -9.362  1.00  0.00      R    C  
ATOM    763  O3' GUA R   5       6.413  -7.359 -10.124  1.00  0.00      R    O  
ATOM    764  C2' GUA R   5       5.130  -5.823  -8.652  1.00  0.00      R    C  
ATOM    765  O2' GUA R   5       4.429  -6.961  -8.189  1.00  0.00      R    O  
ATOM    766  C1' GUA R   5       5.663  -4.904  -7.557  1.00  0.00      R    C  
ATOM    767  N1  GUA R   5       2.246  -0.959  -7.733  1.00  0.00      R    N  
ATOM    768  C2  GUA R   5       2.025  -2.267  -7.257  1.00  0.00      R    C  
ATOM    769  N2  GUA R   5       0.780  -2.617  -6.891  1.00  0.00      R    N  
ATOM    770  N3  GUA R   5       3.021  -3.164  -7.189  1.00  0.00      R    N  
ATOM    771  C4  GUA R   5       4.236  -2.737  -7.623  1.00  0.00      R    C  
ATOM    772  C5  GUA R   5       4.519  -1.506  -8.155  1.00  0.00      R    C  
ATOM    773  C6  GUA R   5       3.521  -0.504  -8.147  1.00  0.00      R    C  
ATOM    774  O6  GUA R   5       3.713   0.646  -8.559  1.00  0.00      R    O  
ATOM    775  N7  GUA R   5       5.898  -1.397  -8.480  1.00  0.00      R    N  
ATOM    776  C8  GUA R   5       6.371  -2.609  -8.244  1.00  0.00      R    C  
ATOM    777  N9  GUA R   5       5.408  -3.494  -7.818  1.00  0.00      R    N  
ATOM    778  H1  GUA R   5       1.492  -0.293  -7.813  1.00  0.00      R    H  
ATOM    779  H8  GUA R   5       7.402  -2.923  -8.402  1.00  0.00      R    H  
ATOM    780  H1' GUA R   5       5.160  -5.239  -6.626  1.00  0.00      R    H  
ATOM    781  H2' GUA R   5       3.523  -7.007  -8.500  1.00  0.00      R    H  
ATOM    782  H21 GUA R   5      -0.053  -2.081  -7.030  1.00  0.00      R    H  
ATOM    783  H3' GUA R   5       6.844  -5.319  -9.931  1.00  0.00      R    H  
ATOM    784  H22 GUA R   5       0.789  -3.575  -6.608  1.00  0.00      R    H  
ATOM    785  H4' GUA R   5       7.325  -7.225  -7.690  1.00  0.00      R    H  
ATOM    786  H5' GUA R   5       9.506  -6.296  -7.838  1.00  0.00      R    H  
ATOM    787 H2'' GUA R   5       4.450  -5.289  -9.349  1.00  0.00      R    H  
ATOM    788 H5'' GUA R   5       9.032  -6.669  -9.542  1.00  0.00      R    H  
ATOM    789  P   URA R   6       5.864  -7.363 -11.562  1.00  0.00      R    P  
ATOM    790  O1P URA R   6       5.940  -8.788 -11.952  1.00  0.00      R    O  
ATOM    791  O2P URA R   6       6.540  -6.331 -12.314  1.00  0.00      R    O  
ATOM    792  C5' URA R   6       3.416  -7.811 -11.140  1.00  0.00      R    C  
ATOM    793  O5' URA R   6       4.380  -6.878 -11.486  1.00  0.00      R    O  
ATOM    794  C4' URA R   6       2.076  -7.036 -10.892  1.00  0.00      R    C  
ATOM    795  O4' URA R   6       2.194  -5.920  -9.979  1.00  0.00      R    O  
ATOM    796  C3' URA R   6       1.447  -6.403 -12.104  1.00  0.00      R    C  
ATOM    797  O3' URA R   6       0.774  -7.476 -12.862  1.00  0.00      R    O  
ATOM    798  C2' URA R   6       0.470  -5.446 -11.323  1.00  0.00      R    C  
ATOM    799  O2' URA R   6      -0.659  -6.037 -10.747  1.00  0.00      R    O  
ATOM    800  C1' URA R   6       1.309  -4.896 -10.179  1.00  0.00      R    C  
ATOM    801  N1  URA R   6       1.952  -3.606 -10.678  1.00  0.00      R    N  
ATOM    802  C2  URA R   6       1.225  -2.452 -10.667  1.00  0.00      R    C  
ATOM    803  O2  URA R   6       0.025  -2.508 -10.389  1.00  0.00      R    O  
ATOM    804  N3  URA R   6       1.914  -1.336 -11.033  1.00  0.00      R    N  
ATOM    805  C4  URA R   6       3.147  -1.346 -11.577  1.00  0.00      R    C  
ATOM    806  O4  URA R   6       3.636  -0.261 -11.896  1.00  0.00      R    O  
ATOM    807  C5  URA R   6       3.766  -2.565 -11.729  1.00  0.00      R    C  
ATOM    808  C6  URA R   6       3.145  -3.644 -11.282  1.00  0.00      R    C  
ATOM    809  H3  URA R   6       1.329  -0.546 -11.267  1.00  0.00      R    H  
ATOM    810  H5  URA R   6       4.745  -2.739 -12.175  1.00  0.00      R    H  
ATOM    811  H6  URA R   6       3.619  -4.620 -11.375  1.00  0.00      R    H  
ATOM    812  H1' URA R   6       0.564  -4.638  -9.397  1.00  0.00      R    H  
ATOM    813  H2' URA R   6      -1.284  -6.232 -11.450  1.00  0.00      R    H  
ATOM    814  H3' URA R   6       2.162  -5.898 -12.788  1.00  0.00      R    H  
ATOM    815  H4' URA R   6       1.368  -7.757 -10.432  1.00  0.00      R    H  
ATOM    816  H5' URA R   6       3.714  -8.344 -10.212  1.00  0.00      R    H  
ATOM    817 H2'' URA R   6       0.103  -4.657 -12.012  1.00  0.00      R    H  
ATOM    818 H5'' URA R   6       3.236  -8.597 -11.904  1.00  0.00      R    H  
ATOM    819  P   ADE R   7      -0.105  -7.267 -14.124  1.00  0.00      R    P  
ATOM    820  O1P ADE R   7      -0.699  -8.535 -14.486  1.00  0.00      R    O  
ATOM    821  O2P ADE R   7       0.877  -6.680 -15.105  1.00  0.00      R    O  
ATOM    822  C5' ADE R   7      -2.613  -6.431 -13.707  1.00  0.00      R    C  
ATOM    823  O5' ADE R   7      -1.241  -6.115 -13.713  1.00  0.00      R    O  
ATOM    824  C4' ADE R   7      -3.472  -5.258 -13.990  1.00  0.00      R    C  
ATOM    825  O4' ADE R   7      -3.068  -4.019 -13.285  1.00  0.00      R    O  
ATOM    826  C3' ADE R   7      -3.442  -4.872 -15.397  1.00  0.00      R    C  
ATOM    827  O3' ADE R   7      -4.241  -5.819 -16.178  1.00  0.00      R    O  
ATOM    828  C2' ADE R   7      -3.850  -3.423 -15.383  1.00  0.00      R    C  
ATOM    829  O2' ADE R   7      -5.258  -3.433 -15.149  1.00  0.00      R    O  
ATOM    830  C1' ADE R   7      -3.172  -2.902 -14.123  1.00  0.00      R    C  
ATOM    831  N1  ADE R   7      -0.407   1.165 -15.703  1.00  0.00      R    N  
ATOM    832  C2  ADE R   7      -1.741   0.925 -15.503  1.00  0.00      R    C  
ATOM    833  N3  ADE R   7      -2.408  -0.120 -14.968  1.00  0.00      R    N  
ATOM    834  C4  ADE R   7      -1.513  -1.068 -14.634  1.00  0.00      R    C  
ATOM    835  C5  ADE R   7      -0.171  -1.021 -14.730  1.00  0.00      R    C  
ATOM    836  C6  ADE R   7       0.411   0.186 -15.288  1.00  0.00      R    C  
ATOM    837  N6  ADE R   7       1.729   0.368 -15.139  1.00  0.00      R    N  
ATOM    838  N7  ADE R   7       0.334  -2.276 -14.527  1.00  0.00      R    N  
ATOM    839  C8  ADE R   7      -0.741  -3.014 -14.222  1.00  0.00      R    C  
ATOM    840  N9  ADE R   7      -1.878  -2.327 -14.275  1.00  0.00      R    N  
ATOM    841  H2  ADE R   7      -2.354   1.795 -15.739  1.00  0.00      R    H  
ATOM    842  H8  ADE R   7      -0.785  -4.096 -14.100  1.00  0.00      R    H  
ATOM    843  H1' ADE R   7      -3.806  -2.077 -13.732  1.00  0.00      R    H  
ATOM    844  H2' ADE R   7      -5.712  -3.463 -15.995  1.00  0.00      R    H  
ATOM    845  H3' ADE R   7      -2.355  -4.985 -15.596  1.00  0.00      R    H  
ATOM    846  H4' ADE R   7      -4.525  -5.481 -13.714  1.00  0.00      R    H  
ATOM    847  H5' ADE R   7      -2.984  -6.783 -12.721  1.00  0.00      R    H  
ATOM    848  H61 ADE R   7       2.229  -0.412 -14.764  1.00  0.00      R    H  
ATOM    849  H62 ADE R   7       2.193   1.175 -15.503  1.00  0.00      R    H  
ATOM    850 H2'' ADE R   7      -3.638  -2.752 -16.243  1.00  0.00      R    H  
ATOM    851 H5'' ADE R   7      -2.850  -7.221 -14.450  1.00  0.00      R    H  
ATOM    852  P   ADE R   8      -3.882  -5.999 -17.721  1.00  0.00      R    P  
ATOM    853  O1P ADE R   8      -4.814  -7.000 -18.299  1.00  0.00      R    O  
ATOM    854  O2P ADE R   8      -2.446  -6.309 -17.919  1.00  0.00      R    O  
ATOM    855  C5' ADE R   8      -5.422  -4.007 -18.584  1.00  0.00      R    C  
ATOM    856  O5' ADE R   8      -4.085  -4.544 -18.407  1.00  0.00      R    O  
ATOM    857  C4' ADE R   8      -5.377  -2.557 -19.144  1.00  0.00      R    C  
ATOM    858  O4' ADE R   8      -4.619  -1.713 -18.284  1.00  0.00      R    O  
ATOM    859  C3' ADE R   8      -4.580  -2.441 -20.520  1.00  0.00      R    C  
ATOM    860  O3' ADE R   8      -5.503  -2.849 -21.607  1.00  0.00      R    O  
ATOM    861  C2' ADE R   8      -4.324  -0.954 -20.501  1.00  0.00      R    C  
ATOM    862  O2' ADE R   8      -5.437  -0.213 -20.811  1.00  0.00      R    O  
ATOM    863  C1' ADE R   8      -4.016  -0.708 -19.070  1.00  0.00      R    C  
ATOM    864  N1  ADE R   8       0.265   2.132 -19.154  1.00  0.00      R    N  
ATOM    865  C2  ADE R   8      -1.056   2.397 -19.248  1.00  0.00      R    C  
ATOM    866  N3  ADE R   8      -2.105   1.587 -19.286  1.00  0.00      R    N  
ATOM    867  C4  ADE R   8      -1.742   0.375 -18.950  1.00  0.00      R    C  
ATOM    868  C5  ADE R   8      -0.479  -0.071 -18.623  1.00  0.00      R    C  
ATOM    869  C6  ADE R   8       0.593   0.839 -18.815  1.00  0.00      R    C  
ATOM    870  N6  ADE R   8       1.932   0.614 -18.682  1.00  0.00      R    N  
ATOM    871  N7  ADE R   8      -0.505  -1.354 -18.245  1.00  0.00      R    N  
ATOM    872  C8  ADE R   8      -1.755  -1.715 -18.439  1.00  0.00      R    C  
ATOM    873  N9  ADE R   8      -2.576  -0.680 -18.833  1.00  0.00      R    N  
ATOM    874  H2  ADE R   8      -1.243   3.395 -19.645  1.00  0.00      R    H  
ATOM    875  H8  ADE R   8      -2.225  -2.674 -18.225  1.00  0.00      R    H  
ATOM    876  H1' ADE R   8      -4.604   0.159 -18.702  1.00  0.00      R    H  
ATOM    877  H2' ADE R   8      -5.212   0.266 -21.612  1.00  0.00      R    H  
ATOM    878  H3' ADE R   8      -3.661  -3.064 -20.563  1.00  0.00      R    H  
ATOM    879  H4' ADE R   8      -6.384  -2.104 -19.267  1.00  0.00      R    H  
ATOM    880  H5' ADE R   8      -6.025  -3.895 -17.658  1.00  0.00      R    H  
ATOM    881  H61 ADE R   8       2.587   1.341 -18.888  1.00  0.00      R    H  
ATOM    882  H62 ADE R   8       2.285  -0.237 -18.294  1.00  0.00      R    H  
ATOM    883 H2'' ADE R   8      -3.465  -0.797 -21.188  1.00  0.00      R    H  
ATOM    884 H5'' ADE R   8      -6.004  -4.698 -19.231  1.00  0.00      R    H  
ATOM    885  P   GUA R   9      -5.018  -3.056 -23.096  1.00  0.00      R    P  
ATOM    886  O1P GUA R   9      -6.162  -3.555 -23.851  1.00  0.00      R    O  
ATOM    887  O2P GUA R   9      -3.869  -3.996 -23.042  1.00  0.00      R    O  
ATOM    888  C5' GUA R   9      -5.504  -0.733 -24.083  1.00  0.00      R    C  
ATOM    889  O5' GUA R   9      -4.492  -1.660 -23.684  1.00  0.00      R    O  
ATOM    890  C4' GUA R   9      -4.837   0.683 -24.293  1.00  0.00      R    C  
ATOM    891  O4' GUA R   9      -4.156   1.041 -23.034  1.00  0.00      R    O  
ATOM    892  C3' GUA R   9      -3.823   0.788 -25.412  1.00  0.00      R    C  
ATOM    893  O3' GUA R   9      -4.409   0.961 -26.708  1.00  0.00      R    O  
ATOM    894  C2' GUA R   9      -2.936   2.035 -24.933  1.00  0.00      R    C  
ATOM    895  O2' GUA R   9      -3.433   3.294 -25.344  1.00  0.00      R    O  
ATOM    896  C1' GUA R   9      -2.976   1.769 -23.420  1.00  0.00      R    C  
ATOM    897  N1  GUA R   9       1.656   2.751 -22.090  1.00  0.00      R    N  
ATOM    898  C2  GUA R   9       0.736   3.561 -22.596  1.00  0.00      R    C  
ATOM    899  N2  GUA R   9       1.080   4.847 -22.615  1.00  0.00      R    N  
ATOM    900  N3  GUA R   9      -0.432   3.147 -23.105  1.00  0.00      R    N  
ATOM    901  C4  GUA R   9      -0.562   1.852 -22.859  1.00  0.00      R    C  
ATOM    902  C5  GUA R   9       0.341   0.921 -22.383  1.00  0.00      R    C  
ATOM    903  C6  GUA R   9       1.609   1.348 -22.020  1.00  0.00      R    C  
ATOM    904  O6  GUA R   9       2.556   0.631 -21.625  1.00  0.00      R    O  
ATOM    905  N7  GUA R   9      -0.238  -0.324 -22.285  1.00  0.00      R    N  
ATOM    906  C8  GUA R   9      -1.485  -0.176 -22.648  1.00  0.00      R    C  
ATOM    907  N9  GUA R   9      -1.744   1.133 -23.023  1.00  0.00      R    N  
ATOM    908  H1  GUA R   9       2.577   3.142 -21.952  1.00  0.00      R    H  
ATOM    909  H8  GUA R   9      -2.216  -0.985 -22.674  1.00  0.00      R    H  
ATOM    910  H1' GUA R   9      -3.101   2.783 -22.982  1.00  0.00      R    H  
ATOM    911  H2' GUA R   9      -2.610   3.785 -25.402  1.00  0.00      R    H  
ATOM    912  H21 GUA R   9       1.987   5.187 -22.370  1.00  0.00      R    H  
ATOM    913  H3' GUA R   9      -3.175  -0.109 -25.320  1.00  0.00      R    H  
ATOM    914  H22 GUA R   9       0.321   5.473 -22.799  1.00  0.00      R    H  
ATOM    915  H4' GUA R   9      -5.690   1.388 -24.396  1.00  0.00      R    H  
ATOM    916  H5' GUA R   9      -6.380  -0.645 -23.404  1.00  0.00      R    H  
ATOM    917 H2'' GUA R   9      -1.897   1.964 -25.319  1.00  0.00      R    H  
ATOM    918 H5'' GUA R   9      -5.937  -0.976 -25.076  1.00  0.00      R    H  
ATOM    919  P   CYT R  10      -3.472   0.693 -27.963  1.00  0.00      R    P  
ATOM    920  O1P CYT R  10      -4.265   1.138 -29.162  1.00  0.00      R    O  
ATOM    921  O2P CYT R  10      -2.990  -0.670 -27.937  1.00  0.00      R    O  
ATOM    922  C5' CYT R  10      -2.502   3.050 -28.164  1.00  0.00      R    C  
ATOM    923  O5' CYT R  10      -2.182   1.654 -27.812  1.00  0.00      R    O  
ATOM    924  C4' CYT R  10      -1.314   3.947 -28.053  1.00  0.00      R    C  
ATOM    925  O4' CYT R  10      -0.869   3.945 -26.637  1.00  0.00      R    O  
ATOM    926  C3' CYT R  10      -0.074   3.844 -28.843  1.00  0.00      R    C  
ATOM    927  O3' CYT R  10      -0.291   4.450 -30.170  1.00  0.00      R    O  
ATOM    928  C2' CYT R  10       0.978   4.499 -27.922  1.00  0.00      R    C  
ATOM    929  O2' CYT R  10       0.901   5.908 -27.995  1.00  0.00      R    O  
ATOM    930  C1' CYT R  10       0.524   4.089 -26.544  1.00  0.00      R    C  
ATOM    931  N1  CYT R  10       1.253   2.922 -26.061  1.00  0.00      R    N  
ATOM    932  C2  CYT R  10       2.583   3.047 -25.546  1.00  0.00      R    C  
ATOM    933  O2  CYT R  10       3.074   4.204 -25.414  1.00  0.00      R    O  
ATOM    934  N3  CYT R  10       3.297   1.964 -25.138  1.00  0.00      R    N  
ATOM    935  C4  CYT R  10       2.635   0.783 -25.068  1.00  0.00      R    C  
ATOM    936  N4  CYT R  10       3.290  -0.273 -24.524  1.00  0.00      R    N  
ATOM    937  C5  CYT R  10       1.350   0.605 -25.554  1.00  0.00      R    C  
ATOM    938  C6  CYT R  10       0.697   1.623 -26.064  1.00  0.00      R    C  
ATOM    939  H5  CYT R  10       1.035  -0.432 -25.671  1.00  0.00      R    H  
ATOM    940  H6  CYT R  10      -0.316   1.531 -26.455  1.00  0.00      R    H  
ATOM    941  H1' CYT R  10       0.671   4.980 -25.897  1.00  0.00      R    H  
ATOM    942  H2' CYT R  10       1.548   6.346 -27.437  1.00  0.00      R    H  
ATOM    943  H3' CYT R  10       0.186   2.764 -28.854  1.00  0.00      R    H  
ATOM    944  H4' CYT R  10      -1.718   4.966 -28.229  1.00  0.00      R    H  
ATOM    945  H41 CYT R  10       4.204  -0.111 -24.152  1.00  0.00      R    H  
ATOM    946  H5' CYT R  10      -3.388   3.411 -27.601  1.00  0.00      R    H  
ATOM    947  H42 CYT R  10       2.893  -1.151 -24.256  1.00  0.00      R    H  
ATOM    948  H3T CYT R  10       0.492   4.388 -30.722  1.00  0.00      R    H  
ATOM    949 H2'' CYT R  10       2.011   4.165 -28.161  1.00  0.00      R    H  
ATOM    950 H5'' CYT R  10      -2.870   3.116 -29.209  1.00  0.00      R    H  
TER   
ATOM    951  P   CYT T   9      -2.857   7.619 -40.508  1.00  0.00      TS   P  
ATOM    952  O1P CYT T   9      -2.494   6.274 -40.903  1.00  0.00      TS   O  
ATOM    953  O2P CYT T   9      -2.792   8.739 -41.494  1.00  0.00      TS   O  
ATOM    954  C5' CYT T   9      -4.894   8.888 -39.647  1.00  0.00      TS   C  
ATOM    955  O5' CYT T   9      -4.224   7.662 -39.892  1.00  0.00      TS   O  
ATOM    956  C4' CYT T   9      -5.584   8.973 -38.249  1.00  0.00      TS   C  
ATOM    957  O4' CYT T   9      -6.182   7.744 -37.817  1.00  0.00      TS   O  
ATOM    958  C3' CYT T   9      -4.644   9.265 -37.056  1.00  0.00      TS   C  
ATOM    959  O3' CYT T   9      -4.035  10.575 -37.174  1.00  0.00      TS   O  
ATOM    960  C2' CYT T   9      -5.655   9.102 -35.917  1.00  0.00      TS   C  
ATOM    961  C1' CYT T   9      -6.503   7.917 -36.383  1.00  0.00      TS   C  
ATOM    962  N1  CYT T   9      -6.272   6.558 -35.648  1.00  0.00      TS   N  
ATOM    963  C2  CYT T   9      -7.003   5.468 -36.144  1.00  0.00      TS   C  
ATOM    964  O2  CYT T   9      -7.621   5.583 -37.261  1.00  0.00      TS   O  
ATOM    965  N3  CYT T   9      -6.969   4.260 -35.524  1.00  0.00      TS   N  
ATOM    966  C4  CYT T   9      -6.150   4.111 -34.485  1.00  0.00      TS   C  
ATOM    967  N4  CYT T   9      -5.989   2.897 -34.072  1.00  0.00      TS   N  
ATOM    968  C5  CYT T   9      -5.430   5.172 -33.930  1.00  0.00      TS   C  
ATOM    969  O5T CYT T   9      -1.820   7.967 -39.400  1.00  0.00      TS   O  
ATOM    970  C6  CYT T   9      -5.605   6.380 -34.449  1.00  0.00      TS   C  
ATOM    971  H5  CYT T   9      -4.655   5.050 -33.173  1.00  0.00      TS   H  
ATOM    972  H6  CYT T   9      -5.064   7.290 -34.186  1.00  0.00      TS   H  
ATOM    973  H1' CYT T   9      -7.589   8.147 -36.346  1.00  0.00      TS   H  
ATOM    974  H2' CYT T   9      -6.182  10.080 -35.920  1.00  0.00      TS   H  
ATOM    975  H3' CYT T   9      -3.833   8.518 -36.922  1.00  0.00      TS   H  
ATOM    976  H4' CYT T   9      -6.322   9.804 -38.283  1.00  0.00      TS   H  
ATOM    977  H41 CYT T   9      -6.532   2.184 -34.513  1.00  0.00      TS   H  
ATOM    978  H5' CYT T   9      -5.711   8.997 -40.392  1.00  0.00      TS   H  
ATOM    979  H42 CYT T   9      -5.471   2.677 -33.245  1.00  0.00      TS   H  
ATOM    980  H5T CYT T   9      -1.889   8.886 -39.133  1.00  0.00      TS   H  
ATOM    981 H2'' CYT T   9      -5.069   8.961 -34.984  1.00  0.00      TS   H  
ATOM    982 H5'' CYT T   9      -4.235   9.773 -39.523  1.00  0.00      TS   H  
ATOM    983  P   GUA T  10      -2.504  10.776 -37.212  1.00  0.00      TS   P  
ATOM    984  O1P GUA T  10      -2.176  12.152 -36.773  1.00  0.00      TS   O  
ATOM    985  O2P GUA T  10      -1.942  10.423 -38.541  1.00  0.00      TS   O  
ATOM    986  C5' GUA T  10      -2.042   9.833 -34.774  1.00  0.00      TS   C  
ATOM    987  O5' GUA T  10      -1.768   9.788 -36.210  1.00  0.00      TS   O  
ATOM    988  C4' GUA T  10      -1.578   8.541 -34.117  1.00  0.00      TS   C  
ATOM    989  O4' GUA T  10      -2.504   7.457 -34.632  1.00  0.00      TS   O  
ATOM    990  C3' GUA T  10      -0.174   8.117 -34.582  1.00  0.00      TS   C  
ATOM    991  O3' GUA T  10       0.647   7.597 -33.552  1.00  0.00      TS   O  
ATOM    992  C2' GUA T  10      -0.482   6.960 -35.599  1.00  0.00      TS   C  
ATOM    993  C1' GUA T  10      -1.785   6.366 -35.132  1.00  0.00      TS   C  
ATOM    994  N1  GUA T  10      -3.542   1.629 -36.211  1.00  0.00      TS   N  
ATOM    995  C2  GUA T  10      -2.785   2.001 -35.118  1.00  0.00      TS   C  
ATOM    996  N2  GUA T  10      -2.531   1.044 -34.217  1.00  0.00      TS   N  
ATOM    997  N3  GUA T  10      -2.519   3.325 -34.924  1.00  0.00      TS   N  
ATOM    998  C4  GUA T  10      -2.868   4.120 -35.970  1.00  0.00      TS   C  
ATOM    999  C5  GUA T  10      -3.553   3.817 -37.055  1.00  0.00      TS   C  
ATOM   1000  C6  GUA T  10      -3.859   2.459 -37.229  1.00  0.00      TS   C  
ATOM   1001  O6  GUA T  10      -4.455   2.032 -38.233  1.00  0.00      TS   O  
ATOM   1002  N7  GUA T  10      -3.752   4.930 -37.859  1.00  0.00      TS   N  
ATOM   1003  C8  GUA T  10      -3.164   5.910 -37.248  1.00  0.00      TS   C  
ATOM   1004  N9  GUA T  10      -2.568   5.495 -36.107  1.00  0.00      TS   N  
ATOM   1005  H1  GUA T  10      -3.678   0.638 -36.356  1.00  0.00      TS   H  
ATOM   1006  H8  GUA T  10      -3.095   6.879 -37.742  1.00  0.00      TS   H  
ATOM   1007  H1' GUA T  10      -1.473   5.813 -34.221  1.00  0.00      TS   H  
ATOM   1008  H2' GUA T  10       0.360   6.246 -35.719  1.00  0.00      TS   H  
ATOM   1009  H21 GUA T  10      -2.837   0.095 -34.285  1.00  0.00      TS   H  
ATOM   1010  H3' GUA T  10       0.233   9.044 -35.039  1.00  0.00      TS   H  
ATOM   1011  H22 GUA T  10      -2.107   1.252 -33.335  1.00  0.00      TS   H  
ATOM   1012  H4' GUA T  10      -1.502   8.579 -33.009  1.00  0.00      TS   H  
ATOM   1013  H5' GUA T  10      -3.128   9.942 -34.562  1.00  0.00      TS   H  
ATOM   1014 H2'' GUA T  10      -0.736   7.433 -36.572  1.00  0.00      TS   H  
ATOM   1015 H5'' GUA T  10      -1.537  10.742 -34.385  1.00  0.00      TS   H  
ATOM   1016  P   THY T  11       1.738   8.378 -32.833  1.00  0.00      TS   P  
ATOM   1017  O1P THY T  11       2.470   9.241 -33.757  1.00  0.00      TS   O  
ATOM   1018  O2P THY T  11       0.985   9.123 -31.774  1.00  0.00      TS   O  
ATOM   1019  C5' THY T  11       2.807   7.119 -30.749  1.00  0.00      TS   C  
ATOM   1020  O5' THY T  11       2.565   7.171 -32.168  1.00  0.00      TS   O  
ATOM   1021  C4' THY T  11       4.031   6.211 -30.426  1.00  0.00      TS   C  
ATOM   1022  O4' THY T  11       3.583   5.000 -29.866  1.00  0.00      TS   O  
ATOM   1023  C3' THY T  11       4.721   5.645 -31.633  1.00  0.00      TS   C  
ATOM   1024  O3' THY T  11       5.714   6.597 -32.026  1.00  0.00      TS   O  
ATOM   1025  C2' THY T  11       5.451   4.337 -31.101  1.00  0.00      TS   C  
ATOM   1026  C1' THY T  11       4.808   4.197 -29.699  1.00  0.00      TS   C  
ATOM   1027  N1  THY T  11       4.432   2.839 -29.275  1.00  0.00      TS   N  
ATOM   1028  C2  THY T  11       5.409   2.166 -28.647  1.00  0.00      TS   C  
ATOM   1029  O2  THY T  11       6.495   2.580 -28.279  1.00  0.00      TS   O  
ATOM   1030  N3  THY T  11       5.147   0.880 -28.410  1.00  0.00      TS   N  
ATOM   1031  C4  THY T  11       4.013   0.118 -28.737  1.00  0.00      TS   C  
ATOM   1032  O4  THY T  11       3.844  -0.996 -28.251  1.00  0.00      TS   O  
ATOM   1033  C5  THY T  11       3.073   0.832 -29.507  1.00  0.00      TS   C  
ATOM   1034  C5M THY T  11       1.665   0.200 -29.838  1.00  0.00      TS   C  
ATOM   1035  C6  THY T  11       3.286   2.140 -29.772  1.00  0.00      TS   C  
ATOM   1036  H3  THY T  11       5.833   0.278 -27.978  1.00  0.00      TS   H  
ATOM   1037  H6  THY T  11       2.554   2.683 -30.369  1.00  0.00      TS   H  
ATOM   1038  H1' THY T  11       5.443   4.785 -29.004  1.00  0.00      TS   H  
ATOM   1039  H2' THY T  11       6.548   4.511 -31.103  1.00  0.00      TS   H  
ATOM   1040  H3' THY T  11       4.024   5.318 -32.433  1.00  0.00      TS   H  
ATOM   1041  H4' THY T  11       4.728   6.786 -29.779  1.00  0.00      TS   H  
ATOM   1042  H5' THY T  11       1.875   6.868 -30.199  1.00  0.00      TS   H  
ATOM   1043  H51 THY T  11       1.811  -0.902 -29.845  1.00  0.00      TS   H  
ATOM   1044  H52 THY T  11       1.501   0.495 -30.896  1.00  0.00      TS   H  
ATOM   1045  H53 THY T  11       0.830   0.346 -29.121  1.00  0.00      TS   H  
ATOM   1046 H2'' THY T  11       5.255   3.468 -31.765  1.00  0.00      TS   H  
ATOM   1047 H5'' THY T  11       2.942   8.168 -30.407  1.00  0.00      TS   H  
ATOM   1048  P   ADE T  12       6.676   6.452 -33.268  1.00  0.00      TS   P  
ATOM   1049  O1P ADE T  12       6.813   7.755 -33.940  1.00  0.00      TS   O  
ATOM   1050  O2P ADE T  12       6.157   5.369 -34.141  1.00  0.00      TS   O  
ATOM   1051  C5' ADE T  12       8.546   6.507 -31.477  1.00  0.00      TS   C  
ATOM   1052  O5' ADE T  12       8.100   6.026 -32.732  1.00  0.00      TS   O  
ATOM   1053  C4' ADE T  12       9.770   5.724 -31.072  1.00  0.00      TS   C  
ATOM   1054  O4' ADE T  12       9.358   4.455 -30.678  1.00  0.00      TS   O  
ATOM   1055  C3' ADE T  12      10.955   5.458 -32.087  1.00  0.00      TS   C  
ATOM   1056  O3' ADE T  12      12.315   5.545 -31.646  1.00  0.00      TS   O  
ATOM   1057  C2' ADE T  12      10.609   4.049 -32.590  1.00  0.00      TS   C  
ATOM   1058  C1' ADE T  12      10.049   3.413 -31.307  1.00  0.00      TS   C  
ATOM   1059  N1  ADE T  12       7.703  -0.830 -29.412  1.00  0.00      TS   N  
ATOM   1060  C2  ADE T  12       8.681  -0.126 -28.906  1.00  0.00      TS   C  
ATOM   1061  N3  ADE T  12       9.304   0.955 -29.438  1.00  0.00      TS   N  
ATOM   1062  C4  ADE T  12       8.738   1.211 -30.659  1.00  0.00      TS   C  
ATOM   1063  C5  ADE T  12       7.689   0.556 -31.324  1.00  0.00      TS   C  
ATOM   1064  C6  ADE T  12       7.157  -0.530 -30.574  1.00  0.00      TS   C  
ATOM   1065  N6  ADE T  12       6.197  -1.374 -30.936  1.00  0.00      TS   N  
ATOM   1066  N7  ADE T  12       7.266   1.220 -32.403  1.00  0.00      TS   N  
ATOM   1067  C8  ADE T  12       8.141   2.220 -32.504  1.00  0.00      TS   C  
ATOM   1068  N9  ADE T  12       9.032   2.296 -31.518  1.00  0.00      TS   N  
ATOM   1069  H2  ADE T  12       9.139  -0.561 -28.019  1.00  0.00      TS   H  
ATOM   1070  H8  ADE T  12       8.168   2.949 -33.314  1.00  0.00      TS   H  
ATOM   1071  H1' ADE T  12      10.911   3.080 -30.692  1.00  0.00      TS   H  
ATOM   1072  H2' ADE T  12      11.405   3.362 -32.950  1.00  0.00      TS   H  
ATOM   1073  H3' ADE T  12      10.816   6.038 -33.025  1.00  0.00      TS   H  
ATOM   1074  H4' ADE T  12      10.294   6.189 -30.209  1.00  0.00      TS   H  
ATOM   1075  H5' ADE T  12       7.792   6.467 -30.662  1.00  0.00      TS   H  
ATOM   1076  H61 ADE T  12       6.282  -2.265 -30.492  1.00  0.00      TS   H  
ATOM   1077  H62 ADE T  12       5.606  -1.236 -31.730  1.00  0.00      TS   H  
ATOM   1078 H2'' ADE T  12       9.849   4.201 -33.386  1.00  0.00      TS   H  
ATOM   1079 H5'' ADE T  12       8.815   7.585 -31.423  1.00  0.00      TS   H  
ATOM   1080  P   THY T  13      13.467   5.557 -32.776  1.00  0.00      TS   P  
ATOM   1081  O1P THY T  13      14.639   6.357 -32.228  1.00  0.00      TS   O  
ATOM   1082  O2P THY T  13      12.926   5.887 -34.099  1.00  0.00      TS   O  
ATOM   1083  C5' THY T  13      14.603   3.394 -31.833  1.00  0.00      TS   C  
ATOM   1084  O5' THY T  13      13.959   4.108 -32.914  1.00  0.00      TS   O  
ATOM   1085  C4' THY T  13      14.343   1.857 -31.849  1.00  0.00      TS   C  
ATOM   1086  O4' THY T  13      12.938   1.510 -31.777  1.00  0.00      TS   O  
ATOM   1087  C3' THY T  13      14.808   1.198 -33.062  1.00  0.00      TS   C  
ATOM   1088  O3' THY T  13      16.227   1.154 -33.107  1.00  0.00      TS   O  
ATOM   1089  C2' THY T  13      14.284  -0.184 -32.845  1.00  0.00      TS   C  
ATOM   1090  C1' THY T  13      12.882   0.157 -32.180  1.00  0.00      TS   C  
ATOM   1091  N1  THY T  13      11.673  -0.033 -32.979  1.00  0.00      TS   N  
ATOM   1092  C2  THY T  13      10.645  -0.871 -32.444  1.00  0.00      TS   C  
ATOM   1093  O2  THY T  13      10.745  -1.490 -31.395  1.00  0.00      TS   O  
ATOM   1094  N3  THY T  13       9.591  -1.038 -33.259  1.00  0.00      TS   N  
ATOM   1095  C4  THY T  13       9.386  -0.546 -34.535  1.00  0.00      TS   C  
ATOM   1096  O4  THY T  13       8.285  -0.776 -35.076  1.00  0.00      TS   O  
ATOM   1097  C5  THY T  13      10.437   0.388 -34.992  1.00  0.00      TS   C  
ATOM   1098  C5M THY T  13      10.218   0.977 -36.394  1.00  0.00      TS   C  
ATOM   1099  C6  THY T  13      11.509   0.610 -34.207  1.00  0.00      TS   C  
ATOM   1100  H3  THY T  13       8.851  -1.597 -32.860  1.00  0.00      TS   H  
ATOM   1101  H6  THY T  13      12.073   1.466 -34.575  1.00  0.00      TS   H  
ATOM   1102  H1' THY T  13      12.824  -0.283 -31.161  1.00  0.00      TS   H  
ATOM   1103  H2' THY T  13      14.840  -0.763 -32.077  1.00  0.00      TS   H  
ATOM   1104  H3' THY T  13      14.406   1.689 -33.975  1.00  0.00      TS   H  
ATOM   1105  H4' THY T  13      14.852   1.436 -30.956  1.00  0.00      TS   H  
ATOM   1106  H5' THY T  13      14.194   3.672 -30.838  1.00  0.00      TS   H  
ATOM   1107  H51 THY T  13      10.467   0.188 -37.134  1.00  0.00      TS   H  
ATOM   1108  H52 THY T  13      10.661   1.985 -36.553  1.00  0.00      TS   H  
ATOM   1109  H53 THY T  13       9.170   1.339 -36.459  1.00  0.00      TS   H  
ATOM   1110 H2'' THY T  13      14.221  -0.815 -33.758  1.00  0.00      TS   H  
ATOM   1111 H5'' THY T  13      15.683   3.622 -31.707  1.00  0.00      TS   H  
ATOM   1112  P   ADE T  14      16.865   0.694 -34.494  1.00  0.00      TS   P  
ATOM   1113  O1P ADE T  14      18.218   1.227 -34.504  1.00  0.00      TS   O  
ATOM   1114  O2P ADE T  14      16.003   1.008 -35.649  1.00  0.00      TS   O  
ATOM   1115  C5' ADE T  14      17.627  -1.485 -33.214  1.00  0.00      TS   C  
ATOM   1116  O5' ADE T  14      16.962  -0.863 -34.346  1.00  0.00      TS   O  
ATOM   1117  C4' ADE T  14      17.341  -3.030 -33.264  1.00  0.00      TS   C  
ATOM   1118  O4' ADE T  14      15.919  -3.358 -33.452  1.00  0.00      TS   O  
ATOM   1119  C3' ADE T  14      17.995  -3.852 -34.425  1.00  0.00      TS   C  
ATOM   1120  O3' ADE T  14      18.275  -5.216 -33.973  1.00  0.00      TS   O  
ATOM   1121  C2' ADE T  14      16.975  -3.911 -35.529  1.00  0.00      TS   C  
ATOM   1122  C1' ADE T  14      15.718  -4.018 -34.681  1.00  0.00      TS   C  
ATOM   1123  N1  ADE T  14      10.734  -4.447 -35.776  1.00  0.00      TS   N  
ATOM   1124  C2  ADE T  14      11.626  -5.271 -35.177  1.00  0.00      TS   C  
ATOM   1125  N3  ADE T  14      12.921  -5.084 -35.047  1.00  0.00      TS   N  
ATOM   1126  C4  ADE T  14      13.352  -3.897 -35.450  1.00  0.00      TS   C  
ATOM   1127  C5  ADE T  14      12.539  -2.947 -36.103  1.00  0.00      TS   C  
ATOM   1128  C6  ADE T  14      11.197  -3.271 -36.301  1.00  0.00      TS   C  
ATOM   1129  N6  ADE T  14      10.273  -2.561 -36.972  1.00  0.00      TS   N  
ATOM   1130  N7  ADE T  14      13.270  -1.838 -36.400  1.00  0.00      TS   N  
ATOM   1131  C8  ADE T  14      14.475  -2.072 -35.892  1.00  0.00      TS   C  
ATOM   1132  N9  ADE T  14      14.571  -3.351 -35.328  1.00  0.00      TS   N  
ATOM   1133  H2  ADE T  14      11.233  -6.257 -34.928  1.00  0.00      TS   H  
ATOM   1134  H8  ADE T  14      15.306  -1.374 -35.790  1.00  0.00      TS   H  
ATOM   1135  H1' ADE T  14      15.460  -5.067 -34.427  1.00  0.00      TS   H  
ATOM   1136  H2' ADE T  14      17.082  -4.740 -36.261  1.00  0.00      TS   H  
ATOM   1137  H3' ADE T  14      18.937  -3.387 -34.784  1.00  0.00      TS   H  
ATOM   1138  H4' ADE T  14      17.682  -3.536 -32.335  1.00  0.00      TS   H  
ATOM   1139  H5' ADE T  14      17.284  -1.048 -32.252  1.00  0.00      TS   H  
ATOM   1140  H61 ADE T  14      10.579  -1.923 -37.678  1.00  0.00      TS   H  
ATOM   1141  H62 ADE T  14       9.371  -2.927 -37.201  1.00  0.00      TS   H  
ATOM   1142 H2'' ADE T  14      17.135  -2.973 -36.101  1.00  0.00      TS   H  
ATOM   1143 H5'' ADE T  14      18.737  -1.458 -33.243  1.00  0.00      TS   H  
ATOM   1144  P   THY T  15      19.247  -6.088 -34.824  1.00  0.00      TS   P  
ATOM   1145  O1P THY T  15      20.305  -6.654 -33.915  1.00  0.00      TS   O  
ATOM   1146  O2P THY T  15      19.739  -5.329 -36.008  1.00  0.00      TS   O  
ATOM   1147  C5' THY T  15      17.443  -8.035 -34.763  1.00  0.00      TS   C  
ATOM   1148  O5' THY T  15      18.239  -7.187 -35.455  1.00  0.00      TS   O  
ATOM   1149  C4' THY T  15      16.247  -8.704 -35.493  1.00  0.00      TS   C  
ATOM   1150  O4' THY T  15      15.296  -7.653 -35.967  1.00  0.00      TS   O  
ATOM   1151  C3' THY T  15      16.608  -9.372 -36.808  1.00  0.00      TS   C  
ATOM   1152  O3' THY T  15      16.025 -10.738 -36.872  1.00  0.00      TS   O  
ATOM   1153  C2' THY T  15      15.972  -8.501 -37.863  1.00  0.00      TS   C  
ATOM   1154  C1' THY T  15      14.663  -8.097 -37.116  1.00  0.00      TS   C  
ATOM   1155  N1  THY T  15      13.985  -6.933 -37.758  1.00  0.00      TS   N  
ATOM   1156  C2  THY T  15      12.635  -7.049 -37.854  1.00  0.00      TS   C  
ATOM   1157  O2  THY T  15      11.990  -8.065 -37.487  1.00  0.00      TS   O  
ATOM   1158  N3  THY T  15      12.061  -6.024 -38.498  1.00  0.00      TS   N  
ATOM   1159  C4  THY T  15      12.631  -4.823 -38.991  1.00  0.00      TS   C  
ATOM   1160  O4  THY T  15      11.939  -4.062 -39.670  1.00  0.00      TS   O  
ATOM   1161  C5  THY T  15      14.030  -4.732 -38.658  1.00  0.00      TS   C  
ATOM   1162  C5M THY T  15      14.753  -3.595 -39.288  1.00  0.00      TS   C  
ATOM   1163  C6  THY T  15      14.638  -5.734 -38.061  1.00  0.00      TS   C  
ATOM   1164  H3  THY T  15      11.059  -6.040 -38.632  1.00  0.00      TS   H  
ATOM   1165  H6  THY T  15      15.726  -5.677 -38.078  1.00  0.00      TS   H  
ATOM   1166  H1' THY T  15      14.053  -8.973 -36.809  1.00  0.00      TS   H  
ATOM   1167  H2' THY T  15      15.841  -9.183 -38.730  1.00  0.00      TS   H  
ATOM   1168  H3' THY T  15      17.698  -9.402 -37.023  1.00  0.00      TS   H  
ATOM   1169  H4' THY T  15      15.686  -9.524 -34.998  1.00  0.00      TS   H  
ATOM   1170  H5' THY T  15      16.932  -7.585 -33.885  1.00  0.00      TS   H  
ATOM   1171  H51 THY T  15      15.668  -3.378 -38.697  1.00  0.00      TS   H  
ATOM   1172  H52 THY T  15      14.134  -2.674 -39.247  1.00  0.00      TS   H  
ATOM   1173  H53 THY T  15      14.918  -3.899 -40.344  1.00  0.00      TS   H  
ATOM   1174 H2'' THY T  15      16.545  -7.567 -38.049  1.00  0.00      TS   H  
ATOM   1175 H5'' THY T  15      17.959  -8.932 -34.359  1.00  0.00      TS   H  
ATOM   1176  P   ADE T  16      16.810 -11.991 -37.152  1.00  0.00      TS   P  
ATOM   1177  O1P ADE T  16      17.409 -12.566 -35.925  1.00  0.00      TS   O  
ATOM   1178  O2P ADE T  16      17.775 -11.746 -38.224  1.00  0.00      TS   O  
ATOM   1179  C5' ADE T  16      14.839 -13.804 -36.783  1.00  0.00      TS   C  
ATOM   1180  O5' ADE T  16      15.791 -13.145 -37.690  1.00  0.00      TS   O  
ATOM   1181  C4' ADE T  16      13.455 -13.592 -37.265  1.00  0.00      TS   C  
ATOM   1182  O4' ADE T  16      13.229 -12.116 -37.431  1.00  0.00      TS   O  
ATOM   1183  C3' ADE T  16      13.242 -14.202 -38.659  1.00  0.00      TS   C  
ATOM   1184  O3' ADE T  16      13.039 -15.580 -38.549  1.00  0.00      TS   O  
ATOM   1185  C2' ADE T  16      11.977 -13.381 -38.956  1.00  0.00      TS   C  
ATOM   1186  C1' ADE T  16      12.148 -11.966 -38.302  1.00  0.00      TS   C  
ATOM   1187  N1  ADE T  16      10.083  -8.654 -41.671  1.00  0.00      TS   N  
ATOM   1188  C2  ADE T  16       9.470  -9.583 -40.943  1.00  0.00      TS   C  
ATOM   1189  N3  ADE T  16      10.079 -10.451 -40.092  1.00  0.00      TS   N  
ATOM   1190  C4  ADE T  16      11.405 -10.249 -40.072  1.00  0.00      TS   C  
ATOM   1191  C5  ADE T  16      12.202  -9.275 -40.814  1.00  0.00      TS   C  
ATOM   1192  C6  ADE T  16      11.394  -8.400 -41.597  1.00  0.00      TS   C  
ATOM   1193  N6  ADE T  16      11.939  -7.372 -42.358  1.00  0.00      TS   N  
ATOM   1194  N7  ADE T  16      13.531  -9.257 -40.489  1.00  0.00      TS   N  
ATOM   1195  C8  ADE T  16      13.548 -10.309 -39.598  1.00  0.00      TS   C  
ATOM   1196  N9  ADE T  16      12.311 -10.875 -39.289  1.00  0.00      TS   N  
ATOM   1197  H2  ADE T  16       8.401  -9.751 -41.081  1.00  0.00      TS   H  
ATOM   1198  H8  ADE T  16      14.371 -10.531 -38.919  1.00  0.00      TS   H  
ATOM   1199  H1' ADE T  16      11.301 -11.834 -37.594  1.00  0.00      TS   H  
ATOM   1200  H2' ADE T  16      11.083 -13.890 -38.535  1.00  0.00      TS   H  
ATOM   1201  H3' ADE T  16      14.042 -13.808 -39.322  1.00  0.00      TS   H  
ATOM   1202  H4' ADE T  16      12.752 -13.994 -36.504  1.00  0.00      TS   H  
ATOM   1203  H5' ADE T  16      14.918 -13.457 -35.731  1.00  0.00      TS   H  
ATOM   1204  H61 ADE T  16      11.309  -6.653 -42.652  1.00  0.00      TS   H  
ATOM   1205  H62 ADE T  16      12.879  -7.030 -42.387  1.00  0.00      TS   H  
ATOM   1206 H2'' ADE T  16      11.837 -13.162 -40.036  1.00  0.00      TS   H  
ATOM   1207 H5'' ADE T  16      15.022 -14.895 -36.686  1.00  0.00      TS   H  
ATOM   1208  P   THY T  17      13.142 -16.436 -39.844  1.00  0.00      TS   P  
ATOM   1209  O1P THY T  17      13.111 -17.865 -39.351  1.00  0.00      TS   O  
ATOM   1210  O2P THY T  17      14.295 -15.942 -40.647  1.00  0.00      TS   O  
ATOM   1211  C5' THY T  17      10.541 -16.363 -40.276  1.00  0.00      TS   C  
ATOM   1212  O5' THY T  17      11.852 -16.139 -40.650  1.00  0.00      TS   O  
ATOM   1213  C4' THY T  17       9.580 -16.482 -41.525  1.00  0.00      TS   C  
ATOM   1214  O4' THY T  17       9.288 -15.183 -42.083  1.00  0.00      TS   O  
ATOM   1215  C3' THY T  17      10.325 -17.285 -42.683  1.00  0.00      TS   C  
ATOM   1216  O3' THY T  17       9.439 -18.143 -43.401  1.00  0.00      TS   O  
ATOM   1217  C2' THY T  17      10.871 -16.221 -43.570  1.00  0.00      TS   C  
ATOM   1218  C1' THY T  17       9.961 -15.022 -43.351  1.00  0.00      TS   C  
ATOM   1219  N1  THY T  17      10.626 -13.711 -43.399  1.00  0.00      TS   N  
ATOM   1220  C2  THY T  17       9.991 -12.650 -44.006  1.00  0.00      TS   C  
ATOM   1221  O2  THY T  17       8.890 -12.800 -44.499  1.00  0.00      TS   O  
ATOM   1222  N3  THY T  17      10.688 -11.457 -43.929  1.00  0.00      TS   N  
ATOM   1223  C4  THY T  17      12.041 -11.339 -43.544  1.00  0.00      TS   C  
ATOM   1224  O4  THY T  17      12.696 -10.303 -43.753  1.00  0.00      TS   O  
ATOM   1225  C5  THY T  17      12.585 -12.480 -42.866  1.00  0.00      TS   C  
ATOM   1226  C5M THY T  17      14.038 -12.524 -42.429  1.00  0.00      TS   C  
ATOM   1227  C6  THY T  17      11.833 -13.583 -42.846  1.00  0.00      TS   C  
ATOM   1228  H3  THY T  17      10.282 -10.683 -44.435  1.00  0.00      TS   H  
ATOM   1229  H6  THY T  17      12.137 -14.473 -42.295  1.00  0.00      TS   H  
ATOM   1230  H1' THY T  17       9.086 -15.086 -44.031  1.00  0.00      TS   H  
ATOM   1231  H2' THY T  17      10.780 -16.394 -44.663  1.00  0.00      TS   H  
ATOM   1232  H3' THY T  17      11.233 -17.759 -42.251  1.00  0.00      TS   H  
ATOM   1233  H4' THY T  17       8.664 -17.054 -41.262  1.00  0.00      TS   H  
ATOM   1234  H5' THY T  17      10.181 -15.593 -39.562  1.00  0.00      TS   H  
ATOM   1235  H51 THY T  17      14.415 -13.352 -41.791  1.00  0.00      TS   H  
ATOM   1236  H52 THY T  17      14.430 -11.555 -42.053  1.00  0.00      TS   H  
ATOM   1237  H53 THY T  17      14.568 -12.591 -43.403  1.00  0.00      TS   H  
ATOM   1238 H2'' THY T  17      11.929 -16.058 -43.271  1.00  0.00      TS   H  
ATOM   1239 H5'' THY T  17      10.497 -17.340 -39.750  1.00  0.00      TS   H  
ATOM   1240  P   ADE T  18       9.565 -19.682 -43.330  1.00  0.00      TS   P  
ATOM   1241  O1P ADE T  18       8.529 -20.053 -42.344  1.00  0.00      TS   O  
ATOM   1242  O2P ADE T  18      10.915 -20.192 -43.156  1.00  0.00      TS   O  
ATOM   1243  C5' ADE T  18       7.897 -19.812 -45.461  1.00  0.00      TS   C  
ATOM   1244  O5' ADE T  18       9.015 -20.213 -44.691  1.00  0.00      TS   O  
ATOM   1245  C4' ADE T  18       8.298 -19.338 -46.861  1.00  0.00      TS   C  
ATOM   1246  O4' ADE T  18       9.195 -18.105 -46.816  1.00  0.00      TS   O  
ATOM   1247  C3' ADE T  18       9.201 -20.399 -47.632  1.00  0.00      TS   C  
ATOM   1248  O3' ADE T  18       8.841 -20.460 -48.979  1.00  0.00      TS   O  
ATOM   1249  C2' ADE T  18      10.609 -19.834 -47.528  1.00  0.00      TS   C  
ATOM   1250  C1' ADE T  18      10.333 -18.335 -47.645  1.00  0.00      TS   C  
ATOM   1251  N1  ADE T  18      11.777 -13.442 -46.865  1.00  0.00      TS   N  
ATOM   1252  C2  ADE T  18      10.734 -13.971 -47.524  1.00  0.00      TS   C  
ATOM   1253  N3  ADE T  18      10.427 -15.302 -47.778  1.00  0.00      TS   N  
ATOM   1254  C4  ADE T  18      11.422 -16.118 -47.225  1.00  0.00      TS   C  
ATOM   1255  C5  ADE T  18      12.624 -15.675 -46.600  1.00  0.00      TS   C  
ATOM   1256  C6  ADE T  18      12.801 -14.291 -46.422  1.00  0.00      TS   C  
ATOM   1257  N6  ADE T  18      13.912 -13.881 -45.858  1.00  0.00      TS   N  
ATOM   1258  N7  ADE T  18      13.343 -16.727 -46.184  1.00  0.00      TS   N  
ATOM   1259  C8  ADE T  18      12.606 -17.799 -46.579  1.00  0.00      TS   C  
ATOM   1260  N9  ADE T  18      11.426 -17.469 -47.232  1.00  0.00      TS   N  
ATOM   1261  H2  ADE T  18       9.908 -13.307 -47.780  1.00  0.00      TS   H  
ATOM   1262  H8  ADE T  18      12.900 -18.799 -46.263  1.00  0.00      TS   H  
ATOM   1263  H1' ADE T  18       9.853 -18.015 -48.594  1.00  0.00      TS   H  
ATOM   1264  H2' ADE T  18      11.320 -20.164 -48.314  1.00  0.00      TS   H  
ATOM   1265  H3' ADE T  18       9.018 -21.348 -47.082  1.00  0.00      TS   H  
ATOM   1266  H4' ADE T  18       7.408 -19.124 -47.491  1.00  0.00      TS   H  
ATOM   1267  H5' ADE T  18       7.316 -18.979 -45.010  1.00  0.00      TS   H  
ATOM   1268  H61 ADE T  18      14.146 -12.909 -45.835  1.00  0.00      TS   H  
ATOM   1269  H62 ADE T  18      14.489 -14.498 -45.324  1.00  0.00      TS   H  
ATOM   1270 H2'' ADE T  18      10.963 -20.139 -46.520  1.00  0.00      TS   H  
ATOM   1271 H5'' ADE T  18       7.288 -20.723 -45.641  1.00  0.00      TS   H  
ATOM   1272  P   ADE T  19       7.931 -21.587 -49.376  1.00  0.00      TS   P  
ATOM   1273  O1P ADE T  19       6.605 -21.479 -48.737  1.00  0.00      TS   O  
ATOM   1274  O2P ADE T  19       8.681 -22.844 -49.147  1.00  0.00      TS   O  
ATOM   1275  C5' ADE T  19       6.940 -20.205 -51.293  1.00  0.00      TS   C  
ATOM   1276  O5' ADE T  19       7.626 -21.464 -50.895  1.00  0.00      TS   O  
ATOM   1277  C4' ADE T  19       7.606 -19.471 -52.439  1.00  0.00      TS   C  
ATOM   1278  O4' ADE T  19       8.776 -18.860 -51.843  1.00  0.00      TS   O  
ATOM   1279  C3' ADE T  19       8.127 -20.345 -53.535  1.00  0.00      TS   C  
ATOM   1280  O3' ADE T  19       8.055 -19.786 -54.848  1.00  0.00      TS   O  
ATOM   1281  C2' ADE T  19       9.593 -20.455 -53.232  1.00  0.00      TS   C  
ATOM   1282  C1' ADE T  19       9.854 -19.100 -52.625  1.00  0.00      TS   C  
ATOM   1283  N1  ADE T  19      12.844 -15.941 -49.996  1.00  0.00      TS   N  
ATOM   1284  C2  ADE T  19      11.644 -15.773 -50.569  1.00  0.00      TS   C  
ATOM   1285  N3  ADE T  19      10.852 -16.628 -51.245  1.00  0.00      TS   N  
ATOM   1286  C4  ADE T  19      11.490 -17.769 -51.306  1.00  0.00      TS   C  
ATOM   1287  C5  ADE T  19      12.704 -18.173 -50.628  1.00  0.00      TS   C  
ATOM   1288  C6  ADE T  19      13.375 -17.176 -49.985  1.00  0.00      TS   C  
ATOM   1289  N6  ADE T  19      14.605 -17.260 -49.421  1.00  0.00      TS   N  
ATOM   1290  N7  ADE T  19      13.003 -19.540 -50.811  1.00  0.00      TS   N  
ATOM   1291  C8  ADE T  19      11.960 -19.982 -51.538  1.00  0.00      TS   C  
ATOM   1292  N9  ADE T  19      11.052 -18.973 -51.812  1.00  0.00      TS   N  
ATOM   1293  H2  ADE T  19      11.224 -14.770 -50.627  1.00  0.00      TS   H  
ATOM   1294  H8  ADE T  19      11.792 -21.024 -51.804  1.00  0.00      TS   H  
ATOM   1295  H1' ADE T  19       9.858 -18.373 -53.464  1.00  0.00      TS   H  
ATOM   1296  H2' ADE T  19      10.209 -20.601 -54.145  1.00  0.00      TS   H  
ATOM   1297  H3' ADE T  19       7.721 -21.375 -53.432  1.00  0.00      TS   H  
ATOM   1298  H4' ADE T  19       6.914 -18.720 -52.876  1.00  0.00      TS   H  
ATOM   1299  H5' ADE T  19       6.828 -19.466 -50.471  1.00  0.00      TS   H  
ATOM   1300  H61 ADE T  19      15.061 -16.412 -49.152  1.00  0.00      TS   H  
ATOM   1301  H62 ADE T  19      15.192 -18.005 -49.739  1.00  0.00      TS   H  
ATOM   1302 H2'' ADE T  19       9.834 -21.302 -52.556  1.00  0.00      TS   H  
ATOM   1303 H5'' ADE T  19       5.907 -20.481 -51.594  1.00  0.00      TS   H  
ATOM   1304  P   GUA T  20       6.897 -20.248 -55.781  1.00  0.00      TS   P  
ATOM   1305  O1P GUA T  20       5.698 -20.606 -54.992  1.00  0.00      TS   O  
ATOM   1306  O2P GUA T  20       7.500 -21.333 -56.557  1.00  0.00      TS   O  
ATOM   1307  C5' GUA T  20       6.227 -17.770 -56.100  1.00  0.00      TS   C  
ATOM   1308  O5' GUA T  20       6.569 -19.030 -56.612  1.00  0.00      TS   O  
ATOM   1309  C4' GUA T  20       7.214 -16.680 -56.546  1.00  0.00      TS   C  
ATOM   1310  O4' GUA T  20       8.365 -16.674 -55.736  1.00  0.00      TS   O  
ATOM   1311  C3' GUA T  20       7.756 -16.942 -58.064  1.00  0.00      TS   C  
ATOM   1312  O3' GUA T  20       7.573 -15.835 -58.917  1.00  0.00      TS   O  
ATOM   1313  C2' GUA T  20       9.184 -17.225 -57.898  1.00  0.00      TS   C  
ATOM   1314  C1' GUA T  20       9.548 -16.548 -56.601  1.00  0.00      TS   C  
ATOM   1315  N1  GUA T  20      13.410 -15.291 -53.764  1.00  0.00      TS   N  
ATOM   1316  C2  GUA T  20      12.335 -14.444 -54.271  1.00  0.00      TS   C  
ATOM   1317  N2  GUA T  20      12.454 -13.119 -53.990  1.00  0.00      TS   N  
ATOM   1318  N3  GUA T  20      11.319 -15.017 -54.913  1.00  0.00      TS   N  
ATOM   1319  C4  GUA T  20      11.449 -16.369 -55.152  1.00  0.00      TS   C  
ATOM   1320  C5  GUA T  20      12.403 -17.257 -54.643  1.00  0.00      TS   C  
ATOM   1321  C6  GUA T  20      13.494 -16.680 -53.861  1.00  0.00      TS   C  
ATOM   1322  O6  GUA T  20      14.447 -17.271 -53.252  1.00  0.00      TS   O  
ATOM   1323  N7  GUA T  20      12.189 -18.594 -55.065  1.00  0.00      TS   N  
ATOM   1324  C8  GUA T  20      11.084 -18.435 -55.814  1.00  0.00      TS   C  
ATOM   1325  N9  GUA T  20      10.633 -17.125 -55.888  1.00  0.00      TS   N  
ATOM   1326  H1  GUA T  20      13.994 -14.816 -53.091  1.00  0.00      TS   H  
ATOM   1327  H8  GUA T  20      10.615 -19.273 -56.332  1.00  0.00      TS   H  
ATOM   1328  H1' GUA T  20       9.638 -15.485 -56.909  1.00  0.00      TS   H  
ATOM   1329  H2' GUA T  20       9.847 -16.955 -58.748  1.00  0.00      TS   H  
ATOM   1330  H21 GUA T  20      13.220 -12.831 -53.415  1.00  0.00      TS   H  
ATOM   1331  H3' GUA T  20       7.184 -17.791 -58.496  1.00  0.00      TS   H  
ATOM   1332  H22 GUA T  20      11.841 -12.428 -54.375  1.00  0.00      TS   H  
ATOM   1333  H4' GUA T  20       6.695 -15.698 -56.546  1.00  0.00      TS   H  
ATOM   1334  H5' GUA T  20       6.278 -17.625 -55.001  1.00  0.00      TS   H  
ATOM   1335  H3T GUA T  20       8.277 -15.865 -59.570  1.00  0.00      TS   H  
ATOM   1336 H2'' GUA T  20       9.260 -18.311 -57.679  1.00  0.00      TS   H  
ATOM   1337 H5'' GUA T  20       5.222 -17.493 -56.485  1.00  0.00      TS   H  
TER   
END
