# Supplementary material for: CRISPR-Cas12a exploits R-loop asymmetry to form double-strand breaks
Source: eLife. 2020 Jun 10;9:e55143. doi: 10.7554/eLife.55143 (PMC7286691; doi:10.7554/eLife.55143)
Supplement: Figure 5—source data 2. [file elife-55143-fig5-data2.zip › Figure 5ΓÇöSource Data 2/Example_MD_trajectories/3prime_boundary/3prime_boundary_23.pdb]

ATOM      1  C5' CYT B   1      17.563 -18.923 -58.745  1.00  0.00      BS   C  
ATOM      2  O5' CYT B   1      16.354 -19.710 -58.558  1.00  0.00      BS   O  
ATOM      3  C4' CYT B   1      17.377 -17.517 -58.074  1.00  0.00      BS   C  
ATOM      4  O4' CYT B   1      16.010 -16.961 -58.346  1.00  0.00      BS   O  
ATOM      5  C3' CYT B   1      17.362 -17.500 -56.500  1.00  0.00      BS   C  
ATOM      6  O3' CYT B   1      17.896 -16.245 -55.931  1.00  0.00      BS   O  
ATOM      7  C2' CYT B   1      15.938 -17.734 -56.078  1.00  0.00      BS   C  
ATOM      8  C1' CYT B   1      15.310 -16.804 -57.124  1.00  0.00      BS   C  
ATOM      9  N1  CYT B   1      13.896 -17.061 -57.419  1.00  0.00      BS   N  
ATOM     10  C2  CYT B   1      13.189 -16.039 -57.953  1.00  0.00      BS   C  
ATOM     11  O2  CYT B   1      13.694 -14.927 -58.190  1.00  0.00      BS   O  
ATOM     12  N3  CYT B   1      11.909 -16.233 -58.169  1.00  0.00      BS   N  
ATOM     13  C4  CYT B   1      11.286 -17.499 -57.963  1.00  0.00      BS   C  
ATOM     14  N4  CYT B   1       9.960 -17.600 -58.165  1.00  0.00      BS   N  
ATOM     15  C5  CYT B   1      12.090 -18.590 -57.578  1.00  0.00      BS   C  
ATOM     16  C6  CYT B   1      13.321 -18.371 -57.210  1.00  0.00      BS   C  
ATOM     17  H5  CYT B   1      11.672 -19.578 -57.385  1.00  0.00      BS   H  
ATOM     18  H6  CYT B   1      13.966 -19.187 -56.885  1.00  0.00      BS   H  
ATOM     19  H1' CYT B   1      15.466 -15.777 -56.733  1.00  0.00      BS   H  
ATOM     20  H2' CYT B   1      15.784 -17.454 -55.013  1.00  0.00      BS   H  
ATOM     21  H3' CYT B   1      17.915 -18.384 -56.117  1.00  0.00      BS   H  
ATOM     22  H4' CYT B   1      18.124 -16.731 -58.314  1.00  0.00      BS   H  
ATOM     23  H41 CYT B   1       9.441 -16.831 -58.538  1.00  0.00      BS   H  
ATOM     24  H5' CYT B   1      17.803 -18.828 -59.825  1.00  0.00      BS   H  
ATOM     25  H42 CYT B   1       9.438 -18.451 -58.096  1.00  0.00      BS   H  
ATOM     26  H5T CYT B   1      16.566 -20.466 -58.004  1.00  0.00      BS   H  
ATOM     27 H2'' CYT B   1      15.649 -18.789 -56.274  1.00  0.00      BS   H  
ATOM     28 H5'' CYT B   1      18.409 -19.353 -58.167  1.00  0.00      BS   H  
ATOM     29  P   THY B   2      19.464 -15.976 -55.913  1.00  0.00      BS   P  
ATOM     30  O1P THY B   2      19.924 -15.470 -57.204  1.00  0.00      BS   O  
ATOM     31  O2P THY B   2      20.144 -17.143 -55.328  1.00  0.00      BS   O  
ATOM     32  C5' THY B   2      18.595 -13.661 -55.247  1.00  0.00      BS   C  
ATOM     33  O5' THY B   2      19.490 -14.751 -54.817  1.00  0.00      BS   O  
ATOM     34  C4' THY B   2      18.327 -12.598 -54.101  1.00  0.00      BS   C  
ATOM     35  O4' THY B   2      17.449 -13.259 -53.167  1.00  0.00      BS   O  
ATOM     36  C3' THY B   2      19.568 -12.265 -53.210  1.00  0.00      BS   C  
ATOM     37  O3' THY B   2      19.672 -10.969 -52.758  1.00  0.00      BS   O  
ATOM     38  C2' THY B   2      19.406 -13.252 -51.960  1.00  0.00      BS   C  
ATOM     39  C1' THY B   2      17.909 -13.086 -51.907  1.00  0.00      BS   C  
ATOM     40  N1  THY B   2      17.275 -14.069 -51.095  1.00  0.00      BS   N  
ATOM     41  C2  THY B   2      15.902 -13.868 -50.922  1.00  0.00      BS   C  
ATOM     42  O2  THY B   2      15.333 -12.939 -51.439  1.00  0.00      BS   O  
ATOM     43  N3  THY B   2      15.276 -14.853 -50.198  1.00  0.00      BS   N  
ATOM     44  C4  THY B   2      15.869 -15.898 -49.525  1.00  0.00      BS   C  
ATOM     45  O4  THY B   2      15.188 -16.644 -48.817  1.00  0.00      BS   O  
ATOM     46  C5  THY B   2      17.249 -15.937 -49.584  1.00  0.00      BS   C  
ATOM     47  C5M THY B   2      18.036 -17.153 -49.099  1.00  0.00      BS   C  
ATOM     48  C6  THY B   2      17.896 -15.016 -50.314  1.00  0.00      BS   C  
ATOM     49  H3  THY B   2      14.273 -14.739 -50.155  1.00  0.00      BS   H  
ATOM     50  H6  THY B   2      18.938 -15.245 -50.532  1.00  0.00      BS   H  
ATOM     51  H1' THY B   2      17.674 -12.041 -51.615  1.00  0.00      BS   H  
ATOM     52  H2' THY B   2      20.007 -13.009 -51.057  1.00  0.00      BS   H  
ATOM     53  H3' THY B   2      20.420 -12.599 -53.840  1.00  0.00      BS   H  
ATOM     54  H4' THY B   2      17.769 -11.686 -54.401  1.00  0.00      BS   H  
ATOM     55  H5' THY B   2      17.572 -14.048 -55.441  1.00  0.00      BS   H  
ATOM     56  H51 THY B   2      18.193 -17.857 -49.943  1.00  0.00      BS   H  
ATOM     57  H52 THY B   2      17.511 -17.582 -48.220  1.00  0.00      BS   H  
ATOM     58  H53 THY B   2      19.078 -16.963 -48.760  1.00  0.00      BS   H  
ATOM     59 H2'' THY B   2      19.714 -14.290 -52.211  1.00  0.00      BS   H  
ATOM     60 H5'' THY B   2      19.005 -13.140 -56.137  1.00  0.00      BS   H  
ATOM     61  P   THY B   3      20.490  -9.873 -53.527  1.00  0.00      BS   P  
ATOM     62  O1P THY B   3      20.750 -10.329 -54.917  1.00  0.00      BS   O  
ATOM     63  O2P THY B   3      21.698  -9.393 -52.862  1.00  0.00      BS   O  
ATOM     64  C5' THY B   3      18.297  -8.833 -54.441  1.00  0.00      BS   C  
ATOM     65  O5' THY B   3      19.520  -8.690 -53.621  1.00  0.00      BS   O  
ATOM     66  C4' THY B   3      17.026  -8.405 -53.713  1.00  0.00      BS   C  
ATOM     67  O4' THY B   3      16.753  -9.332 -52.687  1.00  0.00      BS   O  
ATOM     68  C3' THY B   3      17.011  -7.027 -52.947  1.00  0.00      BS   C  
ATOM     69  O3' THY B   3      15.808  -6.316 -52.935  1.00  0.00      BS   O  
ATOM     70  C2' THY B   3      17.369  -7.375 -51.525  1.00  0.00      BS   C  
ATOM     71  C1' THY B   3      16.662  -8.734 -51.360  1.00  0.00      BS   C  
ATOM     72  N1  THY B   3      17.024  -9.677 -50.266  1.00  0.00      BS   N  
ATOM     73  C2  THY B   3      16.114 -10.471 -49.629  1.00  0.00      BS   C  
ATOM     74  O2  THY B   3      14.963 -10.444 -50.004  1.00  0.00      BS   O  
ATOM     75  N3  THY B   3      16.552 -11.230 -48.610  1.00  0.00      BS   N  
ATOM     76  C4  THY B   3      17.871 -11.515 -48.342  1.00  0.00      BS   C  
ATOM     77  O4  THY B   3      18.144 -12.420 -47.550  1.00  0.00      BS   O  
ATOM     78  C5  THY B   3      18.835 -10.635 -49.100  1.00  0.00      BS   C  
ATOM     79  C5M THY B   3      20.354 -10.774 -48.943  1.00  0.00      BS   C  
ATOM     80  C6  THY B   3      18.398  -9.783 -49.969  1.00  0.00      BS   C  
ATOM     81  H3  THY B   3      15.826 -11.696 -48.086  1.00  0.00      BS   H  
ATOM     82  H6  THY B   3      19.088  -9.377 -50.708  1.00  0.00      BS   H  
ATOM     83  H1' THY B   3      15.569  -8.542 -51.308  1.00  0.00      BS   H  
ATOM     84  H2' THY B   3      17.019  -6.613 -50.797  1.00  0.00      BS   H  
ATOM     85  H3' THY B   3      17.876  -6.385 -53.223  1.00  0.00      BS   H  
ATOM     86  H4' THY B   3      16.246  -8.303 -54.497  1.00  0.00      BS   H  
ATOM     87  H5' THY B   3      18.157  -9.821 -54.931  1.00  0.00      BS   H  
ATOM     88  H51 THY B   3      20.553 -11.322 -47.998  1.00  0.00      BS   H  
ATOM     89  H52 THY B   3      20.852  -9.797 -49.121  1.00  0.00      BS   H  
ATOM     90  H53 THY B   3      20.899 -11.427 -49.658  1.00  0.00      BS   H  
ATOM     91 H2'' THY B   3      18.462  -7.528 -51.396  1.00  0.00      BS   H  
ATOM     92 H5'' THY B   3      18.389  -8.071 -55.245  1.00  0.00      BS   H  
ATOM     93  P   ADE B   4      15.500  -4.839 -53.236  1.00  0.00      BS   P  
ATOM     94  O1P ADE B   4      15.380  -4.645 -54.708  1.00  0.00      BS   O  
ATOM     95  O2P ADE B   4      16.462  -4.002 -52.433  1.00  0.00      BS   O  
ATOM     96  C5' ADE B   4      12.808  -4.918 -53.273  1.00  0.00      BS   C  
ATOM     97  O5' ADE B   4      14.069  -4.672 -52.551  1.00  0.00      BS   O  
ATOM     98  C4' ADE B   4      11.743  -5.393 -52.342  1.00  0.00      BS   C  
ATOM     99  O4' ADE B   4      12.262  -6.412 -51.375  1.00  0.00      BS   O  
ATOM    100  C3' ADE B   4      11.191  -4.232 -51.491  1.00  0.00      BS   C  
ATOM    101  O3' ADE B   4       9.808  -4.411 -51.365  1.00  0.00      BS   O  
ATOM    102  C2' ADE B   4      11.901  -4.438 -50.113  1.00  0.00      BS   C  
ATOM    103  C1' ADE B   4      12.122  -5.969 -50.103  1.00  0.00      BS   C  
ATOM    104  N1  ADE B   4      13.918  -9.382 -46.656  1.00  0.00      BS   N  
ATOM    105  C2  ADE B   4      12.686  -9.138 -47.160  1.00  0.00      BS   C  
ATOM    106  N3  ADE B   4      12.322  -8.295 -48.067  1.00  0.00      BS   N  
ATOM    107  C4  ADE B   4      13.355  -7.477 -48.449  1.00  0.00      BS   C  
ATOM    108  C5  ADE B   4      14.683  -7.654 -48.064  1.00  0.00      BS   C  
ATOM    109  C6  ADE B   4      14.936  -8.602 -47.105  1.00  0.00      BS   C  
ATOM    110  N6  ADE B   4      16.190  -8.712 -46.527  1.00  0.00      BS   N  
ATOM    111  N7  ADE B   4      15.484  -6.776 -48.762  1.00  0.00      BS   N  
ATOM    112  C8  ADE B   4      14.681  -6.180 -49.549  1.00  0.00      BS   C  
ATOM    113  N9  ADE B   4      13.314  -6.480 -49.398  1.00  0.00      BS   N  
ATOM    114  H2  ADE B   4      11.932  -9.865 -46.856  1.00  0.00      BS   H  
ATOM    115  H8  ADE B   4      15.014  -5.438 -50.274  1.00  0.00      BS   H  
ATOM    116  H1' ADE B   4      11.194  -6.484 -49.774  1.00  0.00      BS   H  
ATOM    117  H2' ADE B   4      11.159  -4.220 -49.315  1.00  0.00      BS   H  
ATOM    118  H3' ADE B   4      11.529  -3.287 -51.966  1.00  0.00      BS   H  
ATOM    119  H4' ADE B   4      10.977  -5.972 -52.902  1.00  0.00      BS   H  
ATOM    120  H5' ADE B   4      12.919  -5.676 -54.076  1.00  0.00      BS   H  
ATOM    121  H61 ADE B   4      16.944  -8.227 -46.972  1.00  0.00      BS   H  
ATOM    122  H62 ADE B   4      16.415  -9.311 -45.760  1.00  0.00      BS   H  
ATOM    123 H2'' ADE B   4      12.900  -3.952 -50.122  1.00  0.00      BS   H  
ATOM    124 H5'' ADE B   4      12.360  -4.032 -53.771  1.00  0.00      BS   H  
ATOM    125  P   THY B   5       8.929  -3.073 -51.091  1.00  0.00      BS   P  
ATOM    126  O1P THY B   5       7.878  -2.954 -52.056  1.00  0.00      BS   O  
ATOM    127  O2P THY B   5       9.774  -1.840 -50.905  1.00  0.00      BS   O  
ATOM    128  C5' THY B   5       7.500  -4.640 -49.442  1.00  0.00      BS   C  
ATOM    129  O5' THY B   5       8.271  -3.459 -49.771  1.00  0.00      BS   O  
ATOM    130  C4' THY B   5       7.227  -4.705 -47.919  1.00  0.00      BS   C  
ATOM    131  O4' THY B   5       8.465  -5.128 -47.293  1.00  0.00      BS   O  
ATOM    132  C3' THY B   5       6.878  -3.391 -47.243  1.00  0.00      BS   C  
ATOM    133  O3' THY B   5       5.875  -3.456 -46.231  1.00  0.00      BS   O  
ATOM    134  C2' THY B   5       8.180  -3.005 -46.582  1.00  0.00      BS   C  
ATOM    135  C1' THY B   5       8.767  -4.351 -46.213  1.00  0.00      BS   C  
ATOM    136  N1  THY B   5      10.229  -4.448 -46.038  1.00  0.00      BS   N  
ATOM    137  C2  THY B   5      10.692  -5.587 -45.403  1.00  0.00      BS   C  
ATOM    138  O2  THY B   5       9.925  -6.417 -44.933  1.00  0.00      BS   O  
ATOM    139  N3  THY B   5      12.099  -5.711 -45.306  1.00  0.00      BS   N  
ATOM    140  C4  THY B   5      12.985  -4.870 -45.857  1.00  0.00      BS   C  
ATOM    141  O4  THY B   5      14.204  -5.090 -45.844  1.00  0.00      BS   O  
ATOM    142  C5  THY B   5      12.482  -3.702 -46.497  1.00  0.00      BS   C  
ATOM    143  C5M THY B   5      13.479  -2.684 -47.027  1.00  0.00      BS   C  
ATOM    144  C6  THY B   5      11.154  -3.558 -46.588  1.00  0.00      BS   C  
ATOM    145  H3  THY B   5      12.563  -6.442 -44.786  1.00  0.00      BS   H  
ATOM    146  H6  THY B   5      10.750  -2.625 -46.979  1.00  0.00      BS   H  
ATOM    147  H1' THY B   5       8.236  -4.762 -45.328  1.00  0.00      BS   H  
ATOM    148  H2' THY B   5       8.012  -2.465 -45.627  1.00  0.00      BS   H  
ATOM    149  H3' THY B   5       6.642  -2.661 -48.047  1.00  0.00      BS   H  
ATOM    150  H4' THY B   5       6.427  -5.452 -47.732  1.00  0.00      BS   H  
ATOM    151  H5' THY B   5       7.997  -5.591 -49.730  1.00  0.00      BS   H  
ATOM    152  H51 THY B   5      14.039  -2.268 -46.162  1.00  0.00      BS   H  
ATOM    153  H52 THY B   5      13.118  -1.714 -47.429  1.00  0.00      BS   H  
ATOM    154  H53 THY B   5      14.186  -3.173 -47.730  1.00  0.00      BS   H  
ATOM    155 H2'' THY B   5       8.863  -2.433 -47.247  1.00  0.00      BS   H  
ATOM    156 H5'' THY B   5       6.508  -4.476 -49.913  1.00  0.00      BS   H  
ATOM    157  P   ADE B   6       4.388  -3.068 -46.654  1.00  0.00      BS   P  
ATOM    158  O1P ADE B   6       4.108  -3.562 -48.043  1.00  0.00      BS   O  
ATOM    159  O2P ADE B   6       4.331  -1.599 -46.480  1.00  0.00      BS   O  
ATOM    160  C5' ADE B   6       3.380  -5.339 -45.643  1.00  0.00      BS   C  
ATOM    161  O5' ADE B   6       3.543  -3.864 -45.586  1.00  0.00      BS   O  
ATOM    162  C4' ADE B   6       3.520  -5.978 -44.282  1.00  0.00      BS   C  
ATOM    163  O4' ADE B   6       4.838  -5.723 -43.781  1.00  0.00      BS   O  
ATOM    164  C3' ADE B   6       2.503  -5.484 -43.272  1.00  0.00      BS   C  
ATOM    165  O3' ADE B   6       2.101  -6.420 -42.378  1.00  0.00      BS   O  
ATOM    166  C2' ADE B   6       3.280  -4.423 -42.576  1.00  0.00      BS   C  
ATOM    167  C1' ADE B   6       4.736  -4.840 -42.612  1.00  0.00      BS   C  
ATOM    168  N1  ADE B   6       9.787  -4.108 -42.504  1.00  0.00      BS   N  
ATOM    169  C2  ADE B   6       9.011  -5.149 -42.214  1.00  0.00      BS   C  
ATOM    170  N3  ADE B   6       7.691  -5.270 -42.122  1.00  0.00      BS   N  
ATOM    171  C4  ADE B   6       7.144  -4.110 -42.593  1.00  0.00      BS   C  
ATOM    172  C5  ADE B   6       7.760  -2.968 -42.993  1.00  0.00      BS   C  
ATOM    173  C6  ADE B   6       9.175  -2.933 -42.904  1.00  0.00      BS   C  
ATOM    174  N6  ADE B   6       9.975  -1.971 -43.379  1.00  0.00      BS   N  
ATOM    175  N7  ADE B   6       6.873  -2.012 -43.400  1.00  0.00      BS   N  
ATOM    176  C8  ADE B   6       5.695  -2.584 -43.281  1.00  0.00      BS   C  
ATOM    177  N9  ADE B   6       5.813  -3.865 -42.785  1.00  0.00      BS   N  
ATOM    178  H2  ADE B   6       9.576  -5.956 -41.745  1.00  0.00      BS   H  
ATOM    179  H8  ADE B   6       4.711  -2.151 -43.458  1.00  0.00      BS   H  
ATOM    180  H1' ADE B   6       4.982  -5.504 -41.755  1.00  0.00      BS   H  
ATOM    181  H2' ADE B   6       3.024  -4.087 -41.549  1.00  0.00      BS   H  
ATOM    182  H3' ADE B   6       1.582  -5.186 -43.816  1.00  0.00      BS   H  
ATOM    183  H4' ADE B   6       3.349  -7.064 -44.436  1.00  0.00      BS   H  
ATOM    184  H5' ADE B   6       4.076  -5.825 -46.359  1.00  0.00      BS   H  
ATOM    185  H61 ADE B   6      10.912  -2.034 -43.036  1.00  0.00      BS   H  
ATOM    186  H62 ADE B   6       9.802  -1.630 -44.303  1.00  0.00      BS   H  
ATOM    187 H2'' ADE B   6       3.204  -3.462 -43.129  1.00  0.00      BS   H  
ATOM    188 H5'' ADE B   6       2.343  -5.580 -45.958  1.00  0.00      BS   H  
ATOM    189  P   THY B   7       1.122  -6.272 -41.228  1.00  0.00      BS   P  
ATOM    190  O1P THY B   7       0.433  -7.534 -41.277  1.00  0.00      BS   O  
ATOM    191  O2P THY B   7       0.237  -5.127 -41.210  1.00  0.00      BS   O  
ATOM    192  C5' THY B   7       2.771  -7.395 -39.562  1.00  0.00      BS   C  
ATOM    193  O5' THY B   7       2.018  -6.195 -39.953  1.00  0.00      BS   O  
ATOM    194  C4' THY B   7       3.357  -7.223 -38.137  1.00  0.00      BS   C  
ATOM    195  O4' THY B   7       4.445  -6.280 -38.380  1.00  0.00      BS   O  
ATOM    196  C3' THY B   7       2.412  -6.423 -37.176  1.00  0.00      BS   C  
ATOM    197  O3' THY B   7       2.631  -6.829 -35.867  1.00  0.00      BS   O  
ATOM    198  C2' THY B   7       2.763  -4.988 -37.323  1.00  0.00      BS   C  
ATOM    199  C1' THY B   7       4.231  -5.019 -37.688  1.00  0.00      BS   C  
ATOM    200  N1  THY B   7       4.807  -3.938 -38.485  1.00  0.00      BS   N  
ATOM    201  C2  THY B   7       6.166  -3.760 -38.520  1.00  0.00      BS   C  
ATOM    202  O2  THY B   7       6.846  -4.460 -37.804  1.00  0.00      BS   O  
ATOM    203  N3  THY B   7       6.564  -2.722 -39.274  1.00  0.00      BS   N  
ATOM    204  C4  THY B   7       5.760  -1.698 -39.825  1.00  0.00      BS   C  
ATOM    205  O4  THY B   7       6.257  -0.794 -40.460  1.00  0.00      BS   O  
ATOM    206  C5  THY B   7       4.349  -1.783 -39.571  1.00  0.00      BS   C  
ATOM    207  C5M THY B   7       3.414  -0.816 -40.204  1.00  0.00      BS   C  
ATOM    208  C6  THY B   7       3.992  -2.876 -38.866  1.00  0.00      BS   C  
ATOM    209  H3  THY B   7       7.554  -2.546 -39.366  1.00  0.00      BS   H  
ATOM    210  H6  THY B   7       3.003  -2.985 -38.421  1.00  0.00      BS   H  
ATOM    211  H1' THY B   7       4.808  -5.133 -36.745  1.00  0.00      BS   H  
ATOM    212  H2' THY B   7       2.562  -4.419 -36.390  1.00  0.00      BS   H  
ATOM    213  H3' THY B   7       1.364  -6.531 -37.527  1.00  0.00      BS   H  
ATOM    214  H4' THY B   7       3.795  -8.083 -37.586  1.00  0.00      BS   H  
ATOM    215  H5' THY B   7       3.582  -7.646 -40.279  1.00  0.00      BS   H  
ATOM    216  H51 THY B   7       2.311  -0.952 -40.188  1.00  0.00      BS   H  
ATOM    217  H52 THY B   7       3.731  -0.621 -41.251  1.00  0.00      BS   H  
ATOM    218  H53 THY B   7       3.586   0.164 -39.709  1.00  0.00      BS   H  
ATOM    219 H2'' THY B   7       2.090  -4.608 -38.120  1.00  0.00      BS   H  
ATOM    220 H5'' THY B   7       2.172  -8.327 -39.480  1.00  0.00      BS   H  
ATOM    221  P   ADE B   8       1.934  -8.129 -35.258  1.00  0.00      BS   P  
ATOM    222  O1P ADE B   8       2.385  -9.419 -35.918  1.00  0.00      BS   O  
ATOM    223  O2P ADE B   8       0.460  -7.884 -35.152  1.00  0.00      BS   O  
ATOM    224  C5' ADE B   8       3.667  -8.726 -33.382  1.00  0.00      BS   C  
ATOM    225  O5' ADE B   8       2.386  -8.215 -33.714  1.00  0.00      BS   O  
ATOM    226  C4' ADE B   8       4.387  -8.031 -32.219  1.00  0.00      BS   C  
ATOM    227  O4' ADE B   8       4.839  -6.722 -32.800  1.00  0.00      BS   O  
ATOM    228  C3' ADE B   8       3.488  -7.622 -31.032  1.00  0.00      BS   C  
ATOM    229  O3' ADE B   8       4.234  -7.655 -29.781  1.00  0.00      BS   O  
ATOM    230  C2' ADE B   8       3.114  -6.233 -31.296  1.00  0.00      BS   C  
ATOM    231  C1' ADE B   8       4.311  -5.655 -32.003  1.00  0.00      BS   C  
ATOM    232  N1  ADE B   8       5.997  -2.127 -35.471  1.00  0.00      BS   N  
ATOM    233  C2  ADE B   8       6.686  -3.106 -34.807  1.00  0.00      BS   C  
ATOM    234  N3  ADE B   8       6.124  -4.061 -34.020  1.00  0.00      BS   N  
ATOM    235  C4  ADE B   8       4.828  -3.903 -33.810  1.00  0.00      BS   C  
ATOM    236  C5  ADE B   8       4.043  -2.923 -34.389  1.00  0.00      BS   C  
ATOM    237  C6  ADE B   8       4.634  -2.059 -35.297  1.00  0.00      BS   C  
ATOM    238  N6  ADE B   8       4.054  -1.134 -35.904  1.00  0.00      BS   N  
ATOM    239  N7  ADE B   8       2.688  -3.085 -33.951  1.00  0.00      BS   N  
ATOM    240  C8  ADE B   8       2.770  -4.038 -33.158  1.00  0.00      BS   C  
ATOM    241  N9  ADE B   8       3.983  -4.623 -33.011  1.00  0.00      BS   N  
ATOM    242  H2  ADE B   8       7.750  -3.140 -35.045  1.00  0.00      BS   H  
ATOM    243  H8  ADE B   8       1.852  -4.406 -32.699  1.00  0.00      BS   H  
ATOM    244  H1' ADE B   8       5.115  -5.328 -31.309  1.00  0.00      BS   H  
ATOM    245  H2' ADE B   8       2.897  -5.733 -30.328  1.00  0.00      BS   H  
ATOM    246  H3' ADE B   8       2.568  -8.242 -30.968  1.00  0.00      BS   H  
ATOM    247  H4' ADE B   8       5.368  -8.469 -31.936  1.00  0.00      BS   H  
ATOM    248  H5' ADE B   8       4.385  -8.694 -34.230  1.00  0.00      BS   H  
ATOM    249  H61 ADE B   8       3.101  -0.837 -35.841  1.00  0.00      BS   H  
ATOM    250  H62 ADE B   8       4.537  -0.627 -36.619  1.00  0.00      BS   H  
ATOM    251 H2'' ADE B   8       2.153  -6.129 -31.843  1.00  0.00      BS   H  
ATOM    252 H5'' ADE B   8       3.465  -9.783 -33.105  1.00  0.00      BS   H  
ATOM    253  P   THY B   9       3.756  -8.578 -28.634  1.00  0.00      BS   P  
ATOM    254  O1P THY B   9       3.182  -9.834 -29.115  1.00  0.00      BS   O  
ATOM    255  O2P THY B   9       2.793  -7.841 -27.783  1.00  0.00      BS   O  
ATOM    256  C5' THY B   9       6.438  -8.744 -28.351  1.00  0.00      BS   C  
ATOM    257  O5' THY B   9       5.104  -8.970 -27.797  1.00  0.00      BS   O  
ATOM    258  C4' THY B   9       7.188  -7.622 -27.719  1.00  0.00      BS   C  
ATOM    259  O4' THY B   9       6.842  -6.340 -28.311  1.00  0.00      BS   O  
ATOM    260  C3' THY B   9       6.903  -7.447 -26.207  1.00  0.00      BS   C  
ATOM    261  O3' THY B   9       8.038  -6.964 -25.506  1.00  0.00      BS   O  
ATOM    262  C2' THY B   9       5.874  -6.363 -26.132  1.00  0.00      BS   C  
ATOM    263  C1' THY B   9       6.222  -5.469 -27.341  1.00  0.00      BS   C  
ATOM    264  N1  THY B   9       5.153  -4.734 -28.010  1.00  0.00      BS   N  
ATOM    265  C2  THY B   9       5.563  -3.773 -28.874  1.00  0.00      BS   C  
ATOM    266  O2  THY B   9       6.779  -3.519 -29.111  1.00  0.00      BS   O  
ATOM    267  N3  THY B   9       4.516  -3.088 -29.462  1.00  0.00      BS   N  
ATOM    268  C4  THY B   9       3.162  -3.230 -29.163  1.00  0.00      BS   C  
ATOM    269  O4  THY B   9       2.354  -2.561 -29.778  1.00  0.00      BS   O  
ATOM    270  C5  THY B   9       2.830  -4.225 -28.253  1.00  0.00      BS   C  
ATOM    271  C5M THY B   9       1.342  -4.695 -28.196  1.00  0.00      BS   C  
ATOM    272  C6  THY B   9       3.821  -4.888 -27.632  1.00  0.00      BS   C  
ATOM    273  H3  THY B   9       4.721  -2.241 -29.972  1.00  0.00      BS   H  
ATOM    274  H6  THY B   9       3.568  -5.666 -26.911  1.00  0.00      BS   H  
ATOM    275  H1' THY B   9       7.035  -4.730 -27.180  1.00  0.00      BS   H  
ATOM    276  H2' THY B   9       6.006  -5.901 -25.130  1.00  0.00      BS   H  
ATOM    277  H3' THY B   9       6.406  -8.343 -25.780  1.00  0.00      BS   H  
ATOM    278  H4' THY B   9       8.285  -7.748 -27.846  1.00  0.00      BS   H  
ATOM    279  H5' THY B   9       6.375  -8.610 -29.452  1.00  0.00      BS   H  
ATOM    280  H51 THY B   9       0.953  -4.817 -27.163  1.00  0.00      BS   H  
ATOM    281  H52 THY B   9       1.250  -5.723 -28.607  1.00  0.00      BS   H  
ATOM    282  H53 THY B   9       0.626  -3.984 -28.660  1.00  0.00      BS   H  
ATOM    283 H2'' THY B   9       4.871  -6.809 -26.301  1.00  0.00      BS   H  
ATOM    284 H5'' THY B   9       7.026  -9.662 -28.133  1.00  0.00      BS   H  
ATOM    285  P   ADE B  10       8.798  -7.795 -24.370  1.00  0.00      BS   P  
ATOM    286  O1P ADE B  10       9.470  -8.932 -25.010  1.00  0.00      BS   O  
ATOM    287  O2P ADE B  10       7.840  -8.178 -23.302  1.00  0.00      BS   O  
ATOM    288  C5' ADE B  10      11.028  -6.477 -24.514  1.00  0.00      BS   C  
ATOM    289  O5' ADE B  10       9.876  -6.950 -23.747  1.00  0.00      BS   O  
ATOM    290  C4' ADE B  10      11.082  -4.930 -24.351  1.00  0.00      BS   C  
ATOM    291  O4' ADE B  10       9.795  -4.360 -24.769  1.00  0.00      BS   O  
ATOM    292  C3' ADE B  10      11.397  -4.346 -22.955  1.00  0.00      BS   C  
ATOM    293  O3' ADE B  10      12.259  -3.154 -23.032  1.00  0.00      BS   O  
ATOM    294  C2' ADE B  10       9.988  -4.003 -22.505  1.00  0.00      BS   C  
ATOM    295  C1' ADE B  10       9.379  -3.438 -23.796  1.00  0.00      BS   C  
ATOM    296  N1  ADE B  10       5.111  -1.777 -26.360  1.00  0.00      BS   N  
ATOM    297  C2  ADE B  10       6.419  -1.579 -26.502  1.00  0.00      BS   C  
ATOM    298  N3  ADE B  10       7.447  -2.017 -25.798  1.00  0.00      BS   N  
ATOM    299  C4  ADE B  10       7.072  -2.784 -24.786  1.00  0.00      BS   C  
ATOM    300  C5  ADE B  10       5.750  -3.043 -24.426  1.00  0.00      BS   C  
ATOM    301  C6  ADE B  10       4.746  -2.532 -25.325  1.00  0.00      BS   C  
ATOM    302  N6  ADE B  10       3.462  -2.880 -25.225  1.00  0.00      BS   N  
ATOM    303  N7  ADE B  10       5.659  -3.868 -23.321  1.00  0.00      BS   N  
ATOM    304  C8  ADE B  10       6.954  -4.048 -23.002  1.00  0.00      BS   C  
ATOM    305  N9  ADE B  10       7.839  -3.462 -23.839  1.00  0.00      BS   N  
ATOM    306  H2  ADE B  10       6.580  -0.777 -27.223  1.00  0.00      BS   H  
ATOM    307  H8  ADE B  10       7.206  -4.712 -22.175  1.00  0.00      BS   H  
ATOM    308  H1' ADE B  10       9.842  -2.453 -24.025  1.00  0.00      BS   H  
ATOM    309  H2' ADE B  10      10.002  -3.230 -21.706  1.00  0.00      BS   H  
ATOM    310  H3' ADE B  10      11.867  -5.129 -22.322  1.00  0.00      BS   H  
ATOM    311  H4' ADE B  10      11.809  -4.496 -25.071  1.00  0.00      BS   H  
ATOM    312  H5' ADE B  10      10.904  -6.706 -25.595  1.00  0.00      BS   H  
ATOM    313  H61 ADE B  10       2.761  -2.491 -25.822  1.00  0.00      BS   H  
ATOM    314  H62 ADE B  10       3.179  -3.596 -24.587  1.00  0.00      BS   H  
ATOM    315 H2'' ADE B  10       9.473  -4.927 -22.167  1.00  0.00      BS   H  
ATOM    316 H5'' ADE B  10      11.905  -6.912 -23.989  1.00  0.00      BS   H  
ATOM    317  P   GUA B  11      12.913  -2.503 -21.704  1.00  0.00      BS   P  
ATOM    318  O1P GUA B  11      14.389  -2.510 -21.651  1.00  0.00      BS   O  
ATOM    319  O2P GUA B  11      12.239  -3.083 -20.499  1.00  0.00      BS   O  
ATOM    320  C5' GUA B  11      13.316   0.019 -22.489  1.00  0.00      BS   C  
ATOM    321  O5' GUA B  11      12.411  -0.987 -21.947  1.00  0.00      BS   O  
ATOM    322  C4' GUA B  11      12.706   1.397 -22.666  1.00  0.00      BS   C  
ATOM    323  O4' GUA B  11      11.315   1.338 -23.149  1.00  0.00      BS   O  
ATOM    324  C3' GUA B  11      12.638   2.083 -21.278  1.00  0.00      BS   C  
ATOM    325  O3' GUA B  11      12.869   3.498 -21.369  1.00  0.00      BS   O  
ATOM    326  C2' GUA B  11      11.179   1.788 -20.860  1.00  0.00      BS   C  
ATOM    327  C1' GUA B  11      10.428   1.776 -22.165  1.00  0.00      BS   C  
ATOM    328  N1  GUA B  11       5.607   1.027 -23.457  1.00  0.00      BS   N  
ATOM    329  C2  GUA B  11       6.424   2.054 -23.763  1.00  0.00      BS   C  
ATOM    330  N2  GUA B  11       6.036   2.918 -24.680  1.00  0.00      BS   N  
ATOM    331  N3  GUA B  11       7.687   2.166 -23.362  1.00  0.00      BS   N  
ATOM    332  C4  GUA B  11       8.064   1.077 -22.647  1.00  0.00      BS   C  
ATOM    333  C5  GUA B  11       7.338  -0.031 -22.207  1.00  0.00      BS   C  
ATOM    334  C6  GUA B  11       5.930  -0.000 -22.573  1.00  0.00      BS   C  
ATOM    335  O6  GUA B  11       5.179  -0.970 -22.302  1.00  0.00      BS   O  
ATOM    336  N7  GUA B  11       8.150  -0.890 -21.442  1.00  0.00      BS   N  
ATOM    337  C8  GUA B  11       9.301  -0.327 -21.492  1.00  0.00      BS   C  
ATOM    338  N9  GUA B  11       9.326   0.862 -22.097  1.00  0.00      BS   N  
ATOM    339  H1  GUA B  11       4.639   1.146 -23.716  1.00  0.00      BS   H  
ATOM    340  H8  GUA B  11      10.187  -0.697 -20.975  1.00  0.00      BS   H  
ATOM    341  H1' GUA B  11      10.142   2.839 -22.326  1.00  0.00      BS   H  
ATOM    342  H2' GUA B  11      10.823   2.559 -20.143  1.00  0.00      BS   H  
ATOM    343  H21 GUA B  11       5.040   2.979 -24.742  1.00  0.00      BS   H  
ATOM    344  H3' GUA B  11      13.413   1.545 -20.691  1.00  0.00      BS   H  
ATOM    345  H22 GUA B  11       6.634   3.720 -24.636  1.00  0.00      BS   H  
ATOM    346  H4' GUA B  11      13.214   1.904 -23.514  1.00  0.00      BS   H  
ATOM    347  H5' GUA B  11      13.796  -0.276 -23.446  1.00  0.00      BS   H  
ATOM    348 H2'' GUA B  11      11.329   0.888 -20.226  1.00  0.00      BS   H  
ATOM    349 H5'' GUA B  11      14.174   0.235 -21.817  1.00  0.00      BS   H  
ATOM    350  P   CYT B  12      13.145   4.367 -20.113  1.00  0.00      BS   P  
ATOM    351  O1P CYT B  12      14.129   5.396 -20.391  1.00  0.00      BS   O  
ATOM    352  O2P CYT B  12      13.360   3.514 -18.859  1.00  0.00      BS   O  
ATOM    353  C5' CYT B  12      11.241   5.991 -21.049  1.00  0.00      BS   C  
ATOM    354  O5' CYT B  12      11.806   5.147 -19.961  1.00  0.00      BS   O  
ATOM    355  C4' CYT B  12       9.758   6.215 -20.957  1.00  0.00      BS   C  
ATOM    356  O4' CYT B  12       9.111   5.006 -21.374  1.00  0.00      BS   O  
ATOM    357  C3' CYT B  12       9.212   6.337 -19.484  1.00  0.00      BS   C  
ATOM    358  O3' CYT B  12       9.371   7.681 -18.997  1.00  0.00      BS   O  
ATOM    359  C2' CYT B  12       7.752   6.115 -19.713  1.00  0.00      BS   C  
ATOM    360  C1' CYT B  12       7.722   5.046 -20.808  1.00  0.00      BS   C  
ATOM    361  N1  CYT B  12       7.216   3.789 -20.288  1.00  0.00      BS   N  
ATOM    362  C2  CYT B  12       5.758   3.539 -20.358  1.00  0.00      BS   C  
ATOM    363  O2  CYT B  12       4.976   4.423 -20.734  1.00  0.00      BS   O  
ATOM    364  N3  CYT B  12       5.357   2.374 -19.838  1.00  0.00      BS   N  
ATOM    365  C4  CYT B  12       6.199   1.424 -19.352  1.00  0.00      BS   C  
ATOM    366  N4  CYT B  12       5.686   0.241 -19.198  1.00  0.00      BS   N  
ATOM    367  C5  CYT B  12       7.635   1.679 -19.322  1.00  0.00      BS   C  
ATOM    368  C6  CYT B  12       8.058   2.833 -19.861  1.00  0.00      BS   C  
ATOM    369  H5  CYT B  12       8.240   0.815 -19.048  1.00  0.00      BS   H  
ATOM    370  H6  CYT B  12       9.073   3.221 -19.947  1.00  0.00      BS   H  
ATOM    371  H1' CYT B  12       7.121   5.295 -21.709  1.00  0.00      BS   H  
ATOM    372  H2' CYT B  12       7.340   7.075 -20.093  1.00  0.00      BS   H  
ATOM    373  H3' CYT B  12       9.821   5.590 -18.931  1.00  0.00      BS   H  
ATOM    374  H4' CYT B  12       9.427   7.147 -21.465  1.00  0.00      BS   H  
ATOM    375  H41 CYT B  12       4.748   0.039 -19.478  1.00  0.00      BS   H  
ATOM    376  H5' CYT B  12      11.425   5.487 -22.022  1.00  0.00      BS   H  
ATOM    377  H42 CYT B  12       6.325  -0.525 -19.144  1.00  0.00      BS   H  
ATOM    378 H2'' CYT B  12       7.170   5.777 -18.829  1.00  0.00      BS   H  
ATOM    379 H5'' CYT B  12      11.796   6.954 -21.036  1.00  0.00      BS   H  
ATOM    380  P   THY B  13       9.104   7.891 -17.483  1.00  0.00      BS   P  
ATOM    381  O1P THY B  13       9.645   9.180 -17.140  1.00  0.00      BS   O  
ATOM    382  O2P THY B  13       9.539   6.754 -16.688  1.00  0.00      BS   O  
ATOM    383  C5' THY B  13       6.829   9.133 -18.148  1.00  0.00      BS   C  
ATOM    384  O5' THY B  13       7.535   8.113 -17.248  1.00  0.00      BS   O  
ATOM    385  C4' THY B  13       5.293   9.281 -18.059  1.00  0.00      BS   C  
ATOM    386  O4' THY B  13       4.592   8.046 -18.402  1.00  0.00      BS   O  
ATOM    387  C3' THY B  13       4.835   9.653 -16.663  1.00  0.00      BS   C  
ATOM    388  O3' THY B  13       3.691  10.519 -16.754  1.00  0.00      BS   O  
ATOM    389  C2' THY B  13       4.509   8.360 -16.002  1.00  0.00      BS   C  
ATOM    390  C1' THY B  13       3.998   7.563 -17.213  1.00  0.00      BS   C  
ATOM    391  N1  THY B  13       4.174   6.056 -17.108  1.00  0.00      BS   N  
ATOM    392  C2  THY B  13       3.040   5.311 -17.152  1.00  0.00      BS   C  
ATOM    393  O2  THY B  13       1.941   5.770 -17.353  1.00  0.00      BS   O  
ATOM    394  N3  THY B  13       3.311   3.951 -17.055  1.00  0.00      BS   N  
ATOM    395  C4  THY B  13       4.516   3.255 -16.910  1.00  0.00      BS   C  
ATOM    396  O4  THY B  13       4.521   2.000 -16.751  1.00  0.00      BS   O  
ATOM    397  C5  THY B  13       5.643   4.210 -16.926  1.00  0.00      BS   C  
ATOM    398  C5M THY B  13       7.012   3.608 -16.601  1.00  0.00      BS   C  
ATOM    399  C6  THY B  13       5.426   5.538 -16.943  1.00  0.00      BS   C  
ATOM    400  H3  THY B  13       2.513   3.339 -17.150  1.00  0.00      BS   H  
ATOM    401  H6  THY B  13       6.301   6.170 -17.090  1.00  0.00      BS   H  
ATOM    402  H1' THY B  13       2.959   7.934 -17.345  1.00  0.00      BS   H  
ATOM    403  H2' THY B  13       3.791   8.308 -15.156  1.00  0.00      BS   H  
ATOM    404  H3' THY B  13       5.682  10.211 -16.211  1.00  0.00      BS   H  
ATOM    405  H4' THY B  13       4.975  10.135 -18.693  1.00  0.00      BS   H  
ATOM    406  H5' THY B  13       7.012   8.897 -19.218  1.00  0.00      BS   H  
ATOM    407  H51 THY B  13       7.774   4.066 -17.269  1.00  0.00      BS   H  
ATOM    408  H52 THY B  13       7.027   2.499 -16.674  1.00  0.00      BS   H  
ATOM    409  H53 THY B  13       7.160   3.772 -15.512  1.00  0.00      BS   H  
ATOM    410 H2'' THY B  13       5.410   7.859 -15.586  1.00  0.00      BS   H  
ATOM    411 H5'' THY B  13       7.223  10.125 -17.839  1.00  0.00      BS   H  
ATOM    412  P   THY B  14       3.099  11.166 -15.482  1.00  0.00      BS   P  
ATOM    413  O1P THY B  14       2.531  12.452 -15.913  1.00  0.00      BS   O  
ATOM    414  O2P THY B  14       4.058  11.214 -14.372  1.00  0.00      BS   O  
ATOM    415  C5' THY B  14       0.704  10.381 -15.615  1.00  0.00      BS   C  
ATOM    416  O5' THY B  14       1.987  10.182 -14.944  1.00  0.00      BS   O  
ATOM    417  C4' THY B  14      -0.318   9.328 -15.058  1.00  0.00      BS   C  
ATOM    418  O4' THY B  14       0.036   7.972 -15.290  1.00  0.00      BS   O  
ATOM    419  C3' THY B  14      -0.829   9.377 -13.628  1.00  0.00      BS   C  
ATOM    420  O3' THY B  14      -2.218   9.283 -13.567  1.00  0.00      BS   O  
ATOM    421  C2' THY B  14      -0.131   8.233 -12.947  1.00  0.00      BS   C  
ATOM    422  C1' THY B  14      -0.028   7.263 -14.082  1.00  0.00      BS   C  
ATOM    423  N1  THY B  14       1.056   6.252 -13.978  1.00  0.00      BS   N  
ATOM    424  C2  THY B  14       0.647   4.919 -14.369  1.00  0.00      BS   C  
ATOM    425  O2  THY B  14      -0.535   4.675 -14.688  1.00  0.00      BS   O  
ATOM    426  N3  THY B  14       1.614   3.980 -14.328  1.00  0.00      BS   N  
ATOM    427  C4  THY B  14       2.880   4.118 -13.753  1.00  0.00      BS   C  
ATOM    428  O4  THY B  14       3.637   3.158 -13.530  1.00  0.00      BS   O  
ATOM    429  C5  THY B  14       3.250   5.482 -13.363  1.00  0.00      BS   C  
ATOM    430  C5M THY B  14       4.438   5.808 -12.606  1.00  0.00      BS   C  
ATOM    431  C6  THY B  14       2.329   6.452 -13.535  1.00  0.00      BS   C  
ATOM    432  H3  THY B  14       1.209   3.071 -14.151  1.00  0.00      BS   H  
ATOM    433  H6  THY B  14       2.465   7.516 -13.340  1.00  0.00      BS   H  
ATOM    434  H1' THY B  14      -1.052   6.837 -14.152  1.00  0.00      BS   H  
ATOM    435  H2' THY B  14      -0.603   7.907 -11.996  1.00  0.00      BS   H  
ATOM    436  H3' THY B  14      -0.478  10.369 -13.270  1.00  0.00      BS   H  
ATOM    437  H4' THY B  14      -1.245   9.514 -15.642  1.00  0.00      BS   H  
ATOM    438  H5' THY B  14       0.834  10.158 -16.695  1.00  0.00      BS   H  
ATOM    439  H51 THY B  14       4.810   6.850 -12.712  1.00  0.00      BS   H  
ATOM    440  H52 THY B  14       5.273   5.125 -12.870  1.00  0.00      BS   H  
ATOM    441  H53 THY B  14       4.339   5.584 -11.523  1.00  0.00      BS   H  
ATOM    442 H2'' THY B  14       0.889   8.621 -12.738  1.00  0.00      BS   H  
ATOM    443 H5'' THY B  14       0.381  11.427 -15.429  1.00  0.00      BS   H  
ATOM    444  P   ADE B  15      -2.926   9.872 -12.226  1.00  0.00      BS   P  
ATOM    445  O1P ADE B  15      -4.286  10.378 -12.610  1.00  0.00      BS   O  
ATOM    446  O2P ADE B  15      -2.015  10.860 -11.524  1.00  0.00      BS   O  
ATOM    447  C5' ADE B  15      -4.192   7.712 -11.529  1.00  0.00      BS   C  
ATOM    448  O5' ADE B  15      -3.062   8.591 -11.241  1.00  0.00      BS   O  
ATOM    449  C4' ADE B  15      -4.145   6.368 -10.682  1.00  0.00      BS   C  
ATOM    450  O4' ADE B  15      -3.272   5.390 -11.321  1.00  0.00      BS   O  
ATOM    451  C3' ADE B  15      -3.543   6.447  -9.280  1.00  0.00      BS   C  
ATOM    452  O3' ADE B  15      -4.461   7.098  -8.366  1.00  0.00      BS   O  
ATOM    453  C2' ADE B  15      -3.413   4.955  -8.991  1.00  0.00      BS   C  
ATOM    454  C1' ADE B  15      -2.896   4.396 -10.327  1.00  0.00      BS   C  
ATOM    455  N1  ADE B  15       0.734   0.925  -9.900  1.00  0.00      BS   N  
ATOM    456  C2  ADE B  15      -0.555   0.821  -9.762  1.00  0.00      BS   C  
ATOM    457  N3  ADE B  15      -1.456   1.804  -9.757  1.00  0.00      BS   N  
ATOM    458  C4  ADE B  15      -0.876   3.007 -10.068  1.00  0.00      BS   C  
ATOM    459  C5  ADE B  15       0.506   3.176 -10.332  1.00  0.00      BS   C  
ATOM    460  C6  ADE B  15       1.301   2.069 -10.290  1.00  0.00      BS   C  
ATOM    461  N6  ADE B  15       2.682   2.136 -10.478  1.00  0.00      BS   N  
ATOM    462  N7  ADE B  15       0.752   4.473 -10.636  1.00  0.00      BS   N  
ATOM    463  C8  ADE B  15      -0.454   5.043 -10.643  1.00  0.00      BS   C  
ATOM    464  N9  ADE B  15      -1.478   4.170 -10.390  1.00  0.00      BS   N  
ATOM    465  H2  ADE B  15      -0.941  -0.171  -9.528  1.00  0.00      BS   H  
ATOM    466  H8  ADE B  15      -0.723   6.080 -10.842  1.00  0.00      BS   H  
ATOM    467  H1' ADE B  15      -3.456   3.449 -10.476  1.00  0.00      BS   H  
ATOM    468  H2' ADE B  15      -4.431   4.560  -8.787  1.00  0.00      BS   H  
ATOM    469  H3' ADE B  15      -2.519   6.877  -9.293  1.00  0.00      BS   H  
ATOM    470  H4' ADE B  15      -5.210   6.055 -10.636  1.00  0.00      BS   H  
ATOM    471  H5' ADE B  15      -4.327   7.416 -12.591  1.00  0.00      BS   H  
ATOM    472  H61 ADE B  15       3.229   1.301 -10.421  1.00  0.00      BS   H  
ATOM    473  H62 ADE B  15       3.240   2.962 -10.403  1.00  0.00      BS   H  
ATOM    474 H2'' ADE B  15      -2.680   4.792  -8.171  1.00  0.00      BS   H  
ATOM    475 H5'' ADE B  15      -5.131   8.125 -11.100  1.00  0.00      BS   H  
ATOM    476  P   CYT B  16      -4.081   7.228  -6.826  1.00  0.00      BS   P  
ATOM    477  O1P CYT B  16      -5.168   8.069  -6.228  1.00  0.00      BS   O  
ATOM    478  O2P CYT B  16      -2.726   7.760  -6.746  1.00  0.00      BS   O  
ATOM    479  C5' CYT B  16      -5.481   5.240  -5.891  1.00  0.00      BS   C  
ATOM    480  O5' CYT B  16      -4.169   5.748  -6.206  1.00  0.00      BS   O  
ATOM    481  C4' CYT B  16      -5.371   3.852  -5.230  1.00  0.00      BS   C  
ATOM    482  O4' CYT B  16      -4.411   3.002  -5.901  1.00  0.00      BS   O  
ATOM    483  C3' CYT B  16      -4.893   3.916  -3.769  1.00  0.00      BS   C  
ATOM    484  O3' CYT B  16      -5.712   3.167  -2.918  1.00  0.00      BS   O  
ATOM    485  C2' CYT B  16      -3.439   3.421  -3.815  1.00  0.00      BS   C  
ATOM    486  C1' CYT B  16      -3.530   2.388  -4.924  1.00  0.00      BS   C  
ATOM    487  N1  CYT B  16      -2.279   2.193  -5.630  1.00  0.00      BS   N  
ATOM    488  C2  CYT B  16      -1.685   0.945  -5.622  1.00  0.00      BS   C  
ATOM    489  O2  CYT B  16      -2.286   0.018  -4.985  1.00  0.00      BS   O  
ATOM    490  N3  CYT B  16      -0.449   0.772  -6.090  1.00  0.00      BS   N  
ATOM    491  C4  CYT B  16       0.185   1.912  -6.603  1.00  0.00      BS   C  
ATOM    492  N4  CYT B  16       1.484   1.807  -6.908  1.00  0.00      BS   N  
ATOM    493  C5  CYT B  16      -0.529   3.140  -6.793  1.00  0.00      BS   C  
ATOM    494  C6  CYT B  16      -1.681   3.246  -6.232  1.00  0.00      BS   C  
ATOM    495  H5  CYT B  16      -0.079   4.014  -7.261  1.00  0.00      BS   H  
ATOM    496  H6  CYT B  16      -2.211   4.183  -6.063  1.00  0.00      BS   H  
ATOM    497  H1' CYT B  16      -3.975   1.448  -4.532  1.00  0.00      BS   H  
ATOM    498  H2' CYT B  16      -3.076   3.018  -2.845  1.00  0.00      BS   H  
ATOM    499  H3' CYT B  16      -4.986   4.945  -3.362  1.00  0.00      BS   H  
ATOM    500  H4' CYT B  16      -6.322   3.277  -5.231  1.00  0.00      BS   H  
ATOM    501  H41 CYT B  16       1.890   0.895  -6.976  1.00  0.00      BS   H  
ATOM    502  H5' CYT B  16      -6.012   5.022  -6.843  1.00  0.00      BS   H  
ATOM    503  H42 CYT B  16       2.070   2.596  -7.091  1.00  0.00      BS   H  
ATOM    504 H2'' CYT B  16      -2.824   4.290  -4.135  1.00  0.00      BS   H  
ATOM    505 H5'' CYT B  16      -6.015   5.890  -5.166  1.00  0.00      BS   H  
ATOM    506  P   ADE B  17      -5.658   3.224  -1.325  1.00  0.00      BS   P  
ATOM    507  O1P ADE B  17      -7.045   3.255  -0.835  1.00  0.00      BS   O  
ATOM    508  O2P ADE B  17      -4.891   4.317  -0.768  1.00  0.00      BS   O  
ATOM    509  C5' ADE B  17      -4.825   1.420   0.366  1.00  0.00      BS   C  
ATOM    510  O5' ADE B  17      -4.968   1.898  -0.997  1.00  0.00      BS   O  
ATOM    511  C4' ADE B  17      -3.358   1.418   0.861  1.00  0.00      BS   C  
ATOM    512  O4' ADE B  17      -2.459   1.227  -0.318  1.00  0.00      BS   O  
ATOM    513  C3' ADE B  17      -2.888   2.690   1.626  1.00  0.00      BS   C  
ATOM    514  O3' ADE B  17      -2.112   2.372   2.758  1.00  0.00      BS   O  
ATOM    515  C2' ADE B  17      -1.847   3.358   0.658  1.00  0.00      BS   C  
ATOM    516  C1' ADE B  17      -1.310   2.076   0.077  1.00  0.00      BS   C  
ATOM    517  N1  ADE B  17       2.397   0.191  -2.951  1.00  0.00      BS   N  
ATOM    518  C2  ADE B  17       1.587  -0.367  -1.978  1.00  0.00      BS   C  
ATOM    519  N3  ADE B  17       0.734   0.267  -1.148  1.00  0.00      BS   N  
ATOM    520  C4  ADE B  17       0.418   1.434  -1.652  1.00  0.00      BS   C  
ATOM    521  C5  ADE B  17       1.091   2.125  -2.698  1.00  0.00      BS   C  
ATOM    522  C6  ADE B  17       2.125   1.503  -3.382  1.00  0.00      BS   C  
ATOM    523  N6  ADE B  17       2.938   2.163  -4.236  1.00  0.00      BS   N  
ATOM    524  N7  ADE B  17       0.442   3.361  -2.900  1.00  0.00      BS   N  
ATOM    525  C8  ADE B  17      -0.525   3.510  -1.980  1.00  0.00      BS   C  
ATOM    526  N9  ADE B  17      -0.572   2.361  -1.165  1.00  0.00      BS   N  
ATOM    527  H2  ADE B  17       1.851  -1.354  -1.598  1.00  0.00      BS   H  
ATOM    528  H8  ADE B  17      -1.090   4.422  -1.791  1.00  0.00      BS   H  
ATOM    529  H1' ADE B  17      -0.664   1.617   0.857  1.00  0.00      BS   H  
ATOM    530  H2' ADE B  17      -1.079   3.977   1.169  1.00  0.00      BS   H  
ATOM    531  H3' ADE B  17      -3.776   3.326   1.835  1.00  0.00      BS   H  
ATOM    532  H4' ADE B  17      -3.233   0.573   1.571  1.00  0.00      BS   H  
ATOM    533  H5' ADE B  17      -5.160   0.365   0.261  1.00  0.00      BS   H  
ATOM    534  H61 ADE B  17       2.740   3.075  -4.596  1.00  0.00      BS   H  
ATOM    535  H62 ADE B  17       3.759   1.700  -4.572  1.00  0.00      BS   H  
ATOM    536 H2'' ADE B  17      -2.502   3.987   0.017  1.00  0.00      BS   H  
ATOM    537 H5'' ADE B  17      -5.393   2.041   1.092  1.00  0.00      BS   H  
ATOM    538  P   ADE B  18      -2.606   2.971   4.146  1.00  0.00      BS   P  
ATOM    539  O1P ADE B  18      -4.034   2.630   4.318  1.00  0.00      BS   O  
ATOM    540  O2P ADE B  18      -2.213   4.390   4.268  1.00  0.00      BS   O  
ATOM    541  C5' ADE B  18      -1.741   0.629   5.062  1.00  0.00      BS   C  
ATOM    542  O5' ADE B  18      -1.739   2.075   5.110  1.00  0.00      BS   O  
ATOM    543  C4' ADE B  18      -0.354  -0.016   5.087  1.00  0.00      BS   C  
ATOM    544  O4' ADE B  18       0.362   0.109   3.714  1.00  0.00      BS   O  
ATOM    545  C3' ADE B  18       0.720   0.490   6.079  1.00  0.00      BS   C  
ATOM    546  O3' ADE B  18       1.437  -0.597   6.750  1.00  0.00      BS   O  
ATOM    547  C2' ADE B  18       1.705   1.299   5.181  1.00  0.00      BS   C  
ATOM    548  C1' ADE B  18       1.718   0.549   3.850  1.00  0.00      BS   C  
ATOM    549  N1  ADE B  18       4.768   1.366  -0.108  1.00  0.00      BS   N  
ATOM    550  C2  ADE B  18       4.820   0.439   0.804  1.00  0.00      BS   C  
ATOM    551  N3  ADE B  18       3.990   0.287   1.851  1.00  0.00      BS   N  
ATOM    552  C4  ADE B  18       3.029   1.221   1.863  1.00  0.00      BS   C  
ATOM    553  C5  ADE B  18       2.906   2.261   0.990  1.00  0.00      BS   C  
ATOM    554  C6  ADE B  18       3.843   2.348  -0.048  1.00  0.00      BS   C  
ATOM    555  N6  ADE B  18       3.879   3.331  -0.974  1.00  0.00      BS   N  
ATOM    556  N7  ADE B  18       1.691   2.966   1.239  1.00  0.00      BS   N  
ATOM    557  C8  ADE B  18       1.254   2.397   2.355  1.00  0.00      BS   C  
ATOM    558  N9  ADE B  18       2.016   1.369   2.738  1.00  0.00      BS   N  
ATOM    559  H2  ADE B  18       5.534  -0.384   0.799  1.00  0.00      BS   H  
ATOM    560  H8  ADE B  18       0.327   2.617   2.884  1.00  0.00      BS   H  
ATOM    561  H1' ADE B  18       2.337  -0.373   3.866  1.00  0.00      BS   H  
ATOM    562  H2' ADE B  18       2.679   1.458   5.692  1.00  0.00      BS   H  
ATOM    563  H3' ADE B  18       0.194   1.094   6.850  1.00  0.00      BS   H  
ATOM    564  H4' ADE B  18      -0.444  -1.108   5.276  1.00  0.00      BS   H  
ATOM    565  H5' ADE B  18      -2.309   0.159   4.231  1.00  0.00      BS   H  
ATOM    566  H61 ADE B  18       4.440   3.142  -1.780  1.00  0.00      BS   H  
ATOM    567  H62 ADE B  18       3.176   4.030  -1.102  1.00  0.00      BS   H  
ATOM    568 H2'' ADE B  18       1.341   2.347   5.112  1.00  0.00      BS   H  
ATOM    569 H5'' ADE B  18      -2.283   0.310   5.977  1.00  0.00      BS   H  
ATOM    570  P   CYT B  19       1.986  -0.515   8.183  1.00  0.00      BS   P  
ATOM    571  O1P CYT B  19       2.315  -1.941   8.450  1.00  0.00      BS   O  
ATOM    572  O2P CYT B  19       0.933   0.054   9.014  1.00  0.00      BS   O  
ATOM    573  C5' CYT B  19       4.525  -0.103   7.790  1.00  0.00      BS   C  
ATOM    574  O5' CYT B  19       3.266   0.476   8.137  1.00  0.00      BS   O  
ATOM    575  C4' CYT B  19       5.595   0.936   7.411  1.00  0.00      BS   C  
ATOM    576  O4' CYT B  19       5.238   1.432   6.082  1.00  0.00      BS   O  
ATOM    577  C3' CYT B  19       5.843   2.163   8.282  1.00  0.00      BS   C  
ATOM    578  O3' CYT B  19       7.241   2.189   8.720  1.00  0.00      BS   O  
ATOM    579  C2' CYT B  19       5.713   3.260   7.214  1.00  0.00      BS   C  
ATOM    580  C1' CYT B  19       6.024   2.557   5.816  1.00  0.00      BS   C  
ATOM    581  N1  CYT B  19       5.461   3.235   4.517  1.00  0.00      BS   N  
ATOM    582  C2  CYT B  19       6.125   3.097   3.287  1.00  0.00      BS   C  
ATOM    583  O2  CYT B  19       7.027   2.295   3.176  1.00  0.00      BS   O  
ATOM    584  N3  CYT B  19       5.706   3.815   2.282  1.00  0.00      BS   N  
ATOM    585  C4  CYT B  19       4.788   4.797   2.435  1.00  0.00      BS   C  
ATOM    586  N4  CYT B  19       4.477   5.560   1.385  1.00  0.00      BS   N  
ATOM    587  C5  CYT B  19       4.133   4.977   3.703  1.00  0.00      BS   C  
ATOM    588  C6  CYT B  19       4.422   4.110   4.660  1.00  0.00      BS   C  
ATOM    589  H5  CYT B  19       3.400   5.769   3.853  1.00  0.00      BS   H  
ATOM    590  H6  CYT B  19       3.817   3.994   5.560  1.00  0.00      BS   H  
ATOM    591  H1' CYT B  19       7.117   2.367   5.753  1.00  0.00      BS   H  
ATOM    592  H2' CYT B  19       6.468   4.067   7.330  1.00  0.00      BS   H  
ATOM    593  H3' CYT B  19       5.081   2.376   9.062  1.00  0.00      BS   H  
ATOM    594  H4' CYT B  19       6.541   0.364   7.294  1.00  0.00      BS   H  
ATOM    595  H41 CYT B  19       5.075   5.371   0.606  1.00  0.00      BS   H  
ATOM    596  H5' CYT B  19       4.419  -0.819   6.947  1.00  0.00      BS   H  
ATOM    597  H42 CYT B  19       3.723   6.216   1.361  1.00  0.00      BS   H  
ATOM    598 H2'' CYT B  19       4.698   3.710   7.244  1.00  0.00      BS   H  
ATOM    599 H5'' CYT B  19       4.821  -0.716   8.669  1.00  0.00      BS   H  
ATOM    600  P   ADE B  20       7.664   3.133   9.886  1.00  0.00      BS   P  
ATOM    601  O1P ADE B  20       7.907   2.185  11.029  1.00  0.00      BS   O  
ATOM    602  O2P ADE B  20       6.601   4.157  10.112  1.00  0.00      BS   O  
ATOM    603  C5' ADE B  20      10.195   3.046   9.030  1.00  0.00      BS   C  
ATOM    604  O5' ADE B  20       9.076   3.782   9.538  1.00  0.00      BS   O  
ATOM    605  C4' ADE B  20      11.186   3.977   8.422  1.00  0.00      BS   C  
ATOM    606  O4' ADE B  20      10.804   4.345   7.096  1.00  0.00      BS   O  
ATOM    607  C3' ADE B  20      11.562   5.258   9.146  1.00  0.00      BS   C  
ATOM    608  O3' ADE B  20      12.898   5.673   9.082  1.00  0.00      BS   O  
ATOM    609  C2' ADE B  20      10.752   6.260   8.396  1.00  0.00      BS   C  
ATOM    610  C1' ADE B  20      10.709   5.795   7.011  1.00  0.00      BS   C  
ATOM    611  N1  ADE B  20       8.928   7.868   2.690  1.00  0.00      BS   N  
ATOM    612  C2  ADE B  20      10.146   7.636   3.172  1.00  0.00      BS   C  
ATOM    613  N3  ADE B  20      10.561   7.043   4.295  1.00  0.00      BS   N  
ATOM    614  C4  ADE B  20       9.495   6.629   4.984  1.00  0.00      BS   C  
ATOM    615  C5  ADE B  20       8.111   6.837   4.693  1.00  0.00      BS   C  
ATOM    616  C6  ADE B  20       7.867   7.382   3.403  1.00  0.00      BS   C  
ATOM    617  N6  ADE B  20       6.615   7.704   2.855  1.00  0.00      BS   N  
ATOM    618  N7  ADE B  20       7.292   6.374   5.699  1.00  0.00      BS   N  
ATOM    619  C8  ADE B  20       8.211   5.966   6.661  1.00  0.00      BS   C  
ATOM    620  N9  ADE B  20       9.530   6.126   6.257  1.00  0.00      BS   N  
ATOM    621  H2  ADE B  20      10.924   7.949   2.477  1.00  0.00      BS   H  
ATOM    622  H8  ADE B  20       7.900   5.619   7.647  1.00  0.00      BS   H  
ATOM    623  H1' ADE B  20      11.640   5.987   6.435  1.00  0.00      BS   H  
ATOM    624  H2' ADE B  20      11.025   7.321   8.579  1.00  0.00      BS   H  
ATOM    625  H3' ADE B  20      11.278   5.226  10.219  1.00  0.00      BS   H  
ATOM    626  H4' ADE B  20      12.156   3.466   8.245  1.00  0.00      BS   H  
ATOM    627  H5' ADE B  20       9.958   2.268   8.274  1.00  0.00      BS   H  
ATOM    628  H61 ADE B  20       5.723   7.622   3.300  1.00  0.00      BS   H  
ATOM    629  H62 ADE B  20       6.460   8.017   1.918  1.00  0.00      BS   H  
ATOM    630  H3T ADE B  20      12.948   6.583   9.381  1.00  0.00      BS   H  
ATOM    631 H2'' ADE B  20       9.736   6.207   8.843  1.00  0.00      BS   H  
ATOM    632 H5'' ADE B  20      10.724   2.601   9.899  1.00  0.00      BS   H  
TER   
ATOM    633  C5' URA R   1       9.392  11.274  -6.538  1.00  0.00      R    C  
ATOM    634  O5' URA R   1       8.229  10.463  -6.436  1.00  0.00      R    O  
ATOM    635  C4' URA R   1      10.357  11.224  -5.333  1.00  0.00      R    C  
ATOM    636  O4' URA R   1       9.855  11.748  -4.038  1.00  0.00      R    O  
ATOM    637  C3' URA R   1      10.892   9.791  -4.947  1.00  0.00      R    C  
ATOM    638  O3' URA R   1      11.779   9.327  -5.974  1.00  0.00      R    O  
ATOM    639  C2' URA R   1      11.497  10.058  -3.545  1.00  0.00      R    C  
ATOM    640  O2' URA R   1      12.756  10.697  -3.743  1.00  0.00      R    O  
ATOM    641  C1' URA R   1      10.472  11.019  -2.960  1.00  0.00      R    C  
ATOM    642  N1  URA R   1       9.401  10.312  -2.218  1.00  0.00      R    N  
ATOM    643  C2  URA R   1       9.736   9.900  -0.963  1.00  0.00      R    C  
ATOM    644  O2  URA R   1      10.888  10.040  -0.504  1.00  0.00      R    O  
ATOM    645  N3  URA R   1       8.756   9.235  -0.238  1.00  0.00      R    N  
ATOM    646  C4  URA R   1       7.541   8.841  -0.749  1.00  0.00      R    C  
ATOM    647  O4  URA R   1       6.838   8.203  -0.010  1.00  0.00      R    O  
ATOM    648  C5  URA R   1       7.230   9.364  -2.002  1.00  0.00      R    C  
ATOM    649  C6  URA R   1       8.142   9.991  -2.743  1.00  0.00      R    C  
ATOM    650  H3  URA R   1       9.105   8.906   0.651  1.00  0.00      R    H  
ATOM    651  H5  URA R   1       6.251   9.033  -2.344  1.00  0.00      R    H  
ATOM    652  H6  URA R   1       7.882  10.149  -3.789  1.00  0.00      R    H  
ATOM    653  H1' URA R   1      10.938  11.811  -2.336  1.00  0.00      R    H  
ATOM    654  H2' URA R   1      13.353  10.400  -3.052  1.00  0.00      R    H  
ATOM    655  H3' URA R   1      10.028   9.132  -4.715  1.00  0.00      R    H  
ATOM    656  H4' URA R   1      11.209  11.909  -5.534  1.00  0.00      R    H  
ATOM    657  H5' URA R   1       9.188  12.346  -6.751  1.00  0.00      R    H  
ATOM    658  H5T URA R   1       7.674  10.537  -7.214  1.00  0.00      R    H  
ATOM    659 H2'' URA R   1      11.659   9.093  -3.018  1.00  0.00      R    H  
ATOM    660 H5'' URA R   1       9.936  10.948  -7.450  1.00  0.00      R    H  
ATOM    661  P   GUA R   2      12.102   7.787  -6.126  1.00  0.00      R    P  
ATOM    662  O1P GUA R   2      13.350   7.514  -6.924  1.00  0.00      R    O  
ATOM    663  O2P GUA R   2      10.867   7.010  -6.514  1.00  0.00      R    O  
ATOM    664  C5' GUA R   2      13.820   7.503  -4.090  1.00  0.00      R    C  
ATOM    665  O5' GUA R   2      12.454   7.298  -4.621  1.00  0.00      R    O  
ATOM    666  C4' GUA R   2      13.953   6.610  -2.820  1.00  0.00      R    C  
ATOM    667  O4' GUA R   2      13.155   7.225  -1.844  1.00  0.00      R    O  
ATOM    668  C3' GUA R   2      13.398   5.147  -2.847  1.00  0.00      R    C  
ATOM    669  O3' GUA R   2      14.316   4.315  -3.529  1.00  0.00      R    O  
ATOM    670  C2' GUA R   2      13.260   4.922  -1.355  1.00  0.00      R    C  
ATOM    671  O2' GUA R   2      14.484   4.854  -0.653  1.00  0.00      R    O  
ATOM    672  C1' GUA R   2      12.570   6.256  -1.016  1.00  0.00      R    C  
ATOM    673  N1  GUA R   2       8.119   4.580   0.863  1.00  0.00      R    N  
ATOM    674  C2  GUA R   2       9.356   4.446   1.414  1.00  0.00      R    C  
ATOM    675  N2  GUA R   2       9.413   3.684   2.526  1.00  0.00      R    N  
ATOM    676  N3  GUA R   2      10.434   5.008   0.886  1.00  0.00      R    N  
ATOM    677  C4  GUA R   2      10.178   5.558  -0.336  1.00  0.00      R    C  
ATOM    678  C5  GUA R   2       8.959   5.748  -0.944  1.00  0.00      R    C  
ATOM    679  C6  GUA R   2       7.773   5.209  -0.323  1.00  0.00      R    C  
ATOM    680  O6  GUA R   2       6.686   5.225  -0.739  1.00  0.00      R    O  
ATOM    681  N7  GUA R   2       9.170   6.320  -2.207  1.00  0.00      R    N  
ATOM    682  C8  GUA R   2      10.468   6.616  -2.277  1.00  0.00      R    C  
ATOM    683  N9  GUA R   2      11.116   6.149  -1.174  1.00  0.00      R    N  
ATOM    684  H1  GUA R   2       7.367   4.169   1.398  1.00  0.00      R    H  
ATOM    685  H8  GUA R   2      10.984   7.183  -3.052  1.00  0.00      R    H  
ATOM    686  H1' GUA R   2      12.960   6.617  -0.040  1.00  0.00      R    H  
ATOM    687  H2' GUA R   2      14.423   4.094  -0.071  1.00  0.00      R    H  
ATOM    688  H21 GUA R   2       8.602   3.172   2.808  1.00  0.00      R    H  
ATOM    689  H3' GUA R   2      12.372   5.058  -3.264  1.00  0.00      R    H  
ATOM    690  H22 GUA R   2      10.214   3.520   3.101  1.00  0.00      R    H  
ATOM    691  H4' GUA R   2      15.018   6.641  -2.502  1.00  0.00      R    H  
ATOM    692  H5' GUA R   2      13.945   8.551  -3.744  1.00  0.00      R    H  
ATOM    693 H2'' GUA R   2      12.578   4.111  -1.022  1.00  0.00      R    H  
ATOM    694 H5'' GUA R   2      14.649   7.286  -4.798  1.00  0.00      R    H  
ATOM    695  P   URA R   3      14.041   2.926  -4.156  1.00  0.00      R    P  
ATOM    696  O1P URA R   3      15.334   2.182  -4.355  1.00  0.00      R    O  
ATOM    697  O2P URA R   3      13.265   3.198  -5.370  1.00  0.00      R    O  
ATOM    698  C5' URA R   3      13.887   1.576  -1.965  1.00  0.00      R    C  
ATOM    699  O5' URA R   3      13.130   2.216  -3.054  1.00  0.00      R    O  
ATOM    700  C4' URA R   3      13.012   0.660  -1.093  1.00  0.00      R    C  
ATOM    701  O4' URA R   3      12.082   1.493  -0.380  1.00  0.00      R    O  
ATOM    702  C3' URA R   3      12.062  -0.278  -1.866  1.00  0.00      R    C  
ATOM    703  O3' URA R   3      12.941  -1.349  -2.412  1.00  0.00      R    O  
ATOM    704  C2' URA R   3      11.069  -0.625  -0.864  1.00  0.00      R    C  
ATOM    705  O2' URA R   3      11.632  -1.440   0.225  1.00  0.00      R    O  
ATOM    706  C1' URA R   3      10.818   0.781  -0.286  1.00  0.00      R    C  
ATOM    707  N1  URA R   3       9.625   1.488  -0.950  1.00  0.00      R    N  
ATOM    708  C2  URA R   3       8.375   1.429  -0.291  1.00  0.00      R    C  
ATOM    709  O2  URA R   3       8.108   0.866   0.749  1.00  0.00      R    O  
ATOM    710  N3  URA R   3       7.407   2.032  -1.063  1.00  0.00      R    N  
ATOM    711  C4  URA R   3       7.520   2.674  -2.259  1.00  0.00      R    C  
ATOM    712  O4  URA R   3       6.513   2.935  -2.916  1.00  0.00      R    O  
ATOM    713  C5  URA R   3       8.817   2.815  -2.668  1.00  0.00      R    C  
ATOM    714  C6  URA R   3       9.827   2.250  -2.049  1.00  0.00      R    C  
ATOM    715  H3  URA R   3       6.502   1.857  -0.649  1.00  0.00      R    H  
ATOM    716  H5  URA R   3       8.860   3.498  -3.516  1.00  0.00      R    H  
ATOM    717  H6  URA R   3      10.859   2.543  -2.245  1.00  0.00      R    H  
ATOM    718  H1' URA R   3      10.636   0.724   0.809  1.00  0.00      R    H  
ATOM    719  H2' URA R   3      10.861  -1.807   0.663  1.00  0.00      R    H  
ATOM    720  H3' URA R   3      11.573   0.276  -2.695  1.00  0.00      R    H  
ATOM    721  H4' URA R   3      13.579   0.159  -0.281  1.00  0.00      R    H  
ATOM    722  H5' URA R   3      14.446   2.302  -1.337  1.00  0.00      R    H  
ATOM    723 H2'' URA R   3      10.276  -1.147  -1.442  1.00  0.00      R    H  
ATOM    724 H5'' URA R   3      14.678   0.906  -2.362  1.00  0.00      R    H  
ATOM    725  P   URA R   4      12.594  -2.130  -3.753  1.00  0.00      R    P  
ATOM    726  O1P URA R   4      13.609  -3.209  -3.901  1.00  0.00      R    O  
ATOM    727  O2P URA R   4      12.590  -1.062  -4.770  1.00  0.00      R    O  
ATOM    728  C5' URA R   4      10.994  -3.762  -2.527  1.00  0.00      R    C  
ATOM    729  O5' URA R   4      11.155  -2.714  -3.520  1.00  0.00      R    O  
ATOM    730  C4' URA R   4       9.578  -4.102  -2.080  1.00  0.00      R    C  
ATOM    731  O4' URA R   4       8.828  -3.012  -1.433  1.00  0.00      R    O  
ATOM    732  C3' URA R   4       8.538  -4.554  -3.122  1.00  0.00      R    C  
ATOM    733  O3' URA R   4       8.727  -5.920  -3.469  1.00  0.00      R    O  
ATOM    734  C2' URA R   4       7.209  -4.275  -2.439  1.00  0.00      R    C  
ATOM    735  O2' URA R   4       6.905  -5.269  -1.451  1.00  0.00      R    O  
ATOM    736  C1' URA R   4       7.470  -3.028  -1.701  1.00  0.00      R    C  
ATOM    737  N1  URA R   4       7.035  -1.790  -2.439  1.00  0.00      R    N  
ATOM    738  C2  URA R   4       5.679  -1.623  -2.475  1.00  0.00      R    C  
ATOM    739  O2  URA R   4       4.873  -2.396  -1.979  1.00  0.00      R    O  
ATOM    740  N3  URA R   4       5.273  -0.544  -3.154  1.00  0.00      R    N  
ATOM    741  C4  URA R   4       5.979   0.051  -4.233  1.00  0.00      R    C  
ATOM    742  O4  URA R   4       5.378   0.922  -4.883  1.00  0.00      R    O  
ATOM    743  C5  URA R   4       7.346  -0.373  -4.384  1.00  0.00      R    C  
ATOM    744  C6  URA R   4       7.816  -1.229  -3.443  1.00  0.00      R    C  
ATOM    745  H3  URA R   4       4.284  -0.353  -3.077  1.00  0.00      R    H  
ATOM    746  H5  URA R   4       7.929   0.034  -5.209  1.00  0.00      R    H  
ATOM    747  H6  URA R   4       8.881  -1.349  -3.242  1.00  0.00      R    H  
ATOM    748  H1' URA R   4       6.943  -3.108  -0.727  1.00  0.00      R    H  
ATOM    749  H2' URA R   4       6.198  -5.739  -1.899  1.00  0.00      R    H  
ATOM    750  H3' URA R   4       8.604  -3.878  -4.001  1.00  0.00      R    H  
ATOM    751  H4' URA R   4       9.636  -4.931  -1.343  1.00  0.00      R    H  
ATOM    752  H5' URA R   4      11.481  -3.516  -1.559  1.00  0.00      R    H  
ATOM    753 H2'' URA R   4       6.406  -4.197  -3.202  1.00  0.00      R    H  
ATOM    754 H5'' URA R   4      11.445  -4.747  -2.775  1.00  0.00      R    H  
ATOM    755  P   GUA R   5       8.229  -6.548  -4.828  1.00  0.00      R    P  
ATOM    756  O1P GUA R   5       8.813  -7.884  -4.925  1.00  0.00      R    O  
ATOM    757  O2P GUA R   5       8.350  -5.600  -5.945  1.00  0.00      R    O  
ATOM    758  C5' GUA R   5       6.167  -7.821  -3.991  1.00  0.00      R    C  
ATOM    759  O5' GUA R   5       6.766  -6.670  -4.623  1.00  0.00      R    O  
ATOM    760  C4' GUA R   5       4.690  -7.668  -3.651  1.00  0.00      R    C  
ATOM    761  O4' GUA R   5       4.458  -6.494  -2.900  1.00  0.00      R    O  
ATOM    762  C3' GUA R   5       3.753  -7.670  -4.766  1.00  0.00      R    C  
ATOM    763  O3' GUA R   5       3.563  -9.081  -5.267  1.00  0.00      R    O  
ATOM    764  C2' GUA R   5       2.515  -7.002  -4.140  1.00  0.00      R    C  
ATOM    765  O2' GUA R   5       1.807  -7.961  -3.350  1.00  0.00      R    O  
ATOM    766  C1' GUA R   5       3.221  -5.975  -3.323  1.00  0.00      R    C  
ATOM    767  N1  GUA R   5       0.940  -1.691  -5.190  1.00  0.00      R    N  
ATOM    768  C2  GUA R   5       0.421  -2.642  -4.414  1.00  0.00      R    C  
ATOM    769  N2  GUA R   5      -0.786  -2.518  -4.113  1.00  0.00      R    N  
ATOM    770  N3  GUA R   5       1.094  -3.701  -3.972  1.00  0.00      R    N  
ATOM    771  C4  GUA R   5       2.395  -3.699  -4.395  1.00  0.00      R    C  
ATOM    772  C5  GUA R   5       3.054  -2.728  -5.138  1.00  0.00      R    C  
ATOM    773  C6  GUA R   5       2.254  -1.583  -5.616  1.00  0.00      R    C  
ATOM    774  O6  GUA R   5       2.731  -0.681  -6.295  1.00  0.00      R    O  
ATOM    775  N7  GUA R   5       4.376  -3.097  -5.395  1.00  0.00      R    N  
ATOM    776  C8  GUA R   5       4.554  -4.288  -4.790  1.00  0.00      R    C  
ATOM    777  N9  GUA R   5       3.376  -4.686  -4.146  1.00  0.00      R    N  
ATOM    778  H1  GUA R   5       0.300  -0.982  -5.516  1.00  0.00      R    H  
ATOM    779  H8  GUA R   5       5.441  -4.919  -4.738  1.00  0.00      R    H  
ATOM    780  H1' GUA R   5       2.558  -5.759  -2.459  1.00  0.00      R    H  
ATOM    781  H2' GUA R   5       1.054  -7.536  -2.932  1.00  0.00      R    H  
ATOM    782  H21 GUA R   5      -1.446  -1.813  -4.372  1.00  0.00      R    H  
ATOM    783  H3' GUA R   5       4.192  -6.982  -5.521  1.00  0.00      R    H  
ATOM    784  H22 GUA R   5      -1.009  -3.213  -3.429  1.00  0.00      R    H  
ATOM    785  H4' GUA R   5       4.347  -8.549  -3.068  1.00  0.00      R    H  
ATOM    786  H5' GUA R   5       6.732  -8.056  -3.063  1.00  0.00      R    H  
ATOM    787 H2'' GUA R   5       1.852  -6.580  -4.926  1.00  0.00      R    H  
ATOM    788 H5'' GUA R   5       6.310  -8.666  -4.697  1.00  0.00      R    H  
ATOM    789  P   URA R   6       3.051  -9.294  -6.740  1.00  0.00      R    P  
ATOM    790  O1P URA R   6       2.228 -10.511  -6.633  1.00  0.00      R    O  
ATOM    791  O2P URA R   6       4.222  -9.517  -7.611  1.00  0.00      R    O  
ATOM    792  C5' URA R   6       0.746  -8.131  -7.069  1.00  0.00      R    C  
ATOM    793  O5' URA R   6       2.204  -8.042  -7.175  1.00  0.00      R    O  
ATOM    794  C4' URA R   6      -0.009  -6.850  -7.374  1.00  0.00      R    C  
ATOM    795  O4' URA R   6       0.556  -5.677  -6.772  1.00  0.00      R    O  
ATOM    796  C3' URA R   6      -0.209  -6.419  -8.884  1.00  0.00      R    C  
ATOM    797  O3' URA R   6      -0.956  -7.380  -9.667  1.00  0.00      R    O  
ATOM    798  C2' URA R   6      -0.808  -5.051  -8.645  1.00  0.00      R    C  
ATOM    799  O2' URA R   6      -2.145  -5.170  -8.062  1.00  0.00      R    O  
ATOM    800  C1' URA R   6       0.112  -4.559  -7.500  1.00  0.00      R    C  
ATOM    801  N1  URA R   6       1.194  -3.694  -8.071  1.00  0.00      R    N  
ATOM    802  C2  URA R   6       0.778  -2.413  -8.370  1.00  0.00      R    C  
ATOM    803  O2  URA R   6      -0.338  -1.926  -8.073  1.00  0.00      R    O  
ATOM    804  N3  URA R   6       1.721  -1.674  -8.940  1.00  0.00      R    N  
ATOM    805  C4  URA R   6       2.990  -2.031  -9.369  1.00  0.00      R    C  
ATOM    806  O4  URA R   6       3.708  -1.197  -9.947  1.00  0.00      R    O  
ATOM    807  C5  URA R   6       3.403  -3.328  -8.967  1.00  0.00      R    C  
ATOM    808  C6  URA R   6       2.499  -4.113  -8.287  1.00  0.00      R    C  
ATOM    809  H3  URA R   6       1.511  -0.752  -9.294  1.00  0.00      R    H  
ATOM    810  H5  URA R   6       4.448  -3.568  -9.158  1.00  0.00      R    H  
ATOM    811  H6  URA R   6       2.790  -5.034  -7.781  1.00  0.00      R    H  
ATOM    812  H1' URA R   6      -0.490  -4.070  -6.703  1.00  0.00      R    H  
ATOM    813  H2' URA R   6      -2.464  -4.314  -7.764  1.00  0.00      R    H  
ATOM    814  H3' URA R   6       0.758  -6.225  -9.396  1.00  0.00      R    H  
ATOM    815  H4' URA R   6      -1.067  -6.922  -7.040  1.00  0.00      R    H  
ATOM    816  H5' URA R   6       0.446  -8.357  -6.023  1.00  0.00      R    H  
ATOM    817 H2'' URA R   6      -0.839  -4.503  -9.610  1.00  0.00      R    H  
ATOM    818 H5'' URA R   6       0.389  -8.879  -7.810  1.00  0.00      R    H  
ATOM    819  P   ADE R   7      -1.239  -7.492 -11.165  1.00  0.00      R    P  
ATOM    820  O1P ADE R   7      -2.263  -8.518 -11.444  1.00  0.00      R    O  
ATOM    821  O2P ADE R   7       0.078  -7.643 -11.832  1.00  0.00      R    O  
ATOM    822  C5' ADE R   7      -3.185  -5.905 -11.569  1.00  0.00      R    C  
ATOM    823  O5' ADE R   7      -1.761  -6.068 -11.569  1.00  0.00      R    O  
ATOM    824  C4' ADE R   7      -3.668  -4.533 -11.990  1.00  0.00      R    C  
ATOM    825  O4' ADE R   7      -2.937  -3.493 -11.207  1.00  0.00      R    O  
ATOM    826  C3' ADE R   7      -3.414  -4.187 -13.467  1.00  0.00      R    C  
ATOM    827  O3' ADE R   7      -4.374  -4.907 -14.237  1.00  0.00      R    O  
ATOM    828  C2' ADE R   7      -3.578  -2.753 -13.383  1.00  0.00      R    C  
ATOM    829  O2' ADE R   7      -4.937  -2.392 -13.219  1.00  0.00      R    O  
ATOM    830  C1' ADE R   7      -2.832  -2.384 -12.136  1.00  0.00      R    C  
ATOM    831  N1  ADE R   7       0.327   1.522 -13.634  1.00  0.00      R    N  
ATOM    832  C2  ADE R   7      -0.966   1.557 -13.397  1.00  0.00      R    C  
ATOM    833  N3  ADE R   7      -1.799   0.588 -13.062  1.00  0.00      R    N  
ATOM    834  C4  ADE R   7      -1.104  -0.547 -12.811  1.00  0.00      R    C  
ATOM    835  C5  ADE R   7       0.276  -0.696 -12.872  1.00  0.00      R    C  
ATOM    836  C6  ADE R   7       1.053   0.408 -13.389  1.00  0.00      R    C  
ATOM    837  N6  ADE R   7       2.376   0.461 -13.473  1.00  0.00      R    N  
ATOM    838  N7  ADE R   7       0.681  -1.917 -12.450  1.00  0.00      R    N  
ATOM    839  C8  ADE R   7      -0.421  -2.587 -12.202  1.00  0.00      R    C  
ATOM    840  N9  ADE R   7      -1.513  -1.813 -12.384  1.00  0.00      R    N  
ATOM    841  H2  ADE R   7      -1.510   2.472 -13.632  1.00  0.00      R    H  
ATOM    842  H8  ADE R   7      -0.486  -3.623 -11.870  1.00  0.00      R    H  
ATOM    843  H1' ADE R   7      -3.391  -1.568 -11.629  1.00  0.00      R    H  
ATOM    844  H2' ADE R   7      -5.011  -1.449 -13.387  1.00  0.00      R    H  
ATOM    845  H3' ADE R   7      -2.342  -4.399 -13.662  1.00  0.00      R    H  
ATOM    846  H4' ADE R   7      -4.746  -4.378 -11.768  1.00  0.00      R    H  
ATOM    847  H5' ADE R   7      -3.569  -6.071 -10.540  1.00  0.00      R    H  
ATOM    848  H61 ADE R   7       2.933  -0.353 -13.640  1.00  0.00      R    H  
ATOM    849  H62 ADE R   7       2.911   1.297 -13.590  1.00  0.00      R    H  
ATOM    850 H2'' ADE R   7      -3.026  -2.251 -14.206  1.00  0.00      R    H  
ATOM    851 H5'' ADE R   7      -3.589  -6.718 -12.210  1.00  0.00      R    H  
ATOM    852  P   ADE R   8      -4.213  -4.919 -15.796  1.00  0.00      R    P  
ATOM    853  O1P ADE R   8      -5.416  -5.606 -16.229  1.00  0.00      R    O  
ATOM    854  O2P ADE R   8      -2.917  -5.531 -16.126  1.00  0.00      R    O  
ATOM    855  C5' ADE R   8      -5.490  -2.693 -16.382  1.00  0.00      R    C  
ATOM    856  O5' ADE R   8      -4.273  -3.441 -16.213  1.00  0.00      R    O  
ATOM    857  C4' ADE R   8      -5.347  -1.248 -16.862  1.00  0.00      R    C  
ATOM    858  O4' ADE R   8      -4.538  -0.483 -15.961  1.00  0.00      R    O  
ATOM    859  C3' ADE R   8      -4.831  -0.965 -18.275  1.00  0.00      R    C  
ATOM    860  O3' ADE R   8      -5.840  -1.234 -19.250  1.00  0.00      R    O  
ATOM    861  C2' ADE R   8      -4.402   0.460 -18.153  1.00  0.00      R    C  
ATOM    862  O2' ADE R   8      -5.496   1.339 -18.246  1.00  0.00      R    O  
ATOM    863  C1' ADE R   8      -3.858   0.466 -16.720  1.00  0.00      R    C  
ATOM    864  N1  ADE R   8       0.914   2.454 -17.131  1.00  0.00      R    N  
ATOM    865  C2  ADE R   8      -0.321   2.995 -17.228  1.00  0.00      R    C  
ATOM    866  N3  ADE R   8      -1.507   2.398 -17.224  1.00  0.00      R    N  
ATOM    867  C4  ADE R   8      -1.414   1.098 -16.939  1.00  0.00      R    C  
ATOM    868  C5  ADE R   8      -0.209   0.354 -16.846  1.00  0.00      R    C  
ATOM    869  C6  ADE R   8       0.988   1.106 -16.964  1.00  0.00      R    C  
ATOM    870  N6  ADE R   8       2.224   0.520 -17.009  1.00  0.00      R    N  
ATOM    871  N7  ADE R   8      -0.455  -0.998 -16.452  1.00  0.00      R    N  
ATOM    872  C8  ADE R   8      -1.818  -1.016 -16.400  1.00  0.00      R    C  
ATOM    873  N9  ADE R   8      -2.455   0.170 -16.660  1.00  0.00      R    N  
ATOM    874  H2  ADE R   8      -0.318   4.072 -17.396  1.00  0.00      R    H  
ATOM    875  H8  ADE R   8      -2.462  -1.889 -16.300  1.00  0.00      R    H  
ATOM    876  H1' ADE R   8      -3.900   1.501 -16.316  1.00  0.00      R    H  
ATOM    877  H2' ADE R   8      -5.211   2.004 -18.876  1.00  0.00      R    H  
ATOM    878  H3' ADE R   8      -3.978  -1.666 -18.406  1.00  0.00      R    H  
ATOM    879  H4' ADE R   8      -6.357  -0.789 -16.802  1.00  0.00      R    H  
ATOM    880  H5' ADE R   8      -6.036  -2.702 -15.414  1.00  0.00      R    H  
ATOM    881  H61 ADE R   8       2.286  -0.474 -16.924  1.00  0.00      R    H  
ATOM    882  H62 ADE R   8       3.038   1.087 -17.131  1.00  0.00      R    H  
ATOM    883 H2'' ADE R   8      -3.608   0.728 -18.881  1.00  0.00      R    H  
ATOM    884 H5'' ADE R   8      -6.077  -3.263 -17.133  1.00  0.00      R    H  
ATOM    885  P   GUA R   9      -5.408  -1.472 -20.707  1.00  0.00      R    P  
ATOM    886  O1P GUA R   9      -6.662  -1.624 -21.441  1.00  0.00      R    O  
ATOM    887  O2P GUA R   9      -4.527  -2.733 -20.742  1.00  0.00      R    O  
ATOM    888  C5' GUA R   9      -5.481   1.009 -21.602  1.00  0.00      R    C  
ATOM    889  O5' GUA R   9      -4.680  -0.112 -21.119  1.00  0.00      R    O  
ATOM    890  C4' GUA R   9      -4.728   2.346 -21.559  1.00  0.00      R    C  
ATOM    891  O4' GUA R   9      -3.866   2.465 -20.391  1.00  0.00      R    O  
ATOM    892  C3' GUA R   9      -3.820   2.538 -22.796  1.00  0.00      R    C  
ATOM    893  O3' GUA R   9      -4.533   2.974 -23.945  1.00  0.00      R    O  
ATOM    894  C2' GUA R   9      -2.836   3.567 -22.271  1.00  0.00      R    C  
ATOM    895  O2' GUA R   9      -3.429   4.845 -22.242  1.00  0.00      R    O  
ATOM    896  C1' GUA R   9      -2.670   3.061 -20.841  1.00  0.00      R    C  
ATOM    897  N1  GUA R   9       2.340   2.709 -20.442  1.00  0.00      R    N  
ATOM    898  C2  GUA R   9       1.557   3.845 -20.663  1.00  0.00      R    C  
ATOM    899  N2  GUA R   9       2.266   4.936 -20.839  1.00  0.00      R    N  
ATOM    900  N3  GUA R   9       0.190   3.803 -20.758  1.00  0.00      R    N  
ATOM    901  C4  GUA R   9      -0.218   2.558 -20.612  1.00  0.00      R    C  
ATOM    902  C5  GUA R   9       0.483   1.332 -20.405  1.00  0.00      R    C  
ATOM    903  C6  GUA R   9       1.942   1.383 -20.460  1.00  0.00      R    C  
ATOM    904  O6  GUA R   9       2.694   0.486 -20.251  1.00  0.00      R    O  
ATOM    905  N7  GUA R   9      -0.281   0.263 -20.467  1.00  0.00      R    N  
ATOM    906  C8  GUA R   9      -1.442   0.746 -20.647  1.00  0.00      R    C  
ATOM    907  N9  GUA R   9      -1.484   2.136 -20.742  1.00  0.00      R    N  
ATOM    908  H1  GUA R   9       3.343   2.835 -20.452  1.00  0.00      R    H  
ATOM    909  H8  GUA R   9      -2.379   0.211 -20.802  1.00  0.00      R    H  
ATOM    910  H1' GUA R   9      -2.455   3.890 -20.132  1.00  0.00      R    H  
ATOM    911  H2' GUA R   9      -2.826   5.569 -22.424  1.00  0.00      R    H  
ATOM    912  H21 GUA R   9       3.211   4.896 -20.513  1.00  0.00      R    H  
ATOM    913  H3' GUA R   9      -3.342   1.539 -22.884  1.00  0.00      R    H  
ATOM    914  H22 GUA R   9       1.738   5.776 -20.968  1.00  0.00      R    H  
ATOM    915  H4' GUA R   9      -5.415   3.217 -21.597  1.00  0.00      R    H  
ATOM    916  H5' GUA R   9      -6.457   1.061 -21.075  1.00  0.00      R    H  
ATOM    917 H2'' GUA R   9      -1.925   3.563 -22.906  1.00  0.00      R    H  
ATOM    918 H5'' GUA R   9      -5.709   0.778 -22.665  1.00  0.00      R    H  
ATOM    919  P   CYT R  10      -4.078   2.775 -25.406  1.00  0.00      R    P  
ATOM    920  O1P CYT R  10      -5.065   3.490 -26.272  1.00  0.00      R    O  
ATOM    921  O2P CYT R  10      -3.973   1.323 -25.614  1.00  0.00      R    O  
ATOM    922  C5' CYT R  10      -2.568   4.869 -25.621  1.00  0.00      R    C  
ATOM    923  O5' CYT R  10      -2.644   3.467 -25.425  1.00  0.00      R    O  
ATOM    924  C4' CYT R  10      -1.089   5.354 -25.508  1.00  0.00      R    C  
ATOM    925  O4' CYT R  10      -0.484   5.000 -24.248  1.00  0.00      R    O  
ATOM    926  C3' CYT R  10      -0.215   4.766 -26.537  1.00  0.00      R    C  
ATOM    927  O3' CYT R  10      -0.436   5.469 -27.774  1.00  0.00      R    O  
ATOM    928  C2' CYT R  10       1.155   4.995 -25.926  1.00  0.00      R    C  
ATOM    929  O2' CYT R  10       1.594   6.310 -26.081  1.00  0.00      R    O  
ATOM    930  C1' CYT R  10       0.888   4.643 -24.501  1.00  0.00      R    C  
ATOM    931  N1  CYT R  10       1.206   3.193 -24.149  1.00  0.00      R    N  
ATOM    932  C2  CYT R  10       2.548   2.816 -24.038  1.00  0.00      R    C  
ATOM    933  O2  CYT R  10       3.381   3.723 -24.156  1.00  0.00      R    O  
ATOM    934  N3  CYT R  10       2.841   1.563 -23.668  1.00  0.00      R    N  
ATOM    935  C4  CYT R  10       1.835   0.649 -23.613  1.00  0.00      R    C  
ATOM    936  N4  CYT R  10       2.158  -0.622 -23.132  1.00  0.00      R    N  
ATOM    937  C5  CYT R  10       0.508   0.969 -24.025  1.00  0.00      R    C  
ATOM    938  C6  CYT R  10       0.186   2.281 -24.274  1.00  0.00      R    C  
ATOM    939  H5  CYT R  10      -0.217   0.155 -23.996  1.00  0.00      R    H  
ATOM    940  H6  CYT R  10      -0.840   2.645 -24.336  1.00  0.00      R    H  
ATOM    941  H1' CYT R  10       1.514   5.356 -23.923  1.00  0.00      R    H  
ATOM    942  H2' CYT R  10       2.064   6.378 -26.915  1.00  0.00      R    H  
ATOM    943  H3' CYT R  10      -0.384   3.712 -26.849  1.00  0.00      R    H  
ATOM    944  H4' CYT R  10      -1.055   6.447 -25.703  1.00  0.00      R    H  
ATOM    945  H41 CYT R  10       3.044  -0.835 -22.722  1.00  0.00      R    H  
ATOM    946  H5' CYT R  10      -3.086   5.403 -24.796  1.00  0.00      R    H  
ATOM    947  H42 CYT R  10       1.426  -1.302 -23.096  1.00  0.00      R    H  
ATOM    948  H3T CYT R  10       0.219   5.268 -28.447  1.00  0.00      R    H  
ATOM    949 H2'' CYT R  10       1.903   4.302 -26.366  1.00  0.00      R    H  
ATOM    950 H5'' CYT R  10      -2.972   5.180 -26.608  1.00  0.00      R    H  
TER   
ATOM    951  P   CYT T   9      -7.475  -2.609 -39.837  1.00  0.00      TS   P  
ATOM    952  O1P CYT T   9      -8.854  -3.169 -39.817  1.00  0.00      TS   O  
ATOM    953  O2P CYT T   9      -7.108  -1.878 -41.064  1.00  0.00      TS   O  
ATOM    954  C5' CYT T   9      -7.651  -2.192 -37.292  1.00  0.00      TS   C  
ATOM    955  O5' CYT T   9      -7.250  -1.724 -38.590  1.00  0.00      TS   O  
ATOM    956  C4' CYT T   9      -6.460  -2.563 -36.382  1.00  0.00      TS   C  
ATOM    957  O4' CYT T   9      -5.703  -3.711 -36.868  1.00  0.00      TS   O  
ATOM    958  C3' CYT T   9      -5.349  -1.560 -36.137  1.00  0.00      TS   C  
ATOM    959  O3' CYT T   9      -5.137  -1.165 -34.795  1.00  0.00      TS   O  
ATOM    960  C2' CYT T   9      -4.115  -2.031 -36.782  1.00  0.00      TS   C  
ATOM    961  C1' CYT T   9      -4.362  -3.516 -36.502  1.00  0.00      TS   C  
ATOM    962  N1  CYT T   9      -3.589  -4.457 -37.304  1.00  0.00      TS   N  
ATOM    963  C2  CYT T   9      -3.507  -5.711 -36.750  1.00  0.00      TS   C  
ATOM    964  O2  CYT T   9      -3.950  -6.036 -35.652  1.00  0.00      TS   O  
ATOM    965  N3  CYT T   9      -2.781  -6.645 -37.312  1.00  0.00      TS   N  
ATOM    966  C4  CYT T   9      -2.161  -6.393 -38.479  1.00  0.00      TS   C  
ATOM    967  N4  CYT T   9      -1.454  -7.321 -39.024  1.00  0.00      TS   N  
ATOM    968  C5  CYT T   9      -2.383  -5.155 -39.176  1.00  0.00      TS   C  
ATOM    969  O5T CYT T   9      -6.484  -3.826 -39.827  1.00  0.00      TS   O  
ATOM    970  C6  CYT T   9      -3.131  -4.227 -38.566  1.00  0.00      TS   C  
ATOM    971  H5  CYT T   9      -1.828  -5.013 -40.103  1.00  0.00      TS   H  
ATOM    972  H6  CYT T   9      -3.457  -3.325 -39.082  1.00  0.00      TS   H  
ATOM    973  H1' CYT T   9      -4.501  -3.651 -35.408  1.00  0.00      TS   H  
ATOM    974  H2' CYT T   9      -3.203  -1.602 -36.315  1.00  0.00      TS   H  
ATOM    975  H3' CYT T   9      -5.555  -0.712 -36.824  1.00  0.00      TS   H  
ATOM    976  H4' CYT T   9      -6.926  -2.928 -35.442  1.00  0.00      TS   H  
ATOM    977  H41 CYT T   9      -1.160  -8.006 -38.356  1.00  0.00      TS   H  
ATOM    978  H5' CYT T   9      -8.347  -3.056 -37.268  1.00  0.00      TS   H  
ATOM    979  H42 CYT T   9      -0.925  -7.152 -39.856  1.00  0.00      TS   H  
ATOM    980  H5T CYT T   9      -6.200  -4.147 -38.969  1.00  0.00      TS   H  
ATOM    981 H2'' CYT T   9      -4.042  -1.818 -37.871  1.00  0.00      TS   H  
ATOM    982 H5'' CYT T   9      -8.197  -1.309 -36.897  1.00  0.00      TS   H  
ATOM    983  P   GUA T  10      -5.262   0.296 -34.224  1.00  0.00      TS   P  
ATOM    984  O1P GUA T  10      -6.507   0.430 -33.445  1.00  0.00      TS   O  
ATOM    985  O2P GUA T  10      -4.981   1.285 -35.344  1.00  0.00      TS   O  
ATOM    986  C5' GUA T  10      -4.133   0.564 -31.838  1.00  0.00      TS   C  
ATOM    987  O5' GUA T  10      -4.054   0.231 -33.186  1.00  0.00      TS   O  
ATOM    988  C4' GUA T  10      -2.866   0.179 -31.035  1.00  0.00      TS   C  
ATOM    989  O4' GUA T  10      -2.314  -1.227 -31.190  1.00  0.00      TS   O  
ATOM    990  C3' GUA T  10      -1.720   1.139 -31.383  1.00  0.00      TS   C  
ATOM    991  O3' GUA T  10      -1.659   2.230 -30.566  1.00  0.00      TS   O  
ATOM    992  C2' GUA T  10      -0.469   0.288 -31.147  1.00  0.00      TS   C  
ATOM    993  C1' GUA T  10      -0.928  -1.115 -31.541  1.00  0.00      TS   C  
ATOM    994  N1  GUA T  10      -0.323  -4.923 -34.979  1.00  0.00      TS   N  
ATOM    995  C2  GUA T  10      -0.478  -5.042 -33.626  1.00  0.00      TS   C  
ATOM    996  N2  GUA T  10      -0.285  -6.206 -33.036  1.00  0.00      TS   N  
ATOM    997  N3  GUA T  10      -0.939  -4.010 -32.939  1.00  0.00      TS   N  
ATOM    998  C4  GUA T  10      -0.795  -2.815 -33.535  1.00  0.00      TS   C  
ATOM    999  C5  GUA T  10      -0.616  -2.596 -34.884  1.00  0.00      TS   C  
ATOM   1000  C6  GUA T  10      -0.370  -3.751 -35.698  1.00  0.00      TS   C  
ATOM   1001  O6  GUA T  10      -0.243  -3.757 -36.924  1.00  0.00      TS   O  
ATOM   1002  N7  GUA T  10      -0.454  -1.292 -35.204  1.00  0.00      TS   N  
ATOM   1003  C8  GUA T  10      -0.596  -0.689 -34.055  1.00  0.00      TS   C  
ATOM   1004  N9  GUA T  10      -0.786  -1.546 -32.992  1.00  0.00      TS   N  
ATOM   1005  H1  GUA T  10      -0.106  -5.723 -35.556  1.00  0.00      TS   H  
ATOM   1006  H8  GUA T  10      -0.462   0.393 -34.044  1.00  0.00      TS   H  
ATOM   1007  H1' GUA T  10      -0.375  -1.843 -30.908  1.00  0.00      TS   H  
ATOM   1008  H2' GUA T  10      -0.194   0.198 -30.073  1.00  0.00      TS   H  
ATOM   1009  H21 GUA T  10       0.185  -6.871 -33.617  1.00  0.00      TS   H  
ATOM   1010  H3' GUA T  10      -1.815   1.374 -32.466  1.00  0.00      TS   H  
ATOM   1011  H22 GUA T  10      -0.607  -6.405 -32.110  1.00  0.00      TS   H  
ATOM   1012  H4' GUA T  10      -3.095   0.353 -29.962  1.00  0.00      TS   H  
ATOM   1013  H5' GUA T  10      -4.940  -0.065 -31.405  1.00  0.00      TS   H  
ATOM   1014 H2'' GUA T  10       0.468   0.553 -31.681  1.00  0.00      TS   H  
ATOM   1015 H5'' GUA T  10      -4.476   1.605 -31.661  1.00  0.00      TS   H  
ATOM   1016  P   THY T  11      -2.032   3.713 -31.023  1.00  0.00      TS   P  
ATOM   1017  O1P THY T  11      -2.136   3.830 -32.479  1.00  0.00      TS   O  
ATOM   1018  O2P THY T  11      -3.135   4.250 -30.245  1.00  0.00      TS   O  
ATOM   1019  C5' THY T  11       0.594   4.185 -31.248  1.00  0.00      TS   C  
ATOM   1020  O5' THY T  11      -0.676   4.410 -30.539  1.00  0.00      TS   O  
ATOM   1021  C4' THY T  11       1.866   4.852 -30.670  1.00  0.00      TS   C  
ATOM   1022  O4' THY T  11       2.004   4.414 -29.286  1.00  0.00      TS   O  
ATOM   1023  C3' THY T  11       3.258   4.377 -31.261  1.00  0.00      TS   C  
ATOM   1024  O3' THY T  11       4.367   5.267 -31.140  1.00  0.00      TS   O  
ATOM   1025  C2' THY T  11       3.467   3.063 -30.500  1.00  0.00      TS   C  
ATOM   1026  C1' THY T  11       2.975   3.366 -29.122  1.00  0.00      TS   C  
ATOM   1027  N1  THY T  11       2.387   2.191 -28.387  1.00  0.00      TS   N  
ATOM   1028  C2  THY T  11       3.306   1.270 -27.948  1.00  0.00      TS   C  
ATOM   1029  O2  THY T  11       4.533   1.506 -28.043  1.00  0.00      TS   O  
ATOM   1030  N3  THY T  11       2.896   0.175 -27.289  1.00  0.00      TS   N  
ATOM   1031  C4  THY T  11       1.594  -0.150 -27.084  1.00  0.00      TS   C  
ATOM   1032  O4  THY T  11       1.304  -1.165 -26.502  1.00  0.00      TS   O  
ATOM   1033  C5  THY T  11       0.604   0.790 -27.618  1.00  0.00      TS   C  
ATOM   1034  C5M THY T  11      -0.944   0.695 -27.323  1.00  0.00      TS   C  
ATOM   1035  C6  THY T  11       1.066   1.888 -28.241  1.00  0.00      TS   C  
ATOM   1036  H3  THY T  11       3.576  -0.491 -26.950  1.00  0.00      TS   H  
ATOM   1037  H6  THY T  11       0.461   2.753 -28.514  1.00  0.00      TS   H  
ATOM   1038  H1' THY T  11       3.754   3.911 -28.546  1.00  0.00      TS   H  
ATOM   1039  H2' THY T  11       4.554   2.846 -30.432  1.00  0.00      TS   H  
ATOM   1040  H3' THY T  11       2.985   4.070 -32.293  1.00  0.00      TS   H  
ATOM   1041  H4' THY T  11       1.714   5.952 -30.665  1.00  0.00      TS   H  
ATOM   1042  H5' THY T  11       0.441   4.495 -32.304  1.00  0.00      TS   H  
ATOM   1043  H51 THY T  11      -1.325   1.490 -26.647  1.00  0.00      TS   H  
ATOM   1044  H52 THY T  11      -1.149  -0.296 -26.864  1.00  0.00      TS   H  
ATOM   1045  H53 THY T  11      -1.607   0.897 -28.192  1.00  0.00      TS   H  
ATOM   1046 H2'' THY T  11       2.846   2.265 -30.960  1.00  0.00      TS   H  
ATOM   1047 H5'' THY T  11       0.836   3.101 -31.246  1.00  0.00      TS   H  
ATOM   1048  P   ADE T  12       4.552   6.478 -32.077  1.00  0.00      TS   P  
ATOM   1049  O1P ADE T  12       4.929   7.681 -31.326  1.00  0.00      TS   O  
ATOM   1050  O2P ADE T  12       3.298   6.630 -32.853  1.00  0.00      TS   O  
ATOM   1051  C5' ADE T  12       6.995   5.681 -32.339  1.00  0.00      TS   C  
ATOM   1052  O5' ADE T  12       5.779   6.121 -32.982  1.00  0.00      TS   O  
ATOM   1053  C4' ADE T  12       7.880   4.777 -33.152  1.00  0.00      TS   C  
ATOM   1054  O4' ADE T  12       7.359   3.414 -32.964  1.00  0.00      TS   O  
ATOM   1055  C3' ADE T  12       7.922   4.951 -34.701  1.00  0.00      TS   C  
ATOM   1056  O3' ADE T  12       9.270   4.682 -35.242  1.00  0.00      TS   O  
ATOM   1057  C2' ADE T  12       6.936   3.947 -35.250  1.00  0.00      TS   C  
ATOM   1058  C1' ADE T  12       6.964   2.877 -34.192  1.00  0.00      TS   C  
ATOM   1059  N1  ADE T  12       4.869  -0.742 -31.338  1.00  0.00      TS   N  
ATOM   1060  C2  ADE T  12       6.070  -0.215 -31.417  1.00  0.00      TS   C  
ATOM   1061  N3  ADE T  12       6.530   0.673 -32.225  1.00  0.00      TS   N  
ATOM   1062  C4  ADE T  12       5.550   1.269 -32.952  1.00  0.00      TS   C  
ATOM   1063  C5  ADE T  12       4.251   0.919 -32.966  1.00  0.00      TS   C  
ATOM   1064  C6  ADE T  12       3.879  -0.143 -32.041  1.00  0.00      TS   C  
ATOM   1065  N6  ADE T  12       2.641  -0.478 -31.811  1.00  0.00      TS   N  
ATOM   1066  N7  ADE T  12       3.575   1.577 -33.884  1.00  0.00      TS   N  
ATOM   1067  C8  ADE T  12       4.478   2.314 -34.422  1.00  0.00      TS   C  
ATOM   1068  N9  ADE T  12       5.712   2.178 -33.905  1.00  0.00      TS   N  
ATOM   1069  H2  ADE T  12       6.725  -0.763 -30.739  1.00  0.00      TS   H  
ATOM   1070  H8  ADE T  12       4.373   3.015 -35.250  1.00  0.00      TS   H  
ATOM   1071  H1' ADE T  12       7.676   2.067 -34.459  1.00  0.00      TS   H  
ATOM   1072  H2' ADE T  12       7.193   3.581 -36.268  1.00  0.00      TS   H  
ATOM   1073  H3' ADE T  12       7.524   5.961 -34.933  1.00  0.00      TS   H  
ATOM   1074  H4' ADE T  12       8.869   4.767 -32.647  1.00  0.00      TS   H  
ATOM   1075  H5' ADE T  12       6.839   5.310 -31.303  1.00  0.00      TS   H  
ATOM   1076  H61 ADE T  12       2.219  -0.899 -32.613  1.00  0.00      TS   H  
ATOM   1077  H62 ADE T  12       2.414  -0.764 -30.880  1.00  0.00      TS   H  
ATOM   1078 H2'' ADE T  12       5.939   4.429 -35.346  1.00  0.00      TS   H  
ATOM   1079 H5'' ADE T  12       7.587   6.614 -32.216  1.00  0.00      TS   H  
ATOM   1080  P   THY T  13       9.642   5.436 -36.547  1.00  0.00      TS   P  
ATOM   1081  O1P THY T  13       9.484   6.888 -36.280  1.00  0.00      TS   O  
ATOM   1082  O2P THY T  13       8.947   4.883 -37.742  1.00  0.00      TS   O  
ATOM   1083  C5' THY T  13      11.993   4.370 -35.989  1.00  0.00      TS   C  
ATOM   1084  O5' THY T  13      11.138   5.127 -36.758  1.00  0.00      TS   O  
ATOM   1085  C4' THY T  13      12.264   2.938 -36.495  1.00  0.00      TS   C  
ATOM   1086  O4' THY T  13      11.077   2.112 -36.410  1.00  0.00      TS   O  
ATOM   1087  C3' THY T  13      12.643   2.871 -37.992  1.00  0.00      TS   C  
ATOM   1088  O3' THY T  13      13.735   1.967 -38.219  1.00  0.00      TS   O  
ATOM   1089  C2' THY T  13      11.303   2.491 -38.697  1.00  0.00      TS   C  
ATOM   1090  C1' THY T  13      10.738   1.485 -37.676  1.00  0.00      TS   C  
ATOM   1091  N1  THY T  13       9.306   1.272 -37.745  1.00  0.00      TS   N  
ATOM   1092  C2  THY T  13       8.754   0.241 -36.899  1.00  0.00      TS   C  
ATOM   1093  O2  THY T  13       9.407  -0.522 -36.234  1.00  0.00      TS   O  
ATOM   1094  N3  THY T  13       7.381   0.217 -36.988  1.00  0.00      TS   N  
ATOM   1095  C4  THY T  13       6.516   1.002 -37.764  1.00  0.00      TS   C  
ATOM   1096  O4  THY T  13       5.309   0.804 -37.816  1.00  0.00      TS   O  
ATOM   1097  C5  THY T  13       7.215   1.922 -38.613  1.00  0.00      TS   C  
ATOM   1098  C5M THY T  13       6.367   2.814 -39.452  1.00  0.00      TS   C  
ATOM   1099  C6  THY T  13       8.513   2.087 -38.487  1.00  0.00      TS   C  
ATOM   1100  H3  THY T  13       6.922  -0.507 -36.454  1.00  0.00      TS   H  
ATOM   1101  H6  THY T  13       8.994   2.936 -38.973  1.00  0.00      TS   H  
ATOM   1102  H1' THY T  13      11.337   0.564 -37.843  1.00  0.00      TS   H  
ATOM   1103  H2' THY T  13      11.512   2.007 -39.675  1.00  0.00      TS   H  
ATOM   1104  H3' THY T  13      12.894   3.909 -38.298  1.00  0.00      TS   H  
ATOM   1105  H4' THY T  13      12.984   2.410 -35.836  1.00  0.00      TS   H  
ATOM   1106  H5' THY T  13      11.731   4.263 -34.914  1.00  0.00      TS   H  
ATOM   1107  H51 THY T  13       6.916   3.764 -39.621  1.00  0.00      TS   H  
ATOM   1108  H52 THY T  13       5.451   3.150 -38.919  1.00  0.00      TS   H  
ATOM   1109  H53 THY T  13       6.052   2.363 -40.417  1.00  0.00      TS   H  
ATOM   1110 H2'' THY T  13      10.835   3.494 -38.791  1.00  0.00      TS   H  
ATOM   1111 H5'' THY T  13      13.001   4.836 -35.970  1.00  0.00      TS   H  
ATOM   1112  P   ADE T  14      14.999   2.506 -38.840  1.00  0.00      TS   P  
ATOM   1113  O1P ADE T  14      15.459   3.751 -38.192  1.00  0.00      TS   O  
ATOM   1114  O2P ADE T  14      14.818   2.740 -40.305  1.00  0.00      TS   O  
ATOM   1115  C5' ADE T  14      16.292   0.686 -37.388  1.00  0.00      TS   C  
ATOM   1116  O5' ADE T  14      16.085   1.339 -38.710  1.00  0.00      TS   O  
ATOM   1117  C4' ADE T  14      15.886  -0.768 -37.575  1.00  0.00      TS   C  
ATOM   1118  O4' ADE T  14      14.453  -0.913 -37.899  1.00  0.00      TS   O  
ATOM   1119  C3' ADE T  14      16.640  -1.570 -38.687  1.00  0.00      TS   C  
ATOM   1120  O3' ADE T  14      16.860  -2.922 -38.359  1.00  0.00      TS   O  
ATOM   1121  C2' ADE T  14      15.743  -1.558 -39.799  1.00  0.00      TS   C  
ATOM   1122  C1' ADE T  14      14.364  -1.595 -39.147  1.00  0.00      TS   C  
ATOM   1123  N1  ADE T  14       9.276  -1.791 -39.404  1.00  0.00      TS   N  
ATOM   1124  C2  ADE T  14      10.178  -2.537 -38.793  1.00  0.00      TS   C  
ATOM   1125  N3  ADE T  14      11.493  -2.372 -38.785  1.00  0.00      TS   N  
ATOM   1126  C4  ADE T  14      11.944  -1.331 -39.543  1.00  0.00      TS   C  
ATOM   1127  C5  ADE T  14      11.185  -0.646 -40.368  1.00  0.00      TS   C  
ATOM   1128  C6  ADE T  14       9.815  -0.819 -40.180  1.00  0.00      TS   C  
ATOM   1129  N6  ADE T  14       8.912  -0.053 -40.821  1.00  0.00      TS   N  
ATOM   1130  N7  ADE T  14      11.922   0.047 -41.257  1.00  0.00      TS   N  
ATOM   1131  C8  ADE T  14      13.146  -0.159 -40.890  1.00  0.00      TS   C  
ATOM   1132  N9  ADE T  14      13.227  -1.050 -39.859  1.00  0.00      TS   N  
ATOM   1133  H2  ADE T  14       9.818  -3.456 -38.330  1.00  0.00      TS   H  
ATOM   1134  H8  ADE T  14      13.995   0.301 -41.396  1.00  0.00      TS   H  
ATOM   1135  H1' ADE T  14      14.213  -2.669 -38.907  1.00  0.00      TS   H  
ATOM   1136  H2' ADE T  14      15.913  -2.427 -40.469  1.00  0.00      TS   H  
ATOM   1137  H3' ADE T  14      17.617  -1.087 -38.903  1.00  0.00      TS   H  
ATOM   1138  H4' ADE T  14      16.122  -1.287 -36.621  1.00  0.00      TS   H  
ATOM   1139  H5' ADE T  14      15.804   1.136 -36.498  1.00  0.00      TS   H  
ATOM   1140  H61 ADE T  14       9.198   0.645 -41.479  1.00  0.00      TS   H  
ATOM   1141  H62 ADE T  14       7.963  -0.268 -40.593  1.00  0.00      TS   H  
ATOM   1142 H2'' ADE T  14      15.878  -0.556 -40.258  1.00  0.00      TS   H  
ATOM   1143 H5'' ADE T  14      17.375   0.713 -37.141  1.00  0.00      TS   H  
ATOM   1144  P   THY T  15      18.058  -3.336 -37.578  1.00  0.00      TS   P  
ATOM   1145  O1P THY T  15      18.138  -2.490 -36.382  1.00  0.00      TS   O  
ATOM   1146  O2P THY T  15      19.266  -3.346 -38.416  1.00  0.00      TS   O  
ATOM   1147  C5' THY T  15      16.648  -5.270 -36.451  1.00  0.00      TS   C  
ATOM   1148  O5' THY T  15      17.783  -4.741 -37.171  1.00  0.00      TS   O  
ATOM   1149  C4' THY T  15      15.895  -6.290 -37.391  1.00  0.00      TS   C  
ATOM   1150  O4' THY T  15      14.985  -5.574 -38.311  1.00  0.00      TS   O  
ATOM   1151  C3' THY T  15      16.815  -7.081 -38.284  1.00  0.00      TS   C  
ATOM   1152  O3' THY T  15      16.440  -8.478 -38.303  1.00  0.00      TS   O  
ATOM   1153  C2' THY T  15      16.518  -6.571 -39.626  1.00  0.00      TS   C  
ATOM   1154  C1' THY T  15      15.075  -6.276 -39.545  1.00  0.00      TS   C  
ATOM   1155  N1  THY T  15      14.513  -5.324 -40.586  1.00  0.00      TS   N  
ATOM   1156  C2  THY T  15      13.181  -5.189 -40.679  1.00  0.00      TS   C  
ATOM   1157  O2  THY T  15      12.404  -5.915 -40.032  1.00  0.00      TS   O  
ATOM   1158  N3  THY T  15      12.721  -4.347 -41.650  1.00  0.00      TS   N  
ATOM   1159  C4  THY T  15      13.545  -3.520 -42.436  1.00  0.00      TS   C  
ATOM   1160  O4  THY T  15      13.009  -2.658 -43.068  1.00  0.00      TS   O  
ATOM   1161  C5  THY T  15      14.919  -3.858 -42.423  1.00  0.00      TS   C  
ATOM   1162  C5M THY T  15      15.908  -3.231 -43.417  1.00  0.00      TS   C  
ATOM   1163  C6  THY T  15      15.335  -4.793 -41.567  1.00  0.00      TS   C  
ATOM   1164  H3  THY T  15      11.739  -4.188 -41.824  1.00  0.00      TS   H  
ATOM   1165  H6  THY T  15      16.383  -4.945 -41.307  1.00  0.00      TS   H  
ATOM   1166  H1' THY T  15      14.451  -7.189 -39.445  1.00  0.00      TS   H  
ATOM   1167  H2' THY T  15      16.835  -7.275 -40.426  1.00  0.00      TS   H  
ATOM   1168  H3' THY T  15      17.867  -6.994 -37.939  1.00  0.00      TS   H  
ATOM   1169  H4' THY T  15      15.310  -6.944 -36.710  1.00  0.00      TS   H  
ATOM   1170  H5' THY T  15      15.970  -4.465 -36.095  1.00  0.00      TS   H  
ATOM   1171  H51 THY T  15      15.734  -3.400 -44.501  1.00  0.00      TS   H  
ATOM   1172  H52 THY T  15      16.890  -3.599 -43.050  1.00  0.00      TS   H  
ATOM   1173  H53 THY T  15      15.822  -2.128 -43.320  1.00  0.00      TS   H  
ATOM   1174 H2'' THY T  15      17.042  -5.594 -39.691  1.00  0.00      TS   H  
ATOM   1175 H5'' THY T  15      17.121  -5.790 -35.590  1.00  0.00      TS   H  
ATOM   1176  P   ADE T  16      17.358  -9.537 -37.616  1.00  0.00      TS   P  
ATOM   1177  O1P ADE T  16      17.891  -9.034 -36.307  1.00  0.00      TS   O  
ATOM   1178  O2P ADE T  16      18.273 -10.218 -38.562  1.00  0.00      TS   O  
ATOM   1179  C5' ADE T  16      15.094 -10.365 -36.720  1.00  0.00      TS   C  
ATOM   1180  O5' ADE T  16      16.322 -10.702 -37.325  1.00  0.00      TS   O  
ATOM   1181  C4' ADE T  16      13.862 -10.853 -37.483  1.00  0.00      TS   C  
ATOM   1182  O4' ADE T  16      13.629 -10.192 -38.644  1.00  0.00      TS   O  
ATOM   1183  C3' ADE T  16      13.928 -12.398 -37.845  1.00  0.00      TS   C  
ATOM   1184  O3' ADE T  16      12.689 -12.975 -37.753  1.00  0.00      TS   O  
ATOM   1185  C2' ADE T  16      14.318 -12.280 -39.347  1.00  0.00      TS   C  
ATOM   1186  C1' ADE T  16      13.606 -10.990 -39.793  1.00  0.00      TS   C  
ATOM   1187  N1  ADE T  16      13.051  -7.623 -43.696  1.00  0.00      TS   N  
ATOM   1188  C2  ADE T  16      12.160  -8.416 -43.077  1.00  0.00      TS   C  
ATOM   1189  N3  ADE T  16      12.336  -9.287 -42.033  1.00  0.00      TS   N  
ATOM   1190  C4  ADE T  16      13.668  -9.465 -41.852  1.00  0.00      TS   C  
ATOM   1191  C5  ADE T  16      14.713  -8.840 -42.505  1.00  0.00      TS   C  
ATOM   1192  C6  ADE T  16      14.389  -7.838 -43.444  1.00  0.00      TS   C  
ATOM   1193  N6  ADE T  16      15.331  -7.055 -43.999  1.00  0.00      TS   N  
ATOM   1194  N7  ADE T  16      15.913  -9.151 -41.942  1.00  0.00      TS   N  
ATOM   1195  C8  ADE T  16      15.623  -9.978 -40.996  1.00  0.00      TS   C  
ATOM   1196  N9  ADE T  16      14.280 -10.243 -40.821  1.00  0.00      TS   N  
ATOM   1197  H2  ADE T  16      11.103  -8.169 -43.166  1.00  0.00      TS   H  
ATOM   1198  H8  ADE T  16      16.241 -10.217 -40.130  1.00  0.00      TS   H  
ATOM   1199  H1' ADE T  16      12.534 -11.183 -40.016  1.00  0.00      TS   H  
ATOM   1200  H2' ADE T  16      13.931 -13.147 -39.924  1.00  0.00      TS   H  
ATOM   1201  H3' ADE T  16      14.578 -12.992 -37.168  1.00  0.00      TS   H  
ATOM   1202  H4' ADE T  16      12.956 -10.765 -36.846  1.00  0.00      TS   H  
ATOM   1203  H5' ADE T  16      14.875  -9.322 -36.405  1.00  0.00      TS   H  
ATOM   1204  H61 ADE T  16      15.075  -6.426 -44.731  1.00  0.00      TS   H  
ATOM   1205  H62 ADE T  16      16.289  -7.053 -43.713  1.00  0.00      TS   H  
ATOM   1206 H2'' ADE T  16      15.419 -12.202 -39.478  1.00  0.00      TS   H  
ATOM   1207 H5'' ADE T  16      15.103 -10.978 -35.793  1.00  0.00      TS   H  
ATOM   1208  P   THY T  17      12.565 -14.551 -37.864  1.00  0.00      TS   P  
ATOM   1209  O1P THY T  17      11.760 -15.041 -36.759  1.00  0.00      TS   O  
ATOM   1210  O2P THY T  17      13.891 -15.059 -37.835  1.00  0.00      TS   O  
ATOM   1211  C5' THY T  17      10.816 -14.280 -39.771  1.00  0.00      TS   C  
ATOM   1212  O5' THY T  17      12.079 -14.819 -39.329  1.00  0.00      TS   O  
ATOM   1213  C4' THY T  17      10.760 -14.366 -41.305  1.00  0.00      TS   C  
ATOM   1214  O4' THY T  17      11.539 -13.257 -41.862  1.00  0.00      TS   O  
ATOM   1215  C3' THY T  17      11.251 -15.610 -42.010  1.00  0.00      TS   C  
ATOM   1216  O3' THY T  17      10.399 -15.998 -43.170  1.00  0.00      TS   O  
ATOM   1217  C2' THY T  17      12.596 -15.180 -42.515  1.00  0.00      TS   C  
ATOM   1218  C1' THY T  17      12.203 -13.823 -42.945  1.00  0.00      TS   C  
ATOM   1219  N1  THY T  17      13.315 -12.920 -43.247  1.00  0.00      TS   N  
ATOM   1220  C2  THY T  17      13.131 -12.033 -44.264  1.00  0.00      TS   C  
ATOM   1221  O2  THY T  17      12.057 -11.979 -44.877  1.00  0.00      TS   O  
ATOM   1222  N3  THY T  17      14.251 -11.312 -44.669  1.00  0.00      TS   N  
ATOM   1223  C4  THY T  17      15.510 -11.505 -44.229  1.00  0.00      TS   C  
ATOM   1224  O4  THY T  17      16.399 -10.839 -44.722  1.00  0.00      TS   O  
ATOM   1225  C5  THY T  17      15.682 -12.581 -43.202  1.00  0.00      TS   C  
ATOM   1226  C5M THY T  17      16.988 -13.051 -42.799  1.00  0.00      TS   C  
ATOM   1227  C6  THY T  17      14.570 -13.220 -42.789  1.00  0.00      TS   C  
ATOM   1228  H3  THY T  17      14.098 -10.706 -45.462  1.00  0.00      TS   H  
ATOM   1229  H6  THY T  17      14.527 -14.052 -42.087  1.00  0.00      TS   H  
ATOM   1230  H1' THY T  17      11.532 -13.846 -43.831  1.00  0.00      TS   H  
ATOM   1231  H2' THY T  17      12.977 -15.807 -43.350  1.00  0.00      TS   H  
ATOM   1232  H3' THY T  17      11.457 -16.436 -41.296  1.00  0.00      TS   H  
ATOM   1233  H4' THY T  17       9.680 -14.232 -41.531  1.00  0.00      TS   H  
ATOM   1234  H5' THY T  17      10.677 -13.221 -39.466  1.00  0.00      TS   H  
ATOM   1235  H51 THY T  17      17.435 -13.627 -43.638  1.00  0.00      TS   H  
ATOM   1236  H52 THY T  17      17.011 -13.862 -42.040  1.00  0.00      TS   H  
ATOM   1237  H53 THY T  17      17.769 -12.347 -42.442  1.00  0.00      TS   H  
ATOM   1238 H2'' THY T  17      13.277 -15.182 -41.638  1.00  0.00      TS   H  
ATOM   1239 H5'' THY T  17      10.057 -14.925 -39.280  1.00  0.00      TS   H  
ATOM   1240  P   ADE T  18       9.676 -17.395 -43.240  1.00  0.00      TS   P  
ATOM   1241  O1P ADE T  18       8.684 -17.503 -42.198  1.00  0.00      TS   O  
ATOM   1242  O2P ADE T  18      10.679 -18.463 -43.329  1.00  0.00      TS   O  
ATOM   1243  C5' ADE T  18       7.696 -16.571 -44.871  1.00  0.00      TS   C  
ATOM   1244  O5' ADE T  18       8.800 -17.365 -44.600  1.00  0.00      TS   O  
ATOM   1245  C4' ADE T  18       7.800 -15.737 -46.195  1.00  0.00      TS   C  
ATOM   1246  O4' ADE T  18       9.021 -14.940 -46.222  1.00  0.00      TS   O  
ATOM   1247  C3' ADE T  18       7.856 -16.577 -47.495  1.00  0.00      TS   C  
ATOM   1248  O3' ADE T  18       7.194 -15.991 -48.579  1.00  0.00      TS   O  
ATOM   1249  C2' ADE T  18       9.337 -16.652 -47.890  1.00  0.00      TS   C  
ATOM   1250  C1' ADE T  18       9.840 -15.341 -47.356  1.00  0.00      TS   C  
ATOM   1251  N1  ADE T  18      14.343 -12.801 -47.391  1.00  0.00      TS   N  
ATOM   1252  C2  ADE T  18      13.170 -12.530 -47.923  1.00  0.00      TS   C  
ATOM   1253  N3  ADE T  18      11.984 -13.201 -47.838  1.00  0.00      TS   N  
ATOM   1254  C4  ADE T  18      12.153 -14.324 -47.138  1.00  0.00      TS   C  
ATOM   1255  C5  ADE T  18      13.308 -14.786 -46.564  1.00  0.00      TS   C  
ATOM   1256  C6  ADE T  18      14.455 -13.980 -46.726  1.00  0.00      TS   C  
ATOM   1257  N6  ADE T  18      15.611 -14.301 -46.132  1.00  0.00      TS   N  
ATOM   1258  N7  ADE T  18      13.130 -16.044 -45.931  1.00  0.00      TS   N  
ATOM   1259  C8  ADE T  18      11.897 -16.290 -46.188  1.00  0.00      TS   C  
ATOM   1260  N9  ADE T  18      11.234 -15.348 -46.950  1.00  0.00      TS   N  
ATOM   1261  H2  ADE T  18      13.210 -11.627 -48.532  1.00  0.00      TS   H  
ATOM   1262  H8  ADE T  18      11.464 -17.243 -45.884  1.00  0.00      TS   H  
ATOM   1263  H1' ADE T  18       9.720 -14.530 -48.106  1.00  0.00      TS   H  
ATOM   1264  H2' ADE T  18       9.555 -16.933 -48.942  1.00  0.00      TS   H  
ATOM   1265  H3' ADE T  18       7.521 -17.597 -47.209  1.00  0.00      TS   H  
ATOM   1266  H4' ADE T  18       6.946 -15.033 -46.296  1.00  0.00      TS   H  
ATOM   1267  H5' ADE T  18       7.515 -15.868 -44.031  1.00  0.00      TS   H  
ATOM   1268  H61 ADE T  18      16.313 -13.590 -46.116  1.00  0.00      TS   H  
ATOM   1269  H62 ADE T  18      15.691 -15.126 -45.574  1.00  0.00      TS   H  
ATOM   1270 H2'' ADE T  18       9.775 -17.479 -47.291  1.00  0.00      TS   H  
ATOM   1271 H5'' ADE T  18       6.789 -17.211 -44.925  1.00  0.00      TS   H  
ATOM   1272  P   ADE T  19       5.912 -16.844 -49.088  1.00  0.00      TS   P  
ATOM   1273  O1P ADE T  19       4.683 -16.848 -48.205  1.00  0.00      TS   O  
ATOM   1274  O2P ADE T  19       6.415 -18.168 -49.531  1.00  0.00      TS   O  
ATOM   1275  C5' ADE T  19       4.948 -14.721 -50.373  1.00  0.00      TS   C  
ATOM   1276  O5' ADE T  19       5.420 -16.088 -50.365  1.00  0.00      TS   O  
ATOM   1277  C4' ADE T  19       5.577 -13.918 -51.523  1.00  0.00      TS   C  
ATOM   1278  O4' ADE T  19       7.011 -13.970 -51.359  1.00  0.00      TS   O  
ATOM   1279  C3' ADE T  19       5.279 -14.341 -53.040  1.00  0.00      TS   C  
ATOM   1280  O3' ADE T  19       4.930 -13.232 -53.866  1.00  0.00      TS   O  
ATOM   1281  C2' ADE T  19       6.555 -15.111 -53.444  1.00  0.00      TS   C  
ATOM   1282  C1' ADE T  19       7.673 -14.429 -52.566  1.00  0.00      TS   C  
ATOM   1283  N1  ADE T  19      12.393 -14.736 -50.466  1.00  0.00      TS   N  
ATOM   1284  C2  ADE T  19      11.674 -13.733 -50.942  1.00  0.00      TS   C  
ATOM   1285  N3  ADE T  19      10.486 -13.688 -51.491  1.00  0.00      TS   N  
ATOM   1286  C4  ADE T  19       9.862 -14.913 -51.509  1.00  0.00      TS   C  
ATOM   1287  C5  ADE T  19      10.525 -16.076 -51.187  1.00  0.00      TS   C  
ATOM   1288  C6  ADE T  19      11.808 -15.964 -50.606  1.00  0.00      TS   C  
ATOM   1289  N6  ADE T  19      12.532 -17.063 -50.115  1.00  0.00      TS   N  
ATOM   1290  N7  ADE T  19       9.747 -17.143 -51.446  1.00  0.00      TS   N  
ATOM   1291  C8  ADE T  19       8.686 -16.684 -52.030  1.00  0.00      TS   C  
ATOM   1292  N9  ADE T  19       8.641 -15.303 -52.057  1.00  0.00      TS   N  
ATOM   1293  H2  ADE T  19      12.206 -12.789 -51.068  1.00  0.00      TS   H  
ATOM   1294  H8  ADE T  19       7.910 -17.276 -52.515  1.00  0.00      TS   H  
ATOM   1295  H1' ADE T  19       8.012 -13.480 -53.035  1.00  0.00      TS   H  
ATOM   1296  H2' ADE T  19       6.735 -14.979 -54.531  1.00  0.00      TS   H  
ATOM   1297  H3' ADE T  19       4.467 -15.095 -52.960  1.00  0.00      TS   H  
ATOM   1298  H4' ADE T  19       5.161 -12.893 -51.430  1.00  0.00      TS   H  
ATOM   1299  H5' ADE T  19       5.325 -14.326 -49.406  1.00  0.00      TS   H  
ATOM   1300  H61 ADE T  19      12.083 -17.953 -50.035  1.00  0.00      TS   H  
ATOM   1301  H62 ADE T  19      13.485 -16.974 -49.828  1.00  0.00      TS   H  
ATOM   1302 H2'' ADE T  19       6.494 -16.185 -53.166  1.00  0.00      TS   H  
ATOM   1303 H5'' ADE T  19       3.850 -14.584 -50.476  1.00  0.00      TS   H  
ATOM   1304  P   GUA T  20       4.574 -13.469 -55.436  1.00  0.00      TS   P  
ATOM   1305  O1P GUA T  20       3.780 -12.341 -55.927  1.00  0.00      TS   O  
ATOM   1306  O2P GUA T  20       3.983 -14.830 -55.741  1.00  0.00      TS   O  
ATOM   1307  C5' GUA T  20       6.634 -12.064 -55.959  1.00  0.00      TS   C  
ATOM   1308  O5' GUA T  20       5.993 -13.355 -56.120  1.00  0.00      TS   O  
ATOM   1309  C4' GUA T  20       8.134 -11.943 -56.429  1.00  0.00      TS   C  
ATOM   1310  O4' GUA T  20       8.872 -12.850 -55.632  1.00  0.00      TS   O  
ATOM   1311  C3' GUA T  20       8.431 -12.565 -57.798  1.00  0.00      TS   C  
ATOM   1312  O3' GUA T  20       8.905 -11.597 -58.775  1.00  0.00      TS   O  
ATOM   1313  C2' GUA T  20       9.438 -13.706 -57.618  1.00  0.00      TS   C  
ATOM   1314  C1' GUA T  20      10.037 -13.281 -56.321  1.00  0.00      TS   C  
ATOM   1315  N1  GUA T  20      14.270 -14.815 -54.125  1.00  0.00      TS   N  
ATOM   1316  C2  GUA T  20      13.984 -13.585 -54.690  1.00  0.00      TS   C  
ATOM   1317  N2  GUA T  20      14.951 -12.655 -54.697  1.00  0.00      TS   N  
ATOM   1318  N3  GUA T  20      12.789 -13.311 -55.136  1.00  0.00      TS   N  
ATOM   1319  C4  GUA T  20      11.900 -14.286 -54.971  1.00  0.00      TS   C  
ATOM   1320  C5  GUA T  20      12.060 -15.507 -54.428  1.00  0.00      TS   C  
ATOM   1321  C6  GUA T  20      13.367 -15.859 -53.934  1.00  0.00      TS   C  
ATOM   1322  O6  GUA T  20      13.743 -16.903 -53.371  1.00  0.00      TS   O  
ATOM   1323  N7  GUA T  20      10.967 -16.345 -54.550  1.00  0.00      TS   N  
ATOM   1324  C8  GUA T  20      10.145 -15.590 -55.213  1.00  0.00      TS   C  
ATOM   1325  N9  GUA T  20      10.648 -14.353 -55.448  1.00  0.00      TS   N  
ATOM   1326  H1  GUA T  20      15.235 -15.033 -53.926  1.00  0.00      TS   H  
ATOM   1327  H8  GUA T  20       9.155 -15.927 -55.519  1.00  0.00      TS   H  
ATOM   1328  H1' GUA T  20      10.768 -12.450 -56.422  1.00  0.00      TS   H  
ATOM   1329  H2' GUA T  20      10.197 -13.706 -58.431  1.00  0.00      TS   H  
ATOM   1330  H21 GUA T  20      15.725 -12.774 -54.075  1.00  0.00      TS   H  
ATOM   1331  H3' GUA T  20       7.477 -12.971 -58.199  1.00  0.00      TS   H  
ATOM   1332  H22 GUA T  20      14.800 -11.704 -54.970  1.00  0.00      TS   H  
ATOM   1333  H4' GUA T  20       8.509 -10.897 -56.402  1.00  0.00      TS   H  
ATOM   1334  H5' GUA T  20       6.575 -11.705 -54.911  1.00  0.00      TS   H  
ATOM   1335  H3T GUA T  20       9.171 -12.157 -59.507  1.00  0.00      TS   H  
ATOM   1336 H2'' GUA T  20       8.925 -14.671 -57.422  1.00  0.00      TS   H  
ATOM   1337 H5'' GUA T  20       6.096 -11.317 -56.582  1.00  0.00      TS   H  
TER   
END
