# Supplementary material for: CRISPR-Cas12a exploits R-loop asymmetry to form double-strand breaks
Source: eLife. 2020 Jun 10;9:e55143. doi: 10.7554/eLife.55143 (PMC7286691; doi:10.7554/eLife.55143)
Supplement: Figure 5—source data 2. [file elife-55143-fig5-data2.zip › Figure 5ΓÇöSource Data 2/Example_MD_trajectories/3prime_boundary/3prime_boundary_35.pdb]

ATOM      1  C5' CYT B   1      16.475  -6.310 -59.132  1.00  0.00      BS   C  
ATOM      2  O5' CYT B   1      16.914  -7.364 -60.024  1.00  0.00      BS   O  
ATOM      3  C4' CYT B   1      15.735  -6.821 -57.825  1.00  0.00      BS   C  
ATOM      4  O4' CYT B   1      14.672  -7.553 -58.329  1.00  0.00      BS   O  
ATOM      5  C3' CYT B   1      16.438  -7.784 -56.876  1.00  0.00      BS   C  
ATOM      6  O3' CYT B   1      16.183  -7.398 -55.462  1.00  0.00      BS   O  
ATOM      7  C2' CYT B   1      15.746  -9.145 -57.125  1.00  0.00      BS   C  
ATOM      8  C1' CYT B   1      14.387  -8.571 -57.385  1.00  0.00      BS   C  
ATOM      9  N1  CYT B   1      13.355  -9.437 -57.997  1.00  0.00      BS   N  
ATOM     10  C2  CYT B   1      12.066  -8.894 -58.300  1.00  0.00      BS   C  
ATOM     11  O2  CYT B   1      11.824  -7.699 -57.907  1.00  0.00      BS   O  
ATOM     12  N3  CYT B   1      11.121  -9.661 -58.955  1.00  0.00      BS   N  
ATOM     13  C4  CYT B   1      11.426 -10.902 -59.348  1.00  0.00      BS   C  
ATOM     14  N4  CYT B   1      10.545 -11.537 -60.054  1.00  0.00      BS   N  
ATOM     15  C5  CYT B   1      12.691 -11.511 -59.094  1.00  0.00      BS   C  
ATOM     16  C6  CYT B   1      13.601 -10.741 -58.466  1.00  0.00      BS   C  
ATOM     17  H5  CYT B   1      12.914 -12.515 -59.457  1.00  0.00      BS   H  
ATOM     18  H6  CYT B   1      14.616 -11.125 -58.356  1.00  0.00      BS   H  
ATOM     19  H1' CYT B   1      13.942  -7.961 -56.570  1.00  0.00      BS   H  
ATOM     20  H2' CYT B   1      15.670  -9.824 -56.249  1.00  0.00      BS   H  
ATOM     21  H3' CYT B   1      17.507  -7.945 -57.131  1.00  0.00      BS   H  
ATOM     22  H4' CYT B   1      15.210  -5.981 -57.320  1.00  0.00      BS   H  
ATOM     23  H41 CYT B   1      10.643 -12.525 -60.180  1.00  0.00      BS   H  
ATOM     24  H5' CYT B   1      15.833  -5.574 -59.662  1.00  0.00      BS   H  
ATOM     25  H42 CYT B   1       9.737 -11.060 -60.400  1.00  0.00      BS   H  
ATOM     26  H5T CYT B   1      17.673  -7.052 -60.521  1.00  0.00      BS   H  
ATOM     27 H2'' CYT B   1      16.140  -9.692 -58.007  1.00  0.00      BS   H  
ATOM     28 H5'' CYT B   1      17.378  -5.798 -58.738  1.00  0.00      BS   H  
ATOM     29  P   THY B   2      17.185  -6.469 -54.786  1.00  0.00      BS   P  
ATOM     30  O1P THY B   2      17.721  -5.451 -55.715  1.00  0.00      BS   O  
ATOM     31  O2P THY B   2      18.241  -7.226 -54.113  1.00  0.00      BS   O  
ATOM     32  C5' THY B   2      14.915  -5.539 -53.799  1.00  0.00      BS   C  
ATOM     33  O5' THY B   2      16.306  -5.808 -53.689  1.00  0.00      BS   O  
ATOM     34  C4' THY B   2      14.257  -5.517 -52.403  1.00  0.00      BS   C  
ATOM     35  O4' THY B   2      14.299  -6.936 -51.894  1.00  0.00      BS   O  
ATOM     36  C3' THY B   2      15.021  -4.658 -51.392  1.00  0.00      BS   C  
ATOM     37  O3' THY B   2      14.163  -3.899 -50.510  1.00  0.00      BS   O  
ATOM     38  C2' THY B   2      15.673  -5.685 -50.502  1.00  0.00      BS   C  
ATOM     39  C1' THY B   2      14.651  -6.818 -50.480  1.00  0.00      BS   C  
ATOM     40  N1  THY B   2      15.277  -8.164 -50.099  1.00  0.00      BS   N  
ATOM     41  C2  THY B   2      14.310  -9.189 -50.056  1.00  0.00      BS   C  
ATOM     42  O2  THY B   2      13.093  -9.068 -50.329  1.00  0.00      BS   O  
ATOM     43  N3  THY B   2      14.837 -10.421 -49.729  1.00  0.00      BS   N  
ATOM     44  C4  THY B   2      16.039 -10.687 -49.160  1.00  0.00      BS   C  
ATOM     45  O4  THY B   2      16.135 -11.798 -48.611  1.00  0.00      BS   O  
ATOM     46  C5  THY B   2      17.010  -9.658 -49.269  1.00  0.00      BS   C  
ATOM     47  C5M THY B   2      18.356  -9.930 -48.799  1.00  0.00      BS   C  
ATOM     48  C6  THY B   2      16.574  -8.401 -49.602  1.00  0.00      BS   C  
ATOM     49  H3  THY B   2      14.106 -11.111 -49.625  1.00  0.00      BS   H  
ATOM     50  H6  THY B   2      17.296  -7.600 -49.753  1.00  0.00      BS   H  
ATOM     51  H1' THY B   2      13.764  -6.566 -49.863  1.00  0.00      BS   H  
ATOM     52  H2' THY B   2      15.888  -5.318 -49.476  1.00  0.00      BS   H  
ATOM     53  H3' THY B   2      15.802  -4.020 -51.856  1.00  0.00      BS   H  
ATOM     54  H4' THY B   2      13.203  -5.172 -52.473  1.00  0.00      BS   H  
ATOM     55  H5' THY B   2      14.318  -6.228 -54.435  1.00  0.00      BS   H  
ATOM     56  H51 THY B   2      19.148  -9.378 -49.349  1.00  0.00      BS   H  
ATOM     57  H52 THY B   2      18.567 -11.018 -48.852  1.00  0.00      BS   H  
ATOM     58  H53 THY B   2      18.398  -9.661 -47.722  1.00  0.00      BS   H  
ATOM     59 H2'' THY B   2      16.598  -6.060 -50.990  1.00  0.00      BS   H  
ATOM     60 H5'' THY B   2      14.745  -4.545 -54.264  1.00  0.00      BS   H  
ATOM     61  P   THY B   3      13.768  -2.470 -50.907  1.00  0.00      BS   P  
ATOM     62  O1P THY B   3      13.375  -2.392 -52.375  1.00  0.00      BS   O  
ATOM     63  O2P THY B   3      14.758  -1.544 -50.407  1.00  0.00      BS   O  
ATOM     64  C5' THY B   3      11.324  -3.038 -50.420  1.00  0.00      BS   C  
ATOM     65  O5' THY B   3      12.452  -2.317 -49.973  1.00  0.00      BS   O  
ATOM     66  C4' THY B   3      10.559  -3.542 -49.187  1.00  0.00      BS   C  
ATOM     67  O4' THY B   3      11.104  -4.795 -48.827  1.00  0.00      BS   O  
ATOM     68  C3' THY B   3      10.637  -2.696 -47.893  1.00  0.00      BS   C  
ATOM     69  O3' THY B   3       9.458  -2.782 -47.048  1.00  0.00      BS   O  
ATOM     70  C2' THY B   3      11.723  -3.314 -47.077  1.00  0.00      BS   C  
ATOM     71  C1' THY B   3      11.440  -4.772 -47.451  1.00  0.00      BS   C  
ATOM     72  N1  THY B   3      12.547  -5.693 -47.153  1.00  0.00      BS   N  
ATOM     73  C2  THY B   3      12.262  -7.012 -46.747  1.00  0.00      BS   C  
ATOM     74  O2  THY B   3      11.071  -7.427 -46.637  1.00  0.00      BS   O  
ATOM     75  N3  THY B   3      13.330  -7.776 -46.518  1.00  0.00      BS   N  
ATOM     76  C4  THY B   3      14.662  -7.438 -46.504  1.00  0.00      BS   C  
ATOM     77  O4  THY B   3      15.474  -8.248 -45.990  1.00  0.00      BS   O  
ATOM     78  C5  THY B   3      14.944  -6.132 -46.981  1.00  0.00      BS   C  
ATOM     79  C5M THY B   3      16.374  -5.689 -46.672  1.00  0.00      BS   C  
ATOM     80  C6  THY B   3      13.872  -5.336 -47.349  1.00  0.00      BS   C  
ATOM     81  H3  THY B   3      13.101  -8.673 -46.115  1.00  0.00      BS   H  
ATOM     82  H6  THY B   3      14.024  -4.325 -47.727  1.00  0.00      BS   H  
ATOM     83  H1' THY B   3      10.442  -4.997 -47.017  1.00  0.00      BS   H  
ATOM     84  H2' THY B   3      11.746  -3.030 -46.004  1.00  0.00      BS   H  
ATOM     85  H3' THY B   3      10.952  -1.659 -48.137  1.00  0.00      BS   H  
ATOM     86  H4' THY B   3       9.519  -3.892 -49.356  1.00  0.00      BS   H  
ATOM     87  H5' THY B   3      11.457  -3.814 -51.205  1.00  0.00      BS   H  
ATOM     88  H51 THY B   3      17.094  -6.460 -47.023  1.00  0.00      BS   H  
ATOM     89  H52 THY B   3      16.603  -5.437 -45.615  1.00  0.00      BS   H  
ATOM     90  H53 THY B   3      16.659  -4.755 -47.201  1.00  0.00      BS   H  
ATOM     91 H2'' THY B   3      12.727  -3.034 -47.462  1.00  0.00      BS   H  
ATOM     92 H5'' THY B   3      10.598  -2.307 -50.833  1.00  0.00      BS   H  
ATOM     93  P   ADE B   4       8.526  -1.535 -47.099  1.00  0.00      BS   P  
ATOM     94  O1P ADE B   4       8.251  -1.027 -48.470  1.00  0.00      BS   O  
ATOM     95  O2P ADE B   4       9.034  -0.538 -46.097  1.00  0.00      BS   O  
ATOM     96  C5' ADE B   4       6.452  -3.068 -47.350  1.00  0.00      BS   C  
ATOM     97  O5' ADE B   4       7.148  -2.129 -46.510  1.00  0.00      BS   O  
ATOM     98  C4' ADE B   4       6.034  -4.369 -46.681  1.00  0.00      BS   C  
ATOM     99  O4' ADE B   4       7.171  -5.158 -46.359  1.00  0.00      BS   O  
ATOM    100  C3' ADE B   4       5.219  -4.256 -45.410  1.00  0.00      BS   C  
ATOM    101  O3' ADE B   4       4.140  -5.157 -45.410  1.00  0.00      BS   O  
ATOM    102  C2' ADE B   4       6.225  -4.538 -44.319  1.00  0.00      BS   C  
ATOM    103  C1' ADE B   4       7.121  -5.573 -45.030  1.00  0.00      BS   C  
ATOM    104  N1  ADE B   4      11.072  -8.354 -43.295  1.00  0.00      BS   N  
ATOM    105  C2  ADE B   4       9.802  -8.711 -43.593  1.00  0.00      BS   C  
ATOM    106  N3  ADE B   4       8.763  -7.929 -44.007  1.00  0.00      BS   N  
ATOM    107  C4  ADE B   4       9.141  -6.678 -44.100  1.00  0.00      BS   C  
ATOM    108  C5  ADE B   4      10.399  -6.185 -43.675  1.00  0.00      BS   C  
ATOM    109  C6  ADE B   4      11.426  -7.094 -43.348  1.00  0.00      BS   C  
ATOM    110  N6  ADE B   4      12.719  -6.840 -43.106  1.00  0.00      BS   N  
ATOM    111  N7  ADE B   4      10.432  -4.759 -43.956  1.00  0.00      BS   N  
ATOM    112  C8  ADE B   4       9.253  -4.504 -44.473  1.00  0.00      BS   C  
ATOM    113  N9  ADE B   4       8.451  -5.602 -44.562  1.00  0.00      BS   N  
ATOM    114  H2  ADE B   4       9.619  -9.782 -43.522  1.00  0.00      BS   H  
ATOM    115  H8  ADE B   4       8.838  -3.522 -44.704  1.00  0.00      BS   H  
ATOM    116  H1' ADE B   4       6.628  -6.564 -45.126  1.00  0.00      BS   H  
ATOM    117  H2' ADE B   4       5.834  -4.953 -43.365  1.00  0.00      BS   H  
ATOM    118  H3' ADE B   4       4.906  -3.190 -45.399  1.00  0.00      BS   H  
ATOM    119  H4' ADE B   4       5.413  -4.903 -47.433  1.00  0.00      BS   H  
ATOM    120  H5' ADE B   4       7.038  -3.452 -48.212  1.00  0.00      BS   H  
ATOM    121  H61 ADE B   4      13.139  -5.939 -43.213  1.00  0.00      BS   H  
ATOM    122  H62 ADE B   4      13.294  -7.519 -42.648  1.00  0.00      BS   H  
ATOM    123 H2'' ADE B   4       6.785  -3.618 -44.047  1.00  0.00      BS   H  
ATOM    124 H5'' ADE B   4       5.569  -2.531 -47.756  1.00  0.00      BS   H  
ATOM    125  P   THY B   5       2.894  -4.767 -44.472  1.00  0.00      BS   P  
ATOM    126  O1P THY B   5       1.550  -4.989 -45.070  1.00  0.00      BS   O  
ATOM    127  O2P THY B   5       3.052  -3.389 -44.007  1.00  0.00      BS   O  
ATOM    128  C5' THY B   5       2.640  -7.078 -43.477  1.00  0.00      BS   C  
ATOM    129  O5' THY B   5       2.996  -5.688 -43.198  1.00  0.00      BS   O  
ATOM    130  C4' THY B   5       3.085  -7.974 -42.229  1.00  0.00      BS   C  
ATOM    131  O4' THY B   5       4.536  -8.137 -42.102  1.00  0.00      BS   O  
ATOM    132  C3' THY B   5       2.619  -7.389 -40.894  1.00  0.00      BS   C  
ATOM    133  O3' THY B   5       2.150  -8.424 -39.898  1.00  0.00      BS   O  
ATOM    134  C2' THY B   5       3.870  -6.742 -40.479  1.00  0.00      BS   C  
ATOM    135  C1' THY B   5       4.945  -7.733 -40.854  1.00  0.00      BS   C  
ATOM    136  N1  THY B   5       6.362  -7.305 -40.862  1.00  0.00      BS   N  
ATOM    137  C2  THY B   5       7.229  -8.366 -40.695  1.00  0.00      BS   C  
ATOM    138  O2  THY B   5       6.900  -9.530 -40.490  1.00  0.00      BS   O  
ATOM    139  N3  THY B   5       8.505  -7.951 -40.728  1.00  0.00      BS   N  
ATOM    140  C4  THY B   5       9.019  -6.689 -40.641  1.00  0.00      BS   C  
ATOM    141  O4  THY B   5      10.195  -6.434 -40.436  1.00  0.00      BS   O  
ATOM    142  C5  THY B   5       8.011  -5.656 -40.913  1.00  0.00      BS   C  
ATOM    143  C5M THY B   5       8.542  -4.282 -40.885  1.00  0.00      BS   C  
ATOM    144  C6  THY B   5       6.723  -6.002 -40.978  1.00  0.00      BS   C  
ATOM    145  H3  THY B   5       9.284  -8.553 -40.502  1.00  0.00      BS   H  
ATOM    146  H6  THY B   5       5.900  -5.291 -41.064  1.00  0.00      BS   H  
ATOM    147  H1' THY B   5       4.743  -8.646 -40.256  1.00  0.00      BS   H  
ATOM    148  H2' THY B   5       3.724  -6.383 -39.437  1.00  0.00      BS   H  
ATOM    149  H3' THY B   5       1.853  -6.623 -41.139  1.00  0.00      BS   H  
ATOM    150  H4' THY B   5       2.560  -8.938 -42.401  1.00  0.00      BS   H  
ATOM    151  H5' THY B   5       3.166  -7.612 -44.297  1.00  0.00      BS   H  
ATOM    152  H51 THY B   5       8.726  -4.049 -39.814  1.00  0.00      BS   H  
ATOM    153  H52 THY B   5       7.910  -3.579 -41.468  1.00  0.00      BS   H  
ATOM    154  H53 THY B   5       9.576  -4.334 -41.285  1.00  0.00      BS   H  
ATOM    155 H2'' THY B   5       4.098  -5.828 -41.070  1.00  0.00      BS   H  
ATOM    156 H5'' THY B   5       1.551  -7.187 -43.666  1.00  0.00      BS   H  
ATOM    157  P   ADE B   6       0.687  -8.264 -39.361  1.00  0.00      BS   P  
ATOM    158  O1P ADE B   6      -0.314  -8.347 -40.464  1.00  0.00      BS   O  
ATOM    159  O2P ADE B   6       0.732  -7.026 -38.544  1.00  0.00      BS   O  
ATOM    160  C5' ADE B   6       0.709 -10.873 -38.571  1.00  0.00      BS   C  
ATOM    161  O5' ADE B   6       0.427  -9.491 -38.361  1.00  0.00      BS   O  
ATOM    162  C4' ADE B   6       1.844 -11.301 -37.624  1.00  0.00      BS   C  
ATOM    163  O4' ADE B   6       3.073 -10.712 -38.042  1.00  0.00      BS   O  
ATOM    164  C3' ADE B   6       1.689 -11.030 -36.120  1.00  0.00      BS   C  
ATOM    165  O3' ADE B   6       1.452 -12.210 -35.379  1.00  0.00      BS   O  
ATOM    166  C2' ADE B   6       3.029 -10.321 -35.704  1.00  0.00      BS   C  
ATOM    167  C1' ADE B   6       3.919 -10.691 -36.878  1.00  0.00      BS   C  
ATOM    168  N1  ADE B   6       8.917  -9.245 -36.967  1.00  0.00      BS   N  
ATOM    169  C2  ADE B   6       8.311 -10.354 -36.667  1.00  0.00      BS   C  
ATOM    170  N3  ADE B   6       7.028 -10.775 -36.797  1.00  0.00      BS   N  
ATOM    171  C4  ADE B   6       6.278  -9.710 -37.127  1.00  0.00      BS   C  
ATOM    172  C5  ADE B   6       6.758  -8.380 -37.338  1.00  0.00      BS   C  
ATOM    173  C6  ADE B   6       8.149  -8.192 -37.309  1.00  0.00      BS   C  
ATOM    174  N6  ADE B   6       8.726  -7.016 -37.553  1.00  0.00      BS   N  
ATOM    175  N7  ADE B   6       5.730  -7.582 -37.603  1.00  0.00      BS   N  
ATOM    176  C8  ADE B   6       4.611  -8.317 -37.447  1.00  0.00      BS   C  
ATOM    177  N9  ADE B   6       4.926  -9.628 -37.146  1.00  0.00      BS   N  
ATOM    178  H2  ADE B   6       8.892 -11.237 -36.401  1.00  0.00      BS   H  
ATOM    179  H8  ADE B   6       3.594  -8.018 -37.702  1.00  0.00      BS   H  
ATOM    180  H1' ADE B   6       4.480 -11.651 -36.895  1.00  0.00      BS   H  
ATOM    181  H2' ADE B   6       3.499 -10.775 -34.805  1.00  0.00      BS   H  
ATOM    182  H3' ADE B   6       0.886 -10.262 -36.147  1.00  0.00      BS   H  
ATOM    183  H4' ADE B   6       2.180 -12.359 -37.668  1.00  0.00      BS   H  
ATOM    184  H5' ADE B   6       1.049 -11.068 -39.611  1.00  0.00      BS   H  
ATOM    185  H61 ADE B   6       8.296  -6.130 -37.727  1.00  0.00      BS   H  
ATOM    186  H62 ADE B   6       9.724  -6.963 -37.566  1.00  0.00      BS   H  
ATOM    187 H2'' ADE B   6       2.828  -9.242 -35.530  1.00  0.00      BS   H  
ATOM    188 H5'' ADE B   6      -0.163 -11.526 -38.350  1.00  0.00      BS   H  
ATOM    189  P   THY B   7       0.718 -11.971 -33.986  1.00  0.00      BS   P  
ATOM    190  O1P THY B   7      -0.586 -12.703 -33.970  1.00  0.00      BS   O  
ATOM    191  O2P THY B   7       0.681 -10.509 -33.639  1.00  0.00      BS   O  
ATOM    192  C5' THY B   7       2.654 -13.737 -33.287  1.00  0.00      BS   C  
ATOM    193  O5' THY B   7       1.646 -12.731 -32.948  1.00  0.00      BS   O  
ATOM    194  C4' THY B   7       3.996 -13.443 -32.631  1.00  0.00      BS   C  
ATOM    195  O4' THY B   7       4.650 -12.335 -33.372  1.00  0.00      BS   O  
ATOM    196  C3' THY B   7       3.912 -12.904 -31.227  1.00  0.00      BS   C  
ATOM    197  O3' THY B   7       4.671 -13.723 -30.300  1.00  0.00      BS   O  
ATOM    198  C2' THY B   7       4.284 -11.417 -31.284  1.00  0.00      BS   C  
ATOM    199  C1' THY B   7       5.323 -11.493 -32.439  1.00  0.00      BS   C  
ATOM    200  N1  THY B   7       5.720 -10.176 -32.974  1.00  0.00      BS   N  
ATOM    201  C2  THY B   7       6.993  -9.877 -33.296  1.00  0.00      BS   C  
ATOM    202  O2  THY B   7       7.965 -10.626 -33.098  1.00  0.00      BS   O  
ATOM    203  N3  THY B   7       7.139  -8.482 -33.722  1.00  0.00      BS   N  
ATOM    204  C4  THY B   7       6.151  -7.546 -33.762  1.00  0.00      BS   C  
ATOM    205  O4  THY B   7       6.354  -6.442 -34.315  1.00  0.00      BS   O  
ATOM    206  C5  THY B   7       4.808  -8.022 -33.440  1.00  0.00      BS   C  
ATOM    207  C5M THY B   7       3.666  -7.053 -33.386  1.00  0.00      BS   C  
ATOM    208  C6  THY B   7       4.672  -9.315 -33.136  1.00  0.00      BS   C  
ATOM    209  H3  THY B   7       8.097  -8.194 -33.864  1.00  0.00      BS   H  
ATOM    210  H6  THY B   7       3.687  -9.605 -32.772  1.00  0.00      BS   H  
ATOM    211  H1' THY B   7       6.156 -12.157 -32.128  1.00  0.00      BS   H  
ATOM    212  H2' THY B   7       4.750 -11.080 -30.333  1.00  0.00      BS   H  
ATOM    213  H3' THY B   7       2.844 -12.951 -30.923  1.00  0.00      BS   H  
ATOM    214  H4' THY B   7       4.688 -14.312 -32.595  1.00  0.00      BS   H  
ATOM    215  H5' THY B   7       2.871 -13.845 -34.371  1.00  0.00      BS   H  
ATOM    216  H51 THY B   7       3.493  -6.557 -34.365  1.00  0.00      BS   H  
ATOM    217  H52 THY B   7       3.887  -6.158 -32.767  1.00  0.00      BS   H  
ATOM    218  H53 THY B   7       2.727  -7.463 -32.957  1.00  0.00      BS   H  
ATOM    219 H2'' THY B   7       3.319 -10.889 -31.433  1.00  0.00      BS   H  
ATOM    220 H5'' THY B   7       2.401 -14.686 -32.767  1.00  0.00      BS   H  
ATOM    221  P   ADE B   8       4.491 -13.435 -28.792  1.00  0.00      BS   P  
ATOM    222  O1P ADE B   8       4.451 -14.636 -27.961  1.00  0.00      BS   O  
ATOM    223  O2P ADE B   8       3.428 -12.394 -28.631  1.00  0.00      BS   O  
ATOM    224  C5' ADE B   8       7.137 -13.280 -28.235  1.00  0.00      BS   C  
ATOM    225  O5' ADE B   8       5.830 -12.646 -28.528  1.00  0.00      BS   O  
ATOM    226  C4' ADE B   8       8.251 -12.222 -28.014  1.00  0.00      BS   C  
ATOM    227  O4' ADE B   8       8.626 -11.496 -29.259  1.00  0.00      BS   O  
ATOM    228  C3' ADE B   8       8.046 -11.079 -26.926  1.00  0.00      BS   C  
ATOM    229  O3' ADE B   8       8.262 -11.612 -25.606  1.00  0.00      BS   O  
ATOM    230  C2' ADE B   8       9.090 -10.134 -27.380  1.00  0.00      BS   C  
ATOM    231  C1' ADE B   8       9.088 -10.222 -28.962  1.00  0.00      BS   C  
ATOM    232  N1  ADE B   8       8.656  -5.479 -30.705  1.00  0.00      BS   N  
ATOM    233  C2  ADE B   8       9.677  -6.165 -30.209  1.00  0.00      BS   C  
ATOM    234  N3  ADE B   8       9.731  -7.448 -29.767  1.00  0.00      BS   N  
ATOM    235  C4  ADE B   8       8.487  -8.006 -29.844  1.00  0.00      BS   C  
ATOM    236  C5  ADE B   8       7.345  -7.402 -30.337  1.00  0.00      BS   C  
ATOM    237  C6  ADE B   8       7.457  -6.059 -30.769  1.00  0.00      BS   C  
ATOM    238  N6  ADE B   8       6.420  -5.317 -31.226  1.00  0.00      BS   N  
ATOM    239  N7  ADE B   8       6.311  -8.244 -30.283  1.00  0.00      BS   N  
ATOM    240  C8  ADE B   8       6.832  -9.313 -29.805  1.00  0.00      BS   C  
ATOM    241  N9  ADE B   8       8.190  -9.277 -29.615  1.00  0.00      BS   N  
ATOM    242  H2  ADE B   8      10.605  -5.600 -30.292  1.00  0.00      BS   H  
ATOM    243  H8  ADE B   8       6.199 -10.165 -29.556  1.00  0.00      BS   H  
ATOM    244  H1' ADE B   8      10.146 -10.141 -29.293  1.00  0.00      BS   H  
ATOM    245  H2' ADE B   8      10.054 -10.480 -26.951  1.00  0.00      BS   H  
ATOM    246  H3' ADE B   8       7.066 -10.606 -27.147  1.00  0.00      BS   H  
ATOM    247  H4' ADE B   8       9.185 -12.738 -27.703  1.00  0.00      BS   H  
ATOM    248  H5' ADE B   8       7.563 -13.912 -29.043  1.00  0.00      BS   H  
ATOM    249  H61 ADE B   8       6.661  -4.374 -31.457  1.00  0.00      BS   H  
ATOM    250  H62 ADE B   8       5.466  -5.546 -31.035  1.00  0.00      BS   H  
ATOM    251 H2'' ADE B   8       8.998  -9.064 -27.099  1.00  0.00      BS   H  
ATOM    252 H5'' ADE B   8       7.158 -13.791 -27.248  1.00  0.00      BS   H  
ATOM    253  P   THY B   9       7.757 -10.810 -24.346  1.00  0.00      BS   P  
ATOM    254  O1P THY B   9       8.020 -11.680 -23.138  1.00  0.00      BS   O  
ATOM    255  O2P THY B   9       6.366 -10.342 -24.508  1.00  0.00      BS   O  
ATOM    256  C5' THY B   9      10.184  -9.789 -24.065  1.00  0.00      BS   C  
ATOM    257  O5' THY B   9       8.724  -9.641 -24.282  1.00  0.00      BS   O  
ATOM    258  C4' THY B   9      10.970  -8.475 -24.077  1.00  0.00      BS   C  
ATOM    259  O4' THY B   9      10.708  -7.723 -25.281  1.00  0.00      BS   O  
ATOM    260  C3' THY B   9      10.827  -7.624 -22.883  1.00  0.00      BS   C  
ATOM    261  O3' THY B   9      12.121  -7.070 -22.459  1.00  0.00      BS   O  
ATOM    262  C2' THY B   9       9.893  -6.549 -23.367  1.00  0.00      BS   C  
ATOM    263  C1' THY B   9      10.379  -6.385 -24.806  1.00  0.00      BS   C  
ATOM    264  N1  THY B   9       9.412  -5.811 -25.743  1.00  0.00      BS   N  
ATOM    265  C2  THY B   9       9.761  -4.684 -26.449  1.00  0.00      BS   C  
ATOM    266  O2  THY B   9      10.850  -4.091 -26.296  1.00  0.00      BS   O  
ATOM    267  N3  THY B   9       8.723  -4.311 -27.286  1.00  0.00      BS   N  
ATOM    268  C4  THY B   9       7.414  -4.729 -27.302  1.00  0.00      BS   C  
ATOM    269  O4  THY B   9       6.528  -4.181 -27.962  1.00  0.00      BS   O  
ATOM    270  C5  THY B   9       7.272  -6.037 -26.683  1.00  0.00      BS   C  
ATOM    271  C5M THY B   9       5.868  -6.741 -26.860  1.00  0.00      BS   C  
ATOM    272  C6  THY B   9       8.219  -6.419 -25.773  1.00  0.00      BS   C  
ATOM    273  H3  THY B   9       8.975  -3.429 -27.707  1.00  0.00      BS   H  
ATOM    274  H6  THY B   9       8.212  -7.352 -25.208  1.00  0.00      BS   H  
ATOM    275  H1' THY B   9      11.375  -5.892 -24.835  1.00  0.00      BS   H  
ATOM    276  H2' THY B   9       9.946  -5.610 -22.776  1.00  0.00      BS   H  
ATOM    277  H3' THY B   9      10.334  -8.282 -22.136  1.00  0.00      BS   H  
ATOM    278  H4' THY B   9      12.014  -8.849 -24.141  1.00  0.00      BS   H  
ATOM    279  H5' THY B   9      10.607 -10.417 -24.879  1.00  0.00      BS   H  
ATOM    280  H51 THY B   9       5.322  -6.496 -25.924  1.00  0.00      BS   H  
ATOM    281  H52 THY B   9       6.046  -7.828 -27.007  1.00  0.00      BS   H  
ATOM    282  H53 THY B   9       5.335  -6.477 -27.797  1.00  0.00      BS   H  
ATOM    283 H2'' THY B   9       8.837  -6.892 -23.320  1.00  0.00      BS   H  
ATOM    284 H5'' THY B   9      10.434 -10.297 -23.109  1.00  0.00      BS   H  
ATOM    285  P   ADE B  10      12.114  -6.329 -21.041  1.00  0.00      BS   P  
ATOM    286  O1P ADE B  10      13.391  -6.677 -20.325  1.00  0.00      BS   O  
ATOM    287  O2P ADE B  10      10.792  -6.630 -20.426  1.00  0.00      BS   O  
ATOM    288  C5' ADE B  10      13.003  -4.372 -22.497  1.00  0.00      BS   C  
ATOM    289  O5' ADE B  10      12.110  -4.826 -21.474  1.00  0.00      BS   O  
ATOM    290  C4' ADE B  10      13.310  -2.846 -22.474  1.00  0.00      BS   C  
ATOM    291  O4' ADE B  10      12.372  -2.190 -23.378  1.00  0.00      BS   O  
ATOM    292  C3' ADE B  10      13.079  -2.094 -21.156  1.00  0.00      BS   C  
ATOM    293  O3' ADE B  10      13.925  -0.969 -20.946  1.00  0.00      BS   O  
ATOM    294  C2' ADE B  10      11.606  -1.764 -21.148  1.00  0.00      BS   C  
ATOM    295  C1' ADE B  10      11.475  -1.381 -22.664  1.00  0.00      BS   C  
ATOM    296  N1  ADE B  10       7.775   0.255 -25.686  1.00  0.00      BS   N  
ATOM    297  C2  ADE B  10       8.906   0.814 -25.307  1.00  0.00      BS   C  
ATOM    298  N3  ADE B  10       9.877   0.310 -24.562  1.00  0.00      BS   N  
ATOM    299  C4  ADE B  10       9.539  -0.911 -24.096  1.00  0.00      BS   C  
ATOM    300  C5  ADE B  10       8.368  -1.630 -24.349  1.00  0.00      BS   C  
ATOM    301  C6  ADE B  10       7.505  -0.998 -25.254  1.00  0.00      BS   C  
ATOM    302  N6  ADE B  10       6.353  -1.548 -25.574  1.00  0.00      BS   N  
ATOM    303  N7  ADE B  10       8.414  -2.823 -23.677  1.00  0.00      BS   N  
ATOM    304  C8  ADE B  10       9.548  -2.808 -23.077  1.00  0.00      BS   C  
ATOM    305  N9  ADE B  10      10.186  -1.604 -23.200  1.00  0.00      BS   N  
ATOM    306  H2  ADE B  10       9.098   1.851 -25.581  1.00  0.00      BS   H  
ATOM    307  H8  ADE B  10       9.912  -3.641 -22.476  1.00  0.00      BS   H  
ATOM    308  H1' ADE B  10      11.785  -0.326 -22.828  1.00  0.00      BS   H  
ATOM    309  H2' ADE B  10      11.412  -0.863 -20.529  1.00  0.00      BS   H  
ATOM    310  H3' ADE B  10      13.265  -2.919 -20.436  1.00  0.00      BS   H  
ATOM    311  H4' ADE B  10      14.320  -2.578 -22.852  1.00  0.00      BS   H  
ATOM    312  H5' ADE B  10      12.597  -4.600 -23.506  1.00  0.00      BS   H  
ATOM    313  H61 ADE B  10       5.991  -2.292 -25.012  1.00  0.00      BS   H  
ATOM    314  H62 ADE B  10       5.763  -1.285 -26.337  1.00  0.00      BS   H  
ATOM    315 H2'' ADE B  10      11.051  -2.670 -20.818  1.00  0.00      BS   H  
ATOM    316 H5'' ADE B  10      14.031  -4.787 -22.423  1.00  0.00      BS   H  
ATOM    317  P   GUA B  11      13.987  -0.174 -19.599  1.00  0.00      BS   P  
ATOM    318  O1P GUA B  11      15.334   0.416 -19.532  1.00  0.00      BS   O  
ATOM    319  O2P GUA B  11      13.429  -0.847 -18.484  1.00  0.00      BS   O  
ATOM    320  C5' GUA B  11      13.623   2.184 -20.401  1.00  0.00      BS   C  
ATOM    321  O5' GUA B  11      12.944   0.956 -19.934  1.00  0.00      BS   O  
ATOM    322  C4' GUA B  11      12.579   3.346 -20.611  1.00  0.00      BS   C  
ATOM    323  O4' GUA B  11      11.411   2.966 -21.482  1.00  0.00      BS   O  
ATOM    324  C3' GUA B  11      11.995   3.732 -19.232  1.00  0.00      BS   C  
ATOM    325  O3' GUA B  11      11.822   5.120 -19.097  1.00  0.00      BS   O  
ATOM    326  C2' GUA B  11      10.626   3.032 -19.242  1.00  0.00      BS   C  
ATOM    327  C1' GUA B  11      10.185   3.230 -20.784  1.00  0.00      BS   C  
ATOM    328  N1  GUA B  11       5.855   2.349 -23.521  1.00  0.00      BS   N  
ATOM    329  C2  GUA B  11       6.621   3.496 -23.519  1.00  0.00      BS   C  
ATOM    330  N2  GUA B  11       6.185   4.498 -24.232  1.00  0.00      BS   N  
ATOM    331  N3  GUA B  11       7.786   3.573 -22.848  1.00  0.00      BS   N  
ATOM    332  C4  GUA B  11       8.106   2.424 -22.272  1.00  0.00      BS   C  
ATOM    333  C5  GUA B  11       7.424   1.253 -22.220  1.00  0.00      BS   C  
ATOM    334  C6  GUA B  11       6.113   1.191 -22.786  1.00  0.00      BS   C  
ATOM    335  O6  GUA B  11       5.365   0.187 -22.762  1.00  0.00      BS   O  
ATOM    336  N7  GUA B  11       8.026   0.365 -21.469  1.00  0.00      BS   N  
ATOM    337  C8  GUA B  11       9.017   1.020 -20.939  1.00  0.00      BS   C  
ATOM    338  N9  GUA B  11       9.190   2.304 -21.403  1.00  0.00      BS   N  
ATOM    339  H1  GUA B  11       4.971   2.247 -23.999  1.00  0.00      BS   H  
ATOM    340  H8  GUA B  11       9.734   0.579 -20.245  1.00  0.00      BS   H  
ATOM    341  H1' GUA B  11       9.988   4.316 -20.914  1.00  0.00      BS   H  
ATOM    342  H2' GUA B  11       9.904   3.596 -18.611  1.00  0.00      BS   H  
ATOM    343  H21 GUA B  11       5.374   4.496 -24.817  1.00  0.00      BS   H  
ATOM    344  H3' GUA B  11      12.660   3.372 -18.417  1.00  0.00      BS   H  
ATOM    345  H22 GUA B  11       6.748   5.325 -24.240  1.00  0.00      BS   H  
ATOM    346  H4' GUA B  11      13.032   4.214 -21.136  1.00  0.00      BS   H  
ATOM    347  H5' GUA B  11      14.049   1.966 -21.403  1.00  0.00      BS   H  
ATOM    348 H2'' GUA B  11      10.713   1.964 -18.951  1.00  0.00      BS   H  
ATOM    349 H5'' GUA B  11      14.352   2.603 -19.674  1.00  0.00      BS   H  
ATOM    350  P   CYT B  12      11.266   5.925 -17.911  1.00  0.00      BS   P  
ATOM    351  O1P CYT B  12      12.252   6.942 -17.605  1.00  0.00      BS   O  
ATOM    352  O2P CYT B  12      10.971   4.953 -16.820  1.00  0.00      BS   O  
ATOM    353  C5' CYT B  12      10.035   7.565 -19.490  1.00  0.00      BS   C  
ATOM    354  O5' CYT B  12       9.963   6.544 -18.458  1.00  0.00      BS   O  
ATOM    355  C4' CYT B  12       8.711   7.865 -20.231  1.00  0.00      BS   C  
ATOM    356  O4' CYT B  12       8.380   6.786 -20.984  1.00  0.00      BS   O  
ATOM    357  C3' CYT B  12       7.450   8.188 -19.316  1.00  0.00      BS   C  
ATOM    358  O3' CYT B  12       7.364   9.548 -18.919  1.00  0.00      BS   O  
ATOM    359  C2' CYT B  12       6.335   7.867 -20.315  1.00  0.00      BS   C  
ATOM    360  C1' CYT B  12       6.966   6.706 -21.125  1.00  0.00      BS   C  
ATOM    361  N1  CYT B  12       6.514   5.400 -20.707  1.00  0.00      BS   N  
ATOM    362  C2  CYT B  12       5.218   5.065 -21.001  1.00  0.00      BS   C  
ATOM    363  O2  CYT B  12       4.515   5.885 -21.651  1.00  0.00      BS   O  
ATOM    364  N3  CYT B  12       4.743   3.903 -20.700  1.00  0.00      BS   N  
ATOM    365  C4  CYT B  12       5.418   3.046 -19.832  1.00  0.00      BS   C  
ATOM    366  N4  CYT B  12       4.834   1.831 -19.559  1.00  0.00      BS   N  
ATOM    367  C5  CYT B  12       6.763   3.384 -19.413  1.00  0.00      BS   C  
ATOM    368  C6  CYT B  12       7.274   4.573 -19.836  1.00  0.00      BS   C  
ATOM    369  H5  CYT B  12       7.445   2.741 -18.856  1.00  0.00      BS   H  
ATOM    370  H6  CYT B  12       8.214   4.956 -19.438  1.00  0.00      BS   H  
ATOM    371  H1' CYT B  12       6.660   6.981 -22.157  1.00  0.00      BS   H  
ATOM    372  H2' CYT B  12       6.167   8.620 -21.115  1.00  0.00      BS   H  
ATOM    373  H3' CYT B  12       7.560   7.453 -18.489  1.00  0.00      BS   H  
ATOM    374  H4' CYT B  12       8.847   8.720 -20.927  1.00  0.00      BS   H  
ATOM    375  H41 CYT B  12       3.928   1.667 -19.951  1.00  0.00      BS   H  
ATOM    376  H5' CYT B  12      10.766   7.348 -20.297  1.00  0.00      BS   H  
ATOM    377  H42 CYT B  12       5.354   1.186 -19.001  1.00  0.00      BS   H  
ATOM    378 H2'' CYT B  12       5.372   7.731 -19.779  1.00  0.00      BS   H  
ATOM    379 H5'' CYT B  12      10.259   8.506 -18.943  1.00  0.00      BS   H  
ATOM    380  P   THY B  13       6.584   9.867 -17.638  1.00  0.00      BS   P  
ATOM    381  O1P THY B  13       6.886  11.252 -17.355  1.00  0.00      BS   O  
ATOM    382  O2P THY B  13       6.782   8.956 -16.556  1.00  0.00      BS   O  
ATOM    383  C5' THY B  13       4.377  10.599 -18.926  1.00  0.00      BS   C  
ATOM    384  O5' THY B  13       5.098   9.669 -18.121  1.00  0.00      BS   O  
ATOM    385  C4' THY B  13       2.906  10.147 -19.264  1.00  0.00      BS   C  
ATOM    386  O4' THY B  13       3.011   8.855 -20.040  1.00  0.00      BS   O  
ATOM    387  C3' THY B  13       2.052   9.872 -18.054  1.00  0.00      BS   C  
ATOM    388  O3' THY B  13       1.335  11.083 -17.627  1.00  0.00      BS   O  
ATOM    389  C2' THY B  13       1.116   8.842 -18.611  1.00  0.00      BS   C  
ATOM    390  C1' THY B  13       1.918   7.991 -19.630  1.00  0.00      BS   C  
ATOM    391  N1  THY B  13       2.491   6.740 -18.990  1.00  0.00      BS   N  
ATOM    392  C2  THY B  13       1.682   5.629 -19.056  1.00  0.00      BS   C  
ATOM    393  O2  THY B  13       0.632   5.654 -19.626  1.00  0.00      BS   O  
ATOM    394  N3  THY B  13       2.284   4.442 -18.614  1.00  0.00      BS   N  
ATOM    395  C4  THY B  13       3.388   4.399 -17.768  1.00  0.00      BS   C  
ATOM    396  O4  THY B  13       3.727   3.348 -17.189  1.00  0.00      BS   O  
ATOM    397  C5  THY B  13       4.197   5.575 -17.740  1.00  0.00      BS   C  
ATOM    398  C5M THY B  13       5.423   5.514 -16.949  1.00  0.00      BS   C  
ATOM    399  C6  THY B  13       3.672   6.717 -18.263  1.00  0.00      BS   C  
ATOM    400  H3  THY B  13       1.677   3.635 -18.638  1.00  0.00      BS   H  
ATOM    401  H6  THY B  13       4.207   7.656 -18.405  1.00  0.00      BS   H  
ATOM    402  H1' THY B  13       1.337   7.906 -20.572  1.00  0.00      BS   H  
ATOM    403  H2' THY B  13       0.304   9.270 -19.237  1.00  0.00      BS   H  
ATOM    404  H3' THY B  13       2.698   9.362 -17.308  1.00  0.00      BS   H  
ATOM    405  H4' THY B  13       2.324  10.860 -19.886  1.00  0.00      BS   H  
ATOM    406  H5' THY B  13       4.953  10.780 -19.858  1.00  0.00      BS   H  
ATOM    407  H51 THY B  13       5.648   4.520 -16.506  1.00  0.00      BS   H  
ATOM    408  H52 THY B  13       5.376   6.207 -16.082  1.00  0.00      BS   H  
ATOM    409  H53 THY B  13       6.321   5.931 -17.454  1.00  0.00      BS   H  
ATOM    410 H2'' THY B  13       0.882   8.192 -17.740  1.00  0.00      BS   H  
ATOM    411 H5'' THY B  13       4.267  11.539 -18.343  1.00  0.00      BS   H  
ATOM    412  P   THY B  14       0.807  10.978 -16.101  1.00  0.00      BS   P  
ATOM    413  O1P THY B  14       0.306  12.297 -15.592  1.00  0.00      BS   O  
ATOM    414  O2P THY B  14       1.807  10.334 -15.249  1.00  0.00      BS   O  
ATOM    415  C5' THY B  14      -1.681  10.349 -16.726  1.00  0.00      BS   C  
ATOM    416  O5' THY B  14      -0.429   9.952 -16.099  1.00  0.00      BS   O  
ATOM    417  C4' THY B  14      -2.648   9.181 -16.870  1.00  0.00      BS   C  
ATOM    418  O4' THY B  14      -2.084   8.026 -17.576  1.00  0.00      BS   O  
ATOM    419  C3' THY B  14      -3.104   8.585 -15.519  1.00  0.00      BS   C  
ATOM    420  O3' THY B  14      -4.120   9.397 -14.942  1.00  0.00      BS   O  
ATOM    421  C2' THY B  14      -3.664   7.269 -15.961  1.00  0.00      BS   C  
ATOM    422  C1' THY B  14      -2.669   6.815 -17.068  1.00  0.00      BS   C  
ATOM    423  N1  THY B  14      -1.676   5.894 -16.650  1.00  0.00      BS   N  
ATOM    424  C2  THY B  14      -2.043   4.581 -16.520  1.00  0.00      BS   C  
ATOM    425  O2  THY B  14      -3.124   4.090 -16.730  1.00  0.00      BS   O  
ATOM    426  N3  THY B  14      -1.059   3.750 -15.986  1.00  0.00      BS   N  
ATOM    427  C4  THY B  14       0.225   4.114 -15.770  1.00  0.00      BS   C  
ATOM    428  O4  THY B  14       1.134   3.295 -15.558  1.00  0.00      BS   O  
ATOM    429  C5  THY B  14       0.430   5.582 -15.661  1.00  0.00      BS   C  
ATOM    430  C5M THY B  14       1.660   6.332 -15.124  1.00  0.00      BS   C  
ATOM    431  C6  THY B  14      -0.516   6.351 -16.159  1.00  0.00      BS   C  
ATOM    432  H3  THY B  14      -1.166   2.746 -15.959  1.00  0.00      BS   H  
ATOM    433  H6  THY B  14      -0.329   7.422 -16.245  1.00  0.00      BS   H  
ATOM    434  H1' THY B  14      -3.198   6.468 -17.981  1.00  0.00      BS   H  
ATOM    435  H2' THY B  14      -4.615   7.388 -16.522  1.00  0.00      BS   H  
ATOM    436  H3' THY B  14      -2.226   8.318 -14.892  1.00  0.00      BS   H  
ATOM    437  H4' THY B  14      -3.556   9.415 -17.466  1.00  0.00      BS   H  
ATOM    438  H5' THY B  14      -1.398  10.605 -17.770  1.00  0.00      BS   H  
ATOM    439  H51 THY B  14       1.353   7.187 -14.483  1.00  0.00      BS   H  
ATOM    440  H52 THY B  14       2.174   6.764 -16.009  1.00  0.00      BS   H  
ATOM    441  H53 THY B  14       2.333   5.632 -14.585  1.00  0.00      BS   H  
ATOM    442 H2'' THY B  14      -3.691   6.506 -15.154  1.00  0.00      BS   H  
ATOM    443 H5'' THY B  14      -2.077  11.235 -16.185  1.00  0.00      BS   H  
ATOM    444  P   ADE B  15      -4.126   9.670 -13.342  1.00  0.00      BS   P  
ATOM    445  O1P ADE B  15      -5.269  10.547 -12.898  1.00  0.00      BS   O  
ATOM    446  O2P ADE B  15      -2.757  10.112 -12.906  1.00  0.00      BS   O  
ATOM    447  C5' ADE B  15      -5.582   7.606 -12.911  1.00  0.00      BS   C  
ATOM    448  O5' ADE B  15      -4.293   8.272 -12.732  1.00  0.00      BS   O  
ATOM    449  C4' ADE B  15      -5.698   6.157 -12.388  1.00  0.00      BS   C  
ATOM    450  O4' ADE B  15      -4.968   5.194 -13.218  1.00  0.00      BS   O  
ATOM    451  C3' ADE B  15      -4.918   5.857 -11.130  1.00  0.00      BS   C  
ATOM    452  O3' ADE B  15      -5.535   6.512 -10.066  1.00  0.00      BS   O  
ATOM    453  C2' ADE B  15      -4.985   4.384 -11.038  1.00  0.00      BS   C  
ATOM    454  C1' ADE B  15      -4.588   4.060 -12.436  1.00  0.00      BS   C  
ATOM    455  N1  ADE B  15      -1.091   0.439 -12.227  1.00  0.00      BS   N  
ATOM    456  C2  ADE B  15      -2.432   0.401 -12.301  1.00  0.00      BS   C  
ATOM    457  N3  ADE B  15      -3.296   1.408 -12.523  1.00  0.00      BS   N  
ATOM    458  C4  ADE B  15      -2.604   2.583 -12.598  1.00  0.00      BS   C  
ATOM    459  C5  ADE B  15      -1.273   2.771 -12.653  1.00  0.00      BS   C  
ATOM    460  C6  ADE B  15      -0.493   1.635 -12.364  1.00  0.00      BS   C  
ATOM    461  N6  ADE B  15       0.852   1.672 -12.371  1.00  0.00      BS   N  
ATOM    462  N7  ADE B  15      -1.022   4.121 -12.664  1.00  0.00      BS   N  
ATOM    463  C8  ADE B  15      -2.187   4.722 -12.704  1.00  0.00      BS   C  
ATOM    464  N9  ADE B  15      -3.161   3.824 -12.585  1.00  0.00      BS   N  
ATOM    465  H2  ADE B  15      -2.900  -0.578 -12.203  1.00  0.00      BS   H  
ATOM    466  H8  ADE B  15      -2.374   5.785 -12.855  1.00  0.00      BS   H  
ATOM    467  H1' ADE B  15      -5.124   3.169 -12.825  1.00  0.00      BS   H  
ATOM    468  H2' ADE B  15      -6.005   3.950 -10.960  1.00  0.00      BS   H  
ATOM    469  H3' ADE B  15      -3.856   6.168 -11.225  1.00  0.00      BS   H  
ATOM    470  H4' ADE B  15      -6.756   5.820 -12.349  1.00  0.00      BS   H  
ATOM    471  H5' ADE B  15      -6.017   7.698 -13.928  1.00  0.00      BS   H  
ATOM    472  H61 ADE B  15       1.378   2.491 -12.600  1.00  0.00      BS   H  
ATOM    473  H62 ADE B  15       1.368   0.817 -12.300  1.00  0.00      BS   H  
ATOM    474 H2'' ADE B  15      -4.300   3.992 -10.256  1.00  0.00      BS   H  
ATOM    475 H5'' ADE B  15      -6.287   8.184 -12.276  1.00  0.00      BS   H  
ATOM    476  P   CYT B  16      -4.759   7.083  -8.825  1.00  0.00      BS   P  
ATOM    477  O1P CYT B  16      -5.616   8.081  -8.098  1.00  0.00      BS   O  
ATOM    478  O2P CYT B  16      -3.293   7.338  -9.020  1.00  0.00      BS   O  
ATOM    479  C5' CYT B  16      -5.964   4.932  -7.703  1.00  0.00      BS   C  
ATOM    480  O5' CYT B  16      -4.787   5.790  -7.940  1.00  0.00      BS   O  
ATOM    481  C4' CYT B  16      -5.521   3.724  -6.856  1.00  0.00      BS   C  
ATOM    482  O4' CYT B  16      -4.948   2.763  -7.779  1.00  0.00      BS   O  
ATOM    483  C3' CYT B  16      -4.402   3.856  -5.805  1.00  0.00      BS   C  
ATOM    484  O3' CYT B  16      -4.927   4.337  -4.562  1.00  0.00      BS   O  
ATOM    485  C2' CYT B  16      -3.944   2.385  -5.617  1.00  0.00      BS   C  
ATOM    486  C1' CYT B  16      -3.935   1.948  -7.074  1.00  0.00      BS   C  
ATOM    487  N1  CYT B  16      -2.621   2.129  -7.796  1.00  0.00      BS   N  
ATOM    488  C2  CYT B  16      -1.724   1.056  -7.816  1.00  0.00      BS   C  
ATOM    489  O2  CYT B  16      -2.130  -0.043  -7.313  1.00  0.00      BS   O  
ATOM    490  N3  CYT B  16      -0.537   1.250  -8.385  1.00  0.00      BS   N  
ATOM    491  C4  CYT B  16      -0.207   2.447  -8.910  1.00  0.00      BS   C  
ATOM    492  N4  CYT B  16       0.933   2.515  -9.515  1.00  0.00      BS   N  
ATOM    493  C5  CYT B  16      -1.080   3.556  -8.906  1.00  0.00      BS   C  
ATOM    494  C6  CYT B  16      -2.292   3.365  -8.380  1.00  0.00      BS   C  
ATOM    495  H5  CYT B  16      -0.690   4.523  -9.224  1.00  0.00      BS   H  
ATOM    496  H6  CYT B  16      -3.091   4.104  -8.314  1.00  0.00      BS   H  
ATOM    497  H1' CYT B  16      -4.274   0.891  -7.087  1.00  0.00      BS   H  
ATOM    498  H2' CYT B  16      -4.748   1.834  -5.084  1.00  0.00      BS   H  
ATOM    499  H3' CYT B  16      -3.633   4.486  -6.302  1.00  0.00      BS   H  
ATOM    500  H4' CYT B  16      -6.383   3.096  -6.541  1.00  0.00      BS   H  
ATOM    501  H41 CYT B  16       1.631   1.800  -9.545  1.00  0.00      BS   H  
ATOM    502  H5' CYT B  16      -6.344   4.661  -8.711  1.00  0.00      BS   H  
ATOM    503  H42 CYT B  16       1.075   3.360 -10.031  1.00  0.00      BS   H  
ATOM    504 H2'' CYT B  16      -2.992   2.374  -5.044  1.00  0.00      BS   H  
ATOM    505 H5'' CYT B  16      -6.745   5.489  -7.142  1.00  0.00      BS   H  
ATOM    506  P   ADE B  17      -4.056   4.994  -3.463  1.00  0.00      BS   P  
ATOM    507  O1P ADE B  17      -4.887   5.808  -2.566  1.00  0.00      BS   O  
ATOM    508  O2P ADE B  17      -2.922   5.713  -4.159  1.00  0.00      BS   O  
ATOM    509  C5' ADE B  17      -4.171   2.686  -2.042  1.00  0.00      BS   C  
ATOM    510  O5' ADE B  17      -3.397   3.763  -2.763  1.00  0.00      BS   O  
ATOM    511  C4' ADE B  17      -3.230   1.695  -1.442  1.00  0.00      BS   C  
ATOM    512  O4' ADE B  17      -2.325   1.090  -2.500  1.00  0.00      BS   O  
ATOM    513  C3' ADE B  17      -2.333   2.248  -0.376  1.00  0.00      BS   C  
ATOM    514  O3' ADE B  17      -2.077   1.242   0.667  1.00  0.00      BS   O  
ATOM    515  C2' ADE B  17      -1.069   2.607  -1.054  1.00  0.00      BS   C  
ATOM    516  C1' ADE B  17      -0.991   1.526  -2.173  1.00  0.00      BS   C  
ATOM    517  N1  ADE B  17       2.758   0.535  -5.556  1.00  0.00      BS   N  
ATOM    518  C2  ADE B  17       2.356  -0.148  -4.476  1.00  0.00      BS   C  
ATOM    519  N3  ADE B  17       1.388   0.118  -3.626  1.00  0.00      BS   N  
ATOM    520  C4  ADE B  17       0.728   1.203  -4.043  1.00  0.00      BS   C  
ATOM    521  C5  ADE B  17       0.931   1.984  -5.145  1.00  0.00      BS   C  
ATOM    522  C6  ADE B  17       2.078   1.626  -5.919  1.00  0.00      BS   C  
ATOM    523  N6  ADE B  17       2.610   2.309  -6.952  1.00  0.00      BS   N  
ATOM    524  N7  ADE B  17       0.023   2.996  -5.270  1.00  0.00      BS   N  
ATOM    525  C8  ADE B  17      -0.670   2.970  -4.175  1.00  0.00      BS   C  
ATOM    526  N9  ADE B  17      -0.353   1.821  -3.369  1.00  0.00      BS   N  
ATOM    527  H2  ADE B  17       2.829  -1.125  -4.384  1.00  0.00      BS   H  
ATOM    528  H8  ADE B  17      -1.602   3.489  -3.952  1.00  0.00      BS   H  
ATOM    529  H1' ADE B  17      -0.535   0.600  -1.763  1.00  0.00      BS   H  
ATOM    530  H2' ADE B  17      -0.141   2.531  -0.449  1.00  0.00      BS   H  
ATOM    531  H3' ADE B  17      -2.896   3.132  -0.007  1.00  0.00      BS   H  
ATOM    532  H4' ADE B  17      -3.857   0.956  -0.901  1.00  0.00      BS   H  
ATOM    533  H5' ADE B  17      -5.031   2.248  -2.591  1.00  0.00      BS   H  
ATOM    534  H61 ADE B  17       2.000   2.978  -7.374  1.00  0.00      BS   H  
ATOM    535  H62 ADE B  17       3.524   2.132  -7.316  1.00  0.00      BS   H  
ATOM    536 H2'' ADE B  17      -1.174   3.619  -1.501  1.00  0.00      BS   H  
ATOM    537 H5'' ADE B  17      -4.724   3.187  -1.218  1.00  0.00      BS   H  
ATOM    538  P   ADE B  18      -1.392   1.701   2.010  1.00  0.00      BS   P  
ATOM    539  O1P ADE B  18      -2.093   0.904   3.045  1.00  0.00      BS   O  
ATOM    540  O2P ADE B  18      -1.494   3.145   2.223  1.00  0.00      BS   O  
ATOM    541  C5' ADE B  18       0.204  -0.122   1.247  1.00  0.00      BS   C  
ATOM    542  O5' ADE B  18       0.072   1.157   1.980  1.00  0.00      BS   O  
ATOM    543  C4' ADE B  18       1.691  -0.550   1.196  1.00  0.00      BS   C  
ATOM    544  O4' ADE B  18       2.339  -0.056   0.002  1.00  0.00      BS   O  
ATOM    545  C3' ADE B  18       2.546  -0.021   2.332  1.00  0.00      BS   C  
ATOM    546  O3' ADE B  18       3.604  -0.935   2.797  1.00  0.00      BS   O  
ATOM    547  C2' ADE B  18       3.139   1.236   1.742  1.00  0.00      BS   C  
ATOM    548  C1' ADE B  18       3.355   0.792   0.295  1.00  0.00      BS   C  
ATOM    549  N1  ADE B  18       5.392   2.147  -4.141  1.00  0.00      BS   N  
ATOM    550  C2  ADE B  18       5.610   1.126  -3.279  1.00  0.00      BS   C  
ATOM    551  N3  ADE B  18       5.004   0.841  -2.151  1.00  0.00      BS   N  
ATOM    552  C4  ADE B  18       4.117   1.827  -1.807  1.00  0.00      BS   C  
ATOM    553  C5  ADE B  18       3.721   2.859  -2.555  1.00  0.00      BS   C  
ATOM    554  C6  ADE B  18       4.413   3.052  -3.807  1.00  0.00      BS   C  
ATOM    555  N6  ADE B  18       4.237   4.056  -4.685  1.00  0.00      BS   N  
ATOM    556  N7  ADE B  18       2.676   3.605  -1.917  1.00  0.00      BS   N  
ATOM    557  C8  ADE B  18       2.476   2.918  -0.794  1.00  0.00      BS   C  
ATOM    558  N9  ADE B  18       3.297   1.813  -0.714  1.00  0.00      BS   N  
ATOM    559  H2  ADE B  18       6.371   0.426  -3.624  1.00  0.00      BS   H  
ATOM    560  H8  ADE B  18       1.747   3.219  -0.043  1.00  0.00      BS   H  
ATOM    561  H1' ADE B  18       4.271   0.163   0.322  1.00  0.00      BS   H  
ATOM    562  H2' ADE B  18       4.058   1.570   2.272  1.00  0.00      BS   H  
ATOM    563  H3' ADE B  18       1.926   0.276   3.206  1.00  0.00      BS   H  
ATOM    564  H4' ADE B  18       1.729  -1.661   1.194  1.00  0.00      BS   H  
ATOM    565  H5' ADE B  18      -0.141  -0.097   0.191  1.00  0.00      BS   H  
ATOM    566  H61 ADE B  18       4.711   3.959  -5.560  1.00  0.00      BS   H  
ATOM    567  H62 ADE B  18       3.542   4.741  -4.467  1.00  0.00      BS   H  
ATOM    568 H2'' ADE B  18       2.349   2.017   1.741  1.00  0.00      BS   H  
ATOM    569 H5'' ADE B  18      -0.386  -0.855   1.838  1.00  0.00      BS   H  
ATOM    570  P   CYT B  19       4.616  -0.607   3.902  1.00  0.00      BS   P  
ATOM    571  O1P CYT B  19       4.803  -1.872   4.634  1.00  0.00      BS   O  
ATOM    572  O2P CYT B  19       4.198   0.635   4.603  1.00  0.00      BS   O  
ATOM    573  C5' CYT B  19       7.001  -1.291   3.184  1.00  0.00      BS   C  
ATOM    574  O5' CYT B  19       5.926  -0.306   3.079  1.00  0.00      BS   O  
ATOM    575  C4' CYT B  19       8.149  -0.950   2.291  1.00  0.00      BS   C  
ATOM    576  O4' CYT B  19       7.714  -0.729   0.931  1.00  0.00      BS   O  
ATOM    577  C3' CYT B  19       8.943   0.276   2.621  1.00  0.00      BS   C  
ATOM    578  O3' CYT B  19      10.040  -0.025   3.593  1.00  0.00      BS   O  
ATOM    579  C2' CYT B  19       9.671   0.521   1.297  1.00  0.00      BS   C  
ATOM    580  C1' CYT B  19       8.609   0.192   0.322  1.00  0.00      BS   C  
ATOM    581  N1  CYT B  19       7.842   1.379  -0.077  1.00  0.00      BS   N  
ATOM    582  C2  CYT B  19       8.352   2.080  -1.156  1.00  0.00      BS   C  
ATOM    583  O2  CYT B  19       9.370   1.703  -1.771  1.00  0.00      BS   O  
ATOM    584  N3  CYT B  19       7.720   3.216  -1.519  1.00  0.00      BS   N  
ATOM    585  C4  CYT B  19       6.645   3.634  -0.846  1.00  0.00      BS   C  
ATOM    586  N4  CYT B  19       5.918   4.685  -1.277  1.00  0.00      BS   N  
ATOM    587  C5  CYT B  19       6.282   2.999   0.406  1.00  0.00      BS   C  
ATOM    588  C6  CYT B  19       6.858   1.877   0.744  1.00  0.00      BS   C  
ATOM    589  H5  CYT B  19       5.464   3.521   0.903  1.00  0.00      BS   H  
ATOM    590  H6  CYT B  19       6.530   1.289   1.601  1.00  0.00      BS   H  
ATOM    591  H1' CYT B  19       8.932  -0.273  -0.634  1.00  0.00      BS   H  
ATOM    592  H2' CYT B  19      10.507  -0.193   1.137  1.00  0.00      BS   H  
ATOM    593  H3' CYT B  19       8.251   1.076   2.963  1.00  0.00      BS   H  
ATOM    594  H4' CYT B  19       8.926  -1.743   2.332  1.00  0.00      BS   H  
ATOM    595  H41 CYT B  19       6.076   4.993  -2.216  1.00  0.00      BS   H  
ATOM    596  H5' CYT B  19       6.631  -2.298   2.895  1.00  0.00      BS   H  
ATOM    597  H42 CYT B  19       5.388   5.269  -0.664  1.00  0.00      BS   H  
ATOM    598 H2'' CYT B  19      10.161   1.512   1.188  1.00  0.00      BS   H  
ATOM    599 H5'' CYT B  19       7.444  -1.374   4.200  1.00  0.00      BS   H  
ATOM    600  P   ADE B  20      10.696   0.893   4.584  1.00  0.00      BS   P  
ATOM    601  O1P ADE B  20      11.669   0.121   5.415  1.00  0.00      BS   O  
ATOM    602  O2P ADE B  20       9.615   1.550   5.369  1.00  0.00      BS   O  
ATOM    603  C5' ADE B  20      12.703   1.590   3.113  1.00  0.00      BS   C  
ATOM    604  O5' ADE B  20      11.455   1.931   3.690  1.00  0.00      BS   O  
ATOM    605  C4' ADE B  20      13.401   2.628   2.210  1.00  0.00      BS   C  
ATOM    606  O4' ADE B  20      12.485   3.013   1.090  1.00  0.00      BS   O  
ATOM    607  C3' ADE B  20      13.868   3.951   2.949  1.00  0.00      BS   C  
ATOM    608  O3' ADE B  20      15.230   4.398   2.684  1.00  0.00      BS   O  
ATOM    609  C2' ADE B  20      12.908   5.004   2.522  1.00  0.00      BS   C  
ATOM    610  C1' ADE B  20      12.423   4.474   1.078  1.00  0.00      BS   C  
ATOM    611  N1  ADE B  20       9.713   8.015  -1.366  1.00  0.00      BS   N  
ATOM    612  C2  ADE B  20      11.005   7.762  -1.304  1.00  0.00      BS   C  
ATOM    613  N3  ADE B  20      11.618   6.782  -0.730  1.00  0.00      BS   N  
ATOM    614  C4  ADE B  20      10.768   6.104   0.052  1.00  0.00      BS   C  
ATOM    615  C5  ADE B  20       9.371   6.246   0.173  1.00  0.00      BS   C  
ATOM    616  C6  ADE B  20       8.836   7.276  -0.590  1.00  0.00      BS   C  
ATOM    617  N6  ADE B  20       7.518   7.516  -0.568  1.00  0.00      BS   N  
ATOM    618  N7  ADE B  20       8.798   5.236   1.033  1.00  0.00      BS   N  
ATOM    619  C8  ADE B  20       9.809   4.518   1.367  1.00  0.00      BS   C  
ATOM    620  N9  ADE B  20      11.066   4.938   0.746  1.00  0.00      BS   N  
ATOM    621  H2  ADE B  20      11.572   8.414  -1.969  1.00  0.00      BS   H  
ATOM    622  H8  ADE B  20       9.811   3.709   2.097  1.00  0.00      BS   H  
ATOM    623  H1' ADE B  20      13.089   4.882   0.288  1.00  0.00      BS   H  
ATOM    624  H2' ADE B  20      13.374   6.013   2.513  1.00  0.00      BS   H  
ATOM    625  H3' ADE B  20      13.720   3.737   4.030  1.00  0.00      BS   H  
ATOM    626  H4' ADE B  20      14.332   2.203   1.781  1.00  0.00      BS   H  
ATOM    627  H5' ADE B  20      12.611   0.680   2.483  1.00  0.00      BS   H  
ATOM    628  H61 ADE B  20       6.865   7.211   0.125  1.00  0.00      BS   H  
ATOM    629  H62 ADE B  20       7.145   8.011  -1.352  1.00  0.00      BS   H  
ATOM    630  H3T ADE B  20      15.401   5.009   3.404  1.00  0.00      BS   H  
ATOM    631 H2'' ADE B  20      12.027   5.021   3.200  1.00  0.00      BS   H  
ATOM    632 H5'' ADE B  20      13.385   1.472   3.982  1.00  0.00      BS   H  
TER   
ATOM    633  C5' URA R   1       6.997  13.600  -8.435  1.00  0.00      R    C  
ATOM    634  O5' URA R   1       6.032  12.540  -8.271  1.00  0.00      R    O  
ATOM    635  C4' URA R   1       8.318  13.465  -7.635  1.00  0.00      R    C  
ATOM    636  O4' URA R   1       8.087  13.496  -6.139  1.00  0.00      R    O  
ATOM    637  C3' URA R   1       8.939  12.092  -7.867  1.00  0.00      R    C  
ATOM    638  O3' URA R   1       9.672  12.034  -9.094  1.00  0.00      R    O  
ATOM    639  C2' URA R   1       9.815  12.044  -6.644  1.00  0.00      R    C  
ATOM    640  O2' URA R   1      10.982  12.867  -6.746  1.00  0.00      R    O  
ATOM    641  C1' URA R   1       8.920  12.529  -5.509  1.00  0.00      R    C  
ATOM    642  N1  URA R   1       8.214  11.459  -4.811  1.00  0.00      R    N  
ATOM    643  C2  URA R   1       8.842  10.777  -3.807  1.00  0.00      R    C  
ATOM    644  O2  URA R   1      10.016  11.034  -3.510  1.00  0.00      R    O  
ATOM    645  N3  URA R   1       8.099   9.826  -3.155  1.00  0.00      R    N  
ATOM    646  C4  URA R   1       6.777   9.620  -3.227  1.00  0.00      R    C  
ATOM    647  O4  URA R   1       6.301   8.714  -2.524  1.00  0.00      R    O  
ATOM    648  C5  URA R   1       6.115  10.331  -4.288  1.00  0.00      R    C  
ATOM    649  C6  URA R   1       6.814  11.237  -5.024  1.00  0.00      R    C  
ATOM    650  H3  URA R   1       8.619   9.367  -2.420  1.00  0.00      R    H  
ATOM    651  H5  URA R   1       5.090  10.062  -4.543  1.00  0.00      R    H  
ATOM    652  H6  URA R   1       6.375  11.694  -5.912  1.00  0.00      R    H  
ATOM    653  H1' URA R   1       9.607  13.074  -4.827  1.00  0.00      R    H  
ATOM    654  H2' URA R   1      11.444  12.581  -7.538  1.00  0.00      R    H  
ATOM    655  H3' URA R   1       8.176  11.329  -7.603  1.00  0.00      R    H  
ATOM    656  H4' URA R   1       9.074  14.229  -7.917  1.00  0.00      R    H  
ATOM    657  H5' URA R   1       6.522  14.581  -8.224  1.00  0.00      R    H  
ATOM    658  H5T URA R   1       5.611  12.386  -9.119  1.00  0.00      R    H  
ATOM    659 H2'' URA R   1      10.248  11.027  -6.526  1.00  0.00      R    H  
ATOM    660 H5'' URA R   1       7.252  13.625  -9.516  1.00  0.00      R    H  
ATOM    661  P   GUA R   2       9.644  10.747  -9.927  1.00  0.00      R    P  
ATOM    662  O1P GUA R   2      10.207  11.130 -11.217  1.00  0.00      R    O  
ATOM    663  O2P GUA R   2       8.285  10.186  -9.981  1.00  0.00      R    O  
ATOM    664  C5' GUA R   2      12.036   9.890  -9.194  1.00  0.00      R    C  
ATOM    665  O5' GUA R   2      10.613   9.778  -9.218  1.00  0.00      R    O  
ATOM    666  C4' GUA R   2      12.596   8.804  -8.342  1.00  0.00      R    C  
ATOM    667  O4' GUA R   2      12.167   9.074  -6.990  1.00  0.00      R    O  
ATOM    668  C3' GUA R   2      12.009   7.341  -8.633  1.00  0.00      R    C  
ATOM    669  O3' GUA R   2      12.752   6.742  -9.724  1.00  0.00      R    O  
ATOM    670  C2' GUA R   2      12.262   6.712  -7.286  1.00  0.00      R    C  
ATOM    671  O2' GUA R   2      13.604   6.296  -7.120  1.00  0.00      R    O  
ATOM    672  C1' GUA R   2      11.932   7.854  -6.375  1.00  0.00      R    C  
ATOM    673  N1  GUA R   2       8.910   5.160  -3.354  1.00  0.00      R    N  
ATOM    674  C2  GUA R   2      10.284   5.175  -3.393  1.00  0.00      R    C  
ATOM    675  N2  GUA R   2      10.895   4.235  -2.692  1.00  0.00      R    N  
ATOM    676  N3  GUA R   2      10.921   6.015  -4.208  1.00  0.00      R    N  
ATOM    677  C4  GUA R   2      10.109   6.806  -4.914  1.00  0.00      R    C  
ATOM    678  C5  GUA R   2       8.743   6.901  -4.881  1.00  0.00      R    C  
ATOM    679  C6  GUA R   2       8.062   6.013  -4.049  1.00  0.00      R    C  
ATOM    680  O6  GUA R   2       6.831   5.897  -3.880  1.00  0.00      R    O  
ATOM    681  N7  GUA R   2       8.217   7.839  -5.784  1.00  0.00      R    N  
ATOM    682  C8  GUA R   2       9.338   8.298  -6.360  1.00  0.00      R    C  
ATOM    683  N9  GUA R   2      10.503   7.635  -5.954  1.00  0.00      R    N  
ATOM    684  H1  GUA R   2       8.465   4.525  -2.707  1.00  0.00      R    H  
ATOM    685  H8  GUA R   2       9.314   9.121  -7.075  1.00  0.00      R    H  
ATOM    686  H1' GUA R   2      12.534   7.861  -5.441  1.00  0.00      R    H  
ATOM    687  H2' GUA R   2      13.694   5.490  -7.633  1.00  0.00      R    H  
ATOM    688  H21 GUA R   2      10.304   3.484  -2.396  1.00  0.00      R    H  
ATOM    689  H3' GUA R   2      10.921   7.415  -8.848  1.00  0.00      R    H  
ATOM    690  H22 GUA R   2      11.840   4.063  -2.969  1.00  0.00      R    H  
ATOM    691  H4' GUA R   2      13.704   8.734  -8.289  1.00  0.00      R    H  
ATOM    692  H5' GUA R   2      12.389  10.836  -8.730  1.00  0.00      R    H  
ATOM    693 H2'' GUA R   2      11.605   5.846  -7.057  1.00  0.00      R    H  
ATOM    694 H5'' GUA R   2      12.489   9.796 -10.204  1.00  0.00      R    H  
ATOM    695  P   URA R   3      12.066   5.566 -10.490  1.00  0.00      R    P  
ATOM    696  O1P URA R   3      13.114   5.158 -11.475  1.00  0.00      R    O  
ATOM    697  O2P URA R   3      10.744   6.016 -10.998  1.00  0.00      R    O  
ATOM    698  C5' URA R   3      13.063   3.636  -9.156  1.00  0.00      R    C  
ATOM    699  O5' URA R   3      11.909   4.397  -9.490  1.00  0.00      R    O  
ATOM    700  C4' URA R   3      12.750   2.638  -8.044  1.00  0.00      R    C  
ATOM    701  O4' URA R   3      12.068   3.338  -6.990  1.00  0.00      R    O  
ATOM    702  C3' URA R   3      11.924   1.445  -8.418  1.00  0.00      R    C  
ATOM    703  O3' URA R   3      12.747   0.346  -8.903  1.00  0.00      R    O  
ATOM    704  C2' URA R   3      11.196   1.121  -7.078  1.00  0.00      R    C  
ATOM    705  O2' URA R   3      11.921   0.188  -6.217  1.00  0.00      R    O  
ATOM    706  C1' URA R   3      11.062   2.493  -6.538  1.00  0.00      R    C  
ATOM    707  N1  URA R   3       9.663   3.011  -6.611  1.00  0.00      R    N  
ATOM    708  C2  URA R   3       8.707   2.419  -5.817  1.00  0.00      R    C  
ATOM    709  O2  URA R   3       8.970   1.494  -5.060  1.00  0.00      R    O  
ATOM    710  N3  URA R   3       7.530   3.058  -5.895  1.00  0.00      R    N  
ATOM    711  C4  URA R   3       7.182   4.085  -6.752  1.00  0.00      R    C  
ATOM    712  O4  URA R   3       5.966   4.392  -6.857  1.00  0.00      R    O  
ATOM    713  C5  URA R   3       8.218   4.647  -7.549  1.00  0.00      R    C  
ATOM    714  C6  URA R   3       9.411   4.090  -7.485  1.00  0.00      R    C  
ATOM    715  H3  URA R   3       6.783   2.647  -5.353  1.00  0.00      R    H  
ATOM    716  H5  URA R   3       8.024   5.506  -8.191  1.00  0.00      R    H  
ATOM    717  H6  URA R   3      10.252   4.311  -8.141  1.00  0.00      R    H  
ATOM    718  H1' URA R   3      11.335   2.394  -5.466  1.00  0.00      R    H  
ATOM    719  H2' URA R   3      11.386  -0.610  -6.180  1.00  0.00      R    H  
ATOM    720  H3' URA R   3      11.224   1.889  -9.159  1.00  0.00      R    H  
ATOM    721  H4' URA R   3      13.674   2.247  -7.565  1.00  0.00      R    H  
ATOM    722  H5' URA R   3      13.871   4.339  -8.860  1.00  0.00      R    H  
ATOM    723 H2'' URA R   3      10.245   0.622  -7.365  1.00  0.00      R    H  
ATOM    724 H5'' URA R   3      13.330   3.044 -10.058  1.00  0.00      R    H  
ATOM    725  P   URA R   4      12.029  -0.737  -9.866  1.00  0.00      R    P  
ATOM    726  O1P URA R   4      13.011  -1.751 -10.255  1.00  0.00      R    O  
ATOM    727  O2P URA R   4      11.306  -0.086 -10.997  1.00  0.00      R    O  
ATOM    728  C5' URA R   4      11.441  -2.595  -8.097  1.00  0.00      R    C  
ATOM    729  O5' URA R   4      10.998  -1.468  -8.969  1.00  0.00      R    O  
ATOM    730  C4' URA R   4      10.302  -3.023  -7.165  1.00  0.00      R    C  
ATOM    731  O4' URA R   4       9.663  -1.971  -6.517  1.00  0.00      R    O  
ATOM    732  C3' URA R   4       9.170  -3.743  -7.861  1.00  0.00      R    C  
ATOM    733  O3' URA R   4       9.581  -5.083  -8.165  1.00  0.00      R    O  
ATOM    734  C2' URA R   4       8.045  -3.709  -6.762  1.00  0.00      R    C  
ATOM    735  O2' URA R   4       8.245  -4.690  -5.742  1.00  0.00      R    O  
ATOM    736  C1' URA R   4       8.324  -2.303  -6.212  1.00  0.00      R    C  
ATOM    737  N1  URA R   4       7.328  -1.246  -6.695  1.00  0.00      R    N  
ATOM    738  C2  URA R   4       6.245  -0.877  -5.982  1.00  0.00      R    C  
ATOM    739  O2  URA R   4       5.967  -1.448  -4.920  1.00  0.00      R    O  
ATOM    740  N3  URA R   4       5.473   0.102  -6.577  1.00  0.00      R    N  
ATOM    741  C4  URA R   4       5.713   0.764  -7.775  1.00  0.00      R    C  
ATOM    742  O4  URA R   4       5.007   1.634  -8.166  1.00  0.00      R    O  
ATOM    743  C5  URA R   4       6.830   0.254  -8.497  1.00  0.00      R    C  
ATOM    744  C6  URA R   4       7.641  -0.625  -7.944  1.00  0.00      R    C  
ATOM    745  H3  URA R   4       4.625   0.326  -6.078  1.00  0.00      R    H  
ATOM    746  H5  URA R   4       6.918   0.600  -9.526  1.00  0.00      R    H  
ATOM    747  H6  URA R   4       8.393  -1.190  -8.494  1.00  0.00      R    H  
ATOM    748  H1' URA R   4       8.384  -2.409  -5.108  1.00  0.00      R    H  
ATOM    749  H2' URA R   4       7.471  -5.253  -5.655  1.00  0.00      R    H  
ATOM    750  H3' URA R   4       8.924  -3.215  -8.807  1.00  0.00      R    H  
ATOM    751  H4' URA R   4      10.679  -3.721  -6.387  1.00  0.00      R    H  
ATOM    752  H5' URA R   4      12.222  -2.238  -7.391  1.00  0.00      R    H  
ATOM    753 H2'' URA R   4       7.094  -3.789  -7.331  1.00  0.00      R    H  
ATOM    754 H5'' URA R   4      11.739  -3.513  -8.646  1.00  0.00      R    H  
ATOM    755  P   GUA R   5       8.793  -5.831  -9.298  1.00  0.00      R    P  
ATOM    756  O1P GUA R   5       9.372  -7.183  -9.460  1.00  0.00      R    O  
ATOM    757  O2P GUA R   5       8.623  -5.041 -10.545  1.00  0.00      R    O  
ATOM    758  C5' GUA R   5       6.944  -7.022  -7.641  1.00  0.00      R    C  
ATOM    759  O5' GUA R   5       7.337  -6.047  -8.638  1.00  0.00      R    O  
ATOM    760  C4' GUA R   5       5.484  -6.740  -7.272  1.00  0.00      R    C  
ATOM    761  O4' GUA R   5       5.267  -5.440  -6.689  1.00  0.00      R    O  
ATOM    762  C3' GUA R   5       4.346  -6.847  -8.339  1.00  0.00      R    C  
ATOM    763  O3' GUA R   5       4.061  -8.180  -8.715  1.00  0.00      R    O  
ATOM    764  C2' GUA R   5       3.175  -6.136  -7.569  1.00  0.00      R    C  
ATOM    765  O2' GUA R   5       2.562  -6.973  -6.609  1.00  0.00      R    O  
ATOM    766  C1' GUA R   5       3.910  -5.015  -6.871  1.00  0.00      R    C  
ATOM    767  N1  GUA R   5       1.217  -1.043  -8.089  1.00  0.00      R    N  
ATOM    768  C2  GUA R   5       0.929  -2.034  -7.157  1.00  0.00      R    C  
ATOM    769  N2  GUA R   5      -0.219  -1.916  -6.556  1.00  0.00      R    N  
ATOM    770  N3  GUA R   5       1.788  -2.998  -6.926  1.00  0.00      R    N  
ATOM    771  C4  GUA R   5       2.861  -2.929  -7.705  1.00  0.00      R    C  
ATOM    772  C5  GUA R   5       3.318  -1.888  -8.539  1.00  0.00      R    C  
ATOM    773  C6  GUA R   5       2.414  -0.815  -8.705  1.00  0.00      R    C  
ATOM    774  O6  GUA R   5       2.615   0.144  -9.434  1.00  0.00      R    O  
ATOM    775  N7  GUA R   5       4.490  -2.255  -9.153  1.00  0.00      R    N  
ATOM    776  C8  GUA R   5       4.788  -3.401  -8.580  1.00  0.00      R    C  
ATOM    777  N9  GUA R   5       3.853  -3.824  -7.769  1.00  0.00      R    N  
ATOM    778  H1  GUA R   5       0.708  -0.170  -8.114  1.00  0.00      R    H  
ATOM    779  H8  GUA R   5       5.708  -3.984  -8.642  1.00  0.00      R    H  
ATOM    780  H1' GUA R   5       3.502  -4.773  -5.866  1.00  0.00      R    H  
ATOM    781  H2' GUA R   5       1.613  -6.831  -6.579  1.00  0.00      R    H  
ATOM    782  H21 GUA R   5      -0.903  -1.334  -6.996  1.00  0.00      R    H  
ATOM    783  H3' GUA R   5       4.785  -6.182  -9.114  1.00  0.00      R    H  
ATOM    784  H22 GUA R   5      -0.506  -2.667  -5.961  1.00  0.00      R    H  
ATOM    785  H4' GUA R   5       5.209  -7.345  -6.382  1.00  0.00      R    H  
ATOM    786  H5' GUA R   5       7.624  -6.951  -6.764  1.00  0.00      R    H  
ATOM    787 H2'' GUA R   5       2.379  -5.861  -8.294  1.00  0.00      R    H  
ATOM    788 H5'' GUA R   5       6.956  -8.067  -8.017  1.00  0.00      R    H  
ATOM    789  P   URA R   6       4.005  -8.474 -10.288  1.00  0.00      R    P  
ATOM    790  O1P URA R   6       3.935  -9.914 -10.624  1.00  0.00      R    O  
ATOM    791  O2P URA R   6       5.057  -7.709 -10.892  1.00  0.00      R    O  
ATOM    792  C5' URA R   6       1.558  -8.495 -11.041  1.00  0.00      R    C  
ATOM    793  O5' URA R   6       2.723  -7.773 -10.792  1.00  0.00      R    O  
ATOM    794  C4' URA R   6       0.333  -7.627 -11.407  1.00  0.00      R    C  
ATOM    795  O4' URA R   6       0.331  -6.494 -10.507  1.00  0.00      R    O  
ATOM    796  C3' URA R   6       0.218  -6.933 -12.767  1.00  0.00      R    C  
ATOM    797  O3' URA R   6      -0.191  -7.860 -13.826  1.00  0.00      R    O  
ATOM    798  C2' URA R   6      -0.842  -5.967 -12.368  1.00  0.00      R    C  
ATOM    799  O2' URA R   6      -2.091  -6.642 -12.351  1.00  0.00      R    O  
ATOM    800  C1' URA R   6      -0.414  -5.483 -11.086  1.00  0.00      R    C  
ATOM    801  N1  URA R   6       0.389  -4.190 -11.166  1.00  0.00      R    N  
ATOM    802  C2  URA R   6      -0.276  -3.002 -11.525  1.00  0.00      R    C  
ATOM    803  O2  URA R   6      -1.426  -3.041 -11.812  1.00  0.00      R    O  
ATOM    804  N3  URA R   6       0.556  -1.920 -11.671  1.00  0.00      R    N  
ATOM    805  C4  URA R   6       1.939  -1.913 -11.808  1.00  0.00      R    C  
ATOM    806  O4  URA R   6       2.458  -0.934 -12.317  1.00  0.00      R    O  
ATOM    807  C5  URA R   6       2.590  -3.109 -11.424  1.00  0.00      R    C  
ATOM    808  C6  URA R   6       1.789  -4.222 -11.202  1.00  0.00      R    C  
ATOM    809  H3  URA R   6       0.087  -1.078 -11.971  1.00  0.00      R    H  
ATOM    810  H5  URA R   6       3.676  -3.177 -11.480  1.00  0.00      R    H  
ATOM    811  H6  URA R   6       2.281  -5.193 -11.151  1.00  0.00      R    H  
ATOM    812  H1' URA R   6      -1.280  -5.349 -10.402  1.00  0.00      R    H  
ATOM    813  H2' URA R   6      -2.435  -6.742 -13.243  1.00  0.00      R    H  
ATOM    814  H3' URA R   6       1.191  -6.455 -13.009  1.00  0.00      R    H  
ATOM    815  H4' URA R   6      -0.550  -8.282 -11.247  1.00  0.00      R    H  
ATOM    816  H5' URA R   6       1.264  -9.170 -10.209  1.00  0.00      R    H  
ATOM    817 H2'' URA R   6      -0.905  -5.151 -13.119  1.00  0.00      R    H  
ATOM    818 H5'' URA R   6       1.652  -9.179 -11.912  1.00  0.00      R    H  
ATOM    819  P   ADE R   7       0.064  -7.407 -15.345  1.00  0.00      R    P  
ATOM    820  O1P ADE R   7       0.231  -8.632 -16.149  1.00  0.00      R    O  
ATOM    821  O2P ADE R   7       1.132  -6.358 -15.398  1.00  0.00      R    O  
ATOM    822  C5' ADE R   7      -2.608  -7.230 -15.650  1.00  0.00      R    C  
ATOM    823  O5' ADE R   7      -1.307  -6.721 -15.778  1.00  0.00      R    O  
ATOM    824  C4' ADE R   7      -3.653  -6.123 -15.584  1.00  0.00      R    C  
ATOM    825  O4' ADE R   7      -3.313  -5.178 -14.513  1.00  0.00      R    O  
ATOM    826  C3' ADE R   7      -3.677  -5.182 -16.859  1.00  0.00      R    C  
ATOM    827  O3' ADE R   7      -4.393  -5.940 -17.913  1.00  0.00      R    O  
ATOM    828  C2' ADE R   7      -4.300  -3.933 -16.329  1.00  0.00      R    C  
ATOM    829  O2' ADE R   7      -5.636  -4.118 -16.055  1.00  0.00      R    O  
ATOM    830  C1' ADE R   7      -3.543  -3.883 -14.956  1.00  0.00      R    C  
ATOM    831  N1  ADE R   7      -1.644   0.851 -15.619  1.00  0.00      R    N  
ATOM    832  C2  ADE R   7      -2.875   0.324 -15.688  1.00  0.00      R    C  
ATOM    833  N3  ADE R   7      -3.361  -0.887 -15.436  1.00  0.00      R    N  
ATOM    834  C4  ADE R   7      -2.283  -1.699 -15.219  1.00  0.00      R    C  
ATOM    835  C5  ADE R   7      -0.896  -1.376 -15.193  1.00  0.00      R    C  
ATOM    836  C6  ADE R   7      -0.613  -0.062 -15.345  1.00  0.00      R    C  
ATOM    837  N6  ADE R   7       0.590   0.563 -15.426  1.00  0.00      R    N  
ATOM    838  N7  ADE R   7      -0.140  -2.464 -15.022  1.00  0.00      R    N  
ATOM    839  C8  ADE R   7      -0.956  -3.483 -14.987  1.00  0.00      R    C  
ATOM    840  N9  ADE R   7      -2.291  -3.054 -15.036  1.00  0.00      R    N  
ATOM    841  H2  ADE R   7      -3.686   1.025 -15.886  1.00  0.00      R    H  
ATOM    842  H8  ADE R   7      -0.747  -4.547 -14.878  1.00  0.00      R    H  
ATOM    843  H1' ADE R   7      -4.210  -3.406 -14.206  1.00  0.00      R    H  
ATOM    844  H2' ADE R   7      -5.963  -3.349 -15.583  1.00  0.00      R    H  
ATOM    845  H3' ADE R   7      -2.589  -5.062 -17.054  1.00  0.00      R    H  
ATOM    846  H4' ADE R   7      -4.688  -6.495 -15.427  1.00  0.00      R    H  
ATOM    847  H5' ADE R   7      -2.719  -7.949 -14.810  1.00  0.00      R    H  
ATOM    848  H61 ADE R   7       0.616   1.522 -15.705  1.00  0.00      R    H  
ATOM    849  H62 ADE R   7       1.441   0.038 -15.390  1.00  0.00      R    H  
ATOM    850 H2'' ADE R   7      -4.148  -3.059 -16.997  1.00  0.00      R    H  
ATOM    851 H5'' ADE R   7      -2.948  -7.799 -16.541  1.00  0.00      R    H  
ATOM    852  P   ADE R   8      -3.898  -5.932 -19.371  1.00  0.00      R    P  
ATOM    853  O1P ADE R   8      -4.856  -6.783 -20.148  1.00  0.00      R    O  
ATOM    854  O2P ADE R   8      -2.531  -6.370 -19.421  1.00  0.00      R    O  
ATOM    855  C5' ADE R   8      -5.440  -3.743 -19.780  1.00  0.00      R    C  
ATOM    856  O5' ADE R   8      -4.074  -4.385 -19.816  1.00  0.00      R    O  
ATOM    857  C4' ADE R   8      -5.317  -2.227 -20.122  1.00  0.00      R    C  
ATOM    858  O4' ADE R   8      -4.668  -1.549 -19.031  1.00  0.00      R    O  
ATOM    859  C3' ADE R   8      -4.511  -1.762 -21.277  1.00  0.00      R    C  
ATOM    860  O3' ADE R   8      -5.091  -2.067 -22.631  1.00  0.00      R    O  
ATOM    861  C2' ADE R   8      -4.411  -0.281 -20.986  1.00  0.00      R    C  
ATOM    862  O2' ADE R   8      -5.611   0.452 -21.169  1.00  0.00      R    O  
ATOM    863  C1' ADE R   8      -4.082  -0.348 -19.494  1.00  0.00      R    C  
ATOM    864  N1  ADE R   8       0.345   2.360 -18.840  1.00  0.00      R    N  
ATOM    865  C2  ADE R   8      -0.893   2.793 -19.228  1.00  0.00      R    C  
ATOM    866  N3  ADE R   8      -2.027   2.054 -19.255  1.00  0.00      R    N  
ATOM    867  C4  ADE R   8      -1.772   0.787 -19.090  1.00  0.00      R    C  
ATOM    868  C5  ADE R   8      -0.558   0.200 -18.746  1.00  0.00      R    C  
ATOM    869  C6  ADE R   8       0.520   1.039 -18.604  1.00  0.00      R    C  
ATOM    870  N6  ADE R   8       1.777   0.644 -18.284  1.00  0.00      R    N  
ATOM    871  N7  ADE R   8      -0.660  -1.215 -18.657  1.00  0.00      R    N  
ATOM    872  C8  ADE R   8      -1.904  -1.487 -19.007  1.00  0.00      R    C  
ATOM    873  N9  ADE R   8      -2.661  -0.326 -19.209  1.00  0.00      R    N  
ATOM    874  H2  ADE R   8      -1.020   3.863 -19.391  1.00  0.00      R    H  
ATOM    875  H8  ADE R   8      -2.363  -2.475 -19.075  1.00  0.00      R    H  
ATOM    876  H1' ADE R   8      -4.558   0.490 -18.941  1.00  0.00      R    H  
ATOM    877  H2' ADE R   8      -5.423   1.315 -21.545  1.00  0.00      R    H  
ATOM    878  H3' ADE R   8      -3.563  -2.340 -21.246  1.00  0.00      R    H  
ATOM    879  H4' ADE R   8      -6.366  -1.864 -20.156  1.00  0.00      R    H  
ATOM    880  H5' ADE R   8      -5.808  -3.666 -18.735  1.00  0.00      R    H  
ATOM    881  H61 ADE R   8       2.072  -0.301 -18.142  1.00  0.00      R    H  
ATOM    882  H62 ADE R   8       2.597   1.203 -18.404  1.00  0.00      R    H  
ATOM    883 H2'' ADE R   8      -3.674   0.252 -21.625  1.00  0.00      R    H  
ATOM    884 H5'' ADE R   8      -6.162  -4.303 -20.411  1.00  0.00      R    H  
ATOM    885  P   GUA R   9      -4.159  -2.023 -23.890  1.00  0.00      R    P  
ATOM    886  O1P GUA R   9      -4.712  -2.753 -25.040  1.00  0.00      R    O  
ATOM    887  O2P GUA R   9      -2.845  -2.555 -23.453  1.00  0.00      R    O  
ATOM    888  C5' GUA R   9      -4.962   0.478 -24.599  1.00  0.00      R    C  
ATOM    889  O5' GUA R   9      -3.958  -0.494 -24.276  1.00  0.00      R    O  
ATOM    890  C4' GUA R   9      -4.294   1.873 -24.579  1.00  0.00      R    C  
ATOM    891  O4' GUA R   9      -3.811   2.247 -23.277  1.00  0.00      R    O  
ATOM    892  C3' GUA R   9      -3.104   2.212 -25.541  1.00  0.00      R    C  
ATOM    893  O3' GUA R   9      -3.624   2.370 -26.904  1.00  0.00      R    O  
ATOM    894  C2' GUA R   9      -2.521   3.426 -24.910  1.00  0.00      R    C  
ATOM    895  O2' GUA R   9      -3.155   4.624 -25.122  1.00  0.00      R    O  
ATOM    896  C1' GUA R   9      -2.588   3.044 -23.444  1.00  0.00      R    C  
ATOM    897  N1  GUA R   9       2.136   3.337 -21.959  1.00  0.00      R    N  
ATOM    898  C2  GUA R   9       1.303   4.325 -22.552  1.00  0.00      R    C  
ATOM    899  N2  GUA R   9       1.910   5.506 -22.738  1.00  0.00      R    N  
ATOM    900  N3  GUA R   9       0.073   4.129 -23.007  1.00  0.00      R    N  
ATOM    901  C4  GUA R   9      -0.273   2.852 -22.815  1.00  0.00      R    C  
ATOM    902  C5  GUA R   9       0.545   1.780 -22.345  1.00  0.00      R    C  
ATOM    903  C6  GUA R   9       1.812   2.011 -21.797  1.00  0.00      R    C  
ATOM    904  O6  GUA R   9       2.616   1.203 -21.259  1.00  0.00      R    O  
ATOM    905  N7  GUA R   9      -0.124   0.620 -22.372  1.00  0.00      R    N  
ATOM    906  C8  GUA R   9      -1.242   0.980 -22.834  1.00  0.00      R    C  
ATOM    907  N9  GUA R   9      -1.426   2.269 -23.007  1.00  0.00      R    N  
ATOM    908  H1  GUA R   9       3.067   3.604 -21.673  1.00  0.00      R    H  
ATOM    909  H8  GUA R   9      -2.009   0.220 -22.985  1.00  0.00      R    H  
ATOM    910  H1' GUA R   9      -2.738   3.932 -22.793  1.00  0.00      R    H  
ATOM    911  H2' GUA R   9      -2.545   5.289 -24.795  1.00  0.00      R    H  
ATOM    912  H21 GUA R   9       2.853   5.686 -22.458  1.00  0.00      R    H  
ATOM    913  H3' GUA R   9      -2.403   1.349 -25.526  1.00  0.00      R    H  
ATOM    914  H22 GUA R   9       1.540   6.284 -23.246  1.00  0.00      R    H  
ATOM    915  H4' GUA R   9      -5.078   2.642 -24.744  1.00  0.00      R    H  
ATOM    916  H5' GUA R   9      -5.858   0.481 -23.941  1.00  0.00      R    H  
ATOM    917 H2'' GUA R   9      -1.504   3.613 -25.318  1.00  0.00      R    H  
ATOM    918 H5'' GUA R   9      -5.434   0.244 -25.577  1.00  0.00      R    H  
ATOM    919  P   CYT R  10      -2.908   1.928 -28.205  1.00  0.00      R    P  
ATOM    920  O1P CYT R  10      -3.909   1.992 -29.304  1.00  0.00      R    O  
ATOM    921  O2P CYT R  10      -2.365   0.572 -27.979  1.00  0.00      R    O  
ATOM    922  C5' CYT R  10      -1.869   4.342 -28.608  1.00  0.00      R    C  
ATOM    923  O5' CYT R  10      -1.711   2.939 -28.367  1.00  0.00      R    O  
ATOM    924  C4' CYT R  10      -0.515   4.993 -28.248  1.00  0.00      R    C  
ATOM    925  O4' CYT R  10      -0.125   4.646 -26.962  1.00  0.00      R    O  
ATOM    926  C3' CYT R  10       0.717   4.739 -29.080  1.00  0.00      R    C  
ATOM    927  O3' CYT R  10       0.735   5.648 -30.132  1.00  0.00      R    O  
ATOM    928  C2' CYT R  10       1.947   4.681 -28.129  1.00  0.00      R    C  
ATOM    929  O2' CYT R  10       2.630   5.929 -28.097  1.00  0.00      R    O  
ATOM    930  C1' CYT R  10       1.292   4.520 -26.846  1.00  0.00      R    C  
ATOM    931  N1  CYT R  10       1.747   3.322 -26.185  1.00  0.00      R    N  
ATOM    932  C2  CYT R  10       2.999   3.305 -25.582  1.00  0.00      R    C  
ATOM    933  O2  CYT R  10       3.753   4.303 -25.587  1.00  0.00      R    O  
ATOM    934  N3  CYT R  10       3.389   2.168 -24.976  1.00  0.00      R    N  
ATOM    935  C4  CYT R  10       2.605   1.066 -24.932  1.00  0.00      R    C  
ATOM    936  N4  CYT R  10       3.028  -0.026 -24.269  1.00  0.00      R    N  
ATOM    937  C5  CYT R  10       1.310   1.076 -25.455  1.00  0.00      R    C  
ATOM    938  C6  CYT R  10       0.959   2.202 -26.117  1.00  0.00      R    C  
ATOM    939  H5  CYT R  10       0.626   0.234 -25.355  1.00  0.00      R    H  
ATOM    940  H6  CYT R  10       0.005   2.238 -26.644  1.00  0.00      R    H  
ATOM    941  H1' CYT R  10       1.576   5.393 -26.220  1.00  0.00      R    H  
ATOM    942  H2' CYT R  10       3.530   5.811 -28.411  1.00  0.00      R    H  
ATOM    943  H3' CYT R  10       0.503   3.746 -29.528  1.00  0.00      R    H  
ATOM    944  H4' CYT R  10      -0.714   6.085 -28.191  1.00  0.00      R    H  
ATOM    945  H41 CYT R  10       3.904  -0.012 -23.786  1.00  0.00      R    H  
ATOM    946  H5' CYT R  10      -2.695   4.757 -27.991  1.00  0.00      R    H  
ATOM    947  H42 CYT R  10       2.462  -0.849 -24.233  1.00  0.00      R    H  
ATOM    948  H3T CYT R  10       1.583   5.497 -30.555  1.00  0.00      R    H  
ATOM    949 H2'' CYT R  10       2.667   3.898 -28.452  1.00  0.00      R    H  
ATOM    950 H5'' CYT R  10      -1.975   4.497 -29.702  1.00  0.00      R    H  
TER   
ATOM    951  P   CYT T   9      -9.582  -0.699 -35.045  1.00  0.00      TS   P  
ATOM    952  O1P CYT T   9     -10.250   0.486 -34.533  1.00  0.00      TS   O  
ATOM    953  O2P CYT T   9      -9.778  -1.079 -36.466  1.00  0.00      TS   O  
ATOM    954  C5' CYT T   9      -7.740  -0.003 -33.352  1.00  0.00      TS   C  
ATOM    955  O5' CYT T   9      -8.045  -0.725 -34.639  1.00  0.00      TS   O  
ATOM    956  C4' CYT T   9      -6.231  -0.250 -32.931  1.00  0.00      TS   C  
ATOM    957  O4' CYT T   9      -5.802  -1.624 -33.058  1.00  0.00      TS   O  
ATOM    958  C3' CYT T   9      -5.161   0.518 -33.766  1.00  0.00      TS   C  
ATOM    959  O3' CYT T   9      -4.764   1.659 -32.989  1.00  0.00      TS   O  
ATOM    960  C2' CYT T   9      -4.011  -0.502 -33.902  1.00  0.00      TS   C  
ATOM    961  C1' CYT T   9      -4.396  -1.600 -32.825  1.00  0.00      TS   C  
ATOM    962  N1  CYT T   9      -3.845  -2.880 -33.255  1.00  0.00      TS   N  
ATOM    963  C2  CYT T   9      -3.275  -3.666 -32.281  1.00  0.00      TS   C  
ATOM    964  O2  CYT T   9      -3.149  -3.201 -31.144  1.00  0.00      TS   O  
ATOM    965  N3  CYT T   9      -2.728  -4.857 -32.585  1.00  0.00      TS   N  
ATOM    966  C4  CYT T   9      -3.029  -5.356 -33.877  1.00  0.00      TS   C  
ATOM    967  N4  CYT T   9      -2.699  -6.577 -34.136  1.00  0.00      TS   N  
ATOM    968  C5  CYT T   9      -3.689  -4.634 -34.823  1.00  0.00      TS   C  
ATOM    969  O5T CYT T   9     -10.198  -1.850 -34.318  1.00  0.00      TS   O  
ATOM    970  C6  CYT T   9      -4.192  -3.448 -34.530  1.00  0.00      TS   C  
ATOM    971  H5  CYT T   9      -3.909  -5.087 -35.790  1.00  0.00      TS   H  
ATOM    972  H6  CYT T   9      -4.661  -2.772 -35.243  1.00  0.00      TS   H  
ATOM    973  H1' CYT T   9      -4.185  -1.173 -31.821  1.00  0.00      TS   H  
ATOM    974  H2' CYT T   9      -3.062  -0.086 -33.500  1.00  0.00      TS   H  
ATOM    975  H3' CYT T   9      -5.687   0.747 -34.717  1.00  0.00      TS   H  
ATOM    976  H4' CYT T   9      -6.260  -0.001 -31.849  1.00  0.00      TS   H  
ATOM    977  H41 CYT T   9      -1.911  -6.851 -33.584  1.00  0.00      TS   H  
ATOM    978  H5' CYT T   9      -8.259  -0.439 -32.472  1.00  0.00      TS   H  
ATOM    979  H42 CYT T   9      -2.607  -6.821 -35.101  1.00  0.00      TS   H  
ATOM    980  H5T CYT T   9     -11.112  -1.627 -34.123  1.00  0.00      TS   H  
ATOM    981 H2'' CYT T   9      -3.922  -0.911 -34.932  1.00  0.00      TS   H  
ATOM    982 H5'' CYT T   9      -8.085   1.052 -33.328  1.00  0.00      TS   H  
ATOM    983  P   GUA T  10      -3.933   2.824 -33.667  1.00  0.00      TS   P  
ATOM    984  O1P GUA T  10      -4.153   4.048 -32.903  1.00  0.00      TS   O  
ATOM    985  O2P GUA T  10      -4.249   2.963 -35.094  1.00  0.00      TS   O  
ATOM    986  C5' GUA T  10      -1.772   2.415 -32.329  1.00  0.00      TS   C  
ATOM    987  O5' GUA T  10      -2.413   2.487 -33.610  1.00  0.00      TS   O  
ATOM    988  C4' GUA T  10      -0.327   1.859 -32.311  1.00  0.00      TS   C  
ATOM    989  O4' GUA T  10      -0.278   0.591 -32.972  1.00  0.00      TS   O  
ATOM    990  C3' GUA T  10       0.585   2.782 -33.010  1.00  0.00      TS   C  
ATOM    991  O3' GUA T  10       1.799   2.924 -32.318  1.00  0.00      TS   O  
ATOM    992  C2' GUA T  10       0.771   2.160 -34.409  1.00  0.00      TS   C  
ATOM    993  C1' GUA T  10       0.624   0.664 -34.091  1.00  0.00      TS   C  
ATOM    994  N1  GUA T  10      -0.173  -4.041 -35.731  1.00  0.00      TS   N  
ATOM    995  C2  GUA T  10       0.625  -3.608 -34.623  1.00  0.00      TS   C  
ATOM    996  N2  GUA T  10       1.151  -4.558 -33.965  1.00  0.00      TS   N  
ATOM    997  N3  GUA T  10       0.845  -2.294 -34.415  1.00  0.00      TS   N  
ATOM    998  C4  GUA T  10       0.112  -1.434 -35.280  1.00  0.00      TS   C  
ATOM    999  C5  GUA T  10      -0.596  -1.745 -36.371  1.00  0.00      TS   C  
ATOM   1000  C6  GUA T  10      -0.765  -3.158 -36.700  1.00  0.00      TS   C  
ATOM   1001  O6  GUA T  10      -1.408  -3.492 -37.725  1.00  0.00      TS   O  
ATOM   1002  N7  GUA T  10      -1.188  -0.636 -36.914  1.00  0.00      TS   N  
ATOM   1003  C8  GUA T  10      -0.735   0.344 -36.199  1.00  0.00      TS   C  
ATOM   1004  N9  GUA T  10       0.030  -0.069 -35.130  1.00  0.00      TS   N  
ATOM   1005  H1  GUA T  10      -0.402  -5.016 -35.861  1.00  0.00      TS   H  
ATOM   1006  H8  GUA T  10      -1.065   1.363 -36.398  1.00  0.00      TS   H  
ATOM   1007  H1' GUA T  10       1.593   0.330 -33.663  1.00  0.00      TS   H  
ATOM   1008  H2' GUA T  10       1.732   2.273 -34.954  1.00  0.00      TS   H  
ATOM   1009  H21 GUA T  10       1.174  -5.474 -34.365  1.00  0.00      TS   H  
ATOM   1010  H3' GUA T  10       0.110   3.787 -33.056  1.00  0.00      TS   H  
ATOM   1011  H22 GUA T  10       1.616  -4.391 -33.095  1.00  0.00      TS   H  
ATOM   1012  H4' GUA T  10       0.066   1.785 -31.275  1.00  0.00      TS   H  
ATOM   1013  H5' GUA T  10      -2.327   1.788 -31.598  1.00  0.00      TS   H  
ATOM   1014 H2'' GUA T  10      -0.020   2.542 -35.090  1.00  0.00      TS   H  
ATOM   1015 H5'' GUA T  10      -1.587   3.398 -31.845  1.00  0.00      TS   H  
ATOM   1016  P   THY T  11       2.874   4.035 -32.723  1.00  0.00      TS   P  
ATOM   1017  O1P THY T  11       4.205   3.380 -33.019  1.00  0.00      TS   O  
ATOM   1018  O2P THY T  11       2.228   4.650 -33.868  1.00  0.00      TS   O  
ATOM   1019  C5' THY T  11       3.552   6.241 -31.362  1.00  0.00      TS   C  
ATOM   1020  O5' THY T  11       2.938   4.940 -31.409  1.00  0.00      TS   O  
ATOM   1021  C4' THY T  11       4.947   6.212 -30.679  1.00  0.00      TS   C  
ATOM   1022  O4' THY T  11       5.020   5.462 -29.459  1.00  0.00      TS   O  
ATOM   1023  C3' THY T  11       6.087   5.780 -31.526  1.00  0.00      TS   C  
ATOM   1024  O3' THY T  11       7.048   6.771 -31.673  1.00  0.00      TS   O  
ATOM   1025  C2' THY T  11       6.676   4.540 -30.866  1.00  0.00      TS   C  
ATOM   1026  C1' THY T  11       6.161   4.572 -29.381  1.00  0.00      TS   C  
ATOM   1027  N1  THY T  11       5.750   3.255 -28.929  1.00  0.00      TS   N  
ATOM   1028  C2  THY T  11       6.599   2.465 -28.181  1.00  0.00      TS   C  
ATOM   1029  O2  THY T  11       7.764   2.845 -28.011  1.00  0.00      TS   O  
ATOM   1030  N3  THY T  11       6.029   1.316 -27.693  1.00  0.00      TS   N  
ATOM   1031  C4  THY T  11       4.805   0.848 -28.023  1.00  0.00      TS   C  
ATOM   1032  O4  THY T  11       4.387  -0.173 -27.399  1.00  0.00      TS   O  
ATOM   1033  C5  THY T  11       4.017   1.572 -28.972  1.00  0.00      TS   C  
ATOM   1034  C5M THY T  11       2.757   1.012 -29.560  1.00  0.00      TS   C  
ATOM   1035  C6  THY T  11       4.521   2.754 -29.415  1.00  0.00      TS   C  
ATOM   1036  H3  THY T  11       6.602   0.801 -27.039  1.00  0.00      TS   H  
ATOM   1037  H6  THY T  11       4.015   3.379 -30.149  1.00  0.00      TS   H  
ATOM   1038  H1' THY T  11       7.036   4.958 -28.817  1.00  0.00      TS   H  
ATOM   1039  H2' THY T  11       7.785   4.514 -30.927  1.00  0.00      TS   H  
ATOM   1040  H3' THY T  11       5.641   5.573 -32.523  1.00  0.00      TS   H  
ATOM   1041  H4' THY T  11       5.128   7.244 -30.310  1.00  0.00      TS   H  
ATOM   1042  H5' THY T  11       2.920   6.840 -30.671  1.00  0.00      TS   H  
ATOM   1043  H51 THY T  11       2.242   0.426 -28.768  1.00  0.00      TS   H  
ATOM   1044  H52 THY T  11       2.971   0.294 -30.380  1.00  0.00      TS   H  
ATOM   1045  H53 THY T  11       2.105   1.788 -30.014  1.00  0.00      TS   H  
ATOM   1046 H2'' THY T  11       6.232   3.693 -31.430  1.00  0.00      TS   H  
ATOM   1047 H5'' THY T  11       3.677   6.781 -32.325  1.00  0.00      TS   H  
ATOM   1048  P   ADE T  12       8.145   6.651 -32.933  1.00  0.00      TS   P  
ATOM   1049  O1P ADE T  12       8.631   8.046 -33.142  1.00  0.00      TS   O  
ATOM   1050  O2P ADE T  12       7.490   5.889 -34.028  1.00  0.00      TS   O  
ATOM   1051  C5' ADE T  12      10.149   6.227 -31.226  1.00  0.00      TS   C  
ATOM   1052  O5' ADE T  12       9.386   5.774 -32.336  1.00  0.00      TS   O  
ATOM   1053  C4' ADE T  12      11.177   5.194 -30.738  1.00  0.00      TS   C  
ATOM   1054  O4' ADE T  12      10.411   4.164 -30.065  1.00  0.00      TS   O  
ATOM   1055  C3' ADE T  12      11.978   4.417 -31.777  1.00  0.00      TS   C  
ATOM   1056  O3' ADE T  12      13.330   4.367 -31.305  1.00  0.00      TS   O  
ATOM   1057  C2' ADE T  12      11.380   3.048 -31.845  1.00  0.00      TS   C  
ATOM   1058  C1' ADE T  12      10.915   2.836 -30.432  1.00  0.00      TS   C  
ATOM   1059  N1  ADE T  12       8.957  -1.327 -28.032  1.00  0.00      TS   N  
ATOM   1060  C2  ADE T  12      10.025  -0.604 -27.772  1.00  0.00      TS   C  
ATOM   1061  N3  ADE T  12      10.496   0.492 -28.388  1.00  0.00      TS   N  
ATOM   1062  C4  ADE T  12       9.742   0.844 -29.423  1.00  0.00      TS   C  
ATOM   1063  C5  ADE T  12       8.597   0.179 -29.800  1.00  0.00      TS   C  
ATOM   1064  C6  ADE T  12       8.174  -1.006 -29.047  1.00  0.00      TS   C  
ATOM   1065  N6  ADE T  12       7.262  -1.811 -29.477  1.00  0.00      TS   N  
ATOM   1066  N7  ADE T  12       8.012   0.813 -30.928  1.00  0.00      TS   N  
ATOM   1067  C8  ADE T  12       8.831   1.800 -31.217  1.00  0.00      TS   C  
ATOM   1068  N9  ADE T  12       9.910   1.876 -30.365  1.00  0.00      TS   N  
ATOM   1069  H2  ADE T  12      10.628  -0.910 -26.917  1.00  0.00      TS   H  
ATOM   1070  H8  ADE T  12       8.640   2.435 -32.083  1.00  0.00      TS   H  
ATOM   1071  H1' ADE T  12      11.802   2.737 -29.771  1.00  0.00      TS   H  
ATOM   1072  H2' ADE T  12      12.033   2.196 -32.134  1.00  0.00      TS   H  
ATOM   1073  H3' ADE T  12      11.801   4.981 -32.717  1.00  0.00      TS   H  
ATOM   1074  H4' ADE T  12      11.804   5.722 -29.988  1.00  0.00      TS   H  
ATOM   1075  H5' ADE T  12       9.404   6.531 -30.460  1.00  0.00      TS   H  
ATOM   1076  H61 ADE T  12       7.005  -2.625 -28.956  1.00  0.00      TS   H  
ATOM   1077  H62 ADE T  12       6.646  -1.611 -30.239  1.00  0.00      TS   H  
ATOM   1078 H2'' ADE T  12      10.547   3.163 -32.573  1.00  0.00      TS   H  
ATOM   1079 H5'' ADE T  12      10.652   7.151 -31.583  1.00  0.00      TS   H  
ATOM   1080  P   THY T  13      14.424   3.951 -32.400  1.00  0.00      TS   P  
ATOM   1081  O1P THY T  13      15.642   4.806 -32.129  1.00  0.00      TS   O  
ATOM   1082  O2P THY T  13      13.880   4.061 -33.782  1.00  0.00      TS   O  
ATOM   1083  C5' THY T  13      14.986   2.033 -30.751  1.00  0.00      TS   C  
ATOM   1084  O5' THY T  13      14.773   2.446 -32.148  1.00  0.00      TS   O  
ATOM   1085  C4' THY T  13      14.610   0.536 -30.565  1.00  0.00      TS   C  
ATOM   1086  O4' THY T  13      13.175   0.364 -30.623  1.00  0.00      TS   O  
ATOM   1087  C3' THY T  13      14.953  -0.467 -31.668  1.00  0.00      TS   C  
ATOM   1088  O3' THY T  13      16.336  -0.790 -31.808  1.00  0.00      TS   O  
ATOM   1089  C2' THY T  13      14.190  -1.690 -31.227  1.00  0.00      TS   C  
ATOM   1090  C1' THY T  13      12.978  -1.065 -30.488  1.00  0.00      TS   C  
ATOM   1091  N1  THY T  13      11.661  -1.400 -31.143  1.00  0.00      TS   N  
ATOM   1092  C2  THY T  13      10.990  -2.530 -30.720  1.00  0.00      TS   C  
ATOM   1093  O2  THY T  13      11.378  -3.246 -29.792  1.00  0.00      TS   O  
ATOM   1094  N3  THY T  13       9.844  -2.809 -31.423  1.00  0.00      TS   N  
ATOM   1095  C4  THY T  13       9.452  -2.192 -32.580  1.00  0.00      TS   C  
ATOM   1096  O4  THY T  13       8.499  -2.624 -33.202  1.00  0.00      TS   O  
ATOM   1097  C5  THY T  13      10.227  -1.155 -33.086  1.00  0.00      TS   C  
ATOM   1098  C5M THY T  13       9.935  -0.580 -34.449  1.00  0.00      TS   C  
ATOM   1099  C6  THY T  13      11.363  -0.863 -32.396  1.00  0.00      TS   C  
ATOM   1100  H3  THY T  13       9.319  -3.610 -31.104  1.00  0.00      TS   H  
ATOM   1101  H6  THY T  13      12.147  -0.202 -32.766  1.00  0.00      TS   H  
ATOM   1102  H1' THY T  13      13.039  -1.183 -29.384  1.00  0.00      TS   H  
ATOM   1103  H2' THY T  13      14.739  -2.301 -30.479  1.00  0.00      TS   H  
ATOM   1104  H3' THY T  13      14.479  -0.076 -32.594  1.00  0.00      TS   H  
ATOM   1105  H4' THY T  13      15.130   0.017 -29.732  1.00  0.00      TS   H  
ATOM   1106  H5' THY T  13      14.305   2.614 -30.094  1.00  0.00      TS   H  
ATOM   1107  H51 THY T  13      10.599   0.278 -34.688  1.00  0.00      TS   H  
ATOM   1108  H52 THY T  13       8.886  -0.303 -34.687  1.00  0.00      TS   H  
ATOM   1109  H53 THY T  13      10.296  -1.350 -35.163  1.00  0.00      TS   H  
ATOM   1110 H2'' THY T  13      13.980  -2.357 -32.090  1.00  0.00      TS   H  
ATOM   1111 H5'' THY T  13      16.030   2.179 -30.397  1.00  0.00      TS   H  
ATOM   1112  P   ADE T  14      16.761  -1.677 -33.029  1.00  0.00      TS   P  
ATOM   1113  O1P ADE T  14      18.240  -1.543 -33.203  1.00  0.00      TS   O  
ATOM   1114  O2P ADE T  14      15.981  -1.276 -34.173  1.00  0.00      TS   O  
ATOM   1115  C5' ADE T  14      16.949  -3.771 -31.404  1.00  0.00      TS   C  
ATOM   1116  O5' ADE T  14      16.523  -3.177 -32.622  1.00  0.00      TS   O  
ATOM   1117  C4' ADE T  14      16.351  -5.194 -31.090  1.00  0.00      TS   C  
ATOM   1118  O4' ADE T  14      14.929  -5.296 -31.176  1.00  0.00      TS   O  
ATOM   1119  C3' ADE T  14      16.891  -6.225 -32.025  1.00  0.00      TS   C  
ATOM   1120  O3' ADE T  14      17.248  -7.439 -31.390  1.00  0.00      TS   O  
ATOM   1121  C2' ADE T  14      15.785  -6.323 -33.056  1.00  0.00      TS   C  
ATOM   1122  C1' ADE T  14      14.559  -6.204 -32.160  1.00  0.00      TS   C  
ATOM   1123  N1  ADE T  14       9.808  -7.498 -33.623  1.00  0.00      TS   N  
ATOM   1124  C2  ADE T  14      10.737  -8.208 -32.988  1.00  0.00      TS   C  
ATOM   1125  N3  ADE T  14      11.956  -7.863 -32.577  1.00  0.00      TS   N  
ATOM   1126  C4  ADE T  14      12.208  -6.579 -33.006  1.00  0.00      TS   C  
ATOM   1127  C5  ADE T  14      11.268  -5.652 -33.557  1.00  0.00      TS   C  
ATOM   1128  C6  ADE T  14      10.041  -6.195 -33.931  1.00  0.00      TS   C  
ATOM   1129  N6  ADE T  14       9.056  -5.578 -34.628  1.00  0.00      TS   N  
ATOM   1130  N7  ADE T  14      11.828  -4.401 -33.683  1.00  0.00      TS   N  
ATOM   1131  C8  ADE T  14      13.111  -4.535 -33.309  1.00  0.00      TS   C  
ATOM   1132  N9  ADE T  14      13.350  -5.765 -32.814  1.00  0.00      TS   N  
ATOM   1133  H2  ADE T  14      10.385  -9.187 -32.663  1.00  0.00      TS   H  
ATOM   1134  H8  ADE T  14      13.902  -3.792 -33.412  1.00  0.00      TS   H  
ATOM   1135  H1' ADE T  14      14.438  -7.167 -31.618  1.00  0.00      TS   H  
ATOM   1136  H2' ADE T  14      15.753  -7.228 -33.700  1.00  0.00      TS   H  
ATOM   1137  H3' ADE T  14      17.760  -5.806 -32.576  1.00  0.00      TS   H  
ATOM   1138  H4' ADE T  14      16.748  -5.475 -30.091  1.00  0.00      TS   H  
ATOM   1139  H5' ADE T  14      16.649  -3.197 -30.501  1.00  0.00      TS   H  
ATOM   1140  H61 ADE T  14       8.357  -6.183 -35.010  1.00  0.00      TS   H  
ATOM   1141  H62 ADE T  14       8.815  -4.622 -34.461  1.00  0.00      TS   H  
ATOM   1142 H2'' ADE T  14      15.983  -5.496 -33.770  1.00  0.00      TS   H  
ATOM   1143 H5'' ADE T  14      18.056  -3.832 -31.455  1.00  0.00      TS   H  
ATOM   1144  P   THY T  15      18.285  -8.389 -32.090  1.00  0.00      TS   P  
ATOM   1145  O1P THY T  15      19.011  -9.083 -30.989  1.00  0.00      TS   O  
ATOM   1146  O2P THY T  15      19.123  -7.673 -33.055  1.00  0.00      TS   O  
ATOM   1147  C5' THY T  15      16.583 -10.392 -32.172  1.00  0.00      TS   C  
ATOM   1148  O5' THY T  15      17.326  -9.373 -32.900  1.00  0.00      TS   O  
ATOM   1149  C4' THY T  15      15.672 -11.132 -33.118  1.00  0.00      TS   C  
ATOM   1150  O4' THY T  15      14.627 -10.233 -33.633  1.00  0.00      TS   O  
ATOM   1151  C3' THY T  15      16.466 -11.611 -34.373  1.00  0.00      TS   C  
ATOM   1152  O3' THY T  15      16.168 -12.911 -34.805  1.00  0.00      TS   O  
ATOM   1153  C2' THY T  15      16.004 -10.588 -35.379  1.00  0.00      TS   C  
ATOM   1154  C1' THY T  15      14.573 -10.463 -34.986  1.00  0.00      TS   C  
ATOM   1155  N1  THY T  15      13.764  -9.302 -35.574  1.00  0.00      TS   N  
ATOM   1156  C2  THY T  15      12.413  -9.432 -35.604  1.00  0.00      TS   C  
ATOM   1157  O2  THY T  15      11.880 -10.436 -35.119  1.00  0.00      TS   O  
ATOM   1158  N3  THY T  15      11.726  -8.438 -36.135  1.00  0.00      TS   N  
ATOM   1159  C4  THY T  15      12.284  -7.304 -36.707  1.00  0.00      TS   C  
ATOM   1160  O4  THY T  15      11.512  -6.473 -37.157  1.00  0.00      TS   O  
ATOM   1161  C5  THY T  15      13.770  -7.218 -36.693  1.00  0.00      TS   C  
ATOM   1162  C5M THY T  15      14.396  -6.085 -37.223  1.00  0.00      TS   C  
ATOM   1163  C6  THY T  15      14.428  -8.202 -36.084  1.00  0.00      TS   C  
ATOM   1164  H3  THY T  15      10.733  -8.619 -36.172  1.00  0.00      TS   H  
ATOM   1165  H6  THY T  15      15.462  -7.949 -35.847  1.00  0.00      TS   H  
ATOM   1166  H1' THY T  15      14.130 -11.482 -34.968  1.00  0.00      TS   H  
ATOM   1167  H2' THY T  15      16.165 -10.922 -36.426  1.00  0.00      TS   H  
ATOM   1168  H3' THY T  15      17.556 -11.498 -34.185  1.00  0.00      TS   H  
ATOM   1169  H4' THY T  15      15.239 -12.040 -32.650  1.00  0.00      TS   H  
ATOM   1170  H5' THY T  15      16.009  -9.883 -31.369  1.00  0.00      TS   H  
ATOM   1171  H51 THY T  15      13.747  -5.185 -37.147  1.00  0.00      TS   H  
ATOM   1172  H52 THY T  15      14.688  -6.119 -38.294  1.00  0.00      TS   H  
ATOM   1173  H53 THY T  15      15.307  -5.733 -36.695  1.00  0.00      TS   H  
ATOM   1174 H2'' THY T  15      16.405  -9.567 -35.203  1.00  0.00      TS   H  
ATOM   1175 H5'' THY T  15      17.212 -11.180 -31.706  1.00  0.00      TS   H  
ATOM   1176  P   ADE T  16      17.142 -13.581 -35.824  1.00  0.00      TS   P  
ATOM   1177  O1P ADE T  16      17.995 -14.569 -35.076  1.00  0.00      TS   O  
ATOM   1178  O2P ADE T  16      17.873 -12.572 -36.719  1.00  0.00      TS   O  
ATOM   1179  C5' ADE T  16      15.444 -15.547 -36.216  1.00  0.00      TS   C  
ATOM   1180  O5' ADE T  16      16.162 -14.414 -36.696  1.00  0.00      TS   O  
ATOM   1181  C4' ADE T  16      13.990 -15.563 -36.737  1.00  0.00      TS   C  
ATOM   1182  O4' ADE T  16      13.287 -14.373 -36.336  1.00  0.00      TS   O  
ATOM   1183  C3' ADE T  16      13.931 -15.501 -38.264  1.00  0.00      TS   C  
ATOM   1184  O3' ADE T  16      14.135 -16.877 -38.757  1.00  0.00      TS   O  
ATOM   1185  C2' ADE T  16      12.547 -14.948 -38.540  1.00  0.00      TS   C  
ATOM   1186  C1' ADE T  16      12.418 -13.983 -37.408  1.00  0.00      TS   C  
ATOM   1187  N1  ADE T  16      10.651  -9.897 -39.920  1.00  0.00      TS   N  
ATOM   1188  C2  ADE T  16      10.065 -10.949 -39.475  1.00  0.00      TS   C  
ATOM   1189  N3  ADE T  16      10.611 -12.006 -38.826  1.00  0.00      TS   N  
ATOM   1190  C4  ADE T  16      11.909 -11.817 -38.595  1.00  0.00      TS   C  
ATOM   1191  C5  ADE T  16      12.646 -10.747 -38.945  1.00  0.00      TS   C  
ATOM   1192  C6  ADE T  16      11.994  -9.725 -39.646  1.00  0.00      TS   C  
ATOM   1193  N6  ADE T  16      12.597  -8.544 -40.064  1.00  0.00      TS   N  
ATOM   1194  N7  ADE T  16      13.903 -10.897 -38.505  1.00  0.00      TS   N  
ATOM   1195  C8  ADE T  16      13.963 -12.070 -37.999  1.00  0.00      TS   C  
ATOM   1196  N9  ADE T  16      12.719 -12.617 -37.912  1.00  0.00      TS   N  
ATOM   1197  H2  ADE T  16       8.997 -10.985 -39.692  1.00  0.00      TS   H  
ATOM   1198  H8  ADE T  16      14.881 -12.574 -37.696  1.00  0.00      TS   H  
ATOM   1199  H1' ADE T  16      11.355 -13.942 -37.089  1.00  0.00      TS   H  
ATOM   1200  H2' ADE T  16      11.799 -15.713 -38.239  1.00  0.00      TS   H  
ATOM   1201  H3' ADE T  16      14.733 -14.816 -38.610  1.00  0.00      TS   H  
ATOM   1202  H4' ADE T  16      13.553 -16.547 -36.463  1.00  0.00      TS   H  
ATOM   1203  H5' ADE T  16      15.452 -15.560 -35.105  1.00  0.00      TS   H  
ATOM   1204  H61 ADE T  16      12.055  -7.746 -40.328  1.00  0.00      TS   H  
ATOM   1205  H62 ADE T  16      13.534  -8.361 -39.768  1.00  0.00      TS   H  
ATOM   1206 H2'' ADE T  16      12.451 -14.556 -39.574  1.00  0.00      TS   H  
ATOM   1207 H5'' ADE T  16      15.943 -16.464 -36.598  1.00  0.00      TS   H  
ATOM   1208  P   THY T  17      14.670 -17.034 -40.267  1.00  0.00      TS   P  
ATOM   1209  O1P THY T  17      14.829 -18.488 -40.549  1.00  0.00      TS   O  
ATOM   1210  O2P THY T  17      15.910 -16.254 -40.450  1.00  0.00      TS   O  
ATOM   1211  C5' THY T  17      12.277 -17.230 -41.348  1.00  0.00      TS   C  
ATOM   1212  O5' THY T  17      13.555 -16.457 -41.165  1.00  0.00      TS   O  
ATOM   1213  C4' THY T  17      11.268 -16.635 -42.393  1.00  0.00      TS   C  
ATOM   1214  O4' THY T  17      11.111 -15.255 -42.196  1.00  0.00      TS   O  
ATOM   1215  C3' THY T  17      11.816 -16.819 -43.832  1.00  0.00      TS   C  
ATOM   1216  O3' THY T  17      10.882 -17.405 -44.766  1.00  0.00      TS   O  
ATOM   1217  C2' THY T  17      12.220 -15.479 -44.247  1.00  0.00      TS   C  
ATOM   1218  C1' THY T  17      11.387 -14.537 -43.393  1.00  0.00      TS   C  
ATOM   1219  N1  THY T  17      12.028 -13.321 -43.049  1.00  0.00      TS   N  
ATOM   1220  C2  THY T  17      11.620 -12.074 -43.501  1.00  0.00      TS   C  
ATOM   1221  O2  THY T  17      10.751 -11.922 -44.389  1.00  0.00      TS   O  
ATOM   1222  N3  THY T  17      12.308 -10.956 -43.016  1.00  0.00      TS   N  
ATOM   1223  C4  THY T  17      13.562 -11.008 -42.457  1.00  0.00      TS   C  
ATOM   1224  O4  THY T  17      14.169  -9.966 -42.303  1.00  0.00      TS   O  
ATOM   1225  C5  THY T  17      13.926 -12.357 -41.988  1.00  0.00      TS   C  
ATOM   1226  C5M THY T  17      15.215 -12.548 -41.237  1.00  0.00      TS   C  
ATOM   1227  C6  THY T  17      13.145 -13.419 -42.208  1.00  0.00      TS   C  
ATOM   1228  H3  THY T  17      12.070 -10.071 -43.441  1.00  0.00      TS   H  
ATOM   1229  H6  THY T  17      13.281 -14.397 -41.748  1.00  0.00      TS   H  
ATOM   1230  H1' THY T  17      10.513 -14.422 -44.069  1.00  0.00      TS   H  
ATOM   1231  H2' THY T  17      11.985 -15.373 -45.328  1.00  0.00      TS   H  
ATOM   1232  H3' THY T  17      12.719 -17.460 -43.741  1.00  0.00      TS   H  
ATOM   1233  H4' THY T  17      10.347 -17.245 -42.272  1.00  0.00      TS   H  
ATOM   1234  H5' THY T  17      11.716 -17.263 -40.389  1.00  0.00      TS   H  
ATOM   1235  H51 THY T  17      15.730 -11.569 -41.137  1.00  0.00      TS   H  
ATOM   1236  H52 THY T  17      15.877 -13.139 -41.905  1.00  0.00      TS   H  
ATOM   1237  H53 THY T  17      15.066 -12.983 -40.224  1.00  0.00      TS   H  
ATOM   1238 H2'' THY T  17      13.285 -15.322 -43.974  1.00  0.00      TS   H  
ATOM   1239 H5'' THY T  17      12.545 -18.268 -41.635  1.00  0.00      TS   H  
ATOM   1240  P   ADE T  18      11.147 -18.696 -45.615  1.00  0.00      TS   P  
ATOM   1241  O1P ADE T  18      10.649 -19.799 -44.811  1.00  0.00      TS   O  
ATOM   1242  O2P ADE T  18      12.524 -18.866 -46.099  1.00  0.00      TS   O  
ATOM   1243  C5' ADE T  18       9.173 -17.571 -47.036  1.00  0.00      TS   C  
ATOM   1244  O5' ADE T  18      10.197 -18.572 -46.811  1.00  0.00      TS   O  
ATOM   1245  C4' ADE T  18       9.487 -16.660 -48.186  1.00  0.00      TS   C  
ATOM   1246  O4' ADE T  18      10.191 -15.455 -47.724  1.00  0.00      TS   O  
ATOM   1247  C3' ADE T  18      10.342 -17.226 -49.368  1.00  0.00      TS   C  
ATOM   1248  O3' ADE T  18       9.778 -17.038 -50.694  1.00  0.00      TS   O  
ATOM   1249  C2' ADE T  18      11.603 -16.449 -49.218  1.00  0.00      TS   C  
ATOM   1250  C1' ADE T  18      11.183 -15.105 -48.696  1.00  0.00      TS   C  
ATOM   1251  N1  ADE T  18      12.851 -10.614 -46.515  1.00  0.00      TS   N  
ATOM   1252  C2  ADE T  18      11.689 -10.917 -47.092  1.00  0.00      TS   C  
ATOM   1253  N3  ADE T  18      11.279 -12.073 -47.599  1.00  0.00      TS   N  
ATOM   1254  C4  ADE T  18      12.242 -13.017 -47.461  1.00  0.00      TS   C  
ATOM   1255  C5  ADE T  18      13.494 -12.860 -46.852  1.00  0.00      TS   C  
ATOM   1256  C6  ADE T  18      13.796 -11.566 -46.389  1.00  0.00      TS   C  
ATOM   1257  N6  ADE T  18      15.009 -11.201 -45.937  1.00  0.00      TS   N  
ATOM   1258  N7  ADE T  18      14.205 -14.040 -46.975  1.00  0.00      TS   N  
ATOM   1259  C8  ADE T  18      13.484 -14.876 -47.642  1.00  0.00      TS   C  
ATOM   1260  N9  ADE T  18      12.274 -14.324 -48.021  1.00  0.00      TS   N  
ATOM   1261  H2  ADE T  18      11.019 -10.058 -47.104  1.00  0.00      TS   H  
ATOM   1262  H8  ADE T  18      13.698 -15.871 -48.031  1.00  0.00      TS   H  
ATOM   1263  H1' ADE T  18      10.752 -14.574 -49.571  1.00  0.00      TS   H  
ATOM   1264  H2' ADE T  18      12.229 -16.343 -50.129  1.00  0.00      TS   H  
ATOM   1265  H3' ADE T  18      10.551 -18.290 -49.124  1.00  0.00      TS   H  
ATOM   1266  H4' ADE T  18       8.505 -16.444 -48.659  1.00  0.00      TS   H  
ATOM   1267  H5' ADE T  18       8.848 -17.054 -46.107  1.00  0.00      TS   H  
ATOM   1268  H61 ADE T  18      15.746 -11.875 -45.893  1.00  0.00      TS   H  
ATOM   1269  H62 ADE T  18      15.107 -10.206 -45.950  1.00  0.00      TS   H  
ATOM   1270 H2'' ADE T  18      12.312 -16.946 -48.522  1.00  0.00      TS   H  
ATOM   1271 H5'' ADE T  18       8.244 -18.128 -47.285  1.00  0.00      TS   H  
ATOM   1272  P   ADE T  19       9.570 -18.262 -51.599  1.00  0.00      TS   P  
ATOM   1273  O1P ADE T  19       8.636 -19.102 -50.871  1.00  0.00      TS   O  
ATOM   1274  O2P ADE T  19      10.898 -18.867 -51.958  1.00  0.00      TS   O  
ATOM   1275  C5' ADE T  19       7.626 -16.807 -52.624  1.00  0.00      TS   C  
ATOM   1276  O5' ADE T  19       8.830 -17.636 -52.885  1.00  0.00      TS   O  
ATOM   1277  C4' ADE T  19       7.716 -15.452 -53.409  1.00  0.00      TS   C  
ATOM   1278  O4' ADE T  19       8.839 -14.573 -52.891  1.00  0.00      TS   O  
ATOM   1279  C3' ADE T  19       7.958 -15.582 -54.934  1.00  0.00      TS   C  
ATOM   1280  O3' ADE T  19       7.260 -14.670 -55.718  1.00  0.00      TS   O  
ATOM   1281  C2' ADE T  19       9.487 -15.323 -55.020  1.00  0.00      TS   C  
ATOM   1282  C1' ADE T  19       9.764 -14.336 -53.902  1.00  0.00      TS   C  
ATOM   1283  N1  ADE T  19      12.853 -12.226 -50.510  1.00  0.00      TS   N  
ATOM   1284  C2  ADE T  19      11.615 -11.891 -50.984  1.00  0.00      TS   C  
ATOM   1285  N3  ADE T  19      10.900 -12.515 -51.944  1.00  0.00      TS   N  
ATOM   1286  C4  ADE T  19      11.489 -13.612 -52.301  1.00  0.00      TS   C  
ATOM   1287  C5  ADE T  19      12.813 -14.015 -51.979  1.00  0.00      TS   C  
ATOM   1288  C6  ADE T  19      13.503 -13.284 -51.003  1.00  0.00      TS   C  
ATOM   1289  N6  ADE T  19      14.668 -13.711 -50.469  1.00  0.00      TS   N  
ATOM   1290  N7  ADE T  19      13.235 -15.108 -52.755  1.00  0.00      TS   N  
ATOM   1291  C8  ADE T  19      12.132 -15.364 -53.453  1.00  0.00      TS   C  
ATOM   1292  N9  ADE T  19      11.084 -14.412 -53.348  1.00  0.00      TS   N  
ATOM   1293  H2  ADE T  19      11.093 -11.009 -50.612  1.00  0.00      TS   H  
ATOM   1294  H8  ADE T  19      12.040 -16.139 -54.214  1.00  0.00      TS   H  
ATOM   1295  H1' ADE T  19       9.615 -13.293 -54.255  1.00  0.00      TS   H  
ATOM   1296  H2' ADE T  19       9.751 -14.903 -56.013  1.00  0.00      TS   H  
ATOM   1297  H3' ADE T  19       7.656 -16.597 -55.270  1.00  0.00      TS   H  
ATOM   1298  H4' ADE T  19       6.747 -14.914 -53.337  1.00  0.00      TS   H  
ATOM   1299  H5' ADE T  19       7.478 -16.554 -51.553  1.00  0.00      TS   H  
ATOM   1300  H61 ADE T  19      14.991 -13.322 -49.607  1.00  0.00      TS   H  
ATOM   1301  H62 ADE T  19      15.344 -14.164 -51.050  1.00  0.00      TS   H  
ATOM   1302 H2'' ADE T  19       9.979 -16.301 -54.829  1.00  0.00      TS   H  
ATOM   1303 H5'' ADE T  19       6.764 -17.391 -53.011  1.00  0.00      TS   H  
ATOM   1304  P   GUA T  20       6.082 -14.967 -56.662  1.00  0.00      TS   P  
ATOM   1305  O1P GUA T  20       5.197 -16.068 -56.107  1.00  0.00      TS   O  
ATOM   1306  O2P GUA T  20       6.556 -15.102 -58.030  1.00  0.00      TS   O  
ATOM   1307  C5' GUA T  20       5.006 -12.806 -55.373  1.00  0.00      TS   C  
ATOM   1308  O5' GUA T  20       5.384 -13.598 -56.579  1.00  0.00      TS   O  
ATOM   1309  C4' GUA T  20       5.588 -11.430 -55.498  1.00  0.00      TS   C  
ATOM   1310  O4' GUA T  20       6.948 -11.358 -55.002  1.00  0.00      TS   O  
ATOM   1311  C3' GUA T  20       5.669 -10.763 -56.894  1.00  0.00      TS   C  
ATOM   1312  O3' GUA T  20       5.225  -9.420 -56.769  1.00  0.00      TS   O  
ATOM   1313  C2' GUA T  20       7.033 -10.780 -57.325  1.00  0.00      TS   C  
ATOM   1314  C1' GUA T  20       7.720 -10.632 -55.949  1.00  0.00      TS   C  
ATOM   1315  N1  GUA T  20      12.483 -10.046 -54.160  1.00  0.00      TS   N  
ATOM   1316  C2  GUA T  20      11.433  -9.268 -53.941  1.00  0.00      TS   C  
ATOM   1317  N2  GUA T  20      11.598  -8.349 -53.010  1.00  0.00      TS   N  
ATOM   1318  N3  GUA T  20      10.274  -9.515 -54.360  1.00  0.00      TS   N  
ATOM   1319  C4  GUA T  20      10.231 -10.572 -55.239  1.00  0.00      TS   C  
ATOM   1320  C5  GUA T  20      11.275 -11.372 -55.580  1.00  0.00      TS   C  
ATOM   1321  C6  GUA T  20      12.500 -11.089 -55.006  1.00  0.00      TS   C  
ATOM   1322  O6  GUA T  20      13.562 -11.743 -55.154  1.00  0.00      TS   O  
ATOM   1323  N7  GUA T  20      10.882 -12.375 -56.499  1.00  0.00      TS   N  
ATOM   1324  C8  GUA T  20       9.621 -12.153 -56.639  1.00  0.00      TS   C  
ATOM   1325  N9  GUA T  20       9.111 -11.029 -55.935  1.00  0.00      TS   N  
ATOM   1326  H1  GUA T  20      13.399  -9.719 -53.888  1.00  0.00      TS   H  
ATOM   1327  H8  GUA T  20       8.899 -12.763 -57.183  1.00  0.00      TS   H  
ATOM   1328  H1' GUA T  20       7.617  -9.550 -55.718  1.00  0.00      TS   H  
ATOM   1329  H2' GUA T  20       7.390  -9.990 -58.020  1.00  0.00      TS   H  
ATOM   1330  H21 GUA T  20      12.436  -8.414 -52.468  1.00  0.00      TS   H  
ATOM   1331  H3' GUA T  20       5.012 -11.311 -57.604  1.00  0.00      TS   H  
ATOM   1332  H22 GUA T  20      10.833  -7.734 -52.819  1.00  0.00      TS   H  
ATOM   1333  H4' GUA T  20       5.056 -10.779 -54.772  1.00  0.00      TS   H  
ATOM   1334  H5' GUA T  20       5.402 -13.286 -54.452  1.00  0.00      TS   H  
ATOM   1335  H3T GUA T  20       6.018  -8.905 -56.938  1.00  0.00      TS   H  
ATOM   1336 H2'' GUA T  20       7.252 -11.774 -57.771  1.00  0.00      TS   H  
ATOM   1337 H5'' GUA T  20       3.910 -12.771 -55.194  1.00  0.00      TS   H  
TER   
END
