# Supplementary material for: CRISPR-Cas12a exploits R-loop asymmetry to form double-strand breaks
Source: eLife. 2020 Jun 10;9:e55143. doi: 10.7554/eLife.55143 (PMC7286691; doi:10.7554/eLife.55143)
Supplement: Figure 5—source data 2. [file elife-55143-fig5-data2.zip › Figure 5ΓÇöSource Data 2/Example_MD_trajectories/3prime_boundary/3prime_boundary_21.pdb]

ATOM      1  C5' CYT B   1      21.352 -17.952 -53.544  1.00  0.00      BS   C  
ATOM      2  O5' CYT B   1      20.103 -18.607 -53.223  1.00  0.00      BS   O  
ATOM      3  C4' CYT B   1      21.281 -16.734 -54.448  1.00  0.00      BS   C  
ATOM      4  O4' CYT B   1      20.426 -16.946 -55.642  1.00  0.00      BS   O  
ATOM      5  C3' CYT B   1      20.713 -15.463 -53.849  1.00  0.00      BS   C  
ATOM      6  O3' CYT B   1      21.378 -14.252 -54.276  1.00  0.00      BS   O  
ATOM      7  C2' CYT B   1      19.299 -15.323 -54.252  1.00  0.00      BS   C  
ATOM      8  C1' CYT B   1      19.341 -15.995 -55.607  1.00  0.00      BS   C  
ATOM      9  N1  CYT B   1      18.006 -16.561 -55.976  1.00  0.00      BS   N  
ATOM     10  C2  CYT B   1      16.959 -15.779 -56.545  1.00  0.00      BS   C  
ATOM     11  O2  CYT B   1      17.100 -14.583 -56.745  1.00  0.00      BS   O  
ATOM     12  N3  CYT B   1      15.778 -16.425 -56.824  1.00  0.00      BS   N  
ATOM     13  C4  CYT B   1      15.643 -17.684 -56.452  1.00  0.00      BS   C  
ATOM     14  N4  CYT B   1      14.502 -18.292 -56.748  1.00  0.00      BS   N  
ATOM     15  C5  CYT B   1      16.615 -18.431 -55.754  1.00  0.00      BS   C  
ATOM     16  C6  CYT B   1      17.837 -17.868 -55.536  1.00  0.00      BS   C  
ATOM     17  H5  CYT B   1      16.328 -19.470 -55.595  1.00  0.00      BS   H  
ATOM     18  H6  CYT B   1      18.610 -18.429 -55.010  1.00  0.00      BS   H  
ATOM     19  H1' CYT B   1      19.610 -15.212 -56.348  1.00  0.00      BS   H  
ATOM     20  H2' CYT B   1      18.892 -14.293 -54.347  1.00  0.00      BS   H  
ATOM     21  H3' CYT B   1      20.677 -15.554 -52.743  1.00  0.00      BS   H  
ATOM     22  H4' CYT B   1      22.371 -16.630 -54.637  1.00  0.00      BS   H  
ATOM     23  H41 CYT B   1      13.724 -17.700 -56.957  1.00  0.00      BS   H  
ATOM     24  H5' CYT B   1      22.102 -18.599 -54.049  1.00  0.00      BS   H  
ATOM     25  H42 CYT B   1      14.487 -19.291 -56.714  1.00  0.00      BS   H  
ATOM     26  H5T CYT B   1      20.088 -19.376 -53.798  1.00  0.00      BS   H  
ATOM     27 H2'' CYT B   1      18.662 -15.873 -53.527  1.00  0.00      BS   H  
ATOM     28 H5'' CYT B   1      21.824 -17.654 -52.584  1.00  0.00      BS   H  
ATOM     29  P   THY B   2      22.199 -13.582 -53.060  1.00  0.00      BS   P  
ATOM     30  O1P THY B   2      23.069 -12.474 -53.619  1.00  0.00      BS   O  
ATOM     31  O2P THY B   2      22.836 -14.650 -52.264  1.00  0.00      BS   O  
ATOM     32  C5' THY B   2      20.033 -12.096 -52.698  1.00  0.00      BS   C  
ATOM     33  O5' THY B   2      21.111 -12.887 -52.199  1.00  0.00      BS   O  
ATOM     34  C4' THY B   2      19.474 -11.198 -51.533  1.00  0.00      BS   C  
ATOM     35  O4' THY B   2      18.587 -12.082 -50.744  1.00  0.00      BS   O  
ATOM     36  C3' THY B   2      20.432 -10.650 -50.477  1.00  0.00      BS   C  
ATOM     37  O3' THY B   2      20.182  -9.352 -50.113  1.00  0.00      BS   O  
ATOM     38  C2' THY B   2      20.217 -11.518 -49.303  1.00  0.00      BS   C  
ATOM     39  C1' THY B   2      18.715 -11.746 -49.404  1.00  0.00      BS   C  
ATOM     40  N1  THY B   2      18.122 -12.884 -48.541  1.00  0.00      BS   N  
ATOM     41  C2  THY B   2      16.759 -13.170 -48.596  1.00  0.00      BS   C  
ATOM     42  O2  THY B   2      15.973 -12.549 -49.307  1.00  0.00      BS   O  
ATOM     43  N3  THY B   2      16.363 -14.205 -47.805  1.00  0.00      BS   N  
ATOM     44  C4  THY B   2      17.201 -15.117 -47.212  1.00  0.00      BS   C  
ATOM     45  O4  THY B   2      16.687 -16.101 -46.691  1.00  0.00      BS   O  
ATOM     46  C5  THY B   2      18.572 -14.811 -47.201  1.00  0.00      BS   C  
ATOM     47  C5M THY B   2      19.417 -15.791 -46.479  1.00  0.00      BS   C  
ATOM     48  C6  THY B   2      18.999 -13.777 -47.913  1.00  0.00      BS   C  
ATOM     49  H3  THY B   2      15.384 -14.404 -47.955  1.00  0.00      BS   H  
ATOM     50  H6  THY B   2      20.064 -13.648 -48.105  1.00  0.00      BS   H  
ATOM     51  H1' THY B   2      18.244 -10.783 -49.112  1.00  0.00      BS   H  
ATOM     52  H2' THY B   2      20.540 -11.101 -48.325  1.00  0.00      BS   H  
ATOM     53  H3' THY B   2      21.495 -10.842 -50.736  1.00  0.00      BS   H  
ATOM     54  H4' THY B   2      18.843 -10.407 -51.990  1.00  0.00      BS   H  
ATOM     55  H5' THY B   2      19.238 -12.727 -53.149  1.00  0.00      BS   H  
ATOM     56  H51 THY B   2      19.205 -16.856 -46.716  1.00  0.00      BS   H  
ATOM     57  H52 THY B   2      19.210 -15.610 -45.403  1.00  0.00      BS   H  
ATOM     58  H53 THY B   2      20.492 -15.544 -46.615  1.00  0.00      BS   H  
ATOM     59 H2'' THY B   2      20.757 -12.479 -49.447  1.00  0.00      BS   H  
ATOM     60 H5'' THY B   2      20.464 -11.372 -53.420  1.00  0.00      BS   H  
ATOM     61  P   THY B   3      20.779  -8.173 -50.950  1.00  0.00      BS   P  
ATOM     62  O1P THY B   3      21.030  -8.736 -52.317  1.00  0.00      BS   O  
ATOM     63  O2P THY B   3      22.000  -7.674 -50.221  1.00  0.00      BS   O  
ATOM     64  C5' THY B   3      18.557  -7.230 -51.690  1.00  0.00      BS   C  
ATOM     65  O5' THY B   3      19.705  -7.079 -50.923  1.00  0.00      BS   O  
ATOM     66  C4' THY B   3      17.243  -6.820 -51.016  1.00  0.00      BS   C  
ATOM     67  O4' THY B   3      16.879  -7.981 -50.175  1.00  0.00      BS   O  
ATOM     68  C3' THY B   3      17.373  -5.653 -50.062  1.00  0.00      BS   C  
ATOM     69  O3' THY B   3      16.297  -4.760 -50.092  1.00  0.00      BS   O  
ATOM     70  C2' THY B   3      17.538  -6.346 -48.694  1.00  0.00      BS   C  
ATOM     71  C1' THY B   3      16.640  -7.522 -48.846  1.00  0.00      BS   C  
ATOM     72  N1  THY B   3      16.821  -8.661 -47.969  1.00  0.00      BS   N  
ATOM     73  C2  THY B   3      15.812  -9.547 -47.771  1.00  0.00      BS   C  
ATOM     74  O2  THY B   3      14.674  -9.335 -48.227  1.00  0.00      BS   O  
ATOM     75  N3  THY B   3      16.087 -10.590 -46.855  1.00  0.00      BS   N  
ATOM     76  C4  THY B   3      17.311 -10.779 -46.140  1.00  0.00      BS   C  
ATOM     77  O4  THY B   3      17.422 -11.614 -45.317  1.00  0.00      BS   O  
ATOM     78  C5  THY B   3      18.334  -9.858 -46.579  1.00  0.00      BS   C  
ATOM     79  C5M THY B   3      19.669  -9.994 -46.022  1.00  0.00      BS   C  
ATOM     80  C6  THY B   3      18.051  -8.892 -47.437  1.00  0.00      BS   C  
ATOM     81  H3  THY B   3      15.275 -11.156 -46.653  1.00  0.00      BS   H  
ATOM     82  H6  THY B   3      18.950  -8.546 -47.948  1.00  0.00      BS   H  
ATOM     83  H1' THY B   3      15.571  -7.220 -48.879  1.00  0.00      BS   H  
ATOM     84  H2' THY B   3      17.197  -5.672 -47.880  1.00  0.00      BS   H  
ATOM     85  H3' THY B   3      18.324  -5.168 -50.368  1.00  0.00      BS   H  
ATOM     86  H4' THY B   3      16.420  -6.631 -51.738  1.00  0.00      BS   H  
ATOM     87  H5' THY B   3      18.427  -8.254 -52.102  1.00  0.00      BS   H  
ATOM     88  H51 THY B   3      20.449  -9.375 -46.518  1.00  0.00      BS   H  
ATOM     89  H52 THY B   3      20.041 -11.040 -46.071  1.00  0.00      BS   H  
ATOM     90  H53 THY B   3      19.559  -9.601 -44.989  1.00  0.00      BS   H  
ATOM     91 H2'' THY B   3      18.588  -6.678 -48.552  1.00  0.00      BS   H  
ATOM     92 H5'' THY B   3      18.700  -6.562 -52.565  1.00  0.00      BS   H  
ATOM     93  P   ADE B   4      16.333  -3.417 -50.828  1.00  0.00      BS   P  
ATOM     94  O1P ADE B   4      17.255  -3.409 -52.010  1.00  0.00      BS   O  
ATOM     95  O2P ADE B   4      16.642  -2.345 -49.811  1.00  0.00      BS   O  
ATOM     96  C5' ADE B   4      14.158  -4.296 -51.987  1.00  0.00      BS   C  
ATOM     97  O5' ADE B   4      14.898  -3.196 -51.452  1.00  0.00      BS   O  
ATOM     98  C4' ADE B   4      12.740  -4.374 -51.383  1.00  0.00      BS   C  
ATOM     99  O4' ADE B   4      12.605  -5.460 -50.315  1.00  0.00      BS   O  
ATOM    100  C3' ADE B   4      12.189  -3.096 -50.758  1.00  0.00      BS   C  
ATOM    101  O3' ADE B   4      10.768  -2.864 -51.139  1.00  0.00      BS   O  
ATOM    102  C2' ADE B   4      12.285  -3.350 -49.242  1.00  0.00      BS   C  
ATOM    103  C1' ADE B   4      12.070  -4.848 -49.083  1.00  0.00      BS   C  
ATOM    104  N1  ADE B   4      12.302  -8.576 -45.585  1.00  0.00      BS   N  
ATOM    105  C2  ADE B   4      11.315  -8.230 -46.410  1.00  0.00      BS   C  
ATOM    106  N3  ADE B   4      11.310  -7.176 -47.251  1.00  0.00      BS   N  
ATOM    107  C4  ADE B   4      12.482  -6.543 -47.201  1.00  0.00      BS   C  
ATOM    108  C5  ADE B   4      13.613  -6.885 -46.500  1.00  0.00      BS   C  
ATOM    109  C6  ADE B   4      13.498  -7.887 -45.548  1.00  0.00      BS   C  
ATOM    110  N6  ADE B   4      14.419  -8.247 -44.673  1.00  0.00      BS   N  
ATOM    111  N7  ADE B   4      14.665  -6.025 -46.855  1.00  0.00      BS   N  
ATOM    112  C8  ADE B   4      14.114  -5.237 -47.731  1.00  0.00      BS   C  
ATOM    113  N9  ADE B   4      12.820  -5.452 -48.012  1.00  0.00      BS   N  
ATOM    114  H2  ADE B   4      10.391  -8.799 -46.313  1.00  0.00      BS   H  
ATOM    115  H8  ADE B   4      14.624  -4.429 -48.254  1.00  0.00      BS   H  
ATOM    116  H1' ADE B   4      10.969  -4.996 -49.111  1.00  0.00      BS   H  
ATOM    117  H2' ADE B   4      11.474  -2.863 -48.659  1.00  0.00      BS   H  
ATOM    118  H3' ADE B   4      12.777  -2.231 -51.132  1.00  0.00      BS   H  
ATOM    119  H4' ADE B   4      12.115  -4.708 -52.238  1.00  0.00      BS   H  
ATOM    120  H5' ADE B   4      14.662  -5.286 -51.961  1.00  0.00      BS   H  
ATOM    121  H61 ADE B   4      15.357  -7.988 -44.905  1.00  0.00      BS   H  
ATOM    122  H62 ADE B   4      14.231  -9.045 -44.100  1.00  0.00      BS   H  
ATOM    123 H2'' ADE B   4      13.264  -3.052 -48.810  1.00  0.00      BS   H  
ATOM    124 H5'' ADE B   4      14.031  -4.038 -53.060  1.00  0.00      BS   H  
ATOM    125  P   THY B   5      10.059  -1.523 -50.772  1.00  0.00      BS   P  
ATOM    126  O1P THY B   5       9.115  -1.292 -51.883  1.00  0.00      BS   O  
ATOM    127  O2P THY B   5      11.042  -0.530 -50.306  1.00  0.00      BS   O  
ATOM    128  C5' THY B   5       8.318  -3.092 -49.588  1.00  0.00      BS   C  
ATOM    129  O5' THY B   5       9.195  -1.934 -49.534  1.00  0.00      BS   O  
ATOM    130  C4' THY B   5       7.919  -3.765 -48.257  1.00  0.00      BS   C  
ATOM    131  O4' THY B   5       9.099  -4.249 -47.633  1.00  0.00      BS   O  
ATOM    132  C3' THY B   5       7.264  -2.783 -47.198  1.00  0.00      BS   C  
ATOM    133  O3' THY B   5       6.159  -3.379 -46.561  1.00  0.00      BS   O  
ATOM    134  C2' THY B   5       8.449  -2.575 -46.219  1.00  0.00      BS   C  
ATOM    135  C1' THY B   5       9.035  -3.999 -46.236  1.00  0.00      BS   C  
ATOM    136  N1  THY B   5      10.300  -4.251 -45.535  1.00  0.00      BS   N  
ATOM    137  C2  THY B   5      10.463  -5.247 -44.680  1.00  0.00      BS   C  
ATOM    138  O2  THY B   5       9.605  -6.095 -44.411  1.00  0.00      BS   O  
ATOM    139  N3  THY B   5      11.701  -5.299 -44.062  1.00  0.00      BS   N  
ATOM    140  C4  THY B   5      12.732  -4.506 -44.298  1.00  0.00      BS   C  
ATOM    141  O4  THY B   5      13.775  -4.526 -43.646  1.00  0.00      BS   O  
ATOM    142  C5  THY B   5      12.499  -3.428 -45.201  1.00  0.00      BS   C  
ATOM    143  C5M THY B   5      13.669  -2.392 -45.404  1.00  0.00      BS   C  
ATOM    144  C6  THY B   5      11.266  -3.309 -45.738  1.00  0.00      BS   C  
ATOM    145  H3  THY B   5      11.865  -6.087 -43.451  1.00  0.00      BS   H  
ATOM    146  H6  THY B   5      10.925  -2.449 -46.313  1.00  0.00      BS   H  
ATOM    147  H1' THY B   5       8.277  -4.755 -45.944  1.00  0.00      BS   H  
ATOM    148  H2' THY B   5       8.132  -2.176 -45.233  1.00  0.00      BS   H  
ATOM    149  H3' THY B   5       6.929  -1.829 -47.660  1.00  0.00      BS   H  
ATOM    150  H4' THY B   5       7.182  -4.569 -48.465  1.00  0.00      BS   H  
ATOM    151  H5' THY B   5       8.736  -3.861 -50.272  1.00  0.00      BS   H  
ATOM    152  H51 THY B   5      14.048  -2.084 -44.406  1.00  0.00      BS   H  
ATOM    153  H52 THY B   5      13.460  -1.464 -45.977  1.00  0.00      BS   H  
ATOM    154  H53 THY B   5      14.452  -2.932 -45.977  1.00  0.00      BS   H  
ATOM    155 H2'' THY B   5       9.081  -1.866 -46.795  1.00  0.00      BS   H  
ATOM    156 H5'' THY B   5       7.372  -2.659 -49.977  1.00  0.00      BS   H  
ATOM    157  P   ADE B   6       4.620  -3.215 -46.993  1.00  0.00      BS   P  
ATOM    158  O1P ADE B   6       4.400  -3.459 -48.425  1.00  0.00      BS   O  
ATOM    159  O2P ADE B   6       4.167  -1.886 -46.576  1.00  0.00      BS   O  
ATOM    160  C5' ADE B   6       4.257  -5.237 -45.247  1.00  0.00      BS   C  
ATOM    161  O5' ADE B   6       3.724  -4.236 -46.189  1.00  0.00      BS   O  
ATOM    162  C4' ADE B   6       4.390  -4.716 -43.797  1.00  0.00      BS   C  
ATOM    163  O4' ADE B   6       5.735  -4.294 -43.551  1.00  0.00      BS   O  
ATOM    164  C3' ADE B   6       3.588  -3.546 -43.248  1.00  0.00      BS   C  
ATOM    165  O3' ADE B   6       2.745  -3.960 -42.100  1.00  0.00      BS   O  
ATOM    166  C2' ADE B   6       4.632  -2.487 -42.858  1.00  0.00      BS   C  
ATOM    167  C1' ADE B   6       5.716  -3.404 -42.449  1.00  0.00      BS   C  
ATOM    168  N1  ADE B   6      10.341  -4.012 -40.447  1.00  0.00      BS   N  
ATOM    169  C2  ADE B   6       9.216  -4.749 -40.269  1.00  0.00      BS   C  
ATOM    170  N3  ADE B   6       8.051  -4.620 -40.860  1.00  0.00      BS   N  
ATOM    171  C4  ADE B   6       8.042  -3.462 -41.552  1.00  0.00      BS   C  
ATOM    172  C5  ADE B   6       9.108  -2.491 -41.731  1.00  0.00      BS   C  
ATOM    173  C6  ADE B   6      10.316  -2.859 -41.116  1.00  0.00      BS   C  
ATOM    174  N6  ADE B   6      11.422  -2.101 -41.259  1.00  0.00      BS   N  
ATOM    175  N7  ADE B   6       8.671  -1.399 -42.473  1.00  0.00      BS   N  
ATOM    176  C8  ADE B   6       7.435  -1.720 -42.782  1.00  0.00      BS   C  
ATOM    177  N9  ADE B   6       7.038  -2.861 -42.211  1.00  0.00      BS   N  
ATOM    178  H2  ADE B   6       9.384  -5.591 -39.597  1.00  0.00      BS   H  
ATOM    179  H8  ADE B   6       6.748  -1.015 -43.250  1.00  0.00      BS   H  
ATOM    180  H1' ADE B   6       5.454  -4.001 -41.549  1.00  0.00      BS   H  
ATOM    181  H2' ADE B   6       4.418  -1.844 -41.978  1.00  0.00      BS   H  
ATOM    182  H3' ADE B   6       2.896  -3.145 -44.020  1.00  0.00      BS   H  
ATOM    183  H4' ADE B   6       4.139  -5.598 -43.170  1.00  0.00      BS   H  
ATOM    184  H5' ADE B   6       5.204  -5.677 -45.626  1.00  0.00      BS   H  
ATOM    185  H61 ADE B   6      11.425  -1.279 -41.829  1.00  0.00      BS   H  
ATOM    186  H62 ADE B   6      12.318  -2.400 -40.931  1.00  0.00      BS   H  
ATOM    187 H2'' ADE B   6       4.812  -1.871 -43.765  1.00  0.00      BS   H  
ATOM    188 H5'' ADE B   6       3.557  -6.098 -45.191  1.00  0.00      BS   H  
ATOM    189  P   THY B   7       1.381  -4.677 -42.401  1.00  0.00      BS   P  
ATOM    190  O1P THY B   7       1.536  -5.740 -43.389  1.00  0.00      BS   O  
ATOM    191  O2P THY B   7       0.400  -3.632 -42.579  1.00  0.00      BS   O  
ATOM    192  C5' THY B   7       1.707  -6.453 -40.495  1.00  0.00      BS   C  
ATOM    193  O5' THY B   7       1.027  -5.305 -40.989  1.00  0.00      BS   O  
ATOM    194  C4' THY B   7       2.046  -6.271 -39.024  1.00  0.00      BS   C  
ATOM    195  O4' THY B   7       3.256  -5.493 -38.877  1.00  0.00      BS   O  
ATOM    196  C3' THY B   7       0.927  -5.640 -38.115  1.00  0.00      BS   C  
ATOM    197  O3' THY B   7       0.895  -6.274 -36.832  1.00  0.00      BS   O  
ATOM    198  C2' THY B   7       1.403  -4.244 -37.932  1.00  0.00      BS   C  
ATOM    199  C1' THY B   7       2.916  -4.380 -38.039  1.00  0.00      BS   C  
ATOM    200  N1  THY B   7       3.686  -3.297 -38.579  1.00  0.00      BS   N  
ATOM    201  C2  THY B   7       5.061  -3.279 -38.207  1.00  0.00      BS   C  
ATOM    202  O2  THY B   7       5.556  -4.158 -37.517  1.00  0.00      BS   O  
ATOM    203  N3  THY B   7       5.715  -2.228 -38.648  1.00  0.00      BS   N  
ATOM    204  C4  THY B   7       5.265  -1.174 -39.466  1.00  0.00      BS   C  
ATOM    205  O4  THY B   7       6.061  -0.379 -39.958  1.00  0.00      BS   O  
ATOM    206  C5  THY B   7       3.795  -1.145 -39.615  1.00  0.00      BS   C  
ATOM    207  C5M THY B   7       3.253  -0.009 -40.444  1.00  0.00      BS   C  
ATOM    208  C6  THY B   7       3.116  -2.169 -39.188  1.00  0.00      BS   C  
ATOM    209  H3  THY B   7       6.708  -2.358 -38.513  1.00  0.00      BS   H  
ATOM    210  H6  THY B   7       2.171  -2.399 -39.679  1.00  0.00      BS   H  
ATOM    211  H1' THY B   7       3.331  -4.629 -37.038  1.00  0.00      BS   H  
ATOM    212  H2' THY B   7       1.050  -3.727 -37.015  1.00  0.00      BS   H  
ATOM    213  H3' THY B   7      -0.079  -5.666 -38.584  1.00  0.00      BS   H  
ATOM    214  H4' THY B   7       2.298  -7.281 -38.637  1.00  0.00      BS   H  
ATOM    215  H5' THY B   7       2.683  -6.557 -41.015  1.00  0.00      BS   H  
ATOM    216  H51 THY B   7       3.724   0.965 -40.193  1.00  0.00      BS   H  
ATOM    217  H52 THY B   7       2.180   0.186 -40.236  1.00  0.00      BS   H  
ATOM    218  H53 THY B   7       3.384  -0.111 -41.542  1.00  0.00      BS   H  
ATOM    219 H2'' THY B   7       1.121  -3.695 -38.857  1.00  0.00      BS   H  
ATOM    220 H5'' THY B   7       1.000  -7.305 -40.593  1.00  0.00      BS   H  
ATOM    221  P   ADE B   8       0.114  -7.620 -36.680  1.00  0.00      BS   P  
ATOM    222  O1P ADE B   8       0.624  -8.572 -37.657  1.00  0.00      BS   O  
ATOM    223  O2P ADE B   8      -1.355  -7.306 -36.780  1.00  0.00      BS   O  
ATOM    224  C5' ADE B   8       1.865  -8.373 -34.933  1.00  0.00      BS   C  
ATOM    225  O5' ADE B   8       0.463  -8.133 -35.294  1.00  0.00      BS   O  
ATOM    226  C4' ADE B   8       2.296  -7.705 -33.622  1.00  0.00      BS   C  
ATOM    227  O4' ADE B   8       2.820  -6.408 -34.005  1.00  0.00      BS   O  
ATOM    228  C3' ADE B   8       1.200  -7.460 -32.696  1.00  0.00      BS   C  
ATOM    229  O3' ADE B   8       1.608  -7.560 -31.317  1.00  0.00      BS   O  
ATOM    230  C2' ADE B   8       0.770  -6.011 -32.921  1.00  0.00      BS   C  
ATOM    231  C1' ADE B   8       2.156  -5.405 -33.154  1.00  0.00      BS   C  
ATOM    232  N1  ADE B   8       4.839  -1.445 -35.251  1.00  0.00      BS   N  
ATOM    233  C2  ADE B   8       5.164  -2.507 -34.508  1.00  0.00      BS   C  
ATOM    234  N3  ADE B   8       4.462  -3.520 -34.096  1.00  0.00      BS   N  
ATOM    235  C4  ADE B   8       3.153  -3.377 -34.422  1.00  0.00      BS   C  
ATOM    236  C5  ADE B   8       2.618  -2.292 -35.102  1.00  0.00      BS   C  
ATOM    237  C6  ADE B   8       3.548  -1.362 -35.561  1.00  0.00      BS   C  
ATOM    238  N6  ADE B   8       3.335  -0.355 -36.429  1.00  0.00      BS   N  
ATOM    239  N7  ADE B   8       1.223  -2.291 -34.970  1.00  0.00      BS   N  
ATOM    240  C8  ADE B   8       0.995  -3.358 -34.251  1.00  0.00      BS   C  
ATOM    241  N9  ADE B   8       2.151  -4.090 -33.861  1.00  0.00      BS   N  
ATOM    242  H2  ADE B   8       6.197  -2.730 -34.242  1.00  0.00      BS   H  
ATOM    243  H8  ADE B   8       0.034  -3.579 -33.786  1.00  0.00      BS   H  
ATOM    244  H1' ADE B   8       2.682  -5.460 -32.177  1.00  0.00      BS   H  
ATOM    245  H2' ADE B   8       0.107  -5.699 -32.086  1.00  0.00      BS   H  
ATOM    246  H3' ADE B   8       0.230  -7.953 -32.921  1.00  0.00      BS   H  
ATOM    247  H4' ADE B   8       3.070  -8.298 -33.088  1.00  0.00      BS   H  
ATOM    248  H5' ADE B   8       2.569  -8.094 -35.746  1.00  0.00      BS   H  
ATOM    249  H61 ADE B   8       4.152   0.109 -36.770  1.00  0.00      BS   H  
ATOM    250  H62 ADE B   8       2.540   0.218 -36.230  1.00  0.00      BS   H  
ATOM    251 H2'' ADE B   8       0.061  -5.923 -33.772  1.00  0.00      BS   H  
ATOM    252 H5'' ADE B   8       1.944  -9.480 -34.866  1.00  0.00      BS   H  
ATOM    253  P   THY B   9       1.120  -8.779 -30.457  1.00  0.00      BS   P  
ATOM    254  O1P THY B   9       0.693  -9.876 -31.347  1.00  0.00      BS   O  
ATOM    255  O2P THY B   9       0.132  -8.356 -29.476  1.00  0.00      BS   O  
ATOM    256  C5' THY B   9       3.668  -9.454 -30.106  1.00  0.00      BS   C  
ATOM    257  O5' THY B   9       2.381  -9.343 -29.648  1.00  0.00      BS   O  
ATOM    258  C4' THY B   9       4.618  -8.371 -29.501  1.00  0.00      BS   C  
ATOM    259  O4' THY B   9       4.320  -7.014 -29.964  1.00  0.00      BS   O  
ATOM    260  C3' THY B   9       4.557  -8.305 -28.018  1.00  0.00      BS   C  
ATOM    261  O3' THY B   9       5.851  -8.126 -27.408  1.00  0.00      BS   O  
ATOM    262  C2' THY B   9       3.639  -7.150 -27.753  1.00  0.00      BS   C  
ATOM    263  C1' THY B   9       4.019  -6.211 -28.862  1.00  0.00      BS   C  
ATOM    264  N1  THY B   9       3.085  -5.192 -29.387  1.00  0.00      BS   N  
ATOM    265  C2  THY B   9       3.726  -4.089 -29.917  1.00  0.00      BS   C  
ATOM    266  O2  THY B   9       4.899  -3.957 -30.041  1.00  0.00      BS   O  
ATOM    267  N3  THY B   9       2.863  -3.069 -30.304  1.00  0.00      BS   N  
ATOM    268  C4  THY B   9       1.494  -3.017 -30.256  1.00  0.00      BS   C  
ATOM    269  O4  THY B   9       0.835  -2.210 -30.937  1.00  0.00      BS   O  
ATOM    270  C5  THY B   9       0.939  -4.232 -29.606  1.00  0.00      BS   C  
ATOM    271  C5M THY B   9      -0.587  -4.264 -29.692  1.00  0.00      BS   C  
ATOM    272  C6  THY B   9       1.730  -5.273 -29.250  1.00  0.00      BS   C  
ATOM    273  H3  THY B   9       3.284  -2.240 -30.697  1.00  0.00      BS   H  
ATOM    274  H6  THY B   9       1.398  -6.266 -28.945  1.00  0.00      BS   H  
ATOM    275  H1' THY B   9       4.941  -5.708 -28.500  1.00  0.00      BS   H  
ATOM    276  H2' THY B   9       3.830  -6.725 -26.746  1.00  0.00      BS   H  
ATOM    277  H3' THY B   9       4.019  -9.213 -27.668  1.00  0.00      BS   H  
ATOM    278  H4' THY B   9       5.656  -8.598 -29.826  1.00  0.00      BS   H  
ATOM    279  H5' THY B   9       3.752  -9.607 -31.203  1.00  0.00      BS   H  
ATOM    280  H51 THY B   9      -0.847  -4.548 -30.735  1.00  0.00      BS   H  
ATOM    281  H52 THY B   9      -1.090  -3.287 -29.527  1.00  0.00      BS   H  
ATOM    282  H53 THY B   9      -0.960  -4.979 -28.927  1.00  0.00      BS   H  
ATOM    283 H2'' THY B   9       2.609  -7.566 -27.789  1.00  0.00      BS   H  
ATOM    284 H5'' THY B   9       4.014 -10.427 -29.695  1.00  0.00      BS   H  
ATOM    285  P   ADE B  10       6.300  -9.226 -26.399  1.00  0.00      BS   P  
ATOM    286  O1P ADE B  10       6.811 -10.418 -27.040  1.00  0.00      BS   O  
ATOM    287  O2P ADE B  10       5.221  -9.489 -25.422  1.00  0.00      BS   O  
ATOM    288  C5' ADE B  10       8.702  -8.237 -26.281  1.00  0.00      BS   C  
ATOM    289  O5' ADE B  10       7.447  -8.502 -25.622  1.00  0.00      BS   O  
ATOM    290  C4' ADE B  10       9.361  -6.878 -26.021  1.00  0.00      BS   C  
ATOM    291  O4' ADE B  10       8.337  -5.813 -26.306  1.00  0.00      BS   O  
ATOM    292  C3' ADE B  10       9.815  -6.574 -24.561  1.00  0.00      BS   C  
ATOM    293  O3' ADE B  10      11.066  -5.771 -24.592  1.00  0.00      BS   O  
ATOM    294  C2' ADE B  10       8.635  -5.763 -23.920  1.00  0.00      BS   C  
ATOM    295  C1' ADE B  10       8.007  -5.049 -25.132  1.00  0.00      BS   C  
ATOM    296  N1  ADE B  10       3.828  -2.666 -26.924  1.00  0.00      BS   N  
ATOM    297  C2  ADE B  10       5.088  -2.329 -27.023  1.00  0.00      BS   C  
ATOM    298  N3  ADE B  10       6.145  -3.077 -26.615  1.00  0.00      BS   N  
ATOM    299  C4  ADE B  10       5.774  -4.104 -25.845  1.00  0.00      BS   C  
ATOM    300  C5  ADE B  10       4.439  -4.435 -25.527  1.00  0.00      BS   C  
ATOM    301  C6  ADE B  10       3.442  -3.768 -26.205  1.00  0.00      BS   C  
ATOM    302  N6  ADE B  10       2.131  -4.051 -26.197  1.00  0.00      BS   N  
ATOM    303  N7  ADE B  10       4.397  -5.522 -24.667  1.00  0.00      BS   N  
ATOM    304  C8  ADE B  10       5.612  -5.828 -24.467  1.00  0.00      BS   C  
ATOM    305  N9  ADE B  10       6.537  -4.980 -25.109  1.00  0.00      BS   N  
ATOM    306  H2  ADE B  10       5.310  -1.507 -27.704  1.00  0.00      BS   H  
ATOM    307  H8  ADE B  10       5.891  -6.625 -23.778  1.00  0.00      BS   H  
ATOM    308  H1' ADE B  10       8.470  -4.045 -25.245  1.00  0.00      BS   H  
ATOM    309  H2' ADE B  10       8.956  -4.932 -23.255  1.00  0.00      BS   H  
ATOM    310  H3' ADE B  10      10.023  -7.549 -24.070  1.00  0.00      BS   H  
ATOM    311  H4' ADE B  10      10.166  -6.712 -26.769  1.00  0.00      BS   H  
ATOM    312  H5' ADE B  10       8.631  -8.332 -27.386  1.00  0.00      BS   H  
ATOM    313  H61 ADE B  10       1.455  -3.322 -26.296  1.00  0.00      BS   H  
ATOM    314  H62 ADE B  10       1.807  -4.913 -25.804  1.00  0.00      BS   H  
ATOM    315 H2'' ADE B  10       7.847  -6.400 -23.465  1.00  0.00      BS   H  
ATOM    316 H5'' ADE B  10       9.452  -8.971 -25.918  1.00  0.00      BS   H  
ATOM    317  P   GUA B  11      11.909  -5.158 -23.421  1.00  0.00      BS   P  
ATOM    318  O1P GUA B  11      13.304  -5.011 -23.898  1.00  0.00      BS   O  
ATOM    319  O2P GUA B  11      11.677  -5.761 -22.108  1.00  0.00      BS   O  
ATOM    320  C5' GUA B  11      11.455  -2.726 -24.413  1.00  0.00      BS   C  
ATOM    321  O5' GUA B  11      11.282  -3.715 -23.324  1.00  0.00      BS   O  
ATOM    322  C4' GUA B  11      10.714  -1.353 -24.078  1.00  0.00      BS   C  
ATOM    323  O4' GUA B  11       9.284  -1.467 -24.218  1.00  0.00      BS   O  
ATOM    324  C3' GUA B  11      10.944  -0.841 -22.581  1.00  0.00      BS   C  
ATOM    325  O3' GUA B  11      11.102   0.547 -22.431  1.00  0.00      BS   O  
ATOM    326  C2' GUA B  11       9.600  -1.241 -21.939  1.00  0.00      BS   C  
ATOM    327  C1' GUA B  11       8.655  -1.011 -23.108  1.00  0.00      BS   C  
ATOM    328  N1  GUA B  11       3.666  -0.438 -23.947  1.00  0.00      BS   N  
ATOM    329  C2  GUA B  11       4.688   0.474 -24.173  1.00  0.00      BS   C  
ATOM    330  N2  GUA B  11       4.297   1.612 -24.688  1.00  0.00      BS   N  
ATOM    331  N3  GUA B  11       6.027   0.160 -24.028  1.00  0.00      BS   N  
ATOM    332  C4  GUA B  11       6.139  -1.024 -23.412  1.00  0.00      BS   C  
ATOM    333  C5  GUA B  11       5.130  -1.937 -23.096  1.00  0.00      BS   C  
ATOM    334  C6  GUA B  11       3.812  -1.683 -23.394  1.00  0.00      BS   C  
ATOM    335  O6  GUA B  11       2.863  -2.439 -23.210  1.00  0.00      BS   O  
ATOM    336  N7  GUA B  11       5.766  -3.069 -22.572  1.00  0.00      BS   N  
ATOM    337  C8  GUA B  11       7.039  -2.823 -22.579  1.00  0.00      BS   C  
ATOM    338  N9  GUA B  11       7.333  -1.577 -22.984  1.00  0.00      BS   N  
ATOM    339  H1  GUA B  11       2.730  -0.060 -23.963  1.00  0.00      BS   H  
ATOM    340  H8  GUA B  11       7.764  -3.599 -22.333  1.00  0.00      BS   H  
ATOM    341  H1' GUA B  11       8.539   0.085 -23.252  1.00  0.00      BS   H  
ATOM    342  H2' GUA B  11       9.308  -0.804 -20.960  1.00  0.00      BS   H  
ATOM    343  H21 GUA B  11       3.353   1.861 -24.907  1.00  0.00      BS   H  
ATOM    344  H3' GUA B  11      11.834  -1.410 -22.237  1.00  0.00      BS   H  
ATOM    345  H22 GUA B  11       4.994   2.313 -24.837  1.00  0.00      BS   H  
ATOM    346  H4' GUA B  11      11.143  -0.601 -24.775  1.00  0.00      BS   H  
ATOM    347  H5' GUA B  11      11.062  -3.132 -25.369  1.00  0.00      BS   H  
ATOM    348 H2'' GUA B  11       9.667  -2.348 -21.875  1.00  0.00      BS   H  
ATOM    349 H5'' GUA B  11      12.487  -2.381 -24.639  1.00  0.00      BS   H  
ATOM    350  P   CYT B  12      11.666   1.293 -21.225  1.00  0.00      BS   P  
ATOM    351  O1P CYT B  12      13.063   1.770 -21.355  1.00  0.00      BS   O  
ATOM    352  O2P CYT B  12      11.430   0.395 -20.077  1.00  0.00      BS   O  
ATOM    353  C5' CYT B  12      10.739   3.692 -21.905  1.00  0.00      BS   C  
ATOM    354  O5' CYT B  12      10.586   2.418 -21.203  1.00  0.00      BS   O  
ATOM    355  C4' CYT B  12       9.412   4.429 -22.013  1.00  0.00      BS   C  
ATOM    356  O4' CYT B  12       8.442   3.438 -22.545  1.00  0.00      BS   O  
ATOM    357  C3' CYT B  12       8.692   4.891 -20.740  1.00  0.00      BS   C  
ATOM    358  O3' CYT B  12       9.074   6.248 -20.369  1.00  0.00      BS   O  
ATOM    359  C2' CYT B  12       7.211   4.909 -21.243  1.00  0.00      BS   C  
ATOM    360  C1' CYT B  12       7.104   3.728 -22.238  1.00  0.00      BS   C  
ATOM    361  N1  CYT B  12       6.449   2.509 -21.556  1.00  0.00      BS   N  
ATOM    362  C2  CYT B  12       5.024   2.526 -21.416  1.00  0.00      BS   C  
ATOM    363  O2  CYT B  12       4.415   3.511 -21.873  1.00  0.00      BS   O  
ATOM    364  N3  CYT B  12       4.339   1.461 -20.905  1.00  0.00      BS   N  
ATOM    365  C4  CYT B  12       5.041   0.380 -20.495  1.00  0.00      BS   C  
ATOM    366  N4  CYT B  12       4.321  -0.664 -20.070  1.00  0.00      BS   N  
ATOM    367  C5  CYT B  12       6.452   0.362 -20.622  1.00  0.00      BS   C  
ATOM    368  C6  CYT B  12       7.085   1.415 -21.139  1.00  0.00      BS   C  
ATOM    369  H5  CYT B  12       6.959  -0.579 -20.408  1.00  0.00      BS   H  
ATOM    370  H6  CYT B  12       8.170   1.423 -21.247  1.00  0.00      BS   H  
ATOM    371  H1' CYT B  12       6.638   4.124 -23.166  1.00  0.00      BS   H  
ATOM    372  H2' CYT B  12       7.039   5.899 -21.716  1.00  0.00      BS   H  
ATOM    373  H3' CYT B  12       8.863   4.093 -19.987  1.00  0.00      BS   H  
ATOM    374  H4' CYT B  12       9.387   5.216 -22.797  1.00  0.00      BS   H  
ATOM    375  H41 CYT B  12       3.337  -0.741 -20.236  1.00  0.00      BS   H  
ATOM    376  H5' CYT B  12      11.215   3.427 -22.873  1.00  0.00      BS   H  
ATOM    377  H42 CYT B  12       4.849  -1.435 -19.714  1.00  0.00      BS   H  
ATOM    378 H2'' CYT B  12       6.544   4.789 -20.362  1.00  0.00      BS   H  
ATOM    379 H5'' CYT B  12      11.484   4.345 -21.400  1.00  0.00      BS   H  
ATOM    380  P   THY B  13       9.339   6.687 -18.906  1.00  0.00      BS   P  
ATOM    381  O1P THY B  13      10.356   7.753 -18.865  1.00  0.00      BS   O  
ATOM    382  O2P THY B  13       9.632   5.534 -18.137  1.00  0.00      BS   O  
ATOM    383  C5' THY B  13       7.293   8.257 -19.087  1.00  0.00      BS   C  
ATOM    384  O5' THY B  13       7.925   7.132 -18.447  1.00  0.00      BS   O  
ATOM    385  C4' THY B  13       5.925   8.640 -18.426  1.00  0.00      BS   C  
ATOM    386  O4' THY B  13       4.972   7.598 -18.778  1.00  0.00      BS   O  
ATOM    387  C3' THY B  13       5.872   8.776 -16.888  1.00  0.00      BS   C  
ATOM    388  O3' THY B  13       5.020   9.912 -16.522  1.00  0.00      BS   O  
ATOM    389  C2' THY B  13       5.283   7.490 -16.429  1.00  0.00      BS   C  
ATOM    390  C1' THY B  13       4.397   7.057 -17.600  1.00  0.00      BS   C  
ATOM    391  N1  THY B  13       4.233   5.603 -17.744  1.00  0.00      BS   N  
ATOM    392  C2  THY B  13       2.998   5.012 -17.642  1.00  0.00      BS   C  
ATOM    393  O2  THY B  13       1.963   5.676 -17.597  1.00  0.00      BS   O  
ATOM    394  N3  THY B  13       2.962   3.641 -17.704  1.00  0.00      BS   N  
ATOM    395  C4  THY B  13       4.151   2.863 -17.571  1.00  0.00      BS   C  
ATOM    396  O4  THY B  13       4.048   1.724 -17.164  1.00  0.00      BS   O  
ATOM    397  C5  THY B  13       5.353   3.512 -17.915  1.00  0.00      BS   C  
ATOM    398  C5M THY B  13       6.615   2.766 -17.780  1.00  0.00      BS   C  
ATOM    399  C6  THY B  13       5.348   4.844 -17.863  1.00  0.00      BS   C  
ATOM    400  H3  THY B  13       2.013   3.317 -17.584  1.00  0.00      BS   H  
ATOM    401  H6  THY B  13       6.338   5.299 -17.877  1.00  0.00      BS   H  
ATOM    402  H1' THY B  13       3.392   7.519 -17.500  1.00  0.00      BS   H  
ATOM    403  H2' THY B  13       4.760   7.635 -15.460  1.00  0.00      BS   H  
ATOM    404  H3' THY B  13       6.927   9.094 -16.739  1.00  0.00      BS   H  
ATOM    405  H4' THY B  13       5.633   9.595 -18.913  1.00  0.00      BS   H  
ATOM    406  H5' THY B  13       7.007   7.971 -20.122  1.00  0.00      BS   H  
ATOM    407  H51 THY B  13       6.985   2.893 -16.739  1.00  0.00      BS   H  
ATOM    408  H52 THY B  13       7.453   3.096 -18.430  1.00  0.00      BS   H  
ATOM    409  H53 THY B  13       6.594   1.659 -17.869  1.00  0.00      BS   H  
ATOM    410 H2'' THY B  13       6.137   6.790 -16.309  1.00  0.00      BS   H  
ATOM    411 H5'' THY B  13       7.907   9.176 -19.189  1.00  0.00      BS   H  
ATOM    412  P   THY B  14       5.118  10.454 -15.065  1.00  0.00      BS   P  
ATOM    413  O1P THY B  14       5.679  11.822 -15.166  1.00  0.00      BS   O  
ATOM    414  O2P THY B  14       5.949   9.578 -14.199  1.00  0.00      BS   O  
ATOM    415  C5' THY B  14       2.563  10.244 -15.293  1.00  0.00      BS   C  
ATOM    416  O5' THY B  14       3.696  10.430 -14.422  1.00  0.00      BS   O  
ATOM    417  C4' THY B  14       1.524   9.363 -14.589  1.00  0.00      BS   C  
ATOM    418  O4' THY B  14       1.910   7.963 -14.734  1.00  0.00      BS   O  
ATOM    419  C3' THY B  14       1.386   9.456 -13.073  1.00  0.00      BS   C  
ATOM    420  O3' THY B  14       0.017   9.364 -12.682  1.00  0.00      BS   O  
ATOM    421  C2' THY B  14       2.126   8.220 -12.495  1.00  0.00      BS   C  
ATOM    422  C1' THY B  14       1.718   7.256 -13.513  1.00  0.00      BS   C  
ATOM    423  N1  THY B  14       2.524   5.961 -13.700  1.00  0.00      BS   N  
ATOM    424  C2  THY B  14       1.899   4.815 -13.916  1.00  0.00      BS   C  
ATOM    425  O2  THY B  14       0.626   4.692 -13.936  1.00  0.00      BS   O  
ATOM    426  N3  THY B  14       2.746   3.733 -14.105  1.00  0.00      BS   N  
ATOM    427  C4  THY B  14       4.095   3.698 -14.056  1.00  0.00      BS   C  
ATOM    428  O4  THY B  14       4.699   2.646 -14.265  1.00  0.00      BS   O  
ATOM    429  C5  THY B  14       4.692   4.995 -13.837  1.00  0.00      BS   C  
ATOM    430  C5M THY B  14       6.214   5.188 -13.930  1.00  0.00      BS   C  
ATOM    431  C6  THY B  14       3.868   6.032 -13.672  1.00  0.00      BS   C  
ATOM    432  H3  THY B  14       2.195   2.888 -14.116  1.00  0.00      BS   H  
ATOM    433  H6  THY B  14       4.246   7.023 -13.419  1.00  0.00      BS   H  
ATOM    434  H1' THY B  14       0.628   7.044 -13.470  1.00  0.00      BS   H  
ATOM    435  H2' THY B  14       2.013   7.858 -11.451  1.00  0.00      BS   H  
ATOM    436  H3' THY B  14       1.771  10.435 -12.717  1.00  0.00      BS   H  
ATOM    437  H4' THY B  14       0.549   9.413 -15.118  1.00  0.00      BS   H  
ATOM    438  H5' THY B  14       2.686   9.597 -16.188  1.00  0.00      BS   H  
ATOM    439  H51 THY B  14       6.507   5.124 -14.999  1.00  0.00      BS   H  
ATOM    440  H52 THY B  14       6.684   4.307 -13.443  1.00  0.00      BS   H  
ATOM    441  H53 THY B  14       6.536   6.144 -13.464  1.00  0.00      BS   H  
ATOM    442 H2'' THY B  14       3.201   8.469 -12.623  1.00  0.00      BS   H  
ATOM    443 H5'' THY B  14       2.109  11.230 -15.530  1.00  0.00      BS   H  
ATOM    444  P   ADE B  15      -0.538   9.757 -11.207  1.00  0.00      BS   P  
ATOM    445  O1P ADE B  15      -1.354  11.028 -11.410  1.00  0.00      BS   O  
ATOM    446  O2P ADE B  15       0.579   9.964 -10.293  1.00  0.00      BS   O  
ATOM    447  C5' ADE B  15      -2.794   8.452 -11.315  1.00  0.00      BS   C  
ATOM    448  O5' ADE B  15      -1.438   8.598 -10.833  1.00  0.00      BS   O  
ATOM    449  C4' ADE B  15      -3.351   7.053 -11.012  1.00  0.00      BS   C  
ATOM    450  O4' ADE B  15      -2.358   6.116 -11.497  1.00  0.00      BS   O  
ATOM    451  C3' ADE B  15      -3.526   6.863  -9.514  1.00  0.00      BS   C  
ATOM    452  O3' ADE B  15      -4.696   6.232  -9.144  1.00  0.00      BS   O  
ATOM    453  C2' ADE B  15      -2.328   5.971  -9.147  1.00  0.00      BS   C  
ATOM    454  C1' ADE B  15      -1.951   5.279 -10.358  1.00  0.00      BS   C  
ATOM    455  N1  ADE B  15       0.840   1.084 -10.512  1.00  0.00      BS   N  
ATOM    456  C2  ADE B  15      -0.464   1.306 -10.204  1.00  0.00      BS   C  
ATOM    457  N3  ADE B  15      -1.128   2.408 -10.317  1.00  0.00      BS   N  
ATOM    458  C4  ADE B  15      -0.326   3.478 -10.520  1.00  0.00      BS   C  
ATOM    459  C5  ADE B  15       1.029   3.435 -10.687  1.00  0.00      BS   C  
ATOM    460  C6  ADE B  15       1.630   2.123 -10.720  1.00  0.00      BS   C  
ATOM    461  N6  ADE B  15       2.965   1.987 -10.875  1.00  0.00      BS   N  
ATOM    462  N7  ADE B  15       1.614   4.704 -10.647  1.00  0.00      BS   N  
ATOM    463  C8  ADE B  15       0.578   5.516 -10.586  1.00  0.00      BS   C  
ATOM    464  N9  ADE B  15      -0.620   4.866 -10.490  1.00  0.00      BS   N  
ATOM    465  H2  ADE B  15      -1.054   0.410 -10.012  1.00  0.00      BS   H  
ATOM    466  H8  ADE B  15       0.753   6.584 -10.465  1.00  0.00      BS   H  
ATOM    467  H1' ADE B  15      -2.706   4.468 -10.426  1.00  0.00      BS   H  
ATOM    468  H2' ADE B  15      -2.509   5.278  -8.298  1.00  0.00      BS   H  
ATOM    469  H3' ADE B  15      -3.490   7.845  -8.997  1.00  0.00      BS   H  
ATOM    470  H4' ADE B  15      -4.290   6.888 -11.582  1.00  0.00      BS   H  
ATOM    471  H5' ADE B  15      -2.830   8.533 -12.423  1.00  0.00      BS   H  
ATOM    472  H61 ADE B  15       3.317   1.054 -10.809  1.00  0.00      BS   H  
ATOM    473  H62 ADE B  15       3.561   2.773 -10.712  1.00  0.00      BS   H  
ATOM    474 H2'' ADE B  15      -1.478   6.625  -8.858  1.00  0.00      BS   H  
ATOM    475 H5'' ADE B  15      -3.452   9.222 -10.858  1.00  0.00      BS   H  
ATOM    476  P   CYT B  16      -5.396   6.351  -7.728  1.00  0.00      BS   P  
ATOM    477  O1P CYT B  16      -6.865   6.251  -7.948  1.00  0.00      BS   O  
ATOM    478  O2P CYT B  16      -4.929   7.540  -6.955  1.00  0.00      BS   O  
ATOM    479  C5' CYT B  16      -5.302   3.776  -7.401  1.00  0.00      BS   C  
ATOM    480  O5' CYT B  16      -4.905   5.077  -6.975  1.00  0.00      BS   O  
ATOM    481  C4' CYT B  16      -4.558   2.704  -6.608  1.00  0.00      BS   C  
ATOM    482  O4' CYT B  16      -3.301   2.545  -7.204  1.00  0.00      BS   O  
ATOM    483  C3' CYT B  16      -4.345   3.048  -5.132  1.00  0.00      BS   C  
ATOM    484  O3' CYT B  16      -4.725   1.949  -4.342  1.00  0.00      BS   O  
ATOM    485  C2' CYT B  16      -2.841   3.393  -5.094  1.00  0.00      BS   C  
ATOM    486  C1' CYT B  16      -2.350   2.482  -6.155  1.00  0.00      BS   C  
ATOM    487  N1  CYT B  16      -1.015   2.782  -6.640  1.00  0.00      BS   N  
ATOM    488  C2  CYT B  16      -0.160   1.771  -6.986  1.00  0.00      BS   C  
ATOM    489  O2  CYT B  16      -0.499   0.582  -6.841  1.00  0.00      BS   O  
ATOM    490  N3  CYT B  16       1.120   1.993  -7.328  1.00  0.00      BS   N  
ATOM    491  C4  CYT B  16       1.553   3.214  -7.495  1.00  0.00      BS   C  
ATOM    492  N4  CYT B  16       2.798   3.417  -7.891  1.00  0.00      BS   N  
ATOM    493  C5  CYT B  16       0.624   4.332  -7.178  1.00  0.00      BS   C  
ATOM    494  C6  CYT B  16      -0.597   4.077  -6.711  1.00  0.00      BS   C  
ATOM    495  H5  CYT B  16       0.939   5.356  -7.380  1.00  0.00      BS   H  
ATOM    496  H6  CYT B  16      -1.336   4.867  -6.571  1.00  0.00      BS   H  
ATOM    497  H1' CYT B  16      -2.297   1.406  -5.882  1.00  0.00      BS   H  
ATOM    498  H2' CYT B  16      -2.419   3.256  -4.076  1.00  0.00      BS   H  
ATOM    499  H3' CYT B  16      -4.839   3.995  -4.827  1.00  0.00      BS   H  
ATOM    500  H4' CYT B  16      -5.054   1.736  -6.834  1.00  0.00      BS   H  
ATOM    501  H41 CYT B  16       3.481   2.687  -7.871  1.00  0.00      BS   H  
ATOM    502  H5' CYT B  16      -5.017   3.660  -8.469  1.00  0.00      BS   H  
ATOM    503  H42 CYT B  16       3.067   4.358  -8.096  1.00  0.00      BS   H  
ATOM    504 H2'' CYT B  16      -2.721   4.477  -5.304  1.00  0.00      BS   H  
ATOM    505 H5'' CYT B  16      -6.387   3.617  -7.222  1.00  0.00      BS   H  
ATOM    506  P   ADE B  17      -4.788   2.257  -2.742  1.00  0.00      BS   P  
ATOM    507  O1P ADE B  17      -6.120   1.807  -2.265  1.00  0.00      BS   O  
ATOM    508  O2P ADE B  17      -4.396   3.620  -2.313  1.00  0.00      BS   O  
ATOM    509  C5' ADE B  17      -4.087  -0.158  -2.077  1.00  0.00      BS   C  
ATOM    510  O5' ADE B  17      -3.747   1.203  -2.175  1.00  0.00      BS   O  
ATOM    511  C4' ADE B  17      -3.020  -0.881  -1.280  1.00  0.00      BS   C  
ATOM    512  O4' ADE B  17      -1.763  -1.055  -1.999  1.00  0.00      BS   O  
ATOM    513  C3' ADE B  17      -2.664  -0.298   0.082  1.00  0.00      BS   C  
ATOM    514  O3' ADE B  17      -2.564  -1.309   1.106  1.00  0.00      BS   O  
ATOM    515  C2' ADE B  17      -1.387   0.449  -0.194  1.00  0.00      BS   C  
ATOM    516  C1' ADE B  17      -0.703  -0.364  -1.298  1.00  0.00      BS   C  
ATOM    517  N1  ADE B  17       3.902   0.359  -3.423  1.00  0.00      BS   N  
ATOM    518  C2  ADE B  17       3.417  -0.566  -2.630  1.00  0.00      BS   C  
ATOM    519  N3  ADE B  17       2.284  -0.741  -2.019  1.00  0.00      BS   N  
ATOM    520  C4  ADE B  17       1.412   0.248  -2.484  1.00  0.00      BS   C  
ATOM    521  C5  ADE B  17       1.746   1.308  -3.383  1.00  0.00      BS   C  
ATOM    522  C6  ADE B  17       3.055   1.306  -3.855  1.00  0.00      BS   C  
ATOM    523  N6  ADE B  17       3.515   2.070  -4.831  1.00  0.00      BS   N  
ATOM    524  N7  ADE B  17       0.679   2.070  -3.570  1.00  0.00      BS   N  
ATOM    525  C8  ADE B  17      -0.304   1.563  -2.844  1.00  0.00      BS   C  
ATOM    526  N9  ADE B  17       0.072   0.413  -2.204  1.00  0.00      BS   N  
ATOM    527  H2  ADE B  17       4.080  -1.408  -2.427  1.00  0.00      BS   H  
ATOM    528  H8  ADE B  17      -1.324   1.939  -2.753  1.00  0.00      BS   H  
ATOM    529  H1' ADE B  17      -0.049  -1.114  -0.806  1.00  0.00      BS   H  
ATOM    530  H2' ADE B  17      -0.712   0.594   0.676  1.00  0.00      BS   H  
ATOM    531  H3' ADE B  17      -3.504   0.370   0.370  1.00  0.00      BS   H  
ATOM    532  H4' ADE B  17      -3.407  -1.897  -1.051  1.00  0.00      BS   H  
ATOM    533  H5' ADE B  17      -4.110  -0.662  -3.067  1.00  0.00      BS   H  
ATOM    534  H61 ADE B  17       4.437   1.815  -5.122  1.00  0.00      BS   H  
ATOM    535  H62 ADE B  17       2.959   2.799  -5.228  1.00  0.00      BS   H  
ATOM    536 H2'' ADE B  17      -1.635   1.495  -0.471  1.00  0.00      BS   H  
ATOM    537 H5'' ADE B  17      -5.037  -0.331  -1.527  1.00  0.00      BS   H  
ATOM    538  P   ADE B  18      -2.209  -0.766   2.597  1.00  0.00      BS   P  
ATOM    539  O1P ADE B  18      -2.621  -1.779   3.601  1.00  0.00      BS   O  
ATOM    540  O2P ADE B  18      -2.740   0.609   2.903  1.00  0.00      BS   O  
ATOM    541  C5' ADE B  18       0.129  -1.876   2.528  1.00  0.00      BS   C  
ATOM    542  O5' ADE B  18      -0.694  -0.720   2.565  1.00  0.00      BS   O  
ATOM    543  C4' ADE B  18       1.638  -1.568   2.536  1.00  0.00      BS   C  
ATOM    544  O4' ADE B  18       2.027  -1.149   1.178  1.00  0.00      BS   O  
ATOM    545  C3' ADE B  18       2.085  -0.384   3.366  1.00  0.00      BS   C  
ATOM    546  O3' ADE B  18       2.084  -0.797   4.715  1.00  0.00      BS   O  
ATOM    547  C2' ADE B  18       3.490  -0.270   2.860  1.00  0.00      BS   C  
ATOM    548  C1' ADE B  18       3.266  -0.518   1.328  1.00  0.00      BS   C  
ATOM    549  N1  ADE B  18       6.238   2.452  -1.554  1.00  0.00      BS   N  
ATOM    550  C2  ADE B  18       6.597   1.491  -0.767  1.00  0.00      BS   C  
ATOM    551  N3  ADE B  18       5.840   0.770   0.081  1.00  0.00      BS   N  
ATOM    552  C4  ADE B  18       4.557   1.185  -0.004  1.00  0.00      BS   C  
ATOM    553  C5  ADE B  18       4.041   2.254  -0.776  1.00  0.00      BS   C  
ATOM    554  C6  ADE B  18       4.971   2.908  -1.591  1.00  0.00      BS   C  
ATOM    555  N6  ADE B  18       4.640   3.958  -2.392  1.00  0.00      BS   N  
ATOM    556  N7  ADE B  18       2.741   2.535  -0.511  1.00  0.00      BS   N  
ATOM    557  C8  ADE B  18       2.439   1.534   0.240  1.00  0.00      BS   C  
ATOM    558  N9  ADE B  18       3.433   0.733   0.574  1.00  0.00      BS   N  
ATOM    559  H2  ADE B  18       7.663   1.278  -0.692  1.00  0.00      BS   H  
ATOM    560  H8  ADE B  18       1.451   1.405   0.680  1.00  0.00      BS   H  
ATOM    561  H1' ADE B  18       3.982  -1.321   1.053  1.00  0.00      BS   H  
ATOM    562  H2' ADE B  18       4.279  -0.885   3.341  1.00  0.00      BS   H  
ATOM    563  H3' ADE B  18       1.429   0.482   3.132  1.00  0.00      BS   H  
ATOM    564  H4' ADE B  18       2.130  -2.520   2.828  1.00  0.00      BS   H  
ATOM    565  H5' ADE B  18      -0.158  -2.584   1.721  1.00  0.00      BS   H  
ATOM    566  H61 ADE B  18       5.375   4.546  -2.727  1.00  0.00      BS   H  
ATOM    567  H62 ADE B  18       3.713   4.335  -2.346  1.00  0.00      BS   H  
ATOM    568 H2'' ADE B  18       3.817   0.790   2.924  1.00  0.00      BS   H  
ATOM    569 H5'' ADE B  18      -0.174  -2.450   3.430  1.00  0.00      BS   H  
ATOM    570  P   CYT B  19       2.540   0.381   5.710  1.00  0.00      BS   P  
ATOM    571  O1P CYT B  19       1.993   0.138   7.073  1.00  0.00      BS   O  
ATOM    572  O2P CYT B  19       2.187   1.680   5.154  1.00  0.00      BS   O  
ATOM    573  C5' CYT B  19       4.858  -0.810   6.306  1.00  0.00      BS   C  
ATOM    574  O5' CYT B  19       4.127   0.357   5.880  1.00  0.00      BS   O  
ATOM    575  C4' CYT B  19       6.375  -0.556   6.104  1.00  0.00      BS   C  
ATOM    576  O4' CYT B  19       6.639  -0.037   4.679  1.00  0.00      BS   O  
ATOM    577  C3' CYT B  19       7.071   0.534   7.012  1.00  0.00      BS   C  
ATOM    578  O3' CYT B  19       8.410   0.167   7.401  1.00  0.00      BS   O  
ATOM    579  C2' CYT B  19       6.982   1.750   6.156  1.00  0.00      BS   C  
ATOM    580  C1' CYT B  19       7.342   1.190   4.744  1.00  0.00      BS   C  
ATOM    581  N1  CYT B  19       6.985   2.132   3.621  1.00  0.00      BS   N  
ATOM    582  C2  CYT B  19       7.899   2.784   2.801  1.00  0.00      BS   C  
ATOM    583  O2  CYT B  19       9.100   2.490   2.886  1.00  0.00      BS   O  
ATOM    584  N3  CYT B  19       7.449   3.654   1.893  1.00  0.00      BS   N  
ATOM    585  C4  CYT B  19       6.162   4.022   1.882  1.00  0.00      BS   C  
ATOM    586  N4  CYT B  19       5.783   4.978   1.038  1.00  0.00      BS   N  
ATOM    587  C5  CYT B  19       5.172   3.390   2.699  1.00  0.00      BS   C  
ATOM    588  C6  CYT B  19       5.680   2.448   3.566  1.00  0.00      BS   C  
ATOM    589  H5  CYT B  19       4.104   3.582   2.592  1.00  0.00      BS   H  
ATOM    590  H6  CYT B  19       4.962   1.894   4.170  1.00  0.00      BS   H  
ATOM    591  H1' CYT B  19       8.409   0.882   4.745  1.00  0.00      BS   H  
ATOM    592  H2' CYT B  19       7.707   2.535   6.459  1.00  0.00      BS   H  
ATOM    593  H3' CYT B  19       6.362   0.532   7.868  1.00  0.00      BS   H  
ATOM    594  H4' CYT B  19       6.883  -1.523   6.304  1.00  0.00      BS   H  
ATOM    595  H41 CYT B  19       6.489   5.419   0.486  1.00  0.00      BS   H  
ATOM    596  H5' CYT B  19       4.466  -1.647   5.688  1.00  0.00      BS   H  
ATOM    597  H42 CYT B  19       4.875   5.270   0.738  1.00  0.00      BS   H  
ATOM    598 H2'' CYT B  19       5.957   2.176   6.183  1.00  0.00      BS   H  
ATOM    599 H5'' CYT B  19       4.628  -0.923   7.388  1.00  0.00      BS   H  
ATOM    600  P   ADE B  20       9.265   1.050   8.324  1.00  0.00      BS   P  
ATOM    601  O1P ADE B  20      10.083   0.087   9.160  1.00  0.00      BS   O  
ATOM    602  O2P ADE B  20       8.404   2.029   9.004  1.00  0.00      BS   O  
ATOM    603  C5' ADE B  20      11.173   1.088   6.467  1.00  0.00      BS   C  
ATOM    604  O5' ADE B  20      10.245   1.793   7.332  1.00  0.00      BS   O  
ATOM    605  C4' ADE B  20      12.250   2.034   5.915  1.00  0.00      BS   C  
ATOM    606  O4' ADE B  20      11.663   2.913   4.890  1.00  0.00      BS   O  
ATOM    607  C3' ADE B  20      12.856   3.002   6.965  1.00  0.00      BS   C  
ATOM    608  O3' ADE B  20      14.266   3.297   6.825  1.00  0.00      BS   O  
ATOM    609  C2' ADE B  20      12.133   4.348   6.763  1.00  0.00      BS   C  
ATOM    610  C1' ADE B  20      11.878   4.300   5.280  1.00  0.00      BS   C  
ATOM    611  N1  ADE B  20       9.859   7.878   2.353  1.00  0.00      BS   N  
ATOM    612  C2  ADE B  20      11.139   7.526   2.542  1.00  0.00      BS   C  
ATOM    613  N3  ADE B  20      11.592   6.560   3.349  1.00  0.00      BS   N  
ATOM    614  C4  ADE B  20      10.588   6.001   4.033  1.00  0.00      BS   C  
ATOM    615  C5  ADE B  20       9.256   6.275   3.936  1.00  0.00      BS   C  
ATOM    616  C6  ADE B  20       8.828   7.168   2.954  1.00  0.00      BS   C  
ATOM    617  N6  ADE B  20       7.504   7.469   2.709  1.00  0.00      BS   N  
ATOM    618  N7  ADE B  20       8.500   5.476   4.797  1.00  0.00      BS   N  
ATOM    619  C8  ADE B  20       9.423   4.750   5.390  1.00  0.00      BS   C  
ATOM    620  N9  ADE B  20      10.667   4.999   4.943  1.00  0.00      BS   N  
ATOM    621  H2  ADE B  20      11.912   8.168   2.119  1.00  0.00      BS   H  
ATOM    622  H8  ADE B  20       9.209   3.964   6.115  1.00  0.00      BS   H  
ATOM    623  H1' ADE B  20      12.762   4.607   4.681  1.00  0.00      BS   H  
ATOM    624  H2' ADE B  20      12.614   5.323   6.989  1.00  0.00      BS   H  
ATOM    625  H3' ADE B  20      12.611   2.670   7.996  1.00  0.00      BS   H  
ATOM    626  H4' ADE B  20      13.075   1.446   5.459  1.00  0.00      BS   H  
ATOM    627  H5' ADE B  20      10.654   0.586   5.623  1.00  0.00      BS   H  
ATOM    628  H61 ADE B  20       7.298   8.032   1.909  1.00  0.00      BS   H  
ATOM    629  H62 ADE B  20       6.739   6.887   2.985  1.00  0.00      BS   H  
ATOM    630  H3T ADE B  20      14.591   4.048   7.327  1.00  0.00      BS   H  
ATOM    631 H2'' ADE B  20      11.115   4.314   7.207  1.00  0.00      BS   H  
ATOM    632 H5'' ADE B  20      11.593   0.205   6.993  1.00  0.00      BS   H  
TER   
ATOM    633  C5' URA R   1       9.694  14.080  -4.977  1.00  0.00      R    C  
ATOM    634  O5' URA R   1       8.281  13.913  -4.849  1.00  0.00      R    O  
ATOM    635  C4' URA R   1      10.544  13.391  -3.937  1.00  0.00      R    C  
ATOM    636  O4' URA R   1       9.899  13.264  -2.597  1.00  0.00      R    O  
ATOM    637  C3' URA R   1      10.890  11.933  -4.271  1.00  0.00      R    C  
ATOM    638  O3' URA R   1      11.938  11.880  -5.304  1.00  0.00      R    O  
ATOM    639  C2' URA R   1      11.312  11.402  -2.912  1.00  0.00      R    C  
ATOM    640  O2' URA R   1      12.671  11.737  -2.600  1.00  0.00      R    O  
ATOM    641  C1' URA R   1      10.450  12.152  -1.891  1.00  0.00      R    C  
ATOM    642  N1  URA R   1       9.479  11.325  -1.273  1.00  0.00      R    N  
ATOM    643  C2  URA R   1      10.041  10.435  -0.345  1.00  0.00      R    C  
ATOM    644  O2  URA R   1      11.242  10.418  -0.115  1.00  0.00      R    O  
ATOM    645  N3  URA R   1       9.039   9.628   0.293  1.00  0.00      R    N  
ATOM    646  C4  URA R   1       7.782   9.403  -0.190  1.00  0.00      R    C  
ATOM    647  O4  URA R   1       7.110   8.407   0.196  1.00  0.00      R    O  
ATOM    648  C5  URA R   1       7.307  10.304  -1.193  1.00  0.00      R    C  
ATOM    649  C6  URA R   1       8.140  11.167  -1.704  1.00  0.00      R    C  
ATOM    650  H3  URA R   1       9.340   8.978   1.004  1.00  0.00      R    H  
ATOM    651  H5  URA R   1       6.439  10.038  -1.797  1.00  0.00      R    H  
ATOM    652  H6  URA R   1       7.927  11.684  -2.639  1.00  0.00      R    H  
ATOM    653  H1' URA R   1      11.100  12.630  -1.126  1.00  0.00      R    H  
ATOM    654  H2' URA R   1      12.911  11.075  -1.946  1.00  0.00      R    H  
ATOM    655  H3' URA R   1       9.982  11.425  -4.663  1.00  0.00      R    H  
ATOM    656  H4' URA R   1      11.499  13.944  -3.810  1.00  0.00      R    H  
ATOM    657  H5' URA R   1       9.964  15.154  -5.060  1.00  0.00      R    H  
ATOM    658  H5T URA R   1       8.179  13.996  -3.898  1.00  0.00      R    H  
ATOM    659 H2'' URA R   1      11.303  10.292  -2.969  1.00  0.00      R    H  
ATOM    660 H5'' URA R   1      10.068  13.603  -5.907  1.00  0.00      R    H  
ATOM    661  P   GUA R   2      12.081  10.482  -6.093  1.00  0.00      R    P  
ATOM    662  O1P GUA R   2      12.901  10.706  -7.288  1.00  0.00      R    O  
ATOM    663  O2P GUA R   2      10.708   9.961  -6.311  1.00  0.00      R    O  
ATOM    664  C5' GUA R   2      14.154   9.360  -4.798  1.00  0.00      R    C  
ATOM    665  O5' GUA R   2      12.748   9.509  -5.074  1.00  0.00      R    O  
ATOM    666  C4' GUA R   2      14.390   8.258  -3.731  1.00  0.00      R    C  
ATOM    667  O4' GUA R   2      13.531   8.500  -2.535  1.00  0.00      R    O  
ATOM    668  C3' GUA R   2      14.138   6.837  -4.134  1.00  0.00      R    C  
ATOM    669  O3' GUA R   2      15.331   6.440  -4.890  1.00  0.00      R    O  
ATOM    670  C2' GUA R   2      14.006   6.213  -2.756  1.00  0.00      R    C  
ATOM    671  O2' GUA R   2      15.307   5.929  -2.218  1.00  0.00      R    O  
ATOM    672  C1' GUA R   2      13.277   7.248  -2.013  1.00  0.00      R    C  
ATOM    673  N1  GUA R   2       9.432   4.575  -0.034  1.00  0.00      R    N  
ATOM    674  C2  GUA R   2      10.690   4.599   0.423  1.00  0.00      R    C  
ATOM    675  N2  GUA R   2      10.915   3.791   1.389  1.00  0.00      R    N  
ATOM    676  N3  GUA R   2      11.638   5.379  -0.116  1.00  0.00      R    N  
ATOM    677  C4  GUA R   2      11.112   6.152  -1.056  1.00  0.00      R    C  
ATOM    678  C5  GUA R   2       9.836   6.191  -1.585  1.00  0.00      R    C  
ATOM    679  C6  GUA R   2       8.841   5.322  -1.044  1.00  0.00      R    C  
ATOM    680  O6  GUA R   2       7.689   5.240  -1.292  1.00  0.00      R    O  
ATOM    681  N7  GUA R   2       9.761   6.957  -2.671  1.00  0.00      R    N  
ATOM    682  C8  GUA R   2      10.975   7.414  -2.906  1.00  0.00      R    C  
ATOM    683  N9  GUA R   2      11.854   6.983  -1.966  1.00  0.00      R    N  
ATOM    684  H1  GUA R   2       8.733   3.985   0.395  1.00  0.00      R    H  
ATOM    685  H8  GUA R   2      11.306   8.081  -3.703  1.00  0.00      R    H  
ATOM    686  H1' GUA R   2      13.645   7.442  -0.983  1.00  0.00      R    H  
ATOM    687  H2' GUA R   2      15.227   5.221  -1.576  1.00  0.00      R    H  
ATOM    688  H21 GUA R   2      10.264   3.140   1.781  1.00  0.00      R    H  
ATOM    689  H3' GUA R   2      13.171   6.882  -4.677  1.00  0.00      R    H  
ATOM    690  H22 GUA R   2      11.881   3.892   1.625  1.00  0.00      R    H  
ATOM    691  H4' GUA R   2      15.463   8.240  -3.445  1.00  0.00      R    H  
ATOM    692  H5' GUA R   2      14.559  10.311  -4.393  1.00  0.00      R    H  
ATOM    693 H2'' GUA R   2      13.537   5.209  -2.840  1.00  0.00      R    H  
ATOM    694 H5'' GUA R   2      14.685   8.967  -5.691  1.00  0.00      R    H  
ATOM    695  P   URA R   3      15.386   5.066  -5.651  1.00  0.00      R    P  
ATOM    696  O1P URA R   3      16.790   4.551  -5.744  1.00  0.00      R    O  
ATOM    697  O2P URA R   3      14.711   5.315  -6.952  1.00  0.00      R    O  
ATOM    698  C5' URA R   3      15.064   3.091  -4.030  1.00  0.00      R    C  
ATOM    699  O5' URA R   3      14.413   4.048  -4.875  1.00  0.00      R    O  
ATOM    700  C4' URA R   3      14.165   2.119  -3.278  1.00  0.00      R    C  
ATOM    701  O4' URA R   3      13.129   2.841  -2.452  1.00  0.00      R    O  
ATOM    702  C3' URA R   3      13.395   1.293  -4.259  1.00  0.00      R    C  
ATOM    703  O3' URA R   3      14.191   0.243  -4.849  1.00  0.00      R    O  
ATOM    704  C2' URA R   3      12.205   0.887  -3.448  1.00  0.00      R    C  
ATOM    705  O2' URA R   3      12.463  -0.193  -2.569  1.00  0.00      R    O  
ATOM    706  C1' URA R   3      11.920   2.154  -2.642  1.00  0.00      R    C  
ATOM    707  N1  URA R   3      10.800   2.955  -3.203  1.00  0.00      R    N  
ATOM    708  C2  URA R   3       9.493   2.602  -2.976  1.00  0.00      R    C  
ATOM    709  O2  URA R   3       9.281   1.730  -2.173  1.00  0.00      R    O  
ATOM    710  N3  URA R   3       8.537   3.346  -3.611  1.00  0.00      R    N  
ATOM    711  C4  URA R   3       8.795   4.178  -4.591  1.00  0.00      R    C  
ATOM    712  O4  URA R   3       7.909   4.508  -5.378  1.00  0.00      R    O  
ATOM    713  C5  URA R   3      10.101   4.513  -4.839  1.00  0.00      R    C  
ATOM    714  C6  URA R   3      11.091   3.861  -4.183  1.00  0.00      R    C  
ATOM    715  H3  URA R   3       7.593   3.175  -3.299  1.00  0.00      R    H  
ATOM    716  H5  URA R   3      10.273   5.204  -5.665  1.00  0.00      R    H  
ATOM    717  H6  URA R   3      12.138   4.162  -4.183  1.00  0.00      R    H  
ATOM    718  H1' URA R   3      11.554   1.916  -1.621  1.00  0.00      R    H  
ATOM    719  H2' URA R   3      12.059  -0.967  -2.970  1.00  0.00      R    H  
ATOM    720  H3' URA R   3      12.997   1.952  -5.060  1.00  0.00      R    H  
ATOM    721  H4' URA R   3      14.709   1.335  -2.707  1.00  0.00      R    H  
ATOM    722  H5' URA R   3      15.690   3.595  -3.263  1.00  0.00      R    H  
ATOM    723 H2'' URA R   3      11.417   0.638  -4.190  1.00  0.00      R    H  
ATOM    724 H5'' URA R   3      15.761   2.490  -4.653  1.00  0.00      R    H  
ATOM    725  P   URA R   4      13.684  -0.667  -6.056  1.00  0.00      R    P  
ATOM    726  O1P URA R   4      14.723  -1.638  -6.397  1.00  0.00      R    O  
ATOM    727  O2P URA R   4      13.315   0.251  -7.133  1.00  0.00      R    O  
ATOM    728  C5' URA R   4      12.704  -2.635  -4.745  1.00  0.00      R    C  
ATOM    729  O5' URA R   4      12.345  -1.476  -5.515  1.00  0.00      R    O  
ATOM    730  C4' URA R   4      11.412  -3.170  -4.067  1.00  0.00      R    C  
ATOM    731  O4' URA R   4      10.762  -2.061  -3.385  1.00  0.00      R    O  
ATOM    732  C3' URA R   4      10.324  -3.747  -5.023  1.00  0.00      R    C  
ATOM    733  O3' URA R   4      10.700  -5.071  -5.405  1.00  0.00      R    O  
ATOM    734  C2' URA R   4       9.110  -3.673  -4.037  1.00  0.00      R    C  
ATOM    735  O2' URA R   4       9.051  -4.707  -3.111  1.00  0.00      R    O  
ATOM    736  C1' URA R   4       9.331  -2.290  -3.378  1.00  0.00      R    C  
ATOM    737  N1  URA R   4       8.544  -1.166  -4.064  1.00  0.00      R    N  
ATOM    738  C2  URA R   4       7.328  -0.870  -3.486  1.00  0.00      R    C  
ATOM    739  O2  URA R   4       6.894  -1.473  -2.520  1.00  0.00      R    O  
ATOM    740  N3  URA R   4       6.650   0.126  -4.183  1.00  0.00      R    N  
ATOM    741  C4  URA R   4       7.037   0.758  -5.374  1.00  0.00      R    C  
ATOM    742  O4  URA R   4       6.200   1.563  -5.834  1.00  0.00      R    O  
ATOM    743  C5  URA R   4       8.380   0.448  -5.842  1.00  0.00      R    C  
ATOM    744  C6  URA R   4       9.062  -0.482  -5.144  1.00  0.00      R    C  
ATOM    745  H3  URA R   4       5.694   0.192  -3.863  1.00  0.00      R    H  
ATOM    746  H5  URA R   4       8.768   0.936  -6.737  1.00  0.00      R    H  
ATOM    747  H6  URA R   4      10.123  -0.641  -5.337  1.00  0.00      R    H  
ATOM    748  H1' URA R   4       8.979  -2.332  -2.325  1.00  0.00      R    H  
ATOM    749  H2' URA R   4       8.595  -5.408  -3.582  1.00  0.00      R    H  
ATOM    750  H3' URA R   4      10.230  -3.061  -5.892  1.00  0.00      R    H  
ATOM    751  H4' URA R   4      11.586  -4.000  -3.350  1.00  0.00      R    H  
ATOM    752  H5' URA R   4      13.429  -2.377  -3.944  1.00  0.00      R    H  
ATOM    753 H2'' URA R   4       8.284  -3.720  -4.779  1.00  0.00      R    H  
ATOM    754 H5'' URA R   4      12.986  -3.480  -5.408  1.00  0.00      R    H  
ATOM    755  P   GUA R   5       9.953  -5.705  -6.657  1.00  0.00      R    P  
ATOM    756  O1P GUA R   5      10.313  -7.127  -6.690  1.00  0.00      R    O  
ATOM    757  O2P GUA R   5      10.226  -4.856  -7.844  1.00  0.00      R    O  
ATOM    758  C5' GUA R   5       7.871  -6.723  -5.466  1.00  0.00      R    C  
ATOM    759  O5' GUA R   5       8.396  -5.632  -6.239  1.00  0.00      R    O  
ATOM    760  C4' GUA R   5       6.369  -6.513  -5.025  1.00  0.00      R    C  
ATOM    761  O4' GUA R   5       6.192  -5.318  -4.232  1.00  0.00      R    O  
ATOM    762  C3' GUA R   5       5.235  -6.422  -6.062  1.00  0.00      R    C  
ATOM    763  O3' GUA R   5       4.890  -7.722  -6.665  1.00  0.00      R    O  
ATOM    764  C2' GUA R   5       4.067  -5.764  -5.212  1.00  0.00      R    C  
ATOM    765  O2' GUA R   5       3.508  -6.697  -4.353  1.00  0.00      R    O  
ATOM    766  C1' GUA R   5       4.899  -4.709  -4.493  1.00  0.00      R    C  
ATOM    767  N1  GUA R   5       2.432  -0.653  -6.579  1.00  0.00      R    N  
ATOM    768  C2  GUA R   5       1.931  -1.605  -5.698  1.00  0.00      R    C  
ATOM    769  N2  GUA R   5       0.652  -1.471  -5.383  1.00  0.00      R    N  
ATOM    770  N3  GUA R   5       2.656  -2.591  -5.164  1.00  0.00      R    N  
ATOM    771  C4  GUA R   5       3.952  -2.557  -5.662  1.00  0.00      R    C  
ATOM    772  C5  GUA R   5       4.589  -1.629  -6.524  1.00  0.00      R    C  
ATOM    773  C6  GUA R   5       3.793  -0.548  -6.956  1.00  0.00      R    C  
ATOM    774  O6  GUA R   5       4.205   0.434  -7.540  1.00  0.00      R    O  
ATOM    775  N7  GUA R   5       5.874  -2.026  -6.891  1.00  0.00      R    N  
ATOM    776  C8  GUA R   5       6.125  -3.069  -6.151  1.00  0.00      R    C  
ATOM    777  N9  GUA R   5       5.003  -3.513  -5.372  1.00  0.00      R    N  
ATOM    778  H1  GUA R   5       1.775   0.059  -6.866  1.00  0.00      R    H  
ATOM    779  H8  GUA R   5       7.025  -3.662  -6.315  1.00  0.00      R    H  
ATOM    780  H1' GUA R   5       4.413  -4.457  -3.528  1.00  0.00      R    H  
ATOM    781  H2' GUA R   5       2.632  -6.430  -4.062  1.00  0.00      R    H  
ATOM    782  H21 GUA R   5       0.038  -0.744  -5.688  1.00  0.00      R    H  
ATOM    783  H3' GUA R   5       5.584  -5.755  -6.878  1.00  0.00      R    H  
ATOM    784  H22 GUA R   5       0.204  -2.100  -4.747  1.00  0.00      R    H  
ATOM    785  H4' GUA R   5       6.112  -7.331  -4.317  1.00  0.00      R    H  
ATOM    786  H5' GUA R   5       8.400  -6.802  -4.493  1.00  0.00      R    H  
ATOM    787 H2'' GUA R   5       3.301  -5.403  -5.931  1.00  0.00      R    H  
ATOM    788 H5'' GUA R   5       7.843  -7.679  -6.032  1.00  0.00      R    H  
ATOM    789  P   URA R   6       4.821  -7.815  -8.238  1.00  0.00      R    P  
ATOM    790  O1P URA R   6       4.748  -9.216  -8.670  1.00  0.00      R    O  
ATOM    791  O2P URA R   6       5.879  -6.987  -8.824  1.00  0.00      R    O  
ATOM    792  C5' URA R   6       2.234  -7.647  -8.474  1.00  0.00      R    C  
ATOM    793  O5' URA R   6       3.530  -7.043  -8.653  1.00  0.00      R    O  
ATOM    794  C4' URA R   6       1.023  -6.606  -8.296  1.00  0.00      R    C  
ATOM    795  O4' URA R   6       1.425  -5.386  -7.568  1.00  0.00      R    O  
ATOM    796  C3' URA R   6       0.422  -6.091  -9.530  1.00  0.00      R    C  
ATOM    797  O3' URA R   6      -0.412  -7.069 -10.150  1.00  0.00      R    O  
ATOM    798  C2' URA R   6      -0.267  -4.808  -9.108  1.00  0.00      R    C  
ATOM    799  O2' URA R   6      -1.426  -5.098  -8.253  1.00  0.00      R    O  
ATOM    800  C1' URA R   6       0.773  -4.232  -8.192  1.00  0.00      R    C  
ATOM    801  N1  URA R   6       1.750  -3.384  -8.895  1.00  0.00      R    N  
ATOM    802  C2  URA R   6       1.262  -2.183  -9.287  1.00  0.00      R    C  
ATOM    803  O2  URA R   6       0.097  -1.864  -9.192  1.00  0.00      R    O  
ATOM    804  N3  URA R   6       2.128  -1.318  -9.946  1.00  0.00      R    N  
ATOM    805  C4  URA R   6       3.422  -1.624 -10.246  1.00  0.00      R    C  
ATOM    806  O4  URA R   6       4.181  -0.721 -10.677  1.00  0.00      R    O  
ATOM    807  C5  URA R   6       3.828  -2.904  -9.884  1.00  0.00      R    C  
ATOM    808  C6  URA R   6       3.016  -3.743  -9.185  1.00  0.00      R    C  
ATOM    809  H3  URA R   6       1.725  -0.404 -10.096  1.00  0.00      R    H  
ATOM    810  H5  URA R   6       4.854  -3.226 -10.065  1.00  0.00      R    H  
ATOM    811  H6  URA R   6       3.312  -4.664  -8.683  1.00  0.00      R    H  
ATOM    812  H1' URA R   6       0.442  -3.498  -7.427  1.00  0.00      R    H  
ATOM    813  H2' URA R   6      -2.080  -4.402  -8.355  1.00  0.00      R    H  
ATOM    814  H3' URA R   6       1.319  -5.790 -10.114  1.00  0.00      R    H  
ATOM    815  H4' URA R   6       0.161  -7.009  -7.723  1.00  0.00      R    H  
ATOM    816  H5' URA R   6       2.247  -8.317  -7.587  1.00  0.00      R    H  
ATOM    817 H2'' URA R   6      -0.547  -4.086  -9.905  1.00  0.00      R    H  
ATOM    818 H5'' URA R   6       1.999  -8.248  -9.378  1.00  0.00      R    H  
ATOM    819  P   ADE R   7      -0.774  -6.864 -11.660  1.00  0.00      R    P  
ATOM    820  O1P ADE R   7      -1.645  -7.978 -12.143  1.00  0.00      R    O  
ATOM    821  O2P ADE R   7       0.502  -6.774 -12.369  1.00  0.00      R    O  
ATOM    822  C5' ADE R   7      -2.814  -5.405 -11.383  1.00  0.00      R    C  
ATOM    823  O5' ADE R   7      -1.463  -5.513 -11.901  1.00  0.00      R    O  
ATOM    824  C4' ADE R   7      -3.378  -4.004 -11.589  1.00  0.00      R    C  
ATOM    825  O4' ADE R   7      -2.377  -3.056 -11.126  1.00  0.00      R    O  
ATOM    826  C3' ADE R   7      -3.558  -3.729 -13.054  1.00  0.00      R    C  
ATOM    827  O3' ADE R   7      -4.846  -4.249 -13.478  1.00  0.00      R    O  
ATOM    828  C2' ADE R   7      -3.369  -2.191 -13.113  1.00  0.00      R    C  
ATOM    829  O2' ADE R   7      -4.547  -1.569 -12.705  1.00  0.00      R    O  
ATOM    830  C1' ADE R   7      -2.279  -1.972 -12.069  1.00  0.00      R    C  
ATOM    831  N1  ADE R   7       0.889   1.543 -14.159  1.00  0.00      R    N  
ATOM    832  C2  ADE R   7      -0.417   1.501 -13.896  1.00  0.00      R    C  
ATOM    833  N3  ADE R   7      -1.181   0.550 -13.397  1.00  0.00      R    N  
ATOM    834  C4  ADE R   7      -0.494  -0.564 -13.087  1.00  0.00      R    C  
ATOM    835  C5  ADE R   7       0.806  -0.795 -13.587  1.00  0.00      R    C  
ATOM    836  C6  ADE R   7       1.569   0.355 -14.085  1.00  0.00      R    C  
ATOM    837  N6  ADE R   7       2.890   0.373 -14.355  1.00  0.00      R    N  
ATOM    838  N7  ADE R   7       1.123  -2.046 -13.392  1.00  0.00      R    N  
ATOM    839  C8  ADE R   7       0.029  -2.617 -12.923  1.00  0.00      R    C  
ATOM    840  N9  ADE R   7      -0.966  -1.791 -12.628  1.00  0.00      R    N  
ATOM    841  H2  ADE R   7      -0.870   2.478 -14.065  1.00  0.00      R    H  
ATOM    842  H8  ADE R   7      -0.122  -3.688 -12.786  1.00  0.00      R    H  
ATOM    843  H1' ADE R   7      -2.561  -1.110 -11.429  1.00  0.00      R    H  
ATOM    844  H2' ADE R   7      -4.865  -0.978 -13.392  1.00  0.00      R    H  
ATOM    845  H3' ADE R   7      -2.708  -4.137 -13.643  1.00  0.00      R    H  
ATOM    846  H4' ADE R   7      -4.392  -3.933 -11.140  1.00  0.00      R    H  
ATOM    847  H5' ADE R   7      -2.850  -5.711 -10.316  1.00  0.00      R    H  
ATOM    848  H61 ADE R   7       3.261  -0.407 -14.859  1.00  0.00      R    H  
ATOM    849  H62 ADE R   7       3.584   1.070 -14.171  1.00  0.00      R    H  
ATOM    850 H2'' ADE R   7      -3.054  -1.866 -14.128  1.00  0.00      R    H  
ATOM    851 H5'' ADE R   7      -3.473  -6.107 -11.939  1.00  0.00      R    H  
ATOM    852  P   ADE R   8      -4.987  -4.574 -14.999  1.00  0.00      R    P  
ATOM    853  O1P ADE R   8      -6.204  -5.377 -15.241  1.00  0.00      R    O  
ATOM    854  O2P ADE R   8      -3.698  -5.136 -15.498  1.00  0.00      R    O  
ATOM    855  C5' ADE R   8      -6.399  -2.431 -15.739  1.00  0.00      R    C  
ATOM    856  O5' ADE R   8      -5.144  -3.167 -15.738  1.00  0.00      R    O  
ATOM    857  C4' ADE R   8      -6.243  -0.962 -16.027  1.00  0.00      R    C  
ATOM    858  O4' ADE R   8      -5.051  -0.423 -15.332  1.00  0.00      R    O  
ATOM    859  C3' ADE R   8      -5.962  -0.659 -17.464  1.00  0.00      R    C  
ATOM    860  O3' ADE R   8      -7.186  -0.688 -18.299  1.00  0.00      R    O  
ATOM    861  C2' ADE R   8      -5.331   0.761 -17.303  1.00  0.00      R    C  
ATOM    862  O2' ADE R   8      -6.290   1.796 -17.125  1.00  0.00      R    O  
ATOM    863  C1' ADE R   8      -4.428   0.588 -16.092  1.00  0.00      R    C  
ATOM    864  N1  ADE R   8       0.146   2.553 -17.449  1.00  0.00      R    N  
ATOM    865  C2  ADE R   8      -1.014   3.062 -17.243  1.00  0.00      R    C  
ATOM    866  N3  ADE R   8      -2.165   2.534 -16.801  1.00  0.00      R    N  
ATOM    867  C4  ADE R   8      -2.033   1.178 -16.715  1.00  0.00      R    C  
ATOM    868  C5  ADE R   8      -0.884   0.471 -17.076  1.00  0.00      R    C  
ATOM    869  C6  ADE R   8       0.285   1.234 -17.334  1.00  0.00      R    C  
ATOM    870  N6  ADE R   8       1.522   0.615 -17.530  1.00  0.00      R    N  
ATOM    871  N7  ADE R   8      -1.092  -0.853 -16.893  1.00  0.00      R    N  
ATOM    872  C8  ADE R   8      -2.335  -0.953 -16.574  1.00  0.00      R    C  
ATOM    873  N9  ADE R   8      -3.011   0.235 -16.454  1.00  0.00      R    N  
ATOM    874  H2  ADE R   8      -1.106   4.143 -17.345  1.00  0.00      R    H  
ATOM    875  H8  ADE R   8      -2.835  -1.879 -16.286  1.00  0.00      R    H  
ATOM    876  H1' ADE R   8      -4.324   1.479 -15.437  1.00  0.00      R    H  
ATOM    877  H2' ADE R   8      -6.429   2.179 -17.994  1.00  0.00      R    H  
ATOM    878  H3' ADE R   8      -5.102  -1.244 -17.853  1.00  0.00      R    H  
ATOM    879  H4' ADE R   8      -7.190  -0.456 -15.745  1.00  0.00      R    H  
ATOM    880  H5' ADE R   8      -6.998  -2.599 -14.819  1.00  0.00      R    H  
ATOM    881  H61 ADE R   8       2.266   1.240 -17.294  1.00  0.00      R    H  
ATOM    882  H62 ADE R   8       1.566  -0.347 -17.261  1.00  0.00      R    H  
ATOM    883 H2'' ADE R   8      -4.778   0.955 -18.248  1.00  0.00      R    H  
ATOM    884 H5'' ADE R   8      -7.081  -2.857 -16.506  1.00  0.00      R    H  
ATOM    885  P   GUA R   9      -7.006  -0.921 -19.876  1.00  0.00      R    P  
ATOM    886  O1P GUA R   9      -8.278  -0.730 -20.610  1.00  0.00      R    O  
ATOM    887  O2P GUA R   9      -6.214  -2.236 -20.037  1.00  0.00      R    O  
ATOM    888  C5' GUA R   9      -6.775   1.635 -20.444  1.00  0.00      R    C  
ATOM    889  O5' GUA R   9      -6.149   0.299 -20.372  1.00  0.00      R    O  
ATOM    890  C4' GUA R   9      -5.712   2.741 -20.630  1.00  0.00      R    C  
ATOM    891  O4' GUA R   9      -4.607   2.610 -19.666  1.00  0.00      R    O  
ATOM    892  C3' GUA R   9      -4.993   2.975 -21.942  1.00  0.00      R    C  
ATOM    893  O3' GUA R   9      -5.950   3.624 -22.849  1.00  0.00      R    O  
ATOM    894  C2' GUA R   9      -3.823   3.837 -21.468  1.00  0.00      R    C  
ATOM    895  O2' GUA R   9      -4.360   5.129 -21.212  1.00  0.00      R    O  
ATOM    896  C1' GUA R   9      -3.373   3.139 -20.162  1.00  0.00      R    C  
ATOM    897  N1  GUA R   9       1.601   2.021 -21.032  1.00  0.00      R    N  
ATOM    898  C2  GUA R   9       1.059   3.254 -20.968  1.00  0.00      R    C  
ATOM    899  N2  GUA R   9       1.801   4.345 -21.150  1.00  0.00      R    N  
ATOM    900  N3  GUA R   9      -0.298   3.369 -20.757  1.00  0.00      R    N  
ATOM    901  C4  GUA R   9      -1.012   2.269 -20.571  1.00  0.00      R    C  
ATOM    902  C5  GUA R   9      -0.462   1.000 -20.619  1.00  0.00      R    C  
ATOM    903  C6  GUA R   9       0.916   0.805 -20.802  1.00  0.00      R    C  
ATOM    904  O6  GUA R   9       1.507  -0.269 -20.831  1.00  0.00      R    O  
ATOM    905  N7  GUA R   9      -1.505   0.017 -20.478  1.00  0.00      R    N  
ATOM    906  C8  GUA R   9      -2.543   0.734 -20.257  1.00  0.00      R    C  
ATOM    907  N9  GUA R   9      -2.361   2.097 -20.308  1.00  0.00      R    N  
ATOM    908  H1  GUA R   9       2.556   1.864 -21.323  1.00  0.00      R    H  
ATOM    909  H8  GUA R   9      -3.556   0.340 -20.171  1.00  0.00      R    H  
ATOM    910  H1' GUA R   9      -2.900   3.852 -19.453  1.00  0.00      R    H  
ATOM    911  H2' GUA R   9      -3.613   5.676 -20.958  1.00  0.00      R    H  
ATOM    912  H21 GUA R   9       2.709   4.240 -21.553  1.00  0.00      R    H  
ATOM    913  H3' GUA R   9      -4.755   1.970 -22.351  1.00  0.00      R    H  
ATOM    914  H22 GUA R   9       1.204   5.142 -21.236  1.00  0.00      R    H  
ATOM    915  H4' GUA R   9      -6.217   3.686 -20.333  1.00  0.00      R    H  
ATOM    916  H5' GUA R   9      -7.375   1.861 -19.537  1.00  0.00      R    H  
ATOM    917 H2'' GUA R   9      -3.049   3.841 -22.265  1.00  0.00      R    H  
ATOM    918 H5'' GUA R   9      -7.541   1.706 -21.245  1.00  0.00      R    H  
ATOM    919  P   CYT R  10      -5.904   3.493 -24.388  1.00  0.00      R    P  
ATOM    920  O1P CYT R  10      -6.804   4.474 -24.884  1.00  0.00      R    O  
ATOM    921  O2P CYT R  10      -6.200   2.091 -24.782  1.00  0.00      R    O  
ATOM    922  C5' CYT R  10      -3.900   5.185 -24.782  1.00  0.00      R    C  
ATOM    923  O5' CYT R  10      -4.357   3.806 -24.696  1.00  0.00      R    O  
ATOM    924  C4' CYT R  10      -2.476   5.270 -25.390  1.00  0.00      R    C  
ATOM    925  O4' CYT R  10      -1.606   4.862 -24.309  1.00  0.00      R    O  
ATOM    926  C3' CYT R  10      -2.137   4.423 -26.556  1.00  0.00      R    C  
ATOM    927  O3' CYT R  10      -2.559   5.140 -27.773  1.00  0.00      R    O  
ATOM    928  C2' CYT R  10      -0.645   4.289 -26.404  1.00  0.00      R    C  
ATOM    929  O2' CYT R  10       0.138   5.322 -26.964  1.00  0.00      R    O  
ATOM    930  C1' CYT R  10      -0.500   4.193 -24.895  1.00  0.00      R    C  
ATOM    931  N1  CYT R  10      -0.372   2.790 -24.493  1.00  0.00      R    N  
ATOM    932  C2  CYT R  10       0.861   2.087 -24.642  1.00  0.00      R    C  
ATOM    933  O2  CYT R  10       1.868   2.679 -25.066  1.00  0.00      R    O  
ATOM    934  N3  CYT R  10       0.956   0.760 -24.344  1.00  0.00      R    N  
ATOM    935  C4  CYT R  10      -0.168   0.087 -24.034  1.00  0.00      R    C  
ATOM    936  N4  CYT R  10      -0.033  -1.244 -23.848  1.00  0.00      R    N  
ATOM    937  C5  CYT R  10      -1.450   0.701 -23.877  1.00  0.00      R    C  
ATOM    938  C6  CYT R  10      -1.532   2.057 -24.103  1.00  0.00      R    C  
ATOM    939  H5  CYT R  10      -2.293   0.209 -23.392  1.00  0.00      R    H  
ATOM    940  H6  CYT R  10      -2.412   2.679 -23.942  1.00  0.00      R    H  
ATOM    941  H1' CYT R  10       0.379   4.785 -24.558  1.00  0.00      R    H  
ATOM    942  H2' CYT R  10       0.815   4.892 -27.491  1.00  0.00      R    H  
ATOM    943  H3' CYT R  10      -2.639   3.453 -26.356  1.00  0.00      R    H  
ATOM    944  H4' CYT R  10      -2.125   6.304 -25.587  1.00  0.00      R    H  
ATOM    945  H41 CYT R  10       0.906  -1.535 -23.665  1.00  0.00      R    H  
ATOM    946  H5' CYT R  10      -3.959   5.511 -23.721  1.00  0.00      R    H  
ATOM    947  H42 CYT R  10      -0.739  -1.880 -23.539  1.00  0.00      R    H  
ATOM    948  H3T CYT R  10      -2.526   4.464 -28.455  1.00  0.00      R    H  
ATOM    949 H2'' CYT R  10      -0.420   3.304 -26.865  1.00  0.00      R    H  
ATOM    950 H5'' CYT R  10      -4.588   5.748 -25.448  1.00  0.00      R    H  
TER   
ATOM    951  P   CYT T   9      -9.656  -0.321 -40.114  1.00  0.00      TS   P  
ATOM    952  O1P CYT T   9     -11.119  -0.440 -39.834  1.00  0.00      TS   O  
ATOM    953  O2P CYT T   9      -9.297  -0.329 -41.505  1.00  0.00      TS   O  
ATOM    954  C5' CYT T   9      -9.544   1.158 -37.944  1.00  0.00      TS   C  
ATOM    955  O5' CYT T   9      -9.089   0.916 -39.322  1.00  0.00      TS   O  
ATOM    956  C4' CYT T   9      -8.542   0.799 -36.829  1.00  0.00      TS   C  
ATOM    957  O4' CYT T   9      -8.068  -0.566 -37.008  1.00  0.00      TS   O  
ATOM    958  C3' CYT T   9      -7.167   1.632 -36.885  1.00  0.00      TS   C  
ATOM    959  O3' CYT T   9      -6.815   2.246 -35.679  1.00  0.00      TS   O  
ATOM    960  C2' CYT T   9      -6.237   0.628 -37.441  1.00  0.00      TS   C  
ATOM    961  C1' CYT T   9      -6.730  -0.649 -36.744  1.00  0.00      TS   C  
ATOM    962  N1  CYT T   9      -6.218  -1.932 -37.163  1.00  0.00      TS   N  
ATOM    963  C2  CYT T   9      -5.904  -2.946 -36.299  1.00  0.00      TS   C  
ATOM    964  O2  CYT T   9      -6.010  -2.848 -35.051  1.00  0.00      TS   O  
ATOM    965  N3  CYT T   9      -5.387  -4.118 -36.808  1.00  0.00      TS   N  
ATOM    966  C4  CYT T   9      -5.321  -4.305 -38.119  1.00  0.00      TS   C  
ATOM    967  N4  CYT T   9      -4.777  -5.422 -38.569  1.00  0.00      TS   N  
ATOM    968  C5  CYT T   9      -5.791  -3.325 -39.009  1.00  0.00      TS   C  
ATOM    969  O5T CYT T   9      -9.086  -1.559 -39.494  1.00  0.00      TS   O  
ATOM    970  C6  CYT T   9      -6.192  -2.138 -38.507  1.00  0.00      TS   C  
ATOM    971  H5  CYT T   9      -5.660  -3.507 -40.077  1.00  0.00      TS   H  
ATOM    972  H6  CYT T   9      -6.481  -1.291 -39.129  1.00  0.00      TS   H  
ATOM    973  H1' CYT T   9      -6.615  -0.432 -35.660  1.00  0.00      TS   H  
ATOM    974  H2' CYT T   9      -5.145   0.717 -37.262  1.00  0.00      TS   H  
ATOM    975  H3' CYT T   9      -7.235   2.416 -37.670  1.00  0.00      TS   H  
ATOM    976  H4' CYT T   9      -9.049   0.956 -35.853  1.00  0.00      TS   H  
ATOM    977  H41 CYT T   9      -4.444  -6.013 -37.833  1.00  0.00      TS   H  
ATOM    978  H5' CYT T   9     -10.568   0.768 -37.765  1.00  0.00      TS   H  
ATOM    979  H42 CYT T   9      -4.337  -5.424 -39.466  1.00  0.00      TS   H  
ATOM    980  H5T CYT T   9      -8.690  -1.292 -38.661  1.00  0.00      TS   H  
ATOM    981 H2'' CYT T   9      -6.500   0.540 -38.517  1.00  0.00      TS   H  
ATOM    982 H5'' CYT T   9      -9.823   2.230 -37.858  1.00  0.00      TS   H  
ATOM    983  P   GUA T  10      -5.591   3.176 -35.557  1.00  0.00      TS   P  
ATOM    984  O1P GUA T  10      -6.048   4.303 -34.788  1.00  0.00      TS   O  
ATOM    985  O2P GUA T  10      -5.026   3.422 -36.908  1.00  0.00      TS   O  
ATOM    986  C5' GUA T  10      -4.922   2.248 -33.219  1.00  0.00      TS   C  
ATOM    987  O5' GUA T  10      -4.698   2.303 -34.673  1.00  0.00      TS   O  
ATOM    988  C4' GUA T  10      -4.040   1.131 -32.587  1.00  0.00      TS   C  
ATOM    989  O4' GUA T  10      -4.416  -0.162 -33.193  1.00  0.00      TS   O  
ATOM    990  C3' GUA T  10      -2.547   1.299 -32.890  1.00  0.00      TS   C  
ATOM    991  O3' GUA T  10      -1.959   2.050 -31.781  1.00  0.00      TS   O  
ATOM    992  C2' GUA T  10      -2.086  -0.144 -32.791  1.00  0.00      TS   C  
ATOM    993  C1' GUA T  10      -3.223  -0.928 -33.400  1.00  0.00      TS   C  
ATOM    994  N1  GUA T  10      -2.245  -4.766 -36.494  1.00  0.00      TS   N  
ATOM    995  C2  GUA T  10      -2.465  -4.730 -35.145  1.00  0.00      TS   C  
ATOM    996  N2  GUA T  10      -2.580  -5.850 -34.489  1.00  0.00      TS   N  
ATOM    997  N3  GUA T  10      -2.473  -3.606 -34.436  1.00  0.00      TS   N  
ATOM    998  C4  GUA T  10      -2.643  -2.505 -35.222  1.00  0.00      TS   C  
ATOM    999  C5  GUA T  10      -2.514  -2.406 -36.608  1.00  0.00      TS   C  
ATOM   1000  C6  GUA T  10      -2.260  -3.621 -37.332  1.00  0.00      TS   C  
ATOM   1001  O6  GUA T  10      -2.052  -3.755 -38.588  1.00  0.00      TS   O  
ATOM   1002  N7  GUA T  10      -2.838  -1.106 -37.027  1.00  0.00      TS   N  
ATOM   1003  C8  GUA T  10      -3.168  -0.496 -35.949  1.00  0.00      TS   C  
ATOM   1004  N9  GUA T  10      -3.023  -1.239 -34.832  1.00  0.00      TS   N  
ATOM   1005  H1  GUA T  10      -1.920  -5.626 -36.910  1.00  0.00      TS   H  
ATOM   1006  H8  GUA T  10      -3.421   0.563 -35.921  1.00  0.00      TS   H  
ATOM   1007  H1' GUA T  10      -3.278  -1.830 -32.751  1.00  0.00      TS   H  
ATOM   1008  H2' GUA T  10      -2.141  -0.411 -31.714  1.00  0.00      TS   H  
ATOM   1009  H21 GUA T  10      -2.520  -6.764 -34.891  1.00  0.00      TS   H  
ATOM   1010  H3' GUA T  10      -2.482   1.687 -33.929  1.00  0.00      TS   H  
ATOM   1011  H22 GUA T  10      -2.894  -5.746 -33.545  1.00  0.00      TS   H  
ATOM   1012  H4' GUA T  10      -4.279   1.155 -31.501  1.00  0.00      TS   H  
ATOM   1013  H5' GUA T  10      -5.972   2.253 -32.856  1.00  0.00      TS   H  
ATOM   1014 H2'' GUA T  10      -1.110  -0.349 -33.281  1.00  0.00      TS   H  
ATOM   1015 H5'' GUA T  10      -4.464   3.172 -32.806  1.00  0.00      TS   H  
ATOM   1016  P   THY T  11      -0.801   2.922 -32.286  1.00  0.00      TS   P  
ATOM   1017  O1P THY T  11       0.057   2.016 -33.098  1.00  0.00      TS   O  
ATOM   1018  O2P THY T  11      -1.400   4.098 -32.963  1.00  0.00      TS   O  
ATOM   1019  C5' THY T  11       0.338   4.596 -30.581  1.00  0.00      TS   C  
ATOM   1020  O5' THY T  11      -0.201   3.291 -30.904  1.00  0.00      TS   O  
ATOM   1021  C4' THY T  11       1.699   4.559 -29.803  1.00  0.00      TS   C  
ATOM   1022  O4' THY T  11       1.694   3.704 -28.660  1.00  0.00      TS   O  
ATOM   1023  C3' THY T  11       2.899   4.250 -30.718  1.00  0.00      TS   C  
ATOM   1024  O3' THY T  11       4.131   5.066 -30.318  1.00  0.00      TS   O  
ATOM   1025  C2' THY T  11       2.994   2.791 -30.390  1.00  0.00      TS   C  
ATOM   1026  C1' THY T  11       2.560   2.690 -28.946  1.00  0.00      TS   C  
ATOM   1027  N1  THY T  11       1.860   1.402 -28.613  1.00  0.00      TS   N  
ATOM   1028  C2  THY T  11       2.675   0.371 -28.277  1.00  0.00      TS   C  
ATOM   1029  O2  THY T  11       3.880   0.417 -28.256  1.00  0.00      TS   O  
ATOM   1030  N3  THY T  11       2.003  -0.759 -27.979  1.00  0.00      TS   N  
ATOM   1031  C4  THY T  11       0.629  -0.962 -27.785  1.00  0.00      TS   C  
ATOM   1032  O4  THY T  11       0.182  -1.941 -27.262  1.00  0.00      TS   O  
ATOM   1033  C5  THY T  11      -0.177   0.198 -28.079  1.00  0.00      TS   C  
ATOM   1034  C5M THY T  11      -1.658   0.135 -28.071  1.00  0.00      TS   C  
ATOM   1035  C6  THY T  11       0.440   1.280 -28.555  1.00  0.00      TS   C  
ATOM   1036  H3  THY T  11       2.563  -1.551 -27.696  1.00  0.00      TS   H  
ATOM   1037  H6  THY T  11      -0.163   2.173 -28.725  1.00  0.00      TS   H  
ATOM   1038  H1' THY T  11       3.381   2.836 -28.211  1.00  0.00      TS   H  
ATOM   1039  H2' THY T  11       4.015   2.363 -30.491  1.00  0.00      TS   H  
ATOM   1040  H3' THY T  11       2.594   4.411 -31.774  1.00  0.00      TS   H  
ATOM   1041  H4' THY T  11       1.755   5.622 -29.485  1.00  0.00      TS   H  
ATOM   1042  H5' THY T  11      -0.405   5.162 -29.979  1.00  0.00      TS   H  
ATOM   1043  H51 THY T  11      -2.085   0.402 -29.061  1.00  0.00      TS   H  
ATOM   1044  H52 THY T  11      -2.092   0.811 -27.303  1.00  0.00      TS   H  
ATOM   1045  H53 THY T  11      -2.126  -0.858 -27.902  1.00  0.00      TS   H  
ATOM   1046 H2'' THY T  11       2.251   2.284 -31.042  1.00  0.00      TS   H  
ATOM   1047 H5'' THY T  11       0.561   5.147 -31.520  1.00  0.00      TS   H  
ATOM   1048  P   ADE T  12       4.346   6.380 -31.118  1.00  0.00      TS   P  
ATOM   1049  O1P ADE T  12       4.914   7.381 -30.186  1.00  0.00      TS   O  
ATOM   1050  O2P ADE T  12       3.140   6.883 -31.813  1.00  0.00      TS   O  
ATOM   1051  C5' ADE T  12       6.802   5.713 -31.696  1.00  0.00      TS   C  
ATOM   1052  O5' ADE T  12       5.465   6.013 -32.137  1.00  0.00      TS   O  
ATOM   1053  C4' ADE T  12       7.550   4.765 -32.588  1.00  0.00      TS   C  
ATOM   1054  O4' ADE T  12       6.820   3.493 -32.545  1.00  0.00      TS   O  
ATOM   1055  C3' ADE T  12       7.827   5.072 -34.088  1.00  0.00      TS   C  
ATOM   1056  O3' ADE T  12       9.057   4.638 -34.537  1.00  0.00      TS   O  
ATOM   1057  C2' ADE T  12       6.721   4.261 -34.781  1.00  0.00      TS   C  
ATOM   1058  C1' ADE T  12       6.575   3.012 -33.890  1.00  0.00      TS   C  
ATOM   1059  N1  ADE T  12       3.793  -0.733 -31.891  1.00  0.00      TS   N  
ATOM   1060  C2  ADE T  12       5.088  -0.464 -31.783  1.00  0.00      TS   C  
ATOM   1061  N3  ADE T  12       5.775   0.495 -32.434  1.00  0.00      TS   N  
ATOM   1062  C4  ADE T  12       4.940   1.337 -33.080  1.00  0.00      TS   C  
ATOM   1063  C5  ADE T  12       3.592   1.122 -33.269  1.00  0.00      TS   C  
ATOM   1064  C6  ADE T  12       2.980   0.119 -32.549  1.00  0.00      TS   C  
ATOM   1065  N6  ADE T  12       1.643  -0.121 -32.508  1.00  0.00      TS   N  
ATOM   1066  N7  ADE T  12       3.085   2.151 -34.108  1.00  0.00      TS   N  
ATOM   1067  C8  ADE T  12       4.085   2.952 -34.391  1.00  0.00      TS   C  
ATOM   1068  N9  ADE T  12       5.245   2.465 -33.765  1.00  0.00      TS   N  
ATOM   1069  H2  ADE T  12       5.578  -1.234 -31.187  1.00  0.00      TS   H  
ATOM   1070  H8  ADE T  12       3.945   3.887 -34.933  1.00  0.00      TS   H  
ATOM   1071  H1' ADE T  12       7.338   2.247 -34.146  1.00  0.00      TS   H  
ATOM   1072  H2' ADE T  12       7.050   3.877 -35.771  1.00  0.00      TS   H  
ATOM   1073  H3' ADE T  12       7.712   6.176 -34.118  1.00  0.00      TS   H  
ATOM   1074  H4' ADE T  12       8.530   4.446 -32.172  1.00  0.00      TS   H  
ATOM   1075  H5' ADE T  12       6.827   5.417 -30.626  1.00  0.00      TS   H  
ATOM   1076  H61 ADE T  12       1.103   0.683 -32.758  1.00  0.00      TS   H  
ATOM   1077  H62 ADE T  12       1.219  -0.765 -31.871  1.00  0.00      TS   H  
ATOM   1078 H2'' ADE T  12       5.831   4.925 -34.798  1.00  0.00      TS   H  
ATOM   1079 H5'' ADE T  12       7.404   6.647 -31.724  1.00  0.00      TS   H  
ATOM   1080  P   THY T  13      10.333   5.500 -34.261  1.00  0.00      TS   P  
ATOM   1081  O1P THY T  13      10.073   6.442 -33.114  1.00  0.00      TS   O  
ATOM   1082  O2P THY T  13      10.608   6.114 -35.581  1.00  0.00      TS   O  
ATOM   1083  C5' THY T  13      11.496   3.852 -32.641  1.00  0.00      TS   C  
ATOM   1084  O5' THY T  13      11.496   4.504 -33.953  1.00  0.00      TS   O  
ATOM   1085  C4' THY T  13      11.442   2.274 -32.774  1.00  0.00      TS   C  
ATOM   1086  O4' THY T  13      10.224   1.887 -33.322  1.00  0.00      TS   O  
ATOM   1087  C3' THY T  13      12.507   1.598 -33.662  1.00  0.00      TS   C  
ATOM   1088  O3' THY T  13      13.065   0.424 -33.076  1.00  0.00      TS   O  
ATOM   1089  C2' THY T  13      11.827   1.161 -35.010  1.00  0.00      TS   C  
ATOM   1090  C1' THY T  13      10.390   0.857 -34.359  1.00  0.00      TS   C  
ATOM   1091  N1  THY T  13       9.251   0.853 -35.230  1.00  0.00      TS   N  
ATOM   1092  C2  THY T  13       8.313  -0.138 -35.114  1.00  0.00      TS   C  
ATOM   1093  O2  THY T  13       8.418  -1.000 -34.303  1.00  0.00      TS   O  
ATOM   1094  N3  THY T  13       7.220   0.048 -35.887  1.00  0.00      TS   N  
ATOM   1095  C4  THY T  13       7.099   0.941 -36.971  1.00  0.00      TS   C  
ATOM   1096  O4  THY T  13       6.006   1.024 -37.564  1.00  0.00      TS   O  
ATOM   1097  C5  THY T  13       8.206   1.836 -37.117  1.00  0.00      TS   C  
ATOM   1098  C5M THY T  13       8.215   2.999 -38.123  1.00  0.00      TS   C  
ATOM   1099  C6  THY T  13       9.189   1.871 -36.174  1.00  0.00      TS   C  
ATOM   1100  H3  THY T  13       6.468  -0.611 -35.743  1.00  0.00      TS   H  
ATOM   1101  H6  THY T  13       9.721   2.708 -35.722  1.00  0.00      TS   H  
ATOM   1102  H1' THY T  13      10.602  -0.080 -33.802  1.00  0.00      TS   H  
ATOM   1103  H2' THY T  13      12.245   0.257 -35.501  1.00  0.00      TS   H  
ATOM   1104  H3' THY T  13      13.248   2.425 -33.715  1.00  0.00      TS   H  
ATOM   1105  H4' THY T  13      11.631   1.712 -31.835  1.00  0.00      TS   H  
ATOM   1106  H5' THY T  13      10.719   4.195 -31.925  1.00  0.00      TS   H  
ATOM   1107  H51 THY T  13       7.935   3.962 -37.645  1.00  0.00      TS   H  
ATOM   1108  H52 THY T  13       7.386   2.821 -38.840  1.00  0.00      TS   H  
ATOM   1109  H53 THY T  13       9.175   3.129 -38.666  1.00  0.00      TS   H  
ATOM   1110 H2'' THY T  13      11.749   2.089 -35.616  1.00  0.00      TS   H  
ATOM   1111 H5'' THY T  13      12.450   4.031 -32.101  1.00  0.00      TS   H  
ATOM   1112  P   ADE T  14      14.553   0.452 -32.524  1.00  0.00      TS   P  
ATOM   1113  O1P ADE T  14      14.411   0.686 -31.078  1.00  0.00      TS   O  
ATOM   1114  O2P ADE T  14      15.472   1.392 -33.201  1.00  0.00      TS   O  
ATOM   1115  C5' ADE T  14      14.202  -2.180 -32.400  1.00  0.00      TS   C  
ATOM   1116  O5' ADE T  14      15.107  -1.013 -32.717  1.00  0.00      TS   O  
ATOM   1117  C4' ADE T  14      13.953  -3.156 -33.600  1.00  0.00      TS   C  
ATOM   1118  O4' ADE T  14      12.840  -2.678 -34.510  1.00  0.00      TS   O  
ATOM   1119  C3' ADE T  14      15.202  -3.299 -34.643  1.00  0.00      TS   C  
ATOM   1120  O3' ADE T  14      15.454  -4.621 -35.017  1.00  0.00      TS   O  
ATOM   1121  C2' ADE T  14      14.768  -2.428 -35.761  1.00  0.00      TS   C  
ATOM   1122  C1' ADE T  14      13.317  -2.813 -35.838  1.00  0.00      TS   C  
ATOM   1123  N1  ADE T  14       8.619  -2.269 -38.038  1.00  0.00      TS   N  
ATOM   1124  C2  ADE T  14       9.107  -3.182 -37.155  1.00  0.00      TS   C  
ATOM   1125  N3  ADE T  14      10.334  -3.183 -36.616  1.00  0.00      TS   N  
ATOM   1126  C4  ADE T  14      11.154  -2.265 -37.144  1.00  0.00      TS   C  
ATOM   1127  C5  ADE T  14      10.824  -1.265 -38.029  1.00  0.00      TS   C  
ATOM   1128  C6  ADE T  14       9.477  -1.294 -38.504  1.00  0.00      TS   C  
ATOM   1129  N6  ADE T  14       9.022  -0.496 -39.575  1.00  0.00      TS   N  
ATOM   1130  N7  ADE T  14      11.956  -0.531 -38.304  1.00  0.00      TS   N  
ATOM   1131  C8  ADE T  14      12.897  -0.970 -37.561  1.00  0.00      TS   C  
ATOM   1132  N9  ADE T  14      12.481  -2.014 -36.814  1.00  0.00      TS   N  
ATOM   1133  H2  ADE T  14       8.491  -3.961 -36.705  1.00  0.00      TS   H  
ATOM   1134  H8  ADE T  14      13.907  -0.561 -37.601  1.00  0.00      TS   H  
ATOM   1135  H1' ADE T  14      13.268  -3.868 -36.183  1.00  0.00      TS   H  
ATOM   1136  H2' ADE T  14      15.242  -2.615 -36.748  1.00  0.00      TS   H  
ATOM   1137  H3' ADE T  14      16.037  -2.871 -34.049  1.00  0.00      TS   H  
ATOM   1138  H4' ADE T  14      13.581  -4.083 -33.113  1.00  0.00      TS   H  
ATOM   1139  H5' ADE T  14      13.187  -1.883 -32.062  1.00  0.00      TS   H  
ATOM   1140  H61 ADE T  14       8.041  -0.479 -39.768  1.00  0.00      TS   H  
ATOM   1141  H62 ADE T  14       9.587   0.266 -39.889  1.00  0.00      TS   H  
ATOM   1142 H2'' ADE T  14      14.936  -1.352 -35.545  1.00  0.00      TS   H  
ATOM   1143 H5'' ADE T  14      14.721  -2.796 -31.635  1.00  0.00      TS   H  
ATOM   1144  P   THY T  15      16.523  -5.503 -34.424  1.00  0.00      TS   P  
ATOM   1145  O1P THY T  15      16.984  -4.998 -33.062  1.00  0.00      TS   O  
ATOM   1146  O2P THY T  15      17.602  -5.526 -35.434  1.00  0.00      TS   O  
ATOM   1147  C5' THY T  15      14.692  -7.141 -33.595  1.00  0.00      TS   C  
ATOM   1148  O5' THY T  15      16.016  -6.982 -34.114  1.00  0.00      TS   O  
ATOM   1149  C4' THY T  15      13.726  -7.855 -34.520  1.00  0.00      TS   C  
ATOM   1150  O4' THY T  15      13.280  -7.003 -35.605  1.00  0.00      TS   O  
ATOM   1151  C3' THY T  15      14.374  -9.016 -35.293  1.00  0.00      TS   C  
ATOM   1152  O3' THY T  15      13.470 -10.151 -35.465  1.00  0.00      TS   O  
ATOM   1153  C2' THY T  15      14.742  -8.371 -36.639  1.00  0.00      TS   C  
ATOM   1154  C1' THY T  15      13.559  -7.436 -36.901  1.00  0.00      TS   C  
ATOM   1155  N1  THY T  15      13.881  -6.308 -37.800  1.00  0.00      TS   N  
ATOM   1156  C2  THY T  15      12.728  -5.867 -38.415  1.00  0.00      TS   C  
ATOM   1157  O2  THY T  15      11.578  -6.319 -38.134  1.00  0.00      TS   O  
ATOM   1158  N3  THY T  15      12.906  -4.796 -39.203  1.00  0.00      TS   N  
ATOM   1159  C4  THY T  15      14.123  -4.061 -39.421  1.00  0.00      TS   C  
ATOM   1160  O4  THY T  15      14.101  -3.041 -40.145  1.00  0.00      TS   O  
ATOM   1161  C5  THY T  15      15.277  -4.673 -38.768  1.00  0.00      TS   C  
ATOM   1162  C5M THY T  15      16.723  -4.116 -38.904  1.00  0.00      TS   C  
ATOM   1163  C6  THY T  15      15.089  -5.767 -37.978  1.00  0.00      TS   C  
ATOM   1164  H3  THY T  15      12.046  -4.435 -39.592  1.00  0.00      TS   H  
ATOM   1165  H6  THY T  15      15.840  -6.071 -37.249  1.00  0.00      TS   H  
ATOM   1166  H1' THY T  15      12.690  -8.046 -37.231  1.00  0.00      TS   H  
ATOM   1167  H2' THY T  15      14.869  -9.177 -37.394  1.00  0.00      TS   H  
ATOM   1168  H3' THY T  15      15.311  -9.335 -34.787  1.00  0.00      TS   H  
ATOM   1169  H4' THY T  15      12.779  -8.140 -34.015  1.00  0.00      TS   H  
ATOM   1170  H5' THY T  15      14.147  -6.203 -33.354  1.00  0.00      TS   H  
ATOM   1171  H51 THY T  15      17.161  -3.926 -37.901  1.00  0.00      TS   H  
ATOM   1172  H52 THY T  15      16.656  -3.116 -39.383  1.00  0.00      TS   H  
ATOM   1173  H53 THY T  15      17.396  -4.817 -39.442  1.00  0.00      TS   H  
ATOM   1174 H2'' THY T  15      15.729  -7.875 -36.518  1.00  0.00      TS   H  
ATOM   1175 H5'' THY T  15      14.763  -7.730 -32.656  1.00  0.00      TS   H  
ATOM   1176  P   ADE T  16      14.000 -11.579 -35.715  1.00  0.00      TS   P  
ATOM   1177  O1P ADE T  16      14.533 -12.141 -34.499  1.00  0.00      TS   O  
ATOM   1178  O2P ADE T  16      14.878 -11.540 -36.921  1.00  0.00      TS   O  
ATOM   1179  C5' ADE T  16      11.353 -11.920 -35.518  1.00  0.00      TS   C  
ATOM   1180  O5' ADE T  16      12.692 -12.308 -36.136  1.00  0.00      TS   O  
ATOM   1181  C4' ADE T  16      10.258 -12.032 -36.533  1.00  0.00      TS   C  
ATOM   1182  O4' ADE T  16      10.275 -10.976 -37.502  1.00  0.00      TS   O  
ATOM   1183  C3' ADE T  16      10.349 -13.329 -37.373  1.00  0.00      TS   C  
ATOM   1184  O3' ADE T  16       9.018 -13.862 -37.575  1.00  0.00      TS   O  
ATOM   1185  C2' ADE T  16      11.038 -12.858 -38.712  1.00  0.00      TS   C  
ATOM   1186  C1' ADE T  16      10.636 -11.415 -38.879  1.00  0.00      TS   C  
ATOM   1187  N1  ADE T  16      11.631  -7.652 -42.204  1.00  0.00      TS   N  
ATOM   1188  C2  ADE T  16      10.580  -8.442 -42.117  1.00  0.00      TS   C  
ATOM   1189  N3  ADE T  16      10.300  -9.234 -41.048  1.00  0.00      TS   N  
ATOM   1190  C4  ADE T  16      11.415  -9.498 -40.384  1.00  0.00      TS   C  
ATOM   1191  C5  ADE T  16      12.611  -8.833 -40.500  1.00  0.00      TS   C  
ATOM   1192  C6  ADE T  16      12.754  -7.806 -41.468  1.00  0.00      TS   C  
ATOM   1193  N6  ADE T  16      13.806  -6.989 -41.613  1.00  0.00      TS   N  
ATOM   1194  N7  ADE T  16      13.531  -9.346 -39.645  1.00  0.00      TS   N  
ATOM   1195  C8  ADE T  16      12.951 -10.328 -39.074  1.00  0.00      TS   C  
ATOM   1196  N9  ADE T  16      11.619 -10.465 -39.427  1.00  0.00      TS   N  
ATOM   1197  H2  ADE T  16       9.805  -8.172 -42.835  1.00  0.00      TS   H  
ATOM   1198  H8  ADE T  16      13.344 -11.037 -38.346  1.00  0.00      TS   H  
ATOM   1199  H1' ADE T  16       9.676 -11.470 -39.433  1.00  0.00      TS   H  
ATOM   1200  H2' ADE T  16      10.751 -13.376 -39.651  1.00  0.00      TS   H  
ATOM   1201  H3' ADE T  16      10.989 -14.041 -36.810  1.00  0.00      TS   H  
ATOM   1202  H4' ADE T  16       9.236 -11.883 -36.124  1.00  0.00      TS   H  
ATOM   1203  H5' ADE T  16      11.410 -10.937 -35.006  1.00  0.00      TS   H  
ATOM   1204  H61 ADE T  16      14.663  -7.172 -41.133  1.00  0.00      TS   H  
ATOM   1205  H62 ADE T  16      13.811  -6.410 -42.429  1.00  0.00      TS   H  
ATOM   1206 H2'' ADE T  16      12.136 -12.870 -38.540  1.00  0.00      TS   H  
ATOM   1207 H5'' ADE T  16      11.150 -12.689 -34.741  1.00  0.00      TS   H  
ATOM   1208  P   THY T  17       8.863 -15.314 -38.002  1.00  0.00      TS   P  
ATOM   1209  O1P THY T  17       7.520 -15.793 -37.551  1.00  0.00      TS   O  
ATOM   1210  O2P THY T  17      10.003 -16.181 -37.606  1.00  0.00      TS   O  
ATOM   1211  C5' THY T  17       7.911 -14.574 -40.289  1.00  0.00      TS   C  
ATOM   1212  O5' THY T  17       8.956 -15.234 -39.530  1.00  0.00      TS   O  
ATOM   1213  C4' THY T  17       8.299 -14.581 -41.756  1.00  0.00      TS   C  
ATOM   1214  O4' THY T  17       9.150 -13.464 -42.171  1.00  0.00      TS   O  
ATOM   1215  C3' THY T  17       9.075 -15.865 -42.316  1.00  0.00      TS   C  
ATOM   1216  O3' THY T  17       8.604 -16.336 -43.600  1.00  0.00      TS   O  
ATOM   1217  C2' THY T  17      10.473 -15.356 -42.491  1.00  0.00      TS   C  
ATOM   1218  C1' THY T  17      10.198 -13.964 -43.022  1.00  0.00      TS   C  
ATOM   1219  N1  THY T  17      11.283 -13.000 -43.003  1.00  0.00      TS   N  
ATOM   1220  C2  THY T  17      11.259 -11.887 -43.863  1.00  0.00      TS   C  
ATOM   1221  O2  THY T  17      10.354 -11.596 -44.650  1.00  0.00      TS   O  
ATOM   1222  N3  THY T  17      12.367 -11.081 -43.853  1.00  0.00      TS   N  
ATOM   1223  C4  THY T  17      13.473 -11.208 -43.050  1.00  0.00      TS   C  
ATOM   1224  O4  THY T  17      14.483 -10.474 -43.216  1.00  0.00      TS   O  
ATOM   1225  C5  THY T  17      13.456 -12.362 -42.148  1.00  0.00      TS   C  
ATOM   1226  C5M THY T  17      14.649 -12.720 -41.257  1.00  0.00      TS   C  
ATOM   1227  C6  THY T  17      12.436 -13.230 -42.290  1.00  0.00      TS   C  
ATOM   1228  H3  THY T  17      12.304 -10.212 -44.362  1.00  0.00      TS   H  
ATOM   1229  H6  THY T  17      12.249 -13.885 -41.439  1.00  0.00      TS   H  
ATOM   1230  H1' THY T  17       9.824 -14.088 -44.061  1.00  0.00      TS   H  
ATOM   1231  H2' THY T  17      11.046 -16.013 -43.182  1.00  0.00      TS   H  
ATOM   1232  H3' THY T  17       9.043 -16.619 -41.501  1.00  0.00      TS   H  
ATOM   1233  H4' THY T  17       7.451 -14.387 -42.446  1.00  0.00      TS   H  
ATOM   1234  H5' THY T  17       7.754 -13.499 -40.056  1.00  0.00      TS   H  
ATOM   1235  H51 THY T  17      14.486 -12.155 -40.315  1.00  0.00      TS   H  
ATOM   1236  H52 THY T  17      15.621 -12.703 -41.796  1.00  0.00      TS   H  
ATOM   1237  H53 THY T  17      14.587 -13.783 -40.938  1.00  0.00      TS   H  
ATOM   1238 H2'' THY T  17      10.924 -15.270 -41.480  1.00  0.00      TS   H  
ATOM   1239 H5'' THY T  17       6.899 -15.021 -40.180  1.00  0.00      TS   H  
ATOM   1240  P   ADE T  18       7.376 -17.276 -43.700  1.00  0.00      TS   P  
ATOM   1241  O1P ADE T  18       6.179 -16.700 -42.965  1.00  0.00      TS   O  
ATOM   1242  O2P ADE T  18       7.652 -18.683 -43.428  1.00  0.00      TS   O  
ATOM   1243  C5' ADE T  18       6.977 -15.794 -45.918  1.00  0.00      TS   C  
ATOM   1244  O5' ADE T  18       7.060 -17.109 -45.258  1.00  0.00      TS   O  
ATOM   1245  C4' ADE T  18       7.811 -15.708 -47.156  1.00  0.00      TS   C  
ATOM   1246  O4' ADE T  18       9.068 -15.111 -46.707  1.00  0.00      TS   O  
ATOM   1247  C3' ADE T  18       8.234 -17.031 -47.864  1.00  0.00      TS   C  
ATOM   1248  O3' ADE T  18       8.095 -17.019 -49.282  1.00  0.00      TS   O  
ATOM   1249  C2' ADE T  18       9.645 -17.086 -47.438  1.00  0.00      TS   C  
ATOM   1250  C1' ADE T  18      10.098 -15.634 -47.415  1.00  0.00      TS   C  
ATOM   1251  N1  ADE T  18      13.884 -12.280 -46.497  1.00  0.00      TS   N  
ATOM   1252  C2  ADE T  18      12.879 -12.224 -47.398  1.00  0.00      TS   C  
ATOM   1253  N3  ADE T  18      11.942 -13.150 -47.593  1.00  0.00      TS   N  
ATOM   1254  C4  ADE T  18      12.099 -14.183 -46.714  1.00  0.00      TS   C  
ATOM   1255  C5  ADE T  18      13.178 -14.416 -45.869  1.00  0.00      TS   C  
ATOM   1256  C6  ADE T  18      14.001 -13.328 -45.600  1.00  0.00      TS   C  
ATOM   1257  N6  ADE T  18      15.081 -13.307 -44.797  1.00  0.00      TS   N  
ATOM   1258  N7  ADE T  18      13.037 -15.672 -45.216  1.00  0.00      TS   N  
ATOM   1259  C8  ADE T  18      11.956 -16.179 -45.785  1.00  0.00      TS   C  
ATOM   1260  N9  ADE T  18      11.374 -15.304 -46.633  1.00  0.00      TS   N  
ATOM   1261  H2  ADE T  18      12.898 -11.426 -48.140  1.00  0.00      TS   H  
ATOM   1262  H8  ADE T  18      11.610 -17.157 -45.453  1.00  0.00      TS   H  
ATOM   1263  H1' ADE T  18      10.108 -15.175 -48.426  1.00  0.00      TS   H  
ATOM   1264  H2' ADE T  18      10.225 -17.704 -48.156  1.00  0.00      TS   H  
ATOM   1265  H3' ADE T  18       7.678 -17.892 -47.435  1.00  0.00      TS   H  
ATOM   1266  H4' ADE T  18       7.436 -15.034 -47.956  1.00  0.00      TS   H  
ATOM   1267  H5' ADE T  18       7.110 -14.937 -45.223  1.00  0.00      TS   H  
ATOM   1268  H61 ADE T  18      15.661 -12.492 -44.811  1.00  0.00      TS   H  
ATOM   1269  H62 ADE T  18      15.399 -14.048 -44.205  1.00  0.00      TS   H  
ATOM   1270 H2'' ADE T  18       9.721 -17.525 -46.420  1.00  0.00      TS   H  
ATOM   1271 H5'' ADE T  18       5.926 -15.650 -46.248  1.00  0.00      TS   H  
ATOM   1272  P   ADE T  19       7.121 -17.964 -50.007  1.00  0.00      TS   P  
ATOM   1273  O1P ADE T  19       5.825 -17.974 -49.355  1.00  0.00      TS   O  
ATOM   1274  O2P ADE T  19       7.746 -19.267 -50.373  1.00  0.00      TS   O  
ATOM   1275  C5' ADE T  19       6.668 -15.734 -51.218  1.00  0.00      TS   C  
ATOM   1276  O5' ADE T  19       6.932 -17.153 -51.368  1.00  0.00      TS   O  
ATOM   1277  C4' ADE T  19       7.620 -14.935 -52.055  1.00  0.00      TS   C  
ATOM   1278  O4' ADE T  19       8.917 -14.784 -51.466  1.00  0.00      TS   O  
ATOM   1279  C3' ADE T  19       7.775 -15.427 -53.455  1.00  0.00      TS   C  
ATOM   1280  O3' ADE T  19       7.837 -14.289 -54.339  1.00  0.00      TS   O  
ATOM   1281  C2' ADE T  19       9.091 -16.203 -53.420  1.00  0.00      TS   C  
ATOM   1282  C1' ADE T  19       9.896 -15.376 -52.366  1.00  0.00      TS   C  
ATOM   1283  N1  ADE T  19      14.030 -15.188 -49.258  1.00  0.00      TS   N  
ATOM   1284  C2  ADE T  19      13.402 -14.301 -50.026  1.00  0.00      TS   C  
ATOM   1285  N3  ADE T  19      12.346 -14.400 -50.911  1.00  0.00      TS   N  
ATOM   1286  C4  ADE T  19      11.946 -15.637 -50.983  1.00  0.00      TS   C  
ATOM   1287  C5  ADE T  19      12.458 -16.750 -50.256  1.00  0.00      TS   C  
ATOM   1288  C6  ADE T  19      13.543 -16.457 -49.453  1.00  0.00      TS   C  
ATOM   1289  N6  ADE T  19      14.182 -17.372 -48.661  1.00  0.00      TS   N  
ATOM   1290  N7  ADE T  19      11.777 -17.914 -50.533  1.00  0.00      TS   N  
ATOM   1291  C8  ADE T  19      10.818 -17.459 -51.321  1.00  0.00      TS   C  
ATOM   1292  N9  ADE T  19      10.892 -16.136 -51.624  1.00  0.00      TS   N  
ATOM   1293  H2  ADE T  19      13.745 -13.281 -49.850  1.00  0.00      TS   H  
ATOM   1294  H8  ADE T  19      10.124 -18.171 -51.770  1.00  0.00      TS   H  
ATOM   1295  H1' ADE T  19      10.420 -14.544 -52.883  1.00  0.00      TS   H  
ATOM   1296  H2' ADE T  19       9.626 -16.225 -54.394  1.00  0.00      TS   H  
ATOM   1297  H3' ADE T  19       6.838 -15.999 -53.626  1.00  0.00      TS   H  
ATOM   1298  H4' ADE T  19       7.216 -13.900 -52.042  1.00  0.00      TS   H  
ATOM   1299  H5' ADE T  19       6.732 -15.299 -50.197  1.00  0.00      TS   H  
ATOM   1300  H61 ADE T  19      15.098 -17.162 -48.321  1.00  0.00      TS   H  
ATOM   1301  H62 ADE T  19      13.989 -18.314 -48.938  1.00  0.00      TS   H  
ATOM   1302 H2'' ADE T  19       8.925 -17.205 -52.971  1.00  0.00      TS   H  
ATOM   1303 H5'' ADE T  19       5.629 -15.501 -51.534  1.00  0.00      TS   H  
ATOM   1304  P   GUA T  20       8.088 -14.543 -55.821  1.00  0.00      TS   P  
ATOM   1305  O1P GUA T  20       7.156 -13.622 -56.542  1.00  0.00      TS   O  
ATOM   1306  O2P GUA T  20       8.049 -15.984 -56.126  1.00  0.00      TS   O  
ATOM   1307  C5' GUA T  20       9.871 -12.582 -55.708  1.00  0.00      TS   C  
ATOM   1308  O5' GUA T  20       9.496 -13.851 -56.082  1.00  0.00      TS   O  
ATOM   1309  C4' GUA T  20      11.307 -12.157 -56.152  1.00  0.00      TS   C  
ATOM   1310  O4' GUA T  20      12.369 -12.775 -55.339  1.00  0.00      TS   O  
ATOM   1311  C3' GUA T  20      11.595 -12.659 -57.584  1.00  0.00      TS   C  
ATOM   1312  O3' GUA T  20      12.383 -11.841 -58.479  1.00  0.00      TS   O  
ATOM   1313  C2' GUA T  20      12.319 -13.978 -57.387  1.00  0.00      TS   C  
ATOM   1314  C1' GUA T  20      13.094 -13.724 -56.136  1.00  0.00      TS   C  
ATOM   1315  N1  GUA T  20      15.630 -15.932 -52.308  1.00  0.00      TS   N  
ATOM   1316  C2  GUA T  20      15.907 -14.690 -52.850  1.00  0.00      TS   C  
ATOM   1317  N2  GUA T  20      16.752 -13.882 -52.210  1.00  0.00      TS   N  
ATOM   1318  N3  GUA T  20      15.176 -14.300 -53.904  1.00  0.00      TS   N  
ATOM   1319  C4  GUA T  20      14.185 -15.129 -54.284  1.00  0.00      TS   C  
ATOM   1320  C5  GUA T  20      13.930 -16.374 -53.753  1.00  0.00      TS   C  
ATOM   1321  C6  GUA T  20      14.711 -16.871 -52.763  1.00  0.00      TS   C  
ATOM   1322  O6  GUA T  20      14.625 -17.962 -52.172  1.00  0.00      TS   O  
ATOM   1323  N7  GUA T  20      12.769 -16.889 -54.329  1.00  0.00      TS   N  
ATOM   1324  C8  GUA T  20      12.407 -15.997 -55.241  1.00  0.00      TS   C  
ATOM   1325  N9  GUA T  20      13.223 -14.913 -55.254  1.00  0.00      TS   N  
ATOM   1326  H1  GUA T  20      16.007 -15.991 -51.372  1.00  0.00      TS   H  
ATOM   1327  H8  GUA T  20      11.499 -16.011 -55.844  1.00  0.00      TS   H  
ATOM   1328  H1' GUA T  20      14.120 -13.343 -56.324  1.00  0.00      TS   H  
ATOM   1329  H2' GUA T  20      12.965 -14.269 -58.242  1.00  0.00      TS   H  
ATOM   1330  H21 GUA T  20      17.328 -14.139 -51.433  1.00  0.00      TS   H  
ATOM   1331  H3' GUA T  20      10.583 -12.812 -58.017  1.00  0.00      TS   H  
ATOM   1332  H22 GUA T  20      16.745 -12.909 -52.442  1.00  0.00      TS   H  
ATOM   1333  H4' GUA T  20      11.421 -11.053 -56.201  1.00  0.00      TS   H  
ATOM   1334  H5' GUA T  20       9.902 -12.468 -54.604  1.00  0.00      TS   H  
ATOM   1335  H3T GUA T  20      12.418 -12.181 -59.376  1.00  0.00      TS   H  
ATOM   1336 H2'' GUA T  20      11.518 -14.738 -57.259  1.00  0.00      TS   H  
ATOM   1337 H5'' GUA T  20       9.109 -11.978 -56.243  1.00  0.00      TS   H  
TER   
END
