# Supplementary material for: CRISPR-Cas12a exploits R-loop asymmetry to form double-strand breaks
Source: eLife. 2020 Jun 10;9:e55143. doi: 10.7554/eLife.55143 (PMC7286691; doi:10.7554/eLife.55143)
Supplement: Figure 5—source data 2. [file elife-55143-fig5-data2.zip › Figure 5ΓÇöSource Data 2/Example_MD_trajectories/3prime_boundary/3prime_boundary_09.pdb]

ATOM      1  C5' CYT B   1       8.510 -10.880 -65.040  1.00  0.00      BS   C  
ATOM      2  O5' CYT B   1       8.958 -11.781 -66.117  1.00  0.00      BS   O  
ATOM      3  C4' CYT B   1       8.602 -11.511 -63.610  1.00  0.00      BS   C  
ATOM      4  O4' CYT B   1       7.748 -12.655 -63.470  1.00  0.00      BS   O  
ATOM      5  C3' CYT B   1       9.993 -12.033 -63.179  1.00  0.00      BS   C  
ATOM      6  O3' CYT B   1      10.620 -11.200 -62.260  1.00  0.00      BS   O  
ATOM      7  C2' CYT B   1       9.636 -13.363 -62.540  1.00  0.00      BS   C  
ATOM      8  C1' CYT B   1       8.148 -13.237 -62.170  1.00  0.00      BS   C  
ATOM      9  N1  CYT B   1       7.343 -14.479 -61.946  1.00  0.00      BS   N  
ATOM     10  C2  CYT B   1       6.017 -14.385 -61.681  1.00  0.00      BS   C  
ATOM     11  O2  CYT B   1       5.596 -13.235 -61.444  1.00  0.00      BS   O  
ATOM     12  N3  CYT B   1       5.253 -15.472 -61.476  1.00  0.00      BS   N  
ATOM     13  C4  CYT B   1       5.813 -16.685 -61.460  1.00  0.00      BS   C  
ATOM     14  N4  CYT B   1       4.975 -17.685 -61.211  1.00  0.00      BS   N  
ATOM     15  C5  CYT B   1       7.188 -16.863 -61.703  1.00  0.00      BS   C  
ATOM     16  C6  CYT B   1       7.936 -15.765 -61.968  1.00  0.00      BS   C  
ATOM     17  H5  CYT B   1       7.635 -17.856 -61.651  1.00  0.00      BS   H  
ATOM     18  H6  CYT B   1       9.008 -15.738 -62.162  1.00  0.00      BS   H  
ATOM     19  H1' CYT B   1       8.066 -12.461 -61.378  1.00  0.00      BS   H  
ATOM     20  H2' CYT B   1      10.367 -13.658 -61.757  1.00  0.00      BS   H  
ATOM     21  H3' CYT B   1      10.521 -12.315 -64.115  1.00  0.00      BS   H  
ATOM     22  H4' CYT B   1       8.288 -10.809 -62.809  1.00  0.00      BS   H  
ATOM     23  H41 CYT B   1       3.988 -17.523 -61.216  1.00  0.00      BS   H  
ATOM     24  H5' CYT B   1       7.561 -10.354 -65.281  1.00  0.00      BS   H  
ATOM     25  H42 CYT B   1       5.253 -18.579 -60.861  1.00  0.00      BS   H  
ATOM     26  H5T CYT B   1       9.262 -11.167 -66.790  1.00  0.00      BS   H  
ATOM     27 H2'' CYT B   1       9.676 -14.153 -63.321  1.00  0.00      BS   H  
ATOM     28 H5'' CYT B   1       9.200 -10.010 -65.007  1.00  0.00      BS   H  
ATOM     29  P   THY B   2      11.330  -9.882 -62.616  1.00  0.00      BS   P  
ATOM     30  O1P THY B   2      10.328  -8.895 -63.028  1.00  0.00      BS   O  
ATOM     31  O2P THY B   2      12.479 -10.118 -63.535  1.00  0.00      BS   O  
ATOM     32  C5' THY B   2      10.771  -8.893 -60.319  1.00  0.00      BS   C  
ATOM     33  O5' THY B   2      11.807  -9.419 -61.205  1.00  0.00      BS   O  
ATOM     34  C4' THY B   2      11.082  -8.813 -58.813  1.00  0.00      BS   C  
ATOM     35  O4' THY B   2      11.350 -10.153 -58.323  1.00  0.00      BS   O  
ATOM     36  C3' THY B   2      12.312  -7.920 -58.401  1.00  0.00      BS   C  
ATOM     37  O3' THY B   2      12.097  -7.111 -57.161  1.00  0.00      BS   O  
ATOM     38  C2' THY B   2      13.352  -9.123 -58.083  1.00  0.00      BS   C  
ATOM     39  C1' THY B   2      12.402 -10.060 -57.391  1.00  0.00      BS   C  
ATOM     40  N1  THY B   2      12.865 -11.352 -57.141  1.00  0.00      BS   N  
ATOM     41  C2  THY B   2      12.002 -12.175 -56.462  1.00  0.00      BS   C  
ATOM     42  O2  THY B   2      10.914 -11.794 -56.002  1.00  0.00      BS   O  
ATOM     43  N3  THY B   2      12.539 -13.478 -56.220  1.00  0.00      BS   N  
ATOM     44  C4  THY B   2      13.747 -13.976 -56.519  1.00  0.00      BS   C  
ATOM     45  O4  THY B   2      13.947 -15.184 -56.294  1.00  0.00      BS   O  
ATOM     46  C5  THY B   2      14.587 -13.107 -57.330  1.00  0.00      BS   C  
ATOM     47  C5M THY B   2      15.932 -13.538 -57.768  1.00  0.00      BS   C  
ATOM     48  C6  THY B   2      14.187 -11.832 -57.476  1.00  0.00      BS   C  
ATOM     49  H3  THY B   2      11.861 -14.013 -55.695  1.00  0.00      BS   H  
ATOM     50  H6  THY B   2      14.820 -11.144 -58.037  1.00  0.00      BS   H  
ATOM     51  H1' THY B   2      12.102  -9.504 -56.476  1.00  0.00      BS   H  
ATOM     52  H2' THY B   2      14.217  -8.699 -57.529  1.00  0.00      BS   H  
ATOM     53  H3' THY B   2      12.804  -7.243 -59.131  1.00  0.00      BS   H  
ATOM     54  H4' THY B   2      10.118  -8.479 -58.375  1.00  0.00      BS   H  
ATOM     55  H5' THY B   2       9.818  -9.456 -60.413  1.00  0.00      BS   H  
ATOM     56  H51 THY B   2      16.695 -13.326 -56.989  1.00  0.00      BS   H  
ATOM     57  H52 THY B   2      16.367 -13.143 -58.710  1.00  0.00      BS   H  
ATOM     58  H53 THY B   2      15.920 -14.624 -58.001  1.00  0.00      BS   H  
ATOM     59 H2'' THY B   2      13.679  -9.492 -59.078  1.00  0.00      BS   H  
ATOM     60 H5'' THY B   2      10.472  -7.862 -60.603  1.00  0.00      BS   H  
ATOM     61  P   THY B   3      11.552  -5.624 -57.454  1.00  0.00      BS   P  
ATOM     62  O1P THY B   3      10.926  -5.515 -58.789  1.00  0.00      BS   O  
ATOM     63  O2P THY B   3      12.598  -4.659 -57.137  1.00  0.00      BS   O  
ATOM     64  C5' THY B   3       9.123  -5.812 -56.382  1.00  0.00      BS   C  
ATOM     65  O5' THY B   3      10.479  -5.602 -56.278  1.00  0.00      BS   O  
ATOM     66  C4' THY B   3       8.509  -6.473 -55.078  1.00  0.00      BS   C  
ATOM     67  O4' THY B   3       9.099  -7.823 -54.855  1.00  0.00      BS   O  
ATOM     68  C3' THY B   3       8.605  -5.735 -53.727  1.00  0.00      BS   C  
ATOM     69  O3' THY B   3       7.408  -5.796 -52.917  1.00  0.00      BS   O  
ATOM     70  C2' THY B   3       9.806  -6.481 -53.058  1.00  0.00      BS   C  
ATOM     71  C1' THY B   3       9.620  -7.947 -53.574  1.00  0.00      BS   C  
ATOM     72  N1  THY B   3      10.803  -8.736 -53.649  1.00  0.00      BS   N  
ATOM     73  C2  THY B   3      10.819 -10.020 -53.108  1.00  0.00      BS   C  
ATOM     74  O2  THY B   3       9.877 -10.478 -52.507  1.00  0.00      BS   O  
ATOM     75  N3  THY B   3      12.012 -10.705 -53.237  1.00  0.00      BS   N  
ATOM     76  C4  THY B   3      13.195 -10.222 -53.699  1.00  0.00      BS   C  
ATOM     77  O4  THY B   3      14.183 -11.012 -53.617  1.00  0.00      BS   O  
ATOM     78  C5  THY B   3      13.097  -8.899 -54.385  1.00  0.00      BS   C  
ATOM     79  C5M THY B   3      14.422  -8.255 -54.787  1.00  0.00      BS   C  
ATOM     80  C6  THY B   3      11.957  -8.181 -54.292  1.00  0.00      BS   C  
ATOM     81  H3  THY B   3      12.041 -11.682 -52.982  1.00  0.00      BS   H  
ATOM     82  H6  THY B   3      11.820  -7.222 -54.792  1.00  0.00      BS   H  
ATOM     83  H1' THY B   3       8.787  -8.369 -52.972  1.00  0.00      BS   H  
ATOM     84  H2' THY B   3       9.793  -6.305 -51.961  1.00  0.00      BS   H  
ATOM     85  H3' THY B   3       8.825  -4.661 -53.905  1.00  0.00      BS   H  
ATOM     86  H4' THY B   3       7.429  -6.719 -55.169  1.00  0.00      BS   H  
ATOM     87  H5' THY B   3       8.951  -6.665 -57.074  1.00  0.00      BS   H  
ATOM     88  H51 THY B   3      15.263  -8.976 -54.879  1.00  0.00      BS   H  
ATOM     89  H52 THY B   3      14.685  -7.517 -54.000  1.00  0.00      BS   H  
ATOM     90  H53 THY B   3      14.311  -7.745 -55.768  1.00  0.00      BS   H  
ATOM     91 H2'' THY B   3      10.722  -6.158 -53.597  1.00  0.00      BS   H  
ATOM     92 H5'' THY B   3       8.627  -4.862 -56.673  1.00  0.00      BS   H  
ATOM     93  P   ADE B   4       7.120  -4.815 -51.657  1.00  0.00      BS   P  
ATOM     94  O1P ADE B   4       6.010  -3.899 -52.072  1.00  0.00      BS   O  
ATOM     95  O2P ADE B   4       8.357  -4.107 -51.247  1.00  0.00      BS   O  
ATOM     96  C5' ADE B   4       5.510  -6.512 -50.448  1.00  0.00      BS   C  
ATOM     97  O5' ADE B   4       6.724  -5.678 -50.380  1.00  0.00      BS   O  
ATOM     98  C4' ADE B   4       5.609  -7.945 -49.890  1.00  0.00      BS   C  
ATOM     99  O4' ADE B   4       6.827  -8.664 -50.276  1.00  0.00      BS   O  
ATOM    100  C3' ADE B   4       5.636  -8.013 -48.329  1.00  0.00      BS   C  
ATOM    101  O3' ADE B   4       4.802  -9.065 -47.854  1.00  0.00      BS   O  
ATOM    102  C2' ADE B   4       7.067  -8.188 -47.941  1.00  0.00      BS   C  
ATOM    103  C1' ADE B   4       7.511  -9.152 -49.080  1.00  0.00      BS   C  
ATOM    104  N1  ADE B   4      11.919 -11.701 -49.351  1.00  0.00      BS   N  
ATOM    105  C2  ADE B   4      10.766 -11.985 -48.890  1.00  0.00      BS   C  
ATOM    106  N3  ADE B   4       9.582 -11.319 -48.865  1.00  0.00      BS   N  
ATOM    107  C4  ADE B   4       9.802 -10.103 -49.363  1.00  0.00      BS   C  
ATOM    108  C5  ADE B   4      10.990  -9.576 -49.856  1.00  0.00      BS   C  
ATOM    109  C6  ADE B   4      12.102 -10.419 -49.811  1.00  0.00      BS   C  
ATOM    110  N6  ADE B   4      13.319  -9.949 -50.209  1.00  0.00      BS   N  
ATOM    111  N7  ADE B   4      10.863  -8.183 -50.000  1.00  0.00      BS   N  
ATOM    112  C8  ADE B   4       9.623  -7.964 -49.709  1.00  0.00      BS   C  
ATOM    113  N9  ADE B   4       8.926  -9.069 -49.362  1.00  0.00      BS   N  
ATOM    114  H2  ADE B   4      10.629 -13.041 -48.658  1.00  0.00      BS   H  
ATOM    115  H8  ADE B   4       9.078  -7.023 -49.763  1.00  0.00      BS   H  
ATOM    116  H1' ADE B   4       7.131 -10.195 -49.111  1.00  0.00      BS   H  
ATOM    117  H2' ADE B   4       7.254  -8.550 -46.908  1.00  0.00      BS   H  
ATOM    118  H3' ADE B   4       5.342  -7.018 -47.930  1.00  0.00      BS   H  
ATOM    119  H4' ADE B   4       4.745  -8.534 -50.267  1.00  0.00      BS   H  
ATOM    120  H5' ADE B   4       5.222  -6.683 -51.508  1.00  0.00      BS   H  
ATOM    121  H61 ADE B   4      14.090 -10.582 -50.292  1.00  0.00      BS   H  
ATOM    122  H62 ADE B   4      13.379  -9.088 -50.714  1.00  0.00      BS   H  
ATOM    123 H2'' ADE B   4       7.592  -7.231 -48.142  1.00  0.00      BS   H  
ATOM    124 H5'' ADE B   4       4.622  -6.066 -49.950  1.00  0.00      BS   H  
ATOM    125  P   THY B   5       3.621  -8.720 -46.774  1.00  0.00      BS   P  
ATOM    126  O1P THY B   5       2.688  -9.813 -46.694  1.00  0.00      BS   O  
ATOM    127  O2P THY B   5       3.080  -7.380 -47.069  1.00  0.00      BS   O  
ATOM    128  C5' THY B   5       4.060  -9.541 -44.322  1.00  0.00      BS   C  
ATOM    129  O5' THY B   5       4.405  -8.673 -45.413  1.00  0.00      BS   O  
ATOM    130  C4' THY B   5       5.246  -9.994 -43.446  1.00  0.00      BS   C  
ATOM    131  O4' THY B   5       6.479 -10.381 -44.309  1.00  0.00      BS   O  
ATOM    132  C3' THY B   5       5.793  -8.890 -42.539  1.00  0.00      BS   C  
ATOM    133  O3' THY B   5       4.897  -8.707 -41.427  1.00  0.00      BS   O  
ATOM    134  C2' THY B   5       7.116  -9.579 -42.170  1.00  0.00      BS   C  
ATOM    135  C1' THY B   5       7.620 -10.394 -43.431  1.00  0.00      BS   C  
ATOM    136  N1  THY B   5       8.754  -9.977 -44.187  1.00  0.00      BS   N  
ATOM    137  C2  THY B   5       9.675 -10.871 -44.577  1.00  0.00      BS   C  
ATOM    138  O2  THY B   5       9.648 -12.066 -44.227  1.00  0.00      BS   O  
ATOM    139  N3  THY B   5      10.605 -10.419 -45.387  1.00  0.00      BS   N  
ATOM    140  C4  THY B   5      10.607  -9.170 -45.983  1.00  0.00      BS   C  
ATOM    141  O4  THY B   5      11.476  -8.845 -46.811  1.00  0.00      BS   O  
ATOM    142  C5  THY B   5       9.630  -8.255 -45.445  1.00  0.00      BS   C  
ATOM    143  C5M THY B   5       9.693  -6.846 -45.934  1.00  0.00      BS   C  
ATOM    144  C6  THY B   5       8.701  -8.675 -44.628  1.00  0.00      BS   C  
ATOM    145  H3  THY B   5      11.331 -11.108 -45.521  1.00  0.00      BS   H  
ATOM    146  H6  THY B   5       7.960  -8.060 -44.119  1.00  0.00      BS   H  
ATOM    147  H1' THY B   5       7.664 -11.466 -43.142  1.00  0.00      BS   H  
ATOM    148  H2' THY B   5       6.768 -10.228 -41.337  1.00  0.00      BS   H  
ATOM    149  H3' THY B   5       5.976  -7.986 -43.157  1.00  0.00      BS   H  
ATOM    150  H4' THY B   5       4.915 -10.863 -42.840  1.00  0.00      BS   H  
ATOM    151  H5' THY B   5       3.513 -10.469 -44.589  1.00  0.00      BS   H  
ATOM    152  H51 THY B   5       9.107  -6.770 -46.875  1.00  0.00      BS   H  
ATOM    153  H52 THY B   5      10.705  -6.475 -46.202  1.00  0.00      BS   H  
ATOM    154  H53 THY B   5       9.200  -6.225 -45.156  1.00  0.00      BS   H  
ATOM    155 H2'' THY B   5       7.897  -8.879 -41.802  1.00  0.00      BS   H  
ATOM    156 H5'' THY B   5       3.375  -8.960 -43.669  1.00  0.00      BS   H  
ATOM    157  P   ADE B   6       5.136  -7.711 -40.267  1.00  0.00      BS   P  
ATOM    158  O1P ADE B   6       3.859  -7.558 -39.552  1.00  0.00      BS   O  
ATOM    159  O2P ADE B   6       5.747  -6.491 -40.758  1.00  0.00      BS   O  
ATOM    160  C5' ADE B   6       5.762  -9.498 -38.529  1.00  0.00      BS   C  
ATOM    161  O5' ADE B   6       6.152  -8.284 -39.184  1.00  0.00      BS   O  
ATOM    162  C4' ADE B   6       7.000 -10.345 -37.995  1.00  0.00      BS   C  
ATOM    163  O4' ADE B   6       8.056 -10.362 -38.950  1.00  0.00      BS   O  
ATOM    164  C3' ADE B   6       7.555  -9.674 -36.744  1.00  0.00      BS   C  
ATOM    165  O3' ADE B   6       8.065 -10.610 -35.809  1.00  0.00      BS   O  
ATOM    166  C2' ADE B   6       8.729  -8.807 -37.338  1.00  0.00      BS   C  
ATOM    167  C1' ADE B   6       9.200  -9.626 -38.498  1.00  0.00      BS   C  
ATOM    168  N1  ADE B   6      12.135  -9.699 -42.586  1.00  0.00      BS   N  
ATOM    169  C2  ADE B   6      11.917 -10.591 -41.619  1.00  0.00      BS   C  
ATOM    170  N3  ADE B   6      11.067 -10.507 -40.616  1.00  0.00      BS   N  
ATOM    171  C4  ADE B   6      10.382  -9.322 -40.664  1.00  0.00      BS   C  
ATOM    172  C5  ADE B   6      10.510  -8.326 -41.570  1.00  0.00      BS   C  
ATOM    173  C6  ADE B   6      11.517  -8.504 -42.517  1.00  0.00      BS   C  
ATOM    174  N6  ADE B   6      11.942  -7.443 -43.357  1.00  0.00      BS   N  
ATOM    175  N7  ADE B   6       9.806  -7.197 -41.183  1.00  0.00      BS   N  
ATOM    176  C8  ADE B   6       9.267  -7.505 -40.023  1.00  0.00      BS   C  
ATOM    177  N9  ADE B   6       9.577  -8.835 -39.640  1.00  0.00      BS   N  
ATOM    178  H2  ADE B   6      12.564 -11.469 -41.616  1.00  0.00      BS   H  
ATOM    179  H8  ADE B   6       8.779  -6.905 -39.254  1.00  0.00      BS   H  
ATOM    180  H1' ADE B   6       9.990 -10.354 -38.213  1.00  0.00      BS   H  
ATOM    181  H2' ADE B   6       9.449  -8.585 -36.521  1.00  0.00      BS   H  
ATOM    182  H3' ADE B   6       6.931  -8.944 -36.185  1.00  0.00      BS   H  
ATOM    183  H4' ADE B   6       6.677 -11.398 -37.850  1.00  0.00      BS   H  
ATOM    184  H5' ADE B   6       5.211 -10.197 -39.194  1.00  0.00      BS   H  
ATOM    185  H61 ADE B   6      12.797  -7.548 -43.866  1.00  0.00      BS   H  
ATOM    186  H62 ADE B   6      11.374  -6.620 -43.379  1.00  0.00      BS   H  
ATOM    187 H2'' ADE B   6       8.204  -7.851 -37.551  1.00  0.00      BS   H  
ATOM    188 H5'' ADE B   6       5.238  -9.264 -37.578  1.00  0.00      BS   H  
ATOM    189  P   THY B   7       7.190 -11.682 -35.124  1.00  0.00      BS   P  
ATOM    190  O1P THY B   7       7.284 -12.901 -35.956  1.00  0.00      BS   O  
ATOM    191  O2P THY B   7       5.832 -11.101 -34.799  1.00  0.00      BS   O  
ATOM    192  C5' THY B   7       9.218 -11.655 -33.361  1.00  0.00      BS   C  
ATOM    193  O5' THY B   7       7.860 -11.916 -33.710  1.00  0.00      BS   O  
ATOM    194  C4' THY B   7       9.416 -10.445 -32.456  1.00  0.00      BS   C  
ATOM    195  O4' THY B   7       9.583  -9.340 -33.378  1.00  0.00      BS   O  
ATOM    196  C3' THY B   7       8.316  -9.998 -31.481  1.00  0.00      BS   C  
ATOM    197  O3' THY B   7       8.779  -9.586 -30.207  1.00  0.00      BS   O  
ATOM    198  C2' THY B   7       7.675  -8.842 -32.188  1.00  0.00      BS   C  
ATOM    199  C1' THY B   7       8.876  -8.202 -32.824  1.00  0.00      BS   C  
ATOM    200  N1  THY B   7       8.644  -7.298 -33.959  1.00  0.00      BS   N  
ATOM    201  C2  THY B   7       9.702  -6.587 -34.425  1.00  0.00      BS   C  
ATOM    202  O2  THY B   7      10.829  -6.690 -34.000  1.00  0.00      BS   O  
ATOM    203  N3  THY B   7       9.327  -5.648 -35.411  1.00  0.00      BS   N  
ATOM    204  C4  THY B   7       8.084  -5.460 -35.994  1.00  0.00      BS   C  
ATOM    205  O4  THY B   7       7.948  -4.636 -36.898  1.00  0.00      BS   O  
ATOM    206  C5  THY B   7       7.034  -6.222 -35.364  1.00  0.00      BS   C  
ATOM    207  C5M THY B   7       5.746  -6.084 -36.046  1.00  0.00      BS   C  
ATOM    208  C6  THY B   7       7.365  -7.079 -34.405  1.00  0.00      BS   C  
ATOM    209  H3  THY B   7      10.111  -5.308 -35.951  1.00  0.00      BS   H  
ATOM    210  H6  THY B   7       6.550  -7.453 -33.785  1.00  0.00      BS   H  
ATOM    211  H1' THY B   7       9.525  -7.786 -32.024  1.00  0.00      BS   H  
ATOM    212  H2' THY B   7       7.111  -8.161 -31.515  1.00  0.00      BS   H  
ATOM    213  H3' THY B   7       7.546 -10.796 -31.403  1.00  0.00      BS   H  
ATOM    214  H4' THY B   7      10.261 -10.562 -31.745  1.00  0.00      BS   H  
ATOM    215  H5' THY B   7       9.931 -11.685 -34.214  1.00  0.00      BS   H  
ATOM    216  H51 THY B   7       5.587  -7.024 -36.616  1.00  0.00      BS   H  
ATOM    217  H52 THY B   7       5.684  -5.275 -36.807  1.00  0.00      BS   H  
ATOM    218  H53 THY B   7       4.982  -5.974 -35.247  1.00  0.00      BS   H  
ATOM    219 H2'' THY B   7       6.945  -9.125 -32.976  1.00  0.00      BS   H  
ATOM    220 H5'' THY B   7       9.471 -12.540 -32.741  1.00  0.00      BS   H  
ATOM    221  P   ADE B   8       8.222 -10.023 -28.841  1.00  0.00      BS   P  
ATOM    222  O1P ADE B   8       8.273 -11.481 -28.639  1.00  0.00      BS   O  
ATOM    223  O2P ADE B   8       6.890  -9.402 -28.538  1.00  0.00      BS   O  
ATOM    224  C5' ADE B   8      10.657  -9.443 -27.933  1.00  0.00      BS   C  
ATOM    225  O5' ADE B   8       9.238  -9.334 -27.817  1.00  0.00      BS   O  
ATOM    226  C4' ADE B   8      11.449  -8.093 -28.011  1.00  0.00      BS   C  
ATOM    227  O4' ADE B   8      11.033  -7.342 -29.123  1.00  0.00      BS   O  
ATOM    228  C3' ADE B   8      11.264  -7.257 -26.775  1.00  0.00      BS   C  
ATOM    229  O3' ADE B   8      12.523  -6.673 -26.264  1.00  0.00      BS   O  
ATOM    230  C2' ADE B   8      10.301  -6.160 -27.290  1.00  0.00      BS   C  
ATOM    231  C1' ADE B   8      10.650  -6.019 -28.774  1.00  0.00      BS   C  
ATOM    232  N1  ADE B   8       9.101  -3.426 -32.881  1.00  0.00      BS   N  
ATOM    233  C2  ADE B   8      10.293  -3.627 -32.334  1.00  0.00      BS   C  
ATOM    234  N3  ADE B   8      10.608  -4.303 -31.242  1.00  0.00      BS   N  
ATOM    235  C4  ADE B   8       9.534  -4.836 -30.642  1.00  0.00      BS   C  
ATOM    236  C5  ADE B   8       8.241  -4.815 -31.145  1.00  0.00      BS   C  
ATOM    237  C6  ADE B   8       8.015  -4.020 -32.295  1.00  0.00      BS   C  
ATOM    238  N6  ADE B   8       6.799  -3.823 -32.882  1.00  0.00      BS   N  
ATOM    239  N7  ADE B   8       7.389  -5.557 -30.338  1.00  0.00      BS   N  
ATOM    240  C8  ADE B   8       8.180  -6.049 -29.451  1.00  0.00      BS   C  
ATOM    241  N9  ADE B   8       9.493  -5.645 -29.595  1.00  0.00      BS   N  
ATOM    242  H2  ADE B   8      11.036  -3.176 -32.991  1.00  0.00      BS   H  
ATOM    243  H8  ADE B   8       7.816  -6.677 -28.637  1.00  0.00      BS   H  
ATOM    244  H1' ADE B   8      11.535  -5.366 -28.927  1.00  0.00      BS   H  
ATOM    245  H2' ADE B   8      10.339  -5.228 -26.685  1.00  0.00      BS   H  
ATOM    246  H3' ADE B   8      10.727  -7.833 -25.992  1.00  0.00      BS   H  
ATOM    247  H4' ADE B   8      12.530  -8.345 -27.993  1.00  0.00      BS   H  
ATOM    248  H5' ADE B   8      10.888 -10.162 -28.749  1.00  0.00      BS   H  
ATOM    249  H61 ADE B   8       6.129  -4.558 -32.764  1.00  0.00      BS   H  
ATOM    250  H62 ADE B   8       6.923  -3.168 -33.627  1.00  0.00      BS   H  
ATOM    251 H2'' ADE B   8       9.270  -6.562 -27.186  1.00  0.00      BS   H  
ATOM    252 H5'' ADE B   8      10.970 -10.048 -27.055  1.00  0.00      BS   H  
ATOM    253  P   THY B   9      13.415  -7.631 -25.447  1.00  0.00      BS   P  
ATOM    254  O1P THY B   9      14.534  -8.121 -26.286  1.00  0.00      BS   O  
ATOM    255  O2P THY B   9      12.649  -8.686 -24.782  1.00  0.00      BS   O  
ATOM    256  C5' THY B   9      14.365  -5.454 -24.402  1.00  0.00      BS   C  
ATOM    257  O5' THY B   9      14.063  -6.894 -24.259  1.00  0.00      BS   O  
ATOM    258  C4' THY B   9      13.624  -4.498 -23.400  1.00  0.00      BS   C  
ATOM    259  O4' THY B   9      12.441  -3.888 -24.114  1.00  0.00      BS   O  
ATOM    260  C3' THY B   9      13.059  -5.179 -22.149  1.00  0.00      BS   C  
ATOM    261  O3' THY B   9      13.324  -4.338 -21.001  1.00  0.00      BS   O  
ATOM    262  C2' THY B   9      11.557  -5.197 -22.392  1.00  0.00      BS   C  
ATOM    263  C1' THY B   9      11.292  -3.937 -23.226  1.00  0.00      BS   C  
ATOM    264  N1  THY B   9      10.040  -3.899 -24.021  1.00  0.00      BS   N  
ATOM    265  C2  THY B   9       9.858  -2.723 -24.801  1.00  0.00      BS   C  
ATOM    266  O2  THY B   9      10.657  -1.788 -24.931  1.00  0.00      BS   O  
ATOM    267  N3  THY B   9       8.771  -2.796 -25.583  1.00  0.00      BS   N  
ATOM    268  C4  THY B   9       7.808  -3.698 -25.612  1.00  0.00      BS   C  
ATOM    269  O4  THY B   9       6.800  -3.500 -26.321  1.00  0.00      BS   O  
ATOM    270  C5  THY B   9       7.973  -4.867 -24.805  1.00  0.00      BS   C  
ATOM    271  C5M THY B   9       6.726  -5.763 -24.517  1.00  0.00      BS   C  
ATOM    272  C6  THY B   9       9.082  -4.892 -24.050  1.00  0.00      BS   C  
ATOM    273  H3  THY B   9       8.646  -2.008 -26.201  1.00  0.00      BS   H  
ATOM    274  H6  THY B   9       9.262  -5.653 -23.291  1.00  0.00      BS   H  
ATOM    275  H1' THY B   9      11.402  -3.126 -22.475  1.00  0.00      BS   H  
ATOM    276  H2' THY B   9      10.956  -5.256 -21.460  1.00  0.00      BS   H  
ATOM    277  H3' THY B   9      13.489  -6.177 -21.919  1.00  0.00      BS   H  
ATOM    278  H4' THY B   9      14.274  -3.627 -23.168  1.00  0.00      BS   H  
ATOM    279  H5' THY B   9      14.295  -5.117 -25.458  1.00  0.00      BS   H  
ATOM    280  H51 THY B   9       7.133  -6.764 -24.256  1.00  0.00      BS   H  
ATOM    281  H52 THY B   9       6.286  -5.949 -25.521  1.00  0.00      BS   H  
ATOM    282  H53 THY B   9       6.026  -5.284 -23.800  1.00  0.00      BS   H  
ATOM    283 H2'' THY B   9      11.389  -6.138 -22.959  1.00  0.00      BS   H  
ATOM    284 H5'' THY B   9      15.453  -5.360 -24.198  1.00  0.00      BS   H  
ATOM    285  P   ADE B  10      14.513  -4.643 -20.039  1.00  0.00      BS   P  
ATOM    286  O1P ADE B  10      15.596  -5.212 -20.808  1.00  0.00      BS   O  
ATOM    287  O2P ADE B  10      13.946  -5.490 -18.966  1.00  0.00      BS   O  
ATOM    288  C5' ADE B  10      15.311  -2.145 -20.411  1.00  0.00      BS   C  
ATOM    289  O5' ADE B  10      14.974  -3.194 -19.458  1.00  0.00      BS   O  
ATOM    290  C4' ADE B  10      14.449  -0.888 -20.164  1.00  0.00      BS   C  
ATOM    291  O4' ADE B  10      13.212  -1.013 -20.846  1.00  0.00      BS   O  
ATOM    292  C3' ADE B  10      14.189  -0.578 -18.646  1.00  0.00      BS   C  
ATOM    293  O3' ADE B  10      14.245   0.832 -18.426  1.00  0.00      BS   O  
ATOM    294  C2' ADE B  10      12.712  -1.028 -18.499  1.00  0.00      BS   C  
ATOM    295  C1' ADE B  10      12.174  -0.771 -19.913  1.00  0.00      BS   C  
ATOM    296  N1  ADE B  10       8.023  -0.597 -22.838  1.00  0.00      BS   N  
ATOM    297  C2  ADE B  10       9.038   0.299 -22.664  1.00  0.00      BS   C  
ATOM    298  N3  ADE B  10       9.934   0.244 -21.701  1.00  0.00      BS   N  
ATOM    299  C4  ADE B  10      10.022  -0.991 -21.151  1.00  0.00      BS   C  
ATOM    300  C5  ADE B  10       9.148  -2.060 -21.321  1.00  0.00      BS   C  
ATOM    301  C6  ADE B  10       8.130  -1.821 -22.222  1.00  0.00      BS   C  
ATOM    302  N6  ADE B  10       7.149  -2.781 -22.422  1.00  0.00      BS   N  
ATOM    303  N7  ADE B  10       9.550  -3.110 -20.493  1.00  0.00      BS   N  
ATOM    304  C8  ADE B  10      10.678  -2.708 -19.927  1.00  0.00      BS   C  
ATOM    305  N9  ADE B  10      10.970  -1.432 -20.280  1.00  0.00      BS   N  
ATOM    306  H2  ADE B  10       8.987   1.278 -23.141  1.00  0.00      BS   H  
ATOM    307  H8  ADE B  10      11.211  -3.200 -19.114  1.00  0.00      BS   H  
ATOM    308  H1' ADE B  10      12.058   0.333 -19.903  1.00  0.00      BS   H  
ATOM    309  H2' ADE B  10      12.135  -0.554 -17.677  1.00  0.00      BS   H  
ATOM    310  H3' ADE B  10      14.900  -1.200 -18.061  1.00  0.00      BS   H  
ATOM    311  H4' ADE B  10      14.929  -0.032 -20.686  1.00  0.00      BS   H  
ATOM    312  H5' ADE B  10      15.315  -2.536 -21.451  1.00  0.00      BS   H  
ATOM    313  H61 ADE B  10       7.206  -3.626 -21.889  1.00  0.00      BS   H  
ATOM    314  H62 ADE B  10       6.362  -2.527 -22.984  1.00  0.00      BS   H  
ATOM    315 H2'' ADE B  10      12.791  -2.118 -18.303  1.00  0.00      BS   H  
ATOM    316 H5'' ADE B  10      16.402  -1.932 -20.409  1.00  0.00      BS   H  
ATOM    317  P   GUA B  11      14.934   1.246 -17.040  1.00  0.00      BS   P  
ATOM    318  O1P GUA B  11      16.334   1.109 -17.219  1.00  0.00      BS   O  
ATOM    319  O2P GUA B  11      14.336   0.428 -15.934  1.00  0.00      BS   O  
ATOM    320  C5' GUA B  11      14.630   3.810 -17.907  1.00  0.00      BS   C  
ATOM    321  O5' GUA B  11      14.485   2.736 -16.884  1.00  0.00      BS   O  
ATOM    322  C4' GUA B  11      13.317   4.658 -18.209  1.00  0.00      BS   C  
ATOM    323  O4' GUA B  11      12.291   3.754 -18.694  1.00  0.00      BS   O  
ATOM    324  C3' GUA B  11      12.726   5.342 -16.964  1.00  0.00      BS   C  
ATOM    325  O3' GUA B  11      12.270   6.701 -17.173  1.00  0.00      BS   O  
ATOM    326  C2' GUA B  11      11.537   4.463 -16.634  1.00  0.00      BS   C  
ATOM    327  C1' GUA B  11      11.101   4.028 -18.048  1.00  0.00      BS   C  
ATOM    328  N1  GUA B  11       7.240   1.991 -20.290  1.00  0.00      BS   N  
ATOM    329  C2  GUA B  11       7.692   3.269 -20.368  1.00  0.00      BS   C  
ATOM    330  N2  GUA B  11       7.202   3.996 -21.355  1.00  0.00      BS   N  
ATOM    331  N3  GUA B  11       8.819   3.619 -19.798  1.00  0.00      BS   N  
ATOM    332  C4  GUA B  11       9.273   2.679 -18.911  1.00  0.00      BS   C  
ATOM    333  C5  GUA B  11       8.783   1.445 -18.651  1.00  0.00      BS   C  
ATOM    334  C6  GUA B  11       7.662   1.011 -19.421  1.00  0.00      BS   C  
ATOM    335  O6  GUA B  11       7.137  -0.075 -19.210  1.00  0.00      BS   O  
ATOM    336  N7  GUA B  11       9.581   0.820 -17.650  1.00  0.00      BS   N  
ATOM    337  C8  GUA B  11      10.501   1.712 -17.404  1.00  0.00      BS   C  
ATOM    338  N9  GUA B  11      10.282   2.864 -18.064  1.00  0.00      BS   N  
ATOM    339  H1  GUA B  11       6.460   1.795 -20.901  1.00  0.00      BS   H  
ATOM    340  H8  GUA B  11      11.387   1.657 -16.773  1.00  0.00      BS   H  
ATOM    341  H1' GUA B  11      10.604   4.842 -18.617  1.00  0.00      BS   H  
ATOM    342  H2' GUA B  11      10.673   4.990 -16.174  1.00  0.00      BS   H  
ATOM    343  H21 GUA B  11       6.479   3.577 -21.906  1.00  0.00      BS   H  
ATOM    344  H3' GUA B  11      13.572   5.334 -16.243  1.00  0.00      BS   H  
ATOM    345  H22 GUA B  11       7.094   4.967 -21.144  1.00  0.00      BS   H  
ATOM    346  H4' GUA B  11      13.569   5.370 -19.024  1.00  0.00      BS   H  
ATOM    347  H5' GUA B  11      14.964   3.440 -18.900  1.00  0.00      BS   H  
ATOM    348 H2'' GUA B  11      11.842   3.662 -15.927  1.00  0.00      BS   H  
ATOM    349 H5'' GUA B  11      15.372   4.541 -17.517  1.00  0.00      BS   H  
ATOM    350  P   CYT B  12      12.202   7.583 -15.875  1.00  0.00      BS   P  
ATOM    351  O1P CYT B  12      13.211   8.625 -15.983  1.00  0.00      BS   O  
ATOM    352  O2P CYT B  12      12.104   6.736 -14.678  1.00  0.00      BS   O  
ATOM    353  C5' CYT B  12      10.252   9.002 -17.115  1.00  0.00      BS   C  
ATOM    354  O5' CYT B  12      10.761   8.221 -16.051  1.00  0.00      BS   O  
ATOM    355  C4' CYT B  12       8.797   8.699 -17.597  1.00  0.00      BS   C  
ATOM    356  O4' CYT B  12       8.765   7.341 -18.013  1.00  0.00      BS   O  
ATOM    357  C3' CYT B  12       7.731   8.663 -16.581  1.00  0.00      BS   C  
ATOM    358  O3' CYT B  12       7.434   9.994 -16.248  1.00  0.00      BS   O  
ATOM    359  C2' CYT B  12       6.613   8.109 -17.500  1.00  0.00      BS   C  
ATOM    360  C1' CYT B  12       7.377   7.036 -18.255  1.00  0.00      BS   C  
ATOM    361  N1  CYT B  12       6.953   5.656 -17.822  1.00  0.00      BS   N  
ATOM    362  C2  CYT B  12       5.750   5.058 -18.173  1.00  0.00      BS   C  
ATOM    363  O2  CYT B  12       5.005   5.714 -18.888  1.00  0.00      BS   O  
ATOM    364  N3  CYT B  12       5.425   3.772 -17.724  1.00  0.00      BS   N  
ATOM    365  C4  CYT B  12       6.242   3.170 -16.866  1.00  0.00      BS   C  
ATOM    366  N4  CYT B  12       5.957   1.786 -16.775  1.00  0.00      BS   N  
ATOM    367  C5  CYT B  12       7.465   3.810 -16.306  1.00  0.00      BS   C  
ATOM    368  C6  CYT B  12       7.699   5.075 -16.757  1.00  0.00      BS   C  
ATOM    369  H5  CYT B  12       8.223   3.354 -15.668  1.00  0.00      BS   H  
ATOM    370  H6  CYT B  12       8.652   5.558 -16.544  1.00  0.00      BS   H  
ATOM    371  H1' CYT B  12       7.230   7.167 -19.349  1.00  0.00      BS   H  
ATOM    372  H2' CYT B  12       6.247   8.871 -18.221  1.00  0.00      BS   H  
ATOM    373  H3' CYT B  12       7.941   7.915 -15.787  1.00  0.00      BS   H  
ATOM    374  H4' CYT B  12       8.528   9.408 -18.409  1.00  0.00      BS   H  
ATOM    375  H41 CYT B  12       5.090   1.485 -17.171  1.00  0.00      BS   H  
ATOM    376  H5' CYT B  12      10.858   8.716 -18.001  1.00  0.00      BS   H  
ATOM    377  H42 CYT B  12       6.478   1.160 -16.195  1.00  0.00      BS   H  
ATOM    378 H2'' CYT B  12       5.756   7.694 -16.929  1.00  0.00      BS   H  
ATOM    379 H5'' CYT B  12      10.340  10.077 -16.849  1.00  0.00      BS   H  
ATOM    380  P   THY B  13       6.576  10.211 -14.922  1.00  0.00      BS   P  
ATOM    381  O1P THY B  13       6.495  11.697 -14.721  1.00  0.00      BS   O  
ATOM    382  O2P THY B  13       7.226   9.385 -13.853  1.00  0.00      BS   O  
ATOM    383  C5' THY B  13       4.269  10.380 -16.074  1.00  0.00      BS   C  
ATOM    384  O5' THY B  13       5.096   9.633 -15.162  1.00  0.00      BS   O  
ATOM    385  C4' THY B  13       2.833   9.716 -16.551  1.00  0.00      BS   C  
ATOM    386  O4' THY B  13       3.106   8.502 -17.129  1.00  0.00      BS   O  
ATOM    387  C3' THY B  13       1.835   9.399 -15.374  1.00  0.00      BS   C  
ATOM    388  O3' THY B  13       1.003  10.600 -15.156  1.00  0.00      BS   O  
ATOM    389  C2' THY B  13       1.094   8.207 -15.964  1.00  0.00      BS   C  
ATOM    390  C1' THY B  13       2.209   7.498 -16.772  1.00  0.00      BS   C  
ATOM    391  N1  THY B  13       2.870   6.279 -16.066  1.00  0.00      BS   N  
ATOM    392  C2  THY B  13       2.239   5.082 -16.258  1.00  0.00      BS   C  
ATOM    393  O2  THY B  13       1.115   5.031 -16.829  1.00  0.00      BS   O  
ATOM    394  N3  THY B  13       2.903   3.949 -15.762  1.00  0.00      BS   N  
ATOM    395  C4  THY B  13       3.858   4.005 -14.804  1.00  0.00      BS   C  
ATOM    396  O4  THY B  13       4.267   2.934 -14.228  1.00  0.00      BS   O  
ATOM    397  C5  THY B  13       4.470   5.306 -14.599  1.00  0.00      BS   C  
ATOM    398  C5M THY B  13       5.679   5.319 -13.724  1.00  0.00      BS   C  
ATOM    399  C6  THY B  13       3.866   6.395 -15.129  1.00  0.00      BS   C  
ATOM    400  H3  THY B  13       2.293   3.157 -15.912  1.00  0.00      BS   H  
ATOM    401  H6  THY B  13       4.449   7.316 -15.152  1.00  0.00      BS   H  
ATOM    402  H1' THY B  13       1.834   7.286 -17.796  1.00  0.00      BS   H  
ATOM    403  H2' THY B  13       0.302   8.695 -16.572  1.00  0.00      BS   H  
ATOM    404  H3' THY B  13       2.394   9.014 -14.495  1.00  0.00      BS   H  
ATOM    405  H4' THY B  13       2.270  10.387 -17.238  1.00  0.00      BS   H  
ATOM    406  H5' THY B  13       4.909  10.685 -16.929  1.00  0.00      BS   H  
ATOM    407  H51 THY B  13       5.418   5.437 -12.651  1.00  0.00      BS   H  
ATOM    408  H52 THY B  13       6.348   6.159 -14.009  1.00  0.00      BS   H  
ATOM    409  H53 THY B  13       6.365   4.460 -13.881  1.00  0.00      BS   H  
ATOM    410 H2'' THY B  13       0.660   7.555 -15.176  1.00  0.00      BS   H  
ATOM    411 H5'' THY B  13       3.869  11.308 -15.611  1.00  0.00      BS   H  
ATOM    412  P   THY B  14       0.393  10.575 -13.694  1.00  0.00      BS   P  
ATOM    413  O1P THY B  14      -0.271  11.895 -13.387  1.00  0.00      BS   O  
ATOM    414  O2P THY B  14       1.437  10.150 -12.747  1.00  0.00      BS   O  
ATOM    415  C5' THY B  14      -1.866   9.651 -14.616  1.00  0.00      BS   C  
ATOM    416  O5' THY B  14      -0.749   9.484 -13.727  1.00  0.00      BS   O  
ATOM    417  C4' THY B  14      -2.743   8.320 -14.729  1.00  0.00      BS   C  
ATOM    418  O4' THY B  14      -1.946   7.160 -15.176  1.00  0.00      BS   O  
ATOM    419  C3' THY B  14      -3.197   7.885 -13.292  1.00  0.00      BS   C  
ATOM    420  O3' THY B  14      -4.347   8.636 -12.929  1.00  0.00      BS   O  
ATOM    421  C2' THY B  14      -3.457   6.386 -13.492  1.00  0.00      BS   C  
ATOM    422  C1' THY B  14      -2.345   5.974 -14.479  1.00  0.00      BS   C  
ATOM    423  N1  THY B  14      -1.160   5.393 -13.830  1.00  0.00      BS   N  
ATOM    424  C2  THY B  14      -1.150   4.019 -13.792  1.00  0.00      BS   C  
ATOM    425  O2  THY B  14      -2.074   3.353 -14.189  1.00  0.00      BS   O  
ATOM    426  N3  THY B  14      -0.085   3.505 -13.143  1.00  0.00      BS   N  
ATOM    427  C4  THY B  14       0.981   4.113 -12.555  1.00  0.00      BS   C  
ATOM    428  O4  THY B  14       1.921   3.512 -12.070  1.00  0.00      BS   O  
ATOM    429  C5  THY B  14       0.938   5.564 -12.662  1.00  0.00      BS   C  
ATOM    430  C5M THY B  14       1.976   6.402 -12.064  1.00  0.00      BS   C  
ATOM    431  C6  THY B  14      -0.211   6.149 -13.182  1.00  0.00      BS   C  
ATOM    432  H3  THY B  14      -0.122   2.503 -13.022  1.00  0.00      BS   H  
ATOM    433  H6  THY B  14      -0.203   7.232 -13.307  1.00  0.00      BS   H  
ATOM    434  H1' THY B  14      -2.649   5.289 -15.299  1.00  0.00      BS   H  
ATOM    435  H2' THY B  14      -4.446   6.084 -13.896  1.00  0.00      BS   H  
ATOM    436  H3' THY B  14      -2.280   7.998 -12.675  1.00  0.00      BS   H  
ATOM    437  H4' THY B  14      -3.623   8.436 -15.398  1.00  0.00      BS   H  
ATOM    438  H5' THY B  14      -1.578  10.117 -15.584  1.00  0.00      BS   H  
ATOM    439  H51 THY B  14       1.722   7.470 -12.238  1.00  0.00      BS   H  
ATOM    440  H52 THY B  14       3.037   6.322 -12.384  1.00  0.00      BS   H  
ATOM    441  H53 THY B  14       1.889   6.260 -10.966  1.00  0.00      BS   H  
ATOM    442 H2'' THY B  14      -3.430   5.859 -12.514  1.00  0.00      BS   H  
ATOM    443 H5'' THY B  14      -2.542  10.348 -14.077  1.00  0.00      BS   H  
ATOM    444  P   ADE B  15      -4.669   8.739 -11.419  1.00  0.00      BS   P  
ATOM    445  O1P ADE B  15      -5.844   9.629 -11.206  1.00  0.00      BS   O  
ATOM    446  O2P ADE B  15      -3.445   9.008 -10.673  1.00  0.00      BS   O  
ATOM    447  C5' ADE B  15      -6.169   6.573 -11.493  1.00  0.00      BS   C  
ATOM    448  O5' ADE B  15      -5.036   7.287 -10.985  1.00  0.00      BS   O  
ATOM    449  C4' ADE B  15      -6.477   5.342 -10.549  1.00  0.00      BS   C  
ATOM    450  O4' ADE B  15      -5.421   4.355 -10.695  1.00  0.00      BS   O  
ATOM    451  C3' ADE B  15      -6.502   5.755  -9.041  1.00  0.00      BS   C  
ATOM    452  O3' ADE B  15      -7.497   4.926  -8.322  1.00  0.00      BS   O  
ATOM    453  C2' ADE B  15      -5.094   5.390  -8.551  1.00  0.00      BS   C  
ATOM    454  C1' ADE B  15      -4.732   4.165  -9.505  1.00  0.00      BS   C  
ATOM    455  N1  ADE B  15      -1.011   0.657  -9.548  1.00  0.00      BS   N  
ATOM    456  C2  ADE B  15      -2.323   0.529  -9.484  1.00  0.00      BS   C  
ATOM    457  N3  ADE B  15      -3.255   1.530  -9.478  1.00  0.00      BS   N  
ATOM    458  C4  ADE B  15      -2.715   2.738  -9.666  1.00  0.00      BS   C  
ATOM    459  C5  ADE B  15      -1.377   2.925  -9.960  1.00  0.00      BS   C  
ATOM    460  C6  ADE B  15      -0.505   1.821  -9.790  1.00  0.00      BS   C  
ATOM    461  N6  ADE B  15       0.769   1.901  -9.983  1.00  0.00      BS   N  
ATOM    462  N7  ADE B  15      -1.166   4.266 -10.088  1.00  0.00      BS   N  
ATOM    463  C8  ADE B  15      -2.368   4.812 -10.054  1.00  0.00      BS   C  
ATOM    464  N9  ADE B  15      -3.322   3.968  -9.783  1.00  0.00      BS   N  
ATOM    465  H2  ADE B  15      -2.628  -0.502  -9.307  1.00  0.00      BS   H  
ATOM    466  H8  ADE B  15      -2.647   5.861  -9.973  1.00  0.00      BS   H  
ATOM    467  H1' ADE B  15      -5.117   3.281  -8.954  1.00  0.00      BS   H  
ATOM    468  H2' ADE B  15      -4.953   5.152  -7.475  1.00  0.00      BS   H  
ATOM    469  H3' ADE B  15      -6.835   6.814  -9.045  1.00  0.00      BS   H  
ATOM    470  H4' ADE B  15      -7.465   4.951 -10.875  1.00  0.00      BS   H  
ATOM    471  H5' ADE B  15      -6.033   6.311 -12.564  1.00  0.00      BS   H  
ATOM    472  H61 ADE B  15       1.403   1.164  -9.750  1.00  0.00      BS   H  
ATOM    473  H62 ADE B  15       1.081   2.455 -10.756  1.00  0.00      BS   H  
ATOM    474 H2'' ADE B  15      -4.437   6.221  -8.885  1.00  0.00      BS   H  
ATOM    475 H5'' ADE B  15      -7.051   7.243 -11.413  1.00  0.00      BS   H  
ATOM    476  P   CYT B  16      -8.004   5.424  -6.961  1.00  0.00      BS   P  
ATOM    477  O1P CYT B  16      -9.447   5.648  -7.042  1.00  0.00      BS   O  
ATOM    478  O2P CYT B  16      -7.268   6.558  -6.494  1.00  0.00      BS   O  
ATOM    479  C5' CYT B  16      -8.229   2.982  -6.195  1.00  0.00      BS   C  
ATOM    480  O5' CYT B  16      -7.616   4.188  -5.980  1.00  0.00      BS   O  
ATOM    481  C4' CYT B  16      -7.474   1.790  -5.547  1.00  0.00      BS   C  
ATOM    482  O4' CYT B  16      -6.469   1.180  -6.429  1.00  0.00      BS   O  
ATOM    483  C3' CYT B  16      -6.631   2.093  -4.248  1.00  0.00      BS   C  
ATOM    484  O3' CYT B  16      -7.513   2.320  -3.150  1.00  0.00      BS   O  
ATOM    485  C2' CYT B  16      -5.766   0.810  -4.195  1.00  0.00      BS   C  
ATOM    486  C1' CYT B  16      -5.421   0.590  -5.654  1.00  0.00      BS   C  
ATOM    487  N1  CYT B  16      -4.070   1.090  -5.977  1.00  0.00      BS   N  
ATOM    488  C2  CYT B  16      -2.940   0.218  -6.048  1.00  0.00      BS   C  
ATOM    489  O2  CYT B  16      -3.046  -1.019  -5.915  1.00  0.00      BS   O  
ATOM    490  N3  CYT B  16      -1.716   0.747  -6.244  1.00  0.00      BS   N  
ATOM    491  C4  CYT B  16      -1.554   2.052  -6.459  1.00  0.00      BS   C  
ATOM    492  N4  CYT B  16      -0.323   2.465  -6.724  1.00  0.00      BS   N  
ATOM    493  C5  CYT B  16      -2.649   2.998  -6.380  1.00  0.00      BS   C  
ATOM    494  C6  CYT B  16      -3.848   2.429  -6.096  1.00  0.00      BS   C  
ATOM    495  H5  CYT B  16      -2.493   4.062  -6.564  1.00  0.00      BS   H  
ATOM    496  H6  CYT B  16      -4.739   3.057  -6.085  1.00  0.00      BS   H  
ATOM    497  H1' CYT B  16      -5.415  -0.513  -5.785  1.00  0.00      BS   H  
ATOM    498  H2' CYT B  16      -6.387  -0.010  -3.773  1.00  0.00      BS   H  
ATOM    499  H3' CYT B  16      -6.097   3.033  -4.501  1.00  0.00      BS   H  
ATOM    500  H4' CYT B  16      -8.279   1.062  -5.312  1.00  0.00      BS   H  
ATOM    501  H41 CYT B  16       0.283   1.670  -6.742  1.00  0.00      BS   H  
ATOM    502  H5' CYT B  16      -8.379   2.643  -7.243  1.00  0.00      BS   H  
ATOM    503  H42 CYT B  16      -0.031   3.393  -6.952  1.00  0.00      BS   H  
ATOM    504 H2'' CYT B  16      -4.838   0.687  -3.598  1.00  0.00      BS   H  
ATOM    505 H5'' CYT B  16      -9.186   2.988  -5.631  1.00  0.00      BS   H  
ATOM    506  P   ADE B  17      -7.056   3.143  -1.897  1.00  0.00      BS   P  
ATOM    507  O1P ADE B  17      -8.288   3.201  -1.101  1.00  0.00      BS   O  
ATOM    508  O2P ADE B  17      -6.397   4.430  -2.243  1.00  0.00      BS   O  
ATOM    509  C5' ADE B  17      -6.504   1.016  -0.610  1.00  0.00      BS   C  
ATOM    510  O5' ADE B  17      -5.943   2.250  -1.285  1.00  0.00      BS   O  
ATOM    511  C4' ADE B  17      -5.485  -0.129  -0.275  1.00  0.00      BS   C  
ATOM    512  O4' ADE B  17      -4.732  -0.499  -1.467  1.00  0.00      BS   O  
ATOM    513  C3' ADE B  17      -4.468   0.252   0.717  1.00  0.00      BS   C  
ATOM    514  O3' ADE B  17      -4.996   0.063   2.000  1.00  0.00      BS   O  
ATOM    515  C2' ADE B  17      -3.311  -0.689   0.452  1.00  0.00      BS   C  
ATOM    516  C1' ADE B  17      -3.354  -0.672  -1.063  1.00  0.00      BS   C  
ATOM    517  N1  ADE B  17       1.376   0.749  -2.455  1.00  0.00      BS   N  
ATOM    518  C2  ADE B  17       0.878  -0.358  -1.823  1.00  0.00      BS   C  
ATOM    519  N3  ADE B  17      -0.339  -0.609  -1.419  1.00  0.00      BS   N  
ATOM    520  C4  ADE B  17      -1.138   0.353  -1.764  1.00  0.00      BS   C  
ATOM    521  C5  ADE B  17      -0.813   1.497  -2.448  1.00  0.00      BS   C  
ATOM    522  C6  ADE B  17       0.604   1.740  -2.723  1.00  0.00      BS   C  
ATOM    523  N6  ADE B  17       1.049   2.818  -3.320  1.00  0.00      BS   N  
ATOM    524  N7  ADE B  17      -1.884   2.259  -2.665  1.00  0.00      BS   N  
ATOM    525  C8  ADE B  17      -2.915   1.598  -2.183  1.00  0.00      BS   C  
ATOM    526  N9  ADE B  17      -2.512   0.352  -1.646  1.00  0.00      BS   N  
ATOM    527  H2  ADE B  17       1.584  -1.178  -1.691  1.00  0.00      BS   H  
ATOM    528  H8  ADE B  17      -3.966   1.884  -2.221  1.00  0.00      BS   H  
ATOM    529  H1' ADE B  17      -3.048  -1.643  -1.509  1.00  0.00      BS   H  
ATOM    530  H2' ADE B  17      -3.408  -1.741   0.795  1.00  0.00      BS   H  
ATOM    531  H3' ADE B  17      -4.170   1.303   0.515  1.00  0.00      BS   H  
ATOM    532  H4' ADE B  17      -6.101  -0.918   0.209  1.00  0.00      BS   H  
ATOM    533  H5' ADE B  17      -7.347   0.495  -1.114  1.00  0.00      BS   H  
ATOM    534  H61 ADE B  17       0.541   3.679  -3.337  1.00  0.00      BS   H  
ATOM    535  H62 ADE B  17       2.014   2.936  -3.554  1.00  0.00      BS   H  
ATOM    536 H2'' ADE B  17      -2.406  -0.307   0.972  1.00  0.00      BS   H  
ATOM    537 H5'' ADE B  17      -6.844   1.336   0.398  1.00  0.00      BS   H  
ATOM    538  P   ADE B  18      -4.618   1.088   3.129  1.00  0.00      BS   P  
ATOM    539  O1P ADE B  18      -5.336   0.537   4.302  1.00  0.00      BS   O  
ATOM    540  O2P ADE B  18      -4.903   2.477   2.758  1.00  0.00      BS   O  
ATOM    541  C5' ADE B  18      -2.404  -0.284   3.779  1.00  0.00      BS   C  
ATOM    542  O5' ADE B  18      -3.060   0.969   3.276  1.00  0.00      BS   O  
ATOM    543  C4' ADE B  18      -0.877  -0.250   3.900  1.00  0.00      BS   C  
ATOM    544  O4' ADE B  18      -0.231  -0.438   2.494  1.00  0.00      BS   O  
ATOM    545  C3' ADE B  18      -0.314   1.137   4.389  1.00  0.00      BS   C  
ATOM    546  O3' ADE B  18      -0.225   1.202   5.823  1.00  0.00      BS   O  
ATOM    547  C2' ADE B  18       1.109   0.964   3.896  1.00  0.00      BS   C  
ATOM    548  C1' ADE B  18       0.852   0.483   2.417  1.00  0.00      BS   C  
ATOM    549  N1  ADE B  18       3.112   4.196  -0.254  1.00  0.00      BS   N  
ATOM    550  C2  ADE B  18       3.549   3.173   0.522  1.00  0.00      BS   C  
ATOM    551  N3  ADE B  18       2.863   2.242   1.210  1.00  0.00      BS   N  
ATOM    552  C4  ADE B  18       1.524   2.332   0.984  1.00  0.00      BS   C  
ATOM    553  C5  ADE B  18       0.967   3.219   0.156  1.00  0.00      BS   C  
ATOM    554  C6  ADE B  18       1.791   4.245  -0.407  1.00  0.00      BS   C  
ATOM    555  N6  ADE B  18       1.257   5.174  -1.192  1.00  0.00      BS   N  
ATOM    556  N7  ADE B  18      -0.426   3.099   0.231  1.00  0.00      BS   N  
ATOM    557  C8  ADE B  18      -0.638   2.129   1.049  1.00  0.00      BS   C  
ATOM    558  N9  ADE B  18       0.545   1.523   1.434  1.00  0.00      BS   N  
ATOM    559  H2  ADE B  18       4.629   3.117   0.661  1.00  0.00      BS   H  
ATOM    560  H8  ADE B  18      -1.657   1.818   1.282  1.00  0.00      BS   H  
ATOM    561  H1' ADE B  18       1.762  -0.107   2.174  1.00  0.00      BS   H  
ATOM    562  H2' ADE B  18       1.550   0.107   4.447  1.00  0.00      BS   H  
ATOM    563  H3' ADE B  18      -0.797   1.970   3.834  1.00  0.00      BS   H  
ATOM    564  H4' ADE B  18      -0.600  -1.091   4.571  1.00  0.00      BS   H  
ATOM    565  H5' ADE B  18      -2.665  -1.131   3.109  1.00  0.00      BS   H  
ATOM    566  H61 ADE B  18       0.282   5.390  -1.227  1.00  0.00      BS   H  
ATOM    567  H62 ADE B  18       1.822   5.731  -1.801  1.00  0.00      BS   H  
ATOM    568 H2'' ADE B  18       1.784   1.838   4.015  1.00  0.00      BS   H  
ATOM    569 H5'' ADE B  18      -2.805  -0.514   4.789  1.00  0.00      BS   H  
ATOM    570  P   CYT B  19      -0.992   2.169   6.691  1.00  0.00      BS   P  
ATOM    571  O1P CYT B  19      -1.923   1.396   7.612  1.00  0.00      BS   O  
ATOM    572  O2P CYT B  19      -1.670   3.172   5.854  1.00  0.00      BS   O  
ATOM    573  C5' CYT B  19       1.280   2.136   8.055  1.00  0.00      BS   C  
ATOM    574  O5' CYT B  19       0.091   2.885   7.610  1.00  0.00      BS   O  
ATOM    575  C4' CYT B  19       2.547   3.022   7.937  1.00  0.00      BS   C  
ATOM    576  O4' CYT B  19       2.751   3.319   6.513  1.00  0.00      BS   O  
ATOM    577  C3' CYT B  19       2.542   4.333   8.748  1.00  0.00      BS   C  
ATOM    578  O3' CYT B  19       3.816   4.735   9.286  1.00  0.00      BS   O  
ATOM    579  C2' CYT B  19       2.113   5.326   7.674  1.00  0.00      BS   C  
ATOM    580  C1' CYT B  19       2.899   4.756   6.468  1.00  0.00      BS   C  
ATOM    581  N1  CYT B  19       2.549   5.174   5.094  1.00  0.00      BS   N  
ATOM    582  C2  CYT B  19       3.461   5.223   4.114  1.00  0.00      BS   C  
ATOM    583  O2  CYT B  19       4.640   4.905   4.319  1.00  0.00      BS   O  
ATOM    584  N3  CYT B  19       3.000   5.611   2.898  1.00  0.00      BS   N  
ATOM    585  C4  CYT B  19       1.718   5.918   2.708  1.00  0.00      BS   C  
ATOM    586  N4  CYT B  19       1.377   6.371   1.566  1.00  0.00      BS   N  
ATOM    587  C5  CYT B  19       0.761   5.750   3.684  1.00  0.00      BS   C  
ATOM    588  C6  CYT B  19       1.201   5.409   4.902  1.00  0.00      BS   C  
ATOM    589  H5  CYT B  19      -0.285   6.037   3.579  1.00  0.00      BS   H  
ATOM    590  H6  CYT B  19       0.602   5.374   5.813  1.00  0.00      BS   H  
ATOM    591  H1' CYT B  19       3.964   5.032   6.616  1.00  0.00      BS   H  
ATOM    592  H2' CYT B  19       2.382   6.359   7.980  1.00  0.00      BS   H  
ATOM    593  H3' CYT B  19       1.797   4.232   9.565  1.00  0.00      BS   H  
ATOM    594  H4' CYT B  19       3.359   2.349   8.287  1.00  0.00      BS   H  
ATOM    595  H41 CYT B  19       2.082   6.762   0.974  1.00  0.00      BS   H  
ATOM    596  H5' CYT B  19       1.441   1.207   7.466  1.00  0.00      BS   H  
ATOM    597  H42 CYT B  19       0.394   6.555   1.560  1.00  0.00      BS   H  
ATOM    598 H2'' CYT B  19       1.016   5.296   7.494  1.00  0.00      BS   H  
ATOM    599 H5'' CYT B  19       1.193   1.924   9.142  1.00  0.00      BS   H  
ATOM    600  P   ADE B  20       4.213   4.039  10.689  1.00  0.00      BS   P  
ATOM    601  O1P ADE B  20       4.237   2.554  10.515  1.00  0.00      BS   O  
ATOM    602  O2P ADE B  20       3.232   4.542  11.728  1.00  0.00      BS   O  
ATOM    603  C5' ADE B  20       6.846   4.070  10.437  1.00  0.00      BS   C  
ATOM    604  O5' ADE B  20       5.633   4.518  11.127  1.00  0.00      BS   O  
ATOM    605  C4' ADE B  20       7.613   5.132   9.591  1.00  0.00      BS   C  
ATOM    606  O4' ADE B  20       6.805   5.732   8.525  1.00  0.00      BS   O  
ATOM    607  C3' ADE B  20       8.103   6.258  10.432  1.00  0.00      BS   C  
ATOM    608  O3' ADE B  20       9.520   6.477  10.318  1.00  0.00      BS   O  
ATOM    609  C2' ADE B  20       7.343   7.473   9.833  1.00  0.00      BS   C  
ATOM    610  C1' ADE B  20       7.003   7.072   8.438  1.00  0.00      BS   C  
ATOM    611  N1  ADE B  20       4.827   8.596   3.969  1.00  0.00      BS   N  
ATOM    612  C2  ADE B  20       6.118   8.279   4.261  1.00  0.00      BS   C  
ATOM    613  N3  ADE B  20       6.657   8.032   5.480  1.00  0.00      BS   N  
ATOM    614  C4  ADE B  20       5.680   8.061   6.468  1.00  0.00      BS   C  
ATOM    615  C5  ADE B  20       4.360   8.501   6.314  1.00  0.00      BS   C  
ATOM    616  C6  ADE B  20       3.930   8.648   4.939  1.00  0.00      BS   C  
ATOM    617  N6  ADE B  20       2.654   8.949   4.546  1.00  0.00      BS   N  
ATOM    618  N7  ADE B  20       3.700   8.363   7.539  1.00  0.00      BS   N  
ATOM    619  C8  ADE B  20       4.627   7.876   8.367  1.00  0.00      BS   C  
ATOM    620  N9  ADE B  20       5.822   7.688   7.770  1.00  0.00      BS   N  
ATOM    621  H2  ADE B  20       6.794   8.197   3.410  1.00  0.00      BS   H  
ATOM    622  H8  ADE B  20       4.527   7.643   9.426  1.00  0.00      BS   H  
ATOM    623  H1' ADE B  20       7.938   7.188   7.851  1.00  0.00      BS   H  
ATOM    624  H2' ADE B  20       7.982   8.381   9.867  1.00  0.00      BS   H  
ATOM    625  H3' ADE B  20       7.965   6.189  11.532  1.00  0.00      BS   H  
ATOM    626  H4' ADE B  20       8.526   4.737   9.094  1.00  0.00      BS   H  
ATOM    627  H5' ADE B  20       6.579   3.206   9.790  1.00  0.00      BS   H  
ATOM    628  H61 ADE B  20       2.512   8.980   3.556  1.00  0.00      BS   H  
ATOM    629  H62 ADE B  20       1.968   9.043   5.267  1.00  0.00      BS   H  
ATOM    630  H3T ADE B  20      10.001   5.968  10.975  1.00  0.00      BS   H  
ATOM    631 H2'' ADE B  20       6.442   7.709  10.438  1.00  0.00      BS   H  
ATOM    632 H5'' ADE B  20       7.538   3.671  11.208  1.00  0.00      BS   H  
TER   
ATOM    633  C5' URA R   1       5.298  16.289  -1.687  1.00  0.00      R    C  
ATOM    634  O5' URA R   1       4.402  15.758  -2.690  1.00  0.00      R    O  
ATOM    635  C4' URA R   1       6.143  15.198  -0.996  1.00  0.00      R    C  
ATOM    636  O4' URA R   1       5.394  14.590   0.162  1.00  0.00      R    O  
ATOM    637  C3' URA R   1       6.491  13.892  -1.770  1.00  0.00      R    C  
ATOM    638  O3' URA R   1       7.511  14.161  -2.777  1.00  0.00      R    O  
ATOM    639  C2' URA R   1       6.891  13.012  -0.633  1.00  0.00      R    C  
ATOM    640  O2' URA R   1       8.208  13.290  -0.136  1.00  0.00      R    O  
ATOM    641  C1' URA R   1       5.952  13.352   0.490  1.00  0.00      R    C  
ATOM    642  N1  URA R   1       4.943  12.239   0.763  1.00  0.00      R    N  
ATOM    643  C2  URA R   1       5.107  11.457   1.892  1.00  0.00      R    C  
ATOM    644  O2  URA R   1       6.035  11.558   2.646  1.00  0.00      R    O  
ATOM    645  N3  URA R   1       4.112  10.522   2.078  1.00  0.00      R    N  
ATOM    646  C4  URA R   1       3.104  10.210   1.159  1.00  0.00      R    C  
ATOM    647  O4  URA R   1       2.212   9.458   1.530  1.00  0.00      R    O  
ATOM    648  C5  URA R   1       3.141  10.998  -0.044  1.00  0.00      R    C  
ATOM    649  C6  URA R   1       4.018  11.966  -0.166  1.00  0.00      R    C  
ATOM    650  H3  URA R   1       4.285   9.900   2.856  1.00  0.00      R    H  
ATOM    651  H5  URA R   1       2.409  10.794  -0.825  1.00  0.00      R    H  
ATOM    652  H6  URA R   1       4.065  12.415  -1.159  1.00  0.00      R    H  
ATOM    653  H1' URA R   1       6.424  13.621   1.459  1.00  0.00      R    H  
ATOM    654  H2' URA R   1       8.727  12.483  -0.142  1.00  0.00      R    H  
ATOM    655  H3' URA R   1       5.559  13.512  -2.240  1.00  0.00      R    H  
ATOM    656  H4' URA R   1       7.034  15.688  -0.549  1.00  0.00      R    H  
ATOM    657  H5' URA R   1       4.750  16.784  -0.856  1.00  0.00      R    H  
ATOM    658  H5T URA R   1       3.820  15.112  -2.284  1.00  0.00      R    H  
ATOM    659 H2'' URA R   1       6.855  11.940  -0.923  1.00  0.00      R    H  
ATOM    660 H5'' URA R   1       6.022  16.942  -2.221  1.00  0.00      R    H  
ATOM    661  P   GUA R   2       7.647  13.098  -3.956  1.00  0.00      R    P  
ATOM    662  O1P GUA R   2       8.471  13.602  -5.073  1.00  0.00      R    O  
ATOM    663  O2P GUA R   2       6.277  12.630  -4.316  1.00  0.00      R    O  
ATOM    664  C5' GUA R   2       9.769  12.128  -2.862  1.00  0.00      R    C  
ATOM    665  O5' GUA R   2       8.422  11.948  -3.289  1.00  0.00      R    O  
ATOM    666  C4' GUA R   2      10.198  10.974  -1.852  1.00  0.00      R    C  
ATOM    667  O4' GUA R   2       9.228  10.830  -0.731  1.00  0.00      R    O  
ATOM    668  C3' GUA R   2      10.114   9.610  -2.593  1.00  0.00      R    C  
ATOM    669  O3' GUA R   2      11.344   9.408  -3.307  1.00  0.00      R    O  
ATOM    670  C2' GUA R   2       9.824   8.584  -1.476  1.00  0.00      R    C  
ATOM    671  O2' GUA R   2      11.092   8.342  -0.887  1.00  0.00      R    O  
ATOM    672  C1' GUA R   2       8.971   9.352  -0.552  1.00  0.00      R    C  
ATOM    673  N1  GUA R   2       5.135   6.395   0.989  1.00  0.00      R    N  
ATOM    674  C2  GUA R   2       6.376   6.470   1.437  1.00  0.00      R    C  
ATOM    675  N2  GUA R   2       6.823   5.627   2.333  1.00  0.00      R    N  
ATOM    676  N3  GUA R   2       7.326   7.390   0.994  1.00  0.00      R    N  
ATOM    677  C4  GUA R   2       6.880   8.092  -0.035  1.00  0.00      R    C  
ATOM    678  C5  GUA R   2       5.592   8.082  -0.515  1.00  0.00      R    C  
ATOM    679  C6  GUA R   2       4.581   7.261   0.058  1.00  0.00      R    C  
ATOM    680  O6  GUA R   2       3.473   7.218  -0.438  1.00  0.00      R    O  
ATOM    681  N7  GUA R   2       5.499   8.935  -1.584  1.00  0.00      R    N  
ATOM    682  C8  GUA R   2       6.677   9.479  -1.709  1.00  0.00      R    C  
ATOM    683  N9  GUA R   2       7.552   9.030  -0.708  1.00  0.00      R    N  
ATOM    684  H1  GUA R   2       4.447   5.909   1.547  1.00  0.00      R    H  
ATOM    685  H8  GUA R   2       7.002  10.173  -2.484  1.00  0.00      R    H  
ATOM    686  H1' GUA R   2       9.186   9.095   0.508  1.00  0.00      R    H  
ATOM    687  H2' GUA R   2      11.012   7.509  -0.417  1.00  0.00      R    H  
ATOM    688  H21 GUA R   2       6.234   4.995   2.837  1.00  0.00      R    H  
ATOM    689  H3' GUA R   2       9.245   9.631  -3.286  1.00  0.00      R    H  
ATOM    690  H22 GUA R   2       7.819   5.718   2.323  1.00  0.00      R    H  
ATOM    691  H4' GUA R   2      11.273  11.089  -1.596  1.00  0.00      R    H  
ATOM    692  H5' GUA R   2       9.941  13.133  -2.419  1.00  0.00      R    H  
ATOM    693 H2'' GUA R   2       9.358   7.648  -1.853  1.00  0.00      R    H  
ATOM    694 H5'' GUA R   2      10.521  12.085  -3.678  1.00  0.00      R    H  
ATOM    695  P   URA R   3      11.392   8.257  -4.435  1.00  0.00      R    P  
ATOM    696  O1P URA R   3      12.792   8.200  -4.803  1.00  0.00      R    O  
ATOM    697  O2P URA R   3      10.461   8.642  -5.563  1.00  0.00      R    O  
ATOM    698  C5' URA R   3      11.876   6.063  -3.074  1.00  0.00      R    C  
ATOM    699  O5' URA R   3      10.853   6.917  -3.732  1.00  0.00      R    O  
ATOM    700  C4' URA R   3      11.281   4.921  -2.230  1.00  0.00      R    C  
ATOM    701  O4' URA R   3      10.140   5.331  -1.474  1.00  0.00      R    O  
ATOM    702  C3' URA R   3      10.771   3.773  -3.050  1.00  0.00      R    C  
ATOM    703  O3' URA R   3      11.864   2.847  -3.344  1.00  0.00      R    O  
ATOM    704  C2' URA R   3       9.633   3.204  -2.204  1.00  0.00      R    C  
ATOM    705  O2' URA R   3      10.001   2.151  -1.326  1.00  0.00      R    O  
ATOM    706  C1' URA R   3       9.084   4.390  -1.434  1.00  0.00      R    C  
ATOM    707  N1  URA R   3       7.815   4.896  -2.085  1.00  0.00      R    N  
ATOM    708  C2  URA R   3       6.593   4.629  -1.501  1.00  0.00      R    C  
ATOM    709  O2  URA R   3       6.495   3.948  -0.513  1.00  0.00      R    O  
ATOM    710  N3  URA R   3       5.463   4.984  -2.182  1.00  0.00      R    N  
ATOM    711  C4  URA R   3       5.418   5.771  -3.337  1.00  0.00      R    C  
ATOM    712  O4  URA R   3       4.382   6.298  -3.723  1.00  0.00      R    O  
ATOM    713  C5  URA R   3       6.655   5.921  -3.993  1.00  0.00      R    C  
ATOM    714  C6  URA R   3       7.788   5.455  -3.405  1.00  0.00      R    C  
ATOM    715  H3  URA R   3       4.616   4.714  -1.702  1.00  0.00      R    H  
ATOM    716  H5  URA R   3       6.598   6.660  -4.792  1.00  0.00      R    H  
ATOM    717  H6  URA R   3       8.754   5.891  -3.659  1.00  0.00      R    H  
ATOM    718  H1' URA R   3       8.936   4.081  -0.377  1.00  0.00      R    H  
ATOM    719  H2' URA R   3       9.875   1.339  -1.823  1.00  0.00      R    H  
ATOM    720  H3' URA R   3      10.292   4.195  -3.959  1.00  0.00      R    H  
ATOM    721  H4' URA R   3      11.998   4.478  -1.507  1.00  0.00      R    H  
ATOM    722  H5' URA R   3      12.397   6.681  -2.312  1.00  0.00      R    H  
ATOM    723 H2'' URA R   3       8.942   2.706  -2.919  1.00  0.00      R    H  
ATOM    724 H5'' URA R   3      12.580   5.633  -3.819  1.00  0.00      R    H  
ATOM    725  P   URA R   4      11.812   1.907  -4.553  1.00  0.00      R    P  
ATOM    726  O1P URA R   4      13.130   1.286  -4.741  1.00  0.00      R    O  
ATOM    727  O2P URA R   4      11.262   2.621  -5.712  1.00  0.00      R    O  
ATOM    728  C5' URA R   4      11.107  -0.354  -3.323  1.00  0.00      R    C  
ATOM    729  O5' URA R   4      10.794   0.816  -4.073  1.00  0.00      R    O  
ATOM    730  C4' URA R   4       9.839  -1.054  -2.892  1.00  0.00      R    C  
ATOM    731  O4' URA R   4       8.911  -0.159  -2.173  1.00  0.00      R    O  
ATOM    732  C3' URA R   4       9.012  -1.712  -3.965  1.00  0.00      R    C  
ATOM    733  O3' URA R   4       9.633  -2.960  -4.450  1.00  0.00      R    O  
ATOM    734  C2' URA R   4       7.672  -1.947  -3.242  1.00  0.00      R    C  
ATOM    735  O2' URA R   4       7.573  -3.170  -2.513  1.00  0.00      R    O  
ATOM    736  C1' URA R   4       7.567  -0.672  -2.384  1.00  0.00      R    C  
ATOM    737  N1  URA R   4       6.561   0.233  -2.941  1.00  0.00      R    N  
ATOM    738  C2  URA R   4       5.265   0.291  -2.381  1.00  0.00      R    C  
ATOM    739  O2  URA R   4       4.915  -0.373  -1.422  1.00  0.00      R    O  
ATOM    740  N3  URA R   4       4.385   1.225  -2.931  1.00  0.00      R    N  
ATOM    741  C4  URA R   4       4.658   2.002  -4.039  1.00  0.00      R    C  
ATOM    742  O4  URA R   4       3.748   2.563  -4.656  1.00  0.00      R    O  
ATOM    743  C5  URA R   4       6.099   1.989  -4.456  1.00  0.00      R    C  
ATOM    744  C6  URA R   4       6.976   1.098  -3.945  1.00  0.00      R    C  
ATOM    745  H3  URA R   4       3.383   1.150  -2.841  1.00  0.00      R    H  
ATOM    746  H5  URA R   4       6.262   2.522  -5.393  1.00  0.00      R    H  
ATOM    747  H6  URA R   4       7.902   0.819  -4.446  1.00  0.00      R    H  
ATOM    748  H1' URA R   4       7.292  -0.969  -1.349  1.00  0.00      R    H  
ATOM    749  H2' URA R   4       6.822  -3.625  -2.898  1.00  0.00      R    H  
ATOM    750  H3' URA R   4       8.888  -0.944  -4.758  1.00  0.00      R    H  
ATOM    751  H4' URA R   4      10.045  -1.849  -2.144  1.00  0.00      R    H  
ATOM    752  H5' URA R   4      11.537  -0.089  -2.333  1.00  0.00      R    H  
ATOM    753 H2'' URA R   4       6.870  -1.886  -4.009  1.00  0.00      R    H  
ATOM    754 H5'' URA R   4      11.708  -1.080  -3.909  1.00  0.00      R    H  
ATOM    755  P   GUA R   5       8.977  -3.692  -5.704  1.00  0.00      R    P  
ATOM    756  O1P GUA R   5       9.786  -4.901  -5.944  1.00  0.00      R    O  
ATOM    757  O2P GUA R   5       8.839  -2.741  -6.850  1.00  0.00      R    O  
ATOM    758  C5' GUA R   5       7.336  -5.395  -4.650  1.00  0.00      R    C  
ATOM    759  O5' GUA R   5       7.501  -4.081  -5.294  1.00  0.00      R    O  
ATOM    760  C4' GUA R   5       5.848  -5.690  -4.179  1.00  0.00      R    C  
ATOM    761  O4' GUA R   5       5.223  -4.464  -3.568  1.00  0.00      R    O  
ATOM    762  C3' GUA R   5       4.945  -5.893  -5.386  1.00  0.00      R    C  
ATOM    763  O3' GUA R   5       5.075  -7.227  -5.983  1.00  0.00      R    O  
ATOM    764  C2' GUA R   5       3.553  -5.599  -4.763  1.00  0.00      R    C  
ATOM    765  O2' GUA R   5       3.003  -6.601  -3.930  1.00  0.00      R    O  
ATOM    766  C1' GUA R   5       3.855  -4.406  -3.979  1.00  0.00      R    C  
ATOM    767  N1  GUA R   5       0.359  -1.022  -5.379  1.00  0.00      R    N  
ATOM    768  C2  GUA R   5       0.247  -2.019  -4.454  1.00  0.00      R    C  
ATOM    769  N2  GUA R   5      -0.972  -2.342  -4.130  1.00  0.00      R    N  
ATOM    770  N3  GUA R   5       1.281  -2.776  -4.056  1.00  0.00      R    N  
ATOM    771  C4  GUA R   5       2.462  -2.422  -4.693  1.00  0.00      R    C  
ATOM    772  C5  GUA R   5       2.713  -1.348  -5.557  1.00  0.00      R    C  
ATOM    773  C6  GUA R   5       1.580  -0.529  -5.925  1.00  0.00      R    C  
ATOM    774  O6  GUA R   5       1.623   0.423  -6.738  1.00  0.00      R    O  
ATOM    775  N7  GUA R   5       4.091  -1.301  -5.933  1.00  0.00      R    N  
ATOM    776  C8  GUA R   5       4.592  -2.412  -5.379  1.00  0.00      R    C  
ATOM    777  N9  GUA R   5       3.625  -3.143  -4.678  1.00  0.00      R    N  
ATOM    778  H1  GUA R   5      -0.422  -0.409  -5.564  1.00  0.00      R    H  
ATOM    779  H8  GUA R   5       5.650  -2.619  -5.538  1.00  0.00      R    H  
ATOM    780  H1' GUA R   5       3.309  -4.435  -3.012  1.00  0.00      R    H  
ATOM    781  H2' GUA R   5       2.075  -6.391  -3.807  1.00  0.00      R    H  
ATOM    782  H21 GUA R   5      -1.707  -1.922  -4.662  1.00  0.00      R    H  
ATOM    783  H3' GUA R   5       5.030  -4.975  -6.006  1.00  0.00      R    H  
ATOM    784  H22 GUA R   5      -1.105  -3.191  -3.618  1.00  0.00      R    H  
ATOM    785  H4' GUA R   5       5.950  -6.579  -3.522  1.00  0.00      R    H  
ATOM    786  H5' GUA R   5       7.934  -5.483  -3.718  1.00  0.00      R    H  
ATOM    787 H2'' GUA R   5       2.850  -5.262  -5.555  1.00  0.00      R    H  
ATOM    788 H5'' GUA R   5       7.645  -6.241  -5.301  1.00  0.00      R    H  
ATOM    789  P   URA R   6       5.170  -7.154  -7.608  1.00  0.00      R    P  
ATOM    790  O1P URA R   6       5.449  -8.473  -8.136  1.00  0.00      R    O  
ATOM    791  O2P URA R   6       6.110  -6.067  -7.983  1.00  0.00      R    O  
ATOM    792  C5' URA R   6       2.623  -7.710  -7.747  1.00  0.00      R    C  
ATOM    793  O5' URA R   6       3.707  -6.798  -8.143  1.00  0.00      R    O  
ATOM    794  C4' URA R   6       1.220  -7.055  -7.759  1.00  0.00      R    C  
ATOM    795  O4' URA R   6       1.076  -5.783  -6.985  1.00  0.00      R    O  
ATOM    796  C3' URA R   6       0.796  -6.735  -9.149  1.00  0.00      R    C  
ATOM    797  O3' URA R   6       0.457  -7.980  -9.745  1.00  0.00      R    O  
ATOM    798  C2' URA R   6      -0.374  -5.740  -8.862  1.00  0.00      R    C  
ATOM    799  O2' URA R   6      -1.598  -6.373  -8.509  1.00  0.00      R    O  
ATOM    800  C1' URA R   6       0.200  -4.937  -7.652  1.00  0.00      R    C  
ATOM    801  N1  URA R   6       0.943  -3.700  -8.078  1.00  0.00      R    N  
ATOM    802  C2  URA R   6       0.128  -2.713  -8.518  1.00  0.00      R    C  
ATOM    803  O2  URA R   6      -1.106  -2.879  -8.672  1.00  0.00      R    O  
ATOM    804  N3  URA R   6       0.749  -1.601  -8.988  1.00  0.00      R    N  
ATOM    805  C4  URA R   6       2.119  -1.409  -9.069  1.00  0.00      R    C  
ATOM    806  O4  URA R   6       2.476  -0.335  -9.600  1.00  0.00      R    O  
ATOM    807  C5  URA R   6       2.920  -2.542  -8.676  1.00  0.00      R    C  
ATOM    808  C6  URA R   6       2.292  -3.554  -8.177  1.00  0.00      R    C  
ATOM    809  H3  URA R   6       0.118  -0.851  -9.230  1.00  0.00      R    H  
ATOM    810  H5  URA R   6       4.003  -2.507  -8.795  1.00  0.00      R    H  
ATOM    811  H6  URA R   6       2.787  -4.493  -7.933  1.00  0.00      R    H  
ATOM    812  H1' URA R   6      -0.538  -4.629  -6.880  1.00  0.00      R    H  
ATOM    813  H2' URA R   6      -2.112  -6.349  -9.319  1.00  0.00      R    H  
ATOM    814  H3' URA R   6       1.669  -6.173  -9.545  1.00  0.00      R    H  
ATOM    815  H4' URA R   6       0.567  -7.730  -7.165  1.00  0.00      R    H  
ATOM    816  H5' URA R   6       2.710  -8.045  -6.691  1.00  0.00      R    H  
ATOM    817 H2'' URA R   6      -0.605  -5.131  -9.762  1.00  0.00      R    H  
ATOM    818 H5'' URA R   6       2.539  -8.625  -8.373  1.00  0.00      R    H  
ATOM    819  P   ADE R   7       0.595  -8.311 -11.321  1.00  0.00      R    P  
ATOM    820  O1P ADE R   7       0.191  -9.759 -11.383  1.00  0.00      R    O  
ATOM    821  O2P ADE R   7       1.988  -8.060 -11.786  1.00  0.00      R    O  
ATOM    822  C5' ADE R   7      -1.819  -7.701 -11.886  1.00  0.00      R    C  
ATOM    823  O5' ADE R   7      -0.418  -7.314 -11.948  1.00  0.00      R    O  
ATOM    824  C4' ADE R   7      -2.631  -6.420 -12.126  1.00  0.00      R    C  
ATOM    825  O4' ADE R   7      -2.266  -5.267 -11.316  1.00  0.00      R    O  
ATOM    826  C3' ADE R   7      -2.658  -5.776 -13.553  1.00  0.00      R    C  
ATOM    827  O3' ADE R   7      -3.449  -6.514 -14.459  1.00  0.00      R    O  
ATOM    828  C2' ADE R   7      -3.247  -4.427 -13.243  1.00  0.00      R    C  
ATOM    829  O2' ADE R   7      -4.635  -4.436 -13.151  1.00  0.00      R    O  
ATOM    830  C1' ADE R   7      -2.586  -4.060 -11.938  1.00  0.00      R    C  
ATOM    831  N1  ADE R   7      -0.897   0.733 -13.072  1.00  0.00      R    N  
ATOM    832  C2  ADE R   7      -2.120   0.240 -12.896  1.00  0.00      R    C  
ATOM    833  N3  ADE R   7      -2.461  -1.006 -12.591  1.00  0.00      R    N  
ATOM    834  C4  ADE R   7      -1.383  -1.829 -12.471  1.00  0.00      R    C  
ATOM    835  C5  ADE R   7      -0.061  -1.464 -12.446  1.00  0.00      R    C  
ATOM    836  C6  ADE R   7       0.151  -0.092 -12.776  1.00  0.00      R    C  
ATOM    837  N6  ADE R   7       1.361   0.490 -12.877  1.00  0.00      R    N  
ATOM    838  N7  ADE R   7       0.752  -2.559 -12.084  1.00  0.00      R    N  
ATOM    839  C8  ADE R   7      -0.065  -3.492 -11.865  1.00  0.00      R    C  
ATOM    840  N9  ADE R   7      -1.366  -3.148 -12.094  1.00  0.00      R    N  
ATOM    841  H2  ADE R   7      -2.853   1.031 -13.048  1.00  0.00      R    H  
ATOM    842  H8  ADE R   7       0.362  -4.416 -11.476  1.00  0.00      R    H  
ATOM    843  H1' ADE R   7      -3.211  -3.462 -11.240  1.00  0.00      R    H  
ATOM    844  H2' ADE R   7      -4.908  -3.656 -13.640  1.00  0.00      R    H  
ATOM    845  H3' ADE R   7      -1.574  -5.766 -13.802  1.00  0.00      R    H  
ATOM    846  H4' ADE R   7      -3.717  -6.596 -11.974  1.00  0.00      R    H  
ATOM    847  H5' ADE R   7      -2.098  -8.020 -10.859  1.00  0.00      R    H  
ATOM    848  H61 ADE R   7       2.190  -0.070 -12.877  1.00  0.00      R    H  
ATOM    849  H62 ADE R   7       1.378   1.283 -13.485  1.00  0.00      R    H  
ATOM    850 H2'' ADE R   7      -3.041  -3.718 -14.074  1.00  0.00      R    H  
ATOM    851 H5'' ADE R   7      -2.114  -8.521 -12.576  1.00  0.00      R    H  
ATOM    852  P   ADE R   8      -2.933  -6.677 -15.973  1.00  0.00      R    P  
ATOM    853  O1P ADE R   8      -3.861  -7.565 -16.758  1.00  0.00      R    O  
ATOM    854  O2P ADE R   8      -1.492  -7.059 -16.006  1.00  0.00      R    O  
ATOM    855  C5' ADE R   8      -4.420  -4.659 -16.791  1.00  0.00      R    C  
ATOM    856  O5' ADE R   8      -3.057  -5.195 -16.556  1.00  0.00      R    O  
ATOM    857  C4' ADE R   8      -4.341  -3.242 -17.356  1.00  0.00      R    C  
ATOM    858  O4' ADE R   8      -3.735  -2.347 -16.394  1.00  0.00      R    O  
ATOM    859  C3' ADE R   8      -3.434  -3.074 -18.543  1.00  0.00      R    C  
ATOM    860  O3' ADE R   8      -4.059  -3.560 -19.723  1.00  0.00      R    O  
ATOM    861  C2' ADE R   8      -3.153  -1.553 -18.565  1.00  0.00      R    C  
ATOM    862  O2' ADE R   8      -4.092  -0.755 -19.151  1.00  0.00      R    O  
ATOM    863  C1' ADE R   8      -3.069  -1.272 -17.066  1.00  0.00      R    C  
ATOM    864  N1  ADE R   8       0.977   1.810 -16.459  1.00  0.00      R    N  
ATOM    865  C2  ADE R   8      -0.237   1.971 -16.978  1.00  0.00      R    C  
ATOM    866  N3  ADE R   8      -1.273   1.157 -17.139  1.00  0.00      R    N  
ATOM    867  C4  ADE R   8      -0.912  -0.080 -16.611  1.00  0.00      R    C  
ATOM    868  C5  ADE R   8       0.333  -0.471 -16.177  1.00  0.00      R    C  
ATOM    869  C6  ADE R   8       1.349   0.486 -16.157  1.00  0.00      R    C  
ATOM    870  N6  ADE R   8       2.636   0.347 -15.726  1.00  0.00      R    N  
ATOM    871  N7  ADE R   8       0.371  -1.826 -15.941  1.00  0.00      R    N  
ATOM    872  C8  ADE R   8      -0.834  -2.221 -16.212  1.00  0.00      R    C  
ATOM    873  N9  ADE R   8      -1.639  -1.195 -16.674  1.00  0.00      R    N  
ATOM    874  H2  ADE R   8      -0.500   2.997 -17.238  1.00  0.00      R    H  
ATOM    875  H8  ADE R   8      -1.226  -3.231 -16.088  1.00  0.00      R    H  
ATOM    876  H1' ADE R   8      -3.544  -0.304 -16.800  1.00  0.00      R    H  
ATOM    877  H2' ADE R   8      -3.609  -0.388 -19.895  1.00  0.00      R    H  
ATOM    878  H3' ADE R   8      -2.507  -3.651 -18.338  1.00  0.00      R    H  
ATOM    879  H4' ADE R   8      -5.337  -2.842 -17.639  1.00  0.00      R    H  
ATOM    880  H5' ADE R   8      -4.982  -4.474 -15.851  1.00  0.00      R    H  
ATOM    881  H61 ADE R   8       3.195   1.169 -15.617  1.00  0.00      R    H  
ATOM    882  H62 ADE R   8       3.120  -0.518 -15.593  1.00  0.00      R    H  
ATOM    883 H2'' ADE R   8      -2.160  -1.447 -19.053  1.00  0.00      R    H  
ATOM    884 H5'' ADE R   8      -4.899  -5.327 -17.538  1.00  0.00      R    H  
ATOM    885  P   GUA R   9      -3.144  -3.865 -21.080  1.00  0.00      R    P  
ATOM    886  O1P GUA R   9      -3.983  -4.423 -22.157  1.00  0.00      R    O  
ATOM    887  O2P GUA R   9      -1.949  -4.700 -20.687  1.00  0.00      R    O  
ATOM    888  C5' GUA R   9      -3.585  -1.489 -22.274  1.00  0.00      R    C  
ATOM    889  O5' GUA R   9      -2.611  -2.475 -21.659  1.00  0.00      R    O  
ATOM    890  C4' GUA R   9      -2.971  -0.060 -22.379  1.00  0.00      R    C  
ATOM    891  O4' GUA R   9      -2.467   0.463 -21.103  1.00  0.00      R    O  
ATOM    892  C3' GUA R   9      -1.826   0.198 -23.308  1.00  0.00      R    C  
ATOM    893  O3' GUA R   9      -2.277   0.187 -24.646  1.00  0.00      R    O  
ATOM    894  C2' GUA R   9      -1.277   1.546 -22.844  1.00  0.00      R    C  
ATOM    895  O2' GUA R   9      -2.129   2.600 -23.217  1.00  0.00      R    O  
ATOM    896  C1' GUA R   9      -1.413   1.336 -21.380  1.00  0.00      R    C  
ATOM    897  N1  GUA R   9       2.970   2.820 -19.181  1.00  0.00      R    N  
ATOM    898  C2  GUA R   9       2.082   3.600 -19.868  1.00  0.00      R    C  
ATOM    899  N2  GUA R   9       2.382   4.818 -19.993  1.00  0.00      R    N  
ATOM    900  N3  GUA R   9       0.961   3.120 -20.388  1.00  0.00      R    N  
ATOM    901  C4  GUA R   9       0.894   1.765 -20.229  1.00  0.00      R    C  
ATOM    902  C5  GUA R   9       1.788   0.866 -19.670  1.00  0.00      R    C  
ATOM    903  C6  GUA R   9       2.999   1.405 -19.085  1.00  0.00      R    C  
ATOM    904  O6  GUA R   9       3.897   0.775 -18.548  1.00  0.00      R    O  
ATOM    905  N7  GUA R   9       1.430  -0.452 -19.841  1.00  0.00      R    N  
ATOM    906  C8  GUA R   9       0.291  -0.364 -20.530  1.00  0.00      R    C  
ATOM    907  N9  GUA R   9      -0.182   0.974 -20.704  1.00  0.00      R    N  
ATOM    908  H1  GUA R   9       3.803   3.288 -18.855  1.00  0.00      R    H  
ATOM    909  H8  GUA R   9      -0.339  -1.215 -20.788  1.00  0.00      R    H  
ATOM    910  H1' GUA R   9      -1.766   2.265 -20.884  1.00  0.00      R    H  
ATOM    911  H2' GUA R   9      -1.647   3.410 -23.031  1.00  0.00      R    H  
ATOM    912  H21 GUA R   9       3.182   5.200 -19.529  1.00  0.00      R    H  
ATOM    913  H3' GUA R   9      -1.067  -0.590 -23.115  1.00  0.00      R    H  
ATOM    914  H22 GUA R   9       1.733   5.380 -20.506  1.00  0.00      R    H  
ATOM    915  H4' GUA R   9      -3.774   0.679 -22.585  1.00  0.00      R    H  
ATOM    916  H5' GUA R   9      -4.504  -1.370 -21.660  1.00  0.00      R    H  
ATOM    917 H2'' GUA R   9      -0.239   1.728 -23.195  1.00  0.00      R    H  
ATOM    918 H5'' GUA R   9      -3.936  -1.755 -23.295  1.00  0.00      R    H  
ATOM    919  P   CYT R  10      -1.379  -0.327 -25.810  1.00  0.00      R    P  
ATOM    920  O1P CYT R  10      -2.193  -0.417 -27.073  1.00  0.00      R    O  
ATOM    921  O2P CYT R  10      -0.750  -1.559 -25.315  1.00  0.00      R    O  
ATOM    922  C5' CYT R  10      -0.433   2.028 -26.237  1.00  0.00      R    C  
ATOM    923  O5' CYT R  10      -0.150   0.707 -25.852  1.00  0.00      R    O  
ATOM    924  C4' CYT R  10       0.805   2.979 -26.020  1.00  0.00      R    C  
ATOM    925  O4' CYT R  10       0.977   3.125 -24.582  1.00  0.00      R    O  
ATOM    926  C3' CYT R  10       2.219   2.600 -26.522  1.00  0.00      R    C  
ATOM    927  O3' CYT R  10       2.304   2.889 -27.961  1.00  0.00      R    O  
ATOM    928  C2' CYT R  10       3.082   3.588 -25.636  1.00  0.00      R    C  
ATOM    929  O2' CYT R  10       3.040   4.901 -26.210  1.00  0.00      R    O  
ATOM    930  C1' CYT R  10       2.380   3.416 -24.306  1.00  0.00      R    C  
ATOM    931  N1  CYT R  10       3.001   2.442 -23.326  1.00  0.00      R    N  
ATOM    932  C2  CYT R  10       4.128   2.746 -22.530  1.00  0.00      R    C  
ATOM    933  O2  CYT R  10       4.643   3.894 -22.510  1.00  0.00      R    O  
ATOM    934  N3  CYT R  10       4.648   1.706 -21.829  1.00  0.00      R    N  
ATOM    935  C4  CYT R  10       4.244   0.402 -21.970  1.00  0.00      R    C  
ATOM    936  N4  CYT R  10       4.692  -0.503 -21.158  1.00  0.00      R    N  
ATOM    937  C5  CYT R  10       3.251   0.070 -22.945  1.00  0.00      R    C  
ATOM    938  C6  CYT R  10       2.656   1.116 -23.587  1.00  0.00      R    C  
ATOM    939  H5  CYT R  10       2.844  -0.941 -22.958  1.00  0.00      R    H  
ATOM    940  H6  CYT R  10       1.814   0.987 -24.268  1.00  0.00      R    H  
ATOM    941  H1' CYT R  10       2.385   4.438 -23.872  1.00  0.00      R    H  
ATOM    942  H2' CYT R  10       3.706   5.473 -25.820  1.00  0.00      R    H  
ATOM    943  H3' CYT R  10       2.562   1.593 -26.200  1.00  0.00      R    H  
ATOM    944  H4' CYT R  10       0.620   3.998 -26.421  1.00  0.00      R    H  
ATOM    945  H41 CYT R  10       5.342  -0.261 -20.436  1.00  0.00      R    H  
ATOM    946  H5' CYT R  10      -1.228   2.561 -25.673  1.00  0.00      R    H  
ATOM    947  H42 CYT R  10       4.369  -1.438 -21.304  1.00  0.00      R    H  
ATOM    948  H3T CYT R  10       3.150   3.261 -28.221  1.00  0.00      R    H  
ATOM    949 H2'' CYT R  10       4.109   3.177 -25.532  1.00  0.00      R    H  
ATOM    950 H5'' CYT R  10      -0.628   2.098 -27.328  1.00  0.00      R    H  
TER   
ATOM    951  P   CYT T   9      -1.473   7.847 -32.193  1.00  0.00      TS   P  
ATOM    952  O1P CYT T   9      -0.697   7.728 -30.955  1.00  0.00      TS   O  
ATOM    953  O2P CYT T   9      -2.967   7.761 -32.129  1.00  0.00      TS   O  
ATOM    954  C5' CYT T   9      -1.729   9.418 -34.174  1.00  0.00      TS   C  
ATOM    955  O5' CYT T   9      -0.865   9.051 -32.999  1.00  0.00      TS   O  
ATOM    956  C4' CYT T   9      -0.874   9.716 -35.366  1.00  0.00      TS   C  
ATOM    957  O4' CYT T   9       0.109  10.780 -35.159  1.00  0.00      TS   O  
ATOM    958  C3' CYT T   9       0.021   8.533 -35.943  1.00  0.00      TS   C  
ATOM    959  O3' CYT T   9      -0.745   7.713 -36.833  1.00  0.00      TS   O  
ATOM    960  C2' CYT T   9       1.185   9.224 -36.710  1.00  0.00      TS   C  
ATOM    961  C1' CYT T   9       1.347  10.506 -35.925  1.00  0.00      TS   C  
ATOM    962  N1  CYT T   9       2.400  10.396 -34.955  1.00  0.00      TS   N  
ATOM    963  C2  CYT T   9       3.696  10.890 -35.352  1.00  0.00      TS   C  
ATOM    964  O2  CYT T   9       3.783  11.428 -36.494  1.00  0.00      TS   O  
ATOM    965  N3  CYT T   9       4.771  10.709 -34.539  1.00  0.00      TS   N  
ATOM    966  C4  CYT T   9       4.520  10.319 -33.282  1.00  0.00      TS   C  
ATOM    967  N4  CYT T   9       5.575  10.396 -32.406  1.00  0.00      TS   N  
ATOM    968  C5  CYT T   9       3.216   9.784 -32.819  1.00  0.00      TS   C  
ATOM    969  O5T CYT T   9      -1.030   6.599 -32.937  1.00  0.00      TS   O  
ATOM    970  C6  CYT T   9       2.227   9.869 -33.703  1.00  0.00      TS   C  
ATOM    971  H5  CYT T   9       3.148   9.298 -31.847  1.00  0.00      TS   H  
ATOM    972  H6  CYT T   9       1.207   9.537 -33.509  1.00  0.00      TS   H  
ATOM    973  H1' CYT T   9       1.389  11.362 -36.634  1.00  0.00      TS   H  
ATOM    974  H2' CYT T   9       0.843   9.523 -37.724  1.00  0.00      TS   H  
ATOM    975  H3' CYT T   9       0.456   7.958 -35.097  1.00  0.00      TS   H  
ATOM    976  H4' CYT T   9      -1.546  10.028 -36.194  1.00  0.00      TS   H  
ATOM    977  H41 CYT T   9       5.284  10.410 -31.449  1.00  0.00      TS   H  
ATOM    978  H5' CYT T   9      -2.315  10.331 -33.934  1.00  0.00      TS   H  
ATOM    979  H42 CYT T   9       6.432  10.845 -32.662  1.00  0.00      TS   H  
ATOM    980  H5T CYT T   9      -1.386   6.578 -33.828  1.00  0.00      TS   H  
ATOM    981 H2'' CYT T   9       1.995   8.465 -36.665  1.00  0.00      TS   H  
ATOM    982 H5'' CYT T   9      -2.556   8.744 -34.486  1.00  0.00      TS   H  
ATOM    983  P   GUA T  10      -1.009   6.145 -36.687  1.00  0.00      TS   P  
ATOM    984  O1P GUA T  10      -1.245   5.476 -37.983  1.00  0.00      TS   O  
ATOM    985  O2P GUA T  10      -2.100   5.981 -35.688  1.00  0.00      TS   O  
ATOM    986  C5' GUA T  10       0.628   4.260 -35.635  1.00  0.00      TS   C  
ATOM    987  O5' GUA T  10       0.432   5.663 -36.089  1.00  0.00      TS   O  
ATOM    988  C4' GUA T  10       2.063   3.960 -35.260  1.00  0.00      TS   C  
ATOM    989  O4' GUA T  10       3.115   4.366 -36.141  1.00  0.00      TS   O  
ATOM    990  C3' GUA T  10       2.377   4.634 -33.959  1.00  0.00      TS   C  
ATOM    991  O3' GUA T  10       3.140   3.803 -33.070  1.00  0.00      TS   O  
ATOM    992  C2' GUA T  10       3.108   5.907 -34.276  1.00  0.00      TS   C  
ATOM    993  C1' GUA T  10       3.866   5.351 -35.470  1.00  0.00      TS   C  
ATOM    994  N1  GUA T  10       7.135   9.045 -36.600  1.00  0.00      TS   N  
ATOM    995  C2  GUA T  10       7.139   8.199 -35.481  1.00  0.00      TS   C  
ATOM    996  N2  GUA T  10       8.169   8.339 -34.609  1.00  0.00      TS   N  
ATOM    997  N3  GUA T  10       6.232   7.245 -35.316  1.00  0.00      TS   N  
ATOM    998  C4  GUA T  10       5.295   7.256 -36.356  1.00  0.00      TS   C  
ATOM    999  C5  GUA T  10       5.204   8.087 -37.457  1.00  0.00      TS   C  
ATOM   1000  C6  GUA T  10       6.219   9.026 -37.600  1.00  0.00      TS   C  
ATOM   1001  O6  GUA T  10       6.300   9.802 -38.601  1.00  0.00      TS   O  
ATOM   1002  N7  GUA T  10       4.111   7.803 -38.195  1.00  0.00      TS   N  
ATOM   1003  C8  GUA T  10       3.550   6.789 -37.537  1.00  0.00      TS   C  
ATOM   1004  N9  GUA T  10       4.229   6.395 -36.436  1.00  0.00      TS   N  
ATOM   1005  H1  GUA T  10       7.732   9.856 -36.676  1.00  0.00      TS   H  
ATOM   1006  H8  GUA T  10       2.639   6.216 -37.708  1.00  0.00      TS   H  
ATOM   1007  H1' GUA T  10       4.817   4.869 -35.160  1.00  0.00      TS   H  
ATOM   1008  H2' GUA T  10       3.742   6.390 -33.502  1.00  0.00      TS   H  
ATOM   1009  H21 GUA T  10       8.873   9.018 -34.812  1.00  0.00      TS   H  
ATOM   1010  H3' GUA T  10       1.359   4.868 -33.580  1.00  0.00      TS   H  
ATOM   1011  H22 GUA T  10       8.043   8.015 -33.670  1.00  0.00      TS   H  
ATOM   1012  H4' GUA T  10       2.233   2.863 -35.298  1.00  0.00      TS   H  
ATOM   1013  H5' GUA T  10       0.281   3.613 -36.470  1.00  0.00      TS   H  
ATOM   1014 H2'' GUA T  10       2.430   6.734 -34.580  1.00  0.00      TS   H  
ATOM   1015 H5'' GUA T  10      -0.038   4.102 -34.761  1.00  0.00      TS   H  
ATOM   1016  P   THY T  11       2.481   3.240 -31.838  1.00  0.00      TS   P  
ATOM   1017  O1P THY T  11       1.460   4.174 -31.380  1.00  0.00      TS   O  
ATOM   1018  O2P THY T  11       2.055   1.869 -32.173  1.00  0.00      TS   O  
ATOM   1019  C5' THY T  11       4.420   4.277 -30.368  1.00  0.00      TS   C  
ATOM   1020  O5' THY T  11       3.637   3.085 -30.765  1.00  0.00      TS   O  
ATOM   1021  C4' THY T  11       5.562   4.052 -29.291  1.00  0.00      TS   C  
ATOM   1022  O4' THY T  11       5.031   3.117 -28.269  1.00  0.00      TS   O  
ATOM   1023  C3' THY T  11       6.859   3.311 -29.841  1.00  0.00      TS   C  
ATOM   1024  O3' THY T  11       7.914   4.276 -29.858  1.00  0.00      TS   O  
ATOM   1025  C2' THY T  11       7.100   2.186 -28.880  1.00  0.00      TS   C  
ATOM   1026  C1' THY T  11       6.208   2.585 -27.717  1.00  0.00      TS   C  
ATOM   1027  N1  THY T  11       5.896   1.439 -26.718  1.00  0.00      TS   N  
ATOM   1028  C2  THY T  11       6.633   1.232 -25.569  1.00  0.00      TS   C  
ATOM   1029  O2  THY T  11       7.524   1.991 -25.165  1.00  0.00      TS   O  
ATOM   1030  N3  THY T  11       6.183   0.133 -24.813  1.00  0.00      TS   N  
ATOM   1031  C4  THY T  11       5.177  -0.752 -25.201  1.00  0.00      TS   C  
ATOM   1032  O4  THY T  11       4.963  -1.719 -24.484  1.00  0.00      TS   O  
ATOM   1033  C5  THY T  11       4.471  -0.431 -26.441  1.00  0.00      TS   C  
ATOM   1034  C5M THY T  11       3.322  -1.286 -26.908  1.00  0.00      TS   C  
ATOM   1035  C6  THY T  11       4.883   0.645 -27.154  1.00  0.00      TS   C  
ATOM   1036  H3  THY T  11       6.586  -0.136 -23.926  1.00  0.00      TS   H  
ATOM   1037  H6  THY T  11       4.504   0.959 -28.126  1.00  0.00      TS   H  
ATOM   1038  H1' THY T  11       6.653   3.388 -27.091  1.00  0.00      TS   H  
ATOM   1039  H2' THY T  11       8.175   2.142 -28.603  1.00  0.00      TS   H  
ATOM   1040  H3' THY T  11       6.483   2.955 -30.824  1.00  0.00      TS   H  
ATOM   1041  H4' THY T  11       5.812   5.027 -28.824  1.00  0.00      TS   H  
ATOM   1042  H5' THY T  11       3.719   5.078 -30.049  1.00  0.00      TS   H  
ATOM   1043  H51 THY T  11       3.417  -1.520 -27.990  1.00  0.00      TS   H  
ATOM   1044  H52 THY T  11       2.397  -0.675 -26.833  1.00  0.00      TS   H  
ATOM   1045  H53 THY T  11       3.210  -2.149 -26.216  1.00  0.00      TS   H  
ATOM   1046 H2'' THY T  11       6.754   1.201 -29.258  1.00  0.00      TS   H  
ATOM   1047 H5'' THY T  11       4.933   4.703 -31.256  1.00  0.00      TS   H  
ATOM   1048  P   ADE T  12       8.566   4.873 -31.182  1.00  0.00      TS   P  
ATOM   1049  O1P ADE T  12       9.203   6.157 -30.800  1.00  0.00      TS   O  
ATOM   1050  O2P ADE T  12       7.551   4.880 -32.274  1.00  0.00      TS   O  
ATOM   1051  C5' ADE T  12      10.740   4.092 -32.469  1.00  0.00      TS   C  
ATOM   1052  O5' ADE T  12       9.675   3.817 -31.561  1.00  0.00      TS   O  
ATOM   1053  C4' ADE T  12      11.234   2.733 -33.206  1.00  0.00      TS   C  
ATOM   1054  O4' ADE T  12      11.003   1.503 -32.419  1.00  0.00      TS   O  
ATOM   1055  C3' ADE T  12      10.621   2.420 -34.620  1.00  0.00      TS   C  
ATOM   1056  O3' ADE T  12      11.458   1.787 -35.573  1.00  0.00      TS   O  
ATOM   1057  C2' ADE T  12       9.493   1.470 -34.237  1.00  0.00      TS   C  
ATOM   1058  C1' ADE T  12      10.063   0.592 -33.130  1.00  0.00      TS   C  
ATOM   1059  N1  ADE T  12       8.987  -1.776 -28.635  1.00  0.00      TS   N  
ATOM   1060  C2  ADE T  12      10.035  -1.360 -29.156  1.00  0.00      TS   C  
ATOM   1061  N3  ADE T  12      10.235  -0.743 -30.352  1.00  0.00      TS   N  
ATOM   1062  C4  ADE T  12       9.150  -0.514 -31.030  1.00  0.00      TS   C  
ATOM   1063  C5  ADE T  12       7.875  -0.893 -30.607  1.00  0.00      TS   C  
ATOM   1064  C6  ADE T  12       7.804  -1.470 -29.364  1.00  0.00      TS   C  
ATOM   1065  N6  ADE T  12       6.608  -1.926 -28.800  1.00  0.00      TS   N  
ATOM   1066  N7  ADE T  12       6.975  -0.606 -31.611  1.00  0.00      TS   N  
ATOM   1067  C8  ADE T  12       7.709  -0.084 -32.576  1.00  0.00      TS   C  
ATOM   1068  N9  ADE T  12       9.027  -0.000 -32.255  1.00  0.00      TS   N  
ATOM   1069  H2  ADE T  12      10.950  -1.723 -28.688  1.00  0.00      TS   H  
ATOM   1070  H8  ADE T  12       7.324   0.305 -33.519  1.00  0.00      TS   H  
ATOM   1071  H1' ADE T  12      10.683  -0.185 -33.630  1.00  0.00      TS   H  
ATOM   1072  H2' ADE T  12       9.071   0.892 -35.087  1.00  0.00      TS   H  
ATOM   1073  H3' ADE T  12      10.171   3.388 -34.922  1.00  0.00      TS   H  
ATOM   1074  H4' ADE T  12      12.334   2.824 -33.344  1.00  0.00      TS   H  
ATOM   1075  H5' ADE T  12      11.544   4.538 -31.847  1.00  0.00      TS   H  
ATOM   1076  H61 ADE T  12       5.845  -2.168 -29.400  1.00  0.00      TS   H  
ATOM   1077  H62 ADE T  12       6.610  -2.525 -28.000  1.00  0.00      TS   H  
ATOM   1078 H2'' ADE T  12       8.696   2.149 -33.866  1.00  0.00      TS   H  
ATOM   1079 H5'' ADE T  12      10.495   4.853 -33.240  1.00  0.00      TS   H  
ATOM   1080  P   THY T  13      11.872   2.617 -36.832  1.00  0.00      TS   P  
ATOM   1081  O1P THY T  13      12.576   3.842 -36.447  1.00  0.00      TS   O  
ATOM   1082  O2P THY T  13      10.672   2.810 -37.703  1.00  0.00      TS   O  
ATOM   1083  C5' THY T  13      14.117   1.154 -37.233  1.00  0.00      TS   C  
ATOM   1084  O5' THY T  13      12.885   1.691 -37.594  1.00  0.00      TS   O  
ATOM   1085  C4' THY T  13      14.293  -0.271 -37.569  1.00  0.00      TS   C  
ATOM   1086  O4' THY T  13      13.279  -1.030 -36.953  1.00  0.00      TS   O  
ATOM   1087  C3' THY T  13      14.142  -0.471 -39.068  1.00  0.00      TS   C  
ATOM   1088  O3' THY T  13      15.037  -1.454 -39.606  1.00  0.00      TS   O  
ATOM   1089  C2' THY T  13      12.725  -0.872 -39.151  1.00  0.00      TS   C  
ATOM   1090  C1' THY T  13      12.459  -1.661 -37.861  1.00  0.00      TS   C  
ATOM   1091  N1  THY T  13      11.099  -1.594 -37.308  1.00  0.00      TS   N  
ATOM   1092  C2  THY T  13      10.839  -2.462 -36.323  1.00  0.00      TS   C  
ATOM   1093  O2  THY T  13      11.608  -3.298 -35.826  1.00  0.00      TS   O  
ATOM   1094  N3  THY T  13       9.574  -2.379 -35.811  1.00  0.00      TS   N  
ATOM   1095  C4  THY T  13       8.534  -1.653 -36.149  1.00  0.00      TS   C  
ATOM   1096  O4  THY T  13       7.484  -1.765 -35.563  1.00  0.00      TS   O  
ATOM   1097  C5  THY T  13       8.800  -0.750 -37.231  1.00  0.00      TS   C  
ATOM   1098  C5M THY T  13       7.664   0.011 -37.824  1.00  0.00      TS   C  
ATOM   1099  C6  THY T  13      10.076  -0.726 -37.716  1.00  0.00      TS   C  
ATOM   1100  H3  THY T  13       9.451  -2.995 -35.021  1.00  0.00      TS   H  
ATOM   1101  H6  THY T  13      10.313  -0.007 -38.501  1.00  0.00      TS   H  
ATOM   1102  H1' THY T  13      12.899  -2.678 -37.925  1.00  0.00      TS   H  
ATOM   1103  H2' THY T  13      12.416  -1.382 -40.088  1.00  0.00      TS   H  
ATOM   1104  H3' THY T  13      14.328   0.499 -39.576  1.00  0.00      TS   H  
ATOM   1105  H4' THY T  13      15.282  -0.625 -37.206  1.00  0.00      TS   H  
ATOM   1106  H5' THY T  13      14.427   1.357 -36.185  1.00  0.00      TS   H  
ATOM   1107  H51 THY T  13       7.986   1.073 -37.805  1.00  0.00      TS   H  
ATOM   1108  H52 THY T  13       6.638  -0.082 -37.407  1.00  0.00      TS   H  
ATOM   1109  H53 THY T  13       7.509  -0.268 -38.888  1.00  0.00      TS   H  
ATOM   1110 H2'' THY T  13      12.170   0.090 -39.198  1.00  0.00      TS   H  
ATOM   1111 H5'' THY T  13      14.937   1.645 -37.798  1.00  0.00      TS   H  
ATOM   1112  P   ADE T  14      15.953  -1.326 -40.846  1.00  0.00      TS   P  
ATOM   1113  O1P ADE T  14      17.158  -0.621 -40.430  1.00  0.00      TS   O  
ATOM   1114  O2P ADE T  14      15.273  -0.752 -42.026  1.00  0.00      TS   O  
ATOM   1115  C5' ADE T  14      17.485  -3.505 -40.694  1.00  0.00      TS   C  
ATOM   1116  O5' ADE T  14      16.285  -2.845 -41.124  1.00  0.00      TS   O  
ATOM   1117  C4' ADE T  14      17.223  -5.056 -40.524  1.00  0.00      TS   C  
ATOM   1118  O4' ADE T  14      15.966  -5.386 -39.999  1.00  0.00      TS   O  
ATOM   1119  C3' ADE T  14      17.376  -5.842 -41.763  1.00  0.00      TS   C  
ATOM   1120  O3' ADE T  14      18.068  -7.090 -41.613  1.00  0.00      TS   O  
ATOM   1121  C2' ADE T  14      15.977  -5.915 -42.263  1.00  0.00      TS   C  
ATOM   1122  C1' ADE T  14      15.235  -6.180 -40.913  1.00  0.00      TS   C  
ATOM   1123  N1  ADE T  14      10.880  -6.006 -38.109  1.00  0.00      TS   N  
ATOM   1124  C2  ADE T  14      11.957  -6.859 -38.038  1.00  0.00      TS   C  
ATOM   1125  N3  ADE T  14      13.059  -6.860 -38.829  1.00  0.00      TS   N  
ATOM   1126  C4  ADE T  14      12.997  -5.915 -39.825  1.00  0.00      TS   C  
ATOM   1127  C5  ADE T  14      11.983  -4.961 -40.007  1.00  0.00      TS   C  
ATOM   1128  C6  ADE T  14      10.910  -5.007 -39.073  1.00  0.00      TS   C  
ATOM   1129  N6  ADE T  14       9.886  -4.111 -39.080  1.00  0.00      TS   N  
ATOM   1130  N7  ADE T  14      12.138  -4.242 -41.165  1.00  0.00      TS   N  
ATOM   1131  C8  ADE T  14      13.351  -4.705 -41.600  1.00  0.00      TS   C  
ATOM   1132  N9  ADE T  14      13.916  -5.651 -40.846  1.00  0.00      TS   N  
ATOM   1133  H2  ADE T  14      11.978  -7.564 -37.207  1.00  0.00      TS   H  
ATOM   1134  H8  ADE T  14      13.916  -4.204 -42.386  1.00  0.00      TS   H  
ATOM   1135  H1' ADE T  14      15.240  -7.203 -40.483  1.00  0.00      TS   H  
ATOM   1136  H2' ADE T  14      15.923  -6.791 -42.945  1.00  0.00      TS   H  
ATOM   1137  H3' ADE T  14      17.903  -5.222 -42.521  1.00  0.00      TS   H  
ATOM   1138  H4' ADE T  14      17.881  -5.526 -39.763  1.00  0.00      TS   H  
ATOM   1139  H5' ADE T  14      17.777  -3.108 -39.699  1.00  0.00      TS   H  
ATOM   1140  H61 ADE T  14       9.205  -4.186 -38.351  1.00  0.00      TS   H  
ATOM   1141  H62 ADE T  14       9.630  -3.621 -39.913  1.00  0.00      TS   H  
ATOM   1142 H2'' ADE T  14      15.618  -4.986 -42.756  1.00  0.00      TS   H  
ATOM   1143 H5'' ADE T  14      18.311  -3.080 -41.303  1.00  0.00      TS   H  
ATOM   1144  P   THY T  15      19.680  -7.054 -41.835  1.00  0.00      TS   P  
ATOM   1145  O1P THY T  15      20.297  -6.422 -40.663  1.00  0.00      TS   O  
ATOM   1146  O2P THY T  15      19.932  -6.429 -43.147  1.00  0.00      TS   O  
ATOM   1147  C5' THY T  15      20.449  -9.211 -40.565  1.00  0.00      TS   C  
ATOM   1148  O5' THY T  15      20.062  -8.578 -41.774  1.00  0.00      TS   O  
ATOM   1149  C4' THY T  15      19.991 -10.656 -40.606  1.00  0.00      TS   C  
ATOM   1150  O4' THY T  15      18.561 -10.742 -40.831  1.00  0.00      TS   O  
ATOM   1151  C3' THY T  15      20.672 -11.443 -41.735  1.00  0.00      TS   C  
ATOM   1152  O3' THY T  15      20.974 -12.770 -41.319  1.00  0.00      TS   O  
ATOM   1153  C2' THY T  15      19.714 -11.391 -42.833  1.00  0.00      TS   C  
ATOM   1154  C1' THY T  15      18.367 -11.291 -42.145  1.00  0.00      TS   C  
ATOM   1155  N1  THY T  15      17.286 -10.562 -42.887  1.00  0.00      TS   N  
ATOM   1156  C2  THY T  15      15.972 -10.645 -42.497  1.00  0.00      TS   C  
ATOM   1157  O2  THY T  15      15.563 -11.390 -41.656  1.00  0.00      TS   O  
ATOM   1158  N3  THY T  15      15.009  -9.916 -43.246  1.00  0.00      TS   N  
ATOM   1159  C4  THY T  15      15.336  -8.907 -44.169  1.00  0.00      TS   C  
ATOM   1160  O4  THY T  15      14.436  -8.233 -44.597  1.00  0.00      TS   O  
ATOM   1161  C5  THY T  15      16.764  -8.860 -44.542  1.00  0.00      TS   C  
ATOM   1162  C5M THY T  15      17.231  -8.000 -45.616  1.00  0.00      TS   C  
ATOM   1163  C6  THY T  15      17.650  -9.603 -43.816  1.00  0.00      TS   C  
ATOM   1164  H3  THY T  15      14.026  -9.951 -43.017  1.00  0.00      TS   H  
ATOM   1165  H6  THY T  15      18.690  -9.278 -43.865  1.00  0.00      TS   H  
ATOM   1166  H1' THY T  15      18.125 -12.306 -41.762  1.00  0.00      TS   H  
ATOM   1167  H2' THY T  15      19.579 -12.277 -43.490  1.00  0.00      TS   H  
ATOM   1168  H3' THY T  15      21.570 -10.897 -42.094  1.00  0.00      TS   H  
ATOM   1169  H4' THY T  15      20.197 -11.257 -39.695  1.00  0.00      TS   H  
ATOM   1170  H5' THY T  15      19.927  -8.791 -39.679  1.00  0.00      TS   H  
ATOM   1171  H51 THY T  15      17.723  -8.576 -46.428  1.00  0.00      TS   H  
ATOM   1172  H52 THY T  15      17.797  -7.142 -45.194  1.00  0.00      TS   H  
ATOM   1173  H53 THY T  15      16.412  -7.407 -46.077  1.00  0.00      TS   H  
ATOM   1174 H2'' THY T  15      20.032 -10.563 -43.502  1.00  0.00      TS   H  
ATOM   1175 H5'' THY T  15      21.546  -9.197 -40.387  1.00  0.00      TS   H  
ATOM   1176  P   ADE T  16      21.709 -13.836 -42.220  1.00  0.00      TS   P  
ATOM   1177  O1P ADE T  16      22.438 -14.785 -41.344  1.00  0.00      TS   O  
ATOM   1178  O2P ADE T  16      22.484 -13.106 -43.242  1.00  0.00      TS   O  
ATOM   1179  C5' ADE T  16      19.576 -15.421 -42.240  1.00  0.00      TS   C  
ATOM   1180  O5' ADE T  16      20.525 -14.556 -42.903  1.00  0.00      TS   O  
ATOM   1181  C4' ADE T  16      18.358 -15.864 -43.095  1.00  0.00      TS   C  
ATOM   1182  O4' ADE T  16      17.591 -14.776 -43.557  1.00  0.00      TS   O  
ATOM   1183  C3' ADE T  16      18.650 -16.773 -44.294  1.00  0.00      TS   C  
ATOM   1184  O3' ADE T  16      18.089 -18.071 -44.233  1.00  0.00      TS   O  
ATOM   1185  C2' ADE T  16      17.948 -16.061 -45.447  1.00  0.00      TS   C  
ATOM   1186  C1' ADE T  16      16.908 -15.211 -44.743  1.00  0.00      TS   C  
ATOM   1187  N1  ADE T  16      12.889 -12.091 -45.797  1.00  0.00      TS   N  
ATOM   1188  C2  ADE T  16      12.946 -13.247 -45.106  1.00  0.00      TS   C  
ATOM   1189  N3  ADE T  16      14.051 -13.968 -44.865  1.00  0.00      TS   N  
ATOM   1190  C4  ADE T  16      15.136 -13.475 -45.415  1.00  0.00      TS   C  
ATOM   1191  C5  ADE T  16      15.205 -12.333 -46.175  1.00  0.00      TS   C  
ATOM   1192  C6  ADE T  16      14.014 -11.604 -46.353  1.00  0.00      TS   C  
ATOM   1193  N6  ADE T  16      13.988 -10.478 -47.196  1.00  0.00      TS   N  
ATOM   1194  N7  ADE T  16      16.531 -12.054 -46.500  1.00  0.00      TS   N  
ATOM   1195  C8  ADE T  16      17.170 -13.127 -46.094  1.00  0.00      TS   C  
ATOM   1196  N9  ADE T  16      16.383 -14.028 -45.494  1.00  0.00      TS   N  
ATOM   1197  H2  ADE T  16      12.069 -13.584 -44.554  1.00  0.00      TS   H  
ATOM   1198  H8  ADE T  16      18.255 -13.207 -46.167  1.00  0.00      TS   H  
ATOM   1199  H1' ADE T  16      16.100 -15.954 -44.576  1.00  0.00      TS   H  
ATOM   1200  H2' ADE T  16      17.355 -16.712 -46.124  1.00  0.00      TS   H  
ATOM   1201  H3' ADE T  16      19.747 -16.797 -44.469  1.00  0.00      TS   H  
ATOM   1202  H4' ADE T  16      17.628 -16.355 -42.416  1.00  0.00      TS   H  
ATOM   1203  H5' ADE T  16      19.263 -14.789 -41.382  1.00  0.00      TS   H  
ATOM   1204  H61 ADE T  16      13.071 -10.082 -47.157  1.00  0.00      TS   H  
ATOM   1205  H62 ADE T  16      14.779 -10.132 -47.701  1.00  0.00      TS   H  
ATOM   1206 H2'' ADE T  16      18.819 -15.480 -45.820  1.00  0.00      TS   H  
ATOM   1207 H5'' ADE T  16      20.047 -16.377 -41.924  1.00  0.00      TS   H  
ATOM   1208  P   THY T  17      18.432 -19.225 -45.250  1.00  0.00      TS   P  
ATOM   1209  O1P THY T  17      18.631 -20.412 -44.358  1.00  0.00      TS   O  
ATOM   1210  O2P THY T  17      19.563 -18.792 -46.002  1.00  0.00      TS   O  
ATOM   1211  C5' THY T  17      15.821 -19.467 -45.559  1.00  0.00      TS   C  
ATOM   1212  O5' THY T  17      17.162 -19.372 -46.111  1.00  0.00      TS   O  
ATOM   1213  C4' THY T  17      14.751 -18.924 -46.545  1.00  0.00      TS   C  
ATOM   1214  O4' THY T  17      15.034 -17.588 -46.964  1.00  0.00      TS   O  
ATOM   1215  C3' THY T  17      14.638 -19.630 -47.888  1.00  0.00      TS   C  
ATOM   1216  O3' THY T  17      13.663 -20.637 -47.853  1.00  0.00      TS   O  
ATOM   1217  C2' THY T  17      14.170 -18.458 -48.843  1.00  0.00      TS   C  
ATOM   1218  C1' THY T  17      14.009 -17.226 -47.918  1.00  0.00      TS   C  
ATOM   1219  N1  THY T  17      14.323 -15.960 -48.601  1.00  0.00      TS   N  
ATOM   1220  C2  THY T  17      13.332 -14.957 -48.842  1.00  0.00      TS   C  
ATOM   1221  O2  THY T  17      12.147 -15.092 -48.544  1.00  0.00      TS   O  
ATOM   1222  N3  THY T  17      13.825 -13.838 -49.430  1.00  0.00      TS   N  
ATOM   1223  C4  THY T  17      15.104 -13.538 -49.719  1.00  0.00      TS   C  
ATOM   1224  O4  THY T  17      15.389 -12.413 -50.072  1.00  0.00      TS   O  
ATOM   1225  C5  THY T  17      16.009 -14.591 -49.405  1.00  0.00      TS   C  
ATOM   1226  C5M THY T  17      17.448 -14.316 -49.643  1.00  0.00      TS   C  
ATOM   1227  C6  THY T  17      15.615 -15.748 -48.909  1.00  0.00      TS   C  
ATOM   1228  H3  THY T  17      13.212 -13.040 -49.518  1.00  0.00      TS   H  
ATOM   1229  H6  THY T  17      16.331 -16.570 -48.941  1.00  0.00      TS   H  
ATOM   1230  H1' THY T  17      13.036 -17.199 -47.382  1.00  0.00      TS   H  
ATOM   1231  H2' THY T  17      13.165 -18.700 -49.252  1.00  0.00      TS   H  
ATOM   1232  H3' THY T  17      15.663 -19.978 -48.138  1.00  0.00      TS   H  
ATOM   1233  H4' THY T  17      13.763 -18.966 -46.041  1.00  0.00      TS   H  
ATOM   1234  H5' THY T  17      15.593 -18.783 -44.714  1.00  0.00      TS   H  
ATOM   1235  H51 THY T  17      18.137 -15.162 -49.852  1.00  0.00      TS   H  
ATOM   1236  H52 THY T  17      17.829 -13.703 -48.797  1.00  0.00      TS   H  
ATOM   1237  H53 THY T  17      17.691 -13.659 -50.505  1.00  0.00      TS   H  
ATOM   1238 H2'' THY T  17      14.840 -18.260 -49.706  1.00  0.00      TS   H  
ATOM   1239 H5'' THY T  17      15.611 -20.513 -45.247  1.00  0.00      TS   H  
ATOM   1240  P   ADE T  18      13.435 -21.718 -49.023  1.00  0.00      TS   P  
ATOM   1241  O1P ADE T  18      12.929 -22.981 -48.439  1.00  0.00      TS   O  
ATOM   1242  O2P ADE T  18      14.650 -21.862 -49.833  1.00  0.00      TS   O  
ATOM   1243  C5' ADE T  18      11.107 -20.816 -49.415  1.00  0.00      TS   C  
ATOM   1244  O5' ADE T  18      12.321 -21.151 -50.029  1.00  0.00      TS   O  
ATOM   1245  C4' ADE T  18      10.136 -20.137 -50.348  1.00  0.00      TS   C  
ATOM   1246  O4' ADE T  18      10.603 -18.691 -50.584  1.00  0.00      TS   O  
ATOM   1247  C3' ADE T  18       9.913 -20.687 -51.749  1.00  0.00      TS   C  
ATOM   1248  O3' ADE T  18       8.646 -20.499 -52.202  1.00  0.00      TS   O  
ATOM   1249  C2' ADE T  18      10.975 -19.997 -52.578  1.00  0.00      TS   C  
ATOM   1250  C1' ADE T  18      10.718 -18.601 -52.057  1.00  0.00      TS   C  
ATOM   1251  N1  ADE T  18      12.166 -13.684 -52.582  1.00  0.00      TS   N  
ATOM   1252  C2  ADE T  18      11.056 -14.260 -52.119  1.00  0.00      TS   C  
ATOM   1253  N3  ADE T  18      10.712 -15.546 -52.036  1.00  0.00      TS   N  
ATOM   1254  C4  ADE T  18      11.764 -16.312 -52.309  1.00  0.00      TS   C  
ATOM   1255  C5  ADE T  18      13.014 -15.925 -52.620  1.00  0.00      TS   C  
ATOM   1256  C6  ADE T  18      13.201 -14.517 -52.759  1.00  0.00      TS   C  
ATOM   1257  N6  ADE T  18      14.316 -13.830 -53.293  1.00  0.00      TS   N  
ATOM   1258  N7  ADE T  18      13.869 -16.970 -52.773  1.00  0.00      TS   N  
ATOM   1259  C8  ADE T  18      13.084 -18.031 -52.564  1.00  0.00      TS   C  
ATOM   1260  N9  ADE T  18      11.820 -17.695 -52.327  1.00  0.00      TS   N  
ATOM   1261  H2  ADE T  18      10.269 -13.558 -51.845  1.00  0.00      TS   H  
ATOM   1262  H8  ADE T  18      13.509 -19.024 -52.710  1.00  0.00      TS   H  
ATOM   1263  H1' ADE T  18       9.685 -18.292 -52.327  1.00  0.00      TS   H  
ATOM   1264  H2' ADE T  18      11.055 -20.070 -53.684  1.00  0.00      TS   H  
ATOM   1265  H3' ADE T  18      10.288 -21.721 -51.592  1.00  0.00      TS   H  
ATOM   1266  H4' ADE T  18       9.177 -20.032 -49.796  1.00  0.00      TS   H  
ATOM   1267  H5' ADE T  18      11.191 -20.210 -48.489  1.00  0.00      TS   H  
ATOM   1268  H61 ADE T  18      15.106 -14.392 -53.537  1.00  0.00      TS   H  
ATOM   1269  H62 ADE T  18      14.329 -12.830 -53.308  1.00  0.00      TS   H  
ATOM   1270 H2'' ADE T  18      11.981 -20.329 -52.243  1.00  0.00      TS   H  
ATOM   1271 H5'' ADE T  18      10.616 -21.788 -49.195  1.00  0.00      TS   H  
ATOM   1272  P   ADE T  19       7.661 -21.691 -52.270  1.00  0.00      TS   P  
ATOM   1273  O1P ADE T  19       7.580 -22.382 -50.953  1.00  0.00      TS   O  
ATOM   1274  O2P ADE T  19       7.911 -22.481 -53.496  1.00  0.00      TS   O  
ATOM   1275  C5' ADE T  19       5.843 -19.976 -51.533  1.00  0.00      TS   C  
ATOM   1276  O5' ADE T  19       6.262 -20.974 -52.466  1.00  0.00      TS   O  
ATOM   1277  C4' ADE T  19       5.186 -18.786 -52.217  1.00  0.00      TS   C  
ATOM   1278  O4' ADE T  19       6.178 -17.876 -52.838  1.00  0.00      TS   O  
ATOM   1279  C3' ADE T  19       4.210 -18.993 -53.444  1.00  0.00      TS   C  
ATOM   1280  O3' ADE T  19       3.145 -18.043 -53.397  1.00  0.00      TS   O  
ATOM   1281  C2' ADE T  19       5.048 -18.858 -54.678  1.00  0.00      TS   C  
ATOM   1282  C1' ADE T  19       6.010 -17.752 -54.283  1.00  0.00      TS   C  
ATOM   1283  N1  ADE T  19      10.357 -15.220 -55.416  1.00  0.00      TS   N  
ATOM   1284  C2  ADE T  19       9.218 -14.855 -54.894  1.00  0.00      TS   C  
ATOM   1285  N3  ADE T  19       8.101 -15.563 -54.671  1.00  0.00      TS   N  
ATOM   1286  C4  ADE T  19       8.277 -16.876 -54.976  1.00  0.00      TS   C  
ATOM   1287  C5  ADE T  19       9.458 -17.458 -55.469  1.00  0.00      TS   C  
ATOM   1288  C6  ADE T  19      10.551 -16.528 -55.646  1.00  0.00      TS   C  
ATOM   1289  N6  ADE T  19      11.836 -17.020 -55.950  1.00  0.00      TS   N  
ATOM   1290  N7  ADE T  19       9.237 -18.825 -55.660  1.00  0.00      TS   N  
ATOM   1291  C8  ADE T  19       8.000 -19.024 -55.291  1.00  0.00      TS   C  
ATOM   1292  N9  ADE T  19       7.347 -17.879 -54.848  1.00  0.00      TS   N  
ATOM   1293  H2  ADE T  19       9.181 -13.800 -54.624  1.00  0.00      TS   H  
ATOM   1294  H8  ADE T  19       7.559 -20.019 -55.231  1.00  0.00      TS   H  
ATOM   1295  H1' ADE T  19       5.492 -16.771 -54.350  1.00  0.00      TS   H  
ATOM   1296  H2' ADE T  19       4.464 -18.619 -55.594  1.00  0.00      TS   H  
ATOM   1297  H3' ADE T  19       3.970 -20.064 -53.274  1.00  0.00      TS   H  
ATOM   1298  H4' ADE T  19       4.675 -18.199 -51.424  1.00  0.00      TS   H  
ATOM   1299  H5' ADE T  19       6.696 -19.567 -50.952  1.00  0.00      TS   H  
ATOM   1300  H61 ADE T  19      12.587 -16.365 -55.884  1.00  0.00      TS   H  
ATOM   1301  H62 ADE T  19      12.064 -17.989 -55.858  1.00  0.00      TS   H  
ATOM   1302 H2'' ADE T  19       5.596 -19.784 -54.951  1.00  0.00      TS   H  
ATOM   1303 H5'' ADE T  19       5.078 -20.424 -50.863  1.00  0.00      TS   H  
ATOM   1304  P   GUA T  20       1.835 -18.264 -54.238  1.00  0.00      TS   P  
ATOM   1305  O1P GUA T  20       0.746 -17.835 -53.315  1.00  0.00      TS   O  
ATOM   1306  O2P GUA T  20       1.748 -19.652 -54.714  1.00  0.00      TS   O  
ATOM   1307  C5' GUA T  20       2.125 -15.817 -55.092  1.00  0.00      TS   C  
ATOM   1308  O5' GUA T  20       2.021 -17.233 -55.362  1.00  0.00      TS   O  
ATOM   1309  C4' GUA T  20       2.957 -15.074 -56.122  1.00  0.00      TS   C  
ATOM   1310  O4' GUA T  20       4.228 -15.745 -56.303  1.00  0.00      TS   O  
ATOM   1311  C3' GUA T  20       2.424 -15.006 -57.532  1.00  0.00      TS   C  
ATOM   1312  O3' GUA T  20       1.626 -13.839 -57.709  1.00  0.00      TS   O  
ATOM   1313  C2' GUA T  20       3.733 -15.000 -58.371  1.00  0.00      TS   C  
ATOM   1314  C1' GUA T  20       4.786 -15.071 -57.358  1.00  0.00      TS   C  
ATOM   1315  N1  GUA T  20       9.456 -14.093 -58.511  1.00  0.00      TS   N  
ATOM   1316  C2  GUA T  20       8.453 -13.193 -58.286  1.00  0.00      TS   C  
ATOM   1317  N2  GUA T  20       8.862 -11.948 -58.234  1.00  0.00      TS   N  
ATOM   1318  N3  GUA T  20       7.218 -13.576 -58.095  1.00  0.00      TS   N  
ATOM   1319  C4  GUA T  20       7.110 -14.963 -58.205  1.00  0.00      TS   C  
ATOM   1320  C5  GUA T  20       8.109 -15.941 -58.515  1.00  0.00      TS   C  
ATOM   1321  C6  GUA T  20       9.472 -15.483 -58.691  1.00  0.00      TS   C  
ATOM   1322  O6  GUA T  20      10.390 -16.244 -58.860  1.00  0.00      TS   O  
ATOM   1323  N7  GUA T  20       7.551 -17.172 -58.555  1.00  0.00      TS   N  
ATOM   1324  C8  GUA T  20       6.300 -17.007 -58.135  1.00  0.00      TS   C  
ATOM   1325  N9  GUA T  20       6.033 -15.654 -57.825  1.00  0.00      TS   N  
ATOM   1326  H1  GUA T  20      10.256 -13.572 -58.838  1.00  0.00      TS   H  
ATOM   1327  H8  GUA T  20       5.589 -17.824 -58.022  1.00  0.00      TS   H  
ATOM   1328  H1' GUA T  20       5.114 -14.098 -56.932  1.00  0.00      TS   H  
ATOM   1329  H2' GUA T  20       3.702 -14.151 -59.085  1.00  0.00      TS   H  
ATOM   1330  H21 GUA T  20       9.732 -11.726 -58.672  1.00  0.00      TS   H  
ATOM   1331  H3' GUA T  20       1.908 -15.950 -57.809  1.00  0.00      TS   H  
ATOM   1332  H22 GUA T  20       8.324 -11.278 -57.722  1.00  0.00      TS   H  
ATOM   1333  H4' GUA T  20       3.166 -14.032 -55.799  1.00  0.00      TS   H  
ATOM   1334  H5' GUA T  20       2.654 -15.625 -54.133  1.00  0.00      TS   H  
ATOM   1335  H3T GUA T  20       1.216 -13.780 -58.575  1.00  0.00      TS   H  
ATOM   1336 H2'' GUA T  20       3.744 -15.903 -59.019  1.00  0.00      TS   H  
ATOM   1337 H5'' GUA T  20       1.137 -15.312 -55.048  1.00  0.00      TS   H  
TER   
END
