# Supplementary material for: CRISPR-Cas12a exploits R-loop asymmetry to form double-strand breaks
Source: eLife. 2020 Jun 10;9:e55143. doi: 10.7554/eLife.55143 (PMC7286691; doi:10.7554/eLife.55143)
Supplement: Figure 5—source data 2. [file elife-55143-fig5-data2.zip › Figure 5ΓÇöSource Data 2/Example_MD_trajectories/3prime_boundary/3prime_boundary_08.pdb]

ATOM      1  C5' CYT B   1      12.236 -14.546 -62.129  1.00  0.00      BS   C  
ATOM      2  O5' CYT B   1      13.011 -15.748 -62.169  1.00  0.00      BS   O  
ATOM      3  C4' CYT B   1      11.390 -14.326 -60.834  1.00  0.00      BS   C  
ATOM      4  O4' CYT B   1      10.917 -15.565 -60.181  1.00  0.00      BS   O  
ATOM      5  C3' CYT B   1      12.206 -13.687 -59.752  1.00  0.00      BS   C  
ATOM      6  O3' CYT B   1      12.378 -12.317 -60.025  1.00  0.00      BS   O  
ATOM      7  C2' CYT B   1      11.362 -13.922 -58.490  1.00  0.00      BS   C  
ATOM      8  C1' CYT B   1      10.742 -15.327 -58.748  1.00  0.00      BS   C  
ATOM      9  N1  CYT B   1      11.506 -16.443 -58.005  1.00  0.00      BS   N  
ATOM     10  C2  CYT B   1      10.788 -17.563 -57.486  1.00  0.00      BS   C  
ATOM     11  O2  CYT B   1       9.556 -17.542 -57.585  1.00  0.00      BS   O  
ATOM     12  N3  CYT B   1      11.446 -18.630 -57.031  1.00  0.00      BS   N  
ATOM     13  C4  CYT B   1      12.828 -18.618 -57.061  1.00  0.00      BS   C  
ATOM     14  N4  CYT B   1      13.465 -19.643 -56.384  1.00  0.00      BS   N  
ATOM     15  C5  CYT B   1      13.534 -17.516 -57.584  1.00  0.00      BS   C  
ATOM     16  C6  CYT B   1      12.833 -16.505 -58.086  1.00  0.00      BS   C  
ATOM     17  H5  CYT B   1      14.624 -17.505 -57.573  1.00  0.00      BS   H  
ATOM     18  H6  CYT B   1      13.366 -15.584 -58.323  1.00  0.00      BS   H  
ATOM     19  H1' CYT B   1       9.652 -15.302 -58.537  1.00  0.00      BS   H  
ATOM     20  H2' CYT B   1      10.538 -13.177 -58.479  1.00  0.00      BS   H  
ATOM     21  H3' CYT B   1      13.167 -14.243 -59.714  1.00  0.00      BS   H  
ATOM     22  H4' CYT B   1      10.640 -13.521 -60.986  1.00  0.00      BS   H  
ATOM     23  H41 CYT B   1      12.902 -20.457 -56.243  1.00  0.00      BS   H  
ATOM     24  H5' CYT B   1      11.591 -14.458 -63.030  1.00  0.00      BS   H  
ATOM     25  H42 CYT B   1      14.456 -19.783 -56.426  1.00  0.00      BS   H  
ATOM     26  H5T CYT B   1      13.682 -15.571 -62.832  1.00  0.00      BS   H  
ATOM     27 H2'' CYT B   1      11.991 -13.885 -57.575  1.00  0.00      BS   H  
ATOM     28 H5'' CYT B   1      12.964 -13.754 -62.405  1.00  0.00      BS   H  
ATOM     29  P   THY B   2      13.696 -11.507 -59.676  1.00  0.00      BS   P  
ATOM     30  O1P THY B   2      13.419 -10.088 -59.923  1.00  0.00      BS   O  
ATOM     31  O2P THY B   2      14.819 -12.125 -60.413  1.00  0.00      BS   O  
ATOM     32  C5' THY B   2      13.450 -10.598 -57.211  1.00  0.00      BS   C  
ATOM     33  O5' THY B   2      13.889 -11.728 -58.083  1.00  0.00      BS   O  
ATOM     34  C4' THY B   2      14.037 -10.631 -55.849  1.00  0.00      BS   C  
ATOM     35  O4' THY B   2      13.754 -11.859 -55.094  1.00  0.00      BS   O  
ATOM     36  C3' THY B   2      15.614 -10.485 -55.740  1.00  0.00      BS   C  
ATOM     37  O3' THY B   2      15.976  -9.276 -55.143  1.00  0.00      BS   O  
ATOM     38  C2' THY B   2      15.912 -11.656 -54.769  1.00  0.00      BS   C  
ATOM     39  C1' THY B   2      14.591 -11.813 -54.007  1.00  0.00      BS   C  
ATOM     40  N1  THY B   2      14.407 -13.103 -53.218  1.00  0.00      BS   N  
ATOM     41  C2  THY B   2      13.189 -13.326 -52.601  1.00  0.00      BS   C  
ATOM     42  O2  THY B   2      12.290 -12.508 -52.695  1.00  0.00      BS   O  
ATOM     43  N3  THY B   2      13.126 -14.512 -51.873  1.00  0.00      BS   N  
ATOM     44  C4  THY B   2      14.186 -15.520 -51.767  1.00  0.00      BS   C  
ATOM     45  O4  THY B   2      13.991 -16.613 -51.317  1.00  0.00      BS   O  
ATOM     46  C5  THY B   2      15.449 -14.986 -52.174  1.00  0.00      BS   C  
ATOM     47  C5M THY B   2      16.590 -15.936 -51.957  1.00  0.00      BS   C  
ATOM     48  C6  THY B   2      15.508 -13.890 -52.954  1.00  0.00      BS   C  
ATOM     49  H3  THY B   2      12.223 -14.715 -51.471  1.00  0.00      BS   H  
ATOM     50  H6  THY B   2      16.454 -13.535 -53.364  1.00  0.00      BS   H  
ATOM     51  H1' THY B   2      14.301 -10.964 -53.350  1.00  0.00      BS   H  
ATOM     52  H2' THY B   2      16.777 -11.251 -54.203  1.00  0.00      BS   H  
ATOM     53  H3' THY B   2      16.032 -10.715 -56.744  1.00  0.00      BS   H  
ATOM     54  H4' THY B   2      13.618  -9.802 -55.240  1.00  0.00      BS   H  
ATOM     55  H5' THY B   2      12.343 -10.670 -57.159  1.00  0.00      BS   H  
ATOM     56  H51 THY B   2      16.732 -16.203 -50.888  1.00  0.00      BS   H  
ATOM     57  H52 THY B   2      17.584 -15.467 -52.117  1.00  0.00      BS   H  
ATOM     58  H53 THY B   2      16.379 -16.866 -52.528  1.00  0.00      BS   H  
ATOM     59 H2'' THY B   2      16.158 -12.572 -55.347  1.00  0.00      BS   H  
ATOM     60 H5'' THY B   2      13.709  -9.595 -57.613  1.00  0.00      BS   H  
ATOM     61  P   THY B   3      16.339  -7.949 -55.882  1.00  0.00      BS   P  
ATOM     62  O1P THY B   3      16.110  -7.938 -57.340  1.00  0.00      BS   O  
ATOM     63  O2P THY B   3      17.767  -7.679 -55.602  1.00  0.00      BS   O  
ATOM     64  C5' THY B   3      14.086  -6.832 -55.258  1.00  0.00      BS   C  
ATOM     65  O5' THY B   3      15.478  -6.840 -55.216  1.00  0.00      BS   O  
ATOM     66  C4' THY B   3      13.340  -6.705 -53.931  1.00  0.00      BS   C  
ATOM     67  O4' THY B   3      13.461  -8.007 -53.234  1.00  0.00      BS   O  
ATOM     68  C3' THY B   3      13.955  -5.659 -52.943  1.00  0.00      BS   C  
ATOM     69  O3' THY B   3      12.986  -4.995 -52.207  1.00  0.00      BS   O  
ATOM     70  C2' THY B   3      14.923  -6.522 -52.120  1.00  0.00      BS   C  
ATOM     71  C1' THY B   3      14.060  -7.889 -51.967  1.00  0.00      BS   C  
ATOM     72  N1  THY B   3      14.781  -9.033 -51.473  1.00  0.00      BS   N  
ATOM     73  C2  THY B   3      14.137 -10.046 -50.784  1.00  0.00      BS   C  
ATOM     74  O2  THY B   3      12.902  -9.992 -50.671  1.00  0.00      BS   O  
ATOM     75  N3  THY B   3      14.939 -11.146 -50.436  1.00  0.00      BS   N  
ATOM     76  C4  THY B   3      16.304 -11.327 -50.641  1.00  0.00      BS   C  
ATOM     77  O4  THY B   3      16.778 -12.293 -50.115  1.00  0.00      BS   O  
ATOM     78  C5  THY B   3      16.876 -10.260 -51.352  1.00  0.00      BS   C  
ATOM     79  C5M THY B   3      18.282 -10.449 -51.866  1.00  0.00      BS   C  
ATOM     80  C6  THY B   3      16.104  -9.211 -51.781  1.00  0.00      BS   C  
ATOM     81  H3  THY B   3      14.481 -11.804 -49.821  1.00  0.00      BS   H  
ATOM     82  H6  THY B   3      16.533  -8.305 -52.210  1.00  0.00      BS   H  
ATOM     83  H1' THY B   3      13.176  -7.717 -51.318  1.00  0.00      BS   H  
ATOM     84  H2' THY B   3      15.174  -6.056 -51.143  1.00  0.00      BS   H  
ATOM     85  H3' THY B   3      14.510  -4.882 -53.510  1.00  0.00      BS   H  
ATOM     86  H4' THY B   3      12.250  -6.557 -54.084  1.00  0.00      BS   H  
ATOM     87  H5' THY B   3      13.614  -7.674 -55.807  1.00  0.00      BS   H  
ATOM     88  H51 THY B   3      18.864  -9.503 -51.897  1.00  0.00      BS   H  
ATOM     89  H52 THY B   3      18.153 -10.854 -52.893  1.00  0.00      BS   H  
ATOM     90  H53 THY B   3      18.783 -11.248 -51.280  1.00  0.00      BS   H  
ATOM     91 H2'' THY B   3      15.856  -6.626 -52.714  1.00  0.00      BS   H  
ATOM     92 H5'' THY B   3      13.842  -6.083 -56.041  1.00  0.00      BS   H  
ATOM     93  P   ADE B   4      11.893  -3.986 -52.732  1.00  0.00      BS   P  
ATOM     94  O1P ADE B   4      11.767  -4.109 -54.198  1.00  0.00      BS   O  
ATOM     95  O2P ADE B   4      12.244  -2.645 -52.223  1.00  0.00      BS   O  
ATOM     96  C5' ADE B   4       9.782  -5.418 -52.390  1.00  0.00      BS   C  
ATOM     97  O5' ADE B   4      10.598  -4.308 -51.943  1.00  0.00      BS   O  
ATOM     98  C4' ADE B   4       8.899  -5.881 -51.221  1.00  0.00      BS   C  
ATOM     99  O4' ADE B   4       9.715  -6.904 -50.496  1.00  0.00      BS   O  
ATOM    100  C3' ADE B   4       8.534  -4.816 -50.205  1.00  0.00      BS   C  
ATOM    101  O3' ADE B   4       7.206  -5.000 -49.732  1.00  0.00      BS   O  
ATOM    102  C2' ADE B   4       9.589  -4.961 -49.173  1.00  0.00      BS   C  
ATOM    103  C1' ADE B   4      10.030  -6.408 -49.191  1.00  0.00      BS   C  
ATOM    104  N1  ADE B   4      13.319  -9.562 -47.146  1.00  0.00      BS   N  
ATOM    105  C2  ADE B   4      11.992  -9.574 -47.112  1.00  0.00      BS   C  
ATOM    106  N3  ADE B   4      11.151  -8.725 -47.711  1.00  0.00      BS   N  
ATOM    107  C4  ADE B   4      11.877  -7.707 -48.221  1.00  0.00      BS   C  
ATOM    108  C5  ADE B   4      13.242  -7.466 -48.154  1.00  0.00      BS   C  
ATOM    109  C6  ADE B   4      13.980  -8.525 -47.686  1.00  0.00      BS   C  
ATOM    110  N6  ADE B   4      15.312  -8.557 -47.656  1.00  0.00      BS   N  
ATOM    111  N7  ADE B   4      13.605  -6.258 -48.673  1.00  0.00      BS   N  
ATOM    112  C8  ADE B   4      12.469  -5.799 -49.204  1.00  0.00      BS   C  
ATOM    113  N9  ADE B   4      11.380  -6.629 -48.901  1.00  0.00      BS   N  
ATOM    114  H2  ADE B   4      11.503 -10.470 -46.729  1.00  0.00      BS   H  
ATOM    115  H8  ADE B   4      12.220  -4.897 -49.763  1.00  0.00      BS   H  
ATOM    116  H1' ADE B   4       9.365  -7.011 -48.536  1.00  0.00      BS   H  
ATOM    117  H2' ADE B   4       9.321  -4.657 -48.138  1.00  0.00      BS   H  
ATOM    118  H3' ADE B   4       8.682  -3.847 -50.727  1.00  0.00      BS   H  
ATOM    119  H4' ADE B   4       7.958  -6.332 -51.599  1.00  0.00      BS   H  
ATOM    120  H5' ADE B   4      10.238  -6.322 -52.849  1.00  0.00      BS   H  
ATOM    121  H61 ADE B   4      15.720  -9.435 -47.401  1.00  0.00      BS   H  
ATOM    122  H62 ADE B   4      15.907  -7.754 -47.687  1.00  0.00      BS   H  
ATOM    123 H2'' ADE B   4      10.423  -4.274 -49.429  1.00  0.00      BS   H  
ATOM    124 H5'' ADE B   4       9.095  -5.044 -53.178  1.00  0.00      BS   H  
ATOM    125  P   THY B   5       6.592  -3.843 -48.818  1.00  0.00      BS   P  
ATOM    126  O1P THY B   5       5.262  -3.547 -49.268  1.00  0.00      BS   O  
ATOM    127  O2P THY B   5       7.534  -2.671 -48.862  1.00  0.00      BS   O  
ATOM    128  C5' THY B   5       6.275  -5.870 -47.110  1.00  0.00      BS   C  
ATOM    129  O5' THY B   5       6.723  -4.479 -47.303  1.00  0.00      BS   O  
ATOM    130  C4' THY B   5       6.562  -6.574 -45.726  1.00  0.00      BS   C  
ATOM    131  O4' THY B   5       7.998  -6.800 -45.509  1.00  0.00      BS   O  
ATOM    132  C3' THY B   5       6.232  -5.677 -44.537  1.00  0.00      BS   C  
ATOM    133  O3' THY B   5       5.736  -6.364 -43.408  1.00  0.00      BS   O  
ATOM    134  C2' THY B   5       7.561  -5.033 -44.111  1.00  0.00      BS   C  
ATOM    135  C1' THY B   5       8.518  -6.128 -44.365  1.00  0.00      BS   C  
ATOM    136  N1  THY B   5       9.908  -5.659 -44.671  1.00  0.00      BS   N  
ATOM    137  C2  THY B   5      10.963  -6.542 -44.472  1.00  0.00      BS   C  
ATOM    138  O2  THY B   5      10.825  -7.717 -44.128  1.00  0.00      BS   O  
ATOM    139  N3  THY B   5      12.231  -6.009 -44.730  1.00  0.00      BS   N  
ATOM    140  C4  THY B   5      12.473  -4.852 -45.434  1.00  0.00      BS   C  
ATOM    141  O4  THY B   5      13.630  -4.601 -45.742  1.00  0.00      BS   O  
ATOM    142  C5  THY B   5      11.236  -4.176 -45.887  1.00  0.00      BS   C  
ATOM    143  C5M THY B   5      11.375  -3.034 -46.849  1.00  0.00      BS   C  
ATOM    144  C6  THY B   5      10.063  -4.603 -45.485  1.00  0.00      BS   C  
ATOM    145  H3  THY B   5      12.984  -6.584 -44.381  1.00  0.00      BS   H  
ATOM    146  H6  THY B   5       9.113  -4.248 -45.887  1.00  0.00      BS   H  
ATOM    147  H1' THY B   5       8.562  -6.836 -43.510  1.00  0.00      BS   H  
ATOM    148  H2' THY B   5       7.596  -4.522 -43.125  1.00  0.00      BS   H  
ATOM    149  H3' THY B   5       5.694  -4.792 -44.940  1.00  0.00      BS   H  
ATOM    150  H4' THY B   5       6.051  -7.560 -45.695  1.00  0.00      BS   H  
ATOM    151  H5' THY B   5       6.829  -6.511 -47.830  1.00  0.00      BS   H  
ATOM    152  H51 THY B   5      10.502  -2.871 -47.517  1.00  0.00      BS   H  
ATOM    153  H52 THY B   5      12.272  -3.139 -47.497  1.00  0.00      BS   H  
ATOM    154  H53 THY B   5      11.708  -2.105 -46.338  1.00  0.00      BS   H  
ATOM    155 H2'' THY B   5       7.622  -4.228 -44.872  1.00  0.00      BS   H  
ATOM    156 H5'' THY B   5       5.184  -6.003 -47.271  1.00  0.00      BS   H  
ATOM    157  P   ADE B   6       4.221  -6.503 -43.341  1.00  0.00      BS   P  
ATOM    158  O1P ADE B   6       3.701  -7.061 -44.594  1.00  0.00      BS   O  
ATOM    159  O2P ADE B   6       3.672  -5.156 -42.959  1.00  0.00      BS   O  
ATOM    160  C5' ADE B   6       4.021  -8.999 -42.447  1.00  0.00      BS   C  
ATOM    161  O5' ADE B   6       3.925  -7.586 -42.177  1.00  0.00      BS   O  
ATOM    162  C4' ADE B   6       4.605  -9.826 -41.270  1.00  0.00      BS   C  
ATOM    163  O4' ADE B   6       5.963  -9.466 -40.903  1.00  0.00      BS   O  
ATOM    164  C3' ADE B   6       3.778  -9.623 -39.905  1.00  0.00      BS   C  
ATOM    165  O3' ADE B   6       3.775 -10.807 -39.067  1.00  0.00      BS   O  
ATOM    166  C2' ADE B   6       4.527  -8.571 -39.172  1.00  0.00      BS   C  
ATOM    167  C1' ADE B   6       5.973  -8.782 -39.644  1.00  0.00      BS   C  
ATOM    168  N1  ADE B   6      10.586  -6.300 -39.918  1.00  0.00      BS   N  
ATOM    169  C2  ADE B   6      10.281  -7.537 -39.663  1.00  0.00      BS   C  
ATOM    170  N3  ADE B   6       9.093  -8.172 -39.594  1.00  0.00      BS   N  
ATOM    171  C4  ADE B   6       8.081  -7.318 -39.919  1.00  0.00      BS   C  
ATOM    172  C5  ADE B   6       8.211  -5.994 -40.232  1.00  0.00      BS   C  
ATOM    173  C6  ADE B   6       9.548  -5.456 -40.308  1.00  0.00      BS   C  
ATOM    174  N6  ADE B   6       9.786  -4.203 -40.893  1.00  0.00      BS   N  
ATOM    175  N7  ADE B   6       6.988  -5.347 -40.414  1.00  0.00      BS   N  
ATOM    176  C8  ADE B   6       6.145  -6.291 -40.218  1.00  0.00      BS   C  
ATOM    177  N9  ADE B   6       6.711  -7.543 -39.911  1.00  0.00      BS   N  
ATOM    178  H2  ADE B   6      11.048  -8.222 -39.302  1.00  0.00      BS   H  
ATOM    179  H8  ADE B   6       5.076  -6.260 -40.429  1.00  0.00      BS   H  
ATOM    180  H1' ADE B   6       6.548  -9.439 -38.955  1.00  0.00      BS   H  
ATOM    181  H2' ADE B   6       4.584  -8.675 -38.067  1.00  0.00      BS   H  
ATOM    182  H3' ADE B   6       2.735  -9.306 -40.119  1.00  0.00      BS   H  
ATOM    183  H4' ADE B   6       4.569 -10.886 -41.602  1.00  0.00      BS   H  
ATOM    184  H5' ADE B   6       4.520  -9.278 -43.399  1.00  0.00      BS   H  
ATOM    185  H61 ADE B   6      10.719  -3.936 -41.132  1.00  0.00      BS   H  
ATOM    186  H62 ADE B   6       9.081  -3.508 -41.034  1.00  0.00      BS   H  
ATOM    187 H2'' ADE B   6       4.112  -7.563 -39.385  1.00  0.00      BS   H  
ATOM    188 H5'' ADE B   6       3.009  -9.393 -42.679  1.00  0.00      BS   H  
ATOM    189  P   THY B   7       3.064 -10.894 -37.673  1.00  0.00      BS   P  
ATOM    190  O1P THY B   7       2.270 -12.122 -37.607  1.00  0.00      BS   O  
ATOM    191  O2P THY B   7       2.375  -9.629 -37.466  1.00  0.00      BS   O  
ATOM    192  C5' THY B   7       5.207 -12.025 -36.999  1.00  0.00      BS   C  
ATOM    193  O5' THY B   7       4.330 -10.937 -36.678  1.00  0.00      BS   O  
ATOM    194  C4' THY B   7       6.591 -11.953 -36.277  1.00  0.00      BS   C  
ATOM    195  O4' THY B   7       7.265 -10.711 -36.638  1.00  0.00      BS   O  
ATOM    196  C3' THY B   7       6.664 -12.021 -34.709  1.00  0.00      BS   C  
ATOM    197  O3' THY B   7       7.758 -12.860 -34.284  1.00  0.00      BS   O  
ATOM    198  C2' THY B   7       6.880 -10.563 -34.320  1.00  0.00      BS   C  
ATOM    199  C1' THY B   7       7.693 -10.030 -35.499  1.00  0.00      BS   C  
ATOM    200  N1  THY B   7       7.565  -8.577 -35.735  1.00  0.00      BS   N  
ATOM    201  C2  THY B   7       8.723  -7.796 -35.882  1.00  0.00      BS   C  
ATOM    202  O2  THY B   7       9.837  -8.332 -35.752  1.00  0.00      BS   O  
ATOM    203  N3  THY B   7       8.504  -6.474 -36.113  1.00  0.00      BS   N  
ATOM    204  C4  THY B   7       7.233  -5.913 -36.374  1.00  0.00      BS   C  
ATOM    205  O4  THY B   7       7.135  -4.757 -36.721  1.00  0.00      BS   O  
ATOM    206  C5  THY B   7       6.114  -6.824 -36.287  1.00  0.00      BS   C  
ATOM    207  C5M THY B   7       4.784  -6.286 -36.726  1.00  0.00      BS   C  
ATOM    208  C6  THY B   7       6.311  -8.116 -36.017  1.00  0.00      BS   C  
ATOM    209  H3  THY B   7       9.324  -5.885 -36.137  1.00  0.00      BS   H  
ATOM    210  H6  THY B   7       5.561  -8.895 -36.162  1.00  0.00      BS   H  
ATOM    211  H1' THY B   7       8.764 -10.289 -35.351  1.00  0.00      BS   H  
ATOM    212  H2' THY B   7       7.457 -10.494 -33.373  1.00  0.00      BS   H  
ATOM    213  H3' THY B   7       5.707 -12.430 -34.319  1.00  0.00      BS   H  
ATOM    214  H4' THY B   7       7.165 -12.831 -36.639  1.00  0.00      BS   H  
ATOM    215  H5' THY B   7       5.547 -12.027 -38.056  1.00  0.00      BS   H  
ATOM    216  H51 THY B   7       4.614  -5.224 -36.447  1.00  0.00      BS   H  
ATOM    217  H52 THY B   7       3.893  -6.771 -36.277  1.00  0.00      BS   H  
ATOM    218  H53 THY B   7       4.712  -6.288 -37.835  1.00  0.00      BS   H  
ATOM    219 H2'' THY B   7       5.905 -10.042 -34.210  1.00  0.00      BS   H  
ATOM    220 H5'' THY B   7       4.771 -13.027 -36.799  1.00  0.00      BS   H  
ATOM    221  P   ADE B   8       7.817 -13.217 -32.724  1.00  0.00      BS   P  
ATOM    222  O1P ADE B   8       8.322 -14.628 -32.698  1.00  0.00      BS   O  
ATOM    223  O2P ADE B   8       6.513 -12.965 -32.083  1.00  0.00      BS   O  
ATOM    224  C5' ADE B   8      10.168 -11.943 -33.057  1.00  0.00      BS   C  
ATOM    225  O5' ADE B   8       8.957 -12.235 -32.266  1.00  0.00      BS   O  
ATOM    226  C4' ADE B   8      11.246 -11.137 -32.323  1.00  0.00      BS   C  
ATOM    227  O4' ADE B   8      10.953  -9.811 -32.506  1.00  0.00      BS   O  
ATOM    228  C3' ADE B   8      11.146 -11.295 -30.759  1.00  0.00      BS   C  
ATOM    229  O3' ADE B   8      12.421 -11.052 -30.182  1.00  0.00      BS   O  
ATOM    230  C2' ADE B   8      10.232 -10.208 -30.296  1.00  0.00      BS   C  
ATOM    231  C1' ADE B   8      10.616  -9.169 -31.313  1.00  0.00      BS   C  
ATOM    232  N1  ADE B   8       9.092  -4.355 -32.348  1.00  0.00      BS   N  
ATOM    233  C2  ADE B   8      10.299  -4.836 -32.110  1.00  0.00      BS   C  
ATOM    234  N3  ADE B   8      10.630  -6.161 -32.131  1.00  0.00      BS   N  
ATOM    235  C4  ADE B   8       9.571  -6.911 -31.990  1.00  0.00      BS   C  
ATOM    236  C5  ADE B   8       8.238  -6.460 -32.188  1.00  0.00      BS   C  
ATOM    237  C6  ADE B   8       8.020  -5.131 -32.485  1.00  0.00      BS   C  
ATOM    238  N6  ADE B   8       6.907  -4.457 -32.923  1.00  0.00      BS   N  
ATOM    239  N7  ADE B   8       7.368  -7.511 -31.976  1.00  0.00      BS   N  
ATOM    240  C8  ADE B   8       8.158  -8.469 -31.623  1.00  0.00      BS   C  
ATOM    241  N9  ADE B   8       9.501  -8.181 -31.586  1.00  0.00      BS   N  
ATOM    242  H2  ADE B   8      11.149  -4.209 -32.379  1.00  0.00      BS   H  
ATOM    243  H8  ADE B   8       7.726  -9.419 -31.309  1.00  0.00      BS   H  
ATOM    244  H1' ADE B   8      11.572  -8.680 -31.028  1.00  0.00      BS   H  
ATOM    245  H2' ADE B   8      10.452  -9.965 -29.235  1.00  0.00      BS   H  
ATOM    246  H3' ADE B   8      10.790 -12.279 -30.386  1.00  0.00      BS   H  
ATOM    247  H4' ADE B   8      12.286 -11.380 -32.631  1.00  0.00      BS   H  
ATOM    248  H5' ADE B   8       9.932 -11.377 -33.985  1.00  0.00      BS   H  
ATOM    249  H61 ADE B   8       6.004  -4.870 -33.038  1.00  0.00      BS   H  
ATOM    250  H62 ADE B   8       7.015  -3.503 -33.203  1.00  0.00      BS   H  
ATOM    251 H2'' ADE B   8       9.171 -10.536 -30.354  1.00  0.00      BS   H  
ATOM    252 H5'' ADE B   8      10.590 -12.911 -33.404  1.00  0.00      BS   H  
ATOM    253  P   THY B   9      12.798 -11.538 -28.734  1.00  0.00      BS   P  
ATOM    254  O1P THY B   9      14.267 -11.453 -28.643  1.00  0.00      BS   O  
ATOM    255  O2P THY B   9      12.104 -12.791 -28.390  1.00  0.00      BS   O  
ATOM    256  C5' THY B   9      12.905  -9.154 -27.770  1.00  0.00      BS   C  
ATOM    257  O5' THY B   9      12.284 -10.426 -27.763  1.00  0.00      BS   O  
ATOM    258  C4' THY B   9      12.001  -8.189 -26.972  1.00  0.00      BS   C  
ATOM    259  O4' THY B   9      10.863  -7.716 -27.745  1.00  0.00      BS   O  
ATOM    260  C3' THY B   9      11.278  -8.668 -25.693  1.00  0.00      BS   C  
ATOM    261  O3' THY B   9      11.797  -8.107 -24.477  1.00  0.00      BS   O  
ATOM    262  C2' THY B   9       9.809  -8.220 -25.847  1.00  0.00      BS   C  
ATOM    263  C1' THY B   9      10.011  -7.069 -26.840  1.00  0.00      BS   C  
ATOM    264  N1  THY B   9       8.850  -6.518 -27.531  1.00  0.00      BS   N  
ATOM    265  C2  THY B   9       8.964  -5.338 -28.259  1.00  0.00      BS   C  
ATOM    266  O2  THY B   9      10.066  -4.810 -28.398  1.00  0.00      BS   O  
ATOM    267  N3  THY B   9       7.772  -4.870 -28.826  1.00  0.00      BS   N  
ATOM    268  C4  THY B   9       6.557  -5.519 -28.789  1.00  0.00      BS   C  
ATOM    269  O4  THY B   9       5.536  -5.050 -29.345  1.00  0.00      BS   O  
ATOM    270  C5  THY B   9       6.507  -6.694 -27.955  1.00  0.00      BS   C  
ATOM    271  C5M THY B   9       5.227  -7.471 -27.695  1.00  0.00      BS   C  
ATOM    272  C6  THY B   9       7.623  -7.106 -27.357  1.00  0.00      BS   C  
ATOM    273  H3  THY B   9       7.666  -3.906 -29.109  1.00  0.00      BS   H  
ATOM    274  H6  THY B   9       7.586  -7.831 -26.544  1.00  0.00      BS   H  
ATOM    275  H1' THY B   9      10.541  -6.282 -26.263  1.00  0.00      BS   H  
ATOM    276  H2' THY B   9       9.355  -7.928 -24.877  1.00  0.00      BS   H  
ATOM    277  H3' THY B   9      11.202  -9.775 -25.637  1.00  0.00      BS   H  
ATOM    278  H4' THY B   9      12.581  -7.278 -26.709  1.00  0.00      BS   H  
ATOM    279  H5' THY B   9      13.133  -8.906 -28.828  1.00  0.00      BS   H  
ATOM    280  H51 THY B   9       5.391  -8.511 -28.051  1.00  0.00      BS   H  
ATOM    281  H52 THY B   9       4.388  -6.956 -28.209  1.00  0.00      BS   H  
ATOM    282  H53 THY B   9       4.899  -7.600 -26.641  1.00  0.00      BS   H  
ATOM    283 H2'' THY B   9       9.165  -9.008 -26.292  1.00  0.00      BS   H  
ATOM    284 H5'' THY B   9      13.857  -9.185 -27.197  1.00  0.00      BS   H  
ATOM    285  P   ADE B  10      13.082  -8.683 -23.790  1.00  0.00      BS   P  
ATOM    286  O1P ADE B  10      14.140  -8.897 -24.753  1.00  0.00      BS   O  
ATOM    287  O2P ADE B  10      12.741  -9.811 -22.903  1.00  0.00      BS   O  
ATOM    288  C5' ADE B  10      13.910  -6.203 -23.544  1.00  0.00      BS   C  
ATOM    289  O5' ADE B  10      13.609  -7.485 -22.870  1.00  0.00      BS   O  
ATOM    290  C4' ADE B  10      13.181  -4.928 -23.158  1.00  0.00      BS   C  
ATOM    291  O4' ADE B  10      11.985  -4.661 -23.998  1.00  0.00      BS   O  
ATOM    292  C3' ADE B  10      12.648  -4.961 -21.657  1.00  0.00      BS   C  
ATOM    293  O3' ADE B  10      12.753  -3.657 -20.995  1.00  0.00      BS   O  
ATOM    294  C2' ADE B  10      11.158  -5.253 -21.843  1.00  0.00      BS   C  
ATOM    295  C1' ADE B  10      10.904  -4.368 -23.087  1.00  0.00      BS   C  
ATOM    296  N1  ADE B  10       7.218  -2.624 -26.278  1.00  0.00      BS   N  
ATOM    297  C2  ADE B  10       8.392  -2.124 -25.962  1.00  0.00      BS   C  
ATOM    298  N3  ADE B  10       9.261  -2.557 -25.080  1.00  0.00      BS   N  
ATOM    299  C4  ADE B  10       9.031  -3.784 -24.628  1.00  0.00      BS   C  
ATOM    300  C5  ADE B  10       7.874  -4.445 -24.920  1.00  0.00      BS   C  
ATOM    301  C6  ADE B  10       6.911  -3.821 -25.814  1.00  0.00      BS   C  
ATOM    302  N6  ADE B  10       5.638  -4.256 -25.995  1.00  0.00      BS   N  
ATOM    303  N7  ADE B  10       7.768  -5.669 -24.245  1.00  0.00      BS   N  
ATOM    304  C8  ADE B  10       8.864  -5.675 -23.548  1.00  0.00      BS   C  
ATOM    305  N9  ADE B  10       9.665  -4.536 -23.715  1.00  0.00      BS   N  
ATOM    306  H2  ADE B  10       8.620  -1.134 -26.359  1.00  0.00      BS   H  
ATOM    307  H8  ADE B  10       9.219  -6.552 -23.007  1.00  0.00      BS   H  
ATOM    308  H1' ADE B  10      10.970  -3.325 -22.709  1.00  0.00      BS   H  
ATOM    309  H2' ADE B  10      10.564  -5.049 -20.927  1.00  0.00      BS   H  
ATOM    310  H3' ADE B  10      13.138  -5.751 -21.047  1.00  0.00      BS   H  
ATOM    311  H4' ADE B  10      13.850  -4.042 -23.166  1.00  0.00      BS   H  
ATOM    312  H5' ADE B  10      13.828  -6.347 -24.643  1.00  0.00      BS   H  
ATOM    313  H61 ADE B  10       5.321  -5.108 -25.578  1.00  0.00      BS   H  
ATOM    314  H62 ADE B  10       4.922  -3.559 -26.023  1.00  0.00      BS   H  
ATOM    315 H2'' ADE B  10      10.984  -6.335 -22.022  1.00  0.00      BS   H  
ATOM    316 H5'' ADE B  10      14.965  -5.948 -23.307  1.00  0.00      BS   H  
ATOM    317  P   GUA B  11      13.622  -3.428 -19.664  1.00  0.00      BS   P  
ATOM    318  O1P GUA B  11      15.024  -3.812 -19.886  1.00  0.00      BS   O  
ATOM    319  O2P GUA B  11      12.931  -4.046 -18.480  1.00  0.00      BS   O  
ATOM    320  C5' GUA B  11      14.206  -0.871 -20.335  1.00  0.00      BS   C  
ATOM    321  O5' GUA B  11      13.654  -1.886 -19.436  1.00  0.00      BS   O  
ATOM    322  C4' GUA B  11      13.163   0.336 -20.397  1.00  0.00      BS   C  
ATOM    323  O4' GUA B  11      11.967   0.038 -21.017  1.00  0.00      BS   O  
ATOM    324  C3' GUA B  11      12.826   0.923 -19.069  1.00  0.00      BS   C  
ATOM    325  O3' GUA B  11      12.727   2.333 -19.052  1.00  0.00      BS   O  
ATOM    326  C2' GUA B  11      11.439   0.318 -18.754  1.00  0.00      BS   C  
ATOM    327  C1' GUA B  11      10.854   0.251 -20.129  1.00  0.00      BS   C  
ATOM    328  N1  GUA B  11       6.790  -0.988 -22.707  1.00  0.00      BS   N  
ATOM    329  C2  GUA B  11       7.554   0.168 -22.722  1.00  0.00      BS   C  
ATOM    330  N2  GUA B  11       6.965   1.084 -23.460  1.00  0.00      BS   N  
ATOM    331  N3  GUA B  11       8.635   0.340 -22.008  1.00  0.00      BS   N  
ATOM    332  C4  GUA B  11       8.929  -0.728 -21.288  1.00  0.00      BS   C  
ATOM    333  C5  GUA B  11       8.338  -2.035 -21.263  1.00  0.00      BS   C  
ATOM    334  C6  GUA B  11       7.151  -2.203 -21.995  1.00  0.00      BS   C  
ATOM    335  O6  GUA B  11       6.387  -3.148 -22.094  1.00  0.00      BS   O  
ATOM    336  N7  GUA B  11       9.067  -2.913 -20.337  1.00  0.00      BS   N  
ATOM    337  C8  GUA B  11      10.022  -2.087 -19.905  1.00  0.00      BS   C  
ATOM    338  N9  GUA B  11       9.907  -0.794 -20.368  1.00  0.00      BS   N  
ATOM    339  H1  GUA B  11       5.936  -1.047 -23.244  1.00  0.00      BS   H  
ATOM    340  H8  GUA B  11      10.814  -2.254 -19.173  1.00  0.00      BS   H  
ATOM    341  H1' GUA B  11      10.406   1.231 -20.399  1.00  0.00      BS   H  
ATOM    342  H2' GUA B  11      10.828   0.970 -18.095  1.00  0.00      BS   H  
ATOM    343  H21 GUA B  11       6.038   1.066 -23.835  1.00  0.00      BS   H  
ATOM    344  H3' GUA B  11      13.663   0.567 -18.431  1.00  0.00      BS   H  
ATOM    345  H22 GUA B  11       7.547   1.861 -23.700  1.00  0.00      BS   H  
ATOM    346  H4' GUA B  11      13.705   1.134 -20.947  1.00  0.00      BS   H  
ATOM    347  H5' GUA B  11      14.366  -1.306 -21.345  1.00  0.00      BS   H  
ATOM    348 H2'' GUA B  11      11.666  -0.684 -18.332  1.00  0.00      BS   H  
ATOM    349 H5'' GUA B  11      15.196  -0.535 -19.957  1.00  0.00      BS   H  
ATOM    350  P   CYT B  12      12.653   3.034 -17.617  1.00  0.00      BS   P  
ATOM    351  O1P CYT B  12      13.949   3.640 -17.323  1.00  0.00      BS   O  
ATOM    352  O2P CYT B  12      12.299   2.088 -16.569  1.00  0.00      BS   O  
ATOM    353  C5' CYT B  12      11.654   5.271 -18.572  1.00  0.00      BS   C  
ATOM    354  O5' CYT B  12      11.587   4.160 -17.727  1.00  0.00      BS   O  
ATOM    355  C4' CYT B  12      10.458   5.547 -19.514  1.00  0.00      BS   C  
ATOM    356  O4' CYT B  12      10.066   4.419 -20.317  1.00  0.00      BS   O  
ATOM    357  C3' CYT B  12       9.146   5.950 -18.819  1.00  0.00      BS   C  
ATOM    358  O3' CYT B  12       9.226   7.283 -18.414  1.00  0.00      BS   O  
ATOM    359  C2' CYT B  12       8.148   5.773 -19.949  1.00  0.00      BS   C  
ATOM    360  C1' CYT B  12       8.689   4.484 -20.653  1.00  0.00      BS   C  
ATOM    361  N1  CYT B  12       7.988   3.285 -20.126  1.00  0.00      BS   N  
ATOM    362  C2  CYT B  12       6.815   2.882 -20.795  1.00  0.00      BS   C  
ATOM    363  O2  CYT B  12       6.469   3.570 -21.752  1.00  0.00      BS   O  
ATOM    364  N3  CYT B  12       6.121   1.806 -20.426  1.00  0.00      BS   N  
ATOM    365  C4  CYT B  12       6.508   1.061 -19.401  1.00  0.00      BS   C  
ATOM    366  N4  CYT B  12       5.823  -0.013 -19.009  1.00  0.00      BS   N  
ATOM    367  C5  CYT B  12       7.707   1.423 -18.641  1.00  0.00      BS   C  
ATOM    368  C6  CYT B  12       8.392   2.543 -19.020  1.00  0.00      BS   C  
ATOM    369  H5  CYT B  12       7.937   1.004 -17.661  1.00  0.00      BS   H  
ATOM    370  H6  CYT B  12       9.258   2.982 -18.524  1.00  0.00      BS   H  
ATOM    371  H1' CYT B  12       8.576   4.545 -21.756  1.00  0.00      BS   H  
ATOM    372  H2' CYT B  12       8.210   6.640 -20.642  1.00  0.00      BS   H  
ATOM    373  H3' CYT B  12       8.879   5.176 -18.067  1.00  0.00      BS   H  
ATOM    374  H4' CYT B  12      10.785   6.304 -20.257  1.00  0.00      BS   H  
ATOM    375  H41 CYT B  12       4.937  -0.255 -19.406  1.00  0.00      BS   H  
ATOM    376  H5' CYT B  12      12.515   5.082 -19.247  1.00  0.00      BS   H  
ATOM    377  H42 CYT B  12       6.440  -0.737 -18.702  1.00  0.00      BS   H  
ATOM    378 H2'' CYT B  12       7.062   5.734 -19.719  1.00  0.00      BS   H  
ATOM    379 H5'' CYT B  12      11.828   6.245 -18.065  1.00  0.00      BS   H  
ATOM    380  P   THY B  13       8.231   7.831 -17.315  1.00  0.00      BS   P  
ATOM    381  O1P THY B  13       8.340   9.347 -17.016  1.00  0.00      BS   O  
ATOM    382  O2P THY B  13       8.405   6.991 -16.139  1.00  0.00      BS   O  
ATOM    383  C5' THY B  13       6.009   8.442 -18.663  1.00  0.00      BS   C  
ATOM    384  O5' THY B  13       6.759   7.537 -17.845  1.00  0.00      BS   O  
ATOM    385  C4' THY B  13       4.588   7.965 -18.930  1.00  0.00      BS   C  
ATOM    386  O4' THY B  13       4.549   6.618 -19.492  1.00  0.00      BS   O  
ATOM    387  C3' THY B  13       3.740   7.886 -17.613  1.00  0.00      BS   C  
ATOM    388  O3' THY B  13       3.265   9.176 -17.319  1.00  0.00      BS   O  
ATOM    389  C2' THY B  13       2.611   6.997 -18.123  1.00  0.00      BS   C  
ATOM    390  C1' THY B  13       3.400   5.941 -18.985  1.00  0.00      BS   C  
ATOM    391  N1  THY B  13       3.909   4.738 -18.243  1.00  0.00      BS   N  
ATOM    392  C2  THY B  13       3.035   3.650 -18.086  1.00  0.00      BS   C  
ATOM    393  O2  THY B  13       1.856   3.619 -18.459  1.00  0.00      BS   O  
ATOM    394  N3  THY B  13       3.571   2.616 -17.319  1.00  0.00      BS   N  
ATOM    395  C4  THY B  13       4.725   2.641 -16.565  1.00  0.00      BS   C  
ATOM    396  O4  THY B  13       4.917   1.760 -15.755  1.00  0.00      BS   O  
ATOM    397  C5  THY B  13       5.545   3.745 -16.775  1.00  0.00      BS   C  
ATOM    398  C5M THY B  13       6.817   3.909 -15.906  1.00  0.00      BS   C  
ATOM    399  C6  THY B  13       5.096   4.783 -17.514  1.00  0.00      BS   C  
ATOM    400  H3  THY B  13       2.888   1.909 -17.089  1.00  0.00      BS   H  
ATOM    401  H6  THY B  13       5.863   5.492 -17.827  1.00  0.00      BS   H  
ATOM    402  H1' THY B  13       2.852   5.631 -19.901  1.00  0.00      BS   H  
ATOM    403  H2' THY B  13       1.932   7.645 -18.716  1.00  0.00      BS   H  
ATOM    404  H3' THY B  13       4.512   7.492 -16.918  1.00  0.00      BS   H  
ATOM    405  H4' THY B  13       4.087   8.582 -19.707  1.00  0.00      BS   H  
ATOM    406  H5' THY B  13       6.448   8.429 -19.683  1.00  0.00      BS   H  
ATOM    407  H51 THY B  13       7.284   2.934 -15.651  1.00  0.00      BS   H  
ATOM    408  H52 THY B  13       6.468   4.352 -14.948  1.00  0.00      BS   H  
ATOM    409  H53 THY B  13       7.615   4.585 -16.281  1.00  0.00      BS   H  
ATOM    410 H2'' THY B  13       1.871   6.653 -17.371  1.00  0.00      BS   H  
ATOM    411 H5'' THY B  13       6.155   9.459 -18.241  1.00  0.00      BS   H  
ATOM    412  P   THY B  14       3.013   9.448 -15.765  1.00  0.00      BS   P  
ATOM    413  O1P THY B  14       2.775  10.887 -15.606  1.00  0.00      BS   O  
ATOM    414  O2P THY B  14       4.155   8.873 -14.980  1.00  0.00      BS   O  
ATOM    415  C5' THY B  14       0.460   9.114 -16.058  1.00  0.00      BS   C  
ATOM    416  O5' THY B  14       1.680   8.686 -15.364  1.00  0.00      BS   O  
ATOM    417  C4' THY B  14      -0.802   8.256 -15.930  1.00  0.00      BS   C  
ATOM    418  O4' THY B  14      -0.628   6.896 -16.465  1.00  0.00      BS   O  
ATOM    419  C3' THY B  14      -1.162   7.955 -14.447  1.00  0.00      BS   C  
ATOM    420  O3' THY B  14      -2.068   8.970 -13.954  1.00  0.00      BS   O  
ATOM    421  C2' THY B  14      -1.917   6.641 -14.540  1.00  0.00      BS   C  
ATOM    422  C1' THY B  14      -1.125   5.899 -15.599  1.00  0.00      BS   C  
ATOM    423  N1  THY B  14       0.001   5.031 -15.083  1.00  0.00      BS   N  
ATOM    424  C2  THY B  14      -0.160   3.642 -15.241  1.00  0.00      BS   C  
ATOM    425  O2  THY B  14      -1.178   3.201 -15.777  1.00  0.00      BS   O  
ATOM    426  N3  THY B  14       0.853   2.928 -14.737  1.00  0.00      BS   N  
ATOM    427  C4  THY B  14       2.140   3.420 -14.328  1.00  0.00      BS   C  
ATOM    428  O4  THY B  14       2.949   2.545 -13.976  1.00  0.00      BS   O  
ATOM    429  C5  THY B  14       2.316   4.853 -14.481  1.00  0.00      BS   C  
ATOM    430  C5M THY B  14       3.640   5.471 -14.170  1.00  0.00      BS   C  
ATOM    431  C6  THY B  14       1.230   5.577 -14.788  1.00  0.00      BS   C  
ATOM    432  H3  THY B  14       0.671   1.939 -14.647  1.00  0.00      BS   H  
ATOM    433  H6  THY B  14       1.211   6.664 -14.709  1.00  0.00      BS   H  
ATOM    434  H1' THY B  14      -1.997   5.490 -16.152  1.00  0.00      BS   H  
ATOM    435  H2' THY B  14      -2.952   6.840 -14.893  1.00  0.00      BS   H  
ATOM    436  H3' THY B  14      -0.176   7.855 -13.946  1.00  0.00      BS   H  
ATOM    437  H4' THY B  14      -1.665   8.737 -16.438  1.00  0.00      BS   H  
ATOM    438  H5' THY B  14       0.642   9.142 -17.154  1.00  0.00      BS   H  
ATOM    439  H51 THY B  14       4.464   5.397 -14.912  1.00  0.00      BS   H  
ATOM    440  H52 THY B  14       4.092   5.062 -13.241  1.00  0.00      BS   H  
ATOM    441  H53 THY B  14       3.476   6.537 -13.904  1.00  0.00      BS   H  
ATOM    442 H2'' THY B  14      -2.012   6.175 -13.536  1.00  0.00      BS   H  
ATOM    443 H5'' THY B  14       0.170  10.100 -15.637  1.00  0.00      BS   H  
ATOM    444  P   ADE B  15      -2.132   9.189 -12.380  1.00  0.00      BS   P  
ATOM    445  O1P ADE B  15      -3.095  10.271 -12.082  1.00  0.00      BS   O  
ATOM    446  O2P ADE B  15      -0.727   9.253 -11.877  1.00  0.00      BS   O  
ATOM    447  C5' ADE B  15      -4.124   7.429 -12.171  1.00  0.00      BS   C  
ATOM    448  O5' ADE B  15      -2.759   7.851 -11.854  1.00  0.00      BS   O  
ATOM    449  C4' ADE B  15      -4.452   6.165 -11.390  1.00  0.00      BS   C  
ATOM    450  O4' ADE B  15      -3.536   5.145 -11.817  1.00  0.00      BS   O  
ATOM    451  C3' ADE B  15      -4.319   6.230  -9.959  1.00  0.00      BS   C  
ATOM    452  O3' ADE B  15      -5.223   5.502  -9.180  1.00  0.00      BS   O  
ATOM    453  C2' ADE B  15      -2.931   5.652  -9.708  1.00  0.00      BS   C  
ATOM    454  C1' ADE B  15      -2.963   4.489 -10.720  1.00  0.00      BS   C  
ATOM    455  N1  ADE B  15       0.371   0.566 -10.822  1.00  0.00      BS   N  
ATOM    456  C2  ADE B  15      -0.972   0.615 -10.570  1.00  0.00      BS   C  
ATOM    457  N3  ADE B  15      -1.824   1.642 -10.707  1.00  0.00      BS   N  
ATOM    458  C4  ADE B  15      -1.177   2.747 -10.981  1.00  0.00      BS   C  
ATOM    459  C5  ADE B  15       0.212   2.883 -11.356  1.00  0.00      BS   C  
ATOM    460  C6  ADE B  15       1.029   1.705 -11.133  1.00  0.00      BS   C  
ATOM    461  N6  ADE B  15       2.345   1.558 -11.330  1.00  0.00      BS   N  
ATOM    462  N7  ADE B  15       0.553   4.222 -11.547  1.00  0.00      BS   N  
ATOM    463  C8  ADE B  15      -0.577   4.840 -11.457  1.00  0.00      BS   C  
ATOM    464  N9  ADE B  15      -1.636   4.004 -11.029  1.00  0.00      BS   N  
ATOM    465  H2  ADE B  15      -1.477  -0.328 -10.369  1.00  0.00      BS   H  
ATOM    466  H8  ADE B  15      -0.782   5.910 -11.486  1.00  0.00      BS   H  
ATOM    467  H1' ADE B  15      -3.701   3.675 -10.562  1.00  0.00      BS   H  
ATOM    468  H2' ADE B  15      -2.730   5.306  -8.671  1.00  0.00      BS   H  
ATOM    469  H3' ADE B  15      -4.158   7.262  -9.581  1.00  0.00      BS   H  
ATOM    470  H4' ADE B  15      -5.464   5.796 -11.663  1.00  0.00      BS   H  
ATOM    471  H5' ADE B  15      -4.286   7.220 -13.251  1.00  0.00      BS   H  
ATOM    472  H61 ADE B  15       2.789   0.840 -10.794  1.00  0.00      BS   H  
ATOM    473  H62 ADE B  15       2.722   1.500 -12.255  1.00  0.00      BS   H  
ATOM    474 H2'' ADE B  15      -2.221   6.450 -10.014  1.00  0.00      BS   H  
ATOM    475 H5'' ADE B  15      -4.824   8.222 -11.833  1.00  0.00      BS   H  
ATOM    476  P   CYT B  16      -6.066   6.098  -7.990  1.00  0.00      BS   P  
ATOM    477  O1P CYT B  16      -7.324   6.592  -8.557  1.00  0.00      BS   O  
ATOM    478  O2P CYT B  16      -5.307   7.176  -7.351  1.00  0.00      BS   O  
ATOM    479  C5' CYT B  16      -7.277   3.850  -7.256  1.00  0.00      BS   C  
ATOM    480  O5' CYT B  16      -6.156   4.807  -7.059  1.00  0.00      BS   O  
ATOM    481  C4' CYT B  16      -6.788   2.509  -6.829  1.00  0.00      BS   C  
ATOM    482  O4' CYT B  16      -5.809   2.017  -7.800  1.00  0.00      BS   O  
ATOM    483  C3' CYT B  16      -5.983   2.455  -5.475  1.00  0.00      BS   C  
ATOM    484  O3' CYT B  16      -6.902   2.469  -4.380  1.00  0.00      BS   O  
ATOM    485  C2' CYT B  16      -5.465   0.987  -5.734  1.00  0.00      BS   C  
ATOM    486  C1' CYT B  16      -5.032   1.017  -7.148  1.00  0.00      BS   C  
ATOM    487  N1  CYT B  16      -3.607   1.421  -7.204  1.00  0.00      BS   N  
ATOM    488  C2  CYT B  16      -2.666   0.405  -7.019  1.00  0.00      BS   C  
ATOM    489  O2  CYT B  16      -3.058  -0.784  -6.796  1.00  0.00      BS   O  
ATOM    490  N3  CYT B  16      -1.323   0.732  -7.021  1.00  0.00      BS   N  
ATOM    491  C4  CYT B  16      -0.939   1.997  -7.265  1.00  0.00      BS   C  
ATOM    492  N4  CYT B  16       0.359   2.243  -7.537  1.00  0.00      BS   N  
ATOM    493  C5  CYT B  16      -1.831   3.024  -7.563  1.00  0.00      BS   C  
ATOM    494  C6  CYT B  16      -3.170   2.709  -7.470  1.00  0.00      BS   C  
ATOM    495  H5  CYT B  16      -1.390   3.983  -7.837  1.00  0.00      BS   H  
ATOM    496  H6  CYT B  16      -3.851   3.535  -7.677  1.00  0.00      BS   H  
ATOM    497  H1' CYT B  16      -5.264   0.045  -7.635  1.00  0.00      BS   H  
ATOM    498  H2' CYT B  16      -6.354   0.322  -5.777  1.00  0.00      BS   H  
ATOM    499  H3' CYT B  16      -5.184   3.223  -5.398  1.00  0.00      BS   H  
ATOM    500  H4' CYT B  16      -7.651   1.813  -6.757  1.00  0.00      BS   H  
ATOM    501  H41 CYT B  16       1.006   1.508  -7.331  1.00  0.00      BS   H  
ATOM    502  H5' CYT B  16      -7.712   3.744  -8.273  1.00  0.00      BS   H  
ATOM    503  H42 CYT B  16       0.638   3.094  -7.981  1.00  0.00      BS   H  
ATOM    504 H2'' CYT B  16      -4.755   0.635  -4.956  1.00  0.00      BS   H  
ATOM    505 H5'' CYT B  16      -8.084   4.156  -6.557  1.00  0.00      BS   H  
ATOM    506  P   ADE B  17      -6.345   2.915  -2.961  1.00  0.00      BS   P  
ATOM    507  O1P ADE B  17      -7.455   3.082  -1.994  1.00  0.00      BS   O  
ATOM    508  O2P ADE B  17      -5.407   4.017  -3.161  1.00  0.00      BS   O  
ATOM    509  C5' ADE B  17      -5.886   0.339  -2.336  1.00  0.00      BS   C  
ATOM    510  O5' ADE B  17      -5.448   1.688  -2.453  1.00  0.00      BS   O  
ATOM    511  C4' ADE B  17      -4.781  -0.639  -2.044  1.00  0.00      BS   C  
ATOM    512  O4' ADE B  17      -3.803  -0.508  -3.146  1.00  0.00      BS   O  
ATOM    513  C3' ADE B  17      -3.953  -0.270  -0.826  1.00  0.00      BS   C  
ATOM    514  O3' ADE B  17      -4.553  -0.857   0.315  1.00  0.00      BS   O  
ATOM    515  C2' ADE B  17      -2.597  -0.815  -1.129  1.00  0.00      BS   C  
ATOM    516  C1' ADE B  17      -2.500  -0.694  -2.665  1.00  0.00      BS   C  
ATOM    517  N1  ADE B  17       2.308   1.158  -3.806  1.00  0.00      BS   N  
ATOM    518  C2  ADE B  17       1.799   0.044  -3.209  1.00  0.00      BS   C  
ATOM    519  N3  ADE B  17       0.593  -0.314  -2.805  1.00  0.00      BS   N  
ATOM    520  C4  ADE B  17      -0.314   0.558  -3.128  1.00  0.00      BS   C  
ATOM    521  C5  ADE B  17      -0.026   1.805  -3.780  1.00  0.00      BS   C  
ATOM    522  C6  ADE B  17       1.304   2.097  -4.153  1.00  0.00      BS   C  
ATOM    523  N6  ADE B  17       1.727   3.272  -4.692  1.00  0.00      BS   N  
ATOM    524  N7  ADE B  17      -1.181   2.397  -4.209  1.00  0.00      BS   N  
ATOM    525  C8  ADE B  17      -2.148   1.629  -3.763  1.00  0.00      BS   C  
ATOM    526  N9  ADE B  17      -1.669   0.436  -3.131  1.00  0.00      BS   N  
ATOM    527  H2  ADE B  17       2.504  -0.701  -2.839  1.00  0.00      BS   H  
ATOM    528  H8  ADE B  17      -3.185   1.837  -4.030  1.00  0.00      BS   H  
ATOM    529  H1' ADE B  17      -2.139  -1.608  -3.183  1.00  0.00      BS   H  
ATOM    530  H2' ADE B  17      -2.507  -1.865  -0.780  1.00  0.00      BS   H  
ATOM    531  H3' ADE B  17      -3.831   0.833  -0.759  1.00  0.00      BS   H  
ATOM    532  H4' ADE B  17      -5.291  -1.622  -1.952  1.00  0.00      BS   H  
ATOM    533  H5' ADE B  17      -6.377  -0.071  -3.245  1.00  0.00      BS   H  
ATOM    534  H61 ADE B  17       1.096   4.046  -4.746  1.00  0.00      BS   H  
ATOM    535  H62 ADE B  17       2.714   3.336  -4.845  1.00  0.00      BS   H  
ATOM    536 H2'' ADE B  17      -1.778  -0.214  -0.681  1.00  0.00      BS   H  
ATOM    537 H5'' ADE B  17      -6.615   0.227  -1.505  1.00  0.00      BS   H  
ATOM    538  P   ADE B  18      -4.086  -0.478   1.778  1.00  0.00      BS   P  
ATOM    539  O1P ADE B  18      -4.431  -1.581   2.686  1.00  0.00      BS   O  
ATOM    540  O2P ADE B  18      -4.679   0.839   2.096  1.00  0.00      BS   O  
ATOM    541  C5' ADE B  18      -1.716  -1.496   2.333  1.00  0.00      BS   C  
ATOM    542  O5' ADE B  18      -2.531  -0.421   1.778  1.00  0.00      BS   O  
ATOM    543  C4' ADE B  18      -0.214  -1.230   2.426  1.00  0.00      BS   C  
ATOM    544  O4' ADE B  18       0.399  -1.028   1.092  1.00  0.00      BS   O  
ATOM    545  C3' ADE B  18       0.223  -0.024   3.271  1.00  0.00      BS   C  
ATOM    546  O3' ADE B  18       0.171  -0.329   4.643  1.00  0.00      BS   O  
ATOM    547  C2' ADE B  18       1.689  -0.035   2.790  1.00  0.00      BS   C  
ATOM    548  C1' ADE B  18       1.556  -0.280   1.269  1.00  0.00      BS   C  
ATOM    549  N1  ADE B  18       4.653   2.774  -1.478  1.00  0.00      BS   N  
ATOM    550  C2  ADE B  18       4.901   1.680  -0.780  1.00  0.00      BS   C  
ATOM    551  N3  ADE B  18       4.033   0.955  -0.081  1.00  0.00      BS   N  
ATOM    552  C4  ADE B  18       2.753   1.398  -0.204  1.00  0.00      BS   C  
ATOM    553  C5  ADE B  18       2.347   2.515  -0.938  1.00  0.00      BS   C  
ATOM    554  C6  ADE B  18       3.376   3.215  -1.636  1.00  0.00      BS   C  
ATOM    555  N6  ADE B  18       3.216   4.392  -2.249  1.00  0.00      BS   N  
ATOM    556  N7  ADE B  18       0.922   2.697  -0.819  1.00  0.00      BS   N  
ATOM    557  C8  ADE B  18       0.542   1.727  -0.019  1.00  0.00      BS   C  
ATOM    558  N9  ADE B  18       1.562   0.916   0.428  1.00  0.00      BS   N  
ATOM    559  H2  ADE B  18       5.975   1.514  -0.709  1.00  0.00      BS   H  
ATOM    560  H8  ADE B  18      -0.476   1.506   0.302  1.00  0.00      BS   H  
ATOM    561  H1' ADE B  18       2.342  -0.908   0.798  1.00  0.00      BS   H  
ATOM    562  H2' ADE B  18       2.183  -0.863   3.341  1.00  0.00      BS   H  
ATOM    563  H3' ADE B  18      -0.319   0.861   2.873  1.00  0.00      BS   H  
ATOM    564  H4' ADE B  18       0.349  -2.116   2.789  1.00  0.00      BS   H  
ATOM    565  H5' ADE B  18      -1.863  -2.463   1.805  1.00  0.00      BS   H  
ATOM    566  H61 ADE B  18       3.926   4.648  -2.905  1.00  0.00      BS   H  
ATOM    567  H62 ADE B  18       2.345   4.803  -2.517  1.00  0.00      BS   H  
ATOM    568 H2'' ADE B  18       2.127   0.949   3.061  1.00  0.00      BS   H  
ATOM    569 H5'' ADE B  18      -2.024  -1.661   3.387  1.00  0.00      BS   H  
ATOM    570  P   CYT B  19       0.142   0.934   5.662  1.00  0.00      BS   P  
ATOM    571  O1P CYT B  19      -0.446   0.418   6.947  1.00  0.00      BS   O  
ATOM    572  O2P CYT B  19      -0.569   2.138   5.125  1.00  0.00      BS   O  
ATOM    573  C5' CYT B  19       2.631   0.391   6.123  1.00  0.00      BS   C  
ATOM    574  O5' CYT B  19       1.629   1.412   5.842  1.00  0.00      BS   O  
ATOM    575  C4' CYT B  19       4.064   0.954   5.977  1.00  0.00      BS   C  
ATOM    576  O4' CYT B  19       4.333   1.471   4.649  1.00  0.00      BS   O  
ATOM    577  C3' CYT B  19       4.496   2.089   6.960  1.00  0.00      BS   C  
ATOM    578  O3' CYT B  19       5.796   1.841   7.556  1.00  0.00      BS   O  
ATOM    579  C2' CYT B  19       4.537   3.302   6.099  1.00  0.00      BS   C  
ATOM    580  C1' CYT B  19       4.826   2.778   4.697  1.00  0.00      BS   C  
ATOM    581  N1  CYT B  19       4.184   3.591   3.632  1.00  0.00      BS   N  
ATOM    582  C2  CYT B  19       4.888   4.266   2.680  1.00  0.00      BS   C  
ATOM    583  O2  CYT B  19       6.120   4.225   2.597  1.00  0.00      BS   O  
ATOM    584  N3  CYT B  19       4.228   4.970   1.778  1.00  0.00      BS   N  
ATOM    585  C4  CYT B  19       2.868   4.981   1.709  1.00  0.00      BS   C  
ATOM    586  N4  CYT B  19       2.304   5.724   0.743  1.00  0.00      BS   N  
ATOM    587  C5  CYT B  19       2.120   4.241   2.608  1.00  0.00      BS   C  
ATOM    588  C6  CYT B  19       2.785   3.580   3.571  1.00  0.00      BS   C  
ATOM    589  H5  CYT B  19       1.031   4.249   2.562  1.00  0.00      BS   H  
ATOM    590  H6  CYT B  19       2.233   2.999   4.309  1.00  0.00      BS   H  
ATOM    591  H1' CYT B  19       5.906   2.660   4.464  1.00  0.00      BS   H  
ATOM    592  H2' CYT B  19       5.386   3.976   6.340  1.00  0.00      BS   H  
ATOM    593  H3' CYT B  19       3.668   2.181   7.695  1.00  0.00      BS   H  
ATOM    594  H4' CYT B  19       4.700   0.070   6.194  1.00  0.00      BS   H  
ATOM    595  H41 CYT B  19       2.923   5.877  -0.027  1.00  0.00      BS   H  
ATOM    596  H5' CYT B  19       2.596  -0.467   5.418  1.00  0.00      BS   H  
ATOM    597  H42 CYT B  19       1.367   5.542   0.444  1.00  0.00      BS   H  
ATOM    598 H2'' CYT B  19       3.539   3.776   6.215  1.00  0.00      BS   H  
ATOM    599 H5'' CYT B  19       2.599  -0.041   7.146  1.00  0.00      BS   H  
ATOM    600  P   ADE B  20       6.105   2.706   8.848  1.00  0.00      BS   P  
ATOM    601  O1P ADE B  20       7.005   1.994   9.803  1.00  0.00      BS   O  
ATOM    602  O2P ADE B  20       4.828   3.162   9.473  1.00  0.00      BS   O  
ATOM    603  C5' ADE B  20       8.048   3.896   7.450  1.00  0.00      BS   C  
ATOM    604  O5' ADE B  20       6.902   3.998   8.274  1.00  0.00      BS   O  
ATOM    605  C4' ADE B  20       8.440   5.236   6.839  1.00  0.00      BS   C  
ATOM    606  O4' ADE B  20       7.566   5.632   5.727  1.00  0.00      BS   O  
ATOM    607  C3' ADE B  20       8.400   6.400   7.785  1.00  0.00      BS   C  
ATOM    608  O3' ADE B  20       9.542   7.254   7.802  1.00  0.00      BS   O  
ATOM    609  C2' ADE B  20       7.248   7.353   7.205  1.00  0.00      BS   C  
ATOM    610  C1' ADE B  20       7.399   7.054   5.758  1.00  0.00      BS   C  
ATOM    611  N1  ADE B  20       5.463   9.260   1.499  1.00  0.00      BS   N  
ATOM    612  C2  ADE B  20       6.724   9.226   2.056  1.00  0.00      BS   C  
ATOM    613  N3  ADE B  20       7.113   8.713   3.202  1.00  0.00      BS   N  
ATOM    614  C4  ADE B  20       6.130   8.012   3.786  1.00  0.00      BS   C  
ATOM    615  C5  ADE B  20       4.824   7.958   3.385  1.00  0.00      BS   C  
ATOM    616  C6  ADE B  20       4.506   8.623   2.199  1.00  0.00      BS   C  
ATOM    617  N6  ADE B  20       3.271   8.662   1.713  1.00  0.00      BS   N  
ATOM    618  N7  ADE B  20       4.025   7.207   4.296  1.00  0.00      BS   N  
ATOM    619  C8  ADE B  20       4.917   6.794   5.222  1.00  0.00      BS   C  
ATOM    620  N9  ADE B  20       6.235   7.318   4.939  1.00  0.00      BS   N  
ATOM    621  H2  ADE B  20       7.475   9.777   1.488  1.00  0.00      BS   H  
ATOM    622  H8  ADE B  20       4.654   6.221   6.112  1.00  0.00      BS   H  
ATOM    623  H1' ADE B  20       8.293   7.511   5.283  1.00  0.00      BS   H  
ATOM    624  H2' ADE B  20       7.404   8.381   7.594  1.00  0.00      BS   H  
ATOM    625  H3' ADE B  20       8.070   6.188   8.825  1.00  0.00      BS   H  
ATOM    626  H4' ADE B  20       9.496   5.070   6.533  1.00  0.00      BS   H  
ATOM    627  H5' ADE B  20       7.898   3.276   6.541  1.00  0.00      BS   H  
ATOM    628  H61 ADE B  20       2.656   7.924   1.991  1.00  0.00      BS   H  
ATOM    629  H62 ADE B  20       3.173   8.750   0.721  1.00  0.00      BS   H  
ATOM    630  H3T ADE B  20       9.375   7.915   8.478  1.00  0.00      BS   H  
ATOM    631 H2'' ADE B  20       6.264   6.936   7.506  1.00  0.00      BS   H  
ATOM    632 H5'' ADE B  20       8.933   3.561   8.032  1.00  0.00      BS   H  
TER   
ATOM    633  C5' URA R   1       6.145  15.486  -5.878  1.00  0.00      R    C  
ATOM    634  O5' URA R   1       4.894  14.929  -6.245  1.00  0.00      R    O  
ATOM    635  C4' URA R   1       6.837  14.727  -4.726  1.00  0.00      R    C  
ATOM    636  O4' URA R   1       5.922  14.650  -3.608  1.00  0.00      R    O  
ATOM    637  C3' URA R   1       7.209  13.296  -4.902  1.00  0.00      R    C  
ATOM    638  O3' URA R   1       8.189  13.181  -5.892  1.00  0.00      R    O  
ATOM    639  C2' URA R   1       7.568  13.070  -3.405  1.00  0.00      R    C  
ATOM    640  O2' URA R   1       8.839  13.506  -3.020  1.00  0.00      R    O  
ATOM    641  C1' URA R   1       6.494  13.665  -2.689  1.00  0.00      R    C  
ATOM    642  N1  URA R   1       5.512  12.702  -2.150  1.00  0.00      R    N  
ATOM    643  C2  URA R   1       5.772  11.959  -0.986  1.00  0.00      R    C  
ATOM    644  O2  URA R   1       6.794  12.091  -0.334  1.00  0.00      R    O  
ATOM    645  N3  URA R   1       4.773  11.066  -0.627  1.00  0.00      R    N  
ATOM    646  C4  URA R   1       3.562  10.800  -1.301  1.00  0.00      R    C  
ATOM    647  O4  URA R   1       2.771   9.976  -0.753  1.00  0.00      R    O  
ATOM    648  C5  URA R   1       3.382  11.539  -2.488  1.00  0.00      R    C  
ATOM    649  C6  URA R   1       4.368  12.396  -2.882  1.00  0.00      R    C  
ATOM    650  H3  URA R   1       4.990  10.596   0.240  1.00  0.00      R    H  
ATOM    651  H5  URA R   1       2.440  11.528  -3.037  1.00  0.00      R    H  
ATOM    652  H6  URA R   1       4.302  13.042  -3.756  1.00  0.00      R    H  
ATOM    653  H1' URA R   1       6.920  14.224  -1.829  1.00  0.00      R    H  
ATOM    654  H2' URA R   1       9.384  12.737  -3.203  1.00  0.00      R    H  
ATOM    655  H3' URA R   1       6.269  12.809  -5.239  1.00  0.00      R    H  
ATOM    656  H4' URA R   1       7.765  15.268  -4.441  1.00  0.00      R    H  
ATOM    657  H5' URA R   1       6.113  16.536  -5.518  1.00  0.00      R    H  
ATOM    658  H5T URA R   1       5.076  14.253  -6.903  1.00  0.00      R    H  
ATOM    659 H2'' URA R   1       7.524  11.969  -3.262  1.00  0.00      R    H  
ATOM    660 H5'' URA R   1       6.815  15.492  -6.764  1.00  0.00      R    H  
ATOM    661  P   GUA R   2       8.561  11.810  -6.508  1.00  0.00      R    P  
ATOM    662  O1P GUA R   2       9.650  12.081  -7.504  1.00  0.00      R    O  
ATOM    663  O2P GUA R   2       7.362  11.145  -7.089  1.00  0.00      R    O  
ATOM    664  C5' GUA R   2      10.593  11.290  -5.036  1.00  0.00      R    C  
ATOM    665  O5' GUA R   2       9.194  11.016  -5.286  1.00  0.00      R    O  
ATOM    666  C4' GUA R   2      11.002  10.490  -3.735  1.00  0.00      R    C  
ATOM    667  O4' GUA R   2      10.073  10.732  -2.603  1.00  0.00      R    O  
ATOM    668  C3' GUA R   2      10.996   8.970  -3.963  1.00  0.00      R    C  
ATOM    669  O3' GUA R   2      12.137   8.530  -4.717  1.00  0.00      R    O  
ATOM    670  C2' GUA R   2      10.738   8.383  -2.547  1.00  0.00      R    C  
ATOM    671  O2' GUA R   2      11.973   8.323  -1.861  1.00  0.00      R    O  
ATOM    672  C1' GUA R   2       9.801   9.473  -1.953  1.00  0.00      R    C  
ATOM    673  N1  GUA R   2       6.098   6.547  -0.086  1.00  0.00      R    N  
ATOM    674  C2  GUA R   2       7.410   6.637   0.270  1.00  0.00      R    C  
ATOM    675  N2  GUA R   2       7.812   5.804   1.127  1.00  0.00      R    N  
ATOM    676  N3  GUA R   2       8.146   7.614  -0.183  1.00  0.00      R    N  
ATOM    677  C4  GUA R   2       7.680   8.268  -1.217  1.00  0.00      R    C  
ATOM    678  C5  GUA R   2       6.332   8.162  -1.678  1.00  0.00      R    C  
ATOM    679  C6  GUA R   2       5.475   7.223  -1.118  1.00  0.00      R    C  
ATOM    680  O6  GUA R   2       4.303   7.006  -1.301  1.00  0.00      R    O  
ATOM    681  N7  GUA R   2       6.247   8.852  -2.950  1.00  0.00      R    N  
ATOM    682  C8  GUA R   2       7.501   9.378  -3.081  1.00  0.00      R    C  
ATOM    683  N9  GUA R   2       8.345   9.100  -2.082  1.00  0.00      R    N  
ATOM    684  H1  GUA R   2       5.575   5.912   0.499  1.00  0.00      R    H  
ATOM    685  H8  GUA R   2       7.891   9.978  -3.903  1.00  0.00      R    H  
ATOM    686  H1' GUA R   2       9.898   9.674  -0.865  1.00  0.00      R    H  
ATOM    687  H2' GUA R   2      12.178   7.392  -1.972  1.00  0.00      R    H  
ATOM    688  H21 GUA R   2       7.303   5.028   1.498  1.00  0.00      R    H  
ATOM    689  H3' GUA R   2      10.094   8.836  -4.597  1.00  0.00      R    H  
ATOM    690  H22 GUA R   2       8.694   5.973   1.566  1.00  0.00      R    H  
ATOM    691  H4' GUA R   2      12.042  10.753  -3.445  1.00  0.00      R    H  
ATOM    692  H5' GUA R   2      10.836  12.344  -4.780  1.00  0.00      R    H  
ATOM    693 H2'' GUA R   2      10.299   7.364  -2.593  1.00  0.00      R    H  
ATOM    694 H5'' GUA R   2      11.312  10.947  -5.811  1.00  0.00      R    H  
ATOM    695  P   URA R   3      11.907   7.422  -5.861  1.00  0.00      R    P  
ATOM    696  O1P URA R   3      13.185   7.080  -6.639  1.00  0.00      R    O  
ATOM    697  O2P URA R   3      10.655   7.751  -6.602  1.00  0.00      R    O  
ATOM    698  C5' URA R   3      12.672   5.485  -4.320  1.00  0.00      R    C  
ATOM    699  O5' URA R   3      11.601   6.129  -5.011  1.00  0.00      R    O  
ATOM    700  C4' URA R   3      12.250   4.569  -3.215  1.00  0.00      R    C  
ATOM    701  O4' URA R   3      11.379   5.216  -2.317  1.00  0.00      R    O  
ATOM    702  C3' URA R   3      11.527   3.222  -3.561  1.00  0.00      R    C  
ATOM    703  O3' URA R   3      12.338   2.147  -4.069  1.00  0.00      R    O  
ATOM    704  C2' URA R   3      10.883   2.904  -2.228  1.00  0.00      R    C  
ATOM    705  O2' URA R   3      11.864   2.482  -1.291  1.00  0.00      R    O  
ATOM    706  C1' URA R   3      10.389   4.281  -1.813  1.00  0.00      R    C  
ATOM    707  N1  URA R   3       9.027   4.588  -2.347  1.00  0.00      R    N  
ATOM    708  C2  URA R   3       7.872   4.151  -1.739  1.00  0.00      R    C  
ATOM    709  O2  URA R   3       7.959   3.398  -0.803  1.00  0.00      R    O  
ATOM    710  N3  URA R   3       6.665   4.490  -2.342  1.00  0.00      R    N  
ATOM    711  C4  URA R   3       6.509   5.047  -3.590  1.00  0.00      R    C  
ATOM    712  O4  URA R   3       5.357   5.233  -3.973  1.00  0.00      R    O  
ATOM    713  C5  URA R   3       7.730   5.530  -4.161  1.00  0.00      R    C  
ATOM    714  C6  URA R   3       8.900   5.314  -3.512  1.00  0.00      R    C  
ATOM    715  H3  URA R   3       5.867   4.024  -1.934  1.00  0.00      R    H  
ATOM    716  H5  URA R   3       7.786   5.995  -5.145  1.00  0.00      R    H  
ATOM    717  H6  URA R   3       9.831   5.753  -3.867  1.00  0.00      R    H  
ATOM    718  H1' URA R   3      10.428   4.257  -0.703  1.00  0.00      R    H  
ATOM    719  H2' URA R   3      11.493   1.892  -0.633  1.00  0.00      R    H  
ATOM    720  H3' URA R   3      10.666   3.407  -4.240  1.00  0.00      R    H  
ATOM    721  H4' URA R   3      13.107   4.257  -2.581  1.00  0.00      R    H  
ATOM    722  H5' URA R   3      13.358   6.252  -3.904  1.00  0.00      R    H  
ATOM    723 H2'' URA R   3      10.050   2.178  -2.347  1.00  0.00      R    H  
ATOM    724 H5'' URA R   3      13.296   4.920  -5.044  1.00  0.00      R    H  
ATOM    725  P   URA R   4      11.811   1.179  -5.140  1.00  0.00      R    P  
ATOM    726  O1P URA R   4      12.966   0.438  -5.709  1.00  0.00      R    O  
ATOM    727  O2P URA R   4      11.114   1.960  -6.166  1.00  0.00      R    O  
ATOM    728  C5' URA R   4      11.157  -0.674  -3.443  1.00  0.00      R    C  
ATOM    729  O5' URA R   4      10.823   0.240  -4.509  1.00  0.00      R    O  
ATOM    730  C4' URA R   4       9.890  -1.281  -2.846  1.00  0.00      R    C  
ATOM    731  O4' URA R   4       8.981  -0.277  -2.244  1.00  0.00      R    O  
ATOM    732  C3' URA R   4       8.990  -1.885  -4.019  1.00  0.00      R    C  
ATOM    733  O3' URA R   4       9.582  -3.094  -4.505  1.00  0.00      R    O  
ATOM    734  C2' URA R   4       7.660  -1.958  -3.349  1.00  0.00      R    C  
ATOM    735  O2' URA R   4       7.537  -3.108  -2.592  1.00  0.00      R    O  
ATOM    736  C1' URA R   4       7.618  -0.629  -2.568  1.00  0.00      R    C  
ATOM    737  N1  URA R   4       6.873   0.433  -3.461  1.00  0.00      R    N  
ATOM    738  C2  URA R   4       5.532   0.463  -3.617  1.00  0.00      R    C  
ATOM    739  O2  URA R   4       4.860  -0.410  -3.026  1.00  0.00      R    O  
ATOM    740  N3  URA R   4       4.975   1.403  -4.332  1.00  0.00      R    N  
ATOM    741  C4  URA R   4       5.668   2.186  -5.232  1.00  0.00      R    C  
ATOM    742  O4  URA R   4       5.014   2.949  -5.929  1.00  0.00      R    O  
ATOM    743  C5  URA R   4       7.132   2.095  -5.192  1.00  0.00      R    C  
ATOM    744  C6  URA R   4       7.621   1.211  -4.330  1.00  0.00      R    C  
ATOM    745  H3  URA R   4       3.973   1.295  -4.407  1.00  0.00      R    H  
ATOM    746  H5  URA R   4       7.705   2.796  -5.800  1.00  0.00      R    H  
ATOM    747  H6  URA R   4       8.667   0.951  -4.172  1.00  0.00      R    H  
ATOM    748  H1' URA R   4       7.065  -0.724  -1.609  1.00  0.00      R    H  
ATOM    749  H2' URA R   4       6.750  -3.590  -2.855  1.00  0.00      R    H  
ATOM    750  H3' URA R   4       8.929  -1.131  -4.833  1.00  0.00      R    H  
ATOM    751  H4' URA R   4      10.099  -2.077  -2.101  1.00  0.00      R    H  
ATOM    752  H5' URA R   4      11.652  -0.091  -2.637  1.00  0.00      R    H  
ATOM    753 H2'' URA R   4       6.835  -1.980  -4.092  1.00  0.00      R    H  
ATOM    754 H5'' URA R   4      11.766  -1.495  -3.880  1.00  0.00      R    H  
ATOM    755  P   GUA R   5       9.042  -3.514  -5.969  1.00  0.00      R    P  
ATOM    756  O1P GUA R   5       9.844  -4.744  -6.319  1.00  0.00      R    O  
ATOM    757  O2P GUA R   5       9.071  -2.456  -6.971  1.00  0.00      R    O  
ATOM    758  C5' GUA R   5       7.546  -5.240  -4.760  1.00  0.00      R    C  
ATOM    759  O5' GUA R   5       7.624  -4.088  -5.680  1.00  0.00      R    O  
ATOM    760  C4' GUA R   5       6.087  -5.553  -4.448  1.00  0.00      R    C  
ATOM    761  O4' GUA R   5       5.419  -4.444  -3.783  1.00  0.00      R    O  
ATOM    762  C3' GUA R   5       5.204  -5.999  -5.692  1.00  0.00      R    C  
ATOM    763  O3' GUA R   5       5.516  -7.284  -6.144  1.00  0.00      R    O  
ATOM    764  C2' GUA R   5       3.848  -5.752  -5.066  1.00  0.00      R    C  
ATOM    765  O2' GUA R   5       3.326  -6.723  -4.135  1.00  0.00      R    O  
ATOM    766  C1' GUA R   5       4.100  -4.417  -4.325  1.00  0.00      R    C  
ATOM    767  N1  GUA R   5       0.743  -1.325  -6.691  1.00  0.00      R    N  
ATOM    768  C2  GUA R   5       0.505  -2.422  -5.875  1.00  0.00      R    C  
ATOM    769  N2  GUA R   5      -0.751  -2.702  -5.697  1.00  0.00      R    N  
ATOM    770  N3  GUA R   5       1.429  -3.061  -5.198  1.00  0.00      R    N  
ATOM    771  C4  GUA R   5       2.690  -2.624  -5.536  1.00  0.00      R    C  
ATOM    772  C5  GUA R   5       3.020  -1.596  -6.390  1.00  0.00      R    C  
ATOM    773  C6  GUA R   5       2.059  -0.804  -7.034  1.00  0.00      R    C  
ATOM    774  O6  GUA R   5       2.279   0.163  -7.836  1.00  0.00      R    O  
ATOM    775  N7  GUA R   5       4.429  -1.495  -6.550  1.00  0.00      R    N  
ATOM    776  C8  GUA R   5       4.805  -2.549  -5.902  1.00  0.00      R    C  
ATOM    777  N9  GUA R   5       3.809  -3.232  -5.184  1.00  0.00      R    N  
ATOM    778  H1  GUA R   5       0.019  -0.647  -6.878  1.00  0.00      R    H  
ATOM    779  H8  GUA R   5       5.859  -2.796  -5.771  1.00  0.00      R    H  
ATOM    780  H1' GUA R   5       3.391  -4.440  -3.471  1.00  0.00      R    H  
ATOM    781  H2' GUA R   5       2.392  -6.528  -4.031  1.00  0.00      R    H  
ATOM    782  H21 GUA R   5      -1.468  -2.142  -6.111  1.00  0.00      R    H  
ATOM    783  H3' GUA R   5       5.576  -5.181  -6.345  1.00  0.00      R    H  
ATOM    784  H22 GUA R   5      -1.073  -3.428  -5.089  1.00  0.00      R    H  
ATOM    785  H4' GUA R   5       6.049  -6.278  -3.607  1.00  0.00      R    H  
ATOM    786  H5' GUA R   5       8.166  -5.017  -3.866  1.00  0.00      R    H  
ATOM    787 H2'' GUA R   5       3.054  -5.563  -5.818  1.00  0.00      R    H  
ATOM    788 H5'' GUA R   5       7.870  -6.220  -5.172  1.00  0.00      R    H  
ATOM    789  P   URA R   6       5.319  -7.603  -7.663  1.00  0.00      R    P  
ATOM    790  O1P URA R   6       5.402  -9.099  -7.823  1.00  0.00      R    O  
ATOM    791  O2P URA R   6       6.414  -6.940  -8.449  1.00  0.00      R    O  
ATOM    792  C5' URA R   6       2.766  -7.853  -7.664  1.00  0.00      R    C  
ATOM    793  O5' URA R   6       3.906  -7.036  -8.055  1.00  0.00      R    O  
ATOM    794  C4' URA R   6       1.353  -7.197  -8.039  1.00  0.00      R    C  
ATOM    795  O4' URA R   6       1.245  -5.840  -7.548  1.00  0.00      R    O  
ATOM    796  C3' URA R   6       1.125  -7.092  -9.519  1.00  0.00      R    C  
ATOM    797  O3' URA R   6       0.786  -8.360 -10.084  1.00  0.00      R    O  
ATOM    798  C2' URA R   6       0.171  -5.934  -9.583  1.00  0.00      R    C  
ATOM    799  O2' URA R   6      -1.193  -6.353  -9.384  1.00  0.00      R    O  
ATOM    800  C1' URA R   6       0.601  -5.052  -8.520  1.00  0.00      R    C  
ATOM    801  N1  URA R   6       1.461  -3.911  -9.027  1.00  0.00      R    N  
ATOM    802  C2  URA R   6       0.780  -2.857  -9.507  1.00  0.00      R    C  
ATOM    803  O2  URA R   6      -0.440  -2.792  -9.427  1.00  0.00      R    O  
ATOM    804  N3  URA R   6       1.599  -1.901 -10.042  1.00  0.00      R    N  
ATOM    805  C4  URA R   6       2.979  -1.887 -10.075  1.00  0.00      R    C  
ATOM    806  O4  URA R   6       3.459  -0.874 -10.489  1.00  0.00      R    O  
ATOM    807  C5  URA R   6       3.580  -3.067  -9.474  1.00  0.00      R    C  
ATOM    808  C6  URA R   6       2.833  -3.975  -8.865  1.00  0.00      R    C  
ATOM    809  H3  URA R   6       1.133  -1.075 -10.390  1.00  0.00      R    H  
ATOM    810  H5  URA R   6       4.613  -2.926  -9.156  1.00  0.00      R    H  
ATOM    811  H6  URA R   6       3.245  -4.670  -8.132  1.00  0.00      R    H  
ATOM    812  H1' URA R   6      -0.270  -4.602  -7.998  1.00  0.00      R    H  
ATOM    813  H2' URA R   6      -1.494  -6.307 -10.294  1.00  0.00      R    H  
ATOM    814  H3' URA R   6       2.114  -6.691  -9.831  1.00  0.00      R    H  
ATOM    815  H4' URA R   6       0.567  -7.887  -7.663  1.00  0.00      R    H  
ATOM    816  H5' URA R   6       2.757  -8.037  -6.568  1.00  0.00      R    H  
ATOM    817 H2'' URA R   6       0.472  -5.498 -10.559  1.00  0.00      R    H  
ATOM    818 H5'' URA R   6       2.831  -8.836  -8.176  1.00  0.00      R    H  
ATOM    819  P   ADE R   7       1.026  -8.391 -11.649  1.00  0.00      R    P  
ATOM    820  O1P ADE R   7       0.709  -9.742 -12.202  1.00  0.00      R    O  
ATOM    821  O2P ADE R   7       2.406  -7.878 -11.927  1.00  0.00      R    O  
ATOM    822  C5' ADE R   7      -1.436  -7.663 -12.348  1.00  0.00      R    C  
ATOM    823  O5' ADE R   7      -0.051  -7.335 -12.167  1.00  0.00      R    O  
ATOM    824  C4' ADE R   7      -2.485  -6.533 -12.616  1.00  0.00      R    C  
ATOM    825  O4' ADE R   7      -2.137  -5.360 -11.768  1.00  0.00      R    O  
ATOM    826  C3' ADE R   7      -2.638  -5.962 -13.997  1.00  0.00      R    C  
ATOM    827  O3' ADE R   7      -3.408  -6.901 -14.897  1.00  0.00      R    O  
ATOM    828  C2' ADE R   7      -3.195  -4.552 -13.766  1.00  0.00      R    C  
ATOM    829  O2' ADE R   7      -4.554  -4.481 -13.448  1.00  0.00      R    O  
ATOM    830  C1' ADE R   7      -2.310  -4.151 -12.546  1.00  0.00      R    C  
ATOM    831  N1  ADE R   7      -0.095   0.225 -14.128  1.00  0.00      R    N  
ATOM    832  C2  ADE R   7      -1.362  -0.184 -13.775  1.00  0.00      R    C  
ATOM    833  N3  ADE R   7      -1.879  -1.347 -13.381  1.00  0.00      R    N  
ATOM    834  C4  ADE R   7      -0.918  -2.216 -13.331  1.00  0.00      R    C  
ATOM    835  C5  ADE R   7       0.427  -1.997 -13.620  1.00  0.00      R    C  
ATOM    836  C6  ADE R   7       0.883  -0.700 -13.976  1.00  0.00      R    C  
ATOM    837  N6  ADE R   7       2.142  -0.230 -14.214  1.00  0.00      R    N  
ATOM    838  N7  ADE R   7       1.069  -3.149 -13.312  1.00  0.00      R    N  
ATOM    839  C8  ADE R   7       0.162  -3.985 -12.961  1.00  0.00      R    C  
ATOM    840  N9  ADE R   7      -1.076  -3.480 -12.895  1.00  0.00      R    N  
ATOM    841  H2  ADE R   7      -2.061   0.645 -13.885  1.00  0.00      R    H  
ATOM    842  H8  ADE R   7       0.371  -5.033 -12.749  1.00  0.00      R    H  
ATOM    843  H1' ADE R   7      -2.939  -3.479 -11.923  1.00  0.00      R    H  
ATOM    844  H2' ADE R   7      -4.840  -3.598 -13.692  1.00  0.00      R    H  
ATOM    845  H3' ADE R   7      -1.569  -5.851 -14.277  1.00  0.00      R    H  
ATOM    846  H4' ADE R   7      -3.517  -6.855 -12.363  1.00  0.00      R    H  
ATOM    847  H5' ADE R   7      -1.839  -8.288 -11.522  1.00  0.00      R    H  
ATOM    848  H61 ADE R   7       2.291   0.751 -14.337  1.00  0.00      R    H  
ATOM    849  H62 ADE R   7       2.870  -0.879 -13.992  1.00  0.00      R    H  
ATOM    850 H2'' ADE R   7      -3.029  -3.945 -14.681  1.00  0.00      R    H  
ATOM    851 H5'' ADE R   7      -1.488  -8.238 -13.297  1.00  0.00      R    H  
ATOM    852  P   ADE R   8      -3.336  -6.776 -16.465  1.00  0.00      R    P  
ATOM    853  O1P ADE R   8      -4.417  -7.633 -17.082  1.00  0.00      R    O  
ATOM    854  O2P ADE R   8      -1.944  -7.158 -16.875  1.00  0.00      R    O  
ATOM    855  C5' ADE R   8      -4.773  -4.634 -17.015  1.00  0.00      R    C  
ATOM    856  O5' ADE R   8      -3.467  -5.281 -16.915  1.00  0.00      R    O  
ATOM    857  C4' ADE R   8      -4.596  -3.132 -17.282  1.00  0.00      R    C  
ATOM    858  O4' ADE R   8      -3.568  -2.550 -16.347  1.00  0.00      R    O  
ATOM    859  C3' ADE R   8      -4.000  -2.861 -18.692  1.00  0.00      R    C  
ATOM    860  O3' ADE R   8      -5.082  -2.814 -19.662  1.00  0.00      R    O  
ATOM    861  C2' ADE R   8      -3.489  -1.466 -18.449  1.00  0.00      R    C  
ATOM    862  O2' ADE R   8      -4.456  -0.488 -18.381  1.00  0.00      R    O  
ATOM    863  C1' ADE R   8      -2.913  -1.563 -17.026  1.00  0.00      R    C  
ATOM    864  N1  ADE R   8       1.595   0.688 -17.707  1.00  0.00      R    N  
ATOM    865  C2  ADE R   8       0.301   1.063 -17.934  1.00  0.00      R    C  
ATOM    866  N3  ADE R   8      -0.832   0.327 -17.707  1.00  0.00      R    N  
ATOM    867  C4  ADE R   8      -0.563  -0.897 -17.371  1.00  0.00      R    C  
ATOM    868  C5  ADE R   8       0.673  -1.411 -17.173  1.00  0.00      R    C  
ATOM    869  C6  ADE R   8       1.799  -0.585 -17.398  1.00  0.00      R    C  
ATOM    870  N6  ADE R   8       3.044  -1.033 -17.317  1.00  0.00      R    N  
ATOM    871  N7  ADE R   8       0.487  -2.772 -16.843  1.00  0.00      R    N  
ATOM    872  C8  ADE R   8      -0.784  -2.982 -16.725  1.00  0.00      R    C  
ATOM    873  N9  ADE R   8      -1.472  -1.762 -17.040  1.00  0.00      R    N  
ATOM    874  H2  ADE R   8       0.121   2.065 -18.321  1.00  0.00      R    H  
ATOM    875  H8  ADE R   8      -1.299  -3.939 -16.637  1.00  0.00      R    H  
ATOM    876  H1' ADE R   8      -3.047  -0.619 -16.455  1.00  0.00      R    H  
ATOM    877  H2' ADE R   8      -4.434  -0.072 -19.245  1.00  0.00      R    H  
ATOM    878  H3' ADE R   8      -3.235  -3.663 -18.758  1.00  0.00      R    H  
ATOM    879  H4' ADE R   8      -5.556  -2.618 -17.062  1.00  0.00      R    H  
ATOM    880  H5' ADE R   8      -5.348  -4.799 -16.080  1.00  0.00      R    H  
ATOM    881  H61 ADE R   8       3.845  -0.468 -17.514  1.00  0.00      R    H  
ATOM    882  H62 ADE R   8       3.228  -1.971 -17.019  1.00  0.00      R    H  
ATOM    883 H2'' ADE R   8      -2.759  -1.224 -19.251  1.00  0.00      R    H  
ATOM    884 H5'' ADE R   8      -5.365  -5.050 -17.858  1.00  0.00      R    H  
ATOM    885  P   GUA R   9      -4.609  -3.034 -21.121  1.00  0.00      R    P  
ATOM    886  O1P GUA R   9      -5.864  -3.380 -21.885  1.00  0.00      R    O  
ATOM    887  O2P GUA R   9      -3.513  -4.088 -21.135  1.00  0.00      R    O  
ATOM    888  C5' GUA R   9      -4.791  -0.499 -21.640  1.00  0.00      R    C  
ATOM    889  O5' GUA R   9      -3.972  -1.725 -21.640  1.00  0.00      R    O  
ATOM    890  C4' GUA R   9      -3.956   0.756 -21.914  1.00  0.00      R    C  
ATOM    891  O4' GUA R   9      -2.966   1.048 -20.885  1.00  0.00      R    O  
ATOM    892  C3' GUA R   9      -3.117   0.645 -23.210  1.00  0.00      R    C  
ATOM    893  O3' GUA R   9      -3.813   0.787 -24.400  1.00  0.00      R    O  
ATOM    894  C2' GUA R   9      -2.100   1.719 -22.878  1.00  0.00      R    C  
ATOM    895  O2' GUA R   9      -2.739   3.022 -22.960  1.00  0.00      R    O  
ATOM    896  C1' GUA R   9      -1.765   1.515 -21.445  1.00  0.00      R    C  
ATOM    897  N1  GUA R   9       3.279   1.271 -21.027  1.00  0.00      R    N  
ATOM    898  C2  GUA R   9       2.494   2.341 -21.314  1.00  0.00      R    C  
ATOM    899  N2  GUA R   9       3.138   3.476 -21.602  1.00  0.00      R    N  
ATOM    900  N3  GUA R   9       1.174   2.326 -21.315  1.00  0.00      R    N  
ATOM    901  C4  GUA R   9       0.710   1.083 -21.162  1.00  0.00      R    C  
ATOM    902  C5  GUA R   9       1.374  -0.069 -20.892  1.00  0.00      R    C  
ATOM    903  C6  GUA R   9       2.774   0.043 -20.819  1.00  0.00      R    C  
ATOM    904  O6  GUA R   9       3.565  -0.888 -20.537  1.00  0.00      R    O  
ATOM    905  N7  GUA R   9       0.589  -1.219 -20.868  1.00  0.00      R    N  
ATOM    906  C8  GUA R   9      -0.578  -0.728 -21.081  1.00  0.00      R    C  
ATOM    907  N9  GUA R   9      -0.642   0.660 -21.195  1.00  0.00      R    N  
ATOM    908  H1  GUA R   9       4.283   1.325 -21.119  1.00  0.00      R    H  
ATOM    909  H8  GUA R   9      -1.434  -1.394 -21.179  1.00  0.00      R    H  
ATOM    910  H1' GUA R   9      -1.605   2.519 -20.994  1.00  0.00      R    H  
ATOM    911  H2' GUA R   9      -2.120   3.743 -22.823  1.00  0.00      R    H  
ATOM    912  H21 GUA R   9       4.137   3.508 -21.633  1.00  0.00      R    H  
ATOM    913  H3' GUA R   9      -2.555  -0.312 -23.267  1.00  0.00      R    H  
ATOM    914  H22 GUA R   9       2.585   4.307 -21.655  1.00  0.00      R    H  
ATOM    915  H4' GUA R   9      -4.618   1.648 -21.893  1.00  0.00      R    H  
ATOM    916  H5' GUA R   9      -5.387  -0.355 -20.714  1.00  0.00      R    H  
ATOM    917 H2'' GUA R   9      -1.217   1.713 -23.551  1.00  0.00      R    H  
ATOM    918 H5'' GUA R   9      -5.458  -0.488 -22.529  1.00  0.00      R    H  
ATOM    919  P   CYT R  10      -3.141   0.333 -25.706  1.00  0.00      R    P  
ATOM    920  O1P CYT R  10      -3.986   0.813 -26.815  1.00  0.00      R    O  
ATOM    921  O2P CYT R  10      -2.841  -1.122 -25.583  1.00  0.00      R    O  
ATOM    922  C5' CYT R  10      -1.603   2.406 -26.427  1.00  0.00      R    C  
ATOM    923  O5' CYT R  10      -1.770   1.110 -25.802  1.00  0.00      R    O  
ATOM    924  C4' CYT R  10      -0.123   2.884 -26.320  1.00  0.00      R    C  
ATOM    925  O4' CYT R  10       0.454   2.645 -25.003  1.00  0.00      R    O  
ATOM    926  C3' CYT R  10       0.823   2.256 -27.301  1.00  0.00      R    C  
ATOM    927  O3' CYT R  10       0.812   2.768 -28.681  1.00  0.00      R    O  
ATOM    928  C2' CYT R  10       2.151   2.690 -26.671  1.00  0.00      R    C  
ATOM    929  O2' CYT R  10       2.489   4.049 -26.881  1.00  0.00      R    O  
ATOM    930  C1' CYT R  10       1.866   2.434 -25.192  1.00  0.00      R    C  
ATOM    931  N1  CYT R  10       2.368   1.114 -24.846  1.00  0.00      R    N  
ATOM    932  C2  CYT R  10       3.647   0.895 -24.360  1.00  0.00      R    C  
ATOM    933  O2  CYT R  10       4.442   1.845 -24.328  1.00  0.00      R    O  
ATOM    934  N3  CYT R  10       3.996  -0.335 -23.928  1.00  0.00      R    N  
ATOM    935  C4  CYT R  10       3.168  -1.372 -23.979  1.00  0.00      R    C  
ATOM    936  N4  CYT R  10       3.558  -2.600 -23.625  1.00  0.00      R    N  
ATOM    937  C5  CYT R  10       1.783  -1.147 -24.407  1.00  0.00      R    C  
ATOM    938  C6  CYT R  10       1.446   0.111 -24.722  1.00  0.00      R    C  
ATOM    939  H5  CYT R  10       1.056  -1.957 -24.457  1.00  0.00      R    H  
ATOM    940  H6  CYT R  10       0.451   0.398 -25.062  1.00  0.00      R    H  
ATOM    941  H1' CYT R  10       2.419   3.174 -24.573  1.00  0.00      R    H  
ATOM    942  H2' CYT R  10       3.344   4.015 -27.314  1.00  0.00      R    H  
ATOM    943  H3' CYT R  10       0.750   1.148 -27.338  1.00  0.00      R    H  
ATOM    944  H4' CYT R  10      -0.114   3.986 -26.452  1.00  0.00      R    H  
ATOM    945  H41 CYT R  10       4.330  -2.647 -22.993  1.00  0.00      R    H  
ATOM    946  H5' CYT R  10      -2.308   3.073 -25.887  1.00  0.00      R    H  
ATOM    947  H42 CYT R  10       2.856  -3.310 -23.592  1.00  0.00      R    H  
ATOM    948  H3T CYT R  10       1.003   3.708 -28.658  1.00  0.00      R    H  
ATOM    949 H2'' CYT R  10       3.041   2.172 -27.086  1.00  0.00      R    H  
ATOM    950 H5'' CYT R  10      -1.842   2.293 -27.506  1.00  0.00      R    H  
TER   
ATOM    951  P   CYT T   9      -4.463  11.425 -32.587  1.00  0.00      TS   P  
ATOM    952  O1P CYT T   9      -4.481  12.664 -33.386  1.00  0.00      TS   O  
ATOM    953  O2P CYT T   9      -5.499  11.407 -31.525  1.00  0.00      TS   O  
ATOM    954  C5' CYT T   9      -4.244   8.858 -32.801  1.00  0.00      TS   C  
ATOM    955  O5' CYT T   9      -4.400  10.128 -33.433  1.00  0.00      TS   O  
ATOM    956  C4' CYT T   9      -4.962   7.706 -33.461  1.00  0.00      TS   C  
ATOM    957  O4' CYT T   9      -6.412   8.028 -33.739  1.00  0.00      TS   O  
ATOM    958  C3' CYT T   9      -4.438   7.390 -34.853  1.00  0.00      TS   C  
ATOM    959  O3' CYT T   9      -4.211   5.994 -35.094  1.00  0.00      TS   O  
ATOM    960  C2' CYT T   9      -5.416   7.945 -35.849  1.00  0.00      TS   C  
ATOM    961  C1' CYT T   9      -6.791   7.884 -35.132  1.00  0.00      TS   C  
ATOM    962  N1  CYT T   9      -7.754   8.952 -35.510  1.00  0.00      TS   N  
ATOM    963  C2  CYT T   9      -8.943   8.731 -36.173  1.00  0.00      TS   C  
ATOM    964  O2  CYT T   9      -9.300   7.563 -36.364  1.00  0.00      TS   O  
ATOM    965  N3  CYT T   9      -9.622   9.817 -36.635  1.00  0.00      TS   N  
ATOM    966  C4  CYT T   9      -9.128  11.090 -36.619  1.00  0.00      TS   C  
ATOM    967  N4  CYT T   9      -9.772  12.073 -37.286  1.00  0.00      TS   N  
ATOM    968  C5  CYT T   9      -7.834  11.272 -36.006  1.00  0.00      TS   C  
ATOM    969  O5T CYT T   9      -3.070  11.449 -31.888  1.00  0.00      TS   O  
ATOM    970  C6  CYT T   9      -7.222  10.235 -35.461  1.00  0.00      TS   C  
ATOM    971  H5  CYT T   9      -7.489  12.282 -35.783  1.00  0.00      TS   H  
ATOM    972  H6  CYT T   9      -6.317  10.329 -34.861  1.00  0.00      TS   H  
ATOM    973  H1' CYT T   9      -7.189   6.872 -35.358  1.00  0.00      TS   H  
ATOM    974  H2' CYT T   9      -5.491   7.420 -36.825  1.00  0.00      TS   H  
ATOM    975  H3' CYT T   9      -3.445   7.884 -34.908  1.00  0.00      TS   H  
ATOM    976  H4' CYT T   9      -4.932   6.831 -32.779  1.00  0.00      TS   H  
ATOM    977  H41 CYT T   9      -9.238  12.883 -37.526  1.00  0.00      TS   H  
ATOM    978  H5' CYT T   9      -4.702   8.779 -31.793  1.00  0.00      TS   H  
ATOM    979  H42 CYT T   9     -10.582  12.007 -37.869  1.00  0.00      TS   H  
ATOM    980  H5T CYT T   9      -3.138  12.175 -31.264  1.00  0.00      TS   H  
ATOM    981 H2'' CYT T   9      -5.176   8.978 -36.178  1.00  0.00      TS   H  
ATOM    982 H5'' CYT T   9      -3.156   8.687 -32.651  1.00  0.00      TS   H  
ATOM    983  P   GUA T  10      -2.835   5.233 -34.942  1.00  0.00      TS   P  
ATOM    984  O1P GUA T  10      -1.892   5.549 -36.061  1.00  0.00      TS   O  
ATOM    985  O2P GUA T  10      -3.265   3.780 -34.761  1.00  0.00      TS   O  
ATOM    986  C5' GUA T  10      -1.125   6.702 -33.411  1.00  0.00      TS   C  
ATOM    987  O5' GUA T  10      -2.276   5.811 -33.585  1.00  0.00      TS   O  
ATOM    988  C4' GUA T  10      -0.579   6.675 -31.955  1.00  0.00      TS   C  
ATOM    989  O4' GUA T  10      -1.455   7.321 -31.010  1.00  0.00      TS   O  
ATOM    990  C3' GUA T  10      -0.325   5.252 -31.429  1.00  0.00      TS   C  
ATOM    991  O3' GUA T  10       0.910   5.198 -30.808  1.00  0.00      TS   O  
ATOM    992  C2' GUA T  10      -1.456   4.959 -30.545  1.00  0.00      TS   C  
ATOM    993  C1' GUA T  10      -1.878   6.356 -30.013  1.00  0.00      TS   C  
ATOM    994  N1  GUA T  10      -5.653   9.628 -28.887  1.00  0.00      TS   N  
ATOM    995  C2  GUA T  10      -4.337   9.891 -28.904  1.00  0.00      TS   C  
ATOM    996  N2  GUA T  10      -3.975  11.122 -28.596  1.00  0.00      TS   N  
ATOM    997  N3  GUA T  10      -3.385   8.866 -29.134  1.00  0.00      TS   N  
ATOM    998  C4  GUA T  10      -3.990   7.745 -29.549  1.00  0.00      TS   C  
ATOM    999  C5  GUA T  10      -5.334   7.415 -29.625  1.00  0.00      TS   C  
ATOM   1000  C6  GUA T  10      -6.264   8.397 -29.205  1.00  0.00      TS   C  
ATOM   1001  O6  GUA T  10      -7.515   8.374 -29.256  1.00  0.00      TS   O  
ATOM   1002  N7  GUA T  10      -5.537   6.085 -29.953  1.00  0.00      TS   N  
ATOM   1003  C8  GUA T  10      -4.330   5.607 -30.090  1.00  0.00      TS   C  
ATOM   1004  N9  GUA T  10      -3.360   6.539 -29.945  1.00  0.00      TS   N  
ATOM   1005  H1  GUA T  10      -6.284  10.418 -28.860  1.00  0.00      TS   H  
ATOM   1006  H8  GUA T  10      -4.158   4.572 -30.385  1.00  0.00      TS   H  
ATOM   1007  H1' GUA T  10      -1.387   6.621 -29.053  1.00  0.00      TS   H  
ATOM   1008  H2' GUA T  10      -1.233   4.120 -29.851  1.00  0.00      TS   H  
ATOM   1009  H21 GUA T  10      -4.613  11.881 -28.466  1.00  0.00      TS   H  
ATOM   1010  H3' GUA T  10      -0.461   4.538 -32.270  1.00  0.00      TS   H  
ATOM   1011  H22 GUA T  10      -2.999  11.313 -28.486  1.00  0.00      TS   H  
ATOM   1012  H4' GUA T  10       0.284   7.372 -31.878  1.00  0.00      TS   H  
ATOM   1013  H5' GUA T  10      -1.446   7.740 -33.645  1.00  0.00      TS   H  
ATOM   1014 H2'' GUA T  10      -2.272   4.517 -31.154  1.00  0.00      TS   H  
ATOM   1015 H5'' GUA T  10      -0.356   6.391 -34.149  1.00  0.00      TS   H  
ATOM   1016  P   THY T  11       2.140   4.591 -31.558  1.00  0.00      TS   P  
ATOM   1017  O1P THY T  11       1.687   3.350 -32.164  1.00  0.00      TS   O  
ATOM   1018  O2P THY T  11       2.851   5.547 -32.437  1.00  0.00      TS   O  
ATOM   1019  C5' THY T  11       3.837   5.219 -29.615  1.00  0.00      TS   C  
ATOM   1020  O5' THY T  11       3.146   4.218 -30.400  1.00  0.00      TS   O  
ATOM   1021  C4' THY T  11       5.192   4.736 -29.065  1.00  0.00      TS   C  
ATOM   1022  O4' THY T  11       5.020   3.624 -28.214  1.00  0.00      TS   O  
ATOM   1023  C3' THY T  11       6.214   4.362 -30.127  1.00  0.00      TS   C  
ATOM   1024  O3' THY T  11       7.587   4.712 -29.793  1.00  0.00      TS   O  
ATOM   1025  C2' THY T  11       6.126   2.871 -30.147  1.00  0.00      TS   C  
ATOM   1026  C1' THY T  11       5.945   2.625 -28.662  1.00  0.00      TS   C  
ATOM   1027  N1  THY T  11       5.315   1.338 -28.345  1.00  0.00      TS   N  
ATOM   1028  C2  THY T  11       5.948   0.478 -27.506  1.00  0.00      TS   C  
ATOM   1029  O2  THY T  11       6.993   0.799 -26.957  1.00  0.00      TS   O  
ATOM   1030  N3  THY T  11       5.329  -0.723 -27.247  1.00  0.00      TS   N  
ATOM   1031  C4  THY T  11       4.097  -1.165 -27.817  1.00  0.00      TS   C  
ATOM   1032  O4  THY T  11       3.643  -2.274 -27.540  1.00  0.00      TS   O  
ATOM   1033  C5  THY T  11       3.498  -0.149 -28.740  1.00  0.00      TS   C  
ATOM   1034  C5M THY T  11       2.096  -0.521 -29.302  1.00  0.00      TS   C  
ATOM   1035  C6  THY T  11       4.178   1.003 -29.012  1.00  0.00      TS   C  
ATOM   1036  H3  THY T  11       5.926  -1.385 -26.775  1.00  0.00      TS   H  
ATOM   1037  H6  THY T  11       3.632   1.801 -29.514  1.00  0.00      TS   H  
ATOM   1038  H1' THY T  11       6.912   2.798 -28.144  1.00  0.00      TS   H  
ATOM   1039  H2' THY T  11       7.090   2.377 -30.396  1.00  0.00      TS   H  
ATOM   1040  H3' THY T  11       5.781   4.756 -31.072  1.00  0.00      TS   H  
ATOM   1041  H4' THY T  11       5.705   5.583 -28.561  1.00  0.00      TS   H  
ATOM   1042  H5' THY T  11       3.181   5.537 -28.776  1.00  0.00      TS   H  
ATOM   1043  H51 THY T  11       2.187  -1.495 -29.828  1.00  0.00      TS   H  
ATOM   1044  H52 THY T  11       1.895   0.299 -30.025  1.00  0.00      TS   H  
ATOM   1045  H53 THY T  11       1.375  -0.614 -28.463  1.00  0.00      TS   H  
ATOM   1046 H2'' THY T  11       5.186   2.536 -30.635  1.00  0.00      TS   H  
ATOM   1047 H5'' THY T  11       3.951   6.137 -30.230  1.00  0.00      TS   H  
ATOM   1048  P   ADE T  12       8.161   6.013 -30.429  1.00  0.00      TS   P  
ATOM   1049  O1P ADE T  12       9.120   6.601 -29.509  1.00  0.00      TS   O  
ATOM   1050  O2P ADE T  12       7.050   6.963 -30.786  1.00  0.00      TS   O  
ATOM   1051  C5' ADE T  12      10.194   4.819 -31.664  1.00  0.00      TS   C  
ATOM   1052  O5' ADE T  12       8.864   5.405 -31.723  1.00  0.00      TS   O  
ATOM   1053  C4' ADE T  12      10.242   3.667 -32.658  1.00  0.00      TS   C  
ATOM   1054  O4' ADE T  12       9.559   2.540 -32.038  1.00  0.00      TS   O  
ATOM   1055  C3' ADE T  12       9.444   3.835 -33.953  1.00  0.00      TS   C  
ATOM   1056  O3' ADE T  12      10.191   3.388 -35.102  1.00  0.00      TS   O  
ATOM   1057  C2' ADE T  12       8.205   2.968 -33.813  1.00  0.00      TS   C  
ATOM   1058  C1' ADE T  12       8.771   1.827 -32.993  1.00  0.00      TS   C  
ATOM   1059  N1  ADE T  12       8.021  -2.049 -29.663  1.00  0.00      TS   N  
ATOM   1060  C2  ADE T  12       9.047  -1.234 -29.872  1.00  0.00      TS   C  
ATOM   1061  N3  ADE T  12       9.238  -0.287 -30.797  1.00  0.00      TS   N  
ATOM   1062  C4  ADE T  12       8.129  -0.188 -31.544  1.00  0.00      TS   C  
ATOM   1063  C5  ADE T  12       6.941  -0.901 -31.385  1.00  0.00      TS   C  
ATOM   1064  C6  ADE T  12       6.914  -1.898 -30.451  1.00  0.00      TS   C  
ATOM   1065  N6  ADE T  12       5.779  -2.636 -30.421  1.00  0.00      TS   N  
ATOM   1066  N7  ADE T  12       5.979  -0.350 -32.234  1.00  0.00      TS   N  
ATOM   1067  C8  ADE T  12       6.542   0.646 -32.870  1.00  0.00      TS   C  
ATOM   1068  N9  ADE T  12       7.810   0.829 -32.465  1.00  0.00      TS   N  
ATOM   1069  H2  ADE T  12       9.937  -1.454 -29.283  1.00  0.00      TS   H  
ATOM   1070  H8  ADE T  12       6.079   1.328 -33.583  1.00  0.00      TS   H  
ATOM   1071  H1' ADE T  12       9.582   1.271 -33.512  1.00  0.00      TS   H  
ATOM   1072  H2' ADE T  12       7.720   2.639 -34.757  1.00  0.00      TS   H  
ATOM   1073  H3' ADE T  12       9.099   4.881 -34.098  1.00  0.00      TS   H  
ATOM   1074  H4' ADE T  12      11.261   3.278 -32.866  1.00  0.00      TS   H  
ATOM   1075  H5' ADE T  12      10.413   4.550 -30.608  1.00  0.00      TS   H  
ATOM   1076  H61 ADE T  12       5.714  -3.467 -29.868  1.00  0.00      TS   H  
ATOM   1077  H62 ADE T  12       5.107  -2.496 -31.148  1.00  0.00      TS   H  
ATOM   1078 H2'' ADE T  12       7.498   3.607 -33.242  1.00  0.00      TS   H  
ATOM   1079 H5'' ADE T  12      11.062   5.494 -31.817  1.00  0.00      TS   H  
ATOM   1080  P   THY T  13      11.176   4.320 -35.893  1.00  0.00      TS   P  
ATOM   1081  O1P THY T  13      11.404   5.572 -35.177  1.00  0.00      TS   O  
ATOM   1082  O2P THY T  13      10.497   4.389 -37.202  1.00  0.00      TS   O  
ATOM   1083  C5' THY T  13      13.354   3.072 -35.075  1.00  0.00      TS   C  
ATOM   1084  O5' THY T  13      12.505   3.559 -36.117  1.00  0.00      TS   O  
ATOM   1085  C4' THY T  13      13.557   1.597 -35.270  1.00  0.00      TS   C  
ATOM   1086  O4' THY T  13      12.449   0.862 -34.763  1.00  0.00      TS   O  
ATOM   1087  C3' THY T  13      13.797   1.106 -36.721  1.00  0.00      TS   C  
ATOM   1088  O3' THY T  13      14.966   0.276 -36.893  1.00  0.00      TS   O  
ATOM   1089  C2' THY T  13      12.569   0.263 -36.993  1.00  0.00      TS   C  
ATOM   1090  C1' THY T  13      12.201  -0.253 -35.612  1.00  0.00      TS   C  
ATOM   1091  N1  THY T  13      10.766  -0.758 -35.335  1.00  0.00      TS   N  
ATOM   1092  C2  THY T  13      10.646  -1.537 -34.270  1.00  0.00      TS   C  
ATOM   1093  O2  THY T  13      11.630  -1.855 -33.603  1.00  0.00      TS   O  
ATOM   1094  N3  THY T  13       9.345  -1.879 -33.939  1.00  0.00      TS   N  
ATOM   1095  C4  THY T  13       8.210  -1.651 -34.694  1.00  0.00      TS   C  
ATOM   1096  O4  THY T  13       7.110  -2.140 -34.347  1.00  0.00      TS   O  
ATOM   1097  C5  THY T  13       8.423  -0.832 -35.854  1.00  0.00      TS   C  
ATOM   1098  C5M THY T  13       7.195  -0.513 -36.626  1.00  0.00      TS   C  
ATOM   1099  C6  THY T  13       9.703  -0.467 -36.116  1.00  0.00      TS   C  
ATOM   1100  H3  THY T  13       9.260  -2.712 -33.375  1.00  0.00      TS   H  
ATOM   1101  H6  THY T  13       9.975   0.270 -36.871  1.00  0.00      TS   H  
ATOM   1102  H1' THY T  13      12.933  -1.073 -35.448  1.00  0.00      TS   H  
ATOM   1103  H2' THY T  13      12.690  -0.581 -37.704  1.00  0.00      TS   H  
ATOM   1104  H3' THY T  13      13.830   2.005 -37.375  1.00  0.00      TS   H  
ATOM   1105  H4' THY T  13      14.420   1.292 -34.640  1.00  0.00      TS   H  
ATOM   1106  H5' THY T  13      13.127   3.544 -34.095  1.00  0.00      TS   H  
ATOM   1107  H51 THY T  13       6.340  -0.363 -35.931  1.00  0.00      TS   H  
ATOM   1108  H52 THY T  13       6.943  -1.410 -37.232  1.00  0.00      TS   H  
ATOM   1109  H53 THY T  13       7.393   0.437 -37.166  1.00  0.00      TS   H  
ATOM   1110 H2'' THY T  13      11.787   0.916 -37.438  1.00  0.00      TS   H  
ATOM   1111 H5'' THY T  13      14.321   3.527 -35.379  1.00  0.00      TS   H  
ATOM   1112  P   ADE T  14      16.213   0.666 -37.761  1.00  0.00      TS   P  
ATOM   1113  O1P ADE T  14      16.780   1.925 -37.217  1.00  0.00      TS   O  
ATOM   1114  O2P ADE T  14      15.826   0.664 -39.166  1.00  0.00      TS   O  
ATOM   1115  C5' ADE T  14      17.581  -1.036 -36.218  1.00  0.00      TS   C  
ATOM   1116  O5' ADE T  14      17.322  -0.383 -37.445  1.00  0.00      TS   O  
ATOM   1117  C4' ADE T  14      17.239  -2.465 -36.205  1.00  0.00      TS   C  
ATOM   1118  O4' ADE T  14      15.766  -2.686 -36.223  1.00  0.00      TS   O  
ATOM   1119  C3' ADE T  14      17.738  -3.121 -37.469  1.00  0.00      TS   C  
ATOM   1120  O3' ADE T  14      18.475  -4.381 -37.187  1.00  0.00      TS   O  
ATOM   1121  C2' ADE T  14      16.476  -3.520 -38.224  1.00  0.00      TS   C  
ATOM   1122  C1' ADE T  14      15.510  -3.730 -37.087  1.00  0.00      TS   C  
ATOM   1123  N1  ADE T  14      10.542  -4.481 -35.678  1.00  0.00      TS   N  
ATOM   1124  C2  ADE T  14      11.734  -4.848 -35.129  1.00  0.00      TS   C  
ATOM   1125  N3  ADE T  14      12.972  -4.718 -35.646  1.00  0.00      TS   N  
ATOM   1126  C4  ADE T  14      13.014  -4.089 -36.807  1.00  0.00      TS   C  
ATOM   1127  C5  ADE T  14      11.884  -3.647 -37.469  1.00  0.00      TS   C  
ATOM   1128  C6  ADE T  14      10.621  -3.858 -36.924  1.00  0.00      TS   C  
ATOM   1129  N6  ADE T  14       9.426  -3.400 -37.437  1.00  0.00      TS   N  
ATOM   1130  N7  ADE T  14      12.279  -3.051 -38.692  1.00  0.00      TS   N  
ATOM   1131  C8  ADE T  14      13.569  -3.075 -38.646  1.00  0.00      TS   C  
ATOM   1132  N9  ADE T  14      14.067  -3.665 -37.530  1.00  0.00      TS   N  
ATOM   1133  H2  ADE T  14      11.672  -5.369 -34.174  1.00  0.00      TS   H  
ATOM   1134  H8  ADE T  14      14.205  -2.499 -39.317  1.00  0.00      TS   H  
ATOM   1135  H1' ADE T  14      15.638  -4.665 -36.501  1.00  0.00      TS   H  
ATOM   1136  H2' ADE T  14      16.652  -4.369 -38.919  1.00  0.00      TS   H  
ATOM   1137  H3' ADE T  14      18.351  -2.444 -38.101  1.00  0.00      TS   H  
ATOM   1138  H4' ADE T  14      17.514  -3.093 -35.332  1.00  0.00      TS   H  
ATOM   1139  H5' ADE T  14      17.013  -0.510 -35.420  1.00  0.00      TS   H  
ATOM   1140  H61 ADE T  14       8.602  -3.753 -36.996  1.00  0.00      TS   H  
ATOM   1141  H62 ADE T  14       9.365  -2.757 -38.200  1.00  0.00      TS   H  
ATOM   1142 H2'' ADE T  14      16.211  -2.691 -38.913  1.00  0.00      TS   H  
ATOM   1143 H5'' ADE T  14      18.651  -0.947 -35.936  1.00  0.00      TS   H  
ATOM   1144  P   THY T  15      19.892  -4.631 -37.885  1.00  0.00      TS   P  
ATOM   1145  O1P THY T  15      20.894  -4.468 -36.822  1.00  0.00      TS   O  
ATOM   1146  O2P THY T  15      19.973  -3.879 -39.126  1.00  0.00      TS   O  
ATOM   1147  C5' THY T  15      19.156  -7.152 -37.674  1.00  0.00      TS   C  
ATOM   1148  O5' THY T  15      19.843  -6.163 -38.325  1.00  0.00      TS   O  
ATOM   1149  C4' THY T  15      18.167  -7.907 -38.670  1.00  0.00      TS   C  
ATOM   1150  O4' THY T  15      16.985  -7.157 -38.901  1.00  0.00      TS   O  
ATOM   1151  C3' THY T  15      18.849  -8.183 -40.071  1.00  0.00      TS   C  
ATOM   1152  O3' THY T  15      18.807  -9.532 -40.492  1.00  0.00      TS   O  
ATOM   1153  C2' THY T  15      18.000  -7.261 -40.993  1.00  0.00      TS   C  
ATOM   1154  C1' THY T  15      16.666  -7.420 -40.271  1.00  0.00      TS   C  
ATOM   1155  N1  THY T  15      15.564  -6.587 -40.669  1.00  0.00      TS   N  
ATOM   1156  C2  THY T  15      14.289  -6.794 -40.167  1.00  0.00      TS   C  
ATOM   1157  O2  THY T  15      14.012  -7.702 -39.415  1.00  0.00      TS   O  
ATOM   1158  N3  THY T  15      13.369  -5.941 -40.681  1.00  0.00      TS   N  
ATOM   1159  C4  THY T  15      13.606  -4.844 -41.438  1.00  0.00      TS   C  
ATOM   1160  O4  THY T  15      12.790  -4.003 -41.689  1.00  0.00      TS   O  
ATOM   1161  C5  THY T  15      14.945  -4.698 -41.925  1.00  0.00      TS   C  
ATOM   1162  C5M THY T  15      15.173  -3.510 -42.868  1.00  0.00      TS   C  
ATOM   1163  C6  THY T  15      15.815  -5.620 -41.516  1.00  0.00      TS   C  
ATOM   1164  H3  THY T  15      12.469  -6.075 -40.245  1.00  0.00      TS   H  
ATOM   1165  H6  THY T  15      16.724  -5.631 -42.117  1.00  0.00      TS   H  
ATOM   1166  H1' THY T  15      16.410  -8.501 -40.230  1.00  0.00      TS   H  
ATOM   1167  H2' THY T  15      17.943  -7.614 -42.043  1.00  0.00      TS   H  
ATOM   1168  H3' THY T  15      19.891  -7.824 -39.926  1.00  0.00      TS   H  
ATOM   1169  H4' THY T  15      17.692  -8.785 -38.181  1.00  0.00      TS   H  
ATOM   1170  H5' THY T  15      18.434  -6.772 -36.918  1.00  0.00      TS   H  
ATOM   1171  H51 THY T  15      14.445  -3.675 -43.691  1.00  0.00      TS   H  
ATOM   1172  H52 THY T  15      16.223  -3.514 -43.232  1.00  0.00      TS   H  
ATOM   1173  H53 THY T  15      14.860  -2.563 -42.378  1.00  0.00      TS   H  
ATOM   1174 H2'' THY T  15      18.290  -6.193 -40.893  1.00  0.00      TS   H  
ATOM   1175 H5'' THY T  15      19.893  -7.919 -37.356  1.00  0.00      TS   H  
ATOM   1176  P   ADE T  16      19.993 -10.496 -40.168  1.00  0.00      TS   P  
ATOM   1177  O1P ADE T  16      20.832  -9.903 -39.078  1.00  0.00      TS   O  
ATOM   1178  O2P ADE T  16      20.761 -10.839 -41.422  1.00  0.00      TS   O  
ATOM   1179  C5' ADE T  16      18.355 -11.866 -38.692  1.00  0.00      TS   C  
ATOM   1180  O5' ADE T  16      19.328 -11.786 -39.652  1.00  0.00      TS   O  
ATOM   1181  C4' ADE T  16      17.051 -12.554 -39.228  1.00  0.00      TS   C  
ATOM   1182  O4' ADE T  16      16.279 -11.590 -40.019  1.00  0.00      TS   O  
ATOM   1183  C3' ADE T  16      17.278 -13.711 -40.194  1.00  0.00      TS   C  
ATOM   1184  O3' ADE T  16      16.313 -14.726 -40.063  1.00  0.00      TS   O  
ATOM   1185  C2' ADE T  16      17.292 -13.140 -41.523  1.00  0.00      TS   C  
ATOM   1186  C1' ADE T  16      16.160 -12.139 -41.418  1.00  0.00      TS   C  
ATOM   1187  N1  ADE T  16      13.999  -7.830 -43.482  1.00  0.00      TS   N  
ATOM   1188  C2  ADE T  16      13.474  -8.692 -42.584  1.00  0.00      TS   C  
ATOM   1189  N3  ADE T  16      14.045  -9.824 -42.131  1.00  0.00      TS   N  
ATOM   1190  C4  ADE T  16      15.282  -9.964 -42.625  1.00  0.00      TS   C  
ATOM   1191  C5  ADE T  16      15.883  -9.235 -43.636  1.00  0.00      TS   C  
ATOM   1192  C6  ADE T  16      15.243  -8.050 -43.970  1.00  0.00      TS   C  
ATOM   1193  N6  ADE T  16      15.765  -7.148 -44.757  1.00  0.00      TS   N  
ATOM   1194  N7  ADE T  16      17.227  -9.594 -43.823  1.00  0.00      TS   N  
ATOM   1195  C8  ADE T  16      17.336 -10.701 -43.140  1.00  0.00      TS   C  
ATOM   1196  N9  ADE T  16      16.253 -10.975 -42.342  1.00  0.00      TS   N  
ATOM   1197  H2  ADE T  16      12.495  -8.378 -42.221  1.00  0.00      TS   H  
ATOM   1198  H8  ADE T  16      18.283 -11.221 -42.994  1.00  0.00      TS   H  
ATOM   1199  H1' ADE T  16      15.162 -12.627 -41.402  1.00  0.00      TS   H  
ATOM   1200  H2' ADE T  16      17.139 -13.911 -42.308  1.00  0.00      TS   H  
ATOM   1201  H3' ADE T  16      18.313 -14.057 -39.981  1.00  0.00      TS   H  
ATOM   1202  H4' ADE T  16      16.364 -12.837 -38.401  1.00  0.00      TS   H  
ATOM   1203  H5' ADE T  16      18.047 -10.848 -38.371  1.00  0.00      TS   H  
ATOM   1204  H61 ADE T  16      16.705  -7.224 -45.091  1.00  0.00      TS   H  
ATOM   1205  H62 ADE T  16      15.270  -6.304 -44.964  1.00  0.00      TS   H  
ATOM   1206 H2'' ADE T  16      18.281 -12.691 -41.754  1.00  0.00      TS   H  
ATOM   1207 H5'' ADE T  16      18.839 -12.305 -37.794  1.00  0.00      TS   H  
ATOM   1208  P   THY T  17      16.673 -16.212 -40.524  1.00  0.00      TS   P  
ATOM   1209  O1P THY T  17      16.844 -17.069 -39.305  1.00  0.00      TS   O  
ATOM   1210  O2P THY T  17      17.811 -16.310 -41.498  1.00  0.00      TS   O  
ATOM   1211  C5' THY T  17      14.018 -16.371 -40.859  1.00  0.00      TS   C  
ATOM   1212  O5' THY T  17      15.421 -16.681 -41.215  1.00  0.00      TS   O  
ATOM   1213  C4' THY T  17      13.065 -15.850 -41.998  1.00  0.00      TS   C  
ATOM   1214  O4' THY T  17      13.554 -14.644 -42.703  1.00  0.00      TS   O  
ATOM   1215  C3' THY T  17      13.214 -16.913 -43.081  1.00  0.00      TS   C  
ATOM   1216  O3' THY T  17      11.895 -17.206 -43.528  1.00  0.00      TS   O  
ATOM   1217  C2' THY T  17      13.938 -16.234 -44.240  1.00  0.00      TS   C  
ATOM   1218  C1' THY T  17      13.514 -14.791 -44.095  1.00  0.00      TS   C  
ATOM   1219  N1  THY T  17      14.253 -13.760 -44.814  1.00  0.00      TS   N  
ATOM   1220  C2  THY T  17      13.706 -12.528 -45.254  1.00  0.00      TS   C  
ATOM   1221  O2  THY T  17      12.517 -12.279 -45.210  1.00  0.00      TS   O  
ATOM   1222  N3  THY T  17      14.632 -11.709 -45.766  1.00  0.00      TS   N  
ATOM   1223  C4  THY T  17      15.981 -11.978 -46.101  1.00  0.00      TS   C  
ATOM   1224  O4  THY T  17      16.616 -11.165 -46.752  1.00  0.00      TS   O  
ATOM   1225  C5  THY T  17      16.421 -13.230 -45.735  1.00  0.00      TS   C  
ATOM   1226  C5M THY T  17      17.847 -13.637 -45.921  1.00  0.00      TS   C  
ATOM   1227  C6  THY T  17      15.554 -14.044 -45.033  1.00  0.00      TS   C  
ATOM   1228  H3  THY T  17      14.319 -10.761 -45.920  1.00  0.00      TS   H  
ATOM   1229  H6  THY T  17      15.954 -14.673 -44.238  1.00  0.00      TS   H  
ATOM   1230  H1' THY T  17      12.428 -14.785 -44.328  1.00  0.00      TS   H  
ATOM   1231  H2' THY T  17      13.792 -16.774 -45.200  1.00  0.00      TS   H  
ATOM   1232  H3' THY T  17      13.683 -17.889 -42.829  1.00  0.00      TS   H  
ATOM   1233  H4' THY T  17      12.053 -15.786 -41.542  1.00  0.00      TS   H  
ATOM   1234  H5' THY T  17      13.948 -15.576 -40.087  1.00  0.00      TS   H  
ATOM   1235  H51 THY T  17      18.308 -13.829 -44.930  1.00  0.00      TS   H  
ATOM   1236  H52 THY T  17      18.442 -12.800 -46.346  1.00  0.00      TS   H  
ATOM   1237  H53 THY T  17      17.931 -14.556 -46.539  1.00  0.00      TS   H  
ATOM   1238 H2'' THY T  17      15.034 -16.325 -44.085  1.00  0.00      TS   H  
ATOM   1239 H5'' THY T  17      13.559 -17.323 -40.516  1.00  0.00      TS   H  
ATOM   1240  P   ADE T  18      10.966 -18.449 -43.548  1.00  0.00      TS   P  
ATOM   1241  O1P ADE T  18      10.942 -19.191 -42.208  1.00  0.00      TS   O  
ATOM   1242  O2P ADE T  18      11.224 -19.262 -44.754  1.00  0.00      TS   O  
ATOM   1243  C5' ADE T  18       9.138 -16.380 -43.468  1.00  0.00      TS   C  
ATOM   1244  O5' ADE T  18       9.608 -17.763 -43.682  1.00  0.00      TS   O  
ATOM   1245  C4' ADE T  18       8.500 -15.620 -44.624  1.00  0.00      TS   C  
ATOM   1246  O4' ADE T  18       9.612 -15.146 -45.417  1.00  0.00      TS   O  
ATOM   1247  C3' ADE T  18       7.690 -16.524 -45.617  1.00  0.00      TS   C  
ATOM   1248  O3' ADE T  18       6.557 -15.796 -46.179  1.00  0.00      TS   O  
ATOM   1249  C2' ADE T  18       8.721 -16.869 -46.687  1.00  0.00      TS   C  
ATOM   1250  C1' ADE T  18       9.565 -15.578 -46.733  1.00  0.00      TS   C  
ATOM   1251  N1  ADE T  18      13.242 -12.852 -48.838  1.00  0.00      TS   N  
ATOM   1252  C2  ADE T  18      11.942 -12.638 -48.692  1.00  0.00      TS   C  
ATOM   1253  N3  ADE T  18      10.981 -13.394 -48.188  1.00  0.00      TS   N  
ATOM   1254  C4  ADE T  18      11.494 -14.603 -47.821  1.00  0.00      TS   C  
ATOM   1255  C5  ADE T  18      12.795 -15.074 -48.072  1.00  0.00      TS   C  
ATOM   1256  C6  ADE T  18      13.710 -14.108 -48.473  1.00  0.00      TS   C  
ATOM   1257  N6  ADE T  18      15.059 -14.290 -48.708  1.00  0.00      TS   N  
ATOM   1258  N7  ADE T  18      12.981 -16.336 -47.636  1.00  0.00      TS   N  
ATOM   1259  C8  ADE T  18      11.872 -16.616 -46.987  1.00  0.00      TS   C  
ATOM   1260  N9  ADE T  18      10.882 -15.611 -47.234  1.00  0.00      TS   N  
ATOM   1261  H2  ADE T  18      11.602 -11.663 -49.043  1.00  0.00      TS   H  
ATOM   1262  H8  ADE T  18      11.589 -17.602 -46.620  1.00  0.00      TS   H  
ATOM   1263  H1' ADE T  18       8.870 -14.894 -47.266  1.00  0.00      TS   H  
ATOM   1264  H2' ADE T  18       8.265 -17.240 -47.630  1.00  0.00      TS   H  
ATOM   1265  H3' ADE T  18       7.347 -17.458 -45.122  1.00  0.00      TS   H  
ATOM   1266  H4' ADE T  18       7.910 -14.728 -44.324  1.00  0.00      TS   H  
ATOM   1267  H5' ADE T  18       9.995 -15.739 -43.167  1.00  0.00      TS   H  
ATOM   1268  H61 ADE T  18      15.708 -13.557 -48.907  1.00  0.00      TS   H  
ATOM   1269  H62 ADE T  18      15.399 -15.212 -48.524  1.00  0.00      TS   H  
ATOM   1270 H2'' ADE T  18       9.432 -17.580 -46.214  1.00  0.00      TS   H  
ATOM   1271 H5'' ADE T  18       8.499 -16.294 -42.563  1.00  0.00      TS   H  
ATOM   1272  P   ADE T  19       5.090 -16.154 -45.789  1.00  0.00      TS   P  
ATOM   1273  O1P ADE T  19       4.701 -15.446 -44.495  1.00  0.00      TS   O  
ATOM   1274  O2P ADE T  19       5.027 -17.651 -45.833  1.00  0.00      TS   O  
ATOM   1275  C5' ADE T  19       3.967 -14.132 -47.129  1.00  0.00      TS   C  
ATOM   1276  O5' ADE T  19       4.189 -15.542 -46.919  1.00  0.00      TS   O  
ATOM   1277  C4' ADE T  19       4.153 -13.724 -48.613  1.00  0.00      TS   C  
ATOM   1278  O4' ADE T  19       5.517 -14.050 -49.012  1.00  0.00      TS   O  
ATOM   1279  C3' ADE T  19       3.222 -14.531 -49.560  1.00  0.00      TS   C  
ATOM   1280  O3' ADE T  19       2.774 -13.675 -50.582  1.00  0.00      TS   O  
ATOM   1281  C2' ADE T  19       4.181 -15.610 -50.123  1.00  0.00      TS   C  
ATOM   1282  C1' ADE T  19       5.471 -14.715 -50.279  1.00  0.00      TS   C  
ATOM   1283  N1  ADE T  19      10.629 -15.104 -50.940  1.00  0.00      TS   N  
ATOM   1284  C2  ADE T  19       9.742 -14.145 -51.124  1.00  0.00      TS   C  
ATOM   1285  N3  ADE T  19       8.430 -13.999 -50.850  1.00  0.00      TS   N  
ATOM   1286  C4  ADE T  19       7.971 -15.221 -50.572  1.00  0.00      TS   C  
ATOM   1287  C5  ADE T  19       8.690 -16.423 -50.504  1.00  0.00      TS   C  
ATOM   1288  C6  ADE T  19      10.132 -16.279 -50.577  1.00  0.00      TS   C  
ATOM   1289  N6  ADE T  19      10.947 -17.353 -50.447  1.00  0.00      TS   N  
ATOM   1290  N7  ADE T  19       7.879 -17.520 -50.211  1.00  0.00      TS   N  
ATOM   1291  C8  ADE T  19       6.690 -16.961 -50.127  1.00  0.00      TS   C  
ATOM   1292  N9  ADE T  19       6.670 -15.586 -50.336  1.00  0.00      TS   N  
ATOM   1293  H2  ADE T  19      10.282 -13.225 -51.348  1.00  0.00      TS   H  
ATOM   1294  H8  ADE T  19       5.746 -17.474 -49.943  1.00  0.00      TS   H  
ATOM   1295  H1' ADE T  19       5.330 -13.911 -51.033  1.00  0.00      TS   H  
ATOM   1296  H2' ADE T  19       3.874 -16.012 -51.111  1.00  0.00      TS   H  
ATOM   1297  H3' ADE T  19       2.401 -15.007 -48.982  1.00  0.00      TS   H  
ATOM   1298  H4' ADE T  19       4.007 -12.627 -48.714  1.00  0.00      TS   H  
ATOM   1299  H5' ADE T  19       4.598 -13.473 -46.496  1.00  0.00      TS   H  
ATOM   1300  H61 ADE T  19      11.885 -17.278 -50.788  1.00  0.00      TS   H  
ATOM   1301  H62 ADE T  19      10.451 -18.217 -50.363  1.00  0.00      TS   H  
ATOM   1302 H2'' ADE T  19       4.376 -16.357 -49.323  1.00  0.00      TS   H  
ATOM   1303 H5'' ADE T  19       2.923 -13.864 -46.863  1.00  0.00      TS   H  
ATOM   1304  P   GUA T  20       1.761 -14.149 -51.712  1.00  0.00      TS   P  
ATOM   1305  O1P GUA T  20       0.928 -12.962 -52.057  1.00  0.00      TS   O  
ATOM   1306  O2P GUA T  20       1.080 -15.383 -51.190  1.00  0.00      TS   O  
ATOM   1307  C5' GUA T  20       3.468 -13.302 -53.383  1.00  0.00      TS   C  
ATOM   1308  O5' GUA T  20       2.723 -14.446 -52.940  1.00  0.00      TS   O  
ATOM   1309  C4' GUA T  20       4.225 -13.585 -54.713  1.00  0.00      TS   C  
ATOM   1310  O4' GUA T  20       5.618 -13.814 -54.422  1.00  0.00      TS   O  
ATOM   1311  C3' GUA T  20       3.742 -14.794 -55.492  1.00  0.00      TS   C  
ATOM   1312  O3' GUA T  20       3.567 -14.538 -56.903  1.00  0.00      TS   O  
ATOM   1313  C2' GUA T  20       4.888 -15.798 -55.391  1.00  0.00      TS   C  
ATOM   1314  C1' GUA T  20       6.051 -14.857 -55.279  1.00  0.00      TS   C  
ATOM   1315  N1  GUA T  20      11.137 -14.588 -55.026  1.00  0.00      TS   N  
ATOM   1316  C2  GUA T  20      10.207 -13.586 -55.307  1.00  0.00      TS   C  
ATOM   1317  N2  GUA T  20      10.815 -12.523 -55.806  1.00  0.00      TS   N  
ATOM   1318  N3  GUA T  20       8.871 -13.697 -55.193  1.00  0.00      TS   N  
ATOM   1319  C4  GUA T  20       8.541 -14.922 -54.797  1.00  0.00      TS   C  
ATOM   1320  C5  GUA T  20       9.377 -15.992 -54.354  1.00  0.00      TS   C  
ATOM   1321  C6  GUA T  20      10.766 -15.870 -54.478  1.00  0.00      TS   C  
ATOM   1322  O6  GUA T  20      11.633 -16.689 -54.113  1.00  0.00      TS   O  
ATOM   1323  N7  GUA T  20       8.620 -17.075 -53.993  1.00  0.00      TS   N  
ATOM   1324  C8  GUA T  20       7.402 -16.744 -54.208  1.00  0.00      TS   C  
ATOM   1325  N9  GUA T  20       7.319 -15.430 -54.802  1.00  0.00      TS   N  
ATOM   1326  H1  GUA T  20      12.136 -14.443 -55.073  1.00  0.00      TS   H  
ATOM   1327  H8  GUA T  20       6.503 -17.352 -54.103  1.00  0.00      TS   H  
ATOM   1328  H1' GUA T  20       6.313 -14.486 -56.294  1.00  0.00      TS   H  
ATOM   1329  H2' GUA T  20       4.866 -16.559 -56.200  1.00  0.00      TS   H  
ATOM   1330  H21 GUA T  20      11.795 -12.516 -56.006  1.00  0.00      TS   H  
ATOM   1331  H3' GUA T  20       2.740 -15.159 -55.179  1.00  0.00      TS   H  
ATOM   1332  H22 GUA T  20      10.151 -11.886 -56.200  1.00  0.00      TS   H  
ATOM   1333  H4' GUA T  20       4.209 -12.702 -55.388  1.00  0.00      TS   H  
ATOM   1334  H5' GUA T  20       4.182 -12.868 -52.651  1.00  0.00      TS   H  
ATOM   1335  H3T GUA T  20       3.768 -15.337 -57.396  1.00  0.00      TS   H  
ATOM   1336 H2'' GUA T  20       4.837 -16.335 -54.420  1.00  0.00      TS   H  
ATOM   1337 H5'' GUA T  20       2.736 -12.541 -53.730  1.00  0.00      TS   H  
TER   
END
