# Supplementary material for: CRISPR-Cas12a exploits R-loop asymmetry to form double-strand breaks
Source: eLife. 2020 Jun 10;9:e55143. doi: 10.7554/eLife.55143 (PMC7286691; doi:10.7554/eLife.55143)
Supplement: Figure 5—source data 2. [file elife-55143-fig5-data2.zip › Figure 5ΓÇöSource Data 2/Example_MD_trajectories/3prime_boundary/3prime_boundary_20.pdb]

ATOM      1  C5' CYT B   1      15.704 -16.068 -57.351  1.00  0.00      BS   C  
ATOM      2  O5' CYT B   1      15.464 -17.394 -57.834  1.00  0.00      BS   O  
ATOM      3  C4' CYT B   1      14.846 -15.623 -56.197  1.00  0.00      BS   C  
ATOM      4  O4' CYT B   1      13.436 -15.641 -56.437  1.00  0.00      BS   O  
ATOM      5  C3' CYT B   1      14.944 -16.600 -54.949  1.00  0.00      BS   C  
ATOM      6  O3' CYT B   1      15.701 -15.940 -53.900  1.00  0.00      BS   O  
ATOM      7  C2' CYT B   1      13.429 -16.684 -54.505  1.00  0.00      BS   C  
ATOM      8  C1' CYT B   1      12.805 -15.468 -55.211  1.00  0.00      BS   C  
ATOM      9  N1  CYT B   1      11.365 -15.589 -55.344  1.00  0.00      BS   N  
ATOM     10  C2  CYT B   1      10.730 -14.658 -56.147  1.00  0.00      BS   C  
ATOM     11  O2  CYT B   1      11.405 -13.753 -56.680  1.00  0.00      BS   O  
ATOM     12  N3  CYT B   1       9.444 -14.720 -56.380  1.00  0.00      BS   N  
ATOM     13  C4  CYT B   1       8.694 -15.694 -55.816  1.00  0.00      BS   C  
ATOM     14  N4  CYT B   1       7.399 -15.694 -56.075  1.00  0.00      BS   N  
ATOM     15  C5  CYT B   1       9.258 -16.663 -54.921  1.00  0.00      BS   C  
ATOM     16  C6  CYT B   1      10.573 -16.523 -54.750  1.00  0.00      BS   C  
ATOM     17  H5  CYT B   1       8.583 -17.396 -54.481  1.00  0.00      BS   H  
ATOM     18  H6  CYT B   1      11.165 -17.115 -54.050  1.00  0.00      BS   H  
ATOM     19  H1' CYT B   1      13.132 -14.524 -54.726  1.00  0.00      BS   H  
ATOM     20  H2' CYT B   1      13.256 -16.775 -53.412  1.00  0.00      BS   H  
ATOM     21  H3' CYT B   1      15.403 -17.560 -55.269  1.00  0.00      BS   H  
ATOM     22  H4' CYT B   1      15.033 -14.574 -55.882  1.00  0.00      BS   H  
ATOM     23  H41 CYT B   1       7.149 -15.162 -56.884  1.00  0.00      BS   H  
ATOM     24  H5' CYT B   1      15.591 -15.384 -58.220  1.00  0.00      BS   H  
ATOM     25  H42 CYT B   1       6.809 -16.465 -55.841  1.00  0.00      BS   H  
ATOM     26  H5T CYT B   1      16.287 -17.703 -58.220  1.00  0.00      BS   H  
ATOM     27 H2'' CYT B   1      13.037 -17.564 -55.059  1.00  0.00      BS   H  
ATOM     28 H5'' CYT B   1      16.740 -16.044 -56.951  1.00  0.00      BS   H  
ATOM     29  P   THY B   2      17.078 -16.490 -53.546  1.00  0.00      BS   P  
ATOM     30  O1P THY B   2      18.017 -16.116 -54.666  1.00  0.00      BS   O  
ATOM     31  O2P THY B   2      17.055 -17.908 -53.174  1.00  0.00      BS   O  
ATOM     32  C5' THY B   2      17.385 -14.217 -52.317  1.00  0.00      BS   C  
ATOM     33  O5' THY B   2      17.473 -15.631 -52.250  1.00  0.00      BS   O  
ATOM     34  C4' THY B   2      17.576 -13.485 -51.065  1.00  0.00      BS   C  
ATOM     35  O4' THY B   2      16.718 -13.896 -49.965  1.00  0.00      BS   O  
ATOM     36  C3' THY B   2      18.977 -13.826 -50.538  1.00  0.00      BS   C  
ATOM     37  O3' THY B   2      19.581 -12.654 -49.876  1.00  0.00      BS   O  
ATOM     38  C2' THY B   2      18.742 -14.919 -49.468  1.00  0.00      BS   C  
ATOM     39  C1' THY B   2      17.449 -14.453 -48.845  1.00  0.00      BS   C  
ATOM     40  N1  THY B   2      16.616 -15.429 -48.080  1.00  0.00      BS   N  
ATOM     41  C2  THY B   2      15.384 -15.014 -47.641  1.00  0.00      BS   C  
ATOM     42  O2  THY B   2      14.933 -13.854 -47.840  1.00  0.00      BS   O  
ATOM     43  N3  THY B   2      14.648 -15.893 -46.952  1.00  0.00      BS   N  
ATOM     44  C4  THY B   2      15.097 -17.167 -46.600  1.00  0.00      BS   C  
ATOM     45  O4  THY B   2      14.311 -17.790 -45.871  1.00  0.00      BS   O  
ATOM     46  C5  THY B   2      16.369 -17.550 -47.077  1.00  0.00      BS   C  
ATOM     47  C5M THY B   2      16.956 -18.839 -46.823  1.00  0.00      BS   C  
ATOM     48  C6  THY B   2      17.085 -16.649 -47.793  1.00  0.00      BS   C  
ATOM     49  H3  THY B   2      13.686 -15.643 -46.774  1.00  0.00      BS   H  
ATOM     50  H6  THY B   2      18.165 -16.785 -47.858  1.00  0.00      BS   H  
ATOM     51  H1' THY B   2      17.658 -13.585 -48.185  1.00  0.00      BS   H  
ATOM     52  H2' THY B   2      19.568 -14.908 -48.725  1.00  0.00      BS   H  
ATOM     53  H3' THY B   2      19.653 -14.182 -51.343  1.00  0.00      BS   H  
ATOM     54  H4' THY B   2      17.462 -12.401 -51.286  1.00  0.00      BS   H  
ATOM     55  H5' THY B   2      16.402 -13.878 -52.710  1.00  0.00      BS   H  
ATOM     56  H51 THY B   2      17.150 -19.003 -45.741  1.00  0.00      BS   H  
ATOM     57  H52 THY B   2      17.866 -19.063 -47.419  1.00  0.00      BS   H  
ATOM     58  H53 THY B   2      16.235 -19.647 -47.074  1.00  0.00      BS   H  
ATOM     59 H2'' THY B   2      18.681 -15.941 -49.903  1.00  0.00      BS   H  
ATOM     60 H5'' THY B   2      18.097 -13.854 -53.089  1.00  0.00      BS   H  
ATOM     61  P   THY B   3      21.021 -12.031 -50.110  1.00  0.00      BS   P  
ATOM     62  O1P THY B   3      21.610 -12.423 -51.413  1.00  0.00      BS   O  
ATOM     63  O2P THY B   3      21.819 -12.275 -48.880  1.00  0.00      BS   O  
ATOM     64  C5' THY B   3      19.503  -9.773 -50.287  1.00  0.00      BS   C  
ATOM     65  O5' THY B   3      20.742 -10.501 -50.161  1.00  0.00      BS   O  
ATOM     66  C4' THY B   3      18.925  -9.202 -49.007  1.00  0.00      BS   C  
ATOM     67  O4' THY B   3      18.340 -10.245 -48.189  1.00  0.00      BS   O  
ATOM     68  C3' THY B   3      19.992  -8.596 -48.019  1.00  0.00      BS   C  
ATOM     69  O3' THY B   3      19.590  -7.350 -47.523  1.00  0.00      BS   O  
ATOM     70  C2' THY B   3      20.114  -9.636 -46.896  1.00  0.00      BS   C  
ATOM     71  C1' THY B   3      18.662 -10.091 -46.895  1.00  0.00      BS   C  
ATOM     72  N1  THY B   3      18.406 -11.364 -46.209  1.00  0.00      BS   N  
ATOM     73  C2  THY B   3      17.232 -11.500 -45.507  1.00  0.00      BS   C  
ATOM     74  O2  THY B   3      16.444 -10.576 -45.330  1.00  0.00      BS   O  
ATOM     75  N3  THY B   3      16.899 -12.810 -45.075  1.00  0.00      BS   N  
ATOM     76  C4  THY B   3      17.794 -13.838 -45.077  1.00  0.00      BS   C  
ATOM     77  O4  THY B   3      17.459 -14.864 -44.454  1.00  0.00      BS   O  
ATOM     78  C5  THY B   3      19.039 -13.616 -45.707  1.00  0.00      BS   C  
ATOM     79  C5M THY B   3      19.942 -14.832 -45.526  1.00  0.00      BS   C  
ATOM     80  C6  THY B   3      19.320 -12.405 -46.293  1.00  0.00      BS   C  
ATOM     81  H3  THY B   3      15.965 -12.934 -44.711  1.00  0.00      BS   H  
ATOM     82  H6  THY B   3      20.031 -12.413 -47.119  1.00  0.00      BS   H  
ATOM     83  H1' THY B   3      18.026  -9.257 -46.527  1.00  0.00      BS   H  
ATOM     84  H2' THY B   3      20.446  -9.138 -45.960  1.00  0.00      BS   H  
ATOM     85  H3' THY B   3      20.938  -8.593 -48.601  1.00  0.00      BS   H  
ATOM     86  H4' THY B   3      18.036  -8.543 -49.112  1.00  0.00      BS   H  
ATOM     87  H5' THY B   3      18.708 -10.268 -50.885  1.00  0.00      BS   H  
ATOM     88  H51 THY B   3      19.389 -15.787 -45.391  1.00  0.00      BS   H  
ATOM     89  H52 THY B   3      20.548 -14.632 -44.617  1.00  0.00      BS   H  
ATOM     90  H53 THY B   3      20.723 -14.873 -46.316  1.00  0.00      BS   H  
ATOM     91 H2'' THY B   3      20.777 -10.452 -47.253  1.00  0.00      BS   H  
ATOM     92 H5'' THY B   3      19.681  -8.852 -50.882  1.00  0.00      BS   H  
ATOM     93  P   ADE B   4      20.302  -6.051 -47.957  1.00  0.00      BS   P  
ATOM     94  O1P ADE B   4      21.009  -6.140 -49.273  1.00  0.00      BS   O  
ATOM     95  O2P ADE B   4      21.129  -5.621 -46.810  1.00  0.00      BS   O  
ATOM     96  C5' ADE B   4      17.784  -5.409 -48.605  1.00  0.00      BS   C  
ATOM     97  O5' ADE B   4      19.115  -5.076 -48.166  1.00  0.00      BS   O  
ATOM     98  C4' ADE B   4      16.781  -4.984 -47.514  1.00  0.00      BS   C  
ATOM     99  O4' ADE B   4      16.673  -6.111 -46.584  1.00  0.00      BS   O  
ATOM    100  C3' ADE B   4      17.250  -3.761 -46.704  1.00  0.00      BS   C  
ATOM    101  O3' ADE B   4      16.172  -2.870 -46.303  1.00  0.00      BS   O  
ATOM    102  C2' ADE B   4      17.819  -4.362 -45.427  1.00  0.00      BS   C  
ATOM    103  C1' ADE B   4      16.873  -5.619 -45.227  1.00  0.00      BS   C  
ATOM    104  N1  ADE B   4      16.009  -9.738 -42.169  1.00  0.00      BS   N  
ATOM    105  C2  ADE B   4      15.164  -8.866 -42.813  1.00  0.00      BS   C  
ATOM    106  N3  ADE B   4      15.455  -7.801 -43.607  1.00  0.00      BS   N  
ATOM    107  C4  ADE B   4      16.810  -7.705 -43.730  1.00  0.00      BS   C  
ATOM    108  C5  ADE B   4      17.768  -8.499 -43.150  1.00  0.00      BS   C  
ATOM    109  C6  ADE B   4      17.391  -9.594 -42.358  1.00  0.00      BS   C  
ATOM    110  N6  ADE B   4      18.214 -10.549 -41.842  1.00  0.00      BS   N  
ATOM    111  N7  ADE B   4      19.092  -8.090 -43.497  1.00  0.00      BS   N  
ATOM    112  C8  ADE B   4      18.824  -7.049 -44.228  1.00  0.00      BS   C  
ATOM    113  N9  ADE B   4      17.536  -6.725 -44.472  1.00  0.00      BS   N  
ATOM    114  H2  ADE B   4      14.128  -9.198 -42.732  1.00  0.00      BS   H  
ATOM    115  H8  ADE B   4      19.582  -6.441 -44.720  1.00  0.00      BS   H  
ATOM    116  H1' ADE B   4      15.877  -5.331 -44.828  1.00  0.00      BS   H  
ATOM    117  H2' ADE B   4      17.728  -3.700 -44.539  1.00  0.00      BS   H  
ATOM    118  H3' ADE B   4      18.081  -3.225 -47.213  1.00  0.00      BS   H  
ATOM    119  H4' ADE B   4      15.760  -4.830 -47.926  1.00  0.00      BS   H  
ATOM    120  H5' ADE B   4      17.633  -6.486 -48.833  1.00  0.00      BS   H  
ATOM    121  H61 ADE B   4      19.123 -10.673 -42.239  1.00  0.00      BS   H  
ATOM    122  H62 ADE B   4      17.799 -11.279 -41.299  1.00  0.00      BS   H  
ATOM    123 H2'' ADE B   4      18.905  -4.582 -45.507  1.00  0.00      BS   H  
ATOM    124 H5'' ADE B   4      17.596  -4.741 -49.472  1.00  0.00      BS   H  
ATOM    125  P   THY B   5      15.865  -1.617 -47.101  1.00  0.00      BS   P  
ATOM    126  O1P THY B   5      16.159  -1.884 -48.532  1.00  0.00      BS   O  
ATOM    127  O2P THY B   5      16.482  -0.421 -46.497  1.00  0.00      BS   O  
ATOM    128  C5' THY B   5      13.367  -2.641 -47.450  1.00  0.00      BS   C  
ATOM    129  O5' THY B   5      14.207  -1.569 -47.089  1.00  0.00      BS   O  
ATOM    130  C4' THY B   5      12.143  -3.018 -46.547  1.00  0.00      BS   C  
ATOM    131  O4' THY B   5      12.635  -3.758 -45.372  1.00  0.00      BS   O  
ATOM    132  C3' THY B   5      11.419  -1.755 -45.895  1.00  0.00      BS   C  
ATOM    133  O3' THY B   5      10.043  -1.941 -45.685  1.00  0.00      BS   O  
ATOM    134  C2' THY B   5      12.126  -1.645 -44.591  1.00  0.00      BS   C  
ATOM    135  C1' THY B   5      12.476  -3.133 -44.145  1.00  0.00      BS   C  
ATOM    136  N1  THY B   5      13.730  -3.326 -43.340  1.00  0.00      BS   N  
ATOM    137  C2  THY B   5      13.807  -4.472 -42.595  1.00  0.00      BS   C  
ATOM    138  O2  THY B   5      12.894  -5.319 -42.570  1.00  0.00      BS   O  
ATOM    139  N3  THY B   5      14.916  -4.502 -41.817  1.00  0.00      BS   N  
ATOM    140  C4  THY B   5      15.933  -3.625 -41.847  1.00  0.00      BS   C  
ATOM    141  O4  THY B   5      16.898  -3.848 -41.107  1.00  0.00      BS   O  
ATOM    142  C5  THY B   5      15.864  -2.605 -42.778  1.00  0.00      BS   C  
ATOM    143  C5M THY B   5      16.923  -1.564 -42.809  1.00  0.00      BS   C  
ATOM    144  C6  THY B   5      14.758  -2.478 -43.491  1.00  0.00      BS   C  
ATOM    145  H3  THY B   5      15.050  -5.345 -41.279  1.00  0.00      BS   H  
ATOM    146  H6  THY B   5      14.602  -1.703 -44.241  1.00  0.00      BS   H  
ATOM    147  H1' THY B   5      11.562  -3.613 -43.731  1.00  0.00      BS   H  
ATOM    148  H2' THY B   5      11.543  -1.142 -43.791  1.00  0.00      BS   H  
ATOM    149  H3' THY B   5      11.671  -0.890 -46.544  1.00  0.00      BS   H  
ATOM    150  H4' THY B   5      11.390  -3.600 -47.117  1.00  0.00      BS   H  
ATOM    151  H5' THY B   5      13.961  -3.575 -47.554  1.00  0.00      BS   H  
ATOM    152  H51 THY B   5      17.962  -1.941 -42.702  1.00  0.00      BS   H  
ATOM    153  H52 THY B   5      16.761  -0.813 -42.006  1.00  0.00      BS   H  
ATOM    154  H53 THY B   5      16.956  -1.078 -43.808  1.00  0.00      BS   H  
ATOM    155 H2'' THY B   5      12.972  -0.937 -44.720  1.00  0.00      BS   H  
ATOM    156 H5'' THY B   5      12.935  -2.299 -48.414  1.00  0.00      BS   H  
ATOM    157  P   ADE B   6       9.068  -1.221 -46.680  1.00  0.00      BS   P  
ATOM    158  O1P ADE B   6       9.507  -1.413 -48.053  1.00  0.00      BS   O  
ATOM    159  O2P ADE B   6       8.825   0.135 -46.229  1.00  0.00      BS   O  
ATOM    160  C5' ADE B   6       7.508  -3.419 -46.865  1.00  0.00      BS   C  
ATOM    161  O5' ADE B   6       7.724  -2.044 -46.545  1.00  0.00      BS   O  
ATOM    162  C4' ADE B   6       6.909  -4.296 -45.805  1.00  0.00      BS   C  
ATOM    163  O4' ADE B   6       7.680  -4.320 -44.594  1.00  0.00      BS   O  
ATOM    164  C3' ADE B   6       5.474  -3.843 -45.425  1.00  0.00      BS   C  
ATOM    165  O3' ADE B   6       4.623  -4.916 -45.120  1.00  0.00      BS   O  
ATOM    166  C2' ADE B   6       5.719  -2.910 -44.232  1.00  0.00      BS   C  
ATOM    167  C1' ADE B   6       6.970  -3.558 -43.534  1.00  0.00      BS   C  
ATOM    168  N1  ADE B   6      11.228  -3.110 -40.595  1.00  0.00      BS   N  
ATOM    169  C2  ADE B   6      10.416  -4.151 -40.868  1.00  0.00      BS   C  
ATOM    170  N3  ADE B   6       9.319  -4.238 -41.676  1.00  0.00      BS   N  
ATOM    171  C4  ADE B   6       8.916  -3.031 -42.113  1.00  0.00      BS   C  
ATOM    172  C5  ADE B   6       9.641  -1.794 -41.870  1.00  0.00      BS   C  
ATOM    173  C6  ADE B   6      10.823  -1.945 -41.109  1.00  0.00      BS   C  
ATOM    174  N6  ADE B   6      11.632  -0.852 -40.955  1.00  0.00      BS   N  
ATOM    175  N7  ADE B   6       9.040  -0.702 -42.491  1.00  0.00      BS   N  
ATOM    176  C8  ADE B   6       8.031  -1.258 -43.176  1.00  0.00      BS   C  
ATOM    177  N9  ADE B   6       7.901  -2.656 -42.998  1.00  0.00      BS   N  
ATOM    178  H2  ADE B   6      10.816  -5.135 -40.626  1.00  0.00      BS   H  
ATOM    179  H8  ADE B   6       7.261  -0.693 -43.701  1.00  0.00      BS   H  
ATOM    180  H1' ADE B   6       6.595  -4.288 -42.785  1.00  0.00      BS   H  
ATOM    181  H2' ADE B   6       4.898  -2.667 -43.524  1.00  0.00      BS   H  
ATOM    182  H3' ADE B   6       5.148  -3.351 -46.367  1.00  0.00      BS   H  
ATOM    183  H4' ADE B   6       6.804  -5.328 -46.207  1.00  0.00      BS   H  
ATOM    184  H5' ADE B   6       8.475  -3.867 -47.181  1.00  0.00      BS   H  
ATOM    185  H61 ADE B   6      12.533  -0.993 -40.544  1.00  0.00      BS   H  
ATOM    186  H62 ADE B   6      11.595  -0.206 -41.717  1.00  0.00      BS   H  
ATOM    187 H2'' ADE B   6       6.065  -1.953 -44.678  1.00  0.00      BS   H  
ATOM    188 H5'' ADE B   6       6.913  -3.464 -47.802  1.00  0.00      BS   H  
ATOM    189  P   THY B   7       3.124  -4.738 -44.844  1.00  0.00      BS   P  
ATOM    190  O1P THY B   7       2.393  -5.950 -45.358  1.00  0.00      BS   O  
ATOM    191  O2P THY B   7       2.642  -3.438 -45.330  1.00  0.00      BS   O  
ATOM    192  C5' THY B   7       3.637  -5.921 -42.565  1.00  0.00      BS   C  
ATOM    193  O5' THY B   7       2.993  -4.831 -43.312  1.00  0.00      BS   O  
ATOM    194  C4' THY B   7       3.782  -5.564 -41.045  1.00  0.00      BS   C  
ATOM    195  O4' THY B   7       4.628  -4.334 -40.971  1.00  0.00      BS   O  
ATOM    196  C3' THY B   7       2.486  -5.124 -40.297  1.00  0.00      BS   C  
ATOM    197  O3' THY B   7       2.304  -5.774 -39.031  1.00  0.00      BS   O  
ATOM    198  C2' THY B   7       2.514  -3.623 -40.228  1.00  0.00      BS   C  
ATOM    199  C1' THY B   7       4.066  -3.383 -40.077  1.00  0.00      BS   C  
ATOM    200  N1  THY B   7       4.590  -2.113 -40.526  1.00  0.00      BS   N  
ATOM    201  C2  THY B   7       5.772  -1.714 -40.031  1.00  0.00      BS   C  
ATOM    202  O2  THY B   7       6.456  -2.463 -39.324  1.00  0.00      BS   O  
ATOM    203  N3  THY B   7       6.125  -0.490 -40.328  1.00  0.00      BS   N  
ATOM    204  C4  THY B   7       5.543   0.363 -41.341  1.00  0.00      BS   C  
ATOM    205  O4  THY B   7       5.959   1.464 -41.559  1.00  0.00      BS   O  
ATOM    206  C5  THY B   7       4.390  -0.196 -41.983  1.00  0.00      BS   C  
ATOM    207  C5M THY B   7       3.612   0.723 -42.956  1.00  0.00      BS   C  
ATOM    208  C6  THY B   7       3.913  -1.375 -41.476  1.00  0.00      BS   C  
ATOM    209  H3  THY B   7       6.919  -0.169 -39.792  1.00  0.00      BS   H  
ATOM    210  H6  THY B   7       3.176  -1.896 -42.086  1.00  0.00      BS   H  
ATOM    211  H1' THY B   7       4.228  -3.671 -39.016  1.00  0.00      BS   H  
ATOM    212  H2' THY B   7       1.951  -3.193 -39.372  1.00  0.00      BS   H  
ATOM    213  H3' THY B   7       1.727  -5.505 -41.014  1.00  0.00      BS   H  
ATOM    214  H4' THY B   7       4.416  -6.298 -40.505  1.00  0.00      BS   H  
ATOM    215  H5' THY B   7       4.645  -6.077 -43.004  1.00  0.00      BS   H  
ATOM    216  H51 THY B   7       2.919   0.041 -43.493  1.00  0.00      BS   H  
ATOM    217  H52 THY B   7       4.278   1.337 -43.598  1.00  0.00      BS   H  
ATOM    218  H53 THY B   7       2.967   1.422 -42.380  1.00  0.00      BS   H  
ATOM    219 H2'' THY B   7       2.083  -3.169 -41.147  1.00  0.00      BS   H  
ATOM    220 H5'' THY B   7       2.978  -6.799 -42.738  1.00  0.00      BS   H  
ATOM    221  P   ADE B   8       1.856  -7.268 -38.937  1.00  0.00      BS   P  
ATOM    222  O1P ADE B   8       2.764  -8.206 -39.623  1.00  0.00      BS   O  
ATOM    223  O2P ADE B   8       0.423  -7.375 -39.306  1.00  0.00      BS   O  
ATOM    224  C5' ADE B   8       3.280  -7.639 -36.786  1.00  0.00      BS   C  
ATOM    225  O5' ADE B   8       1.973  -7.537 -37.412  1.00  0.00      BS   O  
ATOM    226  C4' ADE B   8       3.388  -6.784 -35.488  1.00  0.00      BS   C  
ATOM    227  O4' ADE B   8       3.651  -5.403 -35.870  1.00  0.00      BS   O  
ATOM    228  C3' ADE B   8       1.941  -6.743 -34.772  1.00  0.00      BS   C  
ATOM    229  O3' ADE B   8       2.018  -6.868 -33.275  1.00  0.00      BS   O  
ATOM    230  C2' ADE B   8       1.387  -5.368 -35.140  1.00  0.00      BS   C  
ATOM    231  C1' ADE B   8       2.702  -4.510 -35.231  1.00  0.00      BS   C  
ATOM    232  N1  ADE B   8       5.159  -0.372 -36.935  1.00  0.00      BS   N  
ATOM    233  C2  ADE B   8       5.532  -1.482 -36.199  1.00  0.00      BS   C  
ATOM    234  N3  ADE B   8       4.774  -2.481 -35.691  1.00  0.00      BS   N  
ATOM    235  C4  ADE B   8       3.542  -2.387 -36.212  1.00  0.00      BS   C  
ATOM    236  C5  ADE B   8       3.008  -1.372 -36.948  1.00  0.00      BS   C  
ATOM    237  C6  ADE B   8       3.900  -0.338 -37.402  1.00  0.00      BS   C  
ATOM    238  N6  ADE B   8       3.464   0.670 -38.215  1.00  0.00      BS   N  
ATOM    239  N7  ADE B   8       1.646  -1.657 -37.311  1.00  0.00      BS   N  
ATOM    240  C8  ADE B   8       1.409  -2.791 -36.707  1.00  0.00      BS   C  
ATOM    241  N9  ADE B   8       2.536  -3.272 -36.031  1.00  0.00      BS   N  
ATOM    242  H2  ADE B   8       6.545  -1.316 -35.833  1.00  0.00      BS   H  
ATOM    243  H8  ADE B   8       0.423  -3.231 -36.559  1.00  0.00      BS   H  
ATOM    244  H1' ADE B   8       3.086  -4.285 -34.213  1.00  0.00      BS   H  
ATOM    245  H2' ADE B   8       0.690  -4.861 -34.438  1.00  0.00      BS   H  
ATOM    246  H3' ADE B   8       1.255  -7.500 -35.208  1.00  0.00      BS   H  
ATOM    247  H4' ADE B   8       4.169  -7.225 -34.831  1.00  0.00      BS   H  
ATOM    248  H5' ADE B   8       4.094  -7.249 -37.435  1.00  0.00      BS   H  
ATOM    249  H61 ADE B   8       4.193   1.333 -38.382  1.00  0.00      BS   H  
ATOM    250  H62 ADE B   8       2.558   1.044 -38.015  1.00  0.00      BS   H  
ATOM    251 H2'' ADE B   8       0.885  -5.404 -36.131  1.00  0.00      BS   H  
ATOM    252 H5'' ADE B   8       3.401  -8.714 -36.531  1.00  0.00      BS   H  
ATOM    253  P   THY B   9       1.575  -8.139 -32.469  1.00  0.00      BS   P  
ATOM    254  O1P THY B   9       2.004  -9.387 -33.149  1.00  0.00      BS   O  
ATOM    255  O2P THY B   9       0.172  -7.971 -32.063  1.00  0.00      BS   O  
ATOM    256  C5' THY B   9       3.853  -8.109 -31.245  1.00  0.00      BS   C  
ATOM    257  O5' THY B   9       2.362  -8.010 -31.071  1.00  0.00      BS   O  
ATOM    258  C4' THY B   9       4.612  -7.134 -30.257  1.00  0.00      BS   C  
ATOM    259  O4' THY B   9       4.461  -5.805 -30.709  1.00  0.00      BS   O  
ATOM    260  C3' THY B   9       4.037  -7.084 -28.870  1.00  0.00      BS   C  
ATOM    261  O3' THY B   9       4.979  -6.930 -27.787  1.00  0.00      BS   O  
ATOM    262  C2' THY B   9       3.094  -5.931 -28.886  1.00  0.00      BS   C  
ATOM    263  C1' THY B   9       3.720  -4.962 -29.860  1.00  0.00      BS   C  
ATOM    264  N1  THY B   9       2.760  -4.135 -30.692  1.00  0.00      BS   N  
ATOM    265  C2  THY B   9       3.259  -2.945 -31.174  1.00  0.00      BS   C  
ATOM    266  O2  THY B   9       4.440  -2.596 -31.129  1.00  0.00      BS   O  
ATOM    267  N3  THY B   9       2.311  -2.274 -31.955  1.00  0.00      BS   N  
ATOM    268  C4  THY B   9       0.959  -2.668 -32.269  1.00  0.00      BS   C  
ATOM    269  O4  THY B   9       0.212  -1.964 -32.966  1.00  0.00      BS   O  
ATOM    270  C5  THY B   9       0.582  -3.907 -31.690  1.00  0.00      BS   C  
ATOM    271  C5M THY B   9      -0.807  -4.295 -31.954  1.00  0.00      BS   C  
ATOM    272  C6  THY B   9       1.446  -4.625 -30.976  1.00  0.00      BS   C  
ATOM    273  H3  THY B   9       2.663  -1.451 -32.421  1.00  0.00      BS   H  
ATOM    274  H6  THY B   9       1.067  -5.592 -30.650  1.00  0.00      BS   H  
ATOM    275  H1' THY B   9       4.426  -4.357 -29.252  1.00  0.00      BS   H  
ATOM    276  H2' THY B   9       2.957  -5.505 -27.868  1.00  0.00      BS   H  
ATOM    277  H3' THY B   9       3.483  -8.046 -28.814  1.00  0.00      BS   H  
ATOM    278  H4' THY B   9       5.687  -7.411 -30.240  1.00  0.00      BS   H  
ATOM    279  H5' THY B   9       4.268  -7.823 -32.235  1.00  0.00      BS   H  
ATOM    280  H51 THY B   9      -1.223  -3.945 -32.924  1.00  0.00      BS   H  
ATOM    281  H52 THY B   9      -1.558  -4.034 -31.177  1.00  0.00      BS   H  
ATOM    282  H53 THY B   9      -0.812  -5.405 -31.986  1.00  0.00      BS   H  
ATOM    283 H2'' THY B   9       2.138  -6.310 -29.307  1.00  0.00      BS   H  
ATOM    284 H5'' THY B   9       4.245  -9.128 -31.042  1.00  0.00      BS   H  
ATOM    285  P   ADE B  10       5.805  -8.237 -27.418  1.00  0.00      BS   P  
ATOM    286  O1P ADE B  10       6.588  -8.814 -28.639  1.00  0.00      BS   O  
ATOM    287  O2P ADE B  10       4.911  -9.250 -26.744  1.00  0.00      BS   O  
ATOM    288  C5' ADE B  10       8.198  -7.285 -26.705  1.00  0.00      BS   C  
ATOM    289  O5' ADE B  10       6.866  -7.741 -26.304  1.00  0.00      BS   O  
ATOM    290  C4' ADE B  10       8.756  -5.940 -26.077  1.00  0.00      BS   C  
ATOM    291  O4' ADE B  10       7.810  -4.835 -26.197  1.00  0.00      BS   O  
ATOM    292  C3' ADE B  10       8.942  -6.059 -24.560  1.00  0.00      BS   C  
ATOM    293  O3' ADE B  10       9.942  -5.180 -24.025  1.00  0.00      BS   O  
ATOM    294  C2' ADE B  10       7.525  -5.658 -24.009  1.00  0.00      BS   C  
ATOM    295  C1' ADE B  10       7.169  -4.524 -24.975  1.00  0.00      BS   C  
ATOM    296  N1  ADE B  10       3.555  -1.742 -27.519  1.00  0.00      BS   N  
ATOM    297  C2  ADE B  10       4.884  -1.786 -27.627  1.00  0.00      BS   C  
ATOM    298  N3  ADE B  10       5.743  -2.556 -26.971  1.00  0.00      BS   N  
ATOM    299  C4  ADE B  10       5.116  -3.406 -26.140  1.00  0.00      BS   C  
ATOM    300  C5  ADE B  10       3.780  -3.579 -25.943  1.00  0.00      BS   C  
ATOM    301  C6  ADE B  10       2.926  -2.642 -26.668  1.00  0.00      BS   C  
ATOM    302  N6  ADE B  10       1.646  -2.567 -26.368  1.00  0.00      BS   N  
ATOM    303  N7  ADE B  10       3.439  -4.610 -25.095  1.00  0.00      BS   N  
ATOM    304  C8  ADE B  10       4.677  -4.992 -24.703  1.00  0.00      BS   C  
ATOM    305  N9  ADE B  10       5.689  -4.291 -25.233  1.00  0.00      BS   N  
ATOM    306  H2  ADE B  10       5.293  -1.121 -28.388  1.00  0.00      BS   H  
ATOM    307  H8  ADE B  10       4.908  -5.773 -23.978  1.00  0.00      BS   H  
ATOM    308  H1' ADE B  10       7.652  -3.579 -24.649  1.00  0.00      BS   H  
ATOM    309  H2' ADE B  10       7.587  -5.466 -22.916  1.00  0.00      BS   H  
ATOM    310  H3' ADE B  10       9.243  -7.117 -24.399  1.00  0.00      BS   H  
ATOM    311  H4' ADE B  10       9.708  -5.734 -26.612  1.00  0.00      BS   H  
ATOM    312  H5' ADE B  10       8.300  -7.210 -27.809  1.00  0.00      BS   H  
ATOM    313  H61 ADE B  10       1.314  -3.063 -25.566  1.00  0.00      BS   H  
ATOM    314  H62 ADE B  10       0.957  -2.391 -27.072  1.00  0.00      BS   H  
ATOM    315 H2'' ADE B  10       6.835  -6.509 -24.191  1.00  0.00      BS   H  
ATOM    316 H5'' ADE B  10       8.899  -8.076 -26.363  1.00  0.00      BS   H  
ATOM    317  P   GUA B  11      10.973  -5.636 -22.929  1.00  0.00      BS   P  
ATOM    318  O1P GUA B  11      11.979  -6.487 -23.627  1.00  0.00      BS   O  
ATOM    319  O2P GUA B  11      10.311  -6.193 -21.742  1.00  0.00      BS   O  
ATOM    320  C5' GUA B  11      12.217  -3.479 -23.656  1.00  0.00      BS   C  
ATOM    321  O5' GUA B  11      11.595  -4.210 -22.578  1.00  0.00      BS   O  
ATOM    322  C4' GUA B  11      11.747  -2.037 -23.679  1.00  0.00      BS   C  
ATOM    323  O4' GUA B  11      10.330  -1.965 -24.000  1.00  0.00      BS   O  
ATOM    324  C3' GUA B  11      11.840  -1.317 -22.332  1.00  0.00      BS   C  
ATOM    325  O3' GUA B  11      12.276  -0.009 -22.483  1.00  0.00      BS   O  
ATOM    326  C2' GUA B  11      10.415  -1.296 -21.750  1.00  0.00      BS   C  
ATOM    327  C1' GUA B  11       9.638  -1.178 -23.018  1.00  0.00      BS   C  
ATOM    328  N1  GUA B  11       4.639  -0.549 -23.959  1.00  0.00      BS   N  
ATOM    329  C2  GUA B  11       5.710   0.234 -24.348  1.00  0.00      BS   C  
ATOM    330  N2  GUA B  11       5.316   1.327 -24.908  1.00  0.00      BS   N  
ATOM    331  N3  GUA B  11       6.984  -0.051 -24.086  1.00  0.00      BS   N  
ATOM    332  C4  GUA B  11       7.119  -1.141 -23.328  1.00  0.00      BS   C  
ATOM    333  C5  GUA B  11       6.056  -1.992 -22.876  1.00  0.00      BS   C  
ATOM    334  C6  GUA B  11       4.705  -1.722 -23.170  1.00  0.00      BS   C  
ATOM    335  O6  GUA B  11       3.771  -2.418 -22.860  1.00  0.00      BS   O  
ATOM    336  N7  GUA B  11       6.605  -2.975 -22.119  1.00  0.00      BS   N  
ATOM    337  C8  GUA B  11       7.909  -2.729 -22.110  1.00  0.00      BS   C  
ATOM    338  N9  GUA B  11       8.255  -1.652 -22.860  1.00  0.00      BS   N  
ATOM    339  H1  GUA B  11       3.702  -0.396 -24.303  1.00  0.00      BS   H  
ATOM    340  H8  GUA B  11       8.568  -3.410 -21.569  1.00  0.00      BS   H  
ATOM    341  H1' GUA B  11       9.555  -0.145 -23.419  1.00  0.00      BS   H  
ATOM    342  H2' GUA B  11      10.176  -0.508 -21.006  1.00  0.00      BS   H  
ATOM    343  H21 GUA B  11       4.322   1.435 -24.937  1.00  0.00      BS   H  
ATOM    344  H3' GUA B  11      12.604  -1.904 -21.779  1.00  0.00      BS   H  
ATOM    345  H22 GUA B  11       5.930   2.082 -25.134  1.00  0.00      BS   H  
ATOM    346  H4' GUA B  11      12.307  -1.469 -24.453  1.00  0.00      BS   H  
ATOM    347  H5' GUA B  11      11.902  -3.882 -24.642  1.00  0.00      BS   H  
ATOM    348 H2'' GUA B  11      10.226  -2.258 -21.225  1.00  0.00      BS   H  
ATOM    349 H5'' GUA B  11      13.326  -3.526 -23.605  1.00  0.00      BS   H  
ATOM    350  P   CYT B  12      12.626   0.863 -21.254  1.00  0.00      BS   P  
ATOM    351  O1P CYT B  12      13.924   1.588 -21.406  1.00  0.00      BS   O  
ATOM    352  O2P CYT B  12      12.458   0.133 -19.986  1.00  0.00      BS   O  
ATOM    353  C5' CYT B  12      11.494   2.943 -22.371  1.00  0.00      BS   C  
ATOM    354  O5' CYT B  12      11.378   1.932 -21.333  1.00  0.00      BS   O  
ATOM    355  C4' CYT B  12      10.104   3.729 -22.407  1.00  0.00      BS   C  
ATOM    356  O4' CYT B  12       9.000   2.871 -22.857  1.00  0.00      BS   O  
ATOM    357  C3' CYT B  12       9.580   4.378 -21.144  1.00  0.00      BS   C  
ATOM    358  O3' CYT B  12      10.307   5.619 -20.847  1.00  0.00      BS   O  
ATOM    359  C2' CYT B  12       8.197   4.721 -21.656  1.00  0.00      BS   C  
ATOM    360  C1' CYT B  12       7.777   3.436 -22.415  1.00  0.00      BS   C  
ATOM    361  N1  CYT B  12       6.885   2.567 -21.748  1.00  0.00      BS   N  
ATOM    362  C2  CYT B  12       5.520   2.775 -21.718  1.00  0.00      BS   C  
ATOM    363  O2  CYT B  12       5.036   3.805 -22.223  1.00  0.00      BS   O  
ATOM    364  N3  CYT B  12       4.707   1.787 -21.239  1.00  0.00      BS   N  
ATOM    365  C4  CYT B  12       5.214   0.674 -20.598  1.00  0.00      BS   C  
ATOM    366  N4  CYT B  12       4.419  -0.332 -20.120  1.00  0.00      BS   N  
ATOM    367  C5  CYT B  12       6.643   0.446 -20.551  1.00  0.00      BS   C  
ATOM    368  C6  CYT B  12       7.393   1.447 -21.147  1.00  0.00      BS   C  
ATOM    369  H5  CYT B  12       7.069  -0.532 -20.331  1.00  0.00      BS   H  
ATOM    370  H6  CYT B  12       8.457   1.345 -21.364  1.00  0.00      BS   H  
ATOM    371  H1' CYT B  12       7.226   3.771 -23.322  1.00  0.00      BS   H  
ATOM    372  H2' CYT B  12       8.249   5.615 -22.316  1.00  0.00      BS   H  
ATOM    373  H3' CYT B  12       9.565   3.574 -20.377  1.00  0.00      BS   H  
ATOM    374  H4' CYT B  12      10.325   4.566 -23.103  1.00  0.00      BS   H  
ATOM    375  H41 CYT B  12       3.513  -0.450 -20.525  1.00  0.00      BS   H  
ATOM    376  H5' CYT B  12      11.734   2.648 -23.415  1.00  0.00      BS   H  
ATOM    377  H42 CYT B  12       4.728  -0.887 -19.349  1.00  0.00      BS   H  
ATOM    378 H2'' CYT B  12       7.556   4.924 -20.772  1.00  0.00      BS   H  
ATOM    379 H5'' CYT B  12      12.287   3.676 -22.109  1.00  0.00      BS   H  
ATOM    380  P   THY B  13      10.063   6.281 -19.396  1.00  0.00      BS   P  
ATOM    381  O1P THY B  13      10.625   7.642 -19.365  1.00  0.00      BS   O  
ATOM    382  O2P THY B  13      10.665   5.402 -18.393  1.00  0.00      BS   O  
ATOM    383  C5' THY B  13       7.987   7.644 -19.850  1.00  0.00      BS   C  
ATOM    384  O5' THY B  13       8.497   6.460 -19.142  1.00  0.00      BS   O  
ATOM    385  C4' THY B  13       6.511   7.921 -19.423  1.00  0.00      BS   C  
ATOM    386  O4' THY B  13       5.675   6.695 -19.590  1.00  0.00      BS   O  
ATOM    387  C3' THY B  13       6.446   8.306 -17.925  1.00  0.00      BS   C  
ATOM    388  O3' THY B  13       5.564   9.396 -17.681  1.00  0.00      BS   O  
ATOM    389  C2' THY B  13       5.919   7.084 -17.257  1.00  0.00      BS   C  
ATOM    390  C1' THY B  13       4.937   6.504 -18.349  1.00  0.00      BS   C  
ATOM    391  N1  THY B  13       4.744   5.132 -18.149  1.00  0.00      BS   N  
ATOM    392  C2  THY B  13       3.408   4.729 -17.918  1.00  0.00      BS   C  
ATOM    393  O2  THY B  13       2.499   5.526 -17.896  1.00  0.00      BS   O  
ATOM    394  N3  THY B  13       3.302   3.400 -17.605  1.00  0.00      BS   N  
ATOM    395  C4  THY B  13       4.350   2.516 -17.776  1.00  0.00      BS   C  
ATOM    396  O4  THY B  13       4.166   1.335 -17.605  1.00  0.00      BS   O  
ATOM    397  C5  THY B  13       5.652   3.029 -17.959  1.00  0.00      BS   C  
ATOM    398  C5M THY B  13       6.898   2.326 -17.538  1.00  0.00      BS   C  
ATOM    399  C6  THY B  13       5.810   4.334 -18.113  1.00  0.00      BS   C  
ATOM    400  H3  THY B  13       2.375   2.998 -17.616  1.00  0.00      BS   H  
ATOM    401  H6  THY B  13       6.777   4.835 -18.156  1.00  0.00      BS   H  
ATOM    402  H1' THY B  13       4.105   7.239 -18.392  1.00  0.00      BS   H  
ATOM    403  H2' THY B  13       5.348   6.995 -16.309  1.00  0.00      BS   H  
ATOM    404  H3' THY B  13       7.461   8.563 -17.554  1.00  0.00      BS   H  
ATOM    405  H4' THY B  13       6.033   8.675 -20.084  1.00  0.00      BS   H  
ATOM    406  H5' THY B  13       7.914   7.290 -20.901  1.00  0.00      BS   H  
ATOM    407  H51 THY B  13       6.916   1.250 -17.815  1.00  0.00      BS   H  
ATOM    408  H52 THY B  13       7.044   2.406 -16.440  1.00  0.00      BS   H  
ATOM    409  H53 THY B  13       7.780   2.714 -18.091  1.00  0.00      BS   H  
ATOM    410 H2'' THY B  13       6.753   6.368 -17.097  1.00  0.00      BS   H  
ATOM    411 H5'' THY B  13       8.605   8.567 -19.824  1.00  0.00      BS   H  
ATOM    412  P   THY B  14       5.059   9.772 -16.302  1.00  0.00      BS   P  
ATOM    413  O1P THY B  14       4.714  11.193 -16.483  1.00  0.00      BS   O  
ATOM    414  O2P THY B  14       5.997   9.418 -15.246  1.00  0.00      BS   O  
ATOM    415  C5' THY B  14       2.447   9.376 -16.739  1.00  0.00      BS   C  
ATOM    416  O5' THY B  14       3.650   9.050 -16.002  1.00  0.00      BS   O  
ATOM    417  C4' THY B  14       1.177   9.027 -15.963  1.00  0.00      BS   C  
ATOM    418  O4' THY B  14       0.953   7.587 -16.015  1.00  0.00      BS   O  
ATOM    419  C3' THY B  14       1.034   9.394 -14.448  1.00  0.00      BS   C  
ATOM    420  O3' THY B  14      -0.323   9.678 -14.038  1.00  0.00      BS   O  
ATOM    421  C2' THY B  14       1.551   8.131 -13.803  1.00  0.00      BS   C  
ATOM    422  C1' THY B  14       0.911   7.070 -14.635  1.00  0.00      BS   C  
ATOM    423  N1  THY B  14       1.649   5.805 -14.550  1.00  0.00      BS   N  
ATOM    424  C2  THY B  14       0.910   4.646 -14.320  1.00  0.00      BS   C  
ATOM    425  O2  THY B  14      -0.317   4.627 -14.263  1.00  0.00      BS   O  
ATOM    426  N3  THY B  14       1.647   3.482 -14.308  1.00  0.00      BS   N  
ATOM    427  C4  THY B  14       3.014   3.371 -14.223  1.00  0.00      BS   C  
ATOM    428  O4  THY B  14       3.630   2.352 -14.007  1.00  0.00      BS   O  
ATOM    429  C5  THY B  14       3.691   4.596 -14.479  1.00  0.00      BS   C  
ATOM    430  C5M THY B  14       5.165   4.717 -14.419  1.00  0.00      BS   C  
ATOM    431  C6  THY B  14       2.981   5.737 -14.606  1.00  0.00      BS   C  
ATOM    432  H3  THY B  14       1.100   2.639 -14.206  1.00  0.00      BS   H  
ATOM    433  H6  THY B  14       3.528   6.644 -14.867  1.00  0.00      BS   H  
ATOM    434  H1' THY B  14      -0.176   6.890 -14.485  1.00  0.00      BS   H  
ATOM    435  H2' THY B  14       1.186   8.041 -12.758  1.00  0.00      BS   H  
ATOM    436  H3' THY B  14       1.600  10.325 -14.231  1.00  0.00      BS   H  
ATOM    437  H4' THY B  14       0.316   9.439 -16.531  1.00  0.00      BS   H  
ATOM    438  H5' THY B  14       2.464   8.702 -17.623  1.00  0.00      BS   H  
ATOM    439  H51 THY B  14       5.581   4.803 -13.392  1.00  0.00      BS   H  
ATOM    440  H52 THY B  14       5.481   5.591 -15.026  1.00  0.00      BS   H  
ATOM    441  H53 THY B  14       5.652   3.845 -14.905  1.00  0.00      BS   H  
ATOM    442 H2'' THY B  14       2.659   8.084 -13.717  1.00  0.00      BS   H  
ATOM    443 H5'' THY B  14       2.372  10.403 -17.154  1.00  0.00      BS   H  
ATOM    444  P   ADE B  15      -0.541  10.305 -12.620  1.00  0.00      BS   P  
ATOM    445  O1P ADE B  15      -1.431  11.416 -12.899  1.00  0.00      BS   O  
ATOM    446  O2P ADE B  15       0.750  10.547 -11.988  1.00  0.00      BS   O  
ATOM    447  C5' ADE B  15      -2.508   8.663 -12.444  1.00  0.00      BS   C  
ATOM    448  O5' ADE B  15      -1.316   9.166 -11.860  1.00  0.00      BS   O  
ATOM    449  C4' ADE B  15      -3.045   7.523 -11.454  1.00  0.00      BS   C  
ATOM    450  O4' ADE B  15      -2.319   6.301 -11.697  1.00  0.00      BS   O  
ATOM    451  C3' ADE B  15      -3.029   7.843  -9.933  1.00  0.00      BS   C  
ATOM    452  O3' ADE B  15      -4.225   7.377  -9.366  1.00  0.00      BS   O  
ATOM    453  C2' ADE B  15      -1.826   7.005  -9.521  1.00  0.00      BS   C  
ATOM    454  C1' ADE B  15      -1.943   5.793 -10.463  1.00  0.00      BS   C  
ATOM    455  N1  ADE B  15       0.370   1.119 -10.543  1.00  0.00      BS   N  
ATOM    456  C2  ADE B  15      -0.896   1.412 -10.439  1.00  0.00      BS   C  
ATOM    457  N3  ADE B  15      -1.419   2.630 -10.360  1.00  0.00      BS   N  
ATOM    458  C4  ADE B  15      -0.500   3.635 -10.596  1.00  0.00      BS   C  
ATOM    459  C5  ADE B  15       0.788   3.400 -10.926  1.00  0.00      BS   C  
ATOM    460  C6  ADE B  15       1.272   2.067 -10.877  1.00  0.00      BS   C  
ATOM    461  N6  ADE B  15       2.552   1.741 -11.074  1.00  0.00      BS   N  
ATOM    462  N7  ADE B  15       1.435   4.641 -11.324  1.00  0.00      BS   N  
ATOM    463  C8  ADE B  15       0.526   5.533 -11.136  1.00  0.00      BS   C  
ATOM    464  N9  ADE B  15      -0.684   5.049 -10.682  1.00  0.00      BS   N  
ATOM    465  H2  ADE B  15      -1.475   0.564 -10.073  1.00  0.00      BS   H  
ATOM    466  H8  ADE B  15       0.593   6.610 -11.291  1.00  0.00      BS   H  
ATOM    467  H1' ADE B  15      -2.805   5.132 -10.225  1.00  0.00      BS   H  
ATOM    468  H2' ADE B  15      -1.850   6.706  -8.452  1.00  0.00      BS   H  
ATOM    469  H3' ADE B  15      -2.864   8.933  -9.797  1.00  0.00      BS   H  
ATOM    470  H4' ADE B  15      -4.063   7.326 -11.855  1.00  0.00      BS   H  
ATOM    471  H5' ADE B  15      -2.394   8.256 -13.471  1.00  0.00      BS   H  
ATOM    472  H61 ADE B  15       3.116   2.457 -11.482  1.00  0.00      BS   H  
ATOM    473  H62 ADE B  15       2.992   0.846 -11.003  1.00  0.00      BS   H  
ATOM    474 H2'' ADE B  15      -0.850   7.517  -9.651  1.00  0.00      BS   H  
ATOM    475 H5'' ADE B  15      -3.338   9.398 -12.513  1.00  0.00      BS   H  
ATOM    476  P   CYT B  16      -4.447   7.523  -7.791  1.00  0.00      BS   P  
ATOM    477  O1P CYT B  16      -5.817   8.062  -7.494  1.00  0.00      BS   O  
ATOM    478  O2P CYT B  16      -3.348   8.360  -7.295  1.00  0.00      BS   O  
ATOM    479  C5' CYT B  16      -5.361   5.150  -7.337  1.00  0.00      BS   C  
ATOM    480  O5' CYT B  16      -4.287   6.076  -7.191  1.00  0.00      BS   O  
ATOM    481  C4' CYT B  16      -5.128   3.833  -6.423  1.00  0.00      BS   C  
ATOM    482  O4' CYT B  16      -3.870   3.228  -6.840  1.00  0.00      BS   O  
ATOM    483  C3' CYT B  16      -4.974   4.284  -4.936  1.00  0.00      BS   C  
ATOM    484  O3' CYT B  16      -5.675   3.454  -3.952  1.00  0.00      BS   O  
ATOM    485  C2' CYT B  16      -3.424   4.252  -4.806  1.00  0.00      BS   C  
ATOM    486  C1' CYT B  16      -3.018   3.065  -5.702  1.00  0.00      BS   C  
ATOM    487  N1  CYT B  16      -1.593   3.043  -6.248  1.00  0.00      BS   N  
ATOM    488  C2  CYT B  16      -0.789   1.901  -6.161  1.00  0.00      BS   C  
ATOM    489  O2  CYT B  16      -1.196   0.930  -5.571  1.00  0.00      BS   O  
ATOM    490  N3  CYT B  16       0.417   1.926  -6.735  1.00  0.00      BS   N  
ATOM    491  C4  CYT B  16       0.879   3.013  -7.340  1.00  0.00      BS   C  
ATOM    492  N4  CYT B  16       2.087   3.086  -7.853  1.00  0.00      BS   N  
ATOM    493  C5  CYT B  16       0.025   4.123  -7.566  1.00  0.00      BS   C  
ATOM    494  C6  CYT B  16      -1.135   4.157  -6.942  1.00  0.00      BS   C  
ATOM    495  H5  CYT B  16       0.446   5.028  -8.006  1.00  0.00      BS   H  
ATOM    496  H6  CYT B  16      -1.836   4.990  -6.976  1.00  0.00      BS   H  
ATOM    497  H1' CYT B  16      -3.321   2.074  -5.300  1.00  0.00      BS   H  
ATOM    498  H2' CYT B  16      -3.133   4.158  -3.737  1.00  0.00      BS   H  
ATOM    499  H3' CYT B  16      -5.333   5.317  -4.739  1.00  0.00      BS   H  
ATOM    500  H4' CYT B  16      -5.914   3.054  -6.518  1.00  0.00      BS   H  
ATOM    501  H41 CYT B  16       2.804   2.411  -7.672  1.00  0.00      BS   H  
ATOM    502  H5' CYT B  16      -5.410   4.850  -8.405  1.00  0.00      BS   H  
ATOM    503  H42 CYT B  16       2.435   3.908  -8.304  1.00  0.00      BS   H  
ATOM    504 H2'' CYT B  16      -3.015   5.208  -5.198  1.00  0.00      BS   H  
ATOM    505 H5'' CYT B  16      -6.337   5.531  -6.967  1.00  0.00      BS   H  
ATOM    506  P   ADE B  17      -5.692   3.889  -2.403  1.00  0.00      BS   P  
ATOM    507  O1P ADE B  17      -6.882   3.408  -1.652  1.00  0.00      BS   O  
ATOM    508  O2P ADE B  17      -5.400   5.329  -2.333  1.00  0.00      BS   O  
ATOM    509  C5' ADE B  17      -4.441   1.660  -1.801  1.00  0.00      BS   C  
ATOM    510  O5' ADE B  17      -4.473   3.096  -1.811  1.00  0.00      BS   O  
ATOM    511  C4' ADE B  17      -3.067   1.078  -1.314  1.00  0.00      BS   C  
ATOM    512  O4' ADE B  17      -2.070   1.352  -2.370  1.00  0.00      BS   O  
ATOM    513  C3' ADE B  17      -2.403   1.849  -0.147  1.00  0.00      BS   C  
ATOM    514  O3' ADE B  17      -2.879   1.431   1.174  1.00  0.00      BS   O  
ATOM    515  C2' ADE B  17      -0.931   1.643  -0.355  1.00  0.00      BS   C  
ATOM    516  C1' ADE B  17      -0.837   0.929  -1.774  1.00  0.00      BS   C  
ATOM    517  N1  ADE B  17       3.478   0.133  -4.617  1.00  0.00      BS   N  
ATOM    518  C2  ADE B  17       2.736  -0.723  -3.909  1.00  0.00      BS   C  
ATOM    519  N3  ADE B  17       1.611  -0.469  -3.266  1.00  0.00      BS   N  
ATOM    520  C4  ADE B  17       1.279   0.836  -3.334  1.00  0.00      BS   C  
ATOM    521  C5  ADE B  17       1.952   1.854  -3.931  1.00  0.00      BS   C  
ATOM    522  C6  ADE B  17       3.126   1.476  -4.677  1.00  0.00      BS   C  
ATOM    523  N6  ADE B  17       3.907   2.427  -5.262  1.00  0.00      BS   N  
ATOM    524  N7  ADE B  17       1.400   3.079  -3.661  1.00  0.00      BS   N  
ATOM    525  C8  ADE B  17       0.379   2.840  -2.932  1.00  0.00      BS   C  
ATOM    526  N9  ADE B  17       0.254   1.475  -2.619  1.00  0.00      BS   N  
ATOM    527  H2  ADE B  17       3.179  -1.717  -3.972  1.00  0.00      BS   H  
ATOM    528  H8  ADE B  17      -0.256   3.537  -2.385  1.00  0.00      BS   H  
ATOM    529  H1' ADE B  17      -0.842  -0.163  -1.570  1.00  0.00      BS   H  
ATOM    530  H2' ADE B  17      -0.425   0.951   0.353  1.00  0.00      BS   H  
ATOM    531  H3' ADE B  17      -2.628   2.907  -0.403  1.00  0.00      BS   H  
ATOM    532  H4' ADE B  17      -3.209   0.004  -1.068  1.00  0.00      BS   H  
ATOM    533  H5' ADE B  17      -4.657   1.214  -2.796  1.00  0.00      BS   H  
ATOM    534  H61 ADE B  17       3.991   3.380  -4.970  1.00  0.00      BS   H  
ATOM    535  H62 ADE B  17       4.644   2.184  -5.892  1.00  0.00      BS   H  
ATOM    536 H2'' ADE B  17      -0.458   2.641  -0.244  1.00  0.00      BS   H  
ATOM    537 H5'' ADE B  17      -5.170   1.266  -1.062  1.00  0.00      BS   H  
ATOM    538  P   ADE B  18      -2.247   2.190   2.496  1.00  0.00      BS   P  
ATOM    539  O1P ADE B  18      -3.198   2.012   3.615  1.00  0.00      BS   O  
ATOM    540  O2P ADE B  18      -1.858   3.556   2.089  1.00  0.00      BS   O  
ATOM    541  C5' ADE B  18      -0.986  -0.186   2.698  1.00  0.00      BS   C  
ATOM    542  O5' ADE B  18      -0.999   1.232   2.905  1.00  0.00      BS   O  
ATOM    543  C4' ADE B  18       0.397  -0.773   3.024  1.00  0.00      BS   C  
ATOM    544  O4' ADE B  18       1.306  -0.521   1.826  1.00  0.00      BS   O  
ATOM    545  C3' ADE B  18       1.125  -0.145   4.213  1.00  0.00      BS   C  
ATOM    546  O3' ADE B  18       1.955  -1.056   4.876  1.00  0.00      BS   O  
ATOM    547  C2' ADE B  18       2.007   0.840   3.627  1.00  0.00      BS   C  
ATOM    548  C1' ADE B  18       2.401   0.260   2.281  1.00  0.00      BS   C  
ATOM    549  N1  ADE B  18       5.030   1.232  -1.991  1.00  0.00      BS   N  
ATOM    550  C2  ADE B  18       4.939   0.067  -1.304  1.00  0.00      BS   C  
ATOM    551  N3  ADE B  18       4.214  -0.161  -0.153  1.00  0.00      BS   N  
ATOM    552  C4  ADE B  18       3.467   0.956   0.167  1.00  0.00      BS   C  
ATOM    553  C5  ADE B  18       3.417   2.235  -0.489  1.00  0.00      BS   C  
ATOM    554  C6  ADE B  18       4.269   2.337  -1.601  1.00  0.00      BS   C  
ATOM    555  N6  ADE B  18       4.275   3.379  -2.445  1.00  0.00      BS   N  
ATOM    556  N7  ADE B  18       2.645   3.195   0.195  1.00  0.00      BS   N  
ATOM    557  C8  ADE B  18       2.334   2.504   1.292  1.00  0.00      BS   C  
ATOM    558  N9  ADE B  18       2.676   1.172   1.309  1.00  0.00      BS   N  
ATOM    559  H2  ADE B  18       5.552  -0.696  -1.783  1.00  0.00      BS   H  
ATOM    560  H8  ADE B  18       1.575   2.871   1.983  1.00  0.00      BS   H  
ATOM    561  H1' ADE B  18       3.209  -0.489   2.426  1.00  0.00      BS   H  
ATOM    562  H2' ADE B  18       2.937   1.181   4.128  1.00  0.00      BS   H  
ATOM    563  H3' ADE B  18       0.333   0.358   4.807  1.00  0.00      BS   H  
ATOM    564  H4' ADE B  18       0.332  -1.878   3.116  1.00  0.00      BS   H  
ATOM    565  H5' ADE B  18      -1.400  -0.491   1.712  1.00  0.00      BS   H  
ATOM    566  H61 ADE B  18       5.133   3.602  -2.907  1.00  0.00      BS   H  
ATOM    567  H62 ADE B  18       3.408   3.861  -2.567  1.00  0.00      BS   H  
ATOM    568 H2'' ADE B  18       1.379   1.754   3.548  1.00  0.00      BS   H  
ATOM    569 H5'' ADE B  18      -1.745  -0.558   3.418  1.00  0.00      BS   H  
ATOM    570  P   CYT B  19       2.232  -0.844   6.429  1.00  0.00      BS   P  
ATOM    571  O1P CYT B  19       1.712  -2.024   7.212  1.00  0.00      BS   O  
ATOM    572  O2P CYT B  19       1.750   0.469   6.900  1.00  0.00      BS   O  
ATOM    573  C5' CYT B  19       4.543  -2.113   6.581  1.00  0.00      BS   C  
ATOM    574  O5' CYT B  19       3.808  -0.826   6.438  1.00  0.00      BS   O  
ATOM    575  C4' CYT B  19       5.831  -2.160   5.834  1.00  0.00      BS   C  
ATOM    576  O4' CYT B  19       5.628  -1.711   4.459  1.00  0.00      BS   O  
ATOM    577  C3' CYT B  19       6.860  -1.175   6.343  1.00  0.00      BS   C  
ATOM    578  O3' CYT B  19       7.583  -1.796   7.444  1.00  0.00      BS   O  
ATOM    579  C2' CYT B  19       7.804  -0.964   5.103  1.00  0.00      BS   C  
ATOM    580  C1' CYT B  19       6.797  -0.990   3.948  1.00  0.00      BS   C  
ATOM    581  N1  CYT B  19       6.265   0.276   3.483  1.00  0.00      BS   N  
ATOM    582  C2  CYT B  19       6.769   0.741   2.250  1.00  0.00      BS   C  
ATOM    583  O2  CYT B  19       7.651   0.097   1.631  1.00  0.00      BS   O  
ATOM    584  N3  CYT B  19       6.312   1.961   1.703  1.00  0.00      BS   N  
ATOM    585  C4  CYT B  19       5.547   2.711   2.489  1.00  0.00      BS   C  
ATOM    586  N4  CYT B  19       5.200   3.906   1.983  1.00  0.00      BS   N  
ATOM    587  C5  CYT B  19       5.101   2.335   3.744  1.00  0.00      BS   C  
ATOM    588  C6  CYT B  19       5.468   1.180   4.265  1.00  0.00      BS   C  
ATOM    589  H5  CYT B  19       4.476   2.999   4.341  1.00  0.00      BS   H  
ATOM    590  H6  CYT B  19       5.278   0.766   5.256  1.00  0.00      BS   H  
ATOM    591  H1' CYT B  19       7.023  -1.747   3.166  1.00  0.00      BS   H  
ATOM    592  H2' CYT B  19       8.539  -1.759   4.854  1.00  0.00      BS   H  
ATOM    593  H3' CYT B  19       6.248  -0.301   6.652  1.00  0.00      BS   H  
ATOM    594  H4' CYT B  19       6.351  -3.143   5.852  1.00  0.00      BS   H  
ATOM    595  H41 CYT B  19       5.807   4.131   1.220  1.00  0.00      BS   H  
ATOM    596  H5' CYT B  19       3.938  -2.929   6.131  1.00  0.00      BS   H  
ATOM    597  H42 CYT B  19       4.424   4.470   2.266  1.00  0.00      BS   H  
ATOM    598 H2'' CYT B  19       8.321   0.018   5.160  1.00  0.00      BS   H  
ATOM    599 H5'' CYT B  19       4.688  -2.275   7.670  1.00  0.00      BS   H  
ATOM    600  P   ADE B  20       8.013  -0.762   8.588  1.00  0.00      BS   P  
ATOM    601  O1P ADE B  20       8.659  -1.437   9.705  1.00  0.00      BS   O  
ATOM    602  O2P ADE B  20       6.945   0.171   8.902  1.00  0.00      BS   O  
ATOM    603  C5' ADE B  20      10.419  -0.493   7.479  1.00  0.00      BS   C  
ATOM    604  O5' ADE B  20       9.102   0.008   7.801  1.00  0.00      BS   O  
ATOM    605  C4' ADE B  20      11.506   0.563   7.123  1.00  0.00      BS   C  
ATOM    606  O4' ADE B  20      11.115   1.382   6.074  1.00  0.00      BS   O  
ATOM    607  C3' ADE B  20      11.624   1.561   8.317  1.00  0.00      BS   C  
ATOM    608  O3' ADE B  20      12.949   2.008   8.654  1.00  0.00      BS   O  
ATOM    609  C2' ADE B  20      10.802   2.735   7.954  1.00  0.00      BS   C  
ATOM    610  C1' ADE B  20      11.021   2.706   6.437  1.00  0.00      BS   C  
ATOM    611  N1  ADE B  20       9.838   6.125   2.581  1.00  0.00      BS   N  
ATOM    612  C2  ADE B  20      11.065   5.758   3.083  1.00  0.00      BS   C  
ATOM    613  N3  ADE B  20      11.322   4.862   4.092  1.00  0.00      BS   N  
ATOM    614  C4  ADE B  20      10.183   4.225   4.490  1.00  0.00      BS   C  
ATOM    615  C5  ADE B  20       8.935   4.492   3.989  1.00  0.00      BS   C  
ATOM    616  C6  ADE B  20       8.770   5.431   2.990  1.00  0.00      BS   C  
ATOM    617  N6  ADE B  20       7.600   5.864   2.570  1.00  0.00      BS   N  
ATOM    618  N7  ADE B  20       7.998   3.670   4.631  1.00  0.00      BS   N  
ATOM    619  C8  ADE B  20       8.700   3.125   5.582  1.00  0.00      BS   C  
ATOM    620  N9  ADE B  20       9.997   3.380   5.587  1.00  0.00      BS   N  
ATOM    621  H2  ADE B  20      11.952   6.288   2.733  1.00  0.00      BS   H  
ATOM    622  H8  ADE B  20       8.303   2.334   6.218  1.00  0.00      BS   H  
ATOM    623  H1' ADE B  20      12.032   3.135   6.273  1.00  0.00      BS   H  
ATOM    624  H2' ADE B  20      10.854   3.739   8.427  1.00  0.00      BS   H  
ATOM    625  H3' ADE B  20      11.233   1.155   9.275  1.00  0.00      BS   H  
ATOM    626  H4' ADE B  20      12.463   0.028   6.943  1.00  0.00      BS   H  
ATOM    627  H5' ADE B  20      10.493  -1.127   6.570  1.00  0.00      BS   H  
ATOM    628  H61 ADE B  20       6.830   5.635   3.165  1.00  0.00      BS   H  
ATOM    629  H62 ADE B  20       7.618   6.708   2.035  1.00  0.00      BS   H  
ATOM    630  H3T ADE B  20      12.860   2.960   8.570  1.00  0.00      BS   H  
ATOM    631 H2'' ADE B  20       9.749   2.443   8.151  1.00  0.00      BS   H  
ATOM    632 H5'' ADE B  20      10.848  -1.147   8.270  1.00  0.00      BS   H  
TER   
ATOM    633  C5' URA R   1      12.023  12.099  -5.430  1.00  0.00      R    C  
ATOM    634  O5' URA R   1      10.831  11.520  -5.970  1.00  0.00      R    O  
ATOM    635  C4' URA R   1      12.558  11.436  -4.150  1.00  0.00      R    C  
ATOM    636  O4' URA R   1      11.567  11.546  -3.131  1.00  0.00      R    O  
ATOM    637  C3' URA R   1      12.780   9.928  -4.137  1.00  0.00      R    C  
ATOM    638  O3' URA R   1      13.928   9.616  -4.861  1.00  0.00      R    O  
ATOM    639  C2' URA R   1      12.972   9.599  -2.679  1.00  0.00      R    C  
ATOM    640  O2' URA R   1      14.228   9.904  -2.097  1.00  0.00      R    O  
ATOM    641  C1' URA R   1      11.870  10.529  -2.113  1.00  0.00      R    C  
ATOM    642  N1  URA R   1      10.675   9.818  -1.615  1.00  0.00      R    N  
ATOM    643  C2  URA R   1      10.697   9.271  -0.392  1.00  0.00      R    C  
ATOM    644  O2  URA R   1      11.643   9.184   0.381  1.00  0.00      R    O  
ATOM    645  N3  URA R   1       9.527   8.754   0.041  1.00  0.00      R    N  
ATOM    646  C4  URA R   1       8.317   8.835  -0.555  1.00  0.00      R    C  
ATOM    647  O4  URA R   1       7.358   8.304  -0.042  1.00  0.00      R    O  
ATOM    648  C5  URA R   1       8.406   9.300  -1.894  1.00  0.00      R    C  
ATOM    649  C6  URA R   1       9.594   9.736  -2.421  1.00  0.00      R    C  
ATOM    650  H3  URA R   1       9.436   8.591   1.033  1.00  0.00      R    H  
ATOM    651  H5  URA R   1       7.485   9.279  -2.477  1.00  0.00      R    H  
ATOM    652  H6  URA R   1       9.796   9.973  -3.466  1.00  0.00      R    H  
ATOM    653  H1' URA R   1      12.206  11.081  -1.209  1.00  0.00      R    H  
ATOM    654  H2' URA R   1      14.410   9.122  -1.572  1.00  0.00      R    H  
ATOM    655  H3' URA R   1      11.874   9.449  -4.568  1.00  0.00      R    H  
ATOM    656  H4' URA R   1      13.506  11.933  -3.854  1.00  0.00      R    H  
ATOM    657  H5' URA R   1      11.790  13.154  -5.170  1.00  0.00      R    H  
ATOM    658  H5T URA R   1      10.648  12.003  -6.779  1.00  0.00      R    H  
ATOM    659 H2'' URA R   1      12.783   8.518  -2.498  1.00  0.00      R    H  
ATOM    660 H5'' URA R   1      12.747  12.192  -6.266  1.00  0.00      R    H  
ATOM    661  P   GUA R   2      14.254   8.224  -5.348  1.00  0.00      R    P  
ATOM    662  O1P GUA R   2      15.650   8.215  -5.841  1.00  0.00      R    O  
ATOM    663  O2P GUA R   2      13.275   7.722  -6.338  1.00  0.00      R    O  
ATOM    664  C5' GUA R   2      15.266   7.014  -3.334  1.00  0.00      R    C  
ATOM    665  O5' GUA R   2      14.116   7.247  -4.143  1.00  0.00      R    O  
ATOM    666  C4' GUA R   2      14.939   5.973  -2.252  1.00  0.00      R    C  
ATOM    667  O4' GUA R   2      13.743   6.441  -1.500  1.00  0.00      R    O  
ATOM    668  C3' GUA R   2      14.390   4.598  -2.759  1.00  0.00      R    C  
ATOM    669  O3' GUA R   2      15.442   3.827  -3.401  1.00  0.00      R    O  
ATOM    670  C2' GUA R   2      13.709   4.075  -1.540  1.00  0.00      R    C  
ATOM    671  O2' GUA R   2      14.688   3.601  -0.636  1.00  0.00      R    O  
ATOM    672  C1' GUA R   2      13.048   5.283  -0.996  1.00  0.00      R    C  
ATOM    673  N1  GUA R   2       8.642   3.079   0.265  1.00  0.00      R    N  
ATOM    674  C2  GUA R   2       9.902   2.874   0.679  1.00  0.00      R    C  
ATOM    675  N2  GUA R   2      10.022   1.897   1.617  1.00  0.00      R    N  
ATOM    676  N3  GUA R   2      10.959   3.549   0.338  1.00  0.00      R    N  
ATOM    677  C4  GUA R   2      10.682   4.505  -0.601  1.00  0.00      R    C  
ATOM    678  C5  GUA R   2       9.473   4.782  -1.127  1.00  0.00      R    C  
ATOM    679  C6  GUA R   2       8.315   4.077  -0.662  1.00  0.00      R    C  
ATOM    680  O6  GUA R   2       7.138   4.306  -0.999  1.00  0.00      R    O  
ATOM    681  N7  GUA R   2       9.611   5.783  -2.046  1.00  0.00      R    N  
ATOM    682  C8  GUA R   2      10.931   6.028  -2.273  1.00  0.00      R    C  
ATOM    683  N9  GUA R   2      11.583   5.343  -1.276  1.00  0.00      R    N  
ATOM    684  H1  GUA R   2       7.912   2.498   0.654  1.00  0.00      R    H  
ATOM    685  H8  GUA R   2      11.449   6.645  -3.006  1.00  0.00      R    H  
ATOM    686  H1' GUA R   2      13.259   5.386   0.090  1.00  0.00      R    H  
ATOM    687  H2' GUA R   2      14.353   2.912  -0.058  1.00  0.00      R    H  
ATOM    688  H21 GUA R   2       9.480   1.063   1.730  1.00  0.00      R    H  
ATOM    689  H3' GUA R   2      13.626   4.870  -3.517  1.00  0.00      R    H  
ATOM    690  H22 GUA R   2      10.962   1.656   1.862  1.00  0.00      R    H  
ATOM    691  H4' GUA R   2      15.722   5.814  -1.480  1.00  0.00      R    H  
ATOM    692  H5' GUA R   2      15.716   7.965  -2.978  1.00  0.00      R    H  
ATOM    693 H2'' GUA R   2      13.023   3.254  -1.837  1.00  0.00      R    H  
ATOM    694 H5'' GUA R   2      16.076   6.565  -3.947  1.00  0.00      R    H  
ATOM    695  P   URA R   3      15.236   3.044  -4.788  1.00  0.00      R    P  
ATOM    696  O1P URA R   3      16.508   2.387  -5.184  1.00  0.00      R    O  
ATOM    697  O2P URA R   3      14.620   3.985  -5.718  1.00  0.00      R    O  
ATOM    698  C5' URA R   3      14.466   0.928  -3.468  1.00  0.00      R    C  
ATOM    699  O5' URA R   3      14.147   2.014  -4.376  1.00  0.00      R    O  
ATOM    700  C4' URA R   3      13.206   0.187  -2.903  1.00  0.00      R    C  
ATOM    701  O4' URA R   3      12.219   1.077  -2.291  1.00  0.00      R    O  
ATOM    702  C3' URA R   3      12.324  -0.525  -3.911  1.00  0.00      R    C  
ATOM    703  O3' URA R   3      13.037  -1.693  -4.494  1.00  0.00      R    O  
ATOM    704  C2' URA R   3      11.085  -0.832  -3.079  1.00  0.00      R    C  
ATOM    705  O2' URA R   3      11.268  -1.946  -2.268  1.00  0.00      R    O  
ATOM    706  C1' URA R   3      10.969   0.460  -2.309  1.00  0.00      R    C  
ATOM    707  N1  URA R   3       9.789   1.330  -2.852  1.00  0.00      R    N  
ATOM    708  C2  URA R   3       8.516   0.955  -2.434  1.00  0.00      R    C  
ATOM    709  O2  URA R   3       8.386   0.052  -1.589  1.00  0.00      R    O  
ATOM    710  N3  URA R   3       7.595   1.791  -3.004  1.00  0.00      R    N  
ATOM    711  C4  URA R   3       7.645   2.944  -3.711  1.00  0.00      R    C  
ATOM    712  O4  URA R   3       6.619   3.615  -3.971  1.00  0.00      R    O  
ATOM    713  C5  URA R   3       9.020   3.223  -4.110  1.00  0.00      R    C  
ATOM    714  C6  URA R   3      10.025   2.490  -3.605  1.00  0.00      R    C  
ATOM    715  H3  URA R   3       6.665   1.464  -2.783  1.00  0.00      R    H  
ATOM    716  H5  URA R   3       9.294   4.067  -4.743  1.00  0.00      R    H  
ATOM    717  H6  URA R   3      11.070   2.795  -3.637  1.00  0.00      R    H  
ATOM    718  H1' URA R   3      10.812   0.274  -1.224  1.00  0.00      R    H  
ATOM    719  H2' URA R   3      10.575  -2.599  -2.398  1.00  0.00      R    H  
ATOM    720  H3' URA R   3      12.172   0.350  -4.578  1.00  0.00      R    H  
ATOM    721  H4' URA R   3      13.469  -0.630  -2.198  1.00  0.00      R    H  
ATOM    722  H5' URA R   3      14.928   1.375  -2.562  1.00  0.00      R    H  
ATOM    723 H2'' URA R   3      10.233  -0.947  -3.784  1.00  0.00      R    H  
ATOM    724 H5'' URA R   3      15.006   0.139  -4.033  1.00  0.00      R    H  
ATOM    725  P   URA R   4      12.876  -2.025  -6.011  1.00  0.00      R    P  
ATOM    726  O1P URA R   4      14.009  -2.823  -6.501  1.00  0.00      R    O  
ATOM    727  O2P URA R   4      12.529  -0.762  -6.788  1.00  0.00      R    O  
ATOM    728  C5' URA R   4      11.614  -4.139  -5.146  1.00  0.00      R    C  
ATOM    729  O5' URA R   4      11.557  -2.928  -5.903  1.00  0.00      R    O  
ATOM    730  C4' URA R   4      10.169  -4.578  -4.667  1.00  0.00      R    C  
ATOM    731  O4' URA R   4       9.570  -3.455  -3.982  1.00  0.00      R    O  
ATOM    732  C3' URA R   4       9.205  -5.002  -5.755  1.00  0.00      R    C  
ATOM    733  O3' URA R   4       9.281  -6.352  -6.251  1.00  0.00      R    O  
ATOM    734  C2' URA R   4       7.823  -4.717  -5.125  1.00  0.00      R    C  
ATOM    735  O2' URA R   4       7.261  -5.739  -4.390  1.00  0.00      R    O  
ATOM    736  C1' URA R   4       8.163  -3.472  -4.246  1.00  0.00      R    C  
ATOM    737  N1  URA R   4       7.747  -2.189  -4.908  1.00  0.00      R    N  
ATOM    738  C2  URA R   4       6.558  -1.586  -4.481  1.00  0.00      R    C  
ATOM    739  O2  URA R   4       5.860  -2.111  -3.561  1.00  0.00      R    O  
ATOM    740  N3  URA R   4       6.217  -0.465  -5.168  1.00  0.00      R    N  
ATOM    741  C4  URA R   4       6.932   0.112  -6.195  1.00  0.00      R    C  
ATOM    742  O4  URA R   4       6.371   0.993  -6.846  1.00  0.00      R    O  
ATOM    743  C5  URA R   4       8.173  -0.464  -6.465  1.00  0.00      R    C  
ATOM    744  C6  URA R   4       8.505  -1.668  -5.889  1.00  0.00      R    C  
ATOM    745  H3  URA R   4       5.295  -0.054  -5.142  1.00  0.00      R    H  
ATOM    746  H5  URA R   4       8.729   0.036  -7.258  1.00  0.00      R    H  
ATOM    747  H6  URA R   4       9.335  -2.229  -6.319  1.00  0.00      R    H  
ATOM    748  H1' URA R   4       7.773  -3.760  -3.246  1.00  0.00      R    H  
ATOM    749  H2' URA R   4       6.422  -5.974  -4.793  1.00  0.00      R    H  
ATOM    750  H3' URA R   4       9.467  -4.230  -6.512  1.00  0.00      R    H  
ATOM    751  H4' URA R   4      10.250  -5.431  -3.961  1.00  0.00      R    H  
ATOM    752  H5' URA R   4      12.191  -4.115  -4.198  1.00  0.00      R    H  
ATOM    753 H2'' URA R   4       7.244  -4.465  -6.040  1.00  0.00      R    H  
ATOM    754 H5'' URA R   4      11.927  -5.017  -5.750  1.00  0.00      R    H  
ATOM    755  P   GUA R   5       8.781  -6.753  -7.660  1.00  0.00      R    P  
ATOM    756  O1P GUA R   5       9.029  -8.223  -7.898  1.00  0.00      R    O  
ATOM    757  O2P GUA R   5       9.392  -5.873  -8.695  1.00  0.00      R    O  
ATOM    758  C5' GUA R   5       6.473  -7.676  -7.005  1.00  0.00      R    C  
ATOM    759  O5' GUA R   5       7.267  -6.688  -7.694  1.00  0.00      R    O  
ATOM    760  C4' GUA R   5       4.992  -7.074  -6.833  1.00  0.00      R    C  
ATOM    761  O4' GUA R   5       4.996  -5.727  -6.164  1.00  0.00      R    O  
ATOM    762  C3' GUA R   5       4.084  -7.002  -8.064  1.00  0.00      R    C  
ATOM    763  O3' GUA R   5       3.699  -8.294  -8.586  1.00  0.00      R    O  
ATOM    764  C2' GUA R   5       2.970  -6.128  -7.513  1.00  0.00      R    C  
ATOM    765  O2' GUA R   5       2.076  -6.954  -6.823  1.00  0.00      R    O  
ATOM    766  C1' GUA R   5       3.735  -5.144  -6.632  1.00  0.00      R    C  
ATOM    767  N1  GUA R   5       1.735  -0.578  -7.465  1.00  0.00      R    N  
ATOM    768  C2  GUA R   5       1.176  -1.676  -6.934  1.00  0.00      R    C  
ATOM    769  N2  GUA R   5       0.017  -1.602  -6.335  1.00  0.00      R    N  
ATOM    770  N3  GUA R   5       1.846  -2.832  -6.881  1.00  0.00      R    N  
ATOM    771  C4  GUA R   5       3.094  -2.756  -7.371  1.00  0.00      R    C  
ATOM    772  C5  GUA R   5       3.780  -1.732  -7.791  1.00  0.00      R    C  
ATOM    773  C6  GUA R   5       3.053  -0.509  -8.045  1.00  0.00      R    C  
ATOM    774  O6  GUA R   5       3.529   0.557  -8.480  1.00  0.00      R    O  
ATOM    775  N7  GUA R   5       5.140  -2.111  -8.058  1.00  0.00      R    N  
ATOM    776  C8  GUA R   5       5.216  -3.376  -7.698  1.00  0.00      R    C  
ATOM    777  N9  GUA R   5       3.977  -3.853  -7.271  1.00  0.00      R    N  
ATOM    778  H1  GUA R   5       1.244   0.305  -7.453  1.00  0.00      R    H  
ATOM    779  H8  GUA R   5       6.083  -4.034  -7.754  1.00  0.00      R    H  
ATOM    780  H1' GUA R   5       3.108  -4.912  -5.744  1.00  0.00      R    H  
ATOM    781  H2' GUA R   5       1.278  -6.832  -7.344  1.00  0.00      R    H  
ATOM    782  H21 GUA R   5      -0.263  -0.642  -6.330  1.00  0.00      R    H  
ATOM    783  H3' GUA R   5       4.645  -6.417  -8.824  1.00  0.00      R    H  
ATOM    784  H22 GUA R   5      -0.199  -2.158  -5.532  1.00  0.00      R    H  
ATOM    785  H4' GUA R   5       4.600  -7.737  -6.031  1.00  0.00      R    H  
ATOM    786  H5' GUA R   5       6.812  -7.859  -5.963  1.00  0.00      R    H  
ATOM    787 H2'' GUA R   5       2.464  -5.554  -8.318  1.00  0.00      R    H  
ATOM    788 H5'' GUA R   5       6.461  -8.696  -7.448  1.00  0.00      R    H  
ATOM    789  P   URA R   6       3.569  -8.511 -10.140  1.00  0.00      R    P  
ATOM    790  O1P URA R   6       3.557  -9.952 -10.494  1.00  0.00      R    O  
ATOM    791  O2P URA R   6       4.628  -7.777 -10.797  1.00  0.00      R    O  
ATOM    792  C5' URA R   6       0.981  -8.313  -9.988  1.00  0.00      R    C  
ATOM    793  O5' URA R   6       2.276  -7.826 -10.429  1.00  0.00      R    O  
ATOM    794  C4' URA R   6      -0.078  -7.195  -9.868  1.00  0.00      R    C  
ATOM    795  O4' URA R   6       0.454  -6.037  -9.216  1.00  0.00      R    O  
ATOM    796  C3' URA R   6      -0.519  -6.667 -11.303  1.00  0.00      R    C  
ATOM    797  O3' URA R   6      -1.515  -7.533 -11.927  1.00  0.00      R    O  
ATOM    798  C2' URA R   6      -1.160  -5.341 -10.773  1.00  0.00      R    C  
ATOM    799  O2' URA R   6      -2.473  -5.394 -10.303  1.00  0.00      R    O  
ATOM    800  C1' URA R   6      -0.193  -4.897  -9.662  1.00  0.00      R    C  
ATOM    801  N1  URA R   6       0.798  -3.905 -10.113  1.00  0.00      R    N  
ATOM    802  C2  URA R   6       0.326  -2.640 -10.332  1.00  0.00      R    C  
ATOM    803  O2  URA R   6      -0.857  -2.403 -10.272  1.00  0.00      R    O  
ATOM    804  N3  URA R   6       1.216  -1.726 -10.741  1.00  0.00      R    N  
ATOM    805  C4  URA R   6       2.563  -1.954 -11.008  1.00  0.00      R    C  
ATOM    806  O4  URA R   6       3.344  -1.018 -11.291  1.00  0.00      R    O  
ATOM    807  C5  URA R   6       3.019  -3.354 -10.841  1.00  0.00      R    C  
ATOM    808  C6  URA R   6       2.078  -4.228 -10.466  1.00  0.00      R    C  
ATOM    809  H3  URA R   6       0.883  -0.777 -10.828  1.00  0.00      R    H  
ATOM    810  H5  URA R   6       4.037  -3.728 -10.954  1.00  0.00      R    H  
ATOM    811  H6  URA R   6       2.432  -5.243 -10.288  1.00  0.00      R    H  
ATOM    812  H1' URA R   6      -0.700  -4.493  -8.758  1.00  0.00      R    H  
ATOM    813  H2' URA R   6      -3.095  -4.996 -10.915  1.00  0.00      R    H  
ATOM    814  H3' URA R   6       0.375  -6.440 -11.924  1.00  0.00      R    H  
ATOM    815  H4' URA R   6      -0.969  -7.590  -9.334  1.00  0.00      R    H  
ATOM    816  H5' URA R   6       1.002  -8.715  -8.954  1.00  0.00      R    H  
ATOM    817 H2'' URA R   6      -1.203  -4.636 -11.630  1.00  0.00      R    H  
ATOM    818 H5'' URA R   6       0.730  -9.216 -10.585  1.00  0.00      R    H  
ATOM    819  P   ADE R   7      -1.807  -7.378 -13.430  1.00  0.00      R    P  
ATOM    820  O1P ADE R   7      -2.788  -8.368 -13.878  1.00  0.00      R    O  
ATOM    821  O2P ADE R   7      -0.493  -7.427 -14.113  1.00  0.00      R    O  
ATOM    822  C5' ADE R   7      -3.869  -5.893 -13.265  1.00  0.00      R    C  
ATOM    823  O5' ADE R   7      -2.484  -5.947 -13.558  1.00  0.00      R    O  
ATOM    824  C4' ADE R   7      -4.312  -4.431 -13.312  1.00  0.00      R    C  
ATOM    825  O4' ADE R   7      -3.558  -3.623 -12.405  1.00  0.00      R    O  
ATOM    826  C3' ADE R   7      -4.232  -3.719 -14.638  1.00  0.00      R    C  
ATOM    827  O3' ADE R   7      -5.307  -4.096 -15.465  1.00  0.00      R    O  
ATOM    828  C2' ADE R   7      -4.266  -2.289 -14.172  1.00  0.00      R    C  
ATOM    829  O2' ADE R   7      -5.625  -1.881 -13.818  1.00  0.00      R    O  
ATOM    830  C1' ADE R   7      -3.406  -2.378 -12.980  1.00  0.00      R    C  
ATOM    831  N1  ADE R   7       0.141   1.210 -13.985  1.00  0.00      R    N  
ATOM    832  C2  ADE R   7      -1.106   1.247 -13.563  1.00  0.00      R    C  
ATOM    833  N3  ADE R   7      -2.010   0.281 -13.401  1.00  0.00      R    N  
ATOM    834  C4  ADE R   7      -1.352  -0.913 -13.455  1.00  0.00      R    C  
ATOM    835  C5  ADE R   7      -0.104  -1.166 -13.860  1.00  0.00      R    C  
ATOM    836  C6  ADE R   7       0.724  -0.008 -14.090  1.00  0.00      R    C  
ATOM    837  N6  ADE R   7       2.053  -0.057 -14.176  1.00  0.00      R    N  
ATOM    838  N7  ADE R   7       0.160  -2.571 -13.891  1.00  0.00      R    N  
ATOM    839  C8  ADE R   7      -0.988  -3.043 -13.622  1.00  0.00      R    C  
ATOM    840  N9  ADE R   7      -1.975  -2.134 -13.323  1.00  0.00      R    N  
ATOM    841  H2  ADE R   7      -1.521   2.253 -13.500  1.00  0.00      R    H  
ATOM    842  H8  ADE R   7      -1.065  -4.118 -13.466  1.00  0.00      R    H  
ATOM    843  H1' ADE R   7      -3.756  -1.657 -12.211  1.00  0.00      R    H  
ATOM    844  H2' ADE R   7      -5.850  -1.056 -14.255  1.00  0.00      R    H  
ATOM    845  H3' ADE R   7      -3.250  -4.014 -15.065  1.00  0.00      R    H  
ATOM    846  H4' ADE R   7      -5.314  -4.374 -12.836  1.00  0.00      R    H  
ATOM    847  H5' ADE R   7      -4.034  -6.346 -12.264  1.00  0.00      R    H  
ATOM    848  H61 ADE R   7       2.536  -0.716 -13.600  1.00  0.00      R    H  
ATOM    849  H62 ADE R   7       2.503   0.777 -14.494  1.00  0.00      R    H  
ATOM    850 H2'' ADE R   7      -3.850  -1.551 -14.890  1.00  0.00      R    H  
ATOM    851 H5'' ADE R   7      -4.481  -6.447 -14.009  1.00  0.00      R    H  
ATOM    852  P   ADE R   8      -5.220  -3.937 -17.041  1.00  0.00      R    P  
ATOM    853  O1P ADE R   8      -6.348  -4.636 -17.652  1.00  0.00      R    O  
ATOM    854  O2P ADE R   8      -3.805  -4.301 -17.505  1.00  0.00      R    O  
ATOM    855  C5' ADE R   8      -6.539  -1.688 -16.961  1.00  0.00      R    C  
ATOM    856  O5' ADE R   8      -5.380  -2.403 -17.445  1.00  0.00      R    O  
ATOM    857  C4' ADE R   8      -6.331  -0.179 -16.965  1.00  0.00      R    C  
ATOM    858  O4' ADE R   8      -5.355   0.209 -15.897  1.00  0.00      R    O  
ATOM    859  C3' ADE R   8      -5.739   0.377 -18.272  1.00  0.00      R    C  
ATOM    860  O3' ADE R   8      -6.754   0.630 -19.218  1.00  0.00      R    O  
ATOM    861  C2' ADE R   8      -5.114   1.642 -17.715  1.00  0.00      R    C  
ATOM    862  O2' ADE R   8      -6.136   2.550 -17.461  1.00  0.00      R    O  
ATOM    863  C1' ADE R   8      -4.448   1.205 -16.473  1.00  0.00      R    C  
ATOM    864  N1  ADE R   8       0.391   2.518 -17.490  1.00  0.00      R    N  
ATOM    865  C2  ADE R   8      -0.716   3.283 -17.072  1.00  0.00      R    C  
ATOM    866  N3  ADE R   8      -1.929   2.856 -16.739  1.00  0.00      R    N  
ATOM    867  C4  ADE R   8      -2.035   1.538 -16.948  1.00  0.00      R    C  
ATOM    868  C5  ADE R   8      -0.983   0.632 -17.243  1.00  0.00      R    C  
ATOM    869  C6  ADE R   8       0.313   1.196 -17.462  1.00  0.00      R    C  
ATOM    870  N6  ADE R   8       1.462   0.450 -17.687  1.00  0.00      R    N  
ATOM    871  N7  ADE R   8      -1.401  -0.630 -17.250  1.00  0.00      R    N  
ATOM    872  C8  ADE R   8      -2.674  -0.544 -16.964  1.00  0.00      R    C  
ATOM    873  N9  ADE R   8      -3.136   0.758 -16.802  1.00  0.00      R    N  
ATOM    874  H2  ADE R   8      -0.577   4.365 -17.076  1.00  0.00      R    H  
ATOM    875  H8  ADE R   8      -3.403  -1.355 -16.959  1.00  0.00      R    H  
ATOM    876  H1' ADE R   8      -4.424   2.099 -15.813  1.00  0.00      R    H  
ATOM    877  H2' ADE R   8      -5.814   3.452 -17.531  1.00  0.00      R    H  
ATOM    878  H3' ADE R   8      -4.924  -0.238 -18.706  1.00  0.00      R    H  
ATOM    879  H4' ADE R   8      -7.350   0.245 -16.843  1.00  0.00      R    H  
ATOM    880  H5' ADE R   8      -6.725  -1.928 -15.892  1.00  0.00      R    H  
ATOM    881  H61 ADE R   8       2.322   0.951 -17.779  1.00  0.00      R    H  
ATOM    882  H62 ADE R   8       1.534  -0.547 -17.714  1.00  0.00      R    H  
ATOM    883 H2'' ADE R   8      -4.358   2.149 -18.352  1.00  0.00      R    H  
ATOM    884 H5'' ADE R   8      -7.344  -1.941 -17.683  1.00  0.00      R    H  
ATOM    885  P   GUA R   9      -6.382   0.900 -20.762  1.00  0.00      R    P  
ATOM    886  O1P GUA R   9      -7.580   1.243 -21.581  1.00  0.00      R    O  
ATOM    887  O2P GUA R   9      -5.526  -0.216 -21.163  1.00  0.00      R    O  
ATOM    888  C5' GUA R   9      -6.029   3.462 -20.790  1.00  0.00      R    C  
ATOM    889  O5' GUA R   9      -5.455   2.163 -20.762  1.00  0.00      R    O  
ATOM    890  C4' GUA R   9      -4.866   4.542 -20.830  1.00  0.00      R    C  
ATOM    891  O4' GUA R   9      -3.750   4.388 -19.765  1.00  0.00      R    O  
ATOM    892  C3' GUA R   9      -4.073   4.468 -22.154  1.00  0.00      R    C  
ATOM    893  O3' GUA R   9      -4.765   5.112 -23.250  1.00  0.00      R    O  
ATOM    894  C2' GUA R   9      -2.792   5.241 -21.760  1.00  0.00      R    C  
ATOM    895  O2' GUA R   9      -2.973   6.616 -21.675  1.00  0.00      R    O  
ATOM    896  C1' GUA R   9      -2.556   4.646 -20.373  1.00  0.00      R    C  
ATOM    897  N1  GUA R   9       2.111   2.817 -21.201  1.00  0.00      R    N  
ATOM    898  C2  GUA R   9       1.752   4.072 -21.239  1.00  0.00      R    C  
ATOM    899  N2  GUA R   9       2.581   5.029 -21.406  1.00  0.00      R    N  
ATOM    900  N3  GUA R   9       0.430   4.412 -21.110  1.00  0.00      R    N  
ATOM    901  C4  GUA R   9      -0.361   3.333 -20.722  1.00  0.00      R    C  
ATOM    902  C5  GUA R   9      -0.016   2.023 -20.658  1.00  0.00      R    C  
ATOM    903  C6  GUA R   9       1.319   1.702 -20.876  1.00  0.00      R    C  
ATOM    904  O6  GUA R   9       1.722   0.519 -20.899  1.00  0.00      R    O  
ATOM    905  N7  GUA R   9      -1.190   1.242 -20.407  1.00  0.00      R    N  
ATOM    906  C8  GUA R   9      -2.112   2.123 -20.312  1.00  0.00      R    C  
ATOM    907  N9  GUA R   9      -1.697   3.386 -20.393  1.00  0.00      R    N  
ATOM    908  H1  GUA R   9       3.114   2.705 -21.174  1.00  0.00      R    H  
ATOM    909  H8  GUA R   9      -3.157   1.892 -20.110  1.00  0.00      R    H  
ATOM    910  H1' GUA R   9      -2.025   5.348 -19.696  1.00  0.00      R    H  
ATOM    911  H2' GUA R   9      -2.184   7.117 -21.456  1.00  0.00      R    H  
ATOM    912  H21 GUA R   9       3.485   4.837 -21.786  1.00  0.00      R    H  
ATOM    913  H3' GUA R   9      -3.792   3.408 -22.327  1.00  0.00      R    H  
ATOM    914  H22 GUA R   9       2.341   5.999 -21.354  1.00  0.00      R    H  
ATOM    915  H4' GUA R   9      -5.301   5.558 -20.712  1.00  0.00      R    H  
ATOM    916  H5' GUA R   9      -6.729   3.600 -19.938  1.00  0.00      R    H  
ATOM    917 H2'' GUA R   9      -1.902   4.943 -22.356  1.00  0.00      R    H  
ATOM    918 H5'' GUA R   9      -6.722   3.568 -21.653  1.00  0.00      R    H  
ATOM    919  P   CYT R  10      -4.783   4.286 -24.575  1.00  0.00      R    P  
ATOM    920  O1P CYT R  10      -5.501   5.169 -25.532  1.00  0.00      R    O  
ATOM    921  O2P CYT R  10      -5.348   2.942 -24.280  1.00  0.00      R    O  
ATOM    922  C5' CYT R  10      -2.521   5.301 -25.429  1.00  0.00      R    C  
ATOM    923  O5' CYT R  10      -3.305   4.178 -24.889  1.00  0.00      R    O  
ATOM    924  C4' CYT R  10      -1.053   4.999 -25.564  1.00  0.00      R    C  
ATOM    925  O4' CYT R  10      -0.493   4.382 -24.372  1.00  0.00      R    O  
ATOM    926  C3' CYT R  10      -0.632   4.089 -26.781  1.00  0.00      R    C  
ATOM    927  O3' CYT R  10      -0.682   4.778 -28.078  1.00  0.00      R    O  
ATOM    928  C2' CYT R  10       0.765   3.817 -26.368  1.00  0.00      R    C  
ATOM    929  O2' CYT R  10       1.603   4.950 -26.551  1.00  0.00      R    O  
ATOM    930  C1' CYT R  10       0.603   3.629 -24.841  1.00  0.00      R    C  
ATOM    931  N1  CYT R  10       0.542   2.189 -24.482  1.00  0.00      R    N  
ATOM    932  C2  CYT R  10       1.711   1.494 -24.565  1.00  0.00      R    C  
ATOM    933  O2  CYT R  10       2.705   2.069 -24.985  1.00  0.00      R    O  
ATOM    934  N3  CYT R  10       1.841   0.178 -24.199  1.00  0.00      R    N  
ATOM    935  C4  CYT R  10       0.655  -0.457 -23.880  1.00  0.00      R    C  
ATOM    936  N4  CYT R  10       0.713  -1.701 -23.408  1.00  0.00      R    N  
ATOM    937  C5  CYT R  10      -0.604   0.283 -23.797  1.00  0.00      R    C  
ATOM    938  C6  CYT R  10      -0.599   1.565 -24.141  1.00  0.00      R    C  
ATOM    939  H5  CYT R  10      -1.493  -0.228 -23.425  1.00  0.00      R    H  
ATOM    940  H6  CYT R  10      -1.435   2.202 -23.855  1.00  0.00      R    H  
ATOM    941  H1' CYT R  10       1.470   4.044 -24.283  1.00  0.00      R    H  
ATOM    942  H2' CYT R  10       2.499   4.609 -26.609  1.00  0.00      R    H  
ATOM    943  H3' CYT R  10      -1.257   3.173 -26.706  1.00  0.00      R    H  
ATOM    944  H4' CYT R  10      -0.474   5.941 -25.675  1.00  0.00      R    H  
ATOM    945  H41 CYT R  10       1.665  -1.974 -23.267  1.00  0.00      R    H  
ATOM    946  H5' CYT R  10      -2.447   6.093 -24.655  1.00  0.00      R    H  
ATOM    947  H42 CYT R  10      -0.046  -2.347 -23.477  1.00  0.00      R    H  
ATOM    948  H3T CYT R  10      -0.290   4.278 -28.797  1.00  0.00      R    H  
ATOM    949 H2'' CYT R  10       1.101   2.949 -26.974  1.00  0.00      R    H  
ATOM    950 H5'' CYT R  10      -2.889   5.709 -26.394  1.00  0.00      R    H  
TER   
ATOM    951  P   CYT T   9     -10.175  -4.329 -39.859  1.00  0.00      TS   P  
ATOM    952  O1P CYT T   9     -10.135  -4.015 -41.293  1.00  0.00      TS   O  
ATOM    953  O2P CYT T   9      -9.898  -5.736 -39.523  1.00  0.00      TS   O  
ATOM    954  C5' CYT T   9      -8.992  -3.451 -37.646  1.00  0.00      TS   C  
ATOM    955  O5' CYT T   9      -9.170  -3.330 -39.094  1.00  0.00      TS   O  
ATOM    956  C4' CYT T   9      -7.483  -3.236 -37.312  1.00  0.00      TS   C  
ATOM    957  O4' CYT T   9      -6.717  -4.443 -37.728  1.00  0.00      TS   O  
ATOM    958  C3' CYT T   9      -6.775  -2.056 -38.104  1.00  0.00      TS   C  
ATOM    959  O3' CYT T   9      -5.994  -1.225 -37.266  1.00  0.00      TS   O  
ATOM    960  C2' CYT T   9      -5.842  -2.758 -39.038  1.00  0.00      TS   C  
ATOM    961  C1' CYT T   9      -5.479  -4.050 -38.267  1.00  0.00      TS   C  
ATOM    962  N1  CYT T   9      -4.865  -5.106 -39.120  1.00  0.00      TS   N  
ATOM    963  C2  CYT T   9      -4.519  -6.349 -38.619  1.00  0.00      TS   C  
ATOM    964  O2  CYT T   9      -4.613  -6.586 -37.421  1.00  0.00      TS   O  
ATOM    965  N3  CYT T   9      -3.966  -7.304 -39.398  1.00  0.00      TS   N  
ATOM    966  C4  CYT T   9      -3.672  -7.013 -40.672  1.00  0.00      TS   C  
ATOM    967  N4  CYT T   9      -3.006  -7.889 -41.453  1.00  0.00      TS   N  
ATOM    968  C5  CYT T   9      -4.074  -5.773 -41.250  1.00  0.00      TS   C  
ATOM    969  O5T CYT T   9     -11.588  -4.103 -39.433  1.00  0.00      TS   O  
ATOM    970  C6  CYT T   9      -4.610  -4.905 -40.400  1.00  0.00      TS   C  
ATOM    971  H5  CYT T   9      -3.994  -5.522 -42.307  1.00  0.00      TS   H  
ATOM    972  H6  CYT T   9      -4.790  -3.881 -40.729  1.00  0.00      TS   H  
ATOM    973  H1' CYT T   9      -5.010  -3.780 -37.297  1.00  0.00      TS   H  
ATOM    974  H2' CYT T   9      -5.018  -2.128 -39.432  1.00  0.00      TS   H  
ATOM    975  H3' CYT T   9      -7.537  -1.562 -38.743  1.00  0.00      TS   H  
ATOM    976  H4' CYT T   9      -7.379  -3.316 -36.209  1.00  0.00      TS   H  
ATOM    977  H41 CYT T   9      -2.699  -8.677 -40.921  1.00  0.00      TS   H  
ATOM    978  H5' CYT T   9      -9.330  -4.395 -37.168  1.00  0.00      TS   H  
ATOM    979  H42 CYT T   9      -2.654  -7.612 -42.347  1.00  0.00      TS   H  
ATOM    980  H5T CYT T   9     -12.136  -4.164 -40.218  1.00  0.00      TS   H  
ATOM    981 H2'' CYT T   9      -6.478  -3.084 -39.889  1.00  0.00      TS   H  
ATOM    982 H5'' CYT T   9      -9.522  -2.660 -37.075  1.00  0.00      TS   H  
ATOM    983  P   GUA T  10      -6.282   0.326 -37.302  1.00  0.00      TS   P  
ATOM    984  O1P GUA T  10      -7.734   0.536 -37.153  1.00  0.00      TS   O  
ATOM    985  O2P GUA T  10      -5.631   0.888 -38.494  1.00  0.00      TS   O  
ATOM    986  C5' GUA T  10      -5.578   0.241 -34.707  1.00  0.00      TS   C  
ATOM    987  O5' GUA T  10      -5.567   0.840 -36.025  1.00  0.00      TS   O  
ATOM    988  C4' GUA T  10      -4.256  -0.373 -34.261  1.00  0.00      TS   C  
ATOM    989  O4' GUA T  10      -4.081  -1.567 -35.013  1.00  0.00      TS   O  
ATOM    990  C3' GUA T  10      -3.001   0.488 -34.623  1.00  0.00      TS   C  
ATOM    991  O3' GUA T  10      -2.724   1.466 -33.619  1.00  0.00      TS   O  
ATOM    992  C2' GUA T  10      -1.936  -0.607 -34.684  1.00  0.00      TS   C  
ATOM    993  C1' GUA T  10      -2.711  -1.821 -35.275  1.00  0.00      TS   C  
ATOM    994  N1  GUA T  10      -1.186  -4.930 -38.864  1.00  0.00      TS   N  
ATOM    995  C2  GUA T  10      -1.415  -5.175 -37.540  1.00  0.00      TS   C  
ATOM    996  N2  GUA T  10      -1.254  -6.518 -37.238  1.00  0.00      TS   N  
ATOM    997  N3  GUA T  10      -1.841  -4.275 -36.673  1.00  0.00      TS   N  
ATOM    998  C4  GUA T  10      -2.117  -3.096 -37.259  1.00  0.00      TS   C  
ATOM    999  C5  GUA T  10      -1.986  -2.785 -38.594  1.00  0.00      TS   C  
ATOM   1000  C6  GUA T  10      -1.441  -3.739 -39.500  1.00  0.00      TS   C  
ATOM   1001  O6  GUA T  10      -1.205  -3.576 -40.708  1.00  0.00      TS   O  
ATOM   1002  N7  GUA T  10      -2.447  -1.462 -38.893  1.00  0.00      TS   N  
ATOM   1003  C8  GUA T  10      -2.785  -1.062 -37.731  1.00  0.00      TS   C  
ATOM   1004  N9  GUA T  10      -2.600  -1.993 -36.697  1.00  0.00      TS   N  
ATOM   1005  H1  GUA T  10      -0.824  -5.666 -39.453  1.00  0.00      TS   H  
ATOM   1006  H8  GUA T  10      -3.088  -0.041 -37.501  1.00  0.00      TS   H  
ATOM   1007  H1' GUA T  10      -2.421  -2.754 -34.745  1.00  0.00      TS   H  
ATOM   1008  H2' GUA T  10      -1.678  -0.815 -33.623  1.00  0.00      TS   H  
ATOM   1009  H21 GUA T  10      -0.665  -7.067 -37.833  1.00  0.00      TS   H  
ATOM   1010  H3' GUA T  10      -3.154   0.801 -35.678  1.00  0.00      TS   H  
ATOM   1011  H22 GUA T  10      -1.812  -6.903 -36.504  1.00  0.00      TS   H  
ATOM   1012  H4' GUA T  10      -4.261  -0.576 -33.168  1.00  0.00      TS   H  
ATOM   1013  H5' GUA T  10      -6.339  -0.568 -34.652  1.00  0.00      TS   H  
ATOM   1014 H2'' GUA T  10      -1.042  -0.283 -35.258  1.00  0.00      TS   H  
ATOM   1015 H5'' GUA T  10      -5.788   1.027 -33.951  1.00  0.00      TS   H  
ATOM   1016  P   THY T  11      -1.899   2.744 -34.007  1.00  0.00      TS   P  
ATOM   1017  O1P THY T  11      -0.721   2.328 -34.809  1.00  0.00      TS   O  
ATOM   1018  O2P THY T  11      -2.802   3.774 -34.541  1.00  0.00      TS   O  
ATOM   1019  C5' THY T  11      -1.145   4.644 -32.243  1.00  0.00      TS   C  
ATOM   1020  O5' THY T  11      -1.519   3.314 -32.614  1.00  0.00      TS   O  
ATOM   1021  C4' THY T  11       0.138   4.768 -31.430  1.00  0.00      TS   C  
ATOM   1022  O4' THY T  11       0.179   3.709 -30.438  1.00  0.00      TS   O  
ATOM   1023  C3' THY T  11       1.416   4.551 -32.291  1.00  0.00      TS   C  
ATOM   1024  O3' THY T  11       2.447   5.553 -32.094  1.00  0.00      TS   O  
ATOM   1025  C2' THY T  11       1.843   3.160 -31.971  1.00  0.00      TS   C  
ATOM   1026  C1' THY T  11       1.355   2.887 -30.568  1.00  0.00      TS   C  
ATOM   1027  N1  THY T  11       1.044   1.520 -30.306  1.00  0.00      TS   N  
ATOM   1028  C2  THY T  11       1.904   0.897 -29.424  1.00  0.00      TS   C  
ATOM   1029  O2  THY T  11       2.922   1.420 -29.011  1.00  0.00      TS   O  
ATOM   1030  N3  THY T  11       1.523  -0.353 -29.130  1.00  0.00      TS   N  
ATOM   1031  C4  THY T  11       0.363  -0.967 -29.404  1.00  0.00      TS   C  
ATOM   1032  O4  THY T  11       0.149  -2.108 -28.964  1.00  0.00      TS   O  
ATOM   1033  C5  THY T  11      -0.520  -0.309 -30.276  1.00  0.00      TS   C  
ATOM   1034  C5M THY T  11      -1.953  -0.690 -30.394  1.00  0.00      TS   C  
ATOM   1035  C6  THY T  11      -0.159   0.937 -30.656  1.00  0.00      TS   C  
ATOM   1036  H3  THY T  11       2.114  -0.811 -28.451  1.00  0.00      TS   H  
ATOM   1037  H6  THY T  11      -0.839   1.582 -31.211  1.00  0.00      TS   H  
ATOM   1038  H1' THY T  11       2.058   3.435 -29.907  1.00  0.00      TS   H  
ATOM   1039  H2' THY T  11       2.940   2.984 -31.994  1.00  0.00      TS   H  
ATOM   1040  H3' THY T  11       1.129   4.603 -33.364  1.00  0.00      TS   H  
ATOM   1041  H4' THY T  11       0.229   5.771 -30.961  1.00  0.00      TS   H  
ATOM   1042  H5' THY T  11      -1.887   5.163 -31.600  1.00  0.00      TS   H  
ATOM   1043  H51 THY T  11      -2.096  -1.750 -30.696  1.00  0.00      TS   H  
ATOM   1044  H52 THY T  11      -2.496  -0.061 -31.131  1.00  0.00      TS   H  
ATOM   1045  H53 THY T  11      -2.493  -0.528 -29.437  1.00  0.00      TS   H  
ATOM   1046 H2'' THY T  11       1.399   2.528 -32.770  1.00  0.00      TS   H  
ATOM   1047 H5'' THY T  11      -0.933   5.222 -33.168  1.00  0.00      TS   H  
ATOM   1048  P   ADE T  12       2.400   6.970 -32.701  1.00  0.00      TS   P  
ATOM   1049  O1P ADE T  12       1.987   7.909 -31.612  1.00  0.00      TS   O  
ATOM   1050  O2P ADE T  12       1.526   6.858 -33.860  1.00  0.00      TS   O  
ATOM   1051  C5' ADE T  12       5.052   7.031 -32.343  1.00  0.00      TS   C  
ATOM   1052  O5' ADE T  12       3.895   7.391 -33.112  1.00  0.00      TS   O  
ATOM   1053  C4' ADE T  12       6.023   6.191 -33.166  1.00  0.00      TS   C  
ATOM   1054  O4' ADE T  12       5.475   4.795 -33.281  1.00  0.00      TS   O  
ATOM   1055  C3' ADE T  12       6.295   6.698 -34.588  1.00  0.00      TS   C  
ATOM   1056  O3' ADE T  12       7.648   6.617 -34.953  1.00  0.00      TS   O  
ATOM   1057  C2' ADE T  12       5.432   5.780 -35.381  1.00  0.00      TS   C  
ATOM   1058  C1' ADE T  12       5.478   4.440 -34.673  1.00  0.00      TS   C  
ATOM   1059  N1  ADE T  12       3.367  -0.074 -33.550  1.00  0.00      TS   N  
ATOM   1060  C2  ADE T  12       4.581   0.425 -33.290  1.00  0.00      TS   C  
ATOM   1061  N3  ADE T  12       5.117   1.589 -33.628  1.00  0.00      TS   N  
ATOM   1062  C4  ADE T  12       4.210   2.335 -34.268  1.00  0.00      TS   C  
ATOM   1063  C5  ADE T  12       2.955   1.961 -34.657  1.00  0.00      TS   C  
ATOM   1064  C6  ADE T  12       2.497   0.707 -34.252  1.00  0.00      TS   C  
ATOM   1065  N6  ADE T  12       1.237   0.303 -34.504  1.00  0.00      TS   N  
ATOM   1066  N7  ADE T  12       2.358   2.919 -35.443  1.00  0.00      TS   N  
ATOM   1067  C8  ADE T  12       3.264   3.835 -35.542  1.00  0.00      TS   C  
ATOM   1068  N9  ADE T  12       4.354   3.636 -34.786  1.00  0.00      TS   N  
ATOM   1069  H2  ADE T  12       5.311  -0.235 -32.822  1.00  0.00      TS   H  
ATOM   1070  H8  ADE T  12       3.146   4.811 -36.012  1.00  0.00      TS   H  
ATOM   1071  H1' ADE T  12       6.441   3.944 -34.916  1.00  0.00      TS   H  
ATOM   1072  H2' ADE T  12       5.840   5.585 -36.396  1.00  0.00      TS   H  
ATOM   1073  H3' ADE T  12       6.014   7.773 -34.637  1.00  0.00      TS   H  
ATOM   1074  H4' ADE T  12       6.962   6.036 -32.593  1.00  0.00      TS   H  
ATOM   1075  H5' ADE T  12       4.932   6.523 -31.363  1.00  0.00      TS   H  
ATOM   1076  H61 ADE T  12       0.611   0.810 -35.098  1.00  0.00      TS   H  
ATOM   1077  H62 ADE T  12       0.813  -0.486 -34.060  1.00  0.00      TS   H  
ATOM   1078 H2'' ADE T  12       4.394   6.176 -35.385  1.00  0.00      TS   H  
ATOM   1079 H5'' ADE T  12       5.574   7.994 -32.158  1.00  0.00      TS   H  
ATOM   1080  P   THY T  13       8.721   7.801 -35.011  1.00  0.00      TS   P  
ATOM   1081  O1P THY T  13       8.420   8.811 -33.957  1.00  0.00      TS   O  
ATOM   1082  O2P THY T  13       8.860   8.363 -36.383  1.00  0.00      TS   O  
ATOM   1083  C5' THY T  13      10.217   6.325 -33.449  1.00  0.00      TS   C  
ATOM   1084  O5' THY T  13      10.077   7.185 -34.568  1.00  0.00      TS   O  
ATOM   1085  C4' THY T  13      10.697   4.898 -33.871  1.00  0.00      TS   C  
ATOM   1086  O4' THY T  13       9.575   4.266 -34.480  1.00  0.00      TS   O  
ATOM   1087  C3' THY T  13      11.860   4.936 -34.960  1.00  0.00      TS   C  
ATOM   1088  O3' THY T  13      12.833   3.902 -34.844  1.00  0.00      TS   O  
ATOM   1089  C2' THY T  13      11.077   4.768 -36.271  1.00  0.00      TS   C  
ATOM   1090  C1' THY T  13       9.950   3.758 -35.723  1.00  0.00      TS   C  
ATOM   1091  N1  THY T  13       8.797   3.441 -36.562  1.00  0.00      TS   N  
ATOM   1092  C2  THY T  13       8.169   2.236 -36.424  1.00  0.00      TS   C  
ATOM   1093  O2  THY T  13       8.595   1.373 -35.628  1.00  0.00      TS   O  
ATOM   1094  N3  THY T  13       7.075   2.038 -37.221  1.00  0.00      TS   N  
ATOM   1095  C4  THY T  13       6.646   2.913 -38.191  1.00  0.00      TS   C  
ATOM   1096  O4  THY T  13       5.684   2.563 -38.880  1.00  0.00      TS   O  
ATOM   1097  C5  THY T  13       7.385   4.124 -38.351  1.00  0.00      TS   C  
ATOM   1098  C5M THY T  13       6.972   4.964 -39.485  1.00  0.00      TS   C  
ATOM   1099  C6  THY T  13       8.411   4.322 -37.483  1.00  0.00      TS   C  
ATOM   1100  H3  THY T  13       6.554   1.175 -37.191  1.00  0.00      TS   H  
ATOM   1101  H6  THY T  13       8.879   5.307 -37.484  1.00  0.00      TS   H  
ATOM   1102  H1' THY T  13      10.498   2.805 -35.567  1.00  0.00      TS   H  
ATOM   1103  H2' THY T  13      11.719   4.340 -37.071  1.00  0.00      TS   H  
ATOM   1104  H3' THY T  13      12.384   5.913 -35.032  1.00  0.00      TS   H  
ATOM   1105  H4' THY T  13      11.025   4.196 -33.075  1.00  0.00      TS   H  
ATOM   1106  H5' THY T  13       9.313   6.357 -32.805  1.00  0.00      TS   H  
ATOM   1107  H51 THY T  13       7.344   4.643 -40.481  1.00  0.00      TS   H  
ATOM   1108  H52 THY T  13       7.451   5.964 -39.407  1.00  0.00      TS   H  
ATOM   1109  H53 THY T  13       5.903   5.265 -39.485  1.00  0.00      TS   H  
ATOM   1110 H2'' THY T  13      10.676   5.786 -36.469  1.00  0.00      TS   H  
ATOM   1111 H5'' THY T  13      11.079   6.666 -32.836  1.00  0.00      TS   H  
ATOM   1112  P   ADE T  14      14.005   3.947 -33.887  1.00  0.00      TS   P  
ATOM   1113  O1P ADE T  14      13.618   4.708 -32.649  1.00  0.00      TS   O  
ATOM   1114  O2P ADE T  14      15.182   4.489 -34.629  1.00  0.00      TS   O  
ATOM   1115  C5' ADE T  14      13.240   1.617 -33.040  1.00  0.00      TS   C  
ATOM   1116  O5' ADE T  14      14.327   2.450 -33.540  1.00  0.00      TS   O  
ATOM   1117  C4' ADE T  14      13.250   0.148 -33.570  1.00  0.00      TS   C  
ATOM   1118  O4' ADE T  14      12.279   0.050 -34.704  1.00  0.00      TS   O  
ATOM   1119  C3' ADE T  14      14.503  -0.369 -34.185  1.00  0.00      TS   C  
ATOM   1120  O3' ADE T  14      14.616  -1.779 -34.034  1.00  0.00      TS   O  
ATOM   1121  C2' ADE T  14      14.400  -0.046 -35.683  1.00  0.00      TS   C  
ATOM   1122  C1' ADE T  14      12.909  -0.218 -35.963  1.00  0.00      TS   C  
ATOM   1123  N1  ADE T  14       8.820  -0.083 -39.043  1.00  0.00      TS   N  
ATOM   1124  C2  ADE T  14       9.259  -0.941 -38.073  1.00  0.00      TS   C  
ATOM   1125  N3  ADE T  14      10.310  -0.834 -37.245  1.00  0.00      TS   N  
ATOM   1126  C4  ADE T  14      10.998   0.317 -37.478  1.00  0.00      TS   C  
ATOM   1127  C5  ADE T  14      10.655   1.276 -38.384  1.00  0.00      TS   C  
ATOM   1128  C6  ADE T  14       9.450   1.104 -39.229  1.00  0.00      TS   C  
ATOM   1129  N6  ADE T  14       9.024   2.062 -40.008  1.00  0.00      TS   N  
ATOM   1130  N7  ADE T  14      11.690   2.230 -38.407  1.00  0.00      TS   N  
ATOM   1131  C8  ADE T  14      12.586   1.746 -37.501  1.00  0.00      TS   C  
ATOM   1132  N9  ADE T  14      12.241   0.586 -36.930  1.00  0.00      TS   N  
ATOM   1133  H2  ADE T  14       8.768  -1.901 -37.913  1.00  0.00      TS   H  
ATOM   1134  H8  ADE T  14      13.484   2.244 -37.135  1.00  0.00      TS   H  
ATOM   1135  H1' ADE T  14      12.660  -1.289 -36.122  1.00  0.00      TS   H  
ATOM   1136  H2' ADE T  14      15.033  -0.711 -36.308  1.00  0.00      TS   H  
ATOM   1137  H3' ADE T  14      15.395   0.164 -33.791  1.00  0.00      TS   H  
ATOM   1138  H4' ADE T  14      12.805  -0.580 -32.857  1.00  0.00      TS   H  
ATOM   1139  H5' ADE T  14      12.240   2.057 -33.243  1.00  0.00      TS   H  
ATOM   1140  H61 ADE T  14       8.404   1.745 -40.726  1.00  0.00      TS   H  
ATOM   1141  H62 ADE T  14       9.541   2.906 -40.155  1.00  0.00      TS   H  
ATOM   1142 H2'' ADE T  14      14.611   1.037 -35.816  1.00  0.00      TS   H  
ATOM   1143 H5'' ADE T  14      13.358   1.525 -31.939  1.00  0.00      TS   H  
ATOM   1144  P   THY T  15      16.025  -2.437 -33.621  1.00  0.00      TS   P  
ATOM   1145  O1P THY T  15      15.967  -2.650 -32.199  1.00  0.00      TS   O  
ATOM   1146  O2P THY T  15      17.139  -1.648 -34.201  1.00  0.00      TS   O  
ATOM   1147  C5' THY T  15      15.721  -5.118 -33.597  1.00  0.00      TS   C  
ATOM   1148  O5' THY T  15      15.954  -3.921 -34.375  1.00  0.00      TS   O  
ATOM   1149  C4' THY T  15      15.345  -6.400 -34.394  1.00  0.00      TS   C  
ATOM   1150  O4' THY T  15      14.418  -6.017 -35.459  1.00  0.00      TS   O  
ATOM   1151  C3' THY T  15      16.388  -7.137 -35.196  1.00  0.00      TS   C  
ATOM   1152  O3' THY T  15      16.091  -8.547 -35.274  1.00  0.00      TS   O  
ATOM   1153  C2' THY T  15      16.499  -6.523 -36.489  1.00  0.00      TS   C  
ATOM   1154  C1' THY T  15      15.043  -6.081 -36.683  1.00  0.00      TS   C  
ATOM   1155  N1  THY T  15      14.841  -4.820 -37.392  1.00  0.00      TS   N  
ATOM   1156  C2  THY T  15      13.647  -4.546 -37.883  1.00  0.00      TS   C  
ATOM   1157  O2  THY T  15      12.718  -5.347 -37.795  1.00  0.00      TS   O  
ATOM   1158  N3  THY T  15      13.481  -3.289 -38.394  1.00  0.00      TS   N  
ATOM   1159  C4  THY T  15      14.455  -2.377 -38.615  1.00  0.00      TS   C  
ATOM   1160  O4  THY T  15      14.231  -1.349 -39.252  1.00  0.00      TS   O  
ATOM   1161  C5  THY T  15      15.754  -2.754 -38.135  1.00  0.00      TS   C  
ATOM   1162  C5M THY T  15      17.046  -1.861 -38.232  1.00  0.00      TS   C  
ATOM   1163  C6  THY T  15      15.890  -3.978 -37.522  1.00  0.00      TS   C  
ATOM   1164  H3  THY T  15      12.516  -3.116 -38.639  1.00  0.00      TS   H  
ATOM   1165  H6  THY T  15      16.736  -4.111 -36.848  1.00  0.00      TS   H  
ATOM   1166  H1' THY T  15      14.529  -6.901 -37.227  1.00  0.00      TS   H  
ATOM   1167  H2' THY T  15      16.872  -7.205 -37.282  1.00  0.00      TS   H  
ATOM   1168  H3' THY T  15      17.327  -6.944 -34.633  1.00  0.00      TS   H  
ATOM   1169  H4' THY T  15      14.747  -7.101 -33.774  1.00  0.00      TS   H  
ATOM   1170  H5' THY T  15      14.867  -4.918 -32.915  1.00  0.00      TS   H  
ATOM   1171  H51 THY T  15      17.897  -2.558 -38.382  1.00  0.00      TS   H  
ATOM   1172  H52 THY T  15      17.224  -1.346 -37.264  1.00  0.00      TS   H  
ATOM   1173  H53 THY T  15      17.112  -1.154 -39.088  1.00  0.00      TS   H  
ATOM   1174 H2'' THY T  15      17.255  -5.709 -36.459  1.00  0.00      TS   H  
ATOM   1175 H5'' THY T  15      16.617  -5.380 -32.993  1.00  0.00      TS   H  
ATOM   1176  P   ADE T  16      17.044  -9.599 -34.586  1.00  0.00      TS   P  
ATOM   1177  O1P ADE T  16      17.291  -9.259 -33.175  1.00  0.00      TS   O  
ATOM   1178  O2P ADE T  16      18.314  -9.789 -35.423  1.00  0.00      TS   O  
ATOM   1179  C5' ADE T  16      14.819 -11.008 -34.315  1.00  0.00      TS   C  
ATOM   1180  O5' ADE T  16      16.200 -10.833 -34.619  1.00  0.00      TS   O  
ATOM   1181  C4' ADE T  16      14.042 -11.637 -35.519  1.00  0.00      TS   C  
ATOM   1182  O4' ADE T  16      14.080 -10.824 -36.722  1.00  0.00      TS   O  
ATOM   1183  C3' ADE T  16      14.422 -13.030 -36.003  1.00  0.00      TS   C  
ATOM   1184  O3' ADE T  16      13.367 -13.779 -36.547  1.00  0.00      TS   O  
ATOM   1185  C2' ADE T  16      15.423 -12.693 -37.097  1.00  0.00      TS   C  
ATOM   1186  C1' ADE T  16      14.867 -11.477 -37.730  1.00  0.00      TS   C  
ATOM   1187  N1  ADE T  16      15.215  -6.978 -40.256  1.00  0.00      TS   N  
ATOM   1188  C2  ADE T  16      14.172  -7.687 -39.779  1.00  0.00      TS   C  
ATOM   1189  N3  ADE T  16      14.161  -8.880 -39.115  1.00  0.00      TS   N  
ATOM   1190  C4  ADE T  16      15.458  -9.316 -38.901  1.00  0.00      TS   C  
ATOM   1191  C5  ADE T  16      16.548  -8.675 -39.286  1.00  0.00      TS   C  
ATOM   1192  C6  ADE T  16      16.478  -7.482 -40.060  1.00  0.00      TS   C  
ATOM   1193  N6  ADE T  16      17.473  -6.711 -40.484  1.00  0.00      TS   N  
ATOM   1194  N7  ADE T  16      17.653  -9.404 -38.878  1.00  0.00      TS   N  
ATOM   1195  C8  ADE T  16      17.153 -10.460 -38.234  1.00  0.00      TS   C  
ATOM   1196  N9  ADE T  16      15.805 -10.478 -38.260  1.00  0.00      TS   N  
ATOM   1197  H2  ADE T  16      13.180  -7.290 -39.994  1.00  0.00      TS   H  
ATOM   1198  H8  ADE T  16      17.793 -11.184 -37.728  1.00  0.00      TS   H  
ATOM   1199  H1' ADE T  16      14.149 -11.714 -38.544  1.00  0.00      TS   H  
ATOM   1200  H2' ADE T  16      15.508 -13.522 -37.831  1.00  0.00      TS   H  
ATOM   1201  H3' ADE T  16      15.030 -13.629 -35.292  1.00  0.00      TS   H  
ATOM   1202  H4' ADE T  16      12.985 -11.610 -35.177  1.00  0.00      TS   H  
ATOM   1203  H5' ADE T  16      14.412  -9.993 -34.123  1.00  0.00      TS   H  
ATOM   1204  H61 ADE T  16      18.407  -7.030 -40.643  1.00  0.00      TS   H  
ATOM   1205  H62 ADE T  16      17.300  -5.772 -40.785  1.00  0.00      TS   H  
ATOM   1206 H2'' ADE T  16      16.382 -12.426 -36.605  1.00  0.00      TS   H  
ATOM   1207 H5'' ADE T  16      14.677 -11.632 -33.405  1.00  0.00      TS   H  
ATOM   1208  P   THY T  17      12.532 -14.862 -35.816  1.00  0.00      TS   P  
ATOM   1209  O1P THY T  17      12.053 -14.464 -34.433  1.00  0.00      TS   O  
ATOM   1210  O2P THY T  17      13.205 -16.193 -35.919  1.00  0.00      TS   O  
ATOM   1211  C5' THY T  17      10.497 -13.688 -36.872  1.00  0.00      TS   C  
ATOM   1212  O5' THY T  17      11.159 -14.944 -36.601  1.00  0.00      TS   O  
ATOM   1213  C4' THY T  17      10.159 -13.631 -38.397  1.00  0.00      TS   C  
ATOM   1214  O4' THY T  17      11.284 -13.075 -39.106  1.00  0.00      TS   O  
ATOM   1215  C3' THY T  17       9.841 -14.920 -39.150  1.00  0.00      TS   C  
ATOM   1216  O3' THY T  17       8.742 -14.774 -40.098  1.00  0.00      TS   O  
ATOM   1217  C2' THY T  17      11.087 -15.278 -39.896  1.00  0.00      TS   C  
ATOM   1218  C1' THY T  17      11.624 -13.867 -40.247  1.00  0.00      TS   C  
ATOM   1219  N1  THY T  17      13.041 -13.730 -40.548  1.00  0.00      TS   N  
ATOM   1220  C2  THY T  17      13.395 -12.615 -41.249  1.00  0.00      TS   C  
ATOM   1221  O2  THY T  17      12.609 -11.682 -41.438  1.00  0.00      TS   O  
ATOM   1222  N3  THY T  17      14.699 -12.536 -41.533  1.00  0.00      TS   N  
ATOM   1223  C4  THY T  17      15.717 -13.486 -41.211  1.00  0.00      TS   C  
ATOM   1224  O4  THY T  17      16.898 -13.186 -41.467  1.00  0.00      TS   O  
ATOM   1225  C5  THY T  17      15.236 -14.653 -40.511  1.00  0.00      TS   C  
ATOM   1226  C5M THY T  17      16.255 -15.615 -39.942  1.00  0.00      TS   C  
ATOM   1227  C6  THY T  17      13.959 -14.701 -40.183  1.00  0.00      TS   C  
ATOM   1228  H3  THY T  17      14.945 -11.736 -42.098  1.00  0.00      TS   H  
ATOM   1229  H6  THY T  17      13.565 -15.464 -39.512  1.00  0.00      TS   H  
ATOM   1230  H1' THY T  17      10.970 -13.564 -41.091  1.00  0.00      TS   H  
ATOM   1231  H2' THY T  17      10.849 -15.871 -40.805  1.00  0.00      TS   H  
ATOM   1232  H3' THY T  17       9.540 -15.661 -38.380  1.00  0.00      TS   H  
ATOM   1233  H4' THY T  17       9.312 -12.942 -38.604  1.00  0.00      TS   H  
ATOM   1234  H5' THY T  17      11.036 -12.749 -36.621  1.00  0.00      TS   H  
ATOM   1235  H51 THY T  17      15.771 -16.274 -39.189  1.00  0.00      TS   H  
ATOM   1236  H52 THY T  17      17.012 -15.049 -39.359  1.00  0.00      TS   H  
ATOM   1237  H53 THY T  17      16.690 -16.294 -40.707  1.00  0.00      TS   H  
ATOM   1238 H2'' THY T  17      11.720 -15.904 -39.231  1.00  0.00      TS   H  
ATOM   1239 H5'' THY T  17       9.546 -13.711 -36.299  1.00  0.00      TS   H  
ATOM   1240  P   ADE T  18       7.350 -15.248 -39.729  1.00  0.00      TS   P  
ATOM   1241  O1P ADE T  18       6.682 -14.620 -38.585  1.00  0.00      TS   O  
ATOM   1242  O2P ADE T  18       7.523 -16.714 -39.663  1.00  0.00      TS   O  
ATOM   1243  C5' ADE T  18       6.492 -13.702 -41.656  1.00  0.00      TS   C  
ATOM   1244  O5' ADE T  18       6.520 -15.019 -41.042  1.00  0.00      TS   O  
ATOM   1245  C4' ADE T  18       7.095 -13.688 -43.044  1.00  0.00      TS   C  
ATOM   1246  O4' ADE T  18       8.577 -13.844 -43.068  1.00  0.00      TS   O  
ATOM   1247  C3' ADE T  18       6.612 -14.750 -44.077  1.00  0.00      TS   C  
ATOM   1248  O3' ADE T  18       6.309 -14.131 -45.341  1.00  0.00      TS   O  
ATOM   1249  C2' ADE T  18       7.860 -15.640 -44.272  1.00  0.00      TS   C  
ATOM   1250  C1' ADE T  18       8.956 -14.545 -44.223  1.00  0.00      TS   C  
ATOM   1251  N1  ADE T  18      14.016 -13.522 -44.321  1.00  0.00      TS   N  
ATOM   1252  C2  ADE T  18      12.973 -12.802 -44.493  1.00  0.00      TS   C  
ATOM   1253  N3  ADE T  18      11.684 -13.058 -44.238  1.00  0.00      TS   N  
ATOM   1254  C4  ADE T  18      11.501 -14.337 -43.977  1.00  0.00      TS   C  
ATOM   1255  C5  ADE T  18      12.491 -15.271 -43.715  1.00  0.00      TS   C  
ATOM   1256  C6  ADE T  18      13.813 -14.839 -43.919  1.00  0.00      TS   C  
ATOM   1257  N6  ADE T  18      14.864 -15.625 -43.613  1.00  0.00      TS   N  
ATOM   1258  N7  ADE T  18      11.988 -16.436 -43.270  1.00  0.00      TS   N  
ATOM   1259  C8  ADE T  18      10.666 -16.333 -43.494  1.00  0.00      TS   C  
ATOM   1260  N9  ADE T  18      10.292 -15.022 -43.915  1.00  0.00      TS   N  
ATOM   1261  H2  ADE T  18      13.148 -11.731 -44.599  1.00  0.00      TS   H  
ATOM   1262  H8  ADE T  18       9.846 -17.041 -43.369  1.00  0.00      TS   H  
ATOM   1263  H1' ADE T  18       8.902 -13.862 -45.098  1.00  0.00      TS   H  
ATOM   1264  H2' ADE T  18       7.850 -16.272 -45.186  1.00  0.00      TS   H  
ATOM   1265  H3' ADE T  18       5.748 -15.200 -43.543  1.00  0.00      TS   H  
ATOM   1266  H4' ADE T  18       6.903 -12.730 -43.572  1.00  0.00      TS   H  
ATOM   1267  H5' ADE T  18       6.980 -12.881 -41.089  1.00  0.00      TS   H  
ATOM   1268  H61 ADE T  18      15.801 -15.278 -43.654  1.00  0.00      TS   H  
ATOM   1269  H62 ADE T  18      14.710 -16.456 -43.077  1.00  0.00      TS   H  
ATOM   1270 H2'' ADE T  18       7.868 -16.339 -43.408  1.00  0.00      TS   H  
ATOM   1271 H5'' ADE T  18       5.422 -13.402 -41.650  1.00  0.00      TS   H  
ATOM   1272  P   ADE T  19       4.849 -13.961 -45.876  1.00  0.00      TS   P  
ATOM   1273  O1P ADE T  19       3.929 -13.451 -44.859  1.00  0.00      TS   O  
ATOM   1274  O2P ADE T  19       4.503 -15.261 -46.549  1.00  0.00      TS   O  
ATOM   1275  C5' ADE T  19       5.873 -11.725 -46.943  1.00  0.00      TS   C  
ATOM   1276  O5' ADE T  19       5.017 -12.905 -47.018  1.00  0.00      TS   O  
ATOM   1277  C4' ADE T  19       6.665 -11.396 -48.189  1.00  0.00      TS   C  
ATOM   1278  O4' ADE T  19       7.875 -12.252 -48.243  1.00  0.00      TS   O  
ATOM   1279  C3' ADE T  19       5.876 -11.851 -49.459  1.00  0.00      TS   C  
ATOM   1280  O3' ADE T  19       6.031 -10.939 -50.497  1.00  0.00      TS   O  
ATOM   1281  C2' ADE T  19       6.475 -13.202 -49.838  1.00  0.00      TS   C  
ATOM   1282  C1' ADE T  19       7.852 -13.147 -49.329  1.00  0.00      TS   C  
ATOM   1283  N1  ADE T  19      11.999 -15.028 -47.070  1.00  0.00      TS   N  
ATOM   1284  C2  ADE T  19      11.681 -13.878 -47.536  1.00  0.00      TS   C  
ATOM   1285  N3  ADE T  19      10.664 -13.513 -48.267  1.00  0.00      TS   N  
ATOM   1286  C4  ADE T  19       9.821 -14.484 -48.369  1.00  0.00      TS   C  
ATOM   1287  C5  ADE T  19       9.952 -15.783 -47.938  1.00  0.00      TS   C  
ATOM   1288  C6  ADE T  19      11.140 -16.081 -47.269  1.00  0.00      TS   C  
ATOM   1289  N6  ADE T  19      11.299 -17.266 -46.676  1.00  0.00      TS   N  
ATOM   1290  N7  ADE T  19       8.792 -16.499 -48.225  1.00  0.00      TS   N  
ATOM   1291  C8  ADE T  19       7.929 -15.669 -48.669  1.00  0.00      TS   C  
ATOM   1292  N9  ADE T  19       8.497 -14.371 -48.866  1.00  0.00      TS   N  
ATOM   1293  H2  ADE T  19      12.385 -13.103 -47.234  1.00  0.00      TS   H  
ATOM   1294  H8  ADE T  19       6.886 -15.859 -48.923  1.00  0.00      TS   H  
ATOM   1295  H1' ADE T  19       8.562 -12.792 -50.107  1.00  0.00      TS   H  
ATOM   1296  H2' ADE T  19       6.477 -13.374 -50.936  1.00  0.00      TS   H  
ATOM   1297  H3' ADE T  19       4.829 -12.021 -49.132  1.00  0.00      TS   H  
ATOM   1298  H4' ADE T  19       7.078 -10.366 -48.146  1.00  0.00      TS   H  
ATOM   1299  H5' ADE T  19       6.570 -11.747 -46.079  1.00  0.00      TS   H  
ATOM   1300  H61 ADE T  19      10.730 -18.085 -46.756  1.00  0.00      TS   H  
ATOM   1301  H62 ADE T  19      12.218 -17.474 -46.341  1.00  0.00      TS   H  
ATOM   1302 H2'' ADE T  19       5.819 -13.922 -49.303  1.00  0.00      TS   H  
ATOM   1303 H5'' ADE T  19       5.240 -10.825 -46.790  1.00  0.00      TS   H  
ATOM   1304  P   GUA T  20       5.030 -10.939 -51.704  1.00  0.00      TS   P  
ATOM   1305  O1P GUA T  20       3.730 -10.398 -51.208  1.00  0.00      TS   O  
ATOM   1306  O2P GUA T  20       4.979 -12.224 -52.406  1.00  0.00      TS   O  
ATOM   1307  C5' GUA T  20       6.772  -9.205 -52.750  1.00  0.00      TS   C  
ATOM   1308  O5' GUA T  20       5.502  -9.846 -52.708  1.00  0.00      TS   O  
ATOM   1309  C4' GUA T  20       7.899 -10.036 -53.453  1.00  0.00      TS   C  
ATOM   1310  O4' GUA T  20       8.286 -11.244 -52.732  1.00  0.00      TS   O  
ATOM   1311  C3' GUA T  20       7.610 -10.594 -54.860  1.00  0.00      TS   C  
ATOM   1312  O3' GUA T  20       8.249  -9.889 -55.862  1.00  0.00      TS   O  
ATOM   1313  C2' GUA T  20       8.086 -12.083 -54.747  1.00  0.00      TS   C  
ATOM   1314  C1' GUA T  20       9.016 -11.993 -53.626  1.00  0.00      TS   C  
ATOM   1315  N1  GUA T  20      12.523 -14.833 -51.235  1.00  0.00      TS   N  
ATOM   1316  C2  GUA T  20      12.673 -13.672 -51.875  1.00  0.00      TS   C  
ATOM   1317  N2  GUA T  20      13.841 -13.042 -51.641  1.00  0.00      TS   N  
ATOM   1318  N3  GUA T  20      11.694 -12.983 -52.517  1.00  0.00      TS   N  
ATOM   1319  C4  GUA T  20      10.561 -13.700 -52.475  1.00  0.00      TS   C  
ATOM   1320  C5  GUA T  20      10.349 -14.921 -51.834  1.00  0.00      TS   C  
ATOM   1321  C6  GUA T  20      11.448 -15.545 -51.126  1.00  0.00      TS   C  
ATOM   1322  O6  GUA T  20      11.450 -16.625 -50.534  1.00  0.00      TS   O  
ATOM   1323  N7  GUA T  20       9.067 -15.266 -51.953  1.00  0.00      TS   N  
ATOM   1324  C8  GUA T  20       8.439 -14.319 -52.637  1.00  0.00      TS   C  
ATOM   1325  N9  GUA T  20       9.353 -13.345 -52.973  1.00  0.00      TS   N  
ATOM   1326  H1  GUA T  20      13.398 -15.244 -50.945  1.00  0.00      TS   H  
ATOM   1327  H8  GUA T  20       7.372 -14.203 -52.824  1.00  0.00      TS   H  
ATOM   1328  H1' GUA T  20       9.917 -11.400 -53.891  1.00  0.00      TS   H  
ATOM   1329  H2' GUA T  20       8.422 -12.388 -55.763  1.00  0.00      TS   H  
ATOM   1330  H21 GUA T  20      14.634 -13.479 -51.216  1.00  0.00      TS   H  
ATOM   1331  H3' GUA T  20       6.505 -10.614 -54.987  1.00  0.00      TS   H  
ATOM   1332  H22 GUA T  20      13.941 -12.061 -51.810  1.00  0.00      TS   H  
ATOM   1333  H4' GUA T  20       8.813  -9.413 -53.565  1.00  0.00      TS   H  
ATOM   1334  H5' GUA T  20       7.163  -8.992 -51.731  1.00  0.00      TS   H  
ATOM   1335  H3T GUA T  20       8.785 -10.533 -56.331  1.00  0.00      TS   H  
ATOM   1336 H2'' GUA T  20       7.199 -12.723 -54.553  1.00  0.00      TS   H  
ATOM   1337 H5'' GUA T  20       6.689  -8.270 -53.343  1.00  0.00      TS   H  
TER   
END
