# Supplementary material for: CRISPR-Cas12a exploits R-loop asymmetry to form double-strand breaks
Source: eLife. 2020 Jun 10;9:e55143. doi: 10.7554/eLife.55143 (PMC7286691; doi:10.7554/eLife.55143)
Supplement: Figure 5—source data 2. [file elife-55143-fig5-data2.zip › Figure 5ΓÇöSource Data 2/Example_MD_trajectories/3prime_boundary/3prime_boundary_34.pdb]

ATOM      1  C5' CYT B   1      15.396  -6.935 -59.900  1.00  0.00      BS   C  
ATOM      2  O5' CYT B   1      16.196  -7.992 -60.461  1.00  0.00      BS   O  
ATOM      3  C4' CYT B   1      14.328  -7.399 -58.895  1.00  0.00      BS   C  
ATOM      4  O4' CYT B   1      13.638  -8.529 -59.528  1.00  0.00      BS   O  
ATOM      5  C3' CYT B   1      14.945  -7.947 -57.557  1.00  0.00      BS   C  
ATOM      6  O3' CYT B   1      14.533  -7.294 -56.344  1.00  0.00      BS   O  
ATOM      7  C2' CYT B   1      14.404  -9.366 -57.603  1.00  0.00      BS   C  
ATOM      8  C1' CYT B   1      13.089  -9.263 -58.467  1.00  0.00      BS   C  
ATOM      9  N1  CYT B   1      12.524 -10.543 -58.935  1.00  0.00      BS   N  
ATOM     10  C2  CYT B   1      11.351 -10.600 -59.655  1.00  0.00      BS   C  
ATOM     11  O2  CYT B   1      10.774  -9.506 -59.846  1.00  0.00      BS   O  
ATOM     12  N3  CYT B   1      10.886 -11.800 -60.008  1.00  0.00      BS   N  
ATOM     13  C4  CYT B   1      11.535 -12.971 -59.756  1.00  0.00      BS   C  
ATOM     14  N4  CYT B   1      10.989 -14.112 -60.201  1.00  0.00      BS   N  
ATOM     15  C5  CYT B   1      12.784 -12.938 -59.064  1.00  0.00      BS   C  
ATOM     16  C6  CYT B   1      13.207 -11.716 -58.702  1.00  0.00      BS   C  
ATOM     17  H5  CYT B   1      13.423 -13.820 -59.000  1.00  0.00      BS   H  
ATOM     18  H6  CYT B   1      14.139 -11.702 -58.138  1.00  0.00      BS   H  
ATOM     19  H1' CYT B   1      12.378  -8.556 -57.987  1.00  0.00      BS   H  
ATOM     20  H2' CYT B   1      14.061  -9.796 -56.637  1.00  0.00      BS   H  
ATOM     21  H3' CYT B   1      16.055  -7.947 -57.612  1.00  0.00      BS   H  
ATOM     22  H4' CYT B   1      13.541  -6.697 -58.544  1.00  0.00      BS   H  
ATOM     23  H41 CYT B   1      11.519 -14.959 -60.226  1.00  0.00      BS   H  
ATOM     24  H5' CYT B   1      14.870  -6.420 -60.733  1.00  0.00      BS   H  
ATOM     25  H42 CYT B   1      10.031 -14.089 -60.489  1.00  0.00      BS   H  
ATOM     26  H5T CYT B   1      16.974  -8.114 -59.912  1.00  0.00      BS   H  
ATOM     27 H2'' CYT B   1      15.145 -10.102 -57.981  1.00  0.00      BS   H  
ATOM     28 H5'' CYT B   1      16.108  -6.159 -59.546  1.00  0.00      BS   H  
ATOM     29  P   THY B   2      15.369  -6.036 -55.880  1.00  0.00      BS   P  
ATOM     30  O1P THY B   2      14.985  -4.948 -56.829  1.00  0.00      BS   O  
ATOM     31  O2P THY B   2      16.789  -6.329 -55.825  1.00  0.00      BS   O  
ATOM     32  C5' THY B   2      13.497  -5.189 -54.349  1.00  0.00      BS   C  
ATOM     33  O5' THY B   2      14.785  -5.805 -54.453  1.00  0.00      BS   O  
ATOM     34  C4' THY B   2      12.773  -5.435 -52.989  1.00  0.00      BS   C  
ATOM     35  O4' THY B   2      12.856  -6.783 -52.609  1.00  0.00      BS   O  
ATOM     36  C3' THY B   2      13.359  -4.566 -51.792  1.00  0.00      BS   C  
ATOM     37  O3' THY B   2      12.356  -4.088 -50.851  1.00  0.00      BS   O  
ATOM     38  C2' THY B   2      14.114  -5.661 -51.161  1.00  0.00      BS   C  
ATOM     39  C1' THY B   2      13.187  -6.847 -51.250  1.00  0.00      BS   C  
ATOM     40  N1  THY B   2      13.709  -8.234 -51.022  1.00  0.00      BS   N  
ATOM     41  C2  THY B   2      12.821  -9.251 -50.875  1.00  0.00      BS   C  
ATOM     42  O2  THY B   2      11.633  -9.069 -50.838  1.00  0.00      BS   O  
ATOM     43  N3  THY B   2      13.312 -10.531 -50.825  1.00  0.00      BS   N  
ATOM     44  C4  THY B   2      14.669 -10.806 -50.786  1.00  0.00      BS   C  
ATOM     45  O4  THY B   2      15.070 -11.931 -50.679  1.00  0.00      BS   O  
ATOM     46  C5  THY B   2      15.570  -9.681 -50.777  1.00  0.00      BS   C  
ATOM     47  C5M THY B   2      16.990  -9.906 -50.363  1.00  0.00      BS   C  
ATOM     48  C6  THY B   2      15.085  -8.484 -50.878  1.00  0.00      BS   C  
ATOM     49  H3  THY B   2      12.679 -11.317 -50.785  1.00  0.00      BS   H  
ATOM     50  H6  THY B   2      15.715  -7.595 -50.928  1.00  0.00      BS   H  
ATOM     51  H1' THY B   2      12.245  -6.747 -50.669  1.00  0.00      BS   H  
ATOM     52  H2' THY B   2      14.478  -5.484 -50.126  1.00  0.00      BS   H  
ATOM     53  H3' THY B   2      14.119  -3.841 -52.155  1.00  0.00      BS   H  
ATOM     54  H4' THY B   2      11.690  -5.186 -53.011  1.00  0.00      BS   H  
ATOM     55  H5' THY B   2      12.700  -5.617 -54.994  1.00  0.00      BS   H  
ATOM     56  H51 THY B   2      17.788  -9.348 -50.898  1.00  0.00      BS   H  
ATOM     57  H52 THY B   2      17.285 -10.966 -50.522  1.00  0.00      BS   H  
ATOM     58  H53 THY B   2      17.156  -9.629 -49.300  1.00  0.00      BS   H  
ATOM     59 H2'' THY B   2      14.986  -5.911 -51.800  1.00  0.00      BS   H  
ATOM     60 H5'' THY B   2      13.643  -4.106 -54.548  1.00  0.00      BS   H  
ATOM     61  P   THY B   3      12.015  -2.633 -51.161  1.00  0.00      BS   P  
ATOM     62  O1P THY B   3      12.075  -2.309 -52.572  1.00  0.00      BS   O  
ATOM     63  O2P THY B   3      12.796  -1.717 -50.242  1.00  0.00      BS   O  
ATOM     64  C5' THY B   3       9.535  -3.305 -51.340  1.00  0.00      BS   C  
ATOM     65  O5' THY B   3      10.537  -2.510 -50.764  1.00  0.00      BS   O  
ATOM     66  C4' THY B   3       8.493  -3.909 -50.297  1.00  0.00      BS   C  
ATOM     67  O4' THY B   3       9.013  -5.197 -49.925  1.00  0.00      BS   O  
ATOM     68  C3' THY B   3       8.234  -3.261 -48.955  1.00  0.00      BS   C  
ATOM     69  O3' THY B   3       6.877  -3.511 -48.536  1.00  0.00      BS   O  
ATOM     70  C2' THY B   3       9.152  -3.893 -47.936  1.00  0.00      BS   C  
ATOM     71  C1' THY B   3       9.147  -5.270 -48.522  1.00  0.00      BS   C  
ATOM     72  N1  THY B   3      10.364  -6.121 -48.278  1.00  0.00      BS   N  
ATOM     73  C2  THY B   3      10.127  -7.486 -48.237  1.00  0.00      BS   C  
ATOM     74  O2  THY B   3       9.043  -7.962 -48.421  1.00  0.00      BS   O  
ATOM     75  N3  THY B   3      11.242  -8.239 -48.107  1.00  0.00      BS   N  
ATOM     76  C4  THY B   3      12.493  -7.817 -47.834  1.00  0.00      BS   C  
ATOM     77  O4  THY B   3      13.302  -8.749 -47.640  1.00  0.00      BS   O  
ATOM     78  C5  THY B   3      12.701  -6.430 -47.718  1.00  0.00      BS   C  
ATOM     79  C5M THY B   3      13.942  -5.934 -47.088  1.00  0.00      BS   C  
ATOM     80  C6  THY B   3      11.659  -5.634 -48.035  1.00  0.00      BS   C  
ATOM     81  H3  THY B   3      11.124  -9.237 -48.209  1.00  0.00      BS   H  
ATOM     82  H6  THY B   3      11.857  -4.561 -48.027  1.00  0.00      BS   H  
ATOM     83  H1' THY B   3       8.166  -5.668 -48.181  1.00  0.00      BS   H  
ATOM     84  H2' THY B   3       8.839  -3.846 -46.870  1.00  0.00      BS   H  
ATOM     85  H3' THY B   3       8.395  -2.178 -49.146  1.00  0.00      BS   H  
ATOM     86  H4' THY B   3       7.545  -4.142 -50.825  1.00  0.00      BS   H  
ATOM     87  H5' THY B   3       9.908  -4.223 -51.842  1.00  0.00      BS   H  
ATOM     88  H51 THY B   3      13.811  -5.535 -46.060  1.00  0.00      BS   H  
ATOM     89  H52 THY B   3      14.311  -5.019 -47.599  1.00  0.00      BS   H  
ATOM     90  H53 THY B   3      14.796  -6.634 -47.214  1.00  0.00      BS   H  
ATOM     91 H2'' THY B   3      10.092  -3.306 -48.015  1.00  0.00      BS   H  
ATOM     92 H5'' THY B   3       8.891  -2.709 -52.021  1.00  0.00      BS   H  
ATOM     93  P   ADE B   4       6.020  -2.388 -47.828  1.00  0.00      BS   P  
ATOM     94  O1P ADE B   4       5.758  -1.336 -48.804  1.00  0.00      BS   O  
ATOM     95  O2P ADE B   4       6.711  -1.918 -46.587  1.00  0.00      BS   O  
ATOM     96  C5' ADE B   4       4.004  -3.870 -48.540  1.00  0.00      BS   C  
ATOM     97  O5' ADE B   4       4.743  -3.146 -47.563  1.00  0.00      BS   O  
ATOM     98  C4' ADE B   4       3.233  -5.051 -47.834  1.00  0.00      BS   C  
ATOM     99  O4' ADE B   4       4.174  -6.156 -47.596  1.00  0.00      BS   O  
ATOM    100  C3' ADE B   4       2.703  -4.779 -46.374  1.00  0.00      BS   C  
ATOM    101  O3' ADE B   4       1.451  -5.427 -46.134  1.00  0.00      BS   O  
ATOM    102  C2' ADE B   4       3.789  -5.206 -45.411  1.00  0.00      BS   C  
ATOM    103  C1' ADE B   4       4.335  -6.440 -46.199  1.00  0.00      BS   C  
ATOM    104  N1  ADE B   4       7.908 -10.091 -45.359  1.00  0.00      BS   N  
ATOM    105  C2  ADE B   4       6.595 -10.188 -45.618  1.00  0.00      BS   C  
ATOM    106  N3  ADE B   4       5.702  -9.182 -45.826  1.00  0.00      BS   N  
ATOM    107  C4  ADE B   4       6.295  -8.003 -45.744  1.00  0.00      BS   C  
ATOM    108  C5  ADE B   4       7.638  -7.764 -45.492  1.00  0.00      BS   C  
ATOM    109  C6  ADE B   4       8.445  -8.879 -45.341  1.00  0.00      BS   C  
ATOM    110  N6  ADE B   4       9.745  -8.804 -45.308  1.00  0.00      BS   N  
ATOM    111  N7  ADE B   4       7.836  -6.376 -45.573  1.00  0.00      BS   N  
ATOM    112  C8  ADE B   4       6.724  -5.765 -45.827  1.00  0.00      BS   C  
ATOM    113  N9  ADE B   4       5.707  -6.735 -45.914  1.00  0.00      BS   N  
ATOM    114  H2  ADE B   4       6.224 -11.214 -45.612  1.00  0.00      BS   H  
ATOM    115  H8  ADE B   4       6.520  -4.700 -45.939  1.00  0.00      BS   H  
ATOM    116  H1' ADE B   4       3.756  -7.356 -45.952  1.00  0.00      BS   H  
ATOM    117  H2' ADE B   4       3.434  -5.412 -44.378  1.00  0.00      BS   H  
ATOM    118  H3' ADE B   4       2.617  -3.676 -46.275  1.00  0.00      BS   H  
ATOM    119  H4' ADE B   4       2.406  -5.448 -48.462  1.00  0.00      BS   H  
ATOM    120  H5' ADE B   4       4.603  -4.267 -49.387  1.00  0.00      BS   H  
ATOM    121  H61 ADE B   4      10.272  -9.651 -45.376  1.00  0.00      BS   H  
ATOM    122  H62 ADE B   4      10.109  -7.883 -45.447  1.00  0.00      BS   H  
ATOM    123 H2'' ADE B   4       4.564  -4.413 -45.329  1.00  0.00      BS   H  
ATOM    124 H5'' ADE B   4       3.261  -3.097 -48.829  1.00  0.00      BS   H  
ATOM    125  P   THY B   5       0.486  -4.883 -45.002  1.00  0.00      BS   P  
ATOM    126  O1P THY B   5      -0.973  -4.961 -45.407  1.00  0.00      BS   O  
ATOM    127  O2P THY B   5       1.031  -3.675 -44.398  1.00  0.00      BS   O  
ATOM    128  C5' THY B   5       0.763  -7.352 -44.090  1.00  0.00      BS   C  
ATOM    129  O5' THY B   5       0.772  -5.918 -43.898  1.00  0.00      BS   O  
ATOM    130  C4' THY B   5       1.692  -8.154 -43.204  1.00  0.00      BS   C  
ATOM    131  O4' THY B   5       3.111  -7.836 -43.521  1.00  0.00      BS   O  
ATOM    132  C3' THY B   5       1.572  -7.660 -41.698  1.00  0.00      BS   C  
ATOM    133  O3' THY B   5       0.509  -8.401 -41.047  1.00  0.00      BS   O  
ATOM    134  C2' THY B   5       2.995  -8.099 -41.159  1.00  0.00      BS   C  
ATOM    135  C1' THY B   5       3.771  -8.434 -42.465  1.00  0.00      BS   C  
ATOM    136  N1  THY B   5       5.167  -7.930 -42.451  1.00  0.00      BS   N  
ATOM    137  C2  THY B   5       6.084  -8.792 -42.053  1.00  0.00      BS   C  
ATOM    138  O2  THY B   5       5.882  -9.979 -41.765  1.00  0.00      BS   O  
ATOM    139  N3  THY B   5       7.300  -8.292 -42.133  1.00  0.00      BS   N  
ATOM    140  C4  THY B   5       7.702  -7.039 -42.323  1.00  0.00      BS   C  
ATOM    141  O4  THY B   5       8.902  -6.691 -42.355  1.00  0.00      BS   O  
ATOM    142  C5  THY B   5       6.606  -6.071 -42.527  1.00  0.00      BS   C  
ATOM    143  C5M THY B   5       6.948  -4.586 -42.742  1.00  0.00      BS   C  
ATOM    144  C6  THY B   5       5.372  -6.585 -42.564  1.00  0.00      BS   C  
ATOM    145  H3  THY B   5       7.996  -9.005 -41.971  1.00  0.00      BS   H  
ATOM    146  H6  THY B   5       4.537  -5.958 -42.878  1.00  0.00      BS   H  
ATOM    147  H1' THY B   5       3.766  -9.519 -42.706  1.00  0.00      BS   H  
ATOM    148  H2' THY B   5       3.069  -8.971 -40.474  1.00  0.00      BS   H  
ATOM    149  H3' THY B   5       1.378  -6.566 -41.698  1.00  0.00      BS   H  
ATOM    150  H4' THY B   5       1.554  -9.256 -43.172  1.00  0.00      BS   H  
ATOM    151  H5' THY B   5       0.944  -7.497 -45.177  1.00  0.00      BS   H  
ATOM    152  H51 THY B   5       6.127  -4.077 -42.193  1.00  0.00      BS   H  
ATOM    153  H52 THY B   5       6.844  -4.380 -43.829  1.00  0.00      BS   H  
ATOM    154  H53 THY B   5       7.935  -4.326 -42.301  1.00  0.00      BS   H  
ATOM    155 H2'' THY B   5       3.417  -7.189 -40.684  1.00  0.00      BS   H  
ATOM    156 H5'' THY B   5      -0.291  -7.633 -43.880  1.00  0.00      BS   H  
ATOM    157  P   ADE B   6       0.218  -8.074 -39.548  1.00  0.00      BS   P  
ATOM    158  O1P ADE B   6      -1.177  -8.441 -39.316  1.00  0.00      BS   O  
ATOM    159  O2P ADE B   6       0.617  -6.667 -39.263  1.00  0.00      BS   O  
ATOM    160  C5' ADE B   6       0.752 -10.447 -38.870  1.00  0.00      BS   C  
ATOM    161  O5' ADE B   6       1.092  -9.057 -38.723  1.00  0.00      BS   O  
ATOM    162  C4' ADE B   6       1.766 -11.385 -38.139  1.00  0.00      BS   C  
ATOM    163  O4' ADE B   6       3.178 -11.094 -38.564  1.00  0.00      BS   O  
ATOM    164  C3' ADE B   6       1.670 -11.165 -36.633  1.00  0.00      BS   C  
ATOM    165  O3' ADE B   6       1.826 -12.346 -35.879  1.00  0.00      BS   O  
ATOM    166  C2' ADE B   6       2.742 -10.160 -36.415  1.00  0.00      BS   C  
ATOM    167  C1' ADE B   6       3.868 -10.534 -37.420  1.00  0.00      BS   C  
ATOM    168  N1  ADE B   6       8.621  -9.155 -38.489  1.00  0.00      BS   N  
ATOM    169  C2  ADE B   6       8.146 -10.277 -37.917  1.00  0.00      BS   C  
ATOM    170  N3  ADE B   6       6.912 -10.642 -37.801  1.00  0.00      BS   N  
ATOM    171  C4  ADE B   6       6.086  -9.620 -38.075  1.00  0.00      BS   C  
ATOM    172  C5  ADE B   6       6.447  -8.387 -38.525  1.00  0.00      BS   C  
ATOM    173  C6  ADE B   6       7.801  -8.167 -38.800  1.00  0.00      BS   C  
ATOM    174  N6  ADE B   6       8.319  -7.055 -39.348  1.00  0.00      BS   N  
ATOM    175  N7  ADE B   6       5.339  -7.559 -38.532  1.00  0.00      BS   N  
ATOM    176  C8  ADE B   6       4.380  -8.322 -38.187  1.00  0.00      BS   C  
ATOM    177  N9  ADE B   6       4.767  -9.580 -37.844  1.00  0.00      BS   N  
ATOM    178  H2  ADE B   6       8.873 -11.084 -37.822  1.00  0.00      BS   H  
ATOM    179  H8  ADE B   6       3.308  -8.125 -38.208  1.00  0.00      BS   H  
ATOM    180  H1' ADE B   6       4.431 -11.374 -36.960  1.00  0.00      BS   H  
ATOM    181  H2' ADE B   6       3.103 -10.089 -35.367  1.00  0.00      BS   H  
ATOM    182  H3' ADE B   6       0.669 -10.725 -36.438  1.00  0.00      BS   H  
ATOM    183  H4' ADE B   6       1.542 -12.459 -38.312  1.00  0.00      BS   H  
ATOM    184  H5' ADE B   6       0.745 -10.861 -39.901  1.00  0.00      BS   H  
ATOM    185  H61 ADE B   6       7.706  -6.278 -39.489  1.00  0.00      BS   H  
ATOM    186  H62 ADE B   6       9.311  -6.960 -39.435  1.00  0.00      BS   H  
ATOM    187 H2'' ADE B   6       2.344  -9.136 -36.576  1.00  0.00      BS   H  
ATOM    188 H5'' ADE B   6      -0.213 -10.557 -38.329  1.00  0.00      BS   H  
ATOM    189  P   THY B   7       1.487 -12.362 -34.310  1.00  0.00      BS   P  
ATOM    190  O1P THY B   7       0.808 -13.678 -33.947  1.00  0.00      BS   O  
ATOM    191  O2P THY B   7       0.672 -11.139 -34.112  1.00  0.00      BS   O  
ATOM    192  C5' THY B   7       4.050 -12.912 -34.004  1.00  0.00      BS   C  
ATOM    193  O5' THY B   7       2.856 -12.231 -33.632  1.00  0.00      BS   O  
ATOM    194  C4' THY B   7       5.304 -12.206 -33.350  1.00  0.00      BS   C  
ATOM    195  O4' THY B   7       5.691 -11.062 -34.221  1.00  0.00      BS   O  
ATOM    196  C3' THY B   7       5.189 -11.516 -31.979  1.00  0.00      BS   C  
ATOM    197  O3' THY B   7       6.216 -11.852 -31.116  1.00  0.00      BS   O  
ATOM    198  C2' THY B   7       5.236  -9.966 -32.330  1.00  0.00      BS   C  
ATOM    199  C1' THY B   7       6.297 -10.026 -33.433  1.00  0.00      BS   C  
ATOM    200  N1  THY B   7       6.355  -8.756 -34.293  1.00  0.00      BS   N  
ATOM    201  C2  THY B   7       7.513  -8.517 -34.901  1.00  0.00      BS   C  
ATOM    202  O2  THY B   7       8.460  -9.279 -34.804  1.00  0.00      BS   O  
ATOM    203  N3  THY B   7       7.661  -7.388 -35.577  1.00  0.00      BS   N  
ATOM    204  C4  THY B   7       6.751  -6.371 -35.697  1.00  0.00      BS   C  
ATOM    205  O4  THY B   7       7.069  -5.261 -36.156  1.00  0.00      BS   O  
ATOM    206  C5  THY B   7       5.384  -6.748 -35.212  1.00  0.00      BS   C  
ATOM    207  C5M THY B   7       4.277  -5.731 -35.411  1.00  0.00      BS   C  
ATOM    208  C6  THY B   7       5.283  -7.843 -34.458  1.00  0.00      BS   C  
ATOM    209  H3  THY B   7       8.647  -7.269 -35.761  1.00  0.00      BS   H  
ATOM    210  H6  THY B   7       4.298  -8.066 -34.049  1.00  0.00      BS   H  
ATOM    211  H1' THY B   7       7.230 -10.246 -32.871  1.00  0.00      BS   H  
ATOM    212  H2' THY B   7       5.598  -9.399 -31.446  1.00  0.00      BS   H  
ATOM    213  H3' THY B   7       4.191 -11.734 -31.543  1.00  0.00      BS   H  
ATOM    214  H4' THY B   7       6.172 -12.895 -33.431  1.00  0.00      BS   H  
ATOM    215  H5' THY B   7       4.098 -12.904 -35.113  1.00  0.00      BS   H  
ATOM    216  H51 THY B   7       4.500  -5.090 -36.290  1.00  0.00      BS   H  
ATOM    217  H52 THY B   7       4.299  -5.019 -34.557  1.00  0.00      BS   H  
ATOM    218  H53 THY B   7       3.276  -6.127 -35.687  1.00  0.00      BS   H  
ATOM    219 H2'' THY B   7       4.241  -9.556 -32.609  1.00  0.00      BS   H  
ATOM    220 H5'' THY B   7       3.937 -13.949 -33.623  1.00  0.00      BS   H  
ATOM    221  P   ADE B   8       5.928 -12.276 -29.610  1.00  0.00      BS   P  
ATOM    222  O1P ADE B   8       5.762 -13.738 -29.629  1.00  0.00      BS   O  
ATOM    223  O2P ADE B   8       4.744 -11.515 -29.232  1.00  0.00      BS   O  
ATOM    224  C5' ADE B   8       8.422 -12.499 -28.853  1.00  0.00      BS   C  
ATOM    225  O5' ADE B   8       7.120 -11.868 -28.708  1.00  0.00      BS   O  
ATOM    226  C4' ADE B   8       9.511 -11.482 -29.151  1.00  0.00      BS   C  
ATOM    227  O4' ADE B   8       9.360 -10.847 -30.383  1.00  0.00      BS   O  
ATOM    228  C3' ADE B   8       9.567 -10.430 -28.056  1.00  0.00      BS   C  
ATOM    229  O3' ADE B   8      10.065 -10.997 -26.900  1.00  0.00      BS   O  
ATOM    230  C2' ADE B   8      10.488  -9.522 -28.740  1.00  0.00      BS   C  
ATOM    231  C1' ADE B   8      10.143  -9.583 -30.242  1.00  0.00      BS   C  
ATOM    232  N1  ADE B   8       9.913  -4.862 -32.344  1.00  0.00      BS   N  
ATOM    233  C2  ADE B   8      10.975  -5.607 -31.875  1.00  0.00      BS   C  
ATOM    234  N3  ADE B   8      10.958  -6.818 -31.305  1.00  0.00      BS   N  
ATOM    235  C4  ADE B   8       9.688  -7.248 -31.226  1.00  0.00      BS   C  
ATOM    236  C5  ADE B   8       8.487  -6.571 -31.620  1.00  0.00      BS   C  
ATOM    237  C6  ADE B   8       8.633  -5.339 -32.243  1.00  0.00      BS   C  
ATOM    238  N6  ADE B   8       7.617  -4.641 -32.776  1.00  0.00      BS   N  
ATOM    239  N7  ADE B   8       7.354  -7.273 -31.180  1.00  0.00      BS   N  
ATOM    240  C8  ADE B   8       7.910  -8.426 -30.701  1.00  0.00      BS   C  
ATOM    241  N9  ADE B   8       9.253  -8.416 -30.666  1.00  0.00      BS   N  
ATOM    242  H2  ADE B   8      11.947  -5.132 -32.010  1.00  0.00      BS   H  
ATOM    243  H8  ADE B   8       7.397  -9.338 -30.394  1.00  0.00      BS   H  
ATOM    244  H1' ADE B   8      11.086  -9.694 -30.818  1.00  0.00      BS   H  
ATOM    245  H2' ADE B   8      11.562  -9.754 -28.567  1.00  0.00      BS   H  
ATOM    246  H3' ADE B   8       8.559  -9.992 -27.892  1.00  0.00      BS   H  
ATOM    247  H4' ADE B   8      10.484 -12.000 -29.287  1.00  0.00      BS   H  
ATOM    248  H5' ADE B   8       8.415 -13.327 -29.594  1.00  0.00      BS   H  
ATOM    249  H61 ADE B   8       6.695  -5.018 -32.695  1.00  0.00      BS   H  
ATOM    250  H62 ADE B   8       7.772  -3.792 -33.281  1.00  0.00      BS   H  
ATOM    251 H2'' ADE B   8      10.122  -8.549 -28.348  1.00  0.00      BS   H  
ATOM    252 H5'' ADE B   8       8.719 -13.034 -27.926  1.00  0.00      BS   H  
ATOM    253  P   THY B   9       9.938 -10.364 -25.460  1.00  0.00      BS   P  
ATOM    254  O1P THY B   9      10.282 -11.361 -24.411  1.00  0.00      BS   O  
ATOM    255  O2P THY B   9       8.736  -9.502 -25.272  1.00  0.00      BS   O  
ATOM    256  C5' THY B   9      12.484  -9.562 -25.924  1.00  0.00      BS   C  
ATOM    257  O5' THY B   9      11.147  -9.326 -25.518  1.00  0.00      BS   O  
ATOM    258  C4' THY B   9      13.327  -8.361 -26.345  1.00  0.00      BS   C  
ATOM    259  O4' THY B   9      12.735  -7.513 -27.397  1.00  0.00      BS   O  
ATOM    260  C3' THY B   9      13.357  -7.362 -25.157  1.00  0.00      BS   C  
ATOM    261  O3' THY B   9      14.637  -6.809 -24.991  1.00  0.00      BS   O  
ATOM    262  C2' THY B   9      12.325  -6.300 -25.375  1.00  0.00      BS   C  
ATOM    263  C1' THY B   9      12.403  -6.185 -26.902  1.00  0.00      BS   C  
ATOM    264  N1  THY B   9      11.177  -5.749 -27.621  1.00  0.00      BS   N  
ATOM    265  C2  THY B   9      11.233  -4.787 -28.662  1.00  0.00      BS   C  
ATOM    266  O2  THY B   9      12.253  -4.290 -29.066  1.00  0.00      BS   O  
ATOM    267  N3  THY B   9      10.014  -4.457 -29.180  1.00  0.00      BS   N  
ATOM    268  C4  THY B   9       8.776  -5.011 -28.763  1.00  0.00      BS   C  
ATOM    269  O4  THY B   9       7.697  -4.544 -29.213  1.00  0.00      BS   O  
ATOM    270  C5  THY B   9       8.820  -6.028 -27.784  1.00  0.00      BS   C  
ATOM    271  C5M THY B   9       7.516  -6.813 -27.300  1.00  0.00      BS   C  
ATOM    272  C6  THY B   9       9.962  -6.350 -27.233  1.00  0.00      BS   C  
ATOM    273  H3  THY B   9      10.050  -3.780 -29.928  1.00  0.00      BS   H  
ATOM    274  H6  THY B   9       9.966  -7.122 -26.463  1.00  0.00      BS   H  
ATOM    275  H1' THY B   9      13.333  -5.690 -27.252  1.00  0.00      BS   H  
ATOM    276  H2' THY B   9      12.453  -5.390 -24.749  1.00  0.00      BS   H  
ATOM    277  H3' THY B   9      13.139  -7.928 -24.226  1.00  0.00      BS   H  
ATOM    278  H4' THY B   9      14.363  -8.597 -26.671  1.00  0.00      BS   H  
ATOM    279  H5' THY B   9      12.549 -10.207 -26.826  1.00  0.00      BS   H  
ATOM    280  H51 THY B   9       7.063  -7.516 -28.032  1.00  0.00      BS   H  
ATOM    281  H52 THY B   9       6.772  -6.040 -27.011  1.00  0.00      BS   H  
ATOM    282  H53 THY B   9       7.692  -7.404 -26.376  1.00  0.00      BS   H  
ATOM    283 H2'' THY B   9      11.290  -6.636 -25.150  1.00  0.00      BS   H  
ATOM    284 H5'' THY B   9      12.986  -9.970 -25.020  1.00  0.00      BS   H  
ATOM    285  P   ADE B  10      15.148  -6.244 -23.535  1.00  0.00      BS   P  
ATOM    286  O1P ADE B  10      16.584  -6.602 -23.393  1.00  0.00      BS   O  
ATOM    287  O2P ADE B  10      14.212  -6.616 -22.476  1.00  0.00      BS   O  
ATOM    288  C5' ADE B  10      15.953  -3.970 -24.624  1.00  0.00      BS   C  
ATOM    289  O5' ADE B  10      15.005  -4.750 -23.836  1.00  0.00      BS   O  
ATOM    290  C4' ADE B  10      15.680  -2.483 -24.502  1.00  0.00      BS   C  
ATOM    291  O4' ADE B  10      14.488  -2.103 -25.303  1.00  0.00      BS   O  
ATOM    292  C3' ADE B  10      15.455  -1.883 -23.116  1.00  0.00      BS   C  
ATOM    293  O3' ADE B  10      15.910  -0.515 -22.919  1.00  0.00      BS   O  
ATOM    294  C2' ADE B  10      13.972  -1.890 -23.003  1.00  0.00      BS   C  
ATOM    295  C1' ADE B  10      13.507  -1.562 -24.429  1.00  0.00      BS   C  
ATOM    296  N1  ADE B  10       9.404  -0.702 -27.393  1.00  0.00      BS   N  
ATOM    297  C2  ADE B  10      10.564  -0.060 -27.295  1.00  0.00      BS   C  
ATOM    298  N3  ADE B  10      11.642  -0.345 -26.556  1.00  0.00      BS   N  
ATOM    299  C4  ADE B  10      11.372  -1.447 -25.782  1.00  0.00      BS   C  
ATOM    300  C5  ADE B  10      10.218  -2.326 -25.854  1.00  0.00      BS   C  
ATOM    301  C6  ADE B  10       9.181  -1.799 -26.631  1.00  0.00      BS   C  
ATOM    302  N6  ADE B  10       7.936  -2.370 -26.618  1.00  0.00      BS   N  
ATOM    303  N7  ADE B  10      10.329  -3.276 -24.833  1.00  0.00      BS   N  
ATOM    304  C8  ADE B  10      11.493  -3.047 -24.305  1.00  0.00      BS   C  
ATOM    305  N9  ADE B  10      12.173  -2.012 -24.824  1.00  0.00      BS   N  
ATOM    306  H2  ADE B  10      10.743   0.794 -27.948  1.00  0.00      BS   H  
ATOM    307  H8  ADE B  10      12.010  -3.568 -23.500  1.00  0.00      BS   H  
ATOM    308  H1' ADE B  10      13.599  -0.467 -24.601  1.00  0.00      BS   H  
ATOM    309  H2' ADE B  10      13.590  -1.221 -22.202  1.00  0.00      BS   H  
ATOM    310  H3' ADE B  10      15.770  -2.586 -22.316  1.00  0.00      BS   H  
ATOM    311  H4' ADE B  10      16.538  -2.003 -25.022  1.00  0.00      BS   H  
ATOM    312  H5' ADE B  10      15.982  -4.300 -25.685  1.00  0.00      BS   H  
ATOM    313  H61 ADE B  10       7.162  -1.972 -27.109  1.00  0.00      BS   H  
ATOM    314  H62 ADE B  10       7.787  -2.930 -25.803  1.00  0.00      BS   H  
ATOM    315 H2'' ADE B  10      13.684  -2.913 -22.678  1.00  0.00      BS   H  
ATOM    316 H5'' ADE B  10      16.966  -4.142 -24.203  1.00  0.00      BS   H  
ATOM    317  P   GUA B  11      15.943   0.026 -21.437  1.00  0.00      BS   P  
ATOM    318  O1P GUA B  11      17.360   0.502 -21.284  1.00  0.00      BS   O  
ATOM    319  O2P GUA B  11      15.299  -0.921 -20.436  1.00  0.00      BS   O  
ATOM    320  C5' GUA B  11      15.506   2.277 -22.572  1.00  0.00      BS   C  
ATOM    321  O5' GUA B  11      15.070   1.274 -21.544  1.00  0.00      BS   O  
ATOM    322  C4' GUA B  11      14.470   3.374 -22.755  1.00  0.00      BS   C  
ATOM    323  O4' GUA B  11      13.306   2.839 -23.464  1.00  0.00      BS   O  
ATOM    324  C3' GUA B  11      14.027   3.986 -21.498  1.00  0.00      BS   C  
ATOM    325  O3' GUA B  11      13.797   5.341 -21.679  1.00  0.00      BS   O  
ATOM    326  C2' GUA B  11      12.677   3.279 -21.325  1.00  0.00      BS   C  
ATOM    327  C1' GUA B  11      12.149   3.210 -22.765  1.00  0.00      BS   C  
ATOM    328  N1  GUA B  11       7.683   1.980 -24.889  1.00  0.00      BS   N  
ATOM    329  C2  GUA B  11       8.429   3.150 -24.997  1.00  0.00      BS   C  
ATOM    330  N2  GUA B  11       8.051   4.066 -25.820  1.00  0.00      BS   N  
ATOM    331  N3  GUA B  11       9.600   3.254 -24.525  1.00  0.00      BS   N  
ATOM    332  C4  GUA B  11       9.989   2.144 -23.760  1.00  0.00      BS   C  
ATOM    333  C5  GUA B  11       9.363   0.972 -23.681  1.00  0.00      BS   C  
ATOM    334  C6  GUA B  11       8.091   0.808 -24.264  1.00  0.00      BS   C  
ATOM    335  O6  GUA B  11       7.344  -0.177 -24.169  1.00  0.00      BS   O  
ATOM    336  N7  GUA B  11      10.175   0.093 -22.940  1.00  0.00      BS   N  
ATOM    337  C8  GUA B  11      11.211   0.789 -22.514  1.00  0.00      BS   C  
ATOM    338  N9  GUA B  11      11.173   2.084 -22.958  1.00  0.00      BS   N  
ATOM    339  H1  GUA B  11       6.751   1.891 -25.269  1.00  0.00      BS   H  
ATOM    340  H8  GUA B  11      12.055   0.437 -21.922  1.00  0.00      BS   H  
ATOM    341  H1' GUA B  11      11.724   4.214 -22.980  1.00  0.00      BS   H  
ATOM    342  H2' GUA B  11      12.010   3.877 -20.669  1.00  0.00      BS   H  
ATOM    343  H21 GUA B  11       7.127   4.259 -26.154  1.00  0.00      BS   H  
ATOM    344  H3' GUA B  11      14.726   3.771 -20.663  1.00  0.00      BS   H  
ATOM    345  H22 GUA B  11       8.802   4.703 -25.985  1.00  0.00      BS   H  
ATOM    346  H4' GUA B  11      14.985   4.148 -23.362  1.00  0.00      BS   H  
ATOM    347  H5' GUA B  11      15.792   1.799 -23.534  1.00  0.00      BS   H  
ATOM    348 H2'' GUA B  11      12.817   2.310 -20.799  1.00  0.00      BS   H  
ATOM    349 H5'' GUA B  11      16.434   2.761 -22.201  1.00  0.00      BS   H  
ATOM    350  P   CYT B  12      13.645   6.305 -20.481  1.00  0.00      BS   P  
ATOM    351  O1P CYT B  12      14.542   7.419 -20.646  1.00  0.00      BS   O  
ATOM    352  O2P CYT B  12      13.483   5.583 -19.234  1.00  0.00      BS   O  
ATOM    353  C5' CYT B  12      11.921   7.995 -21.715  1.00  0.00      BS   C  
ATOM    354  O5' CYT B  12      12.226   6.957 -20.769  1.00  0.00      BS   O  
ATOM    355  C4' CYT B  12      10.446   8.203 -22.052  1.00  0.00      BS   C  
ATOM    356  O4' CYT B  12       9.855   6.936 -22.415  1.00  0.00      BS   O  
ATOM    357  C3' CYT B  12       9.609   8.893 -20.835  1.00  0.00      BS   C  
ATOM    358  O3' CYT B  12       8.733   9.896 -21.204  1.00  0.00      BS   O  
ATOM    359  C2' CYT B  12       8.861   7.600 -20.357  1.00  0.00      BS   C  
ATOM    360  C1' CYT B  12       8.628   6.786 -21.670  1.00  0.00      BS   C  
ATOM    361  N1  CYT B  12       8.349   5.338 -21.362  1.00  0.00      BS   N  
ATOM    362  C2  CYT B  12       7.138   4.732 -21.811  1.00  0.00      BS   C  
ATOM    363  O2  CYT B  12       6.313   5.428 -22.486  1.00  0.00      BS   O  
ATOM    364  N3  CYT B  12       6.942   3.436 -21.622  1.00  0.00      BS   N  
ATOM    365  C4  CYT B  12       7.803   2.726 -20.919  1.00  0.00      BS   C  
ATOM    366  N4  CYT B  12       7.554   1.414 -20.757  1.00  0.00      BS   N  
ATOM    367  C5  CYT B  12       8.982   3.315 -20.337  1.00  0.00      BS   C  
ATOM    368  C6  CYT B  12       9.276   4.575 -20.624  1.00  0.00      BS   C  
ATOM    369  H5  CYT B  12       9.715   2.711 -19.801  1.00  0.00      BS   H  
ATOM    370  H6  CYT B  12      10.157   5.103 -20.260  1.00  0.00      BS   H  
ATOM    371  H1' CYT B  12       7.807   7.182 -22.306  1.00  0.00      BS   H  
ATOM    372  H2' CYT B  12       7.904   7.808 -19.832  1.00  0.00      BS   H  
ATOM    373  H3' CYT B  12      10.322   9.292 -20.081  1.00  0.00      BS   H  
ATOM    374  H4' CYT B  12      10.341   8.849 -22.949  1.00  0.00      BS   H  
ATOM    375  H41 CYT B  12       6.779   0.958 -21.195  1.00  0.00      BS   H  
ATOM    376  H5' CYT B  12      12.395   7.758 -22.692  1.00  0.00      BS   H  
ATOM    377  H42 CYT B  12       8.197   0.827 -20.264  1.00  0.00      BS   H  
ATOM    378 H2'' CYT B  12       9.564   7.007 -19.733  1.00  0.00      BS   H  
ATOM    379 H5'' CYT B  12      12.276   8.966 -21.309  1.00  0.00      BS   H  
ATOM    380  P   THY B  13       8.035  10.772 -20.036  1.00  0.00      BS   P  
ATOM    381  O1P THY B  13       7.792  12.140 -20.590  1.00  0.00      BS   O  
ATOM    382  O2P THY B  13       8.867  10.799 -18.822  1.00  0.00      BS   O  
ATOM    383  C5' THY B  13       5.711   9.961 -20.886  1.00  0.00      BS   C  
ATOM    384  O5' THY B  13       6.657  10.105 -19.775  1.00  0.00      BS   O  
ATOM    385  C4' THY B  13       4.374   9.436 -20.378  1.00  0.00      BS   C  
ATOM    386  O4' THY B  13       4.270   7.973 -20.354  1.00  0.00      BS   O  
ATOM    387  C3' THY B  13       3.994   9.918 -18.942  1.00  0.00      BS   C  
ATOM    388  O3' THY B  13       2.584  10.392 -18.976  1.00  0.00      BS   O  
ATOM    389  C2' THY B  13       4.195   8.705 -18.062  1.00  0.00      BS   C  
ATOM    390  C1' THY B  13       3.938   7.560 -19.031  1.00  0.00      BS   C  
ATOM    391  N1  THY B  13       4.653   6.273 -18.878  1.00  0.00      BS   N  
ATOM    392  C2  THY B  13       3.900   5.131 -19.285  1.00  0.00      BS   C  
ATOM    393  O2  THY B  13       2.735   5.240 -19.714  1.00  0.00      BS   O  
ATOM    394  N3  THY B  13       4.587   4.008 -19.126  1.00  0.00      BS   N  
ATOM    395  C4  THY B  13       5.829   3.871 -18.530  1.00  0.00      BS   C  
ATOM    396  O4  THY B  13       6.251   2.734 -18.373  1.00  0.00      BS   O  
ATOM    397  C5  THY B  13       6.548   5.037 -18.153  1.00  0.00      BS   C  
ATOM    398  C5M THY B  13       7.789   4.963 -17.380  1.00  0.00      BS   C  
ATOM    399  C6  THY B  13       5.889   6.156 -18.227  1.00  0.00      BS   C  
ATOM    400  H3  THY B  13       3.996   3.226 -19.368  1.00  0.00      BS   H  
ATOM    401  H6  THY B  13       6.356   7.100 -17.945  1.00  0.00      BS   H  
ATOM    402  H1' THY B  13       2.851   7.423 -19.221  1.00  0.00      BS   H  
ATOM    403  H2' THY B  13       3.482   8.739 -17.210  1.00  0.00      BS   H  
ATOM    404  H3' THY B  13       4.719  10.719 -18.683  1.00  0.00      BS   H  
ATOM    405  H4' THY B  13       3.693   9.667 -21.224  1.00  0.00      BS   H  
ATOM    406  H5' THY B  13       6.164   9.318 -21.670  1.00  0.00      BS   H  
ATOM    407  H51 THY B  13       8.539   5.685 -17.766  1.00  0.00      BS   H  
ATOM    408  H52 THY B  13       8.276   3.964 -17.399  1.00  0.00      BS   H  
ATOM    409  H53 THY B  13       7.622   5.172 -16.302  1.00  0.00      BS   H  
ATOM    410 H2'' THY B  13       5.236   8.785 -17.681  1.00  0.00      BS   H  
ATOM    411 H5'' THY B  13       5.573  10.966 -21.339  1.00  0.00      BS   H  
ATOM    412  P   THY B  14       1.935  11.133 -17.831  1.00  0.00      BS   P  
ATOM    413  O1P THY B  14       1.218  12.238 -18.442  1.00  0.00      BS   O  
ATOM    414  O2P THY B  14       2.921  11.572 -16.775  1.00  0.00      BS   O  
ATOM    415  C5' THY B  14      -0.147   9.713 -18.062  1.00  0.00      BS   C  
ATOM    416  O5' THY B  14       0.901  10.151 -17.170  1.00  0.00      BS   O  
ATOM    417  C4' THY B  14      -0.572   8.311 -17.593  1.00  0.00      BS   C  
ATOM    418  O4' THY B  14       0.574   7.347 -17.530  1.00  0.00      BS   O  
ATOM    419  C3' THY B  14      -1.273   8.199 -16.201  1.00  0.00      BS   C  
ATOM    420  O3' THY B  14      -2.576   7.702 -16.331  1.00  0.00      BS   O  
ATOM    421  C2' THY B  14      -0.447   7.262 -15.489  1.00  0.00      BS   C  
ATOM    422  C1' THY B  14       0.172   6.407 -16.621  1.00  0.00      BS   C  
ATOM    423  N1  THY B  14       1.306   5.614 -16.249  1.00  0.00      BS   N  
ATOM    424  C2  THY B  14       1.274   4.230 -16.430  1.00  0.00      BS   C  
ATOM    425  O2  THY B  14       0.262   3.653 -16.879  1.00  0.00      BS   O  
ATOM    426  N3  THY B  14       2.407   3.607 -16.048  1.00  0.00      BS   N  
ATOM    427  C4  THY B  14       3.574   4.134 -15.508  1.00  0.00      BS   C  
ATOM    428  O4  THY B  14       4.483   3.396 -15.244  1.00  0.00      BS   O  
ATOM    429  C5  THY B  14       3.574   5.589 -15.325  1.00  0.00      BS   C  
ATOM    430  C5M THY B  14       4.746   6.207 -14.675  1.00  0.00      BS   C  
ATOM    431  C6  THY B  14       2.439   6.192 -15.692  1.00  0.00      BS   C  
ATOM    432  H3  THY B  14       2.304   2.619 -15.866  1.00  0.00      BS   H  
ATOM    433  H6  THY B  14       2.370   7.278 -15.637  1.00  0.00      BS   H  
ATOM    434  H1' THY B  14      -0.656   5.922 -17.180  1.00  0.00      BS   H  
ATOM    435  H2' THY B  14      -0.948   6.538 -14.812  1.00  0.00      BS   H  
ATOM    436  H3' THY B  14      -1.415   9.234 -15.822  1.00  0.00      BS   H  
ATOM    437  H4' THY B  14      -1.292   7.867 -18.313  1.00  0.00      BS   H  
ATOM    438  H5' THY B  14       0.122   9.635 -19.137  1.00  0.00      BS   H  
ATOM    439  H51 THY B  14       4.962   7.224 -15.065  1.00  0.00      BS   H  
ATOM    440  H52 THY B  14       5.678   5.641 -14.888  1.00  0.00      BS   H  
ATOM    441  H53 THY B  14       4.697   6.262 -13.566  1.00  0.00      BS   H  
ATOM    442 H2'' THY B  14       0.348   7.798 -14.928  1.00  0.00      BS   H  
ATOM    443 H5'' THY B  14      -0.991  10.419 -18.214  1.00  0.00      BS   H  
ATOM    444  P   ADE B  15      -3.571   7.745 -15.084  1.00  0.00      BS   P  
ATOM    445  O1P ADE B  15      -4.853   8.215 -15.665  1.00  0.00      BS   O  
ATOM    446  O2P ADE B  15      -3.100   8.499 -13.902  1.00  0.00      BS   O  
ATOM    447  C5' ADE B  15      -5.010   5.591 -14.953  1.00  0.00      BS   C  
ATOM    448  O5' ADE B  15      -3.683   6.217 -14.779  1.00  0.00      BS   O  
ATOM    449  C4' ADE B  15      -5.040   4.318 -14.201  1.00  0.00      BS   C  
ATOM    450  O4' ADE B  15      -3.990   3.445 -14.647  1.00  0.00      BS   O  
ATOM    451  C3' ADE B  15      -4.725   4.388 -12.682  1.00  0.00      BS   C  
ATOM    452  O3' ADE B  15      -5.881   4.981 -12.041  1.00  0.00      BS   O  
ATOM    453  C2' ADE B  15      -4.406   2.986 -12.360  1.00  0.00      BS   C  
ATOM    454  C1' ADE B  15      -3.622   2.565 -13.613  1.00  0.00      BS   C  
ATOM    455  N1  ADE B  15       0.654   0.193 -11.925  1.00  0.00      BS   N  
ATOM    456  C2  ADE B  15      -0.599  -0.208 -12.027  1.00  0.00      BS   C  
ATOM    457  N3  ADE B  15      -1.723   0.421 -12.486  1.00  0.00      BS   N  
ATOM    458  C4  ADE B  15      -1.369   1.664 -12.905  1.00  0.00      BS   C  
ATOM    459  C5  ADE B  15      -0.100   2.205 -12.916  1.00  0.00      BS   C  
ATOM    460  C6  ADE B  15       0.984   1.417 -12.341  1.00  0.00      BS   C  
ATOM    461  N6  ADE B  15       2.257   1.864 -12.270  1.00  0.00      BS   N  
ATOM    462  N7  ADE B  15      -0.144   3.593 -13.320  1.00  0.00      BS   N  
ATOM    463  C8  ADE B  15      -1.408   3.704 -13.615  1.00  0.00      BS   C  
ATOM    464  N9  ADE B  15      -2.213   2.626 -13.400  1.00  0.00      BS   N  
ATOM    465  H2  ADE B  15      -0.850  -1.202 -11.657  1.00  0.00      BS   H  
ATOM    466  H8  ADE B  15      -1.827   4.641 -13.983  1.00  0.00      BS   H  
ATOM    467  H1' ADE B  15      -3.894   1.547 -13.966  1.00  0.00      BS   H  
ATOM    468  H2' ADE B  15      -5.279   2.303 -12.277  1.00  0.00      BS   H  
ATOM    469  H3' ADE B  15      -3.865   5.065 -12.489  1.00  0.00      BS   H  
ATOM    470  H4' ADE B  15      -5.967   3.758 -14.447  1.00  0.00      BS   H  
ATOM    471  H5' ADE B  15      -5.286   5.353 -16.003  1.00  0.00      BS   H  
ATOM    472  H61 ADE B  15       2.451   2.822 -12.060  1.00  0.00      BS   H  
ATOM    473  H62 ADE B  15       2.986   1.214 -12.053  1.00  0.00      BS   H  
ATOM    474 H2'' ADE B  15      -3.855   2.906 -11.400  1.00  0.00      BS   H  
ATOM    475 H5'' ADE B  15      -5.829   6.263 -14.621  1.00  0.00      BS   H  
ATOM    476  P   CYT B  16      -5.654   5.785 -10.716  1.00  0.00      BS   P  
ATOM    477  O1P CYT B  16      -6.928   6.437 -10.472  1.00  0.00      BS   O  
ATOM    478  O2P CYT B  16      -4.470   6.642 -10.856  1.00  0.00      BS   O  
ATOM    479  C5' CYT B  16      -6.458   3.933  -9.060  1.00  0.00      BS   C  
ATOM    480  O5' CYT B  16      -5.438   4.755  -9.569  1.00  0.00      BS   O  
ATOM    481  C4' CYT B  16      -6.000   2.662  -8.352  1.00  0.00      BS   C  
ATOM    482  O4' CYT B  16      -5.029   1.862  -9.147  1.00  0.00      BS   O  
ATOM    483  C3' CYT B  16      -5.287   2.943  -7.026  1.00  0.00      BS   C  
ATOM    484  O3' CYT B  16      -6.172   3.117  -5.991  1.00  0.00      BS   O  
ATOM    485  C2' CYT B  16      -4.573   1.635  -6.861  1.00  0.00      BS   C  
ATOM    486  C1' CYT B  16      -4.103   1.265  -8.271  1.00  0.00      BS   C  
ATOM    487  N1  CYT B  16      -2.692   1.747  -8.548  1.00  0.00      BS   N  
ATOM    488  C2  CYT B  16      -1.639   0.915  -8.103  1.00  0.00      BS   C  
ATOM    489  O2  CYT B  16      -1.892  -0.133  -7.443  1.00  0.00      BS   O  
ATOM    490  N3  CYT B  16      -0.378   1.284  -8.393  1.00  0.00      BS   N  
ATOM    491  C4  CYT B  16      -0.135   2.508  -8.892  1.00  0.00      BS   C  
ATOM    492  N4  CYT B  16       1.095   2.868  -9.134  1.00  0.00      BS   N  
ATOM    493  C5  CYT B  16      -1.224   3.387  -9.327  1.00  0.00      BS   C  
ATOM    494  C6  CYT B  16      -2.471   2.951  -9.145  1.00  0.00      BS   C  
ATOM    495  H5  CYT B  16      -0.958   4.229  -9.966  1.00  0.00      BS   H  
ATOM    496  H6  CYT B  16      -3.388   3.500  -9.360  1.00  0.00      BS   H  
ATOM    497  H1' CYT B  16      -4.234   0.172  -8.424  1.00  0.00      BS   H  
ATOM    498  H2' CYT B  16      -5.324   0.912  -6.478  1.00  0.00      BS   H  
ATOM    499  H3' CYT B  16      -4.609   3.786  -7.281  1.00  0.00      BS   H  
ATOM    500  H4' CYT B  16      -6.848   1.998  -8.084  1.00  0.00      BS   H  
ATOM    501  H41 CYT B  16       1.762   2.139  -8.983  1.00  0.00      BS   H  
ATOM    502  H5' CYT B  16      -7.248   3.704  -9.807  1.00  0.00      BS   H  
ATOM    503  H42 CYT B  16       1.359   3.704  -9.614  1.00  0.00      BS   H  
ATOM    504 H2'' CYT B  16      -3.740   1.665  -6.126  1.00  0.00      BS   H  
ATOM    505 H5'' CYT B  16      -6.941   4.568  -8.287  1.00  0.00      BS   H  
ATOM    506  P   ADE B  17      -5.788   3.783  -4.604  1.00  0.00      BS   P  
ATOM    507  O1P ADE B  17      -6.958   4.146  -3.823  1.00  0.00      BS   O  
ATOM    508  O2P ADE B  17      -4.839   4.917  -4.751  1.00  0.00      BS   O  
ATOM    509  C5' ADE B  17      -5.671   1.431  -3.494  1.00  0.00      BS   C  
ATOM    510  O5' ADE B  17      -5.007   2.602  -3.839  1.00  0.00      BS   O  
ATOM    511  C4' ADE B  17      -4.847   0.374  -2.732  1.00  0.00      BS   C  
ATOM    512  O4' ADE B  17      -3.512   0.205  -3.374  1.00  0.00      BS   O  
ATOM    513  C3' ADE B  17      -4.514   0.721  -1.265  1.00  0.00      BS   C  
ATOM    514  O3' ADE B  17      -4.290  -0.517  -0.468  1.00  0.00      BS   O  
ATOM    515  C2' ADE B  17      -3.257   1.507  -1.392  1.00  0.00      BS   C  
ATOM    516  C1' ADE B  17      -2.550   0.728  -2.513  1.00  0.00      BS   C  
ATOM    517  N1  ADE B  17       2.322   1.239  -4.050  1.00  0.00      BS   N  
ATOM    518  C2  ADE B  17       1.702   0.369  -3.246  1.00  0.00      BS   C  
ATOM    519  N3  ADE B  17       0.346   0.180  -3.065  1.00  0.00      BS   N  
ATOM    520  C4  ADE B  17      -0.332   1.234  -3.561  1.00  0.00      BS   C  
ATOM    521  C5  ADE B  17       0.161   2.343  -4.246  1.00  0.00      BS   C  
ATOM    522  C6  ADE B  17       1.607   2.253  -4.586  1.00  0.00      BS   C  
ATOM    523  N6  ADE B  17       2.237   3.206  -5.336  1.00  0.00      BS   N  
ATOM    524  N7  ADE B  17      -0.765   3.317  -4.455  1.00  0.00      BS   N  
ATOM    525  C8  ADE B  17      -1.849   2.845  -3.765  1.00  0.00      BS   C  
ATOM    526  N9  ADE B  17      -1.618   1.586  -3.268  1.00  0.00      BS   N  
ATOM    527  H2  ADE B  17       2.302  -0.437  -2.821  1.00  0.00      BS   H  
ATOM    528  H8  ADE B  17      -2.803   3.354  -3.632  1.00  0.00      BS   H  
ATOM    529  H1' ADE B  17      -2.002  -0.110  -2.030  1.00  0.00      BS   H  
ATOM    530  H2' ADE B  17      -2.711   1.530  -0.426  1.00  0.00      BS   H  
ATOM    531  H3' ADE B  17      -5.407   1.225  -0.838  1.00  0.00      BS   H  
ATOM    532  H4' ADE B  17      -5.266  -0.648  -2.857  1.00  0.00      BS   H  
ATOM    533  H5' ADE B  17      -6.164   0.894  -4.331  1.00  0.00      BS   H  
ATOM    534  H61 ADE B  17       1.707   4.011  -5.602  1.00  0.00      BS   H  
ATOM    535  H62 ADE B  17       3.207   3.150  -5.574  1.00  0.00      BS   H  
ATOM    536 H2'' ADE B  17      -3.427   2.558  -1.710  1.00  0.00      BS   H  
ATOM    537 H5'' ADE B  17      -6.525   1.639  -2.816  1.00  0.00      BS   H  
ATOM    538  P   ADE B  18      -4.182  -0.179   1.115  1.00  0.00      BS   P  
ATOM    539  O1P ADE B  18      -5.134  -0.980   1.851  1.00  0.00      BS   O  
ATOM    540  O2P ADE B  18      -4.325   1.278   1.319  1.00  0.00      BS   O  
ATOM    541  C5' ADE B  18      -2.366  -1.960   1.272  1.00  0.00      BS   C  
ATOM    542  O5' ADE B  18      -2.741  -0.588   1.497  1.00  0.00      BS   O  
ATOM    543  C4' ADE B  18      -0.895  -2.208   1.572  1.00  0.00      BS   C  
ATOM    544  O4' ADE B  18      -0.049  -1.432   0.668  1.00  0.00      BS   O  
ATOM    545  C3' ADE B  18      -0.464  -1.757   2.962  1.00  0.00      BS   C  
ATOM    546  O3' ADE B  18       0.407  -2.663   3.708  1.00  0.00      BS   O  
ATOM    547  C2' ADE B  18       0.292  -0.355   2.709  1.00  0.00      BS   C  
ATOM    548  C1' ADE B  18       0.801  -0.548   1.285  1.00  0.00      BS   C  
ATOM    549  N1  ADE B  18       3.870   3.132  -0.937  1.00  0.00      BS   N  
ATOM    550  C2  ADE B  18       4.221   2.008  -0.334  1.00  0.00      BS   C  
ATOM    551  N3  ADE B  18       3.419   1.023   0.130  1.00  0.00      BS   N  
ATOM    552  C4  ADE B  18       2.107   1.378   0.022  1.00  0.00      BS   C  
ATOM    553  C5  ADE B  18       1.592   2.464  -0.725  1.00  0.00      BS   C  
ATOM    554  C6  ADE B  18       2.541   3.387  -1.236  1.00  0.00      BS   C  
ATOM    555  N6  ADE B  18       2.199   4.421  -1.901  1.00  0.00      BS   N  
ATOM    556  N7  ADE B  18       0.236   2.445  -0.655  1.00  0.00      BS   N  
ATOM    557  C8  ADE B  18      -0.068   1.348   0.003  1.00  0.00      BS   C  
ATOM    558  N9  ADE B  18       0.950   0.618   0.430  1.00  0.00      BS   N  
ATOM    559  H2  ADE B  18       5.284   1.837  -0.162  1.00  0.00      BS   H  
ATOM    560  H8  ADE B  18      -1.091   0.984   0.105  1.00  0.00      BS   H  
ATOM    561  H1' ADE B  18       1.766  -1.080   1.431  1.00  0.00      BS   H  
ATOM    562  H2' ADE B  18       1.143  -0.194   3.403  1.00  0.00      BS   H  
ATOM    563  H3' ADE B  18      -1.367  -1.562   3.580  1.00  0.00      BS   H  
ATOM    564  H4' ADE B  18      -0.589  -3.257   1.369  1.00  0.00      BS   H  
ATOM    565  H5' ADE B  18      -2.540  -2.317   0.235  1.00  0.00      BS   H  
ATOM    566  H61 ADE B  18       2.965   4.848  -2.381  1.00  0.00      BS   H  
ATOM    567  H62 ADE B  18       1.426   4.975  -1.589  1.00  0.00      BS   H  
ATOM    568 H2'' ADE B  18      -0.453   0.470   2.728  1.00  0.00      BS   H  
ATOM    569 H5'' ADE B  18      -2.933  -2.668   1.914  1.00  0.00      BS   H  
ATOM    570  P   CYT B  19       0.802  -2.364   5.227  1.00  0.00      BS   P  
ATOM    571  O1P CYT B  19       0.756  -3.596   5.926  1.00  0.00      BS   O  
ATOM    572  O2P CYT B  19      -0.140  -1.336   5.746  1.00  0.00      BS   O  
ATOM    573  C5' CYT B  19       3.284  -2.338   4.443  1.00  0.00      BS   C  
ATOM    574  O5' CYT B  19       2.285  -1.903   5.325  1.00  0.00      BS   O  
ATOM    575  C4' CYT B  19       4.558  -1.375   4.557  1.00  0.00      BS   C  
ATOM    576  O4' CYT B  19       4.320  -0.239   3.685  1.00  0.00      BS   O  
ATOM    577  C3' CYT B  19       4.830  -0.748   5.946  1.00  0.00      BS   C  
ATOM    578  O3' CYT B  19       6.249  -0.573   6.284  1.00  0.00      BS   O  
ATOM    579  C2' CYT B  19       4.242   0.664   5.843  1.00  0.00      BS   C  
ATOM    580  C1' CYT B  19       4.660   0.979   4.428  1.00  0.00      BS   C  
ATOM    581  N1  CYT B  19       3.896   2.024   3.807  1.00  0.00      BS   N  
ATOM    582  C2  CYT B  19       4.439   2.929   2.928  1.00  0.00      BS   C  
ATOM    583  O2  CYT B  19       5.667   2.923   2.772  1.00  0.00      BS   O  
ATOM    584  N3  CYT B  19       3.674   3.805   2.319  1.00  0.00      BS   N  
ATOM    585  C4  CYT B  19       2.365   3.800   2.468  1.00  0.00      BS   C  
ATOM    586  N4  CYT B  19       1.627   4.742   1.904  1.00  0.00      BS   N  
ATOM    587  C5  CYT B  19       1.681   2.887   3.309  1.00  0.00      BS   C  
ATOM    588  C6  CYT B  19       2.468   2.039   3.985  1.00  0.00      BS   C  
ATOM    589  H5  CYT B  19       0.595   2.924   3.389  1.00  0.00      BS   H  
ATOM    590  H6  CYT B  19       2.008   1.295   4.635  1.00  0.00      BS   H  
ATOM    591  H1' CYT B  19       5.750   1.122   4.265  1.00  0.00      BS   H  
ATOM    592  H2' CYT B  19       4.721   1.516   6.371  1.00  0.00      BS   H  
ATOM    593  H3' CYT B  19       4.295  -1.353   6.708  1.00  0.00      BS   H  
ATOM    594  H4' CYT B  19       5.488  -1.902   4.256  1.00  0.00      BS   H  
ATOM    595  H41 CYT B  19       2.160   5.514   1.559  1.00  0.00      BS   H  
ATOM    596  H5' CYT B  19       2.941  -2.180   3.398  1.00  0.00      BS   H  
ATOM    597  H42 CYT B  19       0.667   4.876   2.147  1.00  0.00      BS   H  
ATOM    598 H2'' CYT B  19       3.152   0.512   5.991  1.00  0.00      BS   H  
ATOM    599 H5'' CYT B  19       3.695  -3.351   4.642  1.00  0.00      BS   H  
ATOM    600  P   ADE B  20       6.624  -0.118   7.752  1.00  0.00      BS   P  
ATOM    601  O1P ADE B  20       7.723  -0.894   8.398  1.00  0.00      BS   O  
ATOM    602  O2P ADE B  20       5.427   0.176   8.607  1.00  0.00      BS   O  
ATOM    603  C5' ADE B  20       8.143   1.547   6.291  1.00  0.00      BS   C  
ATOM    604  O5' ADE B  20       7.156   1.304   7.378  1.00  0.00      BS   O  
ATOM    605  C4' ADE B  20       8.168   3.059   6.001  1.00  0.00      BS   C  
ATOM    606  O4' ADE B  20       6.926   3.481   5.555  1.00  0.00      BS   O  
ATOM    607  C3' ADE B  20       8.346   3.873   7.386  1.00  0.00      BS   C  
ATOM    608  O3' ADE B  20       9.595   4.555   7.417  1.00  0.00      BS   O  
ATOM    609  C2' ADE B  20       7.137   4.773   7.458  1.00  0.00      BS   C  
ATOM    610  C1' ADE B  20       6.780   4.831   6.008  1.00  0.00      BS   C  
ATOM    611  N1  ADE B  20       3.921   8.501   3.755  1.00  0.00      BS   N  
ATOM    612  C2  ADE B  20       5.246   8.313   3.963  1.00  0.00      BS   C  
ATOM    613  N3  ADE B  20       5.926   7.343   4.490  1.00  0.00      BS   N  
ATOM    614  C4  ADE B  20       5.081   6.428   5.011  1.00  0.00      BS   C  
ATOM    615  C5  ADE B  20       3.695   6.501   5.007  1.00  0.00      BS   C  
ATOM    616  C6  ADE B  20       3.115   7.609   4.305  1.00  0.00      BS   C  
ATOM    617  N6  ADE B  20       1.792   7.804   4.295  1.00  0.00      BS   N  
ATOM    618  N7  ADE B  20       3.175   5.438   5.719  1.00  0.00      BS   N  
ATOM    619  C8  ADE B  20       4.231   4.690   6.098  1.00  0.00      BS   C  
ATOM    620  N9  ADE B  20       5.422   5.288   5.716  1.00  0.00      BS   N  
ATOM    621  H2  ADE B  20       5.869   9.022   3.418  1.00  0.00      BS   H  
ATOM    622  H8  ADE B  20       4.236   3.768   6.679  1.00  0.00      BS   H  
ATOM    623  H1' ADE B  20       7.553   5.403   5.451  1.00  0.00      BS   H  
ATOM    624  H2' ADE B  20       7.306   5.773   7.911  1.00  0.00      BS   H  
ATOM    625  H3' ADE B  20       8.357   3.116   8.200  1.00  0.00      BS   H  
ATOM    626  H4' ADE B  20       8.985   3.394   5.327  1.00  0.00      BS   H  
ATOM    627  H5' ADE B  20       7.951   0.956   5.370  1.00  0.00      BS   H  
ATOM    628  H61 ADE B  20       1.273   7.004   4.597  1.00  0.00      BS   H  
ATOM    629  H62 ADE B  20       1.425   8.414   3.593  1.00  0.00      BS   H  
ATOM    630  H3T ADE B  20       9.807   4.802   8.321  1.00  0.00      BS   H  
ATOM    631 H2'' ADE B  20       6.401   4.240   8.098  1.00  0.00      BS   H  
ATOM    632 H5'' ADE B  20       9.160   1.242   6.619  1.00  0.00      BS   H  
TER   
ATOM    633  C5' URA R   1       4.125  15.551  -2.508  1.00  0.00      R    C  
ATOM    634  O5' URA R   1       3.253  14.491  -2.789  1.00  0.00      R    O  
ATOM    635  C4' URA R   1       4.979  15.307  -1.336  1.00  0.00      R    C  
ATOM    636  O4' URA R   1       4.231  15.067  -0.098  1.00  0.00      R    O  
ATOM    637  C3' URA R   1       5.934  14.153  -1.428  1.00  0.00      R    C  
ATOM    638  O3' URA R   1       7.098  14.599  -2.220  1.00  0.00      R    O  
ATOM    639  C2' URA R   1       6.318  13.895   0.041  1.00  0.00      R    C  
ATOM    640  O2' URA R   1       7.042  15.021   0.537  1.00  0.00      R    O  
ATOM    641  C1' URA R   1       4.907  14.045   0.650  1.00  0.00      R    C  
ATOM    642  N1  URA R   1       4.179  12.805   0.688  1.00  0.00      R    N  
ATOM    643  C2  URA R   1       4.497  11.858   1.698  1.00  0.00      R    C  
ATOM    644  O2  URA R   1       5.502  11.889   2.411  1.00  0.00      R    O  
ATOM    645  N3  URA R   1       3.710  10.728   1.739  1.00  0.00      R    N  
ATOM    646  C4  URA R   1       2.780  10.383   0.849  1.00  0.00      R    C  
ATOM    647  O4  URA R   1       2.108   9.386   0.977  1.00  0.00      R    O  
ATOM    648  C5  URA R   1       2.634  11.344  -0.251  1.00  0.00      R    C  
ATOM    649  C6  URA R   1       3.373  12.431  -0.328  1.00  0.00      R    C  
ATOM    650  H3  URA R   1       3.763  10.068   2.503  1.00  0.00      R    H  
ATOM    651  H5  URA R   1       1.818  11.135  -0.942  1.00  0.00      R    H  
ATOM    652  H6  URA R   1       3.298  13.144  -1.149  1.00  0.00      R    H  
ATOM    653  H1' URA R   1       5.112  14.569   1.609  1.00  0.00      R    H  
ATOM    654  H2' URA R   1       7.768  14.630   1.028  1.00  0.00      R    H  
ATOM    655  H3' URA R   1       5.290  13.323  -1.790  1.00  0.00      R    H  
ATOM    656  H4' URA R   1       5.586  16.208  -1.105  1.00  0.00      R    H  
ATOM    657  H5' URA R   1       3.533  16.484  -2.395  1.00  0.00      R    H  
ATOM    658  H5T URA R   1       2.384  14.883  -2.891  1.00  0.00      R    H  
ATOM    659 H2'' URA R   1       6.788  12.920   0.295  1.00  0.00      R    H  
ATOM    660 H5'' URA R   1       4.811  15.715  -3.366  1.00  0.00      R    H  
ATOM    661  P   GUA R   2       7.742  13.546  -3.141  1.00  0.00      R    P  
ATOM    662  O1P GUA R   2       8.915  14.186  -3.789  1.00  0.00      R    O  
ATOM    663  O2P GUA R   2       6.688  12.872  -4.015  1.00  0.00      R    O  
ATOM    664  C5' GUA R   2       9.482  12.710  -1.327  1.00  0.00      R    C  
ATOM    665  O5' GUA R   2       8.245  12.464  -2.060  1.00  0.00      R    O  
ATOM    666  C4' GUA R   2       9.886  11.497  -0.410  1.00  0.00      R    C  
ATOM    667  O4' GUA R   2       8.908  11.230   0.602  1.00  0.00      R    O  
ATOM    668  C3' GUA R   2      10.088  10.230  -1.180  1.00  0.00      R    C  
ATOM    669  O3' GUA R   2      11.430  10.184  -1.861  1.00  0.00      R    O  
ATOM    670  C2' GUA R   2       9.993   9.286   0.063  1.00  0.00      R    C  
ATOM    671  O2' GUA R   2      11.148   9.238   0.832  1.00  0.00      R    O  
ATOM    672  C1' GUA R   2       8.853   9.894   0.842  1.00  0.00      R    C  
ATOM    673  N1  GUA R   2       5.655   5.867   1.202  1.00  0.00      R    N  
ATOM    674  C2  GUA R   2       6.923   6.000   1.745  1.00  0.00      R    C  
ATOM    675  N2  GUA R   2       7.444   4.906   2.344  1.00  0.00      R    N  
ATOM    676  N3  GUA R   2       7.614   7.151   1.724  1.00  0.00      R    N  
ATOM    677  C4  GUA R   2       6.967   8.076   0.903  1.00  0.00      R    C  
ATOM    678  C5  GUA R   2       5.757   7.964   0.263  1.00  0.00      R    C  
ATOM    679  C6  GUA R   2       4.934   6.809   0.446  1.00  0.00      R    C  
ATOM    680  O6  GUA R   2       3.804   6.613  -0.046  1.00  0.00      R    O  
ATOM    681  N7  GUA R   2       5.558   9.115  -0.634  1.00  0.00      R    N  
ATOM    682  C8  GUA R   2       6.604   9.856  -0.438  1.00  0.00      R    C  
ATOM    683  N9  GUA R   2       7.520   9.319   0.510  1.00  0.00      R    N  
ATOM    684  H1  GUA R   2       5.142   5.079   1.572  1.00  0.00      R    H  
ATOM    685  H8  GUA R   2       6.790  10.871  -0.792  1.00  0.00      R    H  
ATOM    686  H1' GUA R   2       8.999   9.791   1.939  1.00  0.00      R    H  
ATOM    687  H2' GUA R   2      11.110   8.435   1.357  1.00  0.00      R    H  
ATOM    688  H21 GUA R   2       6.861   4.108   2.490  1.00  0.00      R    H  
ATOM    689  H3' GUA R   2       9.205  10.058  -1.831  1.00  0.00      R    H  
ATOM    690  H22 GUA R   2       8.329   4.897   2.810  1.00  0.00      R    H  
ATOM    691  H4' GUA R   2      10.821  11.756   0.130  1.00  0.00      R    H  
ATOM    692  H5' GUA R   2       9.412  13.667  -0.768  1.00  0.00      R    H  
ATOM    693 H2'' GUA R   2       9.703   8.256  -0.234  1.00  0.00      R    H  
ATOM    694 H5'' GUA R   2      10.274  12.777  -2.104  1.00  0.00      R    H  
ATOM    695  P   URA R   3      11.486   9.651  -3.307  1.00  0.00      R    P  
ATOM    696  O1P URA R   3      12.856   9.823  -3.870  1.00  0.00      R    O  
ATOM    697  O2P URA R   3      10.346  10.217  -4.090  1.00  0.00      R    O  
ATOM    698  C5' URA R   3      12.166   7.178  -2.760  1.00  0.00      R    C  
ATOM    699  O5' URA R   3      11.172   8.059  -3.246  1.00  0.00      R    O  
ATOM    700  C4' URA R   3      11.755   5.848  -1.970  1.00  0.00      R    C  
ATOM    701  O4' URA R   3      10.558   6.028  -1.109  1.00  0.00      R    O  
ATOM    702  C3' URA R   3      11.461   4.754  -3.042  1.00  0.00      R    C  
ATOM    703  O3' URA R   3      12.638   4.226  -3.584  1.00  0.00      R    O  
ATOM    704  C2' URA R   3      10.546   3.926  -2.136  1.00  0.00      R    C  
ATOM    705  O2' URA R   3      11.280   3.025  -1.379  1.00  0.00      R    O  
ATOM    706  C1' URA R   3       9.738   4.933  -1.292  1.00  0.00      R    C  
ATOM    707  N1  URA R   3       8.331   5.310  -1.784  1.00  0.00      R    N  
ATOM    708  C2  URA R   3       7.400   4.367  -1.577  1.00  0.00      R    C  
ATOM    709  O2  URA R   3       7.765   3.295  -1.032  1.00  0.00      R    O  
ATOM    710  N3  URA R   3       6.144   4.615  -2.086  1.00  0.00      R    N  
ATOM    711  C4  URA R   3       5.832   5.693  -2.925  1.00  0.00      R    C  
ATOM    712  O4  URA R   3       4.685   5.773  -3.419  1.00  0.00      R    O  
ATOM    713  C5  URA R   3       6.911   6.633  -3.174  1.00  0.00      R    C  
ATOM    714  C6  URA R   3       8.038   6.420  -2.528  1.00  0.00      R    C  
ATOM    715  H3  URA R   3       5.316   4.131  -1.769  1.00  0.00      R    H  
ATOM    716  H5  URA R   3       6.734   7.555  -3.729  1.00  0.00      R    H  
ATOM    717  H6  URA R   3       8.884   7.105  -2.572  1.00  0.00      R    H  
ATOM    718  H1' URA R   3       9.688   4.418  -0.309  1.00  0.00      R    H  
ATOM    719  H2' URA R   3      11.049   2.145  -1.681  1.00  0.00      R    H  
ATOM    720  H3' URA R   3      10.824   5.303  -3.768  1.00  0.00      R    H  
ATOM    721  H4' URA R   3      12.632   5.545  -1.358  1.00  0.00      R    H  
ATOM    722  H5' URA R   3      12.712   7.691  -1.940  1.00  0.00      R    H  
ATOM    723 H2'' URA R   3       9.801   3.338  -2.713  1.00  0.00      R    H  
ATOM    724 H5'' URA R   3      12.804   6.868  -3.615  1.00  0.00      R    H  
ATOM    725  P   URA R   4      12.463   3.127  -4.762  1.00  0.00      R    P  
ATOM    726  O1P URA R   4      13.769   2.618  -5.286  1.00  0.00      R    O  
ATOM    727  O2P URA R   4      11.663   3.784  -5.811  1.00  0.00      R    O  
ATOM    728  C5' URA R   4      12.129   0.801  -3.638  1.00  0.00      R    C  
ATOM    729  O5' URA R   4      11.587   1.967  -4.298  1.00  0.00      R    O  
ATOM    730  C4' URA R   4      11.008  -0.100  -3.030  1.00  0.00      R    C  
ATOM    731  O4' URA R   4      10.034   0.671  -2.252  1.00  0.00      R    O  
ATOM    732  C3' URA R   4      10.026  -0.863  -3.979  1.00  0.00      R    C  
ATOM    733  O3' URA R   4      10.682  -2.063  -4.559  1.00  0.00      R    O  
ATOM    734  C2' URA R   4       8.863  -1.192  -3.078  1.00  0.00      R    C  
ATOM    735  O2' URA R   4       9.195  -2.279  -2.284  1.00  0.00      R    O  
ATOM    736  C1' URA R   4       8.692   0.136  -2.373  1.00  0.00      R    C  
ATOM    737  N1  URA R   4       7.783   0.990  -3.138  1.00  0.00      R    N  
ATOM    738  C2  URA R   4       6.446   0.752  -2.957  1.00  0.00      R    C  
ATOM    739  O2  URA R   4       5.965  -0.032  -2.181  1.00  0.00      R    O  
ATOM    740  N3  URA R   4       5.636   1.528  -3.814  1.00  0.00      R    N  
ATOM    741  C4  URA R   4       6.063   2.437  -4.705  1.00  0.00      R    C  
ATOM    742  O4  URA R   4       5.202   3.029  -5.367  1.00  0.00      R    O  
ATOM    743  C5  URA R   4       7.465   2.618  -4.819  1.00  0.00      R    C  
ATOM    744  C6  URA R   4       8.267   1.857  -4.060  1.00  0.00      R    C  
ATOM    745  H3  URA R   4       4.646   1.334  -3.877  1.00  0.00      R    H  
ATOM    746  H5  URA R   4       7.791   3.443  -5.453  1.00  0.00      R    H  
ATOM    747  H6  URA R   4       9.356   1.847  -4.083  1.00  0.00      R    H  
ATOM    748  H1' URA R   4       8.335  -0.120  -1.352  1.00  0.00      R    H  
ATOM    749  H2' URA R   4       8.441  -2.591  -1.779  1.00  0.00      R    H  
ATOM    750  H3' URA R   4       9.708  -0.126  -4.747  1.00  0.00      R    H  
ATOM    751  H4' URA R   4      11.547  -0.852  -2.415  1.00  0.00      R    H  
ATOM    752  H5' URA R   4      12.772   1.114  -2.787  1.00  0.00      R    H  
ATOM    753 H2'' URA R   4       8.011  -1.523  -3.710  1.00  0.00      R    H  
ATOM    754 H5'' URA R   4      12.733   0.147  -4.302  1.00  0.00      R    H  
ATOM    755  P   GUA R   5      10.361  -2.500  -6.041  1.00  0.00      R    P  
ATOM    756  O1P GUA R   5      11.285  -3.518  -6.447  1.00  0.00      R    O  
ATOM    757  O2P GUA R   5      10.249  -1.345  -6.931  1.00  0.00      R    O  
ATOM    758  C5' GUA R   5       8.742  -4.234  -4.915  1.00  0.00      R    C  
ATOM    759  O5' GUA R   5       8.849  -3.213  -5.987  1.00  0.00      R    O  
ATOM    760  C4' GUA R   5       7.252  -4.532  -4.723  1.00  0.00      R    C  
ATOM    761  O4' GUA R   5       6.558  -3.483  -4.094  1.00  0.00      R    O  
ATOM    762  C3' GUA R   5       6.439  -4.847  -5.991  1.00  0.00      R    C  
ATOM    763  O3' GUA R   5       6.747  -6.178  -6.354  1.00  0.00      R    O  
ATOM    764  C2' GUA R   5       5.048  -4.561  -5.464  1.00  0.00      R    C  
ATOM    765  O2' GUA R   5       4.469  -5.638  -4.720  1.00  0.00      R    O  
ATOM    766  C1' GUA R   5       5.267  -3.413  -4.628  1.00  0.00      R    C  
ATOM    767  N1  GUA R   5       1.805  -0.468  -7.000  1.00  0.00      R    N  
ATOM    768  C2  GUA R   5       1.562  -1.606  -6.232  1.00  0.00      R    C  
ATOM    769  N2  GUA R   5       0.294  -2.052  -6.070  1.00  0.00      R    N  
ATOM    770  N3  GUA R   5       2.545  -2.309  -5.685  1.00  0.00      R    N  
ATOM    771  C4  GUA R   5       3.756  -1.761  -5.879  1.00  0.00      R    C  
ATOM    772  C5  GUA R   5       4.072  -0.575  -6.484  1.00  0.00      R    C  
ATOM    773  C6  GUA R   5       3.089   0.160  -7.142  1.00  0.00      R    C  
ATOM    774  O6  GUA R   5       3.238   1.173  -7.825  1.00  0.00      R    O  
ATOM    775  N7  GUA R   5       5.419  -0.302  -6.344  1.00  0.00      R    N  
ATOM    776  C8  GUA R   5       5.924  -1.338  -5.753  1.00  0.00      R    C  
ATOM    777  N9  GUA R   5       4.971  -2.200  -5.355  1.00  0.00      R    N  
ATOM    778  H1  GUA R   5       0.999   0.041  -7.330  1.00  0.00      R    H  
ATOM    779  H8  GUA R   5       6.945  -1.552  -5.436  1.00  0.00      R    H  
ATOM    780  H1' GUA R   5       4.518  -3.441  -3.809  1.00  0.00      R    H  
ATOM    781  H2' GUA R   5       3.555  -5.404  -4.544  1.00  0.00      R    H  
ATOM    782  H21 GUA R   5      -0.532  -1.711  -6.519  1.00  0.00      R    H  
ATOM    783  H3' GUA R   5       6.861  -4.084  -6.679  1.00  0.00      R    H  
ATOM    784  H22 GUA R   5       0.138  -2.758  -5.378  1.00  0.00      R    H  
ATOM    785  H4' GUA R   5       7.240  -5.317  -3.937  1.00  0.00      R    H  
ATOM    786  H5' GUA R   5       9.158  -3.989  -3.914  1.00  0.00      R    H  
ATOM    787 H2'' GUA R   5       4.442  -4.420  -6.385  1.00  0.00      R    H  
ATOM    788 H5'' GUA R   5       9.341  -5.104  -5.262  1.00  0.00      R    H  
ATOM    789  P   URA R   6       6.826  -6.642  -7.861  1.00  0.00      R    P  
ATOM    790  O1P URA R   6       7.096  -8.102  -7.724  1.00  0.00      R    O  
ATOM    791  O2P URA R   6       7.800  -5.885  -8.593  1.00  0.00      R    O  
ATOM    792  C5' URA R   6       4.279  -7.174  -7.902  1.00  0.00      R    C  
ATOM    793  O5' URA R   6       5.389  -6.425  -8.471  1.00  0.00      R    O  
ATOM    794  C4' URA R   6       2.909  -6.547  -8.355  1.00  0.00      R    C  
ATOM    795  O4' URA R   6       2.713  -5.274  -7.685  1.00  0.00      R    O  
ATOM    796  C3' URA R   6       2.592  -6.367  -9.860  1.00  0.00      R    C  
ATOM    797  O3' URA R   6       2.397  -7.651 -10.509  1.00  0.00      R    O  
ATOM    798  C2' URA R   6       1.381  -5.430  -9.718  1.00  0.00      R    C  
ATOM    799  O2' URA R   6       0.201  -6.189  -9.431  1.00  0.00      R    O  
ATOM    800  C1' URA R   6       1.891  -4.502  -8.583  1.00  0.00      R    C  
ATOM    801  N1  URA R   6       2.582  -3.339  -9.035  1.00  0.00      R    N  
ATOM    802  C2  URA R   6       1.788  -2.347  -9.520  1.00  0.00      R    C  
ATOM    803  O2  URA R   6       0.526  -2.333  -9.418  1.00  0.00      R    O  
ATOM    804  N3  URA R   6       2.499  -1.367 -10.173  1.00  0.00      R    N  
ATOM    805  C4  URA R   6       3.846  -1.143 -10.249  1.00  0.00      R    C  
ATOM    806  O4  URA R   6       4.303  -0.173 -10.925  1.00  0.00      R    O  
ATOM    807  C5  URA R   6       4.614  -2.128  -9.523  1.00  0.00      R    C  
ATOM    808  C6  URA R   6       4.011  -3.158  -9.004  1.00  0.00      R    C  
ATOM    809  H3  URA R   6       1.936  -0.731 -10.720  1.00  0.00      R    H  
ATOM    810  H5  URA R   6       5.690  -2.084  -9.353  1.00  0.00      R    H  
ATOM    811  H6  URA R   6       4.557  -3.838  -8.350  1.00  0.00      R    H  
ATOM    812  H1' URA R   6       0.938  -4.151  -8.132  1.00  0.00      R    H  
ATOM    813  H2' URA R   6      -0.635  -5.852  -9.762  1.00  0.00      R    H  
ATOM    814  H3' URA R   6       3.506  -5.866 -10.246  1.00  0.00      R    H  
ATOM    815  H4' URA R   6       2.084  -7.196  -7.990  1.00  0.00      R    H  
ATOM    816  H5' URA R   6       4.248  -7.148  -6.792  1.00  0.00      R    H  
ATOM    817 H2'' URA R   6       1.218  -4.878 -10.669  1.00  0.00      R    H  
ATOM    818 H5'' URA R   6       4.294  -8.229  -8.249  1.00  0.00      R    H  
ATOM    819  P   ADE R   7       2.438  -7.723 -12.122  1.00  0.00      R    P  
ATOM    820  O1P ADE R   7       2.001  -9.040 -12.452  1.00  0.00      R    O  
ATOM    821  O2P ADE R   7       3.796  -7.364 -12.552  1.00  0.00      R    O  
ATOM    822  C5' ADE R   7       0.068  -6.875 -12.899  1.00  0.00      R    C  
ATOM    823  O5' ADE R   7       1.439  -6.567 -12.623  1.00  0.00      R    O  
ATOM    824  C4' ADE R   7      -0.448  -5.661 -13.705  1.00  0.00      R    C  
ATOM    825  O4' ADE R   7      -0.099  -4.395 -13.060  1.00  0.00      R    O  
ATOM    826  C3' ADE R   7      -0.165  -5.470 -15.171  1.00  0.00      R    C  
ATOM    827  O3' ADE R   7      -0.956  -6.388 -15.976  1.00  0.00      R    O  
ATOM    828  C2' ADE R   7      -0.591  -4.007 -15.380  1.00  0.00      R    C  
ATOM    829  O2' ADE R   7      -1.975  -3.911 -15.609  1.00  0.00      R    O  
ATOM    830  C1' ADE R   7      -0.181  -3.361 -14.035  1.00  0.00      R    C  
ATOM    831  N1  ADE R   7       2.068   0.828 -15.712  1.00  0.00      R    N  
ATOM    832  C2  ADE R   7       0.847   0.341 -15.991  1.00  0.00      R    C  
ATOM    833  N3  ADE R   7       0.335  -0.836 -15.578  1.00  0.00      R    N  
ATOM    834  C4  ADE R   7       1.186  -1.532 -14.714  1.00  0.00      R    C  
ATOM    835  C5  ADE R   7       2.471  -1.149 -14.470  1.00  0.00      R    C  
ATOM    836  C6  ADE R   7       2.885   0.146 -14.874  1.00  0.00      R    C  
ATOM    837  N6  ADE R   7       4.140   0.571 -14.510  1.00  0.00      R    N  
ATOM    838  N7  ADE R   7       3.141  -2.069 -13.649  1.00  0.00      R    N  
ATOM    839  C8  ADE R   7       2.182  -2.949 -13.398  1.00  0.00      R    C  
ATOM    840  N9  ADE R   7       1.039  -2.698 -14.077  1.00  0.00      R    N  
ATOM    841  H2  ADE R   7       0.192   0.913 -16.648  1.00  0.00      R    H  
ATOM    842  H8  ADE R   7       2.335  -3.841 -12.791  1.00  0.00      R    H  
ATOM    843  H1' ADE R   7      -0.954  -2.612 -13.759  1.00  0.00      R    H  
ATOM    844  H2' ADE R   7      -1.953  -3.234 -16.288  1.00  0.00      R    H  
ATOM    845  H3' ADE R   7       0.942  -5.521 -15.243  1.00  0.00      R    H  
ATOM    846  H4' ADE R   7      -1.554  -5.726 -13.613  1.00  0.00      R    H  
ATOM    847  H5' ADE R   7      -0.471  -6.839 -11.927  1.00  0.00      R    H  
ATOM    848  H61 ADE R   7       4.904  -0.060 -14.377  1.00  0.00      R    H  
ATOM    849  H62 ADE R   7       4.378   1.541 -14.566  1.00  0.00      R    H  
ATOM    850 H2'' ADE R   7       0.060  -3.619 -16.192  1.00  0.00      R    H  
ATOM    851 H5'' ADE R   7      -0.071  -7.759 -13.556  1.00  0.00      R    H  
ATOM    852  P   ADE R   8      -0.429  -6.614 -17.493  1.00  0.00      R    P  
ATOM    853  O1P ADE R   8      -1.244  -7.628 -18.128  1.00  0.00      R    O  
ATOM    854  O2P ADE R   8       1.019  -6.911 -17.537  1.00  0.00      R    O  
ATOM    855  C5' ADE R   8      -2.123  -4.932 -18.691  1.00  0.00      R    C  
ATOM    856  O5' ADE R   8      -0.759  -5.264 -18.332  1.00  0.00      R    O  
ATOM    857  C4' ADE R   8      -2.230  -3.425 -19.086  1.00  0.00      R    C  
ATOM    858  O4' ADE R   8      -1.552  -2.555 -18.154  1.00  0.00      R    O  
ATOM    859  C3' ADE R   8      -1.630  -3.111 -20.453  1.00  0.00      R    C  
ATOM    860  O3' ADE R   8      -2.481  -3.612 -21.558  1.00  0.00      R    O  
ATOM    861  C2' ADE R   8      -1.563  -1.617 -20.286  1.00  0.00      R    C  
ATOM    862  O2' ADE R   8      -2.856  -1.077 -20.473  1.00  0.00      R    O  
ATOM    863  C1' ADE R   8      -1.056  -1.504 -18.886  1.00  0.00      R    C  
ATOM    864  N1  ADE R   8       3.044   1.465 -18.968  1.00  0.00      R    N  
ATOM    865  C2  ADE R   8       1.740   1.660 -19.256  1.00  0.00      R    C  
ATOM    866  N3  ADE R   8       0.800   0.801 -19.311  1.00  0.00      R    N  
ATOM    867  C4  ADE R   8       1.221  -0.444 -19.064  1.00  0.00      R    C  
ATOM    868  C5  ADE R   8       2.513  -0.890 -18.801  1.00  0.00      R    C  
ATOM    869  C6  ADE R   8       3.480   0.175 -18.756  1.00  0.00      R    C  
ATOM    870  N6  ADE R   8       4.774  -0.038 -18.413  1.00  0.00      R    N  
ATOM    871  N7  ADE R   8       2.549  -2.202 -18.541  1.00  0.00      R    N  
ATOM    872  C8  ADE R   8       1.288  -2.540 -18.606  1.00  0.00      R    C  
ATOM    873  N9  ADE R   8       0.439  -1.568 -18.903  1.00  0.00      R    N  
ATOM    874  H2  ADE R   8       1.455   2.701 -19.416  1.00  0.00      R    H  
ATOM    875  H8  ADE R   8       0.836  -3.525 -18.486  1.00  0.00      R    H  
ATOM    876  H1' ADE R   8      -1.405  -0.568 -18.401  1.00  0.00      R    H  
ATOM    877  H2' ADE R   8      -2.668  -0.377 -21.103  1.00  0.00      R    H  
ATOM    878  H3' ADE R   8      -0.597  -3.519 -20.491  1.00  0.00      R    H  
ATOM    879  H4' ADE R   8      -3.295  -3.118 -19.158  1.00  0.00      R    H  
ATOM    880  H5' ADE R   8      -2.904  -5.104 -17.920  1.00  0.00      R    H  
ATOM    881  H61 ADE R   8       5.355   0.771 -18.506  1.00  0.00      R    H  
ATOM    882  H62 ADE R   8       5.060  -0.807 -17.841  1.00  0.00      R    H  
ATOM    883 H2'' ADE R   8      -0.917  -1.132 -21.048  1.00  0.00      R    H  
ATOM    884 H5'' ADE R   8      -2.458  -5.527 -19.566  1.00  0.00      R    H  
ATOM    885  P   GUA R   9      -1.936  -3.546 -23.020  1.00  0.00      R    P  
ATOM    886  O1P GUA R   9      -2.904  -4.190 -23.962  1.00  0.00      R    O  
ATOM    887  O2P GUA R   9      -0.561  -4.159 -23.177  1.00  0.00      R    O  
ATOM    888  C5' GUA R   9      -2.930  -1.187 -23.605  1.00  0.00      R    C  
ATOM    889  O5' GUA R   9      -1.897  -2.033 -23.256  1.00  0.00      R    O  
ATOM    890  C4' GUA R   9      -2.426   0.325 -23.751  1.00  0.00      R    C  
ATOM    891  O4' GUA R   9      -1.682   0.728 -22.567  1.00  0.00      R    O  
ATOM    892  C3' GUA R   9      -1.564   0.722 -24.970  1.00  0.00      R    C  
ATOM    893  O3' GUA R   9      -2.297   1.027 -26.165  1.00  0.00      R    O  
ATOM    894  C2' GUA R   9      -0.781   1.883 -24.420  1.00  0.00      R    C  
ATOM    895  O2' GUA R   9      -1.670   2.977 -24.527  1.00  0.00      R    O  
ATOM    896  C1' GUA R   9      -0.643   1.589 -22.959  1.00  0.00      R    C  
ATOM    897  N1  GUA R   9       4.403   2.452 -22.411  1.00  0.00      R    N  
ATOM    898  C2  GUA R   9       3.404   3.419 -22.480  1.00  0.00      R    C  
ATOM    899  N2  GUA R   9       3.836   4.680 -22.542  1.00  0.00      R    N  
ATOM    900  N3  GUA R   9       2.136   3.028 -22.664  1.00  0.00      R    N  
ATOM    901  C4  GUA R   9       1.914   1.722 -22.588  1.00  0.00      R    C  
ATOM    902  C5  GUA R   9       2.864   0.705 -22.486  1.00  0.00      R    C  
ATOM    903  C6  GUA R   9       4.224   1.077 -22.435  1.00  0.00      R    C  
ATOM    904  O6  GUA R   9       5.194   0.323 -22.196  1.00  0.00      R    O  
ATOM    905  N7  GUA R   9       2.244  -0.550 -22.456  1.00  0.00      R    N  
ATOM    906  C8  GUA R   9       0.985  -0.294 -22.646  1.00  0.00      R    C  
ATOM    907  N9  GUA R   9       0.693   1.021 -22.792  1.00  0.00      R    N  
ATOM    908  H1  GUA R   9       5.345   2.725 -22.165  1.00  0.00      R    H  
ATOM    909  H8  GUA R   9       0.211  -1.056 -22.734  1.00  0.00      R    H  
ATOM    910  H1' GUA R   9      -0.749   2.409 -22.215  1.00  0.00      R    H  
ATOM    911  H2' GUA R   9      -2.172   2.856 -25.336  1.00  0.00      R    H  
ATOM    912  H21 GUA R   9       4.804   4.817 -22.329  1.00  0.00      R    H  
ATOM    913  H3' GUA R   9      -0.945  -0.200 -25.006  1.00  0.00      R    H  
ATOM    914  H22 GUA R   9       3.153   5.406 -22.623  1.00  0.00      R    H  
ATOM    915  H4' GUA R   9      -3.313   0.991 -23.695  1.00  0.00      R    H  
ATOM    916  H5' GUA R   9      -3.705  -1.071 -22.817  1.00  0.00      R    H  
ATOM    917 H2'' GUA R   9       0.132   1.996 -25.043  1.00  0.00      R    H  
ATOM    918 H5'' GUA R   9      -3.357  -1.638 -24.526  1.00  0.00      R    H  
ATOM    919  P   CYT R  10      -1.760   0.745 -27.600  1.00  0.00      R    P  
ATOM    920  O1P CYT R  10      -2.833   1.020 -28.547  1.00  0.00      R    O  
ATOM    921  O2P CYT R  10      -1.194  -0.624 -27.680  1.00  0.00      R    O  
ATOM    922  C5' CYT R  10      -0.945   3.234 -27.977  1.00  0.00      R    C  
ATOM    923  O5' CYT R  10      -0.654   1.855 -27.750  1.00  0.00      R    O  
ATOM    924  C4' CYT R  10       0.240   4.116 -27.864  1.00  0.00      R    C  
ATOM    925  O4' CYT R  10       0.946   4.033 -26.502  1.00  0.00      R    O  
ATOM    926  C3' CYT R  10       1.314   3.734 -28.858  1.00  0.00      R    C  
ATOM    927  O3' CYT R  10       0.988   4.157 -30.223  1.00  0.00      R    O  
ATOM    928  C2' CYT R  10       2.588   4.313 -28.226  1.00  0.00      R    C  
ATOM    929  O2' CYT R  10       2.643   5.715 -28.506  1.00  0.00      R    O  
ATOM    930  C1' CYT R  10       2.370   4.053 -26.743  1.00  0.00      R    C  
ATOM    931  N1  CYT R  10       3.021   2.843 -26.316  1.00  0.00      R    N  
ATOM    932  C2  CYT R  10       4.408   2.823 -26.181  1.00  0.00      R    C  
ATOM    933  O2  CYT R  10       5.057   3.840 -26.369  1.00  0.00      R    O  
ATOM    934  N3  CYT R  10       5.004   1.613 -25.877  1.00  0.00      R    N  
ATOM    935  C4  CYT R  10       4.215   0.503 -25.625  1.00  0.00      R    C  
ATOM    936  N4  CYT R  10       4.797  -0.546 -25.242  1.00  0.00      R    N  
ATOM    937  C5  CYT R  10       2.823   0.568 -25.798  1.00  0.00      R    C  
ATOM    938  C6  CYT R  10       2.322   1.748 -26.222  1.00  0.00      R    C  
ATOM    939  H5  CYT R  10       2.160  -0.227 -25.456  1.00  0.00      R    H  
ATOM    940  H6  CYT R  10       1.246   1.792 -26.388  1.00  0.00      R    H  
ATOM    941  H1' CYT R  10       2.612   4.926 -26.099  1.00  0.00      R    H  
ATOM    942  H2' CYT R  10       3.506   6.008 -28.203  1.00  0.00      R    H  
ATOM    943  H3' CYT R  10       1.551   2.653 -28.755  1.00  0.00      R    H  
ATOM    944  H4' CYT R  10       0.095   5.164 -28.202  1.00  0.00      R    H  
ATOM    945  H41 CYT R  10       5.762  -0.380 -25.042  1.00  0.00      R    H  
ATOM    946  H5' CYT R  10      -1.716   3.563 -27.249  1.00  0.00      R    H  
ATOM    947  H42 CYT R  10       4.357  -1.441 -25.310  1.00  0.00      R    H  
ATOM    948  H3T CYT R  10       1.586   3.674 -30.798  1.00  0.00      R    H  
ATOM    949 H2'' CYT R  10       3.475   3.864 -28.721  1.00  0.00      R    H  
ATOM    950 H5'' CYT R  10      -1.527   3.359 -28.914  1.00  0.00      R    H  
TER   
ATOM    951  P   CYT T   9      -4.829  -2.207 -37.165  1.00  0.00      TS   P  
ATOM    952  O1P CYT T   9      -5.255  -3.217 -38.096  1.00  0.00      TS   O  
ATOM    953  O2P CYT T   9      -4.815  -0.806 -37.619  1.00  0.00      TS   O  
ATOM    954  C5' CYT T   9      -5.866  -1.159 -34.959  1.00  0.00      TS   C  
ATOM    955  O5' CYT T   9      -5.573  -2.323 -35.778  1.00  0.00      TS   O  
ATOM    956  C4' CYT T   9      -5.265  -1.086 -33.477  1.00  0.00      TS   C  
ATOM    957  O4' CYT T   9      -5.046  -2.469 -32.847  1.00  0.00      TS   O  
ATOM    958  C3' CYT T   9      -3.869  -0.386 -33.501  1.00  0.00      TS   C  
ATOM    959  O3' CYT T   9      -3.786   0.679 -32.478  1.00  0.00      TS   O  
ATOM    960  C2' CYT T   9      -2.974  -1.563 -33.214  1.00  0.00      TS   C  
ATOM    961  C1' CYT T   9      -3.799  -2.413 -32.285  1.00  0.00      TS   C  
ATOM    962  N1  CYT T   9      -3.276  -3.834 -32.181  1.00  0.00      TS   N  
ATOM    963  C2  CYT T   9      -3.044  -4.420 -30.923  1.00  0.00      TS   C  
ATOM    964  O2  CYT T   9      -3.267  -3.744 -29.910  1.00  0.00      TS   O  
ATOM    965  N3  CYT T   9      -2.526  -5.612 -30.881  1.00  0.00      TS   N  
ATOM    966  C4  CYT T   9      -2.239  -6.312 -32.025  1.00  0.00      TS   C  
ATOM    967  N4  CYT T   9      -1.353  -7.293 -32.033  1.00  0.00      TS   N  
ATOM    968  C5  CYT T   9      -2.634  -5.791 -33.289  1.00  0.00      TS   C  
ATOM    969  O5T CYT T   9      -3.350  -2.550 -36.845  1.00  0.00      TS   O  
ATOM    970  C6  CYT T   9      -3.087  -4.541 -33.306  1.00  0.00      TS   C  
ATOM    971  H5  CYT T   9      -2.219  -6.270 -34.175  1.00  0.00      TS   H  
ATOM    972  H6  CYT T   9      -3.223  -4.072 -34.281  1.00  0.00      TS   H  
ATOM    973  H1' CYT T   9      -3.947  -1.893 -31.316  1.00  0.00      TS   H  
ATOM    974  H2' CYT T   9      -2.068  -1.206 -32.679  1.00  0.00      TS   H  
ATOM    975  H3' CYT T   9      -3.645  -0.017 -34.525  1.00  0.00      TS   H  
ATOM    976  H4' CYT T   9      -5.893  -0.506 -32.767  1.00  0.00      TS   H  
ATOM    977  H41 CYT T   9      -0.625  -7.333 -31.349  1.00  0.00      TS   H  
ATOM    978  H5' CYT T   9      -6.956  -1.187 -34.748  1.00  0.00      TS   H  
ATOM    979  H42 CYT T   9      -1.413  -8.037 -32.699  1.00  0.00      TS   H  
ATOM    980  H5T CYT T   9      -2.939  -1.684 -36.786  1.00  0.00      TS   H  
ATOM    981 H2'' CYT T   9      -2.607  -1.970 -34.181  1.00  0.00      TS   H  
ATOM    982 H5'' CYT T   9      -5.657  -0.191 -35.461  1.00  0.00      TS   H  
ATOM    983  P   GUA T  10      -3.348   2.115 -32.882  1.00  0.00      TS   P  
ATOM    984  O1P GUA T  10      -3.684   3.007 -31.743  1.00  0.00      TS   O  
ATOM    985  O2P GUA T  10      -3.986   2.388 -34.199  1.00  0.00      TS   O  
ATOM    986  C5' GUA T  10      -1.063   1.593 -31.876  1.00  0.00      TS   C  
ATOM    987  O5' GUA T  10      -1.769   2.087 -33.028  1.00  0.00      TS   O  
ATOM    988  C4' GUA T  10       0.397   1.160 -32.233  1.00  0.00      TS   C  
ATOM    989  O4' GUA T  10       0.352   0.002 -33.145  1.00  0.00      TS   O  
ATOM    990  C3' GUA T  10       1.153   2.310 -32.971  1.00  0.00      TS   C  
ATOM    991  O3' GUA T  10       2.503   2.425 -32.559  1.00  0.00      TS   O  
ATOM    992  C2' GUA T  10       1.073   1.877 -34.355  1.00  0.00      TS   C  
ATOM    993  C1' GUA T  10       1.121   0.427 -34.314  1.00  0.00      TS   C  
ATOM    994  N1  GUA T  10       1.890  -2.662 -38.068  1.00  0.00      TS   N  
ATOM    995  C2  GUA T  10       2.734  -2.431 -37.036  1.00  0.00      TS   C  
ATOM    996  N2  GUA T  10       4.019  -2.659 -37.252  1.00  0.00      TS   N  
ATOM    997  N3  GUA T  10       2.388  -1.595 -36.041  1.00  0.00      TS   N  
ATOM    998  C4  GUA T  10       1.150  -1.121 -36.196  1.00  0.00      TS   C  
ATOM    999  C5  GUA T  10       0.200  -1.497 -37.068  1.00  0.00      TS   C  
ATOM   1000  C6  GUA T  10       0.531  -2.389 -38.100  1.00  0.00      TS   C  
ATOM   1001  O6  GUA T  10      -0.191  -2.768 -39.019  1.00  0.00      TS   O  
ATOM   1002  N7  GUA T  10      -0.946  -0.835 -36.889  1.00  0.00      TS   N  
ATOM   1003  C8  GUA T  10      -0.746  -0.110 -35.840  1.00  0.00      TS   C  
ATOM   1004  N9  GUA T  10       0.558  -0.211 -35.428  1.00  0.00      TS   N  
ATOM   1005  H1  GUA T  10       2.069  -3.462 -38.658  1.00  0.00      TS   H  
ATOM   1006  H8  GUA T  10      -1.466   0.566 -35.378  1.00  0.00      TS   H  
ATOM   1007  H1' GUA T  10       2.203   0.281 -34.110  1.00  0.00      TS   H  
ATOM   1008  H2' GUA T  10       1.936   2.312 -34.903  1.00  0.00      TS   H  
ATOM   1009  H21 GUA T  10       4.421  -2.978 -38.110  1.00  0.00      TS   H  
ATOM   1010  H3' GUA T  10       0.519   3.184 -32.706  1.00  0.00      TS   H  
ATOM   1011  H22 GUA T  10       4.576  -2.354 -36.479  1.00  0.00      TS   H  
ATOM   1012  H4' GUA T  10       1.031   0.830 -31.383  1.00  0.00      TS   H  
ATOM   1013  H5' GUA T  10      -1.590   0.779 -31.335  1.00  0.00      TS   H  
ATOM   1014 H2'' GUA T  10       0.084   2.157 -34.779  1.00  0.00      TS   H  
ATOM   1015 H5'' GUA T  10      -0.910   2.455 -31.192  1.00  0.00      TS   H  
ATOM   1016  P   THY T  11       3.226   3.771 -33.004  1.00  0.00      TS   P  
ATOM   1017  O1P THY T  11       4.414   3.336 -33.793  1.00  0.00      TS   O  
ATOM   1018  O2P THY T  11       2.327   4.830 -33.529  1.00  0.00      TS   O  
ATOM   1019  C5' THY T  11       4.154   5.668 -31.411  1.00  0.00      TS   C  
ATOM   1020  O5' THY T  11       3.636   4.347 -31.532  1.00  0.00      TS   O  
ATOM   1021  C4' THY T  11       5.611   5.754 -30.780  1.00  0.00      TS   C  
ATOM   1022  O4' THY T  11       5.759   4.746 -29.675  1.00  0.00      TS   O  
ATOM   1023  C3' THY T  11       6.760   5.353 -31.737  1.00  0.00      TS   C  
ATOM   1024  O3' THY T  11       7.748   6.327 -31.542  1.00  0.00      TS   O  
ATOM   1025  C2' THY T  11       7.160   4.002 -31.381  1.00  0.00      TS   C  
ATOM   1026  C1' THY T  11       6.889   3.884 -29.930  1.00  0.00      TS   C  
ATOM   1027  N1  THY T  11       6.542   2.562 -29.438  1.00  0.00      TS   N  
ATOM   1028  C2  THY T  11       7.423   1.790 -28.670  1.00  0.00      TS   C  
ATOM   1029  O2  THY T  11       8.471   2.278 -28.372  1.00  0.00      TS   O  
ATOM   1030  N3  THY T  11       6.976   0.641 -28.216  1.00  0.00      TS   N  
ATOM   1031  C4  THY T  11       5.858  -0.071 -28.609  1.00  0.00      TS   C  
ATOM   1032  O4  THY T  11       5.681  -1.266 -28.333  1.00  0.00      TS   O  
ATOM   1033  C5  THY T  11       4.877   0.736 -29.476  1.00  0.00      TS   C  
ATOM   1034  C5M THY T  11       3.507   0.380 -29.693  1.00  0.00      TS   C  
ATOM   1035  C6  THY T  11       5.352   1.991 -29.817  1.00  0.00      TS   C  
ATOM   1036  H3  THY T  11       7.733   0.124 -27.794  1.00  0.00      TS   H  
ATOM   1037  H6  THY T  11       4.690   2.740 -30.252  1.00  0.00      TS   H  
ATOM   1038  H1' THY T  11       7.645   4.332 -29.249  1.00  0.00      TS   H  
ATOM   1039  H2' THY T  11       8.215   3.789 -31.658  1.00  0.00      TS   H  
ATOM   1040  H3' THY T  11       6.474   5.527 -32.797  1.00  0.00      TS   H  
ATOM   1041  H4' THY T  11       5.718   6.743 -30.285  1.00  0.00      TS   H  
ATOM   1042  H5' THY T  11       3.443   6.184 -30.731  1.00  0.00      TS   H  
ATOM   1043  H51 THY T  11       3.194   0.696 -30.712  1.00  0.00      TS   H  
ATOM   1044  H52 THY T  11       2.892   0.935 -28.953  1.00  0.00      TS   H  
ATOM   1045  H53 THY T  11       3.374  -0.719 -29.611  1.00  0.00      TS   H  
ATOM   1046 H2'' THY T  11       6.485   3.331 -31.956  1.00  0.00      TS   H  
ATOM   1047 H5'' THY T  11       4.160   6.270 -32.345  1.00  0.00      TS   H  
ATOM   1048  P   ADE T  12       8.898   6.547 -32.562  1.00  0.00      TS   P  
ATOM   1049  O1P ADE T  12       9.474   7.905 -32.474  1.00  0.00      TS   O  
ATOM   1050  O2P ADE T  12       8.338   6.297 -33.883  1.00  0.00      TS   O  
ATOM   1051  C5' ADE T  12      11.192   5.696 -31.391  1.00  0.00      TS   C  
ATOM   1052  O5' ADE T  12      10.017   5.478 -32.225  1.00  0.00      TS   O  
ATOM   1053  C4' ADE T  12      12.419   4.682 -31.581  1.00  0.00      TS   C  
ATOM   1054  O4' ADE T  12      12.078   3.300 -31.181  1.00  0.00      TS   O  
ATOM   1055  C3' ADE T  12      12.811   4.616 -33.011  1.00  0.00      TS   C  
ATOM   1056  O3' ADE T  12      14.268   4.563 -33.176  1.00  0.00      TS   O  
ATOM   1057  C2' ADE T  12      12.110   3.318 -33.587  1.00  0.00      TS   C  
ATOM   1058  C1' ADE T  12      12.233   2.427 -32.328  1.00  0.00      TS   C  
ATOM   1059  N1  ADE T  12      10.616  -2.067 -30.512  1.00  0.00      TS   N  
ATOM   1060  C2  ADE T  12      11.789  -1.451 -30.458  1.00  0.00      TS   C  
ATOM   1061  N3  ADE T  12      12.127  -0.254 -30.945  1.00  0.00      TS   N  
ATOM   1062  C4  ADE T  12      11.093   0.315 -31.559  1.00  0.00      TS   C  
ATOM   1063  C5  ADE T  12       9.774  -0.186 -31.685  1.00  0.00      TS   C  
ATOM   1064  C6  ADE T  12       9.554  -1.446 -31.069  1.00  0.00      TS   C  
ATOM   1065  N6  ADE T  12       8.288  -2.023 -31.011  1.00  0.00      TS   N  
ATOM   1066  N7  ADE T  12       8.947   0.646 -32.399  1.00  0.00      TS   N  
ATOM   1067  C8  ADE T  12       9.787   1.625 -32.709  1.00  0.00      TS   C  
ATOM   1068  N9  ADE T  12      11.078   1.510 -32.199  1.00  0.00      TS   N  
ATOM   1069  H2  ADE T  12      12.590  -2.027 -29.998  1.00  0.00      TS   H  
ATOM   1070  H8  ADE T  12       9.553   2.469 -33.358  1.00  0.00      TS   H  
ATOM   1071  H1' ADE T  12      13.232   1.941 -32.323  1.00  0.00      TS   H  
ATOM   1072  H2' ADE T  12      12.525   3.011 -34.571  1.00  0.00      TS   H  
ATOM   1073  H3' ADE T  12      12.443   5.451 -33.645  1.00  0.00      TS   H  
ATOM   1074  H4' ADE T  12      13.308   5.011 -31.002  1.00  0.00      TS   H  
ATOM   1075  H5' ADE T  12      10.829   5.450 -30.370  1.00  0.00      TS   H  
ATOM   1076  H61 ADE T  12       8.273  -3.013 -30.868  1.00  0.00      TS   H  
ATOM   1077  H62 ADE T  12       7.562  -1.671 -31.603  1.00  0.00      TS   H  
ATOM   1078 H2'' ADE T  12      11.097   3.753 -33.724  1.00  0.00      TS   H  
ATOM   1079 H5'' ADE T  12      11.505   6.761 -31.401  1.00  0.00      TS   H  
ATOM   1080  P   THY T  13      14.949   4.258 -34.523  1.00  0.00      TS   P  
ATOM   1081  O1P THY T  13      16.285   4.679 -34.382  1.00  0.00      TS   O  
ATOM   1082  O2P THY T  13      14.202   4.966 -35.548  1.00  0.00      TS   O  
ATOM   1083  C5' THY T  13      15.614   1.755 -34.037  1.00  0.00      TS   C  
ATOM   1084  O5' THY T  13      14.945   2.738 -34.893  1.00  0.00      TS   O  
ATOM   1085  C4' THY T  13      15.379   0.367 -34.619  1.00  0.00      TS   C  
ATOM   1086  O4' THY T  13      14.042   0.018 -34.231  1.00  0.00      TS   O  
ATOM   1087  C3' THY T  13      15.378   0.196 -36.142  1.00  0.00      TS   C  
ATOM   1088  O3' THY T  13      16.667  -0.214 -36.523  1.00  0.00      TS   O  
ATOM   1089  C2' THY T  13      14.188  -0.808 -36.401  1.00  0.00      TS   C  
ATOM   1090  C1' THY T  13      13.684  -1.150 -35.037  1.00  0.00      TS   C  
ATOM   1091  N1  THY T  13      12.283  -1.418 -34.866  1.00  0.00      TS   N  
ATOM   1092  C2  THY T  13      11.923  -2.487 -34.039  1.00  0.00      TS   C  
ATOM   1093  O2  THY T  13      12.731  -3.161 -33.474  1.00  0.00      TS   O  
ATOM   1094  N3  THY T  13      10.579  -2.676 -33.967  1.00  0.00      TS   N  
ATOM   1095  C4  THY T  13       9.583  -2.073 -34.596  1.00  0.00      TS   C  
ATOM   1096  O4  THY T  13       8.395  -2.391 -34.425  1.00  0.00      TS   O  
ATOM   1097  C5  THY T  13       9.970  -0.927 -35.301  1.00  0.00      TS   C  
ATOM   1098  C5M THY T  13       8.884  -0.085 -35.816  1.00  0.00      TS   C  
ATOM   1099  C6  THY T  13      11.307  -0.682 -35.496  1.00  0.00      TS   C  
ATOM   1100  H3  THY T  13      10.333  -3.312 -33.222  1.00  0.00      TS   H  
ATOM   1101  H6  THY T  13      11.534   0.181 -36.121  1.00  0.00      TS   H  
ATOM   1102  H1' THY T  13      14.332  -2.008 -34.758  1.00  0.00      TS   H  
ATOM   1103  H2' THY T  13      14.437  -1.773 -36.891  1.00  0.00      TS   H  
ATOM   1104  H3' THY T  13      15.185   1.140 -36.694  1.00  0.00      TS   H  
ATOM   1105  H4' THY T  13      16.142  -0.328 -34.207  1.00  0.00      TS   H  
ATOM   1106  H5' THY T  13      15.262   1.767 -32.983  1.00  0.00      TS   H  
ATOM   1107  H51 THY T  13       8.017  -0.038 -35.122  1.00  0.00      TS   H  
ATOM   1108  H52 THY T  13       8.493  -0.515 -36.763  1.00  0.00      TS   H  
ATOM   1109  H53 THY T  13       9.166   0.955 -36.085  1.00  0.00      TS   H  
ATOM   1110 H2'' THY T  13      13.454  -0.103 -36.844  1.00  0.00      TS   H  
ATOM   1111 H5'' THY T  13      16.704   1.967 -34.002  1.00  0.00      TS   H  
ATOM   1112  P   ADE T  14      17.140  -1.634 -36.842  1.00  0.00      TS   P  
ATOM   1113  O1P ADE T  14      18.652  -1.711 -36.660  1.00  0.00      TS   O  
ATOM   1114  O2P ADE T  14      16.579  -1.953 -38.190  1.00  0.00      TS   O  
ATOM   1115  C5' ADE T  14      17.143  -3.011 -34.540  1.00  0.00      TS   C  
ATOM   1116  O5' ADE T  14      16.539  -2.633 -35.767  1.00  0.00      TS   O  
ATOM   1117  C4' ADE T  14      17.098  -4.549 -34.242  1.00  0.00      TS   C  
ATOM   1118  O4' ADE T  14      15.767  -5.071 -34.234  1.00  0.00      TS   O  
ATOM   1119  C3' ADE T  14      17.844  -5.409 -35.274  1.00  0.00      TS   C  
ATOM   1120  O3' ADE T  14      18.499  -6.511 -34.638  1.00  0.00      TS   O  
ATOM   1121  C2' ADE T  14      16.685  -5.801 -36.188  1.00  0.00      TS   C  
ATOM   1122  C1' ADE T  14      15.486  -5.924 -35.345  1.00  0.00      TS   C  
ATOM   1123  N1  ADE T  14      10.385  -6.361 -35.257  1.00  0.00      TS   N  
ATOM   1124  C2  ADE T  14      11.310  -7.071 -34.655  1.00  0.00      TS   C  
ATOM   1125  N3  ADE T  14      12.670  -6.902 -34.661  1.00  0.00      TS   N  
ATOM   1126  C4  ADE T  14      12.986  -5.855 -35.499  1.00  0.00      TS   C  
ATOM   1127  C5  ADE T  14      12.134  -5.019 -36.183  1.00  0.00      TS   C  
ATOM   1128  C6  ADE T  14      10.747  -5.312 -36.073  1.00  0.00      TS   C  
ATOM   1129  N6  ADE T  14       9.851  -4.582 -36.684  1.00  0.00      TS   N  
ATOM   1130  N7  ADE T  14      12.837  -4.180 -37.000  1.00  0.00      TS   N  
ATOM   1131  C8  ADE T  14      14.109  -4.458 -36.740  1.00  0.00      TS   C  
ATOM   1132  N9  ADE T  14      14.214  -5.399 -35.794  1.00  0.00      TS   N  
ATOM   1133  H2  ADE T  14      11.002  -7.866 -33.976  1.00  0.00      TS   H  
ATOM   1134  H8  ADE T  14      15.014  -3.982 -37.116  1.00  0.00      TS   H  
ATOM   1135  H1' ADE T  14      15.421  -6.972 -34.985  1.00  0.00      TS   H  
ATOM   1136  H2' ADE T  14      16.876  -6.767 -36.704  1.00  0.00      TS   H  
ATOM   1137  H3' ADE T  14      18.548  -4.787 -35.869  1.00  0.00      TS   H  
ATOM   1138  H4' ADE T  14      17.576  -4.775 -33.265  1.00  0.00      TS   H  
ATOM   1139  H5' ADE T  14      16.709  -2.424 -33.703  1.00  0.00      TS   H  
ATOM   1140  H61 ADE T  14      10.109  -4.127 -37.536  1.00  0.00      TS   H  
ATOM   1141  H62 ADE T  14       8.891  -4.806 -36.513  1.00  0.00      TS   H  
ATOM   1142 H2'' ADE T  14      16.605  -5.021 -36.976  1.00  0.00      TS   H  
ATOM   1143 H5'' ADE T  14      18.236  -2.816 -34.569  1.00  0.00      TS   H  
ATOM   1144  P   THY T  15      19.270  -7.505 -35.557  1.00  0.00      TS   P  
ATOM   1145  O1P THY T  15      20.419  -8.036 -34.790  1.00  0.00      TS   O  
ATOM   1146  O2P THY T  15      19.725  -6.695 -36.728  1.00  0.00      TS   O  
ATOM   1147  C5' THY T  15      17.664  -9.639 -35.256  1.00  0.00      TS   C  
ATOM   1148  O5' THY T  15      18.376  -8.732 -36.082  1.00  0.00      TS   O  
ATOM   1149  C4' THY T  15      16.599 -10.308 -36.098  1.00  0.00      TS   C  
ATOM   1150  O4' THY T  15      15.483  -9.406 -36.310  1.00  0.00      TS   O  
ATOM   1151  C3' THY T  15      16.956 -10.813 -37.487  1.00  0.00      TS   C  
ATOM   1152  O3' THY T  15      16.717 -12.206 -37.611  1.00  0.00      TS   O  
ATOM   1153  C2' THY T  15      16.016 -10.098 -38.408  1.00  0.00      TS   C  
ATOM   1154  C1' THY T  15      14.869  -9.895 -37.452  1.00  0.00      TS   C  
ATOM   1155  N1  THY T  15      13.851  -8.907 -37.897  1.00  0.00      TS   N  
ATOM   1156  C2  THY T  15      12.538  -9.317 -38.009  1.00  0.00      TS   C  
ATOM   1157  O2  THY T  15      12.228 -10.514 -37.749  1.00  0.00      TS   O  
ATOM   1158  N3  THY T  15      11.649  -8.422 -38.493  1.00  0.00      TS   N  
ATOM   1159  C4  THY T  15      11.955  -7.211 -39.057  1.00  0.00      TS   C  
ATOM   1160  O4  THY T  15      11.076  -6.493 -39.590  1.00  0.00      TS   O  
ATOM   1161  C5  THY T  15      13.310  -6.784 -38.987  1.00  0.00      TS   C  
ATOM   1162  C5M THY T  15      13.820  -5.627 -39.797  1.00  0.00      TS   C  
ATOM   1163  C6  THY T  15      14.188  -7.651 -38.482  1.00  0.00      TS   C  
ATOM   1164  H3  THY T  15      10.714  -8.801 -38.508  1.00  0.00      TS   H  
ATOM   1165  H6  THY T  15      15.258  -7.463 -38.573  1.00  0.00      TS   H  
ATOM   1166  H1' THY T  15      14.501 -10.917 -37.221  1.00  0.00      TS   H  
ATOM   1167  H2' THY T  15      15.569 -10.692 -39.233  1.00  0.00      TS   H  
ATOM   1168  H3' THY T  15      18.016 -10.560 -37.704  1.00  0.00      TS   H  
ATOM   1169  H4' THY T  15      16.141 -11.168 -35.564  1.00  0.00      TS   H  
ATOM   1170  H5' THY T  15      17.184  -9.232 -34.341  1.00  0.00      TS   H  
ATOM   1171  H51 THY T  15      13.078  -4.801 -39.820  1.00  0.00      TS   H  
ATOM   1172  H52 THY T  15      14.036  -5.918 -40.847  1.00  0.00      TS   H  
ATOM   1173  H53 THY T  15      14.686  -5.069 -39.381  1.00  0.00      TS   H  
ATOM   1174 H2'' THY T  15      16.496  -9.244 -38.932  1.00  0.00      TS   H  
ATOM   1175 H5'' THY T  15      18.354 -10.406 -34.844  1.00  0.00      TS   H  
ATOM   1176  P   ADE T  16      17.433 -12.995 -38.849  1.00  0.00      TS   P  
ATOM   1177  O1P ADE T  16      18.495 -13.845 -38.291  1.00  0.00      TS   O  
ATOM   1178  O2P ADE T  16      17.859 -12.134 -39.928  1.00  0.00      TS   O  
ATOM   1179  C5' ADE T  16      15.557 -14.874 -38.605  1.00  0.00      TS   C  
ATOM   1180  O5' ADE T  16      16.180 -13.891 -39.373  1.00  0.00      TS   O  
ATOM   1181  C4' ADE T  16      14.142 -15.258 -39.012  1.00  0.00      TS   C  
ATOM   1182  O4' ADE T  16      13.219 -14.146 -38.636  1.00  0.00      TS   O  
ATOM   1183  C3' ADE T  16      13.748 -15.585 -40.435  1.00  0.00      TS   C  
ATOM   1184  O3' ADE T  16      14.159 -16.967 -40.773  1.00  0.00      TS   O  
ATOM   1185  C2' ADE T  16      12.284 -15.329 -40.491  1.00  0.00      TS   C  
ATOM   1186  C1' ADE T  16      12.146 -14.078 -39.619  1.00  0.00      TS   C  
ATOM   1187  N1  ADE T  16       9.494 -10.156 -41.692  1.00  0.00      TS   N  
ATOM   1188  C2  ADE T  16       9.160 -11.247 -41.096  1.00  0.00      TS   C  
ATOM   1189  N3  ADE T  16       9.930 -12.287 -40.648  1.00  0.00      TS   N  
ATOM   1190  C4  ADE T  16      11.239 -12.010 -40.826  1.00  0.00      TS   C  
ATOM   1191  C5  ADE T  16      11.768 -10.936 -41.459  1.00  0.00      TS   C  
ATOM   1192  C6  ADE T  16      10.850  -9.929 -41.826  1.00  0.00      TS   C  
ATOM   1193  N6  ADE T  16      11.260  -8.664 -42.314  1.00  0.00      TS   N  
ATOM   1194  N7  ADE T  16      13.124 -11.000 -41.316  1.00  0.00      TS   N  
ATOM   1195  C8  ADE T  16      13.356 -12.103 -40.633  1.00  0.00      TS   C  
ATOM   1196  N9  ADE T  16      12.247 -12.759 -40.290  1.00  0.00      TS   N  
ATOM   1197  H2  ADE T  16       8.080 -11.347 -40.982  1.00  0.00      TS   H  
ATOM   1198  H8  ADE T  16      14.354 -12.423 -40.333  1.00  0.00      TS   H  
ATOM   1199  H1' ADE T  16      11.219 -14.162 -39.012  1.00  0.00      TS   H  
ATOM   1200  H2' ADE T  16      11.699 -16.090 -39.932  1.00  0.00      TS   H  
ATOM   1201  H3' ADE T  16      14.277 -14.767 -40.971  1.00  0.00      TS   H  
ATOM   1202  H4' ADE T  16      13.700 -16.065 -38.389  1.00  0.00      TS   H  
ATOM   1203  H5' ADE T  16      15.511 -14.629 -37.522  1.00  0.00      TS   H  
ATOM   1204  H61 ADE T  16      11.997  -8.739 -42.986  1.00  0.00      TS   H  
ATOM   1205  H62 ADE T  16      10.519  -8.055 -42.596  1.00  0.00      TS   H  
ATOM   1206 H2'' ADE T  16      11.786 -15.197 -41.476  1.00  0.00      TS   H  
ATOM   1207 H5'' ADE T  16      16.263 -15.731 -38.612  1.00  0.00      TS   H  
ATOM   1208  P   THY T  17      14.519 -17.240 -42.272  1.00  0.00      TS   P  
ATOM   1209  O1P THY T  17      15.191 -18.565 -42.395  1.00  0.00      TS   O  
ATOM   1210  O2P THY T  17      15.238 -16.092 -42.859  1.00  0.00      TS   O  
ATOM   1211  C5' THY T  17      12.074 -18.102 -42.657  1.00  0.00      TS   C  
ATOM   1212  O5' THY T  17      13.154 -17.259 -43.028  1.00  0.00      TS   O  
ATOM   1213  C4' THY T  17      10.695 -17.952 -43.354  1.00  0.00      TS   C  
ATOM   1214  O4' THY T  17      10.251 -16.599 -43.308  1.00  0.00      TS   O  
ATOM   1215  C3' THY T  17      10.596 -18.336 -44.756  1.00  0.00      TS   C  
ATOM   1216  O3' THY T  17       9.436 -19.123 -45.119  1.00  0.00      TS   O  
ATOM   1217  C2' THY T  17      10.814 -16.971 -45.457  1.00  0.00      TS   C  
ATOM   1218  C1' THY T  17      10.043 -15.994 -44.579  1.00  0.00      TS   C  
ATOM   1219  N1  THY T  17      10.494 -14.593 -44.543  1.00  0.00      TS   N  
ATOM   1220  C2  THY T  17       9.540 -13.626 -44.752  1.00  0.00      TS   C  
ATOM   1221  O2  THY T  17       8.355 -13.864 -44.963  1.00  0.00      TS   O  
ATOM   1222  N3  THY T  17      10.157 -12.363 -44.929  1.00  0.00      TS   N  
ATOM   1223  C4  THY T  17      11.559 -11.995 -44.742  1.00  0.00      TS   C  
ATOM   1224  O4  THY T  17      11.871 -10.810 -44.920  1.00  0.00      TS   O  
ATOM   1225  C5  THY T  17      12.409 -13.099 -44.424  1.00  0.00      TS   C  
ATOM   1226  C5M THY T  17      13.793 -12.716 -44.193  1.00  0.00      TS   C  
ATOM   1227  C6  THY T  17      11.842 -14.319 -44.352  1.00  0.00      TS   C  
ATOM   1228  H3  THY T  17       9.569 -11.627 -45.297  1.00  0.00      TS   H  
ATOM   1229  H6  THY T  17      12.460 -15.126 -43.957  1.00  0.00      TS   H  
ATOM   1230  H1' THY T  17       8.948 -16.046 -44.766  1.00  0.00      TS   H  
ATOM   1231  H2' THY T  17      10.358 -17.026 -46.469  1.00  0.00      TS   H  
ATOM   1232  H3' THY T  17      11.535 -18.902 -44.932  1.00  0.00      TS   H  
ATOM   1233  H4' THY T  17      10.013 -18.627 -42.795  1.00  0.00      TS   H  
ATOM   1234  H5' THY T  17      11.852 -18.060 -41.569  1.00  0.00      TS   H  
ATOM   1235  H51 THY T  17      14.339 -13.590 -43.777  1.00  0.00      TS   H  
ATOM   1236  H52 THY T  17      13.965 -11.874 -43.489  1.00  0.00      TS   H  
ATOM   1237  H53 THY T  17      14.339 -12.605 -45.155  1.00  0.00      TS   H  
ATOM   1238 H2'' THY T  17      11.895 -16.756 -45.592  1.00  0.00      TS   H  
ATOM   1239 H5'' THY T  17      12.419 -19.147 -42.804  1.00  0.00      TS   H  
ATOM   1240  P   ADE T  18       9.458 -19.853 -46.536  1.00  0.00      TS   P  
ATOM   1241  O1P ADE T  18       8.634 -21.096 -46.393  1.00  0.00      TS   O  
ATOM   1242  O2P ADE T  18      10.904 -19.950 -46.927  1.00  0.00      TS   O  
ATOM   1243  C5' ADE T  18       7.662 -17.987 -47.334  1.00  0.00      TS   C  
ATOM   1244  O5' ADE T  18       8.777 -18.857 -47.585  1.00  0.00      TS   O  
ATOM   1245  C4' ADE T  18       7.069 -17.350 -48.530  1.00  0.00      TS   C  
ATOM   1246  O4' ADE T  18       7.488 -15.967 -48.538  1.00  0.00      TS   O  
ATOM   1247  C3' ADE T  18       7.540 -18.001 -49.884  1.00  0.00      TS   C  
ATOM   1248  O3' ADE T  18       6.477 -17.993 -50.873  1.00  0.00      TS   O  
ATOM   1249  C2' ADE T  18       8.682 -17.158 -50.418  1.00  0.00      TS   C  
ATOM   1250  C1' ADE T  18       8.406 -15.774 -49.756  1.00  0.00      TS   C  
ATOM   1251  N1  ADE T  18      10.507 -11.205 -48.238  1.00  0.00      TS   N  
ATOM   1252  C2  ADE T  18       9.271 -11.536 -48.732  1.00  0.00      TS   C  
ATOM   1253  N3  ADE T  18       8.742 -12.736 -48.939  1.00  0.00      TS   N  
ATOM   1254  C4  ADE T  18       9.672 -13.673 -48.961  1.00  0.00      TS   C  
ATOM   1255  C5  ADE T  18      10.983 -13.549 -48.569  1.00  0.00      TS   C  
ATOM   1256  C6  ADE T  18      11.398 -12.241 -48.182  1.00  0.00      TS   C  
ATOM   1257  N6  ADE T  18      12.714 -11.941 -47.961  1.00  0.00      TS   N  
ATOM   1258  N7  ADE T  18      11.682 -14.742 -48.667  1.00  0.00      TS   N  
ATOM   1259  C8  ADE T  18      10.746 -15.615 -49.111  1.00  0.00      TS   C  
ATOM   1260  N9  ADE T  18       9.551 -15.025 -49.324  1.00  0.00      TS   N  
ATOM   1261  H2  ADE T  18       8.550 -10.726 -48.850  1.00  0.00      TS   H  
ATOM   1262  H8  ADE T  18      11.073 -16.646 -49.246  1.00  0.00      TS   H  
ATOM   1263  H1' ADE T  18       7.725 -15.246 -50.457  1.00  0.00      TS   H  
ATOM   1264  H2' ADE T  18       8.670 -17.138 -51.529  1.00  0.00      TS   H  
ATOM   1265  H3' ADE T  18       7.903 -19.031 -49.681  1.00  0.00      TS   H  
ATOM   1266  H4' ADE T  18       5.964 -17.267 -48.441  1.00  0.00      TS   H  
ATOM   1267  H5' ADE T  18       7.880 -17.276 -46.509  1.00  0.00      TS   H  
ATOM   1268  H61 ADE T  18      13.469 -12.590 -48.047  1.00  0.00      TS   H  
ATOM   1269  H62 ADE T  18      12.898 -10.969 -47.813  1.00  0.00      TS   H  
ATOM   1270 H2'' ADE T  18       9.622 -17.710 -50.207  1.00  0.00      TS   H  
ATOM   1271 H5'' ADE T  18       6.843 -18.565 -46.857  1.00  0.00      TS   H  
ATOM   1272  P   ADE T  19       6.529 -18.911 -52.143  1.00  0.00      TS   P  
ATOM   1273  O1P ADE T  19       5.684 -20.098 -51.792  1.00  0.00      TS   O  
ATOM   1274  O2P ADE T  19       7.931 -19.242 -52.406  1.00  0.00      TS   O  
ATOM   1275  C5' ADE T  19       4.985 -17.132 -53.489  1.00  0.00      TS   C  
ATOM   1276  O5' ADE T  19       5.921 -18.254 -53.379  1.00  0.00      TS   O  
ATOM   1277  C4' ADE T  19       5.638 -15.915 -54.185  1.00  0.00      TS   C  
ATOM   1278  O4' ADE T  19       6.829 -15.557 -53.346  1.00  0.00      TS   O  
ATOM   1279  C3' ADE T  19       6.235 -16.130 -55.561  1.00  0.00      TS   C  
ATOM   1280  O3' ADE T  19       6.000 -15.051 -56.378  1.00  0.00      TS   O  
ATOM   1281  C2' ADE T  19       7.706 -16.295 -55.353  1.00  0.00      TS   C  
ATOM   1282  C1' ADE T  19       7.822 -15.197 -54.200  1.00  0.00      TS   C  
ATOM   1283  N1  ADE T  19      11.265 -12.471 -51.535  1.00  0.00      TS   N  
ATOM   1284  C2  ADE T  19      10.085 -12.126 -52.071  1.00  0.00      TS   C  
ATOM   1285  N3  ADE T  19       9.352 -12.893 -52.841  1.00  0.00      TS   N  
ATOM   1286  C4  ADE T  19       9.757 -14.135 -52.962  1.00  0.00      TS   C  
ATOM   1287  C5  ADE T  19      10.976 -14.590 -52.538  1.00  0.00      TS   C  
ATOM   1288  C6  ADE T  19      11.795 -13.685 -51.825  1.00  0.00      TS   C  
ATOM   1289  N6  ADE T  19      13.067 -13.939 -51.360  1.00  0.00      TS   N  
ATOM   1290  N7  ADE T  19      11.112 -15.980 -52.831  1.00  0.00      TS   N  
ATOM   1291  C8  ADE T  19       9.966 -16.269 -53.451  1.00  0.00      TS   C  
ATOM   1292  N9  ADE T  19       9.106 -15.152 -53.550  1.00  0.00      TS   N  
ATOM   1293  H2  ADE T  19       9.793 -11.090 -51.902  1.00  0.00      TS   H  
ATOM   1294  H8  ADE T  19       9.687 -17.245 -53.846  1.00  0.00      TS   H  
ATOM   1295  H1' ADE T  19       7.446 -14.191 -54.487  1.00  0.00      TS   H  
ATOM   1296  H2' ADE T  19       8.182 -16.189 -56.351  1.00  0.00      TS   H  
ATOM   1297  H3' ADE T  19       5.825 -17.064 -56.002  1.00  0.00      TS   H  
ATOM   1298  H4' ADE T  19       4.904 -15.082 -54.216  1.00  0.00      TS   H  
ATOM   1299  H5' ADE T  19       4.505 -16.794 -52.546  1.00  0.00      TS   H  
ATOM   1300  H61 ADE T  19      13.680 -13.167 -51.194  1.00  0.00      TS   H  
ATOM   1301  H62 ADE T  19      13.579 -14.767 -51.583  1.00  0.00      TS   H  
ATOM   1302 H2'' ADE T  19       7.908 -17.327 -54.992  1.00  0.00      TS   H  
ATOM   1303 H5'' ADE T  19       4.158 -17.503 -54.132  1.00  0.00      TS   H  
ATOM   1304  P   GUA T  20       6.003 -15.256 -57.948  1.00  0.00      TS   P  
ATOM   1305  O1P GUA T  20       4.902 -16.077 -58.235  1.00  0.00      TS   O  
ATOM   1306  O2P GUA T  20       7.301 -15.719 -58.421  1.00  0.00      TS   O  
ATOM   1307  C5' GUA T  20       4.740 -12.907 -58.114  1.00  0.00      TS   C  
ATOM   1308  O5' GUA T  20       5.718 -13.836 -58.652  1.00  0.00      TS   O  
ATOM   1309  C4' GUA T  20       5.251 -11.510 -57.681  1.00  0.00      TS   C  
ATOM   1310  O4' GUA T  20       6.389 -11.518 -56.773  1.00  0.00      TS   O  
ATOM   1311  C3' GUA T  20       5.859 -10.801 -58.940  1.00  0.00      TS   C  
ATOM   1312  O3' GUA T  20       5.628  -9.406 -59.046  1.00  0.00      TS   O  
ATOM   1313  C2' GUA T  20       7.310 -11.034 -58.839  1.00  0.00      TS   C  
ATOM   1314  C1' GUA T  20       7.602 -11.084 -57.370  1.00  0.00      TS   C  
ATOM   1315  N1  GUA T  20      12.065 -10.982 -54.928  1.00  0.00      TS   N  
ATOM   1316  C2  GUA T  20      11.152 -10.011 -55.097  1.00  0.00      TS   C  
ATOM   1317  N2  GUA T  20      11.414  -8.778 -54.580  1.00  0.00      TS   N  
ATOM   1318  N3  GUA T  20      10.094 -10.142 -55.847  1.00  0.00      TS   N  
ATOM   1319  C4  GUA T  20       9.875 -11.433 -56.271  1.00  0.00      TS   C  
ATOM   1320  C5  GUA T  20      10.616 -12.528 -56.082  1.00  0.00      TS   C  
ATOM   1321  C6  GUA T  20      11.884 -12.359 -55.295  1.00  0.00      TS   C  
ATOM   1322  O6  GUA T  20      12.677 -13.273 -55.075  1.00  0.00      TS   O  
ATOM   1323  N7  GUA T  20      10.053 -13.675 -56.627  1.00  0.00      TS   N  
ATOM   1324  C8  GUA T  20       8.921 -13.265 -57.145  1.00  0.00      TS   C  
ATOM   1325  N9  GUA T  20       8.803 -11.922 -56.993  1.00  0.00      TS   N  
ATOM   1326  H1  GUA T  20      12.894 -10.723 -54.413  1.00  0.00      TS   H  
ATOM   1327  H8  GUA T  20       8.358 -13.983 -57.741  1.00  0.00      TS   H  
ATOM   1328  H1' GUA T  20       7.695 -10.015 -57.085  1.00  0.00      TS   H  
ATOM   1329  H2' GUA T  20       7.915 -10.244 -59.334  1.00  0.00      TS   H  
ATOM   1330  H21 GUA T  20      12.358  -8.705 -54.258  1.00  0.00      TS   H  
ATOM   1331  H3' GUA T  20       5.499 -11.336 -59.844  1.00  0.00      TS   H  
ATOM   1332  H22 GUA T  20      10.922  -7.994 -54.956  1.00  0.00      TS   H  
ATOM   1333  H4' GUA T  20       4.403 -10.998 -57.179  1.00  0.00      TS   H  
ATOM   1334  H5' GUA T  20       4.275 -13.244 -57.163  1.00  0.00      TS   H  
ATOM   1335  H3T GUA T  20       4.692  -9.217 -58.943  1.00  0.00      TS   H  
ATOM   1336 H2'' GUA T  20       7.582 -11.963 -59.384  1.00  0.00      TS   H  
ATOM   1337 H5'' GUA T  20       4.013 -12.625 -58.905  1.00  0.00      TS   H  
TER   
END
