# Supplementary material for: CRISPR-Cas12a exploits R-loop asymmetry to form double-strand breaks
Source: eLife. 2020 Jun 10;9:e55143. doi: 10.7554/eLife.55143 (PMC7286691; doi:10.7554/eLife.55143)
Supplement: Figure 5—source data 2. [file elife-55143-fig5-data2.zip › Figure 5ΓÇöSource Data 2/Example_MD_trajectories/3prime_boundary/3prime_boundary_18.pdb]

ATOM      1  C5' CYT B   1      10.530 -19.767 -58.084  1.00  0.00      BS   C  
ATOM      2  O5' CYT B   1      10.061 -21.064 -57.556  1.00  0.00      BS   O  
ATOM      3  C4' CYT B   1      10.632 -18.706 -57.022  1.00  0.00      BS   C  
ATOM      4  O4' CYT B   1       9.269 -18.250 -56.780  1.00  0.00      BS   O  
ATOM      5  C3' CYT B   1      11.348 -18.939 -55.667  1.00  0.00      BS   C  
ATOM      6  O3' CYT B   1      12.236 -17.860 -55.353  1.00  0.00      BS   O  
ATOM      7  C2' CYT B   1      10.139 -18.983 -54.757  1.00  0.00      BS   C  
ATOM      8  C1' CYT B   1       9.189 -17.955 -55.402  1.00  0.00      BS   C  
ATOM      9  N1  CYT B   1       7.689 -17.997 -55.096  1.00  0.00      BS   N  
ATOM     10  C2  CYT B   1       6.816 -16.943 -55.483  1.00  0.00      BS   C  
ATOM     11  O2  CYT B   1       7.300 -16.048 -56.173  1.00  0.00      BS   O  
ATOM     12  N3  CYT B   1       5.493 -17.012 -55.209  1.00  0.00      BS   N  
ATOM     13  C4  CYT B   1       5.021 -18.059 -54.489  1.00  0.00      BS   C  
ATOM     14  N4  CYT B   1       3.746 -18.079 -54.125  1.00  0.00      BS   N  
ATOM     15  C5  CYT B   1       5.893 -19.081 -54.002  1.00  0.00      BS   C  
ATOM     16  C6  CYT B   1       7.201 -19.034 -54.397  1.00  0.00      BS   C  
ATOM     17  H5  CYT B   1       5.552 -19.740 -53.204  1.00  0.00      BS   H  
ATOM     18  H6  CYT B   1       7.884 -19.814 -54.063  1.00  0.00      BS   H  
ATOM     19  H1' CYT B   1       9.658 -16.948 -55.403  1.00  0.00      BS   H  
ATOM     20  H2' CYT B   1      10.345 -18.561 -53.750  1.00  0.00      BS   H  
ATOM     21  H3' CYT B   1      11.811 -19.944 -55.771  1.00  0.00      BS   H  
ATOM     22  H4' CYT B   1      10.960 -17.771 -57.527  1.00  0.00      BS   H  
ATOM     23  H41 CYT B   1       3.051 -17.430 -54.437  1.00  0.00      BS   H  
ATOM     24  H5' CYT B   1       9.771 -19.531 -58.860  1.00  0.00      BS   H  
ATOM     25  H42 CYT B   1       3.335 -18.712 -53.469  1.00  0.00      BS   H  
ATOM     26  H5T CYT B   1       9.920 -21.729 -58.233  1.00  0.00      BS   H  
ATOM     27 H2'' CYT B   1       9.666 -19.972 -54.581  1.00  0.00      BS   H  
ATOM     28 H5'' CYT B   1      11.453 -19.911 -58.686  1.00  0.00      BS   H  
ATOM     29  P   THY B   2      13.656 -17.845 -55.946  1.00  0.00      BS   P  
ATOM     30  O1P THY B   2      13.653 -17.057 -57.221  1.00  0.00      BS   O  
ATOM     31  O2P THY B   2      14.187 -19.178 -56.000  1.00  0.00      BS   O  
ATOM     32  C5' THY B   2      14.204 -15.528 -54.681  1.00  0.00      BS   C  
ATOM     33  O5' THY B   2      14.483 -16.940 -54.926  1.00  0.00      BS   O  
ATOM     34  C4' THY B   2      14.764 -15.224 -53.287  1.00  0.00      BS   C  
ATOM     35  O4' THY B   2      14.114 -15.937 -52.286  1.00  0.00      BS   O  
ATOM     36  C3' THY B   2      16.209 -15.308 -52.958  1.00  0.00      BS   C  
ATOM     37  O3' THY B   2      16.799 -14.114 -52.665  1.00  0.00      BS   O  
ATOM     38  C2' THY B   2      16.236 -16.185 -51.681  1.00  0.00      BS   C  
ATOM     39  C1' THY B   2      14.924 -15.710 -51.116  1.00  0.00      BS   C  
ATOM     40  N1  THY B   2      14.482 -16.388 -49.934  1.00  0.00      BS   N  
ATOM     41  C2  THY B   2      13.223 -15.959 -49.530  1.00  0.00      BS   C  
ATOM     42  O2  THY B   2      12.657 -14.991 -50.030  1.00  0.00      BS   O  
ATOM     43  N3  THY B   2      12.700 -16.661 -48.562  1.00  0.00      BS   N  
ATOM     44  C4  THY B   2      13.242 -17.814 -47.954  1.00  0.00      BS   C  
ATOM     45  O4  THY B   2      12.461 -18.706 -47.559  1.00  0.00      BS   O  
ATOM     46  C5  THY B   2      14.653 -18.020 -48.169  1.00  0.00      BS   C  
ATOM     47  C5M THY B   2      15.397 -19.075 -47.439  1.00  0.00      BS   C  
ATOM     48  C6  THY B   2      15.178 -17.299 -49.191  1.00  0.00      BS   C  
ATOM     49  H3  THY B   2      11.743 -16.405 -48.368  1.00  0.00      BS   H  
ATOM     50  H6  THY B   2      16.104 -17.725 -49.575  1.00  0.00      BS   H  
ATOM     51  H1' THY B   2      15.084 -14.623 -50.947  1.00  0.00      BS   H  
ATOM     52  H2' THY B   2      17.133 -15.856 -51.113  1.00  0.00      BS   H  
ATOM     53  H3' THY B   2      16.608 -15.934 -53.784  1.00  0.00      BS   H  
ATOM     54  H4' THY B   2      14.454 -14.160 -53.207  1.00  0.00      BS   H  
ATOM     55  H5' THY B   2      13.108 -15.373 -54.595  1.00  0.00      BS   H  
ATOM     56  H51 THY B   2      15.713 -18.692 -46.445  1.00  0.00      BS   H  
ATOM     57  H52 THY B   2      16.311 -19.290 -48.032  1.00  0.00      BS   H  
ATOM     58  H53 THY B   2      14.834 -20.030 -47.377  1.00  0.00      BS   H  
ATOM     59 H2'' THY B   2      16.257 -17.279 -51.876  1.00  0.00      BS   H  
ATOM     60 H5'' THY B   2      14.605 -14.824 -55.442  1.00  0.00      BS   H  
ATOM     61  P   THY B   3      17.622 -13.395 -53.750  1.00  0.00      BS   P  
ATOM     62  O1P THY B   3      17.170 -13.943 -55.061  1.00  0.00      BS   O  
ATOM     63  O2P THY B   3      19.013 -13.506 -53.391  1.00  0.00      BS   O  
ATOM     64  C5' THY B   3      15.752 -11.445 -53.490  1.00  0.00      BS   C  
ATOM     65  O5' THY B   3      17.124 -11.967 -53.683  1.00  0.00      BS   O  
ATOM     66  C4' THY B   3      15.491 -10.789 -52.072  1.00  0.00      BS   C  
ATOM     67  O4' THY B   3      15.627 -11.843 -51.076  1.00  0.00      BS   O  
ATOM     68  C3' THY B   3      16.496  -9.687 -51.547  1.00  0.00      BS   C  
ATOM     69  O3' THY B   3      15.891  -8.480 -51.249  1.00  0.00      BS   O  
ATOM     70  C2' THY B   3      16.967 -10.221 -50.234  1.00  0.00      BS   C  
ATOM     71  C1' THY B   3      15.854 -11.207 -49.852  1.00  0.00      BS   C  
ATOM     72  N1  THY B   3      16.282 -12.272 -48.884  1.00  0.00      BS   N  
ATOM     73  C2  THY B   3      15.466 -12.592 -47.931  1.00  0.00      BS   C  
ATOM     74  O2  THY B   3      14.353 -12.044 -47.813  1.00  0.00      BS   O  
ATOM     75  N3  THY B   3      15.879 -13.621 -47.121  1.00  0.00      BS   N  
ATOM     76  C4  THY B   3      17.016 -14.379 -47.250  1.00  0.00      BS   C  
ATOM     77  O4  THY B   3      17.255 -15.342 -46.558  1.00  0.00      BS   O  
ATOM     78  C5  THY B   3      17.889 -13.972 -48.310  1.00  0.00      BS   C  
ATOM     79  C5M THY B   3      19.170 -14.711 -48.663  1.00  0.00      BS   C  
ATOM     80  C6  THY B   3      17.480 -12.965 -49.065  1.00  0.00      BS   C  
ATOM     81  H3  THY B   3      15.168 -14.023 -46.527  1.00  0.00      BS   H  
ATOM     82  H6  THY B   3      17.843 -12.839 -50.085  1.00  0.00      BS   H  
ATOM     83  H1' THY B   3      15.037 -10.571 -49.448  1.00  0.00      BS   H  
ATOM     84  H2' THY B   3      17.188  -9.390 -49.532  1.00  0.00      BS   H  
ATOM     85  H3' THY B   3      17.393  -9.616 -52.199  1.00  0.00      BS   H  
ATOM     86  H4' THY B   3      14.465 -10.374 -52.157  1.00  0.00      BS   H  
ATOM     87  H5' THY B   3      14.993 -12.247 -53.611  1.00  0.00      BS   H  
ATOM     88  H51 THY B   3      20.061 -14.106 -48.388  1.00  0.00      BS   H  
ATOM     89  H52 THY B   3      19.212 -14.913 -49.754  1.00  0.00      BS   H  
ATOM     90  H53 THY B   3      19.237 -15.669 -48.103  1.00  0.00      BS   H  
ATOM     91 H2'' THY B   3      17.901 -10.782 -50.452  1.00  0.00      BS   H  
ATOM     92 H5'' THY B   3      15.520 -10.616 -54.194  1.00  0.00      BS   H  
ATOM     93  P   ADE B   4      15.668  -7.469 -52.495  1.00  0.00      BS   P  
ATOM     94  O1P ADE B   4      15.974  -8.144 -53.755  1.00  0.00      BS   O  
ATOM     95  O2P ADE B   4      16.596  -6.318 -52.214  1.00  0.00      BS   O  
ATOM     96  C5' ADE B   4      13.164  -7.456 -51.445  1.00  0.00      BS   C  
ATOM     97  O5' ADE B   4      14.158  -6.852 -52.286  1.00  0.00      BS   O  
ATOM     98  C4' ADE B   4      13.072  -6.774 -50.131  1.00  0.00      BS   C  
ATOM     99  O4' ADE B   4      13.730  -7.528 -49.103  1.00  0.00      BS   O  
ATOM    100  C3' ADE B   4      13.723  -5.351 -50.019  1.00  0.00      BS   C  
ATOM    101  O3' ADE B   4      13.053  -4.434 -49.217  1.00  0.00      BS   O  
ATOM    102  C2' ADE B   4      15.008  -5.654 -49.249  1.00  0.00      BS   C  
ATOM    103  C1' ADE B   4      14.473  -6.670 -48.266  1.00  0.00      BS   C  
ATOM    104  N1  ADE B   4      15.391 -10.546 -45.025  1.00  0.00      BS   N  
ATOM    105  C2  ADE B   4      14.265  -9.923 -45.297  1.00  0.00      BS   C  
ATOM    106  N3  ADE B   4      14.123  -8.979 -46.247  1.00  0.00      BS   N  
ATOM    107  C4  ADE B   4      15.292  -8.536 -46.763  1.00  0.00      BS   C  
ATOM    108  C5  ADE B   4      16.512  -9.046 -46.500  1.00  0.00      BS   C  
ATOM    109  C6  ADE B   4      16.573 -10.194 -45.585  1.00  0.00      BS   C  
ATOM    110  N6  ADE B   4      17.731 -10.790 -45.276  1.00  0.00      BS   N  
ATOM    111  N7  ADE B   4      17.490  -8.293 -47.072  1.00  0.00      BS   N  
ATOM    112  C8  ADE B   4      16.883  -7.341 -47.721  1.00  0.00      BS   C  
ATOM    113  N9  ADE B   4      15.518  -7.489 -47.690  1.00  0.00      BS   N  
ATOM    114  H2  ADE B   4      13.421 -10.383 -44.783  1.00  0.00      BS   H  
ATOM    115  H8  ADE B   4      17.351  -6.514 -48.254  1.00  0.00      BS   H  
ATOM    116  H1' ADE B   4      13.854  -6.164 -47.495  1.00  0.00      BS   H  
ATOM    117  H2' ADE B   4      15.451  -4.777 -48.730  1.00  0.00      BS   H  
ATOM    118  H3' ADE B   4      14.026  -4.870 -50.974  1.00  0.00      BS   H  
ATOM    119  H4' ADE B   4      12.017  -6.661 -49.801  1.00  0.00      BS   H  
ATOM    120  H5' ADE B   4      13.482  -8.507 -51.280  1.00  0.00      BS   H  
ATOM    121  H61 ADE B   4      17.798 -11.671 -44.807  1.00  0.00      BS   H  
ATOM    122  H62 ADE B   4      18.568 -10.250 -45.367  1.00  0.00      BS   H  
ATOM    123 H2'' ADE B   4      15.822  -5.940 -49.950  1.00  0.00      BS   H  
ATOM    124 H5'' ADE B   4      12.150  -7.513 -51.897  1.00  0.00      BS   H  
ATOM    125  P   THY B   5      12.126  -3.375 -49.947  1.00  0.00      BS   P  
ATOM    126  O1P THY B   5      11.581  -4.019 -51.212  1.00  0.00      BS   O  
ATOM    127  O2P THY B   5      12.816  -2.124 -50.171  1.00  0.00      BS   O  
ATOM    128  C5' THY B   5       9.962  -4.204 -48.808  1.00  0.00      BS   C  
ATOM    129  O5' THY B   5      10.901  -3.081 -48.944  1.00  0.00      BS   O  
ATOM    130  C4' THY B   5       9.531  -4.205 -47.313  1.00  0.00      BS   C  
ATOM    131  O4' THY B   5      10.699  -4.622 -46.520  1.00  0.00      BS   O  
ATOM    132  C3' THY B   5       9.112  -2.865 -46.705  1.00  0.00      BS   C  
ATOM    133  O3' THY B   5       7.994  -3.035 -45.825  1.00  0.00      BS   O  
ATOM    134  C2' THY B   5      10.342  -2.398 -45.979  1.00  0.00      BS   C  
ATOM    135  C1' THY B   5      10.982  -3.760 -45.499  1.00  0.00      BS   C  
ATOM    136  N1  THY B   5      12.451  -3.924 -45.465  1.00  0.00      BS   N  
ATOM    137  C2  THY B   5      12.909  -4.992 -44.760  1.00  0.00      BS   C  
ATOM    138  O2  THY B   5      12.170  -5.738 -44.179  1.00  0.00      BS   O  
ATOM    139  N3  THY B   5      14.277  -5.137 -44.705  1.00  0.00      BS   N  
ATOM    140  C4  THY B   5      15.142  -4.312 -45.348  1.00  0.00      BS   C  
ATOM    141  O4  THY B   5      16.344  -4.504 -45.192  1.00  0.00      BS   O  
ATOM    142  C5  THY B   5      14.613  -3.219 -46.101  1.00  0.00      BS   C  
ATOM    143  C5M THY B   5      15.554  -2.452 -46.995  1.00  0.00      BS   C  
ATOM    144  C6  THY B   5      13.315  -3.121 -46.173  1.00  0.00      BS   C  
ATOM    145  H3  THY B   5      14.507  -5.956 -44.161  1.00  0.00      BS   H  
ATOM    146  H6  THY B   5      12.948  -2.331 -46.831  1.00  0.00      BS   H  
ATOM    147  H1' THY B   5      10.455  -4.025 -44.557  1.00  0.00      BS   H  
ATOM    148  H2' THY B   5      10.126  -1.711 -45.134  1.00  0.00      BS   H  
ATOM    149  H3' THY B   5       9.090  -2.313 -47.670  1.00  0.00      BS   H  
ATOM    150  H4' THY B   5       8.713  -4.954 -47.251  1.00  0.00      BS   H  
ATOM    151  H5' THY B   5      10.444  -5.158 -49.111  1.00  0.00      BS   H  
ATOM    152  H51 THY B   5      16.611  -2.776 -46.886  1.00  0.00      BS   H  
ATOM    153  H52 THY B   5      15.529  -1.347 -46.873  1.00  0.00      BS   H  
ATOM    154  H53 THY B   5      15.316  -2.664 -48.060  1.00  0.00      BS   H  
ATOM    155 H2'' THY B   5      10.987  -1.908 -46.739  1.00  0.00      BS   H  
ATOM    156 H5'' THY B   5       9.018  -4.017 -49.363  1.00  0.00      BS   H  
ATOM    157  P   ADE B   6       6.609  -2.645 -46.489  1.00  0.00      BS   P  
ATOM    158  O1P ADE B   6       6.499  -3.236 -47.829  1.00  0.00      BS   O  
ATOM    159  O2P ADE B   6       6.555  -1.169 -46.408  1.00  0.00      BS   O  
ATOM    160  C5' ADE B   6       5.705  -4.772 -45.173  1.00  0.00      BS   C  
ATOM    161  O5' ADE B   6       5.535  -3.394 -45.531  1.00  0.00      BS   O  
ATOM    162  C4' ADE B   6       5.804  -4.899 -43.646  1.00  0.00      BS   C  
ATOM    163  O4' ADE B   6       7.167  -4.500 -43.134  1.00  0.00      BS   O  
ATOM    164  C3' ADE B   6       4.869  -3.934 -42.911  1.00  0.00      BS   C  
ATOM    165  O3' ADE B   6       4.338  -4.497 -41.718  1.00  0.00      BS   O  
ATOM    166  C2' ADE B   6       5.792  -2.762 -42.529  1.00  0.00      BS   C  
ATOM    167  C1' ADE B   6       7.078  -3.523 -42.175  1.00  0.00      BS   C  
ATOM    168  N1  ADE B   6      12.177  -3.461 -41.725  1.00  0.00      BS   N  
ATOM    169  C2  ADE B   6      11.282  -4.406 -41.422  1.00  0.00      BS   C  
ATOM    170  N3  ADE B   6       9.968  -4.389 -41.704  1.00  0.00      BS   N  
ATOM    171  C4  ADE B   6       9.548  -3.192 -42.077  1.00  0.00      BS   C  
ATOM    172  C5  ADE B   6      10.355  -2.059 -42.303  1.00  0.00      BS   C  
ATOM    173  C6  ADE B   6      11.746  -2.284 -42.182  1.00  0.00      BS   C  
ATOM    174  N6  ADE B   6      12.725  -1.401 -42.662  1.00  0.00      BS   N  
ATOM    175  N7  ADE B   6       9.571  -0.984 -42.685  1.00  0.00      BS   N  
ATOM    176  C8  ADE B   6       8.346  -1.432 -42.648  1.00  0.00      BS   C  
ATOM    177  N9  ADE B   6       8.262  -2.742 -42.279  1.00  0.00      BS   N  
ATOM    178  H2  ADE B   6      11.698  -5.389 -41.203  1.00  0.00      BS   H  
ATOM    179  H8  ADE B   6       7.495  -0.763 -42.783  1.00  0.00      BS   H  
ATOM    180  H1' ADE B   6       6.956  -3.976 -41.169  1.00  0.00      BS   H  
ATOM    181  H2' ADE B   6       5.401  -2.035 -41.786  1.00  0.00      BS   H  
ATOM    182  H3' ADE B   6       4.127  -3.607 -43.672  1.00  0.00      BS   H  
ATOM    183  H4' ADE B   6       5.448  -5.927 -43.421  1.00  0.00      BS   H  
ATOM    184  H5' ADE B   6       6.588  -5.231 -45.668  1.00  0.00      BS   H  
ATOM    185  H61 ADE B   6      12.582  -0.618 -43.268  1.00  0.00      BS   H  
ATOM    186  H62 ADE B   6      13.614  -1.826 -42.830  1.00  0.00      BS   H  
ATOM    187 H2'' ADE B   6       5.896  -2.223 -43.494  1.00  0.00      BS   H  
ATOM    188 H5'' ADE B   6       4.757  -5.213 -45.548  1.00  0.00      BS   H  
ATOM    189  P   THY B   7       2.858  -4.986 -41.600  1.00  0.00      BS   P  
ATOM    190  O1P THY B   7       2.479  -5.573 -42.926  1.00  0.00      BS   O  
ATOM    191  O2P THY B   7       2.041  -3.933 -40.925  1.00  0.00      BS   O  
ATOM    192  C5' THY B   7       4.221  -6.954 -40.277  1.00  0.00      BS   C  
ATOM    193  O5' THY B   7       3.015  -6.232 -40.652  1.00  0.00      BS   O  
ATOM    194  C4' THY B   7       4.667  -6.873 -38.824  1.00  0.00      BS   C  
ATOM    195  O4' THY B   7       5.453  -5.640 -38.565  1.00  0.00      BS   O  
ATOM    196  C3' THY B   7       3.510  -6.787 -37.796  1.00  0.00      BS   C  
ATOM    197  O3' THY B   7       3.840  -7.402 -36.570  1.00  0.00      BS   O  
ATOM    198  C2' THY B   7       3.401  -5.239 -37.438  1.00  0.00      BS   C  
ATOM    199  C1' THY B   7       4.863  -4.813 -37.507  1.00  0.00      BS   C  
ATOM    200  N1  THY B   7       5.152  -3.434 -37.855  1.00  0.00      BS   N  
ATOM    201  C2  THY B   7       6.495  -3.110 -37.980  1.00  0.00      BS   C  
ATOM    202  O2  THY B   7       7.436  -3.819 -37.631  1.00  0.00      BS   O  
ATOM    203  N3  THY B   7       6.720  -1.862 -38.495  1.00  0.00      BS   N  
ATOM    204  C4  THY B   7       5.814  -0.811 -38.721  1.00  0.00      BS   C  
ATOM    205  O4  THY B   7       6.213   0.317 -38.937  1.00  0.00      BS   O  
ATOM    206  C5  THY B   7       4.441  -1.224 -38.558  1.00  0.00      BS   C  
ATOM    207  C5M THY B   7       3.370  -0.209 -38.731  1.00  0.00      BS   C  
ATOM    208  C6  THY B   7       4.196  -2.485 -38.169  1.00  0.00      BS   C  
ATOM    209  H3  THY B   7       7.705  -1.641 -38.481  1.00  0.00      BS   H  
ATOM    210  H6  THY B   7       3.150  -2.776 -38.274  1.00  0.00      BS   H  
ATOM    211  H1' THY B   7       5.423  -5.010 -36.568  1.00  0.00      BS   H  
ATOM    212  H2' THY B   7       2.928  -5.096 -36.443  1.00  0.00      BS   H  
ATOM    213  H3' THY B   7       2.518  -7.074 -38.207  1.00  0.00      BS   H  
ATOM    214  H4' THY B   7       5.353  -7.713 -38.584  1.00  0.00      BS   H  
ATOM    215  H5' THY B   7       5.033  -6.729 -41.001  1.00  0.00      BS   H  
ATOM    216  H51 THY B   7       2.364  -0.670 -38.621  1.00  0.00      BS   H  
ATOM    217  H52 THY B   7       3.332   0.300 -39.717  1.00  0.00      BS   H  
ATOM    218  H53 THY B   7       3.440   0.639 -38.017  1.00  0.00      BS   H  
ATOM    219 H2'' THY B   7       2.892  -4.746 -38.294  1.00  0.00      BS   H  
ATOM    220 H5'' THY B   7       3.967  -8.000 -40.553  1.00  0.00      BS   H  
ATOM    221  P   ADE B   8       3.166  -8.768 -36.219  1.00  0.00      BS   P  
ATOM    222  O1P ADE B   8       3.279  -9.663 -37.358  1.00  0.00      BS   O  
ATOM    223  O2P ADE B   8       1.762  -8.625 -35.667  1.00  0.00      BS   O  
ATOM    224  C5' ADE B   8       5.444  -9.426 -34.971  1.00  0.00      BS   C  
ATOM    225  O5' ADE B   8       4.016  -9.375 -35.063  1.00  0.00      BS   O  
ATOM    226  C4' ADE B   8       6.170  -8.513 -33.933  1.00  0.00      BS   C  
ATOM    227  O4' ADE B   8       5.995  -7.053 -34.191  1.00  0.00      BS   O  
ATOM    228  C3' ADE B   8       5.438  -8.751 -32.523  1.00  0.00      BS   C  
ATOM    229  O3' ADE B   8       6.340  -8.829 -31.400  1.00  0.00      BS   O  
ATOM    230  C2' ADE B   8       4.501  -7.555 -32.424  1.00  0.00      BS   C  
ATOM    231  C1' ADE B   8       5.421  -6.427 -33.024  1.00  0.00      BS   C  
ATOM    232  N1  ADE B   8       5.916  -1.461 -34.777  1.00  0.00      BS   N  
ATOM    233  C2  ADE B   8       6.840  -2.289 -34.272  1.00  0.00      BS   C  
ATOM    234  N3  ADE B   8       6.647  -3.513 -33.791  1.00  0.00      BS   N  
ATOM    235  C4  ADE B   8       5.332  -3.921 -33.808  1.00  0.00      BS   C  
ATOM    236  C5  ADE B   8       4.284  -3.098 -34.348  1.00  0.00      BS   C  
ATOM    237  C6  ADE B   8       4.677  -1.841 -34.762  1.00  0.00      BS   C  
ATOM    238  N6  ADE B   8       3.714  -1.067 -35.286  1.00  0.00      BS   N  
ATOM    239  N7  ADE B   8       3.075  -3.741 -34.218  1.00  0.00      BS   N  
ATOM    240  C8  ADE B   8       3.380  -4.932 -33.747  1.00  0.00      BS   C  
ATOM    241  N9  ADE B   8       4.782  -5.177 -33.570  1.00  0.00      BS   N  
ATOM    242  H2  ADE B   8       7.826  -1.829 -34.336  1.00  0.00      BS   H  
ATOM    243  H8  ADE B   8       2.633  -5.667 -33.446  1.00  0.00      BS   H  
ATOM    244  H1' ADE B   8       6.272  -6.159 -32.362  1.00  0.00      BS   H  
ATOM    245  H2' ADE B   8       4.192  -7.443 -31.363  1.00  0.00      BS   H  
ATOM    246  H3' ADE B   8       4.777  -9.636 -32.638  1.00  0.00      BS   H  
ATOM    247  H4' ADE B   8       7.253  -8.738 -33.839  1.00  0.00      BS   H  
ATOM    248  H5' ADE B   8       5.901  -9.220 -35.962  1.00  0.00      BS   H  
ATOM    249  H61 ADE B   8       2.866  -1.552 -35.499  1.00  0.00      BS   H  
ATOM    250  H62 ADE B   8       3.950  -0.123 -35.514  1.00  0.00      BS   H  
ATOM    251 H2'' ADE B   8       3.621  -7.782 -33.064  1.00  0.00      BS   H  
ATOM    252 H5'' ADE B   8       5.882 -10.423 -34.749  1.00  0.00      BS   H  
ATOM    253  P   THY B   9       6.519 -10.088 -30.594  1.00  0.00      BS   P  
ATOM    254  O1P THY B   9       7.389 -10.977 -31.378  1.00  0.00      BS   O  
ATOM    255  O2P THY B   9       5.197 -10.657 -30.240  1.00  0.00      BS   O  
ATOM    256  C5' THY B   9       8.724  -9.264 -29.382  1.00  0.00      BS   C  
ATOM    257  O5' THY B   9       7.374  -9.642 -29.388  1.00  0.00      BS   O  
ATOM    258  C4' THY B   9       9.014  -7.945 -28.689  1.00  0.00      BS   C  
ATOM    259  O4' THY B   9       8.228  -6.819 -29.247  1.00  0.00      BS   O  
ATOM    260  C3' THY B   9       8.704  -7.924 -27.186  1.00  0.00      BS   C  
ATOM    261  O3' THY B   9       9.617  -7.257 -26.305  1.00  0.00      BS   O  
ATOM    262  C2' THY B   9       7.288  -7.379 -27.116  1.00  0.00      BS   C  
ATOM    263  C1' THY B   9       7.413  -6.276 -28.138  1.00  0.00      BS   C  
ATOM    264  N1  THY B   9       6.198  -5.676 -28.718  1.00  0.00      BS   N  
ATOM    265  C2  THY B   9       6.335  -4.503 -29.286  1.00  0.00      BS   C  
ATOM    266  O2  THY B   9       7.364  -3.861 -29.336  1.00  0.00      BS   O  
ATOM    267  N3  THY B   9       5.179  -3.995 -29.816  1.00  0.00      BS   N  
ATOM    268  C4  THY B   9       3.930  -4.547 -29.918  1.00  0.00      BS   C  
ATOM    269  O4  THY B   9       3.043  -3.881 -30.509  1.00  0.00      BS   O  
ATOM    270  C5  THY B   9       3.830  -5.863 -29.353  1.00  0.00      BS   C  
ATOM    271  C5M THY B   9       2.513  -6.541 -29.120  1.00  0.00      BS   C  
ATOM    272  C6  THY B   9       4.918  -6.369 -28.734  1.00  0.00      BS   C  
ATOM    273  H3  THY B   9       5.243  -3.058 -30.187  1.00  0.00      BS   H  
ATOM    274  H6  THY B   9       4.881  -7.432 -28.501  1.00  0.00      BS   H  
ATOM    275  H1' THY B   9       8.074  -5.544 -27.628  1.00  0.00      BS   H  
ATOM    276  H2' THY B   9       7.079  -6.973 -26.104  1.00  0.00      BS   H  
ATOM    277  H3' THY B   9       8.631  -8.966 -26.808  1.00  0.00      BS   H  
ATOM    278  H4' THY B   9      10.070  -7.600 -28.721  1.00  0.00      BS   H  
ATOM    279  H5' THY B   9       9.057  -9.123 -30.432  1.00  0.00      BS   H  
ATOM    280  H51 THY B   9       1.997  -6.300 -28.166  1.00  0.00      BS   H  
ATOM    281  H52 THY B   9       2.751  -7.627 -29.125  1.00  0.00      BS   H  
ATOM    282  H53 THY B   9       1.815  -6.118 -29.874  1.00  0.00      BS   H  
ATOM    283 H2'' THY B   9       6.504  -8.120 -27.382  1.00  0.00      BS   H  
ATOM    284 H5'' THY B   9       9.387  -9.936 -28.798  1.00  0.00      BS   H  
ATOM    285  P   ADE B  10      10.556  -8.018 -25.478  1.00  0.00      BS   P  
ATOM    286  O1P ADE B  10      11.581  -8.748 -26.219  1.00  0.00      BS   O  
ATOM    287  O2P ADE B  10       9.702  -8.886 -24.689  1.00  0.00      BS   O  
ATOM    288  C5' ADE B  10      11.963  -5.813 -25.169  1.00  0.00      BS   C  
ATOM    289  O5' ADE B  10      11.172  -6.878 -24.593  1.00  0.00      BS   O  
ATOM    290  C4' ADE B  10      11.264  -4.511 -24.781  1.00  0.00      BS   C  
ATOM    291  O4' ADE B  10       9.879  -4.400 -25.333  1.00  0.00      BS   O  
ATOM    292  C3' ADE B  10      11.056  -4.398 -23.220  1.00  0.00      BS   C  
ATOM    293  O3' ADE B  10      11.441  -3.098 -22.715  1.00  0.00      BS   O  
ATOM    294  C2' ADE B  10       9.635  -4.600 -22.974  1.00  0.00      BS   C  
ATOM    295  C1' ADE B  10       9.055  -3.958 -24.241  1.00  0.00      BS   C  
ATOM    296  N1  ADE B  10       5.154  -2.350 -27.135  1.00  0.00      BS   N  
ATOM    297  C2  ADE B  10       6.388  -1.887 -26.938  1.00  0.00      BS   C  
ATOM    298  N3  ADE B  10       7.360  -2.371 -26.144  1.00  0.00      BS   N  
ATOM    299  C4  ADE B  10       6.949  -3.496 -25.519  1.00  0.00      BS   C  
ATOM    300  C5  ADE B  10       5.724  -4.104 -25.686  1.00  0.00      BS   C  
ATOM    301  C6  ADE B  10       4.797  -3.544 -26.559  1.00  0.00      BS   C  
ATOM    302  N6  ADE B  10       3.546  -4.036 -26.798  1.00  0.00      BS   N  
ATOM    303  N7  ADE B  10       5.626  -5.194 -24.884  1.00  0.00      BS   N  
ATOM    304  C8  ADE B  10       6.812  -5.229 -24.285  1.00  0.00      BS   C  
ATOM    305  N9  ADE B  10       7.681  -4.256 -24.618  1.00  0.00      BS   N  
ATOM    306  H2  ADE B  10       6.737  -1.067 -27.565  1.00  0.00      BS   H  
ATOM    307  H8  ADE B  10       7.004  -5.978 -23.516  1.00  0.00      BS   H  
ATOM    308  H1' ADE B  10       9.247  -2.865 -24.194  1.00  0.00      BS   H  
ATOM    309  H2' ADE B  10       9.302  -3.967 -22.125  1.00  0.00      BS   H  
ATOM    310  H3' ADE B  10      11.716  -5.143 -22.726  1.00  0.00      BS   H  
ATOM    311  H4' ADE B  10      11.881  -3.643 -25.096  1.00  0.00      BS   H  
ATOM    312  H5' ADE B  10      12.178  -5.917 -26.255  1.00  0.00      BS   H  
ATOM    313  H61 ADE B  10       3.262  -4.889 -26.361  1.00  0.00      BS   H  
ATOM    314  H62 ADE B  10       2.876  -3.634 -27.423  1.00  0.00      BS   H  
ATOM    315 H2'' ADE B  10       9.282  -5.642 -22.819  1.00  0.00      BS   H  
ATOM    316 H5'' ADE B  10      12.973  -5.956 -24.728  1.00  0.00      BS   H  
ATOM    317  P   GUA B  11      12.753  -2.684 -22.035  1.00  0.00      BS   P  
ATOM    318  O1P GUA B  11      13.782  -3.047 -22.992  1.00  0.00      BS   O  
ATOM    319  O2P GUA B  11      12.799  -3.432 -20.726  1.00  0.00      BS   O  
ATOM    320  C5' GUA B  11      12.930  -0.372 -22.925  1.00  0.00      BS   C  
ATOM    321  O5' GUA B  11      12.712  -1.161 -21.772  1.00  0.00      BS   O  
ATOM    322  C4' GUA B  11      12.202   1.061 -22.934  1.00  0.00      BS   C  
ATOM    323  O4' GUA B  11      10.922   0.886 -23.528  1.00  0.00      BS   O  
ATOM    324  C3' GUA B  11      11.911   1.553 -21.473  1.00  0.00      BS   C  
ATOM    325  O3' GUA B  11      12.056   2.962 -21.439  1.00  0.00      BS   O  
ATOM    326  C2' GUA B  11      10.573   1.023 -21.178  1.00  0.00      BS   C  
ATOM    327  C1' GUA B  11       9.882   1.077 -22.593  1.00  0.00      BS   C  
ATOM    328  N1  GUA B  11       5.126   0.589 -24.174  1.00  0.00      BS   N  
ATOM    329  C2  GUA B  11       6.022   1.580 -24.497  1.00  0.00      BS   C  
ATOM    330  N2  GUA B  11       5.555   2.668 -25.032  1.00  0.00      BS   N  
ATOM    331  N3  GUA B  11       7.366   1.486 -24.257  1.00  0.00      BS   N  
ATOM    332  C4  GUA B  11       7.681   0.319 -23.594  1.00  0.00      BS   C  
ATOM    333  C5  GUA B  11       6.854  -0.744 -23.349  1.00  0.00      BS   C  
ATOM    334  C6  GUA B  11       5.517  -0.689 -23.758  1.00  0.00      BS   C  
ATOM    335  O6  GUA B  11       4.651  -1.484 -23.681  1.00  0.00      BS   O  
ATOM    336  N7  GUA B  11       7.409  -1.629 -22.452  1.00  0.00      BS   N  
ATOM    337  C8  GUA B  11       8.650  -1.140 -22.249  1.00  0.00      BS   C  
ATOM    338  N9  GUA B  11       8.814   0.070 -22.835  1.00  0.00      BS   N  
ATOM    339  H1  GUA B  11       4.174   0.704 -24.493  1.00  0.00      BS   H  
ATOM    340  H8  GUA B  11       9.385  -1.643 -21.623  1.00  0.00      BS   H  
ATOM    341  H1' GUA B  11       9.549   2.121 -22.775  1.00  0.00      BS   H  
ATOM    342  H2' GUA B  11      10.000   1.698 -20.506  1.00  0.00      BS   H  
ATOM    343  H21 GUA B  11       4.632   2.647 -25.419  1.00  0.00      BS   H  
ATOM    344  H3' GUA B  11      12.682   1.053 -20.849  1.00  0.00      BS   H  
ATOM    345  H22 GUA B  11       6.234   3.384 -25.193  1.00  0.00      BS   H  
ATOM    346  H4' GUA B  11      12.766   1.818 -23.521  1.00  0.00      BS   H  
ATOM    347  H5' GUA B  11      12.467  -0.846 -23.816  1.00  0.00      BS   H  
ATOM    348 H2'' GUA B  11      10.654  -0.025 -20.822  1.00  0.00      BS   H  
ATOM    349 H5'' GUA B  11      14.018  -0.228 -23.098  1.00  0.00      BS   H  
ATOM    350  P   CYT B  12      11.690   3.753 -20.140  1.00  0.00      BS   P  
ATOM    351  O1P CYT B  12      12.588   4.858 -19.941  1.00  0.00      BS   O  
ATOM    352  O2P CYT B  12      11.680   2.797 -18.977  1.00  0.00      BS   O  
ATOM    353  C5' CYT B  12      10.196   5.621 -21.064  1.00  0.00      BS   C  
ATOM    354  O5' CYT B  12      10.220   4.286 -20.442  1.00  0.00      BS   O  
ATOM    355  C4' CYT B  12       8.856   6.020 -21.659  1.00  0.00      BS   C  
ATOM    356  O4' CYT B  12       8.278   4.941 -22.379  1.00  0.00      BS   O  
ATOM    357  C3' CYT B  12       7.862   6.282 -20.482  1.00  0.00      BS   C  
ATOM    358  O3' CYT B  12       8.047   7.589 -20.039  1.00  0.00      BS   O  
ATOM    359  C2' CYT B  12       6.540   6.115 -21.225  1.00  0.00      BS   C  
ATOM    360  C1' CYT B  12       6.804   4.923 -22.144  1.00  0.00      BS   C  
ATOM    361  N1  CYT B  12       6.394   3.630 -21.508  1.00  0.00      BS   N  
ATOM    362  C2  CYT B  12       5.026   3.215 -21.655  1.00  0.00      BS   C  
ATOM    363  O2  CYT B  12       4.244   3.888 -22.287  1.00  0.00      BS   O  
ATOM    364  N3  CYT B  12       4.663   2.027 -21.151  1.00  0.00      BS   N  
ATOM    365  C4  CYT B  12       5.590   1.182 -20.685  1.00  0.00      BS   C  
ATOM    366  N4  CYT B  12       5.251  -0.073 -20.413  1.00  0.00      BS   N  
ATOM    367  C5  CYT B  12       6.976   1.575 -20.514  1.00  0.00      BS   C  
ATOM    368  C6  CYT B  12       7.318   2.773 -21.013  1.00  0.00      BS   C  
ATOM    369  H5  CYT B  12       7.657   0.804 -20.153  1.00  0.00      BS   H  
ATOM    370  H6  CYT B  12       8.335   3.158 -20.935  1.00  0.00      BS   H  
ATOM    371  H1' CYT B  12       6.249   5.108 -23.089  1.00  0.00      BS   H  
ATOM    372  H2' CYT B  12       6.492   7.043 -21.833  1.00  0.00      BS   H  
ATOM    373  H3' CYT B  12       7.935   5.555 -19.645  1.00  0.00      BS   H  
ATOM    374  H4' CYT B  12       8.938   6.909 -22.321  1.00  0.00      BS   H  
ATOM    375  H41 CYT B  12       4.313  -0.223 -20.726  1.00  0.00      BS   H  
ATOM    376  H5' CYT B  12      10.912   5.613 -21.912  1.00  0.00      BS   H  
ATOM    377  H42 CYT B  12       5.700  -0.820 -19.923  1.00  0.00      BS   H  
ATOM    378 H2'' CYT B  12       5.636   6.028 -20.584  1.00  0.00      BS   H  
ATOM    379 H5'' CYT B  12      10.429   6.481 -20.401  1.00  0.00      BS   H  
ATOM    380  P   THY B  13       7.607   8.279 -18.752  1.00  0.00      BS   P  
ATOM    381  O1P THY B  13       7.667   9.728 -18.999  1.00  0.00      BS   O  
ATOM    382  O2P THY B  13       8.388   7.758 -17.626  1.00  0.00      BS   O  
ATOM    383  C5' THY B  13       5.085   8.759 -19.174  1.00  0.00      BS   C  
ATOM    384  O5' THY B  13       6.108   7.816 -18.579  1.00  0.00      BS   O  
ATOM    385  C4' THY B  13       3.592   8.332 -18.831  1.00  0.00      BS   C  
ATOM    386  O4' THY B  13       3.414   6.956 -18.966  1.00  0.00      BS   O  
ATOM    387  C3' THY B  13       3.086   8.653 -17.348  1.00  0.00      BS   C  
ATOM    388  O3' THY B  13       1.800   9.288 -17.350  1.00  0.00      BS   O  
ATOM    389  C2' THY B  13       3.057   7.271 -16.709  1.00  0.00      BS   C  
ATOM    390  C1' THY B  13       2.678   6.375 -17.880  1.00  0.00      BS   C  
ATOM    391  N1  THY B  13       3.163   4.958 -17.700  1.00  0.00      BS   N  
ATOM    392  C2  THY B  13       2.178   3.964 -17.883  1.00  0.00      BS   C  
ATOM    393  O2  THY B  13       0.978   4.282 -18.051  1.00  0.00      BS   O  
ATOM    394  N3  THY B  13       2.631   2.704 -17.852  1.00  0.00      BS   N  
ATOM    395  C4  THY B  13       3.933   2.318 -17.627  1.00  0.00      BS   C  
ATOM    396  O4  THY B  13       4.195   1.137 -17.405  1.00  0.00      BS   O  
ATOM    397  C5  THY B  13       4.951   3.335 -17.588  1.00  0.00      BS   C  
ATOM    398  C5M THY B  13       6.394   2.963 -17.498  1.00  0.00      BS   C  
ATOM    399  C6  THY B  13       4.525   4.582 -17.645  1.00  0.00      BS   C  
ATOM    400  H3  THY B  13       1.954   1.955 -17.869  1.00  0.00      BS   H  
ATOM    401  H6  THY B  13       5.175   5.457 -17.650  1.00  0.00      BS   H  
ATOM    402  H1' THY B  13       1.599   6.491 -18.119  1.00  0.00      BS   H  
ATOM    403  H2' THY B  13       2.410   7.322 -15.808  1.00  0.00      BS   H  
ATOM    404  H3' THY B  13       3.877   9.296 -16.906  1.00  0.00      BS   H  
ATOM    405  H4' THY B  13       2.980   8.991 -19.483  1.00  0.00      BS   H  
ATOM    406  H5' THY B  13       5.251   8.693 -20.271  1.00  0.00      BS   H  
ATOM    407  H51 THY B  13       6.800   3.288 -16.516  1.00  0.00      BS   H  
ATOM    408  H52 THY B  13       6.947   3.537 -18.272  1.00  0.00      BS   H  
ATOM    409  H53 THY B  13       6.585   1.875 -17.625  1.00  0.00      BS   H  
ATOM    410 H2'' THY B  13       4.080   7.000 -16.370  1.00  0.00      BS   H  
ATOM    411 H5'' THY B  13       5.267   9.828 -18.934  1.00  0.00      BS   H  
ATOM    412  P   THY B  14       1.337  10.016 -16.040  1.00  0.00      BS   P  
ATOM    413  O1P THY B  14       0.714  11.295 -16.530  1.00  0.00      BS   O  
ATOM    414  O2P THY B  14       2.506  10.030 -15.115  1.00  0.00      BS   O  
ATOM    415  C5' THY B  14      -1.100   9.027 -15.761  1.00  0.00      BS   C  
ATOM    416  O5' THY B  14       0.252   9.071 -15.458  1.00  0.00      BS   O  
ATOM    417  C4' THY B  14      -1.968   7.925 -15.097  1.00  0.00      BS   C  
ATOM    418  O4' THY B  14      -1.399   6.594 -15.382  1.00  0.00      BS   O  
ATOM    419  C3' THY B  14      -1.954   8.021 -13.621  1.00  0.00      BS   C  
ATOM    420  O3' THY B  14      -3.220   7.843 -13.049  1.00  0.00      BS   O  
ATOM    421  C2' THY B  14      -1.000   7.043 -13.184  1.00  0.00      BS   C  
ATOM    422  C1' THY B  14      -1.228   5.948 -14.183  1.00  0.00      BS   C  
ATOM    423  N1  THY B  14      -0.214   4.953 -14.335  1.00  0.00      BS   N  
ATOM    424  C2  THY B  14      -0.575   3.712 -14.462  1.00  0.00      BS   C  
ATOM    425  O2  THY B  14      -1.756   3.397 -14.550  1.00  0.00      BS   O  
ATOM    426  N3  THY B  14       0.475   2.796 -14.540  1.00  0.00      BS   N  
ATOM    427  C4  THY B  14       1.791   3.043 -14.388  1.00  0.00      BS   C  
ATOM    428  O4  THY B  14       2.661   2.170 -14.317  1.00  0.00      BS   O  
ATOM    429  C5  THY B  14       2.085   4.471 -14.285  1.00  0.00      BS   C  
ATOM    430  C5M THY B  14       3.573   4.791 -14.174  1.00  0.00      BS   C  
ATOM    431  C6  THY B  14       1.111   5.335 -14.180  1.00  0.00      BS   C  
ATOM    432  H3  THY B  14       0.177   1.855 -14.328  1.00  0.00      BS   H  
ATOM    433  H6  THY B  14       1.270   6.410 -14.271  1.00  0.00      BS   H  
ATOM    434  H1' THY B  14      -2.222   5.517 -13.940  1.00  0.00      BS   H  
ATOM    435  H2' THY B  14      -1.070   6.748 -12.115  1.00  0.00      BS   H  
ATOM    436  H3' THY B  14      -1.444   8.989 -13.430  1.00  0.00      BS   H  
ATOM    437  H4' THY B  14      -2.945   8.141 -15.579  1.00  0.00      BS   H  
ATOM    438  H5' THY B  14      -1.262   8.938 -16.856  1.00  0.00      BS   H  
ATOM    439  H51 THY B  14       3.791   5.843 -14.457  1.00  0.00      BS   H  
ATOM    440  H52 THY B  14       4.242   4.100 -14.731  1.00  0.00      BS   H  
ATOM    441  H53 THY B  14       3.925   4.765 -13.120  1.00  0.00      BS   H  
ATOM    442 H2'' THY B  14       0.037   7.435 -13.266  1.00  0.00      BS   H  
ATOM    443 H5'' THY B  14      -1.463  10.062 -15.584  1.00  0.00      BS   H  
ATOM    444  P   ADE B  15      -3.308   8.404 -11.551  1.00  0.00      BS   P  
ATOM    445  O1P ADE B  15      -4.329   9.459 -11.412  1.00  0.00      BS   O  
ATOM    446  O2P ADE B  15      -1.942   8.816 -11.090  1.00  0.00      BS   O  
ATOM    447  C5' ADE B  15      -5.236   6.851 -10.550  1.00  0.00      BS   C  
ATOM    448  O5' ADE B  15      -3.842   7.168 -10.757  1.00  0.00      BS   O  
ATOM    449  C4' ADE B  15      -5.553   5.366 -10.279  1.00  0.00      BS   C  
ATOM    450  O4' ADE B  15      -4.949   4.522 -11.306  1.00  0.00      BS   O  
ATOM    451  C3' ADE B  15      -4.841   4.860  -8.997  1.00  0.00      BS   C  
ATOM    452  O3' ADE B  15      -5.626   5.252  -7.887  1.00  0.00      BS   O  
ATOM    453  C2' ADE B  15      -4.966   3.342  -9.253  1.00  0.00      BS   C  
ATOM    454  C1' ADE B  15      -4.561   3.220 -10.762  1.00  0.00      BS   C  
ATOM    455  N1  ADE B  15      -0.599  -0.164 -10.663  1.00  0.00      BS   N  
ATOM    456  C2  ADE B  15      -1.916  -0.348 -10.619  1.00  0.00      BS   C  
ATOM    457  N3  ADE B  15      -2.891   0.596 -10.811  1.00  0.00      BS   N  
ATOM    458  C4  ADE B  15      -2.380   1.812 -10.862  1.00  0.00      BS   C  
ATOM    459  C5  ADE B  15      -1.071   2.150 -11.078  1.00  0.00      BS   C  
ATOM    460  C6  ADE B  15      -0.145   1.086 -10.854  1.00  0.00      BS   C  
ATOM    461  N6  ADE B  15       1.169   1.160 -11.021  1.00  0.00      BS   N  
ATOM    462  N7  ADE B  15      -0.856   3.549 -11.072  1.00  0.00      BS   N  
ATOM    463  C8  ADE B  15      -2.076   4.015 -10.970  1.00  0.00      BS   C  
ATOM    464  N9  ADE B  15      -3.087   3.034 -10.850  1.00  0.00      BS   N  
ATOM    465  H2  ADE B  15      -2.295  -1.371 -10.614  1.00  0.00      BS   H  
ATOM    466  H8  ADE B  15      -2.371   5.061 -10.887  1.00  0.00      BS   H  
ATOM    467  H1' ADE B  15      -5.100   2.370 -11.233  1.00  0.00      BS   H  
ATOM    468  H2' ADE B  15      -6.034   3.051  -9.157  1.00  0.00      BS   H  
ATOM    469  H3' ADE B  15      -3.841   5.339  -9.063  1.00  0.00      BS   H  
ATOM    470  H4' ADE B  15      -6.624   5.075 -10.252  1.00  0.00      BS   H  
ATOM    471  H5' ADE B  15      -5.848   7.136 -11.432  1.00  0.00      BS   H  
ATOM    472  H61 ADE B  15       1.587   2.066 -11.087  1.00  0.00      BS   H  
ATOM    473  H62 ADE B  15       1.754   0.418 -10.695  1.00  0.00      BS   H  
ATOM    474 H2'' ADE B  15      -4.329   2.724  -8.584  1.00  0.00      BS   H  
ATOM    475 H5'' ADE B  15      -5.559   7.476  -9.690  1.00  0.00      BS   H  
ATOM    476  P   CYT B  16      -5.173   5.021  -6.383  1.00  0.00      BS   P  
ATOM    477  O1P CYT B  16      -6.221   5.506  -5.449  1.00  0.00      BS   O  
ATOM    478  O2P CYT B  16      -3.816   5.620  -6.235  1.00  0.00      BS   O  
ATOM    479  C5' CYT B  16      -6.050   2.527  -6.019  1.00  0.00      BS   C  
ATOM    480  O5' CYT B  16      -4.995   3.485  -6.226  1.00  0.00      BS   O  
ATOM    481  C4' CYT B  16      -5.488   1.112  -5.931  1.00  0.00      BS   C  
ATOM    482  O4' CYT B  16      -4.763   0.763  -7.044  1.00  0.00      BS   O  
ATOM    483  C3' CYT B  16      -4.564   0.876  -4.783  1.00  0.00      BS   C  
ATOM    484  O3' CYT B  16      -5.313   0.794  -3.608  1.00  0.00      BS   O  
ATOM    485  C2' CYT B  16      -3.973  -0.438  -5.161  1.00  0.00      BS   C  
ATOM    486  C1' CYT B  16      -3.762  -0.204  -6.628  1.00  0.00      BS   C  
ATOM    487  N1  CYT B  16      -2.402   0.284  -6.910  1.00  0.00      BS   N  
ATOM    488  C2  CYT B  16      -1.299  -0.558  -6.808  1.00  0.00      BS   C  
ATOM    489  O2  CYT B  16      -1.456  -1.731  -6.500  1.00  0.00      BS   O  
ATOM    490  N3  CYT B  16      -0.036  -0.051  -7.012  1.00  0.00      BS   N  
ATOM    491  C4  CYT B  16       0.124   1.233  -7.298  1.00  0.00      BS   C  
ATOM    492  N4  CYT B  16       1.378   1.723  -7.390  1.00  0.00      BS   N  
ATOM    493  C5  CYT B  16      -0.966   2.101  -7.428  1.00  0.00      BS   C  
ATOM    494  C6  CYT B  16      -2.147   1.623  -7.225  1.00  0.00      BS   C  
ATOM    495  H5  CYT B  16      -0.834   3.127  -7.770  1.00  0.00      BS   H  
ATOM    496  H6  CYT B  16      -3.008   2.276  -7.372  1.00  0.00      BS   H  
ATOM    497  H1' CYT B  16      -4.045  -1.120  -7.191  1.00  0.00      BS   H  
ATOM    498  H2' CYT B  16      -4.712  -1.268  -5.135  1.00  0.00      BS   H  
ATOM    499  H3' CYT B  16      -3.787   1.666  -4.708  1.00  0.00      BS   H  
ATOM    500  H4' CYT B  16      -6.303   0.358  -5.968  1.00  0.00      BS   H  
ATOM    501  H41 CYT B  16       2.135   1.102  -7.595  1.00  0.00      BS   H  
ATOM    502  H5' CYT B  16      -6.540   2.554  -7.015  1.00  0.00      BS   H  
ATOM    503  H42 CYT B  16       1.568   2.704  -7.359  1.00  0.00      BS   H  
ATOM    504 H2'' CYT B  16      -3.042  -0.816  -4.687  1.00  0.00      BS   H  
ATOM    505 H5'' CYT B  16      -6.733   2.696  -5.160  1.00  0.00      BS   H  
ATOM    506  P   ADE B  17      -5.150   1.687  -2.336  1.00  0.00      BS   P  
ATOM    507  O1P ADE B  17      -6.527   1.790  -1.758  1.00  0.00      BS   O  
ATOM    508  O2P ADE B  17      -4.417   2.957  -2.655  1.00  0.00      BS   O  
ATOM    509  C5' ADE B  17      -4.672  -0.576  -1.173  1.00  0.00      BS   C  
ATOM    510  O5' ADE B  17      -4.209   0.766  -1.289  1.00  0.00      BS   O  
ATOM    511  C4' ADE B  17      -3.680  -1.490  -0.501  1.00  0.00      BS   C  
ATOM    512  O4' ADE B  17      -2.584  -1.709  -1.445  1.00  0.00      BS   O  
ATOM    513  C3' ADE B  17      -3.090  -0.948   0.898  1.00  0.00      BS   C  
ATOM    514  O3' ADE B  17      -2.868  -1.991   1.844  1.00  0.00      BS   O  
ATOM    515  C2' ADE B  17      -1.814  -0.291   0.399  1.00  0.00      BS   C  
ATOM    516  C1' ADE B  17      -1.385  -1.180  -0.832  1.00  0.00      BS   C  
ATOM    517  N1  ADE B  17       3.094  -0.749  -3.190  1.00  0.00      BS   N  
ATOM    518  C2  ADE B  17       2.676  -1.550  -2.256  1.00  0.00      BS   C  
ATOM    519  N3  ADE B  17       1.473  -1.598  -1.744  1.00  0.00      BS   N  
ATOM    520  C4  ADE B  17       0.605  -0.674  -2.226  1.00  0.00      BS   C  
ATOM    521  C5  ADE B  17       0.922   0.238  -3.261  1.00  0.00      BS   C  
ATOM    522  C6  ADE B  17       2.210   0.168  -3.698  1.00  0.00      BS   C  
ATOM    523  N6  ADE B  17       2.686   1.040  -4.607  1.00  0.00      BS   N  
ATOM    524  N7  ADE B  17      -0.193   0.934  -3.621  1.00  0.00      BS   N  
ATOM    525  C8  ADE B  17      -1.118   0.530  -2.778  1.00  0.00      BS   C  
ATOM    526  N9  ADE B  17      -0.698  -0.439  -1.910  1.00  0.00      BS   N  
ATOM    527  H2  ADE B  17       3.331  -2.357  -1.928  1.00  0.00      BS   H  
ATOM    528  H8  ADE B  17      -2.145   0.894  -2.730  1.00  0.00      BS   H  
ATOM    529  H1' ADE B  17      -0.805  -2.077  -0.526  1.00  0.00      BS   H  
ATOM    530  H2' ADE B  17      -1.031  -0.264   1.187  1.00  0.00      BS   H  
ATOM    531  H3' ADE B  17      -3.745  -0.193   1.384  1.00  0.00      BS   H  
ATOM    532  H4' ADE B  17      -4.148  -2.479  -0.304  1.00  0.00      BS   H  
ATOM    533  H5' ADE B  17      -4.945  -0.992  -2.166  1.00  0.00      BS   H  
ATOM    534  H61 ADE B  17       2.027   1.284  -5.319  1.00  0.00      BS   H  
ATOM    535  H62 ADE B  17       3.623   0.968  -4.950  1.00  0.00      BS   H  
ATOM    536 H2'' ADE B  17      -2.101   0.745   0.116  1.00  0.00      BS   H  
ATOM    537 H5'' ADE B  17      -5.615  -0.594  -0.586  1.00  0.00      BS   H  
ATOM    538  P   ADE B  18      -2.075  -1.645   3.156  1.00  0.00      BS   P  
ATOM    539  O1P ADE B  18      -2.545  -2.523   4.252  1.00  0.00      BS   O  
ATOM    540  O2P ADE B  18      -2.074  -0.235   3.508  1.00  0.00      BS   O  
ATOM    541  C5' ADE B  18      -0.115  -3.374   2.473  1.00  0.00      BS   C  
ATOM    542  O5' ADE B  18      -0.598  -2.037   2.795  1.00  0.00      BS   O  
ATOM    543  C4' ADE B  18       1.429  -3.427   2.725  1.00  0.00      BS   C  
ATOM    544  O4' ADE B  18       2.137  -2.697   1.628  1.00  0.00      BS   O  
ATOM    545  C3' ADE B  18       1.908  -2.735   4.047  1.00  0.00      BS   C  
ATOM    546  O3' ADE B  18       2.984  -3.525   4.650  1.00  0.00      BS   O  
ATOM    547  C2' ADE B  18       2.395  -1.412   3.572  1.00  0.00      BS   C  
ATOM    548  C1' ADE B  18       2.884  -1.633   2.144  1.00  0.00      BS   C  
ATOM    549  N1  ADE B  18       5.359   1.189  -1.320  1.00  0.00      BS   N  
ATOM    550  C2  ADE B  18       5.652   0.072  -0.625  1.00  0.00      BS   C  
ATOM    551  N3  ADE B  18       4.923  -0.718   0.176  1.00  0.00      BS   N  
ATOM    552  C4  ADE B  18       3.765  -0.083   0.476  1.00  0.00      BS   C  
ATOM    553  C5  ADE B  18       3.303   1.091  -0.116  1.00  0.00      BS   C  
ATOM    554  C6  ADE B  18       4.159   1.736  -1.059  1.00  0.00      BS   C  
ATOM    555  N6  ADE B  18       3.871   2.848  -1.758  1.00  0.00      BS   N  
ATOM    556  N7  ADE B  18       2.015   1.390   0.340  1.00  0.00      BS   N  
ATOM    557  C8  ADE B  18       1.758   0.343   1.121  1.00  0.00      BS   C  
ATOM    558  N9  ADE B  18       2.788  -0.516   1.302  1.00  0.00      BS   N  
ATOM    559  H2  ADE B  18       6.668  -0.314  -0.720  1.00  0.00      BS   H  
ATOM    560  H8  ADE B  18       0.790   0.172   1.591  1.00  0.00      BS   H  
ATOM    561  H1' ADE B  18       3.930  -2.003   2.222  1.00  0.00      BS   H  
ATOM    562  H2' ADE B  18       3.244  -1.013   4.166  1.00  0.00      BS   H  
ATOM    563  H3' ADE B  18       1.062  -2.613   4.756  1.00  0.00      BS   H  
ATOM    564  H4' ADE B  18       1.808  -4.472   2.742  1.00  0.00      BS   H  
ATOM    565  H5' ADE B  18      -0.465  -3.616   1.446  1.00  0.00      BS   H  
ATOM    566  H61 ADE B  18       4.561   3.240  -2.366  1.00  0.00      BS   H  
ATOM    567  H62 ADE B  18       2.954   3.238  -1.668  1.00  0.00      BS   H  
ATOM    568 H2'' ADE B  18       1.556  -0.685   3.597  1.00  0.00      BS   H  
ATOM    569 H5'' ADE B  18      -0.471  -4.056   3.273  1.00  0.00      BS   H  
ATOM    570  P   CYT B  19       3.333  -3.460   6.251  1.00  0.00      BS   P  
ATOM    571  O1P CYT B  19       4.222  -4.616   6.521  1.00  0.00      BS   O  
ATOM    572  O2P CYT B  19       2.163  -3.320   7.104  1.00  0.00      BS   O  
ATOM    573  C5' CYT B  19       5.702  -2.159   6.176  1.00  0.00      BS   C  
ATOM    574  O5' CYT B  19       4.282  -2.151   6.419  1.00  0.00      BS   O  
ATOM    575  C4' CYT B  19       6.094  -0.684   6.040  1.00  0.00      BS   C  
ATOM    576  O4' CYT B  19       5.483  -0.046   4.899  1.00  0.00      BS   O  
ATOM    577  C3' CYT B  19       5.538   0.199   7.216  1.00  0.00      BS   C  
ATOM    578  O3' CYT B  19       6.604   0.830   7.891  1.00  0.00      BS   O  
ATOM    579  C2' CYT B  19       4.812   1.296   6.548  1.00  0.00      BS   C  
ATOM    580  C1' CYT B  19       5.562   1.349   5.134  1.00  0.00      BS   C  
ATOM    581  N1  CYT B  19       4.949   2.160   4.042  1.00  0.00      BS   N  
ATOM    582  C2  CYT B  19       5.631   2.666   2.949  1.00  0.00      BS   C  
ATOM    583  O2  CYT B  19       6.784   2.320   2.856  1.00  0.00      BS   O  
ATOM    584  N3  CYT B  19       5.002   3.443   2.043  1.00  0.00      BS   N  
ATOM    585  C4  CYT B  19       3.695   3.717   2.177  1.00  0.00      BS   C  
ATOM    586  N4  CYT B  19       3.068   4.486   1.310  1.00  0.00      BS   N  
ATOM    587  C5  CYT B  19       2.930   3.186   3.308  1.00  0.00      BS   C  
ATOM    588  C6  CYT B  19       3.561   2.457   4.206  1.00  0.00      BS   C  
ATOM    589  H5  CYT B  19       1.855   3.355   3.372  1.00  0.00      BS   H  
ATOM    590  H6  CYT B  19       3.035   2.108   5.094  1.00  0.00      BS   H  
ATOM    591  H1' CYT B  19       6.597   1.688   5.357  1.00  0.00      BS   H  
ATOM    592  H2' CYT B  19       4.828   2.322   6.973  1.00  0.00      BS   H  
ATOM    593  H3' CYT B  19       4.939  -0.467   7.873  1.00  0.00      BS   H  
ATOM    594  H4' CYT B  19       7.191  -0.535   5.944  1.00  0.00      BS   H  
ATOM    595  H41 CYT B  19       3.639   4.848   0.572  1.00  0.00      BS   H  
ATOM    596  H5' CYT B  19       5.976  -2.629   5.208  1.00  0.00      BS   H  
ATOM    597  H42 CYT B  19       2.075   4.393   1.241  1.00  0.00      BS   H  
ATOM    598 H2'' CYT B  19       3.804   0.853   6.401  1.00  0.00      BS   H  
ATOM    599 H5'' CYT B  19       6.194  -2.548   7.094  1.00  0.00      BS   H  
ATOM    600  P   ADE B  20       6.517   1.590   9.208  1.00  0.00      BS   P  
ATOM    601  O1P ADE B  20       7.185   0.788  10.290  1.00  0.00      BS   O  
ATOM    602  O2P ADE B  20       5.152   2.106   9.494  1.00  0.00      BS   O  
ATOM    603  C5' ADE B  20       8.897   2.551   8.572  1.00  0.00      BS   C  
ATOM    604  O5' ADE B  20       7.467   2.760   8.820  1.00  0.00      BS   O  
ATOM    605  C4' ADE B  20       9.666   3.857   8.388  1.00  0.00      BS   C  
ATOM    606  O4' ADE B  20       9.409   4.468   7.172  1.00  0.00      BS   O  
ATOM    607  C3' ADE B  20       9.484   4.966   9.466  1.00  0.00      BS   C  
ATOM    608  O3' ADE B  20      10.644   5.648   9.961  1.00  0.00      BS   O  
ATOM    609  C2' ADE B  20       8.488   5.892   8.815  1.00  0.00      BS   C  
ATOM    610  C1' ADE B  20       8.808   5.744   7.329  1.00  0.00      BS   C  
ATOM    611  N1  ADE B  20       6.954   7.763   2.909  1.00  0.00      BS   N  
ATOM    612  C2  ADE B  20       8.029   8.019   3.678  1.00  0.00      BS   C  
ATOM    613  N3  ADE B  20       8.588   7.324   4.678  1.00  0.00      BS   N  
ATOM    614  C4  ADE B  20       7.611   6.546   5.299  1.00  0.00      BS   C  
ATOM    615  C5  ADE B  20       6.364   6.272   4.750  1.00  0.00      BS   C  
ATOM    616  C6  ADE B  20       6.086   6.854   3.499  1.00  0.00      BS   C  
ATOM    617  N6  ADE B  20       4.922   6.683   2.768  1.00  0.00      BS   N  
ATOM    618  N7  ADE B  20       5.658   5.424   5.558  1.00  0.00      BS   N  
ATOM    619  C8  ADE B  20       6.451   5.149   6.606  1.00  0.00      BS   C  
ATOM    620  N9  ADE B  20       7.705   5.787   6.472  1.00  0.00      BS   N  
ATOM    621  H2  ADE B  20       8.814   8.625   3.225  1.00  0.00      BS   H  
ATOM    622  H8  ADE B  20       6.183   4.368   7.317  1.00  0.00      BS   H  
ATOM    623  H1' ADE B  20       9.499   6.581   7.091  1.00  0.00      BS   H  
ATOM    624  H2' ADE B  20       8.605   6.965   9.076  1.00  0.00      BS   H  
ATOM    625  H3' ADE B  20       8.963   4.482  10.319  1.00  0.00      BS   H  
ATOM    626  H4' ADE B  20      10.745   3.655   8.566  1.00  0.00      BS   H  
ATOM    627  H5' ADE B  20       9.044   2.019   7.607  1.00  0.00      BS   H  
ATOM    628  H61 ADE B  20       4.199   6.021   2.965  1.00  0.00      BS   H  
ATOM    629  H62 ADE B  20       5.008   6.897   1.795  1.00  0.00      BS   H  
ATOM    630  H3T ADE B  20      10.403   6.568  10.089  1.00  0.00      BS   H  
ATOM    631 H2'' ADE B  20       7.463   5.588   9.115  1.00  0.00      BS   H  
ATOM    632 H5'' ADE B  20       9.388   1.983   9.392  1.00  0.00      BS   H  
TER   
ATOM    633  C5' URA R   1       6.944  14.261  -3.952  1.00  0.00      R    C  
ATOM    634  O5' URA R   1       5.775  13.461  -4.025  1.00  0.00      R    O  
ATOM    635  C4' URA R   1       7.964  13.754  -2.966  1.00  0.00      R    C  
ATOM    636  O4' URA R   1       7.332  13.612  -1.622  1.00  0.00      R    O  
ATOM    637  C3' URA R   1       8.478  12.386  -3.189  1.00  0.00      R    C  
ATOM    638  O3' URA R   1       9.276  12.338  -4.365  1.00  0.00      R    O  
ATOM    639  C2' URA R   1       9.140  12.064  -1.828  1.00  0.00      R    C  
ATOM    640  O2' URA R   1      10.331  12.811  -1.586  1.00  0.00      R    O  
ATOM    641  C1' URA R   1       7.966  12.478  -0.942  1.00  0.00      R    C  
ATOM    642  N1  URA R   1       7.068  11.300  -0.621  1.00  0.00      R    N  
ATOM    643  C2  URA R   1       7.537  10.352   0.225  1.00  0.00      R    C  
ATOM    644  O2  URA R   1       8.635  10.488   0.727  1.00  0.00      R    O  
ATOM    645  N3  URA R   1       6.732   9.268   0.500  1.00  0.00      R    N  
ATOM    646  C4  URA R   1       5.455   9.114   0.030  1.00  0.00      R    C  
ATOM    647  O4  URA R   1       4.727   8.234   0.455  1.00  0.00      R    O  
ATOM    648  C5  URA R   1       5.121  10.015  -1.023  1.00  0.00      R    C  
ATOM    649  C6  URA R   1       5.872  11.074  -1.260  1.00  0.00      R    C  
ATOM    650  H3  URA R   1       7.046   8.668   1.250  1.00  0.00      R    H  
ATOM    651  H5  URA R   1       4.196   9.794  -1.556  1.00  0.00      R    H  
ATOM    652  H6  URA R   1       5.646  11.735  -2.096  1.00  0.00      R    H  
ATOM    653  H1' URA R   1       8.328  12.921   0.011  1.00  0.00      R    H  
ATOM    654  H2' URA R   1      10.818  12.290  -0.942  1.00  0.00      R    H  
ATOM    655  H3' URA R   1       7.583  11.744  -3.334  1.00  0.00      R    H  
ATOM    656  H4' URA R   1       8.667  14.587  -2.753  1.00  0.00      R    H  
ATOM    657  H5' URA R   1       6.703  15.332  -3.790  1.00  0.00      R    H  
ATOM    658  H5T URA R   1       6.096  12.612  -4.337  1.00  0.00      R    H  
ATOM    659 H2'' URA R   1       9.285  10.966  -1.744  1.00  0.00      R    H  
ATOM    660 H5'' URA R   1       7.424  14.250  -4.954  1.00  0.00      R    H  
ATOM    661  P   GUA R   2       9.602  10.896  -5.060  1.00  0.00      R    P  
ATOM    662  O1P GUA R   2      10.666  11.094  -6.051  1.00  0.00      R    O  
ATOM    663  O2P GUA R   2       8.373  10.302  -5.578  1.00  0.00      R    O  
ATOM    664  C5' GUA R   2      11.535  10.278  -3.461  1.00  0.00      R    C  
ATOM    665  O5' GUA R   2      10.147  10.010  -3.867  1.00  0.00      R    O  
ATOM    666  C4' GUA R   2      12.039   9.283  -2.376  1.00  0.00      R    C  
ATOM    667  O4' GUA R   2      11.085   9.222  -1.240  1.00  0.00      R    O  
ATOM    668  C3' GUA R   2      12.105   7.829  -2.852  1.00  0.00      R    C  
ATOM    669  O3' GUA R   2      13.347   7.569  -3.507  1.00  0.00      R    O  
ATOM    670  C2' GUA R   2      11.929   6.948  -1.529  1.00  0.00      R    C  
ATOM    671  O2' GUA R   2      13.180   6.929  -0.843  1.00  0.00      R    O  
ATOM    672  C1' GUA R   2      10.941   7.892  -0.811  1.00  0.00      R    C  
ATOM    673  N1  GUA R   2       7.152   4.964   1.083  1.00  0.00      R    N  
ATOM    674  C2  GUA R   2       8.416   5.189   1.585  1.00  0.00      R    C  
ATOM    675  N2  GUA R   2       8.740   4.431   2.630  1.00  0.00      R    N  
ATOM    676  N3  GUA R   2       9.334   6.022   1.034  1.00  0.00      R    N  
ATOM    677  C4  GUA R   2       8.885   6.521  -0.087  1.00  0.00      R    C  
ATOM    678  C5  GUA R   2       7.656   6.346  -0.692  1.00  0.00      R    C  
ATOM    679  C6  GUA R   2       6.765   5.394  -0.154  1.00  0.00      R    C  
ATOM    680  O6  GUA R   2       5.736   5.036  -0.631  1.00  0.00      R    O  
ATOM    681  N7  GUA R   2       7.544   6.991  -1.960  1.00  0.00      R    N  
ATOM    682  C8  GUA R   2       8.676   7.556  -2.046  1.00  0.00      R    C  
ATOM    683  N9  GUA R   2       9.577   7.316  -0.944  1.00  0.00      R    N  
ATOM    684  H1  GUA R   2       6.592   4.236   1.505  1.00  0.00      R    H  
ATOM    685  H8  GUA R   2       9.024   8.145  -2.895  1.00  0.00      R    H  
ATOM    686  H1' GUA R   2      11.077   7.955   0.290  1.00  0.00      R    H  
ATOM    687  H2' GUA R   2      13.179   6.071  -0.413  1.00  0.00      R    H  
ATOM    688  H21 GUA R   2       8.221   3.591   2.788  1.00  0.00      R    H  
ATOM    689  H3' GUA R   2      11.245   7.727  -3.548  1.00  0.00      R    H  
ATOM    690  H22 GUA R   2       9.519   4.728   3.184  1.00  0.00      R    H  
ATOM    691  H4' GUA R   2      12.961   9.628  -1.860  1.00  0.00      R    H  
ATOM    692  H5' GUA R   2      11.551  11.311  -3.051  1.00  0.00      R    H  
ATOM    693 H2'' GUA R   2      11.635   5.907  -1.780  1.00  0.00      R    H  
ATOM    694 H5'' GUA R   2      12.285  10.206  -4.278  1.00  0.00      R    H  
ATOM    695  P   URA R   3      13.328   6.734  -4.881  1.00  0.00      R    P  
ATOM    696  O1P URA R   3      14.715   6.558  -5.338  1.00  0.00      R    O  
ATOM    697  O2P URA R   3      12.343   7.414  -5.777  1.00  0.00      R    O  
ATOM    698  C5' URA R   3      13.515   4.417  -3.565  1.00  0.00      R    C  
ATOM    699  O5' URA R   3      12.668   5.374  -4.325  1.00  0.00      R    O  
ATOM    700  C4' URA R   3      12.872   3.073  -2.946  1.00  0.00      R    C  
ATOM    701  O4' URA R   3      11.847   3.448  -2.009  1.00  0.00      R    O  
ATOM    702  C3' URA R   3      12.247   2.254  -4.039  1.00  0.00      R    C  
ATOM    703  O3' URA R   3      13.262   1.471  -4.730  1.00  0.00      R    O  
ATOM    704  C2' URA R   3      11.232   1.488  -3.214  1.00  0.00      R    C  
ATOM    705  O2' URA R   3      11.866   0.335  -2.588  1.00  0.00      R    O  
ATOM    706  C1' URA R   3      10.855   2.506  -2.190  1.00  0.00      R    C  
ATOM    707  N1  URA R   3       9.568   3.141  -2.580  1.00  0.00      R    N  
ATOM    708  C2  URA R   3       8.450   2.606  -1.919  1.00  0.00      R    C  
ATOM    709  O2  URA R   3       8.522   1.845  -0.933  1.00  0.00      R    O  
ATOM    710  N3  URA R   3       7.262   3.052  -2.315  1.00  0.00      R    N  
ATOM    711  C4  URA R   3       7.041   3.908  -3.355  1.00  0.00      R    C  
ATOM    712  O4  URA R   3       5.909   4.237  -3.662  1.00  0.00      R    O  
ATOM    713  C5  URA R   3       8.275   4.461  -3.934  1.00  0.00      R    C  
ATOM    714  C6  URA R   3       9.450   3.963  -3.569  1.00  0.00      R    C  
ATOM    715  H3  URA R   3       6.472   2.587  -1.889  1.00  0.00      R    H  
ATOM    716  H5  URA R   3       8.266   5.121  -4.800  1.00  0.00      R    H  
ATOM    717  H6  URA R   3      10.337   4.152  -4.173  1.00  0.00      R    H  
ATOM    718  H1' URA R   3      10.827   2.078  -1.165  1.00  0.00      R    H  
ATOM    719  H2' URA R   3      11.342  -0.406  -2.898  1.00  0.00      R    H  
ATOM    720  H3' URA R   3      11.732   2.953  -4.732  1.00  0.00      R    H  
ATOM    721  H4' URA R   3      13.679   2.545  -2.394  1.00  0.00      R    H  
ATOM    722  H5' URA R   3      13.875   4.915  -2.641  1.00  0.00      R    H  
ATOM    723 H2'' URA R   3      10.375   1.091  -3.800  1.00  0.00      R    H  
ATOM    724 H5'' URA R   3      14.410   3.996  -4.071  1.00  0.00      R    H  
ATOM    725  P   URA R   4      12.911   0.885  -6.099  1.00  0.00      R    P  
ATOM    726  O1P URA R   4      14.181   0.339  -6.718  1.00  0.00      R    O  
ATOM    727  O2P URA R   4      12.208   1.977  -6.840  1.00  0.00      R    O  
ATOM    728  C5' URA R   4      12.465  -1.567  -5.326  1.00  0.00      R    C  
ATOM    729  O5' URA R   4      11.867  -0.309  -5.810  1.00  0.00      R    O  
ATOM    730  C4' URA R   4      11.399  -2.498  -4.695  1.00  0.00      R    C  
ATOM    731  O4' URA R   4      10.555  -1.794  -3.783  1.00  0.00      R    O  
ATOM    732  C3' URA R   4      10.414  -3.223  -5.643  1.00  0.00      R    C  
ATOM    733  O3' URA R   4      11.106  -4.276  -6.284  1.00  0.00      R    O  
ATOM    734  C2' URA R   4       9.316  -3.648  -4.720  1.00  0.00      R    C  
ATOM    735  O2' URA R   4       9.663  -4.713  -3.843  1.00  0.00      R    O  
ATOM    736  C1' URA R   4       9.214  -2.384  -3.782  1.00  0.00      R    C  
ATOM    737  N1  URA R   4       8.242  -1.417  -4.224  1.00  0.00      R    N  
ATOM    738  C2  URA R   4       6.934  -1.499  -3.800  1.00  0.00      R    C  
ATOM    739  O2  URA R   4       6.612  -2.364  -2.995  1.00  0.00      R    O  
ATOM    740  N3  URA R   4       6.041  -0.554  -4.213  1.00  0.00      R    N  
ATOM    741  C4  URA R   4       6.222   0.364  -5.231  1.00  0.00      R    C  
ATOM    742  O4  URA R   4       5.299   1.099  -5.601  1.00  0.00      R    O  
ATOM    743  C5  URA R   4       7.635   0.476  -5.586  1.00  0.00      R    C  
ATOM    744  C6  URA R   4       8.541  -0.360  -5.098  1.00  0.00      R    C  
ATOM    745  H3  URA R   4       5.096  -0.770  -3.930  1.00  0.00      R    H  
ATOM    746  H5  URA R   4       8.059   1.302  -6.158  1.00  0.00      R    H  
ATOM    747  H6  URA R   4       9.532  -0.252  -5.539  1.00  0.00      R    H  
ATOM    748  H1' URA R   4       9.023  -2.778  -2.761  1.00  0.00      R    H  
ATOM    749  H2' URA R   4       8.881  -5.246  -3.680  1.00  0.00      R    H  
ATOM    750  H3' URA R   4      10.049  -2.414  -6.311  1.00  0.00      R    H  
ATOM    751  H4' URA R   4      11.915  -3.325  -4.162  1.00  0.00      R    H  
ATOM    752  H5' URA R   4      13.129  -1.410  -4.448  1.00  0.00      R    H  
ATOM    753 H2'' URA R   4       8.339  -3.865  -5.204  1.00  0.00      R    H  
ATOM    754 H5'' URA R   4      13.055  -2.009  -6.157  1.00  0.00      R    H  
ATOM    755  P   GUA R   5      10.674  -4.682  -7.753  1.00  0.00      R    P  
ATOM    756  O1P GUA R   5      11.630  -5.773  -8.073  1.00  0.00      R    O  
ATOM    757  O2P GUA R   5      10.662  -3.497  -8.682  1.00  0.00      R    O  
ATOM    758  C5' GUA R   5       9.073  -6.637  -7.081  1.00  0.00      R    C  
ATOM    759  O5' GUA R   5       9.227  -5.286  -7.578  1.00  0.00      R    O  
ATOM    760  C4' GUA R   5       7.598  -6.845  -6.568  1.00  0.00      R    C  
ATOM    761  O4' GUA R   5       7.163  -5.815  -5.617  1.00  0.00      R    O  
ATOM    762  C3' GUA R   5       6.525  -6.851  -7.613  1.00  0.00      R    C  
ATOM    763  O3' GUA R   5       6.432  -8.036  -8.417  1.00  0.00      R    O  
ATOM    764  C2' GUA R   5       5.196  -6.609  -6.783  1.00  0.00      R    C  
ATOM    765  O2' GUA R   5       4.799  -7.731  -6.017  1.00  0.00      R    O  
ATOM    766  C1' GUA R   5       5.755  -5.574  -5.807  1.00  0.00      R    C  
ATOM    767  N1  GUA R   5       2.275  -1.897  -6.721  1.00  0.00      R    N  
ATOM    768  C2  GUA R   5       2.147  -3.093  -6.053  1.00  0.00      R    C  
ATOM    769  N2  GUA R   5       0.898  -3.314  -5.681  1.00  0.00      R    N  
ATOM    770  N3  GUA R   5       3.144  -3.991  -5.844  1.00  0.00      R    N  
ATOM    771  C4  GUA R   5       4.327  -3.534  -6.319  1.00  0.00      R    C  
ATOM    772  C5  GUA R   5       4.574  -2.308  -6.897  1.00  0.00      R    C  
ATOM    773  C6  GUA R   5       3.509  -1.388  -7.118  1.00  0.00      R    C  
ATOM    774  O6  GUA R   5       3.567  -0.273  -7.662  1.00  0.00      R    O  
ATOM    775  N7  GUA R   5       5.943  -2.196  -7.100  1.00  0.00      R    N  
ATOM    776  C8  GUA R   5       6.429  -3.392  -6.789  1.00  0.00      R    C  
ATOM    777  N9  GUA R   5       5.509  -4.270  -6.329  1.00  0.00      R    N  
ATOM    778  H1  GUA R   5       1.462  -1.329  -6.920  1.00  0.00      R    H  
ATOM    779  H8  GUA R   5       7.455  -3.748  -6.891  1.00  0.00      R    H  
ATOM    780  H1' GUA R   5       5.405  -5.664  -4.756  1.00  0.00      R    H  
ATOM    781  H2' GUA R   5       3.846  -7.703  -5.901  1.00  0.00      R    H  
ATOM    782  H21 GUA R   5       0.124  -2.728  -5.918  1.00  0.00      R    H  
ATOM    783  H3' GUA R   5       6.705  -6.022  -8.332  1.00  0.00      R    H  
ATOM    784  H22 GUA R   5       0.736  -4.163  -5.176  1.00  0.00      R    H  
ATOM    785  H4' GUA R   5       7.538  -7.833  -6.066  1.00  0.00      R    H  
ATOM    786  H5' GUA R   5       9.698  -6.849  -6.188  1.00  0.00      R    H  
ATOM    787 H2'' GUA R   5       4.333  -6.381  -7.445  1.00  0.00      R    H  
ATOM    788 H5'' GUA R   5       9.214  -7.393  -7.883  1.00  0.00      R    H  
ATOM    789  P   URA R   6       5.849  -8.058  -9.874  1.00  0.00      R    P  
ATOM    790  O1P URA R   6       5.973  -9.452 -10.233  1.00  0.00      R    O  
ATOM    791  O2P URA R   6       6.596  -7.122 -10.701  1.00  0.00      R    O  
ATOM    792  C5' URA R   6       3.392  -8.532  -9.327  1.00  0.00      R    C  
ATOM    793  O5' URA R   6       4.319  -7.558  -9.926  1.00  0.00      R    O  
ATOM    794  C4' URA R   6       1.917  -7.963  -9.179  1.00  0.00      R    C  
ATOM    795  O4' URA R   6       1.901  -6.808  -8.340  1.00  0.00      R    O  
ATOM    796  C3' URA R   6       1.243  -7.611 -10.430  1.00  0.00      R    C  
ATOM    797  O3' URA R   6       0.809  -8.728 -11.126  1.00  0.00      R    O  
ATOM    798  C2' URA R   6       0.125  -6.702  -9.862  1.00  0.00      R    C  
ATOM    799  O2' URA R   6      -0.928  -7.412  -9.254  1.00  0.00      R    O  
ATOM    800  C1' URA R   6       0.910  -5.920  -8.840  1.00  0.00      R    C  
ATOM    801  N1  URA R   6       1.449  -4.594  -9.301  1.00  0.00      R    N  
ATOM    802  C2  URA R   6       0.605  -3.544  -9.400  1.00  0.00      R    C  
ATOM    803  O2  URA R   6      -0.598  -3.621  -9.245  1.00  0.00      R    O  
ATOM    804  N3  URA R   6       1.137  -2.339  -9.824  1.00  0.00      R    N  
ATOM    805  C4  URA R   6       2.420  -2.173 -10.253  1.00  0.00      R    C  
ATOM    806  O4  URA R   6       2.783  -1.088 -10.728  1.00  0.00      R    O  
ATOM    807  C5  URA R   6       3.308  -3.288 -10.050  1.00  0.00      R    C  
ATOM    808  C6  URA R   6       2.788  -4.495  -9.701  1.00  0.00      R    C  
ATOM    809  H3  URA R   6       0.424  -1.641  -9.976  1.00  0.00      R    H  
ATOM    810  H5  URA R   6       4.297  -3.080 -10.460  1.00  0.00      R    H  
ATOM    811  H6  URA R   6       3.322  -5.445  -9.707  1.00  0.00      R    H  
ATOM    812  H1' URA R   6       0.169  -5.677  -8.048  1.00  0.00      R    H  
ATOM    813  H2' URA R   6      -1.690  -6.830  -9.297  1.00  0.00      R    H  
ATOM    814  H3' URA R   6       1.978  -6.965 -10.954  1.00  0.00      R    H  
ATOM    815  H4' URA R   6       1.386  -8.777  -8.641  1.00  0.00      R    H  
ATOM    816  H5' URA R   6       3.646  -8.834  -8.289  1.00  0.00      R    H  
ATOM    817 H2'' URA R   6      -0.312  -6.050 -10.648  1.00  0.00      R    H  
ATOM    818 H5'' URA R   6       3.306  -9.431  -9.974  1.00  0.00      R    H  
ATOM    819  P   ADE R   7       0.690  -8.679 -12.697  1.00  0.00      R    P  
ATOM    820  O1P ADE R   7       0.028  -9.843 -13.265  1.00  0.00      R    O  
ATOM    821  O2P ADE R   7       1.931  -8.097 -13.217  1.00  0.00      R    O  
ATOM    822  C5' ADE R   7      -1.899  -7.871 -12.411  1.00  0.00      R    C  
ATOM    823  O5' ADE R   7      -0.458  -7.585 -12.894  1.00  0.00      R    O  
ATOM    824  C4' ADE R   7      -2.834  -6.709 -12.695  1.00  0.00      R    C  
ATOM    825  O4' ADE R   7      -2.314  -5.550 -11.962  1.00  0.00      R    O  
ATOM    826  C3' ADE R   7      -2.910  -6.151 -14.162  1.00  0.00      R    C  
ATOM    827  O3' ADE R   7      -3.978  -6.861 -14.908  1.00  0.00      R    O  
ATOM    828  C2' ADE R   7      -3.104  -4.672 -14.028  1.00  0.00      R    C  
ATOM    829  O2' ADE R   7      -4.471  -4.209 -13.942  1.00  0.00      R    O  
ATOM    830  C1' ADE R   7      -2.402  -4.384 -12.730  1.00  0.00      R    C  
ATOM    831  N1  ADE R   7      -0.176  -0.009 -14.097  1.00  0.00      R    N  
ATOM    832  C2  ADE R   7      -1.463  -0.335 -13.944  1.00  0.00      R    C  
ATOM    833  N3  ADE R   7      -1.942  -1.547 -13.646  1.00  0.00      R    N  
ATOM    834  C4  ADE R   7      -0.970  -2.441 -13.431  1.00  0.00      R    C  
ATOM    835  C5  ADE R   7       0.381  -2.253 -13.605  1.00  0.00      R    C  
ATOM    836  C6  ADE R   7       0.822  -0.879 -13.892  1.00  0.00      R    C  
ATOM    837  N6  ADE R   7       2.077  -0.470 -13.886  1.00  0.00      R    N  
ATOM    838  N7  ADE R   7       1.072  -3.404 -13.307  1.00  0.00      R    N  
ATOM    839  C8  ADE R   7       0.103  -4.276 -13.032  1.00  0.00      R    C  
ATOM    840  N9  ADE R   7      -1.174  -3.665 -12.974  1.00  0.00      R    N  
ATOM    841  H2  ADE R   7      -2.265   0.362 -14.184  1.00  0.00      R    H  
ATOM    842  H8  ADE R   7       0.239  -5.322 -12.753  1.00  0.00      R    H  
ATOM    843  H1' ADE R   7      -3.033  -3.700 -12.121  1.00  0.00      R    H  
ATOM    844  H2' ADE R   7      -4.862  -3.922 -14.771  1.00  0.00      R    H  
ATOM    845  H3' ADE R   7      -1.902  -6.368 -14.576  1.00  0.00      R    H  
ATOM    846  H4' ADE R   7      -3.908  -6.790 -12.419  1.00  0.00      R    H  
ATOM    847  H5' ADE R   7      -2.023  -8.233 -11.367  1.00  0.00      R    H  
ATOM    848  H61 ADE R   7       2.875  -1.038 -13.681  1.00  0.00      R    H  
ATOM    849  H62 ADE R   7       2.131   0.528 -13.896  1.00  0.00      R    H  
ATOM    850 H2'' ADE R   7      -2.713  -4.100 -14.896  1.00  0.00      R    H  
ATOM    851 H5'' ADE R   7      -2.295  -8.678 -13.065  1.00  0.00      R    H  
ATOM    852  P   ADE R   8      -3.937  -6.938 -16.466  1.00  0.00      R    P  
ATOM    853  O1P ADE R   8      -5.107  -7.717 -16.956  1.00  0.00      R    O  
ATOM    854  O2P ADE R   8      -2.611  -7.391 -16.929  1.00  0.00      R    O  
ATOM    855  C5' ADE R   8      -5.444  -4.970 -16.978  1.00  0.00      R    C  
ATOM    856  O5' ADE R   8      -4.106  -5.468 -16.969  1.00  0.00      R    O  
ATOM    857  C4' ADE R   8      -5.464  -3.428 -17.362  1.00  0.00      R    C  
ATOM    858  O4' ADE R   8      -4.707  -2.649 -16.295  1.00  0.00      R    O  
ATOM    859  C3' ADE R   8      -4.809  -3.089 -18.682  1.00  0.00      R    C  
ATOM    860  O3' ADE R   8      -5.801  -3.331 -19.758  1.00  0.00      R    O  
ATOM    861  C2' ADE R   8      -4.482  -1.571 -18.390  1.00  0.00      R    C  
ATOM    862  O2' ADE R   8      -5.657  -0.827 -18.541  1.00  0.00      R    O  
ATOM    863  C1' ADE R   8      -4.055  -1.623 -16.963  1.00  0.00      R    C  
ATOM    864  N1  ADE R   8       0.239   1.015 -17.621  1.00  0.00      R    N  
ATOM    865  C2  ADE R   8      -1.040   1.358 -17.389  1.00  0.00      R    C  
ATOM    866  N3  ADE R   8      -2.093   0.600 -17.142  1.00  0.00      R    N  
ATOM    867  C4  ADE R   8      -1.710  -0.677 -17.115  1.00  0.00      R    C  
ATOM    868  C5  ADE R   8      -0.408  -1.154 -17.146  1.00  0.00      R    C  
ATOM    869  C6  ADE R   8       0.653  -0.292 -17.483  1.00  0.00      R    C  
ATOM    870  N6  ADE R   8       1.956  -0.651 -17.533  1.00  0.00      R    N  
ATOM    871  N7  ADE R   8      -0.439  -2.522 -17.007  1.00  0.00      R    N  
ATOM    872  C8  ADE R   8      -1.691  -2.844 -16.948  1.00  0.00      R    C  
ATOM    873  N9  ADE R   8      -2.543  -1.747 -16.942  1.00  0.00      R    N  
ATOM    874  H2  ADE R   8      -1.152   2.434 -17.521  1.00  0.00      R    H  
ATOM    875  H8  ADE R   8      -2.018  -3.859 -16.726  1.00  0.00      R    H  
ATOM    876  H1' ADE R   8      -4.488  -0.776 -16.389  1.00  0.00      R    H  
ATOM    877  H2' ADE R   8      -5.596  -0.416 -19.406  1.00  0.00      R    H  
ATOM    878  H3' ADE R   8      -3.881  -3.700 -18.710  1.00  0.00      R    H  
ATOM    879  H4' ADE R   8      -6.480  -2.980 -17.376  1.00  0.00      R    H  
ATOM    880  H5' ADE R   8      -5.928  -5.013 -15.978  1.00  0.00      R    H  
ATOM    881  H61 ADE R   8       2.683  -0.027 -17.820  1.00  0.00      R    H  
ATOM    882  H62 ADE R   8       2.202  -1.539 -17.145  1.00  0.00      R    H  
ATOM    883 H2'' ADE R   8      -3.679  -1.188 -19.055  1.00  0.00      R    H  
ATOM    884 H5'' ADE R   8      -6.104  -5.499 -17.699  1.00  0.00      R    H  
ATOM    885  P   GUA R   9      -5.285  -3.313 -21.291  1.00  0.00      R    P  
ATOM    886  O1P GUA R   9      -6.456  -3.741 -22.141  1.00  0.00      R    O  
ATOM    887  O2P GUA R   9      -3.963  -4.103 -21.391  1.00  0.00      R    O  
ATOM    888  C5' GUA R   9      -5.871  -0.782 -21.764  1.00  0.00      R    C  
ATOM    889  O5' GUA R   9      -4.901  -1.851 -21.720  1.00  0.00      R    O  
ATOM    890  C4' GUA R   9      -5.276   0.617 -21.774  1.00  0.00      R    C  
ATOM    891  O4' GUA R   9      -4.370   0.715 -20.620  1.00  0.00      R    O  
ATOM    892  C3' GUA R   9      -4.420   0.994 -22.942  1.00  0.00      R    C  
ATOM    893  O3' GUA R   9      -5.258   1.462 -24.054  1.00  0.00      R    O  
ATOM    894  C2' GUA R   9      -3.525   2.146 -22.311  1.00  0.00      R    C  
ATOM    895  O2' GUA R   9      -4.308   3.328 -22.104  1.00  0.00      R    O  
ATOM    896  C1' GUA R   9      -3.174   1.514 -20.967  1.00  0.00      R    C  
ATOM    897  N1  GUA R   9       1.882   1.656 -21.724  1.00  0.00      R    N  
ATOM    898  C2  GUA R   9       0.956   2.662 -21.757  1.00  0.00      R    C  
ATOM    899  N2  GUA R   9       1.411   3.873 -21.974  1.00  0.00      R    N  
ATOM    900  N3  GUA R   9      -0.320   2.530 -21.385  1.00  0.00      R    N  
ATOM    901  C4  GUA R   9      -0.645   1.241 -21.181  1.00  0.00      R    C  
ATOM    902  C5  GUA R   9       0.200   0.099 -21.142  1.00  0.00      R    C  
ATOM    903  C6  GUA R   9       1.557   0.362 -21.312  1.00  0.00      R    C  
ATOM    904  O6  GUA R   9       2.396  -0.545 -21.245  1.00  0.00      R    O  
ATOM    905  N7  GUA R   9      -0.513  -1.004 -20.914  1.00  0.00      R    N  
ATOM    906  C8  GUA R   9      -1.799  -0.692 -20.807  1.00  0.00      R    C  
ATOM    907  N9  GUA R   9      -1.921   0.704 -21.012  1.00  0.00      R    N  
ATOM    908  H1  GUA R   9       2.872   1.781 -21.571  1.00  0.00      R    H  
ATOM    909  H8  GUA R   9      -2.608  -1.414 -20.701  1.00  0.00      R    H  
ATOM    910  H1' GUA R   9      -3.100   2.327 -20.212  1.00  0.00      R    H  
ATOM    911  H2' GUA R   9      -3.671   3.975 -21.788  1.00  0.00      R    H  
ATOM    912  H21 GUA R   9       2.401   3.987 -22.063  1.00  0.00      R    H  
ATOM    913  H3' GUA R   9      -3.724   0.161 -23.181  1.00  0.00      R    H  
ATOM    914  H22 GUA R   9       0.838   4.653 -21.721  1.00  0.00      R    H  
ATOM    915  H4' GUA R   9      -6.070   1.387 -21.674  1.00  0.00      R    H  
ATOM    916  H5' GUA R   9      -6.626  -0.845 -20.951  1.00  0.00      R    H  
ATOM    917 H2'' GUA R   9      -2.638   2.237 -22.973  1.00  0.00      R    H  
ATOM    918 H5'' GUA R   9      -6.418  -0.844 -22.729  1.00  0.00      R    H  
ATOM    919  P   CYT R  10      -5.016   1.136 -25.547  1.00  0.00      R    P  
ATOM    920  O1P CYT R  10      -6.095   1.648 -26.394  1.00  0.00      R    O  
ATOM    921  O2P CYT R  10      -4.737  -0.306 -25.601  1.00  0.00      R    O  
ATOM    922  C5' CYT R  10      -3.757   3.403 -25.831  1.00  0.00      R    C  
ATOM    923  O5' CYT R  10      -3.713   1.921 -25.846  1.00  0.00      R    O  
ATOM    924  C4' CYT R  10      -2.409   3.959 -26.071  1.00  0.00      R    C  
ATOM    925  O4' CYT R  10      -1.462   3.441 -24.940  1.00  0.00      R    O  
ATOM    926  C3' CYT R  10      -1.749   3.431 -27.384  1.00  0.00      R    C  
ATOM    927  O3' CYT R  10      -2.237   4.088 -28.611  1.00  0.00      R    O  
ATOM    928  C2' CYT R  10      -0.272   3.646 -27.090  1.00  0.00      R    C  
ATOM    929  O2' CYT R  10       0.175   4.945 -27.131  1.00  0.00      R    O  
ATOM    930  C1' CYT R  10      -0.186   3.275 -25.572  1.00  0.00      R    C  
ATOM    931  N1  CYT R  10       0.414   1.943 -25.432  1.00  0.00      R    N  
ATOM    932  C2  CYT R  10       1.829   1.731 -25.265  1.00  0.00      R    C  
ATOM    933  O2  CYT R  10       2.548   2.723 -25.383  1.00  0.00      R    O  
ATOM    934  N3  CYT R  10       2.260   0.455 -24.906  1.00  0.00      R    N  
ATOM    935  C4  CYT R  10       1.443  -0.619 -24.942  1.00  0.00      R    C  
ATOM    936  N4  CYT R  10       1.893  -1.747 -24.594  1.00  0.00      R    N  
ATOM    937  C5  CYT R  10       0.108  -0.444 -25.285  1.00  0.00      R    C  
ATOM    938  C6  CYT R  10      -0.346   0.818 -25.503  1.00  0.00      R    C  
ATOM    939  H5  CYT R  10      -0.520  -1.333 -25.336  1.00  0.00      R    H  
ATOM    940  H6  CYT R  10      -1.412   0.965 -25.673  1.00  0.00      R    H  
ATOM    941  H1' CYT R  10       0.525   3.949 -25.051  1.00  0.00      R    H  
ATOM    942  H2' CYT R  10       1.073   4.987 -27.467  1.00  0.00      R    H  
ATOM    943  H3' CYT R  10      -1.952   2.340 -27.436  1.00  0.00      R    H  
ATOM    944  H4' CYT R  10      -2.374   5.069 -26.123  1.00  0.00      R    H  
ATOM    945  H41 CYT R  10       2.819  -1.831 -24.225  1.00  0.00      R    H  
ATOM    946  H5' CYT R  10      -4.152   3.697 -24.835  1.00  0.00      R    H  
ATOM    947  H42 CYT R  10       1.231  -2.468 -24.389  1.00  0.00      R    H  
ATOM    948  H3T CYT R  10      -1.567   3.927 -29.280  1.00  0.00      R    H  
ATOM    949 H2'' CYT R  10       0.323   2.954 -27.723  1.00  0.00      R    H  
ATOM    950 H5'' CYT R  10      -4.567   3.858 -26.440  1.00  0.00      R    H  
TER   
ATOM    951  P   CYT T   9       5.079  11.271 -39.479  1.00  0.00      TS   P  
ATOM    952  O1P CYT T   9       5.277  11.398 -38.013  1.00  0.00      TS   O  
ATOM    953  O2P CYT T   9       6.043  10.563 -40.277  1.00  0.00      TS   O  
ATOM    954  C5' CYT T   9       2.555  11.383 -39.134  1.00  0.00      TS   C  
ATOM    955  O5' CYT T   9       3.625  10.825 -39.846  1.00  0.00      TS   O  
ATOM    956  C4' CYT T   9       1.637  10.282 -38.424  1.00  0.00      TS   C  
ATOM    957  O4' CYT T   9       0.926   9.503 -39.505  1.00  0.00      TS   O  
ATOM    958  C3' CYT T   9       2.336   9.118 -37.632  1.00  0.00      TS   C  
ATOM    959  O3' CYT T   9       2.130   9.418 -36.217  1.00  0.00      TS   O  
ATOM    960  C2' CYT T   9       1.692   7.864 -38.108  1.00  0.00      TS   C  
ATOM    961  C1' CYT T   9       0.477   8.373 -38.855  1.00  0.00      TS   C  
ATOM    962  N1  CYT T   9      -0.067   7.591 -39.943  1.00  0.00      TS   N  
ATOM    963  C2  CYT T   9      -1.497   7.503 -40.041  1.00  0.00      TS   C  
ATOM    964  O2  CYT T   9      -2.195   8.245 -39.346  1.00  0.00      TS   O  
ATOM    965  N3  CYT T   9      -2.038   6.621 -40.892  1.00  0.00      TS   N  
ATOM    966  C4  CYT T   9      -1.218   5.898 -41.652  1.00  0.00      TS   C  
ATOM    967  N4  CYT T   9      -1.772   5.155 -42.579  1.00  0.00      TS   N  
ATOM    968  C5  CYT T   9       0.155   5.845 -41.516  1.00  0.00      TS   C  
ATOM    969  O5T CYT T   9       5.127  12.757 -39.895  1.00  0.00      TS   O  
ATOM    970  C6  CYT T   9       0.665   6.700 -40.743  1.00  0.00      TS   C  
ATOM    971  H5  CYT T   9       0.761   5.148 -42.095  1.00  0.00      TS   H  
ATOM    972  H6  CYT T   9       1.745   6.721 -40.598  1.00  0.00      TS   H  
ATOM    973  H1' CYT T   9      -0.312   8.808 -38.203  1.00  0.00      TS   H  
ATOM    974  H2' CYT T   9       1.467   7.115 -37.319  1.00  0.00      TS   H  
ATOM    975  H3' CYT T   9       3.420   9.137 -37.875  1.00  0.00      TS   H  
ATOM    976  H4' CYT T   9       0.826  10.726 -37.809  1.00  0.00      TS   H  
ATOM    977  H41 CYT T   9      -2.767   5.069 -42.609  1.00  0.00      TS   H  
ATOM    978  H5' CYT T   9       1.939  11.917 -39.889  1.00  0.00      TS   H  
ATOM    979  H42 CYT T   9      -1.203   4.497 -43.073  1.00  0.00      TS   H  
ATOM    980  H5T CYT T   9       5.192  12.786 -40.852  1.00  0.00      TS   H  
ATOM    981 H2'' CYT T   9       2.422   7.403 -38.807  1.00  0.00      TS   H  
ATOM    982 H5'' CYT T   9       2.800  12.015 -38.255  1.00  0.00      TS   H  
ATOM    983  P   GUA T  10       2.841   8.422 -35.192  1.00  0.00      TS   P  
ATOM    984  O1P GUA T  10       3.407   9.148 -34.078  1.00  0.00      TS   O  
ATOM    985  O2P GUA T  10       3.767   7.437 -35.778  1.00  0.00      TS   O  
ATOM    986  C5' GUA T  10       0.416   8.233 -34.188  1.00  0.00      TS   C  
ATOM    987  O5' GUA T  10       1.617   7.596 -34.605  1.00  0.00      TS   O  
ATOM    988  C4' GUA T  10      -0.746   7.236 -34.182  1.00  0.00      TS   C  
ATOM    989  O4' GUA T  10      -1.242   7.094 -35.498  1.00  0.00      TS   O  
ATOM    990  C3' GUA T  10      -0.425   5.847 -33.855  1.00  0.00      TS   C  
ATOM    991  O3' GUA T  10      -0.229   5.726 -32.459  1.00  0.00      TS   O  
ATOM    992  C2' GUA T  10      -1.659   5.182 -34.265  1.00  0.00      TS   C  
ATOM    993  C1' GUA T  10      -1.942   5.844 -35.655  1.00  0.00      TS   C  
ATOM    994  N1  GUA T  10      -3.271   2.903 -39.478  1.00  0.00      TS   N  
ATOM    995  C2  GUA T  10      -4.028   3.524 -38.508  1.00  0.00      TS   C  
ATOM    996  N2  GUA T  10      -5.277   3.219 -38.581  1.00  0.00      TS   N  
ATOM    997  N3  GUA T  10      -3.561   4.317 -37.567  1.00  0.00      TS   N  
ATOM    998  C4  GUA T  10      -2.265   4.543 -37.722  1.00  0.00      TS   C  
ATOM    999  C5  GUA T  10      -1.402   3.938 -38.618  1.00  0.00      TS   C  
ATOM   1000  C6  GUA T  10      -1.944   3.032 -39.586  1.00  0.00      TS   C  
ATOM   1001  O6  GUA T  10      -1.312   2.443 -40.432  1.00  0.00      TS   O  
ATOM   1002  N7  GUA T  10      -0.075   4.308 -38.377  1.00  0.00      TS   N  
ATOM   1003  C8  GUA T  10      -0.150   4.968 -37.279  1.00  0.00      TS   C  
ATOM   1004  N9  GUA T  10      -1.460   5.209 -36.808  1.00  0.00      TS   N  
ATOM   1005  H1  GUA T  10      -3.800   2.399 -40.175  1.00  0.00      TS   H  
ATOM   1006  H8  GUA T  10       0.758   5.363 -36.825  1.00  0.00      TS   H  
ATOM   1007  H1' GUA T  10      -3.030   6.039 -35.770  1.00  0.00      TS   H  
ATOM   1008  H2' GUA T  10      -2.459   5.491 -33.559  1.00  0.00      TS   H  
ATOM   1009  H21 GUA T  10      -5.659   2.780 -39.394  1.00  0.00      TS   H  
ATOM   1010  H3' GUA T  10       0.502   5.540 -34.385  1.00  0.00      TS   H  
ATOM   1011  H22 GUA T  10      -5.888   3.824 -38.071  1.00  0.00      TS   H  
ATOM   1012  H4' GUA T  10      -1.507   7.549 -33.436  1.00  0.00      TS   H  
ATOM   1013  H5' GUA T  10       0.128   9.146 -34.751  1.00  0.00      TS   H  
ATOM   1014 H2'' GUA T  10      -1.668   4.073 -34.205  1.00  0.00      TS   H  
ATOM   1015 H5'' GUA T  10       0.584   8.596 -33.152  1.00  0.00      TS   H  
ATOM   1016  P   THY T  11       0.267   4.417 -31.832  1.00  0.00      TS   P  
ATOM   1017  O1P THY T  11      -0.624   4.165 -30.625  1.00  0.00      TS   O  
ATOM   1018  O2P THY T  11       0.336   3.348 -32.761  1.00  0.00      TS   O  
ATOM   1019  C5' THY T  11       2.050   5.823 -30.426  1.00  0.00      TS   C  
ATOM   1020  O5' THY T  11       1.727   4.850 -31.387  1.00  0.00      TS   O  
ATOM   1021  C4' THY T  11       3.113   5.495 -29.442  1.00  0.00      TS   C  
ATOM   1022  O4' THY T  11       2.774   4.279 -28.640  1.00  0.00      TS   O  
ATOM   1023  C3' THY T  11       4.466   5.180 -30.108  1.00  0.00      TS   C  
ATOM   1024  O3' THY T  11       5.532   5.816 -29.406  1.00  0.00      TS   O  
ATOM   1025  C2' THY T  11       4.526   3.624 -29.993  1.00  0.00      TS   C  
ATOM   1026  C1' THY T  11       3.792   3.276 -28.738  1.00  0.00      TS   C  
ATOM   1027  N1  THY T  11       3.213   1.971 -28.724  1.00  0.00      TS   N  
ATOM   1028  C2  THY T  11       4.005   0.954 -28.258  1.00  0.00      TS   C  
ATOM   1029  O2  THY T  11       5.171   1.145 -27.907  1.00  0.00      TS   O  
ATOM   1030  N3  THY T  11       3.407  -0.211 -28.260  1.00  0.00      TS   N  
ATOM   1031  C4  THY T  11       2.112  -0.609 -28.679  1.00  0.00      TS   C  
ATOM   1032  O4  THY T  11       1.795  -1.835 -28.647  1.00  0.00      TS   O  
ATOM   1033  C5  THY T  11       1.396   0.494 -29.312  1.00  0.00      TS   C  
ATOM   1034  C5M THY T  11       0.078   0.198 -29.775  1.00  0.00      TS   C  
ATOM   1035  C6  THY T  11       1.932   1.723 -29.204  1.00  0.00      TS   C  
ATOM   1036  H3  THY T  11       3.999  -0.940 -27.888  1.00  0.00      TS   H  
ATOM   1037  H6  THY T  11       1.347   2.609 -29.454  1.00  0.00      TS   H  
ATOM   1038  H1' THY T  11       4.387   3.467 -27.819  1.00  0.00      TS   H  
ATOM   1039  H2' THY T  11       5.571   3.249 -29.997  1.00  0.00      TS   H  
ATOM   1040  H3' THY T  11       4.507   5.435 -31.189  1.00  0.00      TS   H  
ATOM   1041  H4' THY T  11       3.242   6.310 -28.697  1.00  0.00      TS   H  
ATOM   1042  H5' THY T  11       1.167   6.124 -29.823  1.00  0.00      TS   H  
ATOM   1043  H51 THY T  11      -0.656   0.395 -28.963  1.00  0.00      TS   H  
ATOM   1044  H52 THY T  11       0.069  -0.818 -30.223  1.00  0.00      TS   H  
ATOM   1045  H53 THY T  11      -0.187   0.938 -30.560  1.00  0.00      TS   H  
ATOM   1046 H2'' THY T  11       3.874   3.305 -30.835  1.00  0.00      TS   H  
ATOM   1047 H5'' THY T  11       2.515   6.691 -30.942  1.00  0.00      TS   H  
ATOM   1048  P   ADE T  12       6.108   7.196 -29.876  1.00  0.00      TS   P  
ATOM   1049  O1P ADE T  12       6.698   7.847 -28.675  1.00  0.00      TS   O  
ATOM   1050  O2P ADE T  12       5.047   7.929 -30.673  1.00  0.00      TS   O  
ATOM   1051  C5' ADE T  12       8.192   5.684 -30.469  1.00  0.00      TS   C  
ATOM   1052  O5' ADE T  12       7.348   6.777 -30.781  1.00  0.00      TS   O  
ATOM   1053  C4' ADE T  12       8.385   4.724 -31.719  1.00  0.00      TS   C  
ATOM   1054  O4' ADE T  12       7.542   3.458 -31.572  1.00  0.00      TS   O  
ATOM   1055  C3' ADE T  12       7.974   5.300 -33.113  1.00  0.00      TS   C  
ATOM   1056  O3' ADE T  12       8.838   5.115 -34.245  1.00  0.00      TS   O  
ATOM   1057  C2' ADE T  12       6.660   4.523 -33.353  1.00  0.00      TS   C  
ATOM   1058  C1' ADE T  12       7.040   3.151 -32.850  1.00  0.00      TS   C  
ATOM   1059  N1  ADE T  12       5.211  -1.370 -30.959  1.00  0.00      TS   N  
ATOM   1060  C2  ADE T  12       6.333  -0.705 -30.906  1.00  0.00      TS   C  
ATOM   1061  N3  ADE T  12       6.740   0.467 -31.309  1.00  0.00      TS   N  
ATOM   1062  C4  ADE T  12       5.730   1.079 -32.005  1.00  0.00      TS   C  
ATOM   1063  C5  ADE T  12       4.501   0.552 -32.157  1.00  0.00      TS   C  
ATOM   1064  C6  ADE T  12       4.239  -0.749 -31.622  1.00  0.00      TS   C  
ATOM   1065  N6  ADE T  12       3.021  -1.299 -31.850  1.00  0.00      TS   N  
ATOM   1066  N7  ADE T  12       3.706   1.353 -32.989  1.00  0.00      TS   N  
ATOM   1067  C8  ADE T  12       4.566   2.347 -33.356  1.00  0.00      TS   C  
ATOM   1068  N9  ADE T  12       5.845   2.280 -32.724  1.00  0.00      TS   N  
ATOM   1069  H2  ADE T  12       7.064  -1.265 -30.320  1.00  0.00      TS   H  
ATOM   1070  H8  ADE T  12       4.326   3.215 -33.970  1.00  0.00      TS   H  
ATOM   1071  H1' ADE T  12       7.830   2.701 -33.489  1.00  0.00      TS   H  
ATOM   1072  H2' ADE T  12       6.394   4.669 -34.421  1.00  0.00      TS   H  
ATOM   1073  H3' ADE T  12       7.648   6.356 -33.001  1.00  0.00      TS   H  
ATOM   1074  H4' ADE T  12       9.436   4.362 -31.728  1.00  0.00      TS   H  
ATOM   1075  H5' ADE T  12       7.912   5.026 -29.618  1.00  0.00      TS   H  
ATOM   1076  H61 ADE T  12       2.861  -2.186 -31.415  1.00  0.00      TS   H  
ATOM   1077  H62 ADE T  12       2.440  -0.868 -32.540  1.00  0.00      TS   H  
ATOM   1078 H2'' ADE T  12       5.744   4.936 -32.878  1.00  0.00      TS   H  
ATOM   1079 H5'' ADE T  12       9.156   6.161 -30.193  1.00  0.00      TS   H  
ATOM   1080  P   THY T  13       9.888   6.219 -34.595  1.00  0.00      TS   P  
ATOM   1081  O1P THY T  13      10.346   6.940 -33.364  1.00  0.00      TS   O  
ATOM   1082  O2P THY T  13       9.366   7.034 -35.682  1.00  0.00      TS   O  
ATOM   1083  C5' THY T  13      11.886   4.615 -34.315  1.00  0.00      TS   C  
ATOM   1084  O5' THY T  13      11.121   5.425 -35.103  1.00  0.00      TS   O  
ATOM   1085  C4' THY T  13      12.112   3.281 -35.079  1.00  0.00      TS   C  
ATOM   1086  O4' THY T  13      10.970   2.394 -35.144  1.00  0.00      TS   O  
ATOM   1087  C3' THY T  13      12.593   3.415 -36.521  1.00  0.00      TS   C  
ATOM   1088  O3' THY T  13      13.679   2.546 -36.955  1.00  0.00      TS   O  
ATOM   1089  C2' THY T  13      11.398   3.144 -37.402  1.00  0.00      TS   C  
ATOM   1090  C1' THY T  13      10.675   2.089 -36.512  1.00  0.00      TS   C  
ATOM   1091  N1  THY T  13       9.150   2.063 -36.484  1.00  0.00      TS   N  
ATOM   1092  C2  THY T  13       8.572   0.907 -35.947  1.00  0.00      TS   C  
ATOM   1093  O2  THY T  13       9.198  -0.073 -35.509  1.00  0.00      TS   O  
ATOM   1094  N3  THY T  13       7.223   1.022 -35.870  1.00  0.00      TS   N  
ATOM   1095  C4  THY T  13       6.371   2.072 -36.297  1.00  0.00      TS   C  
ATOM   1096  O4  THY T  13       5.128   1.932 -36.389  1.00  0.00      TS   O  
ATOM   1097  C5  THY T  13       7.096   3.254 -36.619  1.00  0.00      TS   C  
ATOM   1098  C5M THY T  13       6.325   4.424 -37.082  1.00  0.00      TS   C  
ATOM   1099  C6  THY T  13       8.440   3.240 -36.635  1.00  0.00      TS   C  
ATOM   1100  H3  THY T  13       6.798   0.222 -35.426  1.00  0.00      TS   H  
ATOM   1101  H6  THY T  13       9.038   4.145 -36.745  1.00  0.00      TS   H  
ATOM   1102  H1' THY T  13      11.035   1.085 -36.821  1.00  0.00      TS   H  
ATOM   1103  H2' THY T  13      11.596   2.728 -38.413  1.00  0.00      TS   H  
ATOM   1104  H3' THY T  13      12.775   4.511 -36.541  1.00  0.00      TS   H  
ATOM   1105  H4' THY T  13      12.884   2.704 -34.525  1.00  0.00      TS   H  
ATOM   1106  H5' THY T  13      11.506   4.366 -33.301  1.00  0.00      TS   H  
ATOM   1107  H51 THY T  13       5.291   4.413 -36.677  1.00  0.00      TS   H  
ATOM   1108  H52 THY T  13       6.200   4.365 -38.184  1.00  0.00      TS   H  
ATOM   1109  H53 THY T  13       6.786   5.414 -36.878  1.00  0.00      TS   H  
ATOM   1110 H2'' THY T  13      10.801   4.073 -37.529  1.00  0.00      TS   H  
ATOM   1111 H5'' THY T  13      12.868   5.117 -34.191  1.00  0.00      TS   H  
ATOM   1112  P   ADE T  14      15.092   3.082 -37.254  1.00  0.00      TS   P  
ATOM   1113  O1P ADE T  14      15.562   3.863 -36.144  1.00  0.00      TS   O  
ATOM   1114  O2P ADE T  14      15.094   3.811 -38.514  1.00  0.00      TS   O  
ATOM   1115  C5' ADE T  14      16.253   0.896 -36.426  1.00  0.00      TS   C  
ATOM   1116  O5' ADE T  14      15.954   1.818 -37.504  1.00  0.00      TS   O  
ATOM   1117  C4' ADE T  14      16.116  -0.574 -36.915  1.00  0.00      TS   C  
ATOM   1118  O4' ADE T  14      14.810  -0.945 -37.428  1.00  0.00      TS   O  
ATOM   1119  C3' ADE T  14      17.082  -0.835 -38.076  1.00  0.00      TS   C  
ATOM   1120  O3' ADE T  14      17.570  -2.191 -38.033  1.00  0.00      TS   O  
ATOM   1121  C2' ADE T  14      16.155  -0.639 -39.311  1.00  0.00      TS   C  
ATOM   1122  C1' ADE T  14      14.801  -1.165 -38.808  1.00  0.00      TS   C  
ATOM   1123  N1  ADE T  14       9.620  -1.123 -38.800  1.00  0.00      TS   N  
ATOM   1124  C2  ADE T  14      10.482  -1.997 -38.304  1.00  0.00      TS   C  
ATOM   1125  N3  ADE T  14      11.778  -1.988 -38.478  1.00  0.00      TS   N  
ATOM   1126  C4  ADE T  14      12.239  -0.926 -39.080  1.00  0.00      TS   C  
ATOM   1127  C5  ADE T  14      11.502   0.094 -39.520  1.00  0.00      TS   C  
ATOM   1128  C6  ADE T  14      10.079  -0.011 -39.397  1.00  0.00      TS   C  
ATOM   1129  N6  ADE T  14       9.241   1.049 -39.697  1.00  0.00      TS   N  
ATOM   1130  N7  ADE T  14      12.260   1.067 -40.184  1.00  0.00      TS   N  
ATOM   1131  C8  ADE T  14      13.500   0.676 -40.015  1.00  0.00      TS   C  
ATOM   1132  N9  ADE T  14      13.597  -0.465 -39.286  1.00  0.00      TS   N  
ATOM   1133  H2  ADE T  14      10.087  -2.857 -37.763  1.00  0.00      TS   H  
ATOM   1134  H8  ADE T  14      14.396   1.268 -40.204  1.00  0.00      TS   H  
ATOM   1135  H1' ADE T  14      14.873  -2.270 -38.904  1.00  0.00      TS   H  
ATOM   1136  H2' ADE T  14      16.488  -1.154 -40.237  1.00  0.00      TS   H  
ATOM   1137  H3' ADE T  14      17.884  -0.075 -38.183  1.00  0.00      TS   H  
ATOM   1138  H4' ADE T  14      16.408  -1.256 -36.088  1.00  0.00      TS   H  
ATOM   1139  H5' ADE T  14      15.715   1.102 -35.476  1.00  0.00      TS   H  
ATOM   1140  H61 ADE T  14       8.264   0.886 -39.563  1.00  0.00      TS   H  
ATOM   1141  H62 ADE T  14       9.536   1.802 -40.285  1.00  0.00      TS   H  
ATOM   1142 H2'' ADE T  14      16.060   0.439 -39.560  1.00  0.00      TS   H  
ATOM   1143 H5'' ADE T  14      17.332   1.109 -36.266  1.00  0.00      TS   H  
ATOM   1144  P   THY T  15      19.070  -2.544 -37.629  1.00  0.00      TS   P  
ATOM   1145  O1P THY T  15      19.271  -2.181 -36.173  1.00  0.00      TS   O  
ATOM   1146  O2P THY T  15      20.078  -2.045 -38.577  1.00  0.00      TS   O  
ATOM   1147  C5' THY T  15      18.416  -4.963 -36.707  1.00  0.00      TS   C  
ATOM   1148  O5' THY T  15      19.196  -4.077 -37.559  1.00  0.00      TS   O  
ATOM   1149  C4' THY T  15      17.720  -6.113 -37.493  1.00  0.00      TS   C  
ATOM   1150  O4' THY T  15      16.792  -5.545 -38.483  1.00  0.00      TS   O  
ATOM   1151  C3' THY T  15      18.762  -6.941 -38.316  1.00  0.00      TS   C  
ATOM   1152  O3' THY T  15      18.490  -8.378 -38.381  1.00  0.00      TS   O  
ATOM   1153  C2' THY T  15      18.614  -6.386 -39.691  1.00  0.00      TS   C  
ATOM   1154  C1' THY T  15      17.165  -5.936 -39.792  1.00  0.00      TS   C  
ATOM   1155  N1  THY T  15      16.780  -4.943 -40.752  1.00  0.00      TS   N  
ATOM   1156  C2  THY T  15      15.452  -4.739 -41.009  1.00  0.00      TS   C  
ATOM   1157  O2  THY T  15      14.561  -5.371 -40.442  1.00  0.00      TS   O  
ATOM   1158  N3  THY T  15      15.133  -3.742 -41.903  1.00  0.00      TS   N  
ATOM   1159  C4  THY T  15      15.955  -2.894 -42.527  1.00  0.00      TS   C  
ATOM   1160  O4  THY T  15      15.509  -1.845 -43.041  1.00  0.00      TS   O  
ATOM   1161  C5  THY T  15      17.371  -3.126 -42.232  1.00  0.00      TS   C  
ATOM   1162  C5M THY T  15      18.452  -2.487 -42.901  1.00  0.00      TS   C  
ATOM   1163  C6  THY T  15      17.717  -4.156 -41.417  1.00  0.00      TS   C  
ATOM   1164  H3  THY T  15      14.130  -3.676 -42.000  1.00  0.00      TS   H  
ATOM   1165  H6  THY T  15      18.745  -4.325 -41.097  1.00  0.00      TS   H  
ATOM   1166  H1' THY T  15      16.526  -6.810 -40.040  1.00  0.00      TS   H  
ATOM   1167  H2' THY T  15      18.949  -7.139 -40.437  1.00  0.00      TS   H  
ATOM   1168  H3' THY T  15      19.746  -6.627 -37.908  1.00  0.00      TS   H  
ATOM   1169  H4' THY T  15      17.161  -6.816 -36.839  1.00  0.00      TS   H  
ATOM   1170  H5' THY T  15      17.725  -4.357 -36.083  1.00  0.00      TS   H  
ATOM   1171  H51 THY T  15      19.379  -3.066 -43.098  1.00  0.00      TS   H  
ATOM   1172  H52 THY T  15      18.726  -1.540 -42.388  1.00  0.00      TS   H  
ATOM   1173  H53 THY T  15      18.214  -2.229 -43.955  1.00  0.00      TS   H  
ATOM   1174 H2'' THY T  15      19.254  -5.480 -39.637  1.00  0.00      TS   H  
ATOM   1175 H5'' THY T  15      19.030  -5.446 -35.917  1.00  0.00      TS   H  
ATOM   1176  P   ADE T  16      19.383  -9.184 -37.452  1.00  0.00      TS   P  
ATOM   1177  O1P ADE T  16      19.212  -8.562 -36.118  1.00  0.00      TS   O  
ATOM   1178  O2P ADE T  16      20.739  -9.460 -38.005  1.00  0.00      TS   O  
ATOM   1179  C5' ADE T  16      17.317 -10.663 -36.729  1.00  0.00      TS   C  
ATOM   1180  O5' ADE T  16      18.585 -10.508 -37.397  1.00  0.00      TS   O  
ATOM   1181  C4' ADE T  16      16.209 -11.209 -37.627  1.00  0.00      TS   C  
ATOM   1182  O4' ADE T  16      15.942 -10.466 -38.881  1.00  0.00      TS   O  
ATOM   1183  C3' ADE T  16      16.624 -12.545 -38.235  1.00  0.00      TS   C  
ATOM   1184  O3' ADE T  16      15.513 -13.364 -38.387  1.00  0.00      TS   O  
ATOM   1185  C2' ADE T  16      17.337 -12.312 -39.600  1.00  0.00      TS   C  
ATOM   1186  C1' ADE T  16      16.393 -11.179 -40.092  1.00  0.00      TS   C  
ATOM   1187  N1  ADE T  16      15.410  -7.289 -43.262  1.00  0.00      TS   N  
ATOM   1188  C2  ADE T  16      14.612  -7.992 -42.463  1.00  0.00      TS   C  
ATOM   1189  N3  ADE T  16      14.938  -8.978 -41.646  1.00  0.00      TS   N  
ATOM   1190  C4  ADE T  16      16.300  -9.221 -41.719  1.00  0.00      TS   C  
ATOM   1191  C5  ADE T  16      17.279  -8.582 -42.421  1.00  0.00      TS   C  
ATOM   1192  C6  ADE T  16      16.783  -7.481 -43.182  1.00  0.00      TS   C  
ATOM   1193  N6  ADE T  16      17.603  -6.656 -43.850  1.00  0.00      TS   N  
ATOM   1194  N7  ADE T  16      18.546  -9.198 -42.274  1.00  0.00      TS   N  
ATOM   1195  C8  ADE T  16      18.268 -10.258 -41.502  1.00  0.00      TS   C  
ATOM   1196  N9  ADE T  16      16.986 -10.233 -41.034  1.00  0.00      TS   N  
ATOM   1197  H2  ADE T  16      13.541  -7.797 -42.456  1.00  0.00      TS   H  
ATOM   1198  H8  ADE T  16      19.034 -10.951 -41.157  1.00  0.00      TS   H  
ATOM   1199  H1' ADE T  16      15.477 -11.649 -40.511  1.00  0.00      TS   H  
ATOM   1200  H2' ADE T  16      17.397 -13.234 -40.217  1.00  0.00      TS   H  
ATOM   1201  H3' ADE T  16      17.327 -12.982 -37.495  1.00  0.00      TS   H  
ATOM   1202  H4' ADE T  16      15.261 -11.404 -37.080  1.00  0.00      TS   H  
ATOM   1203  H5' ADE T  16      16.957  -9.740 -36.226  1.00  0.00      TS   H  
ATOM   1204  H61 ADE T  16      18.570  -6.874 -43.977  1.00  0.00      TS   H  
ATOM   1205  H62 ADE T  16      17.237  -5.968 -44.476  1.00  0.00      TS   H  
ATOM   1206 H2'' ADE T  16      18.364 -12.005 -39.306  1.00  0.00      TS   H  
ATOM   1207 H5'' ADE T  16      17.457 -11.428 -35.935  1.00  0.00      TS   H  
ATOM   1208  P   THY T  17      15.040 -14.458 -37.327  1.00  0.00      TS   P  
ATOM   1209  O1P THY T  17      15.506 -14.068 -36.008  1.00  0.00      TS   O  
ATOM   1210  O2P THY T  17      15.519 -15.710 -38.004  1.00  0.00      TS   O  
ATOM   1211  C5' THY T  17      12.630 -13.505 -37.737  1.00  0.00      TS   C  
ATOM   1212  O5' THY T  17      13.504 -14.557 -37.384  1.00  0.00      TS   O  
ATOM   1213  C4' THY T  17      11.926 -13.819 -39.044  1.00  0.00      TS   C  
ATOM   1214  O4' THY T  17      12.738 -13.267 -40.195  1.00  0.00      TS   O  
ATOM   1215  C3' THY T  17      11.627 -15.295 -39.475  1.00  0.00      TS   C  
ATOM   1216  O3' THY T  17      10.351 -15.425 -40.189  1.00  0.00      TS   O  
ATOM   1217  C2' THY T  17      12.757 -15.713 -40.371  1.00  0.00      TS   C  
ATOM   1218  C1' THY T  17      12.877 -14.344 -41.103  1.00  0.00      TS   C  
ATOM   1219  N1  THY T  17      14.113 -14.160 -41.809  1.00  0.00      TS   N  
ATOM   1220  C2  THY T  17      14.153 -13.068 -42.698  1.00  0.00      TS   C  
ATOM   1221  O2  THY T  17      13.088 -12.428 -42.913  1.00  0.00      TS   O  
ATOM   1222  N3  THY T  17      15.367 -12.796 -43.259  1.00  0.00      TS   N  
ATOM   1223  C4  THY T  17      16.505 -13.578 -43.208  1.00  0.00      TS   C  
ATOM   1224  O4  THY T  17      17.504 -13.201 -43.698  1.00  0.00      TS   O  
ATOM   1225  C5  THY T  17      16.446 -14.590 -42.260  1.00  0.00      TS   C  
ATOM   1226  C5M THY T  17      17.565 -15.557 -42.017  1.00  0.00      TS   C  
ATOM   1227  C6  THY T  17      15.298 -14.762 -41.539  1.00  0.00      TS   C  
ATOM   1228  H3  THY T  17      15.330 -12.100 -43.990  1.00  0.00      TS   H  
ATOM   1229  H6  THY T  17      15.323 -15.549 -40.785  1.00  0.00      TS   H  
ATOM   1230  H1' THY T  17      11.984 -14.127 -41.726  1.00  0.00      TS   H  
ATOM   1231  H2' THY T  17      12.491 -16.470 -41.140  1.00  0.00      TS   H  
ATOM   1232  H3' THY T  17      11.631 -15.892 -38.537  1.00  0.00      TS   H  
ATOM   1233  H4' THY T  17      10.991 -13.230 -39.157  1.00  0.00      TS   H  
ATOM   1234  H5' THY T  17      13.037 -12.472 -37.762  1.00  0.00      TS   H  
ATOM   1235  H51 THY T  17      17.435 -15.979 -40.998  1.00  0.00      TS   H  
ATOM   1236  H52 THY T  17      18.558 -15.061 -42.064  1.00  0.00      TS   H  
ATOM   1237  H53 THY T  17      17.609 -16.296 -42.845  1.00  0.00      TS   H  
ATOM   1238 H2'' THY T  17      13.720 -15.892 -39.847  1.00  0.00      TS   H  
ATOM   1239 H5'' THY T  17      11.905 -13.426 -36.899  1.00  0.00      TS   H  
ATOM   1240  P   ADE T  18       9.219 -16.348 -39.707  1.00  0.00      TS   P  
ATOM   1241  O1P ADE T  18       9.263 -16.454 -38.212  1.00  0.00      TS   O  
ATOM   1242  O2P ADE T  18       9.394 -17.614 -40.400  1.00  0.00      TS   O  
ATOM   1243  C5' ADE T  18       7.637 -14.257 -40.592  1.00  0.00      TS   C  
ATOM   1244  O5' ADE T  18       7.838 -15.610 -40.092  1.00  0.00      TS   O  
ATOM   1245  C4' ADE T  18       7.611 -14.248 -42.126  1.00  0.00      TS   C  
ATOM   1246  O4' ADE T  18       8.936 -14.403 -42.699  1.00  0.00      TS   O  
ATOM   1247  C3' ADE T  18       6.742 -15.344 -42.746  1.00  0.00      TS   C  
ATOM   1248  O3' ADE T  18       5.971 -14.724 -43.857  1.00  0.00      TS   O  
ATOM   1249  C2' ADE T  18       7.758 -16.268 -43.426  1.00  0.00      TS   C  
ATOM   1250  C1' ADE T  18       8.947 -15.340 -43.774  1.00  0.00      TS   C  
ATOM   1251  N1  ADE T  18      13.648 -14.682 -45.747  1.00  0.00      TS   N  
ATOM   1252  C2  ADE T  18      12.603 -13.895 -45.765  1.00  0.00      TS   C  
ATOM   1253  N3  ADE T  18      11.378 -14.129 -45.303  1.00  0.00      TS   N  
ATOM   1254  C4  ADE T  18      11.296 -15.323 -44.636  1.00  0.00      TS   C  
ATOM   1255  C5  ADE T  18      12.357 -16.179 -44.395  1.00  0.00      TS   C  
ATOM   1256  C6  ADE T  18      13.610 -15.814 -45.014  1.00  0.00      TS   C  
ATOM   1257  N6  ADE T  18      14.674 -16.595 -45.010  1.00  0.00      TS   N  
ATOM   1258  N7  ADE T  18      12.057 -17.218 -43.522  1.00  0.00      TS   N  
ATOM   1259  C8  ADE T  18      10.832 -16.998 -43.237  1.00  0.00      TS   C  
ATOM   1260  N9  ADE T  18      10.303 -15.931 -43.877  1.00  0.00      TS   N  
ATOM   1261  H2  ADE T  18      12.650 -12.942 -46.295  1.00  0.00      TS   H  
ATOM   1262  H8  ADE T  18      10.209 -17.556 -42.539  1.00  0.00      TS   H  
ATOM   1263  H1' ADE T  18       8.661 -14.856 -44.732  1.00  0.00      TS   H  
ATOM   1264  H2' ADE T  18       7.372 -16.823 -44.309  1.00  0.00      TS   H  
ATOM   1265  H3' ADE T  18       6.132 -15.851 -41.970  1.00  0.00      TS   H  
ATOM   1266  H4' ADE T  18       7.402 -13.215 -42.477  1.00  0.00      TS   H  
ATOM   1267  H5' ADE T  18       8.425 -13.670 -40.074  1.00  0.00      TS   H  
ATOM   1268  H61 ADE T  18      15.453 -16.361 -45.592  1.00  0.00      TS   H  
ATOM   1269  H62 ADE T  18      14.757 -17.280 -44.287  1.00  0.00      TS   H  
ATOM   1270 H2'' ADE T  18       8.101 -17.095 -42.768  1.00  0.00      TS   H  
ATOM   1271 H5'' ADE T  18       6.706 -13.868 -40.128  1.00  0.00      TS   H  
ATOM   1272  P   ADE T  19       4.422 -15.130 -43.930  1.00  0.00      TS   P  
ATOM   1273  O1P ADE T  19       3.794 -14.944 -42.615  1.00  0.00      TS   O  
ATOM   1274  O2P ADE T  19       4.325 -16.510 -44.490  1.00  0.00      TS   O  
ATOM   1275  C5' ADE T  19       3.945 -12.766 -45.074  1.00  0.00      TS   C  
ATOM   1276  O5' ADE T  19       3.717 -14.161 -45.012  1.00  0.00      TS   O  
ATOM   1277  C4' ADE T  19       4.370 -12.442 -46.519  1.00  0.00      TS   C  
ATOM   1278  O4' ADE T  19       5.588 -13.128 -46.813  1.00  0.00      TS   O  
ATOM   1279  C3' ADE T  19       3.285 -12.878 -47.585  1.00  0.00      TS   C  
ATOM   1280  O3' ADE T  19       3.217 -11.902 -48.629  1.00  0.00      TS   O  
ATOM   1281  C2' ADE T  19       3.838 -14.192 -48.022  1.00  0.00      TS   C  
ATOM   1282  C1' ADE T  19       5.395 -13.990 -47.826  1.00  0.00      TS   C  
ATOM   1283  N1  ADE T  19      10.145 -16.005 -47.901  1.00  0.00      TS   N  
ATOM   1284  C2  ADE T  19       9.622 -14.935 -48.502  1.00  0.00      TS   C  
ATOM   1285  N3  ADE T  19       8.376 -14.509 -48.539  1.00  0.00      TS   N  
ATOM   1286  C4  ADE T  19       7.552 -15.318 -47.846  1.00  0.00      TS   C  
ATOM   1287  C5  ADE T  19       7.915 -16.600 -47.432  1.00  0.00      TS   C  
ATOM   1288  C6  ADE T  19       9.292 -16.886 -47.407  1.00  0.00      TS   C  
ATOM   1289  N6  ADE T  19       9.721 -18.033 -46.934  1.00  0.00      TS   N  
ATOM   1290  N7  ADE T  19       6.807 -17.232 -46.885  1.00  0.00      TS   N  
ATOM   1291  C8  ADE T  19       5.805 -16.382 -47.051  1.00  0.00      TS   C  
ATOM   1292  N9  ADE T  19       6.194 -15.207 -47.598  1.00  0.00      TS   N  
ATOM   1293  H2  ADE T  19      10.376 -14.218 -48.826  1.00  0.00      TS   H  
ATOM   1294  H8  ADE T  19       4.792 -16.428 -46.650  1.00  0.00      TS   H  
ATOM   1295  H1' ADE T  19       5.748 -13.554 -48.785  1.00  0.00      TS   H  
ATOM   1296  H2' ADE T  19       3.612 -14.399 -49.090  1.00  0.00      TS   H  
ATOM   1297  H3' ADE T  19       2.310 -12.971 -47.061  1.00  0.00      TS   H  
ATOM   1298  H4' ADE T  19       4.486 -11.344 -46.641  1.00  0.00      TS   H  
ATOM   1299  H5' ADE T  19       4.702 -12.433 -44.332  1.00  0.00      TS   H  
ATOM   1300  H61 ADE T  19       9.306 -18.492 -46.149  1.00  0.00      TS   H  
ATOM   1301  H62 ADE T  19      10.673 -18.186 -47.199  1.00  0.00      TS   H  
ATOM   1302 H2'' ADE T  19       3.410 -14.971 -47.355  1.00  0.00      TS   H  
ATOM   1303 H5'' ADE T  19       2.967 -12.316 -44.800  1.00  0.00      TS   H  
ATOM   1304  P   GUA T  20       2.343 -12.060 -49.910  1.00  0.00      TS   P  
ATOM   1305  O1P GUA T  20       1.821 -10.726 -50.357  1.00  0.00      TS   O  
ATOM   1306  O2P GUA T  20       1.228 -13.034 -49.841  1.00  0.00      TS   O  
ATOM   1307  C5' GUA T  20       4.480 -11.720 -51.446  1.00  0.00      TS   C  
ATOM   1308  O5' GUA T  20       3.451 -12.620 -50.837  1.00  0.00      TS   O  
ATOM   1309  C4' GUA T  20       5.249 -12.361 -52.598  1.00  0.00      TS   C  
ATOM   1310  O4' GUA T  20       6.158 -13.416 -52.192  1.00  0.00      TS   O  
ATOM   1311  C3' GUA T  20       4.311 -13.018 -53.621  1.00  0.00      TS   C  
ATOM   1312  O3' GUA T  20       4.586 -12.838 -55.011  1.00  0.00      TS   O  
ATOM   1313  C2' GUA T  20       4.378 -14.510 -53.271  1.00  0.00      TS   C  
ATOM   1314  C1' GUA T  20       5.859 -14.550 -53.004  1.00  0.00      TS   C  
ATOM   1315  N1  GUA T  20      10.007 -16.810 -51.427  1.00  0.00      TS   N  
ATOM   1316  C2  GUA T  20       9.827 -15.852 -52.376  1.00  0.00      TS   C  
ATOM   1317  N2  GUA T  20      10.986 -15.278 -52.737  1.00  0.00      TS   N  
ATOM   1318  N3  GUA T  20       8.655 -15.351 -52.742  1.00  0.00      TS   N  
ATOM   1319  C4  GUA T  20       7.651 -15.992 -52.168  1.00  0.00      TS   C  
ATOM   1320  C5  GUA T  20       7.746 -17.002 -51.306  1.00  0.00      TS   C  
ATOM   1321  C6  GUA T  20       8.974 -17.551 -50.874  1.00  0.00      TS   C  
ATOM   1322  O6  GUA T  20       9.217 -18.525 -50.130  1.00  0.00      TS   O  
ATOM   1323  N7  GUA T  20       6.512 -17.414 -50.954  1.00  0.00      TS   N  
ATOM   1324  C8  GUA T  20       5.687 -16.554 -51.528  1.00  0.00      TS   C  
ATOM   1325  N9  GUA T  20       6.383 -15.607 -52.235  1.00  0.00      TS   N  
ATOM   1326  H1  GUA T  20      10.864 -17.344 -51.398  1.00  0.00      TS   H  
ATOM   1327  H8  GUA T  20       4.612 -16.489 -51.359  1.00  0.00      TS   H  
ATOM   1328  H1' GUA T  20       6.445 -14.475 -53.945  1.00  0.00      TS   H  
ATOM   1329  H2' GUA T  20       4.161 -15.261 -54.062  1.00  0.00      TS   H  
ATOM   1330  H21 GUA T  20      11.872 -15.650 -52.458  1.00  0.00      TS   H  
ATOM   1331  H3' GUA T  20       3.267 -12.688 -53.434  1.00  0.00      TS   H  
ATOM   1332  H22 GUA T  20      10.955 -14.684 -53.540  1.00  0.00      TS   H  
ATOM   1333  H4' GUA T  20       5.840 -11.609 -53.164  1.00  0.00      TS   H  
ATOM   1334  H5' GUA T  20       5.134 -11.201 -50.713  1.00  0.00      TS   H  
ATOM   1335  H3T GUA T  20       4.092 -13.499 -55.502  1.00  0.00      TS   H  
ATOM   1336 H2'' GUA T  20       3.727 -14.689 -52.389  1.00  0.00      TS   H  
ATOM   1337 H5'' GUA T  20       3.926 -10.917 -51.978  1.00  0.00      TS   H  
TER   
END
