# Supplementary material for: CRISPR-Cas12a exploits R-loop asymmetry to form double-strand breaks
Source: eLife. 2020 Jun 10;9:e55143. doi: 10.7554/eLife.55143 (PMC7286691; doi:10.7554/eLife.55143)
Supplement: Figure 5—source data 2. [file elife-55143-fig5-data2.zip › Figure 5ΓÇöSource Data 2/Example_MD_trajectories/3prime_boundary/3prime_boundary_30.pdb]

ATOM      1  C5' CYT B   1      18.659 -14.772 -58.698  1.00  0.00      BS   C  
ATOM      2  O5' CYT B   1      19.891 -15.514 -58.911  1.00  0.00      BS   O  
ATOM      3  C4' CYT B   1      17.816 -14.985 -57.490  1.00  0.00      BS   C  
ATOM      4  O4' CYT B   1      17.012 -16.252 -57.574  1.00  0.00      BS   O  
ATOM      5  C3' CYT B   1      18.676 -15.289 -56.142  1.00  0.00      BS   C  
ATOM      6  O3' CYT B   1      18.389 -14.375 -55.013  1.00  0.00      BS   O  
ATOM      7  C2' CYT B   1      18.241 -16.662 -55.720  1.00  0.00      BS   C  
ATOM      8  C1' CYT B   1      16.816 -16.630 -56.212  1.00  0.00      BS   C  
ATOM      9  N1  CYT B   1      16.134 -17.938 -56.223  1.00  0.00      BS   N  
ATOM     10  C2  CYT B   1      14.820 -18.058 -56.730  1.00  0.00      BS   C  
ATOM     11  O2  CYT B   1      14.268 -17.019 -57.191  1.00  0.00      BS   O  
ATOM     12  N3  CYT B   1      14.203 -19.300 -56.683  1.00  0.00      BS   N  
ATOM     13  C4  CYT B   1      14.782 -20.372 -56.097  1.00  0.00      BS   C  
ATOM     14  N4  CYT B   1      14.108 -21.504 -55.972  1.00  0.00      BS   N  
ATOM     15  C5  CYT B   1      16.083 -20.172 -55.422  1.00  0.00      BS   C  
ATOM     16  C6  CYT B   1      16.686 -19.017 -55.460  1.00  0.00      BS   C  
ATOM     17  H5  CYT B   1      16.635 -21.040 -55.063  1.00  0.00      BS   H  
ATOM     18  H6  CYT B   1      17.618 -18.866 -54.915  1.00  0.00      BS   H  
ATOM     19  H1' CYT B   1      16.232 -15.810 -55.740  1.00  0.00      BS   H  
ATOM     20  H2' CYT B   1      18.389 -16.902 -54.645  1.00  0.00      BS   H  
ATOM     21  H3' CYT B   1      19.730 -15.156 -56.466  1.00  0.00      BS   H  
ATOM     22  H4' CYT B   1      17.125 -14.125 -57.366  1.00  0.00      BS   H  
ATOM     23  H41 CYT B   1      13.220 -21.551 -56.432  1.00  0.00      BS   H  
ATOM     24  H5' CYT B   1      18.021 -14.974 -59.584  1.00  0.00      BS   H  
ATOM     25  H42 CYT B   1      14.188 -22.032 -55.127  1.00  0.00      BS   H  
ATOM     26  H5T CYT B   1      20.228 -15.259 -59.773  1.00  0.00      BS   H  
ATOM     27 H2'' CYT B   1      18.884 -17.283 -56.380  1.00  0.00      BS   H  
ATOM     28 H5'' CYT B   1      18.853 -13.677 -58.694  1.00  0.00      BS   H  
ATOM     29  P   THY B   2      19.341 -13.121 -54.865  1.00  0.00      BS   P  
ATOM     30  O1P THY B   2      19.072 -12.328 -56.107  1.00  0.00      BS   O  
ATOM     31  O2P THY B   2      20.721 -13.534 -54.600  1.00  0.00      BS   O  
ATOM     32  C5' THY B   2      17.444 -11.475 -53.713  1.00  0.00      BS   C  
ATOM     33  O5' THY B   2      18.728 -12.294 -53.654  1.00  0.00      BS   O  
ATOM     34  C4' THY B   2      16.836 -11.144 -52.349  1.00  0.00      BS   C  
ATOM     35  O4' THY B   2      16.500 -12.449 -51.759  1.00  0.00      BS   O  
ATOM     36  C3' THY B   2      17.848 -10.541 -51.365  1.00  0.00      BS   C  
ATOM     37  O3' THY B   2      17.238  -9.518 -50.611  1.00  0.00      BS   O  
ATOM     38  C2' THY B   2      18.195 -11.650 -50.423  1.00  0.00      BS   C  
ATOM     39  C1' THY B   2      16.806 -12.346 -50.363  1.00  0.00      BS   C  
ATOM     40  N1  THY B   2      16.663 -13.670 -49.768  1.00  0.00      BS   N  
ATOM     41  C2  THY B   2      15.467 -14.302 -49.674  1.00  0.00      BS   C  
ATOM     42  O2  THY B   2      14.522 -13.917 -50.339  1.00  0.00      BS   O  
ATOM     43  N3  THY B   2      15.539 -15.571 -49.050  1.00  0.00      BS   N  
ATOM     44  C4  THY B   2      16.588 -16.210 -48.514  1.00  0.00      BS   C  
ATOM     45  O4  THY B   2      16.404 -17.320 -48.008  1.00  0.00      BS   O  
ATOM     46  C5  THY B   2      17.785 -15.487 -48.517  1.00  0.00      BS   C  
ATOM     47  C5M THY B   2      19.012 -16.050 -47.825  1.00  0.00      BS   C  
ATOM     48  C6  THY B   2      17.761 -14.234 -49.081  1.00  0.00      BS   C  
ATOM     49  H3  THY B   2      14.738 -16.179 -48.964  1.00  0.00      BS   H  
ATOM     50  H6  THY B   2      18.620 -13.574 -48.958  1.00  0.00      BS   H  
ATOM     51  H1' THY B   2      16.064 -11.586 -50.038  1.00  0.00      BS   H  
ATOM     52  H2' THY B   2      18.602 -11.336 -49.437  1.00  0.00      BS   H  
ATOM     53  H3' THY B   2      18.719 -10.230 -51.981  1.00  0.00      BS   H  
ATOM     54  H4' THY B   2      15.899 -10.551 -52.411  1.00  0.00      BS   H  
ATOM     55  H5' THY B   2      16.778 -12.027 -54.411  1.00  0.00      BS   H  
ATOM     56  H51 THY B   2      18.894 -17.039 -47.333  1.00  0.00      BS   H  
ATOM     57  H52 THY B   2      19.281 -15.273 -47.078  1.00  0.00      BS   H  
ATOM     58  H53 THY B   2      19.793 -16.160 -48.608  1.00  0.00      BS   H  
ATOM     59 H2'' THY B   2      18.906 -12.294 -50.985  1.00  0.00      BS   H  
ATOM     60 H5'' THY B   2      17.627 -10.575 -54.338  1.00  0.00      BS   H  
ATOM     61  P   THY B   3      17.717  -8.017 -50.793  1.00  0.00      BS   P  
ATOM     62  O1P THY B   3      18.443  -7.818 -52.051  1.00  0.00      BS   O  
ATOM     63  O2P THY B   3      18.237  -7.364 -49.562  1.00  0.00      BS   O  
ATOM     64  C5' THY B   3      15.297  -7.663 -51.881  1.00  0.00      BS   C  
ATOM     65  O5' THY B   3      16.352  -7.287 -50.967  1.00  0.00      BS   O  
ATOM     66  C4' THY B   3      13.901  -7.808 -51.252  1.00  0.00      BS   C  
ATOM     67  O4' THY B   3      13.869  -9.054 -50.476  1.00  0.00      BS   O  
ATOM     68  C3' THY B   3      13.562  -6.711 -50.187  1.00  0.00      BS   C  
ATOM     69  O3' THY B   3      12.182  -6.442 -50.135  1.00  0.00      BS   O  
ATOM     70  C2' THY B   3      13.990  -7.331 -48.932  1.00  0.00      BS   C  
ATOM     71  C1' THY B   3      13.458  -8.774 -49.146  1.00  0.00      BS   C  
ATOM     72  N1  THY B   3      14.031  -9.839 -48.331  1.00  0.00      BS   N  
ATOM     73  C2  THY B   3      13.275 -10.980 -48.123  1.00  0.00      BS   C  
ATOM     74  O2  THY B   3      12.085 -11.055 -48.475  1.00  0.00      BS   O  
ATOM     75  N3  THY B   3      13.928 -11.971 -47.442  1.00  0.00      BS   N  
ATOM     76  C4  THY B   3      15.149 -11.928 -46.819  1.00  0.00      BS   C  
ATOM     77  O4  THY B   3      15.531 -12.851 -46.056  1.00  0.00      BS   O  
ATOM     78  C5  THY B   3      15.885 -10.701 -47.125  1.00  0.00      BS   C  
ATOM     79  C5M THY B   3      17.151 -10.311 -46.464  1.00  0.00      BS   C  
ATOM     80  C6  THY B   3      15.293  -9.696 -47.866  1.00  0.00      BS   C  
ATOM     81  H3  THY B   3      13.409 -12.802 -47.198  1.00  0.00      BS   H  
ATOM     82  H6  THY B   3      15.971  -8.928 -48.241  1.00  0.00      BS   H  
ATOM     83  H1' THY B   3      12.354  -8.859 -49.231  1.00  0.00      BS   H  
ATOM     84  H2' THY B   3      13.536  -6.817 -48.058  1.00  0.00      BS   H  
ATOM     85  H3' THY B   3      14.205  -5.822 -50.357  1.00  0.00      BS   H  
ATOM     86  H4' THY B   3      13.126  -7.816 -52.048  1.00  0.00      BS   H  
ATOM     87  H5' THY B   3      15.336  -8.658 -52.373  1.00  0.00      BS   H  
ATOM     88  H51 THY B   3      17.737  -9.695 -47.179  1.00  0.00      BS   H  
ATOM     89  H52 THY B   3      17.839 -11.114 -46.124  1.00  0.00      BS   H  
ATOM     90  H53 THY B   3      16.896  -9.821 -45.500  1.00  0.00      BS   H  
ATOM     91 H2'' THY B   3      15.093  -7.310 -48.794  1.00  0.00      BS   H  
ATOM     92 H5'' THY B   3      15.214  -6.891 -52.677  1.00  0.00      BS   H  
ATOM     93  P   ADE B   4      11.692  -5.014 -50.671  1.00  0.00      BS   P  
ATOM     94  O1P ADE B   4      11.415  -5.085 -52.155  1.00  0.00      BS   O  
ATOM     95  O2P ADE B   4      12.626  -3.989 -50.222  1.00  0.00      BS   O  
ATOM     96  C5' ADE B   4       9.207  -5.635 -50.144  1.00  0.00      BS   C  
ATOM     97  O5' ADE B   4      10.323  -4.702 -49.998  1.00  0.00      BS   O  
ATOM     98  C4' ADE B   4       8.701  -6.086 -48.754  1.00  0.00      BS   C  
ATOM     99  O4' ADE B   4       9.813  -6.736 -48.049  1.00  0.00      BS   O  
ATOM    100  C3' ADE B   4       8.380  -4.860 -47.877  1.00  0.00      BS   C  
ATOM    101  O3' ADE B   4       7.242  -4.941 -47.008  1.00  0.00      BS   O  
ATOM    102  C2' ADE B   4       9.587  -4.734 -47.044  1.00  0.00      BS   C  
ATOM    103  C1' ADE B   4       9.934  -6.164 -46.773  1.00  0.00      BS   C  
ATOM    104  N1  ADE B   4      12.740  -9.942 -44.714  1.00  0.00      BS   N  
ATOM    105  C2  ADE B   4      11.600  -9.904 -45.327  1.00  0.00      BS   C  
ATOM    106  N3  ADE B   4      10.843  -8.802 -45.642  1.00  0.00      BS   N  
ATOM    107  C4  ADE B   4      11.646  -7.697 -45.661  1.00  0.00      BS   C  
ATOM    108  C5  ADE B   4      12.932  -7.573 -45.233  1.00  0.00      BS   C  
ATOM    109  C6  ADE B   4      13.500  -8.736 -44.636  1.00  0.00      BS   C  
ATOM    110  N6  ADE B   4      14.708  -8.726 -43.939  1.00  0.00      BS   N  
ATOM    111  N7  ADE B   4      13.323  -6.214 -45.329  1.00  0.00      BS   N  
ATOM    112  C8  ADE B   4      12.278  -5.617 -45.821  1.00  0.00      BS   C  
ATOM    113  N9  ADE B   4      11.248  -6.473 -46.137  1.00  0.00      BS   N  
ATOM    114  H2  ADE B   4      11.077 -10.857 -45.248  1.00  0.00      BS   H  
ATOM    115  H8  ADE B   4      12.117  -4.601 -46.182  1.00  0.00      BS   H  
ATOM    116  H1' ADE B   4       9.094  -6.589 -46.182  1.00  0.00      BS   H  
ATOM    117  H2' ADE B   4       9.411  -4.117 -46.137  1.00  0.00      BS   H  
ATOM    118  H3' ADE B   4       8.345  -3.993 -48.570  1.00  0.00      BS   H  
ATOM    119  H4' ADE B   4       7.742  -6.645 -48.714  1.00  0.00      BS   H  
ATOM    120  H5' ADE B   4       9.494  -6.469 -50.818  1.00  0.00      BS   H  
ATOM    121  H61 ADE B   4      14.997  -9.486 -43.357  1.00  0.00      BS   H  
ATOM    122  H62 ADE B   4      15.118  -7.881 -43.594  1.00  0.00      BS   H  
ATOM    123 H2'' ADE B   4      10.369  -4.259 -47.674  1.00  0.00      BS   H  
ATOM    124 H5'' ADE B   4       8.372  -5.132 -50.678  1.00  0.00      BS   H  
ATOM    125  P   THY B   5       6.021  -3.933 -47.278  1.00  0.00      BS   P  
ATOM    126  O1P THY B   5       5.377  -4.409 -48.539  1.00  0.00      BS   O  
ATOM    127  O2P THY B   5       6.576  -2.545 -47.407  1.00  0.00      BS   O  
ATOM    128  C5' THY B   5       3.972  -4.993 -45.997  1.00  0.00      BS   C  
ATOM    129  O5' THY B   5       5.021  -3.991 -46.035  1.00  0.00      BS   O  
ATOM    130  C4' THY B   5       3.825  -5.613 -44.585  1.00  0.00      BS   C  
ATOM    131  O4' THY B   5       4.972  -6.231 -44.037  1.00  0.00      BS   O  
ATOM    132  C3' THY B   5       3.354  -4.568 -43.590  1.00  0.00      BS   C  
ATOM    133  O3' THY B   5       2.456  -5.081 -42.559  1.00  0.00      BS   O  
ATOM    134  C2' THY B   5       4.642  -4.137 -42.940  1.00  0.00      BS   C  
ATOM    135  C1' THY B   5       5.466  -5.483 -42.936  1.00  0.00      BS   C  
ATOM    136  N1  THY B   5       6.992  -5.382 -42.939  1.00  0.00      BS   N  
ATOM    137  C2  THY B   5       7.704  -6.340 -42.345  1.00  0.00      BS   C  
ATOM    138  O2  THY B   5       7.130  -7.282 -41.851  1.00  0.00      BS   O  
ATOM    139  N3  THY B   5       9.043  -6.173 -42.320  1.00  0.00      BS   N  
ATOM    140  C4  THY B   5       9.739  -5.123 -43.004  1.00  0.00      BS   C  
ATOM    141  O4  THY B   5      10.944  -5.035 -42.848  1.00  0.00      BS   O  
ATOM    142  C5  THY B   5       8.906  -4.077 -43.549  1.00  0.00      BS   C  
ATOM    143  C5M THY B   5       9.394  -2.693 -43.925  1.00  0.00      BS   C  
ATOM    144  C6  THY B   5       7.587  -4.243 -43.487  1.00  0.00      BS   C  
ATOM    145  H3  THY B   5       9.627  -6.887 -41.910  1.00  0.00      BS   H  
ATOM    146  H6  THY B   5       6.929  -3.541 -44.001  1.00  0.00      BS   H  
ATOM    147  H1' THY B   5       5.178  -5.954 -41.973  1.00  0.00      BS   H  
ATOM    148  H2' THY B   5       4.631  -3.625 -41.953  1.00  0.00      BS   H  
ATOM    149  H3' THY B   5       3.076  -3.626 -44.106  1.00  0.00      BS   H  
ATOM    150  H4' THY B   5       3.016  -6.372 -44.656  1.00  0.00      BS   H  
ATOM    151  H5' THY B   5       4.074  -5.833 -46.716  1.00  0.00      BS   H  
ATOM    152  H51 THY B   5      10.322  -2.770 -44.530  1.00  0.00      BS   H  
ATOM    153  H52 THY B   5       9.686  -2.125 -43.015  1.00  0.00      BS   H  
ATOM    154  H53 THY B   5       8.634  -2.199 -44.568  1.00  0.00      BS   H  
ATOM    155 H2'' THY B   5       5.070  -3.339 -43.582  1.00  0.00      BS   H  
ATOM    156 H5'' THY B   5       3.006  -4.470 -46.162  1.00  0.00      BS   H  
ATOM    157  P   ADE B   6       1.122  -4.446 -42.118  1.00  0.00      BS   P  
ATOM    158  O1P ADE B   6       0.128  -4.555 -43.233  1.00  0.00      BS   O  
ATOM    159  O2P ADE B   6       1.371  -3.044 -41.645  1.00  0.00      BS   O  
ATOM    160  C5' ADE B   6       0.320  -6.676 -40.935  1.00  0.00      BS   C  
ATOM    161  O5' ADE B   6       0.613  -5.280 -40.935  1.00  0.00      BS   O  
ATOM    162  C4' ADE B   6       1.164  -7.479 -39.836  1.00  0.00      BS   C  
ATOM    163  O4' ADE B   6       2.580  -7.093 -40.014  1.00  0.00      BS   O  
ATOM    164  C3' ADE B   6       0.809  -7.346 -38.357  1.00  0.00      BS   C  
ATOM    165  O3' ADE B   6       0.917  -8.608 -37.649  1.00  0.00      BS   O  
ATOM    166  C2' ADE B   6       1.855  -6.402 -37.884  1.00  0.00      BS   C  
ATOM    167  C1' ADE B   6       3.077  -6.744 -38.807  1.00  0.00      BS   C  
ATOM    168  N1  ADE B   6       7.966  -5.290 -39.419  1.00  0.00      BS   N  
ATOM    169  C2  ADE B   6       7.460  -6.455 -39.074  1.00  0.00      BS   C  
ATOM    170  N3  ADE B   6       6.237  -6.704 -38.770  1.00  0.00      BS   N  
ATOM    171  C4  ADE B   6       5.403  -5.654 -38.961  1.00  0.00      BS   C  
ATOM    172  C5  ADE B   6       5.823  -4.350 -39.262  1.00  0.00      BS   C  
ATOM    173  C6  ADE B   6       7.175  -4.198 -39.588  1.00  0.00      BS   C  
ATOM    174  N6  ADE B   6       7.752  -3.103 -40.008  1.00  0.00      BS   N  
ATOM    175  N7  ADE B   6       4.707  -3.529 -39.346  1.00  0.00      BS   N  
ATOM    176  C8  ADE B   6       3.694  -4.343 -39.224  1.00  0.00      BS   C  
ATOM    177  N9  ADE B   6       4.018  -5.658 -38.945  1.00  0.00      BS   N  
ATOM    178  H2  ADE B   6       8.130  -7.280 -38.834  1.00  0.00      BS   H  
ATOM    179  H8  ADE B   6       2.693  -3.963 -39.429  1.00  0.00      BS   H  
ATOM    180  H1' ADE B   6       3.583  -7.648 -38.406  1.00  0.00      BS   H  
ATOM    181  H2' ADE B   6       2.170  -6.602 -36.837  1.00  0.00      BS   H  
ATOM    182  H3' ADE B   6      -0.244  -6.992 -38.343  1.00  0.00      BS   H  
ATOM    183  H4' ADE B   6       1.019  -8.502 -40.247  1.00  0.00      BS   H  
ATOM    184  H5' ADE B   6       0.472  -7.177 -41.914  1.00  0.00      BS   H  
ATOM    185  H61 ADE B   6       7.132  -2.335 -40.164  1.00  0.00      BS   H  
ATOM    186  H62 ADE B   6       8.730  -3.235 -40.172  1.00  0.00      BS   H  
ATOM    187 H2'' ADE B   6       1.526  -5.367 -38.115  1.00  0.00      BS   H  
ATOM    188 H5'' ADE B   6      -0.769  -6.723 -40.715  1.00  0.00      BS   H  
ATOM    189  P   THY B   7       0.178  -8.813 -36.253  1.00  0.00      BS   P  
ATOM    190  O1P THY B   7      -0.415 -10.169 -36.268  1.00  0.00      BS   O  
ATOM    191  O2P THY B   7      -0.785  -7.689 -36.017  1.00  0.00      BS   O  
ATOM    192  C5' THY B   7       2.446  -9.698 -35.427  1.00  0.00      BS   C  
ATOM    193  O5' THY B   7       1.376  -8.749 -35.210  1.00  0.00      BS   O  
ATOM    194  C4' THY B   7       3.639  -9.338 -34.503  1.00  0.00      BS   C  
ATOM    195  O4' THY B   7       4.427  -8.249 -35.078  1.00  0.00      BS   O  
ATOM    196  C3' THY B   7       3.300  -8.966 -33.073  1.00  0.00      BS   C  
ATOM    197  O3' THY B   7       4.276  -9.439 -32.079  1.00  0.00      BS   O  
ATOM    198  C2' THY B   7       3.307  -7.442 -33.102  1.00  0.00      BS   C  
ATOM    199  C1' THY B   7       4.527  -7.220 -34.073  1.00  0.00      BS   C  
ATOM    200  N1  THY B   7       4.673  -5.913 -34.812  1.00  0.00      BS   N  
ATOM    201  C2  THY B   7       5.907  -5.676 -35.347  1.00  0.00      BS   C  
ATOM    202  O2  THY B   7       6.851  -6.446 -35.268  1.00  0.00      BS   O  
ATOM    203  N3  THY B   7       6.027  -4.479 -36.041  1.00  0.00      BS   N  
ATOM    204  C4  THY B   7       4.996  -3.498 -36.095  1.00  0.00      BS   C  
ATOM    205  O4  THY B   7       5.264  -2.377 -36.377  1.00  0.00      BS   O  
ATOM    206  C5  THY B   7       3.701  -3.989 -35.744  1.00  0.00      BS   C  
ATOM    207  C5M THY B   7       2.546  -3.020 -35.893  1.00  0.00      BS   C  
ATOM    208  C6  THY B   7       3.600  -5.024 -34.977  1.00  0.00      BS   C  
ATOM    209  H3  THY B   7       6.966  -4.135 -36.177  1.00  0.00      BS   H  
ATOM    210  H6  THY B   7       2.698  -5.437 -34.526  1.00  0.00      BS   H  
ATOM    211  H1' THY B   7       5.488  -7.316 -33.523  1.00  0.00      BS   H  
ATOM    212  H2' THY B   7       3.479  -6.989 -32.103  1.00  0.00      BS   H  
ATOM    213  H3' THY B   7       2.239  -9.220 -32.861  1.00  0.00      BS   H  
ATOM    214  H4' THY B   7       4.288 -10.232 -34.392  1.00  0.00      BS   H  
ATOM    215  H5' THY B   7       2.758  -9.839 -36.484  1.00  0.00      BS   H  
ATOM    216  H51 THY B   7       2.376  -2.367 -35.010  1.00  0.00      BS   H  
ATOM    217  H52 THY B   7       1.618  -3.598 -36.088  1.00  0.00      BS   H  
ATOM    218  H53 THY B   7       2.746  -2.408 -36.798  1.00  0.00      BS   H  
ATOM    219 H2'' THY B   7       2.386  -7.001 -33.541  1.00  0.00      BS   H  
ATOM    220 H5'' THY B   7       2.062 -10.702 -35.147  1.00  0.00      BS   H  
ATOM    221  P   ADE B   8       3.710 -10.418 -30.993  1.00  0.00      BS   P  
ATOM    222  O1P ADE B   8       3.418 -11.676 -31.678  1.00  0.00      BS   O  
ATOM    223  O2P ADE B   8       2.497  -9.822 -30.320  1.00  0.00      BS   O  
ATOM    224  C5' ADE B   8       6.047 -11.324 -30.332  1.00  0.00      BS   C  
ATOM    225  O5' ADE B   8       4.864 -10.605 -29.978  1.00  0.00      BS   O  
ATOM    226  C4' ADE B   8       7.352 -10.422 -30.226  1.00  0.00      BS   C  
ATOM    227  O4' ADE B   8       7.351  -9.212 -31.055  1.00  0.00      BS   O  
ATOM    228  C3' ADE B   8       7.632  -9.946 -28.724  1.00  0.00      BS   C  
ATOM    229  O3' ADE B   8       9.040 -10.124 -28.349  1.00  0.00      BS   O  
ATOM    230  C2' ADE B   8       7.161  -8.530 -28.766  1.00  0.00      BS   C  
ATOM    231  C1' ADE B   8       7.661  -8.096 -30.203  1.00  0.00      BS   C  
ATOM    232  N1  ADE B   8       7.940  -3.480 -32.649  1.00  0.00      BS   N  
ATOM    233  C2  ADE B   8       8.876  -4.383 -32.365  1.00  0.00      BS   C  
ATOM    234  N3  ADE B   8       8.790  -5.578 -31.819  1.00  0.00      BS   N  
ATOM    235  C4  ADE B   8       7.511  -5.803 -31.493  1.00  0.00      BS   C  
ATOM    236  C5  ADE B   8       6.458  -4.887 -31.635  1.00  0.00      BS   C  
ATOM    237  C6  ADE B   8       6.665  -3.751 -32.388  1.00  0.00      BS   C  
ATOM    238  N6  ADE B   8       5.681  -2.996 -32.873  1.00  0.00      BS   N  
ATOM    239  N7  ADE B   8       5.341  -5.373 -31.072  1.00  0.00      BS   N  
ATOM    240  C8  ADE B   8       5.683  -6.534 -30.496  1.00  0.00      BS   C  
ATOM    241  N9  ADE B   8       6.941  -6.902 -30.749  1.00  0.00      BS   N  
ATOM    242  H2  ADE B   8       9.904  -4.065 -32.545  1.00  0.00      BS   H  
ATOM    243  H8  ADE B   8       5.082  -7.248 -29.934  1.00  0.00      BS   H  
ATOM    244  H1' ADE B   8       8.766  -7.979 -30.166  1.00  0.00      BS   H  
ATOM    245  H2' ADE B   8       7.578  -7.868 -27.976  1.00  0.00      BS   H  
ATOM    246  H3' ADE B   8       6.941 -10.537 -28.086  1.00  0.00      BS   H  
ATOM    247  H4' ADE B   8       8.206 -11.109 -30.408  1.00  0.00      BS   H  
ATOM    248  H5' ADE B   8       5.999 -11.763 -31.351  1.00  0.00      BS   H  
ATOM    249  H61 ADE B   8       4.731  -3.283 -32.754  1.00  0.00      BS   H  
ATOM    250  H62 ADE B   8       5.920  -2.037 -33.026  1.00  0.00      BS   H  
ATOM    251 H2'' ADE B   8       6.057  -8.422 -28.690  1.00  0.00      BS   H  
ATOM    252 H5'' ADE B   8       6.208 -12.264 -29.762  1.00  0.00      BS   H  
ATOM    253  P   THY B   9       9.316 -10.049 -26.786  1.00  0.00      BS   P  
ATOM    254  O1P THY B   9      10.454 -10.970 -26.533  1.00  0.00      BS   O  
ATOM    255  O2P THY B   9       8.142 -10.297 -25.950  1.00  0.00      BS   O  
ATOM    256  C5' THY B   9      11.141  -8.205 -26.793  1.00  0.00      BS   C  
ATOM    257  O5' THY B   9       9.755  -8.549 -26.624  1.00  0.00      BS   O  
ATOM    258  C4' THY B   9      11.316  -6.888 -27.495  1.00  0.00      BS   C  
ATOM    259  O4' THY B   9      10.270  -6.590 -28.524  1.00  0.00      BS   O  
ATOM    260  C3' THY B   9      11.306  -5.738 -26.552  1.00  0.00      BS   C  
ATOM    261  O3' THY B   9      12.610  -5.717 -25.814  1.00  0.00      BS   O  
ATOM    262  C2' THY B   9      11.209  -4.563 -27.585  1.00  0.00      BS   C  
ATOM    263  C1' THY B   9      10.168  -5.084 -28.605  1.00  0.00      BS   C  
ATOM    264  N1  THY B   9       8.820  -4.609 -28.503  1.00  0.00      BS   N  
ATOM    265  C2  THY B   9       8.461  -3.434 -29.124  1.00  0.00      BS   C  
ATOM    266  O2  THY B   9       9.323  -2.752 -29.611  1.00  0.00      BS   O  
ATOM    267  N3  THY B   9       7.127  -3.128 -29.103  1.00  0.00      BS   N  
ATOM    268  C4  THY B   9       6.226  -3.696 -28.297  1.00  0.00      BS   C  
ATOM    269  O4  THY B   9       5.028  -3.347 -28.294  1.00  0.00      BS   O  
ATOM    270  C5  THY B   9       6.646  -4.910 -27.598  1.00  0.00      BS   C  
ATOM    271  C5M THY B   9       5.743  -5.609 -26.649  1.00  0.00      BS   C  
ATOM    272  C6  THY B   9       7.897  -5.251 -27.729  1.00  0.00      BS   C  
ATOM    273  H3  THY B   9       6.830  -2.271 -29.548  1.00  0.00      BS   H  
ATOM    274  H6  THY B   9       8.327  -6.040 -27.112  1.00  0.00      BS   H  
ATOM    275  H1' THY B   9      10.478  -4.896 -29.655  1.00  0.00      BS   H  
ATOM    276  H2' THY B   9      12.076  -4.365 -28.250  1.00  0.00      BS   H  
ATOM    277  H3' THY B   9      10.393  -5.702 -25.919  1.00  0.00      BS   H  
ATOM    278  H4' THY B   9      12.324  -6.885 -27.962  1.00  0.00      BS   H  
ATOM    279  H5' THY B   9      11.665  -8.962 -27.415  1.00  0.00      BS   H  
ATOM    280  H51 THY B   9       5.953  -5.338 -25.591  1.00  0.00      BS   H  
ATOM    281  H52 THY B   9       5.813  -6.703 -26.823  1.00  0.00      BS   H  
ATOM    282  H53 THY B   9       4.670  -5.390 -26.839  1.00  0.00      BS   H  
ATOM    283 H2'' THY B   9      10.923  -3.541 -27.256  1.00  0.00      BS   H  
ATOM    284 H5'' THY B   9      11.657  -8.278 -25.812  1.00  0.00      BS   H  
ATOM    285  P   ADE B  10      12.582  -4.880 -24.454  1.00  0.00      BS   P  
ATOM    286  O1P ADE B  10      14.014  -4.898 -24.049  1.00  0.00      BS   O  
ATOM    287  O2P ADE B  10      11.542  -5.391 -23.585  1.00  0.00      BS   O  
ATOM    288  C5' ADE B  10      13.242  -2.492 -25.412  1.00  0.00      BS   C  
ATOM    289  O5' ADE B  10      12.279  -3.438 -24.947  1.00  0.00      BS   O  
ATOM    290  C4' ADE B  10      12.744  -1.021 -25.705  1.00  0.00      BS   C  
ATOM    291  O4' ADE B  10      11.687  -0.979 -26.676  1.00  0.00      BS   O  
ATOM    292  C3' ADE B  10      12.104  -0.321 -24.481  1.00  0.00      BS   C  
ATOM    293  O3' ADE B  10      13.211   0.152 -23.646  1.00  0.00      BS   O  
ATOM    294  C2' ADE B  10      11.364   0.845 -25.081  1.00  0.00      BS   C  
ATOM    295  C1' ADE B  10      10.844   0.141 -26.346  1.00  0.00      BS   C  
ATOM    296  N1  ADE B  10       6.050   1.267 -27.428  1.00  0.00      BS   N  
ATOM    297  C2  ADE B  10       7.232   1.898 -27.656  1.00  0.00      BS   C  
ATOM    298  N3  ADE B  10       8.368   1.586 -27.211  1.00  0.00      BS   N  
ATOM    299  C4  ADE B  10       8.400   0.411 -26.629  1.00  0.00      BS   C  
ATOM    300  C5  ADE B  10       7.303  -0.427 -26.380  1.00  0.00      BS   C  
ATOM    301  C6  ADE B  10       6.051   0.062 -26.790  1.00  0.00      BS   C  
ATOM    302  N6  ADE B  10       4.909  -0.607 -26.644  1.00  0.00      BS   N  
ATOM    303  N7  ADE B  10       7.645  -1.605 -25.731  1.00  0.00      BS   N  
ATOM    304  C8  ADE B  10       8.982  -1.486 -25.672  1.00  0.00      BS   C  
ATOM    305  N9  ADE B  10       9.467  -0.267 -26.160  1.00  0.00      BS   N  
ATOM    306  H2  ADE B  10       7.101   2.898 -28.069  1.00  0.00      BS   H  
ATOM    307  H8  ADE B  10       9.531  -2.300 -25.200  1.00  0.00      BS   H  
ATOM    308  H1' ADE B  10      10.962   0.812 -27.224  1.00  0.00      BS   H  
ATOM    309  H2' ADE B  10      12.057   1.611 -25.487  1.00  0.00      BS   H  
ATOM    310  H3' ADE B  10      11.339  -1.033 -24.106  1.00  0.00      BS   H  
ATOM    311  H4' ADE B  10      13.519  -0.331 -26.103  1.00  0.00      BS   H  
ATOM    312  H5' ADE B  10      13.754  -2.888 -26.315  1.00  0.00      BS   H  
ATOM    313  H61 ADE B  10       4.109  -0.206 -27.091  1.00  0.00      BS   H  
ATOM    314  H62 ADE B  10       4.977  -1.603 -26.616  1.00  0.00      BS   H  
ATOM    315 H2'' ADE B  10      10.628   1.349 -24.418  1.00  0.00      BS   H  
ATOM    316 H5'' ADE B  10      14.010  -2.215 -24.658  1.00  0.00      BS   H  
ATOM    317  P   GUA B  11      12.794   0.667 -22.164  1.00  0.00      BS   P  
ATOM    318  O1P GUA B  11      14.000   0.899 -21.393  1.00  0.00      BS   O  
ATOM    319  O2P GUA B  11      11.843  -0.390 -21.683  1.00  0.00      BS   O  
ATOM    320  C5' GUA B  11      12.582   3.022 -22.981  1.00  0.00      BS   C  
ATOM    321  O5' GUA B  11      11.968   1.927 -22.328  1.00  0.00      BS   O  
ATOM    322  C4' GUA B  11      11.699   4.266 -23.243  1.00  0.00      BS   C  
ATOM    323  O4' GUA B  11      10.477   3.885 -23.929  1.00  0.00      BS   O  
ATOM    324  C3' GUA B  11      11.175   5.084 -22.008  1.00  0.00      BS   C  
ATOM    325  O3' GUA B  11      11.199   6.548 -22.245  1.00  0.00      BS   O  
ATOM    326  C2' GUA B  11       9.790   4.622 -21.839  1.00  0.00      BS   C  
ATOM    327  C1' GUA B  11       9.326   4.388 -23.231  1.00  0.00      BS   C  
ATOM    328  N1  GUA B  11       4.376   3.561 -24.248  1.00  0.00      BS   N  
ATOM    329  C2  GUA B  11       5.092   4.734 -24.475  1.00  0.00      BS   C  
ATOM    330  N2  GUA B  11       4.398   5.814 -24.776  1.00  0.00      BS   N  
ATOM    331  N3  GUA B  11       6.394   4.780 -24.235  1.00  0.00      BS   N  
ATOM    332  C4  GUA B  11       6.900   3.615 -23.740  1.00  0.00      BS   C  
ATOM    333  C5  GUA B  11       6.259   2.428 -23.588  1.00  0.00      BS   C  
ATOM    334  C6  GUA B  11       4.897   2.274 -23.843  1.00  0.00      BS   C  
ATOM    335  O6  GUA B  11       4.199   1.276 -23.689  1.00  0.00      BS   O  
ATOM    336  N7  GUA B  11       7.174   1.471 -23.014  1.00  0.00      BS   N  
ATOM    337  C8  GUA B  11       8.273   2.119 -22.873  1.00  0.00      BS   C  
ATOM    338  N9  GUA B  11       8.200   3.464 -23.279  1.00  0.00      BS   N  
ATOM    339  H1  GUA B  11       3.414   3.608 -24.554  1.00  0.00      BS   H  
ATOM    340  H8  GUA B  11       9.166   1.668 -22.442  1.00  0.00      BS   H  
ATOM    341  H1' GUA B  11       8.911   5.325 -23.659  1.00  0.00      BS   H  
ATOM    342  H2' GUA B  11       9.252   5.444 -21.318  1.00  0.00      BS   H  
ATOM    343  H21 GUA B  11       3.404   5.857 -24.682  1.00  0.00      BS   H  
ATOM    344  H3' GUA B  11      11.934   4.718 -21.285  1.00  0.00      BS   H  
ATOM    345  H22 GUA B  11       4.920   6.614 -25.076  1.00  0.00      BS   H  
ATOM    346  H4' GUA B  11      12.291   5.000 -23.832  1.00  0.00      BS   H  
ATOM    347  H5' GUA B  11      12.849   2.641 -23.989  1.00  0.00      BS   H  
ATOM    348 H2'' GUA B  11       9.898   3.691 -21.243  1.00  0.00      BS   H  
ATOM    349 H5'' GUA B  11      13.448   3.363 -22.374  1.00  0.00      BS   H  
ATOM    350  P   CYT B  12      11.332   7.441 -20.938  1.00  0.00      BS   P  
ATOM    351  O1P CYT B  12      12.590   8.218 -21.010  1.00  0.00      BS   O  
ATOM    352  O2P CYT B  12      11.223   6.622 -19.688  1.00  0.00      BS   O  
ATOM    353  C5' CYT B  12       9.266   8.720 -22.162  1.00  0.00      BS   C  
ATOM    354  O5' CYT B  12      10.016   8.330 -21.008  1.00  0.00      BS   O  
ATOM    355  C4' CYT B  12       7.803   8.974 -21.764  1.00  0.00      BS   C  
ATOM    356  O4' CYT B  12       6.996   7.768 -21.995  1.00  0.00      BS   O  
ATOM    357  C3' CYT B  12       7.461   9.497 -20.365  1.00  0.00      BS   C  
ATOM    358  O3' CYT B  12       6.767  10.749 -20.332  1.00  0.00      BS   O  
ATOM    359  C2' CYT B  12       6.571   8.317 -19.798  1.00  0.00      BS   C  
ATOM    360  C1' CYT B  12       5.900   7.832 -21.094  1.00  0.00      BS   C  
ATOM    361  N1  CYT B  12       5.366   6.443 -21.053  1.00  0.00      BS   N  
ATOM    362  C2  CYT B  12       4.082   6.064 -21.465  1.00  0.00      BS   C  
ATOM    363  O2  CYT B  12       3.312   6.856 -21.931  1.00  0.00      BS   O  
ATOM    364  N3  CYT B  12       3.719   4.768 -21.335  1.00  0.00      BS   N  
ATOM    365  C4  CYT B  12       4.543   3.829 -20.912  1.00  0.00      BS   C  
ATOM    366  N4  CYT B  12       4.243   2.566 -20.891  1.00  0.00      BS   N  
ATOM    367  C5  CYT B  12       5.766   4.240 -20.357  1.00  0.00      BS   C  
ATOM    368  C6  CYT B  12       6.185   5.486 -20.463  1.00  0.00      BS   C  
ATOM    369  H5  CYT B  12       6.357   3.437 -19.916  1.00  0.00      BS   H  
ATOM    370  H6  CYT B  12       7.194   5.781 -20.172  1.00  0.00      BS   H  
ATOM    371  H1' CYT B  12       5.240   8.573 -21.595  1.00  0.00      BS   H  
ATOM    372  H2' CYT B  12       5.827   8.793 -19.124  1.00  0.00      BS   H  
ATOM    373  H3' CYT B  12       8.380   9.479 -19.741  1.00  0.00      BS   H  
ATOM    374  H4' CYT B  12       7.466   9.699 -22.534  1.00  0.00      BS   H  
ATOM    375  H41 CYT B  12       3.415   2.304 -21.387  1.00  0.00      BS   H  
ATOM    376  H5' CYT B  12       9.281   7.967 -22.980  1.00  0.00      BS   H  
ATOM    377  H42 CYT B  12       4.764   1.934 -20.316  1.00  0.00      BS   H  
ATOM    378 H2'' CYT B  12       7.233   7.593 -19.274  1.00  0.00      BS   H  
ATOM    379 H5'' CYT B  12       9.671   9.655 -22.604  1.00  0.00      BS   H  
ATOM    380  P   THY B  13       6.603  11.555 -18.989  1.00  0.00      BS   P  
ATOM    381  O1P THY B  13       6.526  13.034 -19.238  1.00  0.00      BS   O  
ATOM    382  O2P THY B  13       7.666  11.085 -18.040  1.00  0.00      BS   O  
ATOM    383  C5' THY B  13       4.022  11.273 -19.322  1.00  0.00      BS   C  
ATOM    384  O5' THY B  13       5.190  11.163 -18.496  1.00  0.00      BS   O  
ATOM    385  C4' THY B  13       2.770  10.565 -18.763  1.00  0.00      BS   C  
ATOM    386  O4' THY B  13       2.951   9.173 -18.957  1.00  0.00      BS   O  
ATOM    387  C3' THY B  13       2.538  10.673 -17.195  1.00  0.00      BS   C  
ATOM    388  O3' THY B  13       1.192  11.146 -16.862  1.00  0.00      BS   O  
ATOM    389  C2' THY B  13       2.664   9.225 -16.767  1.00  0.00      BS   C  
ATOM    390  C1' THY B  13       2.191   8.509 -18.018  1.00  0.00      BS   C  
ATOM    391  N1  THY B  13       2.544   7.105 -18.051  1.00  0.00      BS   N  
ATOM    392  C2  THY B  13       1.623   6.149 -18.359  1.00  0.00      BS   C  
ATOM    393  O2  THY B  13       0.493   6.426 -18.662  1.00  0.00      BS   O  
ATOM    394  N3  THY B  13       2.058   4.875 -18.421  1.00  0.00      BS   N  
ATOM    395  C4  THY B  13       3.335   4.407 -18.072  1.00  0.00      BS   C  
ATOM    396  O4  THY B  13       3.642   3.219 -18.017  1.00  0.00      BS   O  
ATOM    397  C5  THY B  13       4.263   5.445 -17.668  1.00  0.00      BS   C  
ATOM    398  C5M THY B  13       5.614   4.999 -17.105  1.00  0.00      BS   C  
ATOM    399  C6  THY B  13       3.833   6.711 -17.668  1.00  0.00      BS   C  
ATOM    400  H3  THY B  13       1.274   4.241 -18.477  1.00  0.00      BS   H  
ATOM    401  H6  THY B  13       4.549   7.472 -17.359  1.00  0.00      BS   H  
ATOM    402  H1' THY B  13       1.158   8.712 -18.371  1.00  0.00      BS   H  
ATOM    403  H2' THY B  13       1.888   9.033 -15.995  1.00  0.00      BS   H  
ATOM    404  H3' THY B  13       3.278  11.403 -16.801  1.00  0.00      BS   H  
ATOM    405  H4' THY B  13       1.906  10.915 -19.369  1.00  0.00      BS   H  
ATOM    406  H5' THY B  13       4.155  10.757 -20.298  1.00  0.00      BS   H  
ATOM    407  H51 THY B  13       5.595   3.995 -16.631  1.00  0.00      BS   H  
ATOM    408  H52 THY B  13       5.916   5.696 -16.294  1.00  0.00      BS   H  
ATOM    409  H53 THY B  13       6.395   5.024 -17.895  1.00  0.00      BS   H  
ATOM    410 H2'' THY B  13       3.736   9.016 -16.569  1.00  0.00      BS   H  
ATOM    411 H5'' THY B  13       3.768  12.348 -19.445  1.00  0.00      BS   H  
ATOM    412  P   THY B  14       0.829  11.622 -15.343  1.00  0.00      BS   P  
ATOM    413  O1P THY B  14       0.345  12.984 -15.470  1.00  0.00      BS   O  
ATOM    414  O2P THY B  14       2.039  11.471 -14.519  1.00  0.00      BS   O  
ATOM    415  C5' THY B  14      -1.343  10.405 -15.710  1.00  0.00      BS   C  
ATOM    416  O5' THY B  14      -0.236  10.597 -14.890  1.00  0.00      BS   O  
ATOM    417  C4' THY B  14      -2.029   9.016 -15.298  1.00  0.00      BS   C  
ATOM    418  O4' THY B  14      -1.089   7.981 -15.648  1.00  0.00      BS   O  
ATOM    419  C3' THY B  14      -2.343   8.689 -13.803  1.00  0.00      BS   C  
ATOM    420  O3' THY B  14      -3.706   8.619 -13.610  1.00  0.00      BS   O  
ATOM    421  C2' THY B  14      -1.616   7.409 -13.480  1.00  0.00      BS   C  
ATOM    422  C1' THY B  14      -1.434   6.824 -14.889  1.00  0.00      BS   C  
ATOM    423  N1  THY B  14      -0.331   5.927 -14.982  1.00  0.00      BS   N  
ATOM    424  C2  THY B  14      -0.628   4.621 -14.935  1.00  0.00      BS   C  
ATOM    425  O2  THY B  14      -1.800   4.242 -14.794  1.00  0.00      BS   O  
ATOM    426  N3  THY B  14       0.502   3.831 -14.980  1.00  0.00      BS   N  
ATOM    427  C4  THY B  14       1.824   4.256 -14.920  1.00  0.00      BS   C  
ATOM    428  O4  THY B  14       2.694   3.403 -15.026  1.00  0.00      BS   O  
ATOM    429  C5  THY B  14       2.011   5.652 -14.787  1.00  0.00      BS   C  
ATOM    430  C5M THY B  14       3.383   6.071 -14.251  1.00  0.00      BS   C  
ATOM    431  C6  THY B  14       0.929   6.456 -14.730  1.00  0.00      BS   C  
ATOM    432  H3  THY B  14       0.443   2.839 -14.798  1.00  0.00      BS   H  
ATOM    433  H6  THY B  14       0.939   7.506 -14.442  1.00  0.00      BS   H  
ATOM    434  H1' THY B  14      -2.363   6.502 -15.407  1.00  0.00      BS   H  
ATOM    435  H2' THY B  14      -2.251   6.746 -12.854  1.00  0.00      BS   H  
ATOM    436  H3' THY B  14      -1.934   9.617 -13.349  1.00  0.00      BS   H  
ATOM    437  H4' THY B  14      -2.989   9.000 -15.857  1.00  0.00      BS   H  
ATOM    438  H5' THY B  14      -1.122  10.239 -16.786  1.00  0.00      BS   H  
ATOM    439  H51 THY B  14       3.542   7.158 -14.417  1.00  0.00      BS   H  
ATOM    440  H52 THY B  14       4.201   5.460 -14.690  1.00  0.00      BS   H  
ATOM    441  H53 THY B  14       3.435   6.050 -13.141  1.00  0.00      BS   H  
ATOM    442 H2'' THY B  14      -0.638   7.597 -12.987  1.00  0.00      BS   H  
ATOM    443 H5'' THY B  14      -2.098  11.217 -15.642  1.00  0.00      BS   H  
ATOM    444  P   ADE B  15      -4.378   8.779 -12.254  1.00  0.00      BS   P  
ATOM    445  O1P ADE B  15      -5.708   9.448 -12.368  1.00  0.00      BS   O  
ATOM    446  O2P ADE B  15      -3.420   9.417 -11.362  1.00  0.00      BS   O  
ATOM    447  C5' ADE B  15      -5.335   6.292 -12.329  1.00  0.00      BS   C  
ATOM    448  O5' ADE B  15      -4.570   7.329 -11.664  1.00  0.00      BS   O  
ATOM    449  C4' ADE B  15      -5.474   5.080 -11.397  1.00  0.00      BS   C  
ATOM    450  O4' ADE B  15      -4.327   4.249 -11.680  1.00  0.00      BS   O  
ATOM    451  C3' ADE B  15      -5.277   5.528  -9.910  1.00  0.00      BS   C  
ATOM    452  O3' ADE B  15      -6.118   4.740  -9.047  1.00  0.00      BS   O  
ATOM    453  C2' ADE B  15      -3.763   5.298  -9.685  1.00  0.00      BS   C  
ATOM    454  C1' ADE B  15      -3.513   4.043 -10.513  1.00  0.00      BS   C  
ATOM    455  N1  ADE B  15       0.042   0.565 -11.606  1.00  0.00      BS   N  
ATOM    456  C2  ADE B  15      -1.264   0.495 -11.210  1.00  0.00      BS   C  
ATOM    457  N3  ADE B  15      -2.124   1.487 -11.038  1.00  0.00      BS   N  
ATOM    458  C4  ADE B  15      -1.566   2.718 -11.199  1.00  0.00      BS   C  
ATOM    459  C5  ADE B  15      -0.259   2.975 -11.542  1.00  0.00      BS   C  
ATOM    460  C6  ADE B  15       0.617   1.832 -11.795  1.00  0.00      BS   C  
ATOM    461  N6  ADE B  15       1.914   1.898 -12.305  1.00  0.00      BS   N  
ATOM    462  N7  ADE B  15      -0.072   4.352 -11.590  1.00  0.00      BS   N  
ATOM    463  C8  ADE B  15      -1.229   4.816 -11.138  1.00  0.00      BS   C  
ATOM    464  N9  ADE B  15      -2.172   3.901 -10.898  1.00  0.00      BS   N  
ATOM    465  H2  ADE B  15      -1.670  -0.513 -11.130  1.00  0.00      BS   H  
ATOM    466  H8  ADE B  15      -1.395   5.878 -10.958  1.00  0.00      BS   H  
ATOM    467  H1' ADE B  15      -3.954   3.115 -10.091  1.00  0.00      BS   H  
ATOM    468  H2' ADE B  15      -3.563   5.148  -8.604  1.00  0.00      BS   H  
ATOM    469  H3' ADE B  15      -5.542   6.591  -9.723  1.00  0.00      BS   H  
ATOM    470  H4' ADE B  15      -6.356   4.430 -11.583  1.00  0.00      BS   H  
ATOM    471  H5' ADE B  15      -4.919   5.973 -13.308  1.00  0.00      BS   H  
ATOM    472  H61 ADE B  15       2.425   1.043 -12.211  1.00  0.00      BS   H  
ATOM    473  H62 ADE B  15       2.396   2.771 -12.233  1.00  0.00      BS   H  
ATOM    474 H2'' ADE B  15      -3.158   6.156 -10.047  1.00  0.00      BS   H  
ATOM    475 H5'' ADE B  15      -6.359   6.689 -12.503  1.00  0.00      BS   H  
ATOM    476  P   CYT B  16      -6.482   5.255  -7.592  1.00  0.00      BS   P  
ATOM    477  O1P CYT B  16      -7.933   5.101  -7.417  1.00  0.00      BS   O  
ATOM    478  O2P CYT B  16      -5.848   6.572  -7.372  1.00  0.00      BS   O  
ATOM    479  C5' CYT B  16      -6.197   2.900  -6.690  1.00  0.00      BS   C  
ATOM    480  O5' CYT B  16      -5.771   4.202  -6.693  1.00  0.00      BS   O  
ATOM    481  C4' CYT B  16      -5.012   1.901  -6.183  1.00  0.00      BS   C  
ATOM    482  O4' CYT B  16      -3.926   1.826  -7.141  1.00  0.00      BS   O  
ATOM    483  C3' CYT B  16      -4.341   2.302  -4.878  1.00  0.00      BS   C  
ATOM    484  O3' CYT B  16      -4.610   1.302  -3.918  1.00  0.00      BS   O  
ATOM    485  C2' CYT B  16      -2.869   2.463  -5.184  1.00  0.00      BS   C  
ATOM    486  C1' CYT B  16      -2.808   1.430  -6.325  1.00  0.00      BS   C  
ATOM    487  N1  CYT B  16      -1.536   1.639  -7.075  1.00  0.00      BS   N  
ATOM    488  C2  CYT B  16      -0.709   0.539  -7.249  1.00  0.00      BS   C  
ATOM    489  O2  CYT B  16      -0.986  -0.505  -6.703  1.00  0.00      BS   O  
ATOM    490  N3  CYT B  16       0.446   0.698  -7.952  1.00  0.00      BS   N  
ATOM    491  C4  CYT B  16       0.761   1.924  -8.434  1.00  0.00      BS   C  
ATOM    492  N4  CYT B  16       1.965   2.106  -9.055  1.00  0.00      BS   N  
ATOM    493  C5  CYT B  16      -0.113   3.071  -8.339  1.00  0.00      BS   C  
ATOM    494  C6  CYT B  16      -1.258   2.865  -7.634  1.00  0.00      BS   C  
ATOM    495  H5  CYT B  16       0.131   4.060  -8.725  1.00  0.00      BS   H  
ATOM    496  H6  CYT B  16      -2.060   3.578  -7.442  1.00  0.00      BS   H  
ATOM    497  H1' CYT B  16      -3.112   0.456  -5.883  1.00  0.00      BS   H  
ATOM    498  H2' CYT B  16      -2.193   2.301  -4.317  1.00  0.00      BS   H  
ATOM    499  H3' CYT B  16      -4.754   3.288  -4.577  1.00  0.00      BS   H  
ATOM    500  H4' CYT B  16      -5.401   0.862  -6.117  1.00  0.00      BS   H  
ATOM    501  H41 CYT B  16       2.447   1.233  -9.144  1.00  0.00      BS   H  
ATOM    502  H5' CYT B  16      -6.565   2.578  -7.688  1.00  0.00      BS   H  
ATOM    503  H42 CYT B  16       2.407   2.992  -9.191  1.00  0.00      BS   H  
ATOM    504 H2'' CYT B  16      -2.756   3.524  -5.495  1.00  0.00      BS   H  
ATOM    505 H5'' CYT B  16      -7.068   2.742  -6.019  1.00  0.00      BS   H  
ATOM    506  P   ADE B  17      -4.795   1.459  -2.399  1.00  0.00      BS   P  
ATOM    507  O1P ADE B  17      -6.159   1.099  -1.962  1.00  0.00      BS   O  
ATOM    508  O2P ADE B  17      -4.282   2.780  -1.960  1.00  0.00      BS   O  
ATOM    509  C5' ADE B  17      -4.107  -1.006  -2.134  1.00  0.00      BS   C  
ATOM    510  O5' ADE B  17      -3.829   0.387  -1.910  1.00  0.00      BS   O  
ATOM    511  C4' ADE B  17      -3.002  -1.938  -1.539  1.00  0.00      BS   C  
ATOM    512  O4' ADE B  17      -1.828  -1.890  -2.479  1.00  0.00      BS   O  
ATOM    513  C3' ADE B  17      -2.282  -1.603  -0.199  1.00  0.00      BS   C  
ATOM    514  O3' ADE B  17      -1.940  -2.778   0.483  1.00  0.00      BS   O  
ATOM    515  C2' ADE B  17      -1.001  -0.814  -0.568  1.00  0.00      BS   C  
ATOM    516  C1' ADE B  17      -0.651  -1.447  -1.874  1.00  0.00      BS   C  
ATOM    517  N1  ADE B  17       3.699  -0.983  -4.681  1.00  0.00      BS   N  
ATOM    518  C2  ADE B  17       3.238  -1.955  -3.842  1.00  0.00      BS   C  
ATOM    519  N3  ADE B  17       1.988  -2.011  -3.284  1.00  0.00      BS   N  
ATOM    520  C4  ADE B  17       1.366  -0.820  -3.359  1.00  0.00      BS   C  
ATOM    521  C5  ADE B  17       1.752   0.230  -4.065  1.00  0.00      BS   C  
ATOM    522  C6  ADE B  17       2.949   0.153  -4.792  1.00  0.00      BS   C  
ATOM    523  N6  ADE B  17       3.337   1.138  -5.625  1.00  0.00      BS   N  
ATOM    524  N7  ADE B  17       0.641   1.214  -3.999  1.00  0.00      BS   N  
ATOM    525  C8  ADE B  17      -0.299   0.636  -3.205  1.00  0.00      BS   C  
ATOM    526  N9  ADE B  17       0.110  -0.605  -2.814  1.00  0.00      BS   N  
ATOM    527  H2  ADE B  17       3.885  -2.830  -3.778  1.00  0.00      BS   H  
ATOM    528  H8  ADE B  17      -1.302   0.989  -2.967  1.00  0.00      BS   H  
ATOM    529  H1' ADE B  17      -0.065  -2.357  -1.625  1.00  0.00      BS   H  
ATOM    530  H2' ADE B  17      -0.207  -0.941   0.199  1.00  0.00      BS   H  
ATOM    531  H3' ADE B  17      -3.069  -0.966   0.261  1.00  0.00      BS   H  
ATOM    532  H4' ADE B  17      -3.436  -2.961  -1.517  1.00  0.00      BS   H  
ATOM    533  H5' ADE B  17      -4.199  -1.135  -3.233  1.00  0.00      BS   H  
ATOM    534  H61 ADE B  17       3.145   2.101  -5.433  1.00  0.00      BS   H  
ATOM    535  H62 ADE B  17       4.107   0.892  -6.214  1.00  0.00      BS   H  
ATOM    536 H2'' ADE B  17      -1.261   0.253  -0.732  1.00  0.00      BS   H  
ATOM    537 H5'' ADE B  17      -5.044  -1.309  -1.619  1.00  0.00      BS   H  
ATOM    538  P   ADE B  18      -1.612  -2.655   2.073  1.00  0.00      BS   P  
ATOM    539  O1P ADE B  18      -2.135  -3.867   2.716  1.00  0.00      BS   O  
ATOM    540  O2P ADE B  18      -1.941  -1.313   2.650  1.00  0.00      BS   O  
ATOM    541  C5' ADE B  18       0.586  -4.081   1.529  1.00  0.00      BS   C  
ATOM    542  O5' ADE B  18       0.022  -2.806   2.144  1.00  0.00      BS   O  
ATOM    543  C4' ADE B  18       2.097  -4.005   1.362  1.00  0.00      BS   C  
ATOM    544  O4' ADE B  18       2.467  -3.060   0.202  1.00  0.00      BS   O  
ATOM    545  C3' ADE B  18       2.792  -3.381   2.616  1.00  0.00      BS   C  
ATOM    546  O3' ADE B  18       4.008  -4.090   3.016  1.00  0.00      BS   O  
ATOM    547  C2' ADE B  18       3.263  -1.995   2.114  1.00  0.00      BS   C  
ATOM    548  C1' ADE B  18       3.494  -2.179   0.669  1.00  0.00      BS   C  
ATOM    549  N1  ADE B  18       5.779   0.825  -2.797  1.00  0.00      BS   N  
ATOM    550  C2  ADE B  18       6.203  -0.302  -2.233  1.00  0.00      BS   C  
ATOM    551  N3  ADE B  18       5.508  -1.078  -1.395  1.00  0.00      BS   N  
ATOM    552  C4  ADE B  18       4.324  -0.451  -1.044  1.00  0.00      BS   C  
ATOM    553  C5  ADE B  18       3.859   0.747  -1.487  1.00  0.00      BS   C  
ATOM    554  C6  ADE B  18       4.688   1.465  -2.391  1.00  0.00      BS   C  
ATOM    555  N6  ADE B  18       4.511   2.717  -2.801  1.00  0.00      BS   N  
ATOM    556  N7  ADE B  18       2.633   1.072  -0.868  1.00  0.00      BS   N  
ATOM    557  C8  ADE B  18       2.432   0.069  -0.027  1.00  0.00      BS   C  
ATOM    558  N9  ADE B  18       3.403  -0.912  -0.123  1.00  0.00      BS   N  
ATOM    559  H2  ADE B  18       7.146  -0.693  -2.616  1.00  0.00      BS   H  
ATOM    560  H8  ADE B  18       1.636  -0.031   0.712  1.00  0.00      BS   H  
ATOM    561  H1' ADE B  18       4.358  -2.823   0.399  1.00  0.00      BS   H  
ATOM    562  H2' ADE B  18       4.236  -1.635   2.511  1.00  0.00      BS   H  
ATOM    563  H3' ADE B  18       2.173  -3.363   3.538  1.00  0.00      BS   H  
ATOM    564  H4' ADE B  18       2.504  -4.981   1.020  1.00  0.00      BS   H  
ATOM    565  H5' ADE B  18       0.191  -4.389   0.538  1.00  0.00      BS   H  
ATOM    566  H61 ADE B  18       5.312   3.099  -3.262  1.00  0.00      BS   H  
ATOM    567  H62 ADE B  18       3.868   3.349  -2.367  1.00  0.00      BS   H  
ATOM    568 H2'' ADE B  18       2.414  -1.319   2.352  1.00  0.00      BS   H  
ATOM    569 H5'' ADE B  18       0.314  -4.902   2.226  1.00  0.00      BS   H  
ATOM    570  P   CYT B  19       4.755  -3.917   4.349  1.00  0.00      BS   P  
ATOM    571  O1P CYT B  19       5.231  -5.246   4.756  1.00  0.00      BS   O  
ATOM    572  O2P CYT B  19       3.988  -3.149   5.340  1.00  0.00      BS   O  
ATOM    573  C5' CYT B  19       7.366  -3.671   3.854  1.00  0.00      BS   C  
ATOM    574  O5' CYT B  19       6.023  -3.046   3.851  1.00  0.00      BS   O  
ATOM    575  C4' CYT B  19       8.388  -2.807   2.964  1.00  0.00      BS   C  
ATOM    576  O4' CYT B  19       7.864  -2.328   1.676  1.00  0.00      BS   O  
ATOM    577  C3' CYT B  19       8.646  -1.476   3.685  1.00  0.00      BS   C  
ATOM    578  O3' CYT B  19       9.469  -1.624   4.853  1.00  0.00      BS   O  
ATOM    579  C2' CYT B  19       9.426  -0.863   2.610  1.00  0.00      BS   C  
ATOM    580  C1' CYT B  19       8.595  -1.149   1.349  1.00  0.00      BS   C  
ATOM    581  N1  CYT B  19       7.602  -0.046   1.013  1.00  0.00      BS   N  
ATOM    582  C2  CYT B  19       8.083   1.121   0.372  1.00  0.00      BS   C  
ATOM    583  O2  CYT B  19       9.275   1.149   0.003  1.00  0.00      BS   O  
ATOM    584  N3  CYT B  19       7.305   2.206   0.396  1.00  0.00      BS   N  
ATOM    585  C4  CYT B  19       6.109   2.212   0.948  1.00  0.00      BS   C  
ATOM    586  N4  CYT B  19       5.335   3.239   0.757  1.00  0.00      BS   N  
ATOM    587  C5  CYT B  19       5.665   1.031   1.695  1.00  0.00      BS   C  
ATOM    588  C6  CYT B  19       6.470  -0.006   1.751  1.00  0.00      BS   C  
ATOM    589  H5  CYT B  19       4.682   1.219   2.125  1.00  0.00      BS   H  
ATOM    590  H6  CYT B  19       6.261  -0.883   2.362  1.00  0.00      BS   H  
ATOM    591  H1' CYT B  19       9.212  -1.379   0.456  1.00  0.00      BS   H  
ATOM    592  H2' CYT B  19      10.397  -1.372   2.431  1.00  0.00      BS   H  
ATOM    593  H3' CYT B  19       7.608  -1.156   3.917  1.00  0.00      BS   H  
ATOM    594  H4' CYT B  19       9.387  -3.244   2.754  1.00  0.00      BS   H  
ATOM    595  H41 CYT B  19       5.650   4.129   0.429  1.00  0.00      BS   H  
ATOM    596  H5' CYT B  19       7.308  -4.676   3.386  1.00  0.00      BS   H  
ATOM    597  H42 CYT B  19       4.532   3.195   1.352  1.00  0.00      BS   H  
ATOM    598 H2'' CYT B  19       9.608   0.224   2.757  1.00  0.00      BS   H  
ATOM    599 H5'' CYT B  19       7.775  -3.693   4.887  1.00  0.00      BS   H  
ATOM    600  P   ADE B  20       9.727  -0.204   5.605  1.00  0.00      BS   P  
ATOM    601  O1P ADE B  20       8.461   0.531   5.712  1.00  0.00      BS   O  
ATOM    602  O2P ADE B  20      10.926   0.460   4.877  1.00  0.00      BS   O  
ATOM    603  C5' ADE B  20       9.462  -1.800   7.716  1.00  0.00      BS   C  
ATOM    604  O5' ADE B  20      10.067  -0.586   7.087  1.00  0.00      BS   O  
ATOM    605  C4' ADE B  20       9.742  -1.949   9.239  1.00  0.00      BS   C  
ATOM    606  O4' ADE B  20      11.182  -2.089   9.421  1.00  0.00      BS   O  
ATOM    607  C3' ADE B  20       9.386  -0.783  10.120  1.00  0.00      BS   C  
ATOM    608  O3' ADE B  20       8.741  -1.144  11.343  1.00  0.00      BS   O  
ATOM    609  C2' ADE B  20      10.595  -0.018  10.380  1.00  0.00      BS   C  
ATOM    610  C1' ADE B  20      11.707  -1.054  10.231  1.00  0.00      BS   C  
ATOM    611  N1  ADE B  20      16.821  -0.477  10.990  1.00  0.00      BS   N  
ATOM    612  C2  ADE B  20      15.831  -0.986  11.764  1.00  0.00      BS   C  
ATOM    613  N3  ADE B  20      14.534  -1.146  11.534  1.00  0.00      BS   N  
ATOM    614  C4  ADE B  20      14.266  -0.683  10.306  1.00  0.00      BS   C  
ATOM    615  C5  ADE B  20      15.135  -0.116   9.417  1.00  0.00      BS   C  
ATOM    616  C6  ADE B  20      16.501   0.059   9.815  1.00  0.00      BS   C  
ATOM    617  N6  ADE B  20      17.333   0.497   8.885  1.00  0.00      BS   N  
ATOM    618  N7  ADE B  20      14.454   0.302   8.234  1.00  0.00      BS   N  
ATOM    619  C8  ADE B  20      13.204  -0.059   8.445  1.00  0.00      BS   C  
ATOM    620  N9  ADE B  20      12.982  -0.583   9.680  1.00  0.00      BS   N  
ATOM    621  H2  ADE B  20      16.217  -1.394  12.699  1.00  0.00      BS   H  
ATOM    622  H8  ADE B  20      12.402   0.045   7.715  1.00  0.00      BS   H  
ATOM    623  H1' ADE B  20      11.797  -1.522  11.236  1.00  0.00      BS   H  
ATOM    624  H2' ADE B  20      10.703   0.437  11.388  1.00  0.00      BS   H  
ATOM    625  H3' ADE B  20       8.732  -0.115   9.521  1.00  0.00      BS   H  
ATOM    626  H4' ADE B  20       9.315  -2.812   9.792  1.00  0.00      BS   H  
ATOM    627  H5' ADE B  20       9.632  -2.774   7.209  1.00  0.00      BS   H  
ATOM    628  H61 ADE B  20      18.188   0.879   9.237  1.00  0.00      BS   H  
ATOM    629  H62 ADE B  20      17.214   0.635   7.902  1.00  0.00      BS   H  
ATOM    630  H3T ADE B  20       8.430  -0.396  11.859  1.00  0.00      BS   H  
ATOM    631 H2'' ADE B  20      10.704   0.818   9.657  1.00  0.00      BS   H  
ATOM    632 H5'' ADE B  20       8.355  -1.712   7.701  1.00  0.00      BS   H  
TER   
ATOM    633  C5' URA R   1       8.643   8.271  -8.313  1.00  0.00      R    C  
ATOM    634  O5' URA R   1       8.915   7.268  -7.361  1.00  0.00      R    O  
ATOM    635  C4' URA R   1       7.453   9.124  -7.912  1.00  0.00      R    C  
ATOM    636  O4' URA R   1       6.288   8.401  -7.472  1.00  0.00      R    O  
ATOM    637  C3' URA R   1       7.745  10.065  -6.780  1.00  0.00      R    C  
ATOM    638  O3' URA R   1       8.787  11.100  -6.950  1.00  0.00      R    O  
ATOM    639  C2' URA R   1       6.379  10.565  -6.478  1.00  0.00      R    C  
ATOM    640  O2' URA R   1       6.041  11.524  -7.503  1.00  0.00      R    O  
ATOM    641  C1' URA R   1       5.454   9.323  -6.637  1.00  0.00      R    C  
ATOM    642  N1  URA R   1       5.101   8.769  -5.327  1.00  0.00      R    N  
ATOM    643  C2  URA R   1       3.937   9.283  -4.744  1.00  0.00      R    C  
ATOM    644  O2  URA R   1       3.299  10.140  -5.335  1.00  0.00      R    O  
ATOM    645  N3  URA R   1       3.609   8.718  -3.519  1.00  0.00      R    N  
ATOM    646  C4  URA R   1       4.418   7.778  -2.823  1.00  0.00      R    C  
ATOM    647  O4  URA R   1       4.215   7.552  -1.628  1.00  0.00      R    O  
ATOM    648  C5  URA R   1       5.330   7.082  -3.620  1.00  0.00      R    C  
ATOM    649  C6  URA R   1       5.649   7.635  -4.810  1.00  0.00      R    C  
ATOM    650  H3  URA R   1       2.754   8.976  -3.048  1.00  0.00      R    H  
ATOM    651  H5  URA R   1       5.982   6.312  -3.208  1.00  0.00      R    H  
ATOM    652  H6  URA R   1       6.237   7.044  -5.512  1.00  0.00      R    H  
ATOM    653  H1' URA R   1       4.593   9.388  -7.336  1.00  0.00      R    H  
ATOM    654  H2' URA R   1       5.155  11.862  -7.352  1.00  0.00      R    H  
ATOM    655  H3' URA R   1       8.017   9.433  -5.907  1.00  0.00      R    H  
ATOM    656  H4' URA R   1       7.232   9.698  -8.838  1.00  0.00      R    H  
ATOM    657  H5' URA R   1       8.400   7.803  -9.291  1.00  0.00      R    H  
ATOM    658  H5T URA R   1       9.738   6.934  -7.725  1.00  0.00      R    H  
ATOM    659 H2'' URA R   1       6.228  11.041  -5.486  1.00  0.00      R    H  
ATOM    660 H5'' URA R   1       9.501   8.929  -8.569  1.00  0.00      R    H  
ATOM    661  P   GUA R   2       9.920  11.382  -5.957  1.00  0.00      R    P  
ATOM    662  O1P GUA R   2       9.325  11.533  -4.618  1.00  0.00      R    O  
ATOM    663  O2P GUA R   2      10.690  12.501  -6.601  1.00  0.00      R    O  
ATOM    664  C5' GUA R   2      12.241   9.924  -6.128  1.00  0.00      R    C  
ATOM    665  O5' GUA R   2      10.767  10.078  -6.057  1.00  0.00      R    O  
ATOM    666  C4' GUA R   2      12.699   8.685  -5.381  1.00  0.00      R    C  
ATOM    667  O4' GUA R   2      12.068   8.670  -4.066  1.00  0.00      R    O  
ATOM    668  C3' GUA R   2      12.276   7.292  -5.998  1.00  0.00      R    C  
ATOM    669  O3' GUA R   2      13.022   7.032  -7.146  1.00  0.00      R    O  
ATOM    670  C2' GUA R   2      12.646   6.493  -4.718  1.00  0.00      R    C  
ATOM    671  O2' GUA R   2      13.990   6.336  -4.526  1.00  0.00      R    O  
ATOM    672  C1' GUA R   2      12.035   7.317  -3.637  1.00  0.00      R    C  
ATOM    673  N1  GUA R   2       9.120   3.930  -1.350  1.00  0.00      R    N  
ATOM    674  C2  GUA R   2      10.489   4.148  -1.283  1.00  0.00      R    C  
ATOM    675  N2  GUA R   2      11.056   3.314  -0.464  1.00  0.00      R    N  
ATOM    676  N3  GUA R   2      11.150   5.191  -1.894  1.00  0.00      R    N  
ATOM    677  C4  GUA R   2      10.287   5.871  -2.630  1.00  0.00      R    C  
ATOM    678  C5  GUA R   2       8.873   5.768  -2.794  1.00  0.00      R    C  
ATOM    679  C6  GUA R   2       8.168   4.763  -2.046  1.00  0.00      R    C  
ATOM    680  O6  GUA R   2       6.956   4.539  -2.261  1.00  0.00      R    O  
ATOM    681  N7  GUA R   2       8.415   6.731  -3.715  1.00  0.00      R    N  
ATOM    682  C8  GUA R   2       9.461   7.328  -4.150  1.00  0.00      R    C  
ATOM    683  N9  GUA R   2      10.653   6.905  -3.501  1.00  0.00      R    N  
ATOM    684  H1  GUA R   2       8.825   3.128  -0.810  1.00  0.00      R    H  
ATOM    685  H8  GUA R   2       9.630   8.123  -4.876  1.00  0.00      R    H  
ATOM    686  H1' GUA R   2      12.585   7.266  -2.673  1.00  0.00      R    H  
ATOM    687  H2' GUA R   2      14.123   5.553  -3.987  1.00  0.00      R    H  
ATOM    688  H21 GUA R   2      10.514   2.517  -0.202  1.00  0.00      R    H  
ATOM    689  H3' GUA R   2      11.191   7.313  -6.238  1.00  0.00      R    H  
ATOM    690  H22 GUA R   2      12.055   3.328  -0.508  1.00  0.00      R    H  
ATOM    691  H4' GUA R   2      13.810   8.665  -5.353  1.00  0.00      R    H  
ATOM    692  H5' GUA R   2      12.747  10.790  -5.651  1.00  0.00      R    H  
ATOM    693 H2'' GUA R   2      12.223   5.465  -4.719  1.00  0.00      R    H  
ATOM    694 H5'' GUA R   2      12.586   9.948  -7.183  1.00  0.00      R    H  
ATOM    695  P   URA R   3      12.505   5.937  -8.147  1.00  0.00      R    P  
ATOM    696  O1P URA R   3      13.473   5.776  -9.256  1.00  0.00      R    O  
ATOM    697  O2P URA R   3      11.196   6.405  -8.604  1.00  0.00      R    O  
ATOM    698  C5' URA R   3      13.497   3.835  -6.947  1.00  0.00      R    C  
ATOM    699  O5' URA R   3      12.338   4.582  -7.329  1.00  0.00      R    O  
ATOM    700  C4' URA R   3      13.119   2.623  -6.116  1.00  0.00      R    C  
ATOM    701  O4' URA R   3      12.257   3.045  -5.037  1.00  0.00      R    O  
ATOM    702  C3' URA R   3      12.344   1.627  -6.869  1.00  0.00      R    C  
ATOM    703  O3' URA R   3      13.229   0.883  -7.689  1.00  0.00      R    O  
ATOM    704  C2' URA R   3      11.584   0.891  -5.726  1.00  0.00      R    C  
ATOM    705  O2' URA R   3      12.382  -0.138  -5.198  1.00  0.00      R    O  
ATOM    706  C1' URA R   3      11.309   2.070  -4.778  1.00  0.00      R    C  
ATOM    707  N1  URA R   3       9.907   2.586  -4.867  1.00  0.00      R    N  
ATOM    708  C2  URA R   3       8.931   1.752  -4.408  1.00  0.00      R    C  
ATOM    709  O2  URA R   3       9.106   0.621  -3.943  1.00  0.00      R    O  
ATOM    710  N3  URA R   3       7.630   2.292  -4.395  1.00  0.00      R    N  
ATOM    711  C4  URA R   3       7.222   3.482  -4.997  1.00  0.00      R    C  
ATOM    712  O4  URA R   3       6.077   3.823  -4.930  1.00  0.00      R    O  
ATOM    713  C5  URA R   3       8.330   4.224  -5.596  1.00  0.00      R    C  
ATOM    714  C6  URA R   3       9.575   3.824  -5.476  1.00  0.00      R    C  
ATOM    715  H3  URA R   3       6.882   1.779  -3.950  1.00  0.00      R    H  
ATOM    716  H5  URA R   3       8.083   5.196  -6.025  1.00  0.00      R    H  
ATOM    717  H6  URA R   3      10.477   4.397  -5.694  1.00  0.00      R    H  
ATOM    718  H1' URA R   3      11.660   1.737  -3.778  1.00  0.00      R    H  
ATOM    719  H2' URA R   3      11.862  -0.929  -5.353  1.00  0.00      R    H  
ATOM    720  H3' URA R   3      11.582   2.103  -7.522  1.00  0.00      R    H  
ATOM    721  H4' URA R   3      13.907   2.082  -5.549  1.00  0.00      R    H  
ATOM    722  H5' URA R   3      14.222   4.454  -6.377  1.00  0.00      R    H  
ATOM    723 H2'' URA R   3      10.689   0.476  -6.236  1.00  0.00      R    H  
ATOM    724 H5'' URA R   3      13.961   3.369  -7.843  1.00  0.00      R    H  
ATOM    725  P   URA R   4      12.645   0.022  -8.872  1.00  0.00      R    P  
ATOM    726  O1P URA R   4      13.818  -0.581  -9.479  1.00  0.00      R    O  
ATOM    727  O2P URA R   4      11.780   0.839  -9.695  1.00  0.00      R    O  
ATOM    728  C5' URA R   4      12.370  -2.404  -7.898  1.00  0.00      R    C  
ATOM    729  O5' URA R   4      11.741  -1.120  -8.180  1.00  0.00      R    O  
ATOM    730  C4' URA R   4      11.489  -3.280  -6.985  1.00  0.00      R    C  
ATOM    731  O4' URA R   4      10.901  -2.492  -5.915  1.00  0.00      R    O  
ATOM    732  C3' URA R   4      10.273  -3.994  -7.723  1.00  0.00      R    C  
ATOM    733  O3' URA R   4      10.667  -5.188  -8.391  1.00  0.00      R    O  
ATOM    734  C2' URA R   4       9.338  -4.235  -6.523  1.00  0.00      R    C  
ATOM    735  O2' URA R   4       9.654  -5.374  -5.771  1.00  0.00      R    O  
ATOM    736  C1' URA R   4       9.588  -2.994  -5.680  1.00  0.00      R    C  
ATOM    737  N1  URA R   4       8.617  -1.910  -5.972  1.00  0.00      R    N  
ATOM    738  C2  URA R   4       7.546  -1.939  -5.093  1.00  0.00      R    C  
ATOM    739  O2  URA R   4       7.452  -2.685  -4.124  1.00  0.00      R    O  
ATOM    740  N3  URA R   4       6.624  -0.953  -5.411  1.00  0.00      R    N  
ATOM    741  C4  URA R   4       6.668  -0.011  -6.494  1.00  0.00      R    C  
ATOM    742  O4  URA R   4       5.693   0.772  -6.668  1.00  0.00      R    O  
ATOM    743  C5  URA R   4       7.839  -0.141  -7.299  1.00  0.00      R    C  
ATOM    744  C6  URA R   4       8.695  -1.126  -7.082  1.00  0.00      R    C  
ATOM    745  H3  URA R   4       5.794  -0.947  -4.838  1.00  0.00      R    H  
ATOM    746  H5  URA R   4       7.943   0.497  -8.177  1.00  0.00      R    H  
ATOM    747  H6  URA R   4       9.431  -1.418  -7.832  1.00  0.00      R    H  
ATOM    748  H1' URA R   4       9.734  -3.349  -4.637  1.00  0.00      R    H  
ATOM    749  H2' URA R   4       8.905  -5.601  -5.214  1.00  0.00      R    H  
ATOM    750  H3' URA R   4       9.967  -3.208  -8.446  1.00  0.00      R    H  
ATOM    751  H4' URA R   4      12.113  -4.068  -6.511  1.00  0.00      R    H  
ATOM    752  H5' URA R   4      13.332  -2.320  -7.347  1.00  0.00      R    H  
ATOM    753 H2'' URA R   4       8.291  -4.227  -6.893  1.00  0.00      R    H  
ATOM    754 H5'' URA R   4      12.405  -3.000  -8.834  1.00  0.00      R    H  
ATOM    755  P   GUA R   5       9.906  -5.664  -9.737  1.00  0.00      R    P  
ATOM    756  O1P GUA R   5      10.499  -6.963 -10.098  1.00  0.00      R    O  
ATOM    757  O2P GUA R   5       9.933  -4.550 -10.745  1.00  0.00      R    O  
ATOM    758  C5' GUA R   5       8.170  -7.019  -8.565  1.00  0.00      R    C  
ATOM    759  O5' GUA R   5       8.384  -5.814  -9.292  1.00  0.00      R    O  
ATOM    760  C4' GUA R   5       6.771  -7.079  -7.873  1.00  0.00      R    C  
ATOM    761  O4' GUA R   5       6.500  -6.024  -6.985  1.00  0.00      R    O  
ATOM    762  C3' GUA R   5       5.612  -6.954  -8.884  1.00  0.00      R    C  
ATOM    763  O3' GUA R   5       5.440  -8.186  -9.682  1.00  0.00      R    O  
ATOM    764  C2' GUA R   5       4.399  -6.612  -7.965  1.00  0.00      R    C  
ATOM    765  O2' GUA R   5       3.982  -7.735  -7.249  1.00  0.00      R    O  
ATOM    766  C1' GUA R   5       5.125  -5.639  -6.961  1.00  0.00      R    C  
ATOM    767  N1  GUA R   5       2.179  -1.583  -7.631  1.00  0.00      R    N  
ATOM    768  C2  GUA R   5       1.859  -2.707  -6.972  1.00  0.00      R    C  
ATOM    769  N2  GUA R   5       0.583  -2.823  -6.445  1.00  0.00      R    N  
ATOM    770  N3  GUA R   5       2.757  -3.690  -6.751  1.00  0.00      R    N  
ATOM    771  C4  GUA R   5       3.955  -3.415  -7.399  1.00  0.00      R    C  
ATOM    772  C5  GUA R   5       4.328  -2.300  -8.131  1.00  0.00      R    C  
ATOM    773  C6  GUA R   5       3.352  -1.269  -8.291  1.00  0.00      R    C  
ATOM    774  O6  GUA R   5       3.527  -0.279  -8.933  1.00  0.00      R    O  
ATOM    775  N7  GUA R   5       5.651  -2.472  -8.537  1.00  0.00      R    N  
ATOM    776  C8  GUA R   5       5.975  -3.683  -8.219  1.00  0.00      R    C  
ATOM    777  N9  GUA R   5       5.025  -4.291  -7.438  1.00  0.00      R    N  
ATOM    778  H1  GUA R   5       1.514  -0.822  -7.627  1.00  0.00      R    H  
ATOM    779  H8  GUA R   5       6.977  -4.105  -8.296  1.00  0.00      R    H  
ATOM    780  H1' GUA R   5       4.731  -5.882  -5.950  1.00  0.00      R    H  
ATOM    781  H2' GUA R   5       3.138  -7.447  -6.894  1.00  0.00      R    H  
ATOM    782  H21 GUA R   5      -0.063  -2.060  -6.457  1.00  0.00      R    H  
ATOM    783  H3' GUA R   5       5.902  -6.125  -9.564  1.00  0.00      R    H  
ATOM    784  H22 GUA R   5       0.168  -3.713  -6.258  1.00  0.00      R    H  
ATOM    785  H4' GUA R   5       6.525  -8.060  -7.412  1.00  0.00      R    H  
ATOM    786  H5' GUA R   5       8.916  -7.216  -7.765  1.00  0.00      R    H  
ATOM    787 H2'' GUA R   5       3.535  -6.123  -8.464  1.00  0.00      R    H  
ATOM    788 H5'' GUA R   5       8.125  -7.863  -9.285  1.00  0.00      R    H  
ATOM    789  P   URA R   6       4.825  -8.064 -11.152  1.00  0.00      R    P  
ATOM    790  O1P URA R   6       4.716  -9.422 -11.752  1.00  0.00      R    O  
ATOM    791  O2P URA R   6       5.610  -7.094 -11.912  1.00  0.00      R    O  
ATOM    792  C5' URA R   6       2.335  -8.110 -10.330  1.00  0.00      R    C  
ATOM    793  O5' URA R   6       3.365  -7.473 -11.059  1.00  0.00      R    O  
ATOM    794  C4' URA R   6       1.113  -7.223 -10.204  1.00  0.00      R    C  
ATOM    795  O4' URA R   6       1.475  -5.968  -9.579  1.00  0.00      R    O  
ATOM    796  C3' URA R   6       0.431  -6.736 -11.498  1.00  0.00      R    C  
ATOM    797  O3' URA R   6      -0.459  -7.724 -12.026  1.00  0.00      R    O  
ATOM    798  C2' URA R   6      -0.349  -5.502 -11.059  1.00  0.00      R    C  
ATOM    799  O2' URA R   6      -1.545  -5.796 -10.363  1.00  0.00      R    O  
ATOM    800  C1' URA R   6       0.717  -4.903 -10.069  1.00  0.00      R    C  
ATOM    801  N1  URA R   6       1.508  -3.810 -10.756  1.00  0.00      R    N  
ATOM    802  C2  URA R   6       0.858  -2.654 -11.063  1.00  0.00      R    C  
ATOM    803  O2  URA R   6      -0.343  -2.437 -10.863  1.00  0.00      R    O  
ATOM    804  N3  URA R   6       1.730  -1.646 -11.567  1.00  0.00      R    N  
ATOM    805  C4  URA R   6       3.024  -1.741 -11.916  1.00  0.00      R    C  
ATOM    806  O4  URA R   6       3.530  -0.912 -12.544  1.00  0.00      R    O  
ATOM    807  C5  URA R   6       3.594  -3.064 -11.619  1.00  0.00      R    C  
ATOM    808  C6  URA R   6       2.821  -3.988 -11.114  1.00  0.00      R    C  
ATOM    809  H3  URA R   6       1.231  -0.771 -11.649  1.00  0.00      R    H  
ATOM    810  H5  URA R   6       4.633  -3.157 -11.938  1.00  0.00      R    H  
ATOM    811  H6  URA R   6       3.067  -5.049 -11.084  1.00  0.00      R    H  
ATOM    812  H1' URA R   6       0.352  -4.396  -9.151  1.00  0.00      R    H  
ATOM    813  H2' URA R   6      -2.221  -5.648 -11.029  1.00  0.00      R    H  
ATOM    814  H3' URA R   6       1.271  -6.520 -12.191  1.00  0.00      R    H  
ATOM    815  H4' URA R   6       0.371  -7.658  -9.501  1.00  0.00      R    H  
ATOM    816  H5' URA R   6       2.646  -8.438  -9.315  1.00  0.00      R    H  
ATOM    817 H2'' URA R   6      -0.579  -4.965 -12.003  1.00  0.00      R    H  
ATOM    818 H5'' URA R   6       1.976  -9.035 -10.832  1.00  0.00      R    H  
ATOM    819  P   ADE R   7      -0.762  -7.872 -13.588  1.00  0.00      R    P  
ATOM    820  O1P ADE R   7      -1.641  -9.008 -13.789  1.00  0.00      R    O  
ATOM    821  O2P ADE R   7       0.430  -7.881 -14.386  1.00  0.00      R    O  
ATOM    822  C5' ADE R   7      -2.988  -6.587 -13.750  1.00  0.00      R    C  
ATOM    823  O5' ADE R   7      -1.630  -6.630 -14.050  1.00  0.00      R    O  
ATOM    824  C4' ADE R   7      -3.656  -5.229 -13.961  1.00  0.00      R    C  
ATOM    825  O4' ADE R   7      -3.125  -4.250 -13.033  1.00  0.00      R    O  
ATOM    826  C3' ADE R   7      -3.620  -4.591 -15.342  1.00  0.00      R    C  
ATOM    827  O3' ADE R   7      -4.510  -5.241 -16.298  1.00  0.00      R    O  
ATOM    828  C2' ADE R   7      -3.972  -3.173 -14.899  1.00  0.00      R    C  
ATOM    829  O2' ADE R   7      -5.330  -2.961 -14.515  1.00  0.00      R    O  
ATOM    830  C1' ADE R   7      -3.133  -3.015 -13.690  1.00  0.00      R    C  
ATOM    831  N1  ADE R   7      -0.129   1.063 -14.765  1.00  0.00      R    N  
ATOM    832  C2  ADE R   7      -1.419   0.973 -14.590  1.00  0.00      R    C  
ATOM    833  N3  ADE R   7      -2.169  -0.136 -14.333  1.00  0.00      R    N  
ATOM    834  C4  ADE R   7      -1.436  -1.270 -14.346  1.00  0.00      R    C  
ATOM    835  C5  ADE R   7      -0.065  -1.388 -14.608  1.00  0.00      R    C  
ATOM    836  C6  ADE R   7       0.594  -0.144 -14.848  1.00  0.00      R    C  
ATOM    837  N6  ADE R   7       1.887  -0.044 -15.044  1.00  0.00      R    N  
ATOM    838  N7  ADE R   7       0.356  -2.669 -14.569  1.00  0.00      R    N  
ATOM    839  C8  ADE R   7      -0.701  -3.325 -14.150  1.00  0.00      R    C  
ATOM    840  N9  ADE R   7      -1.811  -2.570 -14.037  1.00  0.00      R    N  
ATOM    841  H2  ADE R   7      -2.069   1.846 -14.648  1.00  0.00      R    H  
ATOM    842  H8  ADE R   7      -0.769  -4.407 -14.036  1.00  0.00      R    H  
ATOM    843  H1' ADE R   7      -3.638  -2.369 -12.940  1.00  0.00      R    H  
ATOM    844  H2' ADE R   7      -5.442  -2.093 -14.120  1.00  0.00      R    H  
ATOM    845  H3' ADE R   7      -2.580  -4.646 -15.729  1.00  0.00      R    H  
ATOM    846  H4' ADE R   7      -4.700  -5.401 -13.624  1.00  0.00      R    H  
ATOM    847  H5' ADE R   7      -3.170  -6.958 -12.719  1.00  0.00      R    H  
ATOM    848  H61 ADE R   7       2.241   0.855 -14.786  1.00  0.00      R    H  
ATOM    849  H62 ADE R   7       2.561  -0.754 -14.834  1.00  0.00      R    H  
ATOM    850 H2'' ADE R   7      -3.670  -2.523 -15.748  1.00  0.00      R    H  
ATOM    851 H5'' ADE R   7      -3.469  -7.357 -14.389  1.00  0.00      R    H  
ATOM    852  P   ADE R   8      -4.152  -5.087 -17.867  1.00  0.00      R    P  
ATOM    853  O1P ADE R   8      -5.162  -5.847 -18.673  1.00  0.00      R    O  
ATOM    854  O2P ADE R   8      -2.690  -5.357 -18.038  1.00  0.00      R    O  
ATOM    855  C5' ADE R   8      -5.697  -2.982 -18.139  1.00  0.00      R    C  
ATOM    856  O5' ADE R   8      -4.299  -3.522 -18.169  1.00  0.00      R    O  
ATOM    857  C4' ADE R   8      -5.821  -1.387 -18.182  1.00  0.00      R    C  
ATOM    858  O4' ADE R   8      -5.008  -0.761 -17.087  1.00  0.00      R    O  
ATOM    859  C3' ADE R   8      -5.291  -0.732 -19.493  1.00  0.00      R    C  
ATOM    860  O3' ADE R   8      -6.277  -0.839 -20.594  1.00  0.00      R    O  
ATOM    861  C2' ADE R   8      -4.935   0.645 -19.050  1.00  0.00      R    C  
ATOM    862  O2' ADE R   8      -5.941   1.586 -18.939  1.00  0.00      R    O  
ATOM    863  C1' ADE R   8      -4.409   0.425 -17.669  1.00  0.00      R    C  
ATOM    864  N1  ADE R   8       0.013   2.947 -18.238  1.00  0.00      R    N  
ATOM    865  C2  ADE R   8      -1.253   3.297 -18.171  1.00  0.00      R    C  
ATOM    866  N3  ADE R   8      -2.351   2.625 -18.073  1.00  0.00      R    N  
ATOM    867  C4  ADE R   8      -2.016   1.364 -17.847  1.00  0.00      R    C  
ATOM    868  C5  ADE R   8      -0.717   0.748 -17.854  1.00  0.00      R    C  
ATOM    869  C6  ADE R   8       0.325   1.648 -18.127  1.00  0.00      R    C  
ATOM    870  N6  ADE R   8       1.639   1.344 -18.173  1.00  0.00      R    N  
ATOM    871  N7  ADE R   8      -0.839  -0.603 -17.824  1.00  0.00      R    N  
ATOM    872  C8  ADE R   8      -2.103  -0.838 -17.658  1.00  0.00      R    C  
ATOM    873  N9  ADE R   8      -2.890   0.316 -17.729  1.00  0.00      R    N  
ATOM    874  H2  ADE R   8      -1.506   4.342 -18.348  1.00  0.00      R    H  
ATOM    875  H8  ADE R   8      -2.466  -1.861 -17.556  1.00  0.00      R    H  
ATOM    876  H1' ADE R   8      -4.765   1.219 -16.980  1.00  0.00      R    H  
ATOM    877  H2' ADE R   8      -5.845   2.043 -19.779  1.00  0.00      R    H  
ATOM    878  H3' ADE R   8      -4.330  -1.225 -19.755  1.00  0.00      R    H  
ATOM    879  H4' ADE R   8      -6.889  -1.123 -18.025  1.00  0.00      R    H  
ATOM    880  H5' ADE R   8      -6.345  -3.293 -17.291  1.00  0.00      R    H  
ATOM    881  H61 ADE R   8       1.942   0.429 -17.907  1.00  0.00      R    H  
ATOM    882  H62 ADE R   8       2.377   2.017 -18.215  1.00  0.00      R    H  
ATOM    883 H2'' ADE R   8      -4.071   0.978 -19.662  1.00  0.00      R    H  
ATOM    884 H5'' ADE R   8      -6.262  -3.475 -18.959  1.00  0.00      R    H  
ATOM    885  P   GUA R   9      -5.794  -0.877 -22.044  1.00  0.00      R    P  
ATOM    886  O1P GUA R   9      -6.875  -1.466 -22.947  1.00  0.00      R    O  
ATOM    887  O2P GUA R   9      -4.484  -1.524 -22.056  1.00  0.00      R    O  
ATOM    888  C5' GUA R   9      -6.677   1.507 -22.376  1.00  0.00      R    C  
ATOM    889  O5' GUA R   9      -5.570   0.634 -22.546  1.00  0.00      R    O  
ATOM    890  C4' GUA R   9      -6.193   2.976 -22.325  1.00  0.00      R    C  
ATOM    891  O4' GUA R   9      -5.210   3.187 -21.206  1.00  0.00      R    O  
ATOM    892  C3' GUA R   9      -5.413   3.423 -23.540  1.00  0.00      R    C  
ATOM    893  O3' GUA R   9      -6.265   3.810 -24.602  1.00  0.00      R    O  
ATOM    894  C2' GUA R   9      -4.537   4.509 -23.017  1.00  0.00      R    C  
ATOM    895  O2' GUA R   9      -5.134   5.793 -23.064  1.00  0.00      R    O  
ATOM    896  C1' GUA R   9      -4.144   3.965 -21.637  1.00  0.00      R    C  
ATOM    897  N1  GUA R   9       0.894   4.234 -21.311  1.00  0.00      R    N  
ATOM    898  C2  GUA R   9      -0.037   5.256 -21.462  1.00  0.00      R    C  
ATOM    899  N2  GUA R   9       0.438   6.474 -21.690  1.00  0.00      R    N  
ATOM    900  N3  GUA R   9      -1.342   5.029 -21.509  1.00  0.00      R    N  
ATOM    901  C4  GUA R   9      -1.636   3.735 -21.530  1.00  0.00      R    C  
ATOM    902  C5  GUA R   9      -0.796   2.655 -21.346  1.00  0.00      R    C  
ATOM    903  C6  GUA R   9       0.547   2.872 -21.260  1.00  0.00      R    C  
ATOM    904  O6  GUA R   9       1.373   1.969 -21.320  1.00  0.00      R    O  
ATOM    905  N7  GUA R   9      -1.460   1.482 -21.466  1.00  0.00      R    N  
ATOM    906  C8  GUA R   9      -2.706   1.857 -21.587  1.00  0.00      R    C  
ATOM    907  N9  GUA R   9      -2.893   3.195 -21.625  1.00  0.00      R    N  
ATOM    908  H1  GUA R   9       1.892   4.372 -21.367  1.00  0.00      R    H  
ATOM    909  H8  GUA R   9      -3.529   1.142 -21.631  1.00  0.00      R    H  
ATOM    910  H1' GUA R   9      -4.007   4.849 -20.977  1.00  0.00      R    H  
ATOM    911  H2' GUA R   9      -5.823   5.705 -23.727  1.00  0.00      R    H  
ATOM    912  H21 GUA R   9       1.394   6.727 -21.538  1.00  0.00      R    H  
ATOM    913  H3' GUA R   9      -4.840   2.510 -23.809  1.00  0.00      R    H  
ATOM    914  H22 GUA R   9      -0.084   7.184 -22.161  1.00  0.00      R    H  
ATOM    915  H4' GUA R   9      -7.036   3.681 -22.157  1.00  0.00      R    H  
ATOM    916  H5' GUA R   9      -7.220   1.405 -21.413  1.00  0.00      R    H  
ATOM    917 H2'' GUA R   9      -3.650   4.505 -23.685  1.00  0.00      R    H  
ATOM    918 H5'' GUA R   9      -7.369   1.411 -23.240  1.00  0.00      R    H  
ATOM    919  P   CYT R  10      -5.938   3.513 -26.101  1.00  0.00      R    P  
ATOM    920  O1P CYT R  10      -7.106   3.992 -26.803  1.00  0.00      R    O  
ATOM    921  O2P CYT R  10      -5.589   2.094 -26.345  1.00  0.00      R    O  
ATOM    922  C5' CYT R  10      -4.715   5.815 -26.338  1.00  0.00      R    C  
ATOM    923  O5' CYT R  10      -4.597   4.383 -26.395  1.00  0.00      R    O  
ATOM    924  C4' CYT R  10      -3.269   6.463 -26.276  1.00  0.00      R    C  
ATOM    925  O4' CYT R  10      -2.550   5.955 -25.153  1.00  0.00      R    O  
ATOM    926  C3' CYT R  10      -2.398   6.154 -27.411  1.00  0.00      R    C  
ATOM    927  O3' CYT R  10      -2.682   7.043 -28.497  1.00  0.00      R    O  
ATOM    928  C2' CYT R  10      -1.002   6.433 -26.782  1.00  0.00      R    C  
ATOM    929  O2' CYT R  10      -0.689   7.768 -26.813  1.00  0.00      R    O  
ATOM    930  C1' CYT R  10      -1.195   5.919 -25.355  1.00  0.00      R    C  
ATOM    931  N1  CYT R  10      -0.556   4.601 -25.079  1.00  0.00      R    N  
ATOM    932  C2  CYT R  10       0.857   4.556 -24.933  1.00  0.00      R    C  
ATOM    933  O2  CYT R  10       1.524   5.630 -24.970  1.00  0.00      R    O  
ATOM    934  N3  CYT R  10       1.477   3.359 -24.554  1.00  0.00      R    N  
ATOM    935  C4  CYT R  10       0.729   2.237 -24.546  1.00  0.00      R    C  
ATOM    936  N4  CYT R  10       1.444   1.154 -24.281  1.00  0.00      R    N  
ATOM    937  C5  CYT R  10      -0.702   2.239 -24.789  1.00  0.00      R    C  
ATOM    938  C6  CYT R  10      -1.293   3.416 -24.989  1.00  0.00      R    C  
ATOM    939  H5  CYT R  10      -1.294   1.324 -24.741  1.00  0.00      R    H  
ATOM    940  H6  CYT R  10      -2.354   3.570 -25.184  1.00  0.00      R    H  
ATOM    941  H1' CYT R  10      -0.752   6.586 -24.585  1.00  0.00      R    H  
ATOM    942  H2' CYT R  10       0.255   7.756 -26.642  1.00  0.00      R    H  
ATOM    943  H3' CYT R  10      -2.599   5.088 -27.648  1.00  0.00      R    H  
ATOM    944  H4' CYT R  10      -3.350   7.556 -26.093  1.00  0.00      R    H  
ATOM    945  H41 CYT R  10       2.343   1.290 -23.865  1.00  0.00      R    H  
ATOM    946  H5' CYT R  10      -5.313   6.291 -25.532  1.00  0.00      R    H  
ATOM    947  H42 CYT R  10       0.938   0.379 -23.901  1.00  0.00      R    H  
ATOM    948  H3T CYT R  10      -2.508   6.642 -29.352  1.00  0.00      R    H  
ATOM    949 H2'' CYT R  10      -0.277   5.743 -27.264  1.00  0.00      R    H  
ATOM    950 H5'' CYT R  10      -5.204   6.116 -27.289  1.00  0.00      R    H  
TER   
ATOM    951  P   CYT T   9      -3.547  11.874 -35.116  1.00  0.00      TS   P  
ATOM    952  O1P CYT T   9      -4.587  11.560 -34.105  1.00  0.00      TS   O  
ATOM    953  O2P CYT T   9      -2.643  13.019 -34.981  1.00  0.00      TS   O  
ATOM    954  C5' CYT T   9      -3.175   9.402 -35.971  1.00  0.00      TS   C  
ATOM    955  O5' CYT T   9      -2.646  10.581 -35.369  1.00  0.00      TS   O  
ATOM    956  C4' CYT T   9      -2.768   9.140 -37.480  1.00  0.00      TS   C  
ATOM    957  O4' CYT T   9      -2.928  10.260 -38.355  1.00  0.00      TS   O  
ATOM    958  C3' CYT T   9      -1.226   8.743 -37.682  1.00  0.00      TS   C  
ATOM    959  O3' CYT T   9      -1.030   7.732 -38.698  1.00  0.00      TS   O  
ATOM    960  C2' CYT T   9      -0.698  10.067 -38.181  1.00  0.00      TS   C  
ATOM    961  C1' CYT T   9      -1.777  10.596 -39.068  1.00  0.00      TS   C  
ATOM    962  N1  CYT T   9      -1.760  12.017 -39.333  1.00  0.00      TS   N  
ATOM    963  C2  CYT T   9      -2.063  12.529 -40.559  1.00  0.00      TS   C  
ATOM    964  O2  CYT T   9      -2.480  11.823 -41.464  1.00  0.00      TS   O  
ATOM    965  N3  CYT T   9      -1.879  13.815 -40.779  1.00  0.00      TS   N  
ATOM    966  C4  CYT T   9      -1.396  14.640 -39.843  1.00  0.00      TS   C  
ATOM    967  N4  CYT T   9      -0.816  15.827 -40.159  1.00  0.00      TS   N  
ATOM    968  C5  CYT T   9      -1.361  14.186 -38.509  1.00  0.00      TS   C  
ATOM    969  O5T CYT T   9      -4.318  12.340 -36.453  1.00  0.00      TS   O  
ATOM    970  C6  CYT T   9      -1.479  12.872 -38.309  1.00  0.00      TS   C  
ATOM    971  H5  CYT T   9      -1.019  14.843 -37.710  1.00  0.00      TS   H  
ATOM    972  H6  CYT T   9      -1.542  12.415 -37.321  1.00  0.00      TS   H  
ATOM    973  H1' CYT T   9      -1.776  10.047 -40.034  1.00  0.00      TS   H  
ATOM    974  H2' CYT T   9       0.282  10.082 -38.705  1.00  0.00      TS   H  
ATOM    975  H3' CYT T   9      -0.690   8.437 -36.757  1.00  0.00      TS   H  
ATOM    976  H4' CYT T   9      -3.435   8.331 -37.845  1.00  0.00      TS   H  
ATOM    977  H41 CYT T   9      -1.100  16.155 -41.059  1.00  0.00      TS   H  
ATOM    978  H5' CYT T   9      -4.276   9.314 -35.848  1.00  0.00      TS   H  
ATOM    979  H42 CYT T   9      -0.545  16.521 -39.491  1.00  0.00      TS   H  
ATOM    980  H5T CYT T   9      -3.765  12.043 -37.178  1.00  0.00      TS   H  
ATOM    981 H2'' CYT T   9      -0.542  10.651 -37.249  1.00  0.00      TS   H  
ATOM    982 H5'' CYT T   9      -2.643   8.568 -35.464  1.00  0.00      TS   H  
ATOM    983  P   GUA T  10      -1.489   6.204 -38.391  1.00  0.00      TS   P  
ATOM    984  O1P GUA T  10      -0.239   5.459 -38.618  1.00  0.00      TS   O  
ATOM    985  O2P GUA T  10      -2.669   5.820 -39.246  1.00  0.00      TS   O  
ATOM    986  C5' GUA T  10      -2.684   5.186 -36.288  1.00  0.00      TS   C  
ATOM    987  O5' GUA T  10      -1.968   6.207 -36.942  1.00  0.00      TS   O  
ATOM    988  C4' GUA T  10      -1.932   4.583 -35.106  1.00  0.00      TS   C  
ATOM    989  O4' GUA T  10      -0.864   3.688 -35.637  1.00  0.00      TS   O  
ATOM    990  C3' GUA T  10      -1.181   5.554 -34.204  1.00  0.00      TS   C  
ATOM    991  O3' GUA T  10      -1.329   5.214 -32.814  1.00  0.00      TS   O  
ATOM    992  C2' GUA T  10       0.308   5.442 -34.590  1.00  0.00      TS   C  
ATOM    993  C1' GUA T  10       0.320   3.932 -34.909  1.00  0.00      TS   C  
ATOM    994  N1  GUA T  10       4.248   0.765 -35.784  1.00  0.00      TS   N  
ATOM    995  C2  GUA T  10       3.310   0.720 -34.826  1.00  0.00      TS   C  
ATOM    996  N2  GUA T  10       3.671  -0.044 -33.796  1.00  0.00      TS   N  
ATOM    997  N3  GUA T  10       2.259   1.523 -34.686  1.00  0.00      TS   N  
ATOM    998  C4  GUA T  10       2.233   2.402 -35.726  1.00  0.00      TS   C  
ATOM    999  C5  GUA T  10       3.089   2.583 -36.720  1.00  0.00      TS   C  
ATOM   1000  C6  GUA T  10       4.202   1.601 -36.883  1.00  0.00      TS   C  
ATOM   1001  O6  GUA T  10       5.085   1.584 -37.744  1.00  0.00      TS   O  
ATOM   1002  N7  GUA T  10       2.734   3.610 -37.572  1.00  0.00      TS   N  
ATOM   1003  C8  GUA T  10       1.768   4.169 -36.938  1.00  0.00      TS   C  
ATOM   1004  N9  GUA T  10       1.405   3.534 -35.784  1.00  0.00      TS   N  
ATOM   1005  H1  GUA T  10       5.053   0.156 -35.745  1.00  0.00      TS   H  
ATOM   1006  H8  GUA T  10       1.268   5.106 -37.185  1.00  0.00      TS   H  
ATOM   1007  H1' GUA T  10       0.201   3.246 -34.043  1.00  0.00      TS   H  
ATOM   1008  H2' GUA T  10       0.969   5.611 -33.714  1.00  0.00      TS   H  
ATOM   1009  H21 GUA T  10       4.570  -0.470 -33.897  1.00  0.00      TS   H  
ATOM   1010  H3' GUA T  10      -1.645   6.542 -34.414  1.00  0.00      TS   H  
ATOM   1011  H22 GUA T  10       3.196   0.083 -32.925  1.00  0.00      TS   H  
ATOM   1012  H4' GUA T  10      -2.599   3.878 -34.564  1.00  0.00      TS   H  
ATOM   1013  H5' GUA T  10      -2.899   4.343 -36.978  1.00  0.00      TS   H  
ATOM   1014 H2'' GUA T  10       0.510   6.112 -35.452  1.00  0.00      TS   H  
ATOM   1015 H5'' GUA T  10      -3.615   5.625 -35.870  1.00  0.00      TS   H  
ATOM   1016  P   THY T  11      -1.598   6.283 -31.688  1.00  0.00      TS   P  
ATOM   1017  O1P THY T  11      -2.042   7.546 -32.291  1.00  0.00      TS   O  
ATOM   1018  O2P THY T  11      -2.486   5.673 -30.702  1.00  0.00      TS   O  
ATOM   1019  C5' THY T  11       0.238   7.763 -30.405  1.00  0.00      TS   C  
ATOM   1020  O5' THY T  11      -0.138   6.546 -31.065  1.00  0.00      TS   O  
ATOM   1021  C4' THY T  11       1.768   7.777 -30.110  1.00  0.00      TS   C  
ATOM   1022  O4' THY T  11       2.151   6.830 -29.105  1.00  0.00      TS   O  
ATOM   1023  C3' THY T  11       2.637   7.414 -31.390  1.00  0.00      TS   C  
ATOM   1024  O3' THY T  11       3.825   8.234 -31.494  1.00  0.00      TS   O  
ATOM   1025  C2' THY T  11       3.193   6.084 -31.121  1.00  0.00      TS   C  
ATOM   1026  C1' THY T  11       3.273   6.058 -29.538  1.00  0.00      TS   C  
ATOM   1027  N1  THY T  11       3.050   4.692 -29.024  1.00  0.00      TS   N  
ATOM   1028  C2  THY T  11       4.073   4.023 -28.346  1.00  0.00      TS   C  
ATOM   1029  O2  THY T  11       5.239   4.372 -28.151  1.00  0.00      TS   O  
ATOM   1030  N3  THY T  11       3.673   2.770 -27.854  1.00  0.00      TS   N  
ATOM   1031  C4  THY T  11       2.437   2.201 -28.007  1.00  0.00      TS   C  
ATOM   1032  O4  THY T  11       2.338   1.111 -27.443  1.00  0.00      TS   O  
ATOM   1033  C5  THY T  11       1.514   2.853 -28.718  1.00  0.00      TS   C  
ATOM   1034  C5M THY T  11       0.115   2.334 -28.912  1.00  0.00      TS   C  
ATOM   1035  C6  THY T  11       1.817   4.027 -29.258  1.00  0.00      TS   C  
ATOM   1036  H3  THY T  11       4.306   2.158 -27.359  1.00  0.00      TS   H  
ATOM   1037  H6  THY T  11       1.144   4.630 -29.869  1.00  0.00      TS   H  
ATOM   1038  H1' THY T  11       4.151   6.580 -29.098  1.00  0.00      TS   H  
ATOM   1039  H2' THY T  11       4.227   5.890 -31.480  1.00  0.00      TS   H  
ATOM   1040  H3' THY T  11       2.014   7.560 -32.297  1.00  0.00      TS   H  
ATOM   1041  H4' THY T  11       2.110   8.785 -29.790  1.00  0.00      TS   H  
ATOM   1042  H5' THY T  11      -0.387   7.796 -29.487  1.00  0.00      TS   H  
ATOM   1043  H51 THY T  11       0.220   1.378 -29.467  1.00  0.00      TS   H  
ATOM   1044  H52 THY T  11      -0.553   3.001 -29.499  1.00  0.00      TS   H  
ATOM   1045  H53 THY T  11      -0.301   2.110 -27.906  1.00  0.00      TS   H  
ATOM   1046 H2'' THY T  11       2.536   5.274 -31.505  1.00  0.00      TS   H  
ATOM   1047 H5'' THY T  11      -0.009   8.611 -31.080  1.00  0.00      TS   H  
ATOM   1048  P   ADE T  12       4.655   8.450 -32.828  1.00  0.00      TS   P  
ATOM   1049  O1P ADE T  12       5.117   9.864 -32.904  1.00  0.00      TS   O  
ATOM   1050  O2P ADE T  12       3.903   7.807 -33.916  1.00  0.00      TS   O  
ATOM   1051  C5' ADE T  12       6.817   7.735 -31.564  1.00  0.00      TS   C  
ATOM   1052  O5' ADE T  12       5.895   7.492 -32.639  1.00  0.00      TS   O  
ATOM   1053  C4' ADE T  12       7.955   6.620 -31.361  1.00  0.00      TS   C  
ATOM   1054  O4' ADE T  12       7.422   5.379 -30.847  1.00  0.00      TS   O  
ATOM   1055  C3' ADE T  12       8.658   6.304 -32.712  1.00  0.00      TS   C  
ATOM   1056  O3' ADE T  12      10.033   6.282 -32.672  1.00  0.00      TS   O  
ATOM   1057  C2' ADE T  12       8.026   5.003 -33.019  1.00  0.00      TS   C  
ATOM   1058  C1' ADE T  12       7.910   4.324 -31.630  1.00  0.00      TS   C  
ATOM   1059  N1  ADE T  12       7.022  -0.626 -30.414  1.00  0.00      TS   N  
ATOM   1060  C2  ADE T  12       8.114   0.143 -30.435  1.00  0.00      TS   C  
ATOM   1061  N3  ADE T  12       8.289   1.402 -30.869  1.00  0.00      TS   N  
ATOM   1062  C4  ADE T  12       7.084   1.944 -31.200  1.00  0.00      TS   C  
ATOM   1063  C5  ADE T  12       5.804   1.301 -31.139  1.00  0.00      TS   C  
ATOM   1064  C6  ADE T  12       5.796  -0.015 -30.656  1.00  0.00      TS   C  
ATOM   1065  N6  ADE T  12       4.669  -0.739 -30.576  1.00  0.00      TS   N  
ATOM   1066  N7  ADE T  12       4.814   2.176 -31.535  1.00  0.00      TS   N  
ATOM   1067  C8  ADE T  12       5.536   3.340 -31.745  1.00  0.00      TS   C  
ATOM   1068  N9  ADE T  12       6.930   3.203 -31.619  1.00  0.00      TS   N  
ATOM   1069  H2  ADE T  12       9.042  -0.427 -30.450  1.00  0.00      TS   H  
ATOM   1070  H8  ADE T  12       5.191   4.327 -32.052  1.00  0.00      TS   H  
ATOM   1071  H1' ADE T  12       8.922   4.054 -31.259  1.00  0.00      TS   H  
ATOM   1072  H2' ADE T  12       8.604   4.302 -33.660  1.00  0.00      TS   H  
ATOM   1073  H3' ADE T  12       8.271   7.097 -33.388  1.00  0.00      TS   H  
ATOM   1074  H4' ADE T  12       8.677   7.051 -30.634  1.00  0.00      TS   H  
ATOM   1075  H5' ADE T  12       6.370   7.859 -30.554  1.00  0.00      TS   H  
ATOM   1076  H61 ADE T  12       3.740  -0.470 -30.831  1.00  0.00      TS   H  
ATOM   1077  H62 ADE T  12       4.707  -1.661 -30.188  1.00  0.00      TS   H  
ATOM   1078 H2'' ADE T  12       7.016   5.248 -33.410  1.00  0.00      TS   H  
ATOM   1079 H5'' ADE T  12       7.379   8.690 -31.656  1.00  0.00      TS   H  
ATOM   1080  P   THY T  13      10.856   6.054 -33.970  1.00  0.00      TS   P  
ATOM   1081  O1P THY T  13      11.909   7.057 -34.073  1.00  0.00      TS   O  
ATOM   1082  O2P THY T  13       9.908   5.991 -35.132  1.00  0.00      TS   O  
ATOM   1083  C5' THY T  13      12.281   4.436 -32.519  1.00  0.00      TS   C  
ATOM   1084  O5' THY T  13      11.504   4.654 -33.694  1.00  0.00      TS   O  
ATOM   1085  C4' THY T  13      12.899   3.025 -32.654  1.00  0.00      TS   C  
ATOM   1086  O4' THY T  13      11.823   2.017 -32.391  1.00  0.00      TS   O  
ATOM   1087  C3' THY T  13      13.534   2.567 -33.989  1.00  0.00      TS   C  
ATOM   1088  O3' THY T  13      14.765   1.963 -33.661  1.00  0.00      TS   O  
ATOM   1089  C2' THY T  13      12.456   1.675 -34.608  1.00  0.00      TS   C  
ATOM   1090  C1' THY T  13      11.794   1.012 -33.402  1.00  0.00      TS   C  
ATOM   1091  N1  THY T  13      10.452   0.665 -33.617  1.00  0.00      TS   N  
ATOM   1092  C2  THY T  13       9.989  -0.577 -33.252  1.00  0.00      TS   C  
ATOM   1093  O2  THY T  13      10.721  -1.425 -32.720  1.00  0.00      TS   O  
ATOM   1094  N3  THY T  13       8.630  -0.768 -33.408  1.00  0.00      TS   N  
ATOM   1095  C4  THY T  13       7.759   0.126 -33.840  1.00  0.00      TS   C  
ATOM   1096  O4  THY T  13       6.541  -0.166 -33.719  1.00  0.00      TS   O  
ATOM   1097  C5  THY T  13       8.286   1.420 -34.229  1.00  0.00      TS   C  
ATOM   1098  C5M THY T  13       7.404   2.332 -35.010  1.00  0.00      TS   C  
ATOM   1099  C6  THY T  13       9.563   1.600 -34.055  1.00  0.00      TS   C  
ATOM   1100  H3  THY T  13       8.336  -1.730 -33.312  1.00  0.00      TS   H  
ATOM   1101  H6  THY T  13      10.099   2.543 -34.173  1.00  0.00      TS   H  
ATOM   1102  H1' THY T  13      12.429   0.165 -33.065  1.00  0.00      TS   H  
ATOM   1103  H2' THY T  13      12.719   0.878 -35.335  1.00  0.00      TS   H  
ATOM   1104  H3' THY T  13      13.701   3.471 -34.612  1.00  0.00      TS   H  
ATOM   1105  H4' THY T  13      13.534   2.775 -31.777  1.00  0.00      TS   H  
ATOM   1106  H5' THY T  13      11.669   4.498 -31.594  1.00  0.00      TS   H  
ATOM   1107  H51 THY T  13       7.808   3.315 -35.333  1.00  0.00      TS   H  
ATOM   1108  H52 THY T  13       6.470   2.696 -34.531  1.00  0.00      TS   H  
ATOM   1109  H53 THY T  13       7.047   1.807 -35.921  1.00  0.00      TS   H  
ATOM   1110 H2'' THY T  13      11.648   2.251 -35.109  1.00  0.00      TS   H  
ATOM   1111 H5'' THY T  13      13.084   5.202 -32.475  1.00  0.00      TS   H  
ATOM   1112  P   ADE T  14      15.655   1.144 -34.681  1.00  0.00      TS   P  
ATOM   1113  O1P ADE T  14      17.019   1.570 -34.403  1.00  0.00      TS   O  
ATOM   1114  O2P ADE T  14      15.125   1.440 -36.100  1.00  0.00      TS   O  
ATOM   1115  C5' ADE T  14      15.394  -1.066 -33.002  1.00  0.00      TS   C  
ATOM   1116  O5' ADE T  14      15.413  -0.409 -34.320  1.00  0.00      TS   O  
ATOM   1117  C4' ADE T  14      15.304  -2.632 -33.132  1.00  0.00      TS   C  
ATOM   1118  O4' ADE T  14      13.960  -2.870 -33.591  1.00  0.00      TS   O  
ATOM   1119  C3' ADE T  14      16.193  -3.258 -34.269  1.00  0.00      TS   C  
ATOM   1120  O3' ADE T  14      16.870  -4.472 -33.793  1.00  0.00      TS   O  
ATOM   1121  C2' ADE T  14      15.275  -3.372 -35.489  1.00  0.00      TS   C  
ATOM   1122  C1' ADE T  14      13.901  -3.506 -34.863  1.00  0.00      TS   C  
ATOM   1123  N1  ADE T  14       8.938  -3.553 -36.199  1.00  0.00      TS   N  
ATOM   1124  C2  ADE T  14       9.699  -4.438 -35.581  1.00  0.00      TS   C  
ATOM   1125  N3  ADE T  14      11.028  -4.296 -35.174  1.00  0.00      TS   N  
ATOM   1126  C4  ADE T  14      11.471  -3.164 -35.739  1.00  0.00      TS   C  
ATOM   1127  C5  ADE T  14      10.855  -2.133 -36.452  1.00  0.00      TS   C  
ATOM   1128  C6  ADE T  14       9.419  -2.388 -36.613  1.00  0.00      TS   C  
ATOM   1129  N6  ADE T  14       8.615  -1.441 -37.174  1.00  0.00      TS   N  
ATOM   1130  N7  ADE T  14      11.708  -1.088 -36.728  1.00  0.00      TS   N  
ATOM   1131  C8  ADE T  14      12.856  -1.517 -36.182  1.00  0.00      TS   C  
ATOM   1132  N9  ADE T  14      12.777  -2.790 -35.651  1.00  0.00      TS   N  
ATOM   1133  H2  ADE T  14       9.219  -5.388 -35.346  1.00  0.00      TS   H  
ATOM   1134  H8  ADE T  14      13.829  -1.026 -36.165  1.00  0.00      TS   H  
ATOM   1135  H1' ADE T  14      13.681  -4.593 -34.792  1.00  0.00      TS   H  
ATOM   1136  H2' ADE T  14      15.435  -4.237 -36.167  1.00  0.00      TS   H  
ATOM   1137  H3' ADE T  14      16.993  -2.515 -34.475  1.00  0.00      TS   H  
ATOM   1138  H4' ADE T  14      15.392  -3.157 -32.157  1.00  0.00      TS   H  
ATOM   1139  H5' ADE T  14      14.483  -0.736 -32.456  1.00  0.00      TS   H  
ATOM   1140  H61 ADE T  14       7.690  -1.610 -37.512  1.00  0.00      TS   H  
ATOM   1141  H62 ADE T  14       9.002  -0.579 -37.505  1.00  0.00      TS   H  
ATOM   1142 H2'' ADE T  14      15.371  -2.339 -35.886  1.00  0.00      TS   H  
ATOM   1143 H5'' ADE T  14      16.294  -0.774 -32.420  1.00  0.00      TS   H  
ATOM   1144  P   THY T  15      17.541  -5.518 -34.643  1.00  0.00      TS   P  
ATOM   1145  O1P THY T  15      18.217  -6.500 -33.747  1.00  0.00      TS   O  
ATOM   1146  O2P THY T  15      18.475  -4.845 -35.607  1.00  0.00      TS   O  
ATOM   1147  C5' THY T  15      15.390  -7.050 -34.731  1.00  0.00      TS   C  
ATOM   1148  O5' THY T  15      16.473  -6.366 -35.485  1.00  0.00      TS   O  
ATOM   1149  C4' THY T  15      14.590  -7.992 -35.696  1.00  0.00      TS   C  
ATOM   1150  O4' THY T  15      13.477  -7.281 -36.272  1.00  0.00      TS   O  
ATOM   1151  C3' THY T  15      15.432  -8.524 -36.934  1.00  0.00      TS   C  
ATOM   1152  O3' THY T  15      15.125  -9.884 -37.113  1.00  0.00      TS   O  
ATOM   1153  C2' THY T  15      14.867  -7.652 -38.098  1.00  0.00      TS   C  
ATOM   1154  C1' THY T  15      13.394  -7.500 -37.626  1.00  0.00      TS   C  
ATOM   1155  N1  THY T  15      12.754  -6.395 -38.248  1.00  0.00      TS   N  
ATOM   1156  C2  THY T  15      11.369  -6.246 -38.088  1.00  0.00      TS   C  
ATOM   1157  O2  THY T  15      10.655  -7.037 -37.515  1.00  0.00      TS   O  
ATOM   1158  N3  THY T  15      10.842  -5.066 -38.719  1.00  0.00      TS   N  
ATOM   1159  C4  THY T  15      11.470  -4.119 -39.473  1.00  0.00      TS   C  
ATOM   1160  O4  THY T  15      10.848  -3.252 -40.059  1.00  0.00      TS   O  
ATOM   1161  C5  THY T  15      12.889  -4.302 -39.520  1.00  0.00      TS   C  
ATOM   1162  C5M THY T  15      13.823  -3.347 -40.207  1.00  0.00      TS   C  
ATOM   1163  C6  THY T  15      13.425  -5.396 -38.903  1.00  0.00      TS   C  
ATOM   1164  H3  THY T  15       9.842  -5.015 -38.845  1.00  0.00      TS   H  
ATOM   1165  H6  THY T  15      14.482  -5.263 -38.674  1.00  0.00      TS   H  
ATOM   1166  H1' THY T  15      12.835  -8.450 -37.763  1.00  0.00      TS   H  
ATOM   1167  H2' THY T  15      15.022  -8.166 -39.071  1.00  0.00      TS   H  
ATOM   1168  H3' THY T  15      16.513  -8.285 -36.840  1.00  0.00      TS   H  
ATOM   1169  H4' THY T  15      14.273  -8.845 -35.060  1.00  0.00      TS   H  
ATOM   1170  H5' THY T  15      14.789  -6.252 -34.247  1.00  0.00      TS   H  
ATOM   1171  H51 THY T  15      14.842  -3.405 -39.766  1.00  0.00      TS   H  
ATOM   1172  H52 THY T  15      13.545  -2.271 -40.190  1.00  0.00      TS   H  
ATOM   1173  H53 THY T  15      13.848  -3.645 -41.277  1.00  0.00      TS   H  
ATOM   1174 H2'' THY T  15      15.316  -6.637 -38.087  1.00  0.00      TS   H  
ATOM   1175 H5'' THY T  15      15.813  -7.601 -33.864  1.00  0.00      TS   H  
ATOM   1176  P   ADE T  16      16.249 -10.920 -36.958  1.00  0.00      TS   P  
ATOM   1177  O1P ADE T  16      16.963 -10.678 -35.710  1.00  0.00      TS   O  
ATOM   1178  O2P ADE T  16      17.110 -10.805 -38.147  1.00  0.00      TS   O  
ATOM   1179  C5' ADE T  16      14.563 -12.677 -35.871  1.00  0.00      TS   C  
ATOM   1180  O5' ADE T  16      15.501 -12.342 -36.948  1.00  0.00      TS   O  
ATOM   1181  C4' ADE T  16      13.115 -13.081 -36.435  1.00  0.00      TS   C  
ATOM   1182  O4' ADE T  16      12.422 -11.948 -37.153  1.00  0.00      TS   O  
ATOM   1183  C3' ADE T  16      12.979 -14.353 -37.430  1.00  0.00      TS   C  
ATOM   1184  O3' ADE T  16      11.802 -15.055 -37.002  1.00  0.00      TS   O  
ATOM   1185  C2' ADE T  16      12.670 -13.711 -38.757  1.00  0.00      TS   C  
ATOM   1186  C1' ADE T  16      11.944 -12.386 -38.421  1.00  0.00      TS   C  
ATOM   1187  N1  ADE T  16      10.029  -8.408 -41.030  1.00  0.00      TS   N  
ATOM   1188  C2  ADE T  16       9.384  -9.416 -40.381  1.00  0.00      TS   C  
ATOM   1189  N3  ADE T  16       9.994 -10.352 -39.598  1.00  0.00      TS   N  
ATOM   1190  C4  ADE T  16      11.313 -10.432 -39.809  1.00  0.00      TS   C  
ATOM   1191  C5  ADE T  16      12.071  -9.559 -40.554  1.00  0.00      TS   C  
ATOM   1192  C6  ADE T  16      11.430  -8.523 -41.186  1.00  0.00      TS   C  
ATOM   1193  N6  ADE T  16      12.058  -7.428 -41.691  1.00  0.00      TS   N  
ATOM   1194  N7  ADE T  16      13.392  -9.851 -40.465  1.00  0.00      TS   N  
ATOM   1195  C8  ADE T  16      13.521 -10.887 -39.688  1.00  0.00      TS   C  
ATOM   1196  N9  ADE T  16      12.263 -11.294 -39.304  1.00  0.00      TS   N  
ATOM   1197  H2  ADE T  16       8.293  -9.414 -40.348  1.00  0.00      TS   H  
ATOM   1198  H8  ADE T  16      14.433 -11.408 -39.397  1.00  0.00      TS   H  
ATOM   1199  H1' ADE T  16      10.890 -12.694 -38.250  1.00  0.00      TS   H  
ATOM   1200  H2' ADE T  16      12.105 -14.409 -39.410  1.00  0.00      TS   H  
ATOM   1201  H3' ADE T  16      13.984 -14.826 -37.384  1.00  0.00      TS   H  
ATOM   1202  H4' ADE T  16      12.515 -13.237 -35.513  1.00  0.00      TS   H  
ATOM   1203  H5' ADE T  16      14.370 -11.808 -35.206  1.00  0.00      TS   H  
ATOM   1204  H61 ADE T  16      11.622  -6.630 -42.107  1.00  0.00      TS   H  
ATOM   1205  H62 ADE T  16      13.054  -7.403 -41.612  1.00  0.00      TS   H  
ATOM   1206 H2'' ADE T  16      13.666 -13.506 -39.204  1.00  0.00      TS   H  
ATOM   1207 H5'' ADE T  16      14.947 -13.561 -35.320  1.00  0.00      TS   H  
ATOM   1208  P   THY T  17      11.739 -16.635 -37.363  1.00  0.00      TS   P  
ATOM   1209  O1P THY T  17      10.693 -17.350 -36.630  1.00  0.00      TS   O  
ATOM   1210  O2P THY T  17      13.101 -17.161 -37.213  1.00  0.00      TS   O  
ATOM   1211  C5' THY T  17       9.996 -16.423 -39.383  1.00  0.00      TS   C  
ATOM   1212  O5' THY T  17      11.360 -16.815 -38.845  1.00  0.00      TS   O  
ATOM   1213  C4' THY T  17       9.933 -16.469 -40.957  1.00  0.00      TS   C  
ATOM   1214  O4' THY T  17      10.560 -15.300 -41.486  1.00  0.00      TS   O  
ATOM   1215  C3' THY T  17      10.616 -17.652 -41.590  1.00  0.00      TS   C  
ATOM   1216  O3' THY T  17       9.759 -18.364 -42.548  1.00  0.00      TS   O  
ATOM   1217  C2' THY T  17      11.812 -17.118 -42.278  1.00  0.00      TS   C  
ATOM   1218  C1' THY T  17      11.353 -15.686 -42.589  1.00  0.00      TS   C  
ATOM   1219  N1  THY T  17      12.424 -14.680 -42.813  1.00  0.00      TS   N  
ATOM   1220  C2  THY T  17      12.138 -13.502 -43.472  1.00  0.00      TS   C  
ATOM   1221  O2  THY T  17      11.066 -13.256 -43.965  1.00  0.00      TS   O  
ATOM   1222  N3  THY T  17      13.255 -12.639 -43.520  1.00  0.00      TS   N  
ATOM   1223  C4  THY T  17      14.430 -12.666 -42.793  1.00  0.00      TS   C  
ATOM   1224  O4  THY T  17      15.274 -11.798 -42.857  1.00  0.00      TS   O  
ATOM   1225  C5  THY T  17      14.538 -13.841 -41.963  1.00  0.00      TS   C  
ATOM   1226  C5M THY T  17      15.734 -13.991 -41.026  1.00  0.00      TS   C  
ATOM   1227  C6  THY T  17      13.531 -14.774 -41.965  1.00  0.00      TS   C  
ATOM   1228  H3  THY T  17      13.109 -11.780 -44.031  1.00  0.00      TS   H  
ATOM   1229  H6  THY T  17      13.618 -15.684 -41.370  1.00  0.00      TS   H  
ATOM   1230  H1' THY T  17      10.623 -15.736 -43.424  1.00  0.00      TS   H  
ATOM   1231  H2' THY T  17      12.165 -17.696 -43.159  1.00  0.00      TS   H  
ATOM   1232  H3' THY T  17      10.942 -18.270 -40.726  1.00  0.00      TS   H  
ATOM   1233  H4' THY T  17       8.842 -16.315 -41.104  1.00  0.00      TS   H  
ATOM   1234  H5' THY T  17       9.759 -15.416 -38.977  1.00  0.00      TS   H  
ATOM   1235  H51 THY T  17      16.609 -14.489 -41.495  1.00  0.00      TS   H  
ATOM   1236  H52 THY T  17      15.561 -14.489 -40.048  1.00  0.00      TS   H  
ATOM   1237  H53 THY T  17      16.137 -12.991 -40.759  1.00  0.00      TS   H  
ATOM   1238 H2'' THY T  17      12.682 -17.235 -41.595  1.00  0.00      TS   H  
ATOM   1239 H5'' THY T  17       9.237 -17.181 -39.092  1.00  0.00      TS   H  
ATOM   1240  P   ADE T  18       9.075 -19.641 -42.062  1.00  0.00      TS   P  
ATOM   1241  O1P ADE T  18       7.988 -19.375 -41.062  1.00  0.00      TS   O  
ATOM   1242  O2P ADE T  18      10.178 -20.534 -41.570  1.00  0.00      TS   O  
ATOM   1243  C5' ADE T  18       7.401 -19.722 -44.017  1.00  0.00      TS   C  
ATOM   1244  O5' ADE T  18       8.533 -20.405 -43.340  1.00  0.00      TS   O  
ATOM   1245  C4' ADE T  18       7.806 -19.428 -45.562  1.00  0.00      TS   C  
ATOM   1246  O4' ADE T  18       8.915 -18.591 -45.685  1.00  0.00      TS   O  
ATOM   1247  C3' ADE T  18       8.294 -20.720 -46.426  1.00  0.00      TS   C  
ATOM   1248  O3' ADE T  18       7.691 -20.740 -47.709  1.00  0.00      TS   O  
ATOM   1249  C2' ADE T  18       9.756 -20.572 -46.564  1.00  0.00      TS   C  
ATOM   1250  C1' ADE T  18       9.878 -19.058 -46.638  1.00  0.00      TS   C  
ATOM   1251  N1  ADE T  18      12.577 -14.710 -46.750  1.00  0.00      TS   N  
ATOM   1252  C2  ADE T  18      11.312 -15.016 -47.012  1.00  0.00      TS   C  
ATOM   1253  N3  ADE T  18      10.693 -16.229 -46.980  1.00  0.00      TS   N  
ATOM   1254  C4  ADE T  18      11.484 -17.155 -46.459  1.00  0.00      TS   C  
ATOM   1255  C5  ADE T  18      12.797 -16.987 -46.015  1.00  0.00      TS   C  
ATOM   1256  C6  ADE T  18      13.397 -15.721 -46.306  1.00  0.00      TS   C  
ATOM   1257  N6  ADE T  18      14.697 -15.477 -46.148  1.00  0.00      TS   N  
ATOM   1258  N7  ADE T  18      13.359 -18.220 -45.704  1.00  0.00      TS   N  
ATOM   1259  C8  ADE T  18      12.344 -19.087 -45.765  1.00  0.00      TS   C  
ATOM   1260  N9  ADE T  18      11.239 -18.498 -46.344  1.00  0.00      TS   N  
ATOM   1261  H2  ADE T  18      10.643 -14.189 -47.248  1.00  0.00      TS   H  
ATOM   1262  H8  ADE T  18      12.337 -20.126 -45.435  1.00  0.00      TS   H  
ATOM   1263  H1' ADE T  18       9.524 -18.712 -47.633  1.00  0.00      TS   H  
ATOM   1264  H2' ADE T  18      10.234 -21.077 -47.431  1.00  0.00      TS   H  
ATOM   1265  H3' ADE T  18       8.121 -21.690 -45.915  1.00  0.00      TS   H  
ATOM   1266  H4' ADE T  18       7.004 -18.902 -46.124  1.00  0.00      TS   H  
ATOM   1267  H5' ADE T  18       7.124 -18.732 -43.597  1.00  0.00      TS   H  
ATOM   1268  H61 ADE T  18      15.375 -16.211 -46.097  1.00  0.00      TS   H  
ATOM   1269  H62 ADE T  18      15.040 -14.559 -46.344  1.00  0.00      TS   H  
ATOM   1270 H2'' ADE T  18      10.197 -20.967 -45.624  1.00  0.00      TS   H  
ATOM   1271 H5'' ADE T  18       6.476 -20.330 -43.934  1.00  0.00      TS   H  
ATOM   1272  P   ADE T  19       6.688 -21.791 -48.171  1.00  0.00      TS   P  
ATOM   1273  O1P ADE T  19       5.742 -22.140 -47.077  1.00  0.00      TS   O  
ATOM   1274  O2P ADE T  19       7.369 -22.950 -48.710  1.00  0.00      TS   O  
ATOM   1275  C5' ADE T  19       5.492 -19.780 -49.148  1.00  0.00      TS   C  
ATOM   1276  O5' ADE T  19       5.895 -21.141 -49.340  1.00  0.00      TS   O  
ATOM   1277  C4' ADE T  19       6.157 -18.831 -50.217  1.00  0.00      TS   C  
ATOM   1278  O4' ADE T  19       7.475 -18.354 -49.808  1.00  0.00      TS   O  
ATOM   1279  C3' ADE T  19       6.274 -19.377 -51.652  1.00  0.00      TS   C  
ATOM   1280  O3' ADE T  19       5.888 -18.424 -52.683  1.00  0.00      TS   O  
ATOM   1281  C2' ADE T  19       7.753 -19.766 -51.681  1.00  0.00      TS   C  
ATOM   1282  C1' ADE T  19       8.373 -18.593 -50.947  1.00  0.00      TS   C  
ATOM   1283  N1  ADE T  19      13.048 -17.079 -49.546  1.00  0.00      TS   N  
ATOM   1284  C2  ADE T  19      12.065 -16.349 -50.100  1.00  0.00      TS   C  
ATOM   1285  N3  ADE T  19      10.878 -16.830 -50.415  1.00  0.00      TS   N  
ATOM   1286  C4  ADE T  19      10.718 -18.163 -50.121  1.00  0.00      TS   C  
ATOM   1287  C5  ADE T  19      11.652 -18.976 -49.581  1.00  0.00      TS   C  
ATOM   1288  C6  ADE T  19      12.949 -18.394 -49.253  1.00  0.00      TS   C  
ATOM   1289  N6  ADE T  19      13.928 -19.030 -48.672  1.00  0.00      TS   N  
ATOM   1290  N7  ADE T  19      11.214 -20.307 -49.564  1.00  0.00      TS   N  
ATOM   1291  C8  ADE T  19      10.040 -20.237 -50.067  1.00  0.00      TS   C  
ATOM   1292  N9  ADE T  19       9.635 -18.938 -50.413  1.00  0.00      TS   N  
ATOM   1293  H2  ADE T  19      12.235 -15.288 -50.280  1.00  0.00      TS   H  
ATOM   1294  H8  ADE T  19       9.503 -21.181 -50.144  1.00  0.00      TS   H  
ATOM   1295  H1' ADE T  19       8.382 -17.656 -51.545  1.00  0.00      TS   H  
ATOM   1296  H2' ADE T  19       8.149 -19.971 -52.698  1.00  0.00      TS   H  
ATOM   1297  H3' ADE T  19       5.579 -20.244 -51.682  1.00  0.00      TS   H  
ATOM   1298  H4' ADE T  19       5.532 -17.913 -50.257  1.00  0.00      TS   H  
ATOM   1299  H5' ADE T  19       5.716 -19.406 -48.126  1.00  0.00      TS   H  
ATOM   1300  H61 ADE T  19      13.748 -19.917 -48.245  1.00  0.00      TS   H  
ATOM   1301  H62 ADE T  19      14.787 -18.570 -48.450  1.00  0.00      TS   H  
ATOM   1302 H2'' ADE T  19       7.864 -20.717 -51.117  1.00  0.00      TS   H  
ATOM   1303 H5'' ADE T  19       4.386 -19.728 -49.240  1.00  0.00      TS   H  
ATOM   1304  P   GUA T  20       5.796 -18.887 -54.188  1.00  0.00      TS   P  
ATOM   1305  O1P GUA T  20       4.710 -18.174 -54.877  1.00  0.00      TS   O  
ATOM   1306  O2P GUA T  20       5.729 -20.396 -54.228  1.00  0.00      TS   O  
ATOM   1307  C5' GUA T  20       7.734 -17.246 -54.825  1.00  0.00      TS   C  
ATOM   1308  O5' GUA T  20       7.169 -18.561 -54.874  1.00  0.00      TS   O  
ATOM   1309  C4' GUA T  20       9.124 -17.151 -55.555  1.00  0.00      TS   C  
ATOM   1310  O4' GUA T  20      10.190 -17.207 -54.589  1.00  0.00      TS   O  
ATOM   1311  C3' GUA T  20       9.479 -18.306 -56.545  1.00  0.00      TS   C  
ATOM   1312  O3' GUA T  20       9.971 -17.954 -57.804  1.00  0.00      TS   O  
ATOM   1313  C2' GUA T  20      10.605 -19.090 -55.838  1.00  0.00      TS   C  
ATOM   1314  C1' GUA T  20      11.295 -17.937 -55.144  1.00  0.00      TS   C  
ATOM   1315  N1  GUA T  20      15.118 -16.415 -52.194  1.00  0.00      TS   N  
ATOM   1316  C2  GUA T  20      14.465 -15.705 -53.184  1.00  0.00      TS   C  
ATOM   1317  N2  GUA T  20      14.853 -14.434 -53.240  1.00  0.00      TS   N  
ATOM   1318  N3  GUA T  20      13.484 -16.178 -53.936  1.00  0.00      TS   N  
ATOM   1319  C4  GUA T  20      13.238 -17.505 -53.605  1.00  0.00      TS   C  
ATOM   1320  C5  GUA T  20      13.853 -18.303 -52.697  1.00  0.00      TS   C  
ATOM   1321  C6  GUA T  20      14.934 -17.766 -51.931  1.00  0.00      TS   C  
ATOM   1322  O6  GUA T  20      15.710 -18.313 -51.163  1.00  0.00      TS   O  
ATOM   1323  N7  GUA T  20      13.366 -19.615 -52.701  1.00  0.00      TS   N  
ATOM   1324  C8  GUA T  20      12.366 -19.565 -53.601  1.00  0.00      TS   C  
ATOM   1325  N9  GUA T  20      12.222 -18.305 -54.165  1.00  0.00      TS   N  
ATOM   1326  H1  GUA T  20      15.810 -15.961 -51.615  1.00  0.00      TS   H  
ATOM   1327  H8  GUA T  20      11.726 -20.417 -53.835  1.00  0.00      TS   H  
ATOM   1328  H1' GUA T  20      11.888 -17.310 -55.844  1.00  0.00      TS   H  
ATOM   1329  H2' GUA T  20      11.292 -19.724 -56.439  1.00  0.00      TS   H  
ATOM   1330  H21 GUA T  20      15.508 -14.033 -52.600  1.00  0.00      TS   H  
ATOM   1331  H3' GUA T  20       8.633 -19.001 -56.732  1.00  0.00      TS   H  
ATOM   1332  H22 GUA T  20      14.257 -13.794 -53.727  1.00  0.00      TS   H  
ATOM   1333  H4' GUA T  20       9.156 -16.183 -56.100  1.00  0.00      TS   H  
ATOM   1334  H5' GUA T  20       7.881 -16.909 -53.777  1.00  0.00      TS   H  
ATOM   1335  H3T GUA T  20      10.394 -18.714 -58.211  1.00  0.00      TS   H  
ATOM   1336 H2'' GUA T  20      10.098 -19.755 -55.107  1.00  0.00      TS   H  
ATOM   1337 H5'' GUA T  20       7.080 -16.502 -55.328  1.00  0.00      TS   H  
TER   
END
