# Supplementary material for: CRISPR-Cas12a exploits R-loop asymmetry to form double-strand breaks
Source: eLife. 2020 Jun 10;9:e55143. doi: 10.7554/eLife.55143 (PMC7286691; doi:10.7554/eLife.55143)
Supplement: Figure 5—source data 2. [file elife-55143-fig5-data2.zip › Figure 5ΓÇöSource Data 2/Example_MD_trajectories/3prime_boundary/3prime_boundary_24.pdb]

ATOM      1  C5' CYT B   1      19.305 -20.314 -56.427  1.00  0.00      BS   C  
ATOM      2  O5' CYT B   1      19.993 -21.468 -55.865  1.00  0.00      BS   O  
ATOM      3  C4' CYT B   1      18.008 -19.866 -55.673  1.00  0.00      BS   C  
ATOM      4  O4' CYT B   1      17.060 -20.914 -55.549  1.00  0.00      BS   O  
ATOM      5  C3' CYT B   1      18.261 -19.581 -54.109  1.00  0.00      BS   C  
ATOM      6  O3' CYT B   1      18.963 -18.302 -53.936  1.00  0.00      BS   O  
ATOM      7  C2' CYT B   1      16.819 -19.492 -53.575  1.00  0.00      BS   C  
ATOM      8  C1' CYT B   1      16.090 -20.231 -54.725  1.00  0.00      BS   C  
ATOM      9  N1  CYT B   1      15.210 -21.298 -54.265  1.00  0.00      BS   N  
ATOM     10  C2  CYT B   1      13.941 -21.560 -54.835  1.00  0.00      BS   C  
ATOM     11  O2  CYT B   1      13.489 -20.692 -55.600  1.00  0.00      BS   O  
ATOM     12  N3  CYT B   1      13.175 -22.660 -54.455  1.00  0.00      BS   N  
ATOM     13  C4  CYT B   1      13.611 -23.396 -53.477  1.00  0.00      BS   C  
ATOM     14  N4  CYT B   1      13.046 -24.545 -53.232  1.00  0.00      BS   N  
ATOM     15  C5  CYT B   1      14.915 -23.082 -52.799  1.00  0.00      BS   C  
ATOM     16  C6  CYT B   1      15.640 -22.083 -53.278  1.00  0.00      BS   C  
ATOM     17  H5  CYT B   1      15.150 -23.604 -51.870  1.00  0.00      BS   H  
ATOM     18  H6  CYT B   1      16.598 -21.903 -52.791  1.00  0.00      BS   H  
ATOM     19  H1' CYT B   1      15.660 -19.486 -55.429  1.00  0.00      BS   H  
ATOM     20  H2' CYT B   1      16.537 -18.418 -53.551  1.00  0.00      BS   H  
ATOM     21  H3' CYT B   1      18.813 -20.426 -53.644  1.00  0.00      BS   H  
ATOM     22  H4' CYT B   1      17.553 -18.956 -56.119  1.00  0.00      BS   H  
ATOM     23  H41 CYT B   1      12.286 -24.777 -53.839  1.00  0.00      BS   H  
ATOM     24  H5' CYT B   1      18.987 -20.578 -57.458  1.00  0.00      BS   H  
ATOM     25  H42 CYT B   1      13.421 -25.151 -52.530  1.00  0.00      BS   H  
ATOM     26  H5T CYT B   1      19.498 -22.215 -56.207  1.00  0.00      BS   H  
ATOM     27 H2'' CYT B   1      16.789 -19.994 -52.585  1.00  0.00      BS   H  
ATOM     28 H5'' CYT B   1      20.032 -19.511 -56.679  1.00  0.00      BS   H  
ATOM     29  P   THY B   2      19.997 -18.255 -52.725  1.00  0.00      BS   P  
ATOM     30  O1P THY B   2      21.297 -17.769 -53.220  1.00  0.00      BS   O  
ATOM     31  O2P THY B   2      20.048 -19.443 -51.801  1.00  0.00      BS   O  
ATOM     32  C5' THY B   2      18.565 -15.934 -52.446  1.00  0.00      BS   C  
ATOM     33  O5' THY B   2      19.458 -17.002 -51.899  1.00  0.00      BS   O  
ATOM     34  C4' THY B   2      17.652 -15.243 -51.411  1.00  0.00      BS   C  
ATOM     35  O4' THY B   2      17.160 -16.196 -50.442  1.00  0.00      BS   O  
ATOM     36  C3' THY B   2      18.521 -14.273 -50.629  1.00  0.00      BS   C  
ATOM     37  O3' THY B   2      18.036 -12.908 -50.648  1.00  0.00      BS   O  
ATOM     38  C2' THY B   2      18.466 -14.730 -49.139  1.00  0.00      BS   C  
ATOM     39  C1' THY B   2      17.084 -15.476 -49.169  1.00  0.00      BS   C  
ATOM     40  N1  THY B   2      16.836 -16.474 -48.125  1.00  0.00      BS   N  
ATOM     41  C2  THY B   2      15.512 -16.916 -48.094  1.00  0.00      BS   C  
ATOM     42  O2  THY B   2      14.623 -16.385 -48.793  1.00  0.00      BS   O  
ATOM     43  N3  THY B   2      15.226 -17.909 -47.165  1.00  0.00      BS   N  
ATOM     44  C4  THY B   2      16.187 -18.515 -46.390  1.00  0.00      BS   C  
ATOM     45  O4  THY B   2      15.854 -19.522 -45.789  1.00  0.00      BS   O  
ATOM     46  C5  THY B   2      17.494 -17.846 -46.318  1.00  0.00      BS   C  
ATOM     47  C5M THY B   2      18.485 -18.167 -45.148  1.00  0.00      BS   C  
ATOM     48  C6  THY B   2      17.775 -16.894 -47.222  1.00  0.00      BS   C  
ATOM     49  H3  THY B   2      14.320 -18.345 -47.267  1.00  0.00      BS   H  
ATOM     50  H6  THY B   2      18.785 -16.558 -47.460  1.00  0.00      BS   H  
ATOM     51  H1' THY B   2      16.305 -14.692 -49.279  1.00  0.00      BS   H  
ATOM     52  H2' THY B   2      18.416 -13.877 -48.429  1.00  0.00      BS   H  
ATOM     53  H3' THY B   2      19.578 -14.357 -50.962  1.00  0.00      BS   H  
ATOM     54  H4' THY B   2      16.987 -14.512 -51.917  1.00  0.00      BS   H  
ATOM     55  H5' THY B   2      17.893 -16.371 -53.216  1.00  0.00      BS   H  
ATOM     56  H51 THY B   2      17.878 -18.056 -44.224  1.00  0.00      BS   H  
ATOM     57  H52 THY B   2      19.380 -17.510 -45.201  1.00  0.00      BS   H  
ATOM     58  H53 THY B   2      18.803 -19.231 -45.175  1.00  0.00      BS   H  
ATOM     59 H2'' THY B   2      19.398 -15.287 -48.900  1.00  0.00      BS   H  
ATOM     60 H5'' THY B   2      19.214 -15.184 -52.949  1.00  0.00      BS   H  
ATOM     61  P   THY B   3      18.652 -11.917 -51.612  1.00  0.00      BS   P  
ATOM     62  O1P THY B   3      18.983 -12.600 -52.945  1.00  0.00      BS   O  
ATOM     63  O2P THY B   3      19.892 -11.307 -50.965  1.00  0.00      BS   O  
ATOM     64  C5' THY B   3      16.172 -11.170 -52.196  1.00  0.00      BS   C  
ATOM     65  O5' THY B   3      17.530 -10.808 -51.856  1.00  0.00      BS   O  
ATOM     66  C4' THY B   3      15.128 -10.645 -51.199  1.00  0.00      BS   C  
ATOM     67  O4' THY B   3      15.190 -11.616 -50.065  1.00  0.00      BS   O  
ATOM     68  C3' THY B   3      15.358  -9.265 -50.549  1.00  0.00      BS   C  
ATOM     69  O3' THY B   3      14.177  -8.476 -50.420  1.00  0.00      BS   O  
ATOM     70  C2' THY B   3      15.898  -9.674 -49.213  1.00  0.00      BS   C  
ATOM     71  C1' THY B   3      15.164 -10.910 -48.898  1.00  0.00      BS   C  
ATOM     72  N1  THY B   3      15.649 -11.775 -47.746  1.00  0.00      BS   N  
ATOM     73  C2  THY B   3      14.760 -12.662 -47.187  1.00  0.00      BS   C  
ATOM     74  O2  THY B   3      13.622 -12.685 -47.622  1.00  0.00      BS   O  
ATOM     75  N3  THY B   3      15.332 -13.499 -46.257  1.00  0.00      BS   N  
ATOM     76  C4  THY B   3      16.651 -13.456 -45.760  1.00  0.00      BS   C  
ATOM     77  O4  THY B   3      17.014 -14.238 -44.895  1.00  0.00      BS   O  
ATOM     78  C5  THY B   3      17.413 -12.274 -46.279  1.00  0.00      BS   C  
ATOM     79  C5M THY B   3      18.772 -11.920 -45.779  1.00  0.00      BS   C  
ATOM     80  C6  THY B   3      16.923 -11.608 -47.308  1.00  0.00      BS   C  
ATOM     81  H3  THY B   3      14.790 -14.261 -45.877  1.00  0.00      BS   H  
ATOM     82  H6  THY B   3      17.421 -10.772 -47.798  1.00  0.00      BS   H  
ATOM     83  H1' THY B   3      14.069 -10.749 -48.813  1.00  0.00      BS   H  
ATOM     84  H2' THY B   3      15.645  -8.859 -48.501  1.00  0.00      BS   H  
ATOM     85  H3' THY B   3      16.186  -8.724 -51.056  1.00  0.00      BS   H  
ATOM     86  H4' THY B   3      14.136 -10.716 -51.696  1.00  0.00      BS   H  
ATOM     87  H5' THY B   3      16.116 -12.267 -52.356  1.00  0.00      BS   H  
ATOM     88  H51 THY B   3      19.594 -12.619 -46.045  1.00  0.00      BS   H  
ATOM     89  H52 THY B   3      18.731 -11.930 -44.669  1.00  0.00      BS   H  
ATOM     90  H53 THY B   3      19.108 -10.919 -46.122  1.00  0.00      BS   H  
ATOM     91 H2'' THY B   3      17.004  -9.621 -49.302  1.00  0.00      BS   H  
ATOM     92 H5'' THY B   3      15.896 -10.744 -53.185  1.00  0.00      BS   H  
ATOM     93  P   ADE B   4      13.899  -7.243 -51.318  1.00  0.00      BS   P  
ATOM     94  O1P ADE B   4      13.081  -7.741 -52.436  1.00  0.00      BS   O  
ATOM     95  O2P ADE B   4      15.195  -6.560 -51.575  1.00  0.00      BS   O  
ATOM     96  C5' ADE B   4      11.635  -6.306 -50.336  1.00  0.00      BS   C  
ATOM     97  O5' ADE B   4      13.120  -6.312 -50.309  1.00  0.00      BS   O  
ATOM     98  C4' ADE B   4      11.079  -5.795 -49.061  1.00  0.00      BS   C  
ATOM     99  O4' ADE B   4      11.399  -6.551 -47.856  1.00  0.00      BS   O  
ATOM    100  C3' ADE B   4      11.585  -4.378 -48.795  1.00  0.00      BS   C  
ATOM    101  O3' ADE B   4      10.522  -3.442 -48.476  1.00  0.00      BS   O  
ATOM    102  C2' ADE B   4      12.601  -4.515 -47.760  1.00  0.00      BS   C  
ATOM    103  C1' ADE B   4      12.120  -5.737 -46.986  1.00  0.00      BS   C  
ATOM    104  N1  ADE B   4      13.353  -9.904 -44.184  1.00  0.00      BS   N  
ATOM    105  C2  ADE B   4      12.167  -9.394 -44.495  1.00  0.00      BS   C  
ATOM    106  N3  ADE B   4      11.846  -8.316 -45.134  1.00  0.00      BS   N  
ATOM    107  C4  ADE B   4      12.960  -7.727 -45.605  1.00  0.00      BS   C  
ATOM    108  C5  ADE B   4      14.314  -8.216 -45.436  1.00  0.00      BS   C  
ATOM    109  C6  ADE B   4      14.456  -9.357 -44.710  1.00  0.00      BS   C  
ATOM    110  N6  ADE B   4      15.726  -9.853 -44.415  1.00  0.00      BS   N  
ATOM    111  N7  ADE B   4      15.267  -7.367 -46.078  1.00  0.00      BS   N  
ATOM    112  C8  ADE B   4      14.468  -6.455 -46.660  1.00  0.00      BS   C  
ATOM    113  N9  ADE B   4      13.096  -6.593 -46.353  1.00  0.00      BS   N  
ATOM    114  H2  ADE B   4      11.416  -9.751 -43.790  1.00  0.00      BS   H  
ATOM    115  H8  ADE B   4      14.847  -5.665 -47.308  1.00  0.00      BS   H  
ATOM    116  H1' ADE B   4      11.424  -5.347 -46.212  1.00  0.00      BS   H  
ATOM    117  H2' ADE B   4      12.706  -3.601 -47.139  1.00  0.00      BS   H  
ATOM    118  H3' ADE B   4      12.046  -4.129 -49.774  1.00  0.00      BS   H  
ATOM    119  H4' ADE B   4       9.971  -5.712 -49.022  1.00  0.00      BS   H  
ATOM    120  H5' ADE B   4      11.243  -7.336 -50.476  1.00  0.00      BS   H  
ATOM    121  H61 ADE B   4      16.432  -9.189 -44.167  1.00  0.00      BS   H  
ATOM    122  H62 ADE B   4      15.747 -10.734 -43.943  1.00  0.00      BS   H  
ATOM    123 H2'' ADE B   4      13.632  -4.604 -48.165  1.00  0.00      BS   H  
ATOM    124 H5'' ADE B   4      11.162  -5.779 -51.191  1.00  0.00      BS   H  
ATOM    125  P   THY B   5       9.897  -2.387 -49.379  1.00  0.00      BS   P  
ATOM    126  O1P THY B   5       9.524  -3.011 -50.636  1.00  0.00      BS   O  
ATOM    127  O2P THY B   5      10.687  -1.111 -49.415  1.00  0.00      BS   O  
ATOM    128  C5' THY B   5       7.565  -3.122 -48.424  1.00  0.00      BS   C  
ATOM    129  O5' THY B   5       8.530  -2.021 -48.658  1.00  0.00      BS   O  
ATOM    130  C4' THY B   5       6.788  -2.938 -47.087  1.00  0.00      BS   C  
ATOM    131  O4' THY B   5       7.677  -3.320 -45.980  1.00  0.00      BS   O  
ATOM    132  C3' THY B   5       6.435  -1.506 -46.757  1.00  0.00      BS   C  
ATOM    133  O3' THY B   5       5.207  -1.246 -46.077  1.00  0.00      BS   O  
ATOM    134  C2' THY B   5       7.557  -0.941 -45.875  1.00  0.00      BS   C  
ATOM    135  C1' THY B   5       8.018  -2.153 -45.188  1.00  0.00      BS   C  
ATOM    136  N1  THY B   5       9.542  -2.263 -44.990  1.00  0.00      BS   N  
ATOM    137  C2  THY B   5       9.977  -3.158 -44.033  1.00  0.00      BS   C  
ATOM    138  O2  THY B   5       9.232  -3.813 -43.322  1.00  0.00      BS   O  
ATOM    139  N3  THY B   5      11.359  -3.227 -43.831  1.00  0.00      BS   N  
ATOM    140  C4  THY B   5      12.369  -2.618 -44.590  1.00  0.00      BS   C  
ATOM    141  O4  THY B   5      13.569  -2.882 -44.418  1.00  0.00      BS   O  
ATOM    142  C5  THY B   5      11.827  -1.573 -45.469  1.00  0.00      BS   C  
ATOM    143  C5M THY B   5      12.792  -0.937 -46.469  1.00  0.00      BS   C  
ATOM    144  C6  THY B   5      10.471  -1.556 -45.726  1.00  0.00      BS   C  
ATOM    145  H3  THY B   5      11.618  -3.998 -43.233  1.00  0.00      BS   H  
ATOM    146  H6  THY B   5      10.101  -1.029 -46.605  1.00  0.00      BS   H  
ATOM    147  H1' THY B   5       7.399  -2.238 -44.269  1.00  0.00      BS   H  
ATOM    148  H2' THY B   5       7.239  -0.142 -45.171  1.00  0.00      BS   H  
ATOM    149  H3' THY B   5       6.471  -0.901 -47.688  1.00  0.00      BS   H  
ATOM    150  H4' THY B   5       5.890  -3.592 -47.074  1.00  0.00      BS   H  
ATOM    151  H5' THY B   5       7.980  -4.146 -48.302  1.00  0.00      BS   H  
ATOM    152  H51 THY B   5      13.611  -0.461 -45.889  1.00  0.00      BS   H  
ATOM    153  H52 THY B   5      12.187  -0.171 -47.001  1.00  0.00      BS   H  
ATOM    154  H53 THY B   5      13.255  -1.639 -47.194  1.00  0.00      BS   H  
ATOM    155 H2'' THY B   5       8.291  -0.513 -46.591  1.00  0.00      BS   H  
ATOM    156 H5'' THY B   5       6.793  -3.113 -49.222  1.00  0.00      BS   H  
ATOM    157  P   ADE B   6       3.835  -0.629 -46.704  1.00  0.00      BS   P  
ATOM    158  O1P ADE B   6       3.617  -1.375 -47.992  1.00  0.00      BS   O  
ATOM    159  O2P ADE B   6       3.810   0.853 -46.793  1.00  0.00      BS   O  
ATOM    160  C5' ADE B   6       2.766  -2.408 -45.080  1.00  0.00      BS   C  
ATOM    161  O5' ADE B   6       2.721  -1.080 -45.685  1.00  0.00      BS   O  
ATOM    162  C4' ADE B   6       2.910  -2.348 -43.535  1.00  0.00      BS   C  
ATOM    163  O4' ADE B   6       4.332  -2.073 -43.230  1.00  0.00      BS   O  
ATOM    164  C3' ADE B   6       2.087  -1.257 -42.850  1.00  0.00      BS   C  
ATOM    165  O3' ADE B   6       1.606  -1.683 -41.580  1.00  0.00      BS   O  
ATOM    166  C2' ADE B   6       3.118  -0.171 -42.684  1.00  0.00      BS   C  
ATOM    167  C1' ADE B   6       4.331  -0.961 -42.291  1.00  0.00      BS   C  
ATOM    168  N1  ADE B   6       9.357  -1.281 -41.267  1.00  0.00      BS   N  
ATOM    169  C2  ADE B   6       8.266  -1.983 -40.919  1.00  0.00      BS   C  
ATOM    170  N3  ADE B   6       6.989  -1.782 -41.120  1.00  0.00      BS   N  
ATOM    171  C4  ADE B   6       6.747  -0.700 -41.820  1.00  0.00      BS   C  
ATOM    172  C5  ADE B   6       7.652   0.145 -42.334  1.00  0.00      BS   C  
ATOM    173  C6  ADE B   6       9.001  -0.172 -42.038  1.00  0.00      BS   C  
ATOM    174  N6  ADE B   6      10.087   0.573 -42.487  1.00  0.00      BS   N  
ATOM    175  N7  ADE B   6       7.153   1.125 -43.099  1.00  0.00      BS   N  
ATOM    176  C8  ADE B   6       5.880   0.782 -43.124  1.00  0.00      BS   C  
ATOM    177  N9  ADE B   6       5.520  -0.273 -42.421  1.00  0.00      BS   N  
ATOM    178  H2  ADE B   6       8.472  -2.861 -40.307  1.00  0.00      BS   H  
ATOM    179  H8  ADE B   6       5.187   1.260 -43.818  1.00  0.00      BS   H  
ATOM    180  H1' ADE B   6       4.154  -1.443 -41.305  1.00  0.00      BS   H  
ATOM    181  H2' ADE B   6       2.839   0.707 -42.063  1.00  0.00      BS   H  
ATOM    182  H3' ADE B   6       1.254  -1.026 -43.548  1.00  0.00      BS   H  
ATOM    183  H4' ADE B   6       2.744  -3.333 -43.049  1.00  0.00      BS   H  
ATOM    184  H5' ADE B   6       3.614  -3.047 -45.413  1.00  0.00      BS   H  
ATOM    185  H61 ADE B   6      10.972   0.135 -42.328  1.00  0.00      BS   H  
ATOM    186  H62 ADE B   6      10.051   1.070 -43.354  1.00  0.00      BS   H  
ATOM    187 H2'' ADE B   6       3.314   0.347 -43.648  1.00  0.00      BS   H  
ATOM    188 H5'' ADE B   6       1.865  -2.996 -45.360  1.00  0.00      BS   H  
ATOM    189  P   THY B   7       0.283  -2.490 -41.544  1.00  0.00      BS   P  
ATOM    190  O1P THY B   7       0.199  -3.430 -42.673  1.00  0.00      BS   O  
ATOM    191  O2P THY B   7      -0.895  -1.587 -41.402  1.00  0.00      BS   O  
ATOM    192  C5' THY B   7       1.467  -4.351 -40.131  1.00  0.00      BS   C  
ATOM    193  O5' THY B   7       0.543  -3.229 -40.190  1.00  0.00      BS   O  
ATOM    194  C4' THY B   7       2.328  -4.391 -38.856  1.00  0.00      BS   C  
ATOM    195  O4' THY B   7       3.435  -3.406 -38.859  1.00  0.00      BS   O  
ATOM    196  C3' THY B   7       1.575  -4.026 -37.590  1.00  0.00      BS   C  
ATOM    197  O3' THY B   7       2.015  -4.768 -36.427  1.00  0.00      BS   O  
ATOM    198  C2' THY B   7       1.934  -2.584 -37.374  1.00  0.00      BS   C  
ATOM    199  C1' THY B   7       3.402  -2.504 -37.776  1.00  0.00      BS   C  
ATOM    200  N1  THY B   7       3.836  -1.164 -38.231  1.00  0.00      BS   N  
ATOM    201  C2  THY B   7       5.145  -0.903 -38.356  1.00  0.00      BS   C  
ATOM    202  O2  THY B   7       6.055  -1.631 -38.046  1.00  0.00      BS   O  
ATOM    203  N3  THY B   7       5.452   0.306 -38.804  1.00  0.00      BS   N  
ATOM    204  C4  THY B   7       4.531   1.260 -39.306  1.00  0.00      BS   C  
ATOM    205  O4  THY B   7       4.991   2.166 -40.055  1.00  0.00      BS   O  
ATOM    206  C5  THY B   7       3.142   0.965 -39.150  1.00  0.00      BS   C  
ATOM    207  C5M THY B   7       2.009   1.755 -39.562  1.00  0.00      BS   C  
ATOM    208  C6  THY B   7       2.860  -0.260 -38.706  1.00  0.00      BS   C  
ATOM    209  H3  THY B   7       6.440   0.511 -38.767  1.00  0.00      BS   H  
ATOM    210  H6  THY B   7       1.816  -0.574 -38.699  1.00  0.00      BS   H  
ATOM    211  H1' THY B   7       4.136  -2.963 -37.079  1.00  0.00      BS   H  
ATOM    212  H2' THY B   7       1.741  -2.295 -36.319  1.00  0.00      BS   H  
ATOM    213  H3' THY B   7       0.503  -4.237 -37.788  1.00  0.00      BS   H  
ATOM    214  H4' THY B   7       2.691  -5.440 -38.796  1.00  0.00      BS   H  
ATOM    215  H5' THY B   7       2.155  -4.418 -41.001  1.00  0.00      BS   H  
ATOM    216  H51 THY B   7       1.193   1.090 -39.917  1.00  0.00      BS   H  
ATOM    217  H52 THY B   7       2.367   2.426 -40.373  1.00  0.00      BS   H  
ATOM    218  H53 THY B   7       1.624   2.415 -38.757  1.00  0.00      BS   H  
ATOM    219 H2'' THY B   7       1.185  -2.169 -38.083  1.00  0.00      BS   H  
ATOM    220 H5'' THY B   7       0.865  -5.284 -40.158  1.00  0.00      BS   H  
ATOM    221  P   ADE B   8       1.355  -6.066 -35.997  1.00  0.00      BS   P  
ATOM    222  O1P ADE B   8       1.643  -7.210 -36.929  1.00  0.00      BS   O  
ATOM    223  O2P ADE B   8      -0.078  -5.804 -35.675  1.00  0.00      BS   O  
ATOM    224  C5' ADE B   8       3.559  -6.705 -34.601  1.00  0.00      BS   C  
ATOM    225  O5' ADE B   8       2.163  -6.354 -34.669  1.00  0.00      BS   O  
ATOM    226  C4' ADE B   8       4.342  -6.043 -33.437  1.00  0.00      BS   C  
ATOM    227  O4' ADE B   8       4.704  -4.632 -33.747  1.00  0.00      BS   O  
ATOM    228  C3' ADE B   8       3.523  -6.034 -32.110  1.00  0.00      BS   C  
ATOM    229  O3' ADE B   8       4.223  -6.188 -30.914  1.00  0.00      BS   O  
ATOM    230  C2' ADE B   8       2.923  -4.610 -32.227  1.00  0.00      BS   C  
ATOM    231  C1' ADE B   8       4.086  -3.784 -32.833  1.00  0.00      BS   C  
ATOM    232  N1  ADE B   8       5.669   0.369 -35.328  1.00  0.00      BS   N  
ATOM    233  C2  ADE B   8       6.326  -0.681 -34.855  1.00  0.00      BS   C  
ATOM    234  N3  ADE B   8       5.889  -1.743 -34.222  1.00  0.00      BS   N  
ATOM    235  C4  ADE B   8       4.492  -1.613 -34.093  1.00  0.00      BS   C  
ATOM    236  C5  ADE B   8       3.695  -0.566 -34.478  1.00  0.00      BS   C  
ATOM    237  C6  ADE B   8       4.313   0.439 -35.207  1.00  0.00      BS   C  
ATOM    238  N6  ADE B   8       3.597   1.528 -35.670  1.00  0.00      BS   N  
ATOM    239  N7  ADE B   8       2.324  -0.825 -34.222  1.00  0.00      BS   N  
ATOM    240  C8  ADE B   8       2.308  -1.986 -33.634  1.00  0.00      BS   C  
ATOM    241  N9  ADE B   8       3.608  -2.522 -33.475  1.00  0.00      BS   N  
ATOM    242  H2  ADE B   8       7.416  -0.708 -34.841  1.00  0.00      BS   H  
ATOM    243  H8  ADE B   8       1.399  -2.563 -33.464  1.00  0.00      BS   H  
ATOM    244  H1' ADE B   8       4.801  -3.534 -32.021  1.00  0.00      BS   H  
ATOM    245  H2' ADE B   8       2.564  -4.292 -31.224  1.00  0.00      BS   H  
ATOM    246  H3' ADE B   8       2.706  -6.782 -32.194  1.00  0.00      BS   H  
ATOM    247  H4' ADE B   8       5.255  -6.574 -33.092  1.00  0.00      BS   H  
ATOM    248  H5' ADE B   8       4.120  -6.341 -35.487  1.00  0.00      BS   H  
ATOM    249  H61 ADE B   8       3.892   2.291 -36.245  1.00  0.00      BS   H  
ATOM    250  H62 ADE B   8       2.732   1.692 -35.196  1.00  0.00      BS   H  
ATOM    251 H2'' ADE B   8       2.076  -4.636 -32.946  1.00  0.00      BS   H  
ATOM    252 H5'' ADE B   8       3.535  -7.815 -34.633  1.00  0.00      BS   H  
ATOM    253  P   THY B   9       3.895  -7.257 -29.857  1.00  0.00      BS   P  
ATOM    254  O1P THY B   9       3.755  -8.665 -30.426  1.00  0.00      BS   O  
ATOM    255  O2P THY B   9       2.737  -6.790 -29.114  1.00  0.00      BS   O  
ATOM    256  C5' THY B   9       6.497  -6.895 -29.436  1.00  0.00      BS   C  
ATOM    257  O5' THY B   9       5.180  -7.264 -28.910  1.00  0.00      BS   O  
ATOM    258  C4' THY B   9       7.063  -5.704 -28.731  1.00  0.00      BS   C  
ATOM    259  O4' THY B   9       6.466  -4.493 -29.291  1.00  0.00      BS   O  
ATOM    260  C3' THY B   9       6.836  -5.567 -27.185  1.00  0.00      BS   C  
ATOM    261  O3' THY B   9       7.923  -4.887 -26.551  1.00  0.00      BS   O  
ATOM    262  C2' THY B   9       5.650  -4.685 -27.065  1.00  0.00      BS   C  
ATOM    263  C1' THY B   9       5.842  -3.718 -28.252  1.00  0.00      BS   C  
ATOM    264  N1  THY B   9       4.591  -3.046 -28.797  1.00  0.00      BS   N  
ATOM    265  C2  THY B   9       4.713  -1.937 -29.587  1.00  0.00      BS   C  
ATOM    266  O2  THY B   9       5.831  -1.490 -29.810  1.00  0.00      BS   O  
ATOM    267  N3  THY B   9       3.565  -1.338 -30.035  1.00  0.00      BS   N  
ATOM    268  C4  THY B   9       2.392  -1.964 -30.030  1.00  0.00      BS   C  
ATOM    269  O4  THY B   9       1.471  -1.463 -30.679  1.00  0.00      BS   O  
ATOM    270  C5  THY B   9       2.229  -3.067 -29.111  1.00  0.00      BS   C  
ATOM    271  C5M THY B   9       0.991  -3.745 -28.878  1.00  0.00      BS   C  
ATOM    272  C6  THY B   9       3.320  -3.556 -28.591  1.00  0.00      BS   C  
ATOM    273  H3  THY B   9       3.656  -0.446 -30.500  1.00  0.00      BS   H  
ATOM    274  H6  THY B   9       3.389  -4.524 -28.096  1.00  0.00      BS   H  
ATOM    275  H1' THY B   9       6.665  -3.001 -28.043  1.00  0.00      BS   H  
ATOM    276  H2' THY B   9       5.469  -4.100 -26.139  1.00  0.00      BS   H  
ATOM    277  H3' THY B   9       6.550  -6.551 -26.756  1.00  0.00      BS   H  
ATOM    278  H4' THY B   9       8.125  -5.510 -28.992  1.00  0.00      BS   H  
ATOM    279  H5' THY B   9       6.534  -6.762 -30.539  1.00  0.00      BS   H  
ATOM    280  H51 THY B   9       1.013  -4.741 -29.369  1.00  0.00      BS   H  
ATOM    281  H52 THY B   9       0.103  -3.151 -29.184  1.00  0.00      BS   H  
ATOM    282  H53 THY B   9       0.864  -4.005 -27.806  1.00  0.00      BS   H  
ATOM    283 H2'' THY B   9       4.768  -5.322 -27.289  1.00  0.00      BS   H  
ATOM    284 H5'' THY B   9       7.247  -7.697 -29.262  1.00  0.00      BS   H  
ATOM    285  P   ADE B  10       9.121  -5.710 -26.012  1.00  0.00      BS   P  
ATOM    286  O1P ADE B  10       9.495  -6.841 -26.859  1.00  0.00      BS   O  
ATOM    287  O2P ADE B  10       8.774  -5.950 -24.572  1.00  0.00      BS   O  
ATOM    288  C5' ADE B  10      10.672  -3.805 -27.222  1.00  0.00      BS   C  
ATOM    289  O5' ADE B  10      10.247  -4.547 -26.103  1.00  0.00      BS   O  
ATOM    290  C4' ADE B  10      11.140  -2.338 -26.839  1.00  0.00      BS   C  
ATOM    291  O4' ADE B  10       9.947  -1.417 -26.995  1.00  0.00      BS   O  
ATOM    292  C3' ADE B  10      11.553  -2.150 -25.283  1.00  0.00      BS   C  
ATOM    293  O3' ADE B  10      12.594  -1.177 -25.227  1.00  0.00      BS   O  
ATOM    294  C2' ADE B  10      10.242  -1.764 -24.643  1.00  0.00      BS   C  
ATOM    295  C1' ADE B  10       9.480  -0.982 -25.733  1.00  0.00      BS   C  
ATOM    296  N1  ADE B  10       5.301   0.950 -27.745  1.00  0.00      BS   N  
ATOM    297  C2  ADE B  10       6.635   1.135 -27.843  1.00  0.00      BS   C  
ATOM    298  N3  ADE B  10       7.656   0.697 -27.127  1.00  0.00      BS   N  
ATOM    299  C4  ADE B  10       7.221  -0.303 -26.418  1.00  0.00      BS   C  
ATOM    300  C5  ADE B  10       5.884  -0.758 -26.197  1.00  0.00      BS   C  
ATOM    301  C6  ADE B  10       4.847   0.002 -26.860  1.00  0.00      BS   C  
ATOM    302  N6  ADE B  10       3.554  -0.182 -26.708  1.00  0.00      BS   N  
ATOM    303  N7  ADE B  10       5.906  -1.752 -25.210  1.00  0.00      BS   N  
ATOM    304  C8  ADE B  10       7.209  -1.944 -25.016  1.00  0.00      BS   C  
ATOM    305  N9  ADE B  10       7.994  -1.102 -25.732  1.00  0.00      BS   N  
ATOM    306  H2  ADE B  10       6.902   1.986 -28.469  1.00  0.00      BS   H  
ATOM    307  H8  ADE B  10       7.653  -2.684 -24.349  1.00  0.00      BS   H  
ATOM    308  H1' ADE B  10       9.715   0.104 -25.719  1.00  0.00      BS   H  
ATOM    309  H2' ADE B  10      10.380  -1.061 -23.794  1.00  0.00      BS   H  
ATOM    310  H3' ADE B  10      11.860  -3.085 -24.767  1.00  0.00      BS   H  
ATOM    311  H4' ADE B  10      11.974  -1.993 -27.488  1.00  0.00      BS   H  
ATOM    312  H5' ADE B  10       9.873  -3.779 -27.993  1.00  0.00      BS   H  
ATOM    313  H61 ADE B  10       2.917   0.083 -27.432  1.00  0.00      BS   H  
ATOM    314  H62 ADE B  10       3.248  -1.056 -26.331  1.00  0.00      BS   H  
ATOM    315 H2'' ADE B  10       9.737  -2.710 -24.356  1.00  0.00      BS   H  
ATOM    316 H5'' ADE B  10      11.547  -4.285 -27.709  1.00  0.00      BS   H  
ATOM    317  P   GUA B  11      13.379  -0.958 -23.897  1.00  0.00      BS   P  
ATOM    318  O1P GUA B  11      14.778  -1.219 -24.323  1.00  0.00      BS   O  
ATOM    319  O2P GUA B  11      13.020  -1.829 -22.728  1.00  0.00      BS   O  
ATOM    320  C5' GUA B  11      13.205   1.588 -24.491  1.00  0.00      BS   C  
ATOM    321  O5' GUA B  11      13.128   0.585 -23.456  1.00  0.00      BS   O  
ATOM    322  C4' GUA B  11      12.412   2.860 -24.193  1.00  0.00      BS   C  
ATOM    323  O4' GUA B  11      10.984   2.694 -24.572  1.00  0.00      BS   O  
ATOM    324  C3' GUA B  11      12.448   3.348 -22.724  1.00  0.00      BS   C  
ATOM    325  O3' GUA B  11      12.626   4.741 -22.632  1.00  0.00      BS   O  
ATOM    326  C2' GUA B  11      11.094   2.915 -22.255  1.00  0.00      BS   C  
ATOM    327  C1' GUA B  11      10.128   3.045 -23.497  1.00  0.00      BS   C  
ATOM    328  N1  GUA B  11       5.220   2.747 -24.729  1.00  0.00      BS   N  
ATOM    329  C2  GUA B  11       6.145   3.689 -25.199  1.00  0.00      BS   C  
ATOM    330  N2  GUA B  11       5.771   4.673 -25.930  1.00  0.00      BS   N  
ATOM    331  N3  GUA B  11       7.406   3.633 -24.820  1.00  0.00      BS   N  
ATOM    332  C4  GUA B  11       7.696   2.533 -24.107  1.00  0.00      BS   C  
ATOM    333  C5  GUA B  11       6.745   1.563 -23.644  1.00  0.00      BS   C  
ATOM    334  C6  GUA B  11       5.462   1.672 -23.966  1.00  0.00      BS   C  
ATOM    335  O6  GUA B  11       4.528   0.973 -23.581  1.00  0.00      BS   O  
ATOM    336  N7  GUA B  11       7.460   0.527 -22.964  1.00  0.00      BS   N  
ATOM    337  C8  GUA B  11       8.691   1.002 -22.835  1.00  0.00      BS   C  
ATOM    338  N9  GUA B  11       8.926   2.230 -23.442  1.00  0.00      BS   N  
ATOM    339  H1  GUA B  11       4.256   2.921 -24.972  1.00  0.00      BS   H  
ATOM    340  H8  GUA B  11       9.438   0.571 -22.169  1.00  0.00      BS   H  
ATOM    341  H1' GUA B  11       9.950   4.137 -23.593  1.00  0.00      BS   H  
ATOM    342  H2' GUA B  11      10.668   3.608 -21.498  1.00  0.00      BS   H  
ATOM    343  H21 GUA B  11       5.078   4.591 -26.647  1.00  0.00      BS   H  
ATOM    344  H3' GUA B  11      13.216   2.704 -22.244  1.00  0.00      BS   H  
ATOM    345  H22 GUA B  11       6.554   5.276 -26.084  1.00  0.00      BS   H  
ATOM    346  H4' GUA B  11      12.793   3.622 -24.906  1.00  0.00      BS   H  
ATOM    347  H5' GUA B  11      12.878   1.211 -25.483  1.00  0.00      BS   H  
ATOM    348 H2'' GUA B  11      11.186   1.857 -21.928  1.00  0.00      BS   H  
ATOM    349 H5'' GUA B  11      14.294   1.742 -24.651  1.00  0.00      BS   H  
ATOM    350  P   CYT B  12      12.715   5.457 -21.292  1.00  0.00      BS   P  
ATOM    351  O1P CYT B  12      13.745   6.471 -21.559  1.00  0.00      BS   O  
ATOM    352  O2P CYT B  12      12.910   4.552 -20.123  1.00  0.00      BS   O  
ATOM    353  C5' CYT B  12      10.910   7.234 -21.952  1.00  0.00      BS   C  
ATOM    354  O5' CYT B  12      11.293   6.138 -21.068  1.00  0.00      BS   O  
ATOM    355  C4' CYT B  12       9.489   7.794 -21.745  1.00  0.00      BS   C  
ATOM    356  O4' CYT B  12       8.627   6.932 -22.442  1.00  0.00      BS   O  
ATOM    357  C3' CYT B  12       8.939   7.861 -20.302  1.00  0.00      BS   C  
ATOM    358  O3' CYT B  12       9.323   9.046 -19.674  1.00  0.00      BS   O  
ATOM    359  C2' CYT B  12       7.435   7.978 -20.710  1.00  0.00      BS   C  
ATOM    360  C1' CYT B  12       7.369   7.042 -21.879  1.00  0.00      BS   C  
ATOM    361  N1  CYT B  12       6.815   5.695 -21.569  1.00  0.00      BS   N  
ATOM    362  C2  CYT B  12       5.449   5.512 -21.686  1.00  0.00      BS   C  
ATOM    363  O2  CYT B  12       4.724   6.471 -22.028  1.00  0.00      BS   O  
ATOM    364  N3  CYT B  12       4.968   4.315 -21.431  1.00  0.00      BS   N  
ATOM    365  C4  CYT B  12       5.706   3.299 -20.992  1.00  0.00      BS   C  
ATOM    366  N4  CYT B  12       5.209   2.136 -20.653  1.00  0.00      BS   N  
ATOM    367  C5  CYT B  12       7.113   3.458 -20.807  1.00  0.00      BS   C  
ATOM    368  C6  CYT B  12       7.628   4.656 -21.118  1.00  0.00      BS   C  
ATOM    369  H5  CYT B  12       7.628   2.546 -20.507  1.00  0.00      BS   H  
ATOM    370  H6  CYT B  12       8.679   4.940 -21.062  1.00  0.00      BS   H  
ATOM    371  H1' CYT B  12       6.847   7.609 -22.680  1.00  0.00      BS   H  
ATOM    372  H2' CYT B  12       7.154   8.947 -21.174  1.00  0.00      BS   H  
ATOM    373  H3' CYT B  12       9.197   6.933 -19.750  1.00  0.00      BS   H  
ATOM    374  H4' CYT B  12       9.297   8.829 -22.102  1.00  0.00      BS   H  
ATOM    375  H41 CYT B  12       4.293   1.942 -21.003  1.00  0.00      BS   H  
ATOM    376  H5' CYT B  12      10.897   6.860 -22.997  1.00  0.00      BS   H  
ATOM    377  H42 CYT B  12       5.816   1.340 -20.664  1.00  0.00      BS   H  
ATOM    378 H2'' CYT B  12       6.694   7.725 -19.921  1.00  0.00      BS   H  
ATOM    379 H5'' CYT B  12      11.618   8.083 -21.832  1.00  0.00      BS   H  
ATOM    380  P   THY B  13       9.110   9.068 -18.120  1.00  0.00      BS   P  
ATOM    381  O1P THY B  13       9.575  10.396 -17.590  1.00  0.00      BS   O  
ATOM    382  O2P THY B  13       9.690   7.803 -17.598  1.00  0.00      BS   O  
ATOM    383  C5' THY B  13       6.802  10.280 -18.423  1.00  0.00      BS   C  
ATOM    384  O5' THY B  13       7.501   9.037 -17.937  1.00  0.00      BS   O  
ATOM    385  C4' THY B  13       5.296  10.195 -18.253  1.00  0.00      BS   C  
ATOM    386  O4' THY B  13       4.672   9.193 -19.152  1.00  0.00      BS   O  
ATOM    387  C3' THY B  13       4.792   9.876 -16.856  1.00  0.00      BS   C  
ATOM    388  O3' THY B  13       4.758  11.061 -16.045  1.00  0.00      BS   O  
ATOM    389  C2' THY B  13       3.376   9.289 -17.113  1.00  0.00      BS   C  
ATOM    390  C1' THY B  13       3.573   8.577 -18.476  1.00  0.00      BS   C  
ATOM    391  N1  THY B  13       3.880   7.128 -18.297  1.00  0.00      BS   N  
ATOM    392  C2  THY B  13       2.790   6.306 -18.226  1.00  0.00      BS   C  
ATOM    393  O2  THY B  13       1.634   6.654 -18.501  1.00  0.00      BS   O  
ATOM    394  N3  THY B  13       3.055   5.010 -17.966  1.00  0.00      BS   N  
ATOM    395  C4  THY B  13       4.287   4.438 -17.858  1.00  0.00      BS   C  
ATOM    396  O4  THY B  13       4.422   3.224 -17.756  1.00  0.00      BS   O  
ATOM    397  C5  THY B  13       5.386   5.341 -18.013  1.00  0.00      BS   C  
ATOM    398  C5M THY B  13       6.792   4.824 -17.772  1.00  0.00      BS   C  
ATOM    399  C6  THY B  13       5.122   6.632 -18.173  1.00  0.00      BS   C  
ATOM    400  H3  THY B  13       2.227   4.432 -17.967  1.00  0.00      BS   H  
ATOM    401  H6  THY B  13       5.880   7.355 -18.475  1.00  0.00      BS   H  
ATOM    402  H1' THY B  13       2.656   8.689 -19.092  1.00  0.00      BS   H  
ATOM    403  H2' THY B  13       2.672  10.144 -17.217  1.00  0.00      BS   H  
ATOM    404  H3' THY B  13       5.513   9.085 -16.555  1.00  0.00      BS   H  
ATOM    405  H4' THY B  13       4.796  11.168 -18.451  1.00  0.00      BS   H  
ATOM    406  H5' THY B  13       7.025  10.507 -19.487  1.00  0.00      BS   H  
ATOM    407  H51 THY B  13       7.003   3.819 -18.196  1.00  0.00      BS   H  
ATOM    408  H52 THY B  13       6.856   4.742 -16.666  1.00  0.00      BS   H  
ATOM    409  H53 THY B  13       7.605   5.535 -18.033  1.00  0.00      BS   H  
ATOM    410 H2'' THY B  13       2.977   8.587 -16.351  1.00  0.00      BS   H  
ATOM    411 H5'' THY B  13       7.127  11.187 -17.871  1.00  0.00      BS   H  
ATOM    412  P   THY B  14       4.681  10.924 -14.535  1.00  0.00      BS   P  
ATOM    413  O1P THY B  14       4.816  12.273 -13.957  1.00  0.00      BS   O  
ATOM    414  O2P THY B  14       5.698  10.010 -14.041  1.00  0.00      BS   O  
ATOM    415  C5' THY B  14       2.076  10.958 -14.392  1.00  0.00      BS   C  
ATOM    416  O5' THY B  14       3.267  10.256 -14.267  1.00  0.00      BS   O  
ATOM    417  C4' THY B  14       0.851  10.115 -14.017  1.00  0.00      BS   C  
ATOM    418  O4' THY B  14       0.824   8.825 -14.723  1.00  0.00      BS   O  
ATOM    419  C3' THY B  14       0.583   9.792 -12.548  1.00  0.00      BS   C  
ATOM    420  O3' THY B  14      -0.836  10.038 -12.233  1.00  0.00      BS   O  
ATOM    421  C2' THY B  14       1.038   8.403 -12.410  1.00  0.00      BS   C  
ATOM    422  C1' THY B  14       0.701   7.806 -13.780  1.00  0.00      BS   C  
ATOM    423  N1  THY B  14       1.626   6.740 -14.227  1.00  0.00      BS   N  
ATOM    424  C2  THY B  14       1.073   5.585 -14.524  1.00  0.00      BS   C  
ATOM    425  O2  THY B  14      -0.158   5.503 -14.558  1.00  0.00      BS   O  
ATOM    426  N3  THY B  14       1.928   4.533 -14.817  1.00  0.00      BS   N  
ATOM    427  C4  THY B  14       3.296   4.588 -14.631  1.00  0.00      BS   C  
ATOM    428  O4  THY B  14       3.957   3.600 -14.834  1.00  0.00      BS   O  
ATOM    429  C5  THY B  14       3.800   5.906 -14.332  1.00  0.00      BS   C  
ATOM    430  C5M THY B  14       5.250   6.192 -14.484  1.00  0.00      BS   C  
ATOM    431  C6  THY B  14       3.006   6.879 -14.126  1.00  0.00      BS   C  
ATOM    432  H3  THY B  14       1.478   3.630 -14.871  1.00  0.00      BS   H  
ATOM    433  H6  THY B  14       3.310   7.880 -13.816  1.00  0.00      BS   H  
ATOM    434  H1' THY B  14      -0.384   7.565 -13.746  1.00  0.00      BS   H  
ATOM    435  H2' THY B  14       0.641   7.789 -11.573  1.00  0.00      BS   H  
ATOM    436  H3' THY B  14       1.326  10.475 -12.086  1.00  0.00      BS   H  
ATOM    437  H4' THY B  14      -0.076  10.585 -14.409  1.00  0.00      BS   H  
ATOM    438  H5' THY B  14       1.850  11.115 -15.469  1.00  0.00      BS   H  
ATOM    439  H51 THY B  14       5.482   6.783 -15.394  1.00  0.00      BS   H  
ATOM    440  H52 THY B  14       5.736   5.193 -14.491  1.00  0.00      BS   H  
ATOM    441  H53 THY B  14       5.627   6.642 -13.541  1.00  0.00      BS   H  
ATOM    442 H2'' THY B  14       2.128   8.359 -12.200  1.00  0.00      BS   H  
ATOM    443 H5'' THY B  14       2.139  11.959 -13.914  1.00  0.00      BS   H  
ATOM    444  P   ADE B  15      -1.271   9.965 -10.674  1.00  0.00      BS   P  
ATOM    445  O1P ADE B  15      -2.310  10.985 -10.517  1.00  0.00      BS   O  
ATOM    446  O2P ADE B  15      -0.019  10.121  -9.854  1.00  0.00      BS   O  
ATOM    447  C5' ADE B  15      -2.770   8.018 -11.529  1.00  0.00      BS   C  
ATOM    448  O5' ADE B  15      -1.939   8.574 -10.517  1.00  0.00      BS   O  
ATOM    449  C4' ADE B  15      -3.176   6.601 -11.285  1.00  0.00      BS   C  
ATOM    450  O4' ADE B  15      -2.261   5.566 -11.820  1.00  0.00      BS   O  
ATOM    451  C3' ADE B  15      -3.286   6.252  -9.737  1.00  0.00      BS   C  
ATOM    452  O3' ADE B  15      -4.518   5.614  -9.494  1.00  0.00      BS   O  
ATOM    453  C2' ADE B  15      -2.170   5.308  -9.530  1.00  0.00      BS   C  
ATOM    454  C1' ADE B  15      -2.088   4.555 -10.835  1.00  0.00      BS   C  
ATOM    455  N1  ADE B  15       0.473   0.235 -10.923  1.00  0.00      BS   N  
ATOM    456  C2  ADE B  15      -0.800   0.499 -10.808  1.00  0.00      BS   C  
ATOM    457  N3  ADE B  15      -1.404   1.686 -10.654  1.00  0.00      BS   N  
ATOM    458  C4  ADE B  15      -0.571   2.611 -11.001  1.00  0.00      BS   C  
ATOM    459  C5  ADE B  15       0.774   2.536 -11.303  1.00  0.00      BS   C  
ATOM    460  C6  ADE B  15       1.300   1.223 -11.185  1.00  0.00      BS   C  
ATOM    461  N6  ADE B  15       2.593   0.886 -11.333  1.00  0.00      BS   N  
ATOM    462  N7  ADE B  15       1.325   3.780 -11.449  1.00  0.00      BS   N  
ATOM    463  C8  ADE B  15       0.313   4.600 -11.374  1.00  0.00      BS   C  
ATOM    464  N9  ADE B  15      -0.823   3.953 -11.083  1.00  0.00      BS   N  
ATOM    465  H2  ADE B  15      -1.430  -0.380 -10.672  1.00  0.00      BS   H  
ATOM    466  H8  ADE B  15       0.424   5.672 -11.534  1.00  0.00      BS   H  
ATOM    467  H1' ADE B  15      -2.900   3.814 -10.995  1.00  0.00      BS   H  
ATOM    468  H2' ADE B  15      -2.453   4.670  -8.665  1.00  0.00      BS   H  
ATOM    469  H3' ADE B  15      -3.241   7.242  -9.234  1.00  0.00      BS   H  
ATOM    470  H4' ADE B  15      -4.125   6.419 -11.833  1.00  0.00      BS   H  
ATOM    471  H5' ADE B  15      -2.292   8.037 -12.532  1.00  0.00      BS   H  
ATOM    472  H61 ADE B  15       2.962  -0.004 -11.599  1.00  0.00      BS   H  
ATOM    473  H62 ADE B  15       3.364   1.449 -11.033  1.00  0.00      BS   H  
ATOM    474 H2'' ADE B  15      -1.292   5.912  -9.214  1.00  0.00      BS   H  
ATOM    475 H5'' ADE B  15      -3.705   8.597 -11.692  1.00  0.00      BS   H  
ATOM    476  P   CYT B  16      -5.244   5.593  -8.049  1.00  0.00      BS   P  
ATOM    477  O1P CYT B  16      -6.698   5.563  -8.281  1.00  0.00      BS   O  
ATOM    478  O2P CYT B  16      -4.700   6.754  -7.390  1.00  0.00      BS   O  
ATOM    479  C5' CYT B  16      -5.638   3.292  -6.820  1.00  0.00      BS   C  
ATOM    480  O5' CYT B  16      -4.705   4.293  -7.351  1.00  0.00      BS   O  
ATOM    481  C4' CYT B  16      -5.007   1.974  -6.325  1.00  0.00      BS   C  
ATOM    482  O4' CYT B  16      -4.121   1.431  -7.340  1.00  0.00      BS   O  
ATOM    483  C3' CYT B  16      -4.067   2.234  -5.131  1.00  0.00      BS   C  
ATOM    484  O3' CYT B  16      -4.815   2.228  -3.851  1.00  0.00      BS   O  
ATOM    485  C2' CYT B  16      -3.443   0.876  -5.206  1.00  0.00      BS   C  
ATOM    486  C1' CYT B  16      -3.166   0.628  -6.655  1.00  0.00      BS   C  
ATOM    487  N1  CYT B  16      -1.818   1.009  -7.025  1.00  0.00      BS   N  
ATOM    488  C2  CYT B  16      -0.819   0.044  -6.881  1.00  0.00      BS   C  
ATOM    489  O2  CYT B  16      -1.103  -1.017  -6.292  1.00  0.00      BS   O  
ATOM    490  N3  CYT B  16       0.414   0.327  -7.326  1.00  0.00      BS   N  
ATOM    491  C4  CYT B  16       0.758   1.625  -7.532  1.00  0.00      BS   C  
ATOM    492  N4  CYT B  16       2.031   1.865  -7.919  1.00  0.00      BS   N  
ATOM    493  C5  CYT B  16      -0.167   2.670  -7.433  1.00  0.00      BS   C  
ATOM    494  C6  CYT B  16      -1.390   2.297  -7.196  1.00  0.00      BS   C  
ATOM    495  H5  CYT B  16       0.088   3.726  -7.355  1.00  0.00      BS   H  
ATOM    496  H6  CYT B  16      -2.156   3.053  -7.031  1.00  0.00      BS   H  
ATOM    497  H1' CYT B  16      -3.305  -0.418  -7.001  1.00  0.00      BS   H  
ATOM    498  H2' CYT B  16      -4.147   0.109  -4.819  1.00  0.00      BS   H  
ATOM    499  H3' CYT B  16      -3.533   3.189  -5.321  1.00  0.00      BS   H  
ATOM    500  H4' CYT B  16      -5.759   1.206  -6.047  1.00  0.00      BS   H  
ATOM    501  H41 CYT B  16       2.521   0.995  -7.961  1.00  0.00      BS   H  
ATOM    502  H5' CYT B  16      -6.364   3.005  -7.612  1.00  0.00      BS   H  
ATOM    503  H42 CYT B  16       2.427   2.769  -8.086  1.00  0.00      BS   H  
ATOM    504 H2'' CYT B  16      -2.548   0.820  -4.549  1.00  0.00      BS   H  
ATOM    505 H5'' CYT B  16      -6.242   3.766  -6.017  1.00  0.00      BS   H  
ATOM    506  P   ADE B  17      -4.131   2.689  -2.502  1.00  0.00      BS   P  
ATOM    507  O1P ADE B  17      -5.197   3.209  -1.615  1.00  0.00      BS   O  
ATOM    508  O2P ADE B  17      -2.932   3.536  -2.802  1.00  0.00      BS   O  
ATOM    509  C5' ADE B  17      -4.223   0.052  -1.753  1.00  0.00      BS   C  
ATOM    510  O5' ADE B  17      -3.576   1.340  -1.931  1.00  0.00      BS   O  
ATOM    511  C4' ADE B  17      -3.190  -1.149  -1.422  1.00  0.00      BS   C  
ATOM    512  O4' ADE B  17      -2.062  -1.190  -2.366  1.00  0.00      BS   O  
ATOM    513  C3' ADE B  17      -2.546  -0.927  -0.048  1.00  0.00      BS   C  
ATOM    514  O3' ADE B  17      -2.422  -2.093   0.670  1.00  0.00      BS   O  
ATOM    515  C2' ADE B  17      -1.198  -0.289  -0.379  1.00  0.00      BS   C  
ATOM    516  C1' ADE B  17      -0.786  -1.071  -1.652  1.00  0.00      BS   C  
ATOM    517  N1  ADE B  17       3.241  -1.386  -4.826  1.00  0.00      BS   N  
ATOM    518  C2  ADE B  17       2.695  -2.326  -4.111  1.00  0.00      BS   C  
ATOM    519  N3  ADE B  17       1.626  -2.210  -3.276  1.00  0.00      BS   N  
ATOM    520  C4  ADE B  17       1.137  -0.932  -3.270  1.00  0.00      BS   C  
ATOM    521  C5  ADE B  17       1.615   0.162  -3.943  1.00  0.00      BS   C  
ATOM    522  C6  ADE B  17       2.750  -0.094  -4.753  1.00  0.00      BS   C  
ATOM    523  N6  ADE B  17       3.476   0.827  -5.365  1.00  0.00      BS   N  
ATOM    524  N7  ADE B  17       0.881   1.279  -3.683  1.00  0.00      BS   N  
ATOM    525  C8  ADE B  17       0.032   0.945  -2.793  1.00  0.00      BS   C  
ATOM    526  N9  ADE B  17       0.111  -0.362  -2.460  1.00  0.00      BS   N  
ATOM    527  H2  ADE B  17       3.135  -3.318  -4.190  1.00  0.00      BS   H  
ATOM    528  H8  ADE B  17      -0.698   1.571  -2.279  1.00  0.00      BS   H  
ATOM    529  H1' ADE B  17      -0.465  -2.111  -1.430  1.00  0.00      BS   H  
ATOM    530  H2' ADE B  17      -0.528  -0.546   0.468  1.00  0.00      BS   H  
ATOM    531  H3' ADE B  17      -3.084  -0.193   0.589  1.00  0.00      BS   H  
ATOM    532  H4' ADE B  17      -3.768  -2.098  -1.443  1.00  0.00      BS   H  
ATOM    533  H5' ADE B  17      -4.785  -0.319  -2.637  1.00  0.00      BS   H  
ATOM    534  H61 ADE B  17       3.224   1.787  -5.474  1.00  0.00      BS   H  
ATOM    535  H62 ADE B  17       4.345   0.587  -5.796  1.00  0.00      BS   H  
ATOM    536 H2'' ADE B  17      -1.311   0.809  -0.511  1.00  0.00      BS   H  
ATOM    537 H5'' ADE B  17      -4.863   0.098  -0.846  1.00  0.00      BS   H  
ATOM    538  P   ADE B  18      -2.071  -2.261   2.166  1.00  0.00      BS   P  
ATOM    539  O1P ADE B  18      -2.983  -3.155   2.873  1.00  0.00      BS   O  
ATOM    540  O2P ADE B  18      -2.030  -0.867   2.641  1.00  0.00      BS   O  
ATOM    541  C5' ADE B  18      -0.304  -4.220   2.344  1.00  0.00      BS   C  
ATOM    542  O5' ADE B  18      -0.552  -2.805   2.164  1.00  0.00      BS   O  
ATOM    543  C4' ADE B  18       1.205  -4.490   2.181  1.00  0.00      BS   C  
ATOM    544  O4' ADE B  18       1.620  -4.134   0.785  1.00  0.00      BS   O  
ATOM    545  C3' ADE B  18       2.117  -3.678   3.073  1.00  0.00      BS   C  
ATOM    546  O3' ADE B  18       2.327  -4.220   4.429  1.00  0.00      BS   O  
ATOM    547  C2' ADE B  18       3.402  -3.876   2.363  1.00  0.00      BS   C  
ATOM    548  C1' ADE B  18       2.986  -3.662   0.854  1.00  0.00      BS   C  
ATOM    549  N1  ADE B  18       5.460  -0.228  -1.984  1.00  0.00      BS   N  
ATOM    550  C2  ADE B  18       5.726  -1.506  -1.689  1.00  0.00      BS   C  
ATOM    551  N3  ADE B  18       4.985  -2.386  -1.027  1.00  0.00      BS   N  
ATOM    552  C4  ADE B  18       3.893  -1.747  -0.427  1.00  0.00      BS   C  
ATOM    553  C5  ADE B  18       3.443  -0.433  -0.731  1.00  0.00      BS   C  
ATOM    554  C6  ADE B  18       4.309   0.326  -1.526  1.00  0.00      BS   C  
ATOM    555  N6  ADE B  18       3.958   1.563  -1.911  1.00  0.00      BS   N  
ATOM    556  N7  ADE B  18       2.293  -0.151  -0.020  1.00  0.00      BS   N  
ATOM    557  C8  ADE B  18       2.056  -1.290   0.603  1.00  0.00      BS   C  
ATOM    558  N9  ADE B  18       2.967  -2.294   0.370  1.00  0.00      BS   N  
ATOM    559  H2  ADE B  18       6.626  -1.944  -2.118  1.00  0.00      BS   H  
ATOM    560  H8  ADE B  18       1.205  -1.574   1.223  1.00  0.00      BS   H  
ATOM    561  H1' ADE B  18       3.619  -4.330   0.230  1.00  0.00      BS   H  
ATOM    562  H2' ADE B  18       3.767  -4.923   2.441  1.00  0.00      BS   H  
ATOM    563  H3' ADE B  18       1.826  -2.607   3.100  1.00  0.00      BS   H  
ATOM    564  H4' ADE B  18       1.390  -5.556   2.433  1.00  0.00      BS   H  
ATOM    565  H5' ADE B  18      -0.846  -4.728   1.518  1.00  0.00      BS   H  
ATOM    566  H61 ADE B  18       3.170   1.920  -1.410  1.00  0.00      BS   H  
ATOM    567  H62 ADE B  18       4.608   2.314  -2.027  1.00  0.00      BS   H  
ATOM    568 H2'' ADE B  18       4.174  -3.159   2.714  1.00  0.00      BS   H  
ATOM    569 H5'' ADE B  18      -0.612  -4.505   3.373  1.00  0.00      BS   H  
ATOM    570  P   CYT B  19       1.681  -3.488   5.703  1.00  0.00      BS   P  
ATOM    571  O1P CYT B  19       0.404  -4.162   5.970  1.00  0.00      BS   O  
ATOM    572  O2P CYT B  19       1.609  -2.041   5.429  1.00  0.00      BS   O  
ATOM    573  C5' CYT B  19       3.913  -4.507   7.153  1.00  0.00      BS   C  
ATOM    574  O5' CYT B  19       2.689  -3.730   6.939  1.00  0.00      BS   O  
ATOM    575  C4' CYT B  19       5.171  -3.668   7.094  1.00  0.00      BS   C  
ATOM    576  O4' CYT B  19       5.286  -3.016   5.797  1.00  0.00      BS   O  
ATOM    577  C3' CYT B  19       5.134  -2.466   8.125  1.00  0.00      BS   C  
ATOM    578  O3' CYT B  19       6.335  -2.541   8.975  1.00  0.00      BS   O  
ATOM    579  C2' CYT B  19       5.110  -1.239   7.251  1.00  0.00      BS   C  
ATOM    580  C1' CYT B  19       5.776  -1.706   5.962  1.00  0.00      BS   C  
ATOM    581  N1  CYT B  19       5.682  -0.862   4.689  1.00  0.00      BS   N  
ATOM    582  C2  CYT B  19       6.819  -0.619   3.796  1.00  0.00      BS   C  
ATOM    583  O2  CYT B  19       7.956  -1.017   4.090  1.00  0.00      BS   O  
ATOM    584  N3  CYT B  19       6.636   0.092   2.681  1.00  0.00      BS   N  
ATOM    585  C4  CYT B  19       5.434   0.557   2.358  1.00  0.00      BS   C  
ATOM    586  N4  CYT B  19       5.312   1.299   1.221  1.00  0.00      BS   N  
ATOM    587  C5  CYT B  19       4.252   0.419   3.217  1.00  0.00      BS   C  
ATOM    588  C6  CYT B  19       4.437  -0.430   4.267  1.00  0.00      BS   C  
ATOM    589  H5  CYT B  19       3.259   0.774   2.942  1.00  0.00      BS   H  
ATOM    590  H6  CYT B  19       3.599  -0.587   4.946  1.00  0.00      BS   H  
ATOM    591  H1' CYT B  19       6.851  -1.769   6.235  1.00  0.00      BS   H  
ATOM    592  H2' CYT B  19       5.724  -0.394   7.630  1.00  0.00      BS   H  
ATOM    593  H3' CYT B  19       4.222  -2.578   8.749  1.00  0.00      BS   H  
ATOM    594  H4' CYT B  19       6.065  -4.326   7.093  1.00  0.00      BS   H  
ATOM    595  H41 CYT B  19       6.171   1.701   0.903  1.00  0.00      BS   H  
ATOM    596  H5' CYT B  19       4.072  -5.308   6.400  1.00  0.00      BS   H  
ATOM    597  H42 CYT B  19       4.530   1.894   1.036  1.00  0.00      BS   H  
ATOM    598 H2'' CYT B  19       4.115  -0.775   7.086  1.00  0.00      BS   H  
ATOM    599 H5'' CYT B  19       3.859  -4.963   8.165  1.00  0.00      BS   H  
ATOM    600  P   ADE B  20       6.485  -1.505  10.127  1.00  0.00      BS   P  
ATOM    601  O1P ADE B  20       7.034  -2.234  11.302  1.00  0.00      BS   O  
ATOM    602  O2P ADE B  20       5.233  -0.803  10.426  1.00  0.00      BS   O  
ATOM    603  C5' ADE B  20       8.587  -0.906   8.774  1.00  0.00      BS   C  
ATOM    604  O5' ADE B  20       7.537  -0.473   9.623  1.00  0.00      BS   O  
ATOM    605  C4' ADE B  20       9.511   0.225   8.211  1.00  0.00      BS   C  
ATOM    606  O4' ADE B  20       8.907   0.614   6.925  1.00  0.00      BS   O  
ATOM    607  C3' ADE B  20       9.531   1.606   9.001  1.00  0.00      BS   C  
ATOM    608  O3' ADE B  20      10.834   2.214   9.131  1.00  0.00      BS   O  
ATOM    609  C2' ADE B  20       8.578   2.523   8.254  1.00  0.00      BS   C  
ATOM    610  C1' ADE B  20       8.818   2.012   6.822  1.00  0.00      BS   C  
ATOM    611  N1  ADE B  20       8.026   4.404   2.377  1.00  0.00      BS   N  
ATOM    612  C2  ADE B  20       9.023   4.134   3.133  1.00  0.00      BS   C  
ATOM    613  N3  ADE B  20       9.174   3.409   4.211  1.00  0.00      BS   N  
ATOM    614  C4  ADE B  20       7.985   3.056   4.681  1.00  0.00      BS   C  
ATOM    615  C5  ADE B  20       6.770   3.389   4.176  1.00  0.00      BS   C  
ATOM    616  C6  ADE B  20       6.816   4.064   2.901  1.00  0.00      BS   C  
ATOM    617  N6  ADE B  20       5.701   4.449   2.170  1.00  0.00      BS   N  
ATOM    618  N7  ADE B  20       5.796   2.925   5.047  1.00  0.00      BS   N  
ATOM    619  C8  ADE B  20       6.470   2.281   5.992  1.00  0.00      BS   C  
ATOM    620  N9  ADE B  20       7.802   2.401   5.857  1.00  0.00      BS   N  
ATOM    621  H2  ADE B  20       9.945   4.490   2.674  1.00  0.00      BS   H  
ATOM    622  H8  ADE B  20       6.021   1.813   6.869  1.00  0.00      BS   H  
ATOM    623  H1' ADE B  20       9.825   2.268   6.428  1.00  0.00      BS   H  
ATOM    624  H2' ADE B  20       8.935   3.575   8.262  1.00  0.00      BS   H  
ATOM    625  H3' ADE B  20       9.155   1.369  10.020  1.00  0.00      BS   H  
ATOM    626  H4' ADE B  20      10.526  -0.171   7.995  1.00  0.00      BS   H  
ATOM    627  H5' ADE B  20       8.195  -1.478   7.906  1.00  0.00      BS   H  
ATOM    628  H61 ADE B  20       4.755   4.504   2.490  1.00  0.00      BS   H  
ATOM    629  H62 ADE B  20       5.842   5.067   1.396  1.00  0.00      BS   H  
ATOM    630  H3T ADE B  20      10.890   2.781   9.903  1.00  0.00      BS   H  
ATOM    631 H2'' ADE B  20       7.521   2.547   8.595  1.00  0.00      BS   H  
ATOM    632 H5'' ADE B  20       9.186  -1.685   9.291  1.00  0.00      BS   H  
TER   
ATOM    633  C5' URA R   1      11.450  11.063  -3.211  1.00  0.00      R    C  
ATOM    634  O5' URA R   1      10.168  10.679  -3.781  1.00  0.00      R    O  
ATOM    635  C4' URA R   1      11.869  10.228  -1.873  1.00  0.00      R    C  
ATOM    636  O4' URA R   1      10.850  10.259  -0.889  1.00  0.00      R    O  
ATOM    637  C3' URA R   1      12.068   8.818  -2.164  1.00  0.00      R    C  
ATOM    638  O3' URA R   1      13.342   8.673  -2.803  1.00  0.00      R    O  
ATOM    639  C2' URA R   1      11.942   8.302  -0.669  1.00  0.00      R    C  
ATOM    640  O2' URA R   1      13.088   8.642   0.115  1.00  0.00      R    O  
ATOM    641  C1' URA R   1      10.776   9.020  -0.195  1.00  0.00      R    C  
ATOM    642  N1  URA R   1       9.469   8.231  -0.415  1.00  0.00      R    N  
ATOM    643  C2  URA R   1       9.269   7.105   0.382  1.00  0.00      R    C  
ATOM    644  O2  URA R   1      10.132   6.794   1.210  1.00  0.00      R    O  
ATOM    645  N3  URA R   1       8.134   6.411   0.258  1.00  0.00      R    N  
ATOM    646  C4  URA R   1       7.108   6.818  -0.516  1.00  0.00      R    C  
ATOM    647  O4  URA R   1       5.966   6.369  -0.324  1.00  0.00      R    O  
ATOM    648  C5  URA R   1       7.367   7.893  -1.468  1.00  0.00      R    C  
ATOM    649  C6  URA R   1       8.507   8.602  -1.383  1.00  0.00      R    C  
ATOM    650  H3  URA R   1       8.005   5.571   0.804  1.00  0.00      R    H  
ATOM    651  H5  URA R   1       6.465   8.123  -2.036  1.00  0.00      R    H  
ATOM    652  H6  URA R   1       8.699   9.409  -2.091  1.00  0.00      R    H  
ATOM    653  H1' URA R   1      10.946   9.346   0.853  1.00  0.00      R    H  
ATOM    654  H2' URA R   1      13.020   8.632   1.072  1.00  0.00      R    H  
ATOM    655  H3' URA R   1      11.309   8.419  -2.871  1.00  0.00      R    H  
ATOM    656  H4' URA R   1      12.730  10.860  -1.569  1.00  0.00      R    H  
ATOM    657  H5' URA R   1      11.448  12.134  -2.912  1.00  0.00      R    H  
ATOM    658  H5T URA R   1      10.301  11.018  -4.669  1.00  0.00      R    H  
ATOM    659 H2'' URA R   1      11.857   7.208  -0.844  1.00  0.00      R    H  
ATOM    660 H5'' URA R   1      12.329  10.904  -3.871  1.00  0.00      R    H  
ATOM    661  P   GUA R   2      13.662   7.304  -3.517  1.00  0.00      R    P  
ATOM    662  O1P GUA R   2      15.028   7.463  -4.054  1.00  0.00      R    O  
ATOM    663  O2P GUA R   2      12.700   6.890  -4.535  1.00  0.00      R    O  
ATOM    664  C5' GUA R   2      15.008   6.128  -1.682  1.00  0.00      R    C  
ATOM    665  O5' GUA R   2      13.770   6.227  -2.441  1.00  0.00      R    O  
ATOM    666  C4' GUA R   2      14.805   5.053  -0.715  1.00  0.00      R    C  
ATOM    667  O4' GUA R   2      13.731   5.261   0.234  1.00  0.00      R    O  
ATOM    668  C3' GUA R   2      14.479   3.618  -1.271  1.00  0.00      R    C  
ATOM    669  O3' GUA R   2      15.679   3.006  -1.886  1.00  0.00      R    O  
ATOM    670  C2' GUA R   2      14.073   2.960  -0.023  1.00  0.00      R    C  
ATOM    671  O2' GUA R   2      15.171   2.573   0.830  1.00  0.00      R    O  
ATOM    672  C1' GUA R   2      13.245   3.990   0.522  1.00  0.00      R    C  
ATOM    673  N1  GUA R   2       8.907   1.251   1.184  1.00  0.00      R    N  
ATOM    674  C2  GUA R   2      10.137   1.066   1.782  1.00  0.00      R    C  
ATOM    675  N2  GUA R   2      10.201   0.226   2.801  1.00  0.00      R    N  
ATOM    676  N3  GUA R   2      11.209   1.756   1.428  1.00  0.00      R    N  
ATOM    677  C4  GUA R   2      10.930   2.686   0.488  1.00  0.00      R    C  
ATOM    678  C5  GUA R   2       9.745   2.890  -0.237  1.00  0.00      R    C  
ATOM    679  C6  GUA R   2       8.627   2.152   0.133  1.00  0.00      R    C  
ATOM    680  O6  GUA R   2       7.556   2.202  -0.445  1.00  0.00      R    O  
ATOM    681  N7  GUA R   2       9.893   3.945  -1.149  1.00  0.00      R    N  
ATOM    682  C8  GUA R   2      11.083   4.416  -0.845  1.00  0.00      R    C  
ATOM    683  N9  GUA R   2      11.813   3.725   0.102  1.00  0.00      R    N  
ATOM    684  H1  GUA R   2       8.085   0.759   1.505  1.00  0.00      R    H  
ATOM    685  H8  GUA R   2      11.559   5.270  -1.328  1.00  0.00      R    H  
ATOM    686  H1' GUA R   2      13.336   4.082   1.625  1.00  0.00      R    H  
ATOM    687  H2' GUA R   2      14.894   2.253   1.692  1.00  0.00      R    H  
ATOM    688  H21 GUA R   2       9.409  -0.097   3.317  1.00  0.00      R    H  
ATOM    689  H3' GUA R   2      13.637   3.852  -1.957  1.00  0.00      R    H  
ATOM    690  H22 GUA R   2      11.088   0.056   3.229  1.00  0.00      R    H  
ATOM    691  H4' GUA R   2      15.683   4.992  -0.036  1.00  0.00      R    H  
ATOM    692  H5' GUA R   2      15.117   7.068  -1.100  1.00  0.00      R    H  
ATOM    693 H2'' GUA R   2      13.493   2.034  -0.222  1.00  0.00      R    H  
ATOM    694 H5'' GUA R   2      15.904   5.870  -2.285  1.00  0.00      R    H  
ATOM    695  P   URA R   3      15.601   2.546  -3.359  1.00  0.00      R    P  
ATOM    696  O1P URA R   3      16.904   2.192  -3.837  1.00  0.00      R    O  
ATOM    697  O2P URA R   3      14.858   3.516  -4.170  1.00  0.00      R    O  
ATOM    698  C5' URA R   3      14.930   0.213  -2.312  1.00  0.00      R    C  
ATOM    699  O5' URA R   3      14.677   1.286  -3.285  1.00  0.00      R    O  
ATOM    700  C4' URA R   3      13.664  -0.671  -2.127  1.00  0.00      R    C  
ATOM    701  O4' URA R   3      12.520   0.007  -1.403  1.00  0.00      R    O  
ATOM    702  C3' URA R   3      12.877  -1.467  -3.251  1.00  0.00      R    C  
ATOM    703  O3' URA R   3      13.695  -2.384  -4.013  1.00  0.00      R    O  
ATOM    704  C2' URA R   3      11.683  -2.045  -2.500  1.00  0.00      R    C  
ATOM    705  O2' URA R   3      12.114  -3.003  -1.562  1.00  0.00      R    O  
ATOM    706  C1' URA R   3      11.339  -0.747  -1.725  1.00  0.00      R    C  
ATOM    707  N1  URA R   3      10.394   0.100  -2.458  1.00  0.00      R    N  
ATOM    708  C2  URA R   3       9.069  -0.228  -2.368  1.00  0.00      R    C  
ATOM    709  O2  URA R   3       8.671  -1.131  -1.582  1.00  0.00      R    O  
ATOM    710  N3  URA R   3       8.254   0.510  -3.142  1.00  0.00      R    N  
ATOM    711  C4  URA R   3       8.558   1.672  -3.882  1.00  0.00      R    C  
ATOM    712  O4  URA R   3       7.647   2.115  -4.622  1.00  0.00      R    O  
ATOM    713  C5  URA R   3       9.935   1.994  -3.879  1.00  0.00      R    C  
ATOM    714  C6  URA R   3      10.802   1.229  -3.179  1.00  0.00      R    C  
ATOM    715  H3  URA R   3       7.292   0.212  -3.072  1.00  0.00      R    H  
ATOM    716  H5  URA R   3      10.118   2.849  -4.531  1.00  0.00      R    H  
ATOM    717  H6  URA R   3      11.872   1.397  -3.303  1.00  0.00      R    H  
ATOM    718  H1' URA R   3      10.896  -1.021  -0.744  1.00  0.00      R    H  
ATOM    719  H2' URA R   3      11.390  -3.528  -1.213  1.00  0.00      R    H  
ATOM    720  H3' URA R   3      12.488  -0.692  -3.945  1.00  0.00      R    H  
ATOM    721  H4' URA R   3      13.908  -1.443  -1.365  1.00  0.00      R    H  
ATOM    722  H5' URA R   3      15.084   0.680  -1.316  1.00  0.00      R    H  
ATOM    723 H2'' URA R   3      10.903  -2.386  -3.213  1.00  0.00      R    H  
ATOM    724 H5'' URA R   3      15.784  -0.437  -2.599  1.00  0.00      R    H  
ATOM    725  P   URA R   4      13.114  -2.726  -5.474  1.00  0.00      R    P  
ATOM    726  O1P URA R   4      14.155  -3.543  -6.146  1.00  0.00      R    O  
ATOM    727  O2P URA R   4      12.627  -1.502  -6.132  1.00  0.00      R    O  
ATOM    728  C5' URA R   4      11.793  -4.936  -4.832  1.00  0.00      R    C  
ATOM    729  O5' URA R   4      11.835  -3.529  -5.194  1.00  0.00      R    O  
ATOM    730  C4' URA R   4      10.399  -5.520  -4.799  1.00  0.00      R    C  
ATOM    731  O4' URA R   4       9.497  -4.678  -3.980  1.00  0.00      R    O  
ATOM    732  C3' URA R   4       9.649  -5.569  -6.102  1.00  0.00      R    C  
ATOM    733  O3' URA R   4       9.991  -6.772  -6.823  1.00  0.00      R    O  
ATOM    734  C2' URA R   4       8.215  -5.631  -5.660  1.00  0.00      R    C  
ATOM    735  O2' URA R   4       7.799  -6.950  -5.177  1.00  0.00      R    O  
ATOM    736  C1' URA R   4       8.187  -4.645  -4.500  1.00  0.00      R    C  
ATOM    737  N1  URA R   4       7.718  -3.285  -4.923  1.00  0.00      R    N  
ATOM    738  C2  URA R   4       6.361  -3.004  -4.729  1.00  0.00      R    C  
ATOM    739  O2  URA R   4       5.514  -3.806  -4.260  1.00  0.00      R    O  
ATOM    740  N3  URA R   4       5.939  -1.841  -5.262  1.00  0.00      R    N  
ATOM    741  C4  URA R   4       6.638  -0.967  -6.065  1.00  0.00      R    C  
ATOM    742  O4  URA R   4       6.129  -0.003  -6.623  1.00  0.00      R    O  
ATOM    743  C5  URA R   4       8.033  -1.181  -6.016  1.00  0.00      R    C  
ATOM    744  C6  URA R   4       8.485  -2.362  -5.592  1.00  0.00      R    C  
ATOM    745  H3  URA R   4       4.944  -1.666  -5.231  1.00  0.00      R    H  
ATOM    746  H5  URA R   4       8.748  -0.562  -6.559  1.00  0.00      R    H  
ATOM    747  H6  URA R   4       9.556  -2.558  -5.643  1.00  0.00      R    H  
ATOM    748  H1' URA R   4       7.583  -5.021  -3.648  1.00  0.00      R    H  
ATOM    749  H2' URA R   4       6.969  -7.238  -5.565  1.00  0.00      R    H  
ATOM    750  H3' URA R   4       9.739  -4.623  -6.678  1.00  0.00      R    H  
ATOM    751  H4' URA R   4      10.375  -6.549  -4.381  1.00  0.00      R    H  
ATOM    752  H5' URA R   4      12.210  -5.033  -3.807  1.00  0.00      R    H  
ATOM    753 H2'' URA R   4       7.502  -5.297  -6.443  1.00  0.00      R    H  
ATOM    754 H5'' URA R   4      12.344  -5.631  -5.501  1.00  0.00      R    H  
ATOM    755  P   GUA R   5       9.832  -6.865  -8.417  1.00  0.00      R    P  
ATOM    756  O1P GUA R   5      10.604  -7.998  -8.918  1.00  0.00      R    O  
ATOM    757  O2P GUA R   5      10.157  -5.518  -8.975  1.00  0.00      R    O  
ATOM    758  C5' GUA R   5       7.750  -8.373  -8.069  1.00  0.00      R    C  
ATOM    759  O5' GUA R   5       8.336  -7.164  -8.674  1.00  0.00      R    O  
ATOM    760  C4' GUA R   5       6.200  -8.276  -7.975  1.00  0.00      R    C  
ATOM    761  O4' GUA R   5       5.819  -7.150  -7.055  1.00  0.00      R    O  
ATOM    762  C3' GUA R   5       5.505  -7.926  -9.213  1.00  0.00      R    C  
ATOM    763  O3' GUA R   5       5.535  -9.115 -10.007  1.00  0.00      R    O  
ATOM    764  C2' GUA R   5       4.190  -7.441  -8.655  1.00  0.00      R    C  
ATOM    765  O2' GUA R   5       3.327  -8.473  -8.461  1.00  0.00      R    O  
ATOM    766  C1' GUA R   5       4.570  -6.670  -7.374  1.00  0.00      R    C  
ATOM    767  N1  GUA R   5       1.894  -2.310  -7.725  1.00  0.00      R    N  
ATOM    768  C2  GUA R   5       1.564  -3.521  -7.122  1.00  0.00      R    C  
ATOM    769  N2  GUA R   5       0.326  -3.503  -6.577  1.00  0.00      R    N  
ATOM    770  N3  GUA R   5       2.379  -4.592  -7.025  1.00  0.00      R    N  
ATOM    771  C4  GUA R   5       3.554  -4.303  -7.517  1.00  0.00      R    C  
ATOM    772  C5  GUA R   5       4.022  -3.120  -8.088  1.00  0.00      R    C  
ATOM    773  C6  GUA R   5       3.146  -1.956  -8.194  1.00  0.00      R    C  
ATOM    774  O6  GUA R   5       3.431  -0.848  -8.802  1.00  0.00      R    O  
ATOM    775  N7  GUA R   5       5.310  -3.246  -8.568  1.00  0.00      R    N  
ATOM    776  C8  GUA R   5       5.610  -4.508  -8.268  1.00  0.00      R    C  
ATOM    777  N9  GUA R   5       4.573  -5.197  -7.676  1.00  0.00      R    N  
ATOM    778  H1  GUA R   5       1.204  -1.573  -7.724  1.00  0.00      R    H  
ATOM    779  H8  GUA R   5       6.615  -4.866  -8.495  1.00  0.00      R    H  
ATOM    780  H1' GUA R   5       3.897  -6.925  -6.527  1.00  0.00      R    H  
ATOM    781  H2' GUA R   5       2.477  -8.029  -8.427  1.00  0.00      R    H  
ATOM    782  H21 GUA R   5      -0.291  -2.718  -6.543  1.00  0.00      R    H  
ATOM    783  H3' GUA R   5       6.024  -7.086  -9.723  1.00  0.00      R    H  
ATOM    784  H22 GUA R   5       0.045  -4.314  -6.064  1.00  0.00      R    H  
ATOM    785  H4' GUA R   5       5.827  -9.194  -7.473  1.00  0.00      R    H  
ATOM    786  H5' GUA R   5       8.223  -8.587  -7.086  1.00  0.00      R    H  
ATOM    787 H2'' GUA R   5       3.713  -6.740  -9.374  1.00  0.00      R    H  
ATOM    788 H5'' GUA R   5       7.924  -9.183  -8.809  1.00  0.00      R    H  
ATOM    789  P   URA R   6       5.054  -8.897 -11.534  1.00  0.00      R    P  
ATOM    790  O1P URA R   6       5.012 -10.287 -12.127  1.00  0.00      R    O  
ATOM    791  O2P URA R   6       5.957  -7.981 -12.183  1.00  0.00      R    O  
ATOM    792  C5' URA R   6       2.397  -8.950 -11.543  1.00  0.00      R    C  
ATOM    793  O5' URA R   6       3.625  -8.222 -11.577  1.00  0.00      R    O  
ATOM    794  C4' URA R   6       1.187  -8.134 -11.104  1.00  0.00      R    C  
ATOM    795  O4' URA R   6       1.459  -7.165 -10.063  1.00  0.00      R    O  
ATOM    796  C3' URA R   6       0.654  -7.291 -12.246  1.00  0.00      R    C  
ATOM    797  O3' URA R   6      -0.128  -8.071 -13.174  1.00  0.00      R    O  
ATOM    798  C2' URA R   6      -0.225  -6.328 -11.353  1.00  0.00      R    C  
ATOM    799  O2' URA R   6      -1.341  -6.990 -10.687  1.00  0.00      R    O  
ATOM    800  C1' URA R   6       0.722  -6.002 -10.236  1.00  0.00      R    C  
ATOM    801  N1  URA R   6       1.537  -4.819 -10.644  1.00  0.00      R    N  
ATOM    802  C2  URA R   6       0.992  -3.578 -10.724  1.00  0.00      R    C  
ATOM    803  O2  URA R   6      -0.225  -3.371 -10.494  1.00  0.00      R    O  
ATOM    804  N3  URA R   6       1.791  -2.593 -11.191  1.00  0.00      R    N  
ATOM    805  C4  URA R   6       3.065  -2.698 -11.665  1.00  0.00      R    C  
ATOM    806  O4  URA R   6       3.746  -1.714 -11.829  1.00  0.00      R    O  
ATOM    807  C5  URA R   6       3.513  -4.046 -11.790  1.00  0.00      R    C  
ATOM    808  C6  URA R   6       2.741  -5.029 -11.239  1.00  0.00      R    C  
ATOM    809  H3  URA R   6       1.353  -1.682 -11.185  1.00  0.00      R    H  
ATOM    810  H5  URA R   6       4.504  -4.296 -12.171  1.00  0.00      R    H  
ATOM    811  H6  URA R   6       3.049  -6.066 -11.375  1.00  0.00      R    H  
ATOM    812  H1' URA R   6       0.159  -5.781  -9.305  1.00  0.00      R    H  
ATOM    813  H2' URA R   6      -1.885  -6.342 -10.234  1.00  0.00      R    H  
ATOM    814  H3' URA R   6       1.456  -6.730 -12.773  1.00  0.00      R    H  
ATOM    815  H4' URA R   6       0.349  -8.787 -10.782  1.00  0.00      R    H  
ATOM    816  H5' URA R   6       2.523  -9.722 -10.755  1.00  0.00      R    H  
ATOM    817 H2'' URA R   6      -0.569  -5.434 -11.914  1.00  0.00      R    H  
ATOM    818 H5'' URA R   6       2.107  -9.404 -12.514  1.00  0.00      R    H  
ATOM    819  P   ADE R   7      -0.375  -7.338 -14.535  1.00  0.00      R    P  
ATOM    820  O1P ADE R   7      -1.399  -8.191 -15.189  1.00  0.00      R    O  
ATOM    821  O2P ADE R   7       0.907  -7.190 -15.233  1.00  0.00      R    O  
ATOM    822  C5' ADE R   7      -2.430  -5.828 -13.816  1.00  0.00      R    C  
ATOM    823  O5' ADE R   7      -0.984  -5.908 -14.118  1.00  0.00      R    O  
ATOM    824  C4' ADE R   7      -2.892  -4.287 -13.728  1.00  0.00      R    C  
ATOM    825  O4' ADE R   7      -1.980  -3.421 -12.911  1.00  0.00      R    O  
ATOM    826  C3' ADE R   7      -2.955  -3.540 -15.015  1.00  0.00      R    C  
ATOM    827  O3' ADE R   7      -4.107  -3.853 -15.772  1.00  0.00      R    O  
ATOM    828  C2' ADE R   7      -2.903  -2.066 -14.550  1.00  0.00      R    C  
ATOM    829  O2' ADE R   7      -4.177  -1.533 -14.256  1.00  0.00      R    O  
ATOM    830  C1' ADE R   7      -1.963  -2.138 -13.385  1.00  0.00      R    C  
ATOM    831  N1  ADE R   7       0.920   1.842 -14.772  1.00  0.00      R    N  
ATOM    832  C2  ADE R   7      -0.337   1.689 -14.385  1.00  0.00      R    C  
ATOM    833  N3  ADE R   7      -1.013   0.605 -14.086  1.00  0.00      R    N  
ATOM    834  C4  ADE R   7      -0.216  -0.475 -14.047  1.00  0.00      R    C  
ATOM    835  C5  ADE R   7       1.100  -0.522 -14.422  1.00  0.00      R    C  
ATOM    836  C6  ADE R   7       1.707   0.663 -14.755  1.00  0.00      R    C  
ATOM    837  N6  ADE R   7       3.007   0.838 -14.966  1.00  0.00      R    N  
ATOM    838  N7  ADE R   7       1.483  -1.838 -14.482  1.00  0.00      R    N  
ATOM    839  C8  ADE R   7       0.486  -2.537 -14.068  1.00  0.00      R    C  
ATOM    840  N9  ADE R   7      -0.597  -1.722 -13.806  1.00  0.00      R    N  
ATOM    841  H2  ADE R   7      -0.913   2.614 -14.423  1.00  0.00      R    H  
ATOM    842  H8  ADE R   7       0.553  -3.622 -13.977  1.00  0.00      R    H  
ATOM    843  H1' ADE R   7      -2.244  -1.345 -12.661  1.00  0.00      R    H  
ATOM    844  H2' ADE R   7      -4.388  -0.936 -14.977  1.00  0.00      R    H  
ATOM    845  H3' ADE R   7      -2.053  -3.892 -15.560  1.00  0.00      R    H  
ATOM    846  H4' ADE R   7      -3.907  -4.313 -13.278  1.00  0.00      R    H  
ATOM    847  H5' ADE R   7      -2.579  -6.223 -12.788  1.00  0.00      R    H  
ATOM    848  H61 ADE R   7       3.387   1.755 -15.082  1.00  0.00      R    H  
ATOM    849  H62 ADE R   7       3.686   0.104 -14.929  1.00  0.00      R    H  
ATOM    850 H2'' ADE R   7      -2.495  -1.534 -15.437  1.00  0.00      R    H  
ATOM    851 H5'' ADE R   7      -3.113  -6.369 -14.508  1.00  0.00      R    H  
ATOM    852  P   ADE R   8      -4.147  -3.621 -17.294  1.00  0.00      R    P  
ATOM    853  O1P ADE R   8      -5.302  -4.334 -17.831  1.00  0.00      R    O  
ATOM    854  O2P ADE R   8      -2.859  -3.938 -17.946  1.00  0.00      R    O  
ATOM    855  C5' ADE R   8      -5.683  -1.493 -17.381  1.00  0.00      R    C  
ATOM    856  O5' ADE R   8      -4.332  -2.075 -17.428  1.00  0.00      R    O  
ATOM    857  C4' ADE R   8      -5.579   0.025 -17.428  1.00  0.00      R    C  
ATOM    858  O4' ADE R   8      -4.614   0.599 -16.418  1.00  0.00      R    O  
ATOM    859  C3' ADE R   8      -5.016   0.495 -18.787  1.00  0.00      R    C  
ATOM    860  O3' ADE R   8      -6.196   0.555 -19.665  1.00  0.00      R    O  
ATOM    861  C2' ADE R   8      -4.382   1.866 -18.492  1.00  0.00      R    C  
ATOM    862  O2' ADE R   8      -5.286   3.017 -18.442  1.00  0.00      R    O  
ATOM    863  C1' ADE R   8      -3.774   1.603 -17.148  1.00  0.00      R    C  
ATOM    864  N1  ADE R   8       0.830   3.280 -18.151  1.00  0.00      R    N  
ATOM    865  C2  ADE R   8      -0.316   3.864 -17.849  1.00  0.00      R    C  
ATOM    866  N3  ADE R   8      -1.495   3.324 -17.413  1.00  0.00      R    N  
ATOM    867  C4  ADE R   8      -1.323   2.007 -17.544  1.00  0.00      R    C  
ATOM    868  C5  ADE R   8      -0.201   1.235 -17.854  1.00  0.00      R    C  
ATOM    869  C6  ADE R   8       0.950   1.952 -18.163  1.00  0.00      R    C  
ATOM    870  N6  ADE R   8       2.100   1.407 -18.534  1.00  0.00      R    N  
ATOM    871  N7  ADE R   8      -0.506  -0.135 -17.878  1.00  0.00      R    N  
ATOM    872  C8  ADE R   8      -1.791  -0.115 -17.592  1.00  0.00      R    C  
ATOM    873  N9  ADE R   8      -2.322   1.124 -17.365  1.00  0.00      R    N  
ATOM    874  H2  ADE R   8      -0.185   4.932 -17.679  1.00  0.00      R    H  
ATOM    875  H8  ADE R   8      -2.321  -1.068 -17.607  1.00  0.00      R    H  
ATOM    876  H1' ADE R   8      -3.744   2.492 -16.481  1.00  0.00      R    H  
ATOM    877  H2' ADE R   8      -5.246   3.377 -19.331  1.00  0.00      R    H  
ATOM    878  H3' ADE R   8      -4.262  -0.277 -19.052  1.00  0.00      R    H  
ATOM    879  H4' ADE R   8      -6.594   0.430 -17.227  1.00  0.00      R    H  
ATOM    880  H5' ADE R   8      -6.286  -1.746 -16.484  1.00  0.00      R    H  
ATOM    881  H61 ADE R   8       2.845   2.073 -18.512  1.00  0.00      R    H  
ATOM    882  H62 ADE R   8       2.318   0.452 -18.736  1.00  0.00      R    H  
ATOM    883 H2'' ADE R   8      -3.571   2.067 -19.224  1.00  0.00      R    H  
ATOM    884 H5'' ADE R   8      -6.313  -1.953 -18.173  1.00  0.00      R    H  
ATOM    885  P   GUA R   9      -6.009   0.427 -21.193  1.00  0.00      R    P  
ATOM    886  O1P GUA R   9      -7.356   0.337 -21.874  1.00  0.00      R    O  
ATOM    887  O2P GUA R   9      -5.049  -0.597 -21.616  1.00  0.00      R    O  
ATOM    888  C5' GUA R   9      -6.125   2.975 -21.848  1.00  0.00      R    C  
ATOM    889  O5' GUA R   9      -5.339   1.825 -21.587  1.00  0.00      R    O  
ATOM    890  C4' GUA R   9      -5.351   4.284 -21.949  1.00  0.00      R    C  
ATOM    891  O4' GUA R   9      -4.441   4.505 -20.839  1.00  0.00      R    O  
ATOM    892  C3' GUA R   9      -4.563   4.597 -23.207  1.00  0.00      R    C  
ATOM    893  O3' GUA R   9      -5.382   5.111 -24.295  1.00  0.00      R    O  
ATOM    894  C2' GUA R   9      -3.476   5.594 -22.747  1.00  0.00      R    C  
ATOM    895  O2' GUA R   9      -3.910   6.944 -22.626  1.00  0.00      R    O  
ATOM    896  C1' GUA R   9      -3.157   4.972 -21.384  1.00  0.00      R    C  
ATOM    897  N1  GUA R   9       1.953   4.444 -21.486  1.00  0.00      R    N  
ATOM    898  C2  GUA R   9       1.266   5.587 -21.546  1.00  0.00      R    C  
ATOM    899  N2  GUA R   9       2.054   6.615 -21.662  1.00  0.00      R    N  
ATOM    900  N3  GUA R   9      -0.101   5.614 -21.565  1.00  0.00      R    N  
ATOM    901  C4  GUA R   9      -0.683   4.372 -21.440  1.00  0.00      R    C  
ATOM    902  C5  GUA R   9      -0.052   3.184 -21.435  1.00  0.00      R    C  
ATOM    903  C6  GUA R   9       1.379   3.148 -21.609  1.00  0.00      R    C  
ATOM    904  O6  GUA R   9       2.083   2.141 -21.565  1.00  0.00      R    O  
ATOM    905  N7  GUA R   9      -0.938   2.127 -21.455  1.00  0.00      R    N  
ATOM    906  C8  GUA R   9      -2.114   2.665 -21.587  1.00  0.00      R    C  
ATOM    907  N9  GUA R   9      -2.023   4.018 -21.423  1.00  0.00      R    N  
ATOM    908  H1  GUA R   9       2.927   4.427 -21.753  1.00  0.00      R    H  
ATOM    909  H8  GUA R   9      -3.077   2.157 -21.547  1.00  0.00      R    H  
ATOM    910  H1' GUA R   9      -2.749   5.778 -20.737  1.00  0.00      R    H  
ATOM    911  H2' GUA R   9      -3.162   7.546 -22.578  1.00  0.00      R    H  
ATOM    912  H21 GUA R   9       3.023   6.459 -21.848  1.00  0.00      R    H  
ATOM    913  H3' GUA R   9      -4.154   3.596 -23.460  1.00  0.00      R    H  
ATOM    914  H22 GUA R   9       1.715   7.476 -21.283  1.00  0.00      R    H  
ATOM    915  H4' GUA R   9      -6.031   5.157 -21.862  1.00  0.00      R    H  
ATOM    916  H5' GUA R   9      -6.929   3.093 -21.090  1.00  0.00      R    H  
ATOM    917 H2'' GUA R   9      -2.666   5.569 -23.507  1.00  0.00      R    H  
ATOM    918 H5'' GUA R   9      -6.655   2.666 -22.773  1.00  0.00      R    H  
ATOM    919  P   CYT R  10      -4.854   4.738 -25.799  1.00  0.00      R    P  
ATOM    920  O1P CYT R  10      -5.876   5.151 -26.753  1.00  0.00      R    O  
ATOM    921  O2P CYT R  10      -4.530   3.318 -25.806  1.00  0.00      R    O  
ATOM    922  C5' CYT R  10      -3.470   6.986 -26.062  1.00  0.00      R    C  
ATOM    923  O5' CYT R  10      -3.511   5.547 -26.054  1.00  0.00      R    O  
ATOM    924  C4' CYT R  10      -2.041   7.543 -26.202  1.00  0.00      R    C  
ATOM    925  O4' CYT R  10      -1.230   7.115 -25.003  1.00  0.00      R    O  
ATOM    926  C3' CYT R  10      -1.239   7.033 -27.453  1.00  0.00      R    C  
ATOM    927  O3' CYT R  10      -1.556   7.802 -28.614  1.00  0.00      R    O  
ATOM    928  C2' CYT R  10       0.162   7.295 -26.897  1.00  0.00      R    C  
ATOM    929  O2' CYT R  10       0.559   8.658 -26.998  1.00  0.00      R    O  
ATOM    930  C1' CYT R  10       0.092   6.784 -25.468  1.00  0.00      R    C  
ATOM    931  N1  CYT R  10       0.541   5.437 -25.299  1.00  0.00      R    N  
ATOM    932  C2  CYT R  10       1.918   5.163 -25.240  1.00  0.00      R    C  
ATOM    933  O2  CYT R  10       2.776   6.075 -25.443  1.00  0.00      R    O  
ATOM    934  N3  CYT R  10       2.295   3.844 -25.133  1.00  0.00      R    N  
ATOM    935  C4  CYT R  10       1.386   2.861 -24.977  1.00  0.00      R    C  
ATOM    936  N4  CYT R  10       1.826   1.628 -25.025  1.00  0.00      R    N  
ATOM    937  C5  CYT R  10      -0.004   3.120 -24.907  1.00  0.00      R    C  
ATOM    938  C6  CYT R  10      -0.378   4.407 -25.025  1.00  0.00      R    C  
ATOM    939  H5  CYT R  10      -0.808   2.426 -24.664  1.00  0.00      R    H  
ATOM    940  H6  CYT R  10      -1.404   4.743 -24.871  1.00  0.00      R    H  
ATOM    941  H1' CYT R  10       0.769   7.481 -24.929  1.00  0.00      R    H  
ATOM    942  H2' CYT R  10       1.505   8.745 -26.854  1.00  0.00      R    H  
ATOM    943  H3' CYT R  10      -1.441   5.965 -27.686  1.00  0.00      R    H  
ATOM    944  H4' CYT R  10      -2.080   8.651 -26.268  1.00  0.00      R    H  
ATOM    945  H41 CYT R  10       2.792   1.453 -24.829  1.00  0.00      R    H  
ATOM    946  H5' CYT R  10      -4.055   7.437 -25.232  1.00  0.00      R    H  
ATOM    947  H42 CYT R  10       1.201   0.856 -24.912  1.00  0.00      R    H  
ATOM    948  H3T CYT R  10      -0.703   8.035 -28.988  1.00  0.00      R    H  
ATOM    949 H2'' CYT R  10       0.874   6.675 -27.484  1.00  0.00      R    H  
ATOM    950 H5'' CYT R  10      -3.995   7.421 -26.941  1.00  0.00      R    H  
TER   
ATOM    951  P   CYT T   9      -5.364   1.370 -40.411  1.00  0.00      TS   P  
ATOM    952  O1P CYT T   9      -6.385   1.838 -41.379  1.00  0.00      TS   O  
ATOM    953  O2P CYT T   9      -4.146   0.617 -40.868  1.00  0.00      TS   O  
ATOM    954  C5' CYT T   9      -5.867   3.169 -38.487  1.00  0.00      TS   C  
ATOM    955  O5' CYT T   9      -4.971   2.454 -39.384  1.00  0.00      TS   O  
ATOM    956  C4' CYT T   9      -5.814   2.674 -37.048  1.00  0.00      TS   C  
ATOM    957  O4' CYT T   9      -5.638   1.250 -36.851  1.00  0.00      TS   O  
ATOM    958  C3' CYT T   9      -4.664   3.314 -36.343  1.00  0.00      TS   C  
ATOM    959  O3' CYT T   9      -5.007   3.684 -34.945  1.00  0.00      TS   O  
ATOM    960  C2' CYT T   9      -3.578   2.281 -36.306  1.00  0.00      TS   C  
ATOM    961  C1' CYT T   9      -4.352   1.029 -36.104  1.00  0.00      TS   C  
ATOM    962  N1  CYT T   9      -3.772  -0.177 -36.697  1.00  0.00      TS   N  
ATOM    963  C2  CYT T   9      -3.708  -1.402 -35.982  1.00  0.00      TS   C  
ATOM    964  O2  CYT T   9      -4.254  -1.493 -34.800  1.00  0.00      TS   O  
ATOM    965  N3  CYT T   9      -3.053  -2.469 -36.514  1.00  0.00      TS   N  
ATOM    966  C4  CYT T   9      -2.338  -2.335 -37.693  1.00  0.00      TS   C  
ATOM    967  N4  CYT T   9      -1.717  -3.384 -38.293  1.00  0.00      TS   N  
ATOM    968  C5  CYT T   9      -2.470  -1.136 -38.417  1.00  0.00      TS   C  
ATOM    969  O5T CYT T   9      -6.198   0.365 -39.473  1.00  0.00      TS   O  
ATOM    970  C6  CYT T   9      -3.064  -0.062 -37.866  1.00  0.00      TS   C  
ATOM    971  H5  CYT T   9      -1.853  -1.067 -39.312  1.00  0.00      TS   H  
ATOM    972  H6  CYT T   9      -3.317   0.853 -38.399  1.00  0.00      TS   H  
ATOM    973  H1' CYT T   9      -4.566   0.874 -35.025  1.00  0.00      TS   H  
ATOM    974  H2' CYT T   9      -2.835   2.465 -35.499  1.00  0.00      TS   H  
ATOM    975  H3' CYT T   9      -4.336   4.237 -36.867  1.00  0.00      TS   H  
ATOM    976  H4' CYT T   9      -6.732   3.033 -36.533  1.00  0.00      TS   H  
ATOM    977  H41 CYT T   9      -1.784  -4.313 -37.927  1.00  0.00      TS   H  
ATOM    978  H5' CYT T   9      -6.939   3.146 -38.776  1.00  0.00      TS   H  
ATOM    979  H42 CYT T   9      -1.079  -3.268 -39.055  1.00  0.00      TS   H  
ATOM    980  H5T CYT T   9      -6.066   0.668 -38.572  1.00  0.00      TS   H  
ATOM    981 H2'' CYT T   9      -3.082   2.289 -37.300  1.00  0.00      TS   H  
ATOM    982 H5'' CYT T   9      -5.621   4.249 -38.578  1.00  0.00      TS   H  
ATOM    983  P   GUA T  10      -5.536   5.192 -34.690  1.00  0.00      TS   P  
ATOM    984  O1P GUA T  10      -6.589   5.124 -33.643  1.00  0.00      TS   O  
ATOM    985  O2P GUA T  10      -5.824   5.965 -35.932  1.00  0.00      TS   O  
ATOM    986  C5' GUA T  10      -3.936   5.988 -32.651  1.00  0.00      TS   C  
ATOM    987  O5' GUA T  10      -4.315   5.956 -34.039  1.00  0.00      TS   O  
ATOM    988  C4' GUA T  10      -2.478   5.536 -32.495  1.00  0.00      TS   C  
ATOM    989  O4' GUA T  10      -2.135   4.141 -32.688  1.00  0.00      TS   O  
ATOM    990  C3' GUA T  10      -1.390   6.255 -33.354  1.00  0.00      TS   C  
ATOM    991  O3' GUA T  10      -1.332   7.595 -32.932  1.00  0.00      TS   O  
ATOM    992  C2' GUA T  10      -0.196   5.440 -32.928  1.00  0.00      TS   C  
ATOM    993  C1' GUA T  10      -0.740   4.017 -32.854  1.00  0.00      TS   C  
ATOM    994  N1  GUA T  10      -0.641  -0.716 -34.731  1.00  0.00      TS   N  
ATOM    995  C2  GUA T  10      -0.976  -0.284 -33.441  1.00  0.00      TS   C  
ATOM    996  N2  GUA T  10      -1.431  -1.127 -32.574  1.00  0.00      TS   N  
ATOM    997  N3  GUA T  10      -0.963   1.015 -33.088  1.00  0.00      TS   N  
ATOM    998  C4  GUA T  10      -0.607   1.878 -34.115  1.00  0.00      TS   C  
ATOM    999  C5  GUA T  10      -0.250   1.506 -35.351  1.00  0.00      TS   C  
ATOM   1000  C6  GUA T  10      -0.276   0.138 -35.767  1.00  0.00      TS   C  
ATOM   1001  O6  GUA T  10       0.051  -0.213 -36.889  1.00  0.00      TS   O  
ATOM   1002  N7  GUA T  10       0.139   2.636 -36.080  1.00  0.00      TS   N  
ATOM   1003  C8  GUA T  10      -0.061   3.608 -35.272  1.00  0.00      TS   C  
ATOM   1004  N9  GUA T  10      -0.483   3.176 -34.031  1.00  0.00      TS   N  
ATOM   1005  H1  GUA T  10      -0.734  -1.693 -34.969  1.00  0.00      TS   H  
ATOM   1006  H8  GUA T  10       0.120   4.664 -35.473  1.00  0.00      TS   H  
ATOM   1007  H1' GUA T  10      -0.247   3.681 -31.917  1.00  0.00      TS   H  
ATOM   1008  H2' GUA T  10       0.222   5.690 -31.930  1.00  0.00      TS   H  
ATOM   1009  H21 GUA T  10      -1.595  -2.039 -32.949  1.00  0.00      TS   H  
ATOM   1010  H3' GUA T  10      -1.457   6.185 -34.461  1.00  0.00      TS   H  
ATOM   1011  H22 GUA T  10      -1.510  -0.906 -31.602  1.00  0.00      TS   H  
ATOM   1012  H4' GUA T  10      -2.165   5.684 -31.440  1.00  0.00      TS   H  
ATOM   1013  H5' GUA T  10      -4.569   5.317 -32.032  1.00  0.00      TS   H  
ATOM   1014 H2'' GUA T  10       0.616   5.548 -33.679  1.00  0.00      TS   H  
ATOM   1015 H5'' GUA T  10      -3.942   7.050 -32.326  1.00  0.00      TS   H  
ATOM   1016  P   THY T  11      -0.240   8.536 -33.478  1.00  0.00      TS   P  
ATOM   1017  O1P THY T  11       0.104   8.190 -34.860  1.00  0.00      TS   O  
ATOM   1018  O2P THY T  11      -0.676   9.932 -33.308  1.00  0.00      TS   O  
ATOM   1019  C5' THY T  11       0.984   8.843 -31.127  1.00  0.00      TS   C  
ATOM   1020  O5' THY T  11       0.937   8.296 -32.497  1.00  0.00      TS   O  
ATOM   1021  C4' THY T  11       2.035   8.070 -30.279  1.00  0.00      TS   C  
ATOM   1022  O4' THY T  11       1.507   6.757 -29.932  1.00  0.00      TS   O  
ATOM   1023  C3' THY T  11       3.418   7.801 -30.829  1.00  0.00      TS   C  
ATOM   1024  O3' THY T  11       4.446   8.481 -30.146  1.00  0.00      TS   O  
ATOM   1025  C2' THY T  11       3.664   6.312 -30.677  1.00  0.00      TS   C  
ATOM   1026  C1' THY T  11       2.724   6.013 -29.516  1.00  0.00      TS   C  
ATOM   1027  N1  THY T  11       2.362   4.588 -29.389  1.00  0.00      TS   N  
ATOM   1028  C2  THY T  11       3.441   3.755 -29.051  1.00  0.00      TS   C  
ATOM   1029  O2  THY T  11       4.599   4.158 -28.841  1.00  0.00      TS   O  
ATOM   1030  N3  THY T  11       3.106   2.425 -29.005  1.00  0.00      TS   N  
ATOM   1031  C4  THY T  11       1.879   1.845 -28.979  1.00  0.00      TS   C  
ATOM   1032  O4  THY T  11       1.780   0.638 -28.838  1.00  0.00      TS   O  
ATOM   1033  C5  THY T  11       0.805   2.783 -29.235  1.00  0.00      TS   C  
ATOM   1034  C5M THY T  11      -0.654   2.363 -29.071  1.00  0.00      TS   C  
ATOM   1035  C6  THY T  11       1.071   4.094 -29.413  1.00  0.00      TS   C  
ATOM   1036  H3  THY T  11       3.895   1.868 -28.706  1.00  0.00      TS   H  
ATOM   1037  H6  THY T  11       0.283   4.827 -29.585  1.00  0.00      TS   H  
ATOM   1038  H1' THY T  11       2.979   6.493 -28.547  1.00  0.00      TS   H  
ATOM   1039  H2' THY T  11       4.717   5.992 -30.525  1.00  0.00      TS   H  
ATOM   1040  H3' THY T  11       3.301   7.984 -31.919  1.00  0.00      TS   H  
ATOM   1041  H4' THY T  11       2.134   8.624 -29.320  1.00  0.00      TS   H  
ATOM   1042  H5' THY T  11       0.009   8.711 -30.612  1.00  0.00      TS   H  
ATOM   1043  H51 THY T  11      -0.915   1.592 -29.827  1.00  0.00      TS   H  
ATOM   1044  H52 THY T  11      -1.381   3.183 -29.261  1.00  0.00      TS   H  
ATOM   1045  H53 THY T  11      -0.820   1.954 -28.051  1.00  0.00      TS   H  
ATOM   1046 H2'' THY T  11       3.269   5.764 -31.560  1.00  0.00      TS   H  
ATOM   1047 H5'' THY T  11       1.350   9.887 -31.034  1.00  0.00      TS   H  
ATOM   1048  P   ADE T  12       5.243   9.707 -30.706  1.00  0.00      TS   P  
ATOM   1049  O1P ADE T  12       6.079  10.366 -29.684  1.00  0.00      TS   O  
ATOM   1050  O2P ADE T  12       4.253  10.570 -31.408  1.00  0.00      TS   O  
ATOM   1051  C5' ADE T  12       7.274   8.240 -31.570  1.00  0.00      TS   C  
ATOM   1052  O5' ADE T  12       6.122   9.199 -31.845  1.00  0.00      TS   O  
ATOM   1053  C4' ADE T  12       7.391   7.153 -32.628  1.00  0.00      TS   C  
ATOM   1054  O4' ADE T  12       6.529   6.093 -32.399  1.00  0.00      TS   O  
ATOM   1055  C3' ADE T  12       7.158   7.535 -34.102  1.00  0.00      TS   C  
ATOM   1056  O3' ADE T  12       8.236   7.139 -34.927  1.00  0.00      TS   O  
ATOM   1057  C2' ADE T  12       5.954   6.689 -34.479  1.00  0.00      TS   C  
ATOM   1058  C1' ADE T  12       6.128   5.513 -33.646  1.00  0.00      TS   C  
ATOM   1059  N1  ADE T  12       4.350   1.296 -31.627  1.00  0.00      TS   N  
ATOM   1060  C2  ADE T  12       5.542   1.811 -31.622  1.00  0.00      TS   C  
ATOM   1061  N3  ADE T  12       5.910   2.938 -32.135  1.00  0.00      TS   N  
ATOM   1062  C4  ADE T  12       4.893   3.559 -32.741  1.00  0.00      TS   C  
ATOM   1063  C5  ADE T  12       3.589   3.173 -32.896  1.00  0.00      TS   C  
ATOM   1064  C6  ADE T  12       3.303   1.936 -32.228  1.00  0.00      TS   C  
ATOM   1065  N6  ADE T  12       2.108   1.330 -32.218  1.00  0.00      TS   N  
ATOM   1066  N7  ADE T  12       2.876   4.010 -33.720  1.00  0.00      TS   N  
ATOM   1067  C8  ADE T  12       3.765   4.865 -34.085  1.00  0.00      TS   C  
ATOM   1068  N9  ADE T  12       4.984   4.713 -33.448  1.00  0.00      TS   N  
ATOM   1069  H2  ADE T  12       6.310   1.265 -31.075  1.00  0.00      TS   H  
ATOM   1070  H8  ADE T  12       3.483   5.827 -34.513  1.00  0.00      TS   H  
ATOM   1071  H1' ADE T  12       6.991   4.897 -33.974  1.00  0.00      TS   H  
ATOM   1072  H2' ADE T  12       5.863   6.377 -35.541  1.00  0.00      TS   H  
ATOM   1073  H3' ADE T  12       6.767   8.572 -34.176  1.00  0.00      TS   H  
ATOM   1074  H4' ADE T  12       8.422   6.744 -32.579  1.00  0.00      TS   H  
ATOM   1075  H5' ADE T  12       7.248   7.750 -30.573  1.00  0.00      TS   H  
ATOM   1076  H61 ADE T  12       1.975   0.366 -31.988  1.00  0.00      TS   H  
ATOM   1077  H62 ADE T  12       1.265   1.765 -32.535  1.00  0.00      TS   H  
ATOM   1078 H2'' ADE T  12       5.069   7.336 -34.296  1.00  0.00      TS   H  
ATOM   1079 H5'' ADE T  12       8.207   8.830 -31.438  1.00  0.00      TS   H  
ATOM   1080  P   THY T  13       9.273   8.299 -35.233  1.00  0.00      TS   P  
ATOM   1081  O1P THY T  13       9.608   9.160 -34.073  1.00  0.00      TS   O  
ATOM   1082  O2P THY T  13       8.796   9.084 -36.418  1.00  0.00      TS   O  
ATOM   1083  C5' THY T  13      11.269   6.730 -34.724  1.00  0.00      TS   C  
ATOM   1084  O5' THY T  13      10.552   7.519 -35.651  1.00  0.00      TS   O  
ATOM   1085  C4' THY T  13      11.582   5.286 -35.138  1.00  0.00      TS   C  
ATOM   1086  O4' THY T  13      10.394   4.442 -35.178  1.00  0.00      TS   O  
ATOM   1087  C3' THY T  13      12.192   5.184 -36.564  1.00  0.00      TS   C  
ATOM   1088  O3' THY T  13      13.227   4.217 -36.704  1.00  0.00      TS   O  
ATOM   1089  C2' THY T  13      11.003   4.817 -37.388  1.00  0.00      TS   C  
ATOM   1090  C1' THY T  13      10.136   3.927 -36.446  1.00  0.00      TS   C  
ATOM   1091  N1  THY T  13       8.592   3.909 -36.650  1.00  0.00      TS   N  
ATOM   1092  C2  THY T  13       7.786   2.933 -36.189  1.00  0.00      TS   C  
ATOM   1093  O2  THY T  13       8.241   1.992 -35.618  1.00  0.00      TS   O  
ATOM   1094  N3  THY T  13       6.476   2.982 -36.513  1.00  0.00      TS   N  
ATOM   1095  C4  THY T  13       5.819   3.956 -37.332  1.00  0.00      TS   C  
ATOM   1096  O4  THY T  13       4.679   3.875 -37.647  1.00  0.00      TS   O  
ATOM   1097  C5  THY T  13       6.747   5.005 -37.832  1.00  0.00      TS   C  
ATOM   1098  C5M THY T  13       6.147   6.201 -38.589  1.00  0.00      TS   C  
ATOM   1099  C6  THY T  13       8.045   4.969 -37.453  1.00  0.00      TS   C  
ATOM   1100  H3  THY T  13       6.061   2.110 -36.219  1.00  0.00      TS   H  
ATOM   1101  H6  THY T  13       8.675   5.810 -37.744  1.00  0.00      TS   H  
ATOM   1102  H1' THY T  13      10.463   2.867 -36.387  1.00  0.00      TS   H  
ATOM   1103  H2' THY T  13      11.409   4.200 -38.217  1.00  0.00      TS   H  
ATOM   1104  H3' THY T  13      12.491   6.218 -36.842  1.00  0.00      TS   H  
ATOM   1105  H4' THY T  13      12.133   4.787 -34.312  1.00  0.00      TS   H  
ATOM   1106  H5' THY T  13      10.767   6.621 -33.738  1.00  0.00      TS   H  
ATOM   1107  H51 THY T  13       5.367   6.632 -37.925  1.00  0.00      TS   H  
ATOM   1108  H52 THY T  13       5.757   5.993 -39.608  1.00  0.00      TS   H  
ATOM   1109  H53 THY T  13       6.917   6.996 -38.683  1.00  0.00      TS   H  
ATOM   1110 H2'' THY T  13      10.441   5.673 -37.818  1.00  0.00      TS   H  
ATOM   1111 H5'' THY T  13      12.216   7.266 -34.500  1.00  0.00      TS   H  
ATOM   1112  P   ADE T  14      14.731   4.489 -36.766  1.00  0.00      TS   P  
ATOM   1113  O1P ADE T  14      15.010   5.277 -35.552  1.00  0.00      TS   O  
ATOM   1114  O2P ADE T  14      15.101   5.141 -38.044  1.00  0.00      TS   O  
ATOM   1115  C5' ADE T  14      15.210   2.123 -35.558  1.00  0.00      TS   C  
ATOM   1116  O5' ADE T  14      15.499   3.084 -36.591  1.00  0.00      TS   O  
ATOM   1117  C4' ADE T  14      14.580   0.792 -36.069  1.00  0.00      TS   C  
ATOM   1118  O4' ADE T  14      13.303   1.037 -36.741  1.00  0.00      TS   O  
ATOM   1119  C3' ADE T  14      15.495   0.098 -37.069  1.00  0.00      TS   C  
ATOM   1120  O3' ADE T  14      15.623  -1.269 -36.730  1.00  0.00      TS   O  
ATOM   1121  C2' ADE T  14      14.720   0.174 -38.393  1.00  0.00      TS   C  
ATOM   1122  C1' ADE T  14      13.258   0.238 -37.943  1.00  0.00      TS   C  
ATOM   1123  N1  ADE T  14       8.363   1.268 -39.288  1.00  0.00      TS   N  
ATOM   1124  C2  ADE T  14       9.006   0.278 -38.583  1.00  0.00      TS   C  
ATOM   1125  N3  ADE T  14      10.221   0.093 -38.301  1.00  0.00      TS   N  
ATOM   1126  C4  ADE T  14      11.008   0.970 -38.949  1.00  0.00      TS   C  
ATOM   1127  C5  ADE T  14      10.624   1.992 -39.875  1.00  0.00      TS   C  
ATOM   1128  C6  ADE T  14       9.227   2.212 -39.945  1.00  0.00      TS   C  
ATOM   1129  N6  ADE T  14       8.638   3.207 -40.591  1.00  0.00      TS   N  
ATOM   1130  N7  ADE T  14      11.746   2.785 -40.217  1.00  0.00      TS   N  
ATOM   1131  C8  ADE T  14      12.730   2.200 -39.487  1.00  0.00      TS   C  
ATOM   1132  N9  ADE T  14      12.381   1.025 -38.848  1.00  0.00      TS   N  
ATOM   1133  H2  ADE T  14       8.354  -0.404 -38.038  1.00  0.00      TS   H  
ATOM   1134  H8  ADE T  14      13.797   2.412 -39.554  1.00  0.00      TS   H  
ATOM   1135  H1' ADE T  14      12.831  -0.753 -37.675  1.00  0.00      TS   H  
ATOM   1136  H2' ADE T  14      15.000  -0.686 -39.037  1.00  0.00      TS   H  
ATOM   1137  H3' ADE T  14      16.486   0.601 -37.082  1.00  0.00      TS   H  
ATOM   1138  H4' ADE T  14      14.267   0.124 -35.237  1.00  0.00      TS   H  
ATOM   1139  H5' ADE T  14      14.456   2.492 -34.831  1.00  0.00      TS   H  
ATOM   1140  H61 ADE T  14       7.643   3.115 -40.543  1.00  0.00      TS   H  
ATOM   1141  H62 ADE T  14       8.935   4.160 -40.655  1.00  0.00      TS   H  
ATOM   1142 H2'' ADE T  14      15.033   1.103 -38.915  1.00  0.00      TS   H  
ATOM   1143 H5'' ADE T  14      16.136   1.968 -34.965  1.00  0.00      TS   H  
ATOM   1144  P   THY T  15      16.928  -2.117 -37.058  1.00  0.00      TS   P  
ATOM   1145  O1P THY T  15      17.755  -2.299 -35.838  1.00  0.00      TS   O  
ATOM   1146  O2P THY T  15      17.579  -1.335 -38.181  1.00  0.00      TS   O  
ATOM   1147  C5' THY T  15      15.889  -4.423 -36.606  1.00  0.00      TS   C  
ATOM   1148  O5' THY T  15      16.478  -3.516 -37.518  1.00  0.00      TS   O  
ATOM   1149  C4' THY T  15      14.893  -5.368 -37.312  1.00  0.00      TS   C  
ATOM   1150  O4' THY T  15      13.813  -4.611 -38.001  1.00  0.00      TS   O  
ATOM   1151  C3' THY T  15      15.609  -6.250 -38.326  1.00  0.00      TS   C  
ATOM   1152  O3' THY T  15      15.041  -7.579 -38.460  1.00  0.00      TS   O  
ATOM   1153  C2' THY T  15      15.435  -5.452 -39.562  1.00  0.00      TS   C  
ATOM   1154  C1' THY T  15      13.975  -4.872 -39.382  1.00  0.00      TS   C  
ATOM   1155  N1  THY T  15      13.672  -3.642 -40.097  1.00  0.00      TS   N  
ATOM   1156  C2  THY T  15      12.358  -3.206 -40.164  1.00  0.00      TS   C  
ATOM   1157  O2  THY T  15      11.384  -3.890 -39.774  1.00  0.00      TS   O  
ATOM   1158  N3  THY T  15      12.187  -2.031 -40.757  1.00  0.00      TS   N  
ATOM   1159  C4  THY T  15      13.082  -1.228 -41.327  1.00  0.00      TS   C  
ATOM   1160  O4  THY T  15      12.711  -0.069 -41.723  1.00  0.00      TS   O  
ATOM   1161  C5  THY T  15      14.430  -1.759 -41.349  1.00  0.00      TS   C  
ATOM   1162  C5M THY T  15      15.479  -0.899 -41.898  1.00  0.00      TS   C  
ATOM   1163  C6  THY T  15      14.671  -2.941 -40.753  1.00  0.00      TS   C  
ATOM   1164  H3  THY T  15      11.262  -1.627 -40.741  1.00  0.00      TS   H  
ATOM   1165  H6  THY T  15      15.623  -3.433 -40.962  1.00  0.00      TS   H  
ATOM   1166  H1' THY T  15      13.190  -5.602 -39.678  1.00  0.00      TS   H  
ATOM   1167  H2' THY T  15      15.398  -5.998 -40.529  1.00  0.00      TS   H  
ATOM   1168  H3' THY T  15      16.714  -6.358 -38.269  1.00  0.00      TS   H  
ATOM   1169  H4' THY T  15      14.401  -5.952 -36.506  1.00  0.00      TS   H  
ATOM   1170  H5' THY T  15      15.266  -3.933 -35.826  1.00  0.00      TS   H  
ATOM   1171  H51 THY T  15      16.244  -1.599 -42.296  1.00  0.00      TS   H  
ATOM   1172  H52 THY T  15      15.944  -0.314 -41.077  1.00  0.00      TS   H  
ATOM   1173  H53 THY T  15      15.172  -0.131 -42.639  1.00  0.00      TS   H  
ATOM   1174 H2'' THY T  15      16.260  -4.709 -39.528  1.00  0.00      TS   H  
ATOM   1175 H5'' THY T  15      16.709  -4.991 -36.117  1.00  0.00      TS   H  
ATOM   1176  P   ADE T  16      15.662  -8.825 -37.629  1.00  0.00      TS   P  
ATOM   1177  O1P ADE T  16      15.937  -8.331 -36.233  1.00  0.00      TS   O  
ATOM   1178  O2P ADE T  16      16.776  -9.390 -38.425  1.00  0.00      TS   O  
ATOM   1179  C5' ADE T  16      13.178  -9.503 -36.902  1.00  0.00      TS   C  
ATOM   1180  O5' ADE T  16      14.533  -9.862 -37.494  1.00  0.00      TS   O  
ATOM   1181  C4' ADE T  16      11.978 -10.149 -37.637  1.00  0.00      TS   C  
ATOM   1182  O4' ADE T  16      11.717  -9.306 -38.834  1.00  0.00      TS   O  
ATOM   1183  C3' ADE T  16      12.136 -11.618 -38.152  1.00  0.00      TS   C  
ATOM   1184  O3' ADE T  16      10.938 -12.336 -38.160  1.00  0.00      TS   O  
ATOM   1185  C2' ADE T  16      12.643 -11.347 -39.600  1.00  0.00      TS   C  
ATOM   1186  C1' ADE T  16      11.983 -10.010 -39.992  1.00  0.00      TS   C  
ATOM   1187  N1  ADE T  16      12.088  -5.751 -42.798  1.00  0.00      TS   N  
ATOM   1188  C2  ADE T  16      11.053  -6.485 -42.506  1.00  0.00      TS   C  
ATOM   1189  N3  ADE T  16      11.072  -7.637 -41.822  1.00  0.00      TS   N  
ATOM   1190  C4  ADE T  16      12.309  -7.998 -41.537  1.00  0.00      TS   C  
ATOM   1191  C5  ADE T  16      13.498  -7.416 -42.040  1.00  0.00      TS   C  
ATOM   1192  C6  ADE T  16      13.358  -6.156 -42.663  1.00  0.00      TS   C  
ATOM   1193  N6  ADE T  16      14.201  -5.235 -43.061  1.00  0.00      TS   N  
ATOM   1194  N7  ADE T  16      14.669  -8.144 -41.684  1.00  0.00      TS   N  
ATOM   1195  C8  ADE T  16      14.205  -9.139 -40.957  1.00  0.00      TS   C  
ATOM   1196  N9  ADE T  16      12.798  -9.194 -40.881  1.00  0.00      TS   N  
ATOM   1197  H2  ADE T  16      10.088  -6.001 -42.652  1.00  0.00      TS   H  
ATOM   1198  H8  ADE T  16      14.858  -9.951 -40.635  1.00  0.00      TS   H  
ATOM   1199  H1' ADE T  16      11.046 -10.187 -40.561  1.00  0.00      TS   H  
ATOM   1200  H2' ADE T  16      12.270 -12.070 -40.355  1.00  0.00      TS   H  
ATOM   1201  H3' ADE T  16      12.921 -12.067 -37.507  1.00  0.00      TS   H  
ATOM   1202  H4' ADE T  16      11.094 -10.083 -36.967  1.00  0.00      TS   H  
ATOM   1203  H5' ADE T  16      13.099  -8.403 -36.765  1.00  0.00      TS   H  
ATOM   1204  H61 ADE T  16      13.766  -4.468 -43.534  1.00  0.00      TS   H  
ATOM   1205  H62 ADE T  16      15.120  -5.267 -42.671  1.00  0.00      TS   H  
ATOM   1206 H2'' ADE T  16      13.748 -11.305 -39.713  1.00  0.00      TS   H  
ATOM   1207 H5'' ADE T  16      13.079  -9.773 -35.829  1.00  0.00      TS   H  
ATOM   1208  P   THY T  17      10.796 -13.640 -37.330  1.00  0.00      TS   P  
ATOM   1209  O1P THY T  17      10.116 -13.250 -36.079  1.00  0.00      TS   O  
ATOM   1210  O2P THY T  17      12.096 -14.326 -37.187  1.00  0.00      TS   O  
ATOM   1211  C5' THY T  17       9.238 -14.397 -39.402  1.00  0.00      TS   C  
ATOM   1212  O5' THY T  17       9.794 -14.602 -38.072  1.00  0.00      TS   O  
ATOM   1213  C4' THY T  17       9.788 -15.273 -40.554  1.00  0.00      TS   C  
ATOM   1214  O4' THY T  17      10.750 -14.470 -41.352  1.00  0.00      TS   O  
ATOM   1215  C3' THY T  17      10.514 -16.591 -40.274  1.00  0.00      TS   C  
ATOM   1216  O3' THY T  17       9.906 -17.630 -41.056  1.00  0.00      TS   O  
ATOM   1217  C2' THY T  17      11.939 -16.327 -40.780  1.00  0.00      TS   C  
ATOM   1218  C1' THY T  17      11.794 -15.254 -41.853  1.00  0.00      TS   C  
ATOM   1219  N1  THY T  17      12.928 -14.327 -41.894  1.00  0.00      TS   N  
ATOM   1220  C2  THY T  17      12.912 -13.352 -42.805  1.00  0.00      TS   C  
ATOM   1221  O2  THY T  17      11.981 -13.145 -43.589  1.00  0.00      TS   O  
ATOM   1222  N3  THY T  17      13.948 -12.470 -42.784  1.00  0.00      TS   N  
ATOM   1223  C4  THY T  17      15.145 -12.544 -42.029  1.00  0.00      TS   C  
ATOM   1224  O4  THY T  17      15.994 -11.760 -42.238  1.00  0.00      TS   O  
ATOM   1225  C5  THY T  17      15.175 -13.743 -41.206  1.00  0.00      TS   C  
ATOM   1226  C5M THY T  17      16.435 -14.365 -40.797  1.00  0.00      TS   C  
ATOM   1227  C6  THY T  17      14.069 -14.484 -41.091  1.00  0.00      TS   C  
ATOM   1228  H3  THY T  17      13.821 -11.708 -43.434  1.00  0.00      TS   H  
ATOM   1229  H6  THY T  17      14.110 -15.502 -40.706  1.00  0.00      TS   H  
ATOM   1230  H1' THY T  17      11.478 -15.702 -42.820  1.00  0.00      TS   H  
ATOM   1231  H2' THY T  17      12.438 -17.233 -41.186  1.00  0.00      TS   H  
ATOM   1232  H3' THY T  17      10.578 -16.780 -39.181  1.00  0.00      TS   H  
ATOM   1233  H4' THY T  17       8.980 -15.486 -41.286  1.00  0.00      TS   H  
ATOM   1234  H5' THY T  17       9.191 -13.301 -39.578  1.00  0.00      TS   H  
ATOM   1235  H51 THY T  17      16.820 -14.776 -41.754  1.00  0.00      TS   H  
ATOM   1236  H52 THY T  17      16.370 -15.251 -40.132  1.00  0.00      TS   H  
ATOM   1237  H53 THY T  17      17.121 -13.600 -40.375  1.00  0.00      TS   H  
ATOM   1238 H2'' THY T  17      12.451 -15.964 -39.864  1.00  0.00      TS   H  
ATOM   1239 H5'' THY T  17       8.203 -14.769 -39.247  1.00  0.00      TS   H  
ATOM   1240  P   ADE T  18       9.243 -18.858 -40.397  1.00  0.00      TS   P  
ATOM   1241  O1P ADE T  18       8.145 -18.487 -39.424  1.00  0.00      TS   O  
ATOM   1242  O2P ADE T  18      10.312 -19.693 -39.755  1.00  0.00      TS   O  
ATOM   1243  C5' ADE T  18       7.717 -19.273 -42.514  1.00  0.00      TS   C  
ATOM   1244  O5' ADE T  18       8.671 -19.772 -41.549  1.00  0.00      TS   O  
ATOM   1245  C4' ADE T  18       8.258 -19.487 -43.909  1.00  0.00      TS   C  
ATOM   1246  O4' ADE T  18       9.393 -18.619 -44.194  1.00  0.00      TS   O  
ATOM   1247  C3' ADE T  18       8.678 -20.918 -44.326  1.00  0.00      TS   C  
ATOM   1248  O3' ADE T  18       8.194 -21.211 -45.632  1.00  0.00      TS   O  
ATOM   1249  C2' ADE T  18      10.216 -20.822 -44.349  1.00  0.00      TS   C  
ATOM   1250  C1' ADE T  18      10.435 -19.409 -44.757  1.00  0.00      TS   C  
ATOM   1251  N1  ADE T  18      13.813 -15.502 -44.995  1.00  0.00      TS   N  
ATOM   1252  C2  ADE T  18      12.653 -15.710 -45.607  1.00  0.00      TS   C  
ATOM   1253  N3  ADE T  18      11.811 -16.738 -45.512  1.00  0.00      TS   N  
ATOM   1254  C4  ADE T  18      12.307 -17.715 -44.720  1.00  0.00      TS   C  
ATOM   1255  C5  ADE T  18      13.535 -17.689 -44.091  1.00  0.00      TS   C  
ATOM   1256  C6  ADE T  18      14.375 -16.519 -44.238  1.00  0.00      TS   C  
ATOM   1257  N6  ADE T  18      15.592 -16.363 -43.693  1.00  0.00      TS   N  
ATOM   1258  N7  ADE T  18      13.745 -18.854 -43.367  1.00  0.00      TS   N  
ATOM   1259  C8  ADE T  18      12.654 -19.549 -43.539  1.00  0.00      TS   C  
ATOM   1260  N9  ADE T  18      11.709 -18.865 -44.352  1.00  0.00      TS   N  
ATOM   1261  H2  ADE T  18      12.399 -14.886 -46.274  1.00  0.00      TS   H  
ATOM   1262  H8  ADE T  18      12.371 -20.515 -43.121  1.00  0.00      TS   H  
ATOM   1263  H1' ADE T  18      10.246 -19.305 -45.846  1.00  0.00      TS   H  
ATOM   1264  H2' ADE T  18      10.749 -21.591 -44.947  1.00  0.00      TS   H  
ATOM   1265  H3' ADE T  18       8.370 -21.637 -43.537  1.00  0.00      TS   H  
ATOM   1266  H4' ADE T  18       7.393 -19.242 -44.563  1.00  0.00      TS   H  
ATOM   1267  H5' ADE T  18       7.348 -18.241 -42.331  1.00  0.00      TS   H  
ATOM   1268  H61 ADE T  18      16.087 -15.549 -43.995  1.00  0.00      TS   H  
ATOM   1269  H62 ADE T  18      16.086 -17.083 -43.206  1.00  0.00      TS   H  
ATOM   1270 H2'' ADE T  18      10.527 -21.039 -43.304  1.00  0.00      TS   H  
ATOM   1271 H5'' ADE T  18       6.773 -19.853 -42.432  1.00  0.00      TS   H  
ATOM   1272  P   ADE T  19       7.115 -22.278 -45.923  1.00  0.00      TS   P  
ATOM   1273  O1P ADE T  19       6.014 -22.291 -44.974  1.00  0.00      TS   O  
ATOM   1274  O2P ADE T  19       7.792 -23.555 -46.313  1.00  0.00      TS   O  
ATOM   1275  C5' ADE T  19       5.789 -20.569 -47.604  1.00  0.00      TS   C  
ATOM   1276  O5' ADE T  19       6.599 -21.764 -47.363  1.00  0.00      TS   O  
ATOM   1277  C4' ADE T  19       6.216 -20.070 -49.023  1.00  0.00      TS   C  
ATOM   1278  O4' ADE T  19       7.538 -19.583 -49.066  1.00  0.00      TS   O  
ATOM   1279  C3' ADE T  19       6.023 -21.022 -50.201  1.00  0.00      TS   C  
ATOM   1280  O3' ADE T  19       5.600 -20.348 -51.401  1.00  0.00      TS   O  
ATOM   1281  C2' ADE T  19       7.463 -21.613 -50.329  1.00  0.00      TS   C  
ATOM   1282  C1' ADE T  19       8.304 -20.457 -49.839  1.00  0.00      TS   C  
ATOM   1283  N1  ADE T  19      12.842 -19.189 -47.763  1.00  0.00      TS   N  
ATOM   1284  C2  ADE T  19      12.017 -18.525 -48.529  1.00  0.00      TS   C  
ATOM   1285  N3  ADE T  19      10.854 -18.929 -49.086  1.00  0.00      TS   N  
ATOM   1286  C4  ADE T  19      10.506 -20.204 -48.630  1.00  0.00      TS   C  
ATOM   1287  C5  ADE T  19      11.316 -20.972 -47.892  1.00  0.00      TS   C  
ATOM   1288  C6  ADE T  19      12.561 -20.429 -47.382  1.00  0.00      TS   C  
ATOM   1289  N6  ADE T  19      13.250 -21.074 -46.470  1.00  0.00      TS   N  
ATOM   1290  N7  ADE T  19      10.745 -22.274 -47.702  1.00  0.00      TS   N  
ATOM   1291  C8  ADE T  19       9.669 -22.188 -48.431  1.00  0.00      TS   C  
ATOM   1292  N9  ADE T  19       9.497 -20.977 -49.022  1.00  0.00      TS   N  
ATOM   1293  H2  ADE T  19      12.298 -17.523 -48.854  1.00  0.00      TS   H  
ATOM   1294  H8  ADE T  19       8.981 -23.015 -48.605  1.00  0.00      TS   H  
ATOM   1295  H1' ADE T  19       8.721 -19.895 -50.702  1.00  0.00      TS   H  
ATOM   1296  H2' ADE T  19       7.630 -21.945 -51.376  1.00  0.00      TS   H  
ATOM   1297  H3' ADE T  19       5.352 -21.869 -49.941  1.00  0.00      TS   H  
ATOM   1298  H4' ADE T  19       5.524 -19.274 -49.373  1.00  0.00      TS   H  
ATOM   1299  H5' ADE T  19       5.925 -19.812 -46.801  1.00  0.00      TS   H  
ATOM   1300  H61 ADE T  19      12.908 -21.850 -45.940  1.00  0.00      TS   H  
ATOM   1301  H62 ADE T  19      14.119 -20.630 -46.250  1.00  0.00      TS   H  
ATOM   1302 H2'' ADE T  19       7.564 -22.388 -49.539  1.00  0.00      TS   H  
ATOM   1303 H5'' ADE T  19       4.725 -20.784 -47.842  1.00  0.00      TS   H  
ATOM   1304  P   GUA T  20       5.278 -21.091 -52.722  1.00  0.00      TS   P  
ATOM   1305  O1P GUA T  20       4.111 -20.434 -53.406  1.00  0.00      TS   O  
ATOM   1306  O2P GUA T  20       5.173 -22.564 -52.479  1.00  0.00      TS   O  
ATOM   1307  C5' GUA T  20       6.832 -19.390 -53.844  1.00  0.00      TS   C  
ATOM   1308  O5' GUA T  20       6.564 -20.737 -53.575  1.00  0.00      TS   O  
ATOM   1309  C4' GUA T  20       8.316 -19.292 -54.362  1.00  0.00      TS   C  
ATOM   1310  O4' GUA T  20       9.338 -19.441 -53.244  1.00  0.00      TS   O  
ATOM   1311  C3' GUA T  20       8.783 -20.378 -55.439  1.00  0.00      TS   C  
ATOM   1312  O3' GUA T  20       9.333 -19.851 -56.670  1.00  0.00      TS   O  
ATOM   1313  C2' GUA T  20       9.883 -21.125 -54.742  1.00  0.00      TS   C  
ATOM   1314  C1' GUA T  20      10.483 -20.183 -53.695  1.00  0.00      TS   C  
ATOM   1315  N1  GUA T  20      14.517 -19.568 -50.665  1.00  0.00      TS   N  
ATOM   1316  C2  GUA T  20      13.950 -18.737 -51.556  1.00  0.00      TS   C  
ATOM   1317  N2  GUA T  20      14.499 -17.580 -51.705  1.00  0.00      TS   N  
ATOM   1318  N3  GUA T  20      12.868 -18.925 -52.209  1.00  0.00      TS   N  
ATOM   1319  C4  GUA T  20      12.244 -20.123 -51.886  1.00  0.00      TS   C  
ATOM   1320  C5  GUA T  20      12.614 -21.002 -50.924  1.00  0.00      TS   C  
ATOM   1321  C6  GUA T  20      13.906 -20.797 -50.254  1.00  0.00      TS   C  
ATOM   1322  O6  GUA T  20      14.410 -21.503 -49.412  1.00  0.00      TS   O  
ATOM   1323  N7  GUA T  20      11.772 -22.109 -50.897  1.00  0.00      TS   N  
ATOM   1324  C8  GUA T  20      10.996 -21.945 -51.922  1.00  0.00      TS   C  
ATOM   1325  N9  GUA T  20      11.185 -20.739 -52.538  1.00  0.00      TS   N  
ATOM   1326  H1  GUA T  20      15.339 -19.312 -50.137  1.00  0.00      TS   H  
ATOM   1327  H8  GUA T  20      10.153 -22.558 -52.239  1.00  0.00      TS   H  
ATOM   1328  H1' GUA T  20      11.157 -19.476 -54.223  1.00  0.00      TS   H  
ATOM   1329  H2' GUA T  20      10.710 -21.417 -55.424  1.00  0.00      TS   H  
ATOM   1330  H21 GUA T  20      15.315 -17.312 -51.193  1.00  0.00      TS   H  
ATOM   1331  H3' GUA T  20       7.921 -21.059 -55.604  1.00  0.00      TS   H  
ATOM   1332  H22 GUA T  20      13.832 -16.990 -52.159  1.00  0.00      TS   H  
ATOM   1333  H4' GUA T  20       8.562 -18.394 -54.966  1.00  0.00      TS   H  
ATOM   1334  H5' GUA T  20       6.904 -18.742 -52.944  1.00  0.00      TS   H  
ATOM   1335  H3T GUA T  20       9.633 -20.589 -57.205  1.00  0.00      TS   H  
ATOM   1336 H2'' GUA T  20       9.553 -22.017 -54.167  1.00  0.00      TS   H  
ATOM   1337 H5'' GUA T  20       6.133 -18.945 -54.583  1.00  0.00      TS   H  
TER   
END
