# Supplementary material for: CRISPR-Cas12a exploits R-loop asymmetry to form double-strand breaks
Source: eLife. 2020 Jun 10;9:e55143. doi: 10.7554/eLife.55143 (PMC7286691; doi:10.7554/eLife.55143)
Supplement: Figure 5—source data 2. [file elife-55143-fig5-data2.zip › Figure 5ΓÇöSource Data 2/Example_MD_trajectories/3prime_boundary/3prime_boundary_25.pdb]

ATOM      1  C5' CYT B   1      23.050 -21.517 -45.224  1.00  0.00      BS   C  
ATOM      2  O5' CYT B   1      23.556 -22.761 -44.790  1.00  0.00      BS   O  
ATOM      3  C4' CYT B   1      21.692 -21.213 -44.499  1.00  0.00      BS   C  
ATOM      4  O4' CYT B   1      20.729 -22.203 -44.951  1.00  0.00      BS   O  
ATOM      5  C3' CYT B   1      21.763 -21.404 -43.046  1.00  0.00      BS   C  
ATOM      6  O3' CYT B   1      21.446 -20.168 -42.306  1.00  0.00      BS   O  
ATOM      7  C2' CYT B   1      20.596 -22.392 -42.795  1.00  0.00      BS   C  
ATOM      8  C1' CYT B   1      19.685 -22.102 -43.967  1.00  0.00      BS   C  
ATOM      9  N1  CYT B   1      18.594 -23.035 -44.217  1.00  0.00      BS   N  
ATOM     10  C2  CYT B   1      17.754 -22.891 -45.309  1.00  0.00      BS   C  
ATOM     11  O2  CYT B   1      17.862 -21.882 -46.016  1.00  0.00      BS   O  
ATOM     12  N3  CYT B   1      16.730 -23.785 -45.493  1.00  0.00      BS   N  
ATOM     13  C4  CYT B   1      16.419 -24.668 -44.496  1.00  0.00      BS   C  
ATOM     14  N4  CYT B   1      15.296 -25.415 -44.587  1.00  0.00      BS   N  
ATOM     15  C5  CYT B   1      17.217 -24.721 -43.391  1.00  0.00      BS   C  
ATOM     16  C6  CYT B   1      18.281 -23.964 -43.229  1.00  0.00      BS   C  
ATOM     17  H5  CYT B   1      16.825 -25.260 -42.528  1.00  0.00      BS   H  
ATOM     18  H6  CYT B   1      18.842 -23.967 -42.295  1.00  0.00      BS   H  
ATOM     19  H1' CYT B   1      19.239 -21.084 -43.956  1.00  0.00      BS   H  
ATOM     20  H2' CYT B   1      20.119 -22.239 -41.803  1.00  0.00      BS   H  
ATOM     21  H3' CYT B   1      22.717 -21.826 -42.665  1.00  0.00      BS   H  
ATOM     22  H4' CYT B   1      21.363 -20.163 -44.649  1.00  0.00      BS   H  
ATOM     23  H41 CYT B   1      14.926 -25.524 -45.510  1.00  0.00      BS   H  
ATOM     24  H5' CYT B   1      22.966 -21.493 -46.332  1.00  0.00      BS   H  
ATOM     25  H42 CYT B   1      15.360 -26.266 -44.065  1.00  0.00      BS   H  
ATOM     26  H5T CYT B   1      24.083 -23.046 -45.540  1.00  0.00      BS   H  
ATOM     27 H2'' CYT B   1      20.940 -23.448 -42.759  1.00  0.00      BS   H  
ATOM     28 H5'' CYT B   1      23.818 -20.766 -44.935  1.00  0.00      BS   H  
ATOM     29  P   THY B   2      22.572 -19.436 -41.525  1.00  0.00      BS   P  
ATOM     30  O1P THY B   2      23.648 -19.163 -42.477  1.00  0.00      BS   O  
ATOM     31  O2P THY B   2      22.802 -20.311 -40.343  1.00  0.00      BS   O  
ATOM     32  C5' THY B   2      21.350 -17.328 -42.286  1.00  0.00      BS   C  
ATOM     33  O5' THY B   2      21.792 -18.157 -41.134  1.00  0.00      BS   O  
ATOM     34  C4' THY B   2      20.268 -16.415 -41.723  1.00  0.00      BS   C  
ATOM     35  O4' THY B   2      19.053 -17.154 -41.682  1.00  0.00      BS   O  
ATOM     36  C3' THY B   2      20.407 -15.733 -40.352  1.00  0.00      BS   C  
ATOM     37  O3' THY B   2      20.038 -14.325 -40.418  1.00  0.00      BS   O  
ATOM     38  C2' THY B   2      19.300 -16.452 -39.559  1.00  0.00      BS   C  
ATOM     39  C1' THY B   2      18.288 -16.567 -40.681  1.00  0.00      BS   C  
ATOM     40  N1  THY B   2      17.094 -17.458 -40.328  1.00  0.00      BS   N  
ATOM     41  C2  THY B   2      16.051 -17.393 -41.212  1.00  0.00      BS   C  
ATOM     42  O2  THY B   2      16.090 -16.673 -42.212  1.00  0.00      BS   O  
ATOM     43  N3  THY B   2      15.015 -18.221 -40.945  1.00  0.00      BS   N  
ATOM     44  C4  THY B   2      14.918 -19.051 -39.819  1.00  0.00      BS   C  
ATOM     45  O4  THY B   2      13.895 -19.722 -39.588  1.00  0.00      BS   O  
ATOM     46  C5  THY B   2      16.006 -19.036 -38.896  1.00  0.00      BS   C  
ATOM     47  C5M THY B   2      16.033 -19.917 -37.724  1.00  0.00      BS   C  
ATOM     48  C6  THY B   2      17.065 -18.213 -39.194  1.00  0.00      BS   C  
ATOM     49  H3  THY B   2      14.280 -18.233 -41.638  1.00  0.00      BS   H  
ATOM     50  H6  THY B   2      17.670 -17.847 -38.366  1.00  0.00      BS   H  
ATOM     51  H1' THY B   2      18.022 -15.528 -40.973  1.00  0.00      BS   H  
ATOM     52  H2' THY B   2      18.949 -15.798 -38.733  1.00  0.00      BS   H  
ATOM     53  H3' THY B   2      21.394 -15.896 -39.869  1.00  0.00      BS   H  
ATOM     54  H4' THY B   2      20.135 -15.633 -42.501  1.00  0.00      BS   H  
ATOM     55  H5' THY B   2      20.941 -17.926 -43.129  1.00  0.00      BS   H  
ATOM     56  H51 THY B   2      16.322 -19.441 -36.762  1.00  0.00      BS   H  
ATOM     57  H52 THY B   2      16.684 -20.805 -37.864  1.00  0.00      BS   H  
ATOM     58  H53 THY B   2      15.105 -20.474 -37.474  1.00  0.00      BS   H  
ATOM     59 H2'' THY B   2      19.631 -17.457 -39.220  1.00  0.00      BS   H  
ATOM     60 H5'' THY B   2      22.158 -16.713 -42.736  1.00  0.00      BS   H  
ATOM     61  P   THY B   3      21.218 -13.271 -40.591  1.00  0.00      BS   P  
ATOM     62  O1P THY B   3      22.448 -14.036 -40.974  1.00  0.00      BS   O  
ATOM     63  O2P THY B   3      21.359 -12.530 -39.335  1.00  0.00      BS   O  
ATOM     64  C5' THY B   3      20.503 -12.884 -43.044  1.00  0.00      BS   C  
ATOM     65  O5' THY B   3      20.747 -12.238 -41.771  1.00  0.00      BS   O  
ATOM     66  C4' THY B   3      19.025 -12.659 -43.551  1.00  0.00      BS   C  
ATOM     67  O4' THY B   3      18.047 -13.380 -42.818  1.00  0.00      BS   O  
ATOM     68  C3' THY B   3      18.613 -11.177 -43.356  1.00  0.00      BS   C  
ATOM     69  O3' THY B   3      18.018 -10.631 -44.543  1.00  0.00      BS   O  
ATOM     70  C2' THY B   3      17.594 -11.223 -42.255  1.00  0.00      BS   C  
ATOM     71  C1' THY B   3      16.907 -12.611 -42.606  1.00  0.00      BS   C  
ATOM     72  N1  THY B   3      16.223 -13.204 -41.434  1.00  0.00      BS   N  
ATOM     73  C2  THY B   3      15.050 -13.760 -41.583  1.00  0.00      BS   C  
ATOM     74  O2  THY B   3      14.399 -13.781 -42.617  1.00  0.00      BS   O  
ATOM     75  N3  THY B   3      14.606 -14.486 -40.452  1.00  0.00      BS   N  
ATOM     76  C4  THY B   3      15.150 -14.467 -39.182  1.00  0.00      BS   C  
ATOM     77  O4  THY B   3      14.678 -15.170 -38.234  1.00  0.00      BS   O  
ATOM     78  C5  THY B   3      16.334 -13.660 -39.114  1.00  0.00      BS   C  
ATOM     79  C5M THY B   3      17.152 -13.541 -37.804  1.00  0.00      BS   C  
ATOM     80  C6  THY B   3      16.910 -13.277 -40.236  1.00  0.00      BS   C  
ATOM     81  H3  THY B   3      13.847 -15.117 -40.671  1.00  0.00      BS   H  
ATOM     82  H6  THY B   3      17.886 -12.795 -40.240  1.00  0.00      BS   H  
ATOM     83  H1' THY B   3      16.315 -12.601 -43.546  1.00  0.00      BS   H  
ATOM     84  H2' THY B   3      16.847 -10.414 -42.403  1.00  0.00      BS   H  
ATOM     85  H3' THY B   3      19.446 -10.578 -42.930  1.00  0.00      BS   H  
ATOM     86  H4' THY B   3      18.846 -12.898 -44.622  1.00  0.00      BS   H  
ATOM     87  H5' THY B   3      20.764 -13.952 -43.206  1.00  0.00      BS   H  
ATOM     88  H51 THY B   3      16.409 -13.585 -36.980  1.00  0.00      BS   H  
ATOM     89  H52 THY B   3      17.847 -12.675 -37.744  1.00  0.00      BS   H  
ATOM     90  H53 THY B   3      17.807 -14.438 -37.794  1.00  0.00      BS   H  
ATOM     91 H2'' THY B   3      18.121 -11.127 -41.282  1.00  0.00      BS   H  
ATOM     92 H5'' THY B   3      21.107 -12.419 -43.852  1.00  0.00      BS   H  
ATOM     93  P   ADE B   4      18.992  -9.710 -45.521  1.00  0.00      BS   P  
ATOM     94  O1P ADE B   4      19.417 -10.582 -46.689  1.00  0.00      BS   O  
ATOM     95  O2P ADE B   4      20.068  -9.036 -44.726  1.00  0.00      BS   O  
ATOM     96  C5' ADE B   4      16.699  -8.929 -46.666  1.00  0.00      BS   C  
ATOM     97  O5' ADE B   4      18.024  -8.603 -46.014  1.00  0.00      BS   O  
ATOM     98  C4' ADE B   4      15.639  -7.967 -46.144  1.00  0.00      BS   C  
ATOM     99  O4' ADE B   4      15.167  -8.370 -44.838  1.00  0.00      BS   O  
ATOM    100  C3' ADE B   4      16.026  -6.455 -46.010  1.00  0.00      BS   C  
ATOM    101  O3' ADE B   4      15.016  -5.484 -46.514  1.00  0.00      BS   O  
ATOM    102  C2' ADE B   4      16.053  -6.291 -44.572  1.00  0.00      BS   C  
ATOM    103  C1' ADE B   4      14.944  -7.196 -43.991  1.00  0.00      BS   C  
ATOM    104  N1  ADE B   4      13.737 -10.781 -40.299  1.00  0.00      BS   N  
ATOM    105  C2  ADE B   4      13.227 -10.500 -41.504  1.00  0.00      BS   C  
ATOM    106  N3  ADE B   4      13.552  -9.585 -42.439  1.00  0.00      BS   N  
ATOM    107  C4  ADE B   4      14.565  -8.817 -41.974  1.00  0.00      BS   C  
ATOM    108  C5  ADE B   4      15.229  -8.961 -40.743  1.00  0.00      BS   C  
ATOM    109  C6  ADE B   4      14.764 -10.031 -39.890  1.00  0.00      BS   C  
ATOM    110  N6  ADE B   4      15.333 -10.275 -38.711  1.00  0.00      BS   N  
ATOM    111  N7  ADE B   4      16.258  -8.013 -40.648  1.00  0.00      BS   N  
ATOM    112  C8  ADE B   4      16.242  -7.419 -41.823  1.00  0.00      BS   C  
ATOM    113  N9  ADE B   4      15.188  -7.796 -42.653  1.00  0.00      BS   N  
ATOM    114  H2  ADE B   4      12.465 -11.141 -41.947  1.00  0.00      BS   H  
ATOM    115  H8  ADE B   4      17.016  -6.707 -42.108  1.00  0.00      BS   H  
ATOM    116  H1' ADE B   4      13.914  -6.846 -44.220  1.00  0.00      BS   H  
ATOM    117  H2' ADE B   4      15.832  -5.241 -44.281  1.00  0.00      BS   H  
ATOM    118  H3' ADE B   4      16.997  -6.045 -46.361  1.00  0.00      BS   H  
ATOM    119  H4' ADE B   4      14.761  -8.063 -46.817  1.00  0.00      BS   H  
ATOM    120  H5' ADE B   4      16.307  -9.921 -46.354  1.00  0.00      BS   H  
ATOM    121  H61 ADE B   4      16.058  -9.658 -38.406  1.00  0.00      BS   H  
ATOM    122  H62 ADE B   4      15.019 -11.053 -38.168  1.00  0.00      BS   H  
ATOM    123 H2'' ADE B   4      17.027  -6.736 -44.275  1.00  0.00      BS   H  
ATOM    124 H5'' ADE B   4      16.769  -8.948 -47.774  1.00  0.00      BS   H  
ATOM    125  P   THY B   5      14.336  -5.372 -47.894  1.00  0.00      BS   P  
ATOM    126  O1P THY B   5      13.973  -6.721 -48.460  1.00  0.00      BS   O  
ATOM    127  O2P THY B   5      15.239  -4.556 -48.705  1.00  0.00      BS   O  
ATOM    128  C5' THY B   5      11.849  -5.164 -46.963  1.00  0.00      BS   C  
ATOM    129  O5' THY B   5      12.984  -4.500 -47.458  1.00  0.00      BS   O  
ATOM    130  C4' THY B   5      11.231  -4.499 -45.681  1.00  0.00      BS   C  
ATOM    131  O4' THY B   5      12.050  -4.845 -44.497  1.00  0.00      BS   O  
ATOM    132  C3' THY B   5      11.187  -2.982 -45.648  1.00  0.00      BS   C  
ATOM    133  O3' THY B   5       9.893  -2.499 -45.418  1.00  0.00      BS   O  
ATOM    134  C2' THY B   5      12.051  -2.604 -44.438  1.00  0.00      BS   C  
ATOM    135  C1' THY B   5      11.988  -3.814 -43.515  1.00  0.00      BS   C  
ATOM    136  N1  THY B   5      13.139  -4.059 -42.631  1.00  0.00      BS   N  
ATOM    137  C2  THY B   5      12.931  -4.988 -41.650  1.00  0.00      BS   C  
ATOM    138  O2  THY B   5      11.923  -5.671 -41.598  1.00  0.00      BS   O  
ATOM    139  N3  THY B   5      13.922  -5.150 -40.747  1.00  0.00      BS   N  
ATOM    140  C4  THY B   5      15.121  -4.352 -40.689  1.00  0.00      BS   C  
ATOM    141  O4  THY B   5      15.978  -4.563 -39.813  1.00  0.00      BS   O  
ATOM    142  C5  THY B   5      15.312  -3.487 -41.847  1.00  0.00      BS   C  
ATOM    143  C5M THY B   5      16.474  -2.603 -42.057  1.00  0.00      BS   C  
ATOM    144  C6  THY B   5      14.314  -3.301 -42.681  1.00  0.00      BS   C  
ATOM    145  H3  THY B   5      13.670  -5.680 -39.925  1.00  0.00      BS   H  
ATOM    146  H6  THY B   5      14.420  -2.594 -43.504  1.00  0.00      BS   H  
ATOM    147  H1' THY B   5      10.996  -3.866 -43.018  1.00  0.00      BS   H  
ATOM    148  H2' THY B   5      11.688  -1.673 -43.953  1.00  0.00      BS   H  
ATOM    149  H3' THY B   5      11.711  -2.631 -46.564  1.00  0.00      BS   H  
ATOM    150  H4' THY B   5      10.204  -4.869 -45.476  1.00  0.00      BS   H  
ATOM    151  H5' THY B   5      11.924  -6.264 -46.833  1.00  0.00      BS   H  
ATOM    152  H51 THY B   5      17.298  -3.341 -42.157  1.00  0.00      BS   H  
ATOM    153  H52 THY B   5      16.669  -1.975 -41.161  1.00  0.00      BS   H  
ATOM    154  H53 THY B   5      16.575  -1.926 -42.932  1.00  0.00      BS   H  
ATOM    155 H2'' THY B   5      13.045  -2.380 -44.883  1.00  0.00      BS   H  
ATOM    156 H5'' THY B   5      11.079  -5.066 -47.759  1.00  0.00      BS   H  
ATOM    157  P   ADE B   6       9.056  -1.880 -46.673  1.00  0.00      BS   P  
ATOM    158  O1P ADE B   6       8.668  -2.978 -47.587  1.00  0.00      BS   O  
ATOM    159  O2P ADE B   6       9.875  -0.748 -47.201  1.00  0.00      BS   O  
ATOM    160  C5' ADE B   6       6.595  -2.023 -45.730  1.00  0.00      BS   C  
ATOM    161  O5' ADE B   6       7.828  -1.291 -45.921  1.00  0.00      BS   O  
ATOM    162  C4' ADE B   6       5.827  -1.623 -44.466  1.00  0.00      BS   C  
ATOM    163  O4' ADE B   6       6.706  -1.642 -43.219  1.00  0.00      BS   O  
ATOM    164  C3' ADE B   6       5.284  -0.227 -44.493  1.00  0.00      BS   C  
ATOM    165  O3' ADE B   6       4.048  -0.130 -43.844  1.00  0.00      BS   O  
ATOM    166  C2' ADE B   6       6.383   0.567 -43.814  1.00  0.00      BS   C  
ATOM    167  C1' ADE B   6       6.882  -0.335 -42.750  1.00  0.00      BS   C  
ATOM    168  N1  ADE B   6      10.597  -2.244 -39.922  1.00  0.00      BS   N  
ATOM    169  C2  ADE B   6       9.257  -2.395 -39.916  1.00  0.00      BS   C  
ATOM    170  N3  ADE B   6       8.389  -1.868 -40.827  1.00  0.00      BS   N  
ATOM    171  C4  ADE B   6       9.038  -0.995 -41.618  1.00  0.00      BS   C  
ATOM    172  C5  ADE B   6      10.314  -0.615 -41.667  1.00  0.00      BS   C  
ATOM    173  C6  ADE B   6      11.166  -1.333 -40.781  1.00  0.00      BS   C  
ATOM    174  N6  ADE B   6      12.471  -1.210 -40.828  1.00  0.00      BS   N  
ATOM    175  N7  ADE B   6      10.477   0.391 -42.641  1.00  0.00      BS   N  
ATOM    176  C8  ADE B   6       9.294   0.581 -43.134  1.00  0.00      BS   C  
ATOM    177  N9  ADE B   6       8.316  -0.242 -42.479  1.00  0.00      BS   N  
ATOM    178  H2  ADE B   6       8.769  -3.088 -39.231  1.00  0.00      BS   H  
ATOM    179  H8  ADE B   6       9.130   1.344 -43.895  1.00  0.00      BS   H  
ATOM    180  H1' ADE B   6       6.147  -0.269 -41.921  1.00  0.00      BS   H  
ATOM    181  H2' ADE B   6       5.981   1.534 -43.441  1.00  0.00      BS   H  
ATOM    182  H3' ADE B   6       5.145   0.127 -45.537  1.00  0.00      BS   H  
ATOM    183  H4' ADE B   6       4.957  -2.289 -44.279  1.00  0.00      BS   H  
ATOM    184  H5' ADE B   6       6.851  -3.095 -45.597  1.00  0.00      BS   H  
ATOM    185  H61 ADE B   6      12.868  -1.811 -40.134  1.00  0.00      BS   H  
ATOM    186  H62 ADE B   6      12.874  -0.356 -41.155  1.00  0.00      BS   H  
ATOM    187 H2'' ADE B   6       7.151   0.797 -44.583  1.00  0.00      BS   H  
ATOM    188 H5'' ADE B   6       5.941  -2.011 -46.629  1.00  0.00      BS   H  
ATOM    189  P   THY B   7       2.611   0.106 -44.466  1.00  0.00      BS   P  
ATOM    190  O1P THY B   7       2.530  -0.698 -45.722  1.00  0.00      BS   O  
ATOM    191  O2P THY B   7       2.353   1.545 -44.529  1.00  0.00      BS   O  
ATOM    192  C5' THY B   7       1.871  -1.800 -42.805  1.00  0.00      BS   C  
ATOM    193  O5' THY B   7       1.547  -0.549 -43.449  1.00  0.00      BS   O  
ATOM    194  C4' THY B   7       1.866  -1.640 -41.263  1.00  0.00      BS   C  
ATOM    195  O4' THY B   7       2.962  -0.955 -40.677  1.00  0.00      BS   O  
ATOM    196  C3' THY B   7       0.699  -0.803 -40.769  1.00  0.00      BS   C  
ATOM    197  O3' THY B   7       0.139  -1.185 -39.511  1.00  0.00      BS   O  
ATOM    198  C2' THY B   7       1.198   0.606 -40.629  1.00  0.00      BS   C  
ATOM    199  C1' THY B   7       2.560   0.366 -40.170  1.00  0.00      BS   C  
ATOM    200  N1  THY B   7       3.671   1.386 -40.642  1.00  0.00      BS   N  
ATOM    201  C2  THY B   7       4.969   1.157 -40.151  1.00  0.00      BS   C  
ATOM    202  O2  THY B   7       5.248   0.232 -39.432  1.00  0.00      BS   O  
ATOM    203  N3  THY B   7       5.925   2.119 -40.555  1.00  0.00      BS   N  
ATOM    204  C4  THY B   7       5.730   3.123 -41.406  1.00  0.00      BS   C  
ATOM    205  O4  THY B   7       6.727   3.777 -41.749  1.00  0.00      BS   O  
ATOM    206  C5  THY B   7       4.369   3.384 -41.785  1.00  0.00      BS   C  
ATOM    207  C5M THY B   7       4.002   4.454 -42.758  1.00  0.00      BS   C  
ATOM    208  C6  THY B   7       3.373   2.567 -41.414  1.00  0.00      BS   C  
ATOM    209  H3  THY B   7       6.823   2.048 -40.099  1.00  0.00      BS   H  
ATOM    210  H6  THY B   7       2.423   2.656 -41.943  1.00  0.00      BS   H  
ATOM    211  H1' THY B   7       2.455   0.253 -39.070  1.00  0.00      BS   H  
ATOM    212  H2' THY B   7       0.655   1.195 -39.859  1.00  0.00      BS   H  
ATOM    213  H3' THY B   7       0.007  -0.885 -41.634  1.00  0.00      BS   H  
ATOM    214  H4' THY B   7       1.858  -2.645 -40.789  1.00  0.00      BS   H  
ATOM    215  H5' THY B   7       2.793  -2.314 -43.155  1.00  0.00      BS   H  
ATOM    216  H51 THY B   7       3.639   4.001 -43.704  1.00  0.00      BS   H  
ATOM    217  H52 THY B   7       4.950   5.013 -42.912  1.00  0.00      BS   H  
ATOM    218  H53 THY B   7       3.229   5.212 -42.507  1.00  0.00      BS   H  
ATOM    219 H2'' THY B   7       1.224   1.119 -41.614  1.00  0.00      BS   H  
ATOM    220 H5'' THY B   7       1.028  -2.464 -43.097  1.00  0.00      BS   H  
ATOM    221  P   ADE B   8      -1.357  -1.581 -39.446  1.00  0.00      BS   P  
ATOM    222  O1P ADE B   8      -1.595  -2.734 -40.347  1.00  0.00      BS   O  
ATOM    223  O2P ADE B   8      -2.251  -0.420 -39.595  1.00  0.00      BS   O  
ATOM    224  C5' ADE B   8      -1.008  -3.325 -37.449  1.00  0.00      BS   C  
ATOM    225  O5' ADE B   8      -1.559  -2.033 -37.930  1.00  0.00      BS   O  
ATOM    226  C4' ADE B   8      -0.351  -3.295 -36.072  1.00  0.00      BS   C  
ATOM    227  O4' ADE B   8       0.600  -2.151 -36.033  1.00  0.00      BS   O  
ATOM    228  C3' ADE B   8      -1.332  -3.140 -34.895  1.00  0.00      BS   C  
ATOM    229  O3' ADE B   8      -0.906  -3.807 -33.757  1.00  0.00      BS   O  
ATOM    230  C2' ADE B   8      -1.338  -1.610 -34.694  1.00  0.00      BS   C  
ATOM    231  C1' ADE B   8       0.075  -1.141 -35.122  1.00  0.00      BS   C  
ATOM    232  N1  ADE B   8       3.118   2.572 -36.908  1.00  0.00      BS   N  
ATOM    233  C2  ADE B   8       3.321   1.617 -36.065  1.00  0.00      BS   C  
ATOM    234  N3  ADE B   8       2.497   0.646 -35.522  1.00  0.00      BS   N  
ATOM    235  C4  ADE B   8       1.280   0.781 -36.168  1.00  0.00      BS   C  
ATOM    236  C5  ADE B   8       0.858   1.840 -36.946  1.00  0.00      BS   C  
ATOM    237  C6  ADE B   8       1.881   2.798 -37.396  1.00  0.00      BS   C  
ATOM    238  N6  ADE B   8       1.673   3.854 -38.191  1.00  0.00      BS   N  
ATOM    239  N7  ADE B   8      -0.506   1.741 -37.244  1.00  0.00      BS   N  
ATOM    240  C8  ADE B   8      -0.818   0.659 -36.605  1.00  0.00      BS   C  
ATOM    241  N9  ADE B   8       0.207   0.060 -35.895  1.00  0.00      BS   N  
ATOM    242  H2  ADE B   8       4.284   1.645 -35.554  1.00  0.00      BS   H  
ATOM    243  H8  ADE B   8      -1.842   0.292 -36.533  1.00  0.00      BS   H  
ATOM    244  H1' ADE B   8       0.795  -1.113 -34.277  1.00  0.00      BS   H  
ATOM    245  H2' ADE B   8      -1.542  -1.257 -33.660  1.00  0.00      BS   H  
ATOM    246  H3' ADE B   8      -2.279  -3.563 -35.294  1.00  0.00      BS   H  
ATOM    247  H4' ADE B   8       0.147  -4.277 -35.922  1.00  0.00      BS   H  
ATOM    248  H5' ADE B   8      -0.279  -3.751 -38.171  1.00  0.00      BS   H  
ATOM    249  H61 ADE B   8       0.749   4.172 -38.407  1.00  0.00      BS   H  
ATOM    250  H62 ADE B   8       2.376   4.469 -38.547  1.00  0.00      BS   H  
ATOM    251 H2'' ADE B   8      -2.154  -1.276 -35.370  1.00  0.00      BS   H  
ATOM    252 H5'' ADE B   8      -1.845  -4.049 -37.351  1.00  0.00      BS   H  
ATOM    253  P   THY B   9      -1.258  -5.279 -33.370  1.00  0.00      BS   P  
ATOM    254  O1P THY B   9      -1.752  -5.960 -34.548  1.00  0.00      BS   O  
ATOM    255  O2P THY B   9      -2.277  -5.188 -32.340  1.00  0.00      BS   O  
ATOM    256  C5' THY B   9       1.196  -6.087 -33.654  1.00  0.00      BS   C  
ATOM    257  O5' THY B   9      -0.009  -5.974 -32.839  1.00  0.00      BS   O  
ATOM    258  C4' THY B   9       2.510  -5.571 -32.990  1.00  0.00      BS   C  
ATOM    259  O4' THY B   9       2.488  -4.048 -32.978  1.00  0.00      BS   O  
ATOM    260  C3' THY B   9       2.743  -5.856 -31.428  1.00  0.00      BS   C  
ATOM    261  O3' THY B   9       4.138  -5.915 -31.078  1.00  0.00      BS   O  
ATOM    262  C2' THY B   9       2.077  -4.663 -30.759  1.00  0.00      BS   C  
ATOM    263  C1' THY B   9       2.475  -3.535 -31.588  1.00  0.00      BS   C  
ATOM    264  N1  THY B   9       1.627  -2.321 -31.580  1.00  0.00      BS   N  
ATOM    265  C2  THY B   9       2.157  -1.050 -31.800  1.00  0.00      BS   C  
ATOM    266  O2  THY B   9       3.360  -0.818 -32.014  1.00  0.00      BS   O  
ATOM    267  N3  THY B   9       1.215  -0.068 -31.870  1.00  0.00      BS   N  
ATOM    268  C4  THY B   9      -0.089  -0.140 -31.548  1.00  0.00      BS   C  
ATOM    269  O4  THY B   9      -0.791   0.906 -31.497  1.00  0.00      BS   O  
ATOM    270  C5  THY B   9      -0.544  -1.462 -31.236  1.00  0.00      BS   C  
ATOM    271  C5M THY B   9      -1.967  -1.557 -30.836  1.00  0.00      BS   C  
ATOM    272  C6  THY B   9       0.338  -2.504 -31.281  1.00  0.00      BS   C  
ATOM    273  H3  THY B   9       1.575   0.835 -32.143  1.00  0.00      BS   H  
ATOM    274  H6  THY B   9      -0.107  -3.499 -31.304  1.00  0.00      BS   H  
ATOM    275  H1' THY B   9       3.502  -3.188 -31.340  1.00  0.00      BS   H  
ATOM    276  H2' THY B   9       2.193  -4.426 -29.681  1.00  0.00      BS   H  
ATOM    277  H3' THY B   9       2.249  -6.821 -31.188  1.00  0.00      BS   H  
ATOM    278  H4' THY B   9       3.348  -5.917 -33.633  1.00  0.00      BS   H  
ATOM    279  H5' THY B   9       1.069  -5.688 -34.684  1.00  0.00      BS   H  
ATOM    280  H51 THY B   9      -2.163  -2.508 -30.296  1.00  0.00      BS   H  
ATOM    281  H52 THY B   9      -2.707  -1.525 -31.665  1.00  0.00      BS   H  
ATOM    282  H53 THY B   9      -2.170  -0.723 -30.131  1.00  0.00      BS   H  
ATOM    283 H2'' THY B   9       0.974  -4.775 -30.814  1.00  0.00      BS   H  
ATOM    284 H5'' THY B   9       1.341  -7.176 -33.816  1.00  0.00      BS   H  
ATOM    285  P   ADE B  10       4.570  -6.401 -29.614  1.00  0.00      BS   P  
ATOM    286  O1P ADE B  10       4.930  -7.846 -29.688  1.00  0.00      BS   O  
ATOM    287  O2P ADE B  10       3.546  -6.064 -28.593  1.00  0.00      BS   O  
ATOM    288  C5' ADE B  10       6.783  -5.126 -30.261  1.00  0.00      BS   C  
ATOM    289  O5' ADE B  10       5.856  -5.533 -29.273  1.00  0.00      BS   O  
ATOM    290  C4' ADE B  10       7.107  -3.586 -30.270  1.00  0.00      BS   C  
ATOM    291  O4' ADE B  10       5.896  -2.775 -30.263  1.00  0.00      BS   O  
ATOM    292  C3' ADE B  10       7.860  -3.138 -28.963  1.00  0.00      BS   C  
ATOM    293  O3' ADE B  10       8.790  -2.060 -29.322  1.00  0.00      BS   O  
ATOM    294  C2' ADE B  10       6.784  -2.449 -28.114  1.00  0.00      BS   C  
ATOM    295  C1' ADE B  10       5.891  -1.887 -29.154  1.00  0.00      BS   C  
ATOM    296  N1  ADE B  10       1.861   1.155 -28.535  1.00  0.00      BS   N  
ATOM    297  C2  ADE B  10       3.103   1.411 -28.907  1.00  0.00      BS   C  
ATOM    298  N3  ADE B  10       4.097   0.544 -29.191  1.00  0.00      BS   N  
ATOM    299  C4  ADE B  10       3.710  -0.716 -28.879  1.00  0.00      BS   C  
ATOM    300  C5  ADE B  10       2.481  -1.106 -28.313  1.00  0.00      BS   C  
ATOM    301  C6  ADE B  10       1.489  -0.093 -28.208  1.00  0.00      BS   C  
ATOM    302  N6  ADE B  10       0.174  -0.197 -27.914  1.00  0.00      BS   N  
ATOM    303  N7  ADE B  10       2.586  -2.347 -27.814  1.00  0.00      BS   N  
ATOM    304  C8  ADE B  10       3.794  -2.767 -28.093  1.00  0.00      BS   C  
ATOM    305  N9  ADE B  10       4.509  -1.839 -28.760  1.00  0.00      BS   N  
ATOM    306  H2  ADE B  10       3.278   2.476 -29.064  1.00  0.00      BS   H  
ATOM    307  H8  ADE B  10       4.103  -3.805 -27.967  1.00  0.00      BS   H  
ATOM    308  H1' ADE B  10       6.293  -0.938 -29.571  1.00  0.00      BS   H  
ATOM    309  H2' ADE B  10       7.188  -1.733 -27.367  1.00  0.00      BS   H  
ATOM    310  H3' ADE B  10       8.243  -4.004 -28.381  1.00  0.00      BS   H  
ATOM    311  H4' ADE B  10       7.673  -3.216 -31.153  1.00  0.00      BS   H  
ATOM    312  H5' ADE B  10       6.446  -5.357 -31.294  1.00  0.00      BS   H  
ATOM    313  H61 ADE B  10      -0.287  -1.067 -27.740  1.00  0.00      BS   H  
ATOM    314  H62 ADE B  10      -0.463   0.551 -28.105  1.00  0.00      BS   H  
ATOM    315 H2'' ADE B  10       6.304  -3.278 -27.551  1.00  0.00      BS   H  
ATOM    316 H5'' ADE B  10       7.774  -5.539 -29.976  1.00  0.00      BS   H  
ATOM    317  P   GUA B  11       9.829  -1.852 -28.184  1.00  0.00      BS   P  
ATOM    318  O1P GUA B  11      11.210  -1.648 -28.698  1.00  0.00      BS   O  
ATOM    319  O2P GUA B  11       9.792  -2.944 -27.231  1.00  0.00      BS   O  
ATOM    320  C5' GUA B  11       9.281   0.720 -28.029  1.00  0.00      BS   C  
ATOM    321  O5' GUA B  11       9.454  -0.589 -27.342  1.00  0.00      BS   O  
ATOM    322  C4' GUA B  11       8.316   1.689 -27.219  1.00  0.00      BS   C  
ATOM    323  O4' GUA B  11       6.950   1.157 -27.206  1.00  0.00      BS   O  
ATOM    324  C3' GUA B  11       8.728   1.978 -25.775  1.00  0.00      BS   C  
ATOM    325  O3' GUA B  11       9.024   3.347 -25.545  1.00  0.00      BS   O  
ATOM    326  C2' GUA B  11       7.441   1.585 -24.945  1.00  0.00      BS   C  
ATOM    327  C1' GUA B  11       6.309   1.646 -25.961  1.00  0.00      BS   C  
ATOM    328  N1  GUA B  11       1.322   2.242 -25.300  1.00  0.00      BS   N  
ATOM    329  C2  GUA B  11       2.254   3.085 -25.787  1.00  0.00      BS   C  
ATOM    330  N2  GUA B  11       1.810   4.280 -25.994  1.00  0.00      BS   N  
ATOM    331  N3  GUA B  11       3.566   2.793 -26.022  1.00  0.00      BS   N  
ATOM    332  C4  GUA B  11       3.814   1.520 -25.720  1.00  0.00      BS   C  
ATOM    333  C5  GUA B  11       2.959   0.547 -25.115  1.00  0.00      BS   C  
ATOM    334  C6  GUA B  11       1.595   0.969 -24.837  1.00  0.00      BS   C  
ATOM    335  O6  GUA B  11       0.732   0.247 -24.296  1.00  0.00      BS   O  
ATOM    336  N7  GUA B  11       3.696  -0.580 -24.801  1.00  0.00      BS   N  
ATOM    337  C8  GUA B  11       4.944  -0.230 -25.088  1.00  0.00      BS   C  
ATOM    338  N9  GUA B  11       5.062   0.958 -25.684  1.00  0.00      BS   N  
ATOM    339  H1  GUA B  11       0.419   2.672 -25.158  1.00  0.00      BS   H  
ATOM    340  H8  GUA B  11       5.744  -0.959 -24.963  1.00  0.00      BS   H  
ATOM    341  H1' GUA B  11       6.076   2.667 -26.330  1.00  0.00      BS   H  
ATOM    342  H2' GUA B  11       7.271   2.190 -24.029  1.00  0.00      BS   H  
ATOM    343  H21 GUA B  11       0.850   4.557 -25.956  1.00  0.00      BS   H  
ATOM    344  H3' GUA B  11       9.594   1.316 -25.560  1.00  0.00      BS   H  
ATOM    345  H22 GUA B  11       2.478   4.908 -26.392  1.00  0.00      BS   H  
ATOM    346  H4' GUA B  11       8.363   2.663 -27.750  1.00  0.00      BS   H  
ATOM    347  H5' GUA B  11       8.960   0.791 -29.090  1.00  0.00      BS   H  
ATOM    348 H2'' GUA B  11       7.534   0.510 -24.686  1.00  0.00      BS   H  
ATOM    349 H5'' GUA B  11      10.310   1.134 -27.982  1.00  0.00      BS   H  
ATOM    350  P   CYT B  12       9.792   3.790 -24.220  1.00  0.00      BS   P  
ATOM    351  O1P CYT B  12      11.128   4.354 -24.570  1.00  0.00      BS   O  
ATOM    352  O2P CYT B  12       9.718   2.669 -23.289  1.00  0.00      BS   O  
ATOM    353  C5' CYT B  12       8.772   6.156 -24.579  1.00  0.00      BS   C  
ATOM    354  O5' CYT B  12       8.917   5.006 -23.707  1.00  0.00      BS   O  
ATOM    355  C4' CYT B  12       7.474   6.887 -24.486  1.00  0.00      BS   C  
ATOM    356  O4' CYT B  12       6.376   6.109 -24.932  1.00  0.00      BS   O  
ATOM    357  C3' CYT B  12       7.103   7.261 -23.022  1.00  0.00      BS   C  
ATOM    358  O3' CYT B  12       7.921   8.372 -22.561  1.00  0.00      BS   O  
ATOM    359  C2' CYT B  12       5.629   7.637 -23.215  1.00  0.00      BS   C  
ATOM    360  C1' CYT B  12       5.167   6.577 -24.256  1.00  0.00      BS   C  
ATOM    361  N1  CYT B  12       4.602   5.410 -23.667  1.00  0.00      BS   N  
ATOM    362  C2  CYT B  12       3.318   5.529 -23.232  1.00  0.00      BS   C  
ATOM    363  O2  CYT B  12       2.706   6.602 -23.438  1.00  0.00      BS   O  
ATOM    364  N3  CYT B  12       2.658   4.448 -22.722  1.00  0.00      BS   N  
ATOM    365  C4  CYT B  12       3.345   3.309 -22.544  1.00  0.00      BS   C  
ATOM    366  N4  CYT B  12       2.726   2.235 -22.063  1.00  0.00      BS   N  
ATOM    367  C5  CYT B  12       4.701   3.210 -22.885  1.00  0.00      BS   C  
ATOM    368  C6  CYT B  12       5.341   4.221 -23.434  1.00  0.00      BS   C  
ATOM    369  H5  CYT B  12       5.316   2.324 -22.728  1.00  0.00      BS   H  
ATOM    370  H6  CYT B  12       6.336   4.092 -23.860  1.00  0.00      BS   H  
ATOM    371  H1' CYT B  12       4.448   7.020 -24.979  1.00  0.00      BS   H  
ATOM    372  H2' CYT B  12       5.604   8.629 -23.713  1.00  0.00      BS   H  
ATOM    373  H3' CYT B  12       7.212   6.298 -22.479  1.00  0.00      BS   H  
ATOM    374  H4' CYT B  12       7.412   7.835 -25.062  1.00  0.00      BS   H  
ATOM    375  H41 CYT B  12       1.738   2.284 -21.913  1.00  0.00      BS   H  
ATOM    376  H5' CYT B  12       8.849   5.967 -25.671  1.00  0.00      BS   H  
ATOM    377  H42 CYT B  12       3.143   1.327 -22.092  1.00  0.00      BS   H  
ATOM    378 H2'' CYT B  12       4.958   7.606 -22.330  1.00  0.00      BS   H  
ATOM    379 H5'' CYT B  12       9.531   6.923 -24.314  1.00  0.00      BS   H  
ATOM    380  P   THY B  13       8.087   8.554 -21.004  1.00  0.00      BS   P  
ATOM    381  O1P THY B  13       9.018   9.751 -20.799  1.00  0.00      BS   O  
ATOM    382  O2P THY B  13       8.490   7.304 -20.328  1.00  0.00      BS   O  
ATOM    383  C5' THY B  13       5.965  10.250 -20.525  1.00  0.00      BS   C  
ATOM    384  O5' THY B  13       6.670   8.966 -20.495  1.00  0.00      BS   O  
ATOM    385  C4' THY B  13       4.479  10.192 -19.956  1.00  0.00      BS   C  
ATOM    386  O4' THY B  13       3.689   9.208 -20.704  1.00  0.00      BS   O  
ATOM    387  C3' THY B  13       4.339   9.738 -18.450  1.00  0.00      BS   C  
ATOM    388  O3' THY B  13       4.462  10.898 -17.589  1.00  0.00      BS   O  
ATOM    389  C2' THY B  13       2.912   9.144 -18.465  1.00  0.00      BS   C  
ATOM    390  C1' THY B  13       2.820   8.449 -19.826  1.00  0.00      BS   C  
ATOM    391  N1  THY B  13       3.157   7.113 -19.773  1.00  0.00      BS   N  
ATOM    392  C2  THY B  13       2.100   6.258 -19.480  1.00  0.00      BS   C  
ATOM    393  O2  THY B  13       0.953   6.620 -19.200  1.00  0.00      BS   O  
ATOM    394  N3  THY B  13       2.463   4.945 -19.511  1.00  0.00      BS   N  
ATOM    395  C4  THY B  13       3.725   4.402 -19.571  1.00  0.00      BS   C  
ATOM    396  O4  THY B  13       3.898   3.231 -19.418  1.00  0.00      BS   O  
ATOM    397  C5  THY B  13       4.790   5.397 -19.807  1.00  0.00      BS   C  
ATOM    398  C5M THY B  13       6.242   4.974 -20.000  1.00  0.00      BS   C  
ATOM    399  C6  THY B  13       4.430   6.676 -19.891  1.00  0.00      BS   C  
ATOM    400  H3  THY B  13       1.647   4.457 -19.171  1.00  0.00      BS   H  
ATOM    401  H6  THY B  13       5.167   7.475 -19.961  1.00  0.00      BS   H  
ATOM    402  H1' THY B  13       1.769   8.573 -20.162  1.00  0.00      BS   H  
ATOM    403  H2' THY B  13       2.112   9.915 -18.457  1.00  0.00      BS   H  
ATOM    404  H3' THY B  13       5.120   8.962 -18.311  1.00  0.00      BS   H  
ATOM    405  H4' THY B  13       3.954  11.168 -20.043  1.00  0.00      BS   H  
ATOM    406  H5' THY B  13       5.864  10.535 -21.594  1.00  0.00      BS   H  
ATOM    407  H51 THY B  13       6.377   3.961 -19.565  1.00  0.00      BS   H  
ATOM    408  H52 THY B  13       6.861   5.677 -19.401  1.00  0.00      BS   H  
ATOM    409  H53 THY B  13       6.436   4.920 -21.092  1.00  0.00      BS   H  
ATOM    410 H2'' THY B  13       2.888   8.501 -17.558  1.00  0.00      BS   H  
ATOM    411 H5'' THY B  13       6.587  11.026 -20.030  1.00  0.00      BS   H  
ATOM    412  P   THY B  14       4.433  10.548 -16.003  1.00  0.00      BS   P  
ATOM    413  O1P THY B  14       4.610  11.888 -15.335  1.00  0.00      BS   O  
ATOM    414  O2P THY B  14       5.426   9.470 -15.708  1.00  0.00      BS   O  
ATOM    415  C5' THY B  14       1.863  10.831 -15.547  1.00  0.00      BS   C  
ATOM    416  O5' THY B  14       3.011   9.990 -15.578  1.00  0.00      BS   O  
ATOM    417  C4' THY B  14       0.617  10.072 -14.990  1.00  0.00      BS   C  
ATOM    418  O4' THY B  14       0.379   8.714 -15.543  1.00  0.00      BS   O  
ATOM    419  C3' THY B  14       0.734   9.784 -13.417  1.00  0.00      BS   C  
ATOM    420  O3' THY B  14      -0.535  10.034 -12.801  1.00  0.00      BS   O  
ATOM    421  C2' THY B  14       1.304   8.384 -13.304  1.00  0.00      BS   C  
ATOM    422  C1' THY B  14       0.577   7.716 -14.524  1.00  0.00      BS   C  
ATOM    423  N1  THY B  14       1.244   6.621 -15.290  1.00  0.00      BS   N  
ATOM    424  C2  THY B  14       0.587   5.523 -15.749  1.00  0.00      BS   C  
ATOM    425  O2  THY B  14      -0.614   5.406 -15.605  1.00  0.00      BS   O  
ATOM    426  N3  THY B  14       1.358   4.544 -16.411  1.00  0.00      BS   N  
ATOM    427  C4  THY B  14       2.704   4.445 -16.410  1.00  0.00      BS   C  
ATOM    428  O4  THY B  14       3.315   3.337 -16.556  1.00  0.00      BS   O  
ATOM    429  C5  THY B  14       3.331   5.703 -16.139  1.00  0.00      BS   C  
ATOM    430  C5M THY B  14       4.786   5.636 -16.001  1.00  0.00      BS   C  
ATOM    431  C6  THY B  14       2.599   6.692 -15.595  1.00  0.00      BS   C  
ATOM    432  H3  THY B  14       0.832   3.684 -16.473  1.00  0.00      BS   H  
ATOM    433  H6  THY B  14       3.027   7.682 -15.433  1.00  0.00      BS   H  
ATOM    434  H1' THY B  14      -0.420   7.424 -14.130  1.00  0.00      BS   H  
ATOM    435  H2' THY B  14       0.905   7.979 -12.350  1.00  0.00      BS   H  
ATOM    436  H3' THY B  14       1.499  10.539 -13.133  1.00  0.00      BS   H  
ATOM    437  H4' THY B  14      -0.285  10.593 -15.377  1.00  0.00      BS   H  
ATOM    438  H5' THY B  14       1.573  11.246 -16.536  1.00  0.00      BS   H  
ATOM    439  H51 THY B  14       5.251   5.104 -16.857  1.00  0.00      BS   H  
ATOM    440  H52 THY B  14       5.059   5.096 -15.069  1.00  0.00      BS   H  
ATOM    441  H53 THY B  14       5.248   6.645 -15.976  1.00  0.00      BS   H  
ATOM    442 H2'' THY B  14       2.413   8.315 -13.289  1.00  0.00      BS   H  
ATOM    443 H5'' THY B  14       1.885  11.700 -14.856  1.00  0.00      BS   H  
ATOM    444  P   ADE B  15      -0.786   9.959 -11.250  1.00  0.00      BS   P  
ATOM    445  O1P ADE B  15      -2.080  10.639 -10.976  1.00  0.00      BS   O  
ATOM    446  O2P ADE B  15       0.391  10.439 -10.508  1.00  0.00      BS   O  
ATOM    447  C5' ADE B  15      -2.083   7.757 -11.567  1.00  0.00      BS   C  
ATOM    448  O5' ADE B  15      -1.074   8.503 -10.838  1.00  0.00      BS   O  
ATOM    449  C4' ADE B  15      -2.195   6.348 -11.006  1.00  0.00      BS   C  
ATOM    450  O4' ADE B  15      -1.249   5.570 -11.766  1.00  0.00      BS   O  
ATOM    451  C3' ADE B  15      -1.784   6.171  -9.545  1.00  0.00      BS   C  
ATOM    452  O3' ADE B  15      -2.619   5.209  -8.908  1.00  0.00      BS   O  
ATOM    453  C2' ADE B  15      -0.381   5.634  -9.620  1.00  0.00      BS   C  
ATOM    454  C1' ADE B  15      -0.517   4.772 -10.877  1.00  0.00      BS   C  
ATOM    455  N1  ADE B  15       1.961   0.911 -12.810  1.00  0.00      BS   N  
ATOM    456  C2  ADE B  15       0.828   0.959 -12.125  1.00  0.00      BS   C  
ATOM    457  N3  ADE B  15       0.131   2.068 -11.787  1.00  0.00      BS   N  
ATOM    458  C4  ADE B  15       0.949   3.184 -11.970  1.00  0.00      BS   C  
ATOM    459  C5  ADE B  15       2.229   3.192 -12.544  1.00  0.00      BS   C  
ATOM    460  C6  ADE B  15       2.690   2.025 -13.137  1.00  0.00      BS   C  
ATOM    461  N6  ADE B  15       3.794   1.932 -13.867  1.00  0.00      BS   N  
ATOM    462  N7  ADE B  15       2.775   4.494 -12.522  1.00  0.00      BS   N  
ATOM    463  C8  ADE B  15       1.854   5.218 -11.946  1.00  0.00      BS   C  
ATOM    464  N9  ADE B  15       0.741   4.500 -11.571  1.00  0.00      BS   N  
ATOM    465  H2  ADE B  15       0.336  -0.005 -11.998  1.00  0.00      BS   H  
ATOM    466  H8  ADE B  15       2.009   6.264 -11.686  1.00  0.00      BS   H  
ATOM    467  H1' ADE B  15      -1.049   3.853 -10.553  1.00  0.00      BS   H  
ATOM    468  H2' ADE B  15      -0.071   4.925  -8.825  1.00  0.00      BS   H  
ATOM    469  H3' ADE B  15      -1.886   7.147  -9.027  1.00  0.00      BS   H  
ATOM    470  H4' ADE B  15      -3.207   5.944 -11.219  1.00  0.00      BS   H  
ATOM    471  H5' ADE B  15      -1.851   7.736 -12.653  1.00  0.00      BS   H  
ATOM    472  H61 ADE B  15       4.140   1.007 -14.018  1.00  0.00      BS   H  
ATOM    473  H62 ADE B  15       4.330   2.715 -14.183  1.00  0.00      BS   H  
ATOM    474 H2'' ADE B  15       0.421   6.391  -9.752  1.00  0.00      BS   H  
ATOM    475 H5'' ADE B  15      -3.057   8.261 -11.389  1.00  0.00      BS   H  
ATOM    476  P   CYT B  16      -2.849   5.365  -7.331  1.00  0.00      BS   P  
ATOM    477  O1P CYT B  16      -4.110   6.117  -7.078  1.00  0.00      BS   O  
ATOM    478  O2P CYT B  16      -1.617   5.865  -6.722  1.00  0.00      BS   O  
ATOM    479  C5' CYT B  16      -4.229   2.981  -7.255  1.00  0.00      BS   C  
ATOM    480  O5' CYT B  16      -3.151   3.926  -6.749  1.00  0.00      BS   O  
ATOM    481  C4' CYT B  16      -3.677   1.608  -7.618  1.00  0.00      BS   C  
ATOM    482  O4' CYT B  16      -2.763   1.729  -8.741  1.00  0.00      BS   O  
ATOM    483  C3' CYT B  16      -2.734   0.875  -6.611  1.00  0.00      BS   C  
ATOM    484  O3' CYT B  16      -3.515   0.498  -5.432  1.00  0.00      BS   O  
ATOM    485  C2' CYT B  16      -2.252  -0.303  -7.411  1.00  0.00      BS   C  
ATOM    486  C1' CYT B  16      -1.881   0.517  -8.684  1.00  0.00      BS   C  
ATOM    487  N1  CYT B  16      -0.440   0.883  -8.765  1.00  0.00      BS   N  
ATOM    488  C2  CYT B  16       0.504  -0.103  -8.925  1.00  0.00      BS   C  
ATOM    489  O2  CYT B  16       0.218  -1.314  -8.923  1.00  0.00      BS   O  
ATOM    490  N3  CYT B  16       1.797   0.219  -9.111  1.00  0.00      BS   N  
ATOM    491  C4  CYT B  16       2.224   1.459  -8.899  1.00  0.00      BS   C  
ATOM    492  N4  CYT B  16       3.426   1.790  -9.345  1.00  0.00      BS   N  
ATOM    493  C5  CYT B  16       1.258   2.452  -8.545  1.00  0.00      BS   C  
ATOM    494  C6  CYT B  16      -0.001   2.137  -8.412  1.00  0.00      BS   C  
ATOM    495  H5  CYT B  16       1.610   3.446  -8.270  1.00  0.00      BS   H  
ATOM    496  H6  CYT B  16      -0.823   2.820  -8.201  1.00  0.00      BS   H  
ATOM    497  H1' CYT B  16      -2.159  -0.075  -9.582  1.00  0.00      BS   H  
ATOM    498  H2' CYT B  16      -2.994  -1.092  -7.658  1.00  0.00      BS   H  
ATOM    499  H3' CYT B  16      -1.941   1.640  -6.462  1.00  0.00      BS   H  
ATOM    500  H4' CYT B  16      -4.559   0.999  -7.912  1.00  0.00      BS   H  
ATOM    501  H41 CYT B  16       3.983   1.267  -9.991  1.00  0.00      BS   H  
ATOM    502  H5' CYT B  16      -4.751   3.457  -8.111  1.00  0.00      BS   H  
ATOM    503  H42 CYT B  16       3.769   2.674  -9.028  1.00  0.00      BS   H  
ATOM    504 H2'' CYT B  16      -1.376  -0.836  -6.985  1.00  0.00      BS   H  
ATOM    505 H5'' CYT B  16      -5.004   2.759  -6.490  1.00  0.00      BS   H  
ATOM    506  P   ADE B  17      -2.862   0.622  -4.025  1.00  0.00      BS   P  
ATOM    507  O1P ADE B  17      -3.908   0.559  -3.016  1.00  0.00      BS   O  
ATOM    508  O2P ADE B  17      -1.915   1.789  -3.834  1.00  0.00      BS   O  
ATOM    509  C5' ADE B  17      -2.664  -2.024  -4.059  1.00  0.00      BS   C  
ATOM    510  O5' ADE B  17      -2.024  -0.755  -3.885  1.00  0.00      BS   O  
ATOM    511  C4' ADE B  17      -1.647  -3.111  -4.103  1.00  0.00      BS   C  
ATOM    512  O4' ADE B  17      -0.563  -2.780  -4.981  1.00  0.00      BS   O  
ATOM    513  C3' ADE B  17      -1.105  -3.364  -2.738  1.00  0.00      BS   C  
ATOM    514  O3' ADE B  17      -1.036  -4.753  -2.510  1.00  0.00      BS   O  
ATOM    515  C2' ADE B  17       0.340  -2.784  -2.810  1.00  0.00      BS   C  
ATOM    516  C1' ADE B  17       0.662  -2.921  -4.299  1.00  0.00      BS   C  
ATOM    517  N1  ADE B  17       5.066  -1.835  -6.652  1.00  0.00      BS   N  
ATOM    518  C2  ADE B  17       4.471  -2.961  -6.288  1.00  0.00      BS   C  
ATOM    519  N3  ADE B  17       3.298  -3.161  -5.645  1.00  0.00      BS   N  
ATOM    520  C4  ADE B  17       2.687  -2.015  -5.354  1.00  0.00      BS   C  
ATOM    521  C5  ADE B  17       3.181  -0.771  -5.628  1.00  0.00      BS   C  
ATOM    522  C6  ADE B  17       4.362  -0.679  -6.361  1.00  0.00      BS   C  
ATOM    523  N6  ADE B  17       4.985   0.486  -6.684  1.00  0.00      BS   N  
ATOM    524  N7  ADE B  17       2.314   0.241  -5.078  1.00  0.00      BS   N  
ATOM    525  C8  ADE B  17       1.335  -0.500  -4.637  1.00  0.00      BS   C  
ATOM    526  N9  ADE B  17       1.495  -1.841  -4.723  1.00  0.00      BS   N  
ATOM    527  H2  ADE B  17       5.005  -3.850  -6.625  1.00  0.00      BS   H  
ATOM    528  H8  ADE B  17       0.399  -0.123  -4.222  1.00  0.00      BS   H  
ATOM    529  H1' ADE B  17       1.013  -3.932  -4.598  1.00  0.00      BS   H  
ATOM    530  H2' ADE B  17       1.123  -3.300  -2.213  1.00  0.00      BS   H  
ATOM    531  H3' ADE B  17      -1.665  -2.810  -1.955  1.00  0.00      BS   H  
ATOM    532  H4' ADE B  17      -2.140  -4.086  -4.307  1.00  0.00      BS   H  
ATOM    533  H5' ADE B  17      -3.140  -2.042  -5.063  1.00  0.00      BS   H  
ATOM    534  H61 ADE B  17       5.850   0.380  -7.175  1.00  0.00      BS   H  
ATOM    535  H62 ADE B  17       4.854   1.309  -6.132  1.00  0.00      BS   H  
ATOM    536 H2'' ADE B  17       0.205  -1.718  -2.531  1.00  0.00      BS   H  
ATOM    537 H5'' ADE B  17      -3.371  -2.221  -3.225  1.00  0.00      BS   H  
ATOM    538  P   ADE B  18      -0.720  -5.479  -1.128  1.00  0.00      BS   P  
ATOM    539  O1P ADE B  18      -1.209  -6.871  -1.216  1.00  0.00      BS   O  
ATOM    540  O2P ADE B  18      -1.046  -4.591  -0.008  1.00  0.00      BS   O  
ATOM    541  C5' ADE B  18       1.500  -6.576  -1.904  1.00  0.00      BS   C  
ATOM    542  O5' ADE B  18       0.837  -5.597  -1.091  1.00  0.00      BS   O  
ATOM    543  C4' ADE B  18       3.063  -6.345  -1.875  1.00  0.00      BS   C  
ATOM    544  O4' ADE B  18       3.593  -5.119  -2.647  1.00  0.00      BS   O  
ATOM    545  C3' ADE B  18       3.579  -6.071  -0.471  1.00  0.00      BS   C  
ATOM    546  O3' ADE B  18       4.658  -6.933  -0.096  1.00  0.00      BS   O  
ATOM    547  C2' ADE B  18       3.998  -4.691  -0.566  1.00  0.00      BS   C  
ATOM    548  C1' ADE B  18       4.610  -4.558  -1.937  1.00  0.00      BS   C  
ATOM    549  N1  ADE B  18       7.779  -1.114  -4.304  1.00  0.00      BS   N  
ATOM    550  C2  ADE B  18       7.822  -2.471  -4.271  1.00  0.00      BS   C  
ATOM    551  N3  ADE B  18       7.018  -3.295  -3.626  1.00  0.00      BS   N  
ATOM    552  C4  ADE B  18       5.931  -2.669  -3.034  1.00  0.00      BS   C  
ATOM    553  C5  ADE B  18       5.741  -1.284  -3.137  1.00  0.00      BS   C  
ATOM    554  C6  ADE B  18       6.703  -0.490  -3.807  1.00  0.00      BS   C  
ATOM    555  N6  ADE B  18       6.627   0.839  -3.784  1.00  0.00      BS   N  
ATOM    556  N7  ADE B  18       4.532  -1.002  -2.542  1.00  0.00      BS   N  
ATOM    557  C8  ADE B  18       4.038  -2.128  -2.095  1.00  0.00      BS   C  
ATOM    558  N9  ADE B  18       4.883  -3.153  -2.307  1.00  0.00      BS   N  
ATOM    559  H2  ADE B  18       8.728  -2.916  -4.682  1.00  0.00      BS   H  
ATOM    560  H8  ADE B  18       3.208  -2.236  -1.396  1.00  0.00      BS   H  
ATOM    561  H1' ADE B  18       5.479  -5.250  -1.947  1.00  0.00      BS   H  
ATOM    562  H2' ADE B  18       4.636  -4.324   0.267  1.00  0.00      BS   H  
ATOM    563  H3' ADE B  18       2.665  -6.150   0.155  1.00  0.00      BS   H  
ATOM    564  H4' ADE B  18       3.626  -7.279  -2.087  1.00  0.00      BS   H  
ATOM    565  H5' ADE B  18       1.177  -6.690  -2.962  1.00  0.00      BS   H  
ATOM    566  H61 ADE B  18       6.002   1.421  -3.262  1.00  0.00      BS   H  
ATOM    567  H62 ADE B  18       7.413   1.379  -4.087  1.00  0.00      BS   H  
ATOM    568 H2'' ADE B  18       3.135  -3.993  -0.535  1.00  0.00      BS   H  
ATOM    569 H5'' ADE B  18       1.279  -7.557  -1.431  1.00  0.00      BS   H  
ATOM    570  P   CYT B  19       4.564  -8.140   0.863  1.00  0.00      BS   P  
ATOM    571  O1P CYT B  19       4.187  -9.386   0.114  1.00  0.00      BS   O  
ATOM    572  O2P CYT B  19       3.611  -7.772   1.923  1.00  0.00      BS   O  
ATOM    573  C5' CYT B  19       7.113  -8.587   0.534  1.00  0.00      BS   C  
ATOM    574  O5' CYT B  19       5.999  -8.311   1.435  1.00  0.00      BS   O  
ATOM    575  C4' CYT B  19       8.289  -7.580   0.630  1.00  0.00      BS   C  
ATOM    576  O4' CYT B  19       8.036  -6.383  -0.058  1.00  0.00      BS   O  
ATOM    577  C3' CYT B  19       8.558  -6.924   1.960  1.00  0.00      BS   C  
ATOM    578  O3' CYT B  19       9.190  -7.907   2.795  1.00  0.00      BS   O  
ATOM    579  C2' CYT B  19       9.541  -5.878   1.566  1.00  0.00      BS   C  
ATOM    580  C1' CYT B  19       9.137  -5.568   0.153  1.00  0.00      BS   C  
ATOM    581  N1  CYT B  19       8.824  -4.225  -0.094  1.00  0.00      BS   N  
ATOM    582  C2  CYT B  19       9.593  -3.445  -0.962  1.00  0.00      BS   C  
ATOM    583  O2  CYT B  19      10.487  -3.920  -1.649  1.00  0.00      BS   O  
ATOM    584  N3  CYT B  19       9.246  -2.137  -0.938  1.00  0.00      BS   N  
ATOM    585  C4  CYT B  19       8.128  -1.659  -0.371  1.00  0.00      BS   C  
ATOM    586  N4  CYT B  19       7.717  -0.430  -0.701  1.00  0.00      BS   N  
ATOM    587  C5  CYT B  19       7.268  -2.526   0.365  1.00  0.00      BS   C  
ATOM    588  C6  CYT B  19       7.689  -3.763   0.504  1.00  0.00      BS   C  
ATOM    589  H5  CYT B  19       6.352  -2.216   0.866  1.00  0.00      BS   H  
ATOM    590  H6  CYT B  19       7.171  -4.496   1.124  1.00  0.00      BS   H  
ATOM    591  H1' CYT B  19       9.990  -5.936  -0.456  1.00  0.00      BS   H  
ATOM    592  H2' CYT B  19      10.585  -6.257   1.591  1.00  0.00      BS   H  
ATOM    593  H3' CYT B  19       7.593  -6.529   2.340  1.00  0.00      BS   H  
ATOM    594  H4' CYT B  19       9.253  -8.022   0.299  1.00  0.00      BS   H  
ATOM    595  H41 CYT B  19       8.228  -0.016  -1.453  1.00  0.00      BS   H  
ATOM    596  H5' CYT B  19       6.844  -8.716  -0.536  1.00  0.00      BS   H  
ATOM    597  H42 CYT B  19       7.265   0.218  -0.090  1.00  0.00      BS   H  
ATOM    598 H2'' CYT B  19       9.355  -5.106   2.342  1.00  0.00      BS   H  
ATOM    599 H5'' CYT B  19       7.558  -9.569   0.803  1.00  0.00      BS   H  
ATOM    600  P   ADE B  20       9.474  -7.352   4.263  1.00  0.00      BS   P  
ATOM    601  O1P ADE B  20       9.425  -8.516   5.222  1.00  0.00      BS   O  
ATOM    602  O2P ADE B  20       8.574  -6.203   4.469  1.00  0.00      BS   O  
ATOM    603  C5' ADE B  20      11.999  -7.597   3.727  1.00  0.00      BS   C  
ATOM    604  O5' ADE B  20      10.916  -6.947   4.382  1.00  0.00      BS   O  
ATOM    605  C4' ADE B  20      13.218  -6.623   3.656  1.00  0.00      BS   C  
ATOM    606  O4' ADE B  20      12.830  -5.447   3.001  1.00  0.00      BS   O  
ATOM    607  C3' ADE B  20      13.825  -6.190   4.967  1.00  0.00      BS   C  
ATOM    608  O3' ADE B  20      15.250  -6.129   4.855  1.00  0.00      BS   O  
ATOM    609  C2' ADE B  20      13.202  -4.785   5.191  1.00  0.00      BS   C  
ATOM    610  C1' ADE B  20      13.109  -4.295   3.720  1.00  0.00      BS   C  
ATOM    611  N1  ADE B  20      11.703  -0.008   1.295  1.00  0.00      BS   N  
ATOM    612  C2  ADE B  20      12.879  -0.630   1.388  1.00  0.00      BS   C  
ATOM    613  N3  ADE B  20      13.151  -1.827   1.886  1.00  0.00      BS   N  
ATOM    614  C4  ADE B  20      12.109  -2.295   2.577  1.00  0.00      BS   C  
ATOM    615  C5  ADE B  20      10.821  -1.723   2.663  1.00  0.00      BS   C  
ATOM    616  C6  ADE B  20      10.634  -0.471   2.036  1.00  0.00      BS   C  
ATOM    617  N6  ADE B  20       9.484   0.165   2.026  1.00  0.00      BS   N  
ATOM    618  N7  ADE B  20      10.004  -2.464   3.497  1.00  0.00      BS   N  
ATOM    619  C8  ADE B  20      10.754  -3.423   3.885  1.00  0.00      BS   C  
ATOM    620  N9  ADE B  20      12.027  -3.364   3.419  1.00  0.00      BS   N  
ATOM    621  H2  ADE B  20      13.645  -0.123   0.802  1.00  0.00      BS   H  
ATOM    622  H8  ADE B  20      10.458  -4.089   4.695  1.00  0.00      BS   H  
ATOM    623  H1' ADE B  20      14.081  -3.843   3.426  1.00  0.00      BS   H  
ATOM    624  H2' ADE B  20      13.857  -4.198   5.870  1.00  0.00      BS   H  
ATOM    625  H3' ADE B  20      13.633  -6.873   5.822  1.00  0.00      BS   H  
ATOM    626  H4' ADE B  20      14.056  -6.929   2.994  1.00  0.00      BS   H  
ATOM    627  H5' ADE B  20      11.759  -7.722   2.649  1.00  0.00      BS   H  
ATOM    628  H61 ADE B  20       9.373   1.123   1.763  1.00  0.00      BS   H  
ATOM    629  H62 ADE B  20       8.793  -0.131   2.685  1.00  0.00      BS   H  
ATOM    630  H3T ADE B  20      15.609  -6.119   5.745  1.00  0.00      BS   H  
ATOM    631 H2'' ADE B  20      12.173  -4.893   5.596  1.00  0.00      BS   H  
ATOM    632 H5'' ADE B  20      12.263  -8.585   4.164  1.00  0.00      BS   H  
TER   
ATOM    633  C5' URA R   1      14.057   8.976   2.374  1.00  0.00      R    C  
ATOM    634  O5' URA R   1      12.739   9.230   1.952  1.00  0.00      R    O  
ATOM    635  C4' URA R   1      14.559   7.528   2.126  1.00  0.00      R    C  
ATOM    636  O4' URA R   1      13.821   6.511   2.875  1.00  0.00      R    O  
ATOM    637  C3' URA R   1      14.385   7.079   0.675  1.00  0.00      R    C  
ATOM    638  O3' URA R   1      15.297   7.728  -0.137  1.00  0.00      R    O  
ATOM    639  C2' URA R   1      14.512   5.603   0.779  1.00  0.00      R    C  
ATOM    640  O2' URA R   1      15.907   5.171   0.963  1.00  0.00      R    O  
ATOM    641  C1' URA R   1      13.848   5.283   2.126  1.00  0.00      R    C  
ATOM    642  N1  URA R   1      12.464   4.748   1.862  1.00  0.00      R    N  
ATOM    643  C2  URA R   1      12.434   3.406   1.572  1.00  0.00      R    C  
ATOM    644  O2  URA R   1      13.447   2.722   1.479  1.00  0.00      R    O  
ATOM    645  N3  URA R   1      11.180   2.903   1.413  1.00  0.00      R    N  
ATOM    646  C4  URA R   1       9.969   3.580   1.502  1.00  0.00      R    C  
ATOM    647  O4  URA R   1       8.912   2.969   1.246  1.00  0.00      R    O  
ATOM    648  C5  URA R   1      10.090   4.821   2.026  1.00  0.00      R    C  
ATOM    649  C6  URA R   1      11.289   5.419   2.127  1.00  0.00      R    C  
ATOM    650  H3  URA R   1      11.197   1.939   1.107  1.00  0.00      R    H  
ATOM    651  H5  URA R   1       9.167   5.270   2.394  1.00  0.00      R    H  
ATOM    652  H6  URA R   1      11.264   6.311   2.752  1.00  0.00      R    H  
ATOM    653  H1' URA R   1      14.346   4.593   2.841  1.00  0.00      R    H  
ATOM    654  H2' URA R   1      16.164   4.568   0.261  1.00  0.00      R    H  
ATOM    655  H3' URA R   1      13.354   7.373   0.383  1.00  0.00      R    H  
ATOM    656  H4' URA R   1      15.623   7.535   2.448  1.00  0.00      R    H  
ATOM    657  H5' URA R   1      14.181   9.219   3.451  1.00  0.00      R    H  
ATOM    658  H5T URA R   1      12.779   9.313   0.996  1.00  0.00      R    H  
ATOM    659 H2'' URA R   1      14.180   5.012  -0.100  1.00  0.00      R    H  
ATOM    660 H5'' URA R   1      14.718   9.633   1.768  1.00  0.00      R    H  
ATOM    661  P   GUA R   2      14.911   7.860  -1.695  1.00  0.00      R    P  
ATOM    662  O1P GUA R   2      15.880   8.743  -2.348  1.00  0.00      R    O  
ATOM    663  O2P GUA R   2      13.509   8.233  -1.887  1.00  0.00      R    O  
ATOM    664  C5' GUA R   2      16.563   5.815  -2.357  1.00  0.00      R    C  
ATOM    665  O5' GUA R   2      15.214   6.424  -2.271  1.00  0.00      R    O  
ATOM    666  C4' GUA R   2      16.646   4.237  -2.496  1.00  0.00      R    C  
ATOM    667  O4' GUA R   2      16.040   3.517  -1.388  1.00  0.00      R    O  
ATOM    668  C3' GUA R   2      15.979   3.647  -3.747  1.00  0.00      R    C  
ATOM    669  O3' GUA R   2      16.781   3.952  -4.896  1.00  0.00      R    O  
ATOM    670  C2' GUA R   2      15.988   2.180  -3.320  1.00  0.00      R    C  
ATOM    671  O2' GUA R   2      17.303   1.578  -3.296  1.00  0.00      R    O  
ATOM    672  C1' GUA R   2      15.488   2.365  -1.917  1.00  0.00      R    C  
ATOM    673  N1  GUA R   2      11.233  -0.379  -1.918  1.00  0.00      R    N  
ATOM    674  C2  GUA R   2      12.534  -0.875  -1.862  1.00  0.00      R    C  
ATOM    675  N2  GUA R   2      12.670  -2.200  -1.862  1.00  0.00      R    N  
ATOM    676  N3  GUA R   2      13.583  -0.099  -1.812  1.00  0.00      R    N  
ATOM    677  C4  GUA R   2      13.174   1.267  -1.834  1.00  0.00      R    C  
ATOM    678  C5  GUA R   2      11.865   1.774  -1.789  1.00  0.00      R    C  
ATOM    679  C6  GUA R   2      10.804   0.926  -1.810  1.00  0.00      R    C  
ATOM    680  O6  GUA R   2       9.602   1.257  -1.853  1.00  0.00      R    O  
ATOM    681  N7  GUA R   2      11.875   3.161  -1.828  1.00  0.00      R    N  
ATOM    682  C8  GUA R   2      13.187   3.445  -1.833  1.00  0.00      R    C  
ATOM    683  N9  GUA R   2      14.004   2.389  -1.877  1.00  0.00      R    N  
ATOM    684  H1  GUA R   2      10.478  -1.019  -1.715  1.00  0.00      R    H  
ATOM    685  H8  GUA R   2      13.602   4.444  -1.957  1.00  0.00      R    H  
ATOM    686  H1' GUA R   2      15.788   1.514  -1.268  1.00  0.00      R    H  
ATOM    687  H2' GUA R   2      17.099   0.641  -3.263  1.00  0.00      R    H  
ATOM    688  H21 GUA R   2      11.903  -2.829  -1.985  1.00  0.00      R    H  
ATOM    689  H3' GUA R   2      14.944   4.045  -3.813  1.00  0.00      R    H  
ATOM    690  H22 GUA R   2      13.562  -2.652  -1.896  1.00  0.00      R    H  
ATOM    691  H4' GUA R   2      17.727   3.993  -2.580  1.00  0.00      R    H  
ATOM    692  H5' GUA R   2      17.213   6.096  -1.500  1.00  0.00      R    H  
ATOM    693 H2'' GUA R   2      15.247   1.531  -3.834  1.00  0.00      R    H  
ATOM    694 H5'' GUA R   2      17.099   6.180  -3.259  1.00  0.00      R    H  
ATOM    695  P   URA R   3      15.972   4.026  -6.232  1.00  0.00      R    P  
ATOM    696  O1P URA R   3      16.864   4.130  -7.394  1.00  0.00      R    O  
ATOM    697  O2P URA R   3      14.830   5.031  -6.180  1.00  0.00      R    O  
ATOM    698  C5' URA R   3      16.233   1.413  -6.762  1.00  0.00      R    C  
ATOM    699  O5' URA R   3      15.428   2.545  -6.321  1.00  0.00      R    O  
ATOM    700  C4' URA R   3      15.481   0.079  -6.712  1.00  0.00      R    C  
ATOM    701  O4' URA R   3      14.739  -0.058  -5.486  1.00  0.00      R    O  
ATOM    702  C3' URA R   3      14.442  -0.309  -7.850  1.00  0.00      R    C  
ATOM    703  O3' URA R   3      15.095  -0.615  -9.062  1.00  0.00      R    O  
ATOM    704  C2' URA R   3      13.619  -1.408  -7.104  1.00  0.00      R    C  
ATOM    705  O2' URA R   3      14.221  -2.731  -7.138  1.00  0.00      R    O  
ATOM    706  C1' URA R   3      13.541  -0.756  -5.740  1.00  0.00      R    C  
ATOM    707  N1  URA R   3      12.244   0.042  -5.673  1.00  0.00      R    N  
ATOM    708  C2  URA R   3      11.087  -0.555  -5.242  1.00  0.00      R    C  
ATOM    709  O2  URA R   3      10.977  -1.697  -4.911  1.00  0.00      R    O  
ATOM    710  N3  URA R   3       9.998   0.257  -5.249  1.00  0.00      R    N  
ATOM    711  C4  URA R   3       9.874   1.597  -5.546  1.00  0.00      R    C  
ATOM    712  O4  URA R   3       8.835   2.199  -5.389  1.00  0.00      R    O  
ATOM    713  C5  URA R   3      11.135   2.152  -5.949  1.00  0.00      R    C  
ATOM    714  C6  URA R   3      12.233   1.366  -6.032  1.00  0.00      R    C  
ATOM    715  H3  URA R   3       9.287  -0.201  -4.697  1.00  0.00      R    H  
ATOM    716  H5  URA R   3      11.240   3.210  -6.191  1.00  0.00      R    H  
ATOM    717  H6  URA R   3      13.229   1.681  -6.340  1.00  0.00      R    H  
ATOM    718  H1' URA R   3      13.571  -1.622  -5.043  1.00  0.00      R    H  
ATOM    719  H2' URA R   3      13.831  -3.271  -7.829  1.00  0.00      R    H  
ATOM    720  H3' URA R   3      13.781   0.558  -8.063  1.00  0.00      R    H  
ATOM    721  H4' URA R   3      16.217  -0.752  -6.770  1.00  0.00      R    H  
ATOM    722  H5' URA R   3      17.098   1.313  -6.073  1.00  0.00      R    H  
ATOM    723 H2'' URA R   3      12.637  -1.513  -7.612  1.00  0.00      R    H  
ATOM    724 H5'' URA R   3      16.533   1.496  -7.829  1.00  0.00      R    H  
ATOM    725  P   URA R   4      14.417  -0.642 -10.437  1.00  0.00      R    P  
ATOM    726  O1P URA R   4      15.405  -0.931 -11.449  1.00  0.00      R    O  
ATOM    727  O2P URA R   4      13.663   0.582 -10.676  1.00  0.00      R    O  
ATOM    728  C5' URA R   4      13.930  -3.329 -10.402  1.00  0.00      R    C  
ATOM    729  O5' URA R   4      13.454  -1.929 -10.388  1.00  0.00      R    O  
ATOM    730  C4' URA R   4      12.822  -4.324  -9.943  1.00  0.00      R    C  
ATOM    731  O4' URA R   4      12.313  -3.941  -8.663  1.00  0.00      R    O  
ATOM    732  C3' URA R   4      11.564  -4.414 -10.867  1.00  0.00      R    C  
ATOM    733  O3' URA R   4      11.764  -5.320 -11.940  1.00  0.00      R    O  
ATOM    734  C2' URA R   4      10.519  -4.907  -9.929  1.00  0.00      R    C  
ATOM    735  O2' URA R   4      10.588  -6.270  -9.748  1.00  0.00      R    O  
ATOM    736  C1' URA R   4      10.836  -4.219  -8.646  1.00  0.00      R    C  
ATOM    737  N1  URA R   4      10.027  -2.965  -8.476  1.00  0.00      R    N  
ATOM    738  C2  URA R   4       8.856  -3.105  -7.660  1.00  0.00      R    C  
ATOM    739  O2  URA R   4       8.564  -4.128  -7.100  1.00  0.00      R    O  
ATOM    740  N3  URA R   4       8.077  -2.017  -7.543  1.00  0.00      R    N  
ATOM    741  C4  URA R   4       8.451  -0.796  -8.018  1.00  0.00      R    C  
ATOM    742  O4  URA R   4       7.772   0.177  -7.688  1.00  0.00      R    O  
ATOM    743  C5  URA R   4       9.488  -0.744  -8.973  1.00  0.00      R    C  
ATOM    744  C6  URA R   4      10.250  -1.822  -9.208  1.00  0.00      R    C  
ATOM    745  H3  URA R   4       7.253  -2.008  -6.960  1.00  0.00      R    H  
ATOM    746  H5  URA R   4       9.703   0.214  -9.449  1.00  0.00      R    H  
ATOM    747  H6  URA R   4      11.093  -1.832  -9.899  1.00  0.00      R    H  
ATOM    748  H1' URA R   4      10.579  -4.919  -7.822  1.00  0.00      R    H  
ATOM    749  H2' URA R   4       9.676  -6.498  -9.941  1.00  0.00      R    H  
ATOM    750  H3' URA R   4      11.351  -3.405 -11.280  1.00  0.00      R    H  
ATOM    751  H4' URA R   4      13.308  -5.319  -9.834  1.00  0.00      R    H  
ATOM    752  H5' URA R   4      14.907  -3.528  -9.912  1.00  0.00      R    H  
ATOM    753 H2'' URA R   4       9.469  -4.714 -10.237  1.00  0.00      R    H  
ATOM    754 H5'' URA R   4      14.125  -3.687 -11.436  1.00  0.00      R    H  
ATOM    755  P   GUA R   5      10.639  -5.240 -13.066  1.00  0.00      R    P  
ATOM    756  O1P GUA R   5      11.166  -5.808 -14.324  1.00  0.00      R    O  
ATOM    757  O2P GUA R   5      10.266  -3.798 -13.280  1.00  0.00      R    O  
ATOM    758  C5' GUA R   5       9.255  -7.402 -12.279  1.00  0.00      R    C  
ATOM    759  O5' GUA R   5       9.312  -6.044 -12.676  1.00  0.00      R    O  
ATOM    760  C4' GUA R   5       8.010  -7.609 -11.374  1.00  0.00      R    C  
ATOM    761  O4' GUA R   5       8.010  -6.724 -10.274  1.00  0.00      R    O  
ATOM    762  C3' GUA R   5       6.677  -7.403 -12.154  1.00  0.00      R    C  
ATOM    763  O3' GUA R   5       6.332  -8.665 -12.833  1.00  0.00      R    O  
ATOM    764  C2' GUA R   5       5.743  -7.010 -11.039  1.00  0.00      R    C  
ATOM    765  O2' GUA R   5       5.477  -8.143 -10.171  1.00  0.00      R    O  
ATOM    766  C1' GUA R   5       6.693  -6.213 -10.138  1.00  0.00      R    C  
ATOM    767  N1  GUA R   5       3.749  -2.122  -9.492  1.00  0.00      R    N  
ATOM    768  C2  GUA R   5       3.488  -3.443  -9.169  1.00  0.00      R    C  
ATOM    769  N2  GUA R   5       2.284  -3.715  -8.754  1.00  0.00      R    N  
ATOM    770  N3  GUA R   5       4.305  -4.446  -9.440  1.00  0.00      R    N  
ATOM    771  C4  GUA R   5       5.453  -4.030  -9.991  1.00  0.00      R    C  
ATOM    772  C5  GUA R   5       5.768  -2.746 -10.402  1.00  0.00      R    C  
ATOM    773  C6  GUA R   5       4.914  -1.694 -10.012  1.00  0.00      R    C  
ATOM    774  O6  GUA R   5       5.010  -0.465 -10.195  1.00  0.00      R    O  
ATOM    775  N7  GUA R   5       6.970  -2.710 -11.055  1.00  0.00      R    N  
ATOM    776  C8  GUA R   5       7.411  -3.900 -11.005  1.00  0.00      R    C  
ATOM    777  N9  GUA R   5       6.549  -4.795 -10.384  1.00  0.00      R    N  
ATOM    778  H1  GUA R   5       3.088  -1.408  -9.220  1.00  0.00      R    H  
ATOM    779  H8  GUA R   5       8.306  -4.117 -11.589  1.00  0.00      R    H  
ATOM    780  H1' GUA R   5       6.506  -6.360  -9.053  1.00  0.00      R    H  
ATOM    781  H2' GUA R   5       4.556  -8.052  -9.913  1.00  0.00      R    H  
ATOM    782  H21 GUA R   5       1.660  -2.975  -8.500  1.00  0.00      R    H  
ATOM    783  H3' GUA R   5       6.764  -6.650 -12.966  1.00  0.00      R    H  
ATOM    784  H22 GUA R   5       1.989  -4.668  -8.689  1.00  0.00      R    H  
ATOM    785  H4' GUA R   5       7.976  -8.618 -10.909  1.00  0.00      R    H  
ATOM    786  H5' GUA R   5      10.152  -7.811 -11.767  1.00  0.00      R    H  
ATOM    787 H2'' GUA R   5       4.845  -6.454 -11.385  1.00  0.00      R    H  
ATOM    788 H5'' GUA R   5       9.085  -8.000 -13.200  1.00  0.00      R    H  
ATOM    789  P   URA R   6       5.186  -8.747 -13.914  1.00  0.00      R    P  
ATOM    790  O1P URA R   6       4.712 -10.061 -13.890  1.00  0.00      R    O  
ATOM    791  O2P URA R   6       5.658  -8.289 -15.243  1.00  0.00      R    O  
ATOM    792  C5' URA R   6       2.786  -8.312 -12.876  1.00  0.00      R    C  
ATOM    793  O5' URA R   6       3.999  -7.801 -13.395  1.00  0.00      R    O  
ATOM    794  C4' URA R   6       1.751  -7.185 -12.537  1.00  0.00      R    C  
ATOM    795  O4' URA R   6       2.415  -6.114 -11.833  1.00  0.00      R    O  
ATOM    796  C3' URA R   6       1.103  -6.472 -13.727  1.00  0.00      R    C  
ATOM    797  O3' URA R   6       0.182  -7.312 -14.417  1.00  0.00      R    O  
ATOM    798  C2' URA R   6       0.494  -5.277 -13.007  1.00  0.00      R    C  
ATOM    799  O2' URA R   6      -0.526  -5.744 -12.117  1.00  0.00      R    O  
ATOM    800  C1' URA R   6       1.638  -4.912 -12.114  1.00  0.00      R    C  
ATOM    801  N1  URA R   6       2.456  -3.928 -12.718  1.00  0.00      R    N  
ATOM    802  C2  URA R   6       2.121  -2.557 -12.604  1.00  0.00      R    C  
ATOM    803  O2  URA R   6       1.113  -2.159 -12.002  1.00  0.00      R    O  
ATOM    804  N3  URA R   6       3.055  -1.692 -13.188  1.00  0.00      R    N  
ATOM    805  C4  URA R   6       4.118  -2.021 -14.027  1.00  0.00      R    C  
ATOM    806  O4  URA R   6       4.684  -1.168 -14.703  1.00  0.00      R    O  
ATOM    807  C5  URA R   6       4.359  -3.416 -14.144  1.00  0.00      R    C  
ATOM    808  C6  URA R   6       3.590  -4.253 -13.475  1.00  0.00      R    C  
ATOM    809  H3  URA R   6       2.800  -0.715 -13.161  1.00  0.00      R    H  
ATOM    810  H5  URA R   6       5.122  -3.713 -14.865  1.00  0.00      R    H  
ATOM    811  H6  URA R   6       3.863  -5.302 -13.593  1.00  0.00      R    H  
ATOM    812  H1' URA R   6       1.234  -4.482 -11.172  1.00  0.00      R    H  
ATOM    813  H2' URA R   6      -1.189  -5.060 -12.009  1.00  0.00      R    H  
ATOM    814  H3' URA R   6       1.908  -6.120 -14.407  1.00  0.00      R    H  
ATOM    815  H4' URA R   6       0.985  -7.633 -11.869  1.00  0.00      R    H  
ATOM    816  H5' URA R   6       2.990  -8.957 -11.994  1.00  0.00      R    H  
ATOM    817 H2'' URA R   6       0.160  -4.453 -13.673  1.00  0.00      R    H  
ATOM    818 H5'' URA R   6       2.190  -8.935 -13.577  1.00  0.00      R    H  
ATOM    819  P   ADE R   7      -0.285  -6.811 -15.797  1.00  0.00      R    P  
ATOM    820  O1P ADE R   7      -1.177  -7.893 -16.169  1.00  0.00      R    O  
ATOM    821  O2P ADE R   7       0.856  -6.435 -16.651  1.00  0.00      R    O  
ATOM    822  C5' ADE R   7      -2.471  -5.760 -14.831  1.00  0.00      R    C  
ATOM    823  O5' ADE R   7      -1.177  -5.642 -15.449  1.00  0.00      R    O  
ATOM    824  C4' ADE R   7      -3.182  -4.497 -14.513  1.00  0.00      R    C  
ATOM    825  O4' ADE R   7      -2.287  -3.597 -13.713  1.00  0.00      R    O  
ATOM    826  C3' ADE R   7      -3.496  -3.706 -15.805  1.00  0.00      R    C  
ATOM    827  O3' ADE R   7      -4.726  -4.099 -16.429  1.00  0.00      R    O  
ATOM    828  C2' ADE R   7      -3.554  -2.281 -15.285  1.00  0.00      R    C  
ATOM    829  O2' ADE R   7      -4.775  -1.968 -14.664  1.00  0.00      R    O  
ATOM    830  C1' ADE R   7      -2.402  -2.223 -14.269  1.00  0.00      R    C  
ATOM    831  N1  ADE R   7       0.174   1.967 -15.751  1.00  0.00      R    N  
ATOM    832  C2  ADE R   7      -1.056   1.859 -15.242  1.00  0.00      R    C  
ATOM    833  N3  ADE R   7      -1.625   0.751 -14.781  1.00  0.00      R    N  
ATOM    834  C4  ADE R   7      -0.876  -0.381 -15.055  1.00  0.00      R    C  
ATOM    835  C5  ADE R   7       0.348  -0.389 -15.683  1.00  0.00      R    C  
ATOM    836  C6  ADE R   7       0.933   0.849 -15.929  1.00  0.00      R    C  
ATOM    837  N6  ADE R   7       2.161   0.848 -16.473  1.00  0.00      R    N  
ATOM    838  N7  ADE R   7       0.838  -1.697 -15.808  1.00  0.00      R    N  
ATOM    839  C8  ADE R   7      -0.060  -2.406 -15.322  1.00  0.00      R    C  
ATOM    840  N9  ADE R   7      -1.144  -1.676 -14.863  1.00  0.00      R    N  
ATOM    841  H2  ADE R   7      -1.623   2.775 -15.073  1.00  0.00      R    H  
ATOM    842  H8  ADE R   7      -0.016  -3.482 -15.490  1.00  0.00      R    H  
ATOM    843  H1' ADE R   7      -2.654  -1.551 -13.422  1.00  0.00      R    H  
ATOM    844  H2' ADE R   7      -4.990  -1.119 -15.059  1.00  0.00      R    H  
ATOM    845  H3' ADE R   7      -2.599  -3.743 -16.459  1.00  0.00      R    H  
ATOM    846  H4' ADE R   7      -4.154  -4.628 -13.990  1.00  0.00      R    H  
ATOM    847  H5' ADE R   7      -2.209  -6.276 -13.882  1.00  0.00      R    H  
ATOM    848  H61 ADE R   7       2.557   1.761 -16.570  1.00  0.00      R    H  
ATOM    849  H62 ADE R   7       2.538  -0.042 -16.730  1.00  0.00      R    H  
ATOM    850 H2'' ADE R   7      -3.275  -1.626 -16.138  1.00  0.00      R    H  
ATOM    851 H5'' ADE R   7      -3.072  -6.440 -15.472  1.00  0.00      R    H  
ATOM    852  P   ADE R   8      -5.269  -3.674 -17.842  1.00  0.00      R    P  
ATOM    853  O1P ADE R   8      -6.607  -4.118 -18.076  1.00  0.00      R    O  
ATOM    854  O2P ADE R   8      -4.295  -4.047 -18.845  1.00  0.00      R    O  
ATOM    855  C5' ADE R   8      -6.481  -1.350 -17.215  1.00  0.00      R    C  
ATOM    856  O5' ADE R   8      -5.322  -2.059 -17.796  1.00  0.00      R    O  
ATOM    857  C4' ADE R   8      -6.239   0.169 -17.236  1.00  0.00      R    C  
ATOM    858  O4' ADE R   8      -5.113   0.708 -16.535  1.00  0.00      R    O  
ATOM    859  C3' ADE R   8      -6.149   0.676 -18.642  1.00  0.00      R    C  
ATOM    860  O3' ADE R   8      -7.402   0.720 -19.283  1.00  0.00      R    O  
ATOM    861  C2' ADE R   8      -5.530   2.012 -18.455  1.00  0.00      R    C  
ATOM    862  O2' ADE R   8      -6.386   3.103 -18.094  1.00  0.00      R    O  
ATOM    863  C1' ADE R   8      -4.611   1.778 -17.300  1.00  0.00      R    C  
ATOM    864  N1  ADE R   8      -0.065   3.552 -18.874  1.00  0.00      R    N  
ATOM    865  C2  ADE R   8      -1.202   4.133 -18.418  1.00  0.00      R    C  
ATOM    866  N3  ADE R   8      -2.311   3.599 -18.013  1.00  0.00      R    N  
ATOM    867  C4  ADE R   8      -2.276   2.314 -18.172  1.00  0.00      R    C  
ATOM    868  C5  ADE R   8      -1.237   1.485 -18.608  1.00  0.00      R    C  
ATOM    869  C6  ADE R   8      -0.086   2.177 -19.018  1.00  0.00      R    C  
ATOM    870  N6  ADE R   8       1.006   1.556 -19.462  1.00  0.00      R    N  
ATOM    871  N7  ADE R   8      -1.559   0.205 -18.560  1.00  0.00      R    N  
ATOM    872  C8  ADE R   8      -2.788   0.227 -18.172  1.00  0.00      R    C  
ATOM    873  N9  ADE R   8      -3.233   1.459 -17.787  1.00  0.00      R    N  
ATOM    874  H2  ADE R   8      -1.034   5.210 -18.439  1.00  0.00      R    H  
ATOM    875  H8  ADE R   8      -3.330  -0.685 -17.921  1.00  0.00      R    H  
ATOM    876  H1' ADE R   8      -4.580   2.603 -16.558  1.00  0.00      R    H  
ATOM    877  H2' ADE R   8      -6.511   3.625 -18.891  1.00  0.00      R    H  
ATOM    878  H3' ADE R   8      -5.453   0.060 -19.250  1.00  0.00      R    H  
ATOM    879  H4' ADE R   8      -7.106   0.738 -16.837  1.00  0.00      R    H  
ATOM    880  H5' ADE R   8      -6.748  -1.610 -16.168  1.00  0.00      R    H  
ATOM    881  H61 ADE R   8       1.787   2.073 -19.814  1.00  0.00      R    H  
ATOM    882  H62 ADE R   8       1.221   0.589 -19.331  1.00  0.00      R    H  
ATOM    883 H2'' ADE R   8      -4.940   2.265 -19.362  1.00  0.00      R    H  
ATOM    884 H5'' ADE R   8      -7.404  -1.541 -17.802  1.00  0.00      R    H  
ATOM    885  P   GUA R   9      -7.652   0.827 -20.862  1.00  0.00      R    P  
ATOM    886  O1P GUA R   9      -9.088   0.635 -21.174  1.00  0.00      R    O  
ATOM    887  O2P GUA R   9      -6.760  -0.130 -21.569  1.00  0.00      R    O  
ATOM    888  C5' GUA R   9      -8.138   3.381 -20.841  1.00  0.00      R    C  
ATOM    889  O5' GUA R   9      -7.232   2.303 -21.190  1.00  0.00      R    O  
ATOM    890  C4' GUA R   9      -7.498   4.736 -21.083  1.00  0.00      R    C  
ATOM    891  O4' GUA R   9      -6.233   4.810 -20.363  1.00  0.00      R    O  
ATOM    892  C3' GUA R   9      -7.067   5.016 -22.534  1.00  0.00      R    C  
ATOM    893  O3' GUA R   9      -8.184   5.655 -23.266  1.00  0.00      R    O  
ATOM    894  C2' GUA R   9      -5.836   5.967 -22.477  1.00  0.00      R    C  
ATOM    895  O2' GUA R   9      -6.222   7.295 -22.357  1.00  0.00      R    O  
ATOM    896  C1' GUA R   9      -5.197   5.432 -21.198  1.00  0.00      R    C  
ATOM    897  N1  GUA R   9      -0.137   5.009 -22.101  1.00  0.00      R    N  
ATOM    898  C2  GUA R   9      -0.840   6.151 -21.940  1.00  0.00      R    C  
ATOM    899  N2  GUA R   9      -0.194   7.269 -22.314  1.00  0.00      R    N  
ATOM    900  N3  GUA R   9      -2.120   6.169 -21.663  1.00  0.00      R    N  
ATOM    901  C4  GUA R   9      -2.693   4.950 -21.679  1.00  0.00      R    C  
ATOM    902  C5  GUA R   9      -2.059   3.717 -21.858  1.00  0.00      R    C  
ATOM    903  C6  GUA R   9      -0.666   3.727 -22.082  1.00  0.00      R    C  
ATOM    904  O6  GUA R   9       0.062   2.776 -22.151  1.00  0.00      R    O  
ATOM    905  N7  GUA R   9      -2.956   2.657 -21.801  1.00  0.00      R    N  
ATOM    906  C8  GUA R   9      -4.105   3.236 -21.556  1.00  0.00      R    C  
ATOM    907  N9  GUA R   9      -4.055   4.549 -21.435  1.00  0.00      R    N  
ATOM    908  H1  GUA R   9       0.839   5.088 -22.348  1.00  0.00      R    H  
ATOM    909  H8  GUA R   9      -5.075   2.761 -21.405  1.00  0.00      R    H  
ATOM    910  H1' GUA R   9      -4.861   6.254 -20.532  1.00  0.00      R    H  
ATOM    911  H2' GUA R   9      -5.563   7.821 -21.899  1.00  0.00      R    H  
ATOM    912  H21 GUA R   9       0.695   7.204 -22.768  1.00  0.00      R    H  
ATOM    913  H3' GUA R   9      -6.673   4.076 -22.974  1.00  0.00      R    H  
ATOM    914  H22 GUA R   9      -0.669   8.145 -22.395  1.00  0.00      R    H  
ATOM    915  H4' GUA R   9      -8.113   5.596 -20.745  1.00  0.00      R    H  
ATOM    916  H5' GUA R   9      -8.526   3.213 -19.815  1.00  0.00      R    H  
ATOM    917 H2'' GUA R   9      -5.149   5.841 -23.341  1.00  0.00      R    H  
ATOM    918 H5'' GUA R   9      -8.998   3.249 -21.532  1.00  0.00      R    H  
ATOM    919  P   CYT R  10      -8.383   5.406 -24.784  1.00  0.00      R    P  
ATOM    920  O1P CYT R  10      -9.605   6.070 -25.267  1.00  0.00      R    O  
ATOM    921  O2P CYT R  10      -8.286   3.991 -25.143  1.00  0.00      R    O  
ATOM    922  C5' CYT R  10      -6.785   7.392 -25.529  1.00  0.00      R    C  
ATOM    923  O5' CYT R  10      -7.068   6.010 -25.368  1.00  0.00      R    O  
ATOM    924  C4' CYT R  10      -5.414   7.666 -26.109  1.00  0.00      R    C  
ATOM    925  O4' CYT R  10      -4.335   7.184 -25.243  1.00  0.00      R    O  
ATOM    926  C3' CYT R  10      -5.079   7.058 -27.475  1.00  0.00      R    C  
ATOM    927  O3' CYT R  10      -5.683   7.772 -28.578  1.00  0.00      R    O  
ATOM    928  C2' CYT R  10      -3.579   6.974 -27.525  1.00  0.00      R    C  
ATOM    929  O2' CYT R  10      -2.887   8.164 -27.950  1.00  0.00      R    O  
ATOM    930  C1' CYT R  10      -3.317   6.640 -26.004  1.00  0.00      R    C  
ATOM    931  N1  CYT R  10      -3.157   5.184 -25.761  1.00  0.00      R    N  
ATOM    932  C2  CYT R  10      -1.900   4.722 -25.606  1.00  0.00      R    C  
ATOM    933  O2  CYT R  10      -0.911   5.478 -25.775  1.00  0.00      R    O  
ATOM    934  N3  CYT R  10      -1.723   3.369 -25.385  1.00  0.00      R    N  
ATOM    935  C4  CYT R  10      -2.798   2.559 -25.131  1.00  0.00      R    C  
ATOM    936  N4  CYT R  10      -2.685   1.253 -24.780  1.00  0.00      R    N  
ATOM    937  C5  CYT R  10      -4.072   3.154 -25.319  1.00  0.00      R    C  
ATOM    938  C6  CYT R  10      -4.222   4.414 -25.644  1.00  0.00      R    C  
ATOM    939  H5  CYT R  10      -4.920   2.516 -25.069  1.00  0.00      R    H  
ATOM    940  H6  CYT R  10      -5.155   4.967 -25.526  1.00  0.00      R    H  
ATOM    941  H1' CYT R  10      -2.431   7.224 -25.676  1.00  0.00      R    H  
ATOM    942  H2' CYT R  10      -2.553   7.984 -28.832  1.00  0.00      R    H  
ATOM    943  H3' CYT R  10      -5.509   6.033 -27.492  1.00  0.00      R    H  
ATOM    944  H4' CYT R  10      -5.206   8.757 -26.138  1.00  0.00      R    H  
ATOM    945  H41 CYT R  10      -1.754   0.915 -24.646  1.00  0.00      R    H  
ATOM    946  H5' CYT R  10      -6.859   7.919 -24.554  1.00  0.00      R    H  
ATOM    947  H42 CYT R  10      -3.508   0.691 -24.688  1.00  0.00      R    H  
ATOM    948  H3T CYT R  10      -5.201   7.625 -29.395  1.00  0.00      R    H  
ATOM    949 H2'' CYT R  10      -3.394   6.179 -28.277  1.00  0.00      R    H  
ATOM    950 H5'' CYT R  10      -7.569   7.849 -26.170  1.00  0.00      R    H  
TER   
ATOM    951  P   CYT T   9      -4.205  12.054 -43.722  1.00  0.00      TS   P  
ATOM    952  O1P CYT T   9      -3.056  12.454 -44.528  1.00  0.00      TS   O  
ATOM    953  O2P CYT T   9      -5.468  11.809 -44.442  1.00  0.00      TS   O  
ATOM    954  C5' CYT T   9      -4.800  10.548 -41.705  1.00  0.00      TS   C  
ATOM    955  O5' CYT T   9      -3.837  10.892 -42.691  1.00  0.00      TS   O  
ATOM    956  C4' CYT T   9      -4.366   9.365 -40.753  1.00  0.00      TS   C  
ATOM    957  O4' CYT T   9      -4.485   8.122 -41.453  1.00  0.00      TS   O  
ATOM    958  C3' CYT T   9      -2.853   9.471 -40.428  1.00  0.00      TS   C  
ATOM    959  O3' CYT T   9      -2.558   9.134 -39.086  1.00  0.00      TS   O  
ATOM    960  C2' CYT T   9      -2.166   8.408 -41.179  1.00  0.00      TS   C  
ATOM    961  C1' CYT T   9      -3.309   7.351 -41.175  1.00  0.00      TS   C  
ATOM    962  N1  CYT T   9      -3.255   6.289 -42.204  1.00  0.00      TS   N  
ATOM    963  C2  CYT T   9      -3.716   4.997 -42.005  1.00  0.00      TS   C  
ATOM    964  O2  CYT T   9      -4.264   4.722 -40.888  1.00  0.00      TS   O  
ATOM    965  N3  CYT T   9      -3.615   4.132 -43.019  1.00  0.00      TS   N  
ATOM    966  C4  CYT T   9      -3.181   4.481 -44.250  1.00  0.00      TS   C  
ATOM    967  N4  CYT T   9      -3.268   3.638 -45.351  1.00  0.00      TS   N  
ATOM    968  C5  CYT T   9      -2.552   5.727 -44.432  1.00  0.00      TS   C  
ATOM    969  O5T CYT T   9      -4.463  13.201 -42.725  1.00  0.00      TS   O  
ATOM    970  C6  CYT T   9      -2.748   6.658 -43.451  1.00  0.00      TS   C  
ATOM    971  H5  CYT T   9      -2.124   6.029 -45.388  1.00  0.00      TS   H  
ATOM    972  H6  CYT T   9      -2.300   7.649 -43.531  1.00  0.00      TS   H  
ATOM    973  H1' CYT T   9      -3.382   7.010 -40.120  1.00  0.00      TS   H  
ATOM    974  H2' CYT T   9      -1.226   8.052 -40.706  1.00  0.00      TS   H  
ATOM    975  H3' CYT T   9      -2.515  10.477 -40.760  1.00  0.00      TS   H  
ATOM    976  H4' CYT T   9      -5.009   9.332 -39.848  1.00  0.00      TS   H  
ATOM    977  H41 CYT T   9      -3.521   2.690 -45.158  1.00  0.00      TS   H  
ATOM    978  H5' CYT T   9      -5.786  10.225 -42.103  1.00  0.00      TS   H  
ATOM    979  H42 CYT T   9      -2.953   3.976 -46.239  1.00  0.00      TS   H  
ATOM    980  H5T CYT T   9      -4.539  13.023 -41.785  1.00  0.00      TS   H  
ATOM    981 H2'' CYT T   9      -1.907   8.756 -42.202  1.00  0.00      TS   H  
ATOM    982 H5'' CYT T   9      -5.151  11.427 -41.125  1.00  0.00      TS   H  
ATOM    983  P   GUA T  10      -2.092  10.130 -37.989  1.00  0.00      TS   P  
ATOM    984  O1P GUA T  10      -2.781  11.408 -38.033  1.00  0.00      TS   O  
ATOM    985  O2P GUA T  10      -0.616  10.209 -38.098  1.00  0.00      TS   O  
ATOM    986  C5' GUA T  10      -3.887   9.525 -36.212  1.00  0.00      TS   C  
ATOM    987  O5' GUA T  10      -2.502   9.390 -36.658  1.00  0.00      TS   O  
ATOM    988  C4' GUA T  10      -4.347   8.173 -35.562  1.00  0.00      TS   C  
ATOM    989  O4' GUA T  10      -4.272   7.083 -36.509  1.00  0.00      TS   O  
ATOM    990  C3' GUA T  10      -3.574   7.766 -34.367  1.00  0.00      TS   C  
ATOM    991  O3' GUA T  10      -4.289   7.228 -33.256  1.00  0.00      TS   O  
ATOM    992  C2' GUA T  10      -2.637   6.668 -34.906  1.00  0.00      TS   C  
ATOM    993  C1' GUA T  10      -3.406   6.104 -36.094  1.00  0.00      TS   C  
ATOM    994  N1  GUA T  10      -2.391   2.533 -39.644  1.00  0.00      TS   N  
ATOM    995  C2  GUA T  10      -3.246   2.477 -38.521  1.00  0.00      TS   C  
ATOM    996  N2  GUA T  10      -3.914   1.411 -38.419  1.00  0.00      TS   N  
ATOM    997  N3  GUA T  10      -3.499   3.504 -37.699  1.00  0.00      TS   N  
ATOM    998  C4  GUA T  10      -2.658   4.525 -37.948  1.00  0.00      TS   C  
ATOM    999  C5  GUA T  10      -1.697   4.709 -38.946  1.00  0.00      TS   C  
ATOM   1000  C6  GUA T  10      -1.501   3.619 -39.869  1.00  0.00      TS   C  
ATOM   1001  O6  GUA T  10      -0.734   3.672 -40.848  1.00  0.00      TS   O  
ATOM   1002  N7  GUA T  10      -0.952   5.841 -38.717  1.00  0.00      TS   N  
ATOM   1003  C8  GUA T  10      -1.530   6.447 -37.737  1.00  0.00      TS   C  
ATOM   1004  N9  GUA T  10      -2.591   5.725 -37.238  1.00  0.00      TS   N  
ATOM   1005  H1  GUA T  10      -2.165   1.642 -40.061  1.00  0.00      TS   H  
ATOM   1006  H8  GUA T  10      -1.244   7.465 -37.473  1.00  0.00      TS   H  
ATOM   1007  H1' GUA T  10      -4.093   5.317 -35.718  1.00  0.00      TS   H  
ATOM   1008  H2' GUA T  10      -2.313   5.909 -34.161  1.00  0.00      TS   H  
ATOM   1009  H21 GUA T  10      -3.521   0.599 -38.851  1.00  0.00      TS   H  
ATOM   1010  H3' GUA T  10      -2.898   8.612 -34.120  1.00  0.00      TS   H  
ATOM   1011  H22 GUA T  10      -4.331   1.226 -37.530  1.00  0.00      TS   H  
ATOM   1012  H4' GUA T  10      -5.380   8.381 -35.211  1.00  0.00      TS   H  
ATOM   1013  H5' GUA T  10      -4.551   9.675 -37.090  1.00  0.00      TS   H  
ATOM   1014 H2'' GUA T  10      -1.737   7.264 -35.166  1.00  0.00      TS   H  
ATOM   1015 H5'' GUA T  10      -4.015  10.402 -35.543  1.00  0.00      TS   H  
ATOM   1016  P   THY T  11      -4.124   8.142 -31.995  1.00  0.00      TS   P  
ATOM   1017  O1P THY T  11      -4.413   9.540 -32.424  1.00  0.00      TS   O  
ATOM   1018  O2P THY T  11      -4.927   7.522 -30.934  1.00  0.00      TS   O  
ATOM   1019  C5' THY T  11      -1.789   9.053 -31.487  1.00  0.00      TS   C  
ATOM   1020  O5' THY T  11      -2.676   7.996 -31.657  1.00  0.00      TS   O  
ATOM   1021  C4' THY T  11      -0.361   8.613 -31.070  1.00  0.00      TS   C  
ATOM   1022  O4' THY T  11      -0.482   7.532 -30.098  1.00  0.00      TS   O  
ATOM   1023  C3' THY T  11       0.353   8.035 -32.273  1.00  0.00      TS   C  
ATOM   1024  O3' THY T  11       1.770   8.359 -32.393  1.00  0.00      TS   O  
ATOM   1025  C2' THY T  11       0.165   6.551 -32.126  1.00  0.00      TS   C  
ATOM   1026  C1' THY T  11       0.140   6.407 -30.612  1.00  0.00      TS   C  
ATOM   1027  N1  THY T  11      -0.507   5.149 -30.136  1.00  0.00      TS   N  
ATOM   1028  C2  THY T  11       0.411   4.298 -29.473  1.00  0.00      TS   C  
ATOM   1029  O2  THY T  11       1.614   4.580 -29.333  1.00  0.00      TS   O  
ATOM   1030  N3  THY T  11      -0.098   3.124 -29.012  1.00  0.00      TS   N  
ATOM   1031  C4  THY T  11      -1.440   2.718 -29.168  1.00  0.00      TS   C  
ATOM   1032  O4  THY T  11      -1.845   1.625 -28.750  1.00  0.00      TS   O  
ATOM   1033  C5  THY T  11      -2.264   3.613 -29.875  1.00  0.00      TS   C  
ATOM   1034  C5M THY T  11      -3.673   3.169 -30.047  1.00  0.00      TS   C  
ATOM   1035  C6  THY T  11      -1.796   4.783 -30.320  1.00  0.00      TS   C  
ATOM   1036  H3  THY T  11       0.583   2.465 -28.664  1.00  0.00      TS   H  
ATOM   1037  H6  THY T  11      -2.351   5.463 -30.966  1.00  0.00      TS   H  
ATOM   1038  H1' THY T  11       1.202   6.490 -30.294  1.00  0.00      TS   H  
ATOM   1039  H2' THY T  11       0.918   5.849 -32.542  1.00  0.00      TS   H  
ATOM   1040  H3' THY T  11      -0.162   8.296 -33.224  1.00  0.00      TS   H  
ATOM   1041  H4' THY T  11       0.173   9.484 -30.635  1.00  0.00      TS   H  
ATOM   1042  H5' THY T  11      -2.230   9.719 -30.715  1.00  0.00      TS   H  
ATOM   1043  H51 THY T  11      -4.303   3.774 -30.734  1.00  0.00      TS   H  
ATOM   1044  H52 THY T  11      -4.262   3.124 -29.106  1.00  0.00      TS   H  
ATOM   1045  H53 THY T  11      -3.672   2.106 -30.372  1.00  0.00      TS   H  
ATOM   1046 H2'' THY T  11      -0.832   6.336 -32.567  1.00  0.00      TS   H  
ATOM   1047 H5'' THY T  11      -1.846   9.616 -32.444  1.00  0.00      TS   H  
ATOM   1048  P   ADE T  12       2.219   9.650 -33.061  1.00  0.00      TS   P  
ATOM   1049  O1P ADE T  12       2.227  10.775 -32.064  1.00  0.00      TS   O  
ATOM   1050  O2P ADE T  12       1.312   9.881 -34.220  1.00  0.00      TS   O  
ATOM   1051  C5' ADE T  12       4.900   9.261 -32.939  1.00  0.00      TS   C  
ATOM   1052  O5' ADE T  12       3.628   9.374 -33.670  1.00  0.00      TS   O  
ATOM   1053  C4' ADE T  12       5.732   8.235 -33.665  1.00  0.00      TS   C  
ATOM   1054  O4' ADE T  12       5.050   6.921 -33.513  1.00  0.00      TS   O  
ATOM   1055  C3' ADE T  12       5.976   8.382 -35.146  1.00  0.00      TS   C  
ATOM   1056  O3' ADE T  12       7.281   7.903 -35.531  1.00  0.00      TS   O  
ATOM   1057  C2' ADE T  12       4.956   7.525 -35.757  1.00  0.00      TS   C  
ATOM   1058  C1' ADE T  12       4.813   6.404 -34.770  1.00  0.00      TS   C  
ATOM   1059  N1  ADE T  12       2.234   2.595 -32.722  1.00  0.00      TS   N  
ATOM   1060  C2  ADE T  12       3.529   2.946 -32.546  1.00  0.00      TS   C  
ATOM   1061  N3  ADE T  12       4.149   3.913 -33.226  1.00  0.00      TS   N  
ATOM   1062  C4  ADE T  12       3.321   4.589 -33.987  1.00  0.00      TS   C  
ATOM   1063  C5  ADE T  12       2.032   4.322 -34.287  1.00  0.00      TS   C  
ATOM   1064  C6  ADE T  12       1.468   3.270 -33.540  1.00  0.00      TS   C  
ATOM   1065  N6  ADE T  12       0.129   2.881 -33.548  1.00  0.00      TS   N  
ATOM   1066  N7  ADE T  12       1.416   5.324 -35.037  1.00  0.00      TS   N  
ATOM   1067  C8  ADE T  12       2.400   6.093 -35.427  1.00  0.00      TS   C  
ATOM   1068  N9  ADE T  12       3.598   5.686 -34.750  1.00  0.00      TS   N  
ATOM   1069  H2  ADE T  12       4.098   2.445 -31.763  1.00  0.00      TS   H  
ATOM   1070  H8  ADE T  12       2.269   6.874 -36.176  1.00  0.00      TS   H  
ATOM   1071  H1' ADE T  12       5.678   5.727 -34.939  1.00  0.00      TS   H  
ATOM   1072  H2' ADE T  12       5.288   7.195 -36.765  1.00  0.00      TS   H  
ATOM   1073  H3' ADE T  12       5.822   9.451 -35.413  1.00  0.00      TS   H  
ATOM   1074  H4' ADE T  12       6.689   8.005 -33.150  1.00  0.00      TS   H  
ATOM   1075  H5' ADE T  12       4.713   9.061 -31.862  1.00  0.00      TS   H  
ATOM   1076  H61 ADE T  12      -0.010   2.245 -32.789  1.00  0.00      TS   H  
ATOM   1077  H62 ADE T  12      -0.575   3.062 -34.235  1.00  0.00      TS   H  
ATOM   1078 H2'' ADE T  12       4.015   8.114 -35.802  1.00  0.00      TS   H  
ATOM   1079 H5'' ADE T  12       5.598  10.117 -33.054  1.00  0.00      TS   H  
ATOM   1080  P   THY T  13       8.475   8.763 -36.161  1.00  0.00      TS   P  
ATOM   1081  O1P THY T  13       8.544  10.075 -35.462  1.00  0.00      TS   O  
ATOM   1082  O2P THY T  13       8.367   8.723 -37.661  1.00  0.00      TS   O  
ATOM   1083  C5' THY T  13       9.771   7.218 -34.532  1.00  0.00      TS   C  
ATOM   1084  O5' THY T  13       9.701   7.831 -35.809  1.00  0.00      TS   O  
ATOM   1085  C4' THY T  13      10.008   5.695 -34.616  1.00  0.00      TS   C  
ATOM   1086  O4' THY T  13       8.801   5.038 -35.093  1.00  0.00      TS   O  
ATOM   1087  C3' THY T  13      11.090   5.284 -35.624  1.00  0.00      TS   C  
ATOM   1088  O3' THY T  13      11.783   4.061 -35.273  1.00  0.00      TS   O  
ATOM   1089  C2' THY T  13      10.301   5.097 -36.885  1.00  0.00      TS   C  
ATOM   1090  C1' THY T  13       8.980   4.427 -36.351  1.00  0.00      TS   C  
ATOM   1091  N1  THY T  13       7.701   4.667 -37.152  1.00  0.00      TS   N  
ATOM   1092  C2  THY T  13       6.656   3.756 -36.927  1.00  0.00      TS   C  
ATOM   1093  O2  THY T  13       6.662   2.799 -36.170  1.00  0.00      TS   O  
ATOM   1094  N3  THY T  13       5.548   3.989 -37.699  1.00  0.00      TS   N  
ATOM   1095  C4  THY T  13       5.262   5.033 -38.538  1.00  0.00      TS   C  
ATOM   1096  O4  THY T  13       4.146   5.124 -39.071  1.00  0.00      TS   O  
ATOM   1097  C5  THY T  13       6.346   5.845 -38.816  1.00  0.00      TS   C  
ATOM   1098  C5M THY T  13       6.050   7.082 -39.574  1.00  0.00      TS   C  
ATOM   1099  C6  THY T  13       7.530   5.634 -38.180  1.00  0.00      TS   C  
ATOM   1100  H3  THY T  13       4.851   3.290 -37.486  1.00  0.00      TS   H  
ATOM   1101  H6  THY T  13       8.147   6.532 -38.208  1.00  0.00      TS   H  
ATOM   1102  H1' THY T  13       9.213   3.365 -36.124  1.00  0.00      TS   H  
ATOM   1103  H2' THY T  13      10.808   4.579 -37.727  1.00  0.00      TS   H  
ATOM   1104  H3' THY T  13      11.672   6.224 -35.729  1.00  0.00      TS   H  
ATOM   1105  H4' THY T  13      10.277   5.210 -33.653  1.00  0.00      TS   H  
ATOM   1106  H5' THY T  13       8.834   7.316 -33.943  1.00  0.00      TS   H  
ATOM   1107  H51 THY T  13       6.845   7.284 -40.323  1.00  0.00      TS   H  
ATOM   1108  H52 THY T  13       5.802   8.046 -39.080  1.00  0.00      TS   H  
ATOM   1109  H53 THY T  13       5.135   6.865 -40.166  1.00  0.00      TS   H  
ATOM   1110 H2'' THY T  13      10.083   6.119 -37.261  1.00  0.00      TS   H  
ATOM   1111 H5'' THY T  13      10.665   7.544 -33.958  1.00  0.00      TS   H  
ATOM   1112  P   ADE T  14      13.328   4.112 -35.613  1.00  0.00      TS   P  
ATOM   1113  O1P ADE T  14      14.066   5.260 -34.973  1.00  0.00      TS   O  
ATOM   1114  O2P ADE T  14      13.621   3.901 -37.027  1.00  0.00      TS   O  
ATOM   1115  C5' ADE T  14      13.185   2.202 -33.740  1.00  0.00      TS   C  
ATOM   1116  O5' ADE T  14      13.870   2.814 -34.874  1.00  0.00      TS   O  
ATOM   1117  C4' ADE T  14      12.578   0.832 -34.048  1.00  0.00      TS   C  
ATOM   1118  O4' ADE T  14      11.707   0.868 -35.151  1.00  0.00      TS   O  
ATOM   1119  C3' ADE T  14      13.694  -0.166 -34.396  1.00  0.00      TS   C  
ATOM   1120  O3' ADE T  14      13.374  -1.507 -33.883  1.00  0.00      TS   O  
ATOM   1121  C2' ADE T  14      13.681  -0.223 -35.891  1.00  0.00      TS   C  
ATOM   1122  C1' ADE T  14      12.171  -0.065 -36.221  1.00  0.00      TS   C  
ATOM   1123  N1  ADE T  14       8.387   1.777 -39.241  1.00  0.00      TS   N  
ATOM   1124  C2  ADE T  14       8.364   1.088 -38.212  1.00  0.00      TS   C  
ATOM   1125  N3  ADE T  14       9.373   0.562 -37.513  1.00  0.00      TS   N  
ATOM   1126  C4  ADE T  14      10.572   0.981 -37.988  1.00  0.00      TS   C  
ATOM   1127  C5  ADE T  14      10.803   1.582 -39.149  1.00  0.00      TS   C  
ATOM   1128  C6  ADE T  14       9.617   2.046 -39.756  1.00  0.00      TS   C  
ATOM   1129  N6  ADE T  14       9.456   2.786 -40.811  1.00  0.00      TS   N  
ATOM   1130  N7  ADE T  14      12.154   1.698 -39.463  1.00  0.00      TS   N  
ATOM   1131  C8  ADE T  14      12.701   1.160 -38.382  1.00  0.00      TS   C  
ATOM   1132  N9  ADE T  14      11.855   0.649 -37.490  1.00  0.00      TS   N  
ATOM   1133  H2  ADE T  14       7.359   0.832 -37.874  1.00  0.00      TS   H  
ATOM   1134  H8  ADE T  14      13.773   1.125 -38.190  1.00  0.00      TS   H  
ATOM   1135  H1' ADE T  14      11.651  -1.041 -36.114  1.00  0.00      TS   H  
ATOM   1136  H2' ADE T  14      14.086  -1.189 -36.261  1.00  0.00      TS   H  
ATOM   1137  H3' ADE T  14      14.651   0.172 -33.942  1.00  0.00      TS   H  
ATOM   1138  H4' ADE T  14      12.081   0.442 -33.134  1.00  0.00      TS   H  
ATOM   1139  H5' ADE T  14      12.469   2.879 -33.227  1.00  0.00      TS   H  
ATOM   1140  H61 ADE T  14      10.149   2.984 -41.504  1.00  0.00      TS   H  
ATOM   1141  H62 ADE T  14       8.530   3.116 -40.992  1.00  0.00      TS   H  
ATOM   1142 H2'' ADE T  14      14.227   0.638 -36.334  1.00  0.00      TS   H  
ATOM   1143 H5'' ADE T  14      13.882   1.901 -32.929  1.00  0.00      TS   H  
ATOM   1144  P   THY T  15      14.135  -2.040 -32.613  1.00  0.00      TS   P  
ATOM   1145  O1P THY T  15      13.962  -1.027 -31.621  1.00  0.00      TS   O  
ATOM   1146  O2P THY T  15      15.536  -2.303 -33.039  1.00  0.00      TS   O  
ATOM   1147  C5' THY T  15      12.219  -3.375 -31.462  1.00  0.00      TS   C  
ATOM   1148  O5' THY T  15      13.420  -3.364 -32.259  1.00  0.00      TS   O  
ATOM   1149  C4' THY T  15      11.033  -4.248 -32.087  1.00  0.00      TS   C  
ATOM   1150  O4' THY T  15      10.843  -3.884 -33.422  1.00  0.00      TS   O  
ATOM   1151  C3' THY T  15      11.340  -5.752 -32.107  1.00  0.00      TS   C  
ATOM   1152  O3' THY T  15      10.264  -6.618 -31.807  1.00  0.00      TS   O  
ATOM   1153  C2' THY T  15      11.951  -6.050 -33.449  1.00  0.00      TS   C  
ATOM   1154  C1' THY T  15      11.118  -5.034 -34.250  1.00  0.00      TS   C  
ATOM   1155  N1  THY T  15      11.772  -4.457 -35.439  1.00  0.00      TS   N  
ATOM   1156  C2  THY T  15      11.005  -3.932 -36.462  1.00  0.00      TS   C  
ATOM   1157  O2  THY T  15       9.780  -3.748 -36.362  1.00  0.00      TS   O  
ATOM   1158  N3  THY T  15      11.677  -3.419 -37.536  1.00  0.00      TS   N  
ATOM   1159  C4  THY T  15      13.037  -3.284 -37.621  1.00  0.00      TS   C  
ATOM   1160  O4  THY T  15      13.470  -2.677 -38.638  1.00  0.00      TS   O  
ATOM   1161  C5  THY T  15      13.859  -3.788 -36.553  1.00  0.00      TS   C  
ATOM   1162  C5M THY T  15      15.333  -3.434 -36.530  1.00  0.00      TS   C  
ATOM   1163  C6  THY T  15      13.229  -4.307 -35.503  1.00  0.00      TS   C  
ATOM   1164  H3  THY T  15      11.141  -3.094 -38.327  1.00  0.00      TS   H  
ATOM   1165  H6  THY T  15      13.746  -4.783 -34.670  1.00  0.00      TS   H  
ATOM   1166  H1' THY T  15      10.102  -5.422 -34.473  1.00  0.00      TS   H  
ATOM   1167  H2' THY T  15      11.757  -7.095 -33.773  1.00  0.00      TS   H  
ATOM   1168  H3' THY T  15      12.148  -5.797 -31.346  1.00  0.00      TS   H  
ATOM   1169  H4' THY T  15      10.099  -4.071 -31.513  1.00  0.00      TS   H  
ATOM   1170  H5' THY T  15      11.740  -2.375 -31.392  1.00  0.00      TS   H  
ATOM   1171  H51 THY T  15      15.629  -2.716 -35.735  1.00  0.00      TS   H  
ATOM   1172  H52 THY T  15      15.786  -2.988 -37.442  1.00  0.00      TS   H  
ATOM   1173  H53 THY T  15      15.887  -4.372 -36.313  1.00  0.00      TS   H  
ATOM   1174 H2'' THY T  15      13.041  -5.839 -33.401  1.00  0.00      TS   H  
ATOM   1175 H5'' THY T  15      12.408  -3.882 -30.492  1.00  0.00      TS   H  
ATOM   1176  P   ADE T  16      10.500  -7.902 -30.929  1.00  0.00      TS   P  
ATOM   1177  O1P ADE T  16       9.419  -8.020 -29.971  1.00  0.00      TS   O  
ATOM   1178  O2P ADE T  16      11.876  -7.973 -30.443  1.00  0.00      TS   O  
ATOM   1179  C5' ADE T  16       9.108  -9.205 -32.750  1.00  0.00      TS   C  
ATOM   1180  O5' ADE T  16      10.361  -9.067 -31.975  1.00  0.00      TS   O  
ATOM   1181  C4' ADE T  16       9.259 -10.074 -34.010  1.00  0.00      TS   C  
ATOM   1182  O4' ADE T  16      10.141  -9.430 -34.967  1.00  0.00      TS   O  
ATOM   1183  C3' ADE T  16       9.883 -11.455 -33.749  1.00  0.00      TS   C  
ATOM   1184  O3' ADE T  16       9.421 -12.587 -34.547  1.00  0.00      TS   O  
ATOM   1185  C2' ADE T  16      11.301 -11.148 -34.053  1.00  0.00      TS   C  
ATOM   1186  C1' ADE T  16      11.204 -10.282 -35.250  1.00  0.00      TS   C  
ATOM   1187  N1  ADE T  16      13.083  -6.983 -38.711  1.00  0.00      TS   N  
ATOM   1188  C2  ADE T  16      11.928  -7.656 -38.781  1.00  0.00      TS   C  
ATOM   1189  N3  ADE T  16      11.510  -8.557 -37.890  1.00  0.00      TS   N  
ATOM   1190  C4  ADE T  16      12.394  -8.710 -36.858  1.00  0.00      TS   C  
ATOM   1191  C5  ADE T  16      13.724  -8.132 -36.742  1.00  0.00      TS   C  
ATOM   1192  C6  ADE T  16      14.010  -7.133 -37.699  1.00  0.00      TS   C  
ATOM   1193  N6  ADE T  16      15.102  -6.367 -37.699  1.00  0.00      TS   N  
ATOM   1194  N7  ADE T  16      14.387  -8.555 -35.568  1.00  0.00      TS   N  
ATOM   1195  C8  ADE T  16      13.522  -9.358 -34.970  1.00  0.00      TS   C  
ATOM   1196  N9  ADE T  16      12.326  -9.495 -35.692  1.00  0.00      TS   N  
ATOM   1197  H2  ADE T  16      11.360  -7.428 -39.682  1.00  0.00      TS   H  
ATOM   1198  H8  ADE T  16      13.669  -9.792 -33.981  1.00  0.00      TS   H  
ATOM   1199  H1' ADE T  16      10.745 -10.901 -36.050  1.00  0.00      TS   H  
ATOM   1200  H2' ADE T  16      11.895 -12.072 -34.219  1.00  0.00      TS   H  
ATOM   1201  H3' ADE T  16       9.832 -11.662 -32.659  1.00  0.00      TS   H  
ATOM   1202  H4' ADE T  16       8.238 -10.205 -34.430  1.00  0.00      TS   H  
ATOM   1203  H5' ADE T  16       8.780  -8.223 -33.153  1.00  0.00      TS   H  
ATOM   1204  H61 ADE T  16      15.388  -5.820 -38.484  1.00  0.00      TS   H  
ATOM   1205  H62 ADE T  16      15.819  -6.482 -37.011  1.00  0.00      TS   H  
ATOM   1206 H2'' ADE T  16      11.785 -10.649 -33.187  1.00  0.00      TS   H  
ATOM   1207 H5'' ADE T  16       8.162  -9.533 -32.268  1.00  0.00      TS   H  
ATOM   1208  P   THY T  17       8.554 -13.629 -33.837  1.00  0.00      TS   P  
ATOM   1209  O1P THY T  17       7.689 -13.014 -32.789  1.00  0.00      TS   O  
ATOM   1210  O2P THY T  17       9.353 -14.783 -33.382  1.00  0.00      TS   O  
ATOM   1211  C5' THY T  17       6.658 -13.299 -35.697  1.00  0.00      TS   C  
ATOM   1212  O5' THY T  17       7.659 -14.155 -35.009  1.00  0.00      TS   O  
ATOM   1213  C4' THY T  17       6.688 -13.457 -37.211  1.00  0.00      TS   C  
ATOM   1214  O4' THY T  17       7.912 -12.924 -37.776  1.00  0.00      TS   O  
ATOM   1215  C3' THY T  17       6.576 -14.949 -37.654  1.00  0.00      TS   C  
ATOM   1216  O3' THY T  17       5.732 -15.100 -38.808  1.00  0.00      TS   O  
ATOM   1217  C2' THY T  17       8.022 -15.292 -37.984  1.00  0.00      TS   C  
ATOM   1218  C1' THY T  17       8.606 -13.925 -38.431  1.00  0.00      TS   C  
ATOM   1219  N1  THY T  17      10.113 -13.643 -38.211  1.00  0.00      TS   N  
ATOM   1220  C2  THY T  17      10.785 -12.794 -39.042  1.00  0.00      TS   C  
ATOM   1221  O2  THY T  17      10.225 -12.149 -39.924  1.00  0.00      TS   O  
ATOM   1222  N3  THY T  17      12.117 -12.592 -38.754  1.00  0.00      TS   N  
ATOM   1223  C4  THY T  17      12.698 -12.987 -37.562  1.00  0.00      TS   C  
ATOM   1224  O4  THY T  17      13.739 -12.418 -37.220  1.00  0.00      TS   O  
ATOM   1225  C5  THY T  17      11.954 -13.930 -36.735  1.00  0.00      TS   C  
ATOM   1226  C5M THY T  17      12.593 -14.411 -35.508  1.00  0.00      TS   C  
ATOM   1227  C6  THY T  17      10.677 -14.184 -37.074  1.00  0.00      TS   C  
ATOM   1228  H3  THY T  17      12.542 -11.832 -39.265  1.00  0.00      TS   H  
ATOM   1229  H6  THY T  17      10.055 -14.759 -36.386  1.00  0.00      TS   H  
ATOM   1230  H1' THY T  17       8.305 -13.920 -39.501  1.00  0.00      TS   H  
ATOM   1231  H2' THY T  17       8.108 -15.924 -38.892  1.00  0.00      TS   H  
ATOM   1232  H3' THY T  17       6.204 -15.485 -36.754  1.00  0.00      TS   H  
ATOM   1233  H4' THY T  17       5.693 -13.051 -37.496  1.00  0.00      TS   H  
ATOM   1234  H5' THY T  17       6.858 -12.248 -35.396  1.00  0.00      TS   H  
ATOM   1235  H51 THY T  17      13.189 -13.618 -35.010  1.00  0.00      TS   H  
ATOM   1236  H52 THY T  17      13.212 -15.259 -35.872  1.00  0.00      TS   H  
ATOM   1237  H53 THY T  17      11.899 -14.773 -34.719  1.00  0.00      TS   H  
ATOM   1238 H2'' THY T  17       8.637 -15.684 -37.146  1.00  0.00      TS   H  
ATOM   1239 H5'' THY T  17       5.626 -13.547 -35.369  1.00  0.00      TS   H  
ATOM   1240  P   ADE T  18       5.075 -16.507 -39.018  1.00  0.00      TS   P  
ATOM   1241  O1P ADE T  18       3.908 -16.675 -38.140  1.00  0.00      TS   O  
ATOM   1242  O2P ADE T  18       6.039 -17.599 -38.787  1.00  0.00      TS   O  
ATOM   1243  C5' ADE T  18       4.332 -15.731 -41.515  1.00  0.00      TS   C  
ATOM   1244  O5' ADE T  18       4.539 -16.691 -40.492  1.00  0.00      TS   O  
ATOM   1245  C4' ADE T  18       5.264 -15.960 -42.753  1.00  0.00      TS   C  
ATOM   1246  O4' ADE T  18       6.661 -15.714 -42.310  1.00  0.00      TS   O  
ATOM   1247  C3' ADE T  18       5.211 -17.254 -43.502  1.00  0.00      TS   C  
ATOM   1248  O3' ADE T  18       5.165 -17.077 -44.922  1.00  0.00      TS   O  
ATOM   1249  C2' ADE T  18       6.461 -18.039 -42.996  1.00  0.00      TS   C  
ATOM   1250  C1' ADE T  18       7.444 -16.918 -42.738  1.00  0.00      TS   C  
ATOM   1251  N1  ADE T  18      11.921 -15.518 -40.718  1.00  0.00      TS   N  
ATOM   1252  C2  ADE T  18      11.256 -15.141 -41.821  1.00  0.00      TS   C  
ATOM   1253  N3  ADE T  18      10.038 -15.526 -42.238  1.00  0.00      TS   N  
ATOM   1254  C4  ADE T  18       9.511 -16.458 -41.414  1.00  0.00      TS   C  
ATOM   1255  C5  ADE T  18      10.125 -17.037 -40.286  1.00  0.00      TS   C  
ATOM   1256  C6  ADE T  18      11.389 -16.461 -39.898  1.00  0.00      TS   C  
ATOM   1257  N6  ADE T  18      11.935 -16.782 -38.700  1.00  0.00      TS   N  
ATOM   1258  N7  ADE T  18       9.283 -18.113 -39.823  1.00  0.00      TS   N  
ATOM   1259  C8  ADE T  18       8.323 -18.165 -40.625  1.00  0.00      TS   C  
ATOM   1260  N9  ADE T  18       8.341 -17.217 -41.652  1.00  0.00      TS   N  
ATOM   1261  H2  ADE T  18      11.820 -14.447 -42.443  1.00  0.00      TS   H  
ATOM   1262  H8  ADE T  18       7.436 -18.782 -40.488  1.00  0.00      TS   H  
ATOM   1263  H1' ADE T  18       8.010 -16.710 -43.671  1.00  0.00      TS   H  
ATOM   1264  H2' ADE T  18       6.875 -18.809 -43.681  1.00  0.00      TS   H  
ATOM   1265  H3' ADE T  18       4.276 -17.701 -43.101  1.00  0.00      TS   H  
ATOM   1266  H4' ADE T  18       4.959 -15.173 -43.475  1.00  0.00      TS   H  
ATOM   1267  H5' ADE T  18       4.451 -14.673 -41.194  1.00  0.00      TS   H  
ATOM   1268  H61 ADE T  18      12.753 -16.263 -38.454  1.00  0.00      TS   H  
ATOM   1269  H62 ADE T  18      11.712 -17.469 -38.008  1.00  0.00      TS   H  
ATOM   1270 H2'' ADE T  18       6.165 -18.636 -42.107  1.00  0.00      TS   H  
ATOM   1271 H5'' ADE T  18       3.291 -15.942 -41.836  1.00  0.00      TS   H  
ATOM   1272  P   ADE T  19       4.978 -18.384 -45.797  1.00  0.00      TS   P  
ATOM   1273  O1P ADE T  19       3.908 -18.118 -46.835  1.00  0.00      TS   O  
ATOM   1274  O2P ADE T  19       4.882 -19.635 -45.022  1.00  0.00      TS   O  
ATOM   1275  C5' ADE T  19       6.452 -17.733 -47.861  1.00  0.00      TS   C  
ATOM   1276  O5' ADE T  19       6.329 -18.456 -46.573  1.00  0.00      TS   O  
ATOM   1277  C4' ADE T  19       7.927 -17.526 -48.180  1.00  0.00      TS   C  
ATOM   1278  O4' ADE T  19       8.585 -16.991 -46.973  1.00  0.00      TS   O  
ATOM   1279  C3' ADE T  19       8.831 -18.701 -48.595  1.00  0.00      TS   C  
ATOM   1280  O3' ADE T  19       8.849 -18.826 -50.013  1.00  0.00      TS   O  
ATOM   1281  C2' ADE T  19      10.206 -18.066 -48.232  1.00  0.00      TS   C  
ATOM   1282  C1' ADE T  19       9.879 -17.312 -46.930  1.00  0.00      TS   C  
ATOM   1283  N1  ADE T  19      13.122 -18.247 -43.064  1.00  0.00      TS   N  
ATOM   1284  C2  ADE T  19      13.370 -17.642 -44.239  1.00  0.00      TS   C  
ATOM   1285  N3  ADE T  19      12.470 -17.435 -45.230  1.00  0.00      TS   N  
ATOM   1286  C4  ADE T  19      11.294 -18.023 -45.004  1.00  0.00      TS   C  
ATOM   1287  C5  ADE T  19      10.946 -18.818 -43.924  1.00  0.00      TS   C  
ATOM   1288  C6  ADE T  19      11.938 -18.927 -42.949  1.00  0.00      TS   C  
ATOM   1289  N6  ADE T  19      11.681 -19.626 -41.795  1.00  0.00      TS   N  
ATOM   1290  N7  ADE T  19       9.629 -19.235 -43.915  1.00  0.00      TS   N  
ATOM   1291  C8  ADE T  19       9.219 -18.774 -45.067  1.00  0.00      TS   C  
ATOM   1292  N9  ADE T  19      10.145 -18.030 -45.718  1.00  0.00      TS   N  
ATOM   1293  H2  ADE T  19      14.374 -17.234 -44.359  1.00  0.00      TS   H  
ATOM   1294  H8  ADE T  19       8.174 -18.923 -45.339  1.00  0.00      TS   H  
ATOM   1295  H1' ADE T  19      10.490 -16.384 -46.880  1.00  0.00      TS   H  
ATOM   1296  H2' ADE T  19      10.472 -17.336 -49.026  1.00  0.00      TS   H  
ATOM   1297  H3' ADE T  19       8.581 -19.637 -48.051  1.00  0.00      TS   H  
ATOM   1298  H4' ADE T  19       8.102 -16.735 -48.939  1.00  0.00      TS   H  
ATOM   1299  H5' ADE T  19       5.998 -16.719 -47.848  1.00  0.00      TS   H  
ATOM   1300  H61 ADE T  19      10.822 -20.108 -41.623  1.00  0.00      TS   H  
ATOM   1301  H62 ADE T  19      12.213 -19.481 -40.960  1.00  0.00      TS   H  
ATOM   1302 H2'' ADE T  19      10.975 -18.856 -48.092  1.00  0.00      TS   H  
ATOM   1303 H5'' ADE T  19       5.935 -18.225 -48.712  1.00  0.00      TS   H  
ATOM   1304  P   GUA T  20       9.576 -19.974 -50.797  1.00  0.00      TS   P  
ATOM   1305  O1P GUA T  20       9.282 -19.754 -52.224  1.00  0.00      TS   O  
ATOM   1306  O2P GUA T  20       9.184 -21.337 -50.189  1.00  0.00      TS   O  
ATOM   1307  C5' GUA T  20      11.880 -18.777 -50.995  1.00  0.00      TS   C  
ATOM   1308  O5' GUA T  20      11.117 -19.860 -50.461  1.00  0.00      TS   O  
ATOM   1309  C4' GUA T  20      13.275 -18.857 -50.424  1.00  0.00      TS   C  
ATOM   1310  O4' GUA T  20      13.262 -18.420 -48.979  1.00  0.00      TS   O  
ATOM   1311  C3' GUA T  20      14.199 -20.109 -50.418  1.00  0.00      TS   C  
ATOM   1312  O3' GUA T  20      14.731 -20.185 -51.716  1.00  0.00      TS   O  
ATOM   1313  C2' GUA T  20      15.321 -19.683 -49.488  1.00  0.00      TS   C  
ATOM   1314  C1' GUA T  20      14.446 -18.963 -48.397  1.00  0.00      TS   C  
ATOM   1315  N1  GUA T  20      15.695 -20.746 -43.691  1.00  0.00      TS   N  
ATOM   1316  C2  GUA T  20      16.408 -19.856 -44.472  1.00  0.00      TS   C  
ATOM   1317  N2  GUA T  20      17.517 -19.366 -43.936  1.00  0.00      TS   N  
ATOM   1318  N3  GUA T  20      15.863 -19.296 -45.542  1.00  0.00      TS   N  
ATOM   1319  C4  GUA T  20      14.710 -19.877 -45.971  1.00  0.00      TS   C  
ATOM   1320  C5  GUA T  20      13.865 -20.682 -45.217  1.00  0.00      TS   C  
ATOM   1321  C6  GUA T  20      14.383 -21.209 -43.994  1.00  0.00      TS   C  
ATOM   1322  O6  GUA T  20      13.772 -21.961 -43.188  1.00  0.00      TS   O  
ATOM   1323  N7  GUA T  20      12.730 -21.037 -45.993  1.00  0.00      TS   N  
ATOM   1324  C8  GUA T  20      12.885 -20.525 -47.158  1.00  0.00      TS   C  
ATOM   1325  N9  GUA T  20      14.055 -19.752 -47.192  1.00  0.00      TS   N  
ATOM   1326  H1  GUA T  20      16.113 -21.083 -42.835  1.00  0.00      TS   H  
ATOM   1327  H8  GUA T  20      12.234 -20.606 -48.028  1.00  0.00      TS   H  
ATOM   1328  H1' GUA T  20      15.117 -18.137 -48.075  1.00  0.00      TS   H  
ATOM   1329  H2' GUA T  20      16.045 -18.965 -49.929  1.00  0.00      TS   H  
ATOM   1330  H21 GUA T  20      17.651 -19.505 -42.955  1.00  0.00      TS   H  
ATOM   1331  H3' GUA T  20      13.709 -21.024 -50.021  1.00  0.00      TS   H  
ATOM   1332  H22 GUA T  20      18.169 -18.787 -44.425  1.00  0.00      TS   H  
ATOM   1333  H4' GUA T  20      13.858 -18.055 -50.927  1.00  0.00      TS   H  
ATOM   1334  H5' GUA T  20      11.418 -17.784 -50.813  1.00  0.00      TS   H  
ATOM   1335  H3T GUA T  20      15.182 -21.020 -51.861  1.00  0.00      TS   H  
ATOM   1336 H2'' GUA T  20      15.891 -20.553 -49.099  1.00  0.00      TS   H  
ATOM   1337 H5'' GUA T  20      12.042 -18.908 -52.086  1.00  0.00      TS   H  
TER   
END
