# Supplementary material for: CRISPR-Cas12a exploits R-loop asymmetry to form double-strand breaks
Source: eLife. 2020 Jun 10;9:e55143. doi: 10.7554/eLife.55143 (PMC7286691; doi:10.7554/eLife.55143)
Supplement: Figure 5—source data 2. [file elife-55143-fig5-data2.zip › Figure 5ΓÇöSource Data 2/Example_MD_trajectories/3prime_boundary/3prime_boundary_31.pdb]

ATOM      1  C5' CYT B   1      11.411 -17.243 -57.289  1.00  0.00      BS   C  
ATOM      2  O5' CYT B   1      11.222 -18.583 -57.590  1.00  0.00      BS   O  
ATOM      3  C4' CYT B   1      11.358 -16.832 -55.808  1.00  0.00      BS   C  
ATOM      4  O4' CYT B   1       9.960 -16.968 -55.355  1.00  0.00      BS   O  
ATOM      5  C3' CYT B   1      12.200 -17.674 -54.791  1.00  0.00      BS   C  
ATOM      6  O3' CYT B   1      12.894 -16.795 -53.891  1.00  0.00      BS   O  
ATOM      7  C2' CYT B   1      11.168 -18.506 -54.030  1.00  0.00      BS   C  
ATOM      8  C1' CYT B   1       9.861 -17.660 -54.133  1.00  0.00      BS   C  
ATOM      9  N1  CYT B   1       8.554 -18.349 -54.071  1.00  0.00      BS   N  
ATOM     10  C2  CYT B   1       7.370 -17.655 -54.257  1.00  0.00      BS   C  
ATOM     11  O2  CYT B   1       7.416 -16.390 -54.335  1.00  0.00      BS   O  
ATOM     12  N3  CYT B   1       6.221 -18.327 -54.347  1.00  0.00      BS   N  
ATOM     13  C4  CYT B   1       6.212 -19.666 -54.308  1.00  0.00      BS   C  
ATOM     14  N4  CYT B   1       5.111 -20.276 -54.558  1.00  0.00      BS   N  
ATOM     15  C5  CYT B   1       7.393 -20.441 -53.922  1.00  0.00      BS   C  
ATOM     16  C6  CYT B   1       8.541 -19.766 -53.882  1.00  0.00      BS   C  
ATOM     17  H5  CYT B   1       7.240 -21.506 -53.746  1.00  0.00      BS   H  
ATOM     18  H6  CYT B   1       9.468 -20.282 -53.632  1.00  0.00      BS   H  
ATOM     19  H1' CYT B   1       9.892 -16.881 -53.340  1.00  0.00      BS   H  
ATOM     20  H2' CYT B   1      11.513 -18.752 -53.002  1.00  0.00      BS   H  
ATOM     21  H3' CYT B   1      12.913 -18.337 -55.326  1.00  0.00      BS   H  
ATOM     22  H4' CYT B   1      11.686 -15.781 -55.668  1.00  0.00      BS   H  
ATOM     23  H41 CYT B   1       4.931 -21.256 -54.491  1.00  0.00      BS   H  
ATOM     24  H5' CYT B   1      10.519 -16.761 -57.741  1.00  0.00      BS   H  
ATOM     25  H42 CYT B   1       4.371 -19.626 -54.734  1.00  0.00      BS   H  
ATOM     26  H5T CYT B   1      11.599 -18.745 -58.457  1.00  0.00      BS   H  
ATOM     27 H2'' CYT B   1      11.063 -19.492 -54.532  1.00  0.00      BS   H  
ATOM     28 H5'' CYT B   1      12.297 -16.786 -57.780  1.00  0.00      BS   H  
ATOM     29  P   THY B   2      14.322 -16.136 -54.270  1.00  0.00      BS   P  
ATOM     30  O1P THY B   2      14.108 -15.194 -55.403  1.00  0.00      BS   O  
ATOM     31  O2P THY B   2      15.341 -17.154 -54.492  1.00  0.00      BS   O  
ATOM     32  C5' THY B   2      14.035 -14.028 -52.739  1.00  0.00      BS   C  
ATOM     33  O5' THY B   2      14.689 -15.304 -52.973  1.00  0.00      BS   O  
ATOM     34  C4' THY B   2      14.273 -13.444 -51.299  1.00  0.00      BS   C  
ATOM     35  O4' THY B   2      13.912 -14.454 -50.349  1.00  0.00      BS   O  
ATOM     36  C3' THY B   2      15.720 -13.041 -50.942  1.00  0.00      BS   C  
ATOM     37  O3' THY B   2      15.772 -11.749 -50.405  1.00  0.00      BS   O  
ATOM     38  C2' THY B   2      16.022 -14.086 -49.823  1.00  0.00      BS   C  
ATOM     39  C1' THY B   2      14.696 -14.270 -49.176  1.00  0.00      BS   C  
ATOM     40  N1  THY B   2      14.610 -15.533 -48.332  1.00  0.00      BS   N  
ATOM     41  C2  THY B   2      13.374 -15.750 -47.796  1.00  0.00      BS   C  
ATOM     42  O2  THY B   2      12.440 -14.986 -47.994  1.00  0.00      BS   O  
ATOM     43  N3  THY B   2      13.219 -16.860 -47.074  1.00  0.00      BS   N  
ATOM     44  C4  THY B   2      14.201 -17.686 -46.613  1.00  0.00      BS   C  
ATOM     45  O4  THY B   2      14.044 -18.527 -45.726  1.00  0.00      BS   O  
ATOM     46  C5  THY B   2      15.516 -17.424 -47.208  1.00  0.00      BS   C  
ATOM     47  C5M THY B   2      16.567 -18.397 -46.654  1.00  0.00      BS   C  
ATOM     48  C6  THY B   2      15.685 -16.295 -47.911  1.00  0.00      BS   C  
ATOM     49  H3  THY B   2      12.266 -17.144 -46.901  1.00  0.00      BS   H  
ATOM     50  H6  THY B   2      16.599 -15.966 -48.403  1.00  0.00      BS   H  
ATOM     51  H1' THY B   2      14.341 -13.350 -48.666  1.00  0.00      BS   H  
ATOM     52  H2' THY B   2      16.835 -13.840 -49.107  1.00  0.00      BS   H  
ATOM     53  H3' THY B   2      16.369 -13.221 -51.825  1.00  0.00      BS   H  
ATOM     54  H4' THY B   2      13.629 -12.546 -51.191  1.00  0.00      BS   H  
ATOM     55  H5' THY B   2      12.928 -14.109 -52.775  1.00  0.00      BS   H  
ATOM     56  H51 THY B   2      16.747 -18.127 -45.591  1.00  0.00      BS   H  
ATOM     57  H52 THY B   2      17.527 -18.091 -47.121  1.00  0.00      BS   H  
ATOM     58  H53 THY B   2      16.180 -19.431 -46.780  1.00  0.00      BS   H  
ATOM     59 H2'' THY B   2      16.317 -15.042 -50.308  1.00  0.00      BS   H  
ATOM     60 H5'' THY B   2      14.452 -13.336 -53.501  1.00  0.00      BS   H  
ATOM     61  P   THY B   3      16.307 -10.622 -51.388  1.00  0.00      BS   P  
ATOM     62  O1P THY B   3      16.221 -11.052 -52.811  1.00  0.00      BS   O  
ATOM     63  O2P THY B   3      17.664 -10.218 -50.954  1.00  0.00      BS   O  
ATOM     64  C5' THY B   3      13.854  -9.747 -51.647  1.00  0.00      BS   C  
ATOM     65  O5' THY B   3      15.251  -9.459 -51.164  1.00  0.00      BS   O  
ATOM     66  C4' THY B   3      12.769  -9.437 -50.662  1.00  0.00      BS   C  
ATOM     67  O4' THY B   3      12.720 -10.324 -49.511  1.00  0.00      BS   O  
ATOM     68  C3' THY B   3      12.941  -8.089 -49.962  1.00  0.00      BS   C  
ATOM     69  O3' THY B   3      11.777  -7.338 -49.692  1.00  0.00      BS   O  
ATOM     70  C2' THY B   3      13.673  -8.384 -48.656  1.00  0.00      BS   C  
ATOM     71  C1' THY B   3      12.985  -9.642 -48.348  1.00  0.00      BS   C  
ATOM     72  N1  THY B   3      13.704 -10.659 -47.447  1.00  0.00      BS   N  
ATOM     73  C2  THY B   3      13.035 -11.499 -46.597  1.00  0.00      BS   C  
ATOM     74  O2  THY B   3      11.800 -11.557 -46.501  1.00  0.00      BS   O  
ATOM     75  N3  THY B   3      13.921 -12.186 -45.812  1.00  0.00      BS   N  
ATOM     76  C4  THY B   3      15.208 -12.434 -46.000  1.00  0.00      BS   C  
ATOM     77  O4  THY B   3      15.723 -13.444 -45.539  1.00  0.00      BS   O  
ATOM     78  C5  THY B   3      15.837 -11.569 -46.861  1.00  0.00      BS   C  
ATOM     79  C5M THY B   3      17.382 -11.581 -46.971  1.00  0.00      BS   C  
ATOM     80  C6  THY B   3      15.053 -10.727 -47.634  1.00  0.00      BS   C  
ATOM     81  H3  THY B   3      13.374 -12.875 -45.317  1.00  0.00      BS   H  
ATOM     82  H6  THY B   3      15.348 -10.343 -48.611  1.00  0.00      BS   H  
ATOM     83  H1' THY B   3      11.986  -9.449 -47.904  1.00  0.00      BS   H  
ATOM     84  H2' THY B   3      13.563  -7.537 -47.944  1.00  0.00      BS   H  
ATOM     85  H3' THY B   3      13.661  -7.444 -50.509  1.00  0.00      BS   H  
ATOM     86  H4' THY B   3      11.739  -9.485 -51.076  1.00  0.00      BS   H  
ATOM     87  H5' THY B   3      13.702 -10.759 -52.080  1.00  0.00      BS   H  
ATOM     88  H51 THY B   3      17.523 -11.812 -48.048  1.00  0.00      BS   H  
ATOM     89  H52 THY B   3      17.918 -12.332 -46.352  1.00  0.00      BS   H  
ATOM     90  H53 THY B   3      17.886 -10.602 -46.823  1.00  0.00      BS   H  
ATOM     91 H2'' THY B   3      14.740  -8.573 -48.901  1.00  0.00      BS   H  
ATOM     92 H5'' THY B   3      13.669  -9.003 -52.451  1.00  0.00      BS   H  
ATOM     93  P   ADE B   4      11.439  -6.041 -50.487  1.00  0.00      BS   P  
ATOM     94  O1P ADE B   4      11.301  -6.333 -51.897  1.00  0.00      BS   O  
ATOM     95  O2P ADE B   4      12.349  -4.931 -50.048  1.00  0.00      BS   O  
ATOM     96  C5' ADE B   4       8.867  -6.613 -50.126  1.00  0.00      BS   C  
ATOM     97  O5' ADE B   4       9.948  -5.742 -49.979  1.00  0.00      BS   O  
ATOM     98  C4' ADE B   4       8.168  -6.973 -48.743  1.00  0.00      BS   C  
ATOM     99  O4' ADE B   4       9.141  -7.551 -47.851  1.00  0.00      BS   O  
ATOM    100  C3' ADE B   4       7.698  -5.800 -47.913  1.00  0.00      BS   C  
ATOM    101  O3' ADE B   4       6.329  -5.968 -47.404  1.00  0.00      BS   O  
ATOM    102  C2' ADE B   4       8.624  -5.546 -46.801  1.00  0.00      BS   C  
ATOM    103  C1' ADE B   4       9.024  -6.956 -46.571  1.00  0.00      BS   C  
ATOM    104  N1  ADE B   4      11.704 -10.170 -43.693  1.00  0.00      BS   N  
ATOM    105  C2  ADE B   4      10.383 -10.108 -44.067  1.00  0.00      BS   C  
ATOM    106  N3  ADE B   4       9.763  -9.277 -44.923  1.00  0.00      BS   N  
ATOM    107  C4  ADE B   4      10.610  -8.286 -45.252  1.00  0.00      BS   C  
ATOM    108  C5  ADE B   4      11.959  -8.147 -44.880  1.00  0.00      BS   C  
ATOM    109  C6  ADE B   4      12.468  -9.176 -44.040  1.00  0.00      BS   C  
ATOM    110  N6  ADE B   4      13.750  -9.270 -43.678  1.00  0.00      BS   N  
ATOM    111  N7  ADE B   4      12.454  -6.974 -45.390  1.00  0.00      BS   N  
ATOM    112  C8  ADE B   4      11.500  -6.393 -46.031  1.00  0.00      BS   C  
ATOM    113  N9  ADE B   4      10.318  -7.074 -45.925  1.00  0.00      BS   N  
ATOM    114  H2  ADE B   4       9.774 -10.916 -43.663  1.00  0.00      BS   H  
ATOM    115  H8  ADE B   4      11.541  -5.441 -46.559  1.00  0.00      BS   H  
ATOM    116  H1' ADE B   4       8.282  -7.500 -45.948  1.00  0.00      BS   H  
ATOM    117  H2' ADE B   4       8.207  -5.184 -45.837  1.00  0.00      BS   H  
ATOM    118  H3' ADE B   4       7.822  -4.982 -48.655  1.00  0.00      BS   H  
ATOM    119  H4' ADE B   4       7.325  -7.687 -48.856  1.00  0.00      BS   H  
ATOM    120  H5' ADE B   4       9.181  -7.639 -50.416  1.00  0.00      BS   H  
ATOM    121  H61 ADE B   4      14.089 -10.140 -43.318  1.00  0.00      BS   H  
ATOM    122  H62 ADE B   4      14.380  -8.631 -44.119  1.00  0.00      BS   H  
ATOM    123 H2'' ADE B   4       9.321  -4.921 -47.399  1.00  0.00      BS   H  
ATOM    124 H5'' ADE B   4       8.147  -6.236 -50.884  1.00  0.00      BS   H  
ATOM    125  P   THY B   5       5.431  -4.680 -47.157  1.00  0.00      BS   P  
ATOM    126  O1P THY B   5       4.335  -4.749 -48.107  1.00  0.00      BS   O  
ATOM    127  O2P THY B   5       6.278  -3.478 -47.129  1.00  0.00      BS   O  
ATOM    128  C5' THY B   5       4.280  -6.161 -45.391  1.00  0.00      BS   C  
ATOM    129  O5' THY B   5       4.908  -4.925 -45.677  1.00  0.00      BS   O  
ATOM    130  C4' THY B   5       4.568  -6.693 -43.966  1.00  0.00      BS   C  
ATOM    131  O4' THY B   5       6.056  -6.895 -43.715  1.00  0.00      BS   O  
ATOM    132  C3' THY B   5       4.154  -5.735 -42.872  1.00  0.00      BS   C  
ATOM    133  O3' THY B   5       3.634  -6.285 -41.708  1.00  0.00      BS   O  
ATOM    134  C2' THY B   5       5.394  -4.969 -42.551  1.00  0.00      BS   C  
ATOM    135  C1' THY B   5       6.401  -6.080 -42.617  1.00  0.00      BS   C  
ATOM    136  N1  THY B   5       7.866  -5.667 -42.825  1.00  0.00      BS   N  
ATOM    137  C2  THY B   5       8.810  -6.560 -42.298  1.00  0.00      BS   C  
ATOM    138  O2  THY B   5       8.484  -7.666 -41.840  1.00  0.00      BS   O  
ATOM    139  N3  THY B   5      10.080  -6.102 -42.251  1.00  0.00      BS   N  
ATOM    140  C4  THY B   5      10.538  -4.899 -42.783  1.00  0.00      BS   C  
ATOM    141  O4  THY B   5      11.737  -4.664 -42.603  1.00  0.00      BS   O  
ATOM    142  C5  THY B   5       9.531  -4.026 -43.238  1.00  0.00      BS   C  
ATOM    143  C5M THY B   5       9.954  -2.677 -43.804  1.00  0.00      BS   C  
ATOM    144  C6  THY B   5       8.209  -4.349 -43.160  1.00  0.00      BS   C  
ATOM    145  H3  THY B   5      10.760  -6.701 -41.805  1.00  0.00      BS   H  
ATOM    146  H6  THY B   5       7.347  -3.695 -43.284  1.00  0.00      BS   H  
ATOM    147  H1' THY B   5       6.257  -6.743 -41.737  1.00  0.00      BS   H  
ATOM    148  H2' THY B   5       5.372  -4.362 -41.622  1.00  0.00      BS   H  
ATOM    149  H3' THY B   5       3.409  -5.075 -43.364  1.00  0.00      BS   H  
ATOM    150  H4' THY B   5       3.896  -7.569 -43.841  1.00  0.00      BS   H  
ATOM    151  H5' THY B   5       4.573  -6.985 -46.075  1.00  0.00      BS   H  
ATOM    152  H51 THY B   5       9.239  -2.331 -44.579  1.00  0.00      BS   H  
ATOM    153  H52 THY B   5      10.942  -2.800 -44.298  1.00  0.00      BS   H  
ATOM    154  H53 THY B   5      10.092  -1.855 -43.068  1.00  0.00      BS   H  
ATOM    155 H2'' THY B   5       5.558  -4.303 -43.426  1.00  0.00      BS   H  
ATOM    156 H5'' THY B   5       3.174  -6.088 -45.478  1.00  0.00      BS   H  
ATOM    157  P   ADE B   6       2.064  -6.536 -41.557  1.00  0.00      BS   P  
ATOM    158  O1P ADE B   6       1.415  -6.562 -42.877  1.00  0.00      BS   O  
ATOM    159  O2P ADE B   6       1.490  -5.523 -40.626  1.00  0.00      BS   O  
ATOM    160  C5' ADE B   6       2.674  -9.215 -41.200  1.00  0.00      BS   C  
ATOM    161  O5' ADE B   6       1.898  -7.989 -40.898  1.00  0.00      BS   O  
ATOM    162  C4' ADE B   6       3.655  -9.839 -40.099  1.00  0.00      BS   C  
ATOM    163  O4' ADE B   6       4.874  -9.117 -40.059  1.00  0.00      BS   O  
ATOM    164  C3' ADE B   6       3.198  -9.826 -38.594  1.00  0.00      BS   C  
ATOM    165  O3' ADE B   6       3.637 -11.001 -37.914  1.00  0.00      BS   O  
ATOM    166  C2' ADE B   6       3.820  -8.609 -38.066  1.00  0.00      BS   C  
ATOM    167  C1' ADE B   6       5.191  -8.681 -38.750  1.00  0.00      BS   C  
ATOM    168  N1  ADE B   6       9.750  -6.244 -38.733  1.00  0.00      BS   N  
ATOM    169  C2  ADE B   6       9.453  -7.511 -38.514  1.00  0.00      BS   C  
ATOM    170  N3  ADE B   6       8.228  -8.095 -38.549  1.00  0.00      BS   N  
ATOM    171  C4  ADE B   6       7.229  -7.221 -38.712  1.00  0.00      BS   C  
ATOM    172  C5  ADE B   6       7.450  -5.926 -38.950  1.00  0.00      BS   C  
ATOM    173  C6  ADE B   6       8.716  -5.408 -38.922  1.00  0.00      BS   C  
ATOM    174  N6  ADE B   6       8.989  -4.068 -38.998  1.00  0.00      BS   N  
ATOM    175  N7  ADE B   6       6.279  -5.285 -39.090  1.00  0.00      BS   N  
ATOM    176  C8  ADE B   6       5.375  -6.225 -39.052  1.00  0.00      BS   C  
ATOM    177  N9  ADE B   6       5.908  -7.456 -38.884  1.00  0.00      BS   N  
ATOM    178  H2  ADE B   6      10.300  -8.171 -38.327  1.00  0.00      BS   H  
ATOM    179  H8  ADE B   6       4.328  -6.077 -39.315  1.00  0.00      BS   H  
ATOM    180  H1' ADE B   6       5.819  -9.378 -38.157  1.00  0.00      BS   H  
ATOM    181  H2' ADE B   6       3.861  -8.381 -36.979  1.00  0.00      BS   H  
ATOM    182  H3' ADE B   6       2.096  -9.690 -38.638  1.00  0.00      BS   H  
ATOM    183  H4' ADE B   6       3.859 -10.871 -40.456  1.00  0.00      BS   H  
ATOM    184  H5' ADE B   6       3.289  -9.043 -42.110  1.00  0.00      BS   H  
ATOM    185  H61 ADE B   6       8.308  -3.340 -39.077  1.00  0.00      BS   H  
ATOM    186  H62 ADE B   6       9.946  -3.779 -38.963  1.00  0.00      BS   H  
ATOM    187 H2'' ADE B   6       3.286  -7.717 -38.455  1.00  0.00      BS   H  
ATOM    188 H5'' ADE B   6       1.950 -10.012 -41.472  1.00  0.00      BS   H  
ATOM    189  P   THY B   7       3.246 -11.384 -36.439  1.00  0.00      BS   P  
ATOM    190  O1P THY B   7       3.257 -12.854 -36.427  1.00  0.00      BS   O  
ATOM    191  O2P THY B   7       1.916 -10.736 -36.153  1.00  0.00      BS   O  
ATOM    192  C5' THY B   7       5.712 -11.261 -35.522  1.00  0.00      BS   C  
ATOM    193  O5' THY B   7       4.381 -10.801 -35.455  1.00  0.00      BS   O  
ATOM    194  C4' THY B   7       6.782 -10.321 -35.079  1.00  0.00      BS   C  
ATOM    195  O4' THY B   7       6.612  -8.978 -35.756  1.00  0.00      BS   O  
ATOM    196  C3' THY B   7       6.813 -10.040 -33.600  1.00  0.00      BS   C  
ATOM    197  O3' THY B   7       7.817 -10.830 -32.970  1.00  0.00      BS   O  
ATOM    198  C2' THY B   7       7.215  -8.552 -33.596  1.00  0.00      BS   C  
ATOM    199  C1' THY B   7       7.567  -8.197 -35.043  1.00  0.00      BS   C  
ATOM    200  N1  THY B   7       7.441  -6.789 -35.313  1.00  0.00      BS   N  
ATOM    201  C2  THY B   7       8.647  -6.116 -35.482  1.00  0.00      BS   C  
ATOM    202  O2  THY B   7       9.719  -6.724 -35.494  1.00  0.00      BS   O  
ATOM    203  N3  THY B   7       8.479  -4.771 -35.698  1.00  0.00      BS   N  
ATOM    204  C4  THY B   7       7.283  -4.105 -35.859  1.00  0.00      BS   C  
ATOM    205  O4  THY B   7       7.249  -2.878 -35.979  1.00  0.00      BS   O  
ATOM    206  C5  THY B   7       6.094  -4.936 -35.829  1.00  0.00      BS   C  
ATOM    207  C5M THY B   7       4.828  -4.210 -35.851  1.00  0.00      BS   C  
ATOM    208  C6  THY B   7       6.213  -6.173 -35.484  1.00  0.00      BS   C  
ATOM    209  H3  THY B   7       9.311  -4.200 -35.653  1.00  0.00      BS   H  
ATOM    210  H6  THY B   7       5.354  -6.821 -35.308  1.00  0.00      BS   H  
ATOM    211  H1' THY B   7       8.562  -8.622 -35.296  1.00  0.00      BS   H  
ATOM    212  H2' THY B   7       8.093  -8.410 -32.931  1.00  0.00      BS   H  
ATOM    213  H3' THY B   7       5.816 -10.256 -33.159  1.00  0.00      BS   H  
ATOM    214  H4' THY B   7       7.798 -10.722 -35.284  1.00  0.00      BS   H  
ATOM    215  H5' THY B   7       5.979 -11.449 -36.585  1.00  0.00      BS   H  
ATOM    216  H51 THY B   7       4.337  -4.059 -34.866  1.00  0.00      BS   H  
ATOM    217  H52 THY B   7       4.120  -4.846 -36.423  1.00  0.00      BS   H  
ATOM    218  H53 THY B   7       4.883  -3.229 -36.368  1.00  0.00      BS   H  
ATOM    219 H2'' THY B   7       6.383  -7.900 -33.256  1.00  0.00      BS   H  
ATOM    220 H5'' THY B   7       5.870 -12.259 -35.062  1.00  0.00      BS   H  
ATOM    221  P   ADE B   8       7.768 -10.844 -31.376  1.00  0.00      BS   P  
ATOM    222  O1P ADE B   8       8.144 -12.206 -31.004  1.00  0.00      BS   O  
ATOM    223  O2P ADE B   8       6.488 -10.294 -30.902  1.00  0.00      BS   O  
ATOM    224  C5' ADE B   8      10.265 -10.040 -31.318  1.00  0.00      BS   C  
ATOM    225  O5' ADE B   8       8.904  -9.830 -30.963  1.00  0.00      BS   O  
ATOM    226  C4' ADE B   8      11.273  -8.942 -30.809  1.00  0.00      BS   C  
ATOM    227  O4' ADE B   8      11.069  -7.660 -31.504  1.00  0.00      BS   O  
ATOM    228  C3' ADE B   8      11.025  -8.566 -29.367  1.00  0.00      BS   C  
ATOM    229  O3' ADE B   8      12.245  -8.412 -28.665  1.00  0.00      BS   O  
ATOM    230  C2' ADE B   8      10.260  -7.258 -29.386  1.00  0.00      BS   C  
ATOM    231  C1' ADE B   8      10.913  -6.596 -30.573  1.00  0.00      BS   C  
ATOM    232  N1  ADE B   8      10.880  -1.787 -32.347  1.00  0.00      BS   N  
ATOM    233  C2  ADE B   8      11.837  -2.499 -31.749  1.00  0.00      BS   C  
ATOM    234  N3  ADE B   8      11.864  -3.810 -31.424  1.00  0.00      BS   N  
ATOM    235  C4  ADE B   8      10.674  -4.308 -31.529  1.00  0.00      BS   C  
ATOM    236  C5  ADE B   8       9.585  -3.747 -32.106  1.00  0.00      BS   C  
ATOM    237  C6  ADE B   8       9.711  -2.422 -32.498  1.00  0.00      BS   C  
ATOM    238  N6  ADE B   8       8.746  -1.739 -33.072  1.00  0.00      BS   N  
ATOM    239  N7  ADE B   8       8.431  -4.523 -32.091  1.00  0.00      BS   N  
ATOM    240  C8  ADE B   8       8.990  -5.701 -31.670  1.00  0.00      BS   C  
ATOM    241  N9  ADE B   8      10.237  -5.547 -31.141  1.00  0.00      BS   N  
ATOM    242  H2  ADE B   8      12.792  -2.003 -31.571  1.00  0.00      BS   H  
ATOM    243  H8  ADE B   8       8.365  -6.579 -31.514  1.00  0.00      BS   H  
ATOM    244  H1' ADE B   8      11.972  -6.378 -30.321  1.00  0.00      BS   H  
ATOM    245  H2' ADE B   8      10.347  -6.569 -28.518  1.00  0.00      BS   H  
ATOM    246  H3' ADE B   8      10.453  -9.386 -28.880  1.00  0.00      BS   H  
ATOM    247  H4' ADE B   8      12.281  -9.395 -30.922  1.00  0.00      BS   H  
ATOM    248  H5' ADE B   8      10.285  -9.878 -32.417  1.00  0.00      BS   H  
ATOM    249  H61 ADE B   8       9.015  -0.798 -33.277  1.00  0.00      BS   H  
ATOM    250  H62 ADE B   8       7.987  -2.193 -33.539  1.00  0.00      BS   H  
ATOM    251 H2'' ADE B   8       9.191  -7.533 -29.511  1.00  0.00      BS   H  
ATOM    252 H5'' ADE B   8      10.565 -11.038 -30.933  1.00  0.00      BS   H  
ATOM    253  P   THY B   9      12.503  -8.145 -27.092  1.00  0.00      BS   P  
ATOM    254  O1P THY B   9      13.917  -8.576 -26.739  1.00  0.00      BS   O  
ATOM    255  O2P THY B   9      11.403  -8.689 -26.292  1.00  0.00      BS   O  
ATOM    256  C5' THY B   9      13.736  -5.788 -27.085  1.00  0.00      BS   C  
ATOM    257  O5' THY B   9      12.513  -6.631 -26.818  1.00  0.00      BS   O  
ATOM    258  C4' THY B   9      13.417  -4.270 -27.138  1.00  0.00      BS   C  
ATOM    259  O4' THY B   9      12.384  -4.045 -28.132  1.00  0.00      BS   O  
ATOM    260  C3' THY B   9      12.840  -3.510 -25.908  1.00  0.00      BS   C  
ATOM    261  O3' THY B   9      13.761  -3.354 -24.884  1.00  0.00      BS   O  
ATOM    262  C2' THY B   9      12.371  -2.215 -26.582  1.00  0.00      BS   C  
ATOM    263  C1' THY B   9      12.048  -2.666 -27.995  1.00  0.00      BS   C  
ATOM    264  N1  THY B   9      10.660  -2.400 -28.418  1.00  0.00      BS   N  
ATOM    265  C2  THY B   9      10.221  -1.182 -28.892  1.00  0.00      BS   C  
ATOM    266  O2  THY B   9      10.965  -0.216 -28.993  1.00  0.00      BS   O  
ATOM    267  N3  THY B   9       8.898  -1.013 -29.153  1.00  0.00      BS   N  
ATOM    268  C4  THY B   9       7.950  -1.978 -29.161  1.00  0.00      BS   C  
ATOM    269  O4  THY B   9       6.841  -1.766 -29.685  1.00  0.00      BS   O  
ATOM    270  C5  THY B   9       8.379  -3.206 -28.520  1.00  0.00      BS   C  
ATOM    271  C5M THY B   9       7.343  -4.231 -28.305  1.00  0.00      BS   C  
ATOM    272  C6  THY B   9       9.679  -3.359 -28.176  1.00  0.00      BS   C  
ATOM    273  H3  THY B   9       8.600  -0.204 -29.677  1.00  0.00      BS   H  
ATOM    274  H6  THY B   9      10.094  -4.275 -27.755  1.00  0.00      BS   H  
ATOM    275  H1' THY B   9      12.679  -2.051 -28.672  1.00  0.00      BS   H  
ATOM    276  H2' THY B   9      13.307  -1.619 -26.543  1.00  0.00      BS   H  
ATOM    277  H3' THY B   9      11.924  -4.081 -25.645  1.00  0.00      BS   H  
ATOM    278  H4' THY B   9      14.273  -3.655 -27.489  1.00  0.00      BS   H  
ATOM    279  H5' THY B   9      14.268  -6.053 -28.024  1.00  0.00      BS   H  
ATOM    280  H51 THY B   9       7.679  -5.113 -27.718  1.00  0.00      BS   H  
ATOM    281  H52 THY B   9       6.944  -4.561 -29.287  1.00  0.00      BS   H  
ATOM    282  H53 THY B   9       6.460  -3.792 -27.795  1.00  0.00      BS   H  
ATOM    283 H2'' THY B   9      11.608  -1.712 -25.949  1.00  0.00      BS   H  
ATOM    284 H5'' THY B   9      14.470  -5.861 -26.255  1.00  0.00      BS   H  
ATOM    285  P   ADE B  10      13.622  -2.425 -23.600  1.00  0.00      BS   P  
ATOM    286  O1P ADE B  10      14.867  -2.625 -22.824  1.00  0.00      BS   O  
ATOM    287  O2P ADE B  10      12.376  -2.928 -22.969  1.00  0.00      BS   O  
ATOM    288  C5' ADE B  10      14.521  -0.102 -24.329  1.00  0.00      BS   C  
ATOM    289  O5' ADE B  10      13.400  -0.908 -24.009  1.00  0.00      BS   O  
ATOM    290  C4' ADE B  10      14.116   1.311 -24.776  1.00  0.00      BS   C  
ATOM    291  O4' ADE B  10      13.022   1.255 -25.759  1.00  0.00      BS   O  
ATOM    292  C3' ADE B  10      13.605   2.155 -23.605  1.00  0.00      BS   C  
ATOM    293  O3' ADE B  10      14.189   3.521 -23.551  1.00  0.00      BS   O  
ATOM    294  C2' ADE B  10      12.053   2.004 -23.756  1.00  0.00      BS   C  
ATOM    295  C1' ADE B  10      11.944   2.115 -25.250  1.00  0.00      BS   C  
ATOM    296  N1  ADE B  10       7.783   3.382 -28.122  1.00  0.00      BS   N  
ATOM    297  C2  ADE B  10       8.951   3.945 -27.927  1.00  0.00      BS   C  
ATOM    298  N3  ADE B  10      10.072   3.597 -27.290  1.00  0.00      BS   N  
ATOM    299  C4  ADE B  10       9.847   2.406 -26.705  1.00  0.00      BS   C  
ATOM    300  C5  ADE B  10       8.684   1.617 -26.752  1.00  0.00      BS   C  
ATOM    301  C6  ADE B  10       7.633   2.153 -27.611  1.00  0.00      BS   C  
ATOM    302  N6  ADE B  10       6.610   1.437 -27.957  1.00  0.00      BS   N  
ATOM    303  N7  ADE B  10       8.731   0.547 -25.947  1.00  0.00      BS   N  
ATOM    304  C8  ADE B  10       9.962   0.564 -25.466  1.00  0.00      BS   C  
ATOM    305  N9  ADE B  10      10.669   1.728 -25.830  1.00  0.00      BS   N  
ATOM    306  H2  ADE B  10       8.962   4.910 -28.433  1.00  0.00      BS   H  
ATOM    307  H8  ADE B  10      10.421  -0.165 -24.799  1.00  0.00      BS   H  
ATOM    308  H1' ADE B  10      12.139   3.132 -25.650  1.00  0.00      BS   H  
ATOM    309  H2' ADE B  10      11.473   2.820 -23.275  1.00  0.00      BS   H  
ATOM    310  H3' ADE B  10      13.791   1.565 -22.682  1.00  0.00      BS   H  
ATOM    311  H4' ADE B  10      15.003   1.817 -25.212  1.00  0.00      BS   H  
ATOM    312  H5' ADE B  10      15.063  -0.470 -25.226  1.00  0.00      BS   H  
ATOM    313  H61 ADE B  10       6.499   0.472 -27.719  1.00  0.00      BS   H  
ATOM    314  H62 ADE B  10       5.851   1.771 -28.515  1.00  0.00      BS   H  
ATOM    315 H2'' ADE B  10      11.724   0.986 -23.460  1.00  0.00      BS   H  
ATOM    316 H5'' ADE B  10      15.278  -0.109 -23.517  1.00  0.00      BS   H  
ATOM    317  P   GUA B  11      13.984   4.514 -22.308  1.00  0.00      BS   P  
ATOM    318  O1P GUA B  11      15.244   5.143 -21.895  1.00  0.00      BS   O  
ATOM    319  O2P GUA B  11      13.260   3.802 -21.216  1.00  0.00      BS   O  
ATOM    320  C5' GUA B  11      13.457   6.510 -23.893  1.00  0.00      BS   C  
ATOM    321  O5' GUA B  11      12.962   5.575 -22.935  1.00  0.00      BS   O  
ATOM    322  C4' GUA B  11      12.315   7.457 -24.285  1.00  0.00      BS   C  
ATOM    323  O4' GUA B  11      11.160   6.685 -24.844  1.00  0.00      BS   O  
ATOM    324  C3' GUA B  11      11.626   8.308 -23.106  1.00  0.00      BS   C  
ATOM    325  O3' GUA B  11      11.385   9.627 -23.500  1.00  0.00      BS   O  
ATOM    326  C2' GUA B  11      10.374   7.508 -22.796  1.00  0.00      BS   C  
ATOM    327  C1' GUA B  11       9.933   7.081 -24.268  1.00  0.00      BS   C  
ATOM    328  N1  GUA B  11       5.664   5.085 -26.004  1.00  0.00      BS   N  
ATOM    329  C2  GUA B  11       6.285   6.237 -26.354  1.00  0.00      BS   C  
ATOM    330  N2  GUA B  11       5.631   6.943 -27.273  1.00  0.00      BS   N  
ATOM    331  N3  GUA B  11       7.433   6.612 -25.828  1.00  0.00      BS   N  
ATOM    332  C4  GUA B  11       8.001   5.736 -24.975  1.00  0.00      BS   C  
ATOM    333  C5  GUA B  11       7.489   4.500 -24.604  1.00  0.00      BS   C  
ATOM    334  C6  GUA B  11       6.233   4.090 -25.225  1.00  0.00      BS   C  
ATOM    335  O6  GUA B  11       5.640   3.037 -25.063  1.00  0.00      BS   O  
ATOM    336  N7  GUA B  11       8.196   3.936 -23.531  1.00  0.00      BS   N  
ATOM    337  C8  GUA B  11       9.156   4.796 -23.390  1.00  0.00      BS   C  
ATOM    338  N9  GUA B  11       9.123   5.875 -24.254  1.00  0.00      BS   N  
ATOM    339  H1  GUA B  11       4.778   4.960 -26.474  1.00  0.00      BS   H  
ATOM    340  H8  GUA B  11       9.979   4.581 -22.708  1.00  0.00      BS   H  
ATOM    341  H1' GUA B  11       9.526   7.945 -24.835  1.00  0.00      BS   H  
ATOM    342  H2' GUA B  11       9.550   7.983 -22.222  1.00  0.00      BS   H  
ATOM    343  H21 GUA B  11       4.664   6.699 -27.346  1.00  0.00      BS   H  
ATOM    344  H3' GUA B  11      12.399   8.216 -22.314  1.00  0.00      BS   H  
ATOM    345  H22 GUA B  11       6.099   7.729 -27.678  1.00  0.00      BS   H  
ATOM    346  H4' GUA B  11      12.580   8.076 -25.168  1.00  0.00      BS   H  
ATOM    347  H5' GUA B  11      13.765   5.948 -24.800  1.00  0.00      BS   H  
ATOM    348 H2'' GUA B  11      10.707   6.576 -22.290  1.00  0.00      BS   H  
ATOM    349 H5'' GUA B  11      14.293   7.145 -23.531  1.00  0.00      BS   H  
ATOM    350  P   CYT B  12      10.926  10.621 -22.320  1.00  0.00      BS   P  
ATOM    351  O1P CYT B  12      11.548  11.992 -22.476  1.00  0.00      BS   O  
ATOM    352  O2P CYT B  12      11.026  10.078 -20.955  1.00  0.00      BS   O  
ATOM    353  C5' CYT B  12       9.012  11.646 -23.661  1.00  0.00      BS   C  
ATOM    354  O5' CYT B  12       9.352  10.773 -22.628  1.00  0.00      BS   O  
ATOM    355  C4' CYT B  12       7.448  11.650 -23.835  1.00  0.00      BS   C  
ATOM    356  O4' CYT B  12       6.887  10.465 -24.531  1.00  0.00      BS   O  
ATOM    357  C3' CYT B  12       6.646  11.570 -22.531  1.00  0.00      BS   C  
ATOM    358  O3' CYT B  12       6.537  12.860 -21.892  1.00  0.00      BS   O  
ATOM    359  C2' CYT B  12       5.271  11.254 -23.048  1.00  0.00      BS   C  
ATOM    360  C1' CYT B  12       5.543  10.181 -24.111  1.00  0.00      BS   C  
ATOM    361  N1  CYT B  12       5.416   8.812 -23.594  1.00  0.00      BS   N  
ATOM    362  C2  CYT B  12       4.190   8.284 -23.421  1.00  0.00      BS   C  
ATOM    363  O2  CYT B  12       3.132   9.031 -23.585  1.00  0.00      BS   O  
ATOM    364  N3  CYT B  12       4.060   6.994 -23.028  1.00  0.00      BS   N  
ATOM    365  C4  CYT B  12       5.145   6.261 -22.729  1.00  0.00      BS   C  
ATOM    366  N4  CYT B  12       5.055   4.969 -22.526  1.00  0.00      BS   N  
ATOM    367  C5  CYT B  12       6.413   6.904 -22.615  1.00  0.00      BS   C  
ATOM    368  C6  CYT B  12       6.507   8.132 -23.097  1.00  0.00      BS   C  
ATOM    369  H5  CYT B  12       7.278   6.312 -22.316  1.00  0.00      BS   H  
ATOM    370  H6  CYT B  12       7.502   8.545 -23.264  1.00  0.00      BS   H  
ATOM    371  H1' CYT B  12       4.830  10.437 -24.925  1.00  0.00      BS   H  
ATOM    372  H2' CYT B  12       4.779  12.167 -23.449  1.00  0.00      BS   H  
ATOM    373  H3' CYT B  12       7.035  10.731 -21.916  1.00  0.00      BS   H  
ATOM    374  H4' CYT B  12       7.172  12.637 -24.265  1.00  0.00      BS   H  
ATOM    375  H41 CYT B  12       4.245   4.480 -22.849  1.00  0.00      BS   H  
ATOM    376  H5' CYT B  12       9.402  11.334 -24.654  1.00  0.00      BS   H  
ATOM    377  H42 CYT B  12       5.868   4.503 -22.178  1.00  0.00      BS   H  
ATOM    378 H2'' CYT B  12       4.666  10.886 -22.192  1.00  0.00      BS   H  
ATOM    379 H5'' CYT B  12       9.357  12.695 -23.543  1.00  0.00      BS   H  
ATOM    380  P   THY B  13       6.371  12.829 -20.353  1.00  0.00      BS   P  
ATOM    381  O1P THY B  13       6.531  14.222 -19.842  1.00  0.00      BS   O  
ATOM    382  O2P THY B  13       7.282  11.853 -19.737  1.00  0.00      BS   O  
ATOM    383  C5' THY B  13       3.823  13.246 -20.300  1.00  0.00      BS   C  
ATOM    384  O5' THY B  13       4.887  12.314 -20.136  1.00  0.00      BS   O  
ATOM    385  C4' THY B  13       2.454  12.627 -20.083  1.00  0.00      BS   C  
ATOM    386  O4' THY B  13       2.256  11.506 -21.018  1.00  0.00      BS   O  
ATOM    387  C3' THY B  13       2.252  12.084 -18.638  1.00  0.00      BS   C  
ATOM    388  O3' THY B  13       1.927  13.129 -17.734  1.00  0.00      BS   O  
ATOM    389  C2' THY B  13       0.965  11.284 -18.992  1.00  0.00      BS   C  
ATOM    390  C1' THY B  13       1.338  10.560 -20.296  1.00  0.00      BS   C  
ATOM    391  N1  THY B  13       2.036   9.226 -20.130  1.00  0.00      BS   N  
ATOM    392  C2  THY B  13       1.255   8.049 -20.102  1.00  0.00      BS   C  
ATOM    393  O2  THY B  13       0.019   8.071 -20.109  1.00  0.00      BS   O  
ATOM    394  N3  THY B  13       2.059   6.906 -20.042  1.00  0.00      BS   N  
ATOM    395  C4  THY B  13       3.450   6.833 -19.833  1.00  0.00      BS   C  
ATOM    396  O4  THY B  13       3.980   5.711 -19.640  1.00  0.00      BS   O  
ATOM    397  C5  THY B  13       4.113   8.161 -19.792  1.00  0.00      BS   C  
ATOM    398  C5M THY B  13       5.563   8.382 -19.557  1.00  0.00      BS   C  
ATOM    399  C6  THY B  13       3.362   9.248 -19.951  1.00  0.00      BS   C  
ATOM    400  H3  THY B  13       1.502   6.064 -20.025  1.00  0.00      BS   H  
ATOM    401  H6  THY B  13       3.817  10.199 -20.230  1.00  0.00      BS   H  
ATOM    402  H1' THY B  13       0.402  10.456 -20.886  1.00  0.00      BS   H  
ATOM    403  H2' THY B  13       0.140  11.973 -19.275  1.00  0.00      BS   H  
ATOM    404  H3' THY B  13       3.105  11.420 -18.385  1.00  0.00      BS   H  
ATOM    405  H4' THY B  13       1.668  13.369 -20.337  1.00  0.00      BS   H  
ATOM    406  H5' THY B  13       3.790  13.773 -21.278  1.00  0.00      BS   H  
ATOM    407  H51 THY B  13       6.096   7.408 -19.523  1.00  0.00      BS   H  
ATOM    408  H52 THY B  13       5.780   8.868 -18.583  1.00  0.00      BS   H  
ATOM    409  H53 THY B  13       5.967   8.979 -20.403  1.00  0.00      BS   H  
ATOM    410 H2'' THY B  13       0.669  10.679 -18.109  1.00  0.00      BS   H  
ATOM    411 H5'' THY B  13       3.857  14.037 -19.520  1.00  0.00      BS   H  
ATOM    412  P   THY B  14       1.985  12.770 -16.155  1.00  0.00      BS   P  
ATOM    413  O1P THY B  14       1.871  13.988 -15.312  1.00  0.00      BS   O  
ATOM    414  O2P THY B  14       3.201  11.956 -15.882  1.00  0.00      BS   O  
ATOM    415  C5' THY B  14      -0.611  12.281 -16.022  1.00  0.00      BS   C  
ATOM    416  O5' THY B  14       0.731  11.861 -15.908  1.00  0.00      BS   O  
ATOM    417  C4' THY B  14      -1.713  11.285 -15.764  1.00  0.00      BS   C  
ATOM    418  O4' THY B  14      -1.414  10.160 -16.608  1.00  0.00      BS   O  
ATOM    419  C3' THY B  14      -1.779  10.720 -14.322  1.00  0.00      BS   C  
ATOM    420  O3' THY B  14      -3.076  10.576 -13.857  1.00  0.00      BS   O  
ATOM    421  C2' THY B  14      -1.045   9.427 -14.427  1.00  0.00      BS   C  
ATOM    422  C1' THY B  14      -1.305   8.977 -15.850  1.00  0.00      BS   C  
ATOM    423  N1  THY B  14      -0.182   8.151 -16.447  1.00  0.00      BS   N  
ATOM    424  C2  THY B  14      -0.357   6.842 -16.877  1.00  0.00      BS   C  
ATOM    425  O2  THY B  14      -1.504   6.369 -17.048  1.00  0.00      BS   O  
ATOM    426  N3  THY B  14       0.771   6.140 -17.044  1.00  0.00      BS   N  
ATOM    427  C4  THY B  14       2.103   6.582 -16.800  1.00  0.00      BS   C  
ATOM    428  O4  THY B  14       3.012   5.787 -16.837  1.00  0.00      BS   O  
ATOM    429  C5  THY B  14       2.191   8.006 -16.544  1.00  0.00      BS   C  
ATOM    430  C5M THY B  14       3.557   8.596 -16.278  1.00  0.00      BS   C  
ATOM    431  C6  THY B  14       1.072   8.692 -16.398  1.00  0.00      BS   C  
ATOM    432  H3  THY B  14       0.472   5.206 -17.283  1.00  0.00      BS   H  
ATOM    433  H6  THY B  14       1.112   9.723 -16.047  1.00  0.00      BS   H  
ATOM    434  H1' THY B  14      -2.300   8.487 -15.900  1.00  0.00      BS   H  
ATOM    435  H2' THY B  14      -1.200   8.623 -13.676  1.00  0.00      BS   H  
ATOM    436  H3' THY B  14      -1.277  11.477 -13.682  1.00  0.00      BS   H  
ATOM    437  H4' THY B  14      -2.748  11.613 -16.001  1.00  0.00      BS   H  
ATOM    438  H5' THY B  14      -0.697  12.736 -17.032  1.00  0.00      BS   H  
ATOM    439  H51 THY B  14       3.544   9.214 -15.354  1.00  0.00      BS   H  
ATOM    440  H52 THY B  14       3.911   9.302 -17.059  1.00  0.00      BS   H  
ATOM    441  H53 THY B  14       4.287   7.796 -16.027  1.00  0.00      BS   H  
ATOM    442 H2'' THY B  14       0.019   9.730 -14.314  1.00  0.00      BS   H  
ATOM    443 H5'' THY B  14      -0.709  13.131 -15.314  1.00  0.00      BS   H  
ATOM    444  P   ADE B  15      -3.519  10.055 -12.454  1.00  0.00      BS   P  
ATOM    445  O1P ADE B  15      -4.650  10.834 -11.902  1.00  0.00      BS   O  
ATOM    446  O2P ADE B  15      -2.334   9.985 -11.481  1.00  0.00      BS   O  
ATOM    447  C5' ADE B  15      -4.737   8.143 -13.808  1.00  0.00      BS   C  
ATOM    448  O5' ADE B  15      -4.068   8.606 -12.636  1.00  0.00      BS   O  
ATOM    449  C4' ADE B  15      -5.049   6.637 -13.770  1.00  0.00      BS   C  
ATOM    450  O4' ADE B  15      -4.058   5.939 -14.610  1.00  0.00      BS   O  
ATOM    451  C3' ADE B  15      -4.734   5.985 -12.382  1.00  0.00      BS   C  
ATOM    452  O3' ADE B  15      -5.776   6.200 -11.466  1.00  0.00      BS   O  
ATOM    453  C2' ADE B  15      -4.629   4.504 -12.852  1.00  0.00      BS   C  
ATOM    454  C1' ADE B  15      -3.785   4.591 -14.018  1.00  0.00      BS   C  
ATOM    455  N1  ADE B  15       0.004   1.267 -13.232  1.00  0.00      BS   N  
ATOM    456  C2  ADE B  15      -1.274   1.189 -13.538  1.00  0.00      BS   C  
ATOM    457  N3  ADE B  15      -2.106   2.089 -13.923  1.00  0.00      BS   N  
ATOM    458  C4  ADE B  15      -1.628   3.325 -13.704  1.00  0.00      BS   C  
ATOM    459  C5  ADE B  15      -0.326   3.633 -13.412  1.00  0.00      BS   C  
ATOM    460  C6  ADE B  15       0.555   2.526 -13.165  1.00  0.00      BS   C  
ATOM    461  N6  ADE B  15       1.906   2.673 -12.982  1.00  0.00      BS   N  
ATOM    462  N7  ADE B  15      -0.195   5.036 -13.258  1.00  0.00      BS   N  
ATOM    463  C8  ADE B  15      -1.447   5.470 -13.426  1.00  0.00      BS   C  
ATOM    464  N9  ADE B  15      -2.361   4.477 -13.713  1.00  0.00      BS   N  
ATOM    465  H2  ADE B  15      -1.609   0.158 -13.652  1.00  0.00      BS   H  
ATOM    466  H8  ADE B  15      -1.751   6.516 -13.467  1.00  0.00      BS   H  
ATOM    467  H1' ADE B  15      -3.933   3.887 -14.865  1.00  0.00      BS   H  
ATOM    468  H2' ADE B  15      -5.691   4.237 -13.042  1.00  0.00      BS   H  
ATOM    469  H3' ADE B  15      -3.743   6.305 -11.994  1.00  0.00      BS   H  
ATOM    470  H4' ADE B  15      -6.123   6.535 -14.033  1.00  0.00      BS   H  
ATOM    471  H5' ADE B  15      -4.211   8.357 -14.763  1.00  0.00      BS   H  
ATOM    472  H61 ADE B  15       2.521   1.897 -13.114  1.00  0.00      BS   H  
ATOM    473  H62 ADE B  15       2.242   3.509 -12.548  1.00  0.00      BS   H  
ATOM    474 H2'' ADE B  15      -4.213   3.906 -12.013  1.00  0.00      BS   H  
ATOM    475 H5'' ADE B  15      -5.686   8.717 -13.875  1.00  0.00      BS   H  
ATOM    476  P   CYT B  16      -5.479   5.886  -9.913  1.00  0.00      BS   P  
ATOM    477  O1P CYT B  16      -6.693   6.161  -9.147  1.00  0.00      BS   O  
ATOM    478  O2P CYT B  16      -4.247   6.541  -9.389  1.00  0.00      BS   O  
ATOM    479  C5' CYT B  16      -6.205   3.425  -9.920  1.00  0.00      BS   C  
ATOM    480  O5' CYT B  16      -5.186   4.389  -9.781  1.00  0.00      BS   O  
ATOM    481  C4' CYT B  16      -5.698   2.015  -9.691  1.00  0.00      BS   C  
ATOM    482  O4' CYT B  16      -4.616   1.673 -10.610  1.00  0.00      BS   O  
ATOM    483  C3' CYT B  16      -5.129   1.821  -8.289  1.00  0.00      BS   C  
ATOM    484  O3' CYT B  16      -6.161   1.700  -7.285  1.00  0.00      BS   O  
ATOM    485  C2' CYT B  16      -4.378   0.511  -8.497  1.00  0.00      BS   C  
ATOM    486  C1' CYT B  16      -3.767   0.724  -9.963  1.00  0.00      BS   C  
ATOM    487  N1  CYT B  16      -2.350   1.196  -9.956  1.00  0.00      BS   N  
ATOM    488  C2  CYT B  16      -1.339   0.228  -9.623  1.00  0.00      BS   C  
ATOM    489  O2  CYT B  16      -1.677  -0.942  -9.288  1.00  0.00      BS   O  
ATOM    490  N3  CYT B  16      -0.041   0.600  -9.566  1.00  0.00      BS   N  
ATOM    491  C4  CYT B  16       0.291   1.933  -9.590  1.00  0.00      BS   C  
ATOM    492  N4  CYT B  16       1.631   2.227  -9.517  1.00  0.00      BS   N  
ATOM    493  C5  CYT B  16      -0.758   2.955  -9.776  1.00  0.00      BS   C  
ATOM    494  C6  CYT B  16      -2.022   2.541  -9.920  1.00  0.00      BS   C  
ATOM    495  H5  CYT B  16      -0.428   3.963 -10.023  1.00  0.00      BS   H  
ATOM    496  H6  CYT B  16      -2.830   3.237 -10.145  1.00  0.00      BS   H  
ATOM    497  H1' CYT B  16      -3.847  -0.266 -10.461  1.00  0.00      BS   H  
ATOM    498  H2' CYT B  16      -5.138  -0.295  -8.424  1.00  0.00      BS   H  
ATOM    499  H3' CYT B  16      -4.361   2.616  -8.181  1.00  0.00      BS   H  
ATOM    500  H4' CYT B  16      -6.425   1.180  -9.784  1.00  0.00      BS   H  
ATOM    501  H41 CYT B  16       2.193   1.541  -9.979  1.00  0.00      BS   H  
ATOM    502  H5' CYT B  16      -6.669   3.490 -10.927  1.00  0.00      BS   H  
ATOM    503  H42 CYT B  16       1.961   3.166  -9.423  1.00  0.00      BS   H  
ATOM    504 H2'' CYT B  16      -3.586   0.408  -7.725  1.00  0.00      BS   H  
ATOM    505 H5'' CYT B  16      -6.984   3.626  -9.155  1.00  0.00      BS   H  
ATOM    506  P   ADE B  17      -5.705   1.921  -5.812  1.00  0.00      BS   P  
ATOM    507  O1P ADE B  17      -6.826   2.304  -4.921  1.00  0.00      BS   O  
ATOM    508  O2P ADE B  17      -4.637   2.968  -5.837  1.00  0.00      BS   O  
ATOM    509  C5' ADE B  17      -5.751  -0.710  -5.442  1.00  0.00      BS   C  
ATOM    510  O5' ADE B  17      -5.104   0.563  -5.227  1.00  0.00      BS   O  
ATOM    511  C4' ADE B  17      -4.819  -1.807  -4.957  1.00  0.00      BS   C  
ATOM    512  O4' ADE B  17      -3.487  -1.764  -5.601  1.00  0.00      BS   O  
ATOM    513  C3' ADE B  17      -4.494  -1.651  -3.465  1.00  0.00      BS   C  
ATOM    514  O3' ADE B  17      -4.453  -2.983  -2.957  1.00  0.00      BS   O  
ATOM    515  C2' ADE B  17      -3.165  -0.961  -3.442  1.00  0.00      BS   C  
ATOM    516  C1' ADE B  17      -2.407  -1.521  -4.655  1.00  0.00      BS   C  
ATOM    517  N1  ADE B  17       2.549  -0.934  -5.501  1.00  0.00      BS   N  
ATOM    518  C2  ADE B  17       1.795  -1.944  -5.072  1.00  0.00      BS   C  
ATOM    519  N3  ADE B  17       0.500  -2.079  -4.923  1.00  0.00      BS   N  
ATOM    520  C4  ADE B  17      -0.110  -0.880  -5.256  1.00  0.00      BS   C  
ATOM    521  C5  ADE B  17       0.453   0.225  -5.843  1.00  0.00      BS   C  
ATOM    522  C6  ADE B  17       1.894   0.163  -5.959  1.00  0.00      BS   C  
ATOM    523  N6  ADE B  17       2.558   1.030  -6.650  1.00  0.00      BS   N  
ATOM    524  N7  ADE B  17      -0.562   1.223  -6.141  1.00  0.00      BS   N  
ATOM    525  C8  ADE B  17      -1.668   0.646  -5.657  1.00  0.00      BS   C  
ATOM    526  N9  ADE B  17      -1.421  -0.628  -5.239  1.00  0.00      BS   N  
ATOM    527  H2  ADE B  17       2.399  -2.769  -4.696  1.00  0.00      BS   H  
ATOM    528  H8  ADE B  17      -2.691   1.021  -5.646  1.00  0.00      BS   H  
ATOM    529  H1' ADE B  17      -1.921  -2.473  -4.353  1.00  0.00      BS   H  
ATOM    530  H2' ADE B  17      -2.636  -1.035  -2.467  1.00  0.00      BS   H  
ATOM    531  H3' ADE B  17      -5.262  -1.019  -2.970  1.00  0.00      BS   H  
ATOM    532  H4' ADE B  17      -5.191  -2.830  -5.181  1.00  0.00      BS   H  
ATOM    533  H5' ADE B  17      -5.897  -0.858  -6.533  1.00  0.00      BS   H  
ATOM    534  H61 ADE B  17       2.133   1.447  -7.454  1.00  0.00      BS   H  
ATOM    535  H62 ADE B  17       3.520   1.197  -6.437  1.00  0.00      BS   H  
ATOM    536 H2'' ADE B  17      -3.434   0.072  -3.749  1.00  0.00      BS   H  
ATOM    537 H5'' ADE B  17      -6.743  -0.831  -4.955  1.00  0.00      BS   H  
ATOM    538  P   ADE B  18      -4.053  -3.293  -1.495  1.00  0.00      BS   P  
ATOM    539  O1P ADE B  18      -4.956  -4.337  -1.038  1.00  0.00      BS   O  
ATOM    540  O2P ADE B  18      -3.925  -2.037  -0.739  1.00  0.00      BS   O  
ATOM    541  C5' ADE B  18      -2.299  -5.331  -1.402  1.00  0.00      BS   C  
ATOM    542  O5' ADE B  18      -2.596  -3.877  -1.600  1.00  0.00      BS   O  
ATOM    543  C4' ADE B  18      -0.788  -5.574  -1.155  1.00  0.00      BS   C  
ATOM    544  O4' ADE B  18       0.090  -4.631  -1.848  1.00  0.00      BS   O  
ATOM    545  C3' ADE B  18      -0.520  -5.470   0.312  1.00  0.00      BS   C  
ATOM    546  O3' ADE B  18       0.639  -6.309   0.689  1.00  0.00      BS   O  
ATOM    547  C2' ADE B  18      -0.100  -3.986   0.356  1.00  0.00      BS   C  
ATOM    548  C1' ADE B  18       0.758  -3.827  -0.867  1.00  0.00      BS   C  
ATOM    549  N1  ADE B  18       3.850  -0.253  -2.443  1.00  0.00      BS   N  
ATOM    550  C2  ADE B  18       4.069  -1.509  -2.122  1.00  0.00      BS   C  
ATOM    551  N3  ADE B  18       3.177  -2.390  -1.676  1.00  0.00      BS   N  
ATOM    552  C4  ADE B  18       1.945  -1.868  -1.610  1.00  0.00      BS   C  
ATOM    553  C5  ADE B  18       1.607  -0.633  -2.025  1.00  0.00      BS   C  
ATOM    554  C6  ADE B  18       2.627   0.200  -2.419  1.00  0.00      BS   C  
ATOM    555  N6  ADE B  18       2.571   1.473  -2.757  1.00  0.00      BS   N  
ATOM    556  N7  ADE B  18       0.201  -0.476  -1.938  1.00  0.00      BS   N  
ATOM    557  C8  ADE B  18      -0.174  -1.619  -1.482  1.00  0.00      BS   C  
ATOM    558  N9  ADE B  18       0.797  -2.534  -1.320  1.00  0.00      BS   N  
ATOM    559  H2  ADE B  18       5.064  -1.910  -2.310  1.00  0.00      BS   H  
ATOM    560  H8  ADE B  18      -1.214  -1.865  -1.272  1.00  0.00      BS   H  
ATOM    561  H1' ADE B  18       1.752  -4.292  -0.698  1.00  0.00      BS   H  
ATOM    562  H2' ADE B  18       0.606  -3.662   1.150  1.00  0.00      BS   H  
ATOM    563  H3' ADE B  18      -1.408  -5.634   0.958  1.00  0.00      BS   H  
ATOM    564  H4' ADE B  18      -0.558  -6.612  -1.477  1.00  0.00      BS   H  
ATOM    565  H5' ADE B  18      -2.661  -5.872  -2.302  1.00  0.00      BS   H  
ATOM    566  H61 ADE B  18       1.727   2.011  -2.765  1.00  0.00      BS   H  
ATOM    567  H62 ADE B  18       3.341   2.108  -2.706  1.00  0.00      BS   H  
ATOM    568 H2'' ADE B  18      -0.997  -3.330   0.357  1.00  0.00      BS   H  
ATOM    569 H5'' ADE B  18      -2.990  -5.776  -0.654  1.00  0.00      BS   H  
ATOM    570  P   CYT B  19       0.751  -6.785   2.275  1.00  0.00      BS   P  
ATOM    571  O1P CYT B  19       0.188  -8.174   2.248  1.00  0.00      BS   O  
ATOM    572  O2P CYT B  19       0.005  -5.825   3.191  1.00  0.00      BS   O  
ATOM    573  C5' CYT B  19       3.390  -7.446   1.788  1.00  0.00      BS   C  
ATOM    574  O5' CYT B  19       2.366  -6.836   2.580  1.00  0.00      BS   O  
ATOM    575  C4' CYT B  19       4.686  -6.593   1.702  1.00  0.00      BS   C  
ATOM    576  O4' CYT B  19       4.402  -5.260   1.182  1.00  0.00      BS   O  
ATOM    577  C3' CYT B  19       5.289  -6.338   3.139  1.00  0.00      BS   C  
ATOM    578  O3' CYT B  19       6.710  -6.650   3.188  1.00  0.00      BS   O  
ATOM    579  C2' CYT B  19       4.952  -4.909   3.415  1.00  0.00      BS   C  
ATOM    580  C1' CYT B  19       5.095  -4.271   2.026  1.00  0.00      BS   C  
ATOM    581  N1  CYT B  19       4.453  -2.932   1.778  1.00  0.00      BS   N  
ATOM    582  C2  CYT B  19       5.268  -1.853   1.458  1.00  0.00      BS   C  
ATOM    583  O2  CYT B  19       6.485  -2.088   1.233  1.00  0.00      BS   O  
ATOM    584  N3  CYT B  19       4.651  -0.672   1.191  1.00  0.00      BS   N  
ATOM    585  C4  CYT B  19       3.321  -0.532   1.250  1.00  0.00      BS   C  
ATOM    586  N4  CYT B  19       2.842   0.695   1.115  1.00  0.00      BS   N  
ATOM    587  C5  CYT B  19       2.485  -1.610   1.636  1.00  0.00      BS   C  
ATOM    588  C6  CYT B  19       3.091  -2.782   1.914  1.00  0.00      BS   C  
ATOM    589  H5  CYT B  19       1.403  -1.489   1.705  1.00  0.00      BS   H  
ATOM    590  H6  CYT B  19       2.464  -3.657   2.082  1.00  0.00      BS   H  
ATOM    591  H1' CYT B  19       6.122  -4.240   1.604  1.00  0.00      BS   H  
ATOM    592  H2' CYT B  19       5.612  -4.444   4.179  1.00  0.00      BS   H  
ATOM    593  H3' CYT B  19       4.765  -6.979   3.880  1.00  0.00      BS   H  
ATOM    594  H4' CYT B  19       5.361  -7.179   1.043  1.00  0.00      BS   H  
ATOM    595  H41 CYT B  19       3.430   1.475   0.896  1.00  0.00      BS   H  
ATOM    596  H5' CYT B  19       3.037  -7.705   0.766  1.00  0.00      BS   H  
ATOM    597  H42 CYT B  19       1.895   0.950   1.307  1.00  0.00      BS   H  
ATOM    598 H2'' CYT B  19       3.884  -4.888   3.720  1.00  0.00      BS   H  
ATOM    599 H5'' CYT B  19       3.495  -8.417   2.317  1.00  0.00      BS   H  
ATOM    600  P   ADE B  20       7.260  -7.010   4.612  1.00  0.00      BS   P  
ATOM    601  O1P ADE B  20       6.376  -7.956   5.296  1.00  0.00      BS   O  
ATOM    602  O2P ADE B  20       7.533  -5.754   5.256  1.00  0.00      BS   O  
ATOM    603  C5' ADE B  20       9.581  -7.341   3.431  1.00  0.00      BS   C  
ATOM    604  O5' ADE B  20       8.542  -7.803   4.281  1.00  0.00      BS   O  
ATOM    605  C4' ADE B  20      10.725  -8.313   3.595  1.00  0.00      BS   C  
ATOM    606  O4' ADE B  20      11.320  -8.153   4.927  1.00  0.00      BS   O  
ATOM    607  C3' ADE B  20      10.336  -9.857   3.636  1.00  0.00      BS   C  
ATOM    608  O3' ADE B  20      11.023 -10.805   2.768  1.00  0.00      BS   O  
ATOM    609  C2' ADE B  20      10.462 -10.218   5.074  1.00  0.00      BS   C  
ATOM    610  C1' ADE B  20      11.620  -9.332   5.574  1.00  0.00      BS   C  
ATOM    611  N1  ADE B  20      14.167  -6.806   9.208  1.00  0.00      BS   N  
ATOM    612  C2  ADE B  20      14.270  -6.776   7.825  1.00  0.00      BS   C  
ATOM    613  N3  ADE B  20      13.556  -7.481   6.978  1.00  0.00      BS   N  
ATOM    614  C4  ADE B  20      12.548  -8.138   7.543  1.00  0.00      BS   C  
ATOM    615  C5  ADE B  20      12.418  -8.329   8.881  1.00  0.00      BS   C  
ATOM    616  C6  ADE B  20      13.241  -7.565   9.761  1.00  0.00      BS   C  
ATOM    617  N6  ADE B  20      13.096  -7.593  11.128  1.00  0.00      BS   N  
ATOM    618  N7  ADE B  20      11.490  -9.255   9.156  1.00  0.00      BS   N  
ATOM    619  C8  ADE B  20      11.154  -9.683   8.002  1.00  0.00      BS   C  
ATOM    620  N9  ADE B  20      11.752  -9.064   6.959  1.00  0.00      BS   N  
ATOM    621  H2  ADE B  20      15.172  -6.304   7.434  1.00  0.00      BS   H  
ATOM    622  H8  ADE B  20      10.386 -10.445   7.870  1.00  0.00      BS   H  
ATOM    623  H1' ADE B  20      12.582  -9.624   5.102  1.00  0.00      BS   H  
ATOM    624  H2' ADE B  20      10.581 -11.306   5.264  1.00  0.00      BS   H  
ATOM    625  H3' ADE B  20       9.259  -9.959   3.384  1.00  0.00      BS   H  
ATOM    626  H4' ADE B  20      11.497  -8.188   2.805  1.00  0.00      BS   H  
ATOM    627  H5' ADE B  20       9.912  -6.314   3.696  1.00  0.00      BS   H  
ATOM    628  H61 ADE B  20      12.325  -8.072  11.548  1.00  0.00      BS   H  
ATOM    629  H62 ADE B  20      13.807  -7.173  11.693  1.00  0.00      BS   H  
ATOM    630  H3T ADE B  20      10.672 -11.658   3.034  1.00  0.00      BS   H  
ATOM    631 H2'' ADE B  20       9.523  -9.908   5.580  1.00  0.00      BS   H  
ATOM    632 H5'' ADE B  20       9.153  -7.253   2.409  1.00  0.00      BS   H  
TER   
ATOM    633  C5' URA R   1       6.157  10.006   1.667  1.00  0.00      R    C  
ATOM    634  O5' URA R   1       5.950   8.610   1.884  1.00  0.00      R    O  
ATOM    635  C4' URA R   1       7.469  10.607   2.201  1.00  0.00      R    C  
ATOM    636  O4' URA R   1       7.693  10.362   3.628  1.00  0.00      R    O  
ATOM    637  C3' URA R   1       8.738  10.113   1.448  1.00  0.00      R    C  
ATOM    638  O3' URA R   1       8.826  10.800   0.257  1.00  0.00      R    O  
ATOM    639  C2' URA R   1       9.822  10.355   2.491  1.00  0.00      R    C  
ATOM    640  O2' URA R   1      10.347  11.662   2.392  1.00  0.00      R    O  
ATOM    641  C1' URA R   1       9.076  10.188   3.863  1.00  0.00      R    C  
ATOM    642  N1  URA R   1       9.335   8.977   4.549  1.00  0.00      R    N  
ATOM    643  C2  URA R   1      10.441   8.931   5.386  1.00  0.00      R    C  
ATOM    644  O2  URA R   1      11.247   9.855   5.456  1.00  0.00      R    O  
ATOM    645  N3  URA R   1      10.573   7.801   6.072  1.00  0.00      R    N  
ATOM    646  C4  URA R   1       9.905   6.625   5.816  1.00  0.00      R    C  
ATOM    647  O4  URA R   1      10.176   5.573   6.428  1.00  0.00      R    O  
ATOM    648  C5  URA R   1       8.846   6.666   4.829  1.00  0.00      R    C  
ATOM    649  C6  URA R   1       8.644   7.841   4.240  1.00  0.00      R    C  
ATOM    650  H3  URA R   1      11.371   7.746   6.689  1.00  0.00      R    H  
ATOM    651  H5  URA R   1       8.253   5.858   4.398  1.00  0.00      R    H  
ATOM    652  H6  URA R   1       7.927   7.925   3.423  1.00  0.00      R    H  
ATOM    653  H1' URA R   1       9.396  11.057   4.475  1.00  0.00      R    H  
ATOM    654  H2' URA R   1      10.940  11.936   3.096  1.00  0.00      R    H  
ATOM    655  H3' URA R   1       8.566   9.022   1.329  1.00  0.00      R    H  
ATOM    656  H4' URA R   1       7.424  11.703   2.026  1.00  0.00      R    H  
ATOM    657  H5' URA R   1       5.368  10.572   2.207  1.00  0.00      R    H  
ATOM    658  H5T URA R   1       5.548   8.212   1.107  1.00  0.00      R    H  
ATOM    659 H2'' URA R   1      10.681   9.652   2.453  1.00  0.00      R    H  
ATOM    660 H5'' URA R   1       6.135  10.244   0.582  1.00  0.00      R    H  
ATOM    661  P   GUA R   2       8.954  10.065  -1.129  1.00  0.00      R    P  
ATOM    662  O1P GUA R   2       9.966  10.692  -1.960  1.00  0.00      R    O  
ATOM    663  O2P GUA R   2       7.601   9.975  -1.708  1.00  0.00      R    O  
ATOM    664  C5' GUA R   2      10.896   8.518  -0.426  1.00  0.00      R    C  
ATOM    665  O5' GUA R   2       9.465   8.662  -0.738  1.00  0.00      R    O  
ATOM    666  C4' GUA R   2      11.159   7.087   0.231  1.00  0.00      R    C  
ATOM    667  O4' GUA R   2      10.100   6.732   1.163  1.00  0.00      R    O  
ATOM    668  C3' GUA R   2      11.352   5.894  -0.680  1.00  0.00      R    C  
ATOM    669  O3' GUA R   2      12.720   5.875  -1.223  1.00  0.00      R    O  
ATOM    670  C2' GUA R   2      10.984   4.714   0.280  1.00  0.00      R    C  
ATOM    671  O2' GUA R   2      12.110   4.451   1.125  1.00  0.00      R    O  
ATOM    672  C1' GUA R   2       9.928   5.284   1.133  1.00  0.00      R    C  
ATOM    673  N1  GUA R   2       6.537   1.449   0.907  1.00  0.00      R    N  
ATOM    674  C2  GUA R   2       7.814   1.368   1.329  1.00  0.00      R    C  
ATOM    675  N2  GUA R   2       8.250   0.212   1.751  1.00  0.00      R    N  
ATOM    676  N3  GUA R   2       8.607   2.461   1.286  1.00  0.00      R    N  
ATOM    677  C4  GUA R   2       7.993   3.552   0.919  1.00  0.00      R    C  
ATOM    678  C5  GUA R   2       6.653   3.694   0.481  1.00  0.00      R    C  
ATOM    679  C6  GUA R   2       5.825   2.580   0.614  1.00  0.00      R    C  
ATOM    680  O6  GUA R   2       4.642   2.495   0.298  1.00  0.00      R    O  
ATOM    681  N7  GUA R   2       6.357   5.016   0.028  1.00  0.00      R    N  
ATOM    682  C8  GUA R   2       7.510   5.665   0.221  1.00  0.00      R    C  
ATOM    683  N9  GUA R   2       8.521   4.838   0.785  1.00  0.00      R    N  
ATOM    684  H1  GUA R   2       5.984   0.630   1.116  1.00  0.00      R    H  
ATOM    685  H8  GUA R   2       7.596   6.729  -0.002  1.00  0.00      R    H  
ATOM    686  H1' GUA R   2      10.149   5.052   2.197  1.00  0.00      R    H  
ATOM    687  H2' GUA R   2      12.849   4.577   0.526  1.00  0.00      R    H  
ATOM    688  H21 GUA R   2       7.724  -0.615   1.559  1.00  0.00      R    H  
ATOM    689  H3' GUA R   2      10.582   5.942  -1.480  1.00  0.00      R    H  
ATOM    690  H22 GUA R   2       9.149   0.146   2.185  1.00  0.00      R    H  
ATOM    691  H4' GUA R   2      12.075   7.160   0.855  1.00  0.00      R    H  
ATOM    692  H5' GUA R   2      11.208   9.310   0.288  1.00  0.00      R    H  
ATOM    693 H2'' GUA R   2      10.710   3.765  -0.230  1.00  0.00      R    H  
ATOM    694 H5'' GUA R   2      11.518   8.690  -1.331  1.00  0.00      R    H  
ATOM    695  P   URA R   3      12.865   5.384  -2.801  1.00  0.00      R    P  
ATOM    696  O1P URA R   3      14.287   5.280  -3.138  1.00  0.00      R    O  
ATOM    697  O2P URA R   3      12.065   6.355  -3.571  1.00  0.00      R    O  
ATOM    698  C5' URA R   3      12.866   2.871  -2.404  1.00  0.00      R    C  
ATOM    699  O5' URA R   3      12.152   3.978  -2.980  1.00  0.00      R    O  
ATOM    700  C4' URA R   3      11.947   1.667  -2.292  1.00  0.00      R    C  
ATOM    701  O4' URA R   3      10.825   1.960  -1.537  1.00  0.00      R    O  
ATOM    702  C3' URA R   3      11.493   0.920  -3.522  1.00  0.00      R    C  
ATOM    703  O3' URA R   3      12.620   0.248  -4.052  1.00  0.00      R    O  
ATOM    704  C2' URA R   3      10.423   0.101  -2.866  1.00  0.00      R    C  
ATOM    705  O2' URA R   3      10.939  -1.126  -2.380  1.00  0.00      R    O  
ATOM    706  C1' URA R   3       9.863   1.019  -1.783  1.00  0.00      R    C  
ATOM    707  N1  URA R   3       8.544   1.608  -2.105  1.00  0.00      R    N  
ATOM    708  C2  URA R   3       7.366   0.884  -2.086  1.00  0.00      R    C  
ATOM    709  O2  URA R   3       7.330  -0.301  -1.825  1.00  0.00      R    O  
ATOM    710  N3  URA R   3       6.244   1.551  -2.411  1.00  0.00      R    N  
ATOM    711  C4  URA R   3       6.126   2.855  -2.708  1.00  0.00      R    C  
ATOM    712  O4  URA R   3       5.004   3.193  -3.137  1.00  0.00      R    O  
ATOM    713  C5  URA R   3       7.347   3.592  -2.643  1.00  0.00      R    C  
ATOM    714  C6  URA R   3       8.467   2.949  -2.432  1.00  0.00      R    C  
ATOM    715  H3  URA R   3       5.405   0.994  -2.499  1.00  0.00      R    H  
ATOM    716  H5  URA R   3       7.415   4.489  -3.258  1.00  0.00      R    H  
ATOM    717  H6  URA R   3       9.434   3.419  -2.615  1.00  0.00      R    H  
ATOM    718  H1' URA R   3       9.795   0.512  -0.798  1.00  0.00      R    H  
ATOM    719  H2' URA R   3      11.183  -1.622  -3.164  1.00  0.00      R    H  
ATOM    720  H3' URA R   3      11.051   1.741  -4.127  1.00  0.00      R    H  
ATOM    721  H4' URA R   3      12.597   1.077  -1.612  1.00  0.00      R    H  
ATOM    722  H5' URA R   3      13.197   3.031  -1.356  1.00  0.00      R    H  
ATOM    723 H2'' URA R   3       9.608  -0.199  -3.559  1.00  0.00      R    H  
ATOM    724 H5'' URA R   3      13.724   2.515  -3.015  1.00  0.00      R    H  
ATOM    725  P   URA R   4      12.615  -0.053  -5.546  1.00  0.00      R    P  
ATOM    726  O1P URA R   4      13.974  -0.586  -5.740  1.00  0.00      R    O  
ATOM    727  O2P URA R   4      12.191   1.098  -6.301  1.00  0.00      R    O  
ATOM    728  C5' URA R   4      11.732  -2.532  -5.423  1.00  0.00      R    C  
ATOM    729  O5' URA R   4      11.529  -1.159  -5.706  1.00  0.00      R    O  
ATOM    730  C4' URA R   4      10.430  -3.439  -5.369  1.00  0.00      R    C  
ATOM    731  O4' URA R   4       9.403  -2.957  -4.479  1.00  0.00      R    O  
ATOM    732  C3' URA R   4       9.685  -3.654  -6.696  1.00  0.00      R    C  
ATOM    733  O3' URA R   4      10.335  -4.645  -7.500  1.00  0.00      R    O  
ATOM    734  C2' URA R   4       8.298  -4.149  -6.238  1.00  0.00      R    C  
ATOM    735  O2' URA R   4       8.240  -5.494  -5.766  1.00  0.00      R    O  
ATOM    736  C1' URA R   4       8.136  -3.259  -4.987  1.00  0.00      R    C  
ATOM    737  N1  URA R   4       7.361  -1.997  -5.318  1.00  0.00      R    N  
ATOM    738  C2  URA R   4       5.943  -2.056  -5.186  1.00  0.00      R    C  
ATOM    739  O2  URA R   4       5.351  -3.048  -4.778  1.00  0.00      R    O  
ATOM    740  N3  URA R   4       5.335  -0.889  -5.571  1.00  0.00      R    N  
ATOM    741  C4  URA R   4       5.936   0.389  -5.804  1.00  0.00      R    C  
ATOM    742  O4  URA R   4       5.227   1.319  -6.153  1.00  0.00      R    O  
ATOM    743  C5  URA R   4       7.338   0.334  -5.841  1.00  0.00      R    C  
ATOM    744  C6  URA R   4       8.005  -0.817  -5.667  1.00  0.00      R    C  
ATOM    745  H3  URA R   4       4.342  -0.885  -5.386  1.00  0.00      R    H  
ATOM    746  H5  URA R   4       7.927   1.212  -6.108  1.00  0.00      R    H  
ATOM    747  H6  URA R   4       9.094  -0.805  -5.644  1.00  0.00      R    H  
ATOM    748  H1' URA R   4       7.613  -3.793  -4.164  1.00  0.00      R    H  
ATOM    749  H2' URA R   4       7.449  -5.984  -5.997  1.00  0.00      R    H  
ATOM    750  H3' URA R   4       9.585  -2.663  -7.189  1.00  0.00      R    H  
ATOM    751  H4' URA R   4      10.580  -4.499  -5.072  1.00  0.00      R    H  
ATOM    752  H5' URA R   4      12.199  -2.621  -4.419  1.00  0.00      R    H  
ATOM    753 H2'' URA R   4       7.520  -3.873  -6.981  1.00  0.00      R    H  
ATOM    754 H5'' URA R   4      12.392  -2.978  -6.198  1.00  0.00      R    H  
ATOM    755  P   GUA R   5      10.108  -4.839  -9.060  1.00  0.00      R    P  
ATOM    756  O1P GUA R   5      11.062  -5.853  -9.603  1.00  0.00      R    O  
ATOM    757  O2P GUA R   5      10.045  -3.507  -9.676  1.00  0.00      R    O  
ATOM    758  C5' GUA R   5       8.306  -6.758  -8.741  1.00  0.00      R    C  
ATOM    759  O5' GUA R   5       8.604  -5.444  -9.200  1.00  0.00      R    O  
ATOM    760  C4' GUA R   5       6.765  -6.896  -8.634  1.00  0.00      R    C  
ATOM    761  O4' GUA R   5       6.234  -5.915  -7.681  1.00  0.00      R    O  
ATOM    762  C3' GUA R   5       5.945  -6.667  -9.885  1.00  0.00      R    C  
ATOM    763  O3' GUA R   5       6.117  -7.811 -10.753  1.00  0.00      R    O  
ATOM    764  C2' GUA R   5       4.557  -6.340  -9.336  1.00  0.00      R    C  
ATOM    765  O2' GUA R   5       4.055  -7.535  -8.782  1.00  0.00      R    O  
ATOM    766  C1' GUA R   5       4.924  -5.457  -8.127  1.00  0.00      R    C  
ATOM    767  N1  GUA R   5       1.946  -1.482  -8.983  1.00  0.00      R    N  
ATOM    768  C2  GUA R   5       1.612  -2.738  -8.543  1.00  0.00      R    C  
ATOM    769  N2  GUA R   5       0.311  -2.948  -8.442  1.00  0.00      R    N  
ATOM    770  N3  GUA R   5       2.509  -3.628  -8.109  1.00  0.00      R    N  
ATOM    771  C4  GUA R   5       3.759  -3.201  -8.422  1.00  0.00      R    C  
ATOM    772  C5  GUA R   5       4.197  -1.967  -8.856  1.00  0.00      R    C  
ATOM    773  C6  GUA R   5       3.220  -0.985  -9.125  1.00  0.00      R    C  
ATOM    774  O6  GUA R   5       3.437   0.132  -9.662  1.00  0.00      R    O  
ATOM    775  N7  GUA R   5       5.481  -2.047  -9.238  1.00  0.00      R    N  
ATOM    776  C8  GUA R   5       5.843  -3.309  -9.014  1.00  0.00      R    C  
ATOM    777  N9  GUA R   5       4.828  -4.020  -8.530  1.00  0.00      R    N  
ATOM    778  H1  GUA R   5       1.214  -0.807  -9.152  1.00  0.00      R    H  
ATOM    779  H8  GUA R   5       6.802  -3.727  -9.320  1.00  0.00      R    H  
ATOM    780  H1' GUA R   5       4.290  -5.694  -7.246  1.00  0.00      R    H  
ATOM    781  H2' GUA R   5       3.209  -7.762  -9.175  1.00  0.00      R    H  
ATOM    782  H21 GUA R   5      -0.317  -2.224  -8.726  1.00  0.00      R    H  
ATOM    783  H3' GUA R   5       6.298  -5.757 -10.417  1.00  0.00      R    H  
ATOM    784  H22 GUA R   5      -0.004  -3.897  -8.434  1.00  0.00      R    H  
ATOM    785  H4' GUA R   5       6.475  -7.916  -8.303  1.00  0.00      R    H  
ATOM    786  H5' GUA R   5       8.857  -7.045  -7.819  1.00  0.00      R    H  
ATOM    787 H2'' GUA R   5       3.787  -5.819  -9.944  1.00  0.00      R    H  
ATOM    788 H5'' GUA R   5       8.586  -7.608  -9.402  1.00  0.00      R    H  
ATOM    789  P   URA R   6       6.328  -7.552 -12.240  1.00  0.00      R    P  
ATOM    790  O1P URA R   6       6.354  -8.830 -13.035  1.00  0.00      R    O  
ATOM    791  O2P URA R   6       7.397  -6.636 -12.523  1.00  0.00      R    O  
ATOM    792  C5' URA R   6       3.646  -7.483 -12.676  1.00  0.00      R    C  
ATOM    793  O5' URA R   6       4.881  -6.804 -12.534  1.00  0.00      R    O  
ATOM    794  C4' URA R   6       2.359  -6.529 -12.926  1.00  0.00      R    C  
ATOM    795  O4' URA R   6       2.287  -5.550 -11.907  1.00  0.00      R    O  
ATOM    796  C3' URA R   6       2.312  -5.699 -14.174  1.00  0.00      R    C  
ATOM    797  O3' URA R   6       1.966  -6.556 -15.304  1.00  0.00      R    O  
ATOM    798  C2' URA R   6       1.336  -4.559 -13.878  1.00  0.00      R    C  
ATOM    799  O2' URA R   6       0.008  -5.024 -14.070  1.00  0.00      R    O  
ATOM    800  C1' URA R   6       1.589  -4.384 -12.392  1.00  0.00      R    C  
ATOM    801  N1  URA R   6       2.247  -3.130 -12.321  1.00  0.00      R    N  
ATOM    802  C2  URA R   6       1.368  -2.036 -12.555  1.00  0.00      R    C  
ATOM    803  O2  URA R   6       0.171  -2.184 -12.781  1.00  0.00      R    O  
ATOM    804  N3  URA R   6       2.002  -0.843 -12.527  1.00  0.00      R    N  
ATOM    805  C4  URA R   6       3.299  -0.536 -12.393  1.00  0.00      R    C  
ATOM    806  O4  URA R   6       3.725   0.596 -12.650  1.00  0.00      R    O  
ATOM    807  C5  URA R   6       4.132  -1.722 -12.182  1.00  0.00      R    C  
ATOM    808  C6  URA R   6       3.610  -2.954 -12.150  1.00  0.00      R    C  
ATOM    809  H3  URA R   6       1.354  -0.094 -12.726  1.00  0.00      R    H  
ATOM    810  H5  URA R   6       5.213  -1.594 -12.226  1.00  0.00      R    H  
ATOM    811  H6  URA R   6       4.300  -3.798 -12.151  1.00  0.00      R    H  
ATOM    812  H1' URA R   6       0.551  -4.362 -11.997  1.00  0.00      R    H  
ATOM    813  H2' URA R   6      -0.306  -4.549 -14.843  1.00  0.00      R    H  
ATOM    814  H3' URA R   6       3.372  -5.367 -14.207  1.00  0.00      R    H  
ATOM    815  H4' URA R   6       1.455  -7.171 -12.873  1.00  0.00      R    H  
ATOM    816  H5' URA R   6       3.454  -8.140 -11.802  1.00  0.00      R    H  
ATOM    817 H2'' URA R   6       1.379  -3.658 -14.526  1.00  0.00      R    H  
ATOM    818 H5'' URA R   6       3.625  -8.064 -13.623  1.00  0.00      R    H  
ATOM    819  P   ADE R   7       2.205  -6.062 -16.726  1.00  0.00      R    P  
ATOM    820  O1P ADE R   7       1.881  -7.249 -17.613  1.00  0.00      R    O  
ATOM    821  O2P ADE R   7       3.592  -5.459 -16.692  1.00  0.00      R    O  
ATOM    822  C5' ADE R   7      -0.231  -5.366 -17.093  1.00  0.00      R    C  
ATOM    823  O5' ADE R   7       1.134  -4.940 -16.999  1.00  0.00      R    O  
ATOM    824  C4' ADE R   7      -1.176  -4.177 -17.188  1.00  0.00      R    C  
ATOM    825  O4' ADE R   7      -0.780  -3.089 -16.307  1.00  0.00      R    O  
ATOM    826  C3' ADE R   7      -1.216  -3.549 -18.604  1.00  0.00      R    C  
ATOM    827  O3' ADE R   7      -1.987  -4.330 -19.491  1.00  0.00      R    O  
ATOM    828  C2' ADE R   7      -1.787  -2.148 -18.211  1.00  0.00      R    C  
ATOM    829  O2' ADE R   7      -3.169  -2.099 -18.066  1.00  0.00      R    O  
ATOM    830  C1' ADE R   7      -1.118  -1.863 -16.836  1.00  0.00      R    C  
ATOM    831  N1  ADE R   7       0.343   2.982 -17.121  1.00  0.00      R    N  
ATOM    832  C2  ADE R   7      -0.870   2.423 -16.984  1.00  0.00      R    C  
ATOM    833  N3  ADE R   7      -1.125   1.137 -16.959  1.00  0.00      R    N  
ATOM    834  C4  ADE R   7      -0.014   0.404 -17.040  1.00  0.00      R    C  
ATOM    835  C5  ADE R   7       1.324   0.820 -17.091  1.00  0.00      R    C  
ATOM    836  C6  ADE R   7       1.443   2.201 -17.167  1.00  0.00      R    C  
ATOM    837  N6  ADE R   7       2.634   2.945 -17.212  1.00  0.00      R    N  
ATOM    838  N7  ADE R   7       2.189  -0.214 -17.126  1.00  0.00      R    N  
ATOM    839  C8  ADE R   7       1.395  -1.239 -17.074  1.00  0.00      R    C  
ATOM    840  N9  ADE R   7       0.061  -0.924 -16.991  1.00  0.00      R    N  
ATOM    841  H2  ADE R   7      -1.672   3.133 -16.780  1.00  0.00      R    H  
ATOM    842  H8  ADE R   7       1.722  -2.274 -16.983  1.00  0.00      R    H  
ATOM    843  H1' ADE R   7      -1.895  -1.412 -16.182  1.00  0.00      R    H  
ATOM    844  H2' ADE R   7      -3.549  -1.328 -18.494  1.00  0.00      R    H  
ATOM    845  H3' ADE R   7      -0.158  -3.421 -18.918  1.00  0.00      R    H  
ATOM    846  H4' ADE R   7      -2.219  -4.408 -16.884  1.00  0.00      R    H  
ATOM    847  H5' ADE R   7      -0.641  -6.091 -16.358  1.00  0.00      R    H  
ATOM    848  H61 ADE R   7       2.486   3.828 -16.766  1.00  0.00      R    H  
ATOM    849  H62 ADE R   7       3.539   2.899 -17.635  1.00  0.00      R    H  
ATOM    850 H2'' ADE R   7      -1.363  -1.568 -19.060  1.00  0.00      R    H  
ATOM    851 H5'' ADE R   7      -0.318  -5.875 -18.077  1.00  0.00      R    H  
ATOM    852  P   ADE R   8      -2.118  -4.000 -21.008  1.00  0.00      R    P  
ATOM    853  O1P ADE R   8      -3.157  -4.831 -21.596  1.00  0.00      R    O  
ATOM    854  O2P ADE R   8      -0.790  -3.924 -21.624  1.00  0.00      R    O  
ATOM    855  C5' ADE R   8      -4.140  -2.386 -21.088  1.00  0.00      R    C  
ATOM    856  O5' ADE R   8      -2.680  -2.575 -21.084  1.00  0.00      R    O  
ATOM    857  C4' ADE R   8      -4.631  -0.899 -20.860  1.00  0.00      R    C  
ATOM    858  O4' ADE R   8      -3.791  -0.191 -19.834  1.00  0.00      R    O  
ATOM    859  C3' ADE R   8      -4.358  -0.104 -22.122  1.00  0.00      R    C  
ATOM    860  O3' ADE R   8      -5.410  -0.336 -23.144  1.00  0.00      R    O  
ATOM    861  C2' ADE R   8      -4.373   1.264 -21.571  1.00  0.00      R    C  
ATOM    862  O2' ADE R   8      -5.636   1.778 -21.228  1.00  0.00      R    O  
ATOM    863  C1' ADE R   8      -3.543   1.136 -20.264  1.00  0.00      R    C  
ATOM    864  N1  ADE R   8       0.286   4.611 -20.037  1.00  0.00      R    N  
ATOM    865  C2  ADE R   8      -1.063   4.659 -19.940  1.00  0.00      R    C  
ATOM    866  N3  ADE R   8      -1.989   3.706 -19.989  1.00  0.00      R    N  
ATOM    867  C4  ADE R   8      -1.487   2.529 -20.225  1.00  0.00      R    C  
ATOM    868  C5  ADE R   8      -0.135   2.313 -20.460  1.00  0.00      R    C  
ATOM    869  C6  ADE R   8       0.788   3.372 -20.333  1.00  0.00      R    C  
ATOM    870  N6  ADE R   8       2.122   3.236 -20.393  1.00  0.00      R    N  
ATOM    871  N7  ADE R   8       0.028   0.943 -20.794  1.00  0.00      R    N  
ATOM    872  C8  ADE R   8      -1.171   0.408 -20.727  1.00  0.00      R    C  
ATOM    873  N9  ADE R   8      -2.137   1.331 -20.459  1.00  0.00      R    N  
ATOM    874  H2  ADE R   8      -1.431   5.674 -19.789  1.00  0.00      R    H  
ATOM    875  H8  ADE R   8      -1.521  -0.602 -20.942  1.00  0.00      R    H  
ATOM    876  H1' ADE R   8      -4.046   1.799 -19.528  1.00  0.00      R    H  
ATOM    877  H2' ADE R   8      -5.538   2.714 -21.039  1.00  0.00      R    H  
ATOM    878  H3' ADE R   8      -3.289  -0.229 -22.398  1.00  0.00      R    H  
ATOM    879  H4' ADE R   8      -5.709  -0.773 -20.623  1.00  0.00      R    H  
ATOM    880  H5' ADE R   8      -4.719  -3.049 -20.410  1.00  0.00      R    H  
ATOM    881  H61 ADE R   8       2.453   2.475 -20.951  1.00  0.00      R    H  
ATOM    882  H62 ADE R   8       2.738   4.010 -20.245  1.00  0.00      R    H  
ATOM    883 H2'' ADE R   8      -3.859   2.033 -22.188  1.00  0.00      R    H  
ATOM    884 H5'' ADE R   8      -4.418  -2.674 -22.124  1.00  0.00      R    H  
ATOM    885  P   GUA R   9      -5.021  -0.421 -24.660  1.00  0.00      R    P  
ATOM    886  O1P GUA R   9      -6.181  -0.826 -25.432  1.00  0.00      R    O  
ATOM    887  O2P GUA R   9      -3.872  -1.349 -24.712  1.00  0.00      R    O  
ATOM    888  C5' GUA R   9      -5.719   2.080 -24.992  1.00  0.00      R    C  
ATOM    889  O5' GUA R   9      -4.633   1.057 -25.157  1.00  0.00      R    O  
ATOM    890  C4' GUA R   9      -5.300   3.594 -25.024  1.00  0.00      R    C  
ATOM    891  O4' GUA R   9      -4.463   3.805 -23.872  1.00  0.00      R    O  
ATOM    892  C3' GUA R   9      -4.432   4.219 -26.181  1.00  0.00      R    C  
ATOM    893  O3' GUA R   9      -5.317   4.504 -27.286  1.00  0.00      R    O  
ATOM    894  C2' GUA R   9      -3.719   5.353 -25.506  1.00  0.00      R    C  
ATOM    895  O2' GUA R   9      -4.563   6.506 -25.397  1.00  0.00      R    O  
ATOM    896  C1' GUA R   9      -3.507   4.868 -24.104  1.00  0.00      R    C  
ATOM    897  N1  GUA R   9       1.375   6.135 -23.439  1.00  0.00      R    N  
ATOM    898  C2  GUA R   9       0.257   6.949 -23.456  1.00  0.00      R    C  
ATOM    899  N2  GUA R   9       0.491   8.261 -23.269  1.00  0.00      R    N  
ATOM    900  N3  GUA R   9      -0.977   6.442 -23.612  1.00  0.00      R    N  
ATOM    901  C4  GUA R   9      -1.016   5.118 -23.706  1.00  0.00      R    C  
ATOM    902  C5  GUA R   9       0.048   4.259 -23.641  1.00  0.00      R    C  
ATOM    903  C6  GUA R   9       1.391   4.748 -23.517  1.00  0.00      R    C  
ATOM    904  O6  GUA R   9       2.509   4.147 -23.484  1.00  0.00      R    O  
ATOM    905  N7  GUA R   9      -0.448   2.954 -23.771  1.00  0.00      R    N  
ATOM    906  C8  GUA R   9      -1.737   3.089 -24.001  1.00  0.00      R    C  
ATOM    907  N9  GUA R   9      -2.131   4.366 -23.931  1.00  0.00      R    N  
ATOM    908  H1  GUA R   9       2.247   6.511 -23.094  1.00  0.00      R    H  
ATOM    909  H8  GUA R   9      -2.432   2.259 -24.134  1.00  0.00      R    H  
ATOM    910  H1' GUA R   9      -3.863   5.631 -23.379  1.00  0.00      R    H  
ATOM    911  H2' GUA R   9      -4.020   7.297 -25.429  1.00  0.00      R    H  
ATOM    912  H21 GUA R   9       1.396   8.622 -23.045  1.00  0.00      R    H  
ATOM    913  H3' GUA R   9      -3.724   3.377 -26.341  1.00  0.00      R    H  
ATOM    914  H22 GUA R   9      -0.251   8.924 -23.174  1.00  0.00      R    H  
ATOM    915  H4' GUA R   9      -6.219   4.213 -24.931  1.00  0.00      R    H  
ATOM    916  H5' GUA R   9      -6.147   1.941 -23.978  1.00  0.00      R    H  
ATOM    917 H2'' GUA R   9      -2.789   5.513 -26.093  1.00  0.00      R    H  
ATOM    918 H5'' GUA R   9      -6.556   1.922 -25.706  1.00  0.00      R    H  
ATOM    919  P   CYT R  10      -4.705   4.547 -28.692  1.00  0.00      R    P  
ATOM    920  O1P CYT R  10      -5.618   5.184 -29.616  1.00  0.00      R    O  
ATOM    921  O2P CYT R  10      -4.246   3.162 -29.066  1.00  0.00      R    O  
ATOM    922  C5' CYT R  10      -3.436   6.869 -28.697  1.00  0.00      R    C  
ATOM    923  O5' CYT R  10      -3.420   5.416 -28.524  1.00  0.00      R    O  
ATOM    924  C4' CYT R  10      -2.064   7.427 -28.688  1.00  0.00      R    C  
ATOM    925  O4' CYT R  10      -1.293   6.970 -27.515  1.00  0.00      R    O  
ATOM    926  C3' CYT R  10      -1.133   7.216 -29.877  1.00  0.00      R    C  
ATOM    927  O3' CYT R  10      -1.567   8.085 -30.931  1.00  0.00      R    O  
ATOM    928  C2' CYT R  10       0.285   7.571 -29.240  1.00  0.00      R    C  
ATOM    929  O2' CYT R  10       0.594   8.992 -29.223  1.00  0.00      R    O  
ATOM    930  C1' CYT R  10       0.109   7.060 -27.843  1.00  0.00      R    C  
ATOM    931  N1  CYT R  10       0.881   5.758 -27.621  1.00  0.00      R    N  
ATOM    932  C2  CYT R  10       2.244   5.853 -27.503  1.00  0.00      R    C  
ATOM    933  O2  CYT R  10       2.827   6.944 -27.742  1.00  0.00      R    O  
ATOM    934  N3  CYT R  10       2.934   4.707 -27.271  1.00  0.00      R    N  
ATOM    935  C4  CYT R  10       2.310   3.526 -27.037  1.00  0.00      R    C  
ATOM    936  N4  CYT R  10       3.042   2.544 -26.561  1.00  0.00      R    N  
ATOM    937  C5  CYT R  10       0.887   3.417 -27.215  1.00  0.00      R    C  
ATOM    938  C6  CYT R  10       0.239   4.599 -27.400  1.00  0.00      R    C  
ATOM    939  H5  CYT R  10       0.462   2.487 -26.835  1.00  0.00      R    H  
ATOM    940  H6  CYT R  10      -0.841   4.748 -27.399  1.00  0.00      R    H  
ATOM    941  H1' CYT R  10       0.475   7.747 -27.050  1.00  0.00      R    H  
ATOM    942  H2' CYT R  10       1.489   8.845 -29.540  1.00  0.00      R    H  
ATOM    943  H3' CYT R  10      -1.200   6.143 -30.157  1.00  0.00      R    H  
ATOM    944  H4' CYT R  10      -2.132   8.510 -28.448  1.00  0.00      R    H  
ATOM    945  H41 CYT R  10       4.038   2.610 -26.513  1.00  0.00      R    H  
ATOM    946  H5' CYT R  10      -4.025   7.261 -27.841  1.00  0.00      R    H  
ATOM    947  H42 CYT R  10       2.614   1.715 -26.199  1.00  0.00      R    H  
ATOM    948  H3T CYT R  10      -0.894   8.215 -31.603  1.00  0.00      R    H  
ATOM    949 H2'' CYT R  10       1.002   6.981 -29.850  1.00  0.00      R    H  
ATOM    950 H5'' CYT R  10      -3.868   7.011 -29.710  1.00  0.00      R    H  
TER   
ATOM    951  P   CYT T   9      -6.287   0.237 -38.734  1.00  0.00      TS   P  
ATOM    952  O1P CYT T   9      -6.276   0.713 -40.157  1.00  0.00      TS   O  
ATOM    953  O2P CYT T   9      -5.814  -1.166 -38.554  1.00  0.00      TS   O  
ATOM    954  C5' CYT T   9      -5.556   2.510 -38.058  1.00  0.00      TS   C  
ATOM    955  O5' CYT T   9      -5.474   1.119 -37.738  1.00  0.00      TS   O  
ATOM    956  C4' CYT T   9      -4.895   3.390 -37.023  1.00  0.00      TS   C  
ATOM    957  O4' CYT T   9      -5.640   3.282 -35.766  1.00  0.00      TS   O  
ATOM    958  C3' CYT T   9      -3.468   3.007 -36.567  1.00  0.00      TS   C  
ATOM    959  O3' CYT T   9      -2.582   4.085 -36.567  1.00  0.00      TS   O  
ATOM    960  C2' CYT T   9      -3.552   2.549 -35.089  1.00  0.00      TS   C  
ATOM    961  C1' CYT T   9      -4.730   3.390 -34.628  1.00  0.00      TS   C  
ATOM    962  N1  CYT T   9      -5.449   2.972 -33.411  1.00  0.00      TS   N  
ATOM    963  C2  CYT T   9      -6.609   3.577 -32.961  1.00  0.00      TS   C  
ATOM    964  O2  CYT T   9      -7.042   4.495 -33.595  1.00  0.00      TS   O  
ATOM    965  N3  CYT T   9      -7.135   3.166 -31.856  1.00  0.00      TS   N  
ATOM    966  C4  CYT T   9      -6.625   2.220 -31.096  1.00  0.00      TS   C  
ATOM    967  N4  CYT T   9      -7.275   1.817 -29.963  1.00  0.00      TS   N  
ATOM    968  C5  CYT T   9      -5.380   1.625 -31.457  1.00  0.00      TS   C  
ATOM    969  O5T CYT T   9      -7.698   0.296 -38.227  1.00  0.00      TS   O  
ATOM    970  C6  CYT T   9      -4.867   2.006 -32.629  1.00  0.00      TS   C  
ATOM    971  H5  CYT T   9      -4.836   0.914 -30.834  1.00  0.00      TS   H  
ATOM    972  H6  CYT T   9      -3.863   1.697 -32.918  1.00  0.00      TS   H  
ATOM    973  H1' CYT T   9      -4.531   4.483 -34.615  1.00  0.00      TS   H  
ATOM    974  H2' CYT T   9      -2.564   2.679 -34.597  1.00  0.00      TS   H  
ATOM    975  H3' CYT T   9      -3.317   2.164 -37.276  1.00  0.00      TS   H  
ATOM    976  H4' CYT T   9      -4.980   4.441 -37.371  1.00  0.00      TS   H  
ATOM    977  H41 CYT T   9      -7.999   2.389 -29.575  1.00  0.00      TS   H  
ATOM    978  H5' CYT T   9      -6.575   2.928 -38.205  1.00  0.00      TS   H  
ATOM    979  H42 CYT T   9      -6.794   1.163 -29.379  1.00  0.00      TS   H  
ATOM    980  H5T CYT T   9      -8.244  -0.426 -38.546  1.00  0.00      TS   H  
ATOM    981 H2'' CYT T   9      -3.895   1.496 -34.997  1.00  0.00      TS   H  
ATOM    982 H5'' CYT T   9      -4.976   2.651 -38.996  1.00  0.00      TS   H  
ATOM    983  P   GUA T  10      -1.273   4.028 -37.467  1.00  0.00      TS   P  
ATOM    984  O1P GUA T  10      -1.571   4.761 -38.682  1.00  0.00      TS   O  
ATOM    985  O2P GUA T  10      -0.771   2.591 -37.540  1.00  0.00      TS   O  
ATOM    986  C5' GUA T  10      -0.127   4.359 -35.151  1.00  0.00      TS   C  
ATOM    987  O5' GUA T  10      -0.285   4.815 -36.505  1.00  0.00      TS   O  
ATOM    988  C4' GUA T  10       1.282   4.754 -34.582  1.00  0.00      TS   C  
ATOM    989  O4' GUA T  10       2.241   3.771 -34.911  1.00  0.00      TS   O  
ATOM    990  C3' GUA T  10       1.951   6.083 -34.907  1.00  0.00      TS   C  
ATOM    991  O3' GUA T  10       2.266   6.744 -33.696  1.00  0.00      TS   O  
ATOM    992  C2' GUA T  10       3.280   5.702 -35.599  1.00  0.00      TS   C  
ATOM    993  C1' GUA T  10       3.542   4.370 -34.893  1.00  0.00      TS   C  
ATOM    994  N1  GUA T  10       5.665  -0.359 -35.465  1.00  0.00      TS   N  
ATOM    995  C2  GUA T  10       4.805   0.098 -34.518  1.00  0.00      TS   C  
ATOM    996  N2  GUA T  10       4.422  -0.826 -33.645  1.00  0.00      TS   N  
ATOM    997  N3  GUA T  10       4.187   1.292 -34.585  1.00  0.00      TS   N  
ATOM    998  C4  GUA T  10       4.753   2.098 -35.474  1.00  0.00      TS   C  
ATOM    999  C5  GUA T  10       5.591   1.735 -36.503  1.00  0.00      TS   C  
ATOM   1000  C6  GUA T  10       6.067   0.359 -36.541  1.00  0.00      TS   C  
ATOM   1001  O6  GUA T  10       6.781  -0.182 -37.415  1.00  0.00      TS   O  
ATOM   1002  N7  GUA T  10       5.921   2.870 -37.291  1.00  0.00      TS   N  
ATOM   1003  C8  GUA T  10       5.262   3.864 -36.739  1.00  0.00      TS   C  
ATOM   1004  N9  GUA T  10       4.496   3.473 -35.662  1.00  0.00      TS   N  
ATOM   1005  H1  GUA T  10       5.922  -1.335 -35.458  1.00  0.00      TS   H  
ATOM   1006  H8  GUA T  10       5.367   4.932 -36.929  1.00  0.00      TS   H  
ATOM   1007  H1' GUA T  10       3.900   4.478 -33.848  1.00  0.00      TS   H  
ATOM   1008  H2' GUA T  10       4.095   6.453 -35.512  1.00  0.00      TS   H  
ATOM   1009  H21 GUA T  10       5.015  -1.591 -33.398  1.00  0.00      TS   H  
ATOM   1010  H3' GUA T  10       1.445   6.771 -35.617  1.00  0.00      TS   H  
ATOM   1011  H22 GUA T  10       3.671  -0.644 -33.010  1.00  0.00      TS   H  
ATOM   1012  H4' GUA T  10       1.249   4.734 -33.471  1.00  0.00      TS   H  
ATOM   1013  H5' GUA T  10      -0.272   3.264 -35.031  1.00  0.00      TS   H  
ATOM   1014 H2'' GUA T  10       2.971   5.433 -36.632  1.00  0.00      TS   H  
ATOM   1015 H5'' GUA T  10      -0.957   4.733 -34.514  1.00  0.00      TS   H  
ATOM   1016  P   THY T  11       1.463   8.013 -33.333  1.00  0.00      TS   P  
ATOM   1017  O1P THY T  11       1.640   8.958 -34.454  1.00  0.00      TS   O  
ATOM   1018  O2P THY T  11       0.040   7.732 -32.998  1.00  0.00      TS   O  
ATOM   1019  C5' THY T  11       2.728   9.910 -31.891  1.00  0.00      TS   C  
ATOM   1020  O5' THY T  11       2.283   8.534 -32.081  1.00  0.00      TS   O  
ATOM   1021  C4' THY T  11       4.261  10.006 -31.646  1.00  0.00      TS   C  
ATOM   1022  O4' THY T  11       4.689   9.003 -30.632  1.00  0.00      TS   O  
ATOM   1023  C3' THY T  11       5.120   9.689 -32.926  1.00  0.00      TS   C  
ATOM   1024  O3' THY T  11       6.265  10.593 -32.994  1.00  0.00      TS   O  
ATOM   1025  C2' THY T  11       5.482   8.266 -32.761  1.00  0.00      TS   C  
ATOM   1026  C1' THY T  11       5.654   8.083 -31.234  1.00  0.00      TS   C  
ATOM   1027  N1  THY T  11       5.426   6.705 -30.746  1.00  0.00      TS   N  
ATOM   1028  C2  THY T  11       6.357   5.905 -30.078  1.00  0.00      TS   C  
ATOM   1029  O2  THY T  11       7.528   6.215 -29.930  1.00  0.00      TS   O  
ATOM   1030  N3  THY T  11       5.888   4.692 -29.710  1.00  0.00      TS   N  
ATOM   1031  C4  THY T  11       4.719   4.058 -29.972  1.00  0.00      TS   C  
ATOM   1032  O4  THY T  11       4.599   2.881 -29.632  1.00  0.00      TS   O  
ATOM   1033  C5  THY T  11       3.764   4.877 -30.667  1.00  0.00      TS   C  
ATOM   1034  C5M THY T  11       2.469   4.191 -30.908  1.00  0.00      TS   C  
ATOM   1035  C6  THY T  11       4.153   6.129 -31.036  1.00  0.00      TS   C  
ATOM   1036  H3  THY T  11       6.517   4.098 -29.190  1.00  0.00      TS   H  
ATOM   1037  H6  THY T  11       3.407   6.750 -31.533  1.00  0.00      TS   H  
ATOM   1038  H1' THY T  11       6.586   8.565 -30.865  1.00  0.00      TS   H  
ATOM   1039  H2' THY T  11       6.439   7.962 -33.235  1.00  0.00      TS   H  
ATOM   1040  H3' THY T  11       4.462   9.990 -33.769  1.00  0.00      TS   H  
ATOM   1041  H4' THY T  11       4.550  10.967 -31.166  1.00  0.00      TS   H  
ATOM   1042  H5' THY T  11       2.273  10.230 -30.929  1.00  0.00      TS   H  
ATOM   1043  H51 THY T  11       2.618   3.534 -31.791  1.00  0.00      TS   H  
ATOM   1044  H52 THY T  11       1.852   5.065 -31.206  1.00  0.00      TS   H  
ATOM   1045  H53 THY T  11       2.087   3.679 -29.999  1.00  0.00      TS   H  
ATOM   1046 H2'' THY T  11       4.695   7.609 -33.188  1.00  0.00      TS   H  
ATOM   1047 H5'' THY T  11       2.480  10.558 -32.758  1.00  0.00      TS   H  
ATOM   1048  P   ADE T  12       6.940  10.692 -34.411  1.00  0.00      TS   P  
ATOM   1049  O1P ADE T  12       7.631  11.975 -34.551  1.00  0.00      TS   O  
ATOM   1050  O2P ADE T  12       6.021  10.420 -35.482  1.00  0.00      TS   O  
ATOM   1051  C5' ADE T  12       8.939   9.416 -33.342  1.00  0.00      TS   C  
ATOM   1052  O5' ADE T  12       7.964   9.554 -34.420  1.00  0.00      TS   O  
ATOM   1053  C4' ADE T  12       9.918   8.149 -33.371  1.00  0.00      TS   C  
ATOM   1054  O4' ADE T  12       9.254   6.991 -32.741  1.00  0.00      TS   O  
ATOM   1055  C3' ADE T  12      10.127   7.698 -34.806  1.00  0.00      TS   C  
ATOM   1056  O3' ADE T  12      11.526   7.481 -35.095  1.00  0.00      TS   O  
ATOM   1057  C2' ADE T  12       9.343   6.366 -34.933  1.00  0.00      TS   C  
ATOM   1058  C1' ADE T  12       9.482   5.831 -33.545  1.00  0.00      TS   C  
ATOM   1059  N1  ADE T  12       8.650   1.299 -31.044  1.00  0.00      TS   N  
ATOM   1060  C2  ADE T  12       9.727   2.118 -31.090  1.00  0.00      TS   C  
ATOM   1061  N3  ADE T  12       9.914   3.268 -31.802  1.00  0.00      TS   N  
ATOM   1062  C4  ADE T  12       8.730   3.621 -32.369  1.00  0.00      TS   C  
ATOM   1063  C5  ADE T  12       7.541   2.934 -32.287  1.00  0.00      TS   C  
ATOM   1064  C6  ADE T  12       7.502   1.647 -31.647  1.00  0.00      TS   C  
ATOM   1065  N6  ADE T  12       6.473   0.771 -31.554  1.00  0.00      TS   N  
ATOM   1066  N7  ADE T  12       6.610   3.625 -32.917  1.00  0.00      TS   N  
ATOM   1067  C8  ADE T  12       7.150   4.735 -33.356  1.00  0.00      TS   C  
ATOM   1068  N9  ADE T  12       8.507   4.840 -33.104  1.00  0.00      TS   N  
ATOM   1069  H2  ADE T  12      10.514   1.607 -30.535  1.00  0.00      TS   H  
ATOM   1070  H8  ADE T  12       6.685   5.569 -33.882  1.00  0.00      TS   H  
ATOM   1071  H1' ADE T  12      10.546   5.511 -33.510  1.00  0.00      TS   H  
ATOM   1072  H2' ADE T  12       9.697   5.711 -35.757  1.00  0.00      TS   H  
ATOM   1073  H3' ADE T  12       9.691   8.451 -35.495  1.00  0.00      TS   H  
ATOM   1074  H4' ADE T  12      10.854   8.295 -32.791  1.00  0.00      TS   H  
ATOM   1075  H5' ADE T  12       8.321   9.396 -32.419  1.00  0.00      TS   H  
ATOM   1076  H61 ADE T  12       5.624   1.087 -31.976  1.00  0.00      TS   H  
ATOM   1077  H62 ADE T  12       6.622  -0.126 -31.136  1.00  0.00      TS   H  
ATOM   1078 H2'' ADE T  12       8.294   6.627 -35.186  1.00  0.00      TS   H  
ATOM   1079 H5'' ADE T  12       9.518  10.348 -33.172  1.00  0.00      TS   H  
ATOM   1080  P   THY T  13      12.055   7.544 -36.548  1.00  0.00      TS   P  
ATOM   1081  O1P THY T  13      12.528   8.912 -36.882  1.00  0.00      TS   O  
ATOM   1082  O2P THY T  13      11.015   7.052 -37.469  1.00  0.00      TS   O  
ATOM   1083  C5' THY T  13      14.455   6.670 -35.774  1.00  0.00      TS   C  
ATOM   1084  O5' THY T  13      13.229   6.601 -36.572  1.00  0.00      TS   O  
ATOM   1085  C4' THY T  13      14.795   5.367 -35.069  1.00  0.00      TS   C  
ATOM   1086  O4' THY T  13      13.597   4.657 -34.919  1.00  0.00      TS   O  
ATOM   1087  C3' THY T  13      15.565   4.407 -36.022  1.00  0.00      TS   C  
ATOM   1088  O3' THY T  13      16.803   4.096 -35.529  1.00  0.00      TS   O  
ATOM   1089  C2' THY T  13      14.730   3.133 -36.136  1.00  0.00      TS   C  
ATOM   1090  C1' THY T  13      13.937   3.295 -34.861  1.00  0.00      TS   C  
ATOM   1091  N1  THY T  13      12.744   2.549 -34.918  1.00  0.00      TS   N  
ATOM   1092  C2  THY T  13      12.568   1.499 -33.979  1.00  0.00      TS   C  
ATOM   1093  O2  THY T  13      13.436   1.108 -33.168  1.00  0.00      TS   O  
ATOM   1094  N3  THY T  13      11.353   0.875 -33.986  1.00  0.00      TS   N  
ATOM   1095  C4  THY T  13      10.279   1.294 -34.736  1.00  0.00      TS   C  
ATOM   1096  O4  THY T  13       9.273   0.631 -34.710  1.00  0.00      TS   O  
ATOM   1097  C5  THY T  13      10.443   2.434 -35.622  1.00  0.00      TS   C  
ATOM   1098  C5M THY T  13       9.266   3.010 -36.353  1.00  0.00      TS   C  
ATOM   1099  C6  THY T  13      11.694   2.929 -35.705  1.00  0.00      TS   C  
ATOM   1100  H3  THY T  13      11.233   0.088 -33.365  1.00  0.00      TS   H  
ATOM   1101  H6  THY T  13      12.001   3.870 -36.161  1.00  0.00      TS   H  
ATOM   1102  H1' THY T  13      14.631   3.106 -34.014  1.00  0.00      TS   H  
ATOM   1103  H2' THY T  13      15.262   2.157 -36.133  1.00  0.00      TS   H  
ATOM   1104  H3' THY T  13      15.615   4.880 -37.026  1.00  0.00      TS   H  
ATOM   1105  H4' THY T  13      15.390   5.405 -34.132  1.00  0.00      TS   H  
ATOM   1106  H5' THY T  13      14.361   7.438 -34.976  1.00  0.00      TS   H  
ATOM   1107  H51 THY T  13       8.567   3.584 -35.706  1.00  0.00      TS   H  
ATOM   1108  H52 THY T  13       8.572   2.290 -36.837  1.00  0.00      TS   H  
ATOM   1109  H53 THY T  13       9.616   3.576 -37.241  1.00  0.00      TS   H  
ATOM   1110 H2'' THY T  13      14.032   3.256 -36.992  1.00  0.00      TS   H  
ATOM   1111 H5'' THY T  13      15.309   6.953 -36.426  1.00  0.00      TS   H  
ATOM   1112  P   ADE T  14      18.031   3.605 -36.400  1.00  0.00      TS   P  
ATOM   1113  O1P ADE T  14      19.293   4.161 -35.817  1.00  0.00      TS   O  
ATOM   1114  O2P ADE T  14      17.810   3.796 -37.845  1.00  0.00      TS   O  
ATOM   1115  C5' ADE T  14      17.908   1.417 -34.908  1.00  0.00      TS   C  
ATOM   1116  O5' ADE T  14      17.992   2.014 -36.245  1.00  0.00      TS   O  
ATOM   1117  C4' ADE T  14      17.535  -0.065 -34.811  1.00  0.00      TS   C  
ATOM   1118  O4' ADE T  14      16.119  -0.257 -34.782  1.00  0.00      TS   O  
ATOM   1119  C3' ADE T  14      18.107  -1.068 -35.948  1.00  0.00      TS   C  
ATOM   1120  O3' ADE T  14      18.723  -2.249 -35.454  1.00  0.00      TS   O  
ATOM   1121  C2' ADE T  14      16.837  -1.301 -36.759  1.00  0.00      TS   C  
ATOM   1122  C1' ADE T  14      15.820  -1.399 -35.627  1.00  0.00      TS   C  
ATOM   1123  N1  ADE T  14      10.930  -3.170 -35.524  1.00  0.00      TS   N  
ATOM   1124  C2  ADE T  14      12.065  -3.526 -34.988  1.00  0.00      TS   C  
ATOM   1125  N3  ADE T  14      13.265  -2.997 -35.133  1.00  0.00      TS   N  
ATOM   1126  C4  ADE T  14      13.287  -1.880 -35.820  1.00  0.00      TS   C  
ATOM   1127  C5  ADE T  14      12.148  -1.303 -36.373  1.00  0.00      TS   C  
ATOM   1128  C6  ADE T  14      10.903  -1.989 -36.236  1.00  0.00      TS   C  
ATOM   1129  N6  ADE T  14       9.690  -1.601 -36.782  1.00  0.00      TS   N  
ATOM   1130  N7  ADE T  14      12.540  -0.187 -37.026  1.00  0.00      TS   N  
ATOM   1131  C8  ADE T  14      13.871  -0.117 -36.874  1.00  0.00      TS   C  
ATOM   1132  N9  ADE T  14      14.395  -1.141 -36.099  1.00  0.00      TS   N  
ATOM   1133  H2  ADE T  14      12.074  -4.499 -34.499  1.00  0.00      TS   H  
ATOM   1134  H8  ADE T  14      14.455   0.728 -37.238  1.00  0.00      TS   H  
ATOM   1135  H1' ADE T  14      16.027  -2.346 -35.083  1.00  0.00      TS   H  
ATOM   1136  H2' ADE T  14      16.744  -2.230 -37.361  1.00  0.00      TS   H  
ATOM   1137  H3' ADE T  14      18.878  -0.574 -36.577  1.00  0.00      TS   H  
ATOM   1138  H4' ADE T  14      17.985  -0.542 -33.912  1.00  0.00      TS   H  
ATOM   1139  H5' ADE T  14      17.176   2.000 -34.308  1.00  0.00      TS   H  
ATOM   1140  H61 ADE T  14       8.879  -2.079 -36.442  1.00  0.00      TS   H  
ATOM   1141  H62 ADE T  14       9.652  -0.629 -37.012  1.00  0.00      TS   H  
ATOM   1142 H2'' ADE T  14      16.653  -0.497 -37.503  1.00  0.00      TS   H  
ATOM   1143 H5'' ADE T  14      18.886   1.470 -34.382  1.00  0.00      TS   H  
ATOM   1144  P   THY T  15      19.215  -3.367 -36.359  1.00  0.00      TS   P  
ATOM   1145  O1P THY T  15      20.562  -3.691 -35.947  1.00  0.00      TS   O  
ATOM   1146  O2P THY T  15      19.059  -3.020 -37.792  1.00  0.00      TS   O  
ATOM   1147  C5' THY T  15      17.969  -5.037 -34.713  1.00  0.00      TS   C  
ATOM   1148  O5' THY T  15      18.172  -4.555 -36.053  1.00  0.00      TS   O  
ATOM   1149  C4' THY T  15      17.029  -6.216 -34.569  1.00  0.00      TS   C  
ATOM   1150  O4' THY T  15      15.729  -5.813 -35.046  1.00  0.00      TS   O  
ATOM   1151  C3' THY T  15      17.420  -7.529 -35.479  1.00  0.00      TS   C  
ATOM   1152  O3' THY T  15      17.058  -8.741 -34.875  1.00  0.00      TS   O  
ATOM   1153  C2' THY T  15      16.620  -7.242 -36.763  1.00  0.00      TS   C  
ATOM   1154  C1' THY T  15      15.357  -6.616 -36.131  1.00  0.00      TS   C  
ATOM   1155  N1  THY T  15      14.488  -5.952 -37.064  1.00  0.00      TS   N  
ATOM   1156  C2  THY T  15      13.181  -6.340 -37.353  1.00  0.00      TS   C  
ATOM   1157  O2  THY T  15      12.746  -7.419 -36.950  1.00  0.00      TS   O  
ATOM   1158  N3  THY T  15      12.465  -5.540 -38.218  1.00  0.00      TS   N  
ATOM   1159  C4  THY T  15      12.986  -4.451 -38.795  1.00  0.00      TS   C  
ATOM   1160  O4  THY T  15      12.331  -3.679 -39.493  1.00  0.00      TS   O  
ATOM   1161  C5  THY T  15      14.398  -4.203 -38.644  1.00  0.00      TS   C  
ATOM   1162  C5M THY T  15      14.914  -2.959 -39.261  1.00  0.00      TS   C  
ATOM   1163  C6  THY T  15      15.071  -4.951 -37.832  1.00  0.00      TS   C  
ATOM   1164  H3  THY T  15      11.484  -5.749 -38.340  1.00  0.00      TS   H  
ATOM   1165  H6  THY T  15      16.106  -4.759 -37.549  1.00  0.00      TS   H  
ATOM   1166  H1' THY T  15      14.722  -7.464 -35.797  1.00  0.00      TS   H  
ATOM   1167  H2' THY T  15      16.434  -8.187 -37.318  1.00  0.00      TS   H  
ATOM   1168  H3' THY T  15      18.526  -7.466 -35.574  1.00  0.00      TS   H  
ATOM   1169  H4' THY T  15      16.964  -6.552 -33.512  1.00  0.00      TS   H  
ATOM   1170  H5' THY T  15      17.536  -4.178 -34.157  1.00  0.00      TS   H  
ATOM   1171  H51 THY T  15      14.606  -2.191 -38.519  1.00  0.00      TS   H  
ATOM   1172  H52 THY T  15      14.402  -2.733 -40.220  1.00  0.00      TS   H  
ATOM   1173  H53 THY T  15      16.002  -2.847 -39.459  1.00  0.00      TS   H  
ATOM   1174 H2'' THY T  15      17.181  -6.477 -37.341  1.00  0.00      TS   H  
ATOM   1175 H5'' THY T  15      18.980  -5.294 -34.331  1.00  0.00      TS   H  
ATOM   1176  P   ADE T  16      18.039  -9.953 -34.606  1.00  0.00      TS   P  
ATOM   1177  O1P ADE T  16      18.178 -10.051 -33.161  1.00  0.00      TS   O  
ATOM   1178  O2P ADE T  16      19.228  -9.767 -35.427  1.00  0.00      TS   O  
ATOM   1179  C5' ADE T  16      15.748 -11.331 -34.868  1.00  0.00      TS   C  
ATOM   1180  O5' ADE T  16      17.182 -11.268 -35.022  1.00  0.00      TS   O  
ATOM   1181  C4' ADE T  16      14.987 -11.869 -36.062  1.00  0.00      TS   C  
ATOM   1182  O4' ADE T  16      14.676 -10.755 -36.946  1.00  0.00      TS   O  
ATOM   1183  C3' ADE T  16      15.763 -12.873 -36.955  1.00  0.00      TS   C  
ATOM   1184  O3' ADE T  16      14.973 -13.907 -37.503  1.00  0.00      TS   O  
ATOM   1185  C2' ADE T  16      16.142 -11.911 -38.088  1.00  0.00      TS   C  
ATOM   1186  C1' ADE T  16      14.846 -11.214 -38.287  1.00  0.00      TS   C  
ATOM   1187  N1  ADE T  16      12.084  -7.817 -41.115  1.00  0.00      TS   N  
ATOM   1188  C2  ADE T  16      11.729  -8.967 -40.486  1.00  0.00      TS   C  
ATOM   1189  N3  ADE T  16      12.471  -9.828 -39.767  1.00  0.00      TS   N  
ATOM   1190  C4  ADE T  16      13.767  -9.375 -39.761  1.00  0.00      TS   C  
ATOM   1191  C5  ADE T  16      14.318  -8.392 -40.490  1.00  0.00      TS   C  
ATOM   1192  C6  ADE T  16      13.444  -7.456 -41.112  1.00  0.00      TS   C  
ATOM   1193  N6  ADE T  16      13.890  -6.332 -41.701  1.00  0.00      TS   N  
ATOM   1194  N7  ADE T  16      15.706  -8.347 -40.337  1.00  0.00      TS   N  
ATOM   1195  C8  ADE T  16      15.942  -9.329 -39.538  1.00  0.00      TS   C  
ATOM   1196  N9  ADE T  16      14.842 -10.033 -39.114  1.00  0.00      TS   N  
ATOM   1197  H2  ADE T  16      10.687  -9.240 -40.659  1.00  0.00      TS   H  
ATOM   1198  H8  ADE T  16      16.961  -9.601 -39.265  1.00  0.00      TS   H  
ATOM   1199  H1' ADE T  16      14.012 -11.870 -38.618  1.00  0.00      TS   H  
ATOM   1200  H2' ADE T  16      16.401 -12.590 -38.928  1.00  0.00      TS   H  
ATOM   1201  H3' ADE T  16      16.663 -13.173 -36.377  1.00  0.00      TS   H  
ATOM   1202  H4' ADE T  16      14.005 -12.284 -35.749  1.00  0.00      TS   H  
ATOM   1203  H5' ADE T  16      15.168 -10.431 -34.570  1.00  0.00      TS   H  
ATOM   1204  H61 ADE T  16      14.848  -6.046 -41.709  1.00  0.00      TS   H  
ATOM   1205  H62 ADE T  16      13.195  -5.715 -42.069  1.00  0.00      TS   H  
ATOM   1206 H2'' ADE T  16      17.048 -11.317 -37.840  1.00  0.00      TS   H  
ATOM   1207 H5'' ADE T  16      15.627 -12.119 -34.094  1.00  0.00      TS   H  
ATOM   1208  P   THY T  17      14.812 -15.241 -36.771  1.00  0.00      TS   P  
ATOM   1209  O1P THY T  17      14.990 -14.973 -35.322  1.00  0.00      TS   O  
ATOM   1210  O2P THY T  17      15.722 -16.157 -37.369  1.00  0.00      TS   O  
ATOM   1211  C5' THY T  17      12.237 -14.809 -36.592  1.00  0.00      TS   C  
ATOM   1212  O5' THY T  17      13.304 -15.606 -37.114  1.00  0.00      TS   O  
ATOM   1213  C4' THY T  17      10.961 -14.990 -37.419  1.00  0.00      TS   C  
ATOM   1214  O4' THY T  17      11.036 -13.975 -38.476  1.00  0.00      TS   O  
ATOM   1215  C3' THY T  17      10.724 -16.307 -38.113  1.00  0.00      TS   C  
ATOM   1216  O3' THY T  17       9.256 -16.639 -38.242  1.00  0.00      TS   O  
ATOM   1217  C2' THY T  17      11.316 -16.112 -39.513  1.00  0.00      TS   C  
ATOM   1218  C1' THY T  17      11.095 -14.594 -39.728  1.00  0.00      TS   C  
ATOM   1219  N1  THY T  17      12.122 -13.949 -40.433  1.00  0.00      TS   N  
ATOM   1220  C2  THY T  17      11.765 -12.771 -41.126  1.00  0.00      TS   C  
ATOM   1221  O2  THY T  17      10.664 -12.269 -41.254  1.00  0.00      TS   O  
ATOM   1222  N3  THY T  17      12.775 -12.194 -41.830  1.00  0.00      TS   N  
ATOM   1223  C4  THY T  17      14.087 -12.625 -41.889  1.00  0.00      TS   C  
ATOM   1224  O4  THY T  17      14.922 -11.928 -42.475  1.00  0.00      TS   O  
ATOM   1225  C5  THY T  17      14.392 -13.770 -41.069  1.00  0.00      TS   C  
ATOM   1226  C5M THY T  17      15.740 -14.355 -41.130  1.00  0.00      TS   C  
ATOM   1227  C6  THY T  17      13.418 -14.374 -40.416  1.00  0.00      TS   C  
ATOM   1228  H3  THY T  17      12.536 -11.462 -42.484  1.00  0.00      TS   H  
ATOM   1229  H6  THY T  17      13.700 -14.968 -39.547  1.00  0.00      TS   H  
ATOM   1230  H1' THY T  17      10.134 -14.465 -40.271  1.00  0.00      TS   H  
ATOM   1231  H2' THY T  17      10.744 -16.753 -40.219  1.00  0.00      TS   H  
ATOM   1232  H3' THY T  17      11.348 -17.017 -37.530  1.00  0.00      TS   H  
ATOM   1233  H4' THY T  17      10.110 -14.619 -36.808  1.00  0.00      TS   H  
ATOM   1234  H5' THY T  17      12.411 -13.719 -36.460  1.00  0.00      TS   H  
ATOM   1235  H51 THY T  17      16.029 -14.931 -40.224  1.00  0.00      TS   H  
ATOM   1236  H52 THY T  17      16.435 -13.497 -41.260  1.00  0.00      TS   H  
ATOM   1237  H53 THY T  17      15.986 -15.069 -41.945  1.00  0.00      TS   H  
ATOM   1238 H2'' THY T  17      12.383 -16.386 -39.656  1.00  0.00      TS   H  
ATOM   1239 H5'' THY T  17      12.015 -15.123 -35.549  1.00  0.00      TS   H  
ATOM   1240  P   ADE T  18       8.843 -18.144 -38.213  1.00  0.00      TS   P  
ATOM   1241  O1P ADE T  18       7.699 -18.328 -37.250  1.00  0.00      TS   O  
ATOM   1242  O2P ADE T  18       9.979 -19.027 -37.944  1.00  0.00      TS   O  
ATOM   1243  C5' ADE T  18       7.109 -17.533 -40.098  1.00  0.00      TS   C  
ATOM   1244  O5' ADE T  18       8.205 -18.329 -39.673  1.00  0.00      TS   O  
ATOM   1245  C4' ADE T  18       7.054 -17.380 -41.629  1.00  0.00      TS   C  
ATOM   1246  O4' ADE T  18       8.192 -16.779 -42.284  1.00  0.00      TS   O  
ATOM   1247  C3' ADE T  18       6.965 -18.715 -42.346  1.00  0.00      TS   C  
ATOM   1248  O3' ADE T  18       6.021 -18.628 -43.397  1.00  0.00      TS   O  
ATOM   1249  C2' ADE T  18       8.376 -19.071 -42.860  1.00  0.00      TS   C  
ATOM   1250  C1' ADE T  18       8.797 -17.705 -43.227  1.00  0.00      TS   C  
ATOM   1251  N1  ADE T  18      12.318 -14.282 -44.396  1.00  0.00      TS   N  
ATOM   1252  C2  ADE T  18      11.026 -14.174 -44.258  1.00  0.00      TS   C  
ATOM   1253  N3  ADE T  18      10.142 -15.136 -44.024  1.00  0.00      TS   N  
ATOM   1254  C4  ADE T  18      10.729 -16.283 -43.667  1.00  0.00      TS   C  
ATOM   1255  C5  ADE T  18      12.105 -16.435 -43.583  1.00  0.00      TS   C  
ATOM   1256  C6  ADE T  18      12.934 -15.405 -44.035  1.00  0.00      TS   C  
ATOM   1257  N6  ADE T  18      14.243 -15.476 -44.196  1.00  0.00      TS   N  
ATOM   1258  N7  ADE T  18      12.400 -17.693 -43.019  1.00  0.00      TS   N  
ATOM   1259  C8  ADE T  18      11.210 -18.222 -42.824  1.00  0.00      TS   C  
ATOM   1260  N9  ADE T  18      10.183 -17.436 -43.205  1.00  0.00      TS   N  
ATOM   1261  H2  ADE T  18      10.624 -13.215 -44.583  1.00  0.00      TS   H  
ATOM   1262  H8  ADE T  18      11.050 -19.138 -42.255  1.00  0.00      TS   H  
ATOM   1263  H1' ADE T  18       8.320 -17.382 -44.176  1.00  0.00      TS   H  
ATOM   1264  H2' ADE T  18       8.369 -19.755 -43.736  1.00  0.00      TS   H  
ATOM   1265  H3' ADE T  18       6.832 -19.450 -41.523  1.00  0.00      TS   H  
ATOM   1266  H4' ADE T  18       6.160 -16.775 -41.892  1.00  0.00      TS   H  
ATOM   1267  H5' ADE T  18       7.184 -16.522 -39.645  1.00  0.00      TS   H  
ATOM   1268  H61 ADE T  18      14.687 -14.881 -44.866  1.00  0.00      TS   H  
ATOM   1269  H62 ADE T  18      14.719 -16.134 -43.614  1.00  0.00      TS   H  
ATOM   1270 H2'' ADE T  18       9.024 -19.450 -42.041  1.00  0.00      TS   H  
ATOM   1271 H5'' ADE T  18       6.194 -17.990 -39.663  1.00  0.00      TS   H  
ATOM   1272  P   ADE T  19       4.773 -19.581 -43.206  1.00  0.00      TS   P  
ATOM   1273  O1P ADE T  19       4.338 -19.398 -41.819  1.00  0.00      TS   O  
ATOM   1274  O2P ADE T  19       5.145 -21.009 -43.402  1.00  0.00      TS   O  
ATOM   1275  C5' ADE T  19       3.228 -17.811 -44.525  1.00  0.00      TS   C  
ATOM   1276  O5' ADE T  19       3.660 -19.192 -44.255  1.00  0.00      TS   O  
ATOM   1277  C4' ADE T  19       3.621 -17.453 -46.027  1.00  0.00      TS   C  
ATOM   1278  O4' ADE T  19       5.033 -17.590 -46.200  1.00  0.00      TS   O  
ATOM   1279  C3' ADE T  19       3.074 -18.453 -47.181  1.00  0.00      TS   C  
ATOM   1280  O3' ADE T  19       2.790 -17.858 -48.459  1.00  0.00      TS   O  
ATOM   1281  C2' ADE T  19       4.265 -19.428 -47.322  1.00  0.00      TS   C  
ATOM   1282  C1' ADE T  19       5.408 -18.413 -47.239  1.00  0.00      TS   C  
ATOM   1283  N1  ADE T  19      10.441 -17.552 -46.784  1.00  0.00      TS   N  
ATOM   1284  C2  ADE T  19       9.386 -16.775 -47.142  1.00  0.00      TS   C  
ATOM   1285  N3  ADE T  19       8.070 -17.066 -47.164  1.00  0.00      TS   N  
ATOM   1286  C4  ADE T  19       7.860 -18.325 -46.910  1.00  0.00      TS   C  
ATOM   1287  C5  ADE T  19       8.812 -19.287 -46.568  1.00  0.00      TS   C  
ATOM   1288  C6  ADE T  19      10.178 -18.823 -46.480  1.00  0.00      TS   C  
ATOM   1289  N6  ADE T  19      11.173 -19.446 -45.896  1.00  0.00      TS   N  
ATOM   1290  N7  ADE T  19       8.277 -20.524 -46.516  1.00  0.00      TS   N  
ATOM   1291  C8  ADE T  19       7.048 -20.340 -46.765  1.00  0.00      TS   C  
ATOM   1292  N9  ADE T  19       6.707 -19.004 -46.950  1.00  0.00      TS   N  
ATOM   1293  H2  ADE T  19       9.631 -15.731 -47.334  1.00  0.00      TS   H  
ATOM   1294  H8  ADE T  19       6.319 -21.141 -46.882  1.00  0.00      TS   H  
ATOM   1295  H1' ADE T  19       5.581 -17.777 -48.134  1.00  0.00      TS   H  
ATOM   1296  H2' ADE T  19       4.178 -19.964 -48.292  1.00  0.00      TS   H  
ATOM   1297  H3' ADE T  19       2.251 -19.026 -46.704  1.00  0.00      TS   H  
ATOM   1298  H4' ADE T  19       3.389 -16.381 -46.206  1.00  0.00      TS   H  
ATOM   1299  H5' ADE T  19       3.626 -17.043 -43.827  1.00  0.00      TS   H  
ATOM   1300  H61 ADE T  19      10.980 -20.319 -45.449  1.00  0.00      TS   H  
ATOM   1301  H62 ADE T  19      12.080 -19.056 -45.738  1.00  0.00      TS   H  
ATOM   1302 H2'' ADE T  19       4.304 -20.204 -46.529  1.00  0.00      TS   H  
ATOM   1303 H5'' ADE T  19       2.141 -17.588 -44.503  1.00  0.00      TS   H  
ATOM   1304  P   GUA T  20       1.363 -17.364 -48.724  1.00  0.00      TS   P  
ATOM   1305  O1P GUA T  20       0.912 -16.740 -47.501  1.00  0.00      TS   O  
ATOM   1306  O2P GUA T  20       0.563 -18.435 -49.337  1.00  0.00      TS   O  
ATOM   1307  C5' GUA T  20       2.563 -15.162 -49.430  1.00  0.00      TS   C  
ATOM   1308  O5' GUA T  20       1.608 -16.220 -49.801  1.00  0.00      TS   O  
ATOM   1309  C4' GUA T  20       3.533 -14.820 -50.608  1.00  0.00      TS   C  
ATOM   1310  O4' GUA T  20       4.756 -15.608 -50.351  1.00  0.00      TS   O  
ATOM   1311  C3' GUA T  20       2.979 -15.238 -51.976  1.00  0.00      TS   C  
ATOM   1312  O3' GUA T  20       3.290 -14.392 -53.089  1.00  0.00      TS   O  
ATOM   1313  C2' GUA T  20       3.586 -16.616 -52.261  1.00  0.00      TS   C  
ATOM   1314  C1' GUA T  20       4.991 -16.458 -51.479  1.00  0.00      TS   C  
ATOM   1315  N1  GUA T  20       9.267 -19.265 -50.491  1.00  0.00      TS   N  
ATOM   1316  C2  GUA T  20       9.259 -17.914 -50.761  1.00  0.00      TS   C  
ATOM   1317  N2  GUA T  20      10.430 -17.295 -50.626  1.00  0.00      TS   N  
ATOM   1318  N3  GUA T  20       8.096 -17.208 -50.964  1.00  0.00      TS   N  
ATOM   1319  C4  GUA T  20       7.035 -18.033 -50.823  1.00  0.00      TS   C  
ATOM   1320  C5  GUA T  20       6.989 -19.421 -50.448  1.00  0.00      TS   C  
ATOM   1321  C6  GUA T  20       8.213 -20.068 -50.356  1.00  0.00      TS   C  
ATOM   1322  O6  GUA T  20       8.370 -21.278 -50.181  1.00  0.00      TS   O  
ATOM   1323  N7  GUA T  20       5.709 -19.869 -50.461  1.00  0.00      TS   N  
ATOM   1324  C8  GUA T  20       4.992 -18.762 -50.659  1.00  0.00      TS   C  
ATOM   1325  N9  GUA T  20       5.672 -17.660 -51.010  1.00  0.00      TS   N  
ATOM   1326  H1  GUA T  20      10.203 -19.626 -50.373  1.00  0.00      TS   H  
ATOM   1327  H8  GUA T  20       3.906 -18.674 -50.697  1.00  0.00      TS   H  
ATOM   1328  H1' GUA T  20       5.759 -16.033 -52.160  1.00  0.00      TS   H  
ATOM   1329  H2' GUA T  20       3.679 -16.966 -53.311  1.00  0.00      TS   H  
ATOM   1330  H21 GUA T  20      11.308 -17.764 -50.524  1.00  0.00      TS   H  
ATOM   1331  H3' GUA T  20       1.871 -15.225 -51.886  1.00  0.00      TS   H  
ATOM   1332  H22 GUA T  20      10.382 -16.298 -50.578  1.00  0.00      TS   H  
ATOM   1333  H4' GUA T  20       3.817 -13.750 -50.510  1.00  0.00      TS   H  
ATOM   1334  H5' GUA T  20       3.132 -15.351 -48.494  1.00  0.00      TS   H  
ATOM   1335  H3T GUA T  20       3.191 -15.048 -53.784  1.00  0.00      TS   H  
ATOM   1336 H2'' GUA T  20       3.070 -17.418 -51.692  1.00  0.00      TS   H  
ATOM   1337 H5'' GUA T  20       1.967 -14.240 -49.262  1.00  0.00      TS   H  
TER   
END
