# Supplementary material for: CRISPR-Cas12a exploits R-loop asymmetry to form double-strand breaks
Source: eLife. 2020 Jun 10;9:e55143. doi: 10.7554/eLife.55143 (PMC7286691; doi:10.7554/eLife.55143)
Supplement: Figure 5—source data 2. [file elife-55143-fig5-data2.zip › Figure 5ΓÇöSource Data 2/Example_MD_trajectories/3prime_boundary/3prime_boundary_19.pdb]

ATOM      1  C5' CYT B   1      16.315 -16.065 -59.815  1.00  0.00      BS   C  
ATOM      2  O5' CYT B   1      16.373 -17.334 -59.171  1.00  0.00      BS   O  
ATOM      3  C4' CYT B   1      15.492 -14.874 -59.146  1.00  0.00      BS   C  
ATOM      4  O4' CYT B   1      14.116 -14.927 -59.544  1.00  0.00      BS   O  
ATOM      5  C3' CYT B   1      15.543 -14.738 -57.559  1.00  0.00      BS   C  
ATOM      6  O3' CYT B   1      15.744 -13.404 -57.066  1.00  0.00      BS   O  
ATOM      7  C2' CYT B   1      14.183 -15.386 -57.137  1.00  0.00      BS   C  
ATOM      8  C1' CYT B   1      13.282 -14.932 -58.326  1.00  0.00      BS   C  
ATOM      9  N1  CYT B   1      12.136 -15.738 -58.525  1.00  0.00      BS   N  
ATOM     10  C2  CYT B   1      10.862 -15.195 -58.831  1.00  0.00      BS   C  
ATOM     11  O2  CYT B   1      10.808 -13.958 -59.024  1.00  0.00      BS   O  
ATOM     12  N3  CYT B   1       9.794 -15.974 -58.954  1.00  0.00      BS   N  
ATOM     13  C4  CYT B   1       9.901 -17.277 -58.732  1.00  0.00      BS   C  
ATOM     14  N4  CYT B   1       8.810 -18.079 -58.822  1.00  0.00      BS   N  
ATOM     15  C5  CYT B   1      11.098 -17.884 -58.275  1.00  0.00      BS   C  
ATOM     16  C6  CYT B   1      12.184 -17.123 -58.260  1.00  0.00      BS   C  
ATOM     17  H5  CYT B   1      11.166 -18.904 -57.893  1.00  0.00      BS   H  
ATOM     18  H6  CYT B   1      13.165 -17.554 -58.056  1.00  0.00      BS   H  
ATOM     19  H1' CYT B   1      12.933 -13.891 -58.158  1.00  0.00      BS   H  
ATOM     20  H2' CYT B   1      13.829 -14.839 -56.237  1.00  0.00      BS   H  
ATOM     21  H3' CYT B   1      16.271 -15.467 -57.144  1.00  0.00      BS   H  
ATOM     22  H4' CYT B   1      15.943 -13.927 -59.515  1.00  0.00      BS   H  
ATOM     23  H41 CYT B   1       7.959 -17.691 -59.176  1.00  0.00      BS   H  
ATOM     24  H5' CYT B   1      15.771 -16.286 -60.758  1.00  0.00      BS   H  
ATOM     25  H42 CYT B   1       8.904 -19.046 -58.583  1.00  0.00      BS   H  
ATOM     26  H5T CYT B   1      16.229 -18.051 -59.793  1.00  0.00      BS   H  
ATOM     27 H2'' CYT B   1      14.254 -16.486 -57.002  1.00  0.00      BS   H  
ATOM     28 H5'' CYT B   1      17.300 -15.593 -60.015  1.00  0.00      BS   H  
ATOM     29  P   THY B   2      17.229 -12.850 -56.959  1.00  0.00      BS   P  
ATOM     30  O1P THY B   2      17.254 -11.469 -57.356  1.00  0.00      BS   O  
ATOM     31  O2P THY B   2      18.105 -13.744 -57.748  1.00  0.00      BS   O  
ATOM     32  C5' THY B   2      17.345 -11.992 -54.532  1.00  0.00      BS   C  
ATOM     33  O5' THY B   2      17.569 -13.024 -55.477  1.00  0.00      BS   O  
ATOM     34  C4' THY B   2      17.710 -12.335 -53.072  1.00  0.00      BS   C  
ATOM     35  O4' THY B   2      16.963 -13.391 -52.663  1.00  0.00      BS   O  
ATOM     36  C3' THY B   2      19.147 -12.713 -52.708  1.00  0.00      BS   C  
ATOM     37  O3' THY B   2      19.749 -11.658 -52.007  1.00  0.00      BS   O  
ATOM     38  C2' THY B   2      19.033 -13.991 -51.963  1.00  0.00      BS   C  
ATOM     39  C1' THY B   2      17.596 -13.919 -51.536  1.00  0.00      BS   C  
ATOM     40  N1  THY B   2      16.962 -15.276 -51.120  1.00  0.00      BS   N  
ATOM     41  C2  THY B   2      15.654 -15.156 -50.721  1.00  0.00      BS   C  
ATOM     42  O2  THY B   2      14.972 -14.093 -50.753  1.00  0.00      BS   O  
ATOM     43  N3  THY B   2      15.095 -16.312 -50.249  1.00  0.00      BS   N  
ATOM     44  C4  THY B   2      15.695 -17.530 -50.089  1.00  0.00      BS   C  
ATOM     45  O4  THY B   2      15.037 -18.450 -49.749  1.00  0.00      BS   O  
ATOM     46  C5  THY B   2      17.085 -17.569 -50.492  1.00  0.00      BS   C  
ATOM     47  C5M THY B   2      17.828 -18.874 -50.308  1.00  0.00      BS   C  
ATOM     48  C6  THY B   2      17.712 -16.445 -50.820  1.00  0.00      BS   C  
ATOM     49  H3  THY B   2      14.104 -16.287 -50.058  1.00  0.00      BS   H  
ATOM     50  H6  THY B   2      18.801 -16.448 -50.836  1.00  0.00      BS   H  
ATOM     51  H1' THY B   2      17.478 -13.154 -50.739  1.00  0.00      BS   H  
ATOM     52  H2' THY B   2      19.718 -14.057 -51.090  1.00  0.00      BS   H  
ATOM     53  H3' THY B   2      19.618 -12.805 -53.710  1.00  0.00      BS   H  
ATOM     54  H4' THY B   2      17.414 -11.499 -52.404  1.00  0.00      BS   H  
ATOM     55  H5' THY B   2      16.308 -11.597 -54.593  1.00  0.00      BS   H  
ATOM     56  H51 THY B   2      18.894 -18.658 -50.535  1.00  0.00      BS   H  
ATOM     57  H52 THY B   2      17.410 -19.688 -50.936  1.00  0.00      BS   H  
ATOM     58  H53 THY B   2      17.740 -19.224 -49.257  1.00  0.00      BS   H  
ATOM     59 H2'' THY B   2      19.127 -14.872 -52.633  1.00  0.00      BS   H  
ATOM     60 H5'' THY B   2      18.104 -11.196 -54.692  1.00  0.00      BS   H  
ATOM     61  P   THY B   3      20.808 -10.673 -52.665  1.00  0.00      BS   P  
ATOM     62  O1P THY B   3      20.933 -10.849 -54.093  1.00  0.00      BS   O  
ATOM     63  O2P THY B   3      22.077 -10.808 -51.918  1.00  0.00      BS   O  
ATOM     64  C5' THY B   3      19.263  -8.493 -52.896  1.00  0.00      BS   C  
ATOM     65  O5' THY B   3      20.244  -9.315 -52.278  1.00  0.00      BS   O  
ATOM     66  C4' THY B   3      18.266  -7.933 -51.898  1.00  0.00      BS   C  
ATOM     67  O4' THY B   3      17.553  -8.931 -51.022  1.00  0.00      BS   O  
ATOM     68  C3' THY B   3      18.839  -6.914 -50.923  1.00  0.00      BS   C  
ATOM     69  O3' THY B   3      17.990  -5.846 -50.657  1.00  0.00      BS   O  
ATOM     70  C2' THY B   3      19.152  -7.677 -49.724  1.00  0.00      BS   C  
ATOM     71  C1' THY B   3      18.045  -8.734 -49.710  1.00  0.00      BS   C  
ATOM     72  N1  THY B   3      18.266 -10.074 -49.051  1.00  0.00      BS   N  
ATOM     73  C2  THY B   3      17.265 -10.840 -48.539  1.00  0.00      BS   C  
ATOM     74  O2  THY B   3      16.112 -10.411 -48.538  1.00  0.00      BS   O  
ATOM     75  N3  THY B   3      17.590 -12.046 -48.070  1.00  0.00      BS   N  
ATOM     76  C4  THY B   3      18.913 -12.550 -48.020  1.00  0.00      BS   C  
ATOM     77  O4  THY B   3      19.175 -13.651 -47.463  1.00  0.00      BS   O  
ATOM     78  C5  THY B   3      19.913 -11.749 -48.630  1.00  0.00      BS   C  
ATOM     79  C5M THY B   3      21.298 -12.348 -48.878  1.00  0.00      BS   C  
ATOM     80  C6  THY B   3      19.559 -10.607 -49.171  1.00  0.00      BS   C  
ATOM     81  H3  THY B   3      16.851 -12.711 -47.892  1.00  0.00      BS   H  
ATOM     82  H6  THY B   3      20.129 -10.113 -49.958  1.00  0.00      BS   H  
ATOM     83  H1' THY B   3      17.136  -8.295 -49.248  1.00  0.00      BS   H  
ATOM     84  H2' THY B   3      19.125  -6.979 -48.860  1.00  0.00      BS   H  
ATOM     85  H3' THY B   3      19.804  -6.531 -51.320  1.00  0.00      BS   H  
ATOM     86  H4' THY B   3      17.465  -7.482 -52.521  1.00  0.00      BS   H  
ATOM     87  H5' THY B   3      18.705  -9.074 -53.661  1.00  0.00      BS   H  
ATOM     88  H51 THY B   3      21.300 -12.725 -49.922  1.00  0.00      BS   H  
ATOM     89  H52 THY B   3      21.667 -13.140 -48.191  1.00  0.00      BS   H  
ATOM     90  H53 THY B   3      22.107 -11.588 -48.868  1.00  0.00      BS   H  
ATOM     91 H2'' THY B   3      20.205  -8.034 -49.724  1.00  0.00      BS   H  
ATOM     92 H5'' THY B   3      19.760  -7.661 -53.441  1.00  0.00      BS   H  
ATOM     93  P   ADE B   4      17.990  -4.595 -51.655  1.00  0.00      BS   P  
ATOM     94  O1P ADE B   4      17.550  -5.081 -53.035  1.00  0.00      BS   O  
ATOM     95  O2P ADE B   4      19.308  -3.938 -51.568  1.00  0.00      BS   O  
ATOM     96  C5' ADE B   4      15.576  -3.896 -50.916  1.00  0.00      BS   C  
ATOM     97  O5' ADE B   4      16.933  -3.515 -51.079  1.00  0.00      BS   O  
ATOM     98  C4' ADE B   4      15.046  -3.780 -49.406  1.00  0.00      BS   C  
ATOM     99  O4' ADE B   4      15.650  -4.878 -48.654  1.00  0.00      BS   O  
ATOM    100  C3' ADE B   4      15.488  -2.478 -48.652  1.00  0.00      BS   C  
ATOM    101  O3' ADE B   4      14.518  -1.908 -47.688  1.00  0.00      BS   O  
ATOM    102  C2' ADE B   4      16.637  -2.899 -47.831  1.00  0.00      BS   C  
ATOM    103  C1' ADE B   4      16.300  -4.353 -47.462  1.00  0.00      BS   C  
ATOM    104  N1  ADE B   4      17.419  -8.885 -45.610  1.00  0.00      BS   N  
ATOM    105  C2  ADE B   4      16.279  -8.358 -45.890  1.00  0.00      BS   C  
ATOM    106  N3  ADE B   4      16.061  -7.069 -46.308  1.00  0.00      BS   N  
ATOM    107  C4  ADE B   4      17.191  -6.428 -46.479  1.00  0.00      BS   C  
ATOM    108  C5  ADE B   4      18.439  -6.871 -46.208  1.00  0.00      BS   C  
ATOM    109  C6  ADE B   4      18.546  -8.177 -45.756  1.00  0.00      BS   C  
ATOM    110  N6  ADE B   4      19.664  -8.854 -45.606  1.00  0.00      BS   N  
ATOM    111  N7  ADE B   4      19.446  -5.920 -46.525  1.00  0.00      BS   N  
ATOM    112  C8  ADE B   4      18.744  -4.996 -47.082  1.00  0.00      BS   C  
ATOM    113  N9  ADE B   4      17.403  -5.205 -47.072  1.00  0.00      BS   N  
ATOM    114  H2  ADE B   4      15.461  -9.053 -45.701  1.00  0.00      BS   H  
ATOM    115  H8  ADE B   4      19.190  -4.097 -47.508  1.00  0.00      BS   H  
ATOM    116  H1' ADE B   4      15.510  -4.387 -46.681  1.00  0.00      BS   H  
ATOM    117  H2' ADE B   4      16.769  -2.332 -46.885  1.00  0.00      BS   H  
ATOM    118  H3' ADE B   4      15.860  -1.757 -49.411  1.00  0.00      BS   H  
ATOM    119  H4' ADE B   4      13.955  -3.988 -49.365  1.00  0.00      BS   H  
ATOM    120  H5' ADE B   4      15.208  -4.900 -51.216  1.00  0.00      BS   H  
ATOM    121  H61 ADE B   4      20.529  -8.675 -46.075  1.00  0.00      BS   H  
ATOM    122  H62 ADE B   4      19.483  -9.815 -45.399  1.00  0.00      BS   H  
ATOM    123 H2'' ADE B   4      17.506  -2.815 -48.519  1.00  0.00      BS   H  
ATOM    124 H5'' ADE B   4      14.985  -3.107 -51.429  1.00  0.00      BS   H  
ATOM    125  P   THY B   5      13.946  -0.540 -47.977  1.00  0.00      BS   P  
ATOM    126  O1P THY B   5      13.828  -0.368 -49.469  1.00  0.00      BS   O  
ATOM    127  O2P THY B   5      14.595   0.476 -47.158  1.00  0.00      BS   O  
ATOM    128  C5' THY B   5      11.692  -1.782 -47.757  1.00  0.00      BS   C  
ATOM    129  O5' THY B   5      12.529  -0.646 -47.367  1.00  0.00      BS   O  
ATOM    130  C4' THY B   5      11.243  -2.444 -46.468  1.00  0.00      BS   C  
ATOM    131  O4' THY B   5      12.207  -3.286 -45.932  1.00  0.00      BS   O  
ATOM    132  C3' THY B   5      10.721  -1.607 -45.270  1.00  0.00      BS   C  
ATOM    133  O3' THY B   5       9.584  -2.202 -44.591  1.00  0.00      BS   O  
ATOM    134  C2' THY B   5      11.918  -1.665 -44.227  1.00  0.00      BS   C  
ATOM    135  C1' THY B   5      12.488  -3.058 -44.522  1.00  0.00      BS   C  
ATOM    136  N1  THY B   5      13.933  -3.229 -44.258  1.00  0.00      BS   N  
ATOM    137  C2  THY B   5      14.421  -4.460 -43.850  1.00  0.00      BS   C  
ATOM    138  O2  THY B   5      13.660  -5.385 -43.627  1.00  0.00      BS   O  
ATOM    139  N3  THY B   5      15.744  -4.542 -43.684  1.00  0.00      BS   N  
ATOM    140  C4  THY B   5      16.690  -3.547 -43.984  1.00  0.00      BS   C  
ATOM    141  O4  THY B   5      17.884  -3.784 -43.887  1.00  0.00      BS   O  
ATOM    142  C5  THY B   5      16.122  -2.259 -44.343  1.00  0.00      BS   C  
ATOM    143  C5M THY B   5      17.096  -1.078 -44.478  1.00  0.00      BS   C  
ATOM    144  C6  THY B   5      14.789  -2.179 -44.551  1.00  0.00      BS   C  
ATOM    145  H3  THY B   5      16.024  -5.435 -43.304  1.00  0.00      BS   H  
ATOM    146  H6  THY B   5      14.614  -1.338 -45.221  1.00  0.00      BS   H  
ATOM    147  H1' THY B   5      11.805  -3.709 -43.935  1.00  0.00      BS   H  
ATOM    148  H2' THY B   5      11.646  -1.545 -43.156  1.00  0.00      BS   H  
ATOM    149  H3' THY B   5      10.530  -0.586 -45.665  1.00  0.00      BS   H  
ATOM    150  H4' THY B   5      10.405  -3.089 -46.805  1.00  0.00      BS   H  
ATOM    151  H5' THY B   5      12.250  -2.507 -48.388  1.00  0.00      BS   H  
ATOM    152  H51 THY B   5      16.545  -0.126 -44.640  1.00  0.00      BS   H  
ATOM    153  H52 THY B   5      17.952  -1.164 -45.181  1.00  0.00      BS   H  
ATOM    154  H53 THY B   5      17.639  -0.895 -43.526  1.00  0.00      BS   H  
ATOM    155 H2'' THY B   5      12.627  -0.856 -44.503  1.00  0.00      BS   H  
ATOM    156 H5'' THY B   5      10.721  -1.464 -48.192  1.00  0.00      BS   H  
ATOM    157  P   ADE B   6       8.174  -1.657 -44.804  1.00  0.00      BS   P  
ATOM    158  O1P ADE B   6       7.969  -1.307 -46.210  1.00  0.00      BS   O  
ATOM    159  O2P ADE B   6       7.927  -0.548 -43.819  1.00  0.00      BS   O  
ATOM    160  C5' ADE B   6       7.020  -4.064 -45.342  1.00  0.00      BS   C  
ATOM    161  O5' ADE B   6       7.211  -2.862 -44.538  1.00  0.00      BS   O  
ATOM    162  C4' ADE B   6       7.018  -5.352 -44.495  1.00  0.00      BS   C  
ATOM    163  O4' ADE B   6       8.195  -5.535 -43.621  1.00  0.00      BS   O  
ATOM    164  C3' ADE B   6       5.856  -5.448 -43.471  1.00  0.00      BS   C  
ATOM    165  O3' ADE B   6       5.585  -6.841 -43.293  1.00  0.00      BS   O  
ATOM    166  C2' ADE B   6       6.375  -4.879 -42.208  1.00  0.00      BS   C  
ATOM    167  C1' ADE B   6       7.874  -5.304 -42.234  1.00  0.00      BS   C  
ATOM    168  N1  ADE B   6      12.592  -4.642 -40.616  1.00  0.00      BS   N  
ATOM    169  C2  ADE B   6      11.893  -5.671 -41.063  1.00  0.00      BS   C  
ATOM    170  N3  ADE B   6      10.622  -5.750 -41.468  1.00  0.00      BS   N  
ATOM    171  C4  ADE B   6      10.090  -4.543 -41.469  1.00  0.00      BS   C  
ATOM    172  C5  ADE B   6      10.668  -3.389 -40.973  1.00  0.00      BS   C  
ATOM    173  C6  ADE B   6      12.027  -3.427 -40.562  1.00  0.00      BS   C  
ATOM    174  N6  ADE B   6      12.818  -2.334 -40.370  1.00  0.00      BS   N  
ATOM    175  N7  ADE B   6       9.769  -2.347 -41.137  1.00  0.00      BS   N  
ATOM    176  C8  ADE B   6       8.676  -2.914 -41.563  1.00  0.00      BS   C  
ATOM    177  N9  ADE B   6       8.789  -4.258 -41.779  1.00  0.00      BS   N  
ATOM    178  H2  ADE B   6      12.345  -6.657 -41.162  1.00  0.00      BS   H  
ATOM    179  H8  ADE B   6       7.714  -2.409 -41.649  1.00  0.00      BS   H  
ATOM    180  H1' ADE B   6       8.055  -6.219 -41.632  1.00  0.00      BS   H  
ATOM    181  H2' ADE B   6       5.954  -5.370 -41.304  1.00  0.00      BS   H  
ATOM    182  H3' ADE B   6       5.014  -4.812 -43.815  1.00  0.00      BS   H  
ATOM    183  H4' ADE B   6       6.982  -6.268 -45.122  1.00  0.00      BS   H  
ATOM    184  H5' ADE B   6       7.926  -4.264 -45.953  1.00  0.00      BS   H  
ATOM    185  H61 ADE B   6      13.810  -2.429 -40.275  1.00  0.00      BS   H  
ATOM    186  H62 ADE B   6      12.568  -1.427 -40.707  1.00  0.00      BS   H  
ATOM    187 H2'' ADE B   6       6.343  -3.771 -42.147  1.00  0.00      BS   H  
ATOM    188 H5'' ADE B   6       6.085  -4.014 -45.941  1.00  0.00      BS   H  
ATOM    189  P   THY B   7       4.087  -7.301 -43.023  1.00  0.00      BS   P  
ATOM    190  O1P THY B   7       4.034  -8.792 -43.310  1.00  0.00      BS   O  
ATOM    191  O2P THY B   7       3.190  -6.464 -43.840  1.00  0.00      BS   O  
ATOM    192  C5' THY B   7       4.403  -7.765 -40.540  1.00  0.00      BS   C  
ATOM    193  O5' THY B   7       3.850  -6.879 -41.539  1.00  0.00      BS   O  
ATOM    194  C4' THY B   7       4.397  -7.149 -39.088  1.00  0.00      BS   C  
ATOM    195  O4' THY B   7       5.400  -6.049 -38.970  1.00  0.00      BS   O  
ATOM    196  C3' THY B   7       2.992  -6.627 -38.659  1.00  0.00      BS   C  
ATOM    197  O3' THY B   7       2.726  -6.997 -37.284  1.00  0.00      BS   O  
ATOM    198  C2' THY B   7       3.193  -5.123 -38.713  1.00  0.00      BS   C  
ATOM    199  C1' THY B   7       4.696  -5.024 -38.276  1.00  0.00      BS   C  
ATOM    200  N1  THY B   7       5.434  -3.800 -38.563  1.00  0.00      BS   N  
ATOM    201  C2  THY B   7       6.707  -3.575 -38.122  1.00  0.00      BS   C  
ATOM    202  O2  THY B   7       7.298  -4.416 -37.417  1.00  0.00      BS   O  
ATOM    203  N3  THY B   7       7.321  -2.481 -38.598  1.00  0.00      BS   N  
ATOM    204  C4  THY B   7       6.846  -1.544 -39.462  1.00  0.00      BS   C  
ATOM    205  O4  THY B   7       7.574  -0.599 -39.783  1.00  0.00      BS   O  
ATOM    206  C5  THY B   7       5.563  -1.757 -39.909  1.00  0.00      BS   C  
ATOM    207  C5M THY B   7       4.939  -0.668 -40.794  1.00  0.00      BS   C  
ATOM    208  C6  THY B   7       4.868  -2.826 -39.459  1.00  0.00      BS   C  
ATOM    209  H3  THY B   7       8.252  -2.364 -38.224  1.00  0.00      BS   H  
ATOM    210  H6  THY B   7       3.904  -3.105 -39.884  1.00  0.00      BS   H  
ATOM    211  H1' THY B   7       4.805  -5.364 -37.223  1.00  0.00      BS   H  
ATOM    212  H2' THY B   7       2.548  -4.471 -38.088  1.00  0.00      BS   H  
ATOM    213  H3' THY B   7       2.141  -6.795 -39.353  1.00  0.00      BS   H  
ATOM    214  H4' THY B   7       4.735  -7.872 -38.314  1.00  0.00      BS   H  
ATOM    215  H5' THY B   7       5.496  -7.862 -40.714  1.00  0.00      BS   H  
ATOM    216  H51 THY B   7       4.651   0.221 -40.193  1.00  0.00      BS   H  
ATOM    217  H52 THY B   7       3.946  -0.982 -41.179  1.00  0.00      BS   H  
ATOM    218  H53 THY B   7       5.580  -0.177 -41.557  1.00  0.00      BS   H  
ATOM    219 H2'' THY B   7       3.135  -4.969 -39.812  1.00  0.00      BS   H  
ATOM    220 H5'' THY B   7       3.957  -8.781 -40.487  1.00  0.00      BS   H  
ATOM    221  P   ADE B   8       1.594  -8.128 -37.153  1.00  0.00      BS   P  
ATOM    222  O1P ADE B   8       1.667  -9.040 -38.294  1.00  0.00      BS   O  
ATOM    223  O2P ADE B   8       0.317  -7.441 -36.980  1.00  0.00      BS   O  
ATOM    224  C5' ADE B   8       3.101  -9.465 -35.320  1.00  0.00      BS   C  
ATOM    225  O5' ADE B   8       1.927  -8.819 -35.778  1.00  0.00      BS   O  
ATOM    226  C4' ADE B   8       3.654  -8.790 -34.027  1.00  0.00      BS   C  
ATOM    227  O4' ADE B   8       4.034  -7.391 -34.301  1.00  0.00      BS   O  
ATOM    228  C3' ADE B   8       2.694  -8.788 -32.849  1.00  0.00      BS   C  
ATOM    229  O3' ADE B   8       3.217  -9.050 -31.563  1.00  0.00      BS   O  
ATOM    230  C2' ADE B   8       2.241  -7.255 -32.905  1.00  0.00      BS   C  
ATOM    231  C1' ADE B   8       3.443  -6.521 -33.390  1.00  0.00      BS   C  
ATOM    232  N1  ADE B   8       5.499  -2.094 -35.160  1.00  0.00      BS   N  
ATOM    233  C2  ADE B   8       5.941  -3.080 -34.383  1.00  0.00      BS   C  
ATOM    234  N3  ADE B   8       5.317  -4.191 -33.820  1.00  0.00      BS   N  
ATOM    235  C4  ADE B   8       4.115  -4.316 -34.484  1.00  0.00      BS   C  
ATOM    236  C5  ADE B   8       3.556  -3.391 -35.447  1.00  0.00      BS   C  
ATOM    237  C6  ADE B   8       4.307  -2.263 -35.789  1.00  0.00      BS   C  
ATOM    238  N6  ADE B   8       3.893  -1.266 -36.553  1.00  0.00      BS   N  
ATOM    239  N7  ADE B   8       2.244  -3.858 -35.685  1.00  0.00      BS   N  
ATOM    240  C8  ADE B   8       2.092  -4.994 -35.046  1.00  0.00      BS   C  
ATOM    241  N9  ADE B   8       3.126  -5.256 -34.204  1.00  0.00      BS   N  
ATOM    242  H2  ADE B   8       6.895  -2.918 -33.880  1.00  0.00      BS   H  
ATOM    243  H8  ADE B   8       1.152  -5.535 -34.949  1.00  0.00      BS   H  
ATOM    244  H1' ADE B   8       4.257  -6.240 -32.687  1.00  0.00      BS   H  
ATOM    245  H2' ADE B   8       1.901  -6.939 -31.895  1.00  0.00      BS   H  
ATOM    246  H3' ADE B   8       1.829  -9.422 -33.138  1.00  0.00      BS   H  
ATOM    247  H4' ADE B   8       4.533  -9.326 -33.608  1.00  0.00      BS   H  
ATOM    248  H5' ADE B   8       3.953  -9.416 -36.030  1.00  0.00      BS   H  
ATOM    249  H61 ADE B   8       2.901  -1.137 -36.589  1.00  0.00      BS   H  
ATOM    250  H62 ADE B   8       4.390  -0.400 -36.517  1.00  0.00      BS   H  
ATOM    251 H2'' ADE B   8       1.339  -7.256 -33.554  1.00  0.00      BS   H  
ATOM    252 H5'' ADE B   8       2.988 -10.558 -35.157  1.00  0.00      BS   H  
ATOM    253  P   THY B   9       2.330  -9.844 -30.573  1.00  0.00      BS   P  
ATOM    254  O1P THY B   9       2.641 -11.286 -30.843  1.00  0.00      BS   O  
ATOM    255  O2P THY B   9       0.899  -9.442 -30.755  1.00  0.00      BS   O  
ATOM    256  C5' THY B   9       4.343  -9.643 -28.780  1.00  0.00      BS   C  
ATOM    257  O5' THY B   9       2.935  -9.523 -29.095  1.00  0.00      BS   O  
ATOM    258  C4' THY B   9       4.820  -8.726 -27.675  1.00  0.00      BS   C  
ATOM    259  O4' THY B   9       4.652  -7.329 -28.201  1.00  0.00      BS   O  
ATOM    260  C3' THY B   9       3.963  -8.714 -26.346  1.00  0.00      BS   C  
ATOM    261  O3' THY B   9       4.817  -8.529 -25.177  1.00  0.00      BS   O  
ATOM    262  C2' THY B   9       2.987  -7.641 -26.533  1.00  0.00      BS   C  
ATOM    263  C1' THY B   9       3.695  -6.595 -27.485  1.00  0.00      BS   C  
ATOM    264  N1  THY B   9       2.826  -5.933 -28.470  1.00  0.00      BS   N  
ATOM    265  C2  THY B   9       3.287  -4.742 -28.930  1.00  0.00      BS   C  
ATOM    266  O2  THY B   9       4.309  -4.233 -28.629  1.00  0.00      BS   O  
ATOM    267  N3  THY B   9       2.454  -4.211 -29.869  1.00  0.00      BS   N  
ATOM    268  C4  THY B   9       1.398  -4.821 -30.480  1.00  0.00      BS   C  
ATOM    269  O4  THY B   9       0.888  -4.398 -31.529  1.00  0.00      BS   O  
ATOM    270  C5  THY B   9       0.776  -5.890 -29.733  1.00  0.00      BS   C  
ATOM    271  C5M THY B   9      -0.425  -6.517 -30.303  1.00  0.00      BS   C  
ATOM    272  C6  THY B   9       1.597  -6.513 -28.898  1.00  0.00      BS   C  
ATOM    273  H3  THY B   9       2.898  -3.397 -30.268  1.00  0.00      BS   H  
ATOM    274  H6  THY B   9       1.357  -7.510 -28.530  1.00  0.00      BS   H  
ATOM    275  H1' THY B   9       4.283  -5.967 -26.782  1.00  0.00      BS   H  
ATOM    276  H2' THY B   9       2.679  -7.187 -25.567  1.00  0.00      BS   H  
ATOM    277  H3' THY B   9       3.429  -9.687 -26.368  1.00  0.00      BS   H  
ATOM    278  H4' THY B   9       5.886  -8.920 -27.432  1.00  0.00      BS   H  
ATOM    279  H5' THY B   9       4.966  -9.410 -29.669  1.00  0.00      BS   H  
ATOM    280  H51 THY B   9      -0.656  -7.449 -29.745  1.00  0.00      BS   H  
ATOM    281  H52 THY B   9      -0.276  -6.976 -31.304  1.00  0.00      BS   H  
ATOM    282  H53 THY B   9      -1.254  -5.788 -30.427  1.00  0.00      BS   H  
ATOM    283 H2'' THY B   9       2.100  -8.160 -26.955  1.00  0.00      BS   H  
ATOM    284 H5'' THY B   9       4.501 -10.707 -28.505  1.00  0.00      BS   H  
ATOM    285  P   ADE B  10       5.476  -9.712 -24.427  1.00  0.00      BS   P  
ATOM    286  O1P ADE B  10       5.754 -10.840 -25.316  1.00  0.00      BS   O  
ATOM    287  O2P ADE B  10       4.534  -9.958 -23.272  1.00  0.00      BS   O  
ATOM    288  C5' ADE B  10       7.743  -8.580 -24.924  1.00  0.00      BS   C  
ATOM    289  O5' ADE B  10       6.865  -9.129 -23.843  1.00  0.00      BS   O  
ATOM    290  C4' ADE B  10       8.177  -7.083 -24.804  1.00  0.00      BS   C  
ATOM    291  O4' ADE B  10       7.110  -6.174 -25.175  1.00  0.00      BS   O  
ATOM    292  C3' ADE B  10       8.565  -6.610 -23.340  1.00  0.00      BS   C  
ATOM    293  O3' ADE B  10       9.649  -5.687 -23.327  1.00  0.00      BS   O  
ATOM    294  C2' ADE B  10       7.325  -5.972 -22.779  1.00  0.00      BS   C  
ATOM    295  C1' ADE B  10       6.683  -5.352 -24.099  1.00  0.00      BS   C  
ATOM    296  N1  ADE B  10       2.524  -2.890 -25.642  1.00  0.00      BS   N  
ATOM    297  C2  ADE B  10       3.791  -2.634 -25.803  1.00  0.00      BS   C  
ATOM    298  N3  ADE B  10       4.838  -3.286 -25.326  1.00  0.00      BS   N  
ATOM    299  C4  ADE B  10       4.420  -4.443 -24.730  1.00  0.00      BS   C  
ATOM    300  C5  ADE B  10       3.125  -4.841 -24.478  1.00  0.00      BS   C  
ATOM    301  C6  ADE B  10       2.127  -4.019 -24.998  1.00  0.00      BS   C  
ATOM    302  N6  ADE B  10       0.838  -4.357 -24.901  1.00  0.00      BS   N  
ATOM    303  N7  ADE B  10       3.088  -5.881 -23.605  1.00  0.00      BS   N  
ATOM    304  C8  ADE B  10       4.377  -6.183 -23.414  1.00  0.00      BS   C  
ATOM    305  N9  ADE B  10       5.235  -5.325 -24.093  1.00  0.00      BS   N  
ATOM    306  H2  ADE B  10       3.995  -1.769 -26.433  1.00  0.00      BS   H  
ATOM    307  H8  ADE B  10       4.673  -6.933 -22.680  1.00  0.00      BS   H  
ATOM    308  H1' ADE B  10       6.949  -4.274 -24.119  1.00  0.00      BS   H  
ATOM    309  H2' ADE B  10       7.514  -5.233 -21.970  1.00  0.00      BS   H  
ATOM    310  H3' ADE B  10       8.715  -7.600 -22.859  1.00  0.00      BS   H  
ATOM    311  H4' ADE B  10       9.071  -7.006 -25.459  1.00  0.00      BS   H  
ATOM    312  H5' ADE B  10       7.307  -8.597 -25.946  1.00  0.00      BS   H  
ATOM    313  H61 ADE B  10       0.153  -3.674 -25.159  1.00  0.00      BS   H  
ATOM    314  H62 ADE B  10       0.593  -5.261 -24.551  1.00  0.00      BS   H  
ATOM    315 H2'' ADE B  10       6.699  -6.844 -22.494  1.00  0.00      BS   H  
ATOM    316 H5'' ADE B  10       8.717  -9.112 -24.955  1.00  0.00      BS   H  
ATOM    317  P   GUA B  11      10.526  -5.412 -22.033  1.00  0.00      BS   P  
ATOM    318  O1P GUA B  11      11.942  -5.401 -22.373  1.00  0.00      BS   O  
ATOM    319  O2P GUA B  11      10.056  -6.262 -20.928  1.00  0.00      BS   O  
ATOM    320  C5' GUA B  11      10.070  -2.873 -22.587  1.00  0.00      BS   C  
ATOM    321  O5' GUA B  11      10.109  -3.930 -21.578  1.00  0.00      BS   O  
ATOM    322  C4' GUA B  11       9.133  -1.753 -22.124  1.00  0.00      BS   C  
ATOM    323  O4' GUA B  11       7.780  -2.133 -22.477  1.00  0.00      BS   O  
ATOM    324  C3' GUA B  11       9.032  -1.506 -20.627  1.00  0.00      BS   C  
ATOM    325  O3' GUA B  11       8.927  -0.099 -20.321  1.00  0.00      BS   O  
ATOM    326  C2' GUA B  11       7.758  -2.245 -20.183  1.00  0.00      BS   C  
ATOM    327  C1' GUA B  11       6.923  -1.831 -21.401  1.00  0.00      BS   C  
ATOM    328  N1  GUA B  11       2.285  -0.885 -23.255  1.00  0.00      BS   N  
ATOM    329  C2  GUA B  11       3.506  -0.291 -23.520  1.00  0.00      BS   C  
ATOM    330  N2  GUA B  11       3.531   0.815 -24.211  1.00  0.00      BS   N  
ATOM    331  N3  GUA B  11       4.632  -0.612 -22.901  1.00  0.00      BS   N  
ATOM    332  C4  GUA B  11       4.522  -1.724 -22.218  1.00  0.00      BS   C  
ATOM    333  C5  GUA B  11       3.347  -2.457 -21.934  1.00  0.00      BS   C  
ATOM    334  C6  GUA B  11       2.102  -1.956 -22.328  1.00  0.00      BS   C  
ATOM    335  O6  GUA B  11       1.050  -2.485 -22.121  1.00  0.00      BS   O  
ATOM    336  N7  GUA B  11       3.719  -3.600 -21.206  1.00  0.00      BS   N  
ATOM    337  C8  GUA B  11       4.951  -3.449 -20.969  1.00  0.00      BS   C  
ATOM    338  N9  GUA B  11       5.558  -2.326 -21.539  1.00  0.00      BS   N  
ATOM    339  H1  GUA B  11       1.370  -0.522 -23.484  1.00  0.00      BS   H  
ATOM    340  H8  GUA B  11       5.382  -4.223 -20.333  1.00  0.00      BS   H  
ATOM    341  H1' GUA B  11       6.890  -0.726 -21.510  1.00  0.00      BS   H  
ATOM    342  H2' GUA B  11       7.381  -1.918 -19.190  1.00  0.00      BS   H  
ATOM    343  H21 GUA B  11       2.740   1.163 -24.715  1.00  0.00      BS   H  
ATOM    344  H3' GUA B  11       9.922  -1.981 -20.160  1.00  0.00      BS   H  
ATOM    345  H22 GUA B  11       4.436   0.909 -24.626  1.00  0.00      BS   H  
ATOM    346  H4' GUA B  11       9.371  -0.821 -22.680  1.00  0.00      BS   H  
ATOM    347  H5' GUA B  11       9.740  -3.337 -23.541  1.00  0.00      BS   H  
ATOM    348 H2'' GUA B  11       8.088  -3.303 -20.090  1.00  0.00      BS   H  
ATOM    349 H5'' GUA B  11      11.110  -2.521 -22.763  1.00  0.00      BS   H  
ATOM    350  P   CYT B  12       9.821   0.594 -19.300  1.00  0.00      BS   P  
ATOM    351  O1P CYT B  12      11.205   0.580 -19.825  1.00  0.00      BS   O  
ATOM    352  O2P CYT B  12       9.551  -0.066 -18.036  1.00  0.00      BS   O  
ATOM    353  C5' CYT B  12       9.765   3.092 -20.176  1.00  0.00      BS   C  
ATOM    354  O5' CYT B  12       9.419   2.160 -19.227  1.00  0.00      BS   O  
ATOM    355  C4' CYT B  12       8.505   3.742 -20.705  1.00  0.00      BS   C  
ATOM    356  O4' CYT B  12       7.630   2.772 -21.336  1.00  0.00      BS   O  
ATOM    357  C3' CYT B  12       7.621   4.446 -19.655  1.00  0.00      BS   C  
ATOM    358  O3' CYT B  12       8.104   5.730 -19.397  1.00  0.00      BS   O  
ATOM    359  C2' CYT B  12       6.400   4.628 -20.511  1.00  0.00      BS   C  
ATOM    360  C1' CYT B  12       6.321   3.308 -21.280  1.00  0.00      BS   C  
ATOM    361  N1  CYT B  12       5.402   2.301 -20.755  1.00  0.00      BS   N  
ATOM    362  C2  CYT B  12       4.023   2.396 -21.003  1.00  0.00      BS   C  
ATOM    363  O2  CYT B  12       3.545   3.337 -21.641  1.00  0.00      BS   O  
ATOM    364  N3  CYT B  12       3.280   1.382 -20.455  1.00  0.00      BS   N  
ATOM    365  C4  CYT B  12       3.766   0.381 -19.647  1.00  0.00      BS   C  
ATOM    366  N4  CYT B  12       2.942  -0.514 -19.167  1.00  0.00      BS   N  
ATOM    367  C5  CYT B  12       5.087   0.437 -19.250  1.00  0.00      BS   C  
ATOM    368  C6  CYT B  12       5.889   1.394 -19.754  1.00  0.00      BS   C  
ATOM    369  H5  CYT B  12       5.315  -0.343 -18.524  1.00  0.00      BS   H  
ATOM    370  H6  CYT B  12       6.947   1.479 -19.510  1.00  0.00      BS   H  
ATOM    371  H1' CYT B  12       5.893   3.531 -22.280  1.00  0.00      BS   H  
ATOM    372  H2' CYT B  12       6.461   5.459 -21.247  1.00  0.00      BS   H  
ATOM    373  H3' CYT B  12       7.457   3.833 -18.744  1.00  0.00      BS   H  
ATOM    374  H4' CYT B  12       8.779   4.501 -21.469  1.00  0.00      BS   H  
ATOM    375  H41 CYT B  12       2.020  -0.499 -19.552  1.00  0.00      BS   H  
ATOM    376  H5' CYT B  12      10.228   2.656 -21.086  1.00  0.00      BS   H  
ATOM    377  H42 CYT B  12       3.254  -1.357 -18.731  1.00  0.00      BS   H  
ATOM    378 H2'' CYT B  12       5.532   4.696 -19.820  1.00  0.00      BS   H  
ATOM    379 H5'' CYT B  12      10.571   3.769 -19.819  1.00  0.00      BS   H  
ATOM    380  P   THY B  13       7.897   6.536 -18.107  1.00  0.00      BS   P  
ATOM    381  O1P THY B  13       8.823   7.634 -18.122  1.00  0.00      BS   O  
ATOM    382  O2P THY B  13       8.087   5.583 -16.964  1.00  0.00      BS   O  
ATOM    383  C5' THY B  13       5.827   7.910 -19.248  1.00  0.00      BS   C  
ATOM    384  O5' THY B  13       6.333   6.997 -18.238  1.00  0.00      BS   O  
ATOM    385  C4' THY B  13       4.394   8.312 -18.936  1.00  0.00      BS   C  
ATOM    386  O4' THY B  13       3.518   7.156 -19.029  1.00  0.00      BS   O  
ATOM    387  C3' THY B  13       4.202   8.800 -17.515  1.00  0.00      BS   C  
ATOM    388  O3' THY B  13       3.419  10.101 -17.482  1.00  0.00      BS   O  
ATOM    389  C2' THY B  13       3.502   7.716 -16.745  1.00  0.00      BS   C  
ATOM    390  C1' THY B  13       2.787   6.968 -17.876  1.00  0.00      BS   C  
ATOM    391  N1  THY B  13       2.639   5.539 -17.709  1.00  0.00      BS   N  
ATOM    392  C2  THY B  13       1.395   5.065 -17.470  1.00  0.00      BS   C  
ATOM    393  O2  THY B  13       0.378   5.759 -17.495  1.00  0.00      BS   O  
ATOM    394  N3  THY B  13       1.448   3.681 -17.111  1.00  0.00      BS   N  
ATOM    395  C4  THY B  13       2.563   2.852 -17.018  1.00  0.00      BS   C  
ATOM    396  O4  THY B  13       2.454   1.604 -16.802  1.00  0.00      BS   O  
ATOM    397  C5  THY B  13       3.825   3.508 -17.216  1.00  0.00      BS   C  
ATOM    398  C5M THY B  13       5.080   2.783 -16.725  1.00  0.00      BS   C  
ATOM    399  C6  THY B  13       3.797   4.815 -17.506  1.00  0.00      BS   C  
ATOM    400  H3  THY B  13       0.532   3.289 -16.950  1.00  0.00      BS   H  
ATOM    401  H6  THY B  13       4.725   5.377 -17.609  1.00  0.00      BS   H  
ATOM    402  H1' THY B  13       1.835   7.506 -18.071  1.00  0.00      BS   H  
ATOM    403  H2' THY B  13       2.843   8.210 -15.999  1.00  0.00      BS   H  
ATOM    404  H3' THY B  13       5.220   9.065 -17.156  1.00  0.00      BS   H  
ATOM    405  H4' THY B  13       3.896   8.909 -19.731  1.00  0.00      BS   H  
ATOM    406  H5' THY B  13       5.815   7.318 -20.187  1.00  0.00      BS   H  
ATOM    407  H51 THY B  13       5.332   3.103 -15.692  1.00  0.00      BS   H  
ATOM    408  H52 THY B  13       5.807   3.004 -17.536  1.00  0.00      BS   H  
ATOM    409  H53 THY B  13       4.791   1.711 -16.665  1.00  0.00      BS   H  
ATOM    410 H2'' THY B  13       4.256   7.015 -16.329  1.00  0.00      BS   H  
ATOM    411 H5'' THY B  13       6.414   8.853 -19.274  1.00  0.00      BS   H  
ATOM    412  P   THY B  14       3.586  10.944 -16.240  1.00  0.00      BS   P  
ATOM    413  O1P THY B  14       3.478  12.339 -16.652  1.00  0.00      BS   O  
ATOM    414  O2P THY B  14       4.827  10.619 -15.499  1.00  0.00      BS   O  
ATOM    415  C5' THY B  14       1.038  10.989 -15.665  1.00  0.00      BS   C  
ATOM    416  O5' THY B  14       2.339  10.621 -15.287  1.00  0.00      BS   O  
ATOM    417  C4' THY B  14      -0.103  10.359 -14.841  1.00  0.00      BS   C  
ATOM    418  O4' THY B  14      -0.177   9.003 -15.244  1.00  0.00      BS   O  
ATOM    419  C3' THY B  14       0.247  10.061 -13.353  1.00  0.00      BS   C  
ATOM    420  O3' THY B  14       0.055  11.262 -12.603  1.00  0.00      BS   O  
ATOM    421  C2' THY B  14      -0.813   9.065 -13.050  1.00  0.00      BS   C  
ATOM    422  C1' THY B  14      -0.838   8.246 -14.327  1.00  0.00      BS   C  
ATOM    423  N1  THY B  14      -0.159   6.923 -14.105  1.00  0.00      BS   N  
ATOM    424  C2  THY B  14      -1.016   5.875 -13.996  1.00  0.00      BS   C  
ATOM    425  O2  THY B  14      -2.235   5.994 -13.938  1.00  0.00      BS   O  
ATOM    426  N3  THY B  14      -0.361   4.665 -13.803  1.00  0.00      BS   N  
ATOM    427  C4  THY B  14       0.994   4.482 -13.718  1.00  0.00      BS   C  
ATOM    428  O4  THY B  14       1.507   3.387 -13.607  1.00  0.00      BS   O  
ATOM    429  C5  THY B  14       1.763   5.640 -13.713  1.00  0.00      BS   C  
ATOM    430  C5M THY B  14       3.243   5.404 -13.497  1.00  0.00      BS   C  
ATOM    431  C6  THY B  14       1.160   6.814 -13.994  1.00  0.00      BS   C  
ATOM    432  H3  THY B  14      -0.876   3.798 -13.760  1.00  0.00      BS   H  
ATOM    433  H6  THY B  14       1.770   7.704 -13.844  1.00  0.00      BS   H  
ATOM    434  H1' THY B  14      -1.854   8.124 -14.762  1.00  0.00      BS   H  
ATOM    435  H2' THY B  14      -1.815   9.545 -13.029  1.00  0.00      BS   H  
ATOM    436  H3' THY B  14       1.266   9.623 -13.288  1.00  0.00      BS   H  
ATOM    437  H4' THY B  14      -1.076  10.846 -15.067  1.00  0.00      BS   H  
ATOM    438  H5' THY B  14       0.835  10.699 -16.717  1.00  0.00      BS   H  
ATOM    439  H51 THY B  14       3.563   4.581 -12.822  1.00  0.00      BS   H  
ATOM    440  H52 THY B  14       3.737   6.309 -13.085  1.00  0.00      BS   H  
ATOM    441  H53 THY B  14       3.766   5.224 -14.460  1.00  0.00      BS   H  
ATOM    442 H2'' THY B  14      -0.512   8.599 -12.087  1.00  0.00      BS   H  
ATOM    443 H5'' THY B  14       0.918  12.093 -15.670  1.00  0.00      BS   H  
ATOM    444  P   ADE B  15       0.434  11.439 -11.045  1.00  0.00      BS   P  
ATOM    445  O1P ADE B  15       0.234  12.809 -10.617  1.00  0.00      BS   O  
ATOM    446  O2P ADE B  15       1.823  10.910 -10.994  1.00  0.00      BS   O  
ATOM    447  C5' ADE B  15      -1.946  10.720 -10.301  1.00  0.00      BS   C  
ATOM    448  O5' ADE B  15      -0.525  10.434 -10.203  1.00  0.00      BS   O  
ATOM    449  C4' ADE B  15      -2.813   9.511  -9.864  1.00  0.00      BS   C  
ATOM    450  O4' ADE B  15      -2.639   8.320 -10.700  1.00  0.00      BS   O  
ATOM    451  C3' ADE B  15      -2.517   9.059  -8.409  1.00  0.00      BS   C  
ATOM    452  O3' ADE B  15      -3.235   9.743  -7.428  1.00  0.00      BS   O  
ATOM    453  C2' ADE B  15      -3.138   7.644  -8.421  1.00  0.00      BS   C  
ATOM    454  C1' ADE B  15      -2.719   7.143  -9.861  1.00  0.00      BS   C  
ATOM    455  N1  ADE B  15      -0.756   2.485 -10.317  1.00  0.00      BS   N  
ATOM    456  C2  ADE B  15      -2.013   3.007 -10.211  1.00  0.00      BS   C  
ATOM    457  N3  ADE B  15      -2.377   4.193 -10.106  1.00  0.00      BS   N  
ATOM    458  C4  ADE B  15      -1.361   5.086 -10.042  1.00  0.00      BS   C  
ATOM    459  C5  ADE B  15      -0.026   4.717 -10.038  1.00  0.00      BS   C  
ATOM    460  C6  ADE B  15       0.280   3.351 -10.179  1.00  0.00      BS   C  
ATOM    461  N6  ADE B  15       1.584   2.916 -10.161  1.00  0.00      BS   N  
ATOM    462  N7  ADE B  15       0.722   5.884  -9.861  1.00  0.00      BS   N  
ATOM    463  C8  ADE B  15      -0.160   6.864  -9.828  1.00  0.00      BS   C  
ATOM    464  N9  ADE B  15      -1.433   6.426  -9.998  1.00  0.00      BS   N  
ATOM    465  H2  ADE B  15      -2.820   2.277 -10.276  1.00  0.00      BS   H  
ATOM    466  H8  ADE B  15       0.128   7.886  -9.587  1.00  0.00      BS   H  
ATOM    467  H1' ADE B  15      -3.427   6.400 -10.283  1.00  0.00      BS   H  
ATOM    468  H2' ADE B  15      -4.238   7.803  -8.390  1.00  0.00      BS   H  
ATOM    469  H3' ADE B  15      -1.433   9.000  -8.177  1.00  0.00      BS   H  
ATOM    470  H4' ADE B  15      -3.893   9.770  -9.862  1.00  0.00      BS   H  
ATOM    471  H5' ADE B  15      -2.279  11.126 -11.280  1.00  0.00      BS   H  
ATOM    472  H61 ADE B  15       1.799   1.945 -10.055  1.00  0.00      BS   H  
ATOM    473  H62 ADE B  15       2.346   3.510 -10.416  1.00  0.00      BS   H  
ATOM    474 H2'' ADE B  15      -2.747   7.222  -7.469  1.00  0.00      BS   H  
ATOM    475 H5'' ADE B  15      -2.299  11.473  -9.563  1.00  0.00      BS   H  
ATOM    476  P   CYT B  16      -2.784  10.082  -6.021  1.00  0.00      BS   P  
ATOM    477  O1P CYT B  16      -3.619  11.163  -5.400  1.00  0.00      BS   O  
ATOM    478  O2P CYT B  16      -1.339  10.485  -6.038  1.00  0.00      BS   O  
ATOM    479  C5' CYT B  16      -4.205   8.090  -5.014  1.00  0.00      BS   C  
ATOM    480  O5' CYT B  16      -2.918   8.681  -5.329  1.00  0.00      BS   O  
ATOM    481  C4' CYT B  16      -4.002   6.670  -4.429  1.00  0.00      BS   C  
ATOM    482  O4' CYT B  16      -3.524   5.720  -5.389  1.00  0.00      BS   O  
ATOM    483  C3' CYT B  16      -3.012   6.489  -3.277  1.00  0.00      BS   C  
ATOM    484  O3' CYT B  16      -3.559   6.980  -1.992  1.00  0.00      BS   O  
ATOM    485  C2' CYT B  16      -2.731   4.955  -3.264  1.00  0.00      BS   C  
ATOM    486  C1' CYT B  16      -2.726   4.663  -4.737  1.00  0.00      BS   C  
ATOM    487  N1  CYT B  16      -1.370   4.533  -5.353  1.00  0.00      BS   N  
ATOM    488  C2  CYT B  16      -0.834   3.250  -5.509  1.00  0.00      BS   C  
ATOM    489  O2  CYT B  16      -1.530   2.235  -5.269  1.00  0.00      BS   O  
ATOM    490  N3  CYT B  16       0.363   3.064  -6.018  1.00  0.00      BS   N  
ATOM    491  C4  CYT B  16       1.112   4.094  -6.310  1.00  0.00      BS   C  
ATOM    492  N4  CYT B  16       2.340   3.874  -6.860  1.00  0.00      BS   N  
ATOM    493  C5  CYT B  16       0.669   5.433  -6.115  1.00  0.00      BS   C  
ATOM    494  C6  CYT B  16      -0.542   5.592  -5.542  1.00  0.00      BS   C  
ATOM    495  H5  CYT B  16       1.323   6.250  -6.420  1.00  0.00      BS   H  
ATOM    496  H6  CYT B  16      -1.002   6.572  -5.410  1.00  0.00      BS   H  
ATOM    497  H1' CYT B  16      -3.252   3.712  -4.965  1.00  0.00      BS   H  
ATOM    498  H2' CYT B  16      -3.610   4.486  -2.773  1.00  0.00      BS   H  
ATOM    499  H3' CYT B  16      -2.105   7.107  -3.451  1.00  0.00      BS   H  
ATOM    500  H4' CYT B  16      -5.019   6.333  -4.134  1.00  0.00      BS   H  
ATOM    501  H41 CYT B  16       2.562   2.912  -7.021  1.00  0.00      BS   H  
ATOM    502  H5' CYT B  16      -4.796   7.853  -5.924  1.00  0.00      BS   H  
ATOM    503  H42 CYT B  16       2.941   4.656  -7.021  1.00  0.00      BS   H  
ATOM    504 H2'' CYT B  16      -1.840   4.598  -2.704  1.00  0.00      BS   H  
ATOM    505 H5'' CYT B  16      -4.789   8.743  -4.331  1.00  0.00      BS   H  
ATOM    506  P   ADE B  17      -2.650   7.124  -0.726  1.00  0.00      BS   P  
ATOM    507  O1P ADE B  17      -3.466   7.707   0.331  1.00  0.00      BS   O  
ATOM    508  O2P ADE B  17      -1.384   7.817  -1.165  1.00  0.00      BS   O  
ATOM    509  C5' ADE B  17      -3.292   4.742   0.047  1.00  0.00      BS   C  
ATOM    510  O5' ADE B  17      -2.316   5.639  -0.396  1.00  0.00      BS   O  
ATOM    511  C4' ADE B  17      -2.673   3.511   0.674  1.00  0.00      BS   C  
ATOM    512  O4' ADE B  17      -1.845   2.862  -0.415  1.00  0.00      BS   O  
ATOM    513  C3' ADE B  17      -1.712   3.749   1.784  1.00  0.00      BS   C  
ATOM    514  O3' ADE B  17      -1.788   2.770   2.800  1.00  0.00      BS   O  
ATOM    515  C2' ADE B  17      -0.349   3.744   1.161  1.00  0.00      BS   C  
ATOM    516  C1' ADE B  17      -0.480   2.720   0.005  1.00  0.00      BS   C  
ATOM    517  N1  ADE B  17       3.071   0.888  -3.244  1.00  0.00      BS   N  
ATOM    518  C2  ADE B  17       2.412   0.333  -2.150  1.00  0.00      BS   C  
ATOM    519  N3  ADE B  17       1.479   0.875  -1.361  1.00  0.00      BS   N  
ATOM    520  C4  ADE B  17       1.197   2.152  -1.713  1.00  0.00      BS   C  
ATOM    521  C5  ADE B  17       1.745   2.786  -2.734  1.00  0.00      BS   C  
ATOM    522  C6  ADE B  17       2.668   2.116  -3.514  1.00  0.00      BS   C  
ATOM    523  N6  ADE B  17       3.366   2.711  -4.474  1.00  0.00      BS   N  
ATOM    524  N7  ADE B  17       1.197   4.047  -2.840  1.00  0.00      BS   N  
ATOM    525  C8  ADE B  17       0.451   4.173  -1.835  1.00  0.00      BS   C  
ATOM    526  N9  ADE B  17       0.303   2.982  -1.127  1.00  0.00      BS   N  
ATOM    527  H2  ADE B  17       2.553  -0.736  -1.995  1.00  0.00      BS   H  
ATOM    528  H8  ADE B  17      -0.180   5.026  -1.586  1.00  0.00      BS   H  
ATOM    529  H1' ADE B  17      -0.279   1.694   0.381  1.00  0.00      BS   H  
ATOM    530  H2' ADE B  17       0.468   3.481   1.866  1.00  0.00      BS   H  
ATOM    531  H3' ADE B  17      -1.970   4.751   2.186  1.00  0.00      BS   H  
ATOM    532  H4' ADE B  17      -3.441   2.807   1.058  1.00  0.00      BS   H  
ATOM    533  H5' ADE B  17      -4.014   4.418  -0.732  1.00  0.00      BS   H  
ATOM    534  H61 ADE B  17       4.061   2.227  -5.007  1.00  0.00      BS   H  
ATOM    535  H62 ADE B  17       3.449   3.704  -4.550  1.00  0.00      BS   H  
ATOM    536 H2'' ADE B  17      -0.208   4.705   0.622  1.00  0.00      BS   H  
ATOM    537 H5'' ADE B  17      -3.830   5.275   0.859  1.00  0.00      BS   H  
ATOM    538  P   ADE B  18      -1.064   3.071   4.178  1.00  0.00      BS   P  
ATOM    539  O1P ADE B  18      -1.946   2.767   5.318  1.00  0.00      BS   O  
ATOM    540  O2P ADE B  18      -0.463   4.449   4.166  1.00  0.00      BS   O  
ATOM    541  C5' ADE B  18      -0.177   0.644   4.553  1.00  0.00      BS   C  
ATOM    542  O5' ADE B  18       0.081   2.043   4.126  1.00  0.00      BS   O  
ATOM    543  C4' ADE B  18       1.094  -0.267   4.426  1.00  0.00      BS   C  
ATOM    544  O4' ADE B  18       1.833  -0.203   3.103  1.00  0.00      BS   O  
ATOM    545  C3' ADE B  18       2.070   0.269   5.479  1.00  0.00      BS   C  
ATOM    546  O3' ADE B  18       2.805  -0.845   6.186  1.00  0.00      BS   O  
ATOM    547  C2' ADE B  18       2.940   1.154   4.616  1.00  0.00      BS   C  
ATOM    548  C1' ADE B  18       2.999   0.483   3.283  1.00  0.00      BS   C  
ATOM    549  N1  ADE B  18       5.521   1.333  -1.190  1.00  0.00      BS   N  
ATOM    550  C2  ADE B  18       5.476   0.285  -0.377  1.00  0.00      BS   C  
ATOM    551  N3  ADE B  18       4.829   0.054   0.791  1.00  0.00      BS   N  
ATOM    552  C4  ADE B  18       4.023   1.156   1.061  1.00  0.00      BS   C  
ATOM    553  C5  ADE B  18       3.964   2.355   0.346  1.00  0.00      BS   C  
ATOM    554  C6  ADE B  18       4.782   2.399  -0.826  1.00  0.00      BS   C  
ATOM    555  N6  ADE B  18       4.884   3.455  -1.671  1.00  0.00      BS   N  
ATOM    556  N7  ADE B  18       3.156   3.293   0.977  1.00  0.00      BS   N  
ATOM    557  C8  ADE B  18       2.747   2.667   2.042  1.00  0.00      BS   C  
ATOM    558  N9  ADE B  18       3.239   1.354   2.157  1.00  0.00      BS   N  
ATOM    559  H2  ADE B  18       6.176  -0.444  -0.785  1.00  0.00      BS   H  
ATOM    560  H8  ADE B  18       2.100   3.004   2.853  1.00  0.00      BS   H  
ATOM    561  H1' ADE B  18       3.765  -0.322   3.273  1.00  0.00      BS   H  
ATOM    562  H2' ADE B  18       3.881   1.421   5.144  1.00  0.00      BS   H  
ATOM    563  H3' ADE B  18       1.620   0.979   6.204  1.00  0.00      BS   H  
ATOM    564  H4' ADE B  18       0.911  -1.345   4.625  1.00  0.00      BS   H  
ATOM    565  H5' ADE B  18      -0.984   0.261   3.892  1.00  0.00      BS   H  
ATOM    566  H61 ADE B  18       5.290   3.259  -2.563  1.00  0.00      BS   H  
ATOM    567  H62 ADE B  18       4.320   4.274  -1.565  1.00  0.00      BS   H  
ATOM    568 H2'' ADE B  18       2.426   2.139   4.600  1.00  0.00      BS   H  
ATOM    569 H5'' ADE B  18      -0.473   0.597   5.622  1.00  0.00      BS   H  
ATOM    570  P   CYT B  19       3.964  -0.544   7.238  1.00  0.00      BS   P  
ATOM    571  O1P CYT B  19       4.125  -1.785   8.120  1.00  0.00      BS   O  
ATOM    572  O2P CYT B  19       3.804   0.718   7.918  1.00  0.00      BS   O  
ATOM    573  C5' CYT B  19       5.702  -1.641   5.591  1.00  0.00      BS   C  
ATOM    574  O5' CYT B  19       5.218  -0.488   6.337  1.00  0.00      BS   O  
ATOM    575  C4' CYT B  19       7.082  -1.433   5.157  1.00  0.00      BS   C  
ATOM    576  O4' CYT B  19       7.114  -0.705   3.970  1.00  0.00      BS   O  
ATOM    577  C3' CYT B  19       8.079  -0.819   6.109  1.00  0.00      BS   C  
ATOM    578  O3' CYT B  19       9.342  -1.436   5.983  1.00  0.00      BS   O  
ATOM    579  C2' CYT B  19       8.184   0.601   5.614  1.00  0.00      BS   C  
ATOM    580  C1' CYT B  19       7.980   0.425   4.102  1.00  0.00      BS   C  
ATOM    581  N1  CYT B  19       7.355   1.542   3.328  1.00  0.00      BS   N  
ATOM    582  C2  CYT B  19       7.893   1.881   2.091  1.00  0.00      BS   C  
ATOM    583  O2  CYT B  19       8.857   1.300   1.592  1.00  0.00      BS   O  
ATOM    584  N3  CYT B  19       7.372   3.011   1.480  1.00  0.00      BS   N  
ATOM    585  C4  CYT B  19       6.479   3.815   2.156  1.00  0.00      BS   C  
ATOM    586  N4  CYT B  19       6.060   4.912   1.541  1.00  0.00      BS   N  
ATOM    587  C5  CYT B  19       5.987   3.452   3.446  1.00  0.00      BS   C  
ATOM    588  C6  CYT B  19       6.524   2.367   3.996  1.00  0.00      BS   C  
ATOM    589  H5  CYT B  19       5.335   4.117   4.012  1.00  0.00      BS   H  
ATOM    590  H6  CYT B  19       6.030   1.800   4.786  1.00  0.00      BS   H  
ATOM    591  H1' CYT B  19       8.963   0.233   3.621  1.00  0.00      BS   H  
ATOM    592  H2' CYT B  19       9.095   1.186   5.858  1.00  0.00      BS   H  
ATOM    593  H3' CYT B  19       7.720  -0.824   7.161  1.00  0.00      BS   H  
ATOM    594  H4' CYT B  19       7.579  -2.418   5.025  1.00  0.00      BS   H  
ATOM    595  H41 CYT B  19       6.570   5.286   0.765  1.00  0.00      BS   H  
ATOM    596  H5' CYT B  19       5.052  -1.858   4.716  1.00  0.00      BS   H  
ATOM    597  H42 CYT B  19       5.342   5.507   1.901  1.00  0.00      BS   H  
ATOM    598 H2'' CYT B  19       7.307   1.164   5.999  1.00  0.00      BS   H  
ATOM    599 H5'' CYT B  19       5.639  -2.588   6.167  1.00  0.00      BS   H  
ATOM    600  P   ADE B  20      10.475  -1.211   7.025  1.00  0.00      BS   P  
ATOM    601  O1P ADE B  20      10.856  -2.567   7.595  1.00  0.00      BS   O  
ATOM    602  O2P ADE B  20      10.072  -0.224   7.999  1.00  0.00      BS   O  
ATOM    603  C5' ADE B  20      12.250  -1.380   5.147  1.00  0.00      BS   C  
ATOM    604  O5' ADE B  20      11.687  -0.589   6.181  1.00  0.00      BS   O  
ATOM    605  C4' ADE B  20      13.266  -0.586   4.293  1.00  0.00      BS   C  
ATOM    606  O4' ADE B  20      12.647   0.510   3.486  1.00  0.00      BS   O  
ATOM    607  C3' ADE B  20      14.433   0.001   5.040  1.00  0.00      BS   C  
ATOM    608  O3' ADE B  20      15.700  -0.248   4.464  1.00  0.00      BS   O  
ATOM    609  C2' ADE B  20      14.129   1.529   5.091  1.00  0.00      BS   C  
ATOM    610  C1' ADE B  20      13.277   1.784   3.845  1.00  0.00      BS   C  
ATOM    611  N1  ADE B  20      11.332   6.191   2.105  1.00  0.00      BS   N  
ATOM    612  C2  ADE B  20      12.524   5.626   1.841  1.00  0.00      BS   C  
ATOM    613  N3  ADE B  20      12.924   4.448   2.408  1.00  0.00      BS   N  
ATOM    614  C4  ADE B  20      12.026   3.898   3.305  1.00  0.00      BS   C  
ATOM    615  C5  ADE B  20      10.810   4.514   3.649  1.00  0.00      BS   C  
ATOM    616  C6  ADE B  20      10.442   5.705   3.031  1.00  0.00      BS   C  
ATOM    617  N6  ADE B  20       9.314   6.371   3.239  1.00  0.00      BS   N  
ATOM    618  N7  ADE B  20      10.206   3.829   4.694  1.00  0.00      BS   N  
ATOM    619  C8  ADE B  20      11.014   2.716   4.826  1.00  0.00      BS   C  
ATOM    620  N9  ADE B  20      12.184   2.752   4.036  1.00  0.00      BS   N  
ATOM    621  H2  ADE B  20      13.198   6.129   1.147  1.00  0.00      BS   H  
ATOM    622  H8  ADE B  20      10.907   1.854   5.485  1.00  0.00      BS   H  
ATOM    623  H1' ADE B  20      13.950   2.070   3.009  1.00  0.00      BS   H  
ATOM    624  H2' ADE B  20      15.034   2.170   5.031  1.00  0.00      BS   H  
ATOM    625  H3' ADE B  20      14.414  -0.406   6.073  1.00  0.00      BS   H  
ATOM    626  H4' ADE B  20      13.644  -1.240   3.479  1.00  0.00      BS   H  
ATOM    627  H5' ADE B  20      11.460  -1.653   4.415  1.00  0.00      BS   H  
ATOM    628  H61 ADE B  20       9.132   7.166   2.661  1.00  0.00      BS   H  
ATOM    629  H62 ADE B  20       8.748   6.209   4.046  1.00  0.00      BS   H  
ATOM    630  H3T ADE B  20      16.198   0.533   4.718  1.00  0.00      BS   H  
ATOM    631 H2'' ADE B  20      13.475   1.716   5.969  1.00  0.00      BS   H  
ATOM    632 H5'' ADE B  20      12.782  -2.227   5.629  1.00  0.00      BS   H  
TER   
ATOM    633  C5' URA R   1      12.321  13.410  -3.870  1.00  0.00      R    C  
ATOM    634  O5' URA R   1      10.895  13.574  -3.559  1.00  0.00      R    O  
ATOM    635  C4' URA R   1      13.031  12.318  -3.138  1.00  0.00      R    C  
ATOM    636  O4' URA R   1      12.728  12.240  -1.680  1.00  0.00      R    O  
ATOM    637  C3' URA R   1      12.670  10.860  -3.568  1.00  0.00      R    C  
ATOM    638  O3' URA R   1      13.290  10.573  -4.781  1.00  0.00      R    O  
ATOM    639  C2' URA R   1      13.303  10.021  -2.506  1.00  0.00      R    C  
ATOM    640  O2' URA R   1      14.760   9.915  -2.520  1.00  0.00      R    O  
ATOM    641  C1' URA R   1      12.909  10.848  -1.317  1.00  0.00      R    C  
ATOM    642  N1  URA R   1      11.712  10.260  -0.662  1.00  0.00      R    N  
ATOM    643  C2  URA R   1      11.909   9.282   0.321  1.00  0.00      R    C  
ATOM    644  O2  URA R   1      13.008   8.882   0.623  1.00  0.00      R    O  
ATOM    645  N3  URA R   1      10.773   8.811   0.833  1.00  0.00      R    N  
ATOM    646  C4  URA R   1       9.455   9.249   0.659  1.00  0.00      R    C  
ATOM    647  O4  URA R   1       8.616   8.796   1.519  1.00  0.00      R    O  
ATOM    648  C5  URA R   1       9.319  10.330  -0.322  1.00  0.00      R    C  
ATOM    649  C6  URA R   1      10.386  10.841  -0.895  1.00  0.00      R    C  
ATOM    650  H3  URA R   1      10.815   8.005   1.441  1.00  0.00      R    H  
ATOM    651  H5  URA R   1       8.433  10.964  -0.282  1.00  0.00      R    H  
ATOM    652  H6  URA R   1      10.262  11.822  -1.354  1.00  0.00      R    H  
ATOM    653  H1' URA R   1      13.740  10.951  -0.588  1.00  0.00      R    H  
ATOM    654  H2' URA R   1      14.966   9.198  -3.124  1.00  0.00      R    H  
ATOM    655  H3' URA R   1      11.560  10.843  -3.531  1.00  0.00      R    H  
ATOM    656  H4' URA R   1      14.131  12.414  -3.265  1.00  0.00      R    H  
ATOM    657  H5' URA R   1      12.843  14.345  -3.575  1.00  0.00      R    H  
ATOM    658  H5T URA R   1      10.802  14.161  -2.805  1.00  0.00      R    H  
ATOM    659 H2'' URA R   1      12.899   8.989  -2.565  1.00  0.00      R    H  
ATOM    660 H5'' URA R   1      12.494  13.267  -4.957  1.00  0.00      R    H  
ATOM    661  P   GUA R   2      12.469   9.968  -5.982  1.00  0.00      R    P  
ATOM    662  O1P GUA R   2      13.164  10.458  -7.199  1.00  0.00      R    O  
ATOM    663  O2P GUA R   2      11.039  10.124  -5.799  1.00  0.00      R    O  
ATOM    664  C5' GUA R   2      14.207   7.986  -5.893  1.00  0.00      R    C  
ATOM    665  O5' GUA R   2      12.794   8.419  -5.862  1.00  0.00      R    O  
ATOM    666  C4' GUA R   2      14.318   6.690  -5.040  1.00  0.00      R    C  
ATOM    667  O4' GUA R   2      14.027   7.038  -3.649  1.00  0.00      R    O  
ATOM    668  C3' GUA R   2      13.370   5.530  -5.344  1.00  0.00      R    C  
ATOM    669  O3' GUA R   2      13.918   4.810  -6.487  1.00  0.00      R    O  
ATOM    670  C2' GUA R   2      13.461   4.729  -4.058  1.00  0.00      R    C  
ATOM    671  O2' GUA R   2      14.678   4.017  -3.911  1.00  0.00      R    O  
ATOM    672  C1' GUA R   2      13.412   5.872  -3.074  1.00  0.00      R    C  
ATOM    673  N1  GUA R   2       9.578   4.103  -0.359  1.00  0.00      R    N  
ATOM    674  C2  GUA R   2      10.921   3.670  -0.437  1.00  0.00      R    C  
ATOM    675  N2  GUA R   2      11.201   2.600   0.266  1.00  0.00      R    N  
ATOM    676  N3  GUA R   2      11.852   4.317  -1.117  1.00  0.00      R    N  
ATOM    677  C4  GUA R   2      11.350   5.407  -1.759  1.00  0.00      R    C  
ATOM    678  C5  GUA R   2      10.094   5.938  -1.664  1.00  0.00      R    C  
ATOM    679  C6  GUA R   2       9.108   5.238  -0.963  1.00  0.00      R    C  
ATOM    680  O6  GUA R   2       7.919   5.587  -0.906  1.00  0.00      R    O  
ATOM    681  N7  GUA R   2       9.919   6.970  -2.582  1.00  0.00      R    N  
ATOM    682  C8  GUA R   2      11.077   7.046  -3.178  1.00  0.00      R    C  
ATOM    683  N9  GUA R   2      11.967   6.130  -2.687  1.00  0.00      R    N  
ATOM    684  H1  GUA R   2       8.873   3.499   0.039  1.00  0.00      R    H  
ATOM    685  H8  GUA R   2      11.434   7.777  -3.903  1.00  0.00      R    H  
ATOM    686  H1' GUA R   2      13.943   5.654  -2.123  1.00  0.00      R    H  
ATOM    687  H2' GUA R   2      14.422   3.100  -3.799  1.00  0.00      R    H  
ATOM    688  H21 GUA R   2      10.576   2.018   0.786  1.00  0.00      R    H  
ATOM    689  H3' GUA R   2      12.394   6.020  -5.548  1.00  0.00      R    H  
ATOM    690  H22 GUA R   2      12.065   2.190  -0.027  1.00  0.00      R    H  
ATOM    691  H4' GUA R   2      15.367   6.348  -5.172  1.00  0.00      R    H  
ATOM    692  H5' GUA R   2      14.852   8.780  -5.462  1.00  0.00      R    H  
ATOM    693 H2'' GUA R   2      12.643   3.984  -3.957  1.00  0.00      R    H  
ATOM    694 H5'' GUA R   2      14.515   7.828  -6.948  1.00  0.00      R    H  
ATOM    695  P   URA R   3      13.050   3.928  -7.432  1.00  0.00      R    P  
ATOM    696  O1P URA R   3      13.913   3.480  -8.540  1.00  0.00      R    O  
ATOM    697  O2P URA R   3      11.774   4.599  -7.814  1.00  0.00      R    O  
ATOM    698  C5' URA R   3      13.602   1.624  -6.284  1.00  0.00      R    C  
ATOM    699  O5' URA R   3      12.668   2.725  -6.553  1.00  0.00      R    O  
ATOM    700  C4' URA R   3      13.149   0.712  -5.153  1.00  0.00      R    C  
ATOM    701  O4' URA R   3      12.586   1.432  -4.055  1.00  0.00      R    O  
ATOM    702  C3' URA R   3      12.152  -0.288  -5.604  1.00  0.00      R    C  
ATOM    703  O3' URA R   3      12.797  -1.390  -6.370  1.00  0.00      R    O  
ATOM    704  C2' URA R   3      11.471  -0.651  -4.256  1.00  0.00      R    C  
ATOM    705  O2' URA R   3      12.220  -1.707  -3.578  1.00  0.00      R    O  
ATOM    706  C1' URA R   3      11.487   0.697  -3.486  1.00  0.00      R    C  
ATOM    707  N1  URA R   3      10.179   1.493  -3.507  1.00  0.00      R    N  
ATOM    708  C2  URA R   3       9.259   1.239  -2.562  1.00  0.00      R    C  
ATOM    709  O2  URA R   3       9.465   0.348  -1.770  1.00  0.00      R    O  
ATOM    710  N3  URA R   3       8.087   2.034  -2.594  1.00  0.00      R    N  
ATOM    711  C4  URA R   3       7.818   3.085  -3.526  1.00  0.00      R    C  
ATOM    712  O4  URA R   3       6.774   3.682  -3.533  1.00  0.00      R    O  
ATOM    713  C5  URA R   3       8.853   3.251  -4.496  1.00  0.00      R    C  
ATOM    714  C6  URA R   3       9.923   2.454  -4.543  1.00  0.00      R    C  
ATOM    715  H3  URA R   3       7.330   1.847  -1.954  1.00  0.00      R    H  
ATOM    716  H5  URA R   3       8.711   4.099  -5.165  1.00  0.00      R    H  
ATOM    717  H6  URA R   3      10.553   2.486  -5.432  1.00  0.00      R    H  
ATOM    718  H1' URA R   3      11.850   0.518  -2.453  1.00  0.00      R    H  
ATOM    719  H2' URA R   3      11.550  -2.339  -3.310  1.00  0.00      R    H  
ATOM    720  H3' URA R   3      11.339   0.159  -6.216  1.00  0.00      R    H  
ATOM    721  H4' URA R   3      13.981   0.057  -4.815  1.00  0.00      R    H  
ATOM    722  H5' URA R   3      14.613   2.021  -6.051  1.00  0.00      R    H  
ATOM    723 H2'' URA R   3      10.417  -0.970  -4.400  1.00  0.00      R    H  
ATOM    724 H5'' URA R   3      13.745   1.025  -7.209  1.00  0.00      R    H  
ATOM    725  P   URA R   4      11.951  -2.333  -7.333  1.00  0.00      R    P  
ATOM    726  O1P URA R   4      12.805  -3.572  -7.506  1.00  0.00      R    O  
ATOM    727  O2P URA R   4      11.522  -1.542  -8.540  1.00  0.00      R    O  
ATOM    728  C5' URA R   4      10.795  -3.971  -5.657  1.00  0.00      R    C  
ATOM    729  O5' URA R   4      10.665  -2.779  -6.560  1.00  0.00      R    O  
ATOM    730  C4' URA R   4       9.555  -4.162  -4.814  1.00  0.00      R    C  
ATOM    731  O4' URA R   4       9.377  -3.049  -3.938  1.00  0.00      R    O  
ATOM    732  C3' URA R   4       8.217  -4.372  -5.434  1.00  0.00      R    C  
ATOM    733  O3' URA R   4       8.167  -5.603  -6.077  1.00  0.00      R    O  
ATOM    734  C2' URA R   4       7.319  -4.161  -4.179  1.00  0.00      R    C  
ATOM    735  O2' URA R   4       7.400  -5.257  -3.315  1.00  0.00      R    O  
ATOM    736  C1' URA R   4       7.998  -2.992  -3.609  1.00  0.00      R    C  
ATOM    737  N1  URA R   4       7.382  -1.664  -4.093  1.00  0.00      R    N  
ATOM    738  C2  URA R   4       6.196  -1.323  -3.547  1.00  0.00      R    C  
ATOM    739  O2  URA R   4       5.588  -1.928  -2.694  1.00  0.00      R    O  
ATOM    740  N3  URA R   4       5.695  -0.154  -4.070  1.00  0.00      R    N  
ATOM    741  C4  URA R   4       6.147   0.587  -5.114  1.00  0.00      R    C  
ATOM    742  O4  URA R   4       5.484   1.516  -5.550  1.00  0.00      R    O  
ATOM    743  C5  URA R   4       7.364   0.056  -5.666  1.00  0.00      R    C  
ATOM    744  C6  URA R   4       7.866  -1.061  -5.219  1.00  0.00      R    C  
ATOM    745  H3  URA R   4       4.826   0.232  -3.730  1.00  0.00      R    H  
ATOM    746  H5  URA R   4       7.747   0.479  -6.595  1.00  0.00      R    H  
ATOM    747  H6  URA R   4       8.872  -1.346  -5.525  1.00  0.00      R    H  
ATOM    748  H1' URA R   4       7.918  -3.053  -2.502  1.00  0.00      R    H  
ATOM    749  H2' URA R   4       6.494  -5.430  -3.049  1.00  0.00      R    H  
ATOM    750  H3' URA R   4       8.116  -3.515  -6.132  1.00  0.00      R    H  
ATOM    751  H4' URA R   4       9.755  -4.956  -4.064  1.00  0.00      R    H  
ATOM    752  H5' URA R   4      11.686  -3.804  -5.016  1.00  0.00      R    H  
ATOM    753 H2'' URA R   4       6.255  -3.891  -4.350  1.00  0.00      R    H  
ATOM    754 H5'' URA R   4      10.934  -4.907  -6.239  1.00  0.00      R    H  
ATOM    755  P   GUA R   5       7.041  -5.997  -7.139  1.00  0.00      R    P  
ATOM    756  O1P GUA R   5       7.404  -7.345  -7.609  1.00  0.00      R    O  
ATOM    757  O2P GUA R   5       7.062  -4.918  -8.133  1.00  0.00      R    O  
ATOM    758  C5' GUA R   5       5.148  -6.834  -5.485  1.00  0.00      R    C  
ATOM    759  O5' GUA R   5       5.568  -6.028  -6.596  1.00  0.00      R    O  
ATOM    760  C4' GUA R   5       3.775  -6.406  -4.957  1.00  0.00      R    C  
ATOM    761  O4' GUA R   5       3.901  -5.150  -4.162  1.00  0.00      R    O  
ATOM    762  C3' GUA R   5       2.681  -6.114  -5.974  1.00  0.00      R    C  
ATOM    763  O3' GUA R   5       2.064  -7.285  -6.465  1.00  0.00      R    O  
ATOM    764  C2' GUA R   5       1.817  -5.152  -5.231  1.00  0.00      R    C  
ATOM    765  O2' GUA R   5       1.059  -5.860  -4.308  1.00  0.00      R    O  
ATOM    766  C1' GUA R   5       2.791  -4.302  -4.429  1.00  0.00      R    C  
ATOM    767  N1  GUA R   5       1.396   0.363  -5.985  1.00  0.00      R    N  
ATOM    768  C2  GUA R   5       0.707  -0.465  -5.126  1.00  0.00      R    C  
ATOM    769  N2  GUA R   5      -0.346  -0.073  -4.535  1.00  0.00      R    N  
ATOM    770  N3  GUA R   5       1.251  -1.665  -4.766  1.00  0.00      R    N  
ATOM    771  C4  GUA R   5       2.438  -1.901  -5.361  1.00  0.00      R    C  
ATOM    772  C5  GUA R   5       3.136  -1.134  -6.262  1.00  0.00      R    C  
ATOM    773  C6  GUA R   5       2.655   0.148  -6.522  1.00  0.00      R    C  
ATOM    774  O6  GUA R   5       3.084   1.055  -7.265  1.00  0.00      R    O  
ATOM    775  N7  GUA R   5       4.311  -1.769  -6.683  1.00  0.00      R    N  
ATOM    776  C8  GUA R   5       4.265  -2.926  -6.078  1.00  0.00      R    C  
ATOM    777  N9  GUA R   5       3.116  -3.073  -5.257  1.00  0.00      R    N  
ATOM    778  H1  GUA R   5       1.107   1.328  -6.061  1.00  0.00      R    H  
ATOM    779  H8  GUA R   5       5.038  -3.692  -6.142  1.00  0.00      R    H  
ATOM    780  H1' GUA R   5       2.346  -3.960  -3.471  1.00  0.00      R    H  
ATOM    781  H2' GUA R   5       0.199  -5.434  -4.272  1.00  0.00      R    H  
ATOM    782  H21 GUA R   5      -0.683   0.849  -4.732  1.00  0.00      R    H  
ATOM    783  H3' GUA R   5       3.232  -5.633  -6.810  1.00  0.00      R    H  
ATOM    784  H22 GUA R   5      -0.786  -0.750  -3.945  1.00  0.00      R    H  
ATOM    785  H4' GUA R   5       3.378  -7.131  -4.215  1.00  0.00      R    H  
ATOM    786  H5' GUA R   5       5.916  -6.842  -4.682  1.00  0.00      R    H  
ATOM    787 H2'' GUA R   5       1.195  -4.503  -5.884  1.00  0.00      R    H  
ATOM    788 H5'' GUA R   5       4.982  -7.893  -5.780  1.00  0.00      R    H  
ATOM    789  P   URA R   6       1.512  -7.211  -7.970  1.00  0.00      R    P  
ATOM    790  O1P URA R   6       0.960  -8.540  -8.207  1.00  0.00      R    O  
ATOM    791  O2P URA R   6       2.677  -6.809  -8.780  1.00  0.00      R    O  
ATOM    792  C5' URA R   6      -0.846  -6.451  -7.249  1.00  0.00      R    C  
ATOM    793  O5' URA R   6       0.279  -6.201  -8.049  1.00  0.00      R    O  
ATOM    794  C4' URA R   6      -1.820  -5.270  -7.400  1.00  0.00      R    C  
ATOM    795  O4' URA R   6      -1.315  -4.111  -6.809  1.00  0.00      R    O  
ATOM    796  C3' URA R   6      -2.203  -4.856  -8.846  1.00  0.00      R    C  
ATOM    797  O3' URA R   6      -3.238  -5.823  -9.377  1.00  0.00      R    O  
ATOM    798  C2' URA R   6      -2.772  -3.404  -8.522  1.00  0.00      R    C  
ATOM    799  O2' URA R   6      -4.046  -3.427  -7.897  1.00  0.00      R    O  
ATOM    800  C1' URA R   6      -1.710  -2.953  -7.530  1.00  0.00      R    C  
ATOM    801  N1  URA R   6      -0.638  -2.164  -8.167  1.00  0.00      R    N  
ATOM    802  C2  URA R   6      -0.955  -0.880  -8.586  1.00  0.00      R    C  
ATOM    803  O2  URA R   6      -2.138  -0.434  -8.509  1.00  0.00      R    O  
ATOM    804  N3  URA R   6       0.014  -0.149  -9.091  1.00  0.00      R    N  
ATOM    805  C4  URA R   6       1.297  -0.596  -9.466  1.00  0.00      R    C  
ATOM    806  O4  URA R   6       2.077   0.113 -10.083  1.00  0.00      R    O  
ATOM    807  C5  URA R   6       1.586  -1.939  -8.978  1.00  0.00      R    C  
ATOM    808  C6  URA R   6       0.637  -2.623  -8.361  1.00  0.00      R    C  
ATOM    809  H3  URA R   6      -0.256   0.697  -9.574  1.00  0.00      R    H  
ATOM    810  H5  URA R   6       2.528  -2.398  -9.277  1.00  0.00      R    H  
ATOM    811  H6  URA R   6       0.668  -3.687  -8.131  1.00  0.00      R    H  
ATOM    812  H1' URA R   6      -2.258  -2.300  -6.817  1.00  0.00      R    H  
ATOM    813  H2' URA R   6      -4.639  -3.130  -8.591  1.00  0.00      R    H  
ATOM    814  H3' URA R   6      -1.243  -4.921  -9.402  1.00  0.00      R    H  
ATOM    815  H4' URA R   6      -2.821  -5.419  -6.941  1.00  0.00      R    H  
ATOM    816  H5' URA R   6      -0.579  -6.455  -6.171  1.00  0.00      R    H  
ATOM    817 H2'' URA R   6      -2.763  -2.728  -9.403  1.00  0.00      R    H  
ATOM    818 H5'' URA R   6      -1.356  -7.424  -7.417  1.00  0.00      R    H  
ATOM    819  P   ADE R   7      -3.750  -5.644 -10.832  1.00  0.00      R    P  
ATOM    820  O1P ADE R   7      -4.508  -6.805 -11.162  1.00  0.00      R    O  
ATOM    821  O2P ADE R   7      -2.561  -5.476 -11.637  1.00  0.00      R    O  
ATOM    822  C5' ADE R   7      -5.958  -4.132 -10.499  1.00  0.00      R    C  
ATOM    823  O5' ADE R   7      -4.565  -4.323 -10.924  1.00  0.00      R    O  
ATOM    824  C4' ADE R   7      -6.445  -2.663 -10.759  1.00  0.00      R    C  
ATOM    825  O4' ADE R   7      -5.511  -1.642 -10.216  1.00  0.00      R    O  
ATOM    826  C3' ADE R   7      -6.433  -2.359 -12.339  1.00  0.00      R    C  
ATOM    827  O3' ADE R   7      -7.636  -3.043 -12.965  1.00  0.00      R    O  
ATOM    828  C2' ADE R   7      -6.444  -0.862 -12.278  1.00  0.00      R    C  
ATOM    829  O2' ADE R   7      -7.704  -0.353 -11.933  1.00  0.00      R    O  
ATOM    830  C1' ADE R   7      -5.406  -0.606 -11.136  1.00  0.00      R    C  
ATOM    831  N1  ADE R   7      -2.138   2.455 -13.728  1.00  0.00      R    N  
ATOM    832  C2  ADE R   7      -3.358   2.633 -13.250  1.00  0.00      R    C  
ATOM    833  N3  ADE R   7      -4.138   1.815 -12.528  1.00  0.00      R    N  
ATOM    834  C4  ADE R   7      -3.519   0.661 -12.279  1.00  0.00      R    C  
ATOM    835  C5  ADE R   7      -2.183   0.346 -12.520  1.00  0.00      R    C  
ATOM    836  C6  ADE R   7      -1.497   1.334 -13.304  1.00  0.00      R    C  
ATOM    837  N6  ADE R   7      -0.161   1.246 -13.616  1.00  0.00      R    N  
ATOM    838  N7  ADE R   7      -1.894  -0.972 -12.136  1.00  0.00      R    N  
ATOM    839  C8  ADE R   7      -2.976  -1.350 -11.621  1.00  0.00      R    C  
ATOM    840  N9  ADE R   7      -4.054  -0.435 -11.631  1.00  0.00      R    N  
ATOM    841  H2  ADE R   7      -3.760   3.614 -13.508  1.00  0.00      R    H  
ATOM    842  H8  ADE R   7      -3.141  -2.346 -11.212  1.00  0.00      R    H  
ATOM    843  H1' ADE R   7      -5.627   0.317 -10.559  1.00  0.00      R    H  
ATOM    844  H2' ADE R   7      -7.815   0.532 -12.288  1.00  0.00      R    H  
ATOM    845  H3' ADE R   7      -5.528  -2.817 -12.791  1.00  0.00      R    H  
ATOM    846  H4' ADE R   7      -7.478  -2.527 -10.372  1.00  0.00      R    H  
ATOM    847  H5' ADE R   7      -6.102  -4.283  -9.408  1.00  0.00      R    H  
ATOM    848  H61 ADE R   7       0.161   0.368 -13.972  1.00  0.00      R    H  
ATOM    849  H62 ADE R   7       0.368   2.093 -13.659  1.00  0.00      R    H  
ATOM    850 H2'' ADE R   7      -6.017  -0.496 -13.236  1.00  0.00      R    H  
ATOM    851 H5'' ADE R   7      -6.639  -4.803 -11.068  1.00  0.00      R    H  
ATOM    852  P   ADE R   8      -7.430  -3.197 -14.530  1.00  0.00      R    P  
ATOM    853  O1P ADE R   8      -8.657  -3.676 -15.173  1.00  0.00      R    O  
ATOM    854  O2P ADE R   8      -6.185  -3.998 -14.706  1.00  0.00      R    O  
ATOM    855  C5' ADE R   8      -8.256  -0.825 -15.413  1.00  0.00      R    C  
ATOM    856  O5' ADE R   8      -7.148  -1.739 -15.109  1.00  0.00      R    O  
ATOM    857  C4' ADE R   8      -7.938   0.674 -15.676  1.00  0.00      R    C  
ATOM    858  O4' ADE R   8      -6.919   1.232 -14.763  1.00  0.00      R    O  
ATOM    859  C3' ADE R   8      -7.353   0.910 -17.121  1.00  0.00      R    C  
ATOM    860  O3' ADE R   8      -8.362   0.937 -18.176  1.00  0.00      R    O  
ATOM    861  C2' ADE R   8      -6.674   2.213 -16.918  1.00  0.00      R    C  
ATOM    862  O2' ADE R   8      -7.533   3.348 -16.768  1.00  0.00      R    O  
ATOM    863  C1' ADE R   8      -6.008   1.995 -15.622  1.00  0.00      R    C  
ATOM    864  N1  ADE R   8      -1.196   2.698 -17.244  1.00  0.00      R    N  
ATOM    865  C2  ADE R   8      -2.255   3.489 -17.157  1.00  0.00      R    C  
ATOM    866  N3  ADE R   8      -3.437   3.292 -16.624  1.00  0.00      R    N  
ATOM    867  C4  ADE R   8      -3.584   1.967 -16.352  1.00  0.00      R    C  
ATOM    868  C5  ADE R   8      -2.570   0.990 -16.386  1.00  0.00      R    C  
ATOM    869  C6  ADE R   8      -1.329   1.394 -16.809  1.00  0.00      R    C  
ATOM    870  N6  ADE R   8      -0.212   0.588 -16.872  1.00  0.00      R    N  
ATOM    871  N7  ADE R   8      -3.148  -0.209 -15.938  1.00  0.00      R    N  
ATOM    872  C8  ADE R   8      -4.362   0.053 -15.570  1.00  0.00      R    C  
ATOM    873  N9  ADE R   8      -4.713   1.341 -15.858  1.00  0.00      R    N  
ATOM    874  H2  ADE R   8      -2.026   4.534 -17.374  1.00  0.00      R    H  
ATOM    875  H8  ADE R   8      -5.109  -0.604 -15.125  1.00  0.00      R    H  
ATOM    876  H1' ADE R   8      -5.883   2.922 -15.021  1.00  0.00      R    H  
ATOM    877  H2' ADE R   8      -6.910   4.071 -16.673  1.00  0.00      R    H  
ATOM    878  H3' ADE R   8      -6.641   0.065 -17.241  1.00  0.00      R    H  
ATOM    879  H4' ADE R   8      -8.813   1.358 -15.660  1.00  0.00      R    H  
ATOM    880  H5' ADE R   8      -8.944  -0.781 -14.542  1.00  0.00      R    H  
ATOM    881  H61 ADE R   8       0.731   0.921 -16.904  1.00  0.00      R    H  
ATOM    882  H62 ADE R   8      -0.325  -0.382 -16.658  1.00  0.00      R    H  
ATOM    883 H2'' ADE R   8      -5.931   2.352 -17.732  1.00  0.00      R    H  
ATOM    884 H5'' ADE R   8      -8.707  -1.301 -16.310  1.00  0.00      R    H  
ATOM    885  P   GUA R   9      -8.029   0.278 -19.604  1.00  0.00      R    P  
ATOM    886  O1P GUA R   9      -9.300   0.150 -20.360  1.00  0.00      R    O  
ATOM    887  O2P GUA R   9      -7.215  -0.961 -19.322  1.00  0.00      R    O  
ATOM    888  C5' GUA R   9      -7.732   2.560 -20.662  1.00  0.00      R    C  
ATOM    889  O5' GUA R   9      -7.090   1.340 -20.260  1.00  0.00      R    O  
ATOM    890  C4' GUA R   9      -6.657   3.567 -21.068  1.00  0.00      R    C  
ATOM    891  O4' GUA R   9      -5.613   3.575 -20.021  1.00  0.00      R    O  
ATOM    892  C3' GUA R   9      -5.865   3.249 -22.368  1.00  0.00      R    C  
ATOM    893  O3' GUA R   9      -6.563   3.794 -23.505  1.00  0.00      R    O  
ATOM    894  C2' GUA R   9      -4.464   3.983 -22.112  1.00  0.00      R    C  
ATOM    895  O2' GUA R   9      -4.576   5.396 -22.348  1.00  0.00      R    O  
ATOM    896  C1' GUA R   9      -4.309   3.708 -20.640  1.00  0.00      R    C  
ATOM    897  N1  GUA R   9       0.434   2.016 -20.563  1.00  0.00      R    N  
ATOM    898  C2  GUA R   9      -0.001   3.294 -20.736  1.00  0.00      R    C  
ATOM    899  N2  GUA R   9       0.932   4.144 -20.957  1.00  0.00      R    N  
ATOM    900  N3  GUA R   9      -1.323   3.683 -20.753  1.00  0.00      R    N  
ATOM    901  C4  GUA R   9      -2.115   2.603 -20.489  1.00  0.00      R    C  
ATOM    902  C5  GUA R   9      -1.722   1.310 -20.216  1.00  0.00      R    C  
ATOM    903  C6  GUA R   9      -0.347   0.902 -20.313  1.00  0.00      R    C  
ATOM    904  O6  GUA R   9       0.178  -0.215 -20.114  1.00  0.00      R    O  
ATOM    905  N7  GUA R   9      -2.861   0.485 -20.072  1.00  0.00      R    N  
ATOM    906  C8  GUA R   9      -3.849   1.293 -20.223  1.00  0.00      R    C  
ATOM    907  N9  GUA R   9      -3.464   2.607 -20.430  1.00  0.00      R    N  
ATOM    908  H1  GUA R   9       1.380   1.756 -20.804  1.00  0.00      R    H  
ATOM    909  H8  GUA R   9      -4.878   0.933 -20.240  1.00  0.00      R    H  
ATOM    910  H1' GUA R   9      -3.811   4.579 -20.161  1.00  0.00      R    H  
ATOM    911  H2' GUA R   9      -5.189   5.509 -23.078  1.00  0.00      R    H  
ATOM    912  H21 GUA R   9       1.870   4.064 -21.294  1.00  0.00      R    H  
ATOM    913  H3' GUA R   9      -5.691   2.153 -22.417  1.00  0.00      R    H  
ATOM    914  H22 GUA R   9       0.584   5.048 -20.707  1.00  0.00      R    H  
ATOM    915  H4' GUA R   9      -7.112   4.575 -21.170  1.00  0.00      R    H  
ATOM    916  H5' GUA R   9      -8.411   2.926 -19.863  1.00  0.00      R    H  
ATOM    917 H2'' GUA R   9      -3.568   3.610 -22.651  1.00  0.00      R    H  
ATOM    918 H5'' GUA R   9      -8.425   2.345 -21.503  1.00  0.00      R    H  
ATOM    919  P   CYT R  10      -7.265   2.974 -24.579  1.00  0.00      R    P  
ATOM    920  O1P CYT R  10      -8.411   3.694 -25.018  1.00  0.00      R    O  
ATOM    921  O2P CYT R  10      -7.664   1.659 -23.991  1.00  0.00      R    O  
ATOM    922  C5' CYT R  10      -5.462   4.060 -26.150  1.00  0.00      R    C  
ATOM    923  O5' CYT R  10      -6.148   2.892 -25.729  1.00  0.00      R    O  
ATOM    924  C4' CYT R  10      -3.910   3.827 -26.323  1.00  0.00      R    C  
ATOM    925  O4' CYT R  10      -3.251   3.542 -25.058  1.00  0.00      R    O  
ATOM    926  C3' CYT R  10      -3.460   2.656 -27.220  1.00  0.00      R    C  
ATOM    927  O3' CYT R  10      -3.745   3.001 -28.582  1.00  0.00      R    O  
ATOM    928  C2' CYT R  10      -2.023   2.455 -26.846  1.00  0.00      R    C  
ATOM    929  O2' CYT R  10      -1.211   3.463 -27.457  1.00  0.00      R    O  
ATOM    930  C1' CYT R  10      -2.081   2.746 -25.350  1.00  0.00      R    C  
ATOM    931  N1  CYT R  10      -2.011   1.527 -24.533  1.00  0.00      R    N  
ATOM    932  C2  CYT R  10      -0.723   1.068 -24.127  1.00  0.00      R    C  
ATOM    933  O2  CYT R  10       0.319   1.662 -24.503  1.00  0.00      R    O  
ATOM    934  N3  CYT R  10      -0.731  -0.057 -23.426  1.00  0.00      R    N  
ATOM    935  C4  CYT R  10      -1.783  -0.767 -23.217  1.00  0.00      R    C  
ATOM    936  N4  CYT R  10      -1.630  -1.869 -22.476  1.00  0.00      R    N  
ATOM    937  C5  CYT R  10      -3.062  -0.379 -23.660  1.00  0.00      R    C  
ATOM    938  C6  CYT R  10      -3.196   0.846 -24.193  1.00  0.00      R    C  
ATOM    939  H5  CYT R  10      -3.841  -1.087 -23.378  1.00  0.00      R    H  
ATOM    940  H6  CYT R  10      -4.156   1.217 -24.548  1.00  0.00      R    H  
ATOM    941  H1' CYT R  10      -1.328   3.474 -24.978  1.00  0.00      R    H  
ATOM    942  H2' CYT R  10      -0.942   3.018 -28.264  1.00  0.00      R    H  
ATOM    943  H3' CYT R  10      -3.978   1.698 -27.001  1.00  0.00      R    H  
ATOM    944  H4' CYT R  10      -3.494   4.772 -26.735  1.00  0.00      R    H  
ATOM    945  H41 CYT R  10      -0.751  -2.185 -22.119  1.00  0.00      R    H  
ATOM    946  H5' CYT R  10      -5.512   4.926 -25.456  1.00  0.00      R    H  
ATOM    947  H42 CYT R  10      -2.285  -2.602 -22.661  1.00  0.00      R    H  
ATOM    948  H3T CYT R  10      -3.407   2.391 -29.241  1.00  0.00      R    H  
ATOM    949 H2'' CYT R  10      -1.682   1.401 -26.924  1.00  0.00      R    H  
ATOM    950 H5'' CYT R  10      -5.829   4.437 -27.129  1.00  0.00      R    H  
TER   
ATOM    951  P   CYT T   9      -6.775   5.403 -41.017  1.00  0.00      TS   P  
ATOM    952  O1P CYT T   9      -5.820   4.729 -41.929  1.00  0.00      TS   O  
ATOM    953  O2P CYT T   9      -7.832   6.167 -41.662  1.00  0.00      TS   O  
ATOM    954  C5' CYT T   9      -8.313   4.993 -39.003  1.00  0.00      TS   C  
ATOM    955  O5' CYT T   9      -7.323   4.399 -39.885  1.00  0.00      TS   O  
ATOM    956  C4' CYT T   9      -8.785   4.076 -37.893  1.00  0.00      TS   C  
ATOM    957  O4' CYT T   9      -9.500   2.936 -38.381  1.00  0.00      TS   O  
ATOM    958  C3' CYT T   9      -7.607   3.428 -37.098  1.00  0.00      TS   C  
ATOM    959  O3' CYT T   9      -7.056   4.416 -36.144  1.00  0.00      TS   O  
ATOM    960  C2' CYT T   9      -8.272   2.276 -36.386  1.00  0.00      TS   C  
ATOM    961  C1' CYT T   9      -9.272   1.809 -37.485  1.00  0.00      TS   C  
ATOM    962  N1  CYT T   9      -8.767   0.592 -38.171  1.00  0.00      TS   N  
ATOM    963  C2  CYT T   9      -8.955  -0.564 -37.464  1.00  0.00      TS   C  
ATOM    964  O2  CYT T   9      -9.581  -0.487 -36.421  1.00  0.00      TS   O  
ATOM    965  N3  CYT T   9      -8.542  -1.679 -37.991  1.00  0.00      TS   N  
ATOM    966  C4  CYT T   9      -7.973  -1.650 -39.238  1.00  0.00      TS   C  
ATOM    967  N4  CYT T   9      -7.718  -2.791 -39.888  1.00  0.00      TS   N  
ATOM    968  C5  CYT T   9      -7.595  -0.436 -39.806  1.00  0.00      TS   C  
ATOM    969  O5T CYT T   9      -5.918   6.423 -40.163  1.00  0.00      TS   O  
ATOM    970  C6  CYT T   9      -8.087   0.643 -39.298  1.00  0.00      TS   C  
ATOM    971  H5  CYT T   9      -6.947  -0.402 -40.681  1.00  0.00      TS   H  
ATOM    972  H6  CYT T   9      -7.844   1.634 -39.683  1.00  0.00      TS   H  
ATOM    973  H1' CYT T   9     -10.189   1.568 -36.905  1.00  0.00      TS   H  
ATOM    974  H2' CYT T   9      -8.909   2.575 -35.526  1.00  0.00      TS   H  
ATOM    975  H3' CYT T   9      -6.915   3.054 -37.883  1.00  0.00      TS   H  
ATOM    976  H4' CYT T   9      -9.448   4.613 -37.181  1.00  0.00      TS   H  
ATOM    977  H41 CYT T   9      -8.017  -3.674 -39.526  1.00  0.00      TS   H  
ATOM    978  H5' CYT T   9      -9.266   5.256 -39.509  1.00  0.00      TS   H  
ATOM    979  H42 CYT T   9      -6.932  -2.787 -40.506  1.00  0.00      TS   H  
ATOM    980  H5T CYT T   9      -6.499   6.917 -39.578  1.00  0.00      TS   H  
ATOM    981 H2'' CYT T   9      -7.538   1.487 -36.120  1.00  0.00      TS   H  
ATOM    982 H5'' CYT T   9      -7.874   5.894 -38.522  1.00  0.00      TS   H  
ATOM    983  P   GUA T  10      -5.478   4.498 -36.205  1.00  0.00      TS   P  
ATOM    984  O1P GUA T  10      -5.051   5.610 -35.382  1.00  0.00      TS   O  
ATOM    985  O2P GUA T  10      -4.884   4.519 -37.554  1.00  0.00      TS   O  
ATOM    986  C5' GUA T  10      -5.205   2.955 -34.075  1.00  0.00      TS   C  
ATOM    987  O5' GUA T  10      -4.998   3.128 -35.486  1.00  0.00      TS   O  
ATOM    988  C4' GUA T  10      -4.853   1.598 -33.604  1.00  0.00      TS   C  
ATOM    989  O4' GUA T  10      -5.800   0.634 -34.205  1.00  0.00      TS   O  
ATOM    990  C3' GUA T  10      -3.511   1.028 -34.055  1.00  0.00      TS   C  
ATOM    991  O3' GUA T  10      -2.459   1.573 -33.244  1.00  0.00      TS   O  
ATOM    992  C2' GUA T  10      -3.686  -0.434 -33.773  1.00  0.00      TS   C  
ATOM    993  C1' GUA T  10      -5.063  -0.620 -34.462  1.00  0.00      TS   C  
ATOM    994  N1  GUA T  10      -3.338  -3.575 -38.189  1.00  0.00      TS   N  
ATOM    995  C2  GUA T  10      -3.476  -3.866 -36.853  1.00  0.00      TS   C  
ATOM    996  N2  GUA T  10      -3.002  -5.061 -36.441  1.00  0.00      TS   N  
ATOM    997  N3  GUA T  10      -3.982  -2.937 -35.973  1.00  0.00      TS   N  
ATOM    998  C4  GUA T  10      -4.467  -1.889 -36.602  1.00  0.00      TS   C  
ATOM    999  C5  GUA T  10      -4.565  -1.619 -37.921  1.00  0.00      TS   C  
ATOM   1000  C6  GUA T  10      -3.896  -2.493 -38.841  1.00  0.00      TS   C  
ATOM   1001  O6  GUA T  10      -3.804  -2.398 -40.036  1.00  0.00      TS   O  
ATOM   1002  N7  GUA T  10      -5.021  -0.398 -38.133  1.00  0.00      TS   N  
ATOM   1003  C8  GUA T  10      -5.252   0.148 -36.968  1.00  0.00      TS   C  
ATOM   1004  N9  GUA T  10      -4.986  -0.797 -35.980  1.00  0.00      TS   N  
ATOM   1005  H1  GUA T  10      -3.027  -4.360 -38.745  1.00  0.00      TS   H  
ATOM   1006  H8  GUA T  10      -5.596   1.164 -36.777  1.00  0.00      TS   H  
ATOM   1007  H1' GUA T  10      -5.589  -1.489 -34.012  1.00  0.00      TS   H  
ATOM   1008  H2' GUA T  10      -3.743  -0.656 -32.686  1.00  0.00      TS   H  
ATOM   1009  H21 GUA T  10      -2.407  -5.643 -36.994  1.00  0.00      TS   H  
ATOM   1010  H3' GUA T  10      -3.398   1.207 -35.146  1.00  0.00      TS   H  
ATOM   1011  H22 GUA T  10      -3.220  -5.283 -35.491  1.00  0.00      TS   H  
ATOM   1012  H4' GUA T  10      -5.012   1.602 -32.504  1.00  0.00      TS   H  
ATOM   1013  H5' GUA T  10      -6.293   2.939 -33.852  1.00  0.00      TS   H  
ATOM   1014 H2'' GUA T  10      -2.934  -1.117 -34.220  1.00  0.00      TS   H  
ATOM   1015 H5'' GUA T  10      -4.680   3.749 -33.502  1.00  0.00      TS   H  
ATOM   1016  P   THY T  11      -0.970   1.217 -33.646  1.00  0.00      TS   P  
ATOM   1017  O1P THY T  11      -0.625  -0.202 -33.536  1.00  0.00      TS   O  
ATOM   1018  O2P THY T  11      -0.784   1.842 -34.966  1.00  0.00      TS   O  
ATOM   1019  C5' THY T  11      -0.482   3.235 -32.081  1.00  0.00      TS   C  
ATOM   1020  O5' THY T  11      -0.094   1.982 -32.603  1.00  0.00      TS   O  
ATOM   1021  C4' THY T  11       0.291   3.478 -30.735  1.00  0.00      TS   C  
ATOM   1022  O4' THY T  11      -0.096   2.424 -29.782  1.00  0.00      TS   O  
ATOM   1023  C3' THY T  11       1.770   3.378 -30.841  1.00  0.00      TS   C  
ATOM   1024  O3' THY T  11       2.361   4.485 -30.151  1.00  0.00      TS   O  
ATOM   1025  C2' THY T  11       2.211   2.043 -30.193  1.00  0.00      TS   C  
ATOM   1026  C1' THY T  11       1.036   1.803 -29.226  1.00  0.00      TS   C  
ATOM   1027  N1  THY T  11       0.731   0.356 -28.855  1.00  0.00      TS   N  
ATOM   1028  C2  THY T  11       1.236  -0.184 -27.647  1.00  0.00      TS   C  
ATOM   1029  O2  THY T  11       1.953   0.449 -26.930  1.00  0.00      TS   O  
ATOM   1030  N3  THY T  11       0.735  -1.453 -27.390  1.00  0.00      TS   N  
ATOM   1031  C4  THY T  11       0.103  -2.339 -28.177  1.00  0.00      TS   C  
ATOM   1032  O4  THY T  11      -0.157  -3.478 -27.787  1.00  0.00      TS   O  
ATOM   1033  C5  THY T  11      -0.353  -1.747 -29.448  1.00  0.00      TS   C  
ATOM   1034  C5M THY T  11      -1.484  -2.368 -30.134  1.00  0.00      TS   C  
ATOM   1035  C6  THY T  11      -0.032  -0.445 -29.722  1.00  0.00      TS   C  
ATOM   1036  H3  THY T  11       1.289  -1.809 -26.625  1.00  0.00      TS   H  
ATOM   1037  H6  THY T  11      -0.564   0.070 -30.522  1.00  0.00      TS   H  
ATOM   1038  H1' THY T  11       1.198   2.461 -28.347  1.00  0.00      TS   H  
ATOM   1039  H2' THY T  11       3.192   1.944 -29.682  1.00  0.00      TS   H  
ATOM   1040  H3' THY T  11       2.065   3.267 -31.905  1.00  0.00      TS   H  
ATOM   1041  H4' THY T  11       0.047   4.547 -30.558  1.00  0.00      TS   H  
ATOM   1042  H5' THY T  11      -1.583   3.385 -32.094  1.00  0.00      TS   H  
ATOM   1043  H51 THY T  11      -1.703  -3.457 -30.099  1.00  0.00      TS   H  
ATOM   1044  H52 THY T  11      -1.596  -2.103 -31.207  1.00  0.00      TS   H  
ATOM   1045  H53 THY T  11      -2.425  -1.945 -29.720  1.00  0.00      TS   H  
ATOM   1046 H2'' THY T  11       2.162   1.277 -30.997  1.00  0.00      TS   H  
ATOM   1047 H5'' THY T  11      -0.114   3.962 -32.835  1.00  0.00      TS   H  
ATOM   1048  P   ADE T  12       3.360   5.530 -30.708  1.00  0.00      TS   P  
ATOM   1049  O1P ADE T  12       3.868   6.375 -29.589  1.00  0.00      TS   O  
ATOM   1050  O2P ADE T  12       2.651   6.260 -31.775  1.00  0.00      TS   O  
ATOM   1051  C5' ADE T  12       5.734   4.394 -30.455  1.00  0.00      TS   C  
ATOM   1052  O5' ADE T  12       4.611   4.669 -31.271  1.00  0.00      TS   O  
ATOM   1053  C4' ADE T  12       6.840   3.557 -31.149  1.00  0.00      TS   C  
ATOM   1054  O4' ADE T  12       6.323   2.158 -31.317  1.00  0.00      TS   O  
ATOM   1055  C3' ADE T  12       7.370   4.036 -32.525  1.00  0.00      TS   C  
ATOM   1056  O3' ADE T  12       8.769   3.709 -32.708  1.00  0.00      TS   O  
ATOM   1057  C2' ADE T  12       6.584   3.177 -33.459  1.00  0.00      TS   C  
ATOM   1058  C1' ADE T  12       6.378   1.846 -32.706  1.00  0.00      TS   C  
ATOM   1059  N1  ADE T  12       3.498  -2.287 -31.651  1.00  0.00      TS   N  
ATOM   1060  C2  ADE T  12       4.800  -2.023 -31.336  1.00  0.00      TS   C  
ATOM   1061  N3  ADE T  12       5.548  -0.914 -31.680  1.00  0.00      TS   N  
ATOM   1062  C4  ADE T  12       4.789  -0.126 -32.472  1.00  0.00      TS   C  
ATOM   1063  C5  ADE T  12       3.544  -0.305 -32.947  1.00  0.00      TS   C  
ATOM   1064  C6  ADE T  12       2.826  -1.417 -32.440  1.00  0.00      TS   C  
ATOM   1065  N6  ADE T  12       1.523  -1.568 -32.501  1.00  0.00      TS   N  
ATOM   1066  N7  ADE T  12       3.170   0.779 -33.762  1.00  0.00      TS   N  
ATOM   1067  C8  ADE T  12       4.165   1.596 -33.719  1.00  0.00      TS   C  
ATOM   1068  N9  ADE T  12       5.219   1.103 -33.042  1.00  0.00      TS   N  
ATOM   1069  H2  ADE T  12       5.267  -2.672 -30.595  1.00  0.00      TS   H  
ATOM   1070  H8  ADE T  12       4.125   2.518 -34.299  1.00  0.00      TS   H  
ATOM   1071  H1' ADE T  12       7.309   1.242 -32.745  1.00  0.00      TS   H  
ATOM   1072  H2' ADE T  12       7.095   3.029 -34.435  1.00  0.00      TS   H  
ATOM   1073  H3' ADE T  12       7.068   5.086 -32.723  1.00  0.00      TS   H  
ATOM   1074  H4' ADE T  12       7.737   3.529 -30.494  1.00  0.00      TS   H  
ATOM   1075  H5' ADE T  12       5.446   3.718 -29.622  1.00  0.00      TS   H  
ATOM   1076  H61 ADE T  12       0.822  -0.905 -32.765  1.00  0.00      TS   H  
ATOM   1077  H62 ADE T  12       1.284  -2.437 -32.069  1.00  0.00      TS   H  
ATOM   1078 H2'' ADE T  12       5.620   3.672 -33.701  1.00  0.00      TS   H  
ATOM   1079 H5'' ADE T  12       6.091   5.353 -30.021  1.00  0.00      TS   H  
ATOM   1080  P   THY T  13       9.829   4.775 -33.063  1.00  0.00      TS   P  
ATOM   1081  O1P THY T  13       9.923   5.719 -31.915  1.00  0.00      TS   O  
ATOM   1082  O2P THY T  13       9.633   5.421 -34.377  1.00  0.00      TS   O  
ATOM   1083  C5' THY T  13      11.430   3.102 -31.928  1.00  0.00      TS   C  
ATOM   1084  O5' THY T  13      11.161   4.025 -33.003  1.00  0.00      TS   O  
ATOM   1085  C4' THY T  13      11.871   1.651 -32.317  1.00  0.00      TS   C  
ATOM   1086  O4' THY T  13      10.702   0.910 -32.764  1.00  0.00      TS   O  
ATOM   1087  C3' THY T  13      12.937   1.616 -33.480  1.00  0.00      TS   C  
ATOM   1088  O3' THY T  13      13.981   0.570 -33.262  1.00  0.00      TS   O  
ATOM   1089  C2' THY T  13      12.044   1.342 -34.656  1.00  0.00      TS   C  
ATOM   1090  C1' THY T  13      10.920   0.508 -34.126  1.00  0.00      TS   C  
ATOM   1091  N1  THY T  13       9.642   0.759 -34.875  1.00  0.00      TS   N  
ATOM   1092  C2  THY T  13       8.736  -0.362 -34.841  1.00  0.00      TS   C  
ATOM   1093  O2  THY T  13       8.978  -1.429 -34.263  1.00  0.00      TS   O  
ATOM   1094  N3  THY T  13       7.621  -0.152 -35.485  1.00  0.00      TS   N  
ATOM   1095  C4  THY T  13       7.270   0.909 -36.272  1.00  0.00      TS   C  
ATOM   1096  O4  THY T  13       6.074   0.872 -36.738  1.00  0.00      TS   O  
ATOM   1097  C5  THY T  13       8.248   1.910 -36.407  1.00  0.00      TS   C  
ATOM   1098  C5M THY T  13       7.966   3.162 -37.216  1.00  0.00      TS   C  
ATOM   1099  C6  THY T  13       9.321   1.816 -35.683  1.00  0.00      TS   C  
ATOM   1100  H3  THY T  13       6.872  -0.829 -35.493  1.00  0.00      TS   H  
ATOM   1101  H6  THY T  13      10.091   2.574 -35.823  1.00  0.00      TS   H  
ATOM   1102  H1' THY T  13      11.265  -0.547 -34.165  1.00  0.00      TS   H  
ATOM   1103  H2' THY T  13      12.632   0.803 -35.429  1.00  0.00      TS   H  
ATOM   1104  H3' THY T  13      13.314   2.640 -33.687  1.00  0.00      TS   H  
ATOM   1105  H4' THY T  13      12.311   1.271 -31.371  1.00  0.00      TS   H  
ATOM   1106  H5' THY T  13      10.677   3.172 -31.115  1.00  0.00      TS   H  
ATOM   1107  H51 THY T  13       7.829   4.005 -36.507  1.00  0.00      TS   H  
ATOM   1108  H52 THY T  13       7.127   3.012 -37.928  1.00  0.00      TS   H  
ATOM   1109  H53 THY T  13       8.764   3.492 -37.915  1.00  0.00      TS   H  
ATOM   1110 H2'' THY T  13      11.773   2.330 -35.087  1.00  0.00      TS   H  
ATOM   1111 H5'' THY T  13      12.202   3.635 -31.332  1.00  0.00      TS   H  
ATOM   1112  P   ADE T  14      15.408   0.946 -33.600  1.00  0.00      TS   P  
ATOM   1113  O1P ADE T  14      16.136   1.257 -32.354  1.00  0.00      TS   O  
ATOM   1114  O2P ADE T  14      15.492   1.992 -34.656  1.00  0.00      TS   O  
ATOM   1115  C5' ADE T  14      16.102  -1.502 -33.376  1.00  0.00      TS   C  
ATOM   1116  O5' ADE T  14      15.928  -0.371 -34.278  1.00  0.00      TS   O  
ATOM   1117  C4' ADE T  14      15.936  -2.820 -34.109  1.00  0.00      TS   C  
ATOM   1118  O4' ADE T  14      14.717  -2.857 -34.884  1.00  0.00      TS   O  
ATOM   1119  C3' ADE T  14      17.051  -3.012 -35.142  1.00  0.00      TS   C  
ATOM   1120  O3' ADE T  14      17.377  -4.389 -35.351  1.00  0.00      TS   O  
ATOM   1121  C2' ADE T  14      16.389  -2.536 -36.447  1.00  0.00      TS   C  
ATOM   1122  C1' ADE T  14      14.922  -2.833 -36.292  1.00  0.00      TS   C  
ATOM   1123  N1  ADE T  14      10.133  -1.995 -37.795  1.00  0.00      TS   N  
ATOM   1124  C2  ADE T  14      10.700  -3.060 -37.233  1.00  0.00      TS   C  
ATOM   1125  N3  ADE T  14      11.997  -3.220 -36.910  1.00  0.00      TS   N  
ATOM   1126  C4  ADE T  14      12.736  -2.110 -37.125  1.00  0.00      TS   C  
ATOM   1127  C5  ADE T  14      12.252  -0.936 -37.706  1.00  0.00      TS   C  
ATOM   1128  C6  ADE T  14      10.846  -0.846 -37.987  1.00  0.00      TS   C  
ATOM   1129  N6  ADE T  14      10.095   0.149 -38.353  1.00  0.00      TS   N  
ATOM   1130  N7  ADE T  14      13.248  -0.042 -37.787  1.00  0.00      TS   N  
ATOM   1131  C8  ADE T  14      14.303  -0.572 -37.226  1.00  0.00      TS   C  
ATOM   1132  N9  ADE T  14      14.014  -1.850 -36.858  1.00  0.00      TS   N  
ATOM   1133  H2  ADE T  14      10.108  -3.971 -37.154  1.00  0.00      TS   H  
ATOM   1134  H8  ADE T  14      15.296  -0.140 -37.093  1.00  0.00      TS   H  
ATOM   1135  H1' ADE T  14      14.662  -3.850 -36.657  1.00  0.00      TS   H  
ATOM   1136  H2' ADE T  14      16.895  -3.003 -37.318  1.00  0.00      TS   H  
ATOM   1137  H3' ADE T  14      17.904  -2.351 -34.878  1.00  0.00      TS   H  
ATOM   1138  H4' ADE T  14      16.039  -3.721 -33.466  1.00  0.00      TS   H  
ATOM   1139  H5' ADE T  14      15.309  -1.524 -32.598  1.00  0.00      TS   H  
ATOM   1140  H61 ADE T  14       9.109   0.035 -38.464  1.00  0.00      TS   H  
ATOM   1141  H62 ADE T  14      10.542   0.957 -38.737  1.00  0.00      TS   H  
ATOM   1142 H2'' ADE T  14      16.649  -1.460 -36.542  1.00  0.00      TS   H  
ATOM   1143 H5'' ADE T  14      17.131  -1.514 -32.956  1.00  0.00      TS   H  
ATOM   1144  P   THY T  15      18.785  -4.858 -34.769  1.00  0.00      TS   P  
ATOM   1145  O1P THY T  15      18.547  -4.990 -33.272  1.00  0.00      TS   O  
ATOM   1146  O2P THY T  15      19.831  -3.878 -35.250  1.00  0.00      TS   O  
ATOM   1147  C5' THY T  15      18.243  -7.429 -35.203  1.00  0.00      TS   C  
ATOM   1148  O5' THY T  15      19.022  -6.212 -35.424  1.00  0.00      TS   O  
ATOM   1149  C4' THY T  15      18.081  -8.165 -36.479  1.00  0.00      TS   C  
ATOM   1150  O4' THY T  15      17.150  -7.562 -37.397  1.00  0.00      TS   O  
ATOM   1151  C3' THY T  15      19.460  -8.225 -37.252  1.00  0.00      TS   C  
ATOM   1152  O3' THY T  15      19.761  -9.514 -37.744  1.00  0.00      TS   O  
ATOM   1153  C2' THY T  15      19.307  -7.282 -38.430  1.00  0.00      TS   C  
ATOM   1154  C1' THY T  15      17.789  -7.307 -38.667  1.00  0.00      TS   C  
ATOM   1155  N1  THY T  15      17.177  -6.094 -39.237  1.00  0.00      TS   N  
ATOM   1156  C2  THY T  15      15.789  -5.891 -39.296  1.00  0.00      TS   C  
ATOM   1157  O2  THY T  15      15.001  -6.758 -38.932  1.00  0.00      TS   O  
ATOM   1158  N3  THY T  15      15.359  -4.729 -39.963  1.00  0.00      TS   N  
ATOM   1159  C4  THY T  15      16.188  -3.624 -40.314  1.00  0.00      TS   C  
ATOM   1160  O4  THY T  15      15.595  -2.652 -40.861  1.00  0.00      TS   O  
ATOM   1161  C5  THY T  15      17.578  -3.813 -40.082  1.00  0.00      TS   C  
ATOM   1162  C5M THY T  15      18.550  -2.787 -40.628  1.00  0.00      TS   C  
ATOM   1163  C6  THY T  15      18.003  -5.025 -39.609  1.00  0.00      TS   C  
ATOM   1164  H3  THY T  15      14.368  -4.702 -40.155  1.00  0.00      TS   H  
ATOM   1165  H6  THY T  15      19.040  -5.351 -39.700  1.00  0.00      TS   H  
ATOM   1166  H1' THY T  15      17.530  -8.194 -39.284  1.00  0.00      TS   H  
ATOM   1167  H2' THY T  15      20.030  -7.461 -39.255  1.00  0.00      TS   H  
ATOM   1168  H3' THY T  15      20.299  -7.846 -36.629  1.00  0.00      TS   H  
ATOM   1169  H4' THY T  15      17.718  -9.179 -36.204  1.00  0.00      TS   H  
ATOM   1170  H5' THY T  15      17.243  -7.214 -34.769  1.00  0.00      TS   H  
ATOM   1171  H51 THY T  15      18.453  -1.822 -40.088  1.00  0.00      TS   H  
ATOM   1172  H52 THY T  15      18.539  -2.656 -41.732  1.00  0.00      TS   H  
ATOM   1173  H53 THY T  15      19.580  -3.134 -40.399  1.00  0.00      TS   H  
ATOM   1174 H2'' THY T  15      19.592  -6.262 -38.096  1.00  0.00      TS   H  
ATOM   1175 H5'' THY T  15      18.767  -8.014 -34.417  1.00  0.00      TS   H  
ATOM   1176  P   ADE T  16      20.257 -10.716 -36.823  1.00  0.00      TS   P  
ATOM   1177  O1P ADE T  16      19.797 -10.506 -35.362  1.00  0.00      TS   O  
ATOM   1178  O2P ADE T  16      21.734 -10.872 -37.017  1.00  0.00      TS   O  
ATOM   1179  C5' ADE T  16      18.176 -12.388 -37.345  1.00  0.00      TS   C  
ATOM   1180  O5' ADE T  16      19.559 -12.058 -37.331  1.00  0.00      TS   O  
ATOM   1181  C4' ADE T  16      17.592 -12.639 -38.771  1.00  0.00      TS   C  
ATOM   1182  O4' ADE T  16      17.525 -11.378 -39.564  1.00  0.00      TS   O  
ATOM   1183  C3' ADE T  16      18.437 -13.624 -39.626  1.00  0.00      TS   C  
ATOM   1184  O3' ADE T  16      17.646 -14.522 -40.318  1.00  0.00      TS   O  
ATOM   1185  C2' ADE T  16      19.208 -12.672 -40.546  1.00  0.00      TS   C  
ATOM   1186  C1' ADE T  16      18.073 -11.683 -40.856  1.00  0.00      TS   C  
ATOM   1187  N1  ADE T  16      17.104  -6.891 -42.520  1.00  0.00      TS   N  
ATOM   1188  C2  ADE T  16      16.336  -7.944 -42.308  1.00  0.00      TS   C  
ATOM   1189  N3  ADE T  16      16.653  -9.212 -42.004  1.00  0.00      TS   N  
ATOM   1190  C4  ADE T  16      17.936  -9.348 -41.816  1.00  0.00      TS   C  
ATOM   1191  C5  ADE T  16      18.917  -8.348 -42.139  1.00  0.00      TS   C  
ATOM   1192  C6  ADE T  16      18.442  -6.983 -42.401  1.00  0.00      TS   C  
ATOM   1193  N6  ADE T  16      19.206  -5.909 -42.639  1.00  0.00      TS   N  
ATOM   1194  N7  ADE T  16      20.180  -8.760 -41.791  1.00  0.00      TS   N  
ATOM   1195  C8  ADE T  16      19.964  -9.970 -41.359  1.00  0.00      TS   C  
ATOM   1196  N9  ADE T  16      18.582 -10.409 -41.412  1.00  0.00      TS   N  
ATOM   1197  H2  ADE T  16      15.291  -7.669 -42.455  1.00  0.00      TS   H  
ATOM   1198  H8  ADE T  16      20.773 -10.673 -41.158  1.00  0.00      TS   H  
ATOM   1199  H1' ADE T  16      17.274 -12.156 -41.463  1.00  0.00      TS   H  
ATOM   1200  H2' ADE T  16      19.782 -13.084 -41.404  1.00  0.00      TS   H  
ATOM   1201  H3' ADE T  16      19.063 -14.150 -38.875  1.00  0.00      TS   H  
ATOM   1202  H4' ADE T  16      16.540 -12.998 -38.745  1.00  0.00      TS   H  
ATOM   1203  H5' ADE T  16      17.485 -11.614 -36.945  1.00  0.00      TS   H  
ATOM   1204  H61 ADE T  16      20.073  -6.044 -43.118  1.00  0.00      TS   H  
ATOM   1205  H62 ADE T  16      18.742  -5.121 -43.045  1.00  0.00      TS   H  
ATOM   1206 H2'' ADE T  16      20.003 -12.226 -39.911  1.00  0.00      TS   H  
ATOM   1207 H5'' ADE T  16      18.015 -13.301 -36.735  1.00  0.00      TS   H  
ATOM   1208  P   THY T  17      17.053 -15.823 -39.702  1.00  0.00      TS   P  
ATOM   1209  O1P THY T  17      16.570 -15.500 -38.304  1.00  0.00      TS   O  
ATOM   1210  O2P THY T  17      17.890 -17.013 -39.863  1.00  0.00      TS   O  
ATOM   1211  C5' THY T  17      14.500 -15.424 -40.250  1.00  0.00      TS   C  
ATOM   1212  O5' THY T  17      15.780 -16.097 -40.547  1.00  0.00      TS   O  
ATOM   1213  C4' THY T  17      13.727 -15.117 -41.534  1.00  0.00      TS   C  
ATOM   1214  O4' THY T  17      14.392 -14.091 -42.332  1.00  0.00      TS   O  
ATOM   1215  C3' THY T  17      13.637 -16.328 -42.554  1.00  0.00      TS   C  
ATOM   1216  O3' THY T  17      12.452 -16.469 -43.314  1.00  0.00      TS   O  
ATOM   1217  C2' THY T  17      14.873 -16.048 -43.475  1.00  0.00      TS   C  
ATOM   1218  C1' THY T  17      14.903 -14.572 -43.583  1.00  0.00      TS   C  
ATOM   1219  N1  THY T  17      16.197 -13.789 -43.773  1.00  0.00      TS   N  
ATOM   1220  C2  THY T  17      16.116 -12.438 -44.015  1.00  0.00      TS   C  
ATOM   1221  O2  THY T  17      15.045 -11.865 -44.054  1.00  0.00      TS   O  
ATOM   1222  N3  THY T  17      17.252 -11.831 -44.457  1.00  0.00      TS   N  
ATOM   1223  C4  THY T  17      18.521 -12.364 -44.482  1.00  0.00      TS   C  
ATOM   1224  O4  THY T  17      19.545 -11.748 -44.711  1.00  0.00      TS   O  
ATOM   1225  C5  THY T  17      18.553 -13.803 -44.148  1.00  0.00      TS   C  
ATOM   1226  C5M THY T  17      19.903 -14.505 -44.023  1.00  0.00      TS   C  
ATOM   1227  C6  THY T  17      17.394 -14.416 -43.690  1.00  0.00      TS   C  
ATOM   1228  H3  THY T  17      17.193 -10.825 -44.535  1.00  0.00      TS   H  
ATOM   1229  H6  THY T  17      17.316 -15.415 -43.261  1.00  0.00      TS   H  
ATOM   1230  H1' THY T  17      14.085 -14.423 -44.320  1.00  0.00      TS   H  
ATOM   1231  H2' THY T  17      14.933 -16.484 -44.495  1.00  0.00      TS   H  
ATOM   1232  H3' THY T  17      13.890 -17.290 -42.058  1.00  0.00      TS   H  
ATOM   1233  H4' THY T  17      12.726 -14.731 -41.246  1.00  0.00      TS   H  
ATOM   1234  H5' THY T  17      14.613 -14.497 -39.648  1.00  0.00      TS   H  
ATOM   1235  H51 THY T  17      19.775 -15.590 -43.823  1.00  0.00      TS   H  
ATOM   1236  H52 THY T  17      20.604 -14.064 -43.282  1.00  0.00      TS   H  
ATOM   1237  H53 THY T  17      20.468 -14.378 -44.971  1.00  0.00      TS   H  
ATOM   1238 H2'' THY T  17      15.752 -16.392 -42.889  1.00  0.00      TS   H  
ATOM   1239 H5'' THY T  17      13.935 -16.084 -39.558  1.00  0.00      TS   H  
ATOM   1240  P   ADE T  18      11.490 -17.773 -43.138  1.00  0.00      TS   P  
ATOM   1241  O1P ADE T  18      11.038 -17.817 -41.749  1.00  0.00      TS   O  
ATOM   1242  O2P ADE T  18      12.233 -18.961 -43.574  1.00  0.00      TS   O  
ATOM   1243  C5' ADE T  18       9.452 -16.305 -43.894  1.00  0.00      TS   C  
ATOM   1244  O5' ADE T  18      10.264 -17.570 -44.058  1.00  0.00      TS   O  
ATOM   1245  C4' ADE T  18       9.223 -15.678 -45.228  1.00  0.00      TS   C  
ATOM   1246  O4' ADE T  18      10.464 -15.096 -45.801  1.00  0.00      TS   O  
ATOM   1247  C3' ADE T  18       8.683 -16.681 -46.299  1.00  0.00      TS   C  
ATOM   1248  O3' ADE T  18       7.775 -16.059 -47.113  1.00  0.00      TS   O  
ATOM   1249  C2' ADE T  18       9.877 -17.057 -47.081  1.00  0.00      TS   C  
ATOM   1250  C1' ADE T  18      10.809 -15.750 -46.984  1.00  0.00      TS   C  
ATOM   1251  N1  ADE T  18      15.454 -13.644 -47.233  1.00  0.00      TS   N  
ATOM   1252  C2  ADE T  18      14.281 -13.099 -47.305  1.00  0.00      TS   C  
ATOM   1253  N3  ADE T  18      13.075 -13.703 -47.217  1.00  0.00      TS   N  
ATOM   1254  C4  ADE T  18      13.229 -15.065 -47.058  1.00  0.00      TS   C  
ATOM   1255  C5  ADE T  18      14.424 -15.781 -47.128  1.00  0.00      TS   C  
ATOM   1256  C6  ADE T  18      15.552 -14.982 -47.147  1.00  0.00      TS   C  
ATOM   1257  N6  ADE T  18      16.847 -15.481 -47.167  1.00  0.00      TS   N  
ATOM   1258  N7  ADE T  18      14.180 -17.137 -47.119  1.00  0.00      TS   N  
ATOM   1259  C8  ADE T  18      12.904 -17.225 -47.036  1.00  0.00      TS   C  
ATOM   1260  N9  ADE T  18      12.209 -16.026 -46.971  1.00  0.00      TS   N  
ATOM   1261  H2  ADE T  18      14.192 -12.018 -47.411  1.00  0.00      TS   H  
ATOM   1262  H8  ADE T  18      12.410 -18.195 -46.978  1.00  0.00      TS   H  
ATOM   1263  H1' ADE T  18      10.587 -14.980 -47.755  1.00  0.00      TS   H  
ATOM   1264  H2' ADE T  18       9.590 -17.318 -48.122  1.00  0.00      TS   H  
ATOM   1265  H3' ADE T  18       8.280 -17.582 -45.789  1.00  0.00      TS   H  
ATOM   1266  H4' ADE T  18       8.515 -14.833 -45.094  1.00  0.00      TS   H  
ATOM   1267  H5' ADE T  18       9.917 -15.537 -43.240  1.00  0.00      TS   H  
ATOM   1268  H61 ADE T  18      17.653 -14.893 -47.236  1.00  0.00      TS   H  
ATOM   1269  H62 ADE T  18      17.134 -16.436 -47.231  1.00  0.00      TS   H  
ATOM   1270 H2'' ADE T  18      10.330 -17.980 -46.660  1.00  0.00      TS   H  
ATOM   1271 H5'' ADE T  18       8.472 -16.622 -43.478  1.00  0.00      TS   H  
ATOM   1272  P   ADE T  19       6.327 -16.585 -47.337  1.00  0.00      TS   P  
ATOM   1273  O1P ADE T  19       5.551 -16.435 -46.110  1.00  0.00      TS   O  
ATOM   1274  O2P ADE T  19       6.450 -18.003 -47.827  1.00  0.00      TS   O  
ATOM   1275  C5' ADE T  19       5.707 -14.285 -48.494  1.00  0.00      TS   C  
ATOM   1276  O5' ADE T  19       5.715 -15.710 -48.445  1.00  0.00      TS   O  
ATOM   1277  C4' ADE T  19       6.134 -13.716 -49.899  1.00  0.00      TS   C  
ATOM   1278  O4' ADE T  19       7.517 -14.154 -50.196  1.00  0.00      TS   O  
ATOM   1279  C3' ADE T  19       5.290 -14.063 -51.065  1.00  0.00      TS   C  
ATOM   1280  O3' ADE T  19       5.147 -12.884 -51.936  1.00  0.00      TS   O  
ATOM   1281  C2' ADE T  19       5.972 -15.281 -51.679  1.00  0.00      TS   C  
ATOM   1282  C1' ADE T  19       7.521 -14.996 -51.382  1.00  0.00      TS   C  
ATOM   1283  N1  ADE T  19      12.177 -16.651 -50.081  1.00  0.00      TS   N  
ATOM   1284  C2  ADE T  19      11.608 -15.451 -50.222  1.00  0.00      TS   C  
ATOM   1285  N3  ADE T  19      10.356 -15.156 -50.504  1.00  0.00      TS   N  
ATOM   1286  C4  ADE T  19       9.616 -16.237 -50.722  1.00  0.00      TS   C  
ATOM   1287  C5  ADE T  19      10.013 -17.546 -50.510  1.00  0.00      TS   C  
ATOM   1288  C6  ADE T  19      11.382 -17.749 -50.168  1.00  0.00      TS   C  
ATOM   1289  N6  ADE T  19      11.965 -18.915 -50.004  1.00  0.00      TS   N  
ATOM   1290  N7  ADE T  19       8.954 -18.386 -50.738  1.00  0.00      TS   N  
ATOM   1291  C8  ADE T  19       7.965 -17.595 -51.106  1.00  0.00      TS   C  
ATOM   1292  N9  ADE T  19       8.296 -16.275 -51.081  1.00  0.00      TS   N  
ATOM   1293  H2  ADE T  19      12.262 -14.579 -50.237  1.00  0.00      TS   H  
ATOM   1294  H8  ADE T  19       6.974 -17.867 -51.472  1.00  0.00      TS   H  
ATOM   1295  H1' ADE T  19       7.859 -14.413 -52.266  1.00  0.00      TS   H  
ATOM   1296  H2' ADE T  19       5.896 -15.347 -52.786  1.00  0.00      TS   H  
ATOM   1297  H3' ADE T  19       4.306 -14.313 -50.615  1.00  0.00      TS   H  
ATOM   1298  H4' ADE T  19       6.275 -12.628 -49.717  1.00  0.00      TS   H  
ATOM   1299  H5' ADE T  19       6.365 -13.813 -47.732  1.00  0.00      TS   H  
ATOM   1300  H61 ADE T  19      12.929 -18.878 -49.742  1.00  0.00      TS   H  
ATOM   1301  H62 ADE T  19      11.395 -19.738 -50.006  1.00  0.00      TS   H  
ATOM   1302 H2'' ADE T  19       5.633 -16.214 -51.182  1.00  0.00      TS   H  
ATOM   1303 H5'' ADE T  19       4.653 -13.989 -48.305  1.00  0.00      TS   H  
ATOM   1304  P   GUA T  20       4.338 -12.870 -53.252  1.00  0.00      TS   P  
ATOM   1305  O1P GUA T  20       3.794 -11.511 -53.522  1.00  0.00      TS   O  
ATOM   1306  O2P GUA T  20       3.424 -14.039 -53.340  1.00  0.00      TS   O  
ATOM   1307  C5' GUA T  20       6.504 -11.987 -54.459  1.00  0.00      TS   C  
ATOM   1308  O5' GUA T  20       5.536 -13.063 -54.225  1.00  0.00      TS   O  
ATOM   1309  C4' GUA T  20       7.697 -12.382 -55.418  1.00  0.00      TS   C  
ATOM   1310  O4' GUA T  20       8.660 -13.174 -54.652  1.00  0.00      TS   O  
ATOM   1311  C3' GUA T  20       7.243 -13.511 -56.531  1.00  0.00      TS   C  
ATOM   1312  O3' GUA T  20       7.635 -13.192 -57.841  1.00  0.00      TS   O  
ATOM   1313  C2' GUA T  20       7.995 -14.713 -55.973  1.00  0.00      TS   C  
ATOM   1314  C1' GUA T  20       9.243 -14.158 -55.538  1.00  0.00      TS   C  
ATOM   1315  N1  GUA T  20      13.750 -14.748 -53.199  1.00  0.00      TS   N  
ATOM   1316  C2  GUA T  20      13.290 -13.652 -53.801  1.00  0.00      TS   C  
ATOM   1317  N2  GUA T  20      14.110 -12.649 -53.693  1.00  0.00      TS   N  
ATOM   1318  N3  GUA T  20      12.034 -13.537 -54.259  1.00  0.00      TS   N  
ATOM   1319  C4  GUA T  20      11.450 -14.748 -54.303  1.00  0.00      TS   C  
ATOM   1320  C5  GUA T  20      11.900 -15.934 -53.755  1.00  0.00      TS   C  
ATOM   1321  C6  GUA T  20      13.180 -15.988 -53.171  1.00  0.00      TS   C  
ATOM   1322  O6  GUA T  20      13.699 -16.967 -52.569  1.00  0.00      TS   O  
ATOM   1323  N7  GUA T  20      10.966 -16.978 -53.919  1.00  0.00      TS   N  
ATOM   1324  C8  GUA T  20       9.990 -16.408 -54.585  1.00  0.00      TS   C  
ATOM   1325  N9  GUA T  20      10.208 -15.026 -54.830  1.00  0.00      TS   N  
ATOM   1326  H1  GUA T  20      14.757 -14.775 -53.145  1.00  0.00      TS   H  
ATOM   1327  H8  GUA T  20       9.062 -16.927 -54.828  1.00  0.00      TS   H  
ATOM   1328  H1' GUA T  20       9.825 -13.684 -56.358  1.00  0.00      TS   H  
ATOM   1329  H2' GUA T  20       8.137 -15.430 -56.810  1.00  0.00      TS   H  
ATOM   1330  H21 GUA T  20      15.067 -12.929 -53.616  1.00  0.00      TS   H  
ATOM   1331  H3' GUA T  20       6.168 -13.789 -56.505  1.00  0.00      TS   H  
ATOM   1332  H22 GUA T  20      13.956 -11.784 -54.171  1.00  0.00      TS   H  
ATOM   1333  H4' GUA T  20       8.243 -11.517 -55.850  1.00  0.00      TS   H  
ATOM   1334  H5' GUA T  20       6.879 -11.511 -53.527  1.00  0.00      TS   H  
ATOM   1335  H3T GUA T  20       8.172 -13.900 -58.203  1.00  0.00      TS   H  
ATOM   1336 H2'' GUA T  20       7.513 -15.297 -55.161  1.00  0.00      TS   H  
ATOM   1337 H5'' GUA T  20       6.009 -11.192 -55.058  1.00  0.00      TS   H  
TER   
END
