# Supplementary material for: CRISPR-Cas12a exploits R-loop asymmetry to form double-strand breaks
Source: eLife. 2020 Jun 10;9:e55143. doi: 10.7554/eLife.55143 (PMC7286691; doi:10.7554/eLife.55143)
Supplement: Figure 5—source data 2. [file elife-55143-fig5-data2.zip › Figure 5ΓÇöSource Data 2/Example_MD_trajectories/3prime_boundary/3prime_boundary_27.pdb]

ATOM      1  C5' CYT B   1      17.819  -9.739 -60.212  1.00  0.00      BS   C  
ATOM      2  O5' CYT B   1      19.010 -10.569 -60.170  1.00  0.00      BS   O  
ATOM      3  C4' CYT B   1      16.725 -10.133 -59.161  1.00  0.00      BS   C  
ATOM      4  O4' CYT B   1      15.984 -11.330 -59.700  1.00  0.00      BS   O  
ATOM      5  C3' CYT B   1      17.117 -10.586 -57.718  1.00  0.00      BS   C  
ATOM      6  O3' CYT B   1      16.636  -9.732 -56.604  1.00  0.00      BS   O  
ATOM      7  C2' CYT B   1      16.612 -12.035 -57.626  1.00  0.00      BS   C  
ATOM      8  C1' CYT B   1      15.395 -11.846 -58.544  1.00  0.00      BS   C  
ATOM      9  N1  CYT B   1      14.667 -13.046 -59.085  1.00  0.00      BS   N  
ATOM     10  C2  CYT B   1      13.463 -12.851 -59.792  1.00  0.00      BS   C  
ATOM     11  O2  CYT B   1      13.041 -11.692 -59.874  1.00  0.00      BS   O  
ATOM     12  N3  CYT B   1      12.872 -13.867 -60.434  1.00  0.00      BS   N  
ATOM     13  C4  CYT B   1      13.360 -15.082 -60.279  1.00  0.00      BS   C  
ATOM     14  N4  CYT B   1      12.791 -16.144 -60.869  1.00  0.00      BS   N  
ATOM     15  C5  CYT B   1      14.579 -15.304 -59.601  1.00  0.00      BS   C  
ATOM     16  C6  CYT B   1      15.137 -14.307 -58.919  1.00  0.00      BS   C  
ATOM     17  H5  CYT B   1      14.957 -16.326 -59.627  1.00  0.00      BS   H  
ATOM     18  H6  CYT B   1      16.063 -14.465 -58.367  1.00  0.00      BS   H  
ATOM     19  H1' CYT B   1      14.653 -11.132 -58.125  1.00  0.00      BS   H  
ATOM     20  H2' CYT B   1      16.424 -12.262 -56.555  1.00  0.00      BS   H  
ATOM     21  H3' CYT B   1      18.218 -10.561 -57.571  1.00  0.00      BS   H  
ATOM     22  H4' CYT B   1      15.885  -9.405 -59.209  1.00  0.00      BS   H  
ATOM     23  H41 CYT B   1      11.862 -16.045 -61.226  1.00  0.00      BS   H  
ATOM     24  H5' CYT B   1      17.345  -9.807 -61.213  1.00  0.00      BS   H  
ATOM     25  H42 CYT B   1      13.114 -17.081 -60.728  1.00  0.00      BS   H  
ATOM     26  H5T CYT B   1      19.707 -10.131 -59.676  1.00  0.00      BS   H  
ATOM     27 H2'' CYT B   1      17.327 -12.761 -58.070  1.00  0.00      BS   H  
ATOM     28 H5'' CYT B   1      18.005  -8.703 -59.856  1.00  0.00      BS   H  
ATOM     29  P   THY B   2      17.141  -8.296 -56.619  1.00  0.00      BS   P  
ATOM     30  O1P THY B   2      16.274  -7.411 -57.432  1.00  0.00      BS   O  
ATOM     31  O2P THY B   2      18.596  -8.328 -56.994  1.00  0.00      BS   O  
ATOM     32  C5' THY B   2      15.596  -7.819 -54.579  1.00  0.00      BS   C  
ATOM     33  O5' THY B   2      16.957  -7.920 -55.083  1.00  0.00      BS   O  
ATOM     34  C4' THY B   2      15.587  -7.587 -53.082  1.00  0.00      BS   C  
ATOM     35  O4' THY B   2      15.921  -8.841 -52.495  1.00  0.00      BS   O  
ATOM     36  C3' THY B   2      16.723  -6.691 -52.444  1.00  0.00      BS   C  
ATOM     37  O3' THY B   2      16.145  -5.551 -51.835  1.00  0.00      BS   O  
ATOM     38  C2' THY B   2      17.247  -7.552 -51.277  1.00  0.00      BS   C  
ATOM     39  C1' THY B   2      16.111  -8.590 -51.148  1.00  0.00      BS   C  
ATOM     40  N1  THY B   2      16.380  -9.723 -50.369  1.00  0.00      BS   N  
ATOM     41  C2  THY B   2      15.493 -10.790 -50.377  1.00  0.00      BS   C  
ATOM     42  O2  THY B   2      14.406 -10.785 -50.939  1.00  0.00      BS   O  
ATOM     43  N3  THY B   2      15.904 -11.916 -49.754  1.00  0.00      BS   N  
ATOM     44  C4  THY B   2      17.017 -12.082 -48.966  1.00  0.00      BS   C  
ATOM     45  O4  THY B   2      17.112 -13.094 -48.301  1.00  0.00      BS   O  
ATOM     46  C5  THY B   2      17.729 -10.818 -48.794  1.00  0.00      BS   C  
ATOM     47  C5M THY B   2      18.895 -10.748 -47.833  1.00  0.00      BS   C  
ATOM     48  C6  THY B   2      17.434  -9.741 -49.471  1.00  0.00      BS   C  
ATOM     49  H3  THY B   2      15.366 -12.734 -50.001  1.00  0.00      BS   H  
ATOM     50  H6  THY B   2      18.103  -8.881 -49.438  1.00  0.00      BS   H  
ATOM     51  H1' THY B   2      15.185  -8.093 -50.788  1.00  0.00      BS   H  
ATOM     52  H2' THY B   2      17.363  -6.971 -50.336  1.00  0.00      BS   H  
ATOM     53  H3' THY B   2      17.521  -6.450 -53.178  1.00  0.00      BS   H  
ATOM     54  H4' THY B   2      14.585  -7.334 -52.674  1.00  0.00      BS   H  
ATOM     55  H5' THY B   2      14.922  -8.637 -54.911  1.00  0.00      BS   H  
ATOM     56  H51 THY B   2      19.827 -10.766 -48.438  1.00  0.00      BS   H  
ATOM     57  H52 THY B   2      19.010 -11.667 -47.217  1.00  0.00      BS   H  
ATOM     58  H53 THY B   2      18.868  -9.819 -47.224  1.00  0.00      BS   H  
ATOM     59 H2'' THY B   2      18.207  -8.045 -51.539  1.00  0.00      BS   H  
ATOM     60 H5'' THY B   2      15.321  -6.831 -55.006  1.00  0.00      BS   H  
ATOM     61  P   THY B   3      15.913  -4.340 -52.845  1.00  0.00      BS   P  
ATOM     62  O1P THY B   3      16.163  -4.685 -54.244  1.00  0.00      BS   O  
ATOM     63  O2P THY B   3      16.658  -3.240 -52.161  1.00  0.00      BS   O  
ATOM     64  C5' THY B   3      13.378  -4.444 -53.558  1.00  0.00      BS   C  
ATOM     65  O5' THY B   3      14.466  -3.988 -52.680  1.00  0.00      BS   O  
ATOM     66  C4' THY B   3      12.082  -4.875 -52.877  1.00  0.00      BS   C  
ATOM     67  O4' THY B   3      12.414  -6.137 -52.039  1.00  0.00      BS   O  
ATOM     68  C3' THY B   3      11.491  -3.833 -51.808  1.00  0.00      BS   C  
ATOM     69  O3' THY B   3       9.990  -3.757 -51.775  1.00  0.00      BS   O  
ATOM     70  C2' THY B   3      11.965  -4.478 -50.526  1.00  0.00      BS   C  
ATOM     71  C1' THY B   3      11.900  -5.947 -50.787  1.00  0.00      BS   C  
ATOM     72  N1  THY B   3      12.752  -6.752 -49.830  1.00  0.00      BS   N  
ATOM     73  C2  THY B   3      12.339  -8.041 -49.425  1.00  0.00      BS   C  
ATOM     74  O2  THY B   3      11.288  -8.553 -49.881  1.00  0.00      BS   O  
ATOM     75  N3  THY B   3      13.174  -8.699 -48.589  1.00  0.00      BS   N  
ATOM     76  C4  THY B   3      14.312  -8.171 -48.005  1.00  0.00      BS   C  
ATOM     77  O4  THY B   3      14.860  -8.817 -47.136  1.00  0.00      BS   O  
ATOM     78  C5  THY B   3      14.770  -6.907 -48.546  1.00  0.00      BS   C  
ATOM     79  C5M THY B   3      15.999  -6.348 -47.933  1.00  0.00      BS   C  
ATOM     80  C6  THY B   3      13.940  -6.259 -49.401  1.00  0.00      BS   C  
ATOM     81  H3  THY B   3      12.792  -9.606 -48.362  1.00  0.00      BS   H  
ATOM     82  H6  THY B   3      14.185  -5.242 -49.709  1.00  0.00      BS   H  
ATOM     83  H1' THY B   3      10.881  -6.376 -50.903  1.00  0.00      BS   H  
ATOM     84  H2' THY B   3      11.237  -4.324 -49.701  1.00  0.00      BS   H  
ATOM     85  H3' THY B   3      11.975  -2.851 -51.995  1.00  0.00      BS   H  
ATOM     86  H4' THY B   3      11.267  -5.102 -53.596  1.00  0.00      BS   H  
ATOM     87  H5' THY B   3      13.670  -5.215 -54.302  1.00  0.00      BS   H  
ATOM     88  H51 THY B   3      16.614  -7.206 -47.586  1.00  0.00      BS   H  
ATOM     89  H52 THY B   3      15.934  -5.725 -47.017  1.00  0.00      BS   H  
ATOM     90  H53 THY B   3      16.599  -5.824 -48.708  1.00  0.00      BS   H  
ATOM     91 H2'' THY B   3      12.864  -3.909 -50.208  1.00  0.00      BS   H  
ATOM     92 H5'' THY B   3      13.167  -3.577 -54.221  1.00  0.00      BS   H  
ATOM     93  P   ADE B   4       9.317  -2.380 -51.378  1.00  0.00      BS   P  
ATOM     94  O1P ADE B   4       8.983  -1.697 -52.639  1.00  0.00      BS   O  
ATOM     95  O2P ADE B   4      10.138  -1.541 -50.477  1.00  0.00      BS   O  
ATOM     96  C5' ADE B   4       6.913  -3.256 -51.422  1.00  0.00      BS   C  
ATOM     97  O5' ADE B   4       8.003  -2.699 -50.671  1.00  0.00      BS   O  
ATOM     98  C4' ADE B   4       6.087  -4.320 -50.616  1.00  0.00      BS   C  
ATOM     99  O4' ADE B   4       7.006  -5.328 -50.096  1.00  0.00      BS   O  
ATOM    100  C3' ADE B   4       5.300  -3.850 -49.371  1.00  0.00      BS   C  
ATOM    101  O3' ADE B   4       3.968  -4.431 -49.288  1.00  0.00      BS   O  
ATOM    102  C2' ADE B   4       6.222  -4.163 -48.257  1.00  0.00      BS   C  
ATOM    103  C1' ADE B   4       6.894  -5.447 -48.693  1.00  0.00      BS   C  
ATOM    104  N1  ADE B   4      10.170  -8.385 -45.977  1.00  0.00      BS   N  
ATOM    105  C2  ADE B   4       8.987  -8.700 -46.517  1.00  0.00      BS   C  
ATOM    106  N3  ADE B   4       8.218  -7.916 -47.288  1.00  0.00      BS   N  
ATOM    107  C4  ADE B   4       8.727  -6.645 -47.426  1.00  0.00      BS   C  
ATOM    108  C5  ADE B   4       9.990  -6.252 -46.998  1.00  0.00      BS   C  
ATOM    109  C6  ADE B   4      10.759  -7.201 -46.258  1.00  0.00      BS   C  
ATOM    110  N6  ADE B   4      11.961  -6.981 -45.783  1.00  0.00      BS   N  
ATOM    111  N7  ADE B   4      10.275  -4.979 -47.383  1.00  0.00      BS   N  
ATOM    112  C8  ADE B   4       9.182  -4.655 -48.017  1.00  0.00      BS   C  
ATOM    113  N9  ADE B   4       8.221  -5.575 -48.098  1.00  0.00      BS   N  
ATOM    114  H2  ADE B   4       8.618  -9.709 -46.328  1.00  0.00      BS   H  
ATOM    115  H8  ADE B   4       9.007  -3.653 -48.409  1.00  0.00      BS   H  
ATOM    116  H1' ADE B   4       6.176  -6.249 -48.421  1.00  0.00      BS   H  
ATOM    117  H2' ADE B   4       5.740  -4.288 -47.263  1.00  0.00      BS   H  
ATOM    118  H3' ADE B   4       5.155  -2.756 -49.498  1.00  0.00      BS   H  
ATOM    119  H4' ADE B   4       5.491  -4.959 -51.302  1.00  0.00      BS   H  
ATOM    120  H5' ADE B   4       7.155  -3.797 -52.362  1.00  0.00      BS   H  
ATOM    121  H61 ADE B   4      12.488  -7.831 -45.742  1.00  0.00      BS   H  
ATOM    122  H62 ADE B   4      12.500  -6.174 -46.028  1.00  0.00      BS   H  
ATOM    123 H2'' ADE B   4       6.911  -3.293 -48.257  1.00  0.00      BS   H  
ATOM    124 H5'' ADE B   4       6.154  -2.455 -51.546  1.00  0.00      BS   H  
ATOM    125  P   THY B   5       2.968  -3.920 -48.104  1.00  0.00      BS   P  
ATOM    126  O1P THY B   5       1.580  -3.752 -48.609  1.00  0.00      BS   O  
ATOM    127  O2P THY B   5       3.544  -2.725 -47.515  1.00  0.00      BS   O  
ATOM    128  C5' THY B   5       2.768  -6.361 -47.402  1.00  0.00      BS   C  
ATOM    129  O5' THY B   5       3.207  -5.041 -47.091  1.00  0.00      BS   O  
ATOM    130  C4' THY B   5       3.081  -7.459 -46.431  1.00  0.00      BS   C  
ATOM    131  O4' THY B   5       4.452  -7.518 -46.033  1.00  0.00      BS   O  
ATOM    132  C3' THY B   5       2.247  -7.196 -45.067  1.00  0.00      BS   C  
ATOM    133  O3' THY B   5       1.715  -8.394 -44.398  1.00  0.00      BS   O  
ATOM    134  C2' THY B   5       3.272  -6.584 -44.192  1.00  0.00      BS   C  
ATOM    135  C1' THY B   5       4.547  -7.312 -44.602  1.00  0.00      BS   C  
ATOM    136  N1  THY B   5       5.855  -6.613 -44.332  1.00  0.00      BS   N  
ATOM    137  C2  THY B   5       6.824  -7.366 -43.708  1.00  0.00      BS   C  
ATOM    138  O2  THY B   5       6.675  -8.535 -43.392  1.00  0.00      BS   O  
ATOM    139  N3  THY B   5       7.999  -6.710 -43.522  1.00  0.00      BS   N  
ATOM    140  C4  THY B   5       8.345  -5.423 -43.722  1.00  0.00      BS   C  
ATOM    141  O4  THY B   5       9.441  -4.983 -43.464  1.00  0.00      BS   O  
ATOM    142  C5  THY B   5       7.289  -4.657 -44.303  1.00  0.00      BS   C  
ATOM    143  C5M THY B   5       7.546  -3.142 -44.545  1.00  0.00      BS   C  
ATOM    144  C6  THY B   5       6.084  -5.245 -44.546  1.00  0.00      BS   C  
ATOM    145  H3  THY B   5       8.680  -7.325 -43.099  1.00  0.00      BS   H  
ATOM    146  H6  THY B   5       5.209  -4.768 -44.989  1.00  0.00      BS   H  
ATOM    147  H1' THY B   5       4.519  -8.292 -44.079  1.00  0.00      BS   H  
ATOM    148  H2' THY B   5       3.094  -6.670 -43.098  1.00  0.00      BS   H  
ATOM    149  H3' THY B   5       1.498  -6.378 -45.143  1.00  0.00      BS   H  
ATOM    150  H4' THY B   5       2.728  -8.430 -46.839  1.00  0.00      BS   H  
ATOM    151  H5' THY B   5       3.161  -6.712 -48.380  1.00  0.00      BS   H  
ATOM    152  H51 THY B   5       6.704  -2.632 -45.058  1.00  0.00      BS   H  
ATOM    153  H52 THY B   5       8.355  -3.013 -45.297  1.00  0.00      BS   H  
ATOM    154  H53 THY B   5       7.734  -2.604 -43.591  1.00  0.00      BS   H  
ATOM    155 H2'' THY B   5       3.254  -5.519 -44.507  1.00  0.00      BS   H  
ATOM    156 H5'' THY B   5       1.661  -6.380 -47.491  1.00  0.00      BS   H  
ATOM    157  P   ADE B   6       0.769  -8.343 -43.085  1.00  0.00      BS   P  
ATOM    158  O1P ADE B   6      -0.185  -9.420 -43.178  1.00  0.00      BS   O  
ATOM    159  O2P ADE B   6       0.219  -6.976 -42.963  1.00  0.00      BS   O  
ATOM    160  C5' ADE B   6       2.092 -10.040 -41.484  1.00  0.00      BS   C  
ATOM    161  O5' ADE B   6       1.723  -8.697 -41.866  1.00  0.00      BS   O  
ATOM    162  C4' ADE B   6       3.079  -9.996 -40.332  1.00  0.00      BS   C  
ATOM    163  O4' ADE B   6       4.219  -9.178 -40.641  1.00  0.00      BS   O  
ATOM    164  C3' ADE B   6       2.464  -9.339 -39.057  1.00  0.00      BS   C  
ATOM    165  O3' ADE B   6       2.661 -10.018 -37.822  1.00  0.00      BS   O  
ATOM    166  C2' ADE B   6       3.048  -7.951 -38.916  1.00  0.00      BS   C  
ATOM    167  C1' ADE B   6       4.430  -8.378 -39.494  1.00  0.00      BS   C  
ATOM    168  N1  ADE B   6       9.063  -6.422 -38.722  1.00  0.00      BS   N  
ATOM    169  C2  ADE B   6       8.597  -7.618 -38.396  1.00  0.00      BS   C  
ATOM    170  N3  ADE B   6       7.343  -7.982 -38.490  1.00  0.00      BS   N  
ATOM    171  C4  ADE B   6       6.617  -7.154 -39.398  1.00  0.00      BS   C  
ATOM    172  C5  ADE B   6       7.075  -5.951 -39.905  1.00  0.00      BS   C  
ATOM    173  C6  ADE B   6       8.385  -5.566 -39.483  1.00  0.00      BS   C  
ATOM    174  N6  ADE B   6       9.059  -4.429 -39.840  1.00  0.00      BS   N  
ATOM    175  N7  ADE B   6       6.081  -5.351 -40.709  1.00  0.00      BS   N  
ATOM    176  C8  ADE B   6       5.129  -6.231 -40.790  1.00  0.00      BS   C  
ATOM    177  N9  ADE B   6       5.355  -7.286 -39.891  1.00  0.00      BS   N  
ATOM    178  H2  ADE B   6       9.364  -8.240 -37.937  1.00  0.00      BS   H  
ATOM    179  H8  ADE B   6       4.169  -6.113 -41.294  1.00  0.00      BS   H  
ATOM    180  H1' ADE B   6       4.950  -8.979 -38.718  1.00  0.00      BS   H  
ATOM    181  H2' ADE B   6       3.073  -7.538 -37.885  1.00  0.00      BS   H  
ATOM    182  H3' ADE B   6       1.396  -9.213 -39.334  1.00  0.00      BS   H  
ATOM    183  H4' ADE B   6       3.383 -10.998 -39.961  1.00  0.00      BS   H  
ATOM    184  H5' ADE B   6       2.513 -10.689 -42.282  1.00  0.00      BS   H  
ATOM    185  H61 ADE B   6       9.987  -4.327 -39.480  1.00  0.00      BS   H  
ATOM    186  H62 ADE B   6       8.573  -3.639 -40.212  1.00  0.00      BS   H  
ATOM    187 H2'' ADE B   6       2.490  -7.221 -39.541  1.00  0.00      BS   H  
ATOM    188 H5'' ADE B   6       1.235 -10.629 -41.090  1.00  0.00      BS   H  
ATOM    189  P   THY B   7       1.428 -10.389 -36.920  1.00  0.00      BS   P  
ATOM    190  O1P THY B   7       1.264 -11.867 -36.998  1.00  0.00      BS   O  
ATOM    191  O2P THY B   7       0.233  -9.593 -37.217  1.00  0.00      BS   O  
ATOM    192  C5' THY B   7       3.064 -10.994 -35.053  1.00  0.00      BS   C  
ATOM    193  O5' THY B   7       1.980 -10.018 -35.468  1.00  0.00      BS   O  
ATOM    194  C4' THY B   7       4.260 -10.381 -34.240  1.00  0.00      BS   C  
ATOM    195  O4' THY B   7       4.954  -9.385 -34.984  1.00  0.00      BS   O  
ATOM    196  C3' THY B   7       3.759  -9.732 -32.961  1.00  0.00      BS   C  
ATOM    197  O3' THY B   7       4.550 -10.105 -31.862  1.00  0.00      BS   O  
ATOM    198  C2' THY B   7       3.982  -8.279 -33.278  1.00  0.00      BS   C  
ATOM    199  C1' THY B   7       5.363  -8.376 -34.119  1.00  0.00      BS   C  
ATOM    200  N1  THY B   7       5.672  -7.191 -34.930  1.00  0.00      BS   N  
ATOM    201  C2  THY B   7       6.903  -6.704 -34.965  1.00  0.00      BS   C  
ATOM    202  O2  THY B   7       7.843  -7.164 -34.312  1.00  0.00      BS   O  
ATOM    203  N3  THY B   7       7.070  -5.556 -35.708  1.00  0.00      BS   N  
ATOM    204  C4  THY B   7       6.166  -5.080 -36.544  1.00  0.00      BS   C  
ATOM    205  O4  THY B   7       6.529  -4.216 -37.322  1.00  0.00      BS   O  
ATOM    206  C5  THY B   7       4.864  -5.556 -36.410  1.00  0.00      BS   C  
ATOM    207  C5M THY B   7       3.695  -4.847 -37.105  1.00  0.00      BS   C  
ATOM    208  C6  THY B   7       4.636  -6.557 -35.574  1.00  0.00      BS   C  
ATOM    209  H3  THY B   7       8.006  -5.182 -35.635  1.00  0.00      BS   H  
ATOM    210  H6  THY B   7       3.651  -6.988 -35.398  1.00  0.00      BS   H  
ATOM    211  H1' THY B   7       6.229  -8.745 -33.530  1.00  0.00      BS   H  
ATOM    212  H2' THY B   7       3.965  -7.656 -32.358  1.00  0.00      BS   H  
ATOM    213  H3' THY B   7       2.666  -9.906 -32.866  1.00  0.00      BS   H  
ATOM    214  H4' THY B   7       4.967 -11.198 -33.986  1.00  0.00      BS   H  
ATOM    215  H5' THY B   7       3.613 -11.521 -35.862  1.00  0.00      BS   H  
ATOM    216  H51 THY B   7       2.692  -4.980 -36.646  1.00  0.00      BS   H  
ATOM    217  H52 THY B   7       3.562  -5.235 -38.138  1.00  0.00      BS   H  
ATOM    218  H53 THY B   7       3.943  -3.769 -37.206  1.00  0.00      BS   H  
ATOM    219 H2'' THY B   7       3.182  -8.005 -33.998  1.00  0.00      BS   H  
ATOM    220 H5'' THY B   7       2.653 -11.828 -34.444  1.00  0.00      BS   H  
ATOM    221  P   ADE B   8       4.004 -11.158 -30.936  1.00  0.00      BS   P  
ATOM    222  O1P ADE B   8       3.674 -12.422 -31.671  1.00  0.00      BS   O  
ATOM    223  O2P ADE B   8       2.956 -10.627 -30.024  1.00  0.00      BS   O  
ATOM    224  C5' ADE B   8       6.406 -11.972 -30.570  1.00  0.00      BS   C  
ATOM    225  O5' ADE B   8       5.178 -11.559 -29.969  1.00  0.00      BS   O  
ATOM    226  C4' ADE B   8       7.688 -11.150 -30.257  1.00  0.00      BS   C  
ATOM    227  O4' ADE B   8       7.708  -9.867 -30.867  1.00  0.00      BS   O  
ATOM    228  C3' ADE B   8       7.945 -10.823 -28.735  1.00  0.00      BS   C  
ATOM    229  O3' ADE B   8       9.328 -11.048 -28.366  1.00  0.00      BS   O  
ATOM    230  C2' ADE B   8       7.566  -9.369 -28.602  1.00  0.00      BS   C  
ATOM    231  C1' ADE B   8       8.005  -8.830 -29.968  1.00  0.00      BS   C  
ATOM    232  N1  ADE B   8       8.512  -4.122 -31.957  1.00  0.00      BS   N  
ATOM    233  C2  ADE B   8       9.338  -5.002 -31.399  1.00  0.00      BS   C  
ATOM    234  N3  ADE B   8       9.150  -6.228 -31.102  1.00  0.00      BS   N  
ATOM    235  C4  ADE B   8       7.814  -6.521 -31.002  1.00  0.00      BS   C  
ATOM    236  C5  ADE B   8       6.786  -5.662 -31.308  1.00  0.00      BS   C  
ATOM    237  C6  ADE B   8       7.200  -4.467 -31.921  1.00  0.00      BS   C  
ATOM    238  N6  ADE B   8       6.360  -3.665 -32.585  1.00  0.00      BS   N  
ATOM    239  N7  ADE B   8       5.542  -6.247 -30.986  1.00  0.00      BS   N  
ATOM    240  C8  ADE B   8       5.925  -7.383 -30.418  1.00  0.00      BS   C  
ATOM    241  N9  ADE B   8       7.271  -7.623 -30.435  1.00  0.00      BS   N  
ATOM    242  H2  ADE B   8      10.389  -4.774 -31.574  1.00  0.00      BS   H  
ATOM    243  H8  ADE B   8       5.338  -8.175 -29.952  1.00  0.00      BS   H  
ATOM    244  H1' ADE B   8       9.101  -8.658 -30.024  1.00  0.00      BS   H  
ATOM    245  H2' ADE B   8       7.992  -8.809 -27.742  1.00  0.00      BS   H  
ATOM    246  H3' ADE B   8       7.218 -11.505 -28.245  1.00  0.00      BS   H  
ATOM    247  H4' ADE B   8       8.608 -11.608 -30.678  1.00  0.00      BS   H  
ATOM    248  H5' ADE B   8       6.369 -12.059 -31.677  1.00  0.00      BS   H  
ATOM    249  H61 ADE B   8       6.698  -3.085 -33.326  1.00  0.00      BS   H  
ATOM    250  H62 ADE B   8       5.419  -3.984 -32.701  1.00  0.00      BS   H  
ATOM    251 H2'' ADE B   8       6.464  -9.252 -28.538  1.00  0.00      BS   H  
ATOM    252 H5'' ADE B   8       6.637 -13.010 -30.251  1.00  0.00      BS   H  
ATOM    253  P   THY B   9       9.508 -11.461 -26.811  1.00  0.00      BS   P  
ATOM    254  O1P THY B   9      10.904 -11.913 -26.719  1.00  0.00      BS   O  
ATOM    255  O2P THY B   9       8.332 -12.343 -26.413  1.00  0.00      BS   O  
ATOM    256  C5' THY B   9      10.555  -9.216 -25.946  1.00  0.00      BS   C  
ATOM    257  O5' THY B   9       9.414 -10.098 -26.053  1.00  0.00      BS   O  
ATOM    258  C4' THY B   9      10.208  -7.760 -25.380  1.00  0.00      BS   C  
ATOM    259  O4' THY B   9       9.184  -7.105 -26.340  1.00  0.00      BS   O  
ATOM    260  C3' THY B   9       9.430  -7.719 -24.044  1.00  0.00      BS   C  
ATOM    261  O3' THY B   9      10.028  -6.844 -23.049  1.00  0.00      BS   O  
ATOM    262  C2' THY B   9       8.062  -7.197 -24.395  1.00  0.00      BS   C  
ATOM    263  C1' THY B   9       8.392  -6.275 -25.534  1.00  0.00      BS   C  
ATOM    264  N1  THY B   9       7.273  -5.751 -26.294  1.00  0.00      BS   N  
ATOM    265  C2  THY B   9       7.545  -4.743 -27.204  1.00  0.00      BS   C  
ATOM    266  O2  THY B   9       8.664  -4.291 -27.359  1.00  0.00      BS   O  
ATOM    267  N3  THY B   9       6.356  -4.265 -27.843  1.00  0.00      BS   N  
ATOM    268  C4  THY B   9       5.055  -4.708 -27.663  1.00  0.00      BS   C  
ATOM    269  O4  THY B   9       4.093  -4.065 -28.152  1.00  0.00      BS   O  
ATOM    270  C5  THY B   9       4.908  -5.860 -26.882  1.00  0.00      BS   C  
ATOM    271  C5M THY B   9       3.522  -6.403 -26.691  1.00  0.00      BS   C  
ATOM    272  C6  THY B   9       6.029  -6.289 -26.192  1.00  0.00      BS   C  
ATOM    273  H3  THY B   9       6.389  -3.387 -28.340  1.00  0.00      BS   H  
ATOM    274  H6  THY B   9       6.014  -7.155 -25.530  1.00  0.00      BS   H  
ATOM    275  H1' THY B   9       9.048  -5.443 -25.199  1.00  0.00      BS   H  
ATOM    276  H2' THY B   9       7.501  -6.655 -23.605  1.00  0.00      BS   H  
ATOM    277  H3' THY B   9       9.422  -8.793 -23.759  1.00  0.00      BS   H  
ATOM    278  H4' THY B   9      11.096  -7.100 -25.279  1.00  0.00      BS   H  
ATOM    279  H5' THY B   9      11.040  -9.074 -26.935  1.00  0.00      BS   H  
ATOM    280  H51 THY B   9       2.908  -5.505 -26.467  1.00  0.00      BS   H  
ATOM    281  H52 THY B   9       3.553  -7.020 -25.767  1.00  0.00      BS   H  
ATOM    282  H53 THY B   9       3.141  -6.956 -27.576  1.00  0.00      BS   H  
ATOM    283 H2'' THY B   9       7.473  -8.051 -24.794  1.00  0.00      BS   H  
ATOM    284 H5'' THY B   9      11.256  -9.489 -25.128  1.00  0.00      BS   H  
ATOM    285  P   ADE B  10      10.922  -7.301 -21.851  1.00  0.00      BS   P  
ATOM    286  O1P ADE B  10      11.900  -8.332 -22.388  1.00  0.00      BS   O  
ATOM    287  O2P ADE B  10       9.997  -7.699 -20.737  1.00  0.00      BS   O  
ATOM    288  C5' ADE B  10      12.526  -5.174 -22.354  1.00  0.00      BS   C  
ATOM    289  O5' ADE B  10      11.745  -6.050 -21.436  1.00  0.00      BS   O  
ATOM    290  C4' ADE B  10      12.149  -3.644 -22.164  1.00  0.00      BS   C  
ATOM    291  O4' ADE B  10      10.973  -3.355 -22.971  1.00  0.00      BS   O  
ATOM    292  C3' ADE B  10      11.791  -3.097 -20.827  1.00  0.00      BS   C  
ATOM    293  O3' ADE B  10      12.366  -1.775 -20.607  1.00  0.00      BS   O  
ATOM    294  C2' ADE B  10      10.294  -3.087 -20.751  1.00  0.00      BS   C  
ATOM    295  C1' ADE B  10      10.017  -2.682 -22.216  1.00  0.00      BS   C  
ATOM    296  N1  ADE B  10       6.150  -1.448 -25.455  1.00  0.00      BS   N  
ATOM    297  C2  ADE B  10       7.370  -0.922 -25.209  1.00  0.00      BS   C  
ATOM    298  N3  ADE B  10       8.384  -1.294 -24.414  1.00  0.00      BS   N  
ATOM    299  C4  ADE B  10       8.004  -2.370 -23.720  1.00  0.00      BS   C  
ATOM    300  C5  ADE B  10       6.815  -3.097 -23.836  1.00  0.00      BS   C  
ATOM    301  C6  ADE B  10       5.835  -2.561 -24.723  1.00  0.00      BS   C  
ATOM    302  N6  ADE B  10       4.587  -3.030 -25.031  1.00  0.00      BS   N  
ATOM    303  N7  ADE B  10       6.786  -4.172 -22.971  1.00  0.00      BS   N  
ATOM    304  C8  ADE B  10       7.893  -4.034 -22.255  1.00  0.00      BS   C  
ATOM    305  N9  ADE B  10       8.740  -3.036 -22.739  1.00  0.00      BS   N  
ATOM    306  H2  ADE B  10       7.615  -0.024 -25.776  1.00  0.00      BS   H  
ATOM    307  H8  ADE B  10       8.067  -4.647 -21.371  1.00  0.00      BS   H  
ATOM    308  H1' ADE B  10      10.303  -1.617 -22.342  1.00  0.00      BS   H  
ATOM    309  H2' ADE B  10       9.820  -2.306 -20.119  1.00  0.00      BS   H  
ATOM    310  H3' ADE B  10      12.246  -3.845 -20.142  1.00  0.00      BS   H  
ATOM    311  H4' ADE B  10      13.053  -3.091 -22.499  1.00  0.00      BS   H  
ATOM    312  H5' ADE B  10      12.358  -5.439 -23.420  1.00  0.00      BS   H  
ATOM    313  H61 ADE B  10       4.111  -2.638 -25.819  1.00  0.00      BS   H  
ATOM    314  H62 ADE B  10       4.052  -3.538 -24.358  1.00  0.00      BS   H  
ATOM    315 H2'' ADE B  10       9.925  -4.108 -20.517  1.00  0.00      BS   H  
ATOM    316 H5'' ADE B  10      13.615  -5.297 -22.166  1.00  0.00      BS   H  
ATOM    317  P   GUA B  11      13.004  -1.395 -19.220  1.00  0.00      BS   P  
ATOM    318  O1P GUA B  11      14.454  -1.614 -19.258  1.00  0.00      BS   O  
ATOM    319  O2P GUA B  11      12.223  -2.007 -18.129  1.00  0.00      BS   O  
ATOM    320  C5' GUA B  11      13.282   1.017 -20.152  1.00  0.00      BS   C  
ATOM    321  O5' GUA B  11      12.663   0.152 -19.171  1.00  0.00      BS   O  
ATOM    322  C4' GUA B  11      12.432   2.333 -20.462  1.00  0.00      BS   C  
ATOM    323  O4' GUA B  11      11.291   1.921 -21.401  1.00  0.00      BS   O  
ATOM    324  C3' GUA B  11      11.714   2.999 -19.318  1.00  0.00      BS   C  
ATOM    325  O3' GUA B  11      11.779   4.440 -19.302  1.00  0.00      BS   O  
ATOM    326  C2' GUA B  11      10.330   2.469 -19.425  1.00  0.00      BS   C  
ATOM    327  C1' GUA B  11      10.067   2.398 -20.902  1.00  0.00      BS   C  
ATOM    328  N1  GUA B  11       5.617   1.775 -23.237  1.00  0.00      BS   N  
ATOM    329  C2  GUA B  11       6.443   2.933 -23.309  1.00  0.00      BS   C  
ATOM    330  N2  GUA B  11       5.971   3.885 -24.109  1.00  0.00      BS   N  
ATOM    331  N3  GUA B  11       7.689   2.941 -22.687  1.00  0.00      BS   N  
ATOM    332  C4  GUA B  11       7.888   1.817 -21.958  1.00  0.00      BS   C  
ATOM    333  C5  GUA B  11       7.061   0.758 -21.808  1.00  0.00      BS   C  
ATOM    334  C6  GUA B  11       5.839   0.682 -22.476  1.00  0.00      BS   C  
ATOM    335  O6  GUA B  11       5.024  -0.274 -22.420  1.00  0.00      BS   O  
ATOM    336  N7  GUA B  11       7.624  -0.239 -21.029  1.00  0.00      BS   N  
ATOM    337  C8  GUA B  11       8.784   0.284 -20.766  1.00  0.00      BS   C  
ATOM    338  N9  GUA B  11       8.951   1.529 -21.213  1.00  0.00      BS   N  
ATOM    339  H1  GUA B  11       4.697   1.788 -23.655  1.00  0.00      BS   H  
ATOM    340  H8  GUA B  11       9.611  -0.148 -20.203  1.00  0.00      BS   H  
ATOM    341  H1' GUA B  11       9.943   3.381 -21.405  1.00  0.00      BS   H  
ATOM    342  H2' GUA B  11       9.543   2.966 -18.818  1.00  0.00      BS   H  
ATOM    343  H21 GUA B  11       5.066   3.964 -24.528  1.00  0.00      BS   H  
ATOM    344  H3' GUA B  11      12.268   2.589 -18.447  1.00  0.00      BS   H  
ATOM    345  H22 GUA B  11       6.536   4.710 -24.125  1.00  0.00      BS   H  
ATOM    346  H4' GUA B  11      13.017   3.054 -21.073  1.00  0.00      BS   H  
ATOM    347  H5' GUA B  11      13.457   0.619 -21.175  1.00  0.00      BS   H  
ATOM    348 H2'' GUA B  11      10.359   1.428 -19.037  1.00  0.00      BS   H  
ATOM    349 H5'' GUA B  11      14.271   1.414 -19.841  1.00  0.00      BS   H  
ATOM    350  P   CYT B  12      11.349   5.190 -18.014  1.00  0.00      BS   P  
ATOM    351  O1P CYT B  12      12.282   6.307 -17.775  1.00  0.00      BS   O  
ATOM    352  O2P CYT B  12      11.241   4.204 -16.899  1.00  0.00      BS   O  
ATOM    353  C5' CYT B  12       9.745   7.023 -18.938  1.00  0.00      BS   C  
ATOM    354  O5' CYT B  12       9.887   5.638 -18.448  1.00  0.00      BS   O  
ATOM    355  C4' CYT B  12       8.380   7.335 -19.642  1.00  0.00      BS   C  
ATOM    356  O4' CYT B  12       8.058   6.217 -20.503  1.00  0.00      BS   O  
ATOM    357  C3' CYT B  12       7.070   7.354 -18.790  1.00  0.00      BS   C  
ATOM    358  O3' CYT B  12       7.087   8.675 -18.076  1.00  0.00      BS   O  
ATOM    359  C2' CYT B  12       6.105   7.357 -19.858  1.00  0.00      BS   C  
ATOM    360  C1' CYT B  12       6.593   6.145 -20.683  1.00  0.00      BS   C  
ATOM    361  N1  CYT B  12       6.133   4.824 -20.320  1.00  0.00      BS   N  
ATOM    362  C2  CYT B  12       4.917   4.232 -20.813  1.00  0.00      BS   C  
ATOM    363  O2  CYT B  12       4.282   4.972 -21.542  1.00  0.00      BS   O  
ATOM    364  N3  CYT B  12       4.508   3.018 -20.515  1.00  0.00      BS   N  
ATOM    365  C4  CYT B  12       5.244   2.272 -19.616  1.00  0.00      BS   C  
ATOM    366  N4  CYT B  12       4.687   1.178 -19.076  1.00  0.00      BS   N  
ATOM    367  C5  CYT B  12       6.519   2.767 -19.158  1.00  0.00      BS   C  
ATOM    368  C6  CYT B  12       6.874   4.024 -19.486  1.00  0.00      BS   C  
ATOM    369  H5  CYT B  12       7.107   2.145 -18.484  1.00  0.00      BS   H  
ATOM    370  H6  CYT B  12       7.834   4.443 -19.184  1.00  0.00      BS   H  
ATOM    371  H1' CYT B  12       6.443   6.494 -21.728  1.00  0.00      BS   H  
ATOM    372  H2' CYT B  12       6.291   8.320 -20.381  1.00  0.00      BS   H  
ATOM    373  H3' CYT B  12       7.081   6.461 -18.130  1.00  0.00      BS   H  
ATOM    374  H4' CYT B  12       8.383   8.256 -20.263  1.00  0.00      BS   H  
ATOM    375  H41 CYT B  12       3.951   0.719 -19.573  1.00  0.00      BS   H  
ATOM    376  H5' CYT B  12      10.561   7.146 -19.681  1.00  0.00      BS   H  
ATOM    377  H42 CYT B  12       5.115   0.858 -18.231  1.00  0.00      BS   H  
ATOM    378 H2'' CYT B  12       5.038   7.382 -19.547  1.00  0.00      BS   H  
ATOM    379 H5'' CYT B  12       9.822   7.732 -18.085  1.00  0.00      BS   H  
ATOM    380  P   THY B  13       6.294   8.760 -16.730  1.00  0.00      BS   P  
ATOM    381  O1P THY B  13       6.609  10.033 -16.104  1.00  0.00      BS   O  
ATOM    382  O2P THY B  13       6.632   7.591 -15.932  1.00  0.00      BS   O  
ATOM    383  C5' THY B  13       4.193   9.673 -18.121  1.00  0.00      BS   C  
ATOM    384  O5' THY B  13       4.833   8.797 -17.189  1.00  0.00      BS   O  
ATOM    385  C4' THY B  13       2.710   9.365 -18.325  1.00  0.00      BS   C  
ATOM    386  O4' THY B  13       2.482   8.258 -19.277  1.00  0.00      BS   O  
ATOM    387  C3' THY B  13       1.834   8.978 -17.116  1.00  0.00      BS   C  
ATOM    388  O3' THY B  13       1.348  10.191 -16.605  1.00  0.00      BS   O  
ATOM    389  C2' THY B  13       0.688   8.204 -17.696  1.00  0.00      BS   C  
ATOM    390  C1' THY B  13       1.350   7.438 -18.850  1.00  0.00      BS   C  
ATOM    391  N1  THY B  13       1.895   6.088 -18.375  1.00  0.00      BS   N  
ATOM    392  C2  THY B  13       0.939   5.094 -18.321  1.00  0.00      BS   C  
ATOM    393  O2  THY B  13      -0.275   5.266 -18.577  1.00  0.00      BS   O  
ATOM    394  N3  THY B  13       1.444   3.832 -17.875  1.00  0.00      BS   N  
ATOM    395  C4  THY B  13       2.633   3.671 -17.196  1.00  0.00      BS   C  
ATOM    396  O4  THY B  13       2.892   2.586 -16.656  1.00  0.00      BS   O  
ATOM    397  C5  THY B  13       3.594   4.816 -17.318  1.00  0.00      BS   C  
ATOM    398  C5M THY B  13       4.937   4.684 -16.623  1.00  0.00      BS   C  
ATOM    399  C6  THY B  13       3.176   5.939 -17.871  1.00  0.00      BS   C  
ATOM    400  H3  THY B  13       0.735   3.150 -17.644  1.00  0.00      BS   H  
ATOM    401  H6  THY B  13       3.762   6.857 -17.819  1.00  0.00      BS   H  
ATOM    402  H1' THY B  13       0.612   7.387 -19.679  1.00  0.00      BS   H  
ATOM    403  H2' THY B  13      -0.049   8.843 -18.228  1.00  0.00      BS   H  
ATOM    404  H3' THY B  13       2.360   8.333 -16.380  1.00  0.00      BS   H  
ATOM    405  H4' THY B  13       2.228  10.283 -18.725  1.00  0.00      BS   H  
ATOM    406  H5' THY B  13       4.608   9.925 -19.120  1.00  0.00      BS   H  
ATOM    407  H51 THY B  13       5.257   3.627 -16.741  1.00  0.00      BS   H  
ATOM    408  H52 THY B  13       4.857   4.883 -15.533  1.00  0.00      BS   H  
ATOM    409  H53 THY B  13       5.701   5.387 -17.019  1.00  0.00      BS   H  
ATOM    410 H2'' THY B  13       0.150   7.523 -17.003  1.00  0.00      BS   H  
ATOM    411 H5'' THY B  13       4.260  10.637 -17.574  1.00  0.00      BS   H  
ATOM    412  P   THY B  14       0.952  10.362 -15.083  1.00  0.00      BS   P  
ATOM    413  O1P THY B  14       0.429  11.757 -14.869  1.00  0.00      BS   O  
ATOM    414  O2P THY B  14       2.089   9.890 -14.292  1.00  0.00      BS   O  
ATOM    415  C5' THY B  14      -1.465   9.770 -15.638  1.00  0.00      BS   C  
ATOM    416  O5' THY B  14      -0.269   9.451 -14.800  1.00  0.00      BS   O  
ATOM    417  C4' THY B  14      -2.520   8.738 -15.424  1.00  0.00      BS   C  
ATOM    418  O4' THY B  14      -1.941   7.446 -15.647  1.00  0.00      BS   O  
ATOM    419  C3' THY B  14      -3.183   8.717 -14.040  1.00  0.00      BS   C  
ATOM    420  O3' THY B  14      -4.602   8.517 -14.016  1.00  0.00      BS   O  
ATOM    421  C2' THY B  14      -2.471   7.606 -13.286  1.00  0.00      BS   C  
ATOM    422  C1' THY B  14      -2.212   6.645 -14.497  1.00  0.00      BS   C  
ATOM    423  N1  THY B  14      -1.210   5.685 -14.201  1.00  0.00      BS   N  
ATOM    424  C2  THY B  14      -1.391   4.308 -14.242  1.00  0.00      BS   C  
ATOM    425  O2  THY B  14      -2.505   3.844 -14.539  1.00  0.00      BS   O  
ATOM    426  N3  THY B  14      -0.286   3.592 -13.868  1.00  0.00      BS   N  
ATOM    427  C4  THY B  14       0.992   4.074 -13.632  1.00  0.00      BS   C  
ATOM    428  O4  THY B  14       1.883   3.258 -13.467  1.00  0.00      BS   O  
ATOM    429  C5  THY B  14       1.211   5.528 -13.712  1.00  0.00      BS   C  
ATOM    430  C5M THY B  14       2.656   6.049 -13.669  1.00  0.00      BS   C  
ATOM    431  C6  THY B  14       0.114   6.190 -14.037  1.00  0.00      BS   C  
ATOM    432  H3  THY B  14      -0.315   2.582 -13.881  1.00  0.00      BS   H  
ATOM    433  H6  THY B  14       0.066   7.277 -14.105  1.00  0.00      BS   H  
ATOM    434  H1' THY B  14      -3.147   6.093 -14.733  1.00  0.00      BS   H  
ATOM    435  H2' THY B  14      -3.171   7.141 -12.558  1.00  0.00      BS   H  
ATOM    436  H3' THY B  14      -2.885   9.743 -13.734  1.00  0.00      BS   H  
ATOM    437  H4' THY B  14      -3.361   8.761 -16.148  1.00  0.00      BS   H  
ATOM    438  H5' THY B  14      -1.320   9.802 -16.740  1.00  0.00      BS   H  
ATOM    439  H51 THY B  14       3.273   5.557 -12.886  1.00  0.00      BS   H  
ATOM    440  H52 THY B  14       2.631   7.136 -13.446  1.00  0.00      BS   H  
ATOM    441  H53 THY B  14       3.174   5.919 -14.644  1.00  0.00      BS   H  
ATOM    442 H2'' THY B  14      -1.536   8.041 -12.875  1.00  0.00      BS   H  
ATOM    443 H5'' THY B  14      -1.946  10.720 -15.321  1.00  0.00      BS   H  
ATOM    444  P   ADE B  15      -5.526   9.407 -13.135  1.00  0.00      BS   P  
ATOM    445  O1P ADE B  15      -6.814   9.405 -13.850  1.00  0.00      BS   O  
ATOM    446  O2P ADE B  15      -5.030  10.788 -12.974  1.00  0.00      BS   O  
ATOM    447  C5' ADE B  15      -6.437   7.533 -11.543  1.00  0.00      BS   C  
ATOM    448  O5' ADE B  15      -5.561   8.638 -11.804  1.00  0.00      BS   O  
ATOM    449  C4' ADE B  15      -5.930   6.488 -10.534  1.00  0.00      BS   C  
ATOM    450  O4' ADE B  15      -4.622   5.972 -10.984  1.00  0.00      BS   O  
ATOM    451  C3' ADE B  15      -5.575   6.998  -9.172  1.00  0.00      BS   C  
ATOM    452  O3' ADE B  15      -6.768   6.988  -8.401  1.00  0.00      BS   O  
ATOM    453  C2' ADE B  15      -4.498   5.958  -8.723  1.00  0.00      BS   C  
ATOM    454  C1' ADE B  15      -4.278   5.080  -9.938  1.00  0.00      BS   C  
ATOM    455  N1  ADE B  15      -0.829   1.206  -9.591  1.00  0.00      BS   N  
ATOM    456  C2  ADE B  15      -2.146   1.294  -9.265  1.00  0.00      BS   C  
ATOM    457  N3  ADE B  15      -3.018   2.262  -9.527  1.00  0.00      BS   N  
ATOM    458  C4  ADE B  15      -2.387   3.350  -9.955  1.00  0.00      BS   C  
ATOM    459  C5  ADE B  15      -1.040   3.498 -10.225  1.00  0.00      BS   C  
ATOM    460  C6  ADE B  15      -0.254   2.306 -10.126  1.00  0.00      BS   C  
ATOM    461  N6  ADE B  15       0.992   2.250 -10.581  1.00  0.00      BS   N  
ATOM    462  N7  ADE B  15      -0.738   4.842 -10.423  1.00  0.00      BS   N  
ATOM    463  C8  ADE B  15      -1.841   5.462 -10.364  1.00  0.00      BS   C  
ATOM    464  N9  ADE B  15      -2.898   4.626 -10.150  1.00  0.00      BS   N  
ATOM    465  H2  ADE B  15      -2.564   0.388  -8.828  1.00  0.00      BS   H  
ATOM    466  H8  ADE B  15      -1.917   6.535 -10.541  1.00  0.00      BS   H  
ATOM    467  H1' ADE B  15      -4.945   4.195 -10.010  1.00  0.00      BS   H  
ATOM    468  H2' ADE B  15      -4.901   5.287  -7.934  1.00  0.00      BS   H  
ATOM    469  H3' ADE B  15      -5.162   8.029  -9.217  1.00  0.00      BS   H  
ATOM    470  H4' ADE B  15      -6.637   5.631 -10.535  1.00  0.00      BS   H  
ATOM    471  H5' ADE B  15      -6.775   7.047 -12.483  1.00  0.00      BS   H  
ATOM    472  H61 ADE B  15       1.465   2.886 -11.191  1.00  0.00      BS   H  
ATOM    473  H62 ADE B  15       1.641   1.575 -10.230  1.00  0.00      BS   H  
ATOM    474 H2'' ADE B  15      -3.588   6.487  -8.369  1.00  0.00      BS   H  
ATOM    475 H5'' ADE B  15      -7.303   7.986 -11.013  1.00  0.00      BS   H  
ATOM    476  P   CYT B  16      -6.881   7.896  -7.086  1.00  0.00      BS   P  
ATOM    477  O1P CYT B  16      -8.264   8.258  -6.712  1.00  0.00      BS   O  
ATOM    478  O2P CYT B  16      -5.986   9.136  -7.145  1.00  0.00      BS   O  
ATOM    479  C5' CYT B  16      -6.914   5.719  -5.830  1.00  0.00      BS   C  
ATOM    480  O5' CYT B  16      -6.329   7.018  -5.902  1.00  0.00      BS   O  
ATOM    481  C4' CYT B  16      -6.061   4.798  -4.951  1.00  0.00      BS   C  
ATOM    482  O4' CYT B  16      -4.808   4.463  -5.684  1.00  0.00      BS   O  
ATOM    483  C3' CYT B  16      -5.447   5.324  -3.622  1.00  0.00      BS   C  
ATOM    484  O3' CYT B  16      -5.839   4.370  -2.641  1.00  0.00      BS   O  
ATOM    485  C2' CYT B  16      -3.964   5.300  -3.751  1.00  0.00      BS   C  
ATOM    486  C1' CYT B  16      -3.820   4.143  -4.762  1.00  0.00      BS   C  
ATOM    487  N1  CYT B  16      -2.568   4.103  -5.490  1.00  0.00      BS   N  
ATOM    488  C2  CYT B  16      -1.858   2.861  -5.699  1.00  0.00      BS   C  
ATOM    489  O2  CYT B  16      -2.282   1.774  -5.258  1.00  0.00      BS   O  
ATOM    490  N3  CYT B  16      -0.638   2.871  -6.341  1.00  0.00      BS   N  
ATOM    491  C4  CYT B  16      -0.147   4.008  -6.896  1.00  0.00      BS   C  
ATOM    492  N4  CYT B  16       0.998   4.019  -7.530  1.00  0.00      BS   N  
ATOM    493  C5  CYT B  16      -0.922   5.295  -6.843  1.00  0.00      BS   C  
ATOM    494  C6  CYT B  16      -2.063   5.216  -6.157  1.00  0.00      BS   C  
ATOM    495  H5  CYT B  16      -0.525   6.111  -7.446  1.00  0.00      BS   H  
ATOM    496  H6  CYT B  16      -2.812   6.008  -6.151  1.00  0.00      BS   H  
ATOM    497  H1' CYT B  16      -4.062   3.235  -4.170  1.00  0.00      BS   H  
ATOM    498  H2' CYT B  16      -3.427   5.152  -2.790  1.00  0.00      BS   H  
ATOM    499  H3' CYT B  16      -5.956   6.290  -3.416  1.00  0.00      BS   H  
ATOM    500  H4' CYT B  16      -6.703   3.899  -4.837  1.00  0.00      BS   H  
ATOM    501  H41 CYT B  16       1.428   3.189  -7.885  1.00  0.00      BS   H  
ATOM    502  H5' CYT B  16      -7.247   5.135  -6.715  1.00  0.00      BS   H  
ATOM    503  H42 CYT B  16       1.458   4.900  -7.647  1.00  0.00      BS   H  
ATOM    504 H2'' CYT B  16      -3.659   6.264  -4.212  1.00  0.00      BS   H  
ATOM    505 H5'' CYT B  16      -7.846   5.923  -5.261  1.00  0.00      BS   H  
ATOM    506  P   ADE B  17      -5.928   4.897  -1.152  1.00  0.00      BS   P  
ATOM    507  O1P ADE B  17      -7.007   4.105  -0.441  1.00  0.00      BS   O  
ATOM    508  O2P ADE B  17      -6.073   6.397  -1.056  1.00  0.00      BS   O  
ATOM    509  C5' ADE B  17      -4.228   3.180  -0.342  1.00  0.00      BS   C  
ATOM    510  O5' ADE B  17      -4.609   4.543  -0.425  1.00  0.00      BS   O  
ATOM    511  C4' ADE B  17      -2.649   3.144  -0.183  1.00  0.00      BS   C  
ATOM    512  O4' ADE B  17      -1.978   3.308  -1.494  1.00  0.00      BS   O  
ATOM    513  C3' ADE B  17      -1.891   4.168   0.665  1.00  0.00      BS   C  
ATOM    514  O3' ADE B  17      -1.059   3.615   1.674  1.00  0.00      BS   O  
ATOM    515  C2' ADE B  17      -0.907   4.798  -0.325  1.00  0.00      BS   C  
ATOM    516  C1' ADE B  17      -0.631   3.571  -1.179  1.00  0.00      BS   C  
ATOM    517  N1  ADE B  17       3.092   1.822  -4.134  1.00  0.00      BS   N  
ATOM    518  C2  ADE B  17       2.472   1.314  -3.092  1.00  0.00      BS   C  
ATOM    519  N3  ADE B  17       1.457   1.766  -2.421  1.00  0.00      BS   N  
ATOM    520  C4  ADE B  17       1.112   3.023  -2.899  1.00  0.00      BS   C  
ATOM    521  C5  ADE B  17       1.636   3.627  -3.953  1.00  0.00      BS   C  
ATOM    522  C6  ADE B  17       2.715   3.052  -4.591  1.00  0.00      BS   C  
ATOM    523  N6  ADE B  17       3.454   3.658  -5.587  1.00  0.00      BS   N  
ATOM    524  N7  ADE B  17       0.952   4.888  -4.092  1.00  0.00      BS   N  
ATOM    525  C8  ADE B  17       0.114   4.905  -3.119  1.00  0.00      BS   C  
ATOM    526  N9  ADE B  17       0.152   3.827  -2.378  1.00  0.00      BS   N  
ATOM    527  H2  ADE B  17       2.767   0.276  -2.935  1.00  0.00      BS   H  
ATOM    528  H8  ADE B  17      -0.656   5.657  -2.942  1.00  0.00      BS   H  
ATOM    529  H1' ADE B  17      -0.115   2.758  -0.624  1.00  0.00      BS   H  
ATOM    530  H2' ADE B  17       0.088   5.133   0.039  1.00  0.00      BS   H  
ATOM    531  H3' ADE B  17      -2.591   4.942   1.047  1.00  0.00      BS   H  
ATOM    532  H4' ADE B  17      -2.343   2.129   0.150  1.00  0.00      BS   H  
ATOM    533  H5' ADE B  17      -4.453   2.651  -1.293  1.00  0.00      BS   H  
ATOM    534  H61 ADE B  17       4.194   3.245  -6.118  1.00  0.00      BS   H  
ATOM    535  H62 ADE B  17       3.375   4.644  -5.735  1.00  0.00      BS   H  
ATOM    536 H2'' ADE B  17      -1.490   5.562  -0.882  1.00  0.00      BS   H  
ATOM    537 H5'' ADE B  17      -4.678   2.717   0.561  1.00  0.00      BS   H  
ATOM    538  P   ADE B  18      -1.347   3.855   3.140  1.00  0.00      BS   P  
ATOM    539  O1P ADE B  18      -2.772   3.748   3.405  1.00  0.00      BS   O  
ATOM    540  O2P ADE B  18      -0.749   5.148   3.530  1.00  0.00      BS   O  
ATOM    541  C5' ADE B  18      -0.691   1.301   3.527  1.00  0.00      BS   C  
ATOM    542  O5' ADE B  18      -0.662   2.694   3.832  1.00  0.00      BS   O  
ATOM    543  C4' ADE B  18       0.634   0.575   3.334  1.00  0.00      BS   C  
ATOM    544  O4' ADE B  18       1.261   0.920   2.041  1.00  0.00      BS   O  
ATOM    545  C3' ADE B  18       1.697   1.014   4.345  1.00  0.00      BS   C  
ATOM    546  O3' ADE B  18       2.446  -0.142   4.774  1.00  0.00      BS   O  
ATOM    547  C2' ADE B  18       2.552   2.042   3.579  1.00  0.00      BS   C  
ATOM    548  C1' ADE B  18       2.592   1.358   2.269  1.00  0.00      BS   C  
ATOM    549  N1  ADE B  18       5.719   2.629  -1.855  1.00  0.00      BS   N  
ATOM    550  C2  ADE B  18       5.791   1.581  -1.004  1.00  0.00      BS   C  
ATOM    551  N3  ADE B  18       5.032   1.386   0.120  1.00  0.00      BS   N  
ATOM    552  C4  ADE B  18       4.024   2.251   0.222  1.00  0.00      BS   C  
ATOM    553  C5  ADE B  18       3.859   3.442  -0.527  1.00  0.00      BS   C  
ATOM    554  C6  ADE B  18       4.756   3.523  -1.704  1.00  0.00      BS   C  
ATOM    555  N6  ADE B  18       4.624   4.494  -2.601  1.00  0.00      BS   N  
ATOM    556  N7  ADE B  18       2.752   4.166  -0.072  1.00  0.00      BS   N  
ATOM    557  C8  ADE B  18       2.351   3.501   0.980  1.00  0.00      BS   C  
ATOM    558  N9  ADE B  18       3.016   2.333   1.168  1.00  0.00      BS   N  
ATOM    559  H2  ADE B  18       6.623   0.890  -1.135  1.00  0.00      BS   H  
ATOM    560  H8  ADE B  18       1.774   3.881   1.821  1.00  0.00      BS   H  
ATOM    561  H1' ADE B  18       3.198   0.428   2.329  1.00  0.00      BS   H  
ATOM    562  H2' ADE B  18       3.578   2.216   3.970  1.00  0.00      BS   H  
ATOM    563  H3' ADE B  18       1.134   1.322   5.252  1.00  0.00      BS   H  
ATOM    564  H4' ADE B  18       0.469  -0.523   3.296  1.00  0.00      BS   H  
ATOM    565  H5' ADE B  18      -1.329   1.061   2.650  1.00  0.00      BS   H  
ATOM    566  H61 ADE B  18       4.006   5.267  -2.455  1.00  0.00      BS   H  
ATOM    567  H62 ADE B  18       5.489   4.751  -3.033  1.00  0.00      BS   H  
ATOM    568 H2'' ADE B  18       2.061   3.038   3.612  1.00  0.00      BS   H  
ATOM    569 H5'' ADE B  18      -1.227   0.784   4.350  1.00  0.00      BS   H  
ATOM    570  P   CYT B  19       3.280  -0.152   6.060  1.00  0.00      BS   P  
ATOM    571  O1P CYT B  19       2.700  -1.144   7.000  1.00  0.00      BS   O  
ATOM    572  O2P CYT B  19       3.362   1.199   6.609  1.00  0.00      BS   O  
ATOM    573  C5' CYT B  19       4.978  -1.863   4.959  1.00  0.00      BS   C  
ATOM    574  O5' CYT B  19       4.796  -0.551   5.572  1.00  0.00      BS   O  
ATOM    575  C4' CYT B  19       6.401  -2.316   4.639  1.00  0.00      BS   C  
ATOM    576  O4' CYT B  19       6.857  -1.564   3.488  1.00  0.00      BS   O  
ATOM    577  C3' CYT B  19       7.347  -2.056   5.793  1.00  0.00      BS   C  
ATOM    578  O3' CYT B  19       8.315  -3.065   5.872  1.00  0.00      BS   O  
ATOM    579  C2' CYT B  19       7.964  -0.737   5.445  1.00  0.00      BS   C  
ATOM    580  C1' CYT B  19       7.969  -0.746   3.888  1.00  0.00      BS   C  
ATOM    581  N1  CYT B  19       7.787   0.570   3.274  1.00  0.00      BS   N  
ATOM    582  C2  CYT B  19       8.564   0.976   2.157  1.00  0.00      BS   C  
ATOM    583  O2  CYT B  19       9.475   0.253   1.655  1.00  0.00      BS   O  
ATOM    584  N3  CYT B  19       8.313   2.182   1.548  1.00  0.00      BS   N  
ATOM    585  C4  CYT B  19       7.427   2.955   2.082  1.00  0.00      BS   C  
ATOM    586  N4  CYT B  19       7.344   4.192   1.608  1.00  0.00      BS   N  
ATOM    587  C5  CYT B  19       6.557   2.562   3.128  1.00  0.00      BS   C  
ATOM    588  C6  CYT B  19       6.740   1.375   3.646  1.00  0.00      BS   C  
ATOM    589  H5  CYT B  19       5.759   3.264   3.370  1.00  0.00      BS   H  
ATOM    590  H6  CYT B  19       6.109   1.014   4.457  1.00  0.00      BS   H  
ATOM    591  H1' CYT B  19       8.952  -1.185   3.616  1.00  0.00      BS   H  
ATOM    592  H2' CYT B  19       8.993  -0.579   5.832  1.00  0.00      BS   H  
ATOM    593  H3' CYT B  19       6.759  -2.022   6.734  1.00  0.00      BS   H  
ATOM    594  H4' CYT B  19       6.446  -3.405   4.422  1.00  0.00      BS   H  
ATOM    595  H41 CYT B  19       7.819   4.283   0.733  1.00  0.00      BS   H  
ATOM    596  H5' CYT B  19       4.440  -1.833   3.988  1.00  0.00      BS   H  
ATOM    597  H42 CYT B  19       6.595   4.756   1.960  1.00  0.00      BS   H  
ATOM    598 H2'' CYT B  19       7.293   0.051   5.848  1.00  0.00      BS   H  
ATOM    599 H5'' CYT B  19       4.497  -2.591   5.647  1.00  0.00      BS   H  
ATOM    600  P   ADE B  20       9.129  -3.198   7.264  1.00  0.00      BS   P  
ATOM    601  O1P ADE B  20      10.102  -4.221   6.845  1.00  0.00      BS   O  
ATOM    602  O2P ADE B  20       8.237  -3.452   8.429  1.00  0.00      BS   O  
ATOM    603  C5' ADE B  20      11.254  -1.738   7.740  1.00  0.00      BS   C  
ATOM    604  O5' ADE B  20       9.850  -1.782   7.578  1.00  0.00      BS   O  
ATOM    605  C4' ADE B  20      11.832  -0.330   8.006  1.00  0.00      BS   C  
ATOM    606  O4' ADE B  20      11.624   0.510   6.786  1.00  0.00      BS   O  
ATOM    607  C3' ADE B  20      11.126   0.553   9.040  1.00  0.00      BS   C  
ATOM    608  O3' ADE B  20      11.973   1.374   9.836  1.00  0.00      BS   O  
ATOM    609  C2' ADE B  20      10.333   1.617   8.213  1.00  0.00      BS   C  
ATOM    610  C1' ADE B  20      11.206   1.788   7.058  1.00  0.00      BS   C  
ATOM    611  N1  ADE B  20      12.236   4.953   3.124  1.00  0.00      BS   N  
ATOM    612  C2  ADE B  20      13.017   4.299   4.012  1.00  0.00      BS   C  
ATOM    613  N3  ADE B  20      12.705   3.364   4.973  1.00  0.00      BS   N  
ATOM    614  C4  ADE B  20      11.329   3.232   4.983  1.00  0.00      BS   C  
ATOM    615  C5  ADE B  20      10.420   3.875   4.217  1.00  0.00      BS   C  
ATOM    616  C6  ADE B  20      10.889   4.797   3.242  1.00  0.00      BS   C  
ATOM    617  N6  ADE B  20      10.037   5.582   2.556  1.00  0.00      BS   N  
ATOM    618  N7  ADE B  20       9.130   3.449   4.614  1.00  0.00      BS   N  
ATOM    619  C8  ADE B  20       9.329   2.565   5.535  1.00  0.00      BS   C  
ATOM    620  N9  ADE B  20      10.636   2.459   5.888  1.00  0.00      BS   N  
ATOM    621  H2  ADE B  20      14.095   4.432   3.939  1.00  0.00      BS   H  
ATOM    622  H8  ADE B  20       8.586   2.024   6.120  1.00  0.00      BS   H  
ATOM    623  H1' ADE B  20      12.140   2.342   7.289  1.00  0.00      BS   H  
ATOM    624  H2' ADE B  20      10.123   2.464   8.902  1.00  0.00      BS   H  
ATOM    625  H3' ADE B  20      10.513  -0.118   9.679  1.00  0.00      BS   H  
ATOM    626  H4' ADE B  20      12.927  -0.371   8.190  1.00  0.00      BS   H  
ATOM    627  H5' ADE B  20      11.834  -2.247   6.940  1.00  0.00      BS   H  
ATOM    628  H61 ADE B  20      10.461   6.329   2.043  1.00  0.00      BS   H  
ATOM    629  H62 ADE B  20       9.206   5.903   3.009  1.00  0.00      BS   H  
ATOM    630  H3T ADE B  20      11.380   1.954  10.321  1.00  0.00      BS   H  
ATOM    631 H2'' ADE B  20       9.315   1.236   7.981  1.00  0.00      BS   H  
ATOM    632 H5'' ADE B  20      11.374  -2.295   8.694  1.00  0.00      BS   H  
TER   
ATOM    633  C5' URA R   1       7.603   9.080 -11.714  1.00  0.00      R    C  
ATOM    634  O5' URA R   1       7.119  10.354 -11.224  1.00  0.00      R    O  
ATOM    635  C4' URA R   1       9.108   8.940 -11.753  1.00  0.00      R    C  
ATOM    636  O4' URA R   1       9.730   9.858 -12.781  1.00  0.00      R    O  
ATOM    637  C3' URA R   1       9.967   9.196 -10.551  1.00  0.00      R    C  
ATOM    638  O3' URA R   1       9.908   8.242  -9.514  1.00  0.00      R    O  
ATOM    639  C2' URA R   1      11.380   9.302 -11.183  1.00  0.00      R    C  
ATOM    640  O2' URA R   1      11.952   8.067 -11.552  1.00  0.00      R    O  
ATOM    641  C1' URA R   1      11.055  10.157 -12.372  1.00  0.00      R    C  
ATOM    642  N1  URA R   1      11.166  11.564 -12.104  1.00  0.00      R    N  
ATOM    643  C2  URA R   1      12.460  12.070 -12.074  1.00  0.00      R    C  
ATOM    644  O2  URA R   1      13.461  11.415 -12.223  1.00  0.00      R    O  
ATOM    645  N3  URA R   1      12.533  13.397 -11.985  1.00  0.00      R    N  
ATOM    646  C4  URA R   1      11.579  14.236 -11.427  1.00  0.00      R    C  
ATOM    647  O4  URA R   1      11.925  15.331 -10.995  1.00  0.00      R    O  
ATOM    648  C5  URA R   1      10.268  13.696 -11.437  1.00  0.00      R    C  
ATOM    649  C6  URA R   1      10.115  12.380 -11.810  1.00  0.00      R    C  
ATOM    650  H3  URA R   1      13.454  13.645 -11.651  1.00  0.00      R    H  
ATOM    651  H5  URA R   1       9.424  14.307 -11.118  1.00  0.00      R    H  
ATOM    652  H6  URA R   1       9.136  11.904 -11.887  1.00  0.00      R    H  
ATOM    653  H1' URA R   1      11.847   9.910 -13.111  1.00  0.00      R    H  
ATOM    654  H2' URA R   1      12.729   8.276 -12.076  1.00  0.00      R    H  
ATOM    655  H3' URA R   1       9.603  10.207 -10.268  1.00  0.00      R    H  
ATOM    656  H4' URA R   1       9.366   7.909 -12.076  1.00  0.00      R    H  
ATOM    657  H5' URA R   1       7.189   8.768 -12.696  1.00  0.00      R    H  
ATOM    658  H5T URA R   1       6.160  10.334 -11.176  1.00  0.00      R    H  
ATOM    659 H2'' URA R   1      12.088   9.830 -10.507  1.00  0.00      R    H  
ATOM    660 H5'' URA R   1       7.291   8.268 -11.023  1.00  0.00      R    H  
ATOM    661  P   GUA R   2       9.432   8.468  -8.050  1.00  0.00      R    P  
ATOM    662  O1P GUA R   2       8.428   7.447  -7.816  1.00  0.00      R    O  
ATOM    663  O2P GUA R   2       8.977   9.893  -7.891  1.00  0.00      R    O  
ATOM    664  C5' GUA R   2      11.894   9.144  -7.321  1.00  0.00      R    C  
ATOM    665  O5' GUA R   2      10.836   8.173  -7.350  1.00  0.00      R    O  
ATOM    666  C4' GUA R   2      12.996   8.675  -6.402  1.00  0.00      R    C  
ATOM    667  O4' GUA R   2      12.440   9.022  -5.103  1.00  0.00      R    O  
ATOM    668  C3' GUA R   2      13.316   7.182  -6.211  1.00  0.00      R    C  
ATOM    669  O3' GUA R   2      14.167   6.618  -7.198  1.00  0.00      R    O  
ATOM    670  C2' GUA R   2      13.747   7.095  -4.782  1.00  0.00      R    C  
ATOM    671  O2' GUA R   2      15.109   7.560  -4.686  1.00  0.00      R    O  
ATOM    672  C1' GUA R   2      12.817   8.141  -4.132  1.00  0.00      R    C  
ATOM    673  N1  GUA R   2      10.942   5.150  -0.489  1.00  0.00      R    N  
ATOM    674  C2  GUA R   2      12.240   5.416  -0.743  1.00  0.00      R    C  
ATOM    675  N2  GUA R   2      13.151   4.842   0.028  1.00  0.00      R    N  
ATOM    676  N3  GUA R   2      12.613   6.151  -1.761  1.00  0.00      R    N  
ATOM    677  C4  GUA R   2      11.601   6.677  -2.455  1.00  0.00      R    C  
ATOM    678  C5  GUA R   2      10.244   6.429  -2.292  1.00  0.00      R    C  
ATOM    679  C6  GUA R   2       9.902   5.579  -1.202  1.00  0.00      R    C  
ATOM    680  O6  GUA R   2       8.773   5.262  -0.855  1.00  0.00      R    O  
ATOM    681  N7  GUA R   2       9.399   7.133  -3.207  1.00  0.00      R    N  
ATOM    682  C8  GUA R   2      10.300   7.768  -3.910  1.00  0.00      R    C  
ATOM    683  N9  GUA R   2      11.647   7.503  -3.528  1.00  0.00      R    N  
ATOM    684  H1  GUA R   2      10.671   4.483   0.219  1.00  0.00      R    H  
ATOM    685  H8  GUA R   2      10.039   8.442  -4.725  1.00  0.00      R    H  
ATOM    686  H1' GUA R   2      13.387   8.677  -3.343  1.00  0.00      R    H  
ATOM    687  H2' GUA R   2      15.414   7.555  -3.776  1.00  0.00      R    H  
ATOM    688  H21 GUA R   2      12.899   4.730   0.989  1.00  0.00      R    H  
ATOM    689  H3' GUA R   2      12.321   6.688  -6.243  1.00  0.00      R    H  
ATOM    690  H22 GUA R   2      14.127   4.956  -0.154  1.00  0.00      R    H  
ATOM    691  H4' GUA R   2      13.991   9.135  -6.583  1.00  0.00      R    H  
ATOM    692  H5' GUA R   2      11.458  10.147  -7.129  1.00  0.00      R    H  
ATOM    693 H2'' GUA R   2      13.678   6.086  -4.323  1.00  0.00      R    H  
ATOM    694 H5'' GUA R   2      12.309   9.203  -8.350  1.00  0.00      R    H  
ATOM    695  P   URA R   3      13.902   5.270  -7.956  1.00  0.00      R    P  
ATOM    696  O1P URA R   3      15.124   4.720  -8.615  1.00  0.00      R    O  
ATOM    697  O2P URA R   3      12.741   5.494  -8.881  1.00  0.00      R    O  
ATOM    698  C5' URA R   3      14.302   3.543  -5.950  1.00  0.00      R    C  
ATOM    699  O5' URA R   3      13.480   4.307  -6.810  1.00  0.00      R    O  
ATOM    700  C4' URA R   3      13.504   2.709  -4.911  1.00  0.00      R    C  
ATOM    701  O4' URA R   3      12.636   3.575  -4.189  1.00  0.00      R    O  
ATOM    702  C3' URA R   3      12.528   1.585  -5.563  1.00  0.00      R    C  
ATOM    703  O3' URA R   3      13.292   0.443  -5.975  1.00  0.00      R    O  
ATOM    704  C2' URA R   3      11.558   1.332  -4.401  1.00  0.00      R    C  
ATOM    705  O2' URA R   3      12.063   0.378  -3.462  1.00  0.00      R    O  
ATOM    706  C1' URA R   3      11.501   2.805  -3.754  1.00  0.00      R    C  
ATOM    707  N1  URA R   3      10.272   3.405  -4.045  1.00  0.00      R    N  
ATOM    708  C2  URA R   3       9.229   2.937  -3.305  1.00  0.00      R    C  
ATOM    709  O2  URA R   3       9.282   2.119  -2.399  1.00  0.00      R    O  
ATOM    710  N3  URA R   3       8.043   3.473  -3.617  1.00  0.00      R    N  
ATOM    711  C4  URA R   3       7.746   4.307  -4.647  1.00  0.00      R    C  
ATOM    712  O4  URA R   3       6.535   4.536  -4.932  1.00  0.00      R    O  
ATOM    713  C5  URA R   3       8.877   4.717  -5.336  1.00  0.00      R    C  
ATOM    714  C6  URA R   3      10.090   4.310  -4.992  1.00  0.00      R    C  
ATOM    715  H3  URA R   3       7.319   3.141  -2.996  1.00  0.00      R    H  
ATOM    716  H5  URA R   3       8.670   5.344  -6.203  1.00  0.00      R    H  
ATOM    717  H6  URA R   3      11.002   4.586  -5.521  1.00  0.00      R    H  
ATOM    718  H1' URA R   3      11.601   2.733  -2.649  1.00  0.00      R    H  
ATOM    719  H2' URA R   3      11.723  -0.442  -3.827  1.00  0.00      R    H  
ATOM    720  H3' URA R   3      11.986   2.085  -6.394  1.00  0.00      R    H  
ATOM    721  H4' URA R   3      14.291   2.287  -4.250  1.00  0.00      R    H  
ATOM    722  H5' URA R   3      15.044   4.121  -5.357  1.00  0.00      R    H  
ATOM    723 H2'' URA R   3      10.539   0.943  -4.610  1.00  0.00      R    H  
ATOM    724 H5'' URA R   3      14.933   2.772  -6.441  1.00  0.00      R    H  
ATOM    725  P   URA R   4      12.911  -0.611  -7.088  1.00  0.00      R    P  
ATOM    726  O1P URA R   4      14.037  -1.647  -7.192  1.00  0.00      R    O  
ATOM    727  O2P URA R   4      12.457   0.014  -8.340  1.00  0.00      R    O  
ATOM    728  C5' URA R   4      11.725  -2.351  -5.606  1.00  0.00      R    C  
ATOM    729  O5' URA R   4      11.571  -1.308  -6.513  1.00  0.00      R    O  
ATOM    730  C4' URA R   4      10.332  -2.629  -4.807  1.00  0.00      R    C  
ATOM    731  O4' URA R   4       9.795  -1.385  -4.245  1.00  0.00      R    O  
ATOM    732  C3' URA R   4       9.160  -3.157  -5.589  1.00  0.00      R    C  
ATOM    733  O3' URA R   4       9.288  -4.594  -5.850  1.00  0.00      R    O  
ATOM    734  C2' URA R   4       7.958  -2.732  -4.729  1.00  0.00      R    C  
ATOM    735  O2' URA R   4       7.744  -3.624  -3.619  1.00  0.00      R    O  
ATOM    736  C1' URA R   4       8.375  -1.400  -4.266  1.00  0.00      R    C  
ATOM    737  N1  URA R   4       7.723  -0.310  -4.991  1.00  0.00      R    N  
ATOM    738  C2  URA R   4       6.462   0.180  -4.527  1.00  0.00      R    C  
ATOM    739  O2  URA R   4       5.828  -0.287  -3.586  1.00  0.00      R    O  
ATOM    740  N3  URA R   4       6.078   1.300  -5.202  1.00  0.00      R    N  
ATOM    741  C4  URA R   4       6.538   1.648  -6.501  1.00  0.00      R    C  
ATOM    742  O4  URA R   4       6.003   2.555  -7.082  1.00  0.00      R    O  
ATOM    743  C5  URA R   4       7.750   0.992  -6.965  1.00  0.00      R    C  
ATOM    744  C6  URA R   4       8.327   0.068  -6.230  1.00  0.00      R    C  
ATOM    745  H3  URA R   4       5.190   1.690  -4.918  1.00  0.00      R    H  
ATOM    746  H5  URA R   4       8.277   1.458  -7.798  1.00  0.00      R    H  
ATOM    747  H6  URA R   4       9.295  -0.386  -6.443  1.00  0.00      R    H  
ATOM    748  H1' URA R   4       8.025  -1.269  -3.220  1.00  0.00      R    H  
ATOM    749  H2' URA R   4       6.801  -3.617  -3.442  1.00  0.00      R    H  
ATOM    750  H3' URA R   4       9.148  -2.545  -6.516  1.00  0.00      R    H  
ATOM    751  H4' URA R   4      10.462  -3.349  -3.971  1.00  0.00      R    H  
ATOM    752  H5' URA R   4      12.577  -2.329  -4.892  1.00  0.00      R    H  
ATOM    753 H2'' URA R   4       7.032  -2.736  -5.342  1.00  0.00      R    H  
ATOM    754 H5'' URA R   4      11.880  -3.276  -6.202  1.00  0.00      R    H  
ATOM    755  P   GUA R   5       8.289  -5.127  -7.006  1.00  0.00      R    P  
ATOM    756  O1P GUA R   5       8.743  -6.490  -7.308  1.00  0.00      R    O  
ATOM    757  O2P GUA R   5       8.345  -4.262  -8.194  1.00  0.00      R    O  
ATOM    758  C5' GUA R   5       6.237  -5.866  -5.462  1.00  0.00      R    C  
ATOM    759  O5' GUA R   5       6.837  -5.092  -6.535  1.00  0.00      R    O  
ATOM    760  C4' GUA R   5       4.761  -5.499  -5.226  1.00  0.00      R    C  
ATOM    761  O4' GUA R   5       4.647  -4.150  -4.802  1.00  0.00      R    O  
ATOM    762  C3' GUA R   5       3.983  -5.528  -6.490  1.00  0.00      R    C  
ATOM    763  O3' GUA R   5       3.612  -6.905  -6.749  1.00  0.00      R    O  
ATOM    764  C2' GUA R   5       2.815  -4.591  -6.224  1.00  0.00      R    C  
ATOM    765  O2' GUA R   5       1.728  -5.313  -5.616  1.00  0.00      R    O  
ATOM    766  C1' GUA R   5       3.388  -3.614  -5.289  1.00  0.00      R    C  
ATOM    767  N1  GUA R   5       0.970   0.412  -6.949  1.00  0.00      R    N  
ATOM    768  C2  GUA R   5       0.485  -0.549  -6.157  1.00  0.00      R    C  
ATOM    769  N2  GUA R   5      -0.773  -0.581  -5.901  1.00  0.00      R    N  
ATOM    770  N3  GUA R   5       1.256  -1.528  -5.691  1.00  0.00      R    N  
ATOM    771  C4  GUA R   5       2.537  -1.437  -6.149  1.00  0.00      R    C  
ATOM    772  C5  GUA R   5       3.145  -0.388  -6.798  1.00  0.00      R    C  
ATOM    773  C6  GUA R   5       2.319   0.642  -7.282  1.00  0.00      R    C  
ATOM    774  O6  GUA R   5       2.581   1.693  -7.905  1.00  0.00      R    O  
ATOM    775  N7  GUA R   5       4.440  -0.695  -7.260  1.00  0.00      R    N  
ATOM    776  C8  GUA R   5       4.634  -1.846  -6.680  1.00  0.00      R    C  
ATOM    777  N9  GUA R   5       3.578  -2.360  -5.999  1.00  0.00      R    N  
ATOM    778  H1  GUA R   5       0.331   1.171  -7.135  1.00  0.00      R    H  
ATOM    779  H8  GUA R   5       5.546  -2.440  -6.718  1.00  0.00      R    H  
ATOM    780  H1' GUA R   5       2.775  -3.575  -4.364  1.00  0.00      R    H  
ATOM    781  H2' GUA R   5       1.078  -5.520  -6.293  1.00  0.00      R    H  
ATOM    782  H21 GUA R   5      -1.308   0.264  -5.920  1.00  0.00      R    H  
ATOM    783  H3' GUA R   5       4.575  -5.013  -7.275  1.00  0.00      R    H  
ATOM    784  H22 GUA R   5      -1.185  -1.301  -5.341  1.00  0.00      R    H  
ATOM    785  H4' GUA R   5       4.271  -6.170  -4.488  1.00  0.00      R    H  
ATOM    786  H5' GUA R   5       6.752  -5.725  -4.487  1.00  0.00      R    H  
ATOM    787 H2'' GUA R   5       2.406  -4.131  -7.149  1.00  0.00      R    H  
ATOM    788 H5'' GUA R   5       6.220  -6.911  -5.835  1.00  0.00      R    H  
ATOM    789  P   URA R   6       3.873  -7.613  -8.145  1.00  0.00      R    P  
ATOM    790  O1P URA R   6       3.980  -9.091  -7.922  1.00  0.00      R    O  
ATOM    791  O2P URA R   6       5.010  -6.945  -8.793  1.00  0.00      R    O  
ATOM    792  C5' URA R   6       1.301  -7.677  -8.250  1.00  0.00      R    C  
ATOM    793  O5' URA R   6       2.516  -7.249  -8.882  1.00  0.00      R    O  
ATOM    794  C4' URA R   6       0.093  -6.862  -8.600  1.00  0.00      R    C  
ATOM    795  O4' URA R   6       0.300  -5.544  -8.144  1.00  0.00      R    O  
ATOM    796  C3' URA R   6      -0.267  -6.802  -9.976  1.00  0.00      R    C  
ATOM    797  O3' URA R   6      -0.865  -8.007 -10.498  1.00  0.00      R    O  
ATOM    798  C2' URA R   6      -1.201  -5.520 -10.009  1.00  0.00      R    C  
ATOM    799  O2' URA R   6      -2.527  -5.852  -9.901  1.00  0.00      R    O  
ATOM    800  C1' URA R   6      -0.603  -4.698  -8.818  1.00  0.00      R    C  
ATOM    801  N1  URA R   6       0.115  -3.508  -9.348  1.00  0.00      R    N  
ATOM    802  C2  URA R   6      -0.591  -2.359  -9.452  1.00  0.00      R    C  
ATOM    803  O2  URA R   6      -1.756  -2.316  -9.088  1.00  0.00      R    O  
ATOM    804  N3  URA R   6       0.066  -1.358 -10.109  1.00  0.00      R    N  
ATOM    805  C4  URA R   6       1.450  -1.358 -10.419  1.00  0.00      R    C  
ATOM    806  O4  URA R   6       1.873  -0.276 -10.841  1.00  0.00      R    O  
ATOM    807  C5  URA R   6       2.115  -2.591 -10.294  1.00  0.00      R    C  
ATOM    808  C6  URA R   6       1.392  -3.677  -9.840  1.00  0.00      R    C  
ATOM    809  H3  URA R   6      -0.401  -0.463 -10.119  1.00  0.00      R    H  
ATOM    810  H5  URA R   6       3.097  -2.742 -10.743  1.00  0.00      R    H  
ATOM    811  H6  URA R   6       1.792  -4.654  -9.568  1.00  0.00      R    H  
ATOM    812  H1' URA R   6      -1.473  -4.412  -8.187  1.00  0.00      R    H  
ATOM    813  H2' URA R   6      -2.804  -5.772 -10.817  1.00  0.00      R    H  
ATOM    814  H3' URA R   6       0.624  -6.541 -10.585  1.00  0.00      R    H  
ATOM    815  H4' URA R   6      -0.793  -7.204  -8.022  1.00  0.00      R    H  
ATOM    816  H5' URA R   6       1.406  -7.671  -7.144  1.00  0.00      R    H  
ATOM    817 H2'' URA R   6      -1.027  -4.941 -10.940  1.00  0.00      R    H  
ATOM    818 H5'' URA R   6       1.122  -8.745  -8.498  1.00  0.00      R    H  
ATOM    819  P   ADE R   7      -1.098  -8.351 -11.980  1.00  0.00      R    P  
ATOM    820  O1P ADE R   7      -1.978  -9.506 -12.070  1.00  0.00      R    O  
ATOM    821  O2P ADE R   7       0.174  -8.558 -12.700  1.00  0.00      R    O  
ATOM    822  C5' ADE R   7      -3.179  -7.151 -12.766  1.00  0.00      R    C  
ATOM    823  O5' ADE R   7      -1.784  -7.065 -12.571  1.00  0.00      R    O  
ATOM    824  C4' ADE R   7      -3.877  -5.823 -13.188  1.00  0.00      R    C  
ATOM    825  O4' ADE R   7      -3.388  -4.726 -12.386  1.00  0.00      R    O  
ATOM    826  C3' ADE R   7      -3.595  -5.375 -14.639  1.00  0.00      R    C  
ATOM    827  O3' ADE R   7      -4.232  -6.165 -15.587  1.00  0.00      R    O  
ATOM    828  C2' ADE R   7      -3.940  -3.963 -14.541  1.00  0.00      R    C  
ATOM    829  O2' ADE R   7      -5.354  -3.748 -14.621  1.00  0.00      R    O  
ATOM    830  C1' ADE R   7      -3.445  -3.563 -13.144  1.00  0.00      R    C  
ATOM    831  N1  ADE R   7      -0.707   0.799 -14.006  1.00  0.00      R    N  
ATOM    832  C2  ADE R   7      -2.028   0.505 -13.969  1.00  0.00      R    C  
ATOM    833  N3  ADE R   7      -2.658  -0.649 -13.784  1.00  0.00      R    N  
ATOM    834  C4  ADE R   7      -1.842  -1.595 -13.491  1.00  0.00      R    C  
ATOM    835  C5  ADE R   7      -0.409  -1.483 -13.432  1.00  0.00      R    C  
ATOM    836  C6  ADE R   7       0.149  -0.200 -13.727  1.00  0.00      R    C  
ATOM    837  N6  ADE R   7       1.482   0.128 -13.615  1.00  0.00      R    N  
ATOM    838  N7  ADE R   7       0.151  -2.714 -13.269  1.00  0.00      R    N  
ATOM    839  C8  ADE R   7      -0.915  -3.533 -13.210  1.00  0.00      R    C  
ATOM    840  N9  ADE R   7      -2.121  -2.934 -13.268  1.00  0.00      R    N  
ATOM    841  H2  ADE R   7      -2.631   1.384 -14.197  1.00  0.00      R    H  
ATOM    842  H8  ADE R   7      -0.811  -4.597 -13.000  1.00  0.00      R    H  
ATOM    843  H1' ADE R   7      -4.146  -2.919 -12.570  1.00  0.00      R    H  
ATOM    844  H2' ADE R   7      -5.502  -3.285 -15.449  1.00  0.00      R    H  
ATOM    845  H3' ADE R   7      -2.493  -5.504 -14.682  1.00  0.00      R    H  
ATOM    846  H4' ADE R   7      -4.966  -5.910 -12.987  1.00  0.00      R    H  
ATOM    847  H5' ADE R   7      -3.720  -7.297 -11.806  1.00  0.00      R    H  
ATOM    848  H61 ADE R   7       1.728   1.097 -13.571  1.00  0.00      R    H  
ATOM    849  H62 ADE R   7       2.243  -0.517 -13.548  1.00  0.00      R    H  
ATOM    850 H2'' ADE R   7      -3.454  -3.323 -15.308  1.00  0.00      R    H  
ATOM    851 H5'' ADE R   7      -3.404  -7.890 -13.564  1.00  0.00      R    H  
ATOM    852  P   ADE R   8      -3.912  -5.987 -17.101  1.00  0.00      R    P  
ATOM    853  O1P ADE R   8      -4.402  -7.131 -17.859  1.00  0.00      R    O  
ATOM    854  O2P ADE R   8      -2.481  -5.754 -17.250  1.00  0.00      R    O  
ATOM    855  C5' ADE R   8      -5.894  -4.352 -18.124  1.00  0.00      R    C  
ATOM    856  O5' ADE R   8      -4.657  -4.677 -17.507  1.00  0.00      R    O  
ATOM    857  C4' ADE R   8      -6.157  -2.843 -18.284  1.00  0.00      R    C  
ATOM    858  O4' ADE R   8      -5.677  -2.086 -17.100  1.00  0.00      R    O  
ATOM    859  C3' ADE R   8      -5.417  -2.198 -19.400  1.00  0.00      R    C  
ATOM    860  O3' ADE R   8      -6.066  -2.516 -20.674  1.00  0.00      R    O  
ATOM    861  C2' ADE R   8      -5.438  -0.715 -18.939  1.00  0.00      R    C  
ATOM    862  O2' ADE R   8      -6.698  -0.171 -19.129  1.00  0.00      R    O  
ATOM    863  C1' ADE R   8      -5.117  -0.830 -17.451  1.00  0.00      R    C  
ATOM    864  N1  ADE R   8      -0.958   2.131 -16.936  1.00  0.00      R    N  
ATOM    865  C2  ADE R   8      -2.247   2.390 -16.997  1.00  0.00      R    C  
ATOM    866  N3  ADE R   8      -3.277   1.557 -17.060  1.00  0.00      R    N  
ATOM    867  C4  ADE R   8      -2.880   0.333 -17.104  1.00  0.00      R    C  
ATOM    868  C5  ADE R   8      -1.555  -0.138 -17.014  1.00  0.00      R    C  
ATOM    869  C6  ADE R   8      -0.586   0.857 -16.981  1.00  0.00      R    C  
ATOM    870  N6  ADE R   8       0.723   0.527 -16.958  1.00  0.00      R    N  
ATOM    871  N7  ADE R   8      -1.476  -1.529 -17.179  1.00  0.00      R    N  
ATOM    872  C8  ADE R   8      -2.775  -1.876 -17.365  1.00  0.00      R    C  
ATOM    873  N9  ADE R   8      -3.673  -0.816 -17.284  1.00  0.00      R    N  
ATOM    874  H2  ADE R   8      -2.499   3.442 -16.865  1.00  0.00      R    H  
ATOM    875  H8  ADE R   8      -3.087  -2.908 -17.518  1.00  0.00      R    H  
ATOM    876  H1' ADE R   8      -5.584   0.026 -16.919  1.00  0.00      R    H  
ATOM    877  H2' ADE R   8      -6.739   0.761 -18.907  1.00  0.00      R    H  
ATOM    878  H3' ADE R   8      -4.348  -2.491 -19.330  1.00  0.00      R    H  
ATOM    879  H4' ADE R   8      -7.164  -2.467 -18.560  1.00  0.00      R    H  
ATOM    880  H5' ADE R   8      -6.728  -4.753 -17.510  1.00  0.00      R    H  
ATOM    881  H61 ADE R   8       1.408   1.248 -16.857  1.00  0.00      R    H  
ATOM    882  H62 ADE R   8       1.134  -0.362 -17.161  1.00  0.00      R    H  
ATOM    883 H2'' ADE R   8      -4.654  -0.057 -19.369  1.00  0.00      R    H  
ATOM    884 H5'' ADE R   8      -5.941  -4.820 -19.130  1.00  0.00      R    H  
ATOM    885  P   GUA R   9      -5.443  -2.313 -22.058  1.00  0.00      R    P  
ATOM    886  O1P GUA R   9      -6.396  -2.451 -23.214  1.00  0.00      R    O  
ATOM    887  O2P GUA R   9      -4.217  -3.188 -22.085  1.00  0.00      R    O  
ATOM    888  C5' GUA R   9      -5.841   0.249 -22.331  1.00  0.00      R    C  
ATOM    889  O5' GUA R   9      -4.916  -0.826 -22.029  1.00  0.00      R    O  
ATOM    890  C4' GUA R   9      -5.162   1.678 -22.460  1.00  0.00      R    C  
ATOM    891  O4' GUA R   9      -4.472   1.993 -21.229  1.00  0.00      R    O  
ATOM    892  C3' GUA R   9      -4.100   1.747 -23.488  1.00  0.00      R    C  
ATOM    893  O3' GUA R   9      -4.616   1.880 -24.784  1.00  0.00      R    O  
ATOM    894  C2' GUA R   9      -3.299   2.974 -22.998  1.00  0.00      R    C  
ATOM    895  O2' GUA R   9      -3.907   4.201 -23.177  1.00  0.00      R    O  
ATOM    896  C1' GUA R   9      -3.280   2.667 -21.521  1.00  0.00      R    C  
ATOM    897  N1  GUA R   9       1.740   2.854 -21.127  1.00  0.00      R    N  
ATOM    898  C2  GUA R   9       0.887   3.848 -21.397  1.00  0.00      R    C  
ATOM    899  N2  GUA R   9       1.377   5.069 -21.628  1.00  0.00      R    N  
ATOM    900  N3  GUA R   9      -0.439   3.697 -21.438  1.00  0.00      R    N  
ATOM    901  C4  GUA R   9      -0.785   2.483 -21.038  1.00  0.00      R    C  
ATOM    902  C5  GUA R   9       0.068   1.438 -20.671  1.00  0.00      R    C  
ATOM    903  C6  GUA R   9       1.459   1.613 -20.638  1.00  0.00      R    C  
ATOM    904  O6  GUA R   9       2.288   0.728 -20.374  1.00  0.00      R    O  
ATOM    905  N7  GUA R   9      -0.676   0.367 -20.346  1.00  0.00      R    N  
ATOM    906  C8  GUA R   9      -1.913   0.656 -20.623  1.00  0.00      R    C  
ATOM    907  N9  GUA R   9      -2.050   1.939 -21.071  1.00  0.00      R    N  
ATOM    908  H1  GUA R   9       2.711   3.107 -21.015  1.00  0.00      R    H  
ATOM    909  H8  GUA R   9      -2.774   0.014 -20.436  1.00  0.00      R    H  
ATOM    910  H1' GUA R   9      -3.265   3.592 -20.905  1.00  0.00      R    H  
ATOM    911  H2' GUA R   9      -3.254   4.905 -23.164  1.00  0.00      R    H  
ATOM    912  H21 GUA R   9       2.342   5.118 -21.882  1.00  0.00      R    H  
ATOM    913  H3' GUA R   9      -3.424   0.869 -23.402  1.00  0.00      R    H  
ATOM    914  H22 GUA R   9       0.692   5.776 -21.814  1.00  0.00      R    H  
ATOM    915  H4' GUA R   9      -5.902   2.457 -22.744  1.00  0.00      R    H  
ATOM    916  H5' GUA R   9      -6.568   0.290 -21.492  1.00  0.00      R    H  
ATOM    917 H2'' GUA R   9      -2.285   3.062 -23.441  1.00  0.00      R    H  
ATOM    918 H5'' GUA R   9      -6.349   0.049 -23.299  1.00  0.00      R    H  
ATOM    919  P   CYT R  10      -3.949   1.246 -26.005  1.00  0.00      R    P  
ATOM    920  O1P CYT R  10      -4.789   1.314 -27.245  1.00  0.00      R    O  
ATOM    921  O2P CYT R  10      -3.428  -0.097 -25.693  1.00  0.00      R    O  
ATOM    922  C5' CYT R  10      -2.819   3.617 -26.469  1.00  0.00      R    C  
ATOM    923  O5' CYT R  10      -2.711   2.197 -26.222  1.00  0.00      R    O  
ATOM    924  C4' CYT R  10      -1.493   4.410 -26.347  1.00  0.00      R    C  
ATOM    925  O4' CYT R  10      -0.857   4.267 -25.104  1.00  0.00      R    O  
ATOM    926  C3' CYT R  10      -0.561   4.043 -27.403  1.00  0.00      R    C  
ATOM    927  O3' CYT R  10      -0.887   4.565 -28.692  1.00  0.00      R    O  
ATOM    928  C2' CYT R  10       0.756   4.454 -26.921  1.00  0.00      R    C  
ATOM    929  O2' CYT R  10       0.944   5.845 -26.984  1.00  0.00      R    O  
ATOM    930  C1' CYT R  10       0.522   4.138 -25.375  1.00  0.00      R    C  
ATOM    931  N1  CYT R  10       0.999   2.860 -24.892  1.00  0.00      R    N  
ATOM    932  C2  CYT R  10       2.402   2.777 -24.677  1.00  0.00      R    C  
ATOM    933  O2  CYT R  10       3.079   3.815 -24.780  1.00  0.00      R    O  
ATOM    934  N3  CYT R  10       2.999   1.596 -24.317  1.00  0.00      R    N  
ATOM    935  C4  CYT R  10       2.119   0.596 -24.054  1.00  0.00      R    C  
ATOM    936  N4  CYT R  10       2.620  -0.641 -23.757  1.00  0.00      R    N  
ATOM    937  C5  CYT R  10       0.669   0.705 -24.190  1.00  0.00      R    C  
ATOM    938  C6  CYT R  10       0.198   1.860 -24.612  1.00  0.00      R    C  
ATOM    939  H5  CYT R  10       0.006  -0.156 -24.107  1.00  0.00      R    H  
ATOM    940  H6  CYT R  10      -0.860   1.911 -24.872  1.00  0.00      R    H  
ATOM    941  H1' CYT R  10       0.852   4.994 -24.751  1.00  0.00      R    H  
ATOM    942  H2' CYT R  10       0.629   6.134 -27.844  1.00  0.00      R    H  
ATOM    943  H3' CYT R  10      -0.637   2.935 -27.407  1.00  0.00      R    H  
ATOM    944  H4' CYT R  10      -1.698   5.459 -26.650  1.00  0.00      R    H  
ATOM    945  H41 CYT R  10       3.561  -0.760 -23.443  1.00  0.00      R    H  
ATOM    946  H5' CYT R  10      -3.470   4.138 -25.735  1.00  0.00      R    H  
ATOM    947  H42 CYT R  10       2.159  -1.475 -24.060  1.00  0.00      R    H  
ATOM    948  H3T CYT R  10      -0.219   4.311 -29.334  1.00  0.00      R    H  
ATOM    949 H2'' CYT R  10       1.613   3.863 -27.310  1.00  0.00      R    H  
ATOM    950 H5'' CYT R  10      -3.196   3.762 -27.505  1.00  0.00      R    H  
TER   
ATOM    951  P   CYT T   9      -4.124  -1.335 -39.407  1.00  0.00      TS   P  
ATOM    952  O1P CYT T   9      -5.510  -1.600 -39.732  1.00  0.00      TS   O  
ATOM    953  O2P CYT T   9      -3.439  -0.284 -40.170  1.00  0.00      TS   O  
ATOM    954  C5' CYT T   9      -4.513  -1.791 -36.856  1.00  0.00      TS   C  
ATOM    955  O5' CYT T   9      -3.870  -1.012 -37.888  1.00  0.00      TS   O  
ATOM    956  C4' CYT T   9      -3.480  -2.563 -35.979  1.00  0.00      TS   C  
ATOM    957  O4' CYT T   9      -2.782  -3.571 -36.802  1.00  0.00      TS   O  
ATOM    958  C3' CYT T   9      -2.456  -1.684 -35.407  1.00  0.00      TS   C  
ATOM    959  O3' CYT T   9      -2.127  -1.952 -34.043  1.00  0.00      TS   O  
ATOM    960  C2' CYT T   9      -1.251  -1.962 -36.314  1.00  0.00      TS   C  
ATOM    961  C1' CYT T   9      -1.377  -3.406 -36.652  1.00  0.00      TS   C  
ATOM    962  N1  CYT T   9      -0.731  -3.876 -37.917  1.00  0.00      TS   N  
ATOM    963  C2  CYT T   9      -0.575  -5.257 -38.202  1.00  0.00      TS   C  
ATOM    964  O2  CYT T   9      -0.997  -6.092 -37.423  1.00  0.00      TS   O  
ATOM    965  N3  CYT T   9       0.005  -5.668 -39.382  1.00  0.00      TS   N  
ATOM    966  C4  CYT T   9       0.592  -4.735 -40.131  1.00  0.00      TS   C  
ATOM    967  N4  CYT T   9       1.263  -5.191 -41.228  1.00  0.00      TS   N  
ATOM    968  C5  CYT T   9       0.502  -3.374 -39.893  1.00  0.00      TS   C  
ATOM    969  O5T CYT T   9      -3.320  -2.620 -39.801  1.00  0.00      TS   O  
ATOM    970  C6  CYT T   9      -0.095  -2.975 -38.765  1.00  0.00      TS   C  
ATOM    971  H5  CYT T   9       0.906  -2.670 -40.622  1.00  0.00      TS   H  
ATOM    972  H6  CYT T   9       0.019  -1.950 -38.411  1.00  0.00      TS   H  
ATOM    973  H1' CYT T   9      -1.147  -4.007 -35.746  1.00  0.00      TS   H  
ATOM    974  H2' CYT T   9      -0.328  -1.735 -35.740  1.00  0.00      TS   H  
ATOM    975  H3' CYT T   9      -2.765  -0.629 -35.568  1.00  0.00      TS   H  
ATOM    976  H4' CYT T   9      -3.904  -3.219 -35.190  1.00  0.00      TS   H  
ATOM    977  H41 CYT T   9       1.001  -6.106 -41.534  1.00  0.00      TS   H  
ATOM    978  H5' CYT T   9      -5.254  -2.548 -37.191  1.00  0.00      TS   H  
ATOM    979  H42 CYT T   9       1.595  -4.567 -41.934  1.00  0.00      TS   H  
ATOM    980  H5T CYT T   9      -2.668  -2.898 -39.154  1.00  0.00      TS   H  
ATOM    981 H2'' CYT T   9      -1.244  -1.360 -37.247  1.00  0.00      TS   H  
ATOM    982 H5'' CYT T   9      -5.029  -1.036 -36.226  1.00  0.00      TS   H  
ATOM    983  P   GUA T  10      -2.401  -0.950 -32.836  1.00  0.00      TS   P  
ATOM    984  O1P GUA T  10      -2.263  -1.718 -31.557  1.00  0.00      TS   O  
ATOM    985  O2P GUA T  10      -3.701  -0.226 -33.135  1.00  0.00      TS   O  
ATOM    986  C5' GUA T  10       0.044  -0.382 -32.614  1.00  0.00      TS   C  
ATOM    987  O5' GUA T  10      -1.281   0.067 -33.007  1.00  0.00      TS   O  
ATOM    988  C4' GUA T  10       1.158   0.582 -33.165  1.00  0.00      TS   C  
ATOM    989  O4' GUA T  10       1.607   0.121 -34.429  1.00  0.00      TS   O  
ATOM    990  C3' GUA T  10       0.680   2.042 -33.268  1.00  0.00      TS   C  
ATOM    991  O3' GUA T  10       1.678   3.068 -32.855  1.00  0.00      TS   O  
ATOM    992  C2' GUA T  10       0.471   2.137 -34.738  1.00  0.00      TS   C  
ATOM    993  C1' GUA T  10       1.642   1.300 -35.295  1.00  0.00      TS   C  
ATOM    994  N1  GUA T  10       4.129  -0.696 -39.260  1.00  0.00      TS   N  
ATOM    995  C2  GUA T  10       4.435  -0.774 -37.906  1.00  0.00      TS   C  
ATOM    996  N2  GUA T  10       5.589  -1.381 -37.572  1.00  0.00      TS   N  
ATOM    997  N3  GUA T  10       3.709  -0.236 -36.955  1.00  0.00      TS   N  
ATOM    998  C4  GUA T  10       2.502   0.224 -37.417  1.00  0.00      TS   C  
ATOM    999  C5  GUA T  10       2.006   0.199 -38.679  1.00  0.00      TS   C  
ATOM   1000  C6  GUA T  10       2.882  -0.331 -39.761  1.00  0.00      TS   C  
ATOM   1001  O6  GUA T  10       2.691  -0.385 -40.995  1.00  0.00      TS   O  
ATOM   1002  N7  GUA T  10       0.827   0.914 -38.823  1.00  0.00      TS   N  
ATOM   1003  C8  GUA T  10       0.522   1.350 -37.587  1.00  0.00      TS   C  
ATOM   1004  N9  GUA T  10       1.505   0.943 -36.706  1.00  0.00      TS   N  
ATOM   1005  H1  GUA T  10       4.723  -1.222 -39.885  1.00  0.00      TS   H  
ATOM   1006  H8  GUA T  10      -0.255   1.977 -37.146  1.00  0.00      TS   H  
ATOM   1007  H1' GUA T  10       2.600   1.819 -35.075  1.00  0.00      TS   H  
ATOM   1008  H2' GUA T  10       0.508   3.197 -35.067  1.00  0.00      TS   H  
ATOM   1009  H21 GUA T  10       6.159  -1.987 -38.127  1.00  0.00      TS   H  
ATOM   1010  H3' GUA T  10      -0.238   2.112 -32.648  1.00  0.00      TS   H  
ATOM   1011  H22 GUA T  10       5.573  -1.466 -36.575  1.00  0.00      TS   H  
ATOM   1012  H4' GUA T  10       2.009   0.479 -32.458  1.00  0.00      TS   H  
ATOM   1013  H5' GUA T  10       0.326  -1.396 -32.966  1.00  0.00      TS   H  
ATOM   1014 H2'' GUA T  10      -0.498   1.640 -34.957  1.00  0.00      TS   H  
ATOM   1015 H5'' GUA T  10       0.150  -0.302 -31.511  1.00  0.00      TS   H  
ATOM   1016  P   THY T  11       1.242   3.992 -31.699  1.00  0.00      TS   P  
ATOM   1017  O1P THY T  11       0.405   4.997 -32.365  1.00  0.00      TS   O  
ATOM   1018  O2P THY T  11       0.682   3.266 -30.512  1.00  0.00      TS   O  
ATOM   1019  C5' THY T  11       2.728   5.926 -30.373  1.00  0.00      TS   C  
ATOM   1020  O5' THY T  11       2.519   4.848 -31.294  1.00  0.00      TS   O  
ATOM   1021  C4' THY T  11       3.957   5.653 -29.469  1.00  0.00      TS   C  
ATOM   1022  O4' THY T  11       3.630   4.643 -28.504  1.00  0.00      TS   O  
ATOM   1023  C3' THY T  11       5.265   5.144 -30.198  1.00  0.00      TS   C  
ATOM   1024  O3' THY T  11       6.527   5.726 -29.728  1.00  0.00      TS   O  
ATOM   1025  C2' THY T  11       5.237   3.652 -29.838  1.00  0.00      TS   C  
ATOM   1026  C1' THY T  11       4.689   3.659 -28.417  1.00  0.00      TS   C  
ATOM   1027  N1  THY T  11       4.245   2.307 -28.062  1.00  0.00      TS   N  
ATOM   1028  C2  THY T  11       5.184   1.411 -27.519  1.00  0.00      TS   C  
ATOM   1029  O2  THY T  11       6.315   1.769 -27.216  1.00  0.00      TS   O  
ATOM   1030  N3  THY T  11       4.678   0.168 -27.266  1.00  0.00      TS   N  
ATOM   1031  C4  THY T  11       3.424  -0.258 -27.413  1.00  0.00      TS   C  
ATOM   1032  O4  THY T  11       3.127  -1.371 -26.962  1.00  0.00      TS   O  
ATOM   1033  C5  THY T  11       2.531   0.690 -28.096  1.00  0.00      TS   C  
ATOM   1034  C5M THY T  11       1.160   0.164 -28.386  1.00  0.00      TS   C  
ATOM   1035  C6  THY T  11       2.968   1.936 -28.317  1.00  0.00      TS   C  
ATOM   1036  H3  THY T  11       5.361  -0.426 -26.818  1.00  0.00      TS   H  
ATOM   1037  H6  THY T  11       2.433   2.523 -29.064  1.00  0.00      TS   H  
ATOM   1038  H1' THY T  11       5.494   4.119 -27.805  1.00  0.00      TS   H  
ATOM   1039  H2' THY T  11       6.224   3.195 -30.065  1.00  0.00      TS   H  
ATOM   1040  H3' THY T  11       5.171   5.077 -31.303  1.00  0.00      TS   H  
ATOM   1041  H4' THY T  11       4.141   6.622 -28.956  1.00  0.00      TS   H  
ATOM   1042  H5' THY T  11       1.835   6.079 -29.728  1.00  0.00      TS   H  
ATOM   1043  H51 THY T  11       1.150  -0.613 -29.181  1.00  0.00      TS   H  
ATOM   1044  H52 THY T  11       0.430   0.912 -28.762  1.00  0.00      TS   H  
ATOM   1045  H53 THY T  11       0.585  -0.357 -27.592  1.00  0.00      TS   H  
ATOM   1046 H2'' THY T  11       4.506   3.218 -30.553  1.00  0.00      TS   H  
ATOM   1047 H5'' THY T  11       2.956   6.818 -30.993  1.00  0.00      TS   H  
ATOM   1048  P   ADE T  12       7.310   6.769 -30.608  1.00  0.00      TS   P  
ATOM   1049  O1P ADE T  12       8.253   7.496 -29.684  1.00  0.00      TS   O  
ATOM   1050  O2P ADE T  12       6.332   7.564 -31.335  1.00  0.00      TS   O  
ATOM   1051  C5' ADE T  12       9.259   5.220 -31.055  1.00  0.00      TS   C  
ATOM   1052  O5' ADE T  12       8.138   5.899 -31.595  1.00  0.00      TS   O  
ATOM   1053  C4' ADE T  12       9.484   3.900 -31.785  1.00  0.00      TS   C  
ATOM   1054  O4' ADE T  12       8.474   2.992 -31.266  1.00  0.00      TS   O  
ATOM   1055  C3' ADE T  12       9.180   3.831 -33.325  1.00  0.00      TS   C  
ATOM   1056  O3' ADE T  12      10.170   3.227 -34.176  1.00  0.00      TS   O  
ATOM   1057  C2' ADE T  12       7.990   2.896 -33.426  1.00  0.00      TS   C  
ATOM   1058  C1' ADE T  12       8.268   2.004 -32.210  1.00  0.00      TS   C  
ATOM   1059  N1  ADE T  12       6.742  -2.089 -29.443  1.00  0.00      TS   N  
ATOM   1060  C2  ADE T  12       7.879  -1.486 -29.566  1.00  0.00      TS   C  
ATOM   1061  N3  ADE T  12       8.248  -0.406 -30.316  1.00  0.00      TS   N  
ATOM   1062  C4  ADE T  12       7.175   0.059 -31.025  1.00  0.00      TS   C  
ATOM   1063  C5  ADE T  12       5.881  -0.399 -30.921  1.00  0.00      TS   C  
ATOM   1064  C6  ADE T  12       5.697  -1.522 -30.094  1.00  0.00      TS   C  
ATOM   1065  N6  ADE T  12       4.396  -2.051 -29.920  1.00  0.00      TS   N  
ATOM   1066  N7  ADE T  12       5.017   0.356 -31.769  1.00  0.00      TS   N  
ATOM   1067  C8  ADE T  12       5.891   1.266 -32.292  1.00  0.00      TS   C  
ATOM   1068  N9  ADE T  12       7.170   1.169 -31.872  1.00  0.00      TS   N  
ATOM   1069  H2  ADE T  12       8.585  -2.038 -28.947  1.00  0.00      TS   H  
ATOM   1070  H8  ADE T  12       5.619   2.008 -33.042  1.00  0.00      TS   H  
ATOM   1071  H1' ADE T  12       9.204   1.406 -32.241  1.00  0.00      TS   H  
ATOM   1072  H2' ADE T  12       8.039   2.232 -34.315  1.00  0.00      TS   H  
ATOM   1073  H3' ADE T  12       8.894   4.808 -33.767  1.00  0.00      TS   H  
ATOM   1074  H4' ADE T  12      10.454   3.418 -31.539  1.00  0.00      TS   H  
ATOM   1075  H5' ADE T  12       9.227   4.975 -29.971  1.00  0.00      TS   H  
ATOM   1076  H61 ADE T  12       4.290  -2.857 -29.337  1.00  0.00      TS   H  
ATOM   1077  H62 ADE T  12       3.615  -1.639 -30.390  1.00  0.00      TS   H  
ATOM   1078 H2'' ADE T  12       7.026   3.442 -33.348  1.00  0.00      TS   H  
ATOM   1079 H5'' ADE T  12      10.167   5.820 -31.277  1.00  0.00      TS   H  
ATOM   1080  P   THY T  13      11.084   4.080 -35.055  1.00  0.00      TS   P  
ATOM   1081  O1P THY T  13      10.985   5.529 -34.811  1.00  0.00      TS   O  
ATOM   1082  O2P THY T  13      10.786   3.733 -36.471  1.00  0.00      TS   O  
ATOM   1083  C5' THY T  13      13.109   3.765 -33.400  1.00  0.00      TS   C  
ATOM   1084  O5' THY T  13      12.575   3.752 -34.768  1.00  0.00      TS   O  
ATOM   1085  C4' THY T  13      13.496   2.399 -32.875  1.00  0.00      TS   C  
ATOM   1086  O4' THY T  13      12.380   1.516 -32.546  1.00  0.00      TS   O  
ATOM   1087  C3' THY T  13      14.413   1.647 -33.960  1.00  0.00      TS   C  
ATOM   1088  O3' THY T  13      15.520   1.096 -33.355  1.00  0.00      TS   O  
ATOM   1089  C2' THY T  13      13.480   0.531 -34.369  1.00  0.00      TS   C  
ATOM   1090  C1' THY T  13      12.627   0.232 -33.163  1.00  0.00      TS   C  
ATOM   1091  N1  THY T  13      11.324  -0.309 -33.495  1.00  0.00      TS   N  
ATOM   1092  C2  THY T  13      10.960  -1.463 -32.864  1.00  0.00      TS   C  
ATOM   1093  O2  THY T  13      11.647  -1.982 -31.942  1.00  0.00      TS   O  
ATOM   1094  N3  THY T  13       9.732  -1.935 -33.316  1.00  0.00      TS   N  
ATOM   1095  C4  THY T  13       8.954  -1.498 -34.359  1.00  0.00      TS   C  
ATOM   1096  O4  THY T  13       7.884  -1.998 -34.604  1.00  0.00      TS   O  
ATOM   1097  C5  THY T  13       9.467  -0.360 -35.003  1.00  0.00      TS   C  
ATOM   1098  C5M THY T  13       8.575   0.364 -36.048  1.00  0.00      TS   C  
ATOM   1099  C6  THY T  13      10.593   0.223 -34.548  1.00  0.00      TS   C  
ATOM   1100  H3  THY T  13       9.257  -2.659 -32.797  1.00  0.00      TS   H  
ATOM   1101  H6  THY T  13      10.930   1.176 -34.958  1.00  0.00      TS   H  
ATOM   1102  H1' THY T  13      13.224  -0.405 -32.474  1.00  0.00      TS   H  
ATOM   1103  H2' THY T  13      13.946  -0.415 -34.720  1.00  0.00      TS   H  
ATOM   1104  H3' THY T  13      14.663   2.362 -34.773  1.00  0.00      TS   H  
ATOM   1105  H4' THY T  13      14.061   2.709 -31.971  1.00  0.00      TS   H  
ATOM   1106  H5' THY T  13      12.439   4.171 -32.611  1.00  0.00      TS   H  
ATOM   1107  H51 THY T  13       9.045   1.097 -36.739  1.00  0.00      TS   H  
ATOM   1108  H52 THY T  13       7.743   0.889 -35.531  1.00  0.00      TS   H  
ATOM   1109  H53 THY T  13       8.192  -0.532 -36.580  1.00  0.00      TS   H  
ATOM   1110 H2'' THY T  13      12.966   0.947 -35.262  1.00  0.00      TS   H  
ATOM   1111 H5'' THY T  13      14.031   4.384 -33.412  1.00  0.00      TS   H  
ATOM   1112  P   ADE T  14      16.732   0.580 -34.105  1.00  0.00      TS   P  
ATOM   1113  O1P ADE T  14      17.943   1.065 -33.435  1.00  0.00      TS   O  
ATOM   1114  O2P ADE T  14      16.574   0.841 -35.557  1.00  0.00      TS   O  
ATOM   1115  C5' ADE T  14      16.867  -1.563 -32.657  1.00  0.00      TS   C  
ATOM   1116  O5' ADE T  14      16.668  -0.940 -33.928  1.00  0.00      TS   O  
ATOM   1117  C4' ADE T  14      16.099  -2.887 -32.597  1.00  0.00      TS   C  
ATOM   1118  O4' ADE T  14      14.704  -2.811 -33.241  1.00  0.00      TS   O  
ATOM   1119  C3' ADE T  14      16.819  -3.861 -33.521  1.00  0.00      TS   C  
ATOM   1120  O3' ADE T  14      17.088  -5.088 -32.860  1.00  0.00      TS   O  
ATOM   1121  C2' ADE T  14      15.904  -4.098 -34.761  1.00  0.00      TS   C  
ATOM   1122  C1' ADE T  14      14.584  -3.936 -34.152  1.00  0.00      TS   C  
ATOM   1123  N1  ADE T  14       9.717  -4.740 -35.648  1.00  0.00      TS   N  
ATOM   1124  C2  ADE T  14      10.435  -5.507 -34.761  1.00  0.00      TS   C  
ATOM   1125  N3  ADE T  14      11.745  -5.315 -34.527  1.00  0.00      TS   N  
ATOM   1126  C4  ADE T  14      12.267  -4.199 -35.114  1.00  0.00      TS   C  
ATOM   1127  C5  ADE T  14      11.552  -3.299 -36.003  1.00  0.00      TS   C  
ATOM   1128  C6  ADE T  14      10.240  -3.672 -36.293  1.00  0.00      TS   C  
ATOM   1129  N6  ADE T  14       9.556  -2.988 -37.249  1.00  0.00      TS   N  
ATOM   1130  N7  ADE T  14      12.373  -2.323 -36.504  1.00  0.00      TS   N  
ATOM   1131  C8  ADE T  14      13.473  -2.534 -35.892  1.00  0.00      TS   C  
ATOM   1132  N9  ADE T  14      13.482  -3.689 -35.073  1.00  0.00      TS   N  
ATOM   1133  H2  ADE T  14      10.065  -6.417 -34.288  1.00  0.00      TS   H  
ATOM   1134  H8  ADE T  14      14.309  -1.836 -35.901  1.00  0.00      TS   H  
ATOM   1135  H1' ADE T  14      14.327  -4.794 -33.494  1.00  0.00      TS   H  
ATOM   1136  H2' ADE T  14      16.178  -5.084 -35.195  1.00  0.00      TS   H  
ATOM   1137  H3' ADE T  14      17.747  -3.347 -33.852  1.00  0.00      TS   H  
ATOM   1138  H4' ADE T  14      16.080  -3.361 -31.592  1.00  0.00      TS   H  
ATOM   1139  H5' ADE T  14      16.381  -1.007 -31.826  1.00  0.00      TS   H  
ATOM   1140  H61 ADE T  14       9.947  -2.184 -37.697  1.00  0.00      TS   H  
ATOM   1141  H62 ADE T  14       8.626  -3.352 -37.309  1.00  0.00      TS   H  
ATOM   1142 H2'' ADE T  14      16.167  -3.261 -35.443  1.00  0.00      TS   H  
ATOM   1143 H5'' ADE T  14      17.953  -1.704 -32.478  1.00  0.00      TS   H  
ATOM   1144  P   THY T  15      18.243  -6.126 -33.171  1.00  0.00      TS   P  
ATOM   1145  O1P THY T  15      18.819  -6.755 -31.976  1.00  0.00      TS   O  
ATOM   1146  O2P THY T  15      19.258  -5.554 -34.061  1.00  0.00      TS   O  
ATOM   1147  C5' THY T  15      16.480  -8.076 -33.261  1.00  0.00      TS   C  
ATOM   1148  O5' THY T  15      17.481  -7.287 -33.925  1.00  0.00      TS   O  
ATOM   1149  C4' THY T  15      15.419  -8.657 -34.274  1.00  0.00      TS   C  
ATOM   1150  O4' THY T  15      14.663  -7.647 -34.981  1.00  0.00      TS   O  
ATOM   1151  C3' THY T  15      16.031  -9.551 -35.385  1.00  0.00      TS   C  
ATOM   1152  O3' THY T  15      15.817 -10.907 -35.138  1.00  0.00      TS   O  
ATOM   1153  C2' THY T  15      15.365  -9.070 -36.694  1.00  0.00      TS   C  
ATOM   1154  C1' THY T  15      14.175  -8.339 -36.131  1.00  0.00      TS   C  
ATOM   1155  N1  THY T  15      13.654  -7.301 -36.993  1.00  0.00      TS   N  
ATOM   1156  C2  THY T  15      12.282  -7.291 -37.266  1.00  0.00      TS   C  
ATOM   1157  O2  THY T  15      11.462  -8.039 -36.746  1.00  0.00      TS   O  
ATOM   1158  N3  THY T  15      11.890  -6.395 -38.267  1.00  0.00      TS   N  
ATOM   1159  C4  THY T  15      12.655  -5.289 -38.707  1.00  0.00      TS   C  
ATOM   1160  O4  THY T  15      12.107  -4.326 -39.194  1.00  0.00      TS   O  
ATOM   1161  C5  THY T  15      14.061  -5.382 -38.398  1.00  0.00      TS   C  
ATOM   1162  C5M THY T  15      15.037  -4.274 -38.750  1.00  0.00      TS   C  
ATOM   1163  C6  THY T  15      14.470  -6.394 -37.580  1.00  0.00      TS   C  
ATOM   1164  H3  THY T  15      10.914  -6.369 -38.526  1.00  0.00      TS   H  
ATOM   1165  H6  THY T  15      15.384  -6.319 -36.990  1.00  0.00      TS   H  
ATOM   1166  H1' THY T  15      13.422  -8.963 -35.604  1.00  0.00      TS   H  
ATOM   1167  H2' THY T  15      14.936  -9.828 -37.384  1.00  0.00      TS   H  
ATOM   1168  H3' THY T  15      17.125  -9.360 -35.366  1.00  0.00      TS   H  
ATOM   1169  H4' THY T  15      14.687  -9.258 -33.692  1.00  0.00      TS   H  
ATOM   1170  H5' THY T  15      15.935  -7.540 -32.455  1.00  0.00      TS   H  
ATOM   1171  H51 THY T  15      15.272  -3.627 -37.877  1.00  0.00      TS   H  
ATOM   1172  H52 THY T  15      14.826  -3.604 -39.610  1.00  0.00      TS   H  
ATOM   1173  H53 THY T  15      16.040  -4.670 -39.013  1.00  0.00      TS   H  
ATOM   1174 H2'' THY T  15      16.087  -8.424 -37.239  1.00  0.00      TS   H  
ATOM   1175 H5'' THY T  15      17.006  -8.938 -32.797  1.00  0.00      TS   H  
ATOM   1176  P   ADE T  16      16.347 -12.084 -36.057  1.00  0.00      TS   P  
ATOM   1177  O1P ADE T  16      16.951 -13.144 -35.228  1.00  0.00      TS   O  
ATOM   1178  O2P ADE T  16      17.246 -11.456 -37.085  1.00  0.00      TS   O  
ATOM   1179  C5' ADE T  16      13.820 -12.817 -36.127  1.00  0.00      TS   C  
ATOM   1180  O5' ADE T  16      15.088 -12.662 -36.795  1.00  0.00      TS   O  
ATOM   1181  C4' ADE T  16      12.722 -12.955 -37.158  1.00  0.00      TS   C  
ATOM   1182  O4' ADE T  16      12.435 -11.658 -37.778  1.00  0.00      TS   O  
ATOM   1183  C3' ADE T  16      13.014 -13.903 -38.316  1.00  0.00      TS   C  
ATOM   1184  O3' ADE T  16      12.021 -14.888 -38.385  1.00  0.00      TS   O  
ATOM   1185  C2' ADE T  16      13.035 -13.019 -39.558  1.00  0.00      TS   C  
ATOM   1186  C1' ADE T  16      12.159 -11.934 -39.155  1.00  0.00      TS   C  
ATOM   1187  N1  ADE T  16       9.817  -8.287 -42.086  1.00  0.00      TS   N  
ATOM   1188  C2  ADE T  16       9.363  -9.477 -41.569  1.00  0.00      TS   C  
ATOM   1189  N3  ADE T  16      10.108 -10.360 -40.868  1.00  0.00      TS   N  
ATOM   1190  C4  ADE T  16      11.343  -9.978 -40.612  1.00  0.00      TS   C  
ATOM   1191  C5  ADE T  16      11.938  -8.786 -41.008  1.00  0.00      TS   C  
ATOM   1192  C6  ADE T  16      11.094  -7.871 -41.719  1.00  0.00      TS   C  
ATOM   1193  N6  ADE T  16      11.443  -6.678 -42.140  1.00  0.00      TS   N  
ATOM   1194  N7  ADE T  16      13.226  -8.720 -40.572  1.00  0.00      TS   N  
ATOM   1195  C8  ADE T  16      13.372  -9.863 -39.922  1.00  0.00      TS   C  
ATOM   1196  N9  ADE T  16      12.265 -10.673 -39.889  1.00  0.00      TS   N  
ATOM   1197  H2  ADE T  16       8.345  -9.789 -41.803  1.00  0.00      TS   H  
ATOM   1198  H8  ADE T  16      14.298 -10.184 -39.445  1.00  0.00      TS   H  
ATOM   1199  H1' ADE T  16      11.126 -12.342 -39.174  1.00  0.00      TS   H  
ATOM   1200  H2' ADE T  16      12.721 -13.557 -40.477  1.00  0.00      TS   H  
ATOM   1201  H3' ADE T  16      14.040 -14.226 -38.040  1.00  0.00      TS   H  
ATOM   1202  H4' ADE T  16      11.824 -13.375 -36.655  1.00  0.00      TS   H  
ATOM   1203  H5' ADE T  16      13.658 -11.938 -35.467  1.00  0.00      TS   H  
ATOM   1204  H61 ADE T  16      10.702  -6.204 -42.617  1.00  0.00      TS   H  
ATOM   1205  H62 ADE T  16      12.406  -6.545 -42.370  1.00  0.00      TS   H  
ATOM   1206 H2'' ADE T  16      14.056 -12.638 -39.774  1.00  0.00      TS   H  
ATOM   1207 H5'' ADE T  16      13.819 -13.759 -35.539  1.00  0.00      TS   H  
ATOM   1208  P   THY T  17      12.379 -16.326 -39.056  1.00  0.00      TS   P  
ATOM   1209  O1P THY T  17      11.670 -17.404 -38.382  1.00  0.00      TS   O  
ATOM   1210  O2P THY T  17      13.849 -16.493 -39.108  1.00  0.00      TS   O  
ATOM   1211  C5' THY T  17      10.539 -15.759 -40.879  1.00  0.00      TS   C  
ATOM   1212  O5' THY T  17      11.885 -16.372 -40.556  1.00  0.00      TS   O  
ATOM   1213  C4' THY T  17      10.415 -15.397 -42.341  1.00  0.00      TS   C  
ATOM   1214  O4' THY T  17      10.943 -14.057 -42.483  1.00  0.00      TS   O  
ATOM   1215  C3' THY T  17      11.328 -16.123 -43.405  1.00  0.00      TS   C  
ATOM   1216  O3' THY T  17      10.500 -16.928 -44.273  1.00  0.00      TS   O  
ATOM   1217  C2' THY T  17      12.027 -15.001 -44.172  1.00  0.00      TS   C  
ATOM   1218  C1' THY T  17      11.128 -13.871 -43.825  1.00  0.00      TS   C  
ATOM   1219  N1  THY T  17      11.707 -12.526 -43.918  1.00  0.00      TS   N  
ATOM   1220  C2  THY T  17      10.913 -11.451 -44.266  1.00  0.00      TS   C  
ATOM   1221  O2  THY T  17       9.729 -11.546 -44.487  1.00  0.00      TS   O  
ATOM   1222  N3  THY T  17      11.530 -10.212 -44.277  1.00  0.00      TS   N  
ATOM   1223  C4  THY T  17      12.898 -10.041 -44.091  1.00  0.00      TS   C  
ATOM   1224  O4  THY T  17      13.386  -8.894 -44.333  1.00  0.00      TS   O  
ATOM   1225  C5  THY T  17      13.594 -11.115 -43.388  1.00  0.00      TS   C  
ATOM   1226  C5M THY T  17      14.957 -10.979 -42.765  1.00  0.00      TS   C  
ATOM   1227  C6  THY T  17      13.046 -12.361 -43.491  1.00  0.00      TS   C  
ATOM   1228  H3  THY T  17      10.961  -9.516 -44.738  1.00  0.00      TS   H  
ATOM   1229  H6  THY T  17      13.645 -13.248 -43.286  1.00  0.00      TS   H  
ATOM   1230  H1' THY T  17      10.129 -13.957 -44.305  1.00  0.00      TS   H  
ATOM   1231  H2' THY T  17      12.042 -15.283 -45.247  1.00  0.00      TS   H  
ATOM   1232  H3' THY T  17      12.103 -16.682 -42.838  1.00  0.00      TS   H  
ATOM   1233  H4' THY T  17       9.370 -15.210 -42.670  1.00  0.00      TS   H  
ATOM   1234  H5' THY T  17      10.301 -14.859 -40.273  1.00  0.00      TS   H  
ATOM   1235  H51 THY T  17      15.358 -10.007 -43.125  1.00  0.00      TS   H  
ATOM   1236  H52 THY T  17      15.613 -11.807 -43.107  1.00  0.00      TS   H  
ATOM   1237  H53 THY T  17      14.890 -11.091 -41.662  1.00  0.00      TS   H  
ATOM   1238 H2'' THY T  17      13.055 -14.788 -43.808  1.00  0.00      TS   H  
ATOM   1239 H5'' THY T  17       9.758 -16.504 -40.620  1.00  0.00      TS   H  
ATOM   1240  P   ADE T  18      11.148 -18.183 -44.834  1.00  0.00      TS   P  
ATOM   1241  O1P ADE T  18      11.210 -19.205 -43.752  1.00  0.00      TS   O  
ATOM   1242  O2P ADE T  18      12.426 -17.811 -45.548  1.00  0.00      TS   O  
ATOM   1243  C5' ADE T  18       9.083 -18.100 -46.482  1.00  0.00      TS   C  
ATOM   1244  O5' ADE T  18      10.208 -18.808 -45.934  1.00  0.00      TS   O  
ATOM   1245  C4' ADE T  18       9.219 -17.450 -47.877  1.00  0.00      TS   C  
ATOM   1246  O4' ADE T  18       9.872 -16.143 -47.849  1.00  0.00      TS   O  
ATOM   1247  C3' ADE T  18      10.032 -18.284 -48.875  1.00  0.00      TS   C  
ATOM   1248  O3' ADE T  18       9.538 -18.193 -50.179  1.00  0.00      TS   O  
ATOM   1249  C2' ADE T  18      11.373 -17.601 -48.866  1.00  0.00      TS   C  
ATOM   1250  C1' ADE T  18      10.997 -16.135 -48.717  1.00  0.00      TS   C  
ATOM   1251  N1  ADE T  18      12.217 -11.280 -47.590  1.00  0.00      TS   N  
ATOM   1252  C2  ADE T  18      11.175 -11.842 -48.238  1.00  0.00      TS   C  
ATOM   1253  N3  ADE T  18      10.868 -13.100 -48.546  1.00  0.00      TS   N  
ATOM   1254  C4  ADE T  18      11.871 -13.871 -48.041  1.00  0.00      TS   C  
ATOM   1255  C5  ADE T  18      13.025 -13.434 -47.355  1.00  0.00      TS   C  
ATOM   1256  C6  ADE T  18      13.192 -12.109 -47.098  1.00  0.00      TS   C  
ATOM   1257  N6  ADE T  18      14.211 -11.593 -46.415  1.00  0.00      TS   N  
ATOM   1258  N7  ADE T  18      13.839 -14.502 -47.072  1.00  0.00      TS   N  
ATOM   1259  C8  ADE T  18      13.190 -15.553 -47.486  1.00  0.00      TS   C  
ATOM   1260  N9  ADE T  18      12.009 -15.290 -48.102  1.00  0.00      TS   N  
ATOM   1261  H2  ADE T  18      10.572 -11.097 -48.758  1.00  0.00      TS   H  
ATOM   1262  H8  ADE T  18      13.583 -16.552 -47.299  1.00  0.00      TS   H  
ATOM   1263  H1' ADE T  18      10.833 -15.770 -49.753  1.00  0.00      TS   H  
ATOM   1264  H2' ADE T  18      12.108 -17.823 -49.669  1.00  0.00      TS   H  
ATOM   1265  H3' ADE T  18      10.220 -19.303 -48.474  1.00  0.00      TS   H  
ATOM   1266  H4' ADE T  18       8.182 -17.254 -48.226  1.00  0.00      TS   H  
ATOM   1267  H5' ADE T  18       8.728 -17.328 -45.767  1.00  0.00      TS   H  
ATOM   1268  H61 ADE T  18      14.226 -10.596 -46.347  1.00  0.00      TS   H  
ATOM   1269  H62 ADE T  18      14.965 -12.069 -45.961  1.00  0.00      TS   H  
ATOM   1270 H2'' ADE T  18      11.973 -17.884 -47.974  1.00  0.00      TS   H  
ATOM   1271 H5'' ADE T  18       8.289 -18.868 -46.600  1.00  0.00      TS   H  
ATOM   1272  P   ADE T  19       8.767 -19.312 -50.823  1.00  0.00      TS   P  
ATOM   1273  O1P ADE T  19       7.444 -19.512 -50.202  1.00  0.00      TS   O  
ATOM   1274  O2P ADE T  19       9.629 -20.538 -50.880  1.00  0.00      TS   O  
ATOM   1275  C5' ADE T  19       7.661 -17.704 -52.611  1.00  0.00      TS   C  
ATOM   1276  O5' ADE T  19       8.497 -18.867 -52.275  1.00  0.00      TS   O  
ATOM   1277  C4' ADE T  19       8.379 -16.674 -53.534  1.00  0.00      TS   C  
ATOM   1278  O4' ADE T  19       9.611 -16.137 -52.923  1.00  0.00      TS   O  
ATOM   1279  C3' ADE T  19       8.913 -17.313 -54.877  1.00  0.00      TS   C  
ATOM   1280  O3' ADE T  19       8.817 -16.412 -55.975  1.00  0.00      TS   O  
ATOM   1281  C2' ADE T  19      10.345 -17.508 -54.648  1.00  0.00      TS   C  
ATOM   1282  C1' ADE T  19      10.678 -16.294 -53.812  1.00  0.00      TS   C  
ATOM   1283  N1  ADE T  19      13.890 -13.809 -50.722  1.00  0.00      TS   N  
ATOM   1284  C2  ADE T  19      12.652 -13.448 -51.175  1.00  0.00      TS   C  
ATOM   1285  N3  ADE T  19      11.852 -14.143 -51.976  1.00  0.00      TS   N  
ATOM   1286  C4  ADE T  19      12.333 -15.439 -52.113  1.00  0.00      TS   C  
ATOM   1287  C5  ADE T  19      13.491 -15.982 -51.629  1.00  0.00      TS   C  
ATOM   1288  C6  ADE T  19      14.339 -15.095 -50.881  1.00  0.00      TS   C  
ATOM   1289  N6  ADE T  19      15.468 -15.432 -50.208  1.00  0.00      TS   N  
ATOM   1290  N7  ADE T  19      13.733 -17.331 -52.156  1.00  0.00      TS   N  
ATOM   1291  C8  ADE T  19      12.727 -17.493 -52.929  1.00  0.00      TS   C  
ATOM   1292  N9  ADE T  19      11.888 -16.369 -53.040  1.00  0.00      TS   N  
ATOM   1293  H2  ADE T  19      12.310 -12.421 -51.046  1.00  0.00      TS   H  
ATOM   1294  H8  ADE T  19      12.511 -18.365 -53.547  1.00  0.00      TS   H  
ATOM   1295  H1' ADE T  19      10.775 -15.418 -54.489  1.00  0.00      TS   H  
ATOM   1296  H2' ADE T  19      11.106 -17.507 -55.458  1.00  0.00      TS   H  
ATOM   1297  H3' ADE T  19       8.409 -18.293 -55.012  1.00  0.00      TS   H  
ATOM   1298  H4' ADE T  19       7.756 -15.784 -53.767  1.00  0.00      TS   H  
ATOM   1299  H5' ADE T  19       7.467 -17.038 -51.742  1.00  0.00      TS   H  
ATOM   1300  H61 ADE T  19      15.645 -14.951 -49.350  1.00  0.00      TS   H  
ATOM   1301  H62 ADE T  19      15.846 -16.341 -50.378  1.00  0.00      TS   H  
ATOM   1302 H2'' ADE T  19      10.423 -18.476 -54.107  1.00  0.00      TS   H  
ATOM   1303 H5'' ADE T  19       6.633 -17.937 -52.962  1.00  0.00      TS   H  
ATOM   1304  P   GUA T  20       7.792 -16.665 -57.124  1.00  0.00      TS   P  
ATOM   1305  O1P GUA T  20       6.508 -17.272 -56.594  1.00  0.00      TS   O  
ATOM   1306  O2P GUA T  20       8.464 -17.368 -58.230  1.00  0.00      TS   O  
ATOM   1307  C5' GUA T  20       7.235 -14.030 -56.667  1.00  0.00      TS   C  
ATOM   1308  O5' GUA T  20       7.447 -15.177 -57.570  1.00  0.00      TS   O  
ATOM   1309  C4' GUA T  20       8.190 -12.845 -56.958  1.00  0.00      TS   C  
ATOM   1310  O4' GUA T  20       9.435 -12.981 -56.252  1.00  0.00      TS   O  
ATOM   1311  C3' GUA T  20       8.611 -12.825 -58.458  1.00  0.00      TS   C  
ATOM   1312  O3' GUA T  20       8.475 -11.539 -59.173  1.00  0.00      TS   O  
ATOM   1313  C2' GUA T  20      10.043 -13.270 -58.420  1.00  0.00      TS   C  
ATOM   1314  C1' GUA T  20      10.512 -12.761 -57.096  1.00  0.00      TS   C  
ATOM   1315  N1  GUA T  20      14.337 -12.383 -53.831  1.00  0.00      TS   N  
ATOM   1316  C2  GUA T  20      13.442 -11.430 -54.266  1.00  0.00      TS   C  
ATOM   1317  N2  GUA T  20      13.238 -10.385 -53.420  1.00  0.00      TS   N  
ATOM   1318  N3  GUA T  20      12.621 -11.591 -55.324  1.00  0.00      TS   N  
ATOM   1319  C4  GUA T  20      12.598 -12.901 -55.742  1.00  0.00      TS   C  
ATOM   1320  C5  GUA T  20      13.474 -13.949 -55.374  1.00  0.00      TS   C  
ATOM   1321  C6  GUA T  20      14.505 -13.648 -54.412  1.00  0.00      TS   C  
ATOM   1322  O6  GUA T  20      15.287 -14.446 -53.928  1.00  0.00      TS   O  
ATOM   1323  N7  GUA T  20      13.242 -15.127 -56.112  1.00  0.00      TS   N  
ATOM   1324  C8  GUA T  20      12.107 -14.842 -56.768  1.00  0.00      TS   C  
ATOM   1325  N9  GUA T  20      11.695 -13.462 -56.560  1.00  0.00      TS   N  
ATOM   1326  H1  GUA T  20      14.902 -12.233 -53.007  1.00  0.00      TS   H  
ATOM   1327  H8  GUA T  20      11.453 -15.494 -57.347  1.00  0.00      TS   H  
ATOM   1328  H1' GUA T  20      10.637 -11.657 -57.084  1.00  0.00      TS   H  
ATOM   1329  H2' GUA T  20      10.649 -12.787 -59.216  1.00  0.00      TS   H  
ATOM   1330  H21 GUA T  20      13.767 -10.215 -52.588  1.00  0.00      TS   H  
ATOM   1331  H3' GUA T  20       8.101 -13.593 -59.079  1.00  0.00      TS   H  
ATOM   1332  H22 GUA T  20      12.429  -9.801 -53.491  1.00  0.00      TS   H  
ATOM   1333  H4' GUA T  20       7.884 -11.837 -56.607  1.00  0.00      TS   H  
ATOM   1334  H5' GUA T  20       7.203 -14.390 -55.616  1.00  0.00      TS   H  
ATOM   1335  H3T GUA T  20       7.567 -11.263 -59.029  1.00  0.00      TS   H  
ATOM   1336 H2'' GUA T  20      10.191 -14.359 -58.587  1.00  0.00      TS   H  
ATOM   1337 H5'' GUA T  20       6.219 -13.605 -56.809  1.00  0.00      TS   H  
TER   
END
