# Supplementary material for: CRISPR-Cas12a exploits R-loop asymmetry to form double-strand breaks
Source: eLife. 2020 Jun 10;9:e55143. doi: 10.7554/eLife.55143 (PMC7286691; doi:10.7554/eLife.55143)
Supplement: Figure 5—source data 2. [file elife-55143-fig5-data2.zip › Figure 5ΓÇöSource Data 2/Example_MD_trajectories/3prime_boundary/3prime_boundary_33.pdb]

ATOM      1  C5' CYT B   1      17.104 -11.688 -59.177  1.00  0.00      BS   C  
ATOM      2  O5' CYT B   1      18.403 -12.369 -58.881  1.00  0.00      BS   O  
ATOM      3  C4' CYT B   1      16.154 -11.607 -57.906  1.00  0.00      BS   C  
ATOM      4  O4' CYT B   1      15.606 -12.856 -57.556  1.00  0.00      BS   O  
ATOM      5  C3' CYT B   1      16.887 -11.062 -56.599  1.00  0.00      BS   C  
ATOM      6  O3' CYT B   1      16.105 -10.060 -55.889  1.00  0.00      BS   O  
ATOM      7  C2' CYT B   1      16.963 -12.398 -55.834  1.00  0.00      BS   C  
ATOM      8  C1' CYT B   1      15.557 -12.937 -56.134  1.00  0.00      BS   C  
ATOM      9  N1  CYT B   1      15.309 -14.275 -55.649  1.00  0.00      BS   N  
ATOM     10  C2  CYT B   1      14.073 -14.882 -55.847  1.00  0.00      BS   C  
ATOM     11  O2  CYT B   1      13.156 -14.293 -56.450  1.00  0.00      BS   O  
ATOM     12  N3  CYT B   1      13.856 -16.144 -55.423  1.00  0.00      BS   N  
ATOM     13  C4  CYT B   1      14.754 -16.758 -54.660  1.00  0.00      BS   C  
ATOM     14  N4  CYT B   1      14.376 -17.972 -54.182  1.00  0.00      BS   N  
ATOM     15  C5  CYT B   1      15.992 -16.086 -54.286  1.00  0.00      BS   C  
ATOM     16  C6  CYT B   1      16.319 -14.907 -54.941  1.00  0.00      BS   C  
ATOM     17  H5  CYT B   1      16.754 -16.602 -53.701  1.00  0.00      BS   H  
ATOM     18  H6  CYT B   1      17.250 -14.431 -54.626  1.00  0.00      BS   H  
ATOM     19  H1' CYT B   1      14.758 -12.246 -55.789  1.00  0.00      BS   H  
ATOM     20  H2' CYT B   1      17.203 -12.166 -54.774  1.00  0.00      BS   H  
ATOM     21  H3' CYT B   1      17.905 -10.686 -56.840  1.00  0.00      BS   H  
ATOM     22  H4' CYT B   1      15.287 -10.975 -58.196  1.00  0.00      BS   H  
ATOM     23  H41 CYT B   1      15.006 -18.403 -53.535  1.00  0.00      BS   H  
ATOM     24  H5' CYT B   1      16.530 -12.353 -59.857  1.00  0.00      BS   H  
ATOM     25  H42 CYT B   1      13.398 -18.179 -54.215  1.00  0.00      BS   H  
ATOM     26  H5T CYT B   1      18.201 -13.302 -58.981  1.00  0.00      BS   H  
ATOM     27 H2'' CYT B   1      17.840 -12.883 -56.315  1.00  0.00      BS   H  
ATOM     28 H5'' CYT B   1      17.297 -10.670 -59.576  1.00  0.00      BS   H  
ATOM     29  P   THY B   2      16.687  -8.675 -55.604  1.00  0.00      BS   P  
ATOM     30  O1P THY B   2      16.154  -7.712 -56.652  1.00  0.00      BS   O  
ATOM     31  O2P THY B   2      18.135  -8.672 -55.373  1.00  0.00      BS   O  
ATOM     32  C5' THY B   2      14.556  -8.037 -54.191  1.00  0.00      BS   C  
ATOM     33  O5' THY B   2      15.941  -8.324 -54.285  1.00  0.00      BS   O  
ATOM     34  C4' THY B   2      14.021  -8.209 -52.728  1.00  0.00      BS   C  
ATOM     35  O4' THY B   2      13.760  -9.566 -52.292  1.00  0.00      BS   O  
ATOM     36  C3' THY B   2      15.048  -7.583 -51.718  1.00  0.00      BS   C  
ATOM     37  O3' THY B   2      14.492  -6.665 -50.714  1.00  0.00      BS   O  
ATOM     38  C2' THY B   2      15.494  -8.851 -51.005  1.00  0.00      BS   C  
ATOM     39  C1' THY B   2      14.152  -9.684 -50.937  1.00  0.00      BS   C  
ATOM     40  N1  THY B   2      14.222 -11.074 -50.407  1.00  0.00      BS   N  
ATOM     41  C2  THY B   2      13.004 -11.738 -50.428  1.00  0.00      BS   C  
ATOM     42  O2  THY B   2      11.922 -11.315 -50.802  1.00  0.00      BS   O  
ATOM     43  N3  THY B   2      13.121 -13.070 -49.981  1.00  0.00      BS   N  
ATOM     44  C4  THY B   2      14.235 -13.583 -49.322  1.00  0.00      BS   C  
ATOM     45  O4  THY B   2      14.138 -14.699 -48.768  1.00  0.00      BS   O  
ATOM     46  C5  THY B   2      15.372 -12.788 -49.245  1.00  0.00      BS   C  
ATOM     47  C5M THY B   2      16.541 -13.461 -48.592  1.00  0.00      BS   C  
ATOM     48  C6  THY B   2      15.318 -11.527 -49.846  1.00  0.00      BS   C  
ATOM     49  H3  THY B   2      12.285 -13.635 -50.008  1.00  0.00      BS   H  
ATOM     50  H6  THY B   2      16.270 -11.097 -50.157  1.00  0.00      BS   H  
ATOM     51  H1' THY B   2      13.446  -9.063 -50.343  1.00  0.00      BS   H  
ATOM     52  H2' THY B   2      15.947  -8.582 -50.028  1.00  0.00      BS   H  
ATOM     53  H3' THY B   2      15.998  -7.267 -52.200  1.00  0.00      BS   H  
ATOM     54  H4' THY B   2      13.064  -7.693 -52.499  1.00  0.00      BS   H  
ATOM     55  H5' THY B   2      13.924  -8.756 -54.755  1.00  0.00      BS   H  
ATOM     56  H51 THY B   2      16.541 -14.495 -48.999  1.00  0.00      BS   H  
ATOM     57  H52 THY B   2      16.388 -13.455 -47.492  1.00  0.00      BS   H  
ATOM     58  H53 THY B   2      17.471 -12.889 -48.791  1.00  0.00      BS   H  
ATOM     59 H2'' THY B   2      16.234  -9.416 -51.610  1.00  0.00      BS   H  
ATOM     60 H5'' THY B   2      14.382  -6.960 -54.404  1.00  0.00      BS   H  
ATOM     61  P   THY B   3      14.921  -5.106 -50.640  1.00  0.00      BS   P  
ATOM     62  O1P THY B   3      15.696  -4.693 -51.851  1.00  0.00      BS   O  
ATOM     63  O2P THY B   3      15.469  -4.800 -49.302  1.00  0.00      BS   O  
ATOM     64  C5' THY B   3      12.591  -4.708 -51.880  1.00  0.00      BS   C  
ATOM     65  O5' THY B   3      13.529  -4.402 -50.731  1.00  0.00      BS   O  
ATOM     66  C4' THY B   3      11.270  -5.241 -51.342  1.00  0.00      BS   C  
ATOM     67  O4' THY B   3      11.477  -6.528 -50.719  1.00  0.00      BS   O  
ATOM     68  C3' THY B   3      10.625  -4.416 -50.298  1.00  0.00      BS   C  
ATOM     69  O3' THY B   3       9.270  -4.200 -50.460  1.00  0.00      BS   O  
ATOM     70  C2' THY B   3      10.905  -5.099 -49.018  1.00  0.00      BS   C  
ATOM     71  C1' THY B   3      10.907  -6.552 -49.410  1.00  0.00      BS   C  
ATOM     72  N1  THY B   3      11.630  -7.569 -48.530  1.00  0.00      BS   N  
ATOM     73  C2  THY B   3      11.027  -8.704 -48.260  1.00  0.00      BS   C  
ATOM     74  O2  THY B   3       9.945  -8.931 -48.712  1.00  0.00      BS   O  
ATOM     75  N3  THY B   3      11.714  -9.523 -47.436  1.00  0.00      BS   N  
ATOM     76  C4  THY B   3      13.025  -9.501 -47.118  1.00  0.00      BS   C  
ATOM     77  O4  THY B   3      13.505 -10.442 -46.543  1.00  0.00      BS   O  
ATOM     78  C5  THY B   3      13.649  -8.231 -47.408  1.00  0.00      BS   C  
ATOM     79  C5M THY B   3      15.014  -7.946 -46.827  1.00  0.00      BS   C  
ATOM     80  C6  THY B   3      12.956  -7.327 -48.146  1.00  0.00      BS   C  
ATOM     81  H3  THY B   3      11.433 -10.489 -47.517  1.00  0.00      BS   H  
ATOM     82  H6  THY B   3      13.389  -6.344 -48.334  1.00  0.00      BS   H  
ATOM     83  H1' THY B   3       9.880  -6.870 -49.692  1.00  0.00      BS   H  
ATOM     84  H2' THY B   3      10.324  -4.771 -48.129  1.00  0.00      BS   H  
ATOM     85  H3' THY B   3      11.118  -3.421 -50.319  1.00  0.00      BS   H  
ATOM     86  H4' THY B   3      10.547  -5.325 -52.181  1.00  0.00      BS   H  
ATOM     87  H5' THY B   3      12.921  -5.476 -52.611  1.00  0.00      BS   H  
ATOM     88  H51 THY B   3      15.056  -8.275 -45.766  1.00  0.00      BS   H  
ATOM     89  H52 THY B   3      15.212  -6.860 -46.702  1.00  0.00      BS   H  
ATOM     90  H53 THY B   3      15.834  -8.491 -47.342  1.00  0.00      BS   H  
ATOM     91 H2'' THY B   3      11.887  -4.760 -48.625  1.00  0.00      BS   H  
ATOM     92 H5'' THY B   3      12.403  -3.817 -52.518  1.00  0.00      BS   H  
ATOM     93  P   ADE B   4       8.415  -3.130 -49.679  1.00  0.00      BS   P  
ATOM     94  O1P ADE B   4       7.637  -2.359 -50.662  1.00  0.00      BS   O  
ATOM     95  O2P ADE B   4       9.291  -2.385 -48.698  1.00  0.00      BS   O  
ATOM     96  C5' ADE B   4       6.476  -4.843 -49.436  1.00  0.00      BS   C  
ATOM     97  O5' ADE B   4       7.443  -4.040 -48.766  1.00  0.00      BS   O  
ATOM     98  C4' ADE B   4       5.710  -5.818 -48.510  1.00  0.00      BS   C  
ATOM     99  O4' ADE B   4       6.634  -6.783 -47.894  1.00  0.00      BS   O  
ATOM    100  C3' ADE B   4       4.929  -5.163 -47.371  1.00  0.00      BS   C  
ATOM    101  O3' ADE B   4       3.648  -5.734 -47.134  1.00  0.00      BS   O  
ATOM    102  C2' ADE B   4       5.895  -5.315 -46.207  1.00  0.00      BS   C  
ATOM    103  C1' ADE B   4       6.590  -6.586 -46.435  1.00  0.00      BS   C  
ATOM    104  N1  ADE B   4      10.168  -9.538 -44.187  1.00  0.00      BS   N  
ATOM    105  C2  ADE B   4       8.922  -9.780 -44.564  1.00  0.00      BS   C  
ATOM    106  N3  ADE B   4       8.041  -8.947 -45.231  1.00  0.00      BS   N  
ATOM    107  C4  ADE B   4       8.597  -7.734 -45.493  1.00  0.00      BS   C  
ATOM    108  C5  ADE B   4       9.890  -7.385 -45.111  1.00  0.00      BS   C  
ATOM    109  C6  ADE B   4      10.709  -8.321 -44.501  1.00  0.00      BS   C  
ATOM    110  N6  ADE B   4      11.981  -8.077 -44.117  1.00  0.00      BS   N  
ATOM    111  N7  ADE B   4      10.132  -6.108 -45.570  1.00  0.00      BS   N  
ATOM    112  C8  ADE B   4       8.962  -5.732 -46.053  1.00  0.00      BS   C  
ATOM    113  N9  ADE B   4       7.995  -6.691 -46.018  1.00  0.00      BS   N  
ATOM    114  H2  ADE B   4       8.646 -10.806 -44.319  1.00  0.00      BS   H  
ATOM    115  H8  ADE B   4       8.734  -4.837 -46.631  1.00  0.00      BS   H  
ATOM    116  H1' ADE B   4       5.998  -7.387 -45.943  1.00  0.00      BS   H  
ATOM    117  H2' ADE B   4       5.358  -5.344 -45.234  1.00  0.00      BS   H  
ATOM    118  H3' ADE B   4       4.794  -4.083 -47.593  1.00  0.00      BS   H  
ATOM    119  H4' ADE B   4       5.036  -6.344 -49.221  1.00  0.00      BS   H  
ATOM    120  H5' ADE B   4       7.043  -5.565 -50.062  1.00  0.00      BS   H  
ATOM    121  H61 ADE B   4      12.213  -8.744 -43.409  1.00  0.00      BS   H  
ATOM    122  H62 ADE B   4      12.343  -7.145 -44.146  1.00  0.00      BS   H  
ATOM    123 H2'' ADE B   4       6.577  -4.438 -46.227  1.00  0.00      BS   H  
ATOM    124 H5'' ADE B   4       5.760  -4.301 -50.090  1.00  0.00      BS   H  
ATOM    125  P   THY B   5       2.673  -4.913 -46.168  1.00  0.00      BS   P  
ATOM    126  O1P THY B   5       1.299  -5.245 -46.507  1.00  0.00      BS   O  
ATOM    127  O2P THY B   5       2.966  -3.478 -46.117  1.00  0.00      BS   O  
ATOM    128  C5' THY B   5       2.607  -7.034 -44.768  1.00  0.00      BS   C  
ATOM    129  O5' THY B   5       3.010  -5.593 -44.762  1.00  0.00      BS   O  
ATOM    130  C4' THY B   5       3.192  -7.666 -43.499  1.00  0.00      BS   C  
ATOM    131  O4' THY B   5       4.674  -7.772 -43.663  1.00  0.00      BS   O  
ATOM    132  C3' THY B   5       3.044  -6.884 -42.204  1.00  0.00      BS   C  
ATOM    133  O3' THY B   5       1.710  -7.069 -41.767  1.00  0.00      BS   O  
ATOM    134  C2' THY B   5       4.001  -7.670 -41.364  1.00  0.00      BS   C  
ATOM    135  C1' THY B   5       5.197  -8.010 -42.327  1.00  0.00      BS   C  
ATOM    136  N1  THY B   5       6.382  -7.177 -42.156  1.00  0.00      BS   N  
ATOM    137  C2  THY B   5       7.552  -7.829 -41.711  1.00  0.00      BS   C  
ATOM    138  O2  THY B   5       7.606  -9.042 -41.533  1.00  0.00      BS   O  
ATOM    139  N3  THY B   5       8.676  -7.028 -41.586  1.00  0.00      BS   N  
ATOM    140  C4  THY B   5       8.718  -5.642 -41.740  1.00  0.00      BS   C  
ATOM    141  O4  THY B   5       9.815  -5.059 -41.604  1.00  0.00      BS   O  
ATOM    142  C5  THY B   5       7.541  -5.018 -42.199  1.00  0.00      BS   C  
ATOM    143  C5M THY B   5       7.602  -3.613 -42.663  1.00  0.00      BS   C  
ATOM    144  C6  THY B   5       6.463  -5.820 -42.406  1.00  0.00      BS   C  
ATOM    145  H3  THY B   5       9.492  -7.518 -41.246  1.00  0.00      BS   H  
ATOM    146  H6  THY B   5       5.500  -5.473 -42.782  1.00  0.00      BS   H  
ATOM    147  H1' THY B   5       5.399  -9.096 -42.204  1.00  0.00      BS   H  
ATOM    148  H2' THY B   5       3.533  -8.652 -41.138  1.00  0.00      BS   H  
ATOM    149  H3' THY B   5       3.481  -5.863 -42.234  1.00  0.00      BS   H  
ATOM    150  H4' THY B   5       2.807  -8.702 -43.377  1.00  0.00      BS   H  
ATOM    151  H5' THY B   5       2.896  -7.492 -45.738  1.00  0.00      BS   H  
ATOM    152  H51 THY B   5       6.741  -2.970 -42.381  1.00  0.00      BS   H  
ATOM    153  H52 THY B   5       7.599  -3.544 -43.772  1.00  0.00      BS   H  
ATOM    154  H53 THY B   5       8.470  -3.135 -42.162  1.00  0.00      BS   H  
ATOM    155 H2'' THY B   5       4.307  -7.170 -40.419  1.00  0.00      BS   H  
ATOM    156 H5'' THY B   5       1.503  -6.989 -44.653  1.00  0.00      BS   H  
ATOM    157  P   ADE B   6       1.179  -6.343 -40.554  1.00  0.00      BS   P  
ATOM    158  O1P ADE B   6      -0.054  -5.699 -40.942  1.00  0.00      BS   O  
ATOM    159  O2P ADE B   6       2.152  -5.437 -40.030  1.00  0.00      BS   O  
ATOM    160  C5' ADE B   6       0.834  -8.815 -39.558  1.00  0.00      BS   C  
ATOM    161  O5' ADE B   6       0.722  -7.415 -39.453  1.00  0.00      BS   O  
ATOM    162  C4' ADE B   6       1.624  -9.537 -38.430  1.00  0.00      BS   C  
ATOM    163  O4' ADE B   6       3.030  -9.101 -38.513  1.00  0.00      BS   O  
ATOM    164  C3' ADE B   6       1.147  -9.191 -37.063  1.00  0.00      BS   C  
ATOM    165  O3' ADE B   6       1.243 -10.282 -36.205  1.00  0.00      BS   O  
ATOM    166  C2' ADE B   6       2.135  -8.094 -36.681  1.00  0.00      BS   C  
ATOM    167  C1' ADE B   6       3.485  -8.526 -37.283  1.00  0.00      BS   C  
ATOM    168  N1  ADE B   6       8.514  -7.671 -37.599  1.00  0.00      BS   N  
ATOM    169  C2  ADE B   6       7.832  -8.802 -37.327  1.00  0.00      BS   C  
ATOM    170  N3  ADE B   6       6.474  -8.941 -37.274  1.00  0.00      BS   N  
ATOM    171  C4  ADE B   6       5.842  -7.777 -37.461  1.00  0.00      BS   C  
ATOM    172  C5  ADE B   6       6.363  -6.593 -37.893  1.00  0.00      BS   C  
ATOM    173  C6  ADE B   6       7.801  -6.548 -37.910  1.00  0.00      BS   C  
ATOM    174  N6  ADE B   6       8.419  -5.423 -38.324  1.00  0.00      BS   N  
ATOM    175  N7  ADE B   6       5.479  -5.657 -38.214  1.00  0.00      BS   N  
ATOM    176  C8  ADE B   6       4.352  -6.306 -38.119  1.00  0.00      BS   C  
ATOM    177  N9  ADE B   6       4.440  -7.550 -37.597  1.00  0.00      BS   N  
ATOM    178  H2  ADE B   6       8.413  -9.706 -37.142  1.00  0.00      BS   H  
ATOM    179  H8  ADE B   6       3.393  -5.799 -38.235  1.00  0.00      BS   H  
ATOM    180  H1' ADE B   6       3.905  -9.403 -36.747  1.00  0.00      BS   H  
ATOM    181  H2' ADE B   6       2.233  -7.863 -35.599  1.00  0.00      BS   H  
ATOM    182  H3' ADE B   6       0.105  -8.826 -37.189  1.00  0.00      BS   H  
ATOM    183  H4' ADE B   6       1.549 -10.632 -38.599  1.00  0.00      BS   H  
ATOM    184  H5' ADE B   6       1.171  -9.139 -40.565  1.00  0.00      BS   H  
ATOM    185  H61 ADE B   6       9.411  -5.456 -38.446  1.00  0.00      BS   H  
ATOM    186  H62 ADE B   6       7.855  -4.705 -38.731  1.00  0.00      BS   H  
ATOM    187 H2'' ADE B   6       1.829  -7.109 -37.093  1.00  0.00      BS   H  
ATOM    188 H5'' ADE B   6      -0.208  -9.201 -39.593  1.00  0.00      BS   H  
ATOM    189  P   THY B   7       0.846 -10.214 -34.644  1.00  0.00      BS   P  
ATOM    190  O1P THY B   7       0.133 -11.432 -34.243  1.00  0.00      BS   O  
ATOM    191  O2P THY B   7       0.160  -8.943 -34.372  1.00  0.00      BS   O  
ATOM    192  C5' THY B   7       3.000 -11.395 -33.656  1.00  0.00      BS   C  
ATOM    193  O5' THY B   7       2.184 -10.203 -33.817  1.00  0.00      BS   O  
ATOM    194  C4' THY B   7       4.504 -11.136 -33.179  1.00  0.00      BS   C  
ATOM    195  O4' THY B   7       5.182 -10.163 -33.956  1.00  0.00      BS   O  
ATOM    196  C3' THY B   7       4.605 -10.676 -31.702  1.00  0.00      BS   C  
ATOM    197  O3' THY B   7       5.601 -11.401 -31.011  1.00  0.00      BS   O  
ATOM    198  C2' THY B   7       5.073  -9.238 -31.787  1.00  0.00      BS   C  
ATOM    199  C1' THY B   7       5.922  -9.363 -33.043  1.00  0.00      BS   C  
ATOM    200  N1  THY B   7       6.005  -8.113 -33.688  1.00  0.00      BS   N  
ATOM    201  C2  THY B   7       7.229  -7.529 -33.497  1.00  0.00      BS   C  
ATOM    202  O2  THY B   7       8.160  -8.090 -32.951  1.00  0.00      BS   O  
ATOM    203  N3  THY B   7       7.414  -6.301 -34.031  1.00  0.00      BS   N  
ATOM    204  C4  THY B   7       6.360  -5.534 -34.578  1.00  0.00      BS   C  
ATOM    205  O4  THY B   7       6.634  -4.433 -35.066  1.00  0.00      BS   O  
ATOM    206  C5  THY B   7       5.065  -6.091 -34.509  1.00  0.00      BS   C  
ATOM    207  C5M THY B   7       3.761  -5.380 -34.867  1.00  0.00      BS   C  
ATOM    208  C6  THY B   7       4.929  -7.344 -34.090  1.00  0.00      BS   C  
ATOM    209  H3  THY B   7       8.346  -5.926 -34.131  1.00  0.00      BS   H  
ATOM    210  H6  THY B   7       3.945  -7.806 -34.009  1.00  0.00      BS   H  
ATOM    211  H1' THY B   7       6.881  -9.896 -32.875  1.00  0.00      BS   H  
ATOM    212  H2' THY B   7       5.595  -8.865 -30.880  1.00  0.00      BS   H  
ATOM    213  H3' THY B   7       3.611 -10.779 -31.216  1.00  0.00      BS   H  
ATOM    214  H4' THY B   7       5.086 -12.079 -33.270  1.00  0.00      BS   H  
ATOM    215  H5' THY B   7       3.029 -11.949 -34.619  1.00  0.00      BS   H  
ATOM    216  H51 THY B   7       4.055  -4.313 -34.967  1.00  0.00      BS   H  
ATOM    217  H52 THY B   7       3.018  -5.470 -34.046  1.00  0.00      BS   H  
ATOM    218  H53 THY B   7       3.282  -5.796 -35.779  1.00  0.00      BS   H  
ATOM    219 H2'' THY B   7       4.167  -8.635 -32.009  1.00  0.00      BS   H  
ATOM    220 H5'' THY B   7       2.515 -12.044 -32.895  1.00  0.00      BS   H  
ATOM    221  P   ADE B   8       5.439 -11.675 -29.493  1.00  0.00      BS   P  
ATOM    222  O1P ADE B   8       5.330 -13.111 -29.199  1.00  0.00      BS   O  
ATOM    223  O2P ADE B   8       4.303 -10.903 -28.927  1.00  0.00      BS   O  
ATOM    224  C5' ADE B   8       7.984 -11.716 -29.366  1.00  0.00      BS   C  
ATOM    225  O5' ADE B   8       6.760 -11.078 -28.916  1.00  0.00      BS   O  
ATOM    226  C4' ADE B   8       9.246 -10.927 -28.970  1.00  0.00      BS   C  
ATOM    227  O4' ADE B   8       9.333  -9.694 -29.745  1.00  0.00      BS   O  
ATOM    228  C3' ADE B   8       9.206 -10.457 -27.478  1.00  0.00      BS   C  
ATOM    229  O3' ADE B   8      10.534 -10.698 -26.905  1.00  0.00      BS   O  
ATOM    230  C2' ADE B   8       8.694  -9.031 -27.469  1.00  0.00      BS   C  
ATOM    231  C1' ADE B   8       9.312  -8.592 -28.827  1.00  0.00      BS   C  
ATOM    232  N1  ADE B   8      10.074  -4.369 -31.521  1.00  0.00      BS   N  
ATOM    233  C2  ADE B   8      10.905  -5.246 -30.994  1.00  0.00      BS   C  
ATOM    234  N3  ADE B   8      10.691  -6.314 -30.237  1.00  0.00      BS   N  
ATOM    235  C4  ADE B   8       9.357  -6.534 -30.178  1.00  0.00      BS   C  
ATOM    236  C5  ADE B   8       8.352  -5.696 -30.689  1.00  0.00      BS   C  
ATOM    237  C6  ADE B   8       8.785  -4.597 -31.458  1.00  0.00      BS   C  
ATOM    238  N6  ADE B   8       7.899  -3.718 -32.019  1.00  0.00      BS   N  
ATOM    239  N7  ADE B   8       7.086  -6.209 -30.335  1.00  0.00      BS   N  
ATOM    240  C8  ADE B   8       7.371  -7.242 -29.705  1.00  0.00      BS   C  
ATOM    241  N9  ADE B   8       8.687  -7.489 -29.488  1.00  0.00      BS   N  
ATOM    242  H2  ADE B   8      11.961  -4.979 -31.049  1.00  0.00      BS   H  
ATOM    243  H8  ADE B   8       6.663  -7.828 -29.118  1.00  0.00      BS   H  
ATOM    244  H1' ADE B   8      10.380  -8.346 -28.649  1.00  0.00      BS   H  
ATOM    245  H2' ADE B   8       8.985  -8.361 -26.632  1.00  0.00      BS   H  
ATOM    246  H3' ADE B   8       8.493 -11.129 -26.954  1.00  0.00      BS   H  
ATOM    247  H4' ADE B   8      10.080 -11.635 -29.163  1.00  0.00      BS   H  
ATOM    248  H5' ADE B   8       8.101 -11.812 -30.467  1.00  0.00      BS   H  
ATOM    249  H61 ADE B   8       6.946  -3.899 -31.777  1.00  0.00      BS   H  
ATOM    250  H62 ADE B   8       8.238  -2.820 -32.299  1.00  0.00      BS   H  
ATOM    251 H2'' ADE B   8       7.587  -8.971 -27.551  1.00  0.00      BS   H  
ATOM    252 H5'' ADE B   8       8.073 -12.742 -28.949  1.00  0.00      BS   H  
ATOM    253  P   THY B   9      10.666 -10.417 -25.329  1.00  0.00      BS   P  
ATOM    254  O1P THY B   9      11.881 -11.181 -24.865  1.00  0.00      BS   O  
ATOM    255  O2P THY B   9       9.441 -10.687 -24.614  1.00  0.00      BS   O  
ATOM    256  C5' THY B   9      12.342  -8.403 -25.570  1.00  0.00      BS   C  
ATOM    257  O5' THY B   9      10.968  -8.882 -25.209  1.00  0.00      BS   O  
ATOM    258  C4' THY B   9      12.416  -6.906 -25.713  1.00  0.00      BS   C  
ATOM    259  O4' THY B   9      11.440  -6.381 -26.690  1.00  0.00      BS   O  
ATOM    260  C3' THY B   9      12.183  -6.128 -24.373  1.00  0.00      BS   C  
ATOM    261  O3' THY B   9      13.252  -5.176 -24.072  1.00  0.00      BS   O  
ATOM    262  C2' THY B   9      10.813  -5.449 -24.585  1.00  0.00      BS   C  
ATOM    263  C1' THY B   9      10.928  -5.179 -26.111  1.00  0.00      BS   C  
ATOM    264  N1  THY B   9       9.671  -4.804 -26.801  1.00  0.00      BS   N  
ATOM    265  C2  THY B   9       9.613  -3.702 -27.562  1.00  0.00      BS   C  
ATOM    266  O2  THY B   9      10.597  -3.041 -27.818  1.00  0.00      BS   O  
ATOM    267  N3  THY B   9       8.337  -3.451 -28.049  1.00  0.00      BS   N  
ATOM    268  C4  THY B   9       7.171  -4.220 -27.940  1.00  0.00      BS   C  
ATOM    269  O4  THY B   9       6.167  -3.839 -28.485  1.00  0.00      BS   O  
ATOM    270  C5  THY B   9       7.297  -5.344 -27.138  1.00  0.00      BS   C  
ATOM    271  C5M THY B   9       6.043  -6.074 -26.688  1.00  0.00      BS   C  
ATOM    272  C6  THY B   9       8.458  -5.514 -26.510  1.00  0.00      BS   C  
ATOM    273  H3  THY B   9       8.289  -2.753 -28.778  1.00  0.00      BS   H  
ATOM    274  H6  THY B   9       8.533  -6.423 -25.913  1.00  0.00      BS   H  
ATOM    275  H1' THY B   9      11.688  -4.396 -26.321  1.00  0.00      BS   H  
ATOM    276  H2' THY B   9      10.557  -4.495 -24.078  1.00  0.00      BS   H  
ATOM    277  H3' THY B   9      12.031  -6.875 -23.565  1.00  0.00      BS   H  
ATOM    278  H4' THY B   9      13.389  -6.610 -26.162  1.00  0.00      BS   H  
ATOM    279  H5' THY B   9      12.673  -8.820 -26.545  1.00  0.00      BS   H  
ATOM    280  H51 THY B   9       5.839  -5.632 -25.689  1.00  0.00      BS   H  
ATOM    281  H52 THY B   9       6.070  -7.180 -26.587  1.00  0.00      BS   H  
ATOM    282  H53 THY B   9       5.131  -5.795 -27.257  1.00  0.00      BS   H  
ATOM    283 H2'' THY B   9       9.960  -6.143 -24.433  1.00  0.00      BS   H  
ATOM    284 H5'' THY B   9      13.114  -8.620 -24.802  1.00  0.00      BS   H  
ATOM    285  P   ADE B  10      13.367  -4.523 -22.708  1.00  0.00      BS   P  
ATOM    286  O1P ADE B  10      14.568  -5.022 -22.021  1.00  0.00      BS   O  
ATOM    287  O2P ADE B  10      12.068  -4.608 -21.995  1.00  0.00      BS   O  
ATOM    288  C5' ADE B  10      14.348  -2.620 -24.305  1.00  0.00      BS   C  
ATOM    289  O5' ADE B  10      13.459  -3.043 -23.220  1.00  0.00      BS   O  
ATOM    290  C4' ADE B  10      14.099  -1.234 -24.870  1.00  0.00      BS   C  
ATOM    291  O4' ADE B  10      12.765  -1.175 -25.570  1.00  0.00      BS   O  
ATOM    292  C3' ADE B  10      13.807  -0.252 -23.725  1.00  0.00      BS   C  
ATOM    293  O3' ADE B  10      14.516   0.949 -23.988  1.00  0.00      BS   O  
ATOM    294  C2' ADE B  10      12.290  -0.064 -23.625  1.00  0.00      BS   C  
ATOM    295  C1' ADE B  10      11.854  -0.238 -25.030  1.00  0.00      BS   C  
ATOM    296  N1  ADE B  10       7.549   0.610 -27.497  1.00  0.00      BS   N  
ATOM    297  C2  ADE B  10       8.821   1.159 -27.544  1.00  0.00      BS   C  
ATOM    298  N3  ADE B  10       9.856   0.897 -26.779  1.00  0.00      BS   N  
ATOM    299  C4  ADE B  10       9.572  -0.213 -25.980  1.00  0.00      BS   C  
ATOM    300  C5  ADE B  10       8.427  -0.918 -25.887  1.00  0.00      BS   C  
ATOM    301  C6  ADE B  10       7.366  -0.493 -26.739  1.00  0.00      BS   C  
ATOM    302  N6  ADE B  10       6.117  -1.041 -26.832  1.00  0.00      BS   N  
ATOM    303  N7  ADE B  10       8.552  -1.944 -24.960  1.00  0.00      BS   N  
ATOM    304  C8  ADE B  10       9.864  -1.898 -24.591  1.00  0.00      BS   C  
ATOM    305  N9  ADE B  10      10.477  -0.784 -25.141  1.00  0.00      BS   N  
ATOM    306  H2  ADE B  10       8.851   1.962 -28.281  1.00  0.00      BS   H  
ATOM    307  H8  ADE B  10      10.283  -2.558 -23.832  1.00  0.00      BS   H  
ATOM    308  H1' ADE B  10      11.957   0.732 -25.565  1.00  0.00      BS   H  
ATOM    309  H2' ADE B  10      12.050   0.954 -23.250  1.00  0.00      BS   H  
ATOM    310  H3' ADE B  10      14.286  -0.614 -22.791  1.00  0.00      BS   H  
ATOM    311  H4' ADE B  10      14.923  -0.932 -25.552  1.00  0.00      BS   H  
ATOM    312  H5' ADE B  10      14.201  -3.344 -25.135  1.00  0.00      BS   H  
ATOM    313  H61 ADE B  10       5.398  -0.664 -27.416  1.00  0.00      BS   H  
ATOM    314  H62 ADE B  10       5.765  -1.775 -26.251  1.00  0.00      BS   H  
ATOM    315 H2'' ADE B  10      11.798  -0.797 -22.951  1.00  0.00      BS   H  
ATOM    316 H5'' ADE B  10      15.422  -2.711 -24.040  1.00  0.00      BS   H  
ATOM    317  P   GUA B  11      14.764   2.045 -22.795  1.00  0.00      BS   P  
ATOM    318  O1P GUA B  11      15.984   2.825 -23.204  1.00  0.00      BS   O  
ATOM    319  O2P GUA B  11      14.955   1.316 -21.518  1.00  0.00      BS   O  
ATOM    320  C5' GUA B  11      13.249   4.021 -23.740  1.00  0.00      BS   C  
ATOM    321  O5' GUA B  11      13.568   2.997 -22.706  1.00  0.00      BS   O  
ATOM    322  C4' GUA B  11      11.840   4.563 -23.669  1.00  0.00      BS   C  
ATOM    323  O4' GUA B  11      10.961   3.527 -24.090  1.00  0.00      BS   O  
ATOM    324  C3' GUA B  11      11.202   4.770 -22.246  1.00  0.00      BS   C  
ATOM    325  O3' GUA B  11      11.604   6.010 -21.627  1.00  0.00      BS   O  
ATOM    326  C2' GUA B  11       9.708   4.705 -22.545  1.00  0.00      BS   C  
ATOM    327  C1' GUA B  11       9.637   3.989 -23.856  1.00  0.00      BS   C  
ATOM    328  N1  GUA B  11       4.896   2.646 -25.021  1.00  0.00      BS   N  
ATOM    329  C2  GUA B  11       5.517   3.861 -25.281  1.00  0.00      BS   C  
ATOM    330  N2  GUA B  11       4.785   4.762 -25.905  1.00  0.00      BS   N  
ATOM    331  N3  GUA B  11       6.847   4.037 -24.918  1.00  0.00      BS   N  
ATOM    332  C4  GUA B  11       7.356   2.959 -24.352  1.00  0.00      BS   C  
ATOM    333  C5  GUA B  11       6.770   1.752 -24.043  1.00  0.00      BS   C  
ATOM    334  C6  GUA B  11       5.418   1.497 -24.397  1.00  0.00      BS   C  
ATOM    335  O6  GUA B  11       4.746   0.497 -24.239  1.00  0.00      BS   O  
ATOM    336  N7  GUA B  11       7.661   1.022 -23.251  1.00  0.00      BS   N  
ATOM    337  C8  GUA B  11       8.721   1.811 -23.090  1.00  0.00      BS   C  
ATOM    338  N9  GUA B  11       8.602   2.937 -23.847  1.00  0.00      BS   N  
ATOM    339  H1  GUA B  11       3.918   2.530 -25.247  1.00  0.00      BS   H  
ATOM    340  H8  GUA B  11       9.636   1.654 -22.519  1.00  0.00      BS   H  
ATOM    341  H1' GUA B  11       9.387   4.740 -24.635  1.00  0.00      BS   H  
ATOM    342  H2' GUA B  11       9.238   5.712 -22.535  1.00  0.00      BS   H  
ATOM    343  H21 GUA B  11       3.801   4.622 -26.014  1.00  0.00      BS   H  
ATOM    344  H3' GUA B  11      11.506   3.860 -21.686  1.00  0.00      BS   H  
ATOM    345  H22 GUA B  11       5.112   5.706 -25.909  1.00  0.00      BS   H  
ATOM    346  H4' GUA B  11      11.660   5.478 -24.274  1.00  0.00      BS   H  
ATOM    347  H5' GUA B  11      13.424   3.601 -24.753  1.00  0.00      BS   H  
ATOM    348 H2'' GUA B  11       9.206   4.152 -21.723  1.00  0.00      BS   H  
ATOM    349 H5'' GUA B  11      13.998   4.818 -23.546  1.00  0.00      BS   H  
ATOM    350  P   CYT B  12      11.005   6.475 -20.302  1.00  0.00      BS   P  
ATOM    351  O1P CYT B  12      11.900   7.544 -19.760  1.00  0.00      BS   O  
ATOM    352  O2P CYT B  12      10.891   5.247 -19.455  1.00  0.00      BS   O  
ATOM    353  C5' CYT B  12       9.566   8.344 -21.411  1.00  0.00      BS   C  
ATOM    354  O5' CYT B  12       9.607   7.183 -20.612  1.00  0.00      BS   O  
ATOM    355  C4' CYT B  12       8.147   8.885 -21.530  1.00  0.00      BS   C  
ATOM    356  O4' CYT B  12       7.258   7.823 -22.102  1.00  0.00      BS   O  
ATOM    357  C3' CYT B  12       7.545   9.283 -20.148  1.00  0.00      BS   C  
ATOM    358  O3' CYT B  12       6.715  10.445 -20.152  1.00  0.00      BS   O  
ATOM    359  C2' CYT B  12       6.698   8.098 -19.772  1.00  0.00      BS   C  
ATOM    360  C1' CYT B  12       6.238   7.546 -21.108  1.00  0.00      BS   C  
ATOM    361  N1  CYT B  12       5.866   6.114 -21.103  1.00  0.00      BS   N  
ATOM    362  C2  CYT B  12       4.586   5.645 -21.529  1.00  0.00      BS   C  
ATOM    363  O2  CYT B  12       3.748   6.495 -21.774  1.00  0.00      BS   O  
ATOM    364  N3  CYT B  12       4.338   4.342 -21.558  1.00  0.00      BS   N  
ATOM    365  C4  CYT B  12       5.271   3.472 -21.125  1.00  0.00      BS   C  
ATOM    366  N4  CYT B  12       4.888   2.168 -21.063  1.00  0.00      BS   N  
ATOM    367  C5  CYT B  12       6.559   3.890 -20.717  1.00  0.00      BS   C  
ATOM    368  C6  CYT B  12       6.778   5.196 -20.749  1.00  0.00      BS   C  
ATOM    369  H5  CYT B  12       7.314   3.129 -20.521  1.00  0.00      BS   H  
ATOM    370  H6  CYT B  12       7.779   5.528 -20.473  1.00  0.00      BS   H  
ATOM    371  H1' CYT B  12       5.368   8.143 -21.455  1.00  0.00      BS   H  
ATOM    372  H2' CYT B  12       5.916   8.438 -19.060  1.00  0.00      BS   H  
ATOM    373  H3' CYT B  12       8.401   9.348 -19.443  1.00  0.00      BS   H  
ATOM    374  H4' CYT B  12       8.152   9.728 -22.253  1.00  0.00      BS   H  
ATOM    375  H41 CYT B  12       3.980   1.966 -21.430  1.00  0.00      BS   H  
ATOM    376  H5' CYT B  12       9.829   8.132 -22.469  1.00  0.00      BS   H  
ATOM    377  H42 CYT B  12       5.294   1.554 -20.387  1.00  0.00      BS   H  
ATOM    378 H2'' CYT B  12       7.370   7.318 -19.353  1.00  0.00      BS   H  
ATOM    379 H5'' CYT B  12      10.183   9.141 -20.944  1.00  0.00      BS   H  
ATOM    380  P   THY B  13       6.496  11.184 -18.762  1.00  0.00      BS   P  
ATOM    381  O1P THY B  13       6.975  12.536 -18.957  1.00  0.00      BS   O  
ATOM    382  O2P THY B  13       7.109  10.429 -17.623  1.00  0.00      BS   O  
ATOM    383  C5' THY B  13       4.071  11.961 -19.349  1.00  0.00      BS   C  
ATOM    384  O5' THY B  13       4.965  11.184 -18.447  1.00  0.00      BS   O  
ATOM    385  C4' THY B  13       2.695  11.307 -19.233  1.00  0.00      BS   C  
ATOM    386  O4' THY B  13       2.675  10.068 -19.983  1.00  0.00      BS   O  
ATOM    387  C3' THY B  13       2.081  10.882 -17.907  1.00  0.00      BS   C  
ATOM    388  O3' THY B  13       1.583  12.023 -17.185  1.00  0.00      BS   O  
ATOM    389  C2' THY B  13       1.005   9.980 -18.469  1.00  0.00      BS   C  
ATOM    390  C1' THY B  13       1.620   9.199 -19.593  1.00  0.00      BS   C  
ATOM    391  N1  THY B  13       2.125   7.889 -19.170  1.00  0.00      BS   N  
ATOM    392  C2  THY B  13       1.367   6.792 -19.588  1.00  0.00      BS   C  
ATOM    393  O2  THY B  13       0.354   6.859 -20.237  1.00  0.00      BS   O  
ATOM    394  N3  THY B  13       1.844   5.609 -19.091  1.00  0.00      BS   N  
ATOM    395  C4  THY B  13       3.104   5.382 -18.476  1.00  0.00      BS   C  
ATOM    396  O4  THY B  13       3.533   4.216 -18.299  1.00  0.00      BS   O  
ATOM    397  C5  THY B  13       3.787   6.596 -18.124  1.00  0.00      BS   C  
ATOM    398  C5M THY B  13       5.106   6.498 -17.321  1.00  0.00      BS   C  
ATOM    399  C6  THY B  13       3.293   7.757 -18.536  1.00  0.00      BS   C  
ATOM    400  H3  THY B  13       1.309   4.758 -19.184  1.00  0.00      BS   H  
ATOM    401  H6  THY B  13       3.784   8.729 -18.569  1.00  0.00      BS   H  
ATOM    402  H1' THY B  13       0.961   9.222 -20.488  1.00  0.00      BS   H  
ATOM    403  H2' THY B  13       0.114  10.469 -18.918  1.00  0.00      BS   H  
ATOM    404  H3' THY B  13       2.882  10.366 -17.334  1.00  0.00      BS   H  
ATOM    405  H4' THY B  13       2.001  11.959 -19.806  1.00  0.00      BS   H  
ATOM    406  H5' THY B  13       4.472  11.940 -20.383  1.00  0.00      BS   H  
ATOM    407  H51 THY B  13       4.800   5.922 -16.421  1.00  0.00      BS   H  
ATOM    408  H52 THY B  13       5.615   7.429 -16.994  1.00  0.00      BS   H  
ATOM    409  H53 THY B  13       5.805   5.819 -17.854  1.00  0.00      BS   H  
ATOM    410 H2'' THY B  13       0.718   9.295 -17.644  1.00  0.00      BS   H  
ATOM    411 H5'' THY B  13       3.948  12.998 -18.969  1.00  0.00      BS   H  
ATOM    412  P   THY B  14       1.318  11.656 -15.605  1.00  0.00      BS   P  
ATOM    413  O1P THY B  14       0.797  12.808 -14.867  1.00  0.00      BS   O  
ATOM    414  O2P THY B  14       2.601  11.111 -15.071  1.00  0.00      BS   O  
ATOM    415  C5' THY B  14      -1.201  10.981 -16.002  1.00  0.00      BS   C  
ATOM    416  O5' THY B  14       0.150  10.503 -15.594  1.00  0.00      BS   O  
ATOM    417  C4' THY B  14      -2.174   9.798 -16.186  1.00  0.00      BS   C  
ATOM    418  O4' THY B  14      -1.499   8.735 -16.990  1.00  0.00      BS   O  
ATOM    419  C3' THY B  14      -2.412   9.092 -14.878  1.00  0.00      BS   C  
ATOM    420  O3' THY B  14      -3.505   9.750 -14.158  1.00  0.00      BS   O  
ATOM    421  C2' THY B  14      -2.858   7.731 -15.310  1.00  0.00      BS   C  
ATOM    422  C1' THY B  14      -1.972   7.400 -16.520  1.00  0.00      BS   C  
ATOM    423  N1  THY B  14      -0.698   6.653 -16.125  1.00  0.00      BS   N  
ATOM    424  C2  THY B  14      -0.715   5.292 -16.081  1.00  0.00      BS   C  
ATOM    425  O2  THY B  14      -1.755   4.703 -16.385  1.00  0.00      BS   O  
ATOM    426  N3  THY B  14       0.468   4.672 -15.746  1.00  0.00      BS   N  
ATOM    427  C4  THY B  14       1.585   5.269 -15.365  1.00  0.00      BS   C  
ATOM    428  O4  THY B  14       2.649   4.647 -15.275  1.00  0.00      BS   O  
ATOM    429  C5  THY B  14       1.463   6.755 -15.167  1.00  0.00      BS   C  
ATOM    430  C5M THY B  14       2.588   7.437 -14.465  1.00  0.00      BS   C  
ATOM    431  C6  THY B  14       0.398   7.364 -15.601  1.00  0.00      BS   C  
ATOM    432  H3  THY B  14       0.437   3.682 -15.549  1.00  0.00      BS   H  
ATOM    433  H6  THY B  14       0.365   8.419 -15.872  1.00  0.00      BS   H  
ATOM    434  H1' THY B  14      -2.531   6.859 -17.314  1.00  0.00      BS   H  
ATOM    435  H2' THY B  14      -3.883   7.766 -15.735  1.00  0.00      BS   H  
ATOM    436  H3' THY B  14      -1.483   9.069 -14.271  1.00  0.00      BS   H  
ATOM    437  H4' THY B  14      -3.095  10.115 -16.723  1.00  0.00      BS   H  
ATOM    438  H5' THY B  14      -1.152  11.535 -16.964  1.00  0.00      BS   H  
ATOM    439  H51 THY B  14       3.425   7.606 -15.176  1.00  0.00      BS   H  
ATOM    440  H52 THY B  14       2.946   6.883 -13.572  1.00  0.00      BS   H  
ATOM    441  H53 THY B  14       2.203   8.356 -13.976  1.00  0.00      BS   H  
ATOM    442 H2'' THY B  14      -2.723   7.040 -14.450  1.00  0.00      BS   H  
ATOM    443 H5'' THY B  14      -1.649  11.671 -15.256  1.00  0.00      BS   H  
ATOM    444  P   ADE B  15      -3.719   9.509 -12.625  1.00  0.00      BS   P  
ATOM    445  O1P ADE B  15      -5.062  10.077 -12.248  1.00  0.00      BS   O  
ATOM    446  O2P ADE B  15      -2.560  10.130 -11.969  1.00  0.00      BS   O  
ATOM    447  C5' ADE B  15      -4.833   7.192 -12.399  1.00  0.00      BS   C  
ATOM    448  O5' ADE B  15      -3.727   7.919 -12.193  1.00  0.00      BS   O  
ATOM    449  C4' ADE B  15      -4.597   5.708 -12.074  1.00  0.00      BS   C  
ATOM    450  O4' ADE B  15      -3.244   5.182 -12.579  1.00  0.00      BS   O  
ATOM    451  C3' ADE B  15      -4.475   5.350 -10.577  1.00  0.00      BS   C  
ATOM    452  O3' ADE B  15      -5.368   4.278 -10.189  1.00  0.00      BS   O  
ATOM    453  C2' ADE B  15      -3.082   4.828 -10.302  1.00  0.00      BS   C  
ATOM    454  C1' ADE B  15      -2.680   4.209 -11.659  1.00  0.00      BS   C  
ATOM    455  N1  ADE B  15       1.086   0.939 -12.257  1.00  0.00      BS   N  
ATOM    456  C2  ADE B  15      -0.251   0.841 -12.102  1.00  0.00      BS   C  
ATOM    457  N3  ADE B  15      -1.210   1.785 -12.045  1.00  0.00      BS   N  
ATOM    458  C4  ADE B  15      -0.636   2.993 -12.107  1.00  0.00      BS   C  
ATOM    459  C5  ADE B  15       0.671   3.288 -12.265  1.00  0.00      BS   C  
ATOM    460  C6  ADE B  15       1.570   2.218 -12.433  1.00  0.00      BS   C  
ATOM    461  N6  ADE B  15       2.902   2.479 -12.667  1.00  0.00      BS   N  
ATOM    462  N7  ADE B  15       0.837   4.684 -12.368  1.00  0.00      BS   N  
ATOM    463  C8  ADE B  15      -0.363   5.179 -12.175  1.00  0.00      BS   C  
ATOM    464  N9  ADE B  15      -1.297   4.163 -11.966  1.00  0.00      BS   N  
ATOM    465  H2  ADE B  15      -0.578  -0.192 -12.221  1.00  0.00      BS   H  
ATOM    466  H8  ADE B  15      -0.633   6.225 -12.325  1.00  0.00      BS   H  
ATOM    467  H1' ADE B  15      -3.292   3.300 -11.835  1.00  0.00      BS   H  
ATOM    468  H2' ADE B  15      -2.972   4.108  -9.463  1.00  0.00      BS   H  
ATOM    469  H3' ADE B  15      -4.630   6.293 -10.011  1.00  0.00      BS   H  
ATOM    470  H4' ADE B  15      -5.444   5.143 -12.521  1.00  0.00      BS   H  
ATOM    471  H5' ADE B  15      -5.274   7.243 -13.416  1.00  0.00      BS   H  
ATOM    472  H61 ADE B  15       3.482   1.668 -12.752  1.00  0.00      BS   H  
ATOM    473  H62 ADE B  15       3.108   3.337 -13.135  1.00  0.00      BS   H  
ATOM    474 H2'' ADE B  15      -2.354   5.618 -10.018  1.00  0.00      BS   H  
ATOM    475 H5'' ADE B  15      -5.579   7.552 -11.659  1.00  0.00      BS   H  
ATOM    476  P   CYT B  16      -5.993   4.298  -8.746  1.00  0.00      BS   P  
ATOM    477  O1P CYT B  16      -7.443   4.419  -9.092  1.00  0.00      BS   O  
ATOM    478  O2P CYT B  16      -5.408   5.348  -7.918  1.00  0.00      BS   O  
ATOM    479  C5' CYT B  16      -6.418   1.757  -8.492  1.00  0.00      BS   C  
ATOM    480  O5' CYT B  16      -5.668   2.899  -8.172  1.00  0.00      BS   O  
ATOM    481  C4' CYT B  16      -5.538   0.502  -8.541  1.00  0.00      BS   C  
ATOM    482  O4' CYT B  16      -4.498   0.593  -9.428  1.00  0.00      BS   O  
ATOM    483  C3' CYT B  16      -4.931   0.209  -7.194  1.00  0.00      BS   C  
ATOM    484  O3' CYT B  16      -5.857  -0.137  -6.167  1.00  0.00      BS   O  
ATOM    485  C2' CYT B  16      -3.974  -0.877  -7.638  1.00  0.00      BS   C  
ATOM    486  C1' CYT B  16      -3.462  -0.302  -8.991  1.00  0.00      BS   C  
ATOM    487  N1  CYT B  16      -2.153   0.403  -8.845  1.00  0.00      BS   N  
ATOM    488  C2  CYT B  16      -1.001  -0.310  -9.102  1.00  0.00      BS   C  
ATOM    489  O2  CYT B  16      -1.092  -1.500  -9.345  1.00  0.00      BS   O  
ATOM    490  N3  CYT B  16       0.162   0.268  -9.034  1.00  0.00      BS   N  
ATOM    491  C4  CYT B  16       0.309   1.554  -8.655  1.00  0.00      BS   C  
ATOM    492  N4  CYT B  16       1.412   2.253  -8.804  1.00  0.00      BS   N  
ATOM    493  C5  CYT B  16      -0.810   2.267  -8.289  1.00  0.00      BS   C  
ATOM    494  C6  CYT B  16      -2.021   1.668  -8.392  1.00  0.00      BS   C  
ATOM    495  H5  CYT B  16      -0.726   3.317  -8.008  1.00  0.00      BS   H  
ATOM    496  H6  CYT B  16      -2.879   2.297  -8.152  1.00  0.00      BS   H  
ATOM    497  H1' CYT B  16      -3.382  -1.117  -9.742  1.00  0.00      BS   H  
ATOM    498  H2' CYT B  16      -4.464  -1.823  -7.952  1.00  0.00      BS   H  
ATOM    499  H3' CYT B  16      -4.355   1.142  -7.018  1.00  0.00      BS   H  
ATOM    500  H4' CYT B  16      -6.092  -0.431  -8.777  1.00  0.00      BS   H  
ATOM    501  H41 CYT B  16       2.172   1.695  -9.139  1.00  0.00      BS   H  
ATOM    502  H5' CYT B  16      -6.866   1.868  -9.503  1.00  0.00      BS   H  
ATOM    503  H42 CYT B  16       1.434   3.253  -8.811  1.00  0.00      BS   H  
ATOM    504 H2'' CYT B  16      -3.186  -1.227  -6.939  1.00  0.00      BS   H  
ATOM    505 H5'' CYT B  16      -7.188   1.569  -7.714  1.00  0.00      BS   H  
ATOM    506  P   ADE B  17      -5.331  -0.100  -4.731  1.00  0.00      BS   P  
ATOM    507  O1P ADE B  17      -6.535  -0.417  -3.882  1.00  0.00      BS   O  
ATOM    508  O2P ADE B  17      -4.584   1.153  -4.538  1.00  0.00      BS   O  
ATOM    509  C5' ADE B  17      -4.390  -2.584  -4.828  1.00  0.00      BS   C  
ATOM    510  O5' ADE B  17      -4.352  -1.215  -4.562  1.00  0.00      BS   O  
ATOM    511  C4' ADE B  17      -3.063  -3.256  -4.647  1.00  0.00      BS   C  
ATOM    512  O4' ADE B  17      -1.945  -2.699  -5.275  1.00  0.00      BS   O  
ATOM    513  C3' ADE B  17      -2.643  -3.431  -3.191  1.00  0.00      BS   C  
ATOM    514  O3' ADE B  17      -2.138  -4.779  -2.816  1.00  0.00      BS   O  
ATOM    515  C2' ADE B  17      -1.612  -2.386  -2.969  1.00  0.00      BS   C  
ATOM    516  C1' ADE B  17      -0.915  -2.491  -4.313  1.00  0.00      BS   C  
ATOM    517  N1  ADE B  17       3.531  -0.641  -5.669  1.00  0.00      BS   N  
ATOM    518  C2  ADE B  17       3.233  -1.765  -5.085  1.00  0.00      BS   C  
ATOM    519  N3  ADE B  17       2.057  -2.200  -4.594  1.00  0.00      BS   N  
ATOM    520  C4  ADE B  17       1.115  -1.247  -4.912  1.00  0.00      BS   C  
ATOM    521  C5  ADE B  17       1.305   0.046  -5.208  1.00  0.00      BS   C  
ATOM    522  C6  ADE B  17       2.623   0.340  -5.738  1.00  0.00      BS   C  
ATOM    523  N6  ADE B  17       3.002   1.464  -6.345  1.00  0.00      BS   N  
ATOM    524  N7  ADE B  17       0.099   0.761  -5.266  1.00  0.00      BS   N  
ATOM    525  C8  ADE B  17      -0.710  -0.117  -4.895  1.00  0.00      BS   C  
ATOM    526  N9  ADE B  17      -0.209  -1.347  -4.668  1.00  0.00      BS   N  
ATOM    527  H2  ADE B  17       4.075  -2.396  -4.801  1.00  0.00      BS   H  
ATOM    528  H8  ADE B  17      -1.771   0.014  -4.679  1.00  0.00      BS   H  
ATOM    529  H1' ADE B  17      -0.294  -3.412  -4.330  1.00  0.00      BS   H  
ATOM    530  H2' ADE B  17      -0.842  -2.553  -2.185  1.00  0.00      BS   H  
ATOM    531  H3' ADE B  17      -3.547  -3.186  -2.594  1.00  0.00      BS   H  
ATOM    532  H4' ADE B  17      -3.228  -4.307  -4.970  1.00  0.00      BS   H  
ATOM    533  H5' ADE B  17      -4.736  -2.734  -5.873  1.00  0.00      BS   H  
ATOM    534  H61 ADE B  17       3.901   1.613  -6.756  1.00  0.00      BS   H  
ATOM    535  H62 ADE B  17       2.392   2.256  -6.307  1.00  0.00      BS   H  
ATOM    536 H2'' ADE B  17      -2.095  -1.396  -2.826  1.00  0.00      BS   H  
ATOM    537 H5'' ADE B  17      -5.095  -3.065  -4.117  1.00  0.00      BS   H  
ATOM    538  P   ADE B  18      -2.309  -5.304  -1.381  1.00  0.00      BS   P  
ATOM    539  O1P ADE B  18      -2.146  -6.829  -1.500  1.00  0.00      BS   O  
ATOM    540  O2P ADE B  18      -3.492  -4.779  -0.757  1.00  0.00      BS   O  
ATOM    541  C5' ADE B  18       0.217  -5.290  -0.941  1.00  0.00      BS   C  
ATOM    542  O5' ADE B  18      -1.049  -4.765  -0.585  1.00  0.00      BS   O  
ATOM    543  C4' ADE B  18       1.428  -4.440  -0.615  1.00  0.00      BS   C  
ATOM    544  O4' ADE B  18       1.327  -3.139  -1.296  1.00  0.00      BS   O  
ATOM    545  C3' ADE B  18       1.482  -3.747   0.827  1.00  0.00      BS   C  
ATOM    546  O3' ADE B  18       2.055  -4.590   1.770  1.00  0.00      BS   O  
ATOM    547  C2' ADE B  18       2.297  -2.463   0.648  1.00  0.00      BS   C  
ATOM    548  C1' ADE B  18       2.467  -2.379  -0.868  1.00  0.00      BS   C  
ATOM    549  N1  ADE B  18       5.253   1.447  -2.991  1.00  0.00      BS   N  
ATOM    550  C2  ADE B  18       5.638   0.306  -2.471  1.00  0.00      BS   C  
ATOM    551  N3  ADE B  18       4.889  -0.616  -1.887  1.00  0.00      BS   N  
ATOM    552  C4  ADE B  18       3.598  -0.274  -1.867  1.00  0.00      BS   C  
ATOM    553  C5  ADE B  18       3.086   0.990  -2.307  1.00  0.00      BS   C  
ATOM    554  C6  ADE B  18       3.975   1.880  -2.861  1.00  0.00      BS   C  
ATOM    555  N6  ADE B  18       3.630   2.980  -3.511  1.00  0.00      BS   N  
ATOM    556  N7  ADE B  18       1.677   0.962  -2.041  1.00  0.00      BS   N  
ATOM    557  C8  ADE B  18       1.422  -0.203  -1.545  1.00  0.00      BS   C  
ATOM    558  N9  ADE B  18       2.512  -1.013  -1.434  1.00  0.00      BS   N  
ATOM    559  H2  ADE B  18       6.661  -0.041  -2.618  1.00  0.00      BS   H  
ATOM    560  H8  ADE B  18       0.395  -0.502  -1.334  1.00  0.00      BS   H  
ATOM    561  H1' ADE B  18       3.349  -3.002  -1.130  1.00  0.00      BS   H  
ATOM    562  H2' ADE B  18       3.290  -2.388   1.140  1.00  0.00      BS   H  
ATOM    563  H3' ADE B  18       0.459  -3.490   1.176  1.00  0.00      BS   H  
ATOM    564  H4' ADE B  18       2.362  -4.978  -0.883  1.00  0.00      BS   H  
ATOM    565  H5' ADE B  18       0.343  -5.617  -1.995  1.00  0.00      BS   H  
ATOM    566  H61 ADE B  18       2.678   3.095  -3.798  1.00  0.00      BS   H  
ATOM    567  H62 ADE B  18       4.244   3.713  -3.800  1.00  0.00      BS   H  
ATOM    568 H2'' ADE B  18       1.711  -1.611   1.054  1.00  0.00      BS   H  
ATOM    569 H5'' ADE B  18       0.383  -6.174  -0.289  1.00  0.00      BS   H  
ATOM    570  P   CYT B  19       2.129  -4.191   3.269  1.00  0.00      BS   P  
ATOM    571  O1P CYT B  19       2.101  -5.431   4.098  1.00  0.00      BS   O  
ATOM    572  O2P CYT B  19       0.992  -3.232   3.506  1.00  0.00      BS   O  
ATOM    573  C5' CYT B  19       4.860  -4.215   3.273  1.00  0.00      BS   C  
ATOM    574  O5' CYT B  19       3.554  -3.527   3.479  1.00  0.00      BS   O  
ATOM    575  C4' CYT B  19       6.167  -3.320   3.281  1.00  0.00      BS   C  
ATOM    576  O4' CYT B  19       6.225  -2.476   2.154  1.00  0.00      BS   O  
ATOM    577  C3' CYT B  19       6.150  -2.286   4.399  1.00  0.00      BS   C  
ATOM    578  O3' CYT B  19       6.638  -2.900   5.649  1.00  0.00      BS   O  
ATOM    579  C2' CYT B  19       7.173  -1.297   3.864  1.00  0.00      BS   C  
ATOM    580  C1' CYT B  19       6.945  -1.245   2.386  1.00  0.00      BS   C  
ATOM    581  N1  CYT B  19       6.238  -0.184   1.782  1.00  0.00      BS   N  
ATOM    582  C2  CYT B  19       6.766   0.774   0.947  1.00  0.00      BS   C  
ATOM    583  O2  CYT B  19       7.960   0.724   0.683  1.00  0.00      BS   O  
ATOM    584  N3  CYT B  19       6.008   1.764   0.402  1.00  0.00      BS   N  
ATOM    585  C4  CYT B  19       4.778   2.040   0.918  1.00  0.00      BS   C  
ATOM    586  N4  CYT B  19       4.121   3.101   0.621  1.00  0.00      BS   N  
ATOM    587  C5  CYT B  19       4.260   1.243   2.036  1.00  0.00      BS   C  
ATOM    588  C6  CYT B  19       5.000   0.147   2.388  1.00  0.00      BS   C  
ATOM    589  H5  CYT B  19       3.299   1.211   2.549  1.00  0.00      BS   H  
ATOM    590  H6  CYT B  19       4.630  -0.432   3.234  1.00  0.00      BS   H  
ATOM    591  H1' CYT B  19       7.939  -1.401   1.915  1.00  0.00      BS   H  
ATOM    592  H2' CYT B  19       8.244  -1.583   3.945  1.00  0.00      BS   H  
ATOM    593  H3' CYT B  19       5.167  -1.790   4.540  1.00  0.00      BS   H  
ATOM    594  H4' CYT B  19       7.066  -3.973   3.255  1.00  0.00      BS   H  
ATOM    595  H41 CYT B  19       4.522   3.714  -0.060  1.00  0.00      BS   H  
ATOM    596  H5' CYT B  19       4.890  -4.837   2.354  1.00  0.00      BS   H  
ATOM    597  H42 CYT B  19       3.349   3.431   1.165  1.00  0.00      BS   H  
ATOM    598 H2'' CYT B  19       7.045  -0.289   4.312  1.00  0.00      BS   H  
ATOM    599 H5'' CYT B  19       4.964  -4.802   4.211  1.00  0.00      BS   H  
ATOM    600  P   ADE B  20       6.302  -2.243   7.102  1.00  0.00      BS   P  
ATOM    601  O1P ADE B  20       6.313  -3.366   8.079  1.00  0.00      BS   O  
ATOM    602  O2P ADE B  20       5.069  -1.406   6.897  1.00  0.00      BS   O  
ATOM    603  C5' ADE B  20       8.833  -1.537   7.308  1.00  0.00      BS   C  
ATOM    604  O5' ADE B  20       7.435  -1.220   7.417  1.00  0.00      BS   O  
ATOM    605  C4' ADE B  20       9.789  -0.307   7.427  1.00  0.00      BS   C  
ATOM    606  O4' ADE B  20       9.553   0.514   6.225  1.00  0.00      BS   O  
ATOM    607  C3' ADE B  20       9.567   0.659   8.614  1.00  0.00      BS   C  
ATOM    608  O3' ADE B  20      10.795   0.978   9.262  1.00  0.00      BS   O  
ATOM    609  C2' ADE B  20       8.839   1.917   8.084  1.00  0.00      BS   C  
ATOM    610  C1' ADE B  20       9.303   1.927   6.581  1.00  0.00      BS   C  
ATOM    611  N1  ADE B  20       7.751   5.389   3.033  1.00  0.00      BS   N  
ATOM    612  C2  ADE B  20       8.925   5.133   3.534  1.00  0.00      BS   C  
ATOM    613  N3  ADE B  20       9.327   4.114   4.326  1.00  0.00      BS   N  
ATOM    614  C4  ADE B  20       8.293   3.451   4.791  1.00  0.00      BS   C  
ATOM    615  C5  ADE B  20       6.961   3.617   4.388  1.00  0.00      BS   C  
ATOM    616  C6  ADE B  20       6.699   4.687   3.527  1.00  0.00      BS   C  
ATOM    617  N6  ADE B  20       5.488   4.902   3.077  1.00  0.00      BS   N  
ATOM    618  N7  ADE B  20       6.119   2.700   4.890  1.00  0.00      BS   N  
ATOM    619  C8  ADE B  20       6.918   2.017   5.685  1.00  0.00      BS   C  
ATOM    620  N9  ADE B  20       8.251   2.422   5.680  1.00  0.00      BS   N  
ATOM    621  H2  ADE B  20       9.732   5.726   3.105  1.00  0.00      BS   H  
ATOM    622  H8  ADE B  20       6.471   1.368   6.438  1.00  0.00      BS   H  
ATOM    623  H1' ADE B  20      10.257   2.483   6.457  1.00  0.00      BS   H  
ATOM    624  H2' ADE B  20       8.978   2.893   8.595  1.00  0.00      BS   H  
ATOM    625  H3' ADE B  20       8.946   0.195   9.409  1.00  0.00      BS   H  
ATOM    626  H4' ADE B  20      10.863  -0.593   7.407  1.00  0.00      BS   H  
ATOM    627  H5' ADE B  20       9.096  -1.970   6.319  1.00  0.00      BS   H  
ATOM    628  H61 ADE B  20       4.749   4.319   3.415  1.00  0.00      BS   H  
ATOM    629  H62 ADE B  20       5.413   5.217   2.132  1.00  0.00      BS   H  
ATOM    630  H3T ADE B  20      10.628   1.852   9.621  1.00  0.00      BS   H  
ATOM    631 H2'' ADE B  20       7.743   1.743   8.128  1.00  0.00      BS   H  
ATOM    632 H5'' ADE B  20       9.129  -2.267   8.092  1.00  0.00      BS   H  
TER   
ATOM    633  C5' URA R   1       7.057  14.133   0.102  1.00  0.00      R    C  
ATOM    634  O5' URA R   1       6.317  13.240  -0.753  1.00  0.00      R    O  
ATOM    635  C4' URA R   1       8.030  13.395   1.013  1.00  0.00      R    C  
ATOM    636  O4' URA R   1       7.428  12.734   2.136  1.00  0.00      R    O  
ATOM    637  C3' URA R   1       8.911  12.380   0.358  1.00  0.00      R    C  
ATOM    638  O3' URA R   1       9.973  13.157  -0.378  1.00  0.00      R    O  
ATOM    639  C2' URA R   1       9.332  11.554   1.543  1.00  0.00      R    C  
ATOM    640  O2' URA R   1      10.377  12.088   2.392  1.00  0.00      R    O  
ATOM    641  C1' URA R   1       8.075  11.515   2.392  1.00  0.00      R    C  
ATOM    642  N1  URA R   1       7.230  10.335   2.087  1.00  0.00      R    N  
ATOM    643  C2  URA R   1       7.641   9.095   2.587  1.00  0.00      R    C  
ATOM    644  O2  URA R   1       8.705   8.936   3.227  1.00  0.00      R    O  
ATOM    645  N3  URA R   1       6.810   8.039   2.313  1.00  0.00      R    N  
ATOM    646  C4  URA R   1       5.594   8.096   1.628  1.00  0.00      R    C  
ATOM    647  O4  URA R   1       5.016   7.068   1.295  1.00  0.00      R    O  
ATOM    648  C5  URA R   1       5.139   9.404   1.264  1.00  0.00      R    C  
ATOM    649  C6  URA R   1       6.026  10.400   1.377  1.00  0.00      R    C  
ATOM    650  H3  URA R   1       7.050   7.143   2.713  1.00  0.00      R    H  
ATOM    651  H5  URA R   1       4.298   9.454   0.571  1.00  0.00      R    H  
ATOM    652  H6  URA R   1       5.793  11.381   0.960  1.00  0.00      R    H  
ATOM    653  H1' URA R   1       8.286  11.537   3.483  1.00  0.00      R    H  
ATOM    654  H2' URA R   1      11.023  11.378   2.357  1.00  0.00      R    H  
ATOM    655  H3' URA R   1       8.255  11.827  -0.348  1.00  0.00      R    H  
ATOM    656  H4' URA R   1       8.663  14.166   1.501  1.00  0.00      R    H  
ATOM    657  H5' URA R   1       6.323  14.632   0.770  1.00  0.00      R    H  
ATOM    658  H5T URA R   1       7.032  12.912  -1.302  1.00  0.00      R    H  
ATOM    659 H2'' URA R   1       9.618  10.514   1.278  1.00  0.00      R    H  
ATOM    660 H5'' URA R   1       7.595  14.888  -0.511  1.00  0.00      R    H  
ATOM    661  P   GUA R   2       9.986  12.958  -1.927  1.00  0.00      R    P  
ATOM    662  O1P GUA R   2      10.951  13.894  -2.590  1.00  0.00      R    O  
ATOM    663  O2P GUA R   2       8.576  12.923  -2.364  1.00  0.00      R    O  
ATOM    664  C5' GUA R   2      11.948  11.202  -1.776  1.00  0.00      R    C  
ATOM    665  O5' GUA R   2      10.649  11.456  -2.142  1.00  0.00      R    O  
ATOM    666  C4' GUA R   2      12.306   9.952  -1.069  1.00  0.00      R    C  
ATOM    667  O4' GUA R   2      11.377   9.628   0.011  1.00  0.00      R    O  
ATOM    668  C3' GUA R   2      12.326   8.606  -1.912  1.00  0.00      R    C  
ATOM    669  O3' GUA R   2      13.510   8.420  -2.704  1.00  0.00      R    O  
ATOM    670  C2' GUA R   2      12.217   7.594  -0.799  1.00  0.00      R    C  
ATOM    671  O2' GUA R   2      13.463   7.506  -0.098  1.00  0.00      R    O  
ATOM    672  C1' GUA R   2      11.174   8.205   0.135  1.00  0.00      R    C  
ATOM    673  N1  GUA R   2       7.836   4.374  -0.093  1.00  0.00      R    N  
ATOM    674  C2  GUA R   2       9.161   4.335   0.250  1.00  0.00      R    C  
ATOM    675  N2  GUA R   2       9.599   3.081   0.636  1.00  0.00      R    N  
ATOM    676  N3  GUA R   2       9.949   5.335   0.059  1.00  0.00      R    N  
ATOM    677  C4  GUA R   2       9.361   6.493  -0.294  1.00  0.00      R    C  
ATOM    678  C5  GUA R   2       8.015   6.654  -0.613  1.00  0.00      R    C  
ATOM    679  C6  GUA R   2       7.174   5.500  -0.629  1.00  0.00      R    C  
ATOM    680  O6  GUA R   2       5.934   5.470  -0.854  1.00  0.00      R    O  
ATOM    681  N7  GUA R   2       7.713   7.923  -0.968  1.00  0.00      R    N  
ATOM    682  C8  GUA R   2       8.812   8.624  -0.748  1.00  0.00      R    C  
ATOM    683  N9  GUA R   2       9.827   7.802  -0.335  1.00  0.00      R    N  
ATOM    684  H1  GUA R   2       7.190   3.599  -0.117  1.00  0.00      R    H  
ATOM    685  H8  GUA R   2       8.964   9.693  -0.896  1.00  0.00      R    H  
ATOM    686  H1' GUA R   2      11.373   8.023   1.213  1.00  0.00      R    H  
ATOM    687  H2' GUA R   2      14.121   7.513  -0.796  1.00  0.00      R    H  
ATOM    688  H21 GUA R   2       9.045   2.257   0.517  1.00  0.00      R    H  
ATOM    689  H3' GUA R   2      11.402   8.614  -2.526  1.00  0.00      R    H  
ATOM    690  H22 GUA R   2      10.571   2.954   0.837  1.00  0.00      R    H  
ATOM    691  H4' GUA R   2      13.273   9.997  -0.524  1.00  0.00      R    H  
ATOM    692  H5' GUA R   2      12.342  12.016  -1.131  1.00  0.00      R    H  
ATOM    693 H2'' GUA R   2      12.029   6.591  -1.242  1.00  0.00      R    H  
ATOM    694 H5'' GUA R   2      12.556  11.253  -2.705  1.00  0.00      R    H  
ATOM    695  P   URA R   3      13.230   7.958  -4.214  1.00  0.00      R    P  
ATOM    696  O1P URA R   3      14.530   8.055  -4.977  1.00  0.00      R    O  
ATOM    697  O2P URA R   3      11.990   8.638  -4.710  1.00  0.00      R    O  
ATOM    698  C5' URA R   3      13.701   5.553  -3.362  1.00  0.00      R    C  
ATOM    699  O5' URA R   3      12.837   6.463  -4.120  1.00  0.00      R    O  
ATOM    700  C4' URA R   3      12.957   4.138  -3.163  1.00  0.00      R    C  
ATOM    701  O4' URA R   3      11.686   4.353  -2.448  1.00  0.00      R    O  
ATOM    702  C3' URA R   3      12.459   3.479  -4.527  1.00  0.00      R    C  
ATOM    703  O3' URA R   3      13.494   2.948  -5.359  1.00  0.00      R    O  
ATOM    704  C2' URA R   3      11.364   2.525  -4.026  1.00  0.00      R    C  
ATOM    705  O2' URA R   3      11.874   1.214  -3.650  1.00  0.00      R    O  
ATOM    706  C1' URA R   3      10.792   3.411  -2.867  1.00  0.00      R    C  
ATOM    707  N1  URA R   3       9.458   4.012  -3.242  1.00  0.00      R    N  
ATOM    708  C2  URA R   3       8.360   3.153  -3.213  1.00  0.00      R    C  
ATOM    709  O2  URA R   3       8.562   1.976  -2.964  1.00  0.00      R    O  
ATOM    710  N3  URA R   3       7.204   3.677  -3.524  1.00  0.00      R    N  
ATOM    711  C4  URA R   3       6.917   5.004  -3.813  1.00  0.00      R    C  
ATOM    712  O4  URA R   3       5.802   5.355  -4.171  1.00  0.00      R    O  
ATOM    713  C5  URA R   3       8.021   5.852  -3.797  1.00  0.00      R    C  
ATOM    714  C6  URA R   3       9.243   5.358  -3.584  1.00  0.00      R    C  
ATOM    715  H3  URA R   3       6.382   3.091  -3.564  1.00  0.00      R    H  
ATOM    716  H5  URA R   3       7.784   6.894  -4.014  1.00  0.00      R    H  
ATOM    717  H6  URA R   3      10.112   5.962  -3.844  1.00  0.00      R    H  
ATOM    718  H1' URA R   3      10.667   2.712  -2.013  1.00  0.00      R    H  
ATOM    719  H2' URA R   3      11.971   0.679  -4.442  1.00  0.00      R    H  
ATOM    720  H3' URA R   3      11.925   4.328  -5.003  1.00  0.00      R    H  
ATOM    721  H4' URA R   3      13.585   3.432  -2.579  1.00  0.00      R    H  
ATOM    722  H5' URA R   3      14.096   5.782  -2.349  1.00  0.00      R    H  
ATOM    723 H2'' URA R   3      10.592   2.431  -4.819  1.00  0.00      R    H  
ATOM    724 H5'' URA R   3      14.605   5.262  -3.938  1.00  0.00      R    H  
ATOM    725  P   URA R   4      13.208   2.535  -6.848  1.00  0.00      R    P  
ATOM    726  O1P URA R   4      14.434   2.399  -7.581  1.00  0.00      R    O  
ATOM    727  O2P URA R   4      12.247   3.463  -7.479  1.00  0.00      R    O  
ATOM    728  C5' URA R   4      13.086  -0.092  -6.559  1.00  0.00      R    C  
ATOM    729  O5' URA R   4      12.424   1.183  -6.638  1.00  0.00      R    O  
ATOM    730  C4' URA R   4      11.947  -1.154  -6.269  1.00  0.00      R    C  
ATOM    731  O4' URA R   4      10.955  -0.715  -5.297  1.00  0.00      R    O  
ATOM    732  C3' URA R   4      11.114  -1.552  -7.467  1.00  0.00      R    C  
ATOM    733  O3' URA R   4      11.880  -2.421  -8.294  1.00  0.00      R    O  
ATOM    734  C2' URA R   4       9.914  -2.140  -6.796  1.00  0.00      R    C  
ATOM    735  O2' URA R   4      10.116  -3.486  -6.500  1.00  0.00      R    O  
ATOM    736  C1' URA R   4       9.705  -1.285  -5.582  1.00  0.00      R    C  
ATOM    737  N1  URA R   4       8.587  -0.295  -5.920  1.00  0.00      R    N  
ATOM    738  C2  URA R   4       7.298  -0.626  -5.766  1.00  0.00      R    C  
ATOM    739  O2  URA R   4       6.846  -1.738  -5.412  1.00  0.00      R    O  
ATOM    740  N3  URA R   4       6.431   0.348  -6.048  1.00  0.00      R    N  
ATOM    741  C4  URA R   4       6.704   1.596  -6.607  1.00  0.00      R    C  
ATOM    742  O4  URA R   4       5.863   2.452  -6.717  1.00  0.00      R    O  
ATOM    743  C5  URA R   4       8.115   1.828  -6.860  1.00  0.00      R    C  
ATOM    744  C6  URA R   4       8.987   0.859  -6.555  1.00  0.00      R    C  
ATOM    745  H3  URA R   4       5.447   0.140  -5.955  1.00  0.00      R    H  
ATOM    746  H5  URA R   4       8.371   2.816  -7.244  1.00  0.00      R    H  
ATOM    747  H6  URA R   4      10.055   1.078  -6.547  1.00  0.00      R    H  
ATOM    748  H1' URA R   4       9.426  -1.889  -4.692  1.00  0.00      R    H  
ATOM    749  H2' URA R   4       9.443  -4.016  -6.932  1.00  0.00      R    H  
ATOM    750  H3' URA R   4      10.843  -0.595  -7.964  1.00  0.00      R    H  
ATOM    751  H4' URA R   4      12.339  -2.096  -5.830  1.00  0.00      R    H  
ATOM    752  H5' URA R   4      13.694  -0.081  -5.628  1.00  0.00      R    H  
ATOM    753 H2'' URA R   4       9.071  -2.061  -7.517  1.00  0.00      R    H  
ATOM    754 H5'' URA R   4      13.624  -0.412  -7.477  1.00  0.00      R    H  
ATOM    755  P   GUA R   5      11.511  -2.373  -9.837  1.00  0.00      R    P  
ATOM    756  O1P GUA R   5      12.597  -3.078 -10.595  1.00  0.00      R    O  
ATOM    757  O2P GUA R   5      11.122  -1.018 -10.269  1.00  0.00      R    O  
ATOM    758  C5' GUA R   5      10.185  -4.667  -9.597  1.00  0.00      R    C  
ATOM    759  O5' GUA R   5      10.153  -3.238  -9.812  1.00  0.00      R    O  
ATOM    760  C4' GUA R   5       8.834  -5.315  -9.330  1.00  0.00      R    C  
ATOM    761  O4' GUA R   5       8.115  -4.587  -8.264  1.00  0.00      R    O  
ATOM    762  C3' GUA R   5       7.947  -5.191 -10.569  1.00  0.00      R    C  
ATOM    763  O3' GUA R   5       8.249  -6.246 -11.488  1.00  0.00      R    O  
ATOM    764  C2' GUA R   5       6.545  -5.146  -9.972  1.00  0.00      R    C  
ATOM    765  O2' GUA R   5       6.107  -6.438  -9.825  1.00  0.00      R    O  
ATOM    766  C1' GUA R   5       6.767  -4.429  -8.708  1.00  0.00      R    C  
ATOM    767  N1  GUA R   5       2.981  -0.993  -8.995  1.00  0.00      R    N  
ATOM    768  C2  GUA R   5       2.859  -2.257  -8.558  1.00  0.00      R    C  
ATOM    769  N2  GUA R   5       1.603  -2.592  -8.358  1.00  0.00      R    N  
ATOM    770  N3  GUA R   5       3.938  -2.985  -8.343  1.00  0.00      R    N  
ATOM    771  C4  GUA R   5       5.169  -2.398  -8.688  1.00  0.00      R    C  
ATOM    772  C5  GUA R   5       5.315  -1.101  -9.090  1.00  0.00      R    C  
ATOM    773  C6  GUA R   5       4.154  -0.256  -9.194  1.00  0.00      R    C  
ATOM    774  O6  GUA R   5       4.129   0.899  -9.582  1.00  0.00      R    O  
ATOM    775  N7  GUA R   5       6.623  -0.814  -9.369  1.00  0.00      R    N  
ATOM    776  C8  GUA R   5       7.211  -2.026  -9.268  1.00  0.00      R    C  
ATOM    777  N9  GUA R   5       6.399  -2.984  -8.844  1.00  0.00      R    N  
ATOM    778  H1  GUA R   5       2.102  -0.497  -9.029  1.00  0.00      R    H  
ATOM    779  H8  GUA R   5       8.251  -2.282  -9.467  1.00  0.00      R    H  
ATOM    780  H1' GUA R   5       6.070  -4.875  -7.969  1.00  0.00      R    H  
ATOM    781  H2' GUA R   5       5.464  -6.544 -10.530  1.00  0.00      R    H  
ATOM    782  H21 GUA R   5       0.817  -2.020  -8.591  1.00  0.00      R    H  
ATOM    783  H3' GUA R   5       8.197  -4.199 -11.002  1.00  0.00      R    H  
ATOM    784  H22 GUA R   5       1.504  -3.572  -8.528  1.00  0.00      R    H  
ATOM    785  H4' GUA R   5       8.785  -6.399  -9.092  1.00  0.00      R    H  
ATOM    786  H5' GUA R   5      10.793  -4.887  -8.693  1.00  0.00      R    H  
ATOM    787 H2'' GUA R   5       5.813  -4.561 -10.568  1.00  0.00      R    H  
ATOM    788 H5'' GUA R   5      10.793  -5.160 -10.386  1.00  0.00      R    H  
ATOM    789  P   URA R   6       7.635  -6.341 -12.941  1.00  0.00      R    P  
ATOM    790  O1P URA R   6       8.035  -7.608 -13.562  1.00  0.00      R    O  
ATOM    791  O2P URA R   6       8.112  -5.128 -13.657  1.00  0.00      R    O  
ATOM    792  C5' URA R   6       5.150  -7.337 -12.582  1.00  0.00      R    C  
ATOM    793  O5' URA R   6       6.098  -6.321 -12.842  1.00  0.00      R    O  
ATOM    794  C4' URA R   6       3.656  -6.864 -12.398  1.00  0.00      R    C  
ATOM    795  O4' URA R   6       3.645  -5.776 -11.421  1.00  0.00      R    O  
ATOM    796  C3' URA R   6       2.939  -6.288 -13.609  1.00  0.00      R    C  
ATOM    797  O3' URA R   6       2.555  -7.327 -14.500  1.00  0.00      R    O  
ATOM    798  C2' URA R   6       1.826  -5.488 -12.947  1.00  0.00      R    C  
ATOM    799  O2' URA R   6       0.856  -6.355 -12.389  1.00  0.00      R    O  
ATOM    800  C1' URA R   6       2.575  -4.878 -11.737  1.00  0.00      R    C  
ATOM    801  N1  URA R   6       3.125  -3.507 -11.990  1.00  0.00      R    N  
ATOM    802  C2  URA R   6       2.267  -2.471 -11.932  1.00  0.00      R    C  
ATOM    803  O2  URA R   6       1.075  -2.638 -11.738  1.00  0.00      R    O  
ATOM    804  N3  URA R   6       2.817  -1.236 -12.298  1.00  0.00      R    N  
ATOM    805  C4  URA R   6       3.945  -0.984 -12.973  1.00  0.00      R    C  
ATOM    806  O4  URA R   6       4.132   0.131 -13.393  1.00  0.00      R    O  
ATOM    807  C5  URA R   6       4.747  -2.148 -13.253  1.00  0.00      R    C  
ATOM    808  C6  URA R   6       4.339  -3.354 -12.722  1.00  0.00      R    C  
ATOM    809  H3  URA R   6       2.197  -0.470 -12.082  1.00  0.00      R    H  
ATOM    810  H5  URA R   6       5.651  -2.017 -13.848  1.00  0.00      R    H  
ATOM    811  H6  URA R   6       4.926  -4.267 -12.820  1.00  0.00      R    H  
ATOM    812  H1' URA R   6       1.949  -4.905 -10.820  1.00  0.00      R    H  
ATOM    813  H2' URA R   6       0.165  -5.848 -11.958  1.00  0.00      R    H  
ATOM    814  H3' URA R   6       3.599  -5.547 -14.111  1.00  0.00      R    H  
ATOM    815  H4' URA R   6       3.010  -7.700 -12.053  1.00  0.00      R    H  
ATOM    816  H5' URA R   6       5.446  -8.007 -11.747  1.00  0.00      R    H  
ATOM    817 H2'' URA R   6       1.461  -4.686 -13.624  1.00  0.00      R    H  
ATOM    818 H5'' URA R   6       5.187  -8.028 -13.451  1.00  0.00      R    H  
ATOM    819  P   ADE R   7       2.330  -7.078 -16.001  1.00  0.00      R    P  
ATOM    820  O1P ADE R   7       1.836  -8.376 -16.597  1.00  0.00      R    O  
ATOM    821  O2P ADE R   7       3.489  -6.342 -16.539  1.00  0.00      R    O  
ATOM    822  C5' ADE R   7      -0.274  -6.609 -15.513  1.00  0.00      R    C  
ATOM    823  O5' ADE R   7       1.050  -6.101 -16.005  1.00  0.00      R    O  
ATOM    824  C4' ADE R   7      -1.373  -5.501 -15.560  1.00  0.00      R    C  
ATOM    825  O4' ADE R   7      -0.902  -4.447 -14.663  1.00  0.00      R    O  
ATOM    826  C3' ADE R   7      -1.506  -4.716 -16.889  1.00  0.00      R    C  
ATOM    827  O3' ADE R   7      -2.336  -5.585 -17.752  1.00  0.00      R    O  
ATOM    828  C2' ADE R   7      -2.107  -3.386 -16.389  1.00  0.00      R    C  
ATOM    829  O2' ADE R   7      -3.450  -3.485 -16.024  1.00  0.00      R    O  
ATOM    830  C1' ADE R   7      -1.289  -3.104 -15.137  1.00  0.00      R    C  
ATOM    831  N1  ADE R   7       0.023   1.735 -15.636  1.00  0.00      R    N  
ATOM    832  C2  ADE R   7      -1.171   1.113 -15.495  1.00  0.00      R    C  
ATOM    833  N3  ADE R   7      -1.339  -0.169 -15.169  1.00  0.00      R    N  
ATOM    834  C4  ADE R   7      -0.198  -0.877 -15.201  1.00  0.00      R    C  
ATOM    835  C5  ADE R   7       1.105  -0.410 -15.473  1.00  0.00      R    C  
ATOM    836  C6  ADE R   7       1.199   1.001 -15.636  1.00  0.00      R    C  
ATOM    837  N6  ADE R   7       2.400   1.640 -15.849  1.00  0.00      R    N  
ATOM    838  N7  ADE R   7       1.951  -1.446 -15.720  1.00  0.00      R    N  
ATOM    839  C8  ADE R   7       1.196  -2.519 -15.525  1.00  0.00      R    C  
ATOM    840  N9  ADE R   7      -0.091  -2.249 -15.285  1.00  0.00      R    N  
ATOM    841  H2  ADE R   7      -2.060   1.718 -15.315  1.00  0.00      R    H  
ATOM    842  H8  ADE R   7       1.605  -3.526 -15.609  1.00  0.00      R    H  
ATOM    843  H1' ADE R   7      -1.920  -2.781 -14.282  1.00  0.00      R    H  
ATOM    844  H2' ADE R   7      -3.874  -2.899 -16.656  1.00  0.00      R    H  
ATOM    845  H3' ADE R   7      -0.488  -4.525 -17.291  1.00  0.00      R    H  
ATOM    846  H4' ADE R   7      -2.384  -5.752 -15.172  1.00  0.00      R    H  
ATOM    847  H5' ADE R   7      -0.203  -6.942 -14.456  1.00  0.00      R    H  
ATOM    848  H61 ADE R   7       3.210   1.054 -15.888  1.00  0.00      R    H  
ATOM    849  H62 ADE R   7       2.515   2.633 -15.828  1.00  0.00      R    H  
ATOM    850 H2'' ADE R   7      -2.014  -2.659 -17.225  1.00  0.00      R    H  
ATOM    851 H5'' ADE R   7      -0.655  -7.516 -16.030  1.00  0.00      R    H  
ATOM    852  P   ADE R   8      -2.310  -5.355 -19.239  1.00  0.00      R    P  
ATOM    853  O1P ADE R   8      -3.274  -6.292 -19.837  1.00  0.00      R    O  
ATOM    854  O2P ADE R   8      -0.915  -5.366 -19.743  1.00  0.00      R    O  
ATOM    855  C5' ADE R   8      -4.360  -3.706 -19.261  1.00  0.00      R    C  
ATOM    856  O5' ADE R   8      -2.886  -3.888 -19.431  1.00  0.00      R    O  
ATOM    857  C4' ADE R   8      -4.759  -2.188 -19.252  1.00  0.00      R    C  
ATOM    858  O4' ADE R   8      -3.866  -1.573 -18.314  1.00  0.00      R    O  
ATOM    859  C3' ADE R   8      -4.577  -1.449 -20.478  1.00  0.00      R    C  
ATOM    860  O3' ADE R   8      -5.618  -1.611 -21.433  1.00  0.00      R    O  
ATOM    861  C2' ADE R   8      -4.426  -0.092 -20.037  1.00  0.00      R    C  
ATOM    862  O2' ADE R   8      -5.694   0.528 -19.642  1.00  0.00      R    O  
ATOM    863  C1' ADE R   8      -3.612  -0.284 -18.802  1.00  0.00      R    C  
ATOM    864  N1  ADE R   8      -0.114   3.316 -19.137  1.00  0.00      R    N  
ATOM    865  C2  ADE R   8      -1.490   3.362 -19.122  1.00  0.00      R    C  
ATOM    866  N3  ADE R   8      -2.329   2.364 -19.198  1.00  0.00      R    N  
ATOM    867  C4  ADE R   8      -1.705   1.207 -19.141  1.00  0.00      R    C  
ATOM    868  C5  ADE R   8      -0.337   0.983 -19.229  1.00  0.00      R    C  
ATOM    869  C6  ADE R   8       0.437   2.138 -19.214  1.00  0.00      R    C  
ATOM    870  N6  ADE R   8       1.773   2.115 -19.161  1.00  0.00      R    N  
ATOM    871  N7  ADE R   8       0.017  -0.349 -19.223  1.00  0.00      R    N  
ATOM    872  C8  ADE R   8      -1.162  -0.896 -19.103  1.00  0.00      R    C  
ATOM    873  N9  ADE R   8      -2.231  -0.032 -19.023  1.00  0.00      R    N  
ATOM    874  H2  ADE R   8      -1.946   4.339 -18.958  1.00  0.00      R    H  
ATOM    875  H8  ADE R   8      -1.310  -1.974 -19.049  1.00  0.00      R    H  
ATOM    876  H1' ADE R   8      -3.871   0.478 -18.036  1.00  0.00      R    H  
ATOM    877  H2' ADE R   8      -5.577   1.460 -19.444  1.00  0.00      R    H  
ATOM    878  H3' ADE R   8      -3.615  -1.850 -20.862  1.00  0.00      R    H  
ATOM    879  H4' ADE R   8      -5.809  -2.035 -18.922  1.00  0.00      R    H  
ATOM    880  H5' ADE R   8      -4.729  -4.110 -18.295  1.00  0.00      R    H  
ATOM    881  H61 ADE R   8       2.193   1.230 -18.955  1.00  0.00      R    H  
ATOM    882  H62 ADE R   8       2.298   2.881 -18.790  1.00  0.00      R    H  
ATOM    883 H2'' ADE R   8      -3.924   0.497 -20.833  1.00  0.00      R    H  
ATOM    884 H5'' ADE R   8      -4.886  -4.108 -20.153  1.00  0.00      R    H  
ATOM    885  P   GUA R   9      -5.246  -1.708 -22.990  1.00  0.00      R    P  
ATOM    886  O1P GUA R   9      -6.435  -2.145 -23.735  1.00  0.00      R    O  
ATOM    887  O2P GUA R   9      -4.006  -2.497 -23.105  1.00  0.00      R    O  
ATOM    888  C5' GUA R   9      -5.819   0.792 -23.558  1.00  0.00      R    C  
ATOM    889  O5' GUA R   9      -4.833  -0.253 -23.375  1.00  0.00      R    O  
ATOM    890  C4' GUA R   9      -5.315   2.236 -23.605  1.00  0.00      R    C  
ATOM    891  O4' GUA R   9      -4.468   2.486 -22.437  1.00  0.00      R    O  
ATOM    892  C3' GUA R   9      -4.485   2.572 -24.842  1.00  0.00      R    C  
ATOM    893  O3' GUA R   9      -5.350   2.889 -25.915  1.00  0.00      R    O  
ATOM    894  C2' GUA R   9      -3.666   3.692 -24.302  1.00  0.00      R    C  
ATOM    895  O2' GUA R   9      -4.314   4.952 -24.292  1.00  0.00      R    O  
ATOM    896  C1' GUA R   9      -3.363   3.241 -22.862  1.00  0.00      R    C  
ATOM    897  N1  GUA R   9       1.753   3.606 -22.774  1.00  0.00      R    N  
ATOM    898  C2  GUA R   9       0.792   4.615 -22.908  1.00  0.00      R    C  
ATOM    899  N2  GUA R   9       1.215   5.836 -22.877  1.00  0.00      R    N  
ATOM    900  N3  GUA R   9      -0.515   4.365 -22.831  1.00  0.00      R    N  
ATOM    901  C4  GUA R   9      -0.803   3.063 -22.754  1.00  0.00      R    C  
ATOM    902  C5  GUA R   9       0.030   2.022 -22.532  1.00  0.00      R    C  
ATOM    903  C6  GUA R   9       1.448   2.282 -22.584  1.00  0.00      R    C  
ATOM    904  O6  GUA R   9       2.357   1.499 -22.344  1.00  0.00      R    O  
ATOM    905  N7  GUA R   9      -0.733   0.847 -22.397  1.00  0.00      R    N  
ATOM    906  C8  GUA R   9      -2.008   1.221 -22.553  1.00  0.00      R    C  
ATOM    907  N9  GUA R   9      -2.084   2.565 -22.787  1.00  0.00      R    N  
ATOM    908  H1  GUA R   9       2.718   3.843 -22.589  1.00  0.00      R    H  
ATOM    909  H8  GUA R   9      -2.851   0.553 -22.377  1.00  0.00      R    H  
ATOM    910  H1' GUA R   9      -3.278   4.097 -22.158  1.00  0.00      R    H  
ATOM    911  H2' GUA R   9      -4.908   5.028 -25.041  1.00  0.00      R    H  
ATOM    912  H21 GUA R   9       2.127   6.053 -22.527  1.00  0.00      R    H  
ATOM    913  H3' GUA R   9      -3.922   1.617 -24.914  1.00  0.00      R    H  
ATOM    914  H22 GUA R   9       0.534   6.551 -22.720  1.00  0.00      R    H  
ATOM    915  H4' GUA R   9      -6.152   2.966 -23.563  1.00  0.00      R    H  
ATOM    916  H5' GUA R   9      -6.490   0.921 -22.681  1.00  0.00      R    H  
ATOM    917 H2'' GUA R   9      -2.716   3.858 -24.854  1.00  0.00      R    H  
ATOM    918 H5'' GUA R   9      -6.382   0.602 -24.496  1.00  0.00      R    H  
ATOM    919  P   CYT R  10      -5.125   2.234 -27.333  1.00  0.00      R    P  
ATOM    920  O1P CYT R  10      -6.299   2.518 -28.188  1.00  0.00      R    O  
ATOM    921  O2P CYT R  10      -4.649   0.850 -27.276  1.00  0.00      R    O  
ATOM    922  C5' CYT R  10      -3.945   4.430 -28.281  1.00  0.00      R    C  
ATOM    923  O5' CYT R  10      -3.888   3.026 -27.933  1.00  0.00      R    O  
ATOM    924  C4' CYT R  10      -2.563   5.143 -28.198  1.00  0.00      R    C  
ATOM    925  O4' CYT R  10      -1.843   4.824 -27.005  1.00  0.00      R    O  
ATOM    926  C3' CYT R  10      -1.608   4.668 -29.371  1.00  0.00      R    C  
ATOM    927  O3' CYT R  10      -1.906   5.411 -30.514  1.00  0.00      R    O  
ATOM    928  C2' CYT R  10      -0.271   5.150 -28.785  1.00  0.00      R    C  
ATOM    929  O2' CYT R  10       0.006   6.534 -28.858  1.00  0.00      R    O  
ATOM    930  C1' CYT R  10      -0.468   4.813 -27.275  1.00  0.00      R    C  
ATOM    931  N1  CYT R  10       0.188   3.555 -26.822  1.00  0.00      R    N  
ATOM    932  C2  CYT R  10       1.551   3.625 -26.467  1.00  0.00      R    C  
ATOM    933  O2  CYT R  10       2.128   4.653 -26.498  1.00  0.00      R    O  
ATOM    934  N3  CYT R  10       2.193   2.426 -26.005  1.00  0.00      R    N  
ATOM    935  C4  CYT R  10       1.480   1.287 -25.870  1.00  0.00      R    C  
ATOM    936  N4  CYT R  10       2.128   0.194 -25.536  1.00  0.00      R    N  
ATOM    937  C5  CYT R  10       0.040   1.284 -26.175  1.00  0.00      R    C  
ATOM    938  C6  CYT R  10      -0.496   2.385 -26.666  1.00  0.00      R    C  
ATOM    939  H5  CYT R  10      -0.478   0.332 -26.056  1.00  0.00      R    H  
ATOM    940  H6  CYT R  10      -1.557   2.397 -26.915  1.00  0.00      R    H  
ATOM    941  H1' CYT R  10      -0.140   5.744 -26.767  1.00  0.00      R    H  
ATOM    942  H2' CYT R  10       0.815   6.583 -29.373  1.00  0.00      R    H  
ATOM    943  H3' CYT R  10      -1.565   3.571 -29.545  1.00  0.00      R    H  
ATOM    944  H4' CYT R  10      -2.552   6.253 -28.230  1.00  0.00      R    H  
ATOM    945  H41 CYT R  10       3.083   0.239 -25.243  1.00  0.00      R    H  
ATOM    946  H5' CYT R  10      -4.673   5.024 -27.688  1.00  0.00      R    H  
ATOM    947  H42 CYT R  10       1.682  -0.700 -25.522  1.00  0.00      R    H  
ATOM    948  H3T CYT R  10      -1.183   5.512 -31.137  1.00  0.00      R    H  
ATOM    949 H2'' CYT R  10       0.557   4.524 -29.181  1.00  0.00      R    H  
ATOM    950 H5'' CYT R  10      -4.258   4.593 -29.334  1.00  0.00      R    H  
TER   
ATOM    951  P   CYT T   9      -4.383   1.199 -41.545  1.00  0.00      TS   P  
ATOM    952  O1P CYT T   9      -5.583   0.931 -40.797  1.00  0.00      TS   O  
ATOM    953  O2P CYT T   9      -4.481   1.738 -42.896  1.00  0.00      TS   O  
ATOM    954  C5' CYT T   9      -2.658   3.140 -41.134  1.00  0.00      TS   C  
ATOM    955  O5' CYT T   9      -3.227   1.835 -40.812  1.00  0.00      TS   O  
ATOM    956  C4' CYT T   9      -2.726   4.159 -39.920  1.00  0.00      TS   C  
ATOM    957  O4' CYT T   9      -4.052   4.124 -39.354  1.00  0.00      TS   O  
ATOM    958  C3' CYT T   9      -1.757   3.713 -38.715  1.00  0.00      TS   C  
ATOM    959  O3' CYT T   9      -1.019   4.772 -38.151  1.00  0.00      TS   O  
ATOM    960  C2' CYT T   9      -2.761   3.103 -37.728  1.00  0.00      TS   C  
ATOM    961  C1' CYT T   9      -3.903   4.146 -37.951  1.00  0.00      TS   C  
ATOM    962  N1  CYT T   9      -5.117   3.873 -37.163  1.00  0.00      TS   N  
ATOM    963  C2  CYT T   9      -5.669   4.757 -36.223  1.00  0.00      TS   C  
ATOM    964  O2  CYT T   9      -5.118   5.852 -36.050  1.00  0.00      TS   O  
ATOM    965  N3  CYT T   9      -6.773   4.431 -35.544  1.00  0.00      TS   N  
ATOM    966  C4  CYT T   9      -7.389   3.215 -35.726  1.00  0.00      TS   C  
ATOM    967  N4  CYT T   9      -8.466   2.926 -34.937  1.00  0.00      TS   N  
ATOM    968  C5  CYT T   9      -6.806   2.215 -36.604  1.00  0.00      TS   C  
ATOM    969  O5T CYT T   9      -3.562  -0.137 -41.672  1.00  0.00      TS   O  
ATOM    970  C6  CYT T   9      -5.704   2.599 -37.290  1.00  0.00      TS   C  
ATOM    971  H5  CYT T   9      -7.207   1.204 -36.672  1.00  0.00      TS   H  
ATOM    972  H6  CYT T   9      -5.289   1.988 -38.092  1.00  0.00      TS   H  
ATOM    973  H1' CYT T   9      -3.566   5.170 -37.684  1.00  0.00      TS   H  
ATOM    974  H2' CYT T   9      -2.312   3.105 -36.711  1.00  0.00      TS   H  
ATOM    975  H3' CYT T   9      -1.139   2.947 -39.231  1.00  0.00      TS   H  
ATOM    976  H4' CYT T   9      -2.601   5.244 -40.122  1.00  0.00      TS   H  
ATOM    977  H41 CYT T   9      -8.540   3.393 -34.056  1.00  0.00      TS   H  
ATOM    978  H5' CYT T   9      -3.150   3.674 -41.976  1.00  0.00      TS   H  
ATOM    979  H42 CYT T   9      -8.905   2.027 -34.952  1.00  0.00      TS   H  
ATOM    980  H5T CYT T   9      -4.134  -0.816 -42.037  1.00  0.00      TS   H  
ATOM    981 H2'' CYT T   9      -3.010   2.078 -38.077  1.00  0.00      TS   H  
ATOM    982 H5'' CYT T   9      -1.589   3.077 -41.430  1.00  0.00      TS   H  
ATOM    983  P   GUA T  10       0.554   4.772 -38.193  1.00  0.00      TS   P  
ATOM    984  O1P GUA T  10       1.060   6.044 -37.627  1.00  0.00      TS   O  
ATOM    985  O2P GUA T  10       1.062   4.289 -39.541  1.00  0.00      TS   O  
ATOM    986  C5' GUA T  10       0.570   3.659 -35.783  1.00  0.00      TS   C  
ATOM    987  O5' GUA T  10       1.064   3.622 -37.181  1.00  0.00      TS   O  
ATOM    988  C4' GUA T  10       1.629   3.534 -34.731  1.00  0.00      TS   C  
ATOM    989  O4' GUA T  10       2.633   2.541 -35.064  1.00  0.00      TS   O  
ATOM    990  C3' GUA T  10       2.467   4.839 -34.466  1.00  0.00      TS   C  
ATOM    991  O3' GUA T  10       2.549   5.149 -33.084  1.00  0.00      TS   O  
ATOM    992  C2' GUA T  10       3.849   4.561 -35.017  1.00  0.00      TS   C  
ATOM    993  C1' GUA T  10       3.890   3.088 -34.627  1.00  0.00      TS   C  
ATOM    994  N1  GUA T  10       5.951  -1.581 -35.054  1.00  0.00      TS   N  
ATOM    995  C2  GUA T  10       4.999  -1.143 -34.169  1.00  0.00      TS   C  
ATOM    996  N2  GUA T  10       4.363  -2.094 -33.609  1.00  0.00      TS   N  
ATOM    997  N3  GUA T  10       4.533   0.134 -34.170  1.00  0.00      TS   N  
ATOM    998  C4  GUA T  10       5.275   0.960 -34.876  1.00  0.00      TS   C  
ATOM    999  C5  GUA T  10       6.396   0.656 -35.643  1.00  0.00      TS   C  
ATOM   1000  C6  GUA T  10       6.745  -0.716 -35.834  1.00  0.00      TS   C  
ATOM   1001  O6  GUA T  10       7.579  -1.077 -36.644  1.00  0.00      TS   O  
ATOM   1002  N7  GUA T  10       6.819   1.754 -36.414  1.00  0.00      TS   N  
ATOM   1003  C8  GUA T  10       5.968   2.655 -36.092  1.00  0.00      TS   C  
ATOM   1004  N9  GUA T  10       5.023   2.269 -35.177  1.00  0.00      TS   N  
ATOM   1005  H1  GUA T  10       6.248  -2.539 -34.942  1.00  0.00      TS   H  
ATOM   1006  H8  GUA T  10       5.949   3.632 -36.576  1.00  0.00      TS   H  
ATOM   1007  H1' GUA T  10       3.957   2.952 -33.526  1.00  0.00      TS   H  
ATOM   1008  H2' GUA T  10       4.688   5.116 -34.546  1.00  0.00      TS   H  
ATOM   1009  H21 GUA T  10       4.871  -2.952 -33.520  1.00  0.00      TS   H  
ATOM   1010  H3' GUA T  10       2.051   5.728 -34.985  1.00  0.00      TS   H  
ATOM   1011  H22 GUA T  10       3.809  -1.940 -32.792  1.00  0.00      TS   H  
ATOM   1012  H4' GUA T  10       1.154   3.152 -33.802  1.00  0.00      TS   H  
ATOM   1013  H5' GUA T  10      -0.120   2.791 -35.715  1.00  0.00      TS   H  
ATOM   1014 H2'' GUA T  10       3.728   4.759 -36.104  1.00  0.00      TS   H  
ATOM   1015 H5'' GUA T  10      -0.071   4.534 -35.545  1.00  0.00      TS   H  
ATOM   1016  P   THY T  11       1.690   6.286 -32.458  1.00  0.00      TS   P  
ATOM   1017  O1P THY T  11       1.779   7.489 -33.309  1.00  0.00      TS   O  
ATOM   1018  O2P THY T  11       0.301   5.739 -32.218  1.00  0.00      TS   O  
ATOM   1019  C5' THY T  11       3.009   7.603 -30.578  1.00  0.00      TS   C  
ATOM   1020  O5' THY T  11       2.330   6.416 -30.978  1.00  0.00      TS   O  
ATOM   1021  C4' THY T  11       4.499   7.441 -30.415  1.00  0.00      TS   C  
ATOM   1022  O4' THY T  11       4.817   6.352 -29.538  1.00  0.00      TS   O  
ATOM   1023  C3' THY T  11       5.247   7.093 -31.721  1.00  0.00      TS   C  
ATOM   1024  O3' THY T  11       6.351   7.933 -31.987  1.00  0.00      TS   O  
ATOM   1025  C2' THY T  11       5.567   5.572 -31.690  1.00  0.00      TS   C  
ATOM   1026  C1' THY T  11       5.685   5.406 -30.179  1.00  0.00      TS   C  
ATOM   1027  N1  THY T  11       5.244   4.098 -29.757  1.00  0.00      TS   N  
ATOM   1028  C2  THY T  11       5.967   3.307 -28.856  1.00  0.00      TS   C  
ATOM   1029  O2  THY T  11       7.049   3.747 -28.522  1.00  0.00      TS   O  
ATOM   1030  N3  THY T  11       5.390   2.161 -28.456  1.00  0.00      TS   N  
ATOM   1031  C4  THY T  11       4.284   1.615 -28.967  1.00  0.00      TS   C  
ATOM   1032  O4  THY T  11       4.026   0.452 -28.545  1.00  0.00      TS   O  
ATOM   1033  C5  THY T  11       3.507   2.409 -29.845  1.00  0.00      TS   C  
ATOM   1034  C5M THY T  11       2.124   1.844 -30.146  1.00  0.00      TS   C  
ATOM   1035  C6  THY T  11       3.925   3.669 -30.066  1.00  0.00      TS   C  
ATOM   1036  H3  THY T  11       6.081   1.577 -28.009  1.00  0.00      TS   H  
ATOM   1037  H6  THY T  11       3.347   4.267 -30.770  1.00  0.00      TS   H  
ATOM   1038  H1' THY T  11       6.729   5.724 -29.970  1.00  0.00      TS   H  
ATOM   1039  H2' THY T  11       6.471   5.156 -32.183  1.00  0.00      TS   H  
ATOM   1040  H3' THY T  11       4.464   7.217 -32.499  1.00  0.00      TS   H  
ATOM   1041  H4' THY T  11       4.846   8.430 -30.044  1.00  0.00      TS   H  
ATOM   1042  H5' THY T  11       2.577   8.090 -29.678  1.00  0.00      TS   H  
ATOM   1043  H51 THY T  11       2.153   1.109 -30.980  1.00  0.00      TS   H  
ATOM   1044  H52 THY T  11       1.558   2.702 -30.566  1.00  0.00      TS   H  
ATOM   1045  H53 THY T  11       1.649   1.497 -29.204  1.00  0.00      TS   H  
ATOM   1046 H2'' THY T  11       4.726   4.894 -31.953  1.00  0.00      TS   H  
ATOM   1047 H5'' THY T  11       2.887   8.412 -31.331  1.00  0.00      TS   H  
ATOM   1048  P   ADE T  12       7.340   7.722 -33.180  1.00  0.00      TS   P  
ATOM   1049  O1P ADE T  12       8.051   9.000 -33.234  1.00  0.00      TS   O  
ATOM   1050  O2P ADE T  12       6.620   7.268 -34.376  1.00  0.00      TS   O  
ATOM   1051  C5' ADE T  12       9.201   6.755 -31.565  1.00  0.00      TS   C  
ATOM   1052  O5' ADE T  12       8.328   6.678 -32.699  1.00  0.00      TS   O  
ATOM   1053  C4' ADE T  12      10.171   5.576 -31.428  1.00  0.00      TS   C  
ATOM   1054  O4' ADE T  12       9.481   4.423 -30.787  1.00  0.00      TS   O  
ATOM   1055  C3' ADE T  12      10.685   5.065 -32.839  1.00  0.00      TS   C  
ATOM   1056  O3' ADE T  12      12.115   4.819 -32.758  1.00  0.00      TS   O  
ATOM   1057  C2' ADE T  12       9.939   3.769 -32.985  1.00  0.00      TS   C  
ATOM   1058  C1' ADE T  12       9.830   3.223 -31.530  1.00  0.00      TS   C  
ATOM   1059  N1  ADE T  12       8.438  -1.402 -30.146  1.00  0.00      TS   N  
ATOM   1060  C2  ADE T  12       9.623  -0.767 -30.105  1.00  0.00      TS   C  
ATOM   1061  N3  ADE T  12       9.927   0.420 -30.582  1.00  0.00      TS   N  
ATOM   1062  C4  ADE T  12       8.857   0.983 -31.078  1.00  0.00      TS   C  
ATOM   1063  C5  ADE T  12       7.514   0.546 -31.043  1.00  0.00      TS   C  
ATOM   1064  C6  ADE T  12       7.360  -0.776 -30.567  1.00  0.00      TS   C  
ATOM   1065  N6  ADE T  12       6.215  -1.509 -30.492  1.00  0.00      TS   N  
ATOM   1066  N7  ADE T  12       6.703   1.505 -31.529  1.00  0.00      TS   N  
ATOM   1067  C8  ADE T  12       7.458   2.579 -31.714  1.00  0.00      TS   C  
ATOM   1068  N9  ADE T  12       8.759   2.337 -31.417  1.00  0.00      TS   N  
ATOM   1069  H2  ADE T  12      10.413  -1.353 -29.635  1.00  0.00      TS   H  
ATOM   1070  H8  ADE T  12       7.175   3.520 -32.184  1.00  0.00      TS   H  
ATOM   1071  H1' ADE T  12      10.793   2.829 -31.142  1.00  0.00      TS   H  
ATOM   1072  H2' ADE T  12      10.469   2.920 -33.469  1.00  0.00      TS   H  
ATOM   1073  H3' ADE T  12      10.524   5.794 -33.661  1.00  0.00      TS   H  
ATOM   1074  H4' ADE T  12      11.041   5.950 -30.847  1.00  0.00      TS   H  
ATOM   1075  H5' ADE T  12       8.591   6.924 -30.652  1.00  0.00      TS   H  
ATOM   1076  H61 ADE T  12       5.282  -1.300 -30.784  1.00  0.00      TS   H  
ATOM   1077  H62 ADE T  12       6.327  -2.322 -29.920  1.00  0.00      TS   H  
ATOM   1078 H2'' ADE T  12       8.985   3.981 -33.514  1.00  0.00      TS   H  
ATOM   1079 H5'' ADE T  12       9.769   7.695 -31.729  1.00  0.00      TS   H  
ATOM   1080  P   THY T  13      12.960   4.504 -34.091  1.00  0.00      TS   P  
ATOM   1081  O1P THY T  13      13.813   5.682 -34.220  1.00  0.00      TS   O  
ATOM   1082  O2P THY T  13      12.080   4.247 -35.178  1.00  0.00      TS   O  
ATOM   1083  C5' THY T  13      14.414   3.180 -32.424  1.00  0.00      TS   C  
ATOM   1084  O5' THY T  13      13.904   3.346 -33.768  1.00  0.00      TS   O  
ATOM   1085  C4' THY T  13      15.192   1.895 -32.251  1.00  0.00      TS   C  
ATOM   1086  O4' THY T  13      14.276   0.828 -31.862  1.00  0.00      TS   O  
ATOM   1087  C3' THY T  13      15.946   1.407 -33.493  1.00  0.00      TS   C  
ATOM   1088  O3' THY T  13      17.232   0.817 -33.139  1.00  0.00      TS   O  
ATOM   1089  C2' THY T  13      14.965   0.431 -34.113  1.00  0.00      TS   C  
ATOM   1090  C1' THY T  13      14.205  -0.117 -32.911  1.00  0.00      TS   C  
ATOM   1091  N1  THY T  13      12.741  -0.371 -33.168  1.00  0.00      TS   N  
ATOM   1092  C2  THY T  13      12.326  -1.527 -32.592  1.00  0.00      TS   C  
ATOM   1093  O2  THY T  13      13.083  -2.230 -31.937  1.00  0.00      TS   O  
ATOM   1094  N3  THY T  13      11.049  -1.851 -32.820  1.00  0.00      TS   N  
ATOM   1095  C4  THY T  13      10.189  -1.067 -33.586  1.00  0.00      TS   C  
ATOM   1096  O4  THY T  13       8.989  -1.399 -33.593  1.00  0.00      TS   O  
ATOM   1097  C5  THY T  13      10.731   0.103 -34.265  1.00  0.00      TS   C  
ATOM   1098  C5M THY T  13       9.887   0.937 -35.163  1.00  0.00      TS   C  
ATOM   1099  C6  THY T  13      11.950   0.435 -33.881  1.00  0.00      TS   C  
ATOM   1100  H3  THY T  13      10.731  -2.737 -32.456  1.00  0.00      TS   H  
ATOM   1101  H6  THY T  13      12.336   1.451 -33.955  1.00  0.00      TS   H  
ATOM   1102  H1' THY T  13      14.809  -0.998 -32.610  1.00  0.00      TS   H  
ATOM   1103  H2' THY T  13      15.269  -0.412 -34.769  1.00  0.00      TS   H  
ATOM   1104  H3' THY T  13      16.118   2.330 -34.086  1.00  0.00      TS   H  
ATOM   1105  H4' THY T  13      15.864   1.999 -31.372  1.00  0.00      TS   H  
ATOM   1106  H5' THY T  13      13.526   3.091 -31.763  1.00  0.00      TS   H  
ATOM   1107  H51 THY T  13       9.515   0.385 -36.052  1.00  0.00      TS   H  
ATOM   1108  H52 THY T  13      10.359   1.846 -35.594  1.00  0.00      TS   H  
ATOM   1109  H53 THY T  13       9.130   1.442 -34.525  1.00  0.00      TS   H  
ATOM   1110 H2'' THY T  13      14.274   0.975 -34.792  1.00  0.00      TS   H  
ATOM   1111 H5'' THY T  13      15.097   4.005 -32.130  1.00  0.00      TS   H  
ATOM   1112  P   ADE T  14      18.113   0.242 -34.274  1.00  0.00      TS   P  
ATOM   1113  O1P ADE T  14      19.442   0.305 -33.750  1.00  0.00      TS   O  
ATOM   1114  O2P ADE T  14      17.856   0.962 -35.523  1.00  0.00      TS   O  
ATOM   1115  C5' ADE T  14      17.500  -2.034 -33.000  1.00  0.00      TS   C  
ATOM   1116  O5' ADE T  14      17.630  -1.284 -34.288  1.00  0.00      TS   O  
ATOM   1117  C4' ADE T  14      16.957  -3.417 -33.291  1.00  0.00      TS   C  
ATOM   1118  O4' ADE T  14      15.532  -3.449 -33.379  1.00  0.00      TS   O  
ATOM   1119  C3' ADE T  14      17.506  -4.283 -34.398  1.00  0.00      TS   C  
ATOM   1120  O3' ADE T  14      17.955  -5.573 -33.876  1.00  0.00      TS   O  
ATOM   1121  C2' ADE T  14      16.311  -4.447 -35.281  1.00  0.00      TS   C  
ATOM   1122  C1' ADE T  14      15.105  -4.356 -34.303  1.00  0.00      TS   C  
ATOM   1123  N1  ADE T  14      10.052  -5.227 -34.603  1.00  0.00      TS   N  
ATOM   1124  C2  ADE T  14      11.081  -5.915 -33.993  1.00  0.00      TS   C  
ATOM   1125  N3  ADE T  14      12.396  -5.686 -34.028  1.00  0.00      TS   N  
ATOM   1126  C4  ADE T  14      12.642  -4.523 -34.713  1.00  0.00      TS   C  
ATOM   1127  C5  ADE T  14      11.699  -3.736 -35.406  1.00  0.00      TS   C  
ATOM   1128  C6  ADE T  14      10.350  -4.150 -35.390  1.00  0.00      TS   C  
ATOM   1129  N6  ADE T  14       9.287  -3.456 -35.873  1.00  0.00      TS   N  
ATOM   1130  N7  ADE T  14      12.380  -2.639 -35.956  1.00  0.00      TS   N  
ATOM   1131  C8  ADE T  14      13.652  -2.824 -35.663  1.00  0.00      TS   C  
ATOM   1132  N9  ADE T  14      13.855  -3.908 -34.826  1.00  0.00      TS   N  
ATOM   1133  H2  ADE T  14      10.817  -6.686 -33.268  1.00  0.00      TS   H  
ATOM   1134  H8  ADE T  14      14.385  -2.070 -35.946  1.00  0.00      TS   H  
ATOM   1135  H1' ADE T  14      15.014  -5.353 -33.819  1.00  0.00      TS   H  
ATOM   1136  H2' ADE T  14      16.300  -5.446 -35.768  1.00  0.00      TS   H  
ATOM   1137  H3' ADE T  14      18.273  -3.677 -34.926  1.00  0.00      TS   H  
ATOM   1138  H4' ADE T  14      17.139  -3.974 -32.347  1.00  0.00      TS   H  
ATOM   1139  H5' ADE T  14      16.889  -1.541 -32.214  1.00  0.00      TS   H  
ATOM   1140  H61 ADE T  14       9.277  -2.484 -36.109  1.00  0.00      TS   H  
ATOM   1141  H62 ADE T  14       8.388  -3.863 -35.711  1.00  0.00      TS   H  
ATOM   1142 H2'' ADE T  14      16.244  -3.696 -36.098  1.00  0.00      TS   H  
ATOM   1143 H5'' ADE T  14      18.493  -2.095 -32.502  1.00  0.00      TS   H  
ATOM   1144  P   THY T  15      18.762  -6.472 -34.846  1.00  0.00      TS   P  
ATOM   1145  O1P THY T  15      20.050  -6.739 -34.181  1.00  0.00      TS   O  
ATOM   1146  O2P THY T  15      18.810  -5.830 -36.140  1.00  0.00      TS   O  
ATOM   1147  C5' THY T  15      17.339  -8.435 -33.910  1.00  0.00      TS   C  
ATOM   1148  O5' THY T  15      17.928  -7.808 -35.026  1.00  0.00      TS   O  
ATOM   1149  C4' THY T  15      16.103  -9.220 -34.312  1.00  0.00      TS   C  
ATOM   1150  O4' THY T  15      15.088  -8.305 -34.669  1.00  0.00      TS   O  
ATOM   1151  C3' THY T  15      16.191 -10.220 -35.594  1.00  0.00      TS   C  
ATOM   1152  O3' THY T  15      15.789 -11.559 -35.314  1.00  0.00      TS   O  
ATOM   1153  C2' THY T  15      15.187  -9.651 -36.505  1.00  0.00      TS   C  
ATOM   1154  C1' THY T  15      14.174  -8.981 -35.585  1.00  0.00      TS   C  
ATOM   1155  N1  THY T  15      13.352  -8.019 -36.295  1.00  0.00      TS   N  
ATOM   1156  C2  THY T  15      11.985  -8.228 -36.321  1.00  0.00      TS   C  
ATOM   1157  O2  THY T  15      11.392  -9.098 -35.688  1.00  0.00      TS   O  
ATOM   1158  N3  THY T  15      11.296  -7.295 -37.095  1.00  0.00      TS   N  
ATOM   1159  C4  THY T  15      11.860  -6.252 -37.848  1.00  0.00      TS   C  
ATOM   1160  O4  THY T  15      11.141  -5.546 -38.529  1.00  0.00      TS   O  
ATOM   1161  C5  THY T  15      13.289  -6.068 -37.629  1.00  0.00      TS   C  
ATOM   1162  C5M THY T  15      13.984  -5.043 -38.461  1.00  0.00      TS   C  
ATOM   1163  C6  THY T  15      13.965  -6.933 -36.927  1.00  0.00      TS   C  
ATOM   1164  H3  THY T  15      10.295  -7.335 -37.219  1.00  0.00      TS   H  
ATOM   1165  H6  THY T  15      15.055  -6.967 -36.934  1.00  0.00      TS   H  
ATOM   1166  H1' THY T  15      13.576  -9.766 -35.075  1.00  0.00      TS   H  
ATOM   1167  H2' THY T  15      14.666 -10.362 -37.180  1.00  0.00      TS   H  
ATOM   1168  H3' THY T  15      17.207 -10.062 -36.016  1.00  0.00      TS   H  
ATOM   1169  H4' THY T  15      15.780  -9.752 -33.391  1.00  0.00      TS   H  
ATOM   1170  H5' THY T  15      16.992  -7.683 -33.170  1.00  0.00      TS   H  
ATOM   1171  H51 THY T  15      13.432  -4.693 -39.358  1.00  0.00      TS   H  
ATOM   1172  H52 THY T  15      14.930  -5.457 -38.874  1.00  0.00      TS   H  
ATOM   1173  H53 THY T  15      14.121  -4.049 -37.987  1.00  0.00      TS   H  
ATOM   1174 H2'' THY T  15      15.655  -9.025 -37.294  1.00  0.00      TS   H  
ATOM   1175 H5'' THY T  15      18.105  -9.083 -33.434  1.00  0.00      TS   H  
ATOM   1176  P   ADE T  16      16.721 -12.739 -35.694  1.00  0.00      TS   P  
ATOM   1177  O1P ADE T  16      17.822 -12.799 -34.662  1.00  0.00      TS   O  
ATOM   1178  O2P ADE T  16      17.262 -12.573 -37.062  1.00  0.00      TS   O  
ATOM   1179  C5' ADE T  16      14.393 -14.102 -35.549  1.00  0.00      TS   C  
ATOM   1180  O5' ADE T  16      15.840 -14.073 -35.687  1.00  0.00      TS   O  
ATOM   1181  C4' ADE T  16      13.580 -14.157 -36.829  1.00  0.00      TS   C  
ATOM   1182  O4' ADE T  16      13.473 -12.769 -37.431  1.00  0.00      TS   O  
ATOM   1183  C3' ADE T  16      14.103 -14.963 -38.008  1.00  0.00      TS   C  
ATOM   1184  O3' ADE T  16      13.087 -15.819 -38.589  1.00  0.00      TS   O  
ATOM   1185  C2' ADE T  16      14.479 -13.960 -39.088  1.00  0.00      TS   C  
ATOM   1186  C1' ADE T  16      13.410 -12.917 -38.859  1.00  0.00      TS   C  
ATOM   1187  N1  ADE T  16      11.171  -8.679 -40.691  1.00  0.00      TS   N  
ATOM   1188  C2  ADE T  16      10.722  -9.907 -40.240  1.00  0.00      TS   C  
ATOM   1189  N3  ADE T  16      11.423 -10.916 -39.768  1.00  0.00      TS   N  
ATOM   1190  C4  ADE T  16      12.744 -10.707 -39.762  1.00  0.00      TS   C  
ATOM   1191  C5  ADE T  16      13.352  -9.569 -40.186  1.00  0.00      TS   C  
ATOM   1192  C6  ADE T  16      12.525  -8.486 -40.680  1.00  0.00      TS   C  
ATOM   1193  N6  ADE T  16      13.004  -7.247 -40.937  1.00  0.00      TS   N  
ATOM   1194  N7  ADE T  16      14.780  -9.750 -40.118  1.00  0.00      TS   N  
ATOM   1195  C8  ADE T  16      14.914 -10.928 -39.586  1.00  0.00      TS   C  
ATOM   1196  N9  ADE T  16      13.755 -11.562 -39.345  1.00  0.00      TS   N  
ATOM   1197  H2  ADE T  16       9.643 -10.049 -40.175  1.00  0.00      TS   H  
ATOM   1198  H8  ADE T  16      15.862 -11.303 -39.201  1.00  0.00      TS   H  
ATOM   1199  H1' ADE T  16      12.386 -13.323 -39.004  1.00  0.00      TS   H  
ATOM   1200  H2' ADE T  16      14.433 -14.503 -40.056  1.00  0.00      TS   H  
ATOM   1201  H3' ADE T  16      14.922 -15.648 -37.702  1.00  0.00      TS   H  
ATOM   1202  H4' ADE T  16      12.507 -14.387 -36.661  1.00  0.00      TS   H  
ATOM   1203  H5' ADE T  16      14.084 -13.232 -34.930  1.00  0.00      TS   H  
ATOM   1204  H61 ADE T  16      13.837  -7.136 -41.479  1.00  0.00      TS   H  
ATOM   1205  H62 ADE T  16      12.424  -6.436 -40.864  1.00  0.00      TS   H  
ATOM   1206 H2'' ADE T  16      15.483 -13.615 -38.762  1.00  0.00      TS   H  
ATOM   1207 H5'' ADE T  16      14.130 -14.967 -34.905  1.00  0.00      TS   H  
ATOM   1208  P   THY T  17      12.742 -17.225 -38.259  1.00  0.00      TS   P  
ATOM   1209  O1P THY T  17      12.225 -17.304 -36.843  1.00  0.00      TS   O  
ATOM   1210  O2P THY T  17      13.895 -18.098 -38.639  1.00  0.00      TS   O  
ATOM   1211  C5' THY T  17      10.263 -16.828 -39.144  1.00  0.00      TS   C  
ATOM   1212  O5' THY T  17      11.532 -17.590 -39.135  1.00  0.00      TS   O  
ATOM   1213  C4' THY T  17       9.964 -16.426 -40.560  1.00  0.00      TS   C  
ATOM   1214  O4' THY T  17      10.490 -15.117 -40.882  1.00  0.00      TS   O  
ATOM   1215  C3' THY T  17      10.389 -17.354 -41.735  1.00  0.00      TS   C  
ATOM   1216  O3' THY T  17       9.351 -17.618 -42.770  1.00  0.00      TS   O  
ATOM   1217  C2' THY T  17      11.517 -16.566 -42.434  1.00  0.00      TS   C  
ATOM   1218  C1' THY T  17      10.813 -15.095 -42.223  1.00  0.00      TS   C  
ATOM   1219  N1  THY T  17      11.609 -13.930 -42.603  1.00  0.00      TS   N  
ATOM   1220  C2  THY T  17      10.965 -12.797 -43.014  1.00  0.00      TS   C  
ATOM   1221  O2  THY T  17       9.721 -12.716 -43.173  1.00  0.00      TS   O  
ATOM   1222  N3  THY T  17      11.844 -11.702 -43.235  1.00  0.00      TS   N  
ATOM   1223  C4  THY T  17      13.206 -11.620 -43.014  1.00  0.00      TS   C  
ATOM   1224  O4  THY T  17      13.791 -10.614 -43.267  1.00  0.00      TS   O  
ATOM   1225  C5  THY T  17      13.811 -12.857 -42.575  1.00  0.00      TS   C  
ATOM   1226  C5M THY T  17      15.289 -12.933 -42.306  1.00  0.00      TS   C  
ATOM   1227  C6  THY T  17      13.014 -13.910 -42.353  1.00  0.00      TS   C  
ATOM   1228  H3  THY T  17      11.406 -10.855 -43.569  1.00  0.00      TS   H  
ATOM   1229  H6  THY T  17      13.405 -14.887 -42.067  1.00  0.00      TS   H  
ATOM   1230  H1' THY T  17       9.806 -15.093 -42.693  1.00  0.00      TS   H  
ATOM   1231  H2' THY T  17      11.572 -17.056 -43.430  1.00  0.00      TS   H  
ATOM   1232  H3' THY T  17      10.902 -18.267 -41.364  1.00  0.00      TS   H  
ATOM   1233  H4' THY T  17       8.879 -16.313 -40.769  1.00  0.00      TS   H  
ATOM   1234  H5' THY T  17      10.166 -16.036 -38.370  1.00  0.00      TS   H  
ATOM   1235  H51 THY T  17      15.441 -13.098 -41.218  1.00  0.00      TS   H  
ATOM   1236  H52 THY T  17      15.866 -12.049 -42.654  1.00  0.00      TS   H  
ATOM   1237  H53 THY T  17      15.798 -13.774 -42.826  1.00  0.00      TS   H  
ATOM   1238 H2'' THY T  17      12.442 -16.568 -41.819  1.00  0.00      TS   H  
ATOM   1239 H5'' THY T  17       9.503 -17.628 -39.012  1.00  0.00      TS   H  
ATOM   1240  P   ADE T  18       8.400 -18.809 -42.477  1.00  0.00      TS   P  
ATOM   1241  O1P ADE T  18       7.366 -18.381 -41.490  1.00  0.00      TS   O  
ATOM   1242  O2P ADE T  18       9.217 -20.038 -42.289  1.00  0.00      TS   O  
ATOM   1243  C5' ADE T  18       6.395 -18.588 -44.246  1.00  0.00      TS   C  
ATOM   1244  O5' ADE T  18       7.646 -19.170 -43.830  1.00  0.00      TS   O  
ATOM   1245  C4' ADE T  18       6.533 -18.007 -45.676  1.00  0.00      TS   C  
ATOM   1246  O4' ADE T  18       7.556 -17.012 -45.649  1.00  0.00      TS   O  
ATOM   1247  C3' ADE T  18       7.070 -19.053 -46.678  1.00  0.00      TS   C  
ATOM   1248  O3' ADE T  18       6.342 -19.011 -47.910  1.00  0.00      TS   O  
ATOM   1249  C2' ADE T  18       8.467 -18.704 -46.867  1.00  0.00      TS   C  
ATOM   1250  C1' ADE T  18       8.288 -17.183 -46.811  1.00  0.00      TS   C  
ATOM   1251  N1  ADE T  18      10.448 -12.571 -46.713  1.00  0.00      TS   N  
ATOM   1252  C2  ADE T  18       9.174 -12.846 -46.957  1.00  0.00      TS   C  
ATOM   1253  N3  ADE T  18       8.651 -14.135 -46.873  1.00  0.00      TS   N  
ATOM   1254  C4  ADE T  18       9.628 -15.028 -46.616  1.00  0.00      TS   C  
ATOM   1255  C5  ADE T  18      10.982 -14.804 -46.383  1.00  0.00      TS   C  
ATOM   1256  C6  ADE T  18      11.403 -13.527 -46.478  1.00  0.00      TS   C  
ATOM   1257  N6  ADE T  18      12.607 -13.080 -45.988  1.00  0.00      TS   N  
ATOM   1258  N7  ADE T  18      11.670 -15.941 -46.088  1.00  0.00      TS   N  
ATOM   1259  C8  ADE T  18      10.737 -16.861 -46.190  1.00  0.00      TS   C  
ATOM   1260  N9  ADE T  18       9.470 -16.378 -46.529  1.00  0.00      TS   N  
ATOM   1261  H2  ADE T  18       8.520 -11.977 -47.034  1.00  0.00      TS   H  
ATOM   1262  H8  ADE T  18      10.872 -17.938 -46.095  1.00  0.00      TS   H  
ATOM   1263  H1' ADE T  18       7.800 -16.809 -47.736  1.00  0.00      TS   H  
ATOM   1264  H2' ADE T  18       8.744 -19.041 -47.889  1.00  0.00      TS   H  
ATOM   1265  H3' ADE T  18       6.887 -20.026 -46.174  1.00  0.00      TS   H  
ATOM   1266  H4' ADE T  18       5.548 -17.662 -46.057  1.00  0.00      TS   H  
ATOM   1267  H5' ADE T  18       5.992 -17.869 -43.500  1.00  0.00      TS   H  
ATOM   1268  H61 ADE T  18      13.357 -13.670 -45.688  1.00  0.00      TS   H  
ATOM   1269  H62 ADE T  18      12.953 -12.151 -46.121  1.00  0.00      TS   H  
ATOM   1270 H2'' ADE T  18       9.107 -19.194 -46.103  1.00  0.00      TS   H  
ATOM   1271 H5'' ADE T  18       5.783 -19.507 -44.366  1.00  0.00      TS   H  
ATOM   1272  P   ADE T  19       5.357 -20.168 -48.314  1.00  0.00      TS   P  
ATOM   1273  O1P ADE T  19       4.195 -20.114 -47.369  1.00  0.00      TS   O  
ATOM   1274  O2P ADE T  19       6.195 -21.394 -48.255  1.00  0.00      TS   O  
ATOM   1275  C5' ADE T  19       3.947 -18.699 -49.926  1.00  0.00      TS   C  
ATOM   1276  O5' ADE T  19       5.019 -19.624 -49.716  1.00  0.00      TS   O  
ATOM   1277  C4' ADE T  19       4.197 -17.522 -50.844  1.00  0.00      TS   C  
ATOM   1278  O4' ADE T  19       5.425 -16.762 -50.491  1.00  0.00      TS   O  
ATOM   1279  C3' ADE T  19       4.329 -17.844 -52.400  1.00  0.00      TS   C  
ATOM   1280  O3' ADE T  19       3.763 -16.835 -53.205  1.00  0.00      TS   O  
ATOM   1281  C2' ADE T  19       5.858 -17.874 -52.542  1.00  0.00      TS   C  
ATOM   1282  C1' ADE T  19       6.311 -16.790 -51.551  1.00  0.00      TS   C  
ATOM   1283  N1  ADE T  19      10.680 -14.729 -49.817  1.00  0.00      TS   N  
ATOM   1284  C2  ADE T  19       9.553 -14.220 -50.306  1.00  0.00      TS   C  
ATOM   1285  N3  ADE T  19       8.505 -14.805 -50.871  1.00  0.00      TS   N  
ATOM   1286  C4  ADE T  19       8.560 -16.144 -50.708  1.00  0.00      TS   C  
ATOM   1287  C5  ADE T  19       9.665 -16.870 -50.287  1.00  0.00      TS   C  
ATOM   1288  C6  ADE T  19      10.796 -16.098 -49.908  1.00  0.00      TS   C  
ATOM   1289  N6  ADE T  19      11.945 -16.594 -49.414  1.00  0.00      TS   N  
ATOM   1290  N7  ADE T  19       9.408 -18.193 -50.263  1.00  0.00      TS   N  
ATOM   1291  C8  ADE T  19       8.155 -18.277 -50.647  1.00  0.00      TS   C  
ATOM   1292  N9  ADE T  19       7.634 -17.073 -50.950  1.00  0.00      TS   N  
ATOM   1293  H2  ADE T  19       9.515 -13.134 -50.389  1.00  0.00      TS   H  
ATOM   1294  H8  ADE T  19       7.637 -19.207 -50.880  1.00  0.00      TS   H  
ATOM   1295  H1' ADE T  19       6.288 -15.791 -52.037  1.00  0.00      TS   H  
ATOM   1296  H2' ADE T  19       6.275 -17.737 -53.563  1.00  0.00      TS   H  
ATOM   1297  H3' ADE T  19       3.713 -18.764 -52.497  1.00  0.00      TS   H  
ATOM   1298  H4' ADE T  19       3.335 -16.822 -50.796  1.00  0.00      TS   H  
ATOM   1299  H5' ADE T  19       3.519 -18.199 -49.033  1.00  0.00      TS   H  
ATOM   1300  H61 ADE T  19      12.422 -17.337 -49.883  1.00  0.00      TS   H  
ATOM   1301  H62 ADE T  19      12.408 -15.891 -48.874  1.00  0.00      TS   H  
ATOM   1302 H2'' ADE T  19       6.271 -18.799 -52.087  1.00  0.00      TS   H  
ATOM   1303 H5'' ADE T  19       3.223 -19.401 -50.392  1.00  0.00      TS   H  
ATOM   1304  P   GUA T  20       3.691 -17.022 -54.752  1.00  0.00      TS   P  
ATOM   1305  O1P GUA T  20       2.347 -16.588 -55.165  1.00  0.00      TS   O  
ATOM   1306  O2P GUA T  20       4.093 -18.405 -55.176  1.00  0.00      TS   O  
ATOM   1307  C5' GUA T  20       4.486 -14.563 -55.245  1.00  0.00      TS   C  
ATOM   1308  O5' GUA T  20       4.681 -16.012 -55.355  1.00  0.00      TS   O  
ATOM   1309  C4' GUA T  20       5.502 -13.688 -55.969  1.00  0.00      TS   C  
ATOM   1310  O4' GUA T  20       6.860 -13.858 -55.331  1.00  0.00      TS   O  
ATOM   1311  C3' GUA T  20       5.694 -14.063 -57.440  1.00  0.00      TS   C  
ATOM   1312  O3' GUA T  20       5.812 -13.008 -58.306  1.00  0.00      TS   O  
ATOM   1313  C2' GUA T  20       7.029 -14.883 -57.465  1.00  0.00      TS   C  
ATOM   1314  C1' GUA T  20       7.807 -14.433 -56.187  1.00  0.00      TS   C  
ATOM   1315  N1  GUA T  20      11.869 -15.526 -53.235  1.00  0.00      TS   N  
ATOM   1316  C2  GUA T  20      11.471 -14.308 -53.705  1.00  0.00      TS   C  
ATOM   1317  N2  GUA T  20      12.333 -13.356 -53.514  1.00  0.00      TS   N  
ATOM   1318  N3  GUA T  20      10.435 -14.092 -54.548  1.00  0.00      TS   N  
ATOM   1319  C4  GUA T  20       9.718 -15.243 -54.665  1.00  0.00      TS   C  
ATOM   1320  C5  GUA T  20      10.028 -16.548 -54.210  1.00  0.00      TS   C  
ATOM   1321  C6  GUA T  20      11.191 -16.770 -53.471  1.00  0.00      TS   C  
ATOM   1322  O6  GUA T  20      11.592 -17.880 -53.116  1.00  0.00      TS   O  
ATOM   1323  N7  GUA T  20       9.018 -17.496 -54.688  1.00  0.00      TS   N  
ATOM   1324  C8  GUA T  20       8.185 -16.743 -55.318  1.00  0.00      TS   C  
ATOM   1325  N9  GUA T  20       8.592 -15.434 -55.404  1.00  0.00      TS   N  
ATOM   1326  H1  GUA T  20      12.711 -15.591 -52.678  1.00  0.00      TS   H  
ATOM   1327  H8  GUA T  20       7.221 -17.015 -55.747  1.00  0.00      TS   H  
ATOM   1328  H1' GUA T  20       8.381 -13.545 -56.532  1.00  0.00      TS   H  
ATOM   1329  H2' GUA T  20       7.610 -14.724 -58.399  1.00  0.00      TS   H  
ATOM   1330  H21 GUA T  20      13.153 -13.527 -52.968  1.00  0.00      TS   H  
ATOM   1331  H3' GUA T  20       4.790 -14.700 -57.551  1.00  0.00      TS   H  
ATOM   1332  H22 GUA T  20      11.969 -12.482 -53.838  1.00  0.00      TS   H  
ATOM   1333  H4' GUA T  20       5.193 -12.625 -55.877  1.00  0.00      TS   H  
ATOM   1334  H5' GUA T  20       4.395 -14.267 -54.178  1.00  0.00      TS   H  
ATOM   1335  H3T GUA T  20       5.856 -13.357 -59.199  1.00  0.00      TS   H  
ATOM   1336 H2'' GUA T  20       6.749 -15.952 -57.346  1.00  0.00      TS   H  
ATOM   1337 H5'' GUA T  20       3.514 -14.353 -55.740  1.00  0.00      TS   H  
TER   
END
