# Supplementary material for: CRISPR-Cas12a exploits R-loop asymmetry to form double-strand breaks
Source: eLife. 2020 Jun 10;9:e55143. doi: 10.7554/eLife.55143 (PMC7286691; doi:10.7554/eLife.55143)
Supplement: Figure 5—source data 2. [file elife-55143-fig5-data2.zip › Figure 5ΓÇöSource Data 2/Example_MD_trajectories/3prime_boundary/3prime_boundary_32.pdb]

ATOM      1  C5' CYT B   1       8.910 -14.777 -59.943  1.00  0.00      BS   C  
ATOM      2  O5' CYT B   1       9.930 -15.816 -60.212  1.00  0.00      BS   O  
ATOM      3  C4' CYT B   1       8.215 -14.877 -58.534  1.00  0.00      BS   C  
ATOM      4  O4' CYT B   1       7.387 -16.159 -58.626  1.00  0.00      BS   O  
ATOM      5  C3' CYT B   1       9.137 -15.136 -57.372  1.00  0.00      BS   C  
ATOM      6  O3' CYT B   1       9.606 -13.886 -56.817  1.00  0.00      BS   O  
ATOM      7  C2' CYT B   1       8.201 -15.720 -56.398  1.00  0.00      BS   C  
ATOM      8  C1' CYT B   1       7.122 -16.535 -57.290  1.00  0.00      BS   C  
ATOM      9  N1  CYT B   1       7.233 -18.106 -57.191  1.00  0.00      BS   N  
ATOM     10  C2  CYT B   1       6.166 -18.846 -57.718  1.00  0.00      BS   C  
ATOM     11  O2  CYT B   1       5.249 -18.231 -58.308  1.00  0.00      BS   O  
ATOM     12  N3  CYT B   1       6.110 -20.154 -57.553  1.00  0.00      BS   N  
ATOM     13  C4  CYT B   1       7.139 -20.813 -56.930  1.00  0.00      BS   C  
ATOM     14  N4  CYT B   1       7.196 -22.092 -56.786  1.00  0.00      BS   N  
ATOM     15  C5  CYT B   1       8.339 -20.111 -56.646  1.00  0.00      BS   C  
ATOM     16  C6  CYT B   1       8.360 -18.785 -56.780  1.00  0.00      BS   C  
ATOM     17  H5  CYT B   1       9.115 -20.716 -56.175  1.00  0.00      BS   H  
ATOM     18  H6  CYT B   1       9.234 -18.315 -56.326  1.00  0.00      BS   H  
ATOM     19  H1' CYT B   1       6.083 -16.249 -57.020  1.00  0.00      BS   H  
ATOM     20  H2' CYT B   1       7.686 -14.872 -55.900  1.00  0.00      BS   H  
ATOM     21  H3' CYT B   1       9.902 -15.894 -57.646  1.00  0.00      BS   H  
ATOM     22  H4' CYT B   1       7.436 -14.140 -58.246  1.00  0.00      BS   H  
ATOM     23  H41 CYT B   1       8.006 -22.461 -56.328  1.00  0.00      BS   H  
ATOM     24  H5' CYT B   1       8.125 -14.811 -60.730  1.00  0.00      BS   H  
ATOM     25  H42 CYT B   1       6.461 -22.740 -56.987  1.00  0.00      BS   H  
ATOM     26  H5T CYT B   1       9.357 -16.516 -60.535  1.00  0.00      BS   H  
ATOM     27 H2'' CYT B   1       8.679 -16.389 -55.651  1.00  0.00      BS   H  
ATOM     28 H5'' CYT B   1       9.412 -13.791 -60.032  1.00  0.00      BS   H  
ATOM     29  P   THY B   2      11.110 -13.521 -57.003  1.00  0.00      BS   P  
ATOM     30  O1P THY B   2      11.291 -12.871 -58.357  1.00  0.00      BS   O  
ATOM     31  O2P THY B   2      12.049 -14.588 -56.571  1.00  0.00      BS   O  
ATOM     32  C5' THY B   2      10.347 -12.040 -54.937  1.00  0.00      BS   C  
ATOM     33  O5' THY B   2      11.339 -12.420 -55.913  1.00  0.00      BS   O  
ATOM     34  C4' THY B   2      11.087 -11.596 -53.623  1.00  0.00      BS   C  
ATOM     35  O4' THY B   2      11.489 -12.767 -52.850  1.00  0.00      BS   O  
ATOM     36  C3' THY B   2      12.315 -10.710 -53.661  1.00  0.00      BS   C  
ATOM     37  O3' THY B   2      12.238  -9.330 -53.086  1.00  0.00      BS   O  
ATOM     38  C2' THY B   2      13.321 -11.463 -52.831  1.00  0.00      BS   C  
ATOM     39  C1' THY B   2      12.430 -12.231 -51.913  1.00  0.00      BS   C  
ATOM     40  N1  THY B   2      13.050 -13.355 -51.207  1.00  0.00      BS   N  
ATOM     41  C2  THY B   2      12.278 -13.923 -50.292  1.00  0.00      BS   C  
ATOM     42  O2  THY B   2      11.134 -13.485 -50.045  1.00  0.00      BS   O  
ATOM     43  N3  THY B   2      12.799 -14.977 -49.565  1.00  0.00      BS   N  
ATOM     44  C4  THY B   2      14.012 -15.571 -49.839  1.00  0.00      BS   C  
ATOM     45  O4  THY B   2      14.384 -16.631 -49.272  1.00  0.00      BS   O  
ATOM     46  C5  THY B   2      14.765 -14.918 -50.792  1.00  0.00      BS   C  
ATOM     47  C5M THY B   2      16.127 -15.460 -51.075  1.00  0.00      BS   C  
ATOM     48  C6  THY B   2      14.299 -13.809 -51.410  1.00  0.00      BS   C  
ATOM     49  H3  THY B   2      12.122 -15.336 -48.909  1.00  0.00      BS   H  
ATOM     50  H6  THY B   2      14.863 -13.186 -52.103  1.00  0.00      BS   H  
ATOM     51  H1' THY B   2      12.069 -11.425 -51.238  1.00  0.00      BS   H  
ATOM     52  H2' THY B   2      14.058 -10.937 -52.188  1.00  0.00      BS   H  
ATOM     53  H3' THY B   2      12.646 -10.715 -54.722  1.00  0.00      BS   H  
ATOM     54  H4' THY B   2      10.324 -10.983 -53.096  1.00  0.00      BS   H  
ATOM     55  H5' THY B   2       9.551 -12.787 -54.739  1.00  0.00      BS   H  
ATOM     56  H51 THY B   2      16.745 -15.172 -50.197  1.00  0.00      BS   H  
ATOM     57  H52 THY B   2      16.571 -15.019 -51.993  1.00  0.00      BS   H  
ATOM     58  H53 THY B   2      16.085 -16.570 -51.114  1.00  0.00      BS   H  
ATOM     59 H2'' THY B   2      13.851 -12.211 -53.460  1.00  0.00      BS   H  
ATOM     60 H5'' THY B   2       9.948 -11.067 -55.295  1.00  0.00      BS   H  
ATOM     61  P   THY B   3      12.504  -8.057 -53.903  1.00  0.00      BS   P  
ATOM     62  O1P THY B   3      12.226  -8.400 -55.327  1.00  0.00      BS   O  
ATOM     63  O2P THY B   3      13.858  -7.515 -53.704  1.00  0.00      BS   O  
ATOM     64  C5' THY B   3      10.119  -7.209 -53.001  1.00  0.00      BS   C  
ATOM     65  O5' THY B   3      11.443  -6.974 -53.410  1.00  0.00      BS   O  
ATOM     66  C4' THY B   3       9.910  -6.975 -51.463  1.00  0.00      BS   C  
ATOM     67  O4' THY B   3      10.504  -8.097 -50.794  1.00  0.00      BS   O  
ATOM     68  C3' THY B   3      10.868  -5.781 -50.896  1.00  0.00      BS   C  
ATOM     69  O3' THY B   3       9.984  -4.833 -50.199  1.00  0.00      BS   O  
ATOM     70  C2' THY B   3      11.863  -6.392 -49.943  1.00  0.00      BS   C  
ATOM     71  C1' THY B   3      11.111  -7.641 -49.552  1.00  0.00      BS   C  
ATOM     72  N1  THY B   3      12.031  -8.797 -49.071  1.00  0.00      BS   N  
ATOM     73  C2  THY B   3      11.432  -9.754 -48.365  1.00  0.00      BS   C  
ATOM     74  O2  THY B   3      10.253  -9.694 -48.067  1.00  0.00      BS   O  
ATOM     75  N3  THY B   3      12.248 -10.779 -47.995  1.00  0.00      BS   N  
ATOM     76  C4  THY B   3      13.595 -10.951 -48.312  1.00  0.00      BS   C  
ATOM     77  O4  THY B   3      14.172 -12.037 -48.012  1.00  0.00      BS   O  
ATOM     78  C5  THY B   3      14.155  -9.807 -48.974  1.00  0.00      BS   C  
ATOM     79  C5M THY B   3      15.606 -10.057 -49.496  1.00  0.00      BS   C  
ATOM     80  C6  THY B   3      13.322  -8.852 -49.425  1.00  0.00      BS   C  
ATOM     81  H3  THY B   3      11.789 -11.557 -47.543  1.00  0.00      BS   H  
ATOM     82  H6  THY B   3      13.652  -8.206 -50.240  1.00  0.00      BS   H  
ATOM     83  H1' THY B   3      10.238  -7.359 -48.926  1.00  0.00      BS   H  
ATOM     84  H2' THY B   3      12.054  -5.658 -49.129  1.00  0.00      BS   H  
ATOM     85  H3' THY B   3      11.406  -5.439 -51.806  1.00  0.00      BS   H  
ATOM     86  H4' THY B   3       8.859  -6.829 -51.134  1.00  0.00      BS   H  
ATOM     87  H5' THY B   3       9.816  -8.263 -53.177  1.00  0.00      BS   H  
ATOM     88  H51 THY B   3      15.661 -10.502 -50.513  1.00  0.00      BS   H  
ATOM     89  H52 THY B   3      16.194 -10.675 -48.785  1.00  0.00      BS   H  
ATOM     90  H53 THY B   3      16.163  -9.103 -49.612  1.00  0.00      BS   H  
ATOM     91 H2'' THY B   3      12.819  -6.562 -50.481  1.00  0.00      BS   H  
ATOM     92 H5'' THY B   3       9.436  -6.593 -53.624  1.00  0.00      BS   H  
ATOM     93  P   ADE B   4       9.249  -3.670 -50.916  1.00  0.00      BS   P  
ATOM     94  O1P ADE B   4       9.065  -3.967 -52.375  1.00  0.00      BS   O  
ATOM     95  O2P ADE B   4      10.025  -2.431 -50.687  1.00  0.00      BS   O  
ATOM     96  C5' ADE B   4       6.639  -4.352 -50.373  1.00  0.00      BS   C  
ATOM     97  O5' ADE B   4       7.886  -3.530 -50.230  1.00  0.00      BS   O  
ATOM     98  C4' ADE B   4       6.134  -5.086 -49.113  1.00  0.00      BS   C  
ATOM     99  O4' ADE B   4       7.136  -5.958 -48.501  1.00  0.00      BS   O  
ATOM    100  C3' ADE B   4       5.667  -4.077 -47.971  1.00  0.00      BS   C  
ATOM    101  O3' ADE B   4       4.400  -4.424 -47.454  1.00  0.00      BS   O  
ATOM    102  C2' ADE B   4       6.862  -4.077 -46.944  1.00  0.00      BS   C  
ATOM    103  C1' ADE B   4       7.285  -5.617 -47.155  1.00  0.00      BS   C  
ATOM    104  N1  ADE B   4      10.667  -8.845 -44.844  1.00  0.00      BS   N  
ATOM    105  C2  ADE B   4       9.299  -8.860 -44.953  1.00  0.00      BS   C  
ATOM    106  N3  ADE B   4       8.542  -8.029 -45.679  1.00  0.00      BS   N  
ATOM    107  C4  ADE B   4       9.205  -6.971 -46.173  1.00  0.00      BS   C  
ATOM    108  C5  ADE B   4      10.556  -6.808 -46.147  1.00  0.00      BS   C  
ATOM    109  C6  ADE B   4      11.332  -7.771 -45.360  1.00  0.00      BS   C  
ATOM    110  N6  ADE B   4      12.675  -7.675 -45.154  1.00  0.00      BS   N  
ATOM    111  N7  ADE B   4      10.884  -5.634 -46.785  1.00  0.00      BS   N  
ATOM    112  C8  ADE B   4       9.697  -5.186 -47.245  1.00  0.00      BS   C  
ATOM    113  N9  ADE B   4       8.666  -5.911 -46.841  1.00  0.00      BS   N  
ATOM    114  H2  ADE B   4       8.830  -9.715 -44.463  1.00  0.00      BS   H  
ATOM    115  H8  ADE B   4       9.525  -4.256 -47.786  1.00  0.00      BS   H  
ATOM    116  H1' ADE B   4       6.514  -6.262 -46.683  1.00  0.00      BS   H  
ATOM    117  H2' ADE B   4       6.546  -3.965 -45.885  1.00  0.00      BS   H  
ATOM    118  H3' ADE B   4       5.673  -3.136 -48.562  1.00  0.00      BS   H  
ATOM    119  H4' ADE B   4       5.232  -5.691 -49.352  1.00  0.00      BS   H  
ATOM    120  H5' ADE B   4       6.809  -5.123 -51.155  1.00  0.00      BS   H  
ATOM    121  H61 ADE B   4      13.224  -7.129 -45.787  1.00  0.00      BS   H  
ATOM    122  H62 ADE B   4      13.132  -8.544 -44.965  1.00  0.00      BS   H  
ATOM    123 H2'' ADE B   4       7.601  -3.288 -47.197  1.00  0.00      BS   H  
ATOM    124 H5'' ADE B   4       5.781  -3.748 -50.736  1.00  0.00      BS   H  
ATOM    125  P   THY B   5       3.595  -3.663 -46.390  1.00  0.00      BS   P  
ATOM    126  O1P THY B   5       2.139  -3.749 -46.626  1.00  0.00      BS   O  
ATOM    127  O2P THY B   5       4.104  -2.261 -46.332  1.00  0.00      BS   O  
ATOM    128  C5' THY B   5       3.560  -5.506 -44.490  1.00  0.00      BS   C  
ATOM    129  O5' THY B   5       3.990  -4.251 -45.025  1.00  0.00      BS   O  
ATOM    130  C4' THY B   5       4.274  -5.859 -43.157  1.00  0.00      BS   C  
ATOM    131  O4' THY B   5       5.660  -6.068 -43.423  1.00  0.00      BS   O  
ATOM    132  C3' THY B   5       4.229  -4.829 -42.093  1.00  0.00      BS   C  
ATOM    133  O3' THY B   5       3.862  -5.350 -40.820  1.00  0.00      BS   O  
ATOM    134  C2' THY B   5       5.617  -4.262 -42.024  1.00  0.00      BS   C  
ATOM    135  C1' THY B   5       6.372  -5.569 -42.294  1.00  0.00      BS   C  
ATOM    136  N1  THY B   5       7.805  -5.428 -42.595  1.00  0.00      BS   N  
ATOM    137  C2  THY B   5       8.594  -6.461 -42.383  1.00  0.00      BS   C  
ATOM    138  O2  THY B   5       8.203  -7.552 -41.937  1.00  0.00      BS   O  
ATOM    139  N3  THY B   5       9.924  -6.233 -42.615  1.00  0.00      BS   N  
ATOM    140  C4  THY B   5      10.474  -5.124 -43.204  1.00  0.00      BS   C  
ATOM    141  O4  THY B   5      11.724  -5.031 -43.349  1.00  0.00      BS   O  
ATOM    142  C5  THY B   5       9.454  -4.163 -43.671  1.00  0.00      BS   C  
ATOM    143  C5M THY B   5       9.867  -2.924 -44.398  1.00  0.00      BS   C  
ATOM    144  C6  THY B   5       8.180  -4.318 -43.319  1.00  0.00      BS   C  
ATOM    145  H3  THY B   5      10.509  -7.033 -42.425  1.00  0.00      BS   H  
ATOM    146  H6  THY B   5       7.493  -3.500 -43.535  1.00  0.00      BS   H  
ATOM    147  H1' THY B   5       6.228  -6.309 -41.477  1.00  0.00      BS   H  
ATOM    148  H2' THY B   5       5.763  -3.904 -40.982  1.00  0.00      BS   H  
ATOM    149  H3' THY B   5       3.442  -4.105 -42.395  1.00  0.00      BS   H  
ATOM    150  H4' THY B   5       3.954  -6.792 -42.646  1.00  0.00      BS   H  
ATOM    151  H5' THY B   5       3.759  -6.422 -45.087  1.00  0.00      BS   H  
ATOM    152  H51 THY B   5       8.947  -2.431 -44.776  1.00  0.00      BS   H  
ATOM    153  H52 THY B   5      10.565  -3.251 -45.199  1.00  0.00      BS   H  
ATOM    154  H53 THY B   5      10.431  -2.210 -43.759  1.00  0.00      BS   H  
ATOM    155 H2'' THY B   5       5.816  -3.467 -42.772  1.00  0.00      BS   H  
ATOM    156 H5'' THY B   5       2.495  -5.401 -44.191  1.00  0.00      BS   H  
ATOM    157  P   ADE B   6       2.487  -5.317 -40.047  1.00  0.00      BS   P  
ATOM    158  O1P ADE B   6       1.380  -5.607 -41.013  1.00  0.00      BS   O  
ATOM    159  O2P ADE B   6       2.519  -4.102 -39.208  1.00  0.00      BS   O  
ATOM    160  C5' ADE B   6       2.844  -7.840 -39.490  1.00  0.00      BS   C  
ATOM    161  O5' ADE B   6       2.641  -6.510 -39.085  1.00  0.00      BS   O  
ATOM    162  C4' ADE B   6       3.678  -8.698 -38.549  1.00  0.00      BS   C  
ATOM    163  O4' ADE B   6       5.112  -8.346 -38.732  1.00  0.00      BS   O  
ATOM    164  C3' ADE B   6       3.484  -8.435 -37.023  1.00  0.00      BS   C  
ATOM    165  O3' ADE B   6       3.559  -9.611 -36.290  1.00  0.00      BS   O  
ATOM    166  C2' ADE B   6       4.590  -7.485 -36.647  1.00  0.00      BS   C  
ATOM    167  C1' ADE B   6       5.740  -7.867 -37.577  1.00  0.00      BS   C  
ATOM    168  N1  ADE B   6      10.554  -6.531 -38.644  1.00  0.00      BS   N  
ATOM    169  C2  ADE B   6      10.044  -7.636 -38.169  1.00  0.00      BS   C  
ATOM    170  N3  ADE B   6       8.835  -7.860 -37.697  1.00  0.00      BS   N  
ATOM    171  C4  ADE B   6       7.977  -6.859 -38.121  1.00  0.00      BS   C  
ATOM    172  C5  ADE B   6       8.358  -5.686 -38.666  1.00  0.00      BS   C  
ATOM    173  C6  ADE B   6       9.733  -5.502 -38.925  1.00  0.00      BS   C  
ATOM    174  N6  ADE B   6      10.311  -4.511 -39.635  1.00  0.00      BS   N  
ATOM    175  N7  ADE B   6       7.203  -4.850 -38.908  1.00  0.00      BS   N  
ATOM    176  C8  ADE B   6       6.173  -5.548 -38.637  1.00  0.00      BS   C  
ATOM    177  N9  ADE B   6       6.575  -6.809 -38.028  1.00  0.00      BS   N  
ATOM    178  H2  ADE B   6      10.759  -8.392 -37.845  1.00  0.00      BS   H  
ATOM    179  H8  ADE B   6       5.127  -5.305 -38.821  1.00  0.00      BS   H  
ATOM    180  H1' ADE B   6       6.293  -8.712 -37.114  1.00  0.00      BS   H  
ATOM    181  H2' ADE B   6       4.901  -7.506 -35.581  1.00  0.00      BS   H  
ATOM    182  H3' ADE B   6       2.469  -8.028 -36.828  1.00  0.00      BS   H  
ATOM    183  H4' ADE B   6       3.654  -9.769 -38.845  1.00  0.00      BS   H  
ATOM    184  H5' ADE B   6       3.345  -7.932 -40.477  1.00  0.00      BS   H  
ATOM    185  H61 ADE B   6      11.303  -4.591 -39.734  1.00  0.00      BS   H  
ATOM    186  H62 ADE B   6       9.875  -3.667 -39.949  1.00  0.00      BS   H  
ATOM    187 H2'' ADE B   6       4.320  -6.425 -36.834  1.00  0.00      BS   H  
ATOM    188 H5'' ADE B   6       1.854  -8.320 -39.646  1.00  0.00      BS   H  
ATOM    189  P   THY B   7       3.372  -9.583 -34.734  1.00  0.00      BS   P  
ATOM    190  O1P THY B   7       2.588 -10.742 -34.270  1.00  0.00      BS   O  
ATOM    191  O2P THY B   7       2.775  -8.251 -34.386  1.00  0.00      BS   O  
ATOM    192  C5' THY B   7       5.526 -11.062 -34.224  1.00  0.00      BS   C  
ATOM    193  O5' THY B   7       4.860  -9.819 -34.132  1.00  0.00      BS   O  
ATOM    194  C4' THY B   7       6.989 -11.021 -33.762  1.00  0.00      BS   C  
ATOM    195  O4' THY B   7       7.734  -9.928 -34.338  1.00  0.00      BS   O  
ATOM    196  C3' THY B   7       7.150 -10.820 -32.241  1.00  0.00      BS   C  
ATOM    197  O3' THY B   7       8.170 -11.716 -31.661  1.00  0.00      BS   O  
ATOM    198  C2' THY B   7       7.524  -9.349 -32.153  1.00  0.00      BS   C  
ATOM    199  C1' THY B   7       8.432  -9.158 -33.342  1.00  0.00      BS   C  
ATOM    200  N1  THY B   7       8.659  -7.833 -33.901  1.00  0.00      BS   N  
ATOM    201  C2  THY B   7       9.901  -7.488 -34.457  1.00  0.00      BS   C  
ATOM    202  O2  THY B   7      10.855  -8.244 -34.473  1.00  0.00      BS   O  
ATOM    203  N3  THY B   7       9.863  -6.204 -35.006  1.00  0.00      BS   N  
ATOM    204  C4  THY B   7       8.716  -5.377 -35.219  1.00  0.00      BS   C  
ATOM    205  O4  THY B   7       8.856  -4.261 -35.732  1.00  0.00      BS   O  
ATOM    206  C5  THY B   7       7.534  -5.881 -34.748  1.00  0.00      BS   C  
ATOM    207  C5M THY B   7       6.370  -5.003 -34.776  1.00  0.00      BS   C  
ATOM    208  C6  THY B   7       7.562  -7.071 -34.158  1.00  0.00      BS   C  
ATOM    209  H3  THY B   7      10.705  -5.785 -35.375  1.00  0.00      BS   H  
ATOM    210  H6  THY B   7       6.646  -7.546 -33.806  1.00  0.00      BS   H  
ATOM    211  H1' THY B   7       9.359  -9.712 -33.082  1.00  0.00      BS   H  
ATOM    212  H2' THY B   7       7.940  -8.971 -31.194  1.00  0.00      BS   H  
ATOM    213  H3' THY B   7       6.159 -11.122 -31.841  1.00  0.00      BS   H  
ATOM    214  H4' THY B   7       7.441 -12.025 -33.910  1.00  0.00      BS   H  
ATOM    215  H5' THY B   7       5.631 -11.361 -35.289  1.00  0.00      BS   H  
ATOM    216  H51 THY B   7       6.379  -4.185 -34.024  1.00  0.00      BS   H  
ATOM    217  H52 THY B   7       5.442  -5.615 -34.770  1.00  0.00      BS   H  
ATOM    218  H53 THY B   7       6.338  -4.374 -35.690  1.00  0.00      BS   H  
ATOM    219 H2'' THY B   7       6.539  -8.846 -32.253  1.00  0.00      BS   H  
ATOM    220 H5'' THY B   7       5.020 -11.857 -33.637  1.00  0.00      BS   H  
ATOM    221  P   ADE B   8       8.252 -11.850 -30.179  1.00  0.00      BS   P  
ATOM    222  O1P ADE B   8       8.766 -13.202 -29.980  1.00  0.00      BS   O  
ATOM    223  O2P ADE B   8       6.976 -11.503 -29.532  1.00  0.00      BS   O  
ATOM    224  C5' ADE B   8      10.765 -11.162 -29.593  1.00  0.00      BS   C  
ATOM    225  O5' ADE B   8       9.418 -10.847 -29.839  1.00  0.00      BS   O  
ATOM    226  C4' ADE B   8      11.635  -9.870 -29.581  1.00  0.00      BS   C  
ATOM    227  O4' ADE B   8      11.240  -8.853 -30.541  1.00  0.00      BS   O  
ATOM    228  C3' ADE B   8      11.728  -9.297 -28.215  1.00  0.00      BS   C  
ATOM    229  O3' ADE B   8      13.019  -9.089 -27.776  1.00  0.00      BS   O  
ATOM    230  C2' ADE B   8      10.935  -8.041 -28.371  1.00  0.00      BS   C  
ATOM    231  C1' ADE B   8      11.220  -7.632 -29.853  1.00  0.00      BS   C  
ATOM    232  N1  ADE B   8      10.648  -3.501 -32.821  1.00  0.00      BS   N  
ATOM    233  C2  ADE B   8      11.724  -4.156 -32.417  1.00  0.00      BS   C  
ATOM    234  N3  ADE B   8      11.779  -5.380 -31.834  1.00  0.00      BS   N  
ATOM    235  C4  ADE B   8      10.531  -5.719 -31.316  1.00  0.00      BS   C  
ATOM    236  C5  ADE B   8       9.301  -5.128 -31.574  1.00  0.00      BS   C  
ATOM    237  C6  ADE B   8       9.429  -3.915 -32.287  1.00  0.00      BS   C  
ATOM    238  N6  ADE B   8       8.320  -3.076 -32.502  1.00  0.00      BS   N  
ATOM    239  N7  ADE B   8       8.266  -5.795 -30.907  1.00  0.00      BS   N  
ATOM    240  C8  ADE B   8       8.892  -6.698 -30.214  1.00  0.00      BS   C  
ATOM    241  N9  ADE B   8      10.256  -6.818 -30.492  1.00  0.00      BS   N  
ATOM    242  H2  ADE B   8      12.657  -3.788 -32.844  1.00  0.00      BS   H  
ATOM    243  H8  ADE B   8       8.397  -7.232 -29.403  1.00  0.00      BS   H  
ATOM    244  H1' ADE B   8      12.272  -7.332 -30.048  1.00  0.00      BS   H  
ATOM    245  H2' ADE B   8      11.348  -7.255 -27.703  1.00  0.00      BS   H  
ATOM    246  H3' ADE B   8      11.208  -9.968 -27.499  1.00  0.00      BS   H  
ATOM    247  H4' ADE B   8      12.671 -10.226 -29.775  1.00  0.00      BS   H  
ATOM    248  H5' ADE B   8      11.322 -11.712 -30.382  1.00  0.00      BS   H  
ATOM    249  H61 ADE B   8       8.415  -2.209 -32.990  1.00  0.00      BS   H  
ATOM    250  H62 ADE B   8       7.619  -3.148 -31.791  1.00  0.00      BS   H  
ATOM    251 H2'' ADE B   8       9.853  -8.213 -28.193  1.00  0.00      BS   H  
ATOM    252 H5'' ADE B   8      10.718 -11.722 -28.635  1.00  0.00      BS   H  
ATOM    253  P   THY B   9      13.379  -8.533 -26.280  1.00  0.00      BS   P  
ATOM    254  O1P THY B   9      14.748  -8.952 -26.001  1.00  0.00      BS   O  
ATOM    255  O2P THY B   9      12.363  -9.089 -25.413  1.00  0.00      BS   O  
ATOM    256  C5' THY B   9      14.091  -6.163 -27.294  1.00  0.00      BS   C  
ATOM    257  O5' THY B   9      13.391  -6.992 -26.322  1.00  0.00      BS   O  
ATOM    258  C4' THY B   9      13.742  -4.689 -27.048  1.00  0.00      BS   C  
ATOM    259  O4' THY B   9      12.545  -4.358 -27.786  1.00  0.00      BS   O  
ATOM    260  C3' THY B   9      13.349  -4.340 -25.540  1.00  0.00      BS   C  
ATOM    261  O3' THY B   9      13.970  -3.150 -25.059  1.00  0.00      BS   O  
ATOM    262  C2' THY B   9      11.865  -4.064 -25.619  1.00  0.00      BS   C  
ATOM    263  C1' THY B   9      11.877  -3.416 -26.971  1.00  0.00      BS   C  
ATOM    264  N1  THY B   9      10.605  -3.183 -27.616  1.00  0.00      BS   N  
ATOM    265  C2  THY B   9      10.515  -2.207 -28.551  1.00  0.00      BS   C  
ATOM    266  O2  THY B   9      11.463  -1.502 -28.872  1.00  0.00      BS   O  
ATOM    267  N3  THY B   9       9.296  -2.110 -29.152  1.00  0.00      BS   N  
ATOM    268  C4  THY B   9       8.156  -2.874 -28.894  1.00  0.00      BS   C  
ATOM    269  O4  THY B   9       7.145  -2.669 -29.638  1.00  0.00      BS   O  
ATOM    270  C5  THY B   9       8.309  -3.804 -27.889  1.00  0.00      BS   C  
ATOM    271  C5M THY B   9       7.114  -4.657 -27.424  1.00  0.00      BS   C  
ATOM    272  C6  THY B   9       9.524  -3.901 -27.301  1.00  0.00      BS   C  
ATOM    273  H3  THY B   9       9.261  -1.376 -29.845  1.00  0.00      BS   H  
ATOM    274  H6  THY B   9       9.795  -4.887 -26.927  1.00  0.00      BS   H  
ATOM    275  H1' THY B   9      12.590  -2.565 -26.943  1.00  0.00      BS   H  
ATOM    276  H2' THY B   9      11.494  -3.416 -24.797  1.00  0.00      BS   H  
ATOM    277  H3' THY B   9      13.590  -5.172 -24.844  1.00  0.00      BS   H  
ATOM    278  H4' THY B   9      14.579  -4.083 -27.454  1.00  0.00      BS   H  
ATOM    279  H5' THY B   9      13.835  -6.460 -28.334  1.00  0.00      BS   H  
ATOM    280  H51 THY B   9       6.412  -3.934 -26.955  1.00  0.00      BS   H  
ATOM    281  H52 THY B   9       7.357  -5.362 -26.601  1.00  0.00      BS   H  
ATOM    282  H53 THY B   9       6.680  -5.229 -28.273  1.00  0.00      BS   H  
ATOM    283 H2'' THY B   9      11.299  -5.014 -25.509  1.00  0.00      BS   H  
ATOM    284 H5'' THY B   9      15.163  -6.191 -27.002  1.00  0.00      BS   H  
ATOM    285  P   ADE B  10      15.082  -3.355 -23.952  1.00  0.00      BS   P  
ATOM    286  O1P ADE B  10      16.104  -4.264 -24.543  1.00  0.00      BS   O  
ATOM    287  O2P ADE B  10      14.446  -3.871 -22.710  1.00  0.00      BS   O  
ATOM    288  C5' ADE B  10      16.465  -1.398 -24.827  1.00  0.00      BS   C  
ATOM    289  O5' ADE B  10      15.678  -1.962 -23.694  1.00  0.00      BS   O  
ATOM    290  C4' ADE B  10      16.000   0.054 -25.144  1.00  0.00      BS   C  
ATOM    291  O4' ADE B  10      14.806   0.044 -25.925  1.00  0.00      BS   O  
ATOM    292  C3' ADE B  10      15.828   0.815 -23.784  1.00  0.00      BS   C  
ATOM    293  O3' ADE B  10      16.450   2.112 -23.781  1.00  0.00      BS   O  
ATOM    294  C2' ADE B  10      14.284   0.942 -23.871  1.00  0.00      BS   C  
ATOM    295  C1' ADE B  10      13.947   0.992 -25.378  1.00  0.00      BS   C  
ATOM    296  N1  ADE B  10       9.826   2.278 -28.080  1.00  0.00      BS   N  
ATOM    297  C2  ADE B  10      11.077   2.821 -28.015  1.00  0.00      BS   C  
ATOM    298  N3  ADE B  10      12.103   2.428 -27.280  1.00  0.00      BS   N  
ATOM    299  C4  ADE B  10      11.777   1.344 -26.579  1.00  0.00      BS   C  
ATOM    300  C5  ADE B  10      10.550   0.663 -26.548  1.00  0.00      BS   C  
ATOM    301  C6  ADE B  10       9.539   1.132 -27.415  1.00  0.00      BS   C  
ATOM    302  N6  ADE B  10       8.252   0.610 -27.627  1.00  0.00      BS   N  
ATOM    303  N7  ADE B  10      10.580  -0.389 -25.696  1.00  0.00      BS   N  
ATOM    304  C8  ADE B  10      11.795  -0.360 -25.259  1.00  0.00      BS   C  
ATOM    305  N9  ADE B  10      12.574   0.645 -25.723  1.00  0.00      BS   N  
ATOM    306  H2  ADE B  10      11.249   3.639 -28.715  1.00  0.00      BS   H  
ATOM    307  H8  ADE B  10      12.181  -1.046 -24.505  1.00  0.00      BS   H  
ATOM    308  H1' ADE B  10      14.350   1.867 -25.932  1.00  0.00      BS   H  
ATOM    309  H2' ADE B  10      13.903   1.871 -23.394  1.00  0.00      BS   H  
ATOM    310  H3' ADE B  10      16.033   0.123 -22.939  1.00  0.00      BS   H  
ATOM    311  H4' ADE B  10      16.819   0.516 -25.735  1.00  0.00      BS   H  
ATOM    312  H5' ADE B  10      16.526  -1.876 -25.829  1.00  0.00      BS   H  
ATOM    313  H61 ADE B  10       7.727   1.041 -28.360  1.00  0.00      BS   H  
ATOM    314  H62 ADE B  10       7.822  -0.195 -27.218  1.00  0.00      BS   H  
ATOM    315 H2'' ADE B  10      13.821   0.072 -23.358  1.00  0.00      BS   H  
ATOM    316 H5'' ADE B  10      17.496  -1.406 -24.411  1.00  0.00      BS   H  
ATOM    317  P   GUA B  11      16.323   3.001 -22.494  1.00  0.00      BS   P  
ATOM    318  O1P GUA B  11      17.475   3.919 -22.428  1.00  0.00      BS   O  
ATOM    319  O2P GUA B  11      16.243   2.094 -21.332  1.00  0.00      BS   O  
ATOM    320  C5' GUA B  11      14.868   4.811 -23.687  1.00  0.00      BS   C  
ATOM    321  O5' GUA B  11      14.980   3.792 -22.672  1.00  0.00      BS   O  
ATOM    322  C4' GUA B  11      13.475   5.490 -23.681  1.00  0.00      BS   C  
ATOM    323  O4' GUA B  11      12.476   4.625 -24.137  1.00  0.00      BS   O  
ATOM    324  C3' GUA B  11      12.960   5.953 -22.278  1.00  0.00      BS   C  
ATOM    325  O3' GUA B  11      12.579   7.307 -22.325  1.00  0.00      BS   O  
ATOM    326  C2' GUA B  11      11.846   5.055 -21.943  1.00  0.00      BS   C  
ATOM    327  C1' GUA B  11      11.342   4.831 -23.339  1.00  0.00      BS   C  
ATOM    328  N1  GUA B  11       6.798   3.430 -25.279  1.00  0.00      BS   N  
ATOM    329  C2  GUA B  11       7.590   4.528 -25.551  1.00  0.00      BS   C  
ATOM    330  N2  GUA B  11       7.028   5.462 -26.391  1.00  0.00      BS   N  
ATOM    331  N3  GUA B  11       8.851   4.726 -25.033  1.00  0.00      BS   N  
ATOM    332  C4  GUA B  11       9.228   3.720 -24.264  1.00  0.00      BS   C  
ATOM    333  C5  GUA B  11       8.633   2.548 -24.031  1.00  0.00      BS   C  
ATOM    334  C6  GUA B  11       7.253   2.393 -24.425  1.00  0.00      BS   C  
ATOM    335  O6  GUA B  11       6.499   1.468 -24.246  1.00  0.00      BS   O  
ATOM    336  N7  GUA B  11       9.386   1.758 -23.149  1.00  0.00      BS   N  
ATOM    337  C8  GUA B  11      10.365   2.512 -22.837  1.00  0.00      BS   C  
ATOM    338  N9  GUA B  11      10.340   3.774 -23.480  1.00  0.00      BS   N  
ATOM    339  H1  GUA B  11       5.880   3.346 -25.694  1.00  0.00      BS   H  
ATOM    340  H8  GUA B  11      11.252   2.177 -22.300  1.00  0.00      BS   H  
ATOM    341  H1' GUA B  11      10.895   5.775 -23.721  1.00  0.00      BS   H  
ATOM    342  H2' GUA B  11      11.056   5.483 -21.291  1.00  0.00      BS   H  
ATOM    343  H21 GUA B  11       6.061   5.247 -26.528  1.00  0.00      BS   H  
ATOM    344  H3' GUA B  11      13.824   5.840 -21.589  1.00  0.00      BS   H  
ATOM    345  H22 GUA B  11       7.386   6.396 -26.379  1.00  0.00      BS   H  
ATOM    346  H4' GUA B  11      13.455   6.377 -24.349  1.00  0.00      BS   H  
ATOM    347  H5' GUA B  11      14.932   4.393 -24.715  1.00  0.00      BS   H  
ATOM    348 H2'' GUA B  11      12.199   4.095 -21.509  1.00  0.00      BS   H  
ATOM    349 H5'' GUA B  11      15.770   5.457 -23.631  1.00  0.00      BS   H  
ATOM    350  P   CYT B  12      12.572   8.207 -21.023  1.00  0.00      BS   P  
ATOM    351  O1P CYT B  12      13.604   9.235 -21.112  1.00  0.00      BS   O  
ATOM    352  O2P CYT B  12      12.496   7.305 -19.830  1.00  0.00      BS   O  
ATOM    353  C5' CYT B  12      11.031  10.102 -21.983  1.00  0.00      BS   C  
ATOM    354  O5' CYT B  12      11.201   8.934 -21.170  1.00  0.00      BS   O  
ATOM    355  C4' CYT B  12       9.565  10.447 -22.326  1.00  0.00      BS   C  
ATOM    356  O4' CYT B  12       9.151   9.400 -23.208  1.00  0.00      BS   O  
ATOM    357  C3' CYT B  12       8.513  10.391 -21.193  1.00  0.00      BS   C  
ATOM    358  O3' CYT B  12       8.493  11.670 -20.526  1.00  0.00      BS   O  
ATOM    359  C2' CYT B  12       7.239  10.101 -21.978  1.00  0.00      BS   C  
ATOM    360  C1' CYT B  12       7.781   9.147 -23.019  1.00  0.00      BS   C  
ATOM    361  N1  CYT B  12       7.559   7.782 -22.767  1.00  0.00      BS   N  
ATOM    362  C2  CYT B  12       6.321   7.184 -23.173  1.00  0.00      BS   C  
ATOM    363  O2  CYT B  12       5.515   7.823 -23.820  1.00  0.00      BS   O  
ATOM    364  N3  CYT B  12       6.056   5.923 -22.744  1.00  0.00      BS   N  
ATOM    365  C4  CYT B  12       6.966   5.288 -21.915  1.00  0.00      BS   C  
ATOM    366  N4  CYT B  12       6.820   4.047 -21.560  1.00  0.00      BS   N  
ATOM    367  C5  CYT B  12       8.193   5.908 -21.452  1.00  0.00      BS   C  
ATOM    368  C6  CYT B  12       8.453   7.113 -21.958  1.00  0.00      BS   C  
ATOM    369  H5  CYT B  12       8.944   5.309 -20.938  1.00  0.00      BS   H  
ATOM    370  H6  CYT B  12       9.360   7.662 -21.703  1.00  0.00      BS   H  
ATOM    371  H1' CYT B  12       7.384   9.489 -23.998  1.00  0.00      BS   H  
ATOM    372  H2' CYT B  12       6.953  11.118 -22.323  1.00  0.00      BS   H  
ATOM    373  H3' CYT B  12       8.774   9.569 -20.492  1.00  0.00      BS   H  
ATOM    374  H4' CYT B  12       9.552  11.491 -22.704  1.00  0.00      BS   H  
ATOM    375  H41 CYT B  12       6.035   3.588 -21.976  1.00  0.00      BS   H  
ATOM    376  H5' CYT B  12      11.665  10.082 -22.896  1.00  0.00      BS   H  
ATOM    377  H42 CYT B  12       7.282   3.600 -20.795  1.00  0.00      BS   H  
ATOM    378 H2'' CYT B  12       6.460   9.723 -21.281  1.00  0.00      BS   H  
ATOM    379 H5'' CYT B  12      11.336  11.007 -21.416  1.00  0.00      BS   H  
ATOM    380  P   THY B  13       8.073  11.948 -19.048  1.00  0.00      BS   P  
ATOM    381  O1P THY B  13       7.891  13.373 -18.739  1.00  0.00      BS   O  
ATOM    382  O2P THY B  13       9.101  11.370 -18.157  1.00  0.00      BS   O  
ATOM    383  C5' THY B  13       5.423  11.897 -19.257  1.00  0.00      BS   C  
ATOM    384  O5' THY B  13       6.658  11.214 -18.870  1.00  0.00      BS   O  
ATOM    385  C4' THY B  13       4.064  11.193 -19.115  1.00  0.00      BS   C  
ATOM    386  O4' THY B  13       4.136  10.052 -20.041  1.00  0.00      BS   O  
ATOM    387  C3' THY B  13       3.724  10.506 -17.765  1.00  0.00      BS   C  
ATOM    388  O3' THY B  13       3.320  11.531 -16.854  1.00  0.00      BS   O  
ATOM    389  C2' THY B  13       2.643   9.591 -18.338  1.00  0.00      BS   C  
ATOM    390  C1' THY B  13       3.295   9.032 -19.668  1.00  0.00      BS   C  
ATOM    391  N1  THY B  13       4.073   7.785 -19.441  1.00  0.00      BS   N  
ATOM    392  C2  THY B  13       3.457   6.647 -19.595  1.00  0.00      BS   C  
ATOM    393  O2  THY B  13       2.235   6.518 -19.739  1.00  0.00      BS   O  
ATOM    394  N3  THY B  13       4.265   5.518 -19.456  1.00  0.00      BS   N  
ATOM    395  C4  THY B  13       5.484   5.477 -18.867  1.00  0.00      BS   C  
ATOM    396  O4  THY B  13       5.972   4.391 -18.541  1.00  0.00      BS   O  
ATOM    397  C5  THY B  13       6.085   6.773 -18.734  1.00  0.00      BS   C  
ATOM    398  C5M THY B  13       7.467   6.885 -18.310  1.00  0.00      BS   C  
ATOM    399  C6  THY B  13       5.417   7.831 -19.038  1.00  0.00      BS   C  
ATOM    400  H3  THY B  13       3.848   4.607 -19.333  1.00  0.00      BS   H  
ATOM    401  H6  THY B  13       5.763   8.845 -18.837  1.00  0.00      BS   H  
ATOM    402  H1' THY B  13       2.446   9.015 -20.384  1.00  0.00      BS   H  
ATOM    403  H2' THY B  13       1.751  10.163 -18.673  1.00  0.00      BS   H  
ATOM    404  H3' THY B  13       4.569   9.871 -17.424  1.00  0.00      BS   H  
ATOM    405  H4' THY B  13       3.262  11.835 -19.538  1.00  0.00      BS   H  
ATOM    406  H5' THY B  13       5.501  12.144 -20.338  1.00  0.00      BS   H  
ATOM    407  H51 THY B  13       8.125   6.136 -18.800  1.00  0.00      BS   H  
ATOM    408  H52 THY B  13       7.652   6.695 -17.231  1.00  0.00      BS   H  
ATOM    409  H53 THY B  13       7.812   7.897 -18.614  1.00  0.00      BS   H  
ATOM    410 H2'' THY B  13       2.244   8.786 -17.684  1.00  0.00      BS   H  
ATOM    411 H5'' THY B  13       5.378  12.856 -18.697  1.00  0.00      BS   H  
ATOM    412  P   THY B  14       2.956  11.211 -15.383  1.00  0.00      BS   P  
ATOM    413  O1P THY B  14       2.528  12.516 -14.800  1.00  0.00      BS   O  
ATOM    414  O2P THY B  14       4.077  10.492 -14.727  1.00  0.00      BS   O  
ATOM    415  C5' THY B  14       0.521  10.697 -16.142  1.00  0.00      BS   C  
ATOM    416  O5' THY B  14       1.763  10.242 -15.522  1.00  0.00      BS   O  
ATOM    417  C4' THY B  14      -0.549   9.610 -16.059  1.00  0.00      BS   C  
ATOM    418  O4' THY B  14      -0.104   8.274 -16.446  1.00  0.00      BS   O  
ATOM    419  C3' THY B  14      -1.092   9.419 -14.586  1.00  0.00      BS   C  
ATOM    420  O3' THY B  14      -2.515   9.314 -14.548  1.00  0.00      BS   O  
ATOM    421  C2' THY B  14      -0.430   8.125 -14.119  1.00  0.00      BS   C  
ATOM    422  C1' THY B  14      -0.248   7.333 -15.398  1.00  0.00      BS   C  
ATOM    423  N1  THY B  14       0.948   6.510 -15.515  1.00  0.00      BS   N  
ATOM    424  C2  THY B  14       0.752   5.170 -15.558  1.00  0.00      BS   C  
ATOM    425  O2  THY B  14      -0.335   4.657 -15.433  1.00  0.00      BS   O  
ATOM    426  N3  THY B  14       1.850   4.406 -15.733  1.00  0.00      BS   N  
ATOM    427  C4  THY B  14       3.137   4.748 -15.540  1.00  0.00      BS   C  
ATOM    428  O4  THY B  14       4.035   3.925 -15.475  1.00  0.00      BS   O  
ATOM    429  C5  THY B  14       3.331   6.224 -15.523  1.00  0.00      BS   C  
ATOM    430  C5M THY B  14       4.751   6.703 -15.223  1.00  0.00      BS   C  
ATOM    431  C6  THY B  14       2.227   6.997 -15.343  1.00  0.00      BS   C  
ATOM    432  H3  THY B  14       1.746   3.410 -15.599  1.00  0.00      BS   H  
ATOM    433  H6  THY B  14       2.377   7.931 -15.883  1.00  0.00      BS   H  
ATOM    434  H1' THY B  14      -1.184   6.778 -15.629  1.00  0.00      BS   H  
ATOM    435  H2' THY B  14      -1.146   7.596 -13.454  1.00  0.00      BS   H  
ATOM    436  H3' THY B  14      -0.770  10.312 -14.009  1.00  0.00      BS   H  
ATOM    437  H4' THY B  14      -1.456   9.876 -16.643  1.00  0.00      BS   H  
ATOM    438  H5' THY B  14       0.596  11.154 -17.152  1.00  0.00      BS   H  
ATOM    439  H51 THY B  14       4.732   7.805 -15.365  1.00  0.00      BS   H  
ATOM    440  H52 THY B  14       5.500   6.239 -15.899  1.00  0.00      BS   H  
ATOM    441  H53 THY B  14       4.965   6.546 -14.143  1.00  0.00      BS   H  
ATOM    442 H2'' THY B  14       0.532   8.318 -13.598  1.00  0.00      BS   H  
ATOM    443 H5'' THY B  14       0.204  11.613 -15.599  1.00  0.00      BS   H  
ATOM    444  P   ADE B  15      -3.401   9.476 -13.274  1.00  0.00      BS   P  
ATOM    445  O1P ADE B  15      -4.737   9.934 -13.776  1.00  0.00      BS   O  
ATOM    446  O2P ADE B  15      -2.777  10.284 -12.233  1.00  0.00      BS   O  
ATOM    447  C5' ADE B  15      -4.282   6.934 -13.464  1.00  0.00      BS   C  
ATOM    448  O5' ADE B  15      -3.542   8.019 -12.814  1.00  0.00      BS   O  
ATOM    449  C4' ADE B  15      -3.937   5.503 -13.025  1.00  0.00      BS   C  
ATOM    450  O4' ADE B  15      -2.562   5.253 -13.310  1.00  0.00      BS   O  
ATOM    451  C3' ADE B  15      -4.088   5.099 -11.601  1.00  0.00      BS   C  
ATOM    452  O3' ADE B  15      -5.364   4.468 -11.361  1.00  0.00      BS   O  
ATOM    453  C2' ADE B  15      -2.972   4.111 -11.300  1.00  0.00      BS   C  
ATOM    454  C1' ADE B  15      -2.197   4.042 -12.628  1.00  0.00      BS   C  
ATOM    455  N1  ADE B  15       1.889   0.967 -12.084  1.00  0.00      BS   N  
ATOM    456  C2  ADE B  15       0.551   0.751 -12.148  1.00  0.00      BS   C  
ATOM    457  N3  ADE B  15      -0.474   1.601 -12.281  1.00  0.00      BS   N  
ATOM    458  C4  ADE B  15       0.013   2.849 -12.488  1.00  0.00      BS   C  
ATOM    459  C5  ADE B  15       1.305   3.225 -12.373  1.00  0.00      BS   C  
ATOM    460  C6  ADE B  15       2.332   2.223 -12.307  1.00  0.00      BS   C  
ATOM    461  N6  ADE B  15       3.640   2.306 -12.221  1.00  0.00      BS   N  
ATOM    462  N7  ADE B  15       1.434   4.649 -12.355  1.00  0.00      BS   N  
ATOM    463  C8  ADE B  15       0.202   5.064 -12.414  1.00  0.00      BS   C  
ATOM    464  N9  ADE B  15      -0.725   4.018 -12.475  1.00  0.00      BS   N  
ATOM    465  H2  ADE B  15       0.223  -0.286 -12.059  1.00  0.00      BS   H  
ATOM    466  H8  ADE B  15      -0.091   6.055 -12.066  1.00  0.00      BS   H  
ATOM    467  H1' ADE B  15      -2.517   3.202 -13.281  1.00  0.00      BS   H  
ATOM    468  H2' ADE B  15      -3.378   3.110 -11.046  1.00  0.00      BS   H  
ATOM    469  H3' ADE B  15      -3.931   6.058 -11.063  1.00  0.00      BS   H  
ATOM    470  H4' ADE B  15      -4.518   4.816 -13.678  1.00  0.00      BS   H  
ATOM    471  H5' ADE B  15      -4.057   6.878 -14.551  1.00  0.00      BS   H  
ATOM    472  H61 ADE B  15       4.134   3.153 -12.417  1.00  0.00      BS   H  
ATOM    473  H62 ADE B  15       4.154   1.492 -11.948  1.00  0.00      BS   H  
ATOM    474 H2'' ADE B  15      -2.298   4.430 -10.476  1.00  0.00      BS   H  
ATOM    475 H5'' ADE B  15      -5.378   7.057 -13.328  1.00  0.00      BS   H  
ATOM    476  P   CYT B  16      -6.056   4.850 -10.020  1.00  0.00      BS   P  
ATOM    477  O1P CYT B  16      -7.484   5.052 -10.369  1.00  0.00      BS   O  
ATOM    478  O2P CYT B  16      -5.493   6.022  -9.322  1.00  0.00      BS   O  
ATOM    479  C5' CYT B  16      -6.222   2.343  -9.671  1.00  0.00      BS   C  
ATOM    480  O5' CYT B  16      -5.972   3.637  -9.065  1.00  0.00      BS   O  
ATOM    481  C4' CYT B  16      -5.573   1.192  -8.870  1.00  0.00      BS   C  
ATOM    482  O4' CYT B  16      -4.075   1.308  -9.037  1.00  0.00      BS   O  
ATOM    483  C3' CYT B  16      -5.654   1.227  -7.344  1.00  0.00      BS   C  
ATOM    484  O3' CYT B  16      -6.262  -0.023  -6.929  1.00  0.00      BS   O  
ATOM    485  C2' CYT B  16      -4.178   1.383  -6.774  1.00  0.00      BS   C  
ATOM    486  C1' CYT B  16      -3.442   0.824  -7.892  1.00  0.00      BS   C  
ATOM    487  N1  CYT B  16      -2.037   1.262  -8.008  1.00  0.00      BS   N  
ATOM    488  C2  CYT B  16      -1.003   0.347  -8.307  1.00  0.00      BS   C  
ATOM    489  O2  CYT B  16      -1.289  -0.812  -8.571  1.00  0.00      BS   O  
ATOM    490  N3  CYT B  16       0.293   0.809  -8.440  1.00  0.00      BS   N  
ATOM    491  C4  CYT B  16       0.508   2.111  -8.330  1.00  0.00      BS   C  
ATOM    492  N4  CYT B  16       1.748   2.440  -8.571  1.00  0.00      BS   N  
ATOM    493  C5  CYT B  16      -0.536   3.049  -8.119  1.00  0.00      BS   C  
ATOM    494  C6  CYT B  16      -1.768   2.564  -7.970  1.00  0.00      BS   C  
ATOM    495  H5  CYT B  16      -0.301   4.106  -7.992  1.00  0.00      BS   H  
ATOM    496  H6  CYT B  16      -2.583   3.276  -7.839  1.00  0.00      BS   H  
ATOM    497  H1' CYT B  16      -3.694  -0.259  -7.877  1.00  0.00      BS   H  
ATOM    498  H2' CYT B  16      -4.181   0.942  -5.754  1.00  0.00      BS   H  
ATOM    499  H3' CYT B  16      -6.240   2.120  -7.037  1.00  0.00      BS   H  
ATOM    500  H4' CYT B  16      -5.912   0.207  -9.253  1.00  0.00      BS   H  
ATOM    501  H41 CYT B  16       2.420   1.747  -8.832  1.00  0.00      BS   H  
ATOM    502  H5' CYT B  16      -5.927   2.217 -10.734  1.00  0.00      BS   H  
ATOM    503  H42 CYT B  16       1.918   3.355  -8.938  1.00  0.00      BS   H  
ATOM    504 H2'' CYT B  16      -3.740   2.394  -6.632  1.00  0.00      BS   H  
ATOM    505 H5'' CYT B  16      -7.321   2.179  -9.700  1.00  0.00      BS   H  
ATOM    506  P   ADE B  17      -6.383  -0.460  -5.418  1.00  0.00      BS   P  
ATOM    507  O1P ADE B  17      -7.687  -1.119  -5.297  1.00  0.00      BS   O  
ATOM    508  O2P ADE B  17      -6.152   0.667  -4.439  1.00  0.00      BS   O  
ATOM    509  C5' ADE B  17      -5.323  -2.924  -5.506  1.00  0.00      BS   C  
ATOM    510  O5' ADE B  17      -5.160  -1.489  -5.210  1.00  0.00      BS   O  
ATOM    511  C4' ADE B  17      -4.203  -3.902  -5.001  1.00  0.00      BS   C  
ATOM    512  O4' ADE B  17      -2.924  -3.443  -5.506  1.00  0.00      BS   O  
ATOM    513  C3' ADE B  17      -4.097  -4.100  -3.480  1.00  0.00      BS   C  
ATOM    514  O3' ADE B  17      -3.719  -5.408  -3.141  1.00  0.00      BS   O  
ATOM    515  C2' ADE B  17      -2.905  -3.171  -3.147  1.00  0.00      BS   C  
ATOM    516  C1' ADE B  17      -2.016  -3.218  -4.387  1.00  0.00      BS   C  
ATOM    517  N1  ADE B  17       2.762  -0.961  -5.122  1.00  0.00      BS   N  
ATOM    518  C2  ADE B  17       2.403  -2.207  -4.804  1.00  0.00      BS   C  
ATOM    519  N3  ADE B  17       1.201  -2.751  -4.697  1.00  0.00      BS   N  
ATOM    520  C4  ADE B  17       0.211  -1.808  -4.804  1.00  0.00      BS   C  
ATOM    521  C5  ADE B  17       0.416  -0.473  -5.031  1.00  0.00      BS   C  
ATOM    522  C6  ADE B  17       1.720  -0.042  -5.226  1.00  0.00      BS   C  
ATOM    523  N6  ADE B  17       2.058   1.237  -5.435  1.00  0.00      BS   N  
ATOM    524  N7  ADE B  17      -0.817   0.176  -5.048  1.00  0.00      BS   N  
ATOM    525  C8  ADE B  17      -1.694  -0.783  -4.789  1.00  0.00      BS   C  
ATOM    526  N9  ADE B  17      -1.178  -2.019  -4.718  1.00  0.00      BS   N  
ATOM    527  H2  ADE B  17       3.213  -2.910  -4.610  1.00  0.00      BS   H  
ATOM    528  H8  ADE B  17      -2.758  -0.555  -4.718  1.00  0.00      BS   H  
ATOM    529  H1' ADE B  17      -1.361  -4.116  -4.366  1.00  0.00      BS   H  
ATOM    530  H2' ADE B  17      -2.315  -3.430  -2.242  1.00  0.00      BS   H  
ATOM    531  H3' ADE B  17      -5.038  -3.776  -2.987  1.00  0.00      BS   H  
ATOM    532  H4' ADE B  17      -4.421  -4.879  -5.483  1.00  0.00      BS   H  
ATOM    533  H5' ADE B  17      -5.391  -3.018  -6.612  1.00  0.00      BS   H  
ATOM    534  H61 ADE B  17       3.029   1.476  -5.480  1.00  0.00      BS   H  
ATOM    535  H62 ADE B  17       1.377   1.955  -5.292  1.00  0.00      BS   H  
ATOM    536 H2'' ADE B  17      -3.376  -2.178  -2.987  1.00  0.00      BS   H  
ATOM    537 H5'' ADE B  17      -6.309  -3.266  -5.124  1.00  0.00      BS   H  
ATOM    538  P   ADE B  18      -4.005  -5.953  -1.678  1.00  0.00      BS   P  
ATOM    539  O1P ADE B  18      -4.168  -7.448  -1.706  1.00  0.00      BS   O  
ATOM    540  O2P ADE B  18      -5.151  -5.185  -1.201  1.00  0.00      BS   O  
ATOM    541  C5' ADE B  18      -1.452  -6.374  -1.315  1.00  0.00      BS   C  
ATOM    542  O5' ADE B  18      -2.633  -5.603  -0.914  1.00  0.00      BS   O  
ATOM    543  C4' ADE B  18      -0.175  -5.842  -0.608  1.00  0.00      BS   C  
ATOM    544  O4' ADE B  18       0.148  -4.485  -1.092  1.00  0.00      BS   O  
ATOM    545  C3' ADE B  18      -0.298  -5.727   0.995  1.00  0.00      BS   C  
ATOM    546  O3' ADE B  18       0.778  -6.465   1.678  1.00  0.00      BS   O  
ATOM    547  C2' ADE B  18      -0.121  -4.141   1.189  1.00  0.00      BS   C  
ATOM    548  C1' ADE B  18       0.722  -3.720   0.006  1.00  0.00      BS   C  
ATOM    549  N1  ADE B  18       3.415   0.131  -1.800  1.00  0.00      BS   N  
ATOM    550  C2  ADE B  18       3.665  -1.080  -1.476  1.00  0.00      BS   C  
ATOM    551  N3  ADE B  18       2.888  -2.058  -1.076  1.00  0.00      BS   N  
ATOM    552  C4  ADE B  18       1.639  -1.615  -0.948  1.00  0.00      BS   C  
ATOM    553  C5  ADE B  18       1.190  -0.385  -1.207  1.00  0.00      BS   C  
ATOM    554  C6  ADE B  18       2.151   0.532  -1.714  1.00  0.00      BS   C  
ATOM    555  N6  ADE B  18       1.773   1.805  -1.937  1.00  0.00      BS   N  
ATOM    556  N7  ADE B  18      -0.135  -0.235  -0.783  1.00  0.00      BS   N  
ATOM    557  C8  ADE B  18      -0.423  -1.429  -0.273  1.00  0.00      BS   C  
ATOM    558  N9  ADE B  18       0.622  -2.313  -0.358  1.00  0.00      BS   N  
ATOM    559  H2  ADE B  18       4.724  -1.311  -1.586  1.00  0.00      BS   H  
ATOM    560  H8  ADE B  18      -1.388  -1.624   0.196  1.00  0.00      BS   H  
ATOM    561  H1' ADE B  18       1.774  -4.064   0.093  1.00  0.00      BS   H  
ATOM    562  H2' ADE B  18       0.335  -3.806   2.145  1.00  0.00      BS   H  
ATOM    563  H3' ADE B  18      -1.335  -5.993   1.291  1.00  0.00      BS   H  
ATOM    564  H4' ADE B  18       0.733  -6.454  -0.800  1.00  0.00      BS   H  
ATOM    565  H5' ADE B  18      -1.260  -6.348  -2.409  1.00  0.00      BS   H  
ATOM    566  H61 ADE B  18       2.375   2.509  -1.559  1.00  0.00      BS   H  
ATOM    567  H62 ADE B  18       0.784   1.954  -1.952  1.00  0.00      BS   H  
ATOM    568 H2'' ADE B  18      -1.160  -3.749   1.155  1.00  0.00      BS   H  
ATOM    569 H5'' ADE B  18      -1.635  -7.461  -1.182  1.00  0.00      BS   H  
ATOM    570  P   CYT B  19       0.730  -6.375   3.271  1.00  0.00      BS   P  
ATOM    571  O1P CYT B  19       1.276  -7.618   3.847  1.00  0.00      BS   O  
ATOM    572  O2P CYT B  19      -0.695  -6.125   3.768  1.00  0.00      BS   O  
ATOM    573  C5' CYT B  19       2.930  -5.128   2.865  1.00  0.00      BS   C  
ATOM    574  O5' CYT B  19       1.672  -5.202   3.636  1.00  0.00      BS   O  
ATOM    575  C4' CYT B  19       3.678  -3.772   2.891  1.00  0.00      BS   C  
ATOM    576  O4' CYT B  19       2.794  -2.766   2.373  1.00  0.00      BS   O  
ATOM    577  C3' CYT B  19       3.897  -3.163   4.325  1.00  0.00      BS   C  
ATOM    578  O3' CYT B  19       5.121  -3.621   4.860  1.00  0.00      BS   O  
ATOM    579  C2' CYT B  19       4.053  -1.699   3.999  1.00  0.00      BS   C  
ATOM    580  C1' CYT B  19       3.551  -1.622   2.513  1.00  0.00      BS   C  
ATOM    581  N1  CYT B  19       2.746  -0.451   2.182  1.00  0.00      BS   N  
ATOM    582  C2  CYT B  19       3.370   0.741   1.832  1.00  0.00      BS   C  
ATOM    583  O2  CYT B  19       4.583   0.859   2.014  1.00  0.00      BS   O  
ATOM    584  N3  CYT B  19       2.607   1.772   1.404  1.00  0.00      BS   N  
ATOM    585  C4  CYT B  19       1.324   1.749   1.646  1.00  0.00      BS   C  
ATOM    586  N4  CYT B  19       0.561   2.770   1.301  1.00  0.00      BS   N  
ATOM    587  C5  CYT B  19       0.671   0.569   2.270  1.00  0.00      BS   C  
ATOM    588  C6  CYT B  19       1.384  -0.509   2.474  1.00  0.00      BS   C  
ATOM    589  H5  CYT B  19      -0.418   0.560   2.316  1.00  0.00      BS   H  
ATOM    590  H6  CYT B  19       0.864  -1.442   2.689  1.00  0.00      BS   H  
ATOM    591  H1' CYT B  19       4.410  -1.718   1.815  1.00  0.00      BS   H  
ATOM    592  H2' CYT B  19       5.121  -1.435   4.151  1.00  0.00      BS   H  
ATOM    593  H3' CYT B  19       3.060  -3.486   4.981  1.00  0.00      BS   H  
ATOM    594  H4' CYT B  19       4.593  -3.722   2.263  1.00  0.00      BS   H  
ATOM    595  H41 CYT B  19       0.983   3.633   1.027  1.00  0.00      BS   H  
ATOM    596  H5' CYT B  19       2.809  -5.207   1.763  1.00  0.00      BS   H  
ATOM    597  H42 CYT B  19      -0.424   2.692   1.463  1.00  0.00      BS   H  
ATOM    598 H2'' CYT B  19       3.454  -1.093   4.712  1.00  0.00      BS   H  
ATOM    599 H5'' CYT B  19       3.655  -5.918   3.154  1.00  0.00      BS   H  
ATOM    600  P   ADE B  20       5.201  -4.517   6.185  1.00  0.00      BS   P  
ATOM    601  O1P ADE B  20       6.591  -4.310   6.733  1.00  0.00      BS   O  
ATOM    602  O2P ADE B  20       4.740  -5.870   5.935  1.00  0.00      BS   O  
ATOM    603  C5' ADE B  20       4.283  -3.992   8.635  1.00  0.00      BS   C  
ATOM    604  O5' ADE B  20       4.139  -3.800   7.217  1.00  0.00      BS   O  
ATOM    605  C4' ADE B  20       3.284  -3.209   9.381  1.00  0.00      BS   C  
ATOM    606  O4' ADE B  20       3.630  -1.772   9.395  1.00  0.00      BS   O  
ATOM    607  C3' ADE B  20       1.903  -3.398   8.864  1.00  0.00      BS   C  
ATOM    608  O3' ADE B  20       0.883  -3.522   9.876  1.00  0.00      BS   O  
ATOM    609  C2' ADE B  20       1.602  -2.191   8.077  1.00  0.00      BS   C  
ATOM    610  C1' ADE B  20       2.504  -1.101   8.768  1.00  0.00      BS   C  
ATOM    611  N1  ADE B  20       1.410   2.531   5.360  1.00  0.00      BS   N  
ATOM    612  C2  ADE B  20       0.627   1.740   6.073  1.00  0.00      BS   C  
ATOM    613  N3  ADE B  20       0.975   0.772   6.919  1.00  0.00      BS   N  
ATOM    614  C4  ADE B  20       2.311   0.611   6.892  1.00  0.00      BS   C  
ATOM    615  C5  ADE B  20       3.237   1.325   6.172  1.00  0.00      BS   C  
ATOM    616  C6  ADE B  20       2.761   2.262   5.305  1.00  0.00      BS   C  
ATOM    617  N6  ADE B  20       3.550   3.055   4.650  1.00  0.00      BS   N  
ATOM    618  N7  ADE B  20       4.525   0.971   6.558  1.00  0.00      BS   N  
ATOM    619  C8  ADE B  20       4.399   0.085   7.487  1.00  0.00      BS   C  
ATOM    620  N9  ADE B  20       3.071  -0.151   7.798  1.00  0.00      BS   N  
ATOM    621  H2  ADE B  20      -0.435   1.974   6.017  1.00  0.00      BS   H  
ATOM    622  H8  ADE B  20       5.231  -0.374   8.020  1.00  0.00      BS   H  
ATOM    623  H1' ADE B  20       2.006  -0.591   9.620  1.00  0.00      BS   H  
ATOM    624  H2' ADE B  20       0.532  -1.902   8.152  1.00  0.00      BS   H  
ATOM    625  H3' ADE B  20       1.956  -4.321   8.249  1.00  0.00      BS   H  
ATOM    626  H4' ADE B  20       3.331  -3.570  10.431  1.00  0.00      BS   H  
ATOM    627  H5' ADE B  20       5.261  -3.583   8.968  1.00  0.00      BS   H  
ATOM    628  H61 ADE B  20       4.476   3.350   4.884  1.00  0.00      BS   H  
ATOM    629  H62 ADE B  20       3.046   3.645   4.019  1.00  0.00      BS   H  
ATOM    630  H3T ADE B  20       0.030  -3.510   9.437  1.00  0.00      BS   H  
ATOM    631 H2'' ADE B  20       1.844  -2.452   7.024  1.00  0.00      BS   H  
ATOM    632 H5'' ADE B  20       4.256  -5.067   8.912  1.00  0.00      BS   H  
TER   
ATOM    633  C5' URA R   1       3.380  11.285  -3.833  1.00  0.00      R    C  
ATOM    634  O5' URA R   1       3.111   9.975  -3.268  1.00  0.00      R    O  
ATOM    635  C4' URA R   1       4.403  12.130  -2.961  1.00  0.00      R    C  
ATOM    636  O4' URA R   1       4.063  12.155  -1.525  1.00  0.00      R    O  
ATOM    637  C3' URA R   1       5.739  11.373  -2.976  1.00  0.00      R    C  
ATOM    638  O3' URA R   1       6.445  11.640  -4.165  1.00  0.00      R    O  
ATOM    639  C2' URA R   1       6.387  11.992  -1.727  1.00  0.00      R    C  
ATOM    640  O2' URA R   1       6.851  13.297  -1.921  1.00  0.00      R    O  
ATOM    641  C1' URA R   1       5.260  11.891  -0.777  1.00  0.00      R    C  
ATOM    642  N1  URA R   1       5.164  10.554  -0.011  1.00  0.00      R    N  
ATOM    643  C2  URA R   1       6.001  10.370   1.042  1.00  0.00      R    C  
ATOM    644  O2  URA R   1       6.797  11.249   1.431  1.00  0.00      R    O  
ATOM    645  N3  URA R   1       5.925   9.185   1.774  1.00  0.00      R    N  
ATOM    646  C4  URA R   1       4.908   8.298   1.691  1.00  0.00      R    C  
ATOM    647  O4  URA R   1       4.855   7.438   2.530  1.00  0.00      R    O  
ATOM    648  C5  URA R   1       4.020   8.499   0.600  1.00  0.00      R    C  
ATOM    649  C6  URA R   1       4.136   9.620  -0.180  1.00  0.00      R    C  
ATOM    650  H3  URA R   1       6.415   9.094   2.653  1.00  0.00      R    H  
ATOM    651  H5  URA R   1       3.265   7.759   0.335  1.00  0.00      R    H  
ATOM    652  H6  URA R   1       3.624   9.648  -1.141  1.00  0.00      R    H  
ATOM    653  H1' URA R   1       5.246  12.725  -0.042  1.00  0.00      R    H  
ATOM    654  H2' URA R   1       7.209  13.592  -1.081  1.00  0.00      R    H  
ATOM    655  H3' URA R   1       5.521  10.296  -2.813  1.00  0.00      R    H  
ATOM    656  H4' URA R   1       4.510  13.192  -3.271  1.00  0.00      R    H  
ATOM    657  H5' URA R   1       2.395  11.795  -3.905  1.00  0.00      R    H  
ATOM    658  H5T URA R   1       2.508   9.707  -3.964  1.00  0.00      R    H  
ATOM    659 H2'' URA R   1       7.293  11.420  -1.433  1.00  0.00      R    H  
ATOM    660 H5'' URA R   1       3.741  11.197  -4.881  1.00  0.00      R    H  
ATOM    661  P   GUA R   2       7.666  10.661  -4.671  1.00  0.00      R    P  
ATOM    662  O1P GUA R   2       8.801  11.541  -5.088  1.00  0.00      R    O  
ATOM    663  O2P GUA R   2       7.151   9.769  -5.777  1.00  0.00      R    O  
ATOM    664  C5' GUA R   2       9.327   9.828  -2.859  1.00  0.00      R    C  
ATOM    665  O5' GUA R   2       8.036   9.714  -3.560  1.00  0.00      R    O  
ATOM    666  C4' GUA R   2       9.530   8.747  -1.753  1.00  0.00      R    C  
ATOM    667  O4' GUA R   2       8.436   8.701  -0.788  1.00  0.00      R    O  
ATOM    668  C3' GUA R   2       9.636   7.329  -2.198  1.00  0.00      R    C  
ATOM    669  O3' GUA R   2      10.923   7.110  -2.889  1.00  0.00      R    O  
ATOM    670  C2' GUA R   2       9.377   6.580  -0.951  1.00  0.00      R    C  
ATOM    671  O2' GUA R   2      10.557   6.572  -0.165  1.00  0.00      R    O  
ATOM    672  C1' GUA R   2       8.290   7.403  -0.319  1.00  0.00      R    C  
ATOM    673  N1  GUA R   2       4.756   3.926   0.654  1.00  0.00      R    N  
ATOM    674  C2  GUA R   2       5.992   4.109   1.280  1.00  0.00      R    C  
ATOM    675  N2  GUA R   2       6.370   3.143   2.122  1.00  0.00      R    N  
ATOM    676  N3  GUA R   2       6.848   5.075   0.949  1.00  0.00      R    N  
ATOM    677  C4  GUA R   2       6.349   5.746  -0.102  1.00  0.00      R    C  
ATOM    678  C5  GUA R   2       5.149   5.640  -0.741  1.00  0.00      R    C  
ATOM    679  C6  GUA R   2       4.170   4.664  -0.308  1.00  0.00      R    C  
ATOM    680  O6  GUA R   2       3.026   4.451  -0.867  1.00  0.00      R    O  
ATOM    681  N7  GUA R   2       4.992   6.631  -1.712  1.00  0.00      R    N  
ATOM    682  C8  GUA R   2       6.076   7.348  -1.664  1.00  0.00      R    C  
ATOM    683  N9  GUA R   2       6.969   6.846  -0.686  1.00  0.00      R    N  
ATOM    684  H1  GUA R   2       4.308   3.066   0.937  1.00  0.00      R    H  
ATOM    685  H8  GUA R   2       6.359   8.068  -2.434  1.00  0.00      R    H  
ATOM    686  H1' GUA R   2       8.347   7.460   0.790  1.00  0.00      R    H  
ATOM    687  H2' GUA R   2      11.211   5.971  -0.530  1.00  0.00      R    H  
ATOM    688  H21 GUA R   2       5.767   2.433   2.484  1.00  0.00      R    H  
ATOM    689  H3' GUA R   2       8.800   7.233  -2.923  1.00  0.00      R    H  
ATOM    690  H22 GUA R   2       7.273   3.260   2.537  1.00  0.00      R    H  
ATOM    691  H4' GUA R   2      10.411   8.887  -1.091  1.00  0.00      R    H  
ATOM    692  H5' GUA R   2       9.304  10.766  -2.264  1.00  0.00      R    H  
ATOM    693 H2'' GUA R   2       9.098   5.512  -1.085  1.00  0.00      R    H  
ATOM    694 H5'' GUA R   2      10.136   9.793  -3.617  1.00  0.00      R    H  
ATOM    695  P   URA R   3      11.178   5.890  -3.927  1.00  0.00      R    P  
ATOM    696  O1P URA R   3      12.584   6.050  -4.404  1.00  0.00      R    O  
ATOM    697  O2P URA R   3      10.138   5.958  -4.964  1.00  0.00      R    O  
ATOM    698  C5' URA R   3      11.787   3.996  -2.225  1.00  0.00      R    C  
ATOM    699  O5' URA R   3      10.904   4.599  -3.154  1.00  0.00      R    O  
ATOM    700  C4' URA R   3      11.131   2.769  -1.661  1.00  0.00      R    C  
ATOM    701  O4' URA R   3       9.888   3.259  -1.032  1.00  0.00      R    O  
ATOM    702  C3' URA R   3      10.723   1.822  -2.770  1.00  0.00      R    C  
ATOM    703  O3' URA R   3      11.844   1.078  -3.230  1.00  0.00      R    O  
ATOM    704  C2' URA R   3       9.647   1.066  -1.909  1.00  0.00      R    C  
ATOM    705  O2' URA R   3      10.200   0.088  -1.067  1.00  0.00      R    O  
ATOM    706  C1' URA R   3       8.902   2.163  -1.158  1.00  0.00      R    C  
ATOM    707  N1  URA R   3       7.633   2.586  -1.794  1.00  0.00      R    N  
ATOM    708  C2  URA R   3       6.547   1.795  -1.567  1.00  0.00      R    C  
ATOM    709  O2  URA R   3       6.549   0.820  -0.787  1.00  0.00      R    O  
ATOM    710  N3  URA R   3       5.427   2.157  -2.322  1.00  0.00      R    N  
ATOM    711  C4  URA R   3       5.331   3.071  -3.326  1.00  0.00      R    C  
ATOM    712  O4  URA R   3       4.314   3.230  -4.070  1.00  0.00      R    O  
ATOM    713  C5  URA R   3       6.523   3.924  -3.445  1.00  0.00      R    C  
ATOM    714  C6  URA R   3       7.593   3.566  -2.681  1.00  0.00      R    C  
ATOM    715  H3  URA R   3       4.591   1.626  -2.130  1.00  0.00      R    H  
ATOM    716  H5  URA R   3       6.590   4.838  -4.036  1.00  0.00      R    H  
ATOM    717  H6  URA R   3       8.419   4.263  -2.539  1.00  0.00      R    H  
ATOM    718  H1' URA R   3       8.706   1.795  -0.128  1.00  0.00      R    H  
ATOM    719  H2' URA R   3      10.336  -0.585  -1.737  1.00  0.00      R    H  
ATOM    720  H3' URA R   3      10.230   2.443  -3.549  1.00  0.00      R    H  
ATOM    721  H4' URA R   3      11.819   2.271  -0.945  1.00  0.00      R    H  
ATOM    722  H5' URA R   3      12.005   4.733  -1.422  1.00  0.00      R    H  
ATOM    723 H2'' URA R   3       8.985   0.619  -2.681  1.00  0.00      R    H  
ATOM    724 H5'' URA R   3      12.713   3.620  -2.711  1.00  0.00      R    H  
ATOM    725  P   URA R   4      12.135   0.952  -4.789  1.00  0.00      R    P  
ATOM    726  O1P URA R   4      13.403   1.689  -5.058  1.00  0.00      R    O  
ATOM    727  O2P URA R   4      10.917   1.442  -5.448  1.00  0.00      R    O  
ATOM    728  C5' URA R   4      12.395  -1.624  -4.002  1.00  0.00      R    C  
ATOM    729  O5' URA R   4      12.266  -0.604  -5.056  1.00  0.00      R    O  
ATOM    730  C4' URA R   4      11.102  -2.459  -3.862  1.00  0.00      R    C  
ATOM    731  O4' URA R   4      10.081  -1.668  -3.263  1.00  0.00      R    O  
ATOM    732  C3' URA R   4      10.540  -3.006  -5.066  1.00  0.00      R    C  
ATOM    733  O3' URA R   4      11.393  -4.094  -5.534  1.00  0.00      R    O  
ATOM    734  C2' URA R   4       9.070  -3.369  -4.580  1.00  0.00      R    C  
ATOM    735  O2' URA R   4       8.967  -4.681  -3.953  1.00  0.00      R    O  
ATOM    736  C1' URA R   4       8.794  -2.215  -3.587  1.00  0.00      R    C  
ATOM    737  N1  URA R   4       7.840  -1.129  -4.166  1.00  0.00      R    N  
ATOM    738  C2  URA R   4       6.542  -1.242  -4.100  1.00  0.00      R    C  
ATOM    739  O2  URA R   4       6.008  -2.152  -3.461  1.00  0.00      R    O  
ATOM    740  N3  URA R   4       5.864  -0.227  -4.713  1.00  0.00      R    N  
ATOM    741  C4  URA R   4       6.340   0.684  -5.620  1.00  0.00      R    C  
ATOM    742  O4  URA R   4       5.553   1.406  -6.224  1.00  0.00      R    O  
ATOM    743  C5  URA R   4       7.728   0.618  -5.720  1.00  0.00      R    C  
ATOM    744  C6  URA R   4       8.417  -0.276  -5.054  1.00  0.00      R    C  
ATOM    745  H3  URA R   4       4.863  -0.347  -4.654  1.00  0.00      R    H  
ATOM    746  H5  URA R   4       8.223   1.335  -6.375  1.00  0.00      R    H  
ATOM    747  H6  URA R   4       9.501  -0.382  -5.040  1.00  0.00      R    H  
ATOM    748  H1' URA R   4       8.339  -2.608  -2.653  1.00  0.00      R    H  
ATOM    749  H2' URA R   4       8.261  -5.198  -4.348  1.00  0.00      R    H  
ATOM    750  H3' URA R   4      10.553  -2.222  -5.853  1.00  0.00      R    H  
ATOM    751  H4' URA R   4      11.174  -3.305  -3.144  1.00  0.00      R    H  
ATOM    752  H5' URA R   4      12.546  -1.212  -2.981  1.00  0.00      R    H  
ATOM    753 H2'' URA R   4       8.492  -3.390  -5.529  1.00  0.00      R    H  
ATOM    754 H5'' URA R   4      13.231  -2.294  -4.296  1.00  0.00      R    H  
ATOM    755  P   GUA R   5      11.345  -4.692  -6.957  1.00  0.00      R    P  
ATOM    756  O1P GUA R   5      12.082  -5.977  -6.900  1.00  0.00      R    O  
ATOM    757  O2P GUA R   5      11.851  -3.586  -7.872  1.00  0.00      R    O  
ATOM    758  C5' GUA R   5       9.177  -6.209  -7.063  1.00  0.00      R    C  
ATOM    759  O5' GUA R   5       9.804  -4.940  -7.275  1.00  0.00      R    O  
ATOM    760  C4' GUA R   5       7.695  -6.211  -7.106  1.00  0.00      R    C  
ATOM    761  O4' GUA R   5       7.147  -5.099  -6.385  1.00  0.00      R    O  
ATOM    762  C3' GUA R   5       7.083  -6.168  -8.478  1.00  0.00      R    C  
ATOM    763  O3' GUA R   5       7.275  -7.384  -9.179  1.00  0.00      R    O  
ATOM    764  C2' GUA R   5       5.690  -5.859  -8.110  1.00  0.00      R    C  
ATOM    765  O2' GUA R   5       4.967  -6.988  -7.637  1.00  0.00      R    O  
ATOM    766  C1' GUA R   5       5.867  -4.802  -7.001  1.00  0.00      R    C  
ATOM    767  N1  GUA R   5       2.725  -1.030  -8.432  1.00  0.00      R    N  
ATOM    768  C2  GUA R   5       2.401  -2.289  -8.046  1.00  0.00      R    C  
ATOM    769  N2  GUA R   5       1.078  -2.550  -8.075  1.00  0.00      R    N  
ATOM    770  N3  GUA R   5       3.284  -3.193  -7.670  1.00  0.00      R    N  
ATOM    771  C4  GUA R   5       4.545  -2.725  -7.735  1.00  0.00      R    C  
ATOM    772  C5  GUA R   5       4.947  -1.467  -8.174  1.00  0.00      R    C  
ATOM    773  C6  GUA R   5       3.961  -0.463  -8.516  1.00  0.00      R    C  
ATOM    774  O6  GUA R   5       4.124   0.709  -8.941  1.00  0.00      R    O  
ATOM    775  N7  GUA R   5       6.364  -1.342  -8.203  1.00  0.00      R    N  
ATOM    776  C8  GUA R   5       6.770  -2.507  -7.751  1.00  0.00      R    C  
ATOM    777  N9  GUA R   5       5.768  -3.427  -7.430  1.00  0.00      R    N  
ATOM    778  H1  GUA R   5       1.911  -0.441  -8.540  1.00  0.00      R    H  
ATOM    779  H8  GUA R   5       7.808  -2.807  -7.604  1.00  0.00      R    H  
ATOM    780  H1' GUA R   5       5.173  -5.032  -6.165  1.00  0.00      R    H  
ATOM    781  H2' GUA R   5       5.037  -7.736  -8.234  1.00  0.00      R    H  
ATOM    782  H21 GUA R   5       0.464  -2.001  -8.643  1.00  0.00      R    H  
ATOM    783  H3' GUA R   5       7.568  -5.330  -9.021  1.00  0.00      R    H  
ATOM    784  H22 GUA R   5       0.939  -3.540  -8.052  1.00  0.00      R    H  
ATOM    785  H4' GUA R   5       7.389  -7.124  -6.553  1.00  0.00      R    H  
ATOM    786  H5' GUA R   5       9.490  -6.543  -6.051  1.00  0.00      R    H  
ATOM    787 H2'' GUA R   5       5.189  -5.414  -8.997  1.00  0.00      R    H  
ATOM    788 H5'' GUA R   5       9.494  -6.963  -7.815  1.00  0.00      R    H  
ATOM    789  P   URA R   6       7.291  -7.377 -10.726  1.00  0.00      R    P  
ATOM    790  O1P URA R   6       7.608  -8.764 -11.153  1.00  0.00      R    O  
ATOM    791  O2P URA R   6       8.165  -6.340 -11.319  1.00  0.00      R    O  
ATOM    792  C5' URA R   6       4.654  -7.898 -10.988  1.00  0.00      R    C  
ATOM    793  O5' URA R   6       5.804  -7.057 -11.177  1.00  0.00      R    O  
ATOM    794  C4' URA R   6       3.331  -7.077 -11.037  1.00  0.00      R    C  
ATOM    795  O4' URA R   6       3.379  -5.895 -10.228  1.00  0.00      R    O  
ATOM    796  C3' URA R   6       2.858  -6.484 -12.400  1.00  0.00      R    C  
ATOM    797  O3' URA R   6       2.347  -7.453 -13.318  1.00  0.00      R    O  
ATOM    798  C2' URA R   6       1.876  -5.415 -12.007  1.00  0.00      R    C  
ATOM    799  O2' URA R   6       0.661  -6.009 -11.560  1.00  0.00      R    O  
ATOM    800  C1' URA R   6       2.609  -4.842 -10.814  1.00  0.00      R    C  
ATOM    801  N1  URA R   6       3.434  -3.563 -11.110  1.00  0.00      R    N  
ATOM    802  C2  URA R   6       2.751  -2.368 -11.406  1.00  0.00      R    C  
ATOM    803  O2  URA R   6       1.525  -2.244 -11.364  1.00  0.00      R    O  
ATOM    804  N3  URA R   6       3.469  -1.328 -11.815  1.00  0.00      R    N  
ATOM    805  C4  URA R   6       4.837  -1.271 -11.953  1.00  0.00      R    C  
ATOM    806  O4  URA R   6       5.324  -0.255 -12.393  1.00  0.00      R    O  
ATOM    807  C5  URA R   6       5.540  -2.457 -11.554  1.00  0.00      R    C  
ATOM    808  C6  URA R   6       4.838  -3.546 -11.147  1.00  0.00      R    C  
ATOM    809  H3  URA R   6       3.002  -0.450 -11.994  1.00  0.00      R    H  
ATOM    810  H5  URA R   6       6.625  -2.452 -11.661  1.00  0.00      R    H  
ATOM    811  H6  URA R   6       5.339  -4.457 -10.821  1.00  0.00      R    H  
ATOM    812  H1' URA R   6       1.849  -4.573 -10.050  1.00  0.00      R    H  
ATOM    813  H2' URA R   6      -0.106  -5.431 -11.552  1.00  0.00      R    H  
ATOM    814  H3' URA R   6       3.838  -6.101 -12.757  1.00  0.00      R    H  
ATOM    815  H4' URA R   6       2.515  -7.733 -10.666  1.00  0.00      R    H  
ATOM    816  H5' URA R   6       4.629  -8.491 -10.047  1.00  0.00      R    H  
ATOM    817 H2'' URA R   6       1.676  -4.629 -12.766  1.00  0.00      R    H  
ATOM    818 H5'' URA R   6       4.555  -8.595 -11.847  1.00  0.00      R    H  
ATOM    819  P   ADE R   7       2.466  -7.208 -14.872  1.00  0.00      R    P  
ATOM    820  O1P ADE R   7       2.066  -8.373 -15.613  1.00  0.00      R    O  
ATOM    821  O2P ADE R   7       3.770  -6.539 -15.180  1.00  0.00      R    O  
ATOM    822  C5' ADE R   7       0.044  -6.469 -14.841  1.00  0.00      R    C  
ATOM    823  O5' ADE R   7       1.371  -6.078 -15.098  1.00  0.00      R    O  
ATOM    824  C4' ADE R   7      -0.923  -5.321 -15.277  1.00  0.00      R    C  
ATOM    825  O4' ADE R   7      -0.771  -4.270 -14.280  1.00  0.00      R    O  
ATOM    826  C3' ADE R   7      -0.655  -4.609 -16.605  1.00  0.00      R    C  
ATOM    827  O3' ADE R   7      -1.252  -5.342 -17.681  1.00  0.00      R    O  
ATOM    828  C2' ADE R   7      -1.257  -3.271 -16.346  1.00  0.00      R    C  
ATOM    829  O2' ADE R   7      -2.654  -3.333 -16.350  1.00  0.00      R    O  
ATOM    830  C1' ADE R   7      -0.793  -2.951 -14.945  1.00  0.00      R    C  
ATOM    831  N1  ADE R   7       1.359   1.507 -15.884  1.00  0.00      R    N  
ATOM    832  C2  ADE R   7       0.092   1.073 -15.778  1.00  0.00      R    C  
ATOM    833  N3  ADE R   7      -0.415  -0.130 -15.535  1.00  0.00      R    N  
ATOM    834  C4  ADE R   7       0.560  -0.993 -15.372  1.00  0.00      R    C  
ATOM    835  C5  ADE R   7       1.947  -0.689 -15.313  1.00  0.00      R    C  
ATOM    836  C6  ADE R   7       2.354   0.585 -15.644  1.00  0.00      R    C  
ATOM    837  N6  ADE R   7       3.609   1.032 -15.555  1.00  0.00      R    N  
ATOM    838  N7  ADE R   7       2.683  -1.864 -14.983  1.00  0.00      R    N  
ATOM    839  C8  ADE R   7       1.749  -2.798 -14.702  1.00  0.00      R    C  
ATOM    840  N9  ADE R   7       0.476  -2.282 -14.937  1.00  0.00      R    N  
ATOM    841  H2  ADE R   7      -0.659   1.796 -16.093  1.00  0.00      R    H  
ATOM    842  H8  ADE R   7       1.913  -3.871 -14.609  1.00  0.00      R    H  
ATOM    843  H1' ADE R   7      -1.490  -2.264 -14.420  1.00  0.00      R    H  
ATOM    844  H2' ADE R   7      -2.930  -2.705 -17.021  1.00  0.00      R    H  
ATOM    845  H3' ADE R   7       0.452  -4.617 -16.707  1.00  0.00      R    H  
ATOM    846  H4' ADE R   7      -1.981  -5.657 -15.249  1.00  0.00      R    H  
ATOM    847  H5' ADE R   7      -0.105  -6.647 -13.755  1.00  0.00      R    H  
ATOM    848  H61 ADE R   7       3.691   2.021 -15.673  1.00  0.00      R    H  
ATOM    849  H62 ADE R   7       4.361   0.463 -15.223  1.00  0.00      R    H  
ATOM    850 H2'' ADE R   7      -0.862  -2.563 -17.106  1.00  0.00      R    H  
ATOM    851 H5'' ADE R   7      -0.282  -7.399 -15.354  1.00  0.00      R    H  
ATOM    852  P   ADE R   8      -1.017  -4.959 -19.196  1.00  0.00      R    P  
ATOM    853  O1P ADE R   8      -1.884  -5.896 -19.947  1.00  0.00      R    O  
ATOM    854  O2P ADE R   8       0.460  -5.028 -19.574  1.00  0.00      R    O  
ATOM    855  C5' ADE R   8      -2.942  -3.122 -19.720  1.00  0.00      R    C  
ATOM    856  O5' ADE R   8      -1.564  -3.468 -19.524  1.00  0.00      R    O  
ATOM    857  C4' ADE R   8      -3.125  -1.596 -19.548  1.00  0.00      R    C  
ATOM    858  O4' ADE R   8      -2.227  -1.038 -18.501  1.00  0.00      R    O  
ATOM    859  C3' ADE R   8      -2.759  -0.830 -20.787  1.00  0.00      R    C  
ATOM    860  O3' ADE R   8      -3.794  -0.938 -21.752  1.00  0.00      R    O  
ATOM    861  C2' ADE R   8      -2.534   0.555 -20.265  1.00  0.00      R    C  
ATOM    862  O2' ADE R   8      -3.803   1.135 -19.907  1.00  0.00      R    O  
ATOM    863  C1' ADE R   8      -1.788   0.230 -18.983  1.00  0.00      R    C  
ATOM    864  N1  ADE R   8       2.279   3.282 -19.014  1.00  0.00      R    N  
ATOM    865  C2  ADE R   8       1.023   3.517 -18.740  1.00  0.00      R    C  
ATOM    866  N3  ADE R   8       0.027   2.655 -18.628  1.00  0.00      R    N  
ATOM    867  C4  ADE R   8       0.487   1.372 -18.904  1.00  0.00      R    C  
ATOM    868  C5  ADE R   8       1.788   0.980 -19.157  1.00  0.00      R    C  
ATOM    869  C6  ADE R   8       2.749   2.036 -19.251  1.00  0.00      R    C  
ATOM    870  N6  ADE R   8       4.096   1.891 -19.409  1.00  0.00      R    N  
ATOM    871  N7  ADE R   8       1.856  -0.357 -19.421  1.00  0.00      R    N  
ATOM    872  C8  ADE R   8       0.611  -0.823 -19.391  1.00  0.00      R    C  
ATOM    873  N9  ADE R   8      -0.315   0.173 -19.024  1.00  0.00      R    N  
ATOM    874  H2  ADE R   8       0.759   4.572 -18.660  1.00  0.00      R    H  
ATOM    875  H8  ADE R   8       0.236  -1.829 -19.581  1.00  0.00      R    H  
ATOM    876  H1' ADE R   8      -1.989   0.977 -18.186  1.00  0.00      R    H  
ATOM    877  H2' ADE R   8      -3.678   2.087 -19.903  1.00  0.00      R    H  
ATOM    878  H3' ADE R   8      -1.787  -1.245 -21.130  1.00  0.00      R    H  
ATOM    879  H4' ADE R   8      -4.201  -1.472 -19.300  1.00  0.00      R    H  
ATOM    880  H5' ADE R   8      -3.588  -3.634 -18.976  1.00  0.00      R    H  
ATOM    881  H61 ADE R   8       4.597   1.701 -18.565  1.00  0.00      R    H  
ATOM    882  H62 ADE R   8       4.513   2.376 -20.179  1.00  0.00      R    H  
ATOM    883 H2'' ADE R   8      -1.846   1.166 -20.887  1.00  0.00      R    H  
ATOM    884 H5'' ADE R   8      -3.153  -3.490 -20.747  1.00  0.00      R    H  
ATOM    885  P   GUA R   9      -3.360  -1.029 -23.299  1.00  0.00      R    P  
ATOM    886  O1P GUA R   9      -4.549  -1.238 -24.161  1.00  0.00      R    O  
ATOM    887  O2P GUA R   9      -2.174  -1.866 -23.465  1.00  0.00      R    O  
ATOM    888  C5' GUA R   9      -3.943   1.439 -23.714  1.00  0.00      R    C  
ATOM    889  O5' GUA R   9      -2.874   0.445 -23.654  1.00  0.00      R    O  
ATOM    890  C4' GUA R   9      -3.408   2.862 -23.561  1.00  0.00      R    C  
ATOM    891  O4' GUA R   9      -2.469   2.902 -22.451  1.00  0.00      R    O  
ATOM    892  C3' GUA R   9      -2.495   3.390 -24.746  1.00  0.00      R    C  
ATOM    893  O3' GUA R   9      -3.275   3.710 -25.873  1.00  0.00      R    O  
ATOM    894  C2' GUA R   9      -1.807   4.578 -24.077  1.00  0.00      R    C  
ATOM    895  O2' GUA R   9      -2.595   5.734 -23.873  1.00  0.00      R    O  
ATOM    896  C1' GUA R   9      -1.546   3.920 -22.777  1.00  0.00      R    C  
ATOM    897  N1  GUA R   9       3.491   4.899 -22.630  1.00  0.00      R    N  
ATOM    898  C2  GUA R   9       2.462   5.723 -22.845  1.00  0.00      R    C  
ATOM    899  N2  GUA R   9       2.796   7.009 -22.913  1.00  0.00      R    N  
ATOM    900  N3  GUA R   9       1.165   5.369 -22.683  1.00  0.00      R    N  
ATOM    901  C4  GUA R   9       0.983   4.016 -22.641  1.00  0.00      R    C  
ATOM    902  C5  GUA R   9       1.976   3.058 -22.637  1.00  0.00      R    C  
ATOM    903  C6  GUA R   9       3.341   3.521 -22.537  1.00  0.00      R    C  
ATOM    904  O6  GUA R   9       4.372   2.822 -22.429  1.00  0.00      R    O  
ATOM    905  N7  GUA R   9       1.407   1.784 -22.599  1.00  0.00      R    N  
ATOM    906  C8  GUA R   9       0.129   2.004 -22.740  1.00  0.00      R    C  
ATOM    907  N9  GUA R   9      -0.173   3.365 -22.715  1.00  0.00      R    N  
ATOM    908  H1  GUA R   9       4.371   5.395 -22.644  1.00  0.00      R    H  
ATOM    909  H8  GUA R   9      -0.609   1.225 -22.934  1.00  0.00      R    H  
ATOM    910  H1' GUA R   9      -1.665   4.683 -21.977  1.00  0.00      R    H  
ATOM    911  H2' GUA R   9      -2.038   6.386 -23.441  1.00  0.00      R    H  
ATOM    912  H21 GUA R   9       3.753   7.288 -22.997  1.00  0.00      R    H  
ATOM    913  H3' GUA R   9      -1.701   2.647 -24.972  1.00  0.00      R    H  
ATOM    914  H22 GUA R   9       2.074   7.548 -23.346  1.00  0.00      R    H  
ATOM    915  H4' GUA R   9      -4.260   3.574 -23.530  1.00  0.00      R    H  
ATOM    916  H5' GUA R   9      -4.675   1.424 -22.880  1.00  0.00      R    H  
ATOM    917 H2'' GUA R   9      -0.862   4.844 -24.598  1.00  0.00      R    H  
ATOM    918 H5'' GUA R   9      -4.480   1.269 -24.671  1.00  0.00      R    H  
ATOM    919  P   CYT R  10      -3.007   3.263 -27.303  1.00  0.00      R    P  
ATOM    920  O1P CYT R  10      -4.132   3.691 -28.135  1.00  0.00      R    O  
ATOM    921  O2P CYT R  10      -2.696   1.829 -27.324  1.00  0.00      R    O  
ATOM    922  C5' CYT R  10      -1.924   5.598 -27.713  1.00  0.00      R    C  
ATOM    923  O5' CYT R  10      -1.751   4.087 -27.695  1.00  0.00      R    O  
ATOM    924  C4' CYT R  10      -0.548   6.277 -27.745  1.00  0.00      R    C  
ATOM    925  O4' CYT R  10       0.133   6.005 -26.537  1.00  0.00      R    O  
ATOM    926  C3' CYT R  10       0.446   5.785 -28.759  1.00  0.00      R    C  
ATOM    927  O3' CYT R  10       0.183   6.371 -30.060  1.00  0.00      R    O  
ATOM    928  C2' CYT R  10       1.807   6.239 -28.187  1.00  0.00      R    C  
ATOM    929  O2' CYT R  10       2.097   7.655 -28.350  1.00  0.00      R    O  
ATOM    930  C1' CYT R  10       1.480   5.892 -26.709  1.00  0.00      R    C  
ATOM    931  N1  CYT R  10       2.053   4.556 -26.279  1.00  0.00      R    N  
ATOM    932  C2  CYT R  10       3.446   4.377 -26.228  1.00  0.00      R    C  
ATOM    933  O2  CYT R  10       4.171   5.316 -26.609  1.00  0.00      R    O  
ATOM    934  N3  CYT R  10       3.983   3.188 -25.858  1.00  0.00      R    N  
ATOM    935  C4  CYT R  10       3.147   2.177 -25.560  1.00  0.00      R    C  
ATOM    936  N4  CYT R  10       3.695   1.167 -24.960  1.00  0.00      R    N  
ATOM    937  C5  CYT R  10       1.764   2.254 -25.773  1.00  0.00      R    C  
ATOM    938  C6  CYT R  10       1.254   3.404 -26.204  1.00  0.00      R    C  
ATOM    939  H5  CYT R  10       1.048   1.482 -25.491  1.00  0.00      R    H  
ATOM    940  H6  CYT R  10       0.190   3.617 -26.312  1.00  0.00      R    H  
ATOM    941  H1' CYT R  10       1.926   6.675 -26.057  1.00  0.00      R    H  
ATOM    942  H2' CYT R  10       3.043   7.797 -28.271  1.00  0.00      R    H  
ATOM    943  H3' CYT R  10       0.264   4.690 -28.691  1.00  0.00      R    H  
ATOM    944  H4' CYT R  10      -0.533   7.380 -27.881  1.00  0.00      R    H  
ATOM    945  H41 CYT R  10       4.691   1.225 -24.920  1.00  0.00      R    H  
ATOM    946  H5' CYT R  10      -2.539   6.000 -26.880  1.00  0.00      R    H  
ATOM    947  H42 CYT R  10       3.149   0.346 -24.792  1.00  0.00      R    H  
ATOM    948  H3T CYT R  10       1.046   6.368 -30.478  1.00  0.00      R    H  
ATOM    949 H2'' CYT R  10       2.565   5.593 -28.679  1.00  0.00      R    H  
ATOM    950 H5'' CYT R  10      -2.477   5.922 -28.621  1.00  0.00      R    H  
TER   
ATOM    951  P   CYT T   9      -6.152   6.959 -38.844  1.00  0.00      TS   P  
ATOM    952  O1P CYT T   9      -5.052   7.614 -39.613  1.00  0.00      TS   O  
ATOM    953  O2P CYT T   9      -6.971   5.946 -39.534  1.00  0.00      TS   O  
ATOM    954  C5' CYT T   9      -4.569   7.315 -36.849  1.00  0.00      TS   C  
ATOM    955  O5' CYT T   9      -5.549   6.464 -37.458  1.00  0.00      TS   O  
ATOM    956  C4' CYT T   9      -3.964   6.719 -35.543  1.00  0.00      TS   C  
ATOM    957  O4' CYT T   9      -4.729   6.971 -34.354  1.00  0.00      TS   O  
ATOM    958  C3' CYT T   9      -3.895   5.146 -35.500  1.00  0.00      TS   C  
ATOM    959  O3' CYT T   9      -2.641   4.611 -35.014  1.00  0.00      TS   O  
ATOM    960  C2' CYT T   9      -5.017   4.614 -34.657  1.00  0.00      TS   C  
ATOM    961  C1' CYT T   9      -4.924   5.772 -33.634  1.00  0.00      TS   C  
ATOM    962  N1  CYT T   9      -6.075   5.980 -32.721  1.00  0.00      TS   N  
ATOM    963  C2  CYT T   9      -5.971   6.612 -31.525  1.00  0.00      TS   C  
ATOM    964  O2  CYT T   9      -4.827   6.988 -31.176  1.00  0.00      TS   O  
ATOM    965  N3  CYT T   9      -7.058   6.723 -30.750  1.00  0.00      TS   N  
ATOM    966  C4  CYT T   9      -8.269   6.489 -31.265  1.00  0.00      TS   C  
ATOM    967  N4  CYT T   9      -9.340   6.907 -30.612  1.00  0.00      TS   N  
ATOM    968  C5  CYT T   9      -8.438   5.794 -32.452  1.00  0.00      TS   C  
ATOM    969  O5T CYT T   9      -7.129   8.129 -38.553  1.00  0.00      TS   O  
ATOM    970  C6  CYT T   9      -7.317   5.595 -33.167  1.00  0.00      TS   C  
ATOM    971  H5  CYT T   9      -9.362   5.607 -32.999  1.00  0.00      TS   H  
ATOM    972  H6  CYT T   9      -7.390   4.904 -34.007  1.00  0.00      TS   H  
ATOM    973  H1' CYT T   9      -4.070   5.588 -32.946  1.00  0.00      TS   H  
ATOM    974  H2' CYT T   9      -4.929   3.648 -34.115  1.00  0.00      TS   H  
ATOM    975  H3' CYT T   9      -4.108   4.756 -36.519  1.00  0.00      TS   H  
ATOM    976  H4' CYT T   9      -2.970   7.196 -35.403  1.00  0.00      TS   H  
ATOM    977  H41 CYT T   9      -9.322   7.219 -29.662  1.00  0.00      TS   H  
ATOM    978  H5' CYT T   9      -4.965   8.326 -36.614  1.00  0.00      TS   H  
ATOM    979  H42 CYT T   9     -10.221   6.730 -31.049  1.00  0.00      TS   H  
ATOM    980  H5T CYT T   9      -7.425   8.564 -39.357  1.00  0.00      TS   H  
ATOM    981 H2'' CYT T   9      -5.990   4.731 -35.181  1.00  0.00      TS   H  
ATOM    982 H5'' CYT T   9      -3.650   7.453 -37.459  1.00  0.00      TS   H  
ATOM    983  P   GUA T  10      -1.308   4.858 -35.752  1.00  0.00      TS   P  
ATOM    984  O1P GUA T  10      -0.870   6.307 -35.626  1.00  0.00      TS   O  
ATOM    985  O2P GUA T  10      -1.444   4.267 -37.141  1.00  0.00      TS   O  
ATOM    986  C5' GUA T  10      -0.078   3.876 -33.508  1.00  0.00      TS   C  
ATOM    987  O5' GUA T  10      -0.334   3.963 -34.910  1.00  0.00      TS   O  
ATOM    988  C4' GUA T  10       1.399   3.871 -33.133  1.00  0.00      TS   C  
ATOM    989  O4' GUA T  10       2.180   2.985 -33.983  1.00  0.00      TS   O  
ATOM    990  C3' GUA T  10       2.042   5.164 -33.489  1.00  0.00      TS   C  
ATOM    991  O3' GUA T  10       1.809   6.157 -32.432  1.00  0.00      TS   O  
ATOM    992  C2' GUA T  10       3.575   4.717 -33.614  1.00  0.00      TS   C  
ATOM    993  C1' GUA T  10       3.525   3.189 -33.571  1.00  0.00      TS   C  
ATOM    994  N1  GUA T  10       5.212  -1.396 -34.053  1.00  0.00      TS   N  
ATOM    995  C2  GUA T  10       4.640  -0.807 -32.960  1.00  0.00      TS   C  
ATOM    996  N2  GUA T  10       4.379  -1.495 -31.916  1.00  0.00      TS   N  
ATOM    997  N3  GUA T  10       4.256   0.495 -32.943  1.00  0.00      TS   N  
ATOM    998  C4  GUA T  10       4.585   1.135 -34.111  1.00  0.00      TS   C  
ATOM    999  C5  GUA T  10       5.236   0.617 -35.219  1.00  0.00      TS   C  
ATOM   1000  C6  GUA T  10       5.657  -0.751 -35.244  1.00  0.00      TS   C  
ATOM   1001  O6  GUA T  10       6.195  -1.340 -36.199  1.00  0.00      TS   O  
ATOM   1002  N7  GUA T  10       5.415   1.565 -36.177  1.00  0.00      TS   N  
ATOM   1003  C8  GUA T  10       4.839   2.638 -35.754  1.00  0.00      TS   C  
ATOM   1004  N9  GUA T  10       4.314   2.408 -34.457  1.00  0.00      TS   N  
ATOM   1005  H1  GUA T  10       5.511  -2.357 -33.968  1.00  0.00      TS   H  
ATOM   1006  H8  GUA T  10       4.916   3.578 -36.301  1.00  0.00      TS   H  
ATOM   1007  H1' GUA T  10       3.580   2.792 -32.535  1.00  0.00      TS   H  
ATOM   1008  H2' GUA T  10       4.176   5.164 -32.793  1.00  0.00      TS   H  
ATOM   1009  H21 GUA T  10       4.799  -2.386 -32.090  1.00  0.00      TS   H  
ATOM   1010  H3' GUA T  10       1.539   5.516 -34.416  1.00  0.00      TS   H  
ATOM   1011  H22 GUA T  10       4.027  -1.164 -31.040  1.00  0.00      TS   H  
ATOM   1012  H4' GUA T  10       1.559   3.610 -32.065  1.00  0.00      TS   H  
ATOM   1013  H5' GUA T  10      -0.599   3.040 -32.994  1.00  0.00      TS   H  
ATOM   1014 H2'' GUA T  10       3.956   5.068 -34.597  1.00  0.00      TS   H  
ATOM   1015 H5'' GUA T  10      -0.523   4.770 -33.021  1.00  0.00      TS   H  
ATOM   1016  P   THY T  11       2.353   7.655 -32.621  1.00  0.00      TS   P  
ATOM   1017  O1P THY T  11       2.178   8.010 -34.045  1.00  0.00      TS   O  
ATOM   1018  O2P THY T  11       1.440   8.378 -31.717  1.00  0.00      TS   O  
ATOM   1019  C5' THY T  11       4.535   8.880 -31.743  1.00  0.00      TS   C  
ATOM   1020  O5' THY T  11       3.875   7.595 -32.286  1.00  0.00      TS   O  
ATOM   1021  C4' THY T  11       6.053   8.774 -31.759  1.00  0.00      TS   C  
ATOM   1022  O4' THY T  11       6.383   7.971 -30.628  1.00  0.00      TS   O  
ATOM   1023  C3' THY T  11       6.793   8.162 -32.974  1.00  0.00      TS   C  
ATOM   1024  O3' THY T  11       8.006   8.880 -33.260  1.00  0.00      TS   O  
ATOM   1025  C2' THY T  11       7.164   6.795 -32.487  1.00  0.00      TS   C  
ATOM   1026  C1' THY T  11       7.287   6.911 -31.039  1.00  0.00      TS   C  
ATOM   1027  N1  THY T  11       6.879   5.654 -30.349  1.00  0.00      TS   N  
ATOM   1028  C2  THY T  11       7.899   4.856 -29.893  1.00  0.00      TS   C  
ATOM   1029  O2  THY T  11       9.108   5.110 -30.061  1.00  0.00      TS   O  
ATOM   1030  N3  THY T  11       7.457   3.738 -29.340  1.00  0.00      TS   N  
ATOM   1031  C4  THY T  11       6.212   3.238 -29.261  1.00  0.00      TS   C  
ATOM   1032  O4  THY T  11       5.987   2.216 -28.651  1.00  0.00      TS   O  
ATOM   1033  C5  THY T  11       5.220   3.992 -30.008  1.00  0.00      TS   C  
ATOM   1034  C5M THY T  11       3.744   3.461 -30.138  1.00  0.00      TS   C  
ATOM   1035  C6  THY T  11       5.581   5.163 -30.489  1.00  0.00      TS   C  
ATOM   1036  H3  THY T  11       8.195   3.240 -28.863  1.00  0.00      TS   H  
ATOM   1037  H6  THY T  11       4.877   5.932 -30.804  1.00  0.00      TS   H  
ATOM   1038  H1' THY T  11       8.287   7.253 -30.697  1.00  0.00      TS   H  
ATOM   1039  H2' THY T  11       8.144   6.446 -32.879  1.00  0.00      TS   H  
ATOM   1040  H3' THY T  11       6.050   8.229 -33.796  1.00  0.00      TS   H  
ATOM   1041  H4' THY T  11       6.518   9.774 -31.626  1.00  0.00      TS   H  
ATOM   1042  H5' THY T  11       4.200   9.124 -30.712  1.00  0.00      TS   H  
ATOM   1043  H51 THY T  11       3.918   2.430 -30.515  1.00  0.00      TS   H  
ATOM   1044  H52 THY T  11       3.084   4.005 -30.847  1.00  0.00      TS   H  
ATOM   1045  H53 THY T  11       3.259   3.502 -29.139  1.00  0.00      TS   H  
ATOM   1046 H2'' THY T  11       6.383   6.076 -32.817  1.00  0.00      TS   H  
ATOM   1047 H5'' THY T  11       4.163   9.692 -32.404  1.00  0.00      TS   H  
ATOM   1048  P   ADE T  12       8.661   9.024 -34.669  1.00  0.00      TS   P  
ATOM   1049  O1P ADE T  12       9.344  10.354 -34.692  1.00  0.00      TS   O  
ATOM   1050  O2P ADE T  12       7.660   8.776 -35.733  1.00  0.00      TS   O  
ATOM   1051  C5' ADE T  12      10.707   7.666 -33.635  1.00  0.00      TS   C  
ATOM   1052  O5' ADE T  12       9.728   7.924 -34.648  1.00  0.00      TS   O  
ATOM   1053  C4' ADE T  12      11.375   6.245 -33.874  1.00  0.00      TS   C  
ATOM   1054  O4' ADE T  12      10.734   5.265 -33.137  1.00  0.00      TS   O  
ATOM   1055  C3' ADE T  12      11.297   5.818 -35.386  1.00  0.00      TS   C  
ATOM   1056  O3' ADE T  12      12.486   5.123 -35.847  1.00  0.00      TS   O  
ATOM   1057  C2' ADE T  12      10.048   4.835 -35.312  1.00  0.00      TS   C  
ATOM   1058  C1' ADE T  12      10.428   4.190 -33.981  1.00  0.00      TS   C  
ATOM   1059  N1  ADE T  12       9.191   0.384 -30.849  1.00  0.00      TS   N  
ATOM   1060  C2  ADE T  12      10.362   0.836 -31.298  1.00  0.00      TS   C  
ATOM   1061  N3  ADE T  12      10.560   1.790 -32.192  1.00  0.00      TS   N  
ATOM   1062  C4  ADE T  12       9.426   2.407 -32.530  1.00  0.00      TS   C  
ATOM   1063  C5  ADE T  12       8.124   1.996 -32.168  1.00  0.00      TS   C  
ATOM   1064  C6  ADE T  12       8.031   0.887 -31.298  1.00  0.00      TS   C  
ATOM   1065  N6  ADE T  12       6.834   0.279 -30.913  1.00  0.00      TS   N  
ATOM   1066  N7  ADE T  12       7.215   2.888 -32.693  1.00  0.00      TS   N  
ATOM   1067  C8  ADE T  12       7.952   3.750 -33.345  1.00  0.00      TS   C  
ATOM   1068  N9  ADE T  12       9.311   3.474 -33.327  1.00  0.00      TS   N  
ATOM   1069  H2  ADE T  12      11.281   0.306 -31.044  1.00  0.00      TS   H  
ATOM   1070  H8  ADE T  12       7.555   4.614 -33.880  1.00  0.00      TS   H  
ATOM   1071  H1' ADE T  12      11.390   3.634 -33.965  1.00  0.00      TS   H  
ATOM   1072  H2' ADE T  12       9.966   4.285 -36.273  1.00  0.00      TS   H  
ATOM   1073  H3' ADE T  12      11.000   6.649 -36.059  1.00  0.00      TS   H  
ATOM   1074  H4' ADE T  12      12.403   6.164 -33.462  1.00  0.00      TS   H  
ATOM   1075  H5' ADE T  12      10.312   7.587 -32.599  1.00  0.00      TS   H  
ATOM   1076  H61 ADE T  12       5.995   0.783 -31.119  1.00  0.00      TS   H  
ATOM   1077  H62 ADE T  12       6.776  -0.561 -30.374  1.00  0.00      TS   H  
ATOM   1078 H2'' ADE T  12       9.149   5.484 -35.247  1.00  0.00      TS   H  
ATOM   1079 H5'' ADE T  12      11.487   8.456 -33.681  1.00  0.00      TS   H  
ATOM   1080  P   THY T  13      13.368   5.601 -37.024  1.00  0.00      TS   P  
ATOM   1081  O1P THY T  13      13.892   6.957 -36.709  1.00  0.00      TS   O  
ATOM   1082  O2P THY T  13      12.569   5.518 -38.272  1.00  0.00      TS   O  
ATOM   1083  C5' THY T  13      15.069   3.951 -35.849  1.00  0.00      TS   C  
ATOM   1084  O5' THY T  13      14.518   4.454 -37.082  1.00  0.00      TS   O  
ATOM   1085  C4' THY T  13      15.184   2.471 -35.687  1.00  0.00      TS   C  
ATOM   1086  O4' THY T  13      14.002   1.944 -35.038  1.00  0.00      TS   O  
ATOM   1087  C3' THY T  13      15.303   1.598 -36.992  1.00  0.00      TS   C  
ATOM   1088  O3' THY T  13      16.310   0.613 -36.871  1.00  0.00      TS   O  
ATOM   1089  C2' THY T  13      13.938   0.880 -37.066  1.00  0.00      TS   C  
ATOM   1090  C1' THY T  13      13.637   0.678 -35.642  1.00  0.00      TS   C  
ATOM   1091  N1  THY T  13      12.319   0.304 -35.280  1.00  0.00      TS   N  
ATOM   1092  C2  THY T  13      12.135  -0.739 -34.352  1.00  0.00      TS   C  
ATOM   1093  O2  THY T  13      13.056  -1.328 -33.744  1.00  0.00      TS   O  
ATOM   1094  N3  THY T  13      10.822  -1.041 -34.129  1.00  0.00      TS   N  
ATOM   1095  C4  THY T  13       9.672  -0.467 -34.680  1.00  0.00      TS   C  
ATOM   1096  O4  THY T  13       8.592  -1.044 -34.525  1.00  0.00      TS   O  
ATOM   1097  C5  THY T  13       9.916   0.678 -35.590  1.00  0.00      TS   C  
ATOM   1098  C5M THY T  13       8.741   1.390 -36.065  1.00  0.00      TS   C  
ATOM   1099  C6  THY T  13      11.209   1.030 -35.779  1.00  0.00      TS   C  
ATOM   1100  H3  THY T  13      10.689  -1.912 -33.636  1.00  0.00      TS   H  
ATOM   1101  H6  THY T  13      11.467   1.946 -36.309  1.00  0.00      TS   H  
ATOM   1102  H1' THY T  13      14.336  -0.079 -35.224  1.00  0.00      TS   H  
ATOM   1103  H2' THY T  13      14.113  -0.046 -37.655  1.00  0.00      TS   H  
ATOM   1104  H3' THY T  13      15.423   2.169 -37.937  1.00  0.00      TS   H  
ATOM   1105  H4' THY T  13      15.980   2.199 -34.961  1.00  0.00      TS   H  
ATOM   1106  H5' THY T  13      14.609   4.371 -34.928  1.00  0.00      TS   H  
ATOM   1107  H51 THY T  13       8.143   1.882 -35.269  1.00  0.00      TS   H  
ATOM   1108  H52 THY T  13       8.076   0.704 -36.631  1.00  0.00      TS   H  
ATOM   1109  H53 THY T  13       9.083   2.213 -36.727  1.00  0.00      TS   H  
ATOM   1110 H2'' THY T  13      13.153   1.532 -37.507  1.00  0.00      TS   H  
ATOM   1111 H5'' THY T  13      16.164   4.134 -35.846  1.00  0.00      TS   H  
ATOM   1112  P   ADE T  14      17.730   0.886 -37.505  1.00  0.00      TS   P  
ATOM   1113  O1P ADE T  14      18.459   1.986 -36.918  1.00  0.00      TS   O  
ATOM   1114  O2P ADE T  14      17.494   0.938 -38.950  1.00  0.00      TS   O  
ATOM   1115  C5' ADE T  14      19.285  -0.602 -36.079  1.00  0.00      TS   C  
ATOM   1116  O5' ADE T  14      18.530  -0.437 -37.321  1.00  0.00      TS   O  
ATOM   1117  C4' ADE T  14      19.224  -1.928 -35.379  1.00  0.00      TS   C  
ATOM   1118  O4' ADE T  14      17.836  -2.229 -35.175  1.00  0.00      TS   O  
ATOM   1119  C3' ADE T  14      19.832  -3.199 -36.055  1.00  0.00      TS   C  
ATOM   1120  O3' ADE T  14      20.433  -4.133 -35.125  1.00  0.00      TS   O  
ATOM   1121  C2' ADE T  14      18.667  -3.853 -36.730  1.00  0.00      TS   C  
ATOM   1122  C1' ADE T  14      17.495  -3.510 -35.849  1.00  0.00      TS   C  
ATOM   1123  N1  ADE T  14      12.437  -4.636 -35.414  1.00  0.00      TS   N  
ATOM   1124  C2  ADE T  14      13.514  -5.146 -34.844  1.00  0.00      TS   C  
ATOM   1125  N3  ADE T  14      14.756  -4.669 -34.905  1.00  0.00      TS   N  
ATOM   1126  C4  ADE T  14      14.940  -3.785 -35.928  1.00  0.00      TS   C  
ATOM   1127  C5  ADE T  14      13.918  -3.390 -36.797  1.00  0.00      TS   C  
ATOM   1128  C6  ADE T  14      12.603  -3.690 -36.411  1.00  0.00      TS   C  
ATOM   1129  N6  ADE T  14      11.599  -2.988 -36.915  1.00  0.00      TS   N  
ATOM   1130  N7  ADE T  14      14.484  -2.619 -37.786  1.00  0.00      TS   N  
ATOM   1131  C8  ADE T  14      15.749  -2.533 -37.510  1.00  0.00      TS   C  
ATOM   1132  N9  ADE T  14      16.133  -3.292 -36.428  1.00  0.00      TS   N  
ATOM   1133  H2  ADE T  14      13.408  -5.881 -34.046  1.00  0.00      TS   H  
ATOM   1134  H8  ADE T  14      16.439  -1.980 -38.148  1.00  0.00      TS   H  
ATOM   1135  H1' ADE T  14      17.435  -4.332 -35.103  1.00  0.00      TS   H  
ATOM   1136  H2' ADE T  14      18.736  -4.917 -37.042  1.00  0.00      TS   H  
ATOM   1137  H3' ADE T  14      20.545  -2.833 -36.825  1.00  0.00      TS   H  
ATOM   1138  H4' ADE T  14      19.765  -1.825 -34.414  1.00  0.00      TS   H  
ATOM   1139  H5' ADE T  14      18.947   0.134 -35.319  1.00  0.00      TS   H  
ATOM   1140  H61 ADE T  14      11.603  -2.254 -37.596  1.00  0.00      TS   H  
ATOM   1141  H62 ADE T  14      10.696  -3.136 -36.511  1.00  0.00      TS   H  
ATOM   1142 H2'' ADE T  14      18.421  -3.394 -37.711  1.00  0.00      TS   H  
ATOM   1143 H5'' ADE T  14      20.348  -0.332 -36.252  1.00  0.00      TS   H  
ATOM   1144  P   THY T  15      21.315  -5.309 -35.743  1.00  0.00      TS   P  
ATOM   1145  O1P THY T  15      22.130  -5.818 -34.634  1.00  0.00      TS   O  
ATOM   1146  O2P THY T  15      22.001  -4.731 -36.881  1.00  0.00      TS   O  
ATOM   1147  C5' THY T  15      19.708  -7.202 -35.064  1.00  0.00      TS   C  
ATOM   1148  O5' THY T  15      20.335  -6.501 -36.180  1.00  0.00      TS   O  
ATOM   1149  C4' THY T  15      18.343  -7.811 -35.510  1.00  0.00      TS   C  
ATOM   1150  O4' THY T  15      17.546  -6.846 -36.227  1.00  0.00      TS   O  
ATOM   1151  C3' THY T  15      18.381  -8.839 -36.670  1.00  0.00      TS   C  
ATOM   1152  O3' THY T  15      18.837 -10.139 -36.326  1.00  0.00      TS   O  
ATOM   1153  C2' THY T  15      16.863  -8.870 -37.024  1.00  0.00      TS   C  
ATOM   1154  C1' THY T  15      16.328  -7.547 -36.513  1.00  0.00      TS   C  
ATOM   1155  N1  THY T  15      15.560  -6.840 -37.519  1.00  0.00      TS   N  
ATOM   1156  C2  THY T  15      14.150  -7.021 -37.519  1.00  0.00      TS   C  
ATOM   1157  O2  THY T  15      13.550  -7.810 -36.778  1.00  0.00      TS   O  
ATOM   1158  N3  THY T  15      13.509  -6.235 -38.405  1.00  0.00      TS   N  
ATOM   1159  C4  THY T  15      13.996  -5.430 -39.410  1.00  0.00      TS   C  
ATOM   1160  O4  THY T  15      13.246  -4.841 -40.192  1.00  0.00      TS   O  
ATOM   1161  C5  THY T  15      15.435  -5.472 -39.541  1.00  0.00      TS   C  
ATOM   1162  C5M THY T  15      16.096  -4.851 -40.724  1.00  0.00      TS   C  
ATOM   1163  C6  THY T  15      16.145  -6.115 -38.611  1.00  0.00      TS   C  
ATOM   1164  H3  THY T  15      12.510  -6.369 -38.343  1.00  0.00      TS   H  
ATOM   1165  H6  THY T  15      17.229  -6.216 -38.667  1.00  0.00      TS   H  
ATOM   1166  H1' THY T  15      15.795  -7.644 -35.543  1.00  0.00      TS   H  
ATOM   1167  H2' THY T  15      16.272  -9.631 -36.471  1.00  0.00      TS   H  
ATOM   1168  H3' THY T  15      19.009  -8.504 -37.524  1.00  0.00      TS   H  
ATOM   1169  H4' THY T  15      17.686  -8.064 -34.651  1.00  0.00      TS   H  
ATOM   1170  H5' THY T  15      19.512  -6.516 -34.212  1.00  0.00      TS   H  
ATOM   1171  H51 THY T  15      16.877  -5.493 -41.184  1.00  0.00      TS   H  
ATOM   1172  H52 THY T  15      16.590  -3.911 -40.400  1.00  0.00      TS   H  
ATOM   1173  H53 THY T  15      15.307  -4.577 -41.456  1.00  0.00      TS   H  
ATOM   1174 H2'' THY T  15      16.710  -9.063 -38.107  1.00  0.00      TS   H  
ATOM   1175 H5'' THY T  15      20.265  -8.106 -34.735  1.00  0.00      TS   H  
ATOM   1176  P   ADE T  16      19.033 -11.262 -37.411  1.00  0.00      TS   P  
ATOM   1177  O1P ADE T  16      19.870 -12.328 -36.814  1.00  0.00      TS   O  
ATOM   1178  O2P ADE T  16      19.545 -10.794 -38.721  1.00  0.00      TS   O  
ATOM   1179  C5' ADE T  16      16.831 -12.392 -36.453  1.00  0.00      TS   C  
ATOM   1180  O5' ADE T  16      17.563 -11.856 -37.625  1.00  0.00      TS   O  
ATOM   1181  C4' ADE T  16      15.398 -12.953 -36.655  1.00  0.00      TS   C  
ATOM   1182  O4' ADE T  16      14.607 -11.944 -37.248  1.00  0.00      TS   O  
ATOM   1183  C3' ADE T  16      15.290 -14.206 -37.611  1.00  0.00      TS   C  
ATOM   1184  O3' ADE T  16      14.442 -15.271 -37.140  1.00  0.00      TS   O  
ATOM   1185  C2' ADE T  16      14.871 -13.567 -38.930  1.00  0.00      TS   C  
ATOM   1186  C1' ADE T  16      14.027 -12.325 -38.503  1.00  0.00      TS   C  
ATOM   1187  N1  ADE T  16      11.573  -8.676 -41.139  1.00  0.00      TS   N  
ATOM   1188  C2  ADE T  16      11.155  -9.701 -40.412  1.00  0.00      TS   C  
ATOM   1189  N3  ADE T  16      11.859 -10.485 -39.606  1.00  0.00      TS   N  
ATOM   1190  C4  ADE T  16      13.184 -10.320 -39.821  1.00  0.00      TS   C  
ATOM   1191  C5  ADE T  16      13.848  -9.342 -40.524  1.00  0.00      TS   C  
ATOM   1192  C6  ADE T  16      12.981  -8.469 -41.227  1.00  0.00      TS   C  
ATOM   1193  N6  ADE T  16      13.426  -7.409 -42.005  1.00  0.00      TS   N  
ATOM   1194  N7  ADE T  16      15.226  -9.614 -40.564  1.00  0.00      TS   N  
ATOM   1195  C8  ADE T  16      15.347 -10.679 -39.881  1.00  0.00      TS   C  
ATOM   1196  N9  ADE T  16      14.129 -11.173 -39.330  1.00  0.00      TS   N  
ATOM   1197  H2  ADE T  16      10.074  -9.795 -40.304  1.00  0.00      TS   H  
ATOM   1198  H8  ADE T  16      16.298 -11.159 -39.653  1.00  0.00      TS   H  
ATOM   1199  H1' ADE T  16      12.981 -12.699 -38.484  1.00  0.00      TS   H  
ATOM   1200  H2' ADE T  16      14.205 -14.268 -39.478  1.00  0.00      TS   H  
ATOM   1201  H3' ADE T  16      16.366 -14.469 -37.687  1.00  0.00      TS   H  
ATOM   1202  H4' ADE T  16      14.885 -13.103 -35.682  1.00  0.00      TS   H  
ATOM   1203  H5' ADE T  16      16.695 -11.678 -35.613  1.00  0.00      TS   H  
ATOM   1204  H61 ADE T  16      12.742  -6.709 -42.205  1.00  0.00      TS   H  
ATOM   1205  H62 ADE T  16      14.310  -7.427 -42.473  1.00  0.00      TS   H  
ATOM   1206 H2'' ADE T  16      15.740 -13.286 -39.563  1.00  0.00      TS   H  
ATOM   1207 H5'' ADE T  16      17.284 -13.304 -36.010  1.00  0.00      TS   H  
ATOM   1208  P   THY T  17      14.475 -16.669 -37.926  1.00  0.00      TS   P  
ATOM   1209  O1P THY T  17      14.208 -17.758 -36.949  1.00  0.00      TS   O  
ATOM   1210  O2P THY T  17      15.738 -16.823 -38.813  1.00  0.00      TS   O  
ATOM   1211  C5' THY T  17      11.906 -16.215 -38.562  1.00  0.00      TS   C  
ATOM   1212  O5' THY T  17      13.260 -16.570 -38.971  1.00  0.00      TS   O  
ATOM   1213  C4' THY T  17      11.069 -15.493 -39.591  1.00  0.00      TS   C  
ATOM   1214  O4' THY T  17      11.575 -14.266 -40.161  1.00  0.00      TS   O  
ATOM   1215  C3' THY T  17      10.766 -16.306 -40.877  1.00  0.00      TS   C  
ATOM   1216  O3' THY T  17       9.430 -16.681 -41.026  1.00  0.00      TS   O  
ATOM   1217  C2' THY T  17      11.126 -15.451 -42.063  1.00  0.00      TS   C  
ATOM   1218  C1' THY T  17      10.968 -14.041 -41.433  1.00  0.00      TS   C  
ATOM   1219  N1  THY T  17      11.787 -13.053 -42.168  1.00  0.00      TS   N  
ATOM   1220  C2  THY T  17      11.062 -12.075 -42.843  1.00  0.00      TS   C  
ATOM   1221  O2  THY T  17       9.865 -11.940 -42.658  1.00  0.00      TS   O  
ATOM   1222  N3  THY T  17      11.830 -11.258 -43.627  1.00  0.00      TS   N  
ATOM   1223  C4  THY T  17      13.189 -11.279 -43.707  1.00  0.00      TS   C  
ATOM   1224  O4  THY T  17      13.742 -10.442 -44.420  1.00  0.00      TS   O  
ATOM   1225  C5  THY T  17      13.853 -12.267 -42.902  1.00  0.00      TS   C  
ATOM   1226  C5M THY T  17      15.300 -12.588 -43.047  1.00  0.00      TS   C  
ATOM   1227  C6  THY T  17      13.128 -13.114 -42.223  1.00  0.00      TS   C  
ATOM   1228  H3  THY T  17      11.360 -10.475 -44.059  1.00  0.00      TS   H  
ATOM   1229  H6  THY T  17      13.740 -13.820 -41.662  1.00  0.00      TS   H  
ATOM   1230  H1' THY T  17       9.911 -13.779 -41.218  1.00  0.00      TS   H  
ATOM   1231  H2' THY T  17      10.462 -15.530 -42.950  1.00  0.00      TS   H  
ATOM   1232  H3' THY T  17      11.521 -17.118 -40.803  1.00  0.00      TS   H  
ATOM   1233  H4' THY T  17      10.108 -15.292 -39.071  1.00  0.00      TS   H  
ATOM   1234  H5' THY T  17      11.827 -15.576 -37.656  1.00  0.00      TS   H  
ATOM   1235  H51 THY T  17      15.515 -13.070 -44.024  1.00  0.00      TS   H  
ATOM   1236  H52 THY T  17      15.632 -13.283 -42.246  1.00  0.00      TS   H  
ATOM   1237  H53 THY T  17      15.861 -11.629 -43.044  1.00  0.00      TS   H  
ATOM   1238 H2'' THY T  17      12.173 -15.680 -42.357  1.00  0.00      TS   H  
ATOM   1239 H5'' THY T  17      11.371 -17.151 -38.294  1.00  0.00      TS   H  
ATOM   1240  P   ADE T  18       8.712 -17.797 -40.320  1.00  0.00      TS   P  
ATOM   1241  O1P ADE T  18       7.911 -17.210 -39.194  1.00  0.00      TS   O  
ATOM   1242  O2P ADE T  18       9.578 -18.956 -40.061  1.00  0.00      TS   O  
ATOM   1243  C5' ADE T  18       6.636 -17.427 -41.862  1.00  0.00      TS   C  
ATOM   1244  O5' ADE T  18       7.831 -18.233 -41.477  1.00  0.00      TS   O  
ATOM   1245  C4' ADE T  18       6.617 -17.307 -43.387  1.00  0.00      TS   C  
ATOM   1246  O4' ADE T  18       7.817 -16.493 -43.812  1.00  0.00      TS   O  
ATOM   1247  C3' ADE T  18       6.771 -18.623 -44.228  1.00  0.00      TS   C  
ATOM   1248  O3' ADE T  18       5.856 -18.813 -45.279  1.00  0.00      TS   O  
ATOM   1249  C2' ADE T  18       8.188 -18.551 -44.865  1.00  0.00      TS   C  
ATOM   1250  C1' ADE T  18       8.364 -17.021 -45.018  1.00  0.00      TS   C  
ATOM   1251  N1  ADE T  18      11.185 -12.955 -46.232  1.00  0.00      TS   N  
ATOM   1252  C2  ADE T  18       9.877 -13.108 -46.114  1.00  0.00      TS   C  
ATOM   1253  N3  ADE T  18       9.171 -14.210 -45.810  1.00  0.00      TS   N  
ATOM   1254  C4  ADE T  18      10.068 -15.202 -45.495  1.00  0.00      TS   C  
ATOM   1255  C5  ADE T  18      11.451 -15.183 -45.608  1.00  0.00      TS   C  
ATOM   1256  C6  ADE T  18      12.003 -13.952 -45.915  1.00  0.00      TS   C  
ATOM   1257  N6  ADE T  18      13.306 -13.752 -46.046  1.00  0.00      TS   N  
ATOM   1258  N7  ADE T  18      11.939 -16.436 -45.273  1.00  0.00      TS   N  
ATOM   1259  C8  ADE T  18      10.913 -17.126 -44.969  1.00  0.00      TS   C  
ATOM   1260  N9  ADE T  18       9.731 -16.483 -45.209  1.00  0.00      TS   N  
ATOM   1261  H2  ADE T  18       9.323 -12.216 -46.406  1.00  0.00      TS   H  
ATOM   1262  H8  ADE T  18      10.951 -18.202 -44.800  1.00  0.00      TS   H  
ATOM   1263  H1' ADE T  18       7.632 -16.703 -45.792  1.00  0.00      TS   H  
ATOM   1264  H2' ADE T  18       8.202 -19.075 -45.844  1.00  0.00      TS   H  
ATOM   1265  H3' ADE T  18       6.697 -19.384 -43.421  1.00  0.00      TS   H  
ATOM   1266  H4' ADE T  18       5.707 -16.828 -43.809  1.00  0.00      TS   H  
ATOM   1267  H5' ADE T  18       6.738 -16.398 -41.458  1.00  0.00      TS   H  
ATOM   1268  H61 ADE T  18      13.991 -14.450 -45.838  1.00  0.00      TS   H  
ATOM   1269  H62 ADE T  18      13.560 -13.054 -46.717  1.00  0.00      TS   H  
ATOM   1270 H2'' ADE T  18       8.995 -18.951 -44.213  1.00  0.00      TS   H  
ATOM   1271 H5'' ADE T  18       5.696 -17.929 -41.545  1.00  0.00      TS   H  
ATOM   1272  P   ADE T  19       4.916 -20.124 -45.170  1.00  0.00      TS   P  
ATOM   1273  O1P ADE T  19       3.785 -19.815 -44.249  1.00  0.00      TS   O  
ATOM   1274  O2P ADE T  19       5.687 -21.343 -44.740  1.00  0.00      TS   O  
ATOM   1275  C5' ADE T  19       3.496 -19.348 -47.153  1.00  0.00      TS   C  
ATOM   1276  O5' ADE T  19       4.381 -20.359 -46.615  1.00  0.00      TS   O  
ATOM   1277  C4' ADE T  19       4.026 -18.832 -48.512  1.00  0.00      TS   C  
ATOM   1278  O4' ADE T  19       5.479 -18.373 -48.341  1.00  0.00      TS   O  
ATOM   1279  C3' ADE T  19       4.068 -20.053 -49.469  1.00  0.00      TS   C  
ATOM   1280  O3' ADE T  19       3.604 -19.675 -50.773  1.00  0.00      TS   O  
ATOM   1281  C2' ADE T  19       5.600 -20.402 -49.525  1.00  0.00      TS   C  
ATOM   1282  C1' ADE T  19       6.290 -19.067 -49.257  1.00  0.00      TS   C  
ATOM   1283  N1  ADE T  19      10.572 -16.346 -48.438  1.00  0.00      TS   N  
ATOM   1284  C2  ADE T  19       9.327 -15.991 -48.689  1.00  0.00      TS   C  
ATOM   1285  N3  ADE T  19       8.233 -16.733 -48.865  1.00  0.00      TS   N  
ATOM   1286  C4  ADE T  19       8.535 -18.060 -48.767  1.00  0.00      TS   C  
ATOM   1287  C5  ADE T  19       9.775 -18.595 -48.488  1.00  0.00      TS   C  
ATOM   1288  C6  ADE T  19      10.815 -17.658 -48.342  1.00  0.00      TS   C  
ATOM   1289  N6  ADE T  19      12.103 -18.024 -48.132  1.00  0.00      TS   N  
ATOM   1290  N7  ADE T  19       9.656 -19.972 -48.309  1.00  0.00      TS   N  
ATOM   1291  C8  ADE T  19       8.411 -20.283 -48.616  1.00  0.00      TS   C  
ATOM   1292  N9  ADE T  19       7.696 -19.148 -48.898  1.00  0.00      TS   N  
ATOM   1293  H2  ADE T  19       9.200 -14.915 -48.572  1.00  0.00      TS   H  
ATOM   1294  H8  ADE T  19       7.992 -21.285 -48.520  1.00  0.00      TS   H  
ATOM   1295  H1' ADE T  19       6.273 -18.445 -50.177  1.00  0.00      TS   H  
ATOM   1296  H2' ADE T  19       6.060 -20.793 -50.458  1.00  0.00      TS   H  
ATOM   1297  H3' ADE T  19       3.478 -20.871 -49.001  1.00  0.00      TS   H  
ATOM   1298  H4' ADE T  19       3.322 -18.084 -48.935  1.00  0.00      TS   H  
ATOM   1299  H5' ADE T  19       3.275 -18.457 -46.528  1.00  0.00      TS   H  
ATOM   1300  H61 ADE T  19      12.799 -17.307 -48.164  1.00  0.00      TS   H  
ATOM   1301  H62 ADE T  19      12.392 -18.932 -47.824  1.00  0.00      TS   H  
ATOM   1302 H2'' ADE T  19       5.849 -21.121 -48.714  1.00  0.00      TS   H  
ATOM   1303 H5'' ADE T  19       2.443 -19.689 -47.250  1.00  0.00      TS   H  
ATOM   1304  P   GUA T  20       2.328 -20.333 -51.331  1.00  0.00      TS   P  
ATOM   1305  O1P GUA T  20       1.426 -20.851 -50.257  1.00  0.00      TS   O  
ATOM   1306  O2P GUA T  20       2.833 -21.263 -52.351  1.00  0.00      TS   O  
ATOM   1307  C5' GUA T  20       1.542 -17.817 -51.687  1.00  0.00      TS   C  
ATOM   1308  O5' GUA T  20       1.617 -19.152 -52.080  1.00  0.00      TS   O  
ATOM   1309  C4' GUA T  20       2.414 -16.892 -52.638  1.00  0.00      TS   C  
ATOM   1310  O4' GUA T  20       3.814 -16.775 -52.129  1.00  0.00      TS   O  
ATOM   1311  C3' GUA T  20       2.541 -17.414 -54.126  1.00  0.00      TS   C  
ATOM   1312  O3' GUA T  20       2.105 -16.502 -55.098  1.00  0.00      TS   O  
ATOM   1313  C2' GUA T  20       4.042 -17.834 -54.245  1.00  0.00      TS   C  
ATOM   1314  C1' GUA T  20       4.702 -16.863 -53.255  1.00  0.00      TS   C  
ATOM   1315  N1  GUA T  20       9.368 -15.222 -51.849  1.00  0.00      TS   N  
ATOM   1316  C2  GUA T  20       8.301 -14.473 -52.277  1.00  0.00      TS   C  
ATOM   1317  N2  GUA T  20       8.359 -13.215 -52.122  1.00  0.00      TS   N  
ATOM   1318  N3  GUA T  20       7.074 -14.993 -52.653  1.00  0.00      TS   N  
ATOM   1319  C4  GUA T  20       7.095 -16.419 -52.612  1.00  0.00      TS   C  
ATOM   1320  C5  GUA T  20       8.191 -17.250 -52.265  1.00  0.00      TS   C  
ATOM   1321  C6  GUA T  20       9.398 -16.643 -51.838  1.00  0.00      TS   C  
ATOM   1322  O6  GUA T  20      10.375 -17.331 -51.447  1.00  0.00      TS   O  
ATOM   1323  N7  GUA T  20       7.878 -18.613 -52.351  1.00  0.00      TS   N  
ATOM   1324  C8  GUA T  20       6.617 -18.551 -52.718  1.00  0.00      TS   C  
ATOM   1325  N9  GUA T  20       6.073 -17.261 -52.877  1.00  0.00      TS   N  
ATOM   1326  H1  GUA T  20      10.193 -14.734 -51.533  1.00  0.00      TS   H  
ATOM   1327  H8  GUA T  20       6.104 -19.501 -52.865  1.00  0.00      TS   H  
ATOM   1328  H1' GUA T  20       4.622 -15.887 -53.778  1.00  0.00      TS   H  
ATOM   1329  H2' GUA T  20       4.442 -17.612 -55.258  1.00  0.00      TS   H  
ATOM   1330  H21 GUA T  20       9.232 -12.727 -52.147  1.00  0.00      TS   H  
ATOM   1331  H3' GUA T  20       1.980 -18.368 -54.220  1.00  0.00      TS   H  
ATOM   1332  H22 GUA T  20       7.595 -12.634 -52.402  1.00  0.00      TS   H  
ATOM   1333  H4' GUA T  20       2.064 -15.838 -52.644  1.00  0.00      TS   H  
ATOM   1334  H5' GUA T  20       1.666 -17.509 -50.627  1.00  0.00      TS   H  
ATOM   1335  H3T GUA T  20       2.647 -16.499 -55.890  1.00  0.00      TS   H  
ATOM   1336 H2'' GUA T  20       4.089 -18.901 -53.939  1.00  0.00      TS   H  
ATOM   1337 H5'' GUA T  20       0.519 -17.474 -51.952  1.00  0.00      TS   H  
TER   
END
